# Supplementary material for: Revisiting co-expression-based automated function prediction in yeast with neural networks and updated Gene Ontology annotations
Source: PLoS One. 2026 Apr 16;21(4):e0322689. doi: 10.1371/journal.pone.0322689 (PMC13086303; doi:10.1371/journal.pone.0322689)
Supplement: S1 File — A zip file of tables in csv format containing individual genes ranked by their predicted involvement in each predicted GO term. These predictions were made by Model 1 as described in Table A of S1 Text. (ZIP) [file pone.0322689.s002.zip]

Archive with 79 entries (79 files):
- GO0000054_SingleGeneRanking.csv
- GO0000278_SingleGeneRanking.csv
- GO0000747_SingleGeneRanking.csv
- GO0000902_SingleGeneRanking.csv
- GO0000910_SingleGeneRanking.csv
- GO0001403_SingleGeneRanking.csv
- GO0003700_SingleGeneRanking.csv
- GO0004518_SingleGeneRanking.csv
- GO0005085_SingleGeneRanking.csv
- GO0006260_SingleGeneRanking.csv
- GO0006281_SingleGeneRanking.csv
- GO0006310_SingleGeneRanking.csv
- GO0006325_SingleGeneRanking.csv
- GO0006352_SingleGeneRanking.csv
- GO0006353_SingleGeneRanking.csv
- GO0006360_SingleGeneRanking.csv
- GO0006364_SingleGeneRanking.csv
- GO0006366_SingleGeneRanking.csv
- GO0006383_SingleGeneRanking.csv
- GO0006397_SingleGeneRanking.csv
- GO0006401_SingleGeneRanking.csv
- GO0006413_SingleGeneRanking.csv
- GO0006414_SingleGeneRanking.csv
- GO0006418_SingleGeneRanking.csv
- GO0006457_SingleGeneRanking.csv
- GO0006468_SingleGeneRanking.csv
- GO0006470_SingleGeneRanking.csv
- GO0006486_SingleGeneRanking.csv
- GO0006497_SingleGeneRanking.csv
- GO0006605_SingleGeneRanking.csv
- GO0006629_SingleGeneRanking.csv
- GO0006766_SingleGeneRanking.csv
- GO0006811_SingleGeneRanking.csv
- GO0006865_SingleGeneRanking.csv
- GO0006869_SingleGeneRanking.csv
- GO0006873_SingleGeneRanking.csv
- GO0006887_SingleGeneRanking.csv
- GO0006897_SingleGeneRanking.csv
- GO0006970_SingleGeneRanking.csv
- GO0006979_SingleGeneRanking.csv
- GO0006997_SingleGeneRanking.csv
- GO0007005_SingleGeneRanking.csv
- GO0007010_SingleGeneRanking.csv
- GO0007031_SingleGeneRanking.csv
- GO0007033_SingleGeneRanking.csv
- GO0007059_SingleGeneRanking.csv
- GO0007114_SingleGeneRanking.csv
- GO0007124_SingleGeneRanking.csv
- GO0008033_SingleGeneRanking.csv
- GO0008135_SingleGeneRanking.csv
- GO0008213_SingleGeneRanking.csv
- GO0008380_SingleGeneRanking.csv
- GO0008643_SingleGeneRanking.csv
- GO0009408_SingleGeneRanking.csv
- GO0009451_SingleGeneRanking.csv
- GO0010324_SingleGeneRanking.csv
- GO0015931_SingleGeneRanking.csv
- GO0016050_SingleGeneRanking.csv
- GO0016197_SingleGeneRanking.csv
- GO0016570_SingleGeneRanking.csv
- GO0018193_SingleGeneRanking.csv
- GO0032196_SingleGeneRanking.csv
- GO0032200_SingleGeneRanking.csv
- GO0032787_SingleGeneRanking.csv
- GO0042221_SingleGeneRanking.csv
- GO0042255_SingleGeneRanking.csv
- GO0042273_SingleGeneRanking.csv
- GO0042274_SingleGeneRanking.csv
- GO0042594_SingleGeneRanking.csv
- GO0043543_SingleGeneRanking.csv
- GO0045333_SingleGeneRanking.csv
- GO0048193_SingleGeneRanking.csv
- GO0048284_SingleGeneRanking.csv
- GO0048308_SingleGeneRanking.csv
- GO0051049_SingleGeneRanking.csv
- GO0051052_SingleGeneRanking.csv
- GO0051321_SingleGeneRanking.csv
- GO0051603_SingleGeneRanking.csv
- GO0051726_SingleGeneRanking.csv
