# Supplementary material for: Revisiting co-expression-based automated function prediction in yeast with neural networks and updated Gene Ontology annotations
Source: PLoS One. 2026 Apr 16;21(4):e0322689. doi: 10.1371/journal.pone.0322689 (PMC13086303; doi:10.1371/journal.pone.0322689)
Supplement: S1 File — A zip file of tables in csv format containing individual genes ranked by their predicted involvement in each predicted GO term. These predictions were made by Model 1 as described in Table A of S1 Text. (ZIP) [file pone.0322689.s002.zip › GO0000054_SingleGeneRanking.csv]

Gene	Label	Annos	Score	Background Score	Num pos pairs	Precision	Recall	False Positive Rate
YDR324C	-1	-/-	-91.77449107170105	-31882.169390439987	25	0.0	0.0	0.0002765486725663717
YER025W	-1	-/-	-98.12752258777618	-31105.608420312405	25	0.0	0.0	0.0005530973451327434
YHR170W	1	+/+	-101.26475238800049	-30959.389594197273	24	0.3333333333333333	0.04	0.0005530973451327434
YPL012W	-1	-/-	-104.52829360961914	-33046.085157871246	25	0.25	0.04	0.000829646017699115
YDL112W	-1	-/-	-107.9869054555893	-29763.51877307892	25	0.2	0.04	0.0011061946902654867
YNR053C	1	+/+	-109.24741744995117	-34016.28510785103	24	0.3333333333333333	0.08	0.0011061946902654867
YHR065C	-1	-/-	-110.36118936538696	-32239.98619890213	25	0.2857142857142857	0.08	0.0013827433628318584
YDR101C	-1	-/+	-110.98659873008728	-31890.722198486328	25	0.25	0.08	0.00165929203539823
YLR196W	-1	-/-	-111.49443912506104	-33435.95902323723	25	0.2222222222222222	0.08	0.0019358407079646017
YDR120C	-1	-/-	-112.12567484378815	-34322.22000467777	25	0.2	0.08	0.0022123893805309734
YDL031W	-1	-/-	-113.47234082221985	-32680.540702819824	25	0.18181818181818182	0.08	0.002488938053097345
YDL014W	-1	-/-	-113.91089463233948	-32805.64589250088	25	0.16666666666666666	0.08	0.0027654867256637168
YOR207C	-1	-/-	-113.97419023513794	-31123.714730501175	25	0.15384615384615385	0.08	0.0030420353982300885
YGL099W	1	+/+	-114.20978546142578	-31366.528819799423	24	0.21428571428571427	0.12	0.0030420353982300885
YPL126W	-1	-/-	-114.68113875389099	-32836.404982328415	25	0.2	0.12	0.00331858407079646
YOR361C	-1	-/-	-114.74577331542969	-31484.535940170288	25	0.1875	0.12	0.003595132743362832
YNL207W	-1	-/-	-114.86369824409485	-31963.293261051178	25	0.17647058823529413	0.12	0.0038716814159292035
YPR144C	-1	-/-	-115.30092763900757	-32651.76915550232	25	0.16666666666666666	0.12	0.004148230088495576
YGR103W	-1	-/-	-115.61641454696655	-33585.643174409866	25	0.15789473684210525	0.12	0.004424778761061947
YER006W	-1	-/+	-115.65582251548767	-33110.98682320118	25	0.15	0.12	0.004701327433628319
YIL110W	-1	-/-	-115.73237371444702	-30072.34058880806	25	0.14285714285714285	0.12	0.00497787610619469
YPL146C	1	+/+	-115.99414944648743	-32139.880475759506	24	0.18181818181818182	0.16	0.00497787610619469
YNL248C	-1	-/-	-116.24449563026428	-30879.895346403122	25	0.17391304347826086	0.16	0.005254424778761062
YNR046W	-1	-/-	-116.73545718193054	-31298.140353798866	25	0.16666666666666666	0.16	0.0055309734513274336
YHR052W	-1	-/-	-117.37666535377502	-31069.45162498951	25	0.16	0.16	0.005807522123893806
YJL148W	-1	-/-	-117.42593502998352	-32254.99892294407	25	0.15384615384615385	0.16	0.006084070796460177
YKL021C	-1	-/-	-117.76567792892456	-31420.814235329628	25	0.14814814814814814	0.16	0.006360619469026549
YLR222C	-1	-/-	-117.86834526062012	-32900.07226848602	25	0.14285714285714285	0.16	0.00663716814159292
YAL035W	-1	-/-	-117.97906231880188	-31673.91584098339	25	0.13793103448275862	0.16	0.006913716814159292
YMR290C	-1	-/-	-118.10171794891357	-32459.291707992554	25	0.13333333333333333	0.16	0.007190265486725664
YOL061W	-1	-/-	-118.50416016578674	-29608.124870300293	25	0.12903225806451613	0.16	0.007466814159292036
YKL172W	-1	-/-	-119.10336112976074	-31813.169503450394	25	0.125	0.16	0.007743362831858407
YPL226W	0	0/-	-119.21495378017426	-53601.40888798237	100	0.125	0.16	0.007743362831858407
YJL033W	-1	-/-	-119.31054449081421	-32536.149924993515	25	0.12121212121212122	0.16	0.008019911504424779
YOR116C	-1	-/-	-119.38109588623047	-32263.598591923714	25	0.11764705882352941	0.16	0.008296460176991151
YOR243C	-1	-/-	-119.51381301879883	-29727.78105688095	25	0.11428571428571428	0.16	0.008573008849557522
YLL034C	1	+/+	-119.51769495010376	-31840.49872326851	24	0.1388888888888889	0.2	0.008573008849557522
YOR340C	-1	-/-	-119.55946469306946	-34689.666019916534	25	0.13513513513513514	0.2	0.008849557522123894
YPL086C	-1	-/-	-119.61719226837158	-32238.98774933815	25	0.13157894736842105	0.2	0.009126106194690266
YEL026W	-1	-/-	-119.622323513031	-31364.93107497692	25	0.1282051282051282	0.2	0.009402654867256638
YPL211W	-1	-/-	-119.68662118911743	-33203.67498278618	25	0.125	0.2	0.009679203539823008
YLR384C	-1	-/-	-119.782066822052	-31690.44937825203	25	0.12195121951219512	0.2	0.00995575221238938
YNL062C	-1	-/-	-119.78993391990662	-31509.199511766434	25	0.11904761904761904	0.2	0.010232300884955753
YDL208W	-1	-/-	-119.81613898277283	-31522.792949795723	25	0.11627906976744186	0.2	0.010508849557522125
YMR309C	-1	-/-	-119.86143589019775	-32168.37434363365	25	0.11363636363636363	0.2	0.010785398230088495
YOR272W	-1	-/-	-120.51376593112946	-32467.260680556297	25	0.1111111111111111	0.2	0.011061946902654867
YLR002C	-1	-/-	-120.55704760551453	-31017.228796243668	25	0.10869565217391304	0.2	0.01133849557522124
YOR095C	-1	-/-	-120.62848138809204	-34134.842621684074	25	0.10638297872340426	0.2	0.011615044247787611
YOR119C	-1	-/-	-120.63621258735657	-33080.40255022049	25	0.10416666666666667	0.2	0.011891592920353982
YLR003C	-1	-/0	-121.05129671096802	-30647.11374413967	25	0.10204081632653061	0.2	0.012168141592920354
YNL110C	-1	-/-	-121.14870476722717	-33550.59268784523	25	0.1	0.2	0.012444690265486726
YGR159C	-1	-/-	-121.25833034515381	-34301.78925836086	25	0.09803921568627451	0.2	0.012721238938053098
YLR186W	-1	-/-	-121.28365921974182	-30797.177582979202	25	0.09615384615384616	0.2	0.012997787610619468
YHR066W	-1	-/-	-121.47557473182678	-32592.30986881256	25	0.09433962264150944	0.2	0.01327433628318584
YDR496C	0	0/-	-122.13657653331757	-52337.93436229229	100	0.09433962264150944	0.2	0.01327433628318584
YDL051W	-1	-/-	-122.30690312385559	-32596.21474981308	25	0.09259259259259259	0.2	0.013550884955752213
YGR145W	-1	-/-	-122.41548490524292	-35201.23881864548	25	0.09090909090909091	0.2	0.013827433628318585
YLR449W	-1	-/-	-123.03948426246643	-32046.69732952118	25	0.08928571428571429	0.2	0.014103982300884955
YBR142W	-1	-/-	-123.36220216751099	-31508.584510803223	25	0.08771929824561403	0.2	0.014380530973451327
YOL077C	-1	-/-	-123.4190981388092	-31931.247972726822	25	0.08620689655172414	0.2	0.0146570796460177
YPL237W	-1	-/-	-123.43394470214844	-31800.10412442684	25	0.0847457627118644	0.2	0.014933628318584071
YOL097C	-1	-/-	-123.53271651268005	-32912.66072297096	25	0.08333333333333333	0.2	0.015210176991150442
YPL043W	-1	-/-	-123.62954902648926	-32472.606782913208	25	0.08196721311475409	0.2	0.015486725663716814
YPR190C	-1	-/-	-123.88415169715881	-33104.71335864067	25	0.08064516129032258	0.2	0.015763274336283186
YPL093W	1	+/+	-123.96845722198486	-31379.595267534256	24	0.09523809523809523	0.24	0.015763274336283186
YPR112C	-1	-/-	-124.00979137420654	-31564.09692287445	25	0.09375	0.24	0.016039823008849558
YJL011C	-1	-/-	-124.08406281471252	-32028.60290670395	25	0.09230769230769231	0.24	0.01631637168141593
YBR247C	-1	-/-	-124.30603623390198	-34412.76689195633	25	0.09090909090909091	0.24	0.016592920353982302
YNL255C	0	0/-	-124.36096489429474	-53232.18884667754	100	0.09090909090909091	0.24	0.016592920353982302
YPL217C	-1	-/-	-124.57702553272247	-31886.86637842655	25	0.08955223880597014	0.24	0.01686946902654867
YOR294W	-1	-/+	-124.64151072502136	-32603.362934470177	25	0.08823529411764706	0.24	0.017146017699115043
YNL182C	-1	-/-	-124.96241497993469	-33117.09783291817	25	0.08695652173913043	0.24	0.017422566371681415
YAL059W	1	+/+	-125.05714273452759	-33744.03897333145	24	0.1	0.28	0.017422566371681415
YLR129W	-1	-/-	-125.19011187553406	-33627.1236512661	25	0.09859154929577464	0.28	0.017699115044247787
YGL171W	-1	-/-	-125.53145599365234	-32411.667838573456	25	0.09722222222222222	0.28	0.01797566371681416
YLR409C	-1	-/-	-125.56842184066772	-32052.7579369545	25	0.0958904109589041	0.28	0.01825221238938053
YIR026C	-1	-/+	-125.57426047325134	-32657.355261802673	25	0.0945945945945946	0.28	0.018528761061946904
YNL002C	-1	-/-	-125.60379457473755	-30450.11437869072	25	0.09333333333333334	0.28	0.018805309734513276
YLL008W	-1	-/-	-125.71955823898315	-32463.81925225258	25	0.09210526315789473	0.28	0.019081858407079644
YPR137W	-1	-/-	-125.93593525886536	-33360.46831178665	25	0.09090909090909091	0.28	0.019358407079646017
YJR007W	-1	-/-	-125.96881771087646	-30923.254219293594	25	0.08974358974358974	0.28	0.01963495575221239
YIL019W	-1	-/-	-126.12655448913574	-32826.87768149376	25	0.08860759493670886	0.28	0.01991150442477876
YER082C	-1	-/-	-126.26431632041931	-33669.22179389	25	0.0875	0.28	0.020188053097345133
YDR398W	-1	-/-	-126.36945223808289	-30721.266738414764	25	0.08641975308641975	0.28	0.020464601769911505
YML080W	-1	-/-	-126.44823670387268	-34271.59433507919	25	0.08536585365853659	0.28	0.020741150442477877
YGL029W	-1	-/-	-126.45064544677734	-32898.097844839096	25	0.08433734939759036	0.28	0.02101769911504425
YDR091C	1	+/+	-126.45871496200562	-31857.81229352951	24	0.09523809523809523	0.32	0.02101769911504425
YER126C	-1	-/-	-126.50052785873413	-32782.014605641365	25	0.09411764705882353	0.32	0.021294247787610618
YNL001W	-1	-/-	-126.51854348182678	-32787.847150325775	25	0.09302325581395349	0.32	0.02157079646017699
YMR049C	-1	-/-	-126.74085402488708	-32389.48384475708	25	0.09195402298850575	0.32	0.021847345132743362
YGR128C	-1	-/-	-126.79271721839905	-32781.898205280304	25	0.09090909090909091	0.32	0.022123893805309734
YDL213C	-1	-/-	-127.12420916557312	-31373.281423330307	25	0.0898876404494382	0.32	0.022400442477876106
YLR060W	-1	-/-	-127.17022943496704	-31691.19638943672	25	0.08888888888888889	0.32	0.02267699115044248
YLR435W	-1	-/-	-127.1868224143982	-33136.595967531204	25	0.08791208791208792	0.32	0.02295353982300885
YBL068W	0	0/-	-127.26071041822433	-53979.53114554286	100	0.08791208791208792	0.32	0.02295353982300885
YNL061W	-1	-/-	-127.69431233406067	-31790.07591843605	25	0.08695652173913043	0.32	0.023230088495575223
YGR085C	-1	-/-	-127.72465634346008	-32216.647253990173	25	0.08602150537634409	0.32	0.02350663716814159
YKR056W	-1	-/-	-127.7540488243103	-32358.66311264038	25	0.0851063829787234	0.32	0.023783185840707963
YOL144W	-1	-/-	-127.8022563457489	-32129.90967154503	25	0.08421052631578947	0.32	0.024059734513274336
YOR004W	-1	-/-	-127.83743286132812	-32555.837831020355	25	0.08333333333333333	0.32	0.024336283185840708
YNL112W	-1	-/-	-127.99046063423157	-33223.19481873512	25	0.08247422680412371	0.32	0.02461283185840708
YHR128W	0	0/-	-128.0321762263775	-57144.68308979273	100	0.08247422680412371	0.32	0.02461283185840708
YML093W	-1	-/-	-128.03277921676636	-32688.44948887825	25	0.08163265306122448	0.32	0.024889380530973452
YKL181W	0	0/-	-128.0891998410225	-53448.49822109938	100	0.08163265306122448	0.32	0.024889380530973452
YDR060W	-1	-/-	-128.1631305217743	-33455.94701933861	25	0.08080808080808081	0.32	0.025165929203539824
YDR190C	-1	-/-	-128.2421007156372	-31485.703610658646	25	0.08	0.32	0.025442477876106196
YDR312W	-1	-/-	-128.25090789794922	-33188.63134765625	25	0.07920792079207921	0.32	0.025719026548672565
YGR173W	0	0/-	-128.31911838054657	-53850.75611320138	100	0.07920792079207921	0.32	0.025719026548672565
YGR118W	-1	-/-	-128.32402348518372	-32804.15305459499	25	0.0784313725490196	0.32	0.025995575221238937
YLR172C	-1	-/-	-128.39773082733154	-33961.94970178604	25	0.07766990291262135	0.32	0.02627212389380531
YIL021W	-1	-/-	-128.66880321502686	-31710.48265147209	25	0.07692307692307693	0.32	0.02654867256637168
YOR046C	-1	-/-	-128.70596647262573	-32965.06326842308	25	0.0761904761904762	0.32	0.026825221238938053
YBR143C	-1	-/-	-128.94929385185242	-30464.600056886673	25	0.07547169811320754	0.32	0.027101769911504425
YNL163C	-1	-/-	-129.17271900177002	-34313.79461121559	25	0.07476635514018691	0.32	0.027378318584070797
YDR412W	-1	-/-	-129.1894772052765	-32632.74374461174	25	0.07407407407407407	0.32	0.02765486725663717
YMR229C	-1	-/-	-129.29691791534424	-31614.070252418518	25	0.07339449541284404	0.32	0.027931415929203538
YNL119W	-1	-/-	-129.42033290863037	-31454.23254942894	25	0.07272727272727272	0.32	0.02820796460176991
YMR131C	0	0/-	-129.47524052858353	-53897.69509777427	100	0.07272727272727272	0.32	0.02820796460176991
YGL111W	-1	-/-	-129.72966527938843	-31602.122531414032	25	0.07207207207207207	0.32	0.028484513274336282
YHR085W	-1	-/-	-129.73304295539856	-32497.031378746033	25	0.07142857142857142	0.32	0.028761061946902654
YOL139C	-1	-/-	-129.81855392456055	-32283.1882250309	25	0.07079646017699115	0.32	0.029037610619469027
YGL120C	-1	-/-	-130.07341742515564	-31256.848052740097	25	0.07017543859649122	0.32	0.0293141592920354
YKL009W	-1	-/+	-130.1580971479416	-32901.91976583004	25	0.06956521739130435	0.32	0.02959070796460177
YKR081C	-1	-/-	-130.19175934791565	-32216.22808611393	25	0.06896551724137931	0.32	0.029867256637168143
YKL082C	-1	-/-	-130.21977019309998	-33375.96633720398	25	0.06837606837606838	0.32	0.03014380530973451
YKR026C	-1	-/-	-130.49582695960999	-31882.0967168808	25	0.06779661016949153	0.32	0.030420353982300884
YHR197W	1	+/-	-130.55102372169495	-32999.128581523895	24	0.07563025210084033	0.36	0.030420353982300884
YDR037W	-1	-/-	-130.8764088153839	-31628.95301246643	25	0.075	0.36	0.030696902654867256
YDR429C	-1	-/-	-130.8861792087555	-31380.383992433548	25	0.0743801652892562	0.36	0.030973451327433628
YDL082W	0	0/-	-130.88950729370117	-54732.70721659064	100	0.0743801652892562	0.36	0.030973451327433628
YCR072C	-1	-/-	-130.95777893066406	-33913.538930654526	25	0.07377049180327869	0.36	0.03125
YHR148W	-1	-/-	-130.9826376438141	-33284.29574203491	25	0.07317073170731707	0.36	0.03152654867256637
YNL132W	0	0/-	-131.07144325971603	-54281.764091432095	100	0.07317073170731707	0.36	0.03152654867256637
YNL308C	0	0/-	-131.31422650814056	-55298.38082483411	100	0.07317073170731707	0.36	0.03152654867256637
YJR041C	0	0/-	-131.37134552001953	-52978.73675298691	100	0.07317073170731707	0.36	0.03152654867256637
YHR169W	-1	-/-	-131.45455610752106	-32478.093856692314	25	0.07258064516129033	0.36	0.031803097345132744
YIL103W	-1	-/-	-131.5892312526703	-30666.793231487274	25	0.072	0.36	0.032079646017699116
YGR148C	0	0/-	-131.63144862651825	-56205.17346996069	100	0.072	0.36	0.032079646017699116
YAL003W	-1	-/-	-131.72380375862122	-32618.179624080658	25	0.07142857142857142	0.36	0.03235619469026549
YDR418W	-1	-/-	-131.73642325401306	-33313.33264827728	25	0.07086614173228346	0.36	0.03263274336283186
YJL198W	-1	-/-	-132.03000807762146	-30995.198759317398	25	0.0703125	0.36	0.03290929203539823
YLL035W	-1	-/-	-132.0863745212555	-32766.663893461227	25	0.06976744186046512	0.36	0.033185840707964605
YCL059C	-1	-/-	-132.08809566497803	-31463.145920276642	25	0.06923076923076923	0.36	0.03346238938053098
YNR054C	-1	-/-	-132.18015551567078	-33477.02889919281	25	0.06870229007633588	0.36	0.03373893805309734
YJR070C	-1	-/-	-132.1832573413849	-33523.141347169876	25	0.06818181818181818	0.36	0.034015486725663714
YAL036C	0	0/-	-132.28259521722794	-53296.122391581535	100	0.06818181818181818	0.36	0.034015486725663714
YDR083W	-1	-/-	-132.3951199054718	-32346.69619703293	25	0.06766917293233082	0.36	0.034292035398230086
YOR310C	-1	-/-	-132.4590220451355	-33091.71544480324	25	0.06716417910447761	0.36	0.03456858407079646
YPL081W	0	0/-	-132.46770733594894	-56471.15768378973	100	0.06716417910447761	0.36	0.03456858407079646
YLR244C	0	0/-	-132.54797726869583	-53860.24239444733	100	0.06716417910447761	0.36	0.03456858407079646
YGR200C	-1	-/-	-132.56552958488464	-32185.684182167053	25	0.06666666666666667	0.36	0.03484513274336283
YPL243W	-1	-/-	-132.73220252990723	-34508.854422569275	25	0.0661764705882353	0.36	0.0351216814159292
YPR041W	-1	-/-	-132.84662675857544	-32341.681161642075	25	0.06569343065693431	0.36	0.035398230088495575
YCL054W	-1	-/-	-133.21536445617676	-31388.54753422737	25	0.06521739130434782	0.36	0.03567477876106195
YHL011C	-1	-/-	-133.29679656028748	-31186.00191426277	25	0.06474820143884892	0.36	0.03595132743362832
YKL144C	-1	-/-	-133.36438941955566	-32750.84394478798	25	0.06428571428571428	0.36	0.03622787610619469
YDR245W	-1	-/-	-133.65459394454956	-31820.49551641941	25	0.06382978723404255	0.36	0.03650442477876106
YDR045C	-1	-/-	-133.85831570625305	-31986.429938316345	25	0.06338028169014084	0.36	0.036780973451327435
YJL125C	-1	-/-	-133.8865523338318	-32505.562482118607	25	0.06293706293706294	0.36	0.03705752212389381
YDR211W	-1	-/-	-134.29200792312622	-31552.101823806763	25	0.0625	0.36	0.03733407079646018
YPR110C	-1	-/-	-134.33204436302185	-30923.769719600677	25	0.06206896551724138	0.36	0.03761061946902655
YBR079C	-1	-/-	-134.3476436138153	-30795.810223340988	25	0.06164383561643835	0.36	0.037887168141592924
YGR083C	-1	-/-	-134.34995675086975	-32316.110665798187	25	0.061224489795918366	0.36	0.03816371681415929
YDR339C	-1	-/-	-134.35736393928528	-31223.82168841362	25	0.060810810810810814	0.36	0.03844026548672566
YFL002C	-1	-/-	-134.39100813865662	-31457.21091556549	25	0.06040268456375839	0.36	0.03871681415929203
YLR249W	-1	-/-	-134.66102838516235	-32483.054334402084	25	0.06	0.36	0.038993362831858405
YDR165W	-1	-/-	-134.70288729667664	-31643.672275543213	25	0.059602649006622516	0.36	0.03926991150442478
YHR070W	-1	-/-	-134.71915578842163	-33007.87797617912	25	0.05921052631578947	0.36	0.03954646017699115
YOR335C	-1	-/-	-134.92612767219543	-31054.22911787033	25	0.058823529411764705	0.36	0.03982300884955752
YPL207W	0	0/-	-135.2197346687317	-57157.64329713583	100	0.058823529411764705	0.36	0.03982300884955752
YOL124C	-1	-/-	-135.2695596218109	-34086.25158238411	25	0.05844155844155844	0.36	0.040099557522123894
YML073C	-1	-/-	-135.2762484550476	-33649.670902729034	25	0.05806451612903226	0.36	0.040376106194690266
YGR162W	-1	-/-	-135.3192162513733	-31391.80440068245	25	0.057692307692307696	0.36	0.04065265486725664
YGL103W	0	0/-	-135.33405822515488	-55478.787119179964	100	0.057692307692307696	0.36	0.04065265486725664
YMR217W	0	0/-	-135.35924637317657	-55508.71290344	100	0.057692307692307696	0.36	0.04065265486725664
YNL153C	-1	-/-	-135.38821864128113	-32679.96453642845	25	0.05732484076433121	0.36	0.04092920353982301
YIL020C	0	0/0	-135.41732901334763	-55676.604120373726	100	0.05732484076433121	0.36	0.04092920353982301
YER131W	0	0/-	-135.51332366466522	-55299.0779709816	100	0.05732484076433121	0.36	0.04092920353982301
YLR029C	0	0/-	-135.59544637799263	-55720.092140227556	100	0.05732484076433121	0.36	0.04092920353982301
YNR003C	-1	-/-	-135.8127589225769	-32588.692317724228	25	0.056962025316455694	0.36	0.04120575221238938
YLR432W	0	0/-	-135.88622522354126	-54699.89594370127	100	0.056962025316455694	0.36	0.04120575221238938
YLL045C	0	0/-	-136.0504122376442	-55467.18487247825	100	0.056962025316455694	0.36	0.04120575221238938
YPL210C	-1	-/-	-136.05151224136353	-35109.17895245552	25	0.05660377358490566	0.36	0.041482300884955754
YLR009W	-1	-/-	-136.08643984794617	-31778.468683958054	25	0.05625	0.36	0.041758849557522126
YLR017W	0	0/-	-136.22101265192032	-53914.928560614586	100	0.05625	0.36	0.041758849557522126
YLR448W	-1	-/-	-136.26268982887268	-33321.0931930542	25	0.055900621118012424	0.36	0.0420353982300885
YDR300C	-1	-/0	-136.27870750427246	-31552.499356985092	25	0.05555555555555555	0.36	0.04231194690265487
YER007C-A	0	0/-	-136.28854686021805	-54668.0971942544	100	0.05555555555555555	0.36	0.04231194690265487
YOL040C	1	+/-	-136.34389448165894	-33938.20592236519	24	0.06134969325153374	0.4	0.04231194690265487
YGL078C	-1	-/-	-136.34897089004517	-32180.2726290226	25	0.06097560975609756	0.4	0.042588495575221236
YOR252W	0	0/0	-136.40664583444595	-55323.01633262634	100	0.06097560975609756	0.4	0.042588495575221236
YBL039C	-1	-/-	-136.48795247077942	-32877.72834992409	25	0.06060606060606061	0.4	0.04286504424778761
YFL022C	-1	-/-	-136.4943287372589	-31984.799945116043	25	0.060240963855421686	0.4	0.04314159292035398
YOR234C	0	0/-	-136.5483346581459	-55849.84476324916	100	0.060240963855421686	0.4	0.04314159292035398
YKL078W	0	0/-	-136.5652003288269	-56714.551473379135	100	0.060240963855421686	0.4	0.04314159292035398
YPL263C	0	0/0	-136.59635639190674	-55921.02998542786	100	0.060240963855421686	0.4	0.04314159292035398
YCR057C	-1	-/-	-136.72462129592896	-32578.985374689102	25	0.059880239520958084	0.4	0.04341814159292035
YPR187W	-1	-/-	-136.80826115608215	-30564.520377397537	25	0.05952380952380952	0.4	0.043694690265486724
YLR397C	-1	-/-	-136.88406586647034	-31325.11697459221	25	0.05917159763313609	0.4	0.043971238938053096
YOL080C	-1	-/-	-136.89299488067627	-34703.61435961723	25	0.058823529411764705	0.4	0.04424778761061947
YNL075W	-1	-/-	-136.91590666770935	-31702.2748067379	25	0.05847953216374269	0.4	0.04452433628318584
YNL096C	0	0/-	-137.00309044122696	-54704.33277064562	100	0.05847953216374269	0.4	0.04452433628318584
YDR471W	0	0/-	-137.0934301018715	-55626.420646607876	100	0.05847953216374269	0.4	0.04452433628318584
YIL133C	0	0/-	-137.5320171713829	-55184.88451105356	100	0.05847953216374269	0.4	0.04452433628318584
YLR333C	0	0/-	-137.8798851966858	-55607.075567394495	100	0.05847953216374269	0.4	0.04452433628318584
YDR152W	0	0/-	-137.9267853498459	-54753.80155032873	100	0.05847953216374269	0.4	0.04452433628318584
YGR285C	-1	-/+	-138.01993894577026	-32584.456443309784	25	0.05813953488372093	0.4	0.04480088495575221
YMR146C	-1	-/-	-138.0579571723938	-31481.414627313614	25	0.057803468208092484	0.4	0.045077433628318585
YLR146C	0	0/-	-138.06708538532257	-54452.428204506636	100	0.057803468208092484	0.4	0.045077433628318585
YGL014W	-1	-/-	-138.1192033290863	-31377.935657978058	25	0.05747126436781609	0.4	0.04535398230088496
YJR063W	-1	-/-	-138.1363582611084	-32337.275626659393	25	0.05714285714285714	0.4	0.04563053097345133
YBR154C	-1	-/-	-138.36550092697144	-32472.45847082138	25	0.056818181818181816	0.4	0.0459070796460177
YPL183C	0	0/-	-138.40249079465866	-55925.35892987251	100	0.056818181818181816	0.4	0.0459070796460177
YGR271C-A	0	0/-	-138.4313428401947	-55738.04304820299	100	0.056818181818181816	0.4	0.0459070796460177
YDR021W	-1	-/-	-138.45563292503357	-33516.52770113945	25	0.05649717514124294	0.4	0.04618362831858407
YLR074C	-1	-/+	-138.51638674736023	-33346.990136384964	25	0.056179775280898875	0.4	0.046460176991150445
YGL246C	-1	-/-	-138.5266604423523	-32064.371846199036	25	0.055865921787709494	0.4	0.04673672566371682
YNR024W	0	0/-	-138.6662456393242	-55972.76312661171	100	0.055865921787709494	0.4	0.04673672566371682
YKL099C	-1	-/-	-138.67429089546204	-33197.47221279144	25	0.05555555555555555	0.4	0.04701327433628318
YDL061C	0	0/-	-138.71416801214218	-55529.624185830355	100	0.05555555555555555	0.4	0.04701327433628318
YGR195W	-1	-/-	-138.7264482975006	-33237.37200474739	25	0.055248618784530384	0.4	0.047289823008849555
YHR196W	-1	-/-	-138.72992539405823	-30857.373733997345	25	0.054945054945054944	0.4	0.04756637168141593
YDR346C	-1	-/-	-138.7911822795868	-30601.923493146896	25	0.0546448087431694	0.4	0.0478429203539823
YLR291C	-1	-/-	-138.9190652370453	-31153.96335721016	25	0.05434782608695652	0.4	0.04811946902654867
YPL266W	-1	-/-	-139.0191833972931	-31179.36967110634	25	0.05405405405405406	0.4	0.04839601769911504
YOR271C	0	0/-	-139.1275750398636	-54320.619409263134	100	0.05405405405405406	0.4	0.04839601769911504
YGL076C	0	0/-	-139.1408851146698	-56004.04993867874	100	0.05405405405405406	0.4	0.04839601769911504
YOR101W	0	0/-	-139.25941199064255	-55926.508343577385	100	0.05405405405405406	0.4	0.04839601769911504
YJL069C	-1	-/-	-139.28406310081482	-32147.020507335663	25	0.053763440860215055	0.4	0.048672566371681415
YBR155W	-1	-/-	-139.29024744033813	-32342.6186606884	25	0.053475935828877004	0.4	0.04894911504424779
YMR093W	-1	-/-	-139.3256516456604	-33640.65004658699	25	0.05319148936170213	0.4	0.04922566371681416
YER036C	1	+/+	-139.36461544036865	-31664.035851240158	24	0.0582010582010582	0.44	0.04922566371681416
YGR119C	-1	-/-	-139.419935464859	-32679.835613250732	25	0.05789473684210526	0.44	0.04950221238938053
YPR163C	-1	-/-	-139.53830409049988	-30810.054220676422	25	0.05759162303664921	0.44	0.049778761061946904
YBR069C	-1	-/-	-139.57155656814575	-32597.808806419373	25	0.057291666666666664	0.44	0.050055309734513276
YLR150W	-1	-/-	-139.58396863937378	-34163.40180373192	25	0.05699481865284974	0.44	0.05033185840707965
YEL055C	0	0/-	-139.61491721868515	-53777.74592232704	100	0.05699481865284974	0.44	0.05033185840707965
YER127W	-1	-/-	-139.76274514198303	-31729.784613847733	25	0.05670103092783505	0.44	0.05060840707964602
YDR012W	0	0/-	-139.7699043750763	-55444.49702858925	100	0.05670103092783505	0.44	0.05060840707964602
YJL111W	-1	-/-	-139.85145378112793	-33001.02896761894	25	0.05641025641025641	0.44	0.05088495575221239
YPL079W	0	0/-	-139.86843049526215	-57077.50481173396	100	0.05641025641025641	0.44	0.05088495575221239
YBL027W	0	0/-	-139.94147473573685	-56243.46649894118	100	0.05641025641025641	0.44	0.05088495575221239
YGL030W	-1	-/-	-139.96850299835205	-33379.68599152565	25	0.05612244897959184	0.44	0.051161504424778764
YLR441C	0	0/-	-139.97348630428314	-55293.205627799034	100	0.05612244897959184	0.44	0.051161504424778764
YLR175W	-1	-/-	-140.0955023765564	-32606.597970485687	25	0.05583756345177665	0.44	0.05143805309734513
YDL191W	0	0/-	-140.1437104344368	-55533.62200552225	100	0.05583756345177665	0.44	0.05143805309734513
YMR194W	0	0/-	-140.14495128393173	-55400.11648827791	100	0.05583756345177665	0.44	0.05143805309734513
YML024W	-1	-/-	-140.20531678199768	-32533.955960273743	25	0.05555555555555555	0.44	0.0517146017699115
YPR016C	1	+/+	-140.29501056671143	-31577.81403017044	24	0.06030150753768844	0.48	0.0517146017699115
YDR395W	-1	-/-	-140.3153042793274	-32104.072982549667	25	0.06	0.48	0.051991150442477874
YBL024W	-1	-/-	-140.32125425338745	-32476.681985855103	25	0.05970149253731343	0.48	0.052267699115044246
YER002W	-1	-/-	-140.34707760810852	-32461.034968852997	25	0.0594059405940594	0.48	0.05254424778761062
YPL160W	-1	-/-	-140.3518738746643	-33018.361365795135	25	0.059113300492610835	0.48	0.05282079646017699
YNL151C	-1	-/-	-140.40845394134521	-32953.595403671265	25	0.058823529411764705	0.48	0.05309734513274336
YJL010C	-1	-/+	-140.51304602622986	-31845.59595823288	25	0.05853658536585366	0.48	0.053373893805309734
YMR142C	-1	-/-	-140.54345560073853	-33665.8757648468	25	0.05825242718446602	0.48	0.053650442477876106
YPL235W	-1	-/-	-140.64717531204224	-33859.73773550987	25	0.057971014492753624	0.48	0.05392699115044248
YHR107C	-1	-/-	-140.6629900932312	-32986.841121673584	25	0.057692307692307696	0.48	0.05420353982300885
YDR365C	-1	-/-	-140.66670894622803	-32224.958971500397	25	0.05741626794258373	0.48	0.05448008849557522
YAL025C	-1	-/-	-140.72869658470154	-33263.23128390312	25	0.05714285714285714	0.48	0.054756637168141595
YDL083C	-1	-/-	-140.7532458305359	-34007.1877412796	25	0.05687203791469194	0.48	0.05503318584070797
YMR116C	-1	-/-	-140.76088547706604	-34380.595425605774	25	0.05660377358490566	0.48	0.05530973451327434
YKL143W	1	+/+	-140.8292737007141	-31763.020399093628	24	0.06103286384976526	0.52	0.05530973451327434
YGR027C	0	0/-	-140.853511095047	-56671.315622627735	100	0.06103286384976526	0.52	0.05530973451327434
YGR264C	-1	-/-	-140.91745042800903	-32516.555288791656	25	0.06074766355140187	0.52	0.05558628318584071
YMR033W	-1	-/-	-141.0072672367096	-33399.12673139572	25	0.06046511627906977	0.52	0.055862831858407076
YOR168W	-1	-/-	-141.05645966529846	-31258.521767139435	25	0.06018518518518518	0.52	0.05613938053097345
YDL111C	-1	-/-	-141.17645525932312	-32206.53738117218	25	0.059907834101382486	0.52	0.05641592920353982
YBR031W	0	0/-	-141.1810439825058	-55959.87285500765	100	0.059907834101382486	0.52	0.05641592920353982
YHL001W	0	0/-	-141.3521619439125	-54972.031893372536	100	0.059907834101382486	0.52	0.05641592920353982
YHR081W	-1	-/-	-141.39519691467285	-32880.641555309296	25	0.05963302752293578	0.52	0.05669247787610619
YDR172W	-1	-/-	-141.5442190170288	-31852.402144908905	25	0.0593607305936073	0.52	0.056969026548672565
YML063W	0	0/-	-141.6305055618286	-55740.05010050535	100	0.0593607305936073	0.52	0.056969026548672565
YFR001W	-1	-/+	-141.64820957183838	-30604.767830848694	25	0.05909090909090909	0.52	0.05724557522123894
YEL054C	-1	-/-	-141.73472666740417	-33749.420047044754	25	0.058823529411764705	0.52	0.05752212389380531
YDL201W	-1	-/-	-141.89968466758728	-31903.62205839157	25	0.05855855855855856	0.52	0.05779867256637168
YDR500C	0	0/-	-141.99644553661346	-55761.92797407508	100	0.05855855855855856	0.52	0.05779867256637168
YOR276W	0	0/-	-142.27701842784882	-55802.07224357128	100	0.05855855855855856	0.52	0.05779867256637168
YLR344W	0	0/-	-142.28072851896286	-56341.12262779474	100	0.05855855855855856	0.52	0.05779867256637168
YJR002W	-1	-/-	-142.2822184562683	-32520.18394446373	25	0.05829596412556054	0.52	0.05807522123893805
YNR012W	0	0/-	-142.28924638032913	-57646.48231345415	100	0.05829596412556054	0.52	0.05807522123893805
YGL016W	-1	-/0	-142.38976979255676	-33520.77887058258	25	0.05803571428571429	0.52	0.058351769911504425
YMR239C	-1	-/-	-142.44009685516357	-34130.30636692047	25	0.057777777777777775	0.52	0.0586283185840708
YML026C	0	0/-	-142.48131674528122	-55740.97630673647	100	0.057777777777777775	0.52	0.0586283185840708
YKL014C	-1	-/-	-142.48176550865173	-34273.97129487991	25	0.05752212389380531	0.52	0.05890486725663717
YOR224C	-1	-/-	-142.61551761627197	-33689.05053758621	25	0.05726872246696035	0.52	0.05918141592920354
YLR264W	-1	-/-	-142.63597798347473	-32930.63427424431	25	0.05701754385964912	0.52	0.059457964601769914
YLR276C	-1	-/-	-142.67038297653198	-34007.618079423904	25	0.056768558951965066	0.52	0.059734513274336286
YLR167W	-1	-/-	-142.68408632278442	-32453.5786318779	25	0.05652173913043478	0.52	0.06001106194690266
YDR023W	-1	-/-	-142.69755220413208	-32343.94727253914	25	0.05627705627705628	0.52	0.06028761061946902
YNR038W	-1	-/-	-142.78406691551208	-32103.306651115417	25	0.05603448275862069	0.52	0.060564159292035395
YCR047C	-1	-/+	-142.79060411453247	-32433.04778623581	25	0.055793991416309016	0.52	0.06084070796460177
YIL148W	0	0/+	-142.83528792858124	-55289.765058368444	100	0.055793991416309016	0.52	0.06084070796460177
YBL092W	0	0/-	-142.91918867826462	-56664.36864721775	100	0.055793991416309016	0.52	0.06084070796460177
YDR156W	-1	-/-	-142.93799781799316	-32511.735288619995	25	0.05555555555555555	0.52	0.06111725663716814
YNL292W	-1	-/-	-142.95164608955383	-34494.95739865303	25	0.05531914893617021	0.52	0.06139380530973451
YHR069C	-1	-/-	-143.00976181030273	-33165.259840488434	25	0.05508474576271186	0.52	0.061670353982300884
YDR087C	-1	-/-	-143.04369688034058	-33509.40239214897	25	0.05485232067510549	0.52	0.061946902654867256
YJR132W	-1	-/0	-143.08160734176636	-31058.057025671005	25	0.0546218487394958	0.52	0.06222345132743363
YDR321W	0	0/0	-143.10685676336288	-54411.35619279742	100	0.0546218487394958	0.52	0.06222345132743363
YHR062C	-1	-/-	-143.13882040977478	-32115.805485010147	25	0.05439330543933055	0.52	0.0625
YHR143W-A	-1	-/-	-143.14116621017456	-30344.462828159332	25	0.05416666666666667	0.52	0.06277654867256637
YML022W	0	0/-	-143.17218577861786	-55206.18660992384	100	0.05416666666666667	0.52	0.06277654867256637
YMR080C	-1	-/-	-143.1874713897705	-33156.0259847641	25	0.05394190871369295	0.52	0.06305309734513274
YGR191W	-1	-/-	-143.20243167877197	-30783.590814352036	25	0.05371900826446281	0.52	0.06332964601769911
YPR169W	0	0/-	-143.2377534508705	-55411.21602290869	100	0.05371900826446281	0.52	0.06332964601769911
YHR013C	-1	-/-	-143.30375623703003	-33827.49215340614	25	0.053497942386831275	0.52	0.06360619469026549
YBR121C	-1	-/-	-143.3898696899414	-31756.785400867462	25	0.05327868852459016	0.52	0.06388274336283185
YGR094W	-1	-/-	-143.47910261154175	-31929.21485066414	25	0.053061224489795916	0.52	0.06415929203539823
YGR214W	-1	-/-	-143.480215549469	-32565.59878230095	25	0.052845528455284556	0.52	0.0644358407079646
YOR091W	0	0/-	-143.51768839359283	-55818.72829067707	100	0.052845528455284556	0.52	0.0644358407079646
YOR206W	1	+/-	-143.51806950569153	-33051.918652296066	24	0.05668016194331984	0.56	0.0644358407079646
YOL021C	-1	-/-	-143.59698009490967	-32140.3571267128	25	0.056451612903225805	0.56	0.06471238938053098
YMR230W	0	0/-	-143.60579961538315	-55841.25743663311	100	0.056451612903225805	0.56	0.06471238938053098
YHR021C	-1	-/-	-143.70903301239014	-33987.630763053894	25	0.05622489959839357	0.56	0.06498893805309734
YOR001W	-1	-/-	-143.7125985622406	-32061.10441660881	25	0.056	0.56	0.06526548672566372
YEL042W	-1	-/-	-143.75903940200806	-31845.68264245987	25	0.055776892430278883	0.56	0.06554203539823009
YLL011W	-1	-/-	-143.77054619789124	-34022.16250991821	25	0.05555555555555555	0.56	0.06581858407079647
YHL033C	0	0/-	-143.9872731566429	-56122.08696746826	100	0.05555555555555555	0.56	0.06581858407079647
YPR043W	0	0/-	-144.1066535115242	-56839.697095394135	100	0.05555555555555555	0.56	0.06581858407079647
YNL256W	-1	-/-	-144.11520051956177	-32436.435035705566	25	0.05533596837944664	0.56	0.06609513274336283
YGR095C	-1	-/-	-144.12081170082092	-31851.62558221817	25	0.05511811023622047	0.56	0.06637168141592921
YNL302C	1	+/-	-144.14369249343872	-34663.07180953026	24	0.058823529411764705	0.6	0.06637168141592921
YOR341W	-1	-/-	-144.14930701255798	-31085.90988636017	25	0.05859375	0.6	0.06664823008849557
YER171W	-1	-/-	-144.17533493041992	-32193.20148038864	25	0.058365758754863814	0.6	0.06692477876106195
YMR014W	-1	-/-	-144.18545818328857	-32928.75185108185	25	0.05813953488372093	0.6	0.06720132743362832
YDR184C	-1	-/-	-144.19549226760864	-32892.980956077576	25	0.05791505791505792	0.6	0.06747787610619468
YNL232W	-1	-/-	-144.21853065490723	-33442.6050362587	25	0.057692307692307696	0.6	0.06775442477876106
YMR128W	-1	-/-	-144.2550494670868	-33824.540466070175	25	0.05747126436781609	0.6	0.06803097345132743
YER056C-A	0	0/-	-144.32043075561523	-55694.00261083245	100	0.05747126436781609	0.6	0.06803097345132743
YLR185W	0	0/-	-144.49179565906525	-56435.176303356886	100	0.05747126436781609	0.6	0.06803097345132743
YOR293W	0	0/-	-144.52036374807358	-56809.35750645399	100	0.05747126436781609	0.6	0.06803097345132743
YDR449C	-1	-/-	-144.56318044662476	-31705.354616642	25	0.05725190839694656	0.6	0.06830752212389381
YMR308C	-1	-/-	-144.66412162780762	-30373.816004514694	25	0.057034220532319393	0.6	0.06858407079646017
YHR064C	0	0/-	-144.6811848282814	-54851.24641036987	100	0.057034220532319393	0.6	0.06858407079646017
YGR078C	-1	-/-	-144.7314167022705	-34285.91328001022	25	0.056818181818181816	0.6	0.06886061946902655
YHR088W	-1	-/+	-144.79441452026367	-31271.164236307144	25	0.05660377358490566	0.6	0.06913716814159292
YLR051C	-1	-/-	-144.88739776611328	-31022.92564034462	25	0.05639097744360902	0.6	0.0694137168141593
YNR017W	-1	-/-	-144.89324021339417	-35350.610515773296	25	0.056179775280898875	0.6	0.06969026548672566
YBL087C	0	0/-	-144.9463108778	-56029.62158983946	100	0.056179775280898875	0.6	0.06969026548672566
YGR187C	0	0/-	-145.0513551235199	-56642.79326069355	100	0.056179775280898875	0.6	0.06969026548672566
YGL070C	-1	-/-	-145.09261441230774	-32729.540551900864	25	0.055970149253731345	0.6	0.06996681415929204
YDR361C	1	+/+	-145.1091718673706	-31802.844095230103	24	0.05947955390334572	0.64	0.06996681415929204
YGR158C	-1	-/-	-145.2450671195984	-32704.783475399017	25	0.05925925925925926	0.64	0.0702433628318584
YKR025W	-1	-/-	-145.3022255897522	-33356.6403465271	25	0.05904059040590406	0.64	0.07051991150442478
YDL081C	-1	-/-	-145.3840115070343	-35217.96900963783	25	0.058823529411764705	0.64	0.07079646017699115
YMR242C	0	0/-	-145.6584877371788	-56026.64886200428	100	0.058823529411764705	0.64	0.07079646017699115
YPR132W	-1	-/-	-145.66409373283386	-33253.996493816376	25	0.05860805860805861	0.64	0.07107300884955753
YLR325C	0	0/-	-145.67741304636002	-56027.509474515915	100	0.05860805860805861	0.64	0.07107300884955753
YBL072C	0	0/-	-145.70614475011826	-56614.059976398945	100	0.05860805860805861	0.64	0.07107300884955753
YNL209W	-1	-/+	-145.753892660141	-33152.66737866402	25	0.058394160583941604	0.64	0.0713495575221239
YNL301C	0	0/-	-145.86681991815567	-56963.32724046707	100	0.058394160583941604	0.64	0.0713495575221239
YDR341C	-1	-/-	-145.87014532089233	-32628.345423936844	25	0.05818181818181818	0.64	0.07162610619469026
YLR406C	0	0/-	-145.9258549809456	-55796.1016844511	100	0.05818181818181818	0.64	0.07162610619469026
YLR048W	-1	-/-	-146.1553008556366	-34319.63140106201	25	0.057971014492753624	0.64	0.07190265486725664
YJR072C	0	0/-	-146.1618042588234	-55768.97112351656	100	0.057971014492753624	0.64	0.07190265486725664
YMR235C	1	+/+	-146.1725091934204	-32770.260087013245	24	0.061371841155234655	0.68	0.07190265486725664
YJL190C	-1	-/-	-146.17279243469238	-33664.1604180336	25	0.06115107913669065	0.68	0.072179203539823
YDR299W	-1	-/-	-146.17452669143677	-30211.513887882233	25	0.06093189964157706	0.68	0.07245575221238938
YGR090W	-1	-/-	-146.19709587097168	-31612.304964780807	25	0.060714285714285714	0.68	0.07273230088495575
YBR189W	0	0/-	-146.28249061107635	-58178.54010051489	100	0.060714285714285714	0.68	0.07273230088495575
YJR123W	0	0/-	-146.3326016664505	-56759.84583598375	100	0.060714285714285714	0.68	0.07273230088495575
YDL148C	-1	-/-	-146.37183904647827	-31272.50620818138	25	0.060498220640569395	0.68	0.07300884955752213
YKR094C	0	0/+	-146.4482386112213	-56019.09276127815	100	0.060498220640569395	0.68	0.07300884955752213
YJR069C	-1	-/-	-146.47685432434082	-32563.996742486954	25	0.06028368794326241	0.68	0.07328539823008849
YBR034C	-1	-/-	-146.47923946380615	-32362.59650850296	25	0.06007067137809187	0.68	0.07356194690265487
YJR014W	0	0/-	-146.5773864388466	-55092.58858180046	100	0.06007067137809187	0.68	0.07356194690265487
YOR210W	-1	-/-	-146.5873498916626	-31447.574610471725	25	0.05985915492957746	0.68	0.07383849557522124
YOR182C	-1	-/-	-146.79643058776855	-32333.538469314575	25	0.05964912280701754	0.68	0.07411504424778761
YIL142W	-1	-/-	-146.8551161289215	-34852.81037092209	25	0.05944055944055944	0.68	0.07439159292035398
YPL090C	0	0/-	-146.92426919937134	-56733.627362549305	100	0.05944055944055944	0.68	0.07439159292035398
YOL041C	0	0/-	-147.1461097598076	-54054.38507723808	100	0.05944055944055944	0.68	0.07439159292035398
YGL135W	-1	-/+	-147.28327655792236	-31598.555373191833	25	0.059233449477351915	0.68	0.07466814159292036
YDR447C	-1	-/-	-147.3172264099121	-34467.860109090805	25	0.059027777777777776	0.68	0.07494469026548672
YOL010W	-1	-/-	-147.37390327453613	-33407.107526779175	25	0.058823529411764705	0.68	0.0752212389380531
YDR064W	0	0/-	-147.39308124780655	-55976.711258381605	100	0.058823529411764705	0.68	0.0752212389380531
YGR245C	-1	-/+	-147.43869853019714	-34193.30047535896	25	0.05862068965517241	0.68	0.07549778761061947
YLR336C	0	0/-	-147.54721772670746	-55898.23949456215	100	0.05862068965517241	0.68	0.07549778761061947
YNL069C	0	0/-	-147.58818221092224	-56949.86435446143	100	0.05862068965517241	0.68	0.07549778761061947
YPR048W	0	0/-	-147.69065153598785	-57431.94094955921	100	0.05862068965517241	0.68	0.07549778761061947
YPR010C	-1	-/-	-147.7078607082367	-33246.3374145031	25	0.058419243986254296	0.68	0.07577433628318585
YLR335W	-1	-/-	-147.77143621444702	-32827.3926448822	25	0.05821917808219178	0.68	0.07605088495575221
YER165W	-1	-/-	-147.78049087524414	-33163.03106331825	25	0.05802047781569966	0.68	0.07632743362831858
YBL004W	-1	-/-	-147.9119369983673	-32857.5333070755	25	0.05782312925170068	0.68	0.07660398230088496
YKR092C	0	0/0	-147.9159278869629	-55843.9904846549	100	0.05782312925170068	0.68	0.07660398230088496
YDR382W	-1	-/-	-148.0390694141388	-34819.18467974663	25	0.0576271186440678	0.68	0.07688053097345132
YNL162W	0	0/-	-148.06455218791962	-56293.88248383999	100	0.0576271186440678	0.68	0.07688053097345132
YOL125W	-1	-/-	-148.0697376728058	-34254.70181822777	25	0.057432432432432436	0.68	0.0771570796460177
YKL006W	0	0/-	-148.14590167999268	-55922.024776279926	100	0.057432432432432436	0.68	0.0771570796460177
YMR129W	-1	-/-	-148.15267276763916	-33392.77498793602	25	0.05723905723905724	0.68	0.07743362831858407
YGR123C	-1	-/-	-148.27189111709595	-33372.31796789169	25	0.05704697986577181	0.68	0.07771017699115045
YDL075W	0	0/-	-148.2739126086235	-55661.6112921834	100	0.05704697986577181	0.68	0.07771017699115045
YPL178W	-1	-/-	-148.2900574207306	-34449.436153650284	25	0.056856187290969896	0.68	0.07798672566371681
YDR119W	0	0/-	-148.3465468287468	-57735.540707826614	100	0.056856187290969896	0.68	0.07798672566371681
YGR229C	-1	-/-	-148.4034562110901	-33208.6969037056	25	0.056666666666666664	0.68	0.07826327433628319
YOR061W	-1	-/-	-148.43129205703735	-34148.3878531456	25	0.05647840531561462	0.68	0.07853982300884955
YMR260C	-1	-/-	-148.47968530654907	-34149.61761212349	25	0.056291390728476824	0.68	0.07881637168141593
YLR405W	-1	-/-	-148.4965558052063	-33181.35427069664	25	0.056105610561056105	0.68	0.0790929203539823
YML056C	0	0/-	-148.56012856960297	-56595.89142155647	100	0.056105610561056105	0.68	0.0790929203539823
YOR369C	0	0/-	-148.60295641422272	-57649.19544917345	100	0.056105610561056105	0.68	0.0790929203539823
YOR133W	-1	-/-	-148.62982368469238	-32969.882093429565	25	0.05592105263157895	0.68	0.07936946902654868
YIL078W	0	0/-	-148.63395822048187	-54203.66690146923	100	0.05592105263157895	0.68	0.07936946902654868
YGL211W	-1	-/-	-148.7867512702942	-32736.979068279266	25	0.05573770491803279	0.68	0.07964601769911504
YKL191W	-1	-/-	-148.87384676933289	-33128.217094659805	25	0.05555555555555555	0.68	0.07992256637168142
YOR051C	0	0/-	-148.88672697544098	-54950.27717876434	100	0.05555555555555555	0.68	0.07992256637168142
YER074W	0	0/-	-148.89840757846832	-56151.91584420204	100	0.05555555555555555	0.68	0.07992256637168142
YLR022C	1	+/-	-148.9224410057068	-33566.12488770485	24	0.05863192182410423	0.72	0.07992256637168142
YBR061C	-1	-/-	-148.95201921463013	-32108.29708123207	25	0.05844155844155844	0.72	0.08019911504424779
YIL118W	-1	-/-	-149.1854658126831	-32364.542724847794	25	0.05825242718446602	0.72	0.08047566371681415
YDR194C	-1	-/-	-149.36491298675537	-35870.28577923775	25	0.05806451612903226	0.72	0.08075221238938053
YOL142W	-1	-/-	-149.3663420677185	-31663.471484422684	25	0.05787781350482315	0.72	0.0810287610619469
YBR191W	0	0/-	-149.50170028209686	-56312.53782853484	100	0.05787781350482315	0.72	0.0810287610619469
YOR205C	0	0/-	-149.6899617910385	-58577.462810993195	100	0.05787781350482315	0.72	0.0810287610619469
YML106W	0	0/-	-149.69788175821304	-55514.83850032091	100	0.05787781350482315	0.72	0.0810287610619469
YCR031C	-1	-/-	-149.7295536994934	-33036.931627988815	25	0.057692307692307696	0.72	0.08130530973451328
YJL122W	-1	-/-	-149.78716278076172	-32690.800924301147	25	0.05750798722044728	0.72	0.08158185840707964
YHR010W	0	0/-	-149.7883002758026	-56085.96554070711	100	0.05750798722044728	0.72	0.08158185840707964
YDR025W	-1	-/-	-149.8852994441986	-31531.365612506866	25	0.05732484076433121	0.72	0.08185840707964602
YMR243C	-1	-/-	-150.03679943084717	-33249.85140752792	25	0.05714285714285714	0.72	0.08213495575221239
YBR084C-A	0	0/-	-150.1163448691368	-58609.03194510937	100	0.05714285714285714	0.72	0.08213495575221239
YLR355C	-1	-/-	-150.1277117729187	-32334.42773747444	25	0.056962025316455694	0.72	0.08241150442477876
YNL227C	-1	-/+	-150.25866317749023	-34099.2484395504	25	0.056782334384858045	0.72	0.08268805309734513
YGR280C	-1	-/-	-150.25984621047974	-33003.03826761246	25	0.05660377358490566	0.72	0.08296460176991151
YKL120W	-1	-/-	-150.28403329849243	-31714.557986974716	25	0.05642633228840126	0.72	0.08324115044247787
YPL143W	0	0/-	-150.29580467939377	-58754.7280446291	100	0.05642633228840126	0.72	0.08324115044247787
YNL186W	-1	-/-	-150.33173513412476	-30615.463591337204	25	0.05625	0.72	0.08351769911504425
YOL093W	-1	-/-	-150.35052490234375	-33207.13895702362	25	0.056074766355140186	0.72	0.08379424778761062
YBR084W	-1	-/-	-150.39314126968384	-33512.77265357971	25	0.055900621118012424	0.72	0.084070796460177
YMR212C	-1	-/0	-150.5174708366394	-34192.079001903534	25	0.05572755417956656	0.72	0.08434734513274336
YDR075W	-1	-/-	-150.52679872512817	-34195.571732759476	25	0.05555555555555555	0.72	0.08462389380530974
YER049W	-1	-/-	-150.56265830993652	-32528.071782827377	25	0.055384615384615386	0.72	0.0849004424778761
YGL123W	0	0/-	-150.70565915107727	-56900.136696100235	100	0.055384615384615386	0.72	0.0849004424778761
YFR031C-A	0	0/-	-150.7457093000412	-56322.42940509319	100	0.055384615384615386	0.72	0.0849004424778761
YDL166C	-1	-/-	-150.76281213760376	-31410.25598835945	25	0.05521472392638037	0.72	0.08517699115044247
YLR388W	0	0/-	-150.79781794548035	-56381.04877179861	100	0.05521472392638037	0.72	0.08517699115044247
YPR102C	-1	-/-	-150.82178831100464	-32359.020743131638	25	0.05504587155963303	0.72	0.08545353982300885
YFL023W	-1	-/-	-150.83196592330933	-33768.95807886124	25	0.054878048780487805	0.72	0.08573008849557522
YJL208C	-1	-/-	-150.89361763000488	-35460.43414115906	25	0.0547112462006079	0.72	0.0860066371681416
YPL050C	-1	-/-	-151.16507244110107	-32575.296798944473	25	0.05454545454545454	0.72	0.08628318584070796
YMR312W	-1	-/-	-151.17707347869873	-32912.30828523636	25	0.054380664652567974	0.72	0.08655973451327434
YDR385W	-1	-/-	-151.3862271308899	-32625.128801584244	25	0.05421686746987952	0.72	0.0868362831858407
YDL060W	-1	-/-	-151.38983392715454	-33749.92571091652	25	0.05405405405405406	0.72	0.08711283185840708
YGL155W	-1	-/0	-151.4145369529724	-32719.153787374496	25	0.05389221556886228	0.72	0.08738938053097345
YML074C	-1	-/-	-151.43794012069702	-31692.181792974472	25	0.05373134328358209	0.72	0.08766592920353983
YJL136C	0	0/-	-151.47332167625427	-56251.568241387606	100	0.05373134328358209	0.72	0.08766592920353983
YOR108W	0	0/0	-151.541046500206	-54599.74317342043	100	0.05373134328358209	0.72	0.08766592920353983
YIL126W	-1	-/-	-151.66203260421753	-33867.5904340744	25	0.05357142857142857	0.72	0.08794247787610619
YCR035C	-1	-/-	-151.7014603614807	-31952.017721176147	25	0.05341246290801187	0.72	0.08821902654867257
YNR015W	-1	-/-	-151.706627368927	-33799.647755622864	25	0.05325443786982249	0.72	0.08849557522123894
YHL015W	0	0/-	-151.7503538131714	-56614.0839779973	100	0.05325443786982249	0.72	0.08849557522123894
YLR285W	-1	-/-	-151.7796220779419	-34059.4268579483	25	0.05309734513274336	0.72	0.08877212389380532
YPR060C	0	0/0	-151.83459973335266	-56175.62662011385	100	0.05309734513274336	0.72	0.08877212389380532
YOR145C	-1	-/+	-152.05635452270508	-32558.134681224823	25	0.052941176470588235	0.72	0.08904867256637168
YKL205W	-1	-/-	-152.10774421691895	-32152.73510813713	25	0.05278592375366569	0.72	0.08932522123893805
YKL081W	-1	-/-	-152.20339012145996	-33845.42143058777	25	0.05263157894736842	0.72	0.08960176991150443
YGL031C	0	0/-	-152.23697578907013	-56712.94294402003	100	0.05263157894736842	0.72	0.08960176991150443
YKL156W	0	0/-	-152.32222259044647	-56654.4683175087	100	0.05263157894736842	0.72	0.08960176991150443
YJR094W-A	0	0/-	-152.41555804014206	-55437.42572426796	100	0.05263157894736842	0.72	0.08960176991150443
YNL178W	0	0/+	-152.43816077709198	-56798.70495593548	100	0.05263157894736842	0.72	0.08960176991150443
YHR068W	-1	-/-	-152.45079898834229	-32868.0045876503	25	0.052478134110787174	0.72	0.08987831858407079
YLR015W	-1	-/-	-152.68075394630432	-35078.20245742798	25	0.05232558139534884	0.72	0.09015486725663717
YDR527W	-1	-/-	-152.71137237548828	-33249.04995775223	25	0.05217391304347826	0.72	0.09043141592920353
YOL052C	0	0/-	-152.71323853731155	-56325.71585357189	100	0.05217391304347826	0.72	0.09043141592920353
YFR002W	-1	-/+	-152.7901062965393	-32925.21352791786	25	0.05202312138728324	0.72	0.09070796460176991
YGR061C	0	0/-	-152.87186634540558	-53510.45238143206	100	0.05202312138728324	0.72	0.09070796460176991
YLR061W	0	0/-	-152.92743200063705	-57111.50013315678	100	0.05202312138728324	0.72	0.09070796460176991
YBR048W	-1	-/-	-152.9761905670166	-34257.59681677818	25	0.05187319884726225	0.72	0.09098451327433628
YOR269W	-1	-/-	-152.9944362640381	-34825.46818804741	25	0.05172413793103448	0.72	0.09126106194690266
YGL169W	-1	-/-	-153.3614580631256	-34068.91168498993	25	0.05157593123209169	0.72	0.09153761061946902
YML014W	-1	-/-	-153.45565223693848	-32678.0194709301	25	0.05142857142857143	0.72	0.0918141592920354
YOR096W	0	0/-	-153.50638830661774	-56702.22041416168	100	0.05142857142857143	0.72	0.0918141592920354
YCL031C	-1	-/-	-153.7082815170288	-32548.066512346268	25	0.05128205128205128	0.72	0.09209070796460177
YIL052C	-1	-/-	-153.76738691329956	-33604.06919646263	25	0.05113636363636364	0.72	0.09236725663716815
YBL079W	-1	-/-	-153.83144807815552	-32995.97052836418	25	0.05099150141643059	0.72	0.09264380530973451
YBR172C	-1	-/-	-153.98619842529297	-34583.7035574913	25	0.05084745762711865	0.72	0.09292035398230089
YPL273W	0	0/-	-154.06626147031784	-54249.38705402613	100	0.05084745762711865	0.72	0.09292035398230089
YJL189W	0	0/-	-154.06825172901154	-56457.6506729722	100	0.05084745762711865	0.72	0.09292035398230089
YJL191W	-1	-/-	-154.12152481079102	-33226.32093310356	25	0.05070422535211268	0.72	0.09319690265486726
YCR034W	-1	-/-	-154.13860034942627	-34313.13525891304	25	0.05056179775280899	0.72	0.09347345132743363
YLR293C	-1	-/+	-154.1525273323059	-32522.649242162704	25	0.05042016806722689	0.72	0.09375
YJR064W	-1	-/-	-154.19371485710144	-33066.16572737694	25	0.05027932960893855	0.72	0.09402654867256637
YDL153C	-1	-/-	-154.24978733062744	-31988.108313322067	25	0.05013927576601671	0.72	0.09430309734513274
YIL090W	0	0/-	-154.3412787914276	-55913.364123523235	100	0.05013927576601671	0.72	0.09430309734513274
YPL244C	-1	-/-	-154.38526964187622	-34143.81267809868	25	0.05	0.72	0.09457964601769911
YML094W	-1	-/-	-154.40740203857422	-33173.99018716812	25	0.04986149584487535	0.72	0.09485619469026549
YOR048C	-1	-/-	-154.41931772232056	-33748.01148676872	25	0.049723756906077346	0.72	0.09513274336283185
YOR312C	0	0/-	-154.52544140815735	-56390.79318392277	100	0.049723756906077346	0.72	0.09513274336283185
YNL113W	-1	-/-	-154.53238224983215	-32596.23657655716	25	0.049586776859504134	0.72	0.09540929203539823
YLR200W	-1	-/-	-154.54445505142212	-34381.43253779411	25	0.04945054945054945	0.72	0.0956858407079646
YLR197W	-1	-/-	-154.57144975662231	-34498.77412343025	25	0.049315068493150684	0.72	0.09596238938053098
YPL249C-A	0	0/-	-154.6710022687912	-54769.90043282509	100	0.049315068493150684	0.72	0.09596238938053098
YLR075W	-1	-/-	-154.6737997531891	-33882.635267972946	25	0.04918032786885246	0.72	0.09623893805309734
YFR005C	-1	-/-	-154.68758153915405	-34759.2642993927	25	0.04904632152588556	0.72	0.09651548672566372
YPL101W	-1	-/-	-154.7222559452057	-33147.13247132301	25	0.04891304347826087	0.72	0.09679203539823009
YBR257W	-1	-/-	-154.77977228164673	-34024.47276902199	25	0.04878048780487805	0.72	0.09706858407079647
YBR106W	-1	-/-	-154.86465215682983	-32814.343747377396	25	0.04864864864864865	0.72	0.09734513274336283
YER110C	-1	-/-	-154.86806344985962	-32440.94153690338	25	0.04851752021563342	0.72	0.09762168141592921
YBR187W	0	0/-	-154.9166197180748	-55363.64484542608	100	0.04851752021563342	0.72	0.09762168141592921
YKL056C	-1	-/-	-154.9658327102661	-33748.82561278343	25	0.04838709677419355	0.72	0.09789823008849557
YDL167C	0	0/0	-154.9664797782898	-55596.43110716343	100	0.04838709677419355	0.72	0.09789823008849557
YNL154C	-1	-/-	-154.96972560882568	-34689.71500515938	25	0.04825737265415549	0.72	0.09817477876106195
YOR056C	-1	-/-	-155.06019496917725	-32588.26240158081	25	0.0481283422459893	0.72	0.09845132743362832
YGL105W	-1	-/-	-155.10418462753296	-32948.49824786186	25	0.048	0.72	0.09872787610619468
YGR034W	0	0/-	-155.14946019649506	-56739.103001356125	100	0.048	0.72	0.09872787610619468
YFR009W	-1	-/-	-155.1795675754547	-32780.464457035065	25	0.047872340425531915	0.72	0.09900442477876106
YMR143W	-1	-/-	-155.18809270858765	-35454.69736337662	25	0.04774535809018567	0.72	0.09928097345132743
YDL150W	-1	-/-	-155.2155590057373	-31629.01350545883	25	0.047619047619047616	0.72	0.09955752212389381
YOR260W	-1	-/-	-155.2493176460266	-33724.33629345894	25	0.047493403693931395	0.72	0.09983407079646017
YDR292C	-1	-/-	-155.25346779823303	-34089.27413702011	25	0.04736842105263158	0.72	0.10011061946902655
YKR060W	-1	-/-	-155.2925786972046	-34429.6354072094	25	0.047244094488188976	0.72	0.10038716814159292
YAL033W	-1	-/-	-155.3624062538147	-34126.7162566185	25	0.04712041884816754	0.72	0.1006637168141593
YNL123W	-1	-/-	-155.38910150527954	-33650.10192656517	25	0.04699738903394256	0.72	0.10094026548672566
YER102W	0	0/-	-155.5995398759842	-56080.998061299324	100	0.04699738903394256	0.72	0.10094026548672566
YJL179W	-1	-/-	-155.60595178604126	-34337.53834891319	25	0.046875	0.72	0.10121681415929204
YDR280W	-1	-/-	-155.62120962142944	-32986.561359643936	25	0.046753246753246755	0.72	0.1014933628318584
YDR399W	0	0/-	-155.6289633512497	-55986.43105316162	100	0.046753246753246755	0.72	0.1014933628318584
YJL138C	-1	-/-	-155.7091245651245	-32669.482667684555	25	0.046632124352331605	0.72	0.10176991150442478
YBR002C	-1	-/-	-155.84745121002197	-33440.689861536026	25	0.046511627906976744	0.72	0.10204646017699115
YDR465C	-1	-/-	-155.8772964477539	-33200.00257945061	25	0.04639175257731959	0.72	0.10232300884955753
YHR019C	-1	-/-	-155.96923971176147	-33797.40444922447	25	0.04627249357326478	0.72	0.1025995575221239
YIL085C	-1	-/-	-156.01539850234985	-32444.172307491302	25	0.046153846153846156	0.72	0.10287610619469026
YFL001W	0	0/-	-156.04169023036957	-56815.71357870102	100	0.046153846153846156	0.72	0.10287610619469026
YKR057W	-1	-/-	-156.12942934036255	-32302.536358356476	25	0.04603580562659847	0.72	0.10315265486725664
YOR063W	-1	-/-	-156.20869779586792	-34855.06689763069	25	0.04591836734693878	0.72	0.103429203539823
YDR121W	-1	-/-	-156.22604036331177	-34238.76867437363	25	0.04580152671755725	0.72	0.10370575221238938
YKL110C	-1	-/-	-156.24019956588745	-31659.36026787758	25	0.04568527918781726	0.72	0.10398230088495575
YKL004W	-1	-/-	-156.24882078170776	-32314.95557284355	25	0.04556962025316456	0.72	0.10425884955752213
YOR359W	-1	-/-	-156.30270910263062	-34507.68222284317	25	0.045454545454545456	0.72	0.10453539823008849
YDR002W	-1	-/-	-156.45784759521484	-32085.174821138382	25	0.04534005037783375	0.72	0.10481194690265487
YLR372W	-1	-/-	-156.57512426376343	-33841.06253838539	25	0.04522613065326633	0.72	0.10508849557522124
YHL013C	0	0/-	-156.6043654680252	-57707.655568003654	100	0.04522613065326633	0.72	0.10508849557522124
YDR450W	-1	-/-	-156.6584177017212	-34103.789367198944	25	0.045112781954887216	0.72	0.10536504424778761
YOL121C	1	+/-	-156.7416696548462	-33089.38443470001	24	0.0475	0.76	0.10536504424778761
YPL131W	-1	-/-	-156.75697422027588	-34648.136944293976	25	0.04738154613466334	0.76	0.10564159292035398
YGR081C	-1	-/+	-156.76760482788086	-33962.553562641144	25	0.0472636815920398	0.76	0.10591814159292036
YLR083C	0	0/-	-156.7788121700287	-54910.86128562689	100	0.0472636815920398	0.76	0.10591814159292036
YPL239W	-1	-/+	-156.881498336792	-32583.733293771744	25	0.04714640198511166	0.76	0.10619469026548672
YPL129W	-1	-/-	-156.8851318359375	-32211.30893945694	25	0.04702970297029703	0.76	0.1064712389380531
YHR089C	-1	-/-	-157.10655784606934	-32969.830555677414	25	0.04691358024691358	0.76	0.10674778761061947
YKL068W	-1	-/-	-157.14678716659546	-33296.237946510315	25	0.046798029556650245	0.76	0.10702433628318585
YNL299W	-1	-/-	-157.24636363983154	-35809.46507644653	25	0.04668304668304668	0.76	0.10730088495575221
YPL198W	0	0/-	-157.26103121042252	-56200.08526355028	100	0.04668304668304668	0.76	0.10730088495575221
YPR062W	0	0/-	-157.2765718102455	-55633.89664953947	100	0.04668304668304668	0.76	0.10730088495575221
YHR141C	0	0/-	-157.2976645231247	-56124.19292998314	100	0.04668304668304668	0.76	0.10730088495575221
YFL017W-A	-1	-/-	-157.4371042251587	-33747.172877788544	25	0.04656862745098039	0.76	0.10757743362831858
YDL130W	-1	-/-	-157.51479291915894	-34044.32895421982	25	0.04645476772616137	0.76	0.10785398230088496
YBL076C	0	0/-	-157.54333865642548	-53677.48676079512	100	0.04645476772616137	0.76	0.10785398230088496
YOL120C	0	0/-	-157.56300151348114	-57255.71253788471	100	0.04645476772616137	0.76	0.10785398230088496
YGR185C	-1	-/-	-157.64936876296997	-33378.75701761246	25	0.046341463414634146	0.76	0.10813053097345132
YJL014W	-1	-/-	-157.716450214386	-34974.266298532486	25	0.046228710462287104	0.76	0.1084070796460177
YIL018W	-1	-/-	-157.7339482307434	-32439.409279584885	25	0.04611650485436893	0.76	0.10868362831858407
YOR143C	-1	-/-	-157.89484572410583	-34355.60362505913	25	0.04600484261501211	0.76	0.10896017699115045
YLR221C	-1	-/-	-158.0358328819275	-31251.00354385376	25	0.04589371980676329	0.76	0.10923672566371681
YGR030C	-1	-/-	-158.04022884368896	-35918.869017124176	25	0.04578313253012048	0.76	0.10951327433628319
YBR267W	-1	-/-	-158.07017278671265	-33821.43988776207	25	0.04567307692307692	0.76	0.10978982300884955
YPL037C	-1	-/-	-158.26568460464478	-33854.37206411362	25	0.045563549160671464	0.76	0.11006637168141593
YNL216W	-1	-/-	-158.36591005325317	-34605.46242046356	25	0.045454545454545456	0.76	0.1103429203539823
YPL139C	-1	-/-	-158.59034132957458	-37024.20043516159	25	0.045346062052505964	0.76	0.11061946902654868
YMR269W	0	0/-	-158.62821793556213	-57086.710054278374	100	0.045346062052505964	0.76	0.11061946902654868
YNL175C	0	0/-	-158.72769743204117	-57351.83730226755	100	0.045346062052505964	0.76	0.11061946902654868
YJL050W	-1	-/-	-158.75719833374023	-33355.557020902634	25	0.04523809523809524	0.76	0.11089601769911504
YKL180W	0	0/-	-158.7806472182274	-56277.29424118996	100	0.04523809523809524	0.76	0.11089601769911504
YIL079C	-1	-/-	-158.8094711303711	-33498.56145811081	25	0.04513064133016627	0.76	0.11117256637168142
YHR144C	0	0/-	-158.9038027524948	-57371.4650247097	100	0.04513064133016627	0.76	0.11117256637168142
YLR068W	-1	-/-	-158.91444492340088	-33768.90353727341	25	0.045023696682464455	0.76	0.11144911504424779
YDR174W	-1	-/-	-159.1166832447052	-34282.63009095192	25	0.04491725768321513	0.76	0.11172566371681415
YKL154W	-1	-/-	-159.14795684814453	-34249.75891852379	25	0.04481132075471698	0.76	0.11200221238938053
YGR082W	-1	-/-	-159.1569812297821	-35404.06647658348	25	0.04470588235294118	0.76	0.1122787610619469
YMR123W	0	0/0	-159.206125497818	-53704.48516523838	100	0.04470588235294118	0.76	0.1122787610619469
YNL067W	0	0/-	-159.34696233272552	-56100.933496654034	100	0.04470588235294118	0.76	0.1122787610619469
YGL097W	1	+/+	-159.35075855255127	-31332.92146897316	24	0.046948356807511735	0.8	0.1122787610619469
YKL216W	0	0/-	-159.36368548870087	-56693.97512173653	100	0.046948356807511735	0.8	0.1122787610619469
YGL189C	0	0/-	-159.39538872241974	-56712.01263278723	100	0.046948356807511735	0.8	0.1122787610619469
YBL054W	0	0/-	-159.43525528907776	-56056.59531766176	100	0.046948356807511735	0.8	0.1122787610619469
YBR249C	0	0/0	-159.51605486869812	-56038.65664064884	100	0.046948356807511735	0.8	0.1122787610619469
YLR401C	-1	-/-	-159.5626220703125	-33796.79516983032	25	0.0468384074941452	0.8	0.11255530973451328
YPL212C	-1	-/-	-159.61763334274292	-31761.25611257553	25	0.04672897196261682	0.8	0.11283185840707964
YJR145C	-1	-/-	-160.05518198013306	-34275.30348753929	25	0.046620046620046623	0.8	0.11310840707964602
YJL177W	0	0/-	-160.06549155712128	-57293.13606005907	100	0.046620046620046623	0.8	0.11310840707964602
YPR143W	-1	-/-	-160.0743169784546	-32921.99692058563	25	0.046511627906976744	0.8	0.11338495575221239
YGL147C	0	0/-	-160.24996626377106	-56947.33174419403	100	0.046511627906976744	0.8	0.11338495575221239
YOR370C	0	0/-	-160.39102047681808	-56462.83486789465	100	0.046511627906976744	0.8	0.11338495575221239
YGL092W	-1	-/-	-160.40825080871582	-33133.373945236206	25	0.04640371229698376	0.8	0.11366150442477876
YKL018W	-1	-/-	-160.4270143508911	-35317.988945961	25	0.046296296296296294	0.8	0.11393805309734513
YDL184C	0	0/-	-160.47171765565872	-58713.99279230833	100	0.046296296296296294	0.8	0.11393805309734513
YJL087C	-1	-/-	-160.68437004089355	-33519.802587509155	25	0.046189376443418015	0.8	0.11421460176991151
YPL030W	0	0/-	-160.68682879209518	-57193.611833810806	100	0.046189376443418015	0.8	0.11421460176991151
YML105C	-1	-/-	-160.68978881835938	-33499.79820275307	25	0.04608294930875576	0.8	0.11449115044247787
YNL164C	-1	-/-	-160.84297227859497	-34427.57724785805	25	0.04597701149425287	0.8	0.11476769911504425
YPR033C	-1	-/-	-160.97837686538696	-33156.81800675392	25	0.045871559633027525	0.8	0.11504424778761062
YPL157W	-1	-/-	-160.97942876815796	-33819.60804152489	25	0.04576659038901602	0.8	0.115320796460177
YDR198C	-1	-/-	-161.03421449661255	-33763.65056467056	25	0.045662100456621	0.8	0.11559734513274336
YJL109C	-1	-/-	-161.06006479263306	-32592.514718055725	25	0.04555808656036447	0.8	0.11587389380530974
YLR215C	-1	-/-	-161.09169054031372	-35344.88410305977	25	0.045454545454545456	0.8	0.1161504424778761
YIL104C	0	0/0	-161.10841834545135	-58580.10545527935	100	0.045454545454545456	0.8	0.1161504424778761
YJL121C	-1	-/0	-161.1530466079712	-34557.790357112885	25	0.045351473922902494	0.8	0.11642699115044247
YML023C	-1	-/-	-161.19598388671875	-35373.78451085091	25	0.04524886877828054	0.8	0.11670353982300885
YAR002W	-1	-/-	-161.3291220664978	-35221.84315109253	25	0.045146726862302484	0.8	0.11698008849557522
YMR005W	-1	-/-	-161.44049406051636	-35832.554359436035	25	0.04504504504504504	0.8	0.1172566371681416
YHR187W	-1	-/-	-161.45412254333496	-34238.28823661804	25	0.0449438202247191	0.8	0.11753318584070796
YBR055C	-1	-/-	-161.45446157455444	-35033.37937307358	25	0.04484304932735426	0.8	0.11780973451327434
YOL145C	-1	-/-	-161.63534879684448	-33876.33407950401	25	0.0447427293064877	0.8	0.1180862831858407
YIL038C	-1	-/-	-161.6389832496643	-33172.46581506729	25	0.044642857142857144	0.8	0.11836283185840708
YOR094W	-1	-/-	-161.68055772781372	-34906.589862823486	25	0.044543429844097995	0.8	0.11863938053097345
YBR181C	0	0/-	-161.85867643356323	-59210.005690038204	100	0.044543429844097995	0.8	0.11863938053097345
YNL141W	0	0/-	-161.92491054534912	-60322.132969498634	100	0.044543429844097995	0.8	0.11863938053097345
YCR053W	-1	-/0	-162.09579133987427	-32725.882234573364	25	0.044444444444444446	0.8	0.11891592920353983
YER086W	0	0/0	-162.12206947803497	-53951.756367743015	100	0.044444444444444446	0.8	0.11891592920353983
YDL040C	-1	-/-	-162.34305095672607	-33410.582478284836	25	0.04434589800443459	0.8	0.11919247787610619
YOL115W	-1	-/-	-162.43755054473877	-34512.88654470444	25	0.04424778761061947	0.8	0.11946902654867257
YOR254C	-1	-/-	-162.54572105407715	-32393.997401714325	25	0.04415011037527594	0.8	0.11974557522123894
YMR211W	-1	-/-	-162.57680082321167	-33517.34739613533	25	0.04405286343612335	0.8	0.12002212389380532
YIL008W	-1	-/-	-162.86164236068726	-34335.30529785156	25	0.04395604395604396	0.8	0.12029867256637168
YLL036C	-1	-/-	-162.86171579360962	-34322.98823595047	25	0.043859649122807015	0.8	0.12057522123893805
YDR110W	-1	-/-	-162.8683762550354	-33990.85870075226	25	0.0437636761487965	0.8	0.12085176991150443
YIR012W	-1	-/-	-162.88648653030396	-33167.66727256775	25	0.043668122270742356	0.8	0.12112831858407079
YML043C	-1	-/-	-162.92156839370728	-33529.51120376587	25	0.04357298474945534	0.8	0.12140486725663717
YIL069C	0	0/-	-162.93615019321442	-56487.34227216244	100	0.04357298474945534	0.8	0.12140486725663717
YJL183W	-1	-/-	-163.02782917022705	-33569.15620613098	25	0.043478260869565216	0.8	0.12168141592920353
YGR208W	0	0/0	-163.08161222934723	-55844.365138828754	100	0.043478260869565216	0.8	0.12168141592920353
YDL136W	0	0/-	-163.29176831245422	-57394.0857026577	100	0.043478260869565216	0.8	0.12168141592920353
YOR167C	0	0/-	-163.2922830581665	-57595.41214799881	100	0.043478260869565216	0.8	0.12168141592920353
YHR049W	0	0/0	-163.375102519989	-59007.32009691	100	0.043478260869565216	0.8	0.12168141592920353
YER009W	-1	-/0	-163.40964889526367	-33424.03579711914	25	0.04338394793926247	0.8	0.12195796460176991
YJL008C	-1	-/-	-163.42519521713257	-34523.5941092968	25	0.04329004329004329	0.8	0.12223451327433628
YGL245W	-1	-/-	-163.55236530303955	-33086.66106176376	25	0.04319654427645788	0.8	0.12251106194690266
YFR032C-A	0	0/-	-163.56492412090302	-55190.624077916145	100	0.04319654427645788	0.8	0.12251106194690266
YER148W	-1	-/-	-163.5664291381836	-33283.01635026932	25	0.04310344827586207	0.8	0.12278761061946902
YNL005C	0	0/-	-163.57039153575897	-60012.35428225994	100	0.04310344827586207	0.8	0.12278761061946902
YOR239W	-1	-/-	-163.62159824371338	-33191.807456970215	25	0.043010752688172046	0.8	0.1230641592920354
YPL220W	0	0/+	-163.81617069244385	-58502.01085138321	100	0.043010752688172046	0.8	0.1230641592920354
YHR201C	0	0/0	-163.97097223997116	-56139.36192756891	100	0.043010752688172046	0.8	0.1230641592920354
YCL037C	0	0/-	-164.02485370635986	-57036.39706617594	100	0.043010752688172046	0.8	0.1230641592920354
YPR118W	0	0/0	-164.073725938797	-56843.014751791954	100	0.043010752688172046	0.8	0.1230641592920354
YJL124C	-1	-/-	-164.09829664230347	-34357.767006874084	25	0.04291845493562232	0.8	0.12334070796460177
YJR101W	0	0/-	-164.1227606534958	-59399.7335985899	100	0.04291845493562232	0.8	0.12334070796460177
YMR125W	-1	-/-	-164.18050861358643	-34276.82207751274	25	0.042826552462526764	0.8	0.12361725663716815
YCL050C	0	0/-	-164.21091276407242	-56686.59264719486	100	0.042826552462526764	0.8	0.12361725663716815
YDR322W	0	0/-	-164.23392349481583	-58033.92219424248	100	0.042826552462526764	0.8	0.12361725663716815
YLR321C	-1	-/-	-164.38258123397827	-32884.782299518585	25	0.042735042735042736	0.8	0.12389380530973451
YKR024C	-1	-/-	-164.46588802337646	-35484.17316889763	25	0.042643923240938165	0.8	0.12417035398230089
YOR281C	-1	-/-	-164.52417182922363	-35880.51919746399	25	0.0425531914893617	0.8	0.12444690265486726
YFL034C-A	0	0/-	-164.52854543924332	-53854.31349802017	100	0.0425531914893617	0.8	0.12444690265486726
YMR079W	-1	-/-	-164.56610584259033	-34473.876561164856	25	0.04246284501061571	0.8	0.12472345132743363
YDL064W	-1	-/-	-164.5735058784485	-33082.80929732323	25	0.0423728813559322	0.8	0.125
YOL127W	-1	-/-	-164.58937788009644	-35424.81034064293	25	0.042283298097251586	0.8	0.12527654867256638
YGL195W	-1	-/-	-164.67029905319214	-33665.16677045822	25	0.04219409282700422	0.8	0.12555309734513273
YDR081C	-1	-/-	-164.7666437625885	-35911.71527886391	25	0.042105263157894736	0.8	0.1258296460176991
YPR088C	-1	-/-	-164.82102727890015	-32699.25873017311	25	0.04201680672268908	0.8	0.1261061946902655
YEL053C	-1	-/-	-164.9366397857666	-34960.967292785645	25	0.041928721174004195	0.8	0.12638274336283187
YPR052C	-1	-/-	-164.9497570991516	-35671.63423585892	25	0.04184100418410042	0.8	0.12665929203539822
YLR008C	-1	-/-	-164.95676517486572	-33488.108018398285	25	0.04175365344467641	0.8	0.1269358407079646
YLR340W	-1	-/-	-165.02389192581177	-35350.12290072441	25	0.041666666666666664	0.8	0.12721238938053098
YML031W	-1	-/-	-165.17665910720825	-34377.52481722832	25	0.04158004158004158	0.8	0.12748893805309736
YML046W	-1	-/-	-165.2150936126709	-33477.99689888954	25	0.04149377593360996	0.8	0.1277654867256637
YER112W	-1	-/-	-165.2543544769287	-35443.301731586456	25	0.041407867494824016	0.8	0.1280420353982301
YER099C	0	0/-	-165.2993512749672	-55498.909441292286	100	0.041407867494824016	0.8	0.1280420353982301
YER146W	-1	-/-	-165.42497301101685	-32628.205788612366	25	0.04132231404958678	0.8	0.12831858407079647
YJL197W	0	0/-	-165.65740847587585	-58404.841631770134	100	0.04132231404958678	0.8	0.12831858407079647
YDR144C	0	0/-	-165.74595719575882	-58877.72487074137	100	0.04132231404958678	0.8	0.12831858407079647
YIL016W	-1	-/-	-165.75147914886475	-35867.92396211624	25	0.041237113402061855	0.8	0.12859513274336284
YNL087W	0	0/-	-165.80163687467575	-55549.31308346987	100	0.041237113402061855	0.8	0.12859513274336284
YIL035C	-1	-/-	-165.8585524559021	-32709.912399053574	25	0.0411522633744856	0.8	0.1288716814159292
YKL057C	-1	-/+	-165.8639497756958	-36617.96607923508	25	0.04106776180698152	0.8	0.12914823008849557
YFL045C	-1	-/-	-165.88442707061768	-34389.52771449089	25	0.040983606557377046	0.8	0.12942477876106195
YHR193C	-1	-/-	-165.9779634475708	-33443.57415127754	25	0.0408997955010225	0.8	0.1297013274336283
YKL214C	-1	-/-	-166.09147310256958	-34383.582087516785	25	0.04081632653061224	0.8	0.12997787610619468
YGL043W	-1	-/-	-166.10819268226624	-33563.82202553749	25	0.04073319755600815	0.8	0.13025442477876106
YHL004W	0	0/-	-166.2463446855545	-58131.976270735264	100	0.04073319755600815	0.8	0.13025442477876106
YFR028C	-1	-/-	-166.3842544555664	-37059.32388162613	25	0.04065040650406504	0.8	0.13053097345132744
YGR178C	-1	-/-	-166.4574966430664	-34456.7435336113	25	0.04056795131845842	0.8	0.1308075221238938
YGL050W	0	0/-	-166.492924451828	-56862.63602954149	100	0.04056795131845842	0.8	0.1308075221238938
YDR167W	-1	-/-	-166.52911186218262	-34217.56398868561	25	0.04048582995951417	0.8	0.13108407079646017
YEL051W	-1	-/-	-166.55822944641113	-34095.06654691696	25	0.04040404040404041	0.8	0.13136061946902655
YHL007C	-1	-/-	-166.6006760597229	-33502.02882528305	25	0.04032258064516129	0.8	0.13163716814159293
YBR025C	0	0/-	-166.61213076114655	-56560.32223850489	100	0.04032258064516129	0.8	0.13163716814159293
YDR454C	0	0/-	-166.75615888834	-56595.33965379	100	0.04032258064516129	0.8	0.13163716814159293
YIL115C	1	+/+	-166.7857789993286	-34467.683185100555	24	0.04225352112676056	0.84	0.13163716814159293
YBL090W	-1	-/-	-166.79804182052612	-34261.133967876434	25	0.04216867469879518	0.84	0.13191371681415928
YEL029C	-1	-/-	-166.87627363204956	-32187.445629119873	25	0.04208416833667335	0.84	0.13219026548672566
YKR082W	-1	-/-	-166.892737865448	-35487.81343317032	25	0.042	0.84	0.13246681415929204
YOR209C	-1	-/-	-167.06149101257324	-34021.2708466053	25	0.041916167664670656	0.84	0.13274336283185842
YBR263W	0	0/-	-167.16165041923523	-58637.84096980095	100	0.041916167664670656	0.84	0.13274336283185842
YPL063W	-1	-/-	-167.25314092636108	-35213.02368068695	25	0.04183266932270916	0.84	0.13301991150442477
YER117W	-1	-/-	-167.26038599014282	-35104.19890880585	25	0.041749502982107355	0.84	0.13329646017699115
YMR233W	0	0/-	-167.29068225622177	-60822.342418551445	100	0.041749502982107355	0.84	0.13329646017699115
YEL037C	-1	-/-	-167.3043189048767	-35318.78865647316	25	0.041666666666666664	0.84	0.13357300884955753
YBR283C	-1	-/-	-167.36563682556152	-32720.60929775238	25	0.041584158415841586	0.84	0.1338495575221239
YPR082C	-1	-/-	-167.4410891532898	-33794.127720832825	25	0.041501976284584984	0.84	0.13412610619469026
YDR316W	0	0/0	-167.6724750995636	-59379.879970788956	100	0.041501976284584984	0.84	0.13412610619469026
YBR135W	-1	-/-	-167.68811178207397	-33608.39402246475	25	0.04142011834319527	0.84	0.13440265486725664
YKL122C	-1	-/-	-167.72597408294678	-31994.53693675995	25	0.04133858267716536	0.84	0.13467920353982302
YMR012W	-1	-/-	-167.76854610443115	-35627.76230382919	25	0.0412573673870334	0.84	0.13495575221238937
YDR381W	-1	-/-	-168.03404998779297	-34643.36725091934	25	0.041176470588235294	0.84	0.13523230088495575
YPR074C	-1	-/0	-168.05494785308838	-34358.22460746765	25	0.0410958904109589	0.84	0.13550884955752213
YGR116W	-1	-/-	-168.08043336868286	-32381.80446434021	25	0.041015625	0.84	0.1357853982300885
YOR323C	0	0/0	-168.22515380382538	-55898.07666248083	100	0.041015625	0.84	0.1357853982300885
YOR232W	-1	-/-	-168.29734325408936	-34356.45907688141	25	0.04093567251461988	0.84	0.13606194690265486
YML103C	-1	-/-	-168.30646800994873	-35712.39788150787	25	0.04085603112840467	0.84	0.13633849557522124
YLR106C	-1	-/+	-168.32092094421387	-35216.6999168396	25	0.040776699029126215	0.84	0.13661504424778761
YBR030W	-1	-/-	-168.35261702537537	-34459.98132252693	25	0.040697674418604654	0.84	0.136891592920354
YPR009W	-1	-/-	-168.4695634841919	-35785.48126530647	25	0.04061895551257253	0.84	0.13716814159292035
YDL074C	-1	-/-	-168.51877164840698	-33609.290163517	25	0.04054054054054054	0.84	0.13744469026548672
YKR099W	-1	-/-	-168.5300416946411	-33541.01834344864	25	0.04046242774566474	0.84	0.1377212389380531
YOR151C	-1	-/-	-168.53255891799927	-32472.9089615345	25	0.04038461538461539	0.84	0.13799778761061948
YER122C	-1	-/-	-168.59194469451904	-32571.709486961365	25	0.04030710172744722	0.84	0.13827433628318583
YBR192W	-1	-/-	-168.60485887527466	-34835.40553474426	25	0.040229885057471264	0.84	0.1385508849557522
YER172C	-1	-/-	-168.6066861152649	-33389.87380886078	25	0.040152963671128104	0.84	0.1388274336283186
YMR091C	-1	-/-	-168.62845087051392	-34224.511853694916	25	0.04007633587786259	0.84	0.13910398230088494
YHR133C	-1	-/-	-168.63647270202637	-33398.367619514465	25	0.04	0.84	0.13938053097345132
YJL061W	-1	-/+	-168.6886043548584	-33525.791098594666	25	0.039923954372623575	0.84	0.1396570796460177
YNL085W	-1	-/-	-168.7569441795349	-34766.08253097534	25	0.03984819734345351	0.84	0.13993362831858408
YNL201C	-1	-/-	-168.96100616455078	-35269.92736887932	25	0.03977272727272727	0.84	0.14021017699115043
YOR078W	-1	-/-	-169.09134769439697	-32407.739996910095	25	0.03969754253308128	0.84	0.1404867256637168
YNL004W	-1	-/-	-169.1310839653015	-34591.920803546906	25	0.03962264150943396	0.84	0.1407632743362832
YCR028C-A	-1	-/-	-169.13359928131104	-32787.58837747574	25	0.03954802259887006	0.84	0.14103982300884957
YOL039W	-1	-/-	-169.20234775543213	-34317.79339504242	25	0.039473684210526314	0.84	0.14131637168141592
YMR098C	0	0/-	-169.22532987594604	-60142.74534404278	100	0.039473684210526314	0.84	0.14131637168141592
YLR287C-A	0	0/-	-169.3321896791458	-55520.24853694439	100	0.039473684210526314	0.84	0.14131637168141592
YDL084W	-1	-/-	-169.3642406463623	-32659.965315580368	25	0.039399624765478425	0.84	0.1415929203539823
YMR285C	-1	-/-	-169.3843321800232	-35836.78233957291	25	0.03932584269662921	0.84	0.14186946902654868
YBR091C	-1	-/-	-169.41366243362427	-33734.277769327164	25	0.03925233644859813	0.84	0.14214601769911506
YOR217W	-1	-/-	-169.50985050201416	-35155.92002725601	25	0.03917910447761194	0.84	0.1424225663716814
YOL020W	-1	-/-	-169.64609622955322	-33609.2803606987	25	0.03910614525139665	0.84	0.1426991150442478
YNL124W	0	0/-	-169.69384288787842	-56165.38083356619	100	0.03910614525139665	0.84	0.1426991150442478
YNL121C	-1	-/-	-169.77458095550537	-34388.85438776016	25	0.03903345724907063	0.84	0.14297566371681417
YIR021W	-1	-/-	-169.7802333831787	-34827.81109571457	25	0.03896103896103896	0.84	0.14325221238938052
YMR121C	0	0/-	-170.00591826438904	-56796.47481954098	100	0.03896103896103896	0.84	0.14325221238938052
YIL040W	-1	-/-	-170.11631727218628	-34956.63661003113	25	0.03888888888888889	0.84	0.1435287610619469
YNL038W	-1	-/-	-170.18817234039307	-34875.40434408188	25	0.038817005545286505	0.84	0.14380530973451328
YNL221C	-1	-/-	-170.20641994476318	-35101.28726601601	25	0.03874538745387454	0.84	0.14408185840707965
YHR025W	0	0/0	-170.28650152683258	-57487.09048163891	100	0.03874538745387454	0.84	0.14408185840707965
YDR188W	-1	-/-	-170.3646764755249	-34208.08322429657	25	0.03867403314917127	0.84	0.144358407079646
YHR203C	-1	-/-	-170.43696117401123	-35363.75074720383	25	0.03860294117647059	0.84	0.14463495575221239
YDR397C	-1	-/-	-170.48308563232422	-32615.52785205841	25	0.03853211009174312	0.84	0.14491150442477876
YLR439W	0	0/-	-170.59349286556244	-61413.13462907076	100	0.03853211009174312	0.84	0.14491150442477876
YHR216W	0	0/-	-170.63067150115967	-57426.26431405544	100	0.03853211009174312	0.84	0.14491150442477876
YHR040W	0	0/-	-170.6444010734558	-58551.14673781395	100	0.03853211009174312	0.84	0.14491150442477876
YGL234W	0	0/-	-170.7277750968933	-56969.892760813236	100	0.03853211009174312	0.84	0.14491150442477876
YPL117C	-1	-/-	-170.74584245681763	-35211.51432466507	25	0.038461538461538464	0.84	0.14518805309734514
YKR079C	-1	-/-	-170.76999378204346	-33840.07243537903	25	0.038391224862888484	0.84	0.1454646017699115
YLR192C	-1	-/-	-171.05566358566284	-34365.66722345352	25	0.03832116788321168	0.84	0.14574115044247787
YCL036W	0	0/0	-171.1262630224228	-60518.42704081535	100	0.03832116788321168	0.84	0.14574115044247787
YJR032W	0	0/-	-171.20680582523346	-55721.7531260252	100	0.03832116788321168	0.84	0.14574115044247787
YDR233C	0	0/-	-171.3927253484726	-56778.859426796436	100	0.03832116788321168	0.84	0.14574115044247787
YKR006C	0	0/-	-171.49525207281113	-60073.84400647879	100	0.03832116788321168	0.84	0.14574115044247787
YLR412W	0	0/0	-171.50436449050903	-57217.98667657375	100	0.03832116788321168	0.84	0.14574115044247787
YOR233W	-1	-/-	-171.53724718093872	-33937.61725091934	25	0.03825136612021858	0.84	0.14601769911504425
YOR201C	-1	-/-	-171.56715488433838	-33832.23923206329	25	0.038181818181818185	0.84	0.14629424778761063
YHL003C	-1	-/-	-171.63252019882202	-34030.86712861061	25	0.038112522686025406	0.84	0.14657079646017698
YMR296C	-1	-/-	-171.70851135253906	-33422.843606472015	25	0.03804347826086957	0.84	0.14684734513274336
YMR158W	0	0/-	-171.91052865982056	-58863.55471217632	100	0.03804347826086957	0.84	0.14684734513274336
YBL014C	-1	-/-	-171.9110803604126	-35154.445569992065	25	0.0379746835443038	0.84	0.14712389380530974
YNL199C	-1	-/-	-171.9145245552063	-34984.403045892715	25	0.03790613718411552	0.84	0.1474004424778761
YGL232W	-1	-/-	-171.9645652770996	-36015.997111320496	25	0.03783783783783784	0.84	0.14767699115044247
YML113W	-1	-/-	-172.06655931472778	-35023.49291610718	25	0.03776978417266187	0.84	0.14795353982300885
YBR029C	-1	-/-	-172.16709852218628	-34436.1758813858	25	0.03770197486535009	0.84	0.14823008849557523
YCL011C	-1	-/-	-172.16907215118408	-32655.927618980408	25	0.03763440860215054	0.84	0.14850663716814158
YFR037C	-1	-/-	-172.1770520210266	-33612.655072927475	25	0.03756708407871199	0.84	0.14878318584070796
YGL122C	-1	-/-	-172.1825075149536	-35906.90702748299	25	0.0375	0.84	0.14905973451327434
YDR337W	-1	-/-	-172.30640172958374	-35167.92581653595	25	0.0374331550802139	0.84	0.14933628318584072
YLR147C	-1	-/-	-172.34350442886353	-33636.853785037994	25	0.037366548042704624	0.84	0.14961283185840707
YJL096W	0	0/-	-172.3872042298317	-61148.06107866764	100	0.037366548042704624	0.84	0.14961283185840707
YGR063C	-1	-/-	-172.44271564483643	-32723.87128829956	25	0.037300177619893425	0.84	0.14988938053097345
YNL068C	-1	-/-	-172.50863695144653	-34058.652403354645	25	0.03723404255319149	0.84	0.15016592920353983
YJL098W	-1	-/-	-172.60703372955322	-34620.90141773224	25	0.03716814159292035	0.84	0.1504424778761062
YDR375C	-1	-/-	-172.60748195648193	-34613.58756875992	25	0.037102473498233215	0.84	0.15071902654867256
YBR104W	0	0/-	-172.63195610046387	-53951.678158283234	100	0.037102473498233215	0.84	0.15071902654867256
YML097C	-1	-/-	-172.74329471588135	-35544.03162717819	25	0.037037037037037035	0.84	0.15099557522123894
YKL183W	0	0/-	-172.7987278699875	-57627.789056539536	100	0.037037037037037035	0.84	0.15099557522123894
YKL006C-A	-1	-/-	-172.87621450424194	-36543.51789498329	25	0.03697183098591549	0.84	0.15127212389380532
YIL130W	0	0/-	-173.0918824672699	-57957.26230597496	100	0.03697183098591549	0.84	0.15127212389380532
YEL040W	0	0/-	-173.1101552248001	-58990.98574107885	100	0.03697183098591549	0.84	0.15127212389380532
YAL019W	0	0/-	-173.192528963089	-55715.49788290262	100	0.03697183098591549	0.84	0.15127212389380532
YDL202W	0	0/-	-173.28327918052673	-60031.26095479727	100	0.03697183098591549	0.84	0.15127212389380532
YDL043C	-1	-/-	-173.32372522354126	-33076.12607717514	25	0.03690685413005272	0.84	0.1515486725663717
YHR208W	0	0/0	-173.39569222927094	-55268.17249250412	100	0.03690685413005272	0.84	0.1515486725663717
YDL092W	-1	-/-	-173.4502763748169	-34573.200622558594	25	0.03684210526315789	0.84	0.15182522123893805
YGL107C	0	0/-	-173.45075738430023	-60928.745813310146	100	0.03684210526315789	0.84	0.15182522123893805
YER105C	-1	-/-	-173.45999002456665	-33305.372931718826	25	0.03677758318739054	0.84	0.15210176991150443
YHR084W	-1	-/-	-173.59858512878418	-34195.57431793213	25	0.03671328671328671	0.84	0.1523783185840708
YOR236W	-1	-/0	-173.64054203033447	-32451.19209098816	25	0.03664921465968586	0.84	0.15265486725663716
YBR153W	-1	-/-	-173.75068283081055	-34632.74075293541	25	0.036585365853658534	0.84	0.15293141592920353
YDR267C	0	0/-	-173.89953303337097	-57227.98836016655	100	0.036585365853658534	0.84	0.15293141592920353
YLR451W	-1	-/-	-173.9023036956787	-34600.099195957184	25	0.036521739130434785	0.84	0.1532079646017699
YDL116W	-1	-/-	-174.07399797439575	-35438.33911514282	25	0.036458333333333336	0.84	0.1534845132743363
YLR367W	0	0/-	-174.20846259593964	-58546.337493121624	100	0.036458333333333336	0.84	0.1534845132743363
YLR239C	0	0/-	-174.24003672599792	-60586.737896203995	100	0.036458333333333336	0.84	0.1534845132743363
YLR314C	-1	-/-	-174.2968692779541	-35434.6139755249	25	0.036395147313691506	0.84	0.15376106194690264
YER056C	-1	-/-	-174.58650398254395	-32362.6933927536	25	0.03633217993079585	0.84	0.15403761061946902
YML010W	-1	-/-	-174.67886018753052	-33638.896255493164	25	0.03626943005181347	0.84	0.1543141592920354
YDR404C	-1	-/-	-174.70512771606445	-34985.96036052704	25	0.03620689655172414	0.84	0.15459070796460178
YJR067C	0	0/-	-174.70826196670532	-57389.8558255434	100	0.03620689655172414	0.84	0.15459070796460178
YMR288W	-1	-/-	-174.76935958862305	-36930.66233110428	25	0.03614457831325301	0.84	0.15486725663716813
YBR254C	-1	-/-	-174.83273887634277	-33981.37257671356	25	0.03608247422680412	0.84	0.1551438053097345
YGR152C	-1	-/-	-174.87904691696167	-35271.26088619232	25	0.036020583190394515	0.84	0.1554203539823009
YPR129W	0	0/-	-174.99901461601257	-59046.923897862434	100	0.036020583190394515	0.84	0.1554203539823009
YJL080C	-1	-/-	-175.07145881652832	-35281.78799676895	25	0.03595890410958904	0.84	0.15569690265486727
YPR125W	-1	-/-	-175.1873607635498	-35789.20768547058	25	0.035897435897435895	0.84	0.15597345132743362
YDL229W	-1	-/+	-175.19130182266235	-33270.06595468521	25	0.03583617747440273	0.84	0.15625
YMR183C	-1	-/-	-175.24414920806885	-33913.12127351761	25	0.03577512776831346	0.84	0.15652654867256638
YPL173W	0	0/-	-175.29842722415924	-61536.329736471176	100	0.03577512776831346	0.84	0.15652654867256638
YMR300C	0	0/-	-175.31134343147278	-56274.11043804884	100	0.03577512776831346	0.84	0.15652654867256638
YBR252W	0	0/-	-175.31968140602112	-58573.81996357441	100	0.03577512776831346	0.84	0.15652654867256638
YDL036C	-1	-/-	-175.34486293792725	-36853.99052619934	25	0.03571428571428571	0.84	0.15680309734513273
YOR160W	-1	-/-	-175.35752296447754	-34399.89285469055	25	0.035653650254668934	0.84	0.1570796460176991
YKR059W	-1	-/-	-175.3896746635437	-34190.967202425	25	0.03559322033898305	0.84	0.1573561946902655
YKL186C	-1	-/+	-175.4416217803955	-33237.07214260101	25	0.03553299492385787	0.84	0.15763274336283187
YLR312W-A	0	0/-	-175.44787120819092	-60642.15970009565	100	0.03553299492385787	0.84	0.15763274336283187
YOR098C	-1	-/+	-175.5994520187378	-32538.712812423706	25	0.03547297297297297	0.84	0.15790929203539822
YNL016W	-1	-/-	-175.60052299499512	-32947.77751970291	25	0.03541315345699832	0.84	0.1581858407079646
YBR074W	0	0/0	-175.64668321609497	-58328.12406027317	100	0.03541315345699832	0.84	0.1581858407079646
YBR202W	-1	-/-	-175.65279579162598	-34077.32360315323	25	0.03535353535353535	0.84	0.15846238938053098
YJL054W	-1	-/-	-175.7403907775879	-35936.01274108887	25	0.03529411764705882	0.84	0.15873893805309736
YJR042W	-1	-/+	-175.79692125320435	-34107.59109210968	25	0.03523489932885906	0.84	0.1590154867256637
YEL036C	-1	-/-	-175.91220808029175	-36450.015622615814	25	0.035175879396984924	0.84	0.1592920353982301
YDL189W	0	0/0	-175.99569934606552	-55511.342012524605	100	0.035175879396984924	0.84	0.1592920353982301
YPR133C	-1	-/-	-176.10122394561768	-36331.02011346817	25	0.03511705685618729	0.84	0.15956858407079647
YDR472W	-1	-/-	-176.12152862548828	-33793.678221702576	25	0.035058430717863104	0.84	0.15984513274336284
YOR123C	-1	-/-	-176.15848541259766	-33183.084416389465	25	0.035	0.84	0.1601216814159292
YNL238W	0	0/-	-176.16108226776123	-56086.97528719902	100	0.035	0.84	0.1601216814159292
YNL316C	0	0/0	-176.2521516084671	-58514.7088958621	100	0.035	0.84	0.1601216814159292
YHL014C	0	0/0	-176.43124210834503	-61259.402292370796	100	0.035	0.84	0.1601216814159292
YCR093W	-1	-/-	-176.43262910842896	-34263.04630661011	25	0.03494176372712146	0.84	0.16039823008849557
YOR154W	0	0/-	-176.66613841056824	-59027.94207376242	100	0.03494176372712146	0.84	0.16039823008849557
YGR024C	-1	-/-	-176.70314025878906	-33343.487463474274	25	0.03488372093023256	0.84	0.16067477876106195
YOR187W	-1	-/-	-176.70793056488037	-34833.0407807827	25	0.03482587064676617	0.84	0.1609513274336283
YGL106W	-1	-/-	-176.76876640319824	-34327.8677983284	25	0.0347682119205298	0.84	0.16122787610619468
YML125C	0	0/0	-176.78646063804626	-58069.2571234107	100	0.0347682119205298	0.84	0.16122787610619468
YEL018W	-1	-/-	-176.81677103042603	-36548.923411369324	25	0.03471074380165289	0.84	0.16150442477876106
YOR354C	-1	-/-	-176.88793516159058	-36763.903088092804	25	0.034653465346534656	0.84	0.16178097345132744
YMR270C	-1	-/-	-176.8885054588318	-34263.32705974579	25	0.03459637561779242	0.84	0.1620575221238938
YHR120W	-1	-/-	-176.96754264831543	-35700.59425020218	25	0.03453947368421053	0.84	0.16233407079646017
YOR158W	0	0/-	-177.0186426639557	-59625.27919793129	100	0.03453947368421053	0.84	0.16233407079646017
YKL024C	0	0/-	-177.17027854919434	-56290.64718550444	100	0.03453947368421053	0.84	0.16233407079646017
YGL054C	-1	-/-	-177.33367776870728	-34263.938767910004	25	0.034482758620689655	0.84	0.16261061946902655
YMR277W	-1	-/-	-177.35709285736084	-35701.453353405	25	0.03442622950819672	0.84	0.16288716814159293
YNL282W	-1	-/-	-177.44105052947998	-36300.91738128662	25	0.03436988543371522	0.84	0.16316371681415928
YBR171W	-1	-/-	-177.4490671157837	-33676.90062427521	25	0.03431372549019608	0.84	0.16344026548672566
YNL137C	0	0/-	-177.52472233772278	-59230.82204192877	100	0.03431372549019608	0.84	0.16344026548672566
YLR223C	-1	-/-	-177.5792737007141	-34414.65334939957	25	0.03425774877650897	0.84	0.16371681415929204
YDL143W	-1	-/-	-177.58133792877197	-35267.12790679932	25	0.03420195439739414	0.84	0.16399336283185842
YBR162W-A	0	0/-	-177.6368486881256	-57646.647218465805	100	0.03420195439739414	0.84	0.16399336283185842
YHR206W	-1	-/-	-177.95107460021973	-34880.659626960754	25	0.03414634146341464	0.84	0.16426991150442477
YGL236C	-1	-/-	-177.9575638771057	-37128.2848713398	25	0.03409090909090909	0.84	0.16454646017699115
YEL021W	0	0/-	-177.99057412147522	-57420.87793254852	100	0.03409090909090909	0.84	0.16454646017699115
YBR130C	-1	-/-	-178.1130576133728	-35610.92076778412	25	0.03403565640194489	0.84	0.16482300884955753
YEL015W	-1	-/-	-178.23982334136963	-35351.80430960655	25	0.03398058252427184	0.84	0.1650995575221239
YNL284C	0	0/-	-178.34779745340347	-60540.9389206171	100	0.03398058252427184	0.84	0.1650995575221239
YGR262C	-1	-/-	-178.3744297027588	-33873.8921918869	25	0.033925686591276254	0.84	0.16537610619469026
YMR241W	-1	-/-	-178.39501190185547	-35314.32704305649	25	0.03387096774193549	0.84	0.16565265486725664
YGL162W	-1	-/-	-178.52402639389038	-37337.307280540466	25	0.033816425120772944	0.84	0.16592920353982302
YMR024W	0	0/-	-178.55344820022583	-60963.32287859917	100	0.033816425120772944	0.84	0.16592920353982302
YGL139W	0	0/-	-178.59387600421906	-58294.61998099089	100	0.033816425120772944	0.84	0.16592920353982302
YML060W	-1	-/-	-178.71349573135376	-36841.62303209305	25	0.03376205787781351	0.84	0.16620575221238937
YJR024C	0	0/0	-178.7266057729721	-54615.79936081171	100	0.03376205787781351	0.84	0.16620575221238937
YLR018C	0	0/-	-178.78556191921234	-57272.85260617733	100	0.03376205787781351	0.84	0.16620575221238937
YJR143C	-1	-/-	-178.84277391433716	-33858.227612018585	25	0.033707865168539325	0.84	0.16648230088495575
YDR414C	-1	-/-	-178.86711502075195	-34002.14884471893	25	0.03365384615384615	0.84	0.16675884955752213
YGL213C	-1	-/-	-178.88722276687622	-35517.9697394371	25	0.0336	0.84	0.1670353982300885
YBR261C	0	0/-	-178.96820712089539	-56013.858864188194	100	0.0336	0.84	0.1670353982300885
YBR118W	-1	-/-	-179.0153193473816	-34782.92220067978	25	0.03354632587859425	0.84	0.16731194690265486
YHR041C	-1	-/-	-179.0201277732849	-34714.29408812523	25	0.03349282296650718	0.84	0.16758849557522124
YKL138C	0	0/-	-179.02826368808746	-62375.40433317423	100	0.03349282296650718	0.84	0.16758849557522124
YHR059W	-1	-/-	-179.156898021698	-38192.92146682739	25	0.03343949044585987	0.84	0.16786504424778761
YBL018C	-1	-/-	-179.15764713287354	-35188.19563817978	25	0.033386327503974564	0.84	0.168141592920354
YML077W	-1	-/-	-179.22542572021484	-33051.06838011742	25	0.03333333333333333	0.84	0.16841814159292035
YEL032W	-1	-/-	-179.3035740852356	-35813.19070625305	25	0.03328050713153724	0.84	0.16869469026548672
YEL003W	-1	-/-	-179.38600826263428	-35023.080171108246	25	0.03322784810126582	0.84	0.1689712389380531
YGR220C	-1	-/-	-179.53570127487183	-37810.599205970764	25	0.03317535545023697	0.84	0.16924778761061948
YNL244C	-1	-/-	-179.59087657928467	-34951.31493353844	25	0.033123028391167195	0.84	0.16952433628318583
YGR084C	0	0/-	-179.60911548137665	-59515.64185035229	100	0.033123028391167195	0.84	0.16952433628318583
YLR203C	0	0/-	-179.736057639122	-59041.0075570941	100	0.033123028391167195	0.84	0.16952433628318583
YJL145W	-1	-/-	-179.91563892364502	-34586.73001718521	25	0.03307086614173228	0.84	0.1698008849557522
YDR302W	-1	-/-	-180.1070475578308	-34704.65053319931	25	0.0330188679245283	0.84	0.1700774336283186
YPR047W	0	0/-	-180.11311441659927	-60219.47972035408	100	0.0330188679245283	0.84	0.1700774336283186
YDR477W	-1	-/-	-180.1851282119751	-35391.405732154846	25	0.03296703296703297	0.84	0.17035398230088494
YKL195W	-1	-/-	-180.34830045700073	-35057.284494400024	25	0.032915360501567396	0.84	0.17063053097345132
YDR493W	0	0/-	-180.41200625896454	-62052.50484031439	100	0.032915360501567396	0.84	0.17063053097345132
YLR052W	-1	-/-	-180.42206811904907	-35864.34359884262	25	0.03286384976525822	0.84	0.1709070796460177
YHR118C	-1	-/-	-180.43766689300537	-36390.287282943726	25	0.0328125	0.84	0.17118362831858408
YIL149C	-1	-/-	-180.48203015327454	-36455.18644785881	25	0.0327613104524181	0.84	0.17146017699115043
YML086C	-1	-/-	-180.68459129333496	-36521.13500499725	25	0.03271028037383177	0.84	0.1717367256637168
YDR228C	-1	-/-	-180.69017791748047	-35236.36061811447	25	0.03265940902021773	0.84	0.1720132743362832
YGR074W	-1	-/-	-180.77039623260498	-33542.28613948822	25	0.03260869565217391	0.84	0.17228982300884957
YER055C	0	0/0	-180.77320563793182	-55981.63378059864	100	0.03260869565217391	0.84	0.17228982300884957
YPR161C	-1	-/-	-180.7927598953247	-35080.443452358246	25	0.03255813953488372	0.84	0.17256637168141592
YLR398C	-1	-/-	-180.83903169631958	-35719.88713121414	25	0.032507739938080496	0.84	0.1728429203539823
YMR153W	-1	-/-	-180.899169921875	-33756.85932970047	25	0.03245749613601236	0.84	0.17311946902654868
YBR094W	0	0/0	-180.9050554037094	-60100.38761651516	100	0.03245749613601236	0.84	0.17311946902654868
YBR060C	-1	-/-	-180.91438627243042	-34005.11855220795	25	0.032407407407407406	0.84	0.17339601769911506
YGR005C	-1	-/-	-180.92579221725464	-37978.861567020416	25	0.032357473035439135	0.84	0.1736725663716814
YMR061W	-1	-/-	-181.11938858032227	-34726.46622133255	25	0.03230769230769231	0.84	0.1739491150442478
YJR043C	-1	-/-	-181.24404573440552	-34279.962700128555	25	0.03225806451612903	0.84	0.17422566371681417
YCR052W	-1	-/-	-181.28615474700928	-37538.356290102005	25	0.032208588957055216	0.84	0.17450221238938052
YDR331W	-1	-/-	-181.29925060272217	-33313.23012924194	25	0.03215926493108729	0.84	0.1747787610619469
YDR428C	0	0/-	-181.34882378578186	-59293.87668609619	100	0.03215926493108729	0.84	0.1747787610619469
YJL133W	-1	-/-	-181.36301136016846	-34852.8749961853	25	0.03211009174311927	0.84	0.17505530973451328
YBR058C-A	-1	-/-	-181.46981620788574	-32087.290969371796	25	0.03206106870229008	0.84	0.17533185840707965
YKR085C	-1	-/-	-181.50089597702026	-35218.028616428375	25	0.03201219512195122	0.84	0.175608407079646
YHR072W-A	-1	-/-	-181.52841186523438	-32786.89260387421	25	0.0319634703196347	0.84	0.17588495575221239
YGL064C	0	0/-	-181.5561647415161	-62242.855613827705	100	0.0319634703196347	0.84	0.17588495575221239
YNL032W	-1	-/-	-181.61337614059448	-34291.43700504303	25	0.031914893617021274	0.84	0.17616150442477876
YGL049C	-1	-/-	-181.6151294708252	-34082.892704963684	25	0.03186646433990895	0.84	0.17643805309734514
YJL104W	-1	-/-	-181.64117813110352	-35576.58529853821	25	0.031818181818181815	0.84	0.1767146017699115
YNL189W	0	0/-	-181.81401598453522	-57897.76554006338	100	0.031818181818181815	0.84	0.1767146017699115
YPL104W	0	0/-	-181.84620904922485	-60483.55598580837	100	0.031818181818181815	0.84	0.1767146017699115
YGR072W	-1	-/-	-181.86682891845703	-34806.44181060791	25	0.03177004538577912	0.84	0.17699115044247787
YGR171C	-1	-/-	-181.9733920097351	-37221.34902667999	25	0.03172205438066465	0.84	0.17726769911504425
YPL083C	-1	-/-	-182.12097644805908	-36640.54402303696	25	0.03167420814479638	0.84	0.17754424778761063
YDR308C	-1	-/-	-182.1214280128479	-35344.71584749222	25	0.03162650602409638	0.84	0.17782079646017698
YJL076W	-1	-/-	-182.15328311920166	-32554.90000963211	25	0.031578947368421054	0.84	0.17809734513274336
YER029C	-1	-/-	-182.1831612586975	-35163.39425230026	25	0.03153153153153153	0.84	0.17837389380530974
YJL025W	-1	-/-	-182.23696947097778	-36675.649070739746	25	0.031484257871064465	0.84	0.1786504424778761
YGR211W	-1	-/-	-182.35903120040894	-34270.835968732834	25	0.03143712574850299	0.84	0.17892699115044247
YPL069C	-1	-/-	-182.41049242019653	-37036.283380270004	25	0.03139013452914798	0.84	0.17920353982300885
YDR347W	0	0/-	-182.45390528440475	-60995.1893915534	100	0.03139013452914798	0.84	0.17920353982300885
YLL018C	0	0/-	-182.49062180519104	-59089.82527142763	100	0.03139013452914798	0.84	0.17920353982300885
YPR186C	-1	-/-	-182.51479053497314	-35868.658059597015	25	0.03134328358208955	0.84	0.17948008849557523
YAL029C	-1	-/-	-182.53265619277954	-35295.40373277664	25	0.03129657228017884	0.84	0.17975663716814158
YLR262C	-1	-/-	-182.6001682281494	-34978.50257086754	25	0.03125	0.84	0.18003318584070796
YGR129W	-1	-/-	-182.60154104232788	-36853.10153245926	25	0.031203566121842496	0.84	0.18030973451327434
YMR112C	-1	-/-	-182.6728639602661	-35404.693816185	25	0.03115727002967359	0.84	0.18058628318584072
YBL020W	-1	-/-	-182.71754026412964	-33275.75009775162	25	0.03111111111111111	0.84	0.18086283185840707
YNL064C	-1	-/-	-182.80530261993408	-34194.25792837143	25	0.03106508875739645	0.84	0.18113938053097345
YGL210W	-1	-/-	-182.82144451141357	-37538.314621925354	25	0.0310192023633678	0.84	0.18141592920353983
YJL180C	0	0/-	-182.82744282484055	-59893.752581954	100	0.0310192023633678	0.84	0.18141592920353983
YOR166C	0	0/-	-182.92098784446716	-59320.78443449736	100	0.0310192023633678	0.84	0.18141592920353983
YER164W	-1	-/-	-182.9298505783081	-33919.50094842911	25	0.030973451327433628	0.84	0.1816924778761062
YNL188W	-1	-/-	-182.98723602294922	-36564.90278720856	25	0.030927835051546393	0.84	0.18196902654867256
YEL020W-A	-1	-/-	-182.9878921508789	-33650.65685129166	25	0.030882352941176472	0.84	0.18224557522123894
YNR027W	-1	-/-	-183.00543451309204	-34518.65014076233	25	0.030837004405286344	0.84	0.18252212389380532
YKR028W	-1	-/-	-183.11112451553345	-35922.25318431854	25	0.030791788856304986	0.84	0.1827986725663717
YNR020C	0	0/-	-183.16713333129883	-62769.44498234987	100	0.030791788856304986	0.84	0.1827986725663717
YPR056W	-1	-/-	-183.18334341049194	-36368.356546878815	25	0.03074670571010249	0.84	0.18307522123893805
YIL027C	0	0/-	-183.2090871334076	-57723.78724503517	100	0.03074670571010249	0.84	0.18307522123893805
YBR049C	-1	-/-	-183.34497356414795	-37629.99371767044	25	0.03070175438596491	0.84	0.18335176991150443
YER016W	-1	-/-	-183.37954425811768	-36339.03453922272	25	0.030656934306569343	0.84	0.1836283185840708
YOR346W	-1	-/-	-183.38305950164795	-33224.213782310486	25	0.030612244897959183	0.84	0.18390486725663716
YOR286W	0	0/0	-183.52692353725433	-62304.4302444458	100	0.030612244897959183	0.84	0.18390486725663716
YJR135W-A	-1	-/-	-183.5449676513672	-32668.74649143219	25	0.03056768558951965	0.84	0.18418141592920353
YEL046C	0	0/0	-183.67685270309448	-57901.66080421209	100	0.03056768558951965	0.84	0.18418141592920353
YLR071C	-1	-/-	-183.6965389251709	-35804.05887031555	25	0.030523255813953487	0.84	0.1844579646017699
YDR390C	0	0/-	-183.7250806093216	-60239.35956829786	100	0.030523255813953487	0.84	0.1844579646017699
YJR144W	-1	-/-	-183.72891855239868	-35498.56947517395	25	0.030478955007256895	0.84	0.1847345132743363
YHR039C-A	-1	-/-	-183.7711534500122	-33586.7416844368	25	0.030434782608695653	0.84	0.18501106194690264
YIL022W	-1	-/-	-183.92698669433594	-38280.962054252625	25	0.030390738060781478	0.84	0.18528761061946902
YML065W	-1	-/-	-183.97723531723022	-37610.58871603012	25	0.030346820809248554	0.84	0.1855641592920354
YGR165W	-1	-/-	-183.9817934036255	-36870.436176776886	25	0.030303030303030304	0.84	0.18584070796460178
YIR004W	-1	-/-	-183.99164485931396	-35642.8008813858	25	0.03025936599423631	0.84	0.18611725663716813
YDL122W	0	0/-	-184.03516554832458	-58495.32888120413	100	0.03025936599423631	0.84	0.18611725663716813
YGL112C	-1	-/-	-184.04596996307373	-36076.755920648575	25	0.030215827338129497	0.84	0.1863938053097345
YDR212W	-1	-/-	-184.04920053482056	-35443.27801179886	25	0.03017241379310345	0.84	0.1866703539823009
YER120W	-1	-/-	-184.05370044708252	-33610.89980792999	25	0.03012912482065997	0.84	0.18694690265486727
YDL235C	-1	-/-	-184.0549659729004	-33499.672194480896	25	0.03008595988538682	0.84	0.18722345132743362
YKL029C	-1	-/-	-184.09712171554565	-33934.22878885269	25	0.030042918454935622	0.84	0.1875
YDL088C	-1	-/-	-184.11978673934937	-35227.84905576706	25	0.03	0.84	0.18777654867256638
YOR307C	-1	-/-	-184.13286781311035	-32831.15588474274	25	0.029957203994293864	0.84	0.18805309734513273
YNL185C	0	0/-	-184.17535650730133	-65751.23843997717	100	0.029957203994293864	0.84	0.18805309734513273
YBR205W	-1	-/-	-184.19512176513672	-35950.52904510498	25	0.029914529914529916	0.84	0.1883296460176991
YDR116C	-1	-/-	-184.43247079849243	-37391.70566511154	25	0.029871977240398292	0.84	0.1886061946902655
YLR226W	-1	-/-	-184.51166915893555	-35601.295756816864	25	0.029829545454545456	0.84	0.18888274336283187
YPL227C	-1	-/-	-184.53065967559814	-35275.47860574722	25	0.029787234042553193	0.84	0.18915929203539822
YHR077C	-1	-/-	-184.6396164894104	-35776.419246673584	25	0.029745042492917848	0.84	0.1894358407079646
YBL042C	-1	-/-	-184.7556619644165	-34832.445044994354	25	0.0297029702970297	0.84	0.18971238938053098
YDR123C	-1	-/-	-184.76404762268066	-39098.38807487488	25	0.029661016949152543	0.84	0.18998893805309736
YGR147C	-1	-/-	-184.82988166809082	-39626.94120764732	25	0.029619181946403384	0.84	0.1902654867256637
YER151C	-1	-/-	-184.85370874404907	-33042.36339092255	25	0.029577464788732393	0.84	0.1905420353982301
YER154W	-1	-/-	-184.89036655426025	-35250.19098901749	25	0.029535864978902954	0.84	0.19081858407079647
YDR086C	-1	-/-	-184.9253249168396	-34614.37011551857	25	0.02949438202247191	0.84	0.19109513274336284
YGL020C	-1	-/-	-184.9381284713745	-33825.84558725357	25	0.029453015427769985	0.84	0.1913716814159292
YBL069W	-1	-/-	-184.983736038208	-34959.91152429581	25	0.029411764705882353	0.84	0.19164823008849557
YER050C	0	0/-	-185.02301067113876	-64092.70946907997	100	0.029411764705882353	0.84	0.19164823008849557
YGR252W	-1	-/-	-185.08907890319824	-34116.49505853653	25	0.02937062937062937	0.84	0.19192477876106195
YGL086W	-1	-/-	-185.18398332595825	-35674.01815080643	25	0.029329608938547486	0.84	0.1922013274336283
YGL129C	-1	-/-	-185.19293403625488	-34867.84174633026	25	0.029288702928870293	0.84	0.19247787610619468
YNL147W	-1	-/-	-185.19734811782837	-37213.88114833832	25	0.02924791086350975	0.84	0.19275442477876106
YGL113W	-1	-/-	-185.246723651886	-35103.784714221954	25	0.02920723226703755	0.84	0.19303097345132744
YJR016C	0	0/0	-185.2575112581253	-56897.3317643404	100	0.02920723226703755	0.84	0.19303097345132744
YLR229C	-1	-/-	-185.34551000595093	-33717.1580080986	25	0.029166666666666667	0.84	0.1933075221238938
YKL155C	0	0/-	-185.3921605348587	-61920.706568956375	100	0.029166666666666667	0.84	0.1933075221238938
YPL094C	-1	-/-	-185.3961477279663	-32780.502826690674	25	0.02912621359223301	0.84	0.19358407079646017
YJR075W	0	0/-	-185.51182746887207	-57545.185864686966	100	0.02912621359223301	0.84	0.19358407079646017
YKL166C	-1	-/-	-185.6297264099121	-36358.2665643692	25	0.029085872576177285	0.84	0.19386061946902655
YBR146W	0	0/-	-185.66020739078522	-59365.73489677906	100	0.029085872576177285	0.84	0.19386061946902655
YLR347C	-1	-/-	-185.7797336578369	-34682.45448732376	25	0.029045643153526972	0.84	0.19413716814159293
YKR038C	-1	-/-	-185.82080364227295	-34485.552612781525	25	0.029005524861878452	0.84	0.19441371681415928
YBR017C	-1	-/-	-185.8961696624756	-33803.15068435669	25	0.028965517241379312	0.84	0.19469026548672566
YHR005C-A	-1	-/-	-185.92800617218018	-34336.29024219513	25	0.028925619834710745	0.84	0.19496681415929204
YCR060W	-1	-/-	-185.93590831756592	-37011.43200016022	25	0.02888583218707015	0.84	0.19524336283185842
YNL229C	-1	-/-	-185.9621434211731	-36557.74259185791	25	0.028846153846153848	0.84	0.19551991150442477
YOL005C	-1	-/-	-185.98225116729736	-36370.684641838074	25	0.02880658436213992	0.84	0.19579646017699115
YGL201C	-1	-/-	-186.04291439056396	-35774.77553033829	25	0.028767123287671233	0.84	0.19607300884955753
YOR229W	-1	-/-	-186.06974267959595	-37749.78258562088	25	0.028727770177838577	0.84	0.1963495575221239
YDR310C	-1	-/-	-186.1300392150879	-34628.74208688736	25	0.028688524590163935	0.84	0.19662610619469026
YOL094C	-1	-/-	-186.19355154037476	-35910.072439432144	25	0.0286493860845839	0.84	0.19690265486725664
YGL068W	-1	-/-	-186.20432472229004	-36221.904933452606	25	0.02861035422343324	0.84	0.19717920353982302
YBL022C	-1	-/-	-186.31289958953857	-36476.91481041908	25	0.02857142857142857	0.84	0.19745575221238937
YML025C	-1	-/-	-186.34678983688354	-37256.53937482834	25	0.028532608695652172	0.84	0.19773230088495575
YJL209W	-1	-/-	-186.52361297607422	-34594.655064582825	25	0.028493894165535955	0.84	0.19800884955752213
YHR036W	-1	-/-	-186.62489795684814	-36835.23150682449	25	0.028455284552845527	0.84	0.1982853982300885
YBR251W	0	0/-	-186.64049887657166	-61805.86728924513	100	0.028455284552845527	0.84	0.1982853982300885
YHR121W	0	0/0	-186.73145818710327	-57613.899420797825	100	0.028455284552845527	0.84	0.1982853982300885
YOR253W	-1	-/-	-186.73626899719238	-32855.13912820816	25	0.028416779431664412	0.84	0.19856194690265486
YMR188C	-1	-/-	-186.7538561820984	-38601.476224422455	25	0.02837837837837838	0.84	0.19883849557522124
YKL148C	-1	-/-	-186.76056003570557	-37145.88127374649	25	0.02834008097165992	0.84	0.19911504424778761
YHR163W	-1	-/0	-186.79334354400635	-36154.766552209854	25	0.02830188679245283	0.84	0.199391592920354
YLR357W	-1	-/-	-186.8179006576538	-34797.597438812256	25	0.02826379542395693	0.84	0.19966814159292035
YBL055C	-1	-/-	-186.84057521820068	-34244.05753612518	25	0.028225806451612902	0.84	0.19994469026548672
YLR420W	0	0/-	-186.94151294231415	-58837.81463885307	100	0.028225806451612902	0.84	0.19994469026548672
YER073W	-1	-/-	-186.94417238235474	-33791.691610336304	25	0.028187919463087248	0.84	0.2002212389380531
YLR204W	0	0/-	-186.97597897052765	-60808.39667004347	100	0.028187919463087248	0.84	0.2002212389380531
YGR155W	-1	-/-	-187.00005292892456	-34080.29005455971	25	0.028150134048257374	0.84	0.20049778761061948
YCR059C	0	0/-	-187.05623531341553	-56976.37084978819	100	0.028150134048257374	0.84	0.20049778761061948
YPL105C	0	0/-	-187.11858487129211	-58767.767734229565	100	0.028150134048257374	0.84	0.20049778761061948
YPL145C	-1	-/-	-187.1492419242859	-34813.429426670074	25	0.028112449799196786	0.84	0.20077433628318583
YBR164C	-1	-/-	-187.15398406982422	-36151.05797457695	25	0.02807486631016043	0.84	0.2010508849557522
YMR193W	0	0/-	-187.15549886226654	-60083.56328159571	100	0.02807486631016043	0.84	0.2010508849557522
YMR108W	0	0/0	-187.1604198217392	-56908.43552625179	100	0.02807486631016043	0.84	0.2010508849557522
YGR276C	-1	-/-	-187.17009019851685	-35592.89423751831	25	0.028037383177570093	0.84	0.2013274336283186
YBR282W	0	0/-	-187.1838047504425	-60155.45765072107	100	0.028037383177570093	0.84	0.2013274336283186
YPR069C	0	0/-	-187.1853450536728	-62538.140289366245	100	0.028037383177570093	0.84	0.2013274336283186
YBL082C	-1	-/-	-187.19125509262085	-33665.22822237015	25	0.028	0.84	0.20160398230088494
YHR073W	-1	-/-	-187.1945037841797	-35239.01787853241	25	0.02796271637816245	0.84	0.20188053097345132
YLR430W	-1	-/-	-187.20512342453003	-34494.37366294861	25	0.027925531914893616	0.84	0.2021570796460177
YER149C	-1	-/-	-187.22311401367188	-36389.49065685272	25	0.027888446215139442	0.84	0.20243362831858408
YGR215W	0	0/-	-187.28282010555267	-61728.45659428835	100	0.027888446215139442	0.84	0.20243362831858408
YBL026W	-1	-/-	-187.30912828445435	-34014.47945022583	25	0.027851458885941646	0.84	0.20271017699115043
YER043C	0	0/-	-187.33352518081665	-59387.218235492706	100	0.027851458885941646	0.84	0.20271017699115043
YIL043C	0	0/-	-187.3686239719391	-58441.16480612755	100	0.027851458885941646	0.84	0.20271017699115043
YMR059W	-1	-/-	-187.37641286849976	-36348.52558469772	25	0.02781456953642384	0.84	0.2029867256637168
YPL193W	-1	-/-	-187.42491388320923	-36943.03667116165	25	0.027777777777777776	0.84	0.2032632743362832
YCR003W	0	0/-	-187.500812292099	-60255.5656106472	100	0.027777777777777776	0.84	0.2032632743362832
YDL042C	-1	-/-	-187.50592422485352	-34636.691116809845	25	0.02774108322324967	0.84	0.20353982300884957
YFR038W	0	0/-	-187.70854020118713	-64723.095073103905	100	0.02774108322324967	0.84	0.20353982300884957
YML009C	0	0/-	-187.78927290439606	-60812.67129290104	100	0.02774108322324967	0.84	0.20353982300884957
YNR051C	0	0/-	-187.8016675710678	-58580.873315393925	100	0.02774108322324967	0.84	0.20353982300884957
YPR080W	-1	-/-	-187.8206877708435	-35076.75633382797	25	0.027704485488126648	0.84	0.20381637168141592
YNR037C	0	0/-	-187.82488298416138	-62109.05584579706	100	0.027704485488126648	0.84	0.20381637168141592
YIL093C	0	0/-	-187.83592522144318	-60213.467430114746	100	0.027704485488126648	0.84	0.20381637168141592
YGR198W	0	0/-	-187.8595188856125	-58924.89438915253	100	0.027704485488126648	0.84	0.20381637168141592
YER087C-B	-1	-/-	-187.86584615707397	-34335.993012428284	25	0.02766798418972332	0.84	0.2040929203539823
YBL052C	-1	-/-	-187.9588484764099	-38051.85870838165	25	0.02763157894736842	0.84	0.20436946902654868
YKL167C	0	0/-	-188.0257613658905	-61745.54714667797	100	0.02763157894736842	0.84	0.20436946902654868
YOL130W	-1	-/-	-188.02611446380615	-35555.00939798355	25	0.02759526938239159	0.84	0.20464601769911506
YPL169C	-1	-/+	-188.13576078414917	-34603.342067718506	25	0.027559055118110236	0.84	0.2049225663716814
YGR218W	1	+/+	-188.1570029258728	-34640.947874069214	24	0.028833551769331587	0.88	0.2049225663716814
YPL128C	-1	-/-	-188.1676959991455	-33919.95435619354	25	0.028795811518324606	0.88	0.2051991150442478
YDL192W	-1	-/-	-188.28116083145142	-33545.330595731735	25	0.02875816993464052	0.88	0.20547566371681417
YBL091C	0	0/-	-188.33975839614868	-57889.527891397476	100	0.02875816993464052	0.88	0.20547566371681417
YOR188W	-1	-/0	-188.37307453155518	-34677.28985118866	25	0.028720626631853787	0.88	0.20575221238938052
YGR105W	0	0/0	-188.37470364570618	-56455.71415799856	100	0.028720626631853787	0.88	0.20575221238938052
YGL238W	-1	-/-	-188.40811109542847	-33380.84898138046	25	0.028683181225554105	0.88	0.2060287610619469
YDR234W	0	0/0	-188.4983342885971	-55786.77383708954	100	0.028683181225554105	0.88	0.2060287610619469
YLL004W	-1	-/-	-188.59918403625488	-37167.89277648926	25	0.028645833333333332	0.88	0.20630530973451328
YMR246W	-1	-/-	-188.63723516464233	-35618.393986701965	25	0.02860858257477243	0.88	0.20658185840707965
YOR118W	0	0/0	-188.65644490718842	-60429.333009660244	100	0.02860858257477243	0.88	0.20658185840707965
YPR072W	-1	-/-	-188.68334245681763	-36580.3753323555	25	0.02857142857142857	0.88	0.206858407079646
YHR046C	0	0/-	-188.7131711244583	-57495.05070888996	100	0.02857142857142857	0.88	0.206858407079646
YOR159C	-1	-/-	-188.7179503440857	-33172.95496416092	25	0.028534370946822308	0.88	0.20713495575221239
YBR245C	-1	-/-	-188.80958557128906	-36746.00209569931	25	0.02849740932642487	0.88	0.20741150442477876
YNL306W	0	0/-	-188.80974751710892	-59496.93101453781	100	0.02849740932642487	0.88	0.20741150442477876
YPR166C	0	0/-	-188.8287876844406	-60969.79959666729	100	0.02849740932642487	0.88	0.20741150442477876
YCR077C	-1	-/-	-188.9417986869812	-33514.1152510643	25	0.028460543337645538	0.88	0.20768805309734514
YGR169C	-1	-/-	-189.08079147338867	-37807.37320947647	25	0.028423772609819122	0.88	0.2079646017699115
YDL219W	0	0/0	-189.10674798488617	-59529.11300492287	100	0.028423772609819122	0.88	0.2079646017699115
YIL004C	-1	-/-	-189.13045644760132	-36662.00613260269	25	0.02838709677419355	0.88	0.20824115044247787
YCR067C	-1	-/-	-189.22341299057007	-35466.63351678848	25	0.028350515463917526	0.88	0.20851769911504425
YLL048C	0	0/-	-189.2781001329422	-58572.84111845493	100	0.028350515463917526	0.88	0.20851769911504425
YBR080C	-1	-/-	-189.37440061569214	-35618.29457616806	25	0.028314028314028315	0.88	0.20879424778761063
YNR013C	-1	-/-	-189.38478231430054	-35327.82700967789	25	0.028277634961439587	0.88	0.20907079646017698
YJR097W	-1	-/-	-189.4158582687378	-34860.879608631134	25	0.028241335044929396	0.88	0.20934734513274336
YKL114C	-1	-/-	-189.4611954689026	-35088.89344167709	25	0.028205128205128206	0.88	0.20962389380530974
YKL017C	-1	-/-	-189.50956439971924	-38657.53001022339	25	0.028169014084507043	0.88	0.2099004424778761
YGL148W	0	0/0	-189.56520175933838	-54614.39087539911	100	0.028169014084507043	0.88	0.2099004424778761
YPL122C	-1	-/-	-189.63227081298828	-36634.51826620102	25	0.028132992327365727	0.88	0.21017699115044247
YGR167W	-1	-/-	-189.63856554031372	-36091.24303102493	25	0.0280970625798212	0.88	0.21045353982300885
YGR120C	-1	-/-	-189.68112468719482	-35700.991067409515	25	0.02806122448979592	0.88	0.21073008849557523
YOR198C	-1	-/-	-189.71274042129517	-35051.28245353699	25	0.02802547770700637	0.88	0.21100663716814158
YDL212W	-1	-/-	-189.71393489837646	-34985.72514629364	25	0.027989821882951654	0.88	0.21128318584070796
YKR063C	-1	-/-	-189.71431159973145	-36195.792855262756	25	0.02795425667090216	0.88	0.21155973451327434
YOR241W	-1	-/0	-189.73896265029907	-33736.68382072449	25	0.027918781725888325	0.88	0.21183628318584072
YHR108W	-1	-/-	-189.76665878295898	-34912.71850824356	25	0.02788339670468948	0.88	0.21211283185840707
YBR087W	-1	-/-	-189.79317998886108	-35187.844821453094	25	0.027848101265822784	0.88	0.21238938053097345
YNL166C	-1	-/-	-189.9374623298645	-34639.087948322296	25	0.02781289506953224	0.88	0.21266592920353983
YKR042W	-1	-/-	-189.97222805023193	-34156.60382556915	25	0.027777777777777776	0.88	0.2129424778761062
YPL144W	-1	-/0	-189.98947668075562	-35247.748648405075	25	0.027742749054224466	0.88	0.21321902654867256
YDR139C	0	0/-	-189.9924305677414	-57964.50204491615	100	0.027742749054224466	0.88	0.21321902654867256
YJR068W	-1	-/-	-190.0380048751831	-35280.692209243774	25	0.027707808564231738	0.88	0.21349557522123894
YOR211C	-1	-/-	-190.05835962295532	-36501.126080513	25	0.027672955974842768	0.88	0.21377212389380532
YBR198C	-1	-/-	-190.09109830856323	-35926.08661031723	25	0.02763819095477387	0.88	0.2140486725663717
YER113C	0	0/-	-190.0994794368744	-58084.048147559166	100	0.02763819095477387	0.88	0.2140486725663717
YBL006C	-1	-/-	-190.16369152069092	-36058.206929683685	25	0.027603513174404015	0.88	0.21432522123893805
YEL027W	-1	-/-	-190.1801905632019	-34712.992599248886	25	0.02756892230576441	0.88	0.21460176991150443
YOL149W	-1	-/-	-190.24415349960327	-36453.59503173828	25	0.02753441802252816	0.88	0.2148783185840708
YPL038W	0	0/-	-190.3616308569908	-61138.82623666525	100	0.02753441802252816	0.88	0.2148783185840708
YNL048W	-1	-/-	-190.3653793334961	-36188.55341386795	25	0.0275	0.88	0.21515486725663716
YPL118W	-1	-/-	-190.3679552078247	-36406.1182513237	25	0.02746566791510612	0.88	0.21543141592920353
YMR213W	-1	-/-	-190.37626028060913	-40398.6801404953	25	0.02743142144638404	0.88	0.2157079646017699
YIL053W	-1	-/-	-190.42297554016113	-34687.908098220825	25	0.0273972602739726	0.88	0.2159845132743363
YPR017C	-1	-/-	-190.42836952209473	-35942.14211368561	25	0.02736318407960199	0.88	0.21626106194690264
YPL013C	0	0/-	-190.4807811975479	-58313.73559761047	100	0.02736318407960199	0.88	0.21626106194690264
YIL014W	-1	-/-	-190.5017433166504	-35511.87253379822	25	0.02732919254658385	0.88	0.21653761061946902
YEL022W	-1	-/-	-190.5119400024414	-34365.6162443161	25	0.02729528535980149	0.88	0.2168141592920354
YPL252C	0	0/0	-190.53641712665558	-56608.74102848768	100	0.02729528535980149	0.88	0.2168141592920354
YMR011W	-1	-/-	-190.54796838760376	-38596.167761325836	25	0.027261462205700124	0.88	0.21709070796460178
YBR248C	0	0/0	-190.61125218868256	-53988.27377259731	100	0.027261462205700124	0.88	0.21709070796460178
YKR072C	-1	-/-	-190.61250114440918	-36191.809086322784	25	0.027227722772277228	0.88	0.21736725663716813
YGL172W	1	+/+	-190.61977243423462	-36431.84887599945	24	0.02843016069221261	0.92	0.21736725663716813
YER030W	-1	-/-	-190.70650577545166	-37936.04039525986	25	0.028395061728395062	0.92	0.2176438053097345
YER019C-A	-1	-/-	-190.95276832580566	-33332.96787405014	25	0.02836004932182491	0.92	0.2179203539823009
YPL254W	-1	-/-	-191.00072574615479	-37522.4665389061	25	0.02832512315270936	0.92	0.21819690265486727
YKL033W	0	0/-	-191.12721061706543	-61655.88001835346	100	0.02832512315270936	0.92	0.21819690265486727
YLR069C	-1	-/-	-191.1504364013672	-37461.21700668335	25	0.028290282902829027	0.92	0.21847345132743362
YPL112C	-1	-/-	-191.17585706710815	-37335.131220817566	25	0.028255528255528257	0.92	0.21875
YKL087C	0	0/0	-191.20911490917206	-63472.40912848711	100	0.028255528255528257	0.92	0.21875
YDR206W	-1	-/-	-191.2242922782898	-33477.76213264465	25	0.02822085889570552	0.92	0.21902654867256638
YER031C	-1	-/-	-191.25478982925415	-37171.86508560181	25	0.028186274509803922	0.92	0.21930309734513273
YGL019W	-1	-/-	-191.29122495651245	-32428.535069942474	25	0.028151774785801713	0.92	0.2195796460176991
YMR266W	-1	-/-	-191.3458161354065	-32959.63585472107	25	0.028117359413202935	0.92	0.2198561946902655
YJL192C	-1	-/-	-191.35284996032715	-35316.76345014572	25	0.028083028083028084	0.92	0.22013274336283187
YDL131W	0	0/0	-191.37053549289703	-56969.18722450733	100	0.028083028083028084	0.92	0.22013274336283187
YLR433C	-1	-/-	-191.42985677719116	-38420.366869449615	25	0.02804878048780488	0.92	0.22040929203539822
YDL236W	-1	-/0	-191.47687911987305	-34393.157131671906	25	0.028014616321559074	0.92	0.2206858407079646
YMR203W	-1	-/-	-191.5484004020691	-37403.09244632721	25	0.027980535279805353	0.92	0.22096238938053098
YLR020C	-1	-/-	-191.660138130188	-34243.33816766739	25	0.027946537059538274	0.92	0.22123893805309736
YIL128W	-1	-/-	-191.68647956848145	-35440.35170984268	25	0.027912621359223302	0.92	0.2215154867256637
YIL159W	-1	-/-	-191.74991989135742	-40022.2244682312	25	0.027878787878787878	0.92	0.2217920353982301
YAL042W	-1	-/-	-191.8031611442566	-35195.49307012558	25	0.02784503631961259	0.92	0.22206858407079647
YDL145C	-1	-/-	-191.8085799217224	-34666.217087984085	25	0.02781136638452237	0.92	0.22234513274336284
YER118C	-1	-/-	-191.83423519134521	-35943.44381523132	25	0.027777777777777776	0.92	0.2226216814159292
YOL033W	-1	-/-	-191.85179233551025	-38069.19715881348	25	0.027744270205066344	0.92	0.22289823008849557
YGL119W	-1	-/0	-191.927472114563	-35121.23402261734	25	0.027710843373493974	0.92	0.22317477876106195
YPR105C	-1	-/-	-192.0303373336792	-38297.97484540939	25	0.027677496991576414	0.92	0.2234513274336283
YHR116W	-1	-/-	-192.14418268203735	-38223.79756164551	25	0.027644230769230768	0.92	0.22372787610619468
YDL178W	-1	-/-	-192.2245316505432	-36726.33620119095	25	0.027611044417767107	0.92	0.22400442477876106
YDR237W	0	0/-	-192.35028326511383	-58341.68386089802	100	0.027611044417767107	0.92	0.22400442477876106
YAL002W	-1	-/-	-192.3914818763733	-36003.969281196594	25	0.027577937649880094	0.92	0.22428097345132744
YOR165W	0	0/-	-192.41768407821655	-61260.30875873566	100	0.027577937649880094	0.92	0.22428097345132744
YLR378C	-1	-/-	-192.5103235244751	-35675.17195367813	25	0.027544910179640718	0.92	0.2245575221238938
YOL022C	0	0/-	-192.56154572963715	-57499.588208436966	100	0.027544910179640718	0.92	0.2245575221238938
YLR105C	-1	-/-	-192.5713963508606	-36040.146607875824	25	0.02751196172248804	0.92	0.22483407079646017
YBL032W	-1	-/-	-192.5800757408142	-35820.70174884796	25	0.027479091995221028	0.92	0.22511061946902655
YOR355W	-1	-/-	-192.7123942375183	-35019.9440369606	25	0.027446300715990454	0.92	0.22538716814159293
YDR240C	-1	-/-	-192.73269319534302	-36309.2969288826	25	0.027413587604290822	0.92	0.22566371681415928
YKL192C	-1	-/-	-192.8044147491455	-34056.82125234604	25	0.02738095238095238	0.92	0.22594026548672566
YDR257C	0	0/-	-192.81317484378815	-58859.72111260891	100	0.02738095238095238	0.92	0.22594026548672566
YNR011C	-1	-/-	-192.94464302062988	-38447.516942977905	25	0.027348394768133173	0.92	0.22621681415929204
YKL106W	0	0/0	-193.0013905763626	-57675.58992063999	100	0.027348394768133173	0.92	0.22621681415929204
YCL063W	-1	-/-	-193.02627658843994	-36404.96495437622	25	0.027315914489311165	0.92	0.22649336283185842
YDR494W	-1	-/-	-193.02879905700684	-36838.76279067993	25	0.027283511269276393	0.92	0.22676991150442477
YHL029C	0	0/0	-193.1526721715927	-60108.98151397705	100	0.027283511269276393	0.92	0.22676991150442477
YMR223W	0	0/-	-193.16920709609985	-58767.529153347015	100	0.027283511269276393	0.92	0.22676991150442477
YER132C	0	0/-	-193.25462937355042	-58720.35364806652	100	0.027283511269276393	0.92	0.22676991150442477
YLR438C-A	-1	-/-	-193.3140525817871	-32648.126852989197	25	0.027251184834123223	0.92	0.22704646017699115
YGL040C	0	0/0	-193.35712349414825	-59194.53926819563	100	0.027251184834123223	0.92	0.22704646017699115
YGL206C	-1	-/-	-193.36162614822388	-33637.09303307533	25	0.027218934911242602	0.92	0.22732300884955753
YDR238C	-1	-/-	-193.39624071121216	-33123.07875299454	25	0.027186761229314422	0.92	0.2275995575221239
YOR047C	-1	-/-	-193.41004180908203	-34572.26329660416	25	0.02715466351829988	0.92	0.22787610619469026
YMR023C	-1	-/-	-193.42103719711304	-40060.61306858063	25	0.027122641509433963	0.92	0.22815265486725664
YIL009W	-1	-/-	-193.54524898529053	-35599.108701229095	25	0.027090694935217905	0.92	0.22842920353982302
YDR440W	-1	-/-	-193.54861068725586	-34757.94455242157	25	0.027058823529411764	0.92	0.22870575221238937
YDR478W	-1	-/-	-193.55110836029053	-36758.22235202789	25	0.02702702702702703	0.92	0.22898230088495575
YIL030C	-1	-/-	-193.55389261245728	-35437.48706531525	25	0.02699530516431925	0.92	0.22925884955752213
YBR015C	-1	-/-	-193.57796096801758	-34266.76897192001	25	0.026963657678780773	0.92	0.2295353982300885
YLR208W	-1	-/-	-193.59200143814087	-35300.80354261398	25	0.026932084309133488	0.92	0.22981194690265486
YHR204W	-1	-/-	-193.72330379486084	-34303.700612068176	25	0.026900584795321637	0.92	0.23008849557522124
YKL025C	-1	-/-	-193.73276710510254	-36378.250207424164	25	0.026869158878504672	0.92	0.23036504424778761
YIL127C	0	0/0	-193.74599468708038	-58230.3914886713	100	0.026869158878504672	0.92	0.23036504424778761
YIR008C	-1	-/-	-193.9024200439453	-37228.54268836975	25	0.026837806301050177	0.92	0.230641592920354
YOR204W	-1	-/-	-193.95119047164917	-34028.471509456635	25	0.026806526806526808	0.92	0.23091814159292035
YLR380W	-1	-/-	-193.96195220947266	-35932.45049905777	25	0.02677532013969732	0.92	0.23119469026548672
YBR288C	-1	-/-	-193.96278953552246	-35690.36283779144	25	0.026744186046511628	0.92	0.2314712389380531
YBR166C	0	0/0	-193.98217475414276	-59447.4942702055	100	0.026744186046511628	0.92	0.2314712389380531
YBR112C	-1	-/-	-193.98911046981812	-34695.36474609375	25	0.026713124274099883	0.92	0.23174778761061948
YGR020C	-1	-/-	-194.07241296768188	-33412.90668344498	25	0.02668213457076566	0.92	0.23202433628318583
YJL039C	-1	-/-	-194.07677507400513	-34027.60305738449	25	0.026651216685979143	0.92	0.2323008849557522
YLL022C	-1	-/-	-194.0823369026184	-34966.71293878555	25	0.02662037037037037	0.92	0.2325774336283186
YIL139C	-1	-/-	-194.10186576843262	-35668.41519880295	25	0.026589595375722544	0.92	0.23285398230088494
YGL220W	0	0/-	-194.11675477027893	-56642.588766634464	100	0.026589595375722544	0.92	0.23285398230088494
YDR170C	-1	-/-	-194.156587600708	-35697.09374189377	25	0.026558891454965358	0.92	0.23313053097345132
YBR265W	-1	-/-	-194.1671962738037	-35160.54801940918	25	0.0265282583621684	0.92	0.2334070796460177
YBR163W	0	0/-	-194.25645577907562	-59908.46920657158	100	0.0265282583621684	0.92	0.2334070796460177
YGR172C	-1	-/-	-194.3104124069214	-36965.31122159958	25	0.026497695852534562	0.92	0.23368362831858408
YML019W	-1	-/-	-194.3523154258728	-35091.45565319061	25	0.026467203682393557	0.92	0.23396017699115043
YCR046C	0	0/-	-194.38647425174713	-60113.55300271511	100	0.026467203682393557	0.92	0.23396017699115043
YDL030W	-1	-/-	-194.39022302627563	-39629.66692304611	25	0.026436781609195402	0.92	0.2342367256637168
YMR157C	0	0/0	-194.40104162693024	-59634.21455746889	100	0.026436781609195402	0.92	0.2342367256637168
YGL083W	0	0/-	-194.5110467672348	-61220.88414502144	100	0.026436781609195402	0.92	0.2342367256637168
YOL076W	-1	-/-	-194.5978183746338	-35249.71333360672	25	0.02640642939150402	0.92	0.2345132743362832
YKL173W	-1	-/-	-194.72413110733032	-39512.292924404144	25	0.026376146788990827	0.92	0.23478982300884957
YBL057C	-1	-/-	-194.77640867233276	-35499.93965673447	25	0.026345933562428408	0.92	0.23506637168141592
YMR177W	-1	-/-	-194.86025667190552	-36713.165494441986	25	0.02631578947368421	0.92	0.2353429203539823
YNR022C	0	0/-	-194.8910528421402	-62136.02860546112	100	0.02631578947368421	0.92	0.2353429203539823
YLR442C	-1	-/-	-195.01032972335815	-37380.3660902977	25	0.026285714285714287	0.92	0.23561946902654868
YJL063C	-1	-/-	-195.0313549041748	-37484.18864059448	25	0.026255707762557076	0.92	0.23589601769911506
YER168C	-1	-/-	-195.0882215499878	-36041.60640144348	25	0.026225769669327253	0.92	0.2361725663716814
YMR016C	-1	-/-	-195.1230697631836	-35534.47948884964	25	0.02619589977220957	0.92	0.2364491150442478
YDR047W	0	0/0	-195.15919625759125	-61383.3694807291	100	0.02619589977220957	0.92	0.2364491150442478
YOL056W	0	0/-	-195.33233499526978	-62991.81781458855	100	0.02619589977220957	0.92	0.2364491150442478
YER129W	-1	-/-	-195.34626817703247	-35144.70304727554	25	0.026166097838452786	0.92	0.23672566371681417
YCR020W-B	-1	-/-	-195.37924671173096	-36037.16188144684	25	0.026136363636363635	0.92	0.23700221238938052
YER178W	-1	-/-	-195.39635610580444	-35192.62640333176	25	0.026106696935300794	0.92	0.2372787610619469
YHR026W	-1	-/-	-195.40166568756104	-34275.22626900673	25	0.026077097505668934	0.92	0.23755530973451328
YFL038C	-1	-/-	-195.4062099456787	-34517.15894269943	25	0.026047565118912798	0.92	0.23783185840707965
YGL190C	-1	-/-	-195.43531036376953	-37168.83685874939	25	0.026018099547511313	0.92	0.238108407079646
YKL003C	0	0/-	-195.59602081775665	-61545.49817299843	100	0.026018099547511313	0.92	0.238108407079646
YIL094C	0	0/0	-195.6128659248352	-58321.44997215271	100	0.026018099547511313	0.92	0.238108407079646
YGR065C	0	0/-	-195.6425359249115	-59650.82078617811	100	0.026018099547511313	0.92	0.238108407079646
YML115C	-1	-/-	-195.74913883209229	-35769.05554676056	25	0.02598870056497175	0.92	0.23838495575221239
YMR127C	-1	-/-	-195.75745582580566	-35474.6483502388	25	0.025959367945823927	0.92	0.23866150442477876
YGL056C	0	0/-	-195.8014793395996	-60773.196195960045	100	0.025959367945823927	0.92	0.23866150442477876
YLR191W	-1	-/-	-195.84738683700562	-39720.29652309418	25	0.02593010146561443	0.92	0.23893805309734514
YBR268W	0	0/-	-195.8710925579071	-62411.48502033949	100	0.02593010146561443	0.92	0.23893805309734514
YMR192W	-1	-/-	-195.8977370262146	-34796.001143455505	25	0.0259009009009009	0.92	0.2392146017699115
YER107C	-1	-/-	-195.9317603111267	-36656.21128177643	25	0.025871766029246346	0.92	0.23949115044247787
YCR037C	-1	-/-	-195.9590139389038	-36737.37320947647	25	0.025842696629213482	0.92	0.23976769911504425
YPL048W	-1	-/-	-195.9803910255432	-34442.62460565567	25	0.025813692480359147	0.92	0.24004424778761063
YMR289W	0	0/-	-196.04515731334686	-62323.82811200619	100	0.025813692480359147	0.92	0.24004424778761063
YFR007W	0	0/0	-196.07625806331635	-60628.38499969244	100	0.025813692480359147	0.92	0.24004424778761063
YKL212W	-1	-/-	-196.08663892745972	-32631.160434246063	25	0.0257847533632287	0.92	0.24032079646017698
YPR034W	-1	-/-	-196.08768224716187	-37545.79621553421	25	0.025755879059350503	0.92	0.24059734513274336
YLR259C	-1	-/-	-196.1182165145874	-36063.26887702942	25	0.025727069351230425	0.92	0.24087389380530974
YPL040C	-1	-/-	-196.14134550094604	-38771.412598609924	25	0.02569832402234637	0.92	0.2411504424778761
YDR017C	-1	-/-	-196.15239238739014	-36215.1568980217	25	0.025669642857142856	0.92	0.24142699115044247
YMR225C	-1	-/-	-196.18128538131714	-37240.50799322128	25	0.02564102564102564	0.92	0.24170353982300885
YKL028W	-1	-/-	-196.20847082138062	-35761.5428853035	25	0.025612472160356347	0.92	0.24198008849557523
YCR024C-A	-1	-/0	-196.2211480140686	-35256.50988817215	25	0.025583982202447165	0.92	0.24225663716814158
YBR037C	-1	-/-	-196.38393115997314	-38111.8057551384	25	0.025555555555555557	0.92	0.24253318584070796
YER176W	0	0/-	-196.38581335544586	-58765.36237895489	100	0.025555555555555557	0.92	0.24253318584070796
YPR051W	-1	-/-	-196.39229917526245	-35186.76161193848	25	0.025527192008879023	0.92	0.24280973451327434
YFR013W	-1	-/-	-196.42742538452148	-36781.40763902664	25	0.025498891352549888	0.92	0.24308628318584072
YIL134W	0	0/-	-196.44393122196198	-61004.53108882904	100	0.025498891352549888	0.92	0.24308628318584072
YLR096W	-1	-/-	-196.48364925384521	-36830.89202070236	25	0.02547065337763012	0.92	0.24336283185840707
YNL149C	-1	-/0	-196.50350332260132	-38528.011892318726	25	0.025442477876106196	0.92	0.24363938053097345
YDR524C	-1	-/-	-196.51327562332153	-35164.235890865326	25	0.02541436464088398	0.92	0.24391592920353983
YMR301C	-1	-/-	-196.54080772399902	-36291.10303211212	25	0.025386313465783666	0.92	0.2441924778761062
YER058W	0	0/-	-196.6080961227417	-62073.11666953564	100	0.025386313465783666	0.92	0.2441924778761062
YLR440C	0	0/-	-196.63708531856537	-63619.10310471058	100	0.025386313465783666	0.92	0.2441924778761062
YKL134C	-1	-/-	-196.64948511123657	-38602.88261842728	25	0.025358324145534728	0.92	0.24446902654867256
YGL247W	-1	-/-	-196.71542167663574	-34338.638401031494	25	0.025330396475770924	0.92	0.24474557522123894
YEL050C	-1	-/-	-196.7425127029419	-37238.171004772186	25	0.025302530253025302	0.92	0.24502212389380532
YOR304W	-1	-/-	-196.76744270324707	-36128.35083627701	25	0.025274725274725275	0.92	0.2452986725663717
YDR197W	0	0/-	-196.84984421730042	-60987.98085343838	100	0.025274725274725275	0.92	0.2452986725663717
YDL045W-A	0	0/-	-196.88816118240356	-63260.87728691101	100	0.025274725274725275	0.92	0.2452986725663717
YJL184W	-1	-/-	-196.8999433517456	-35163.37895345688	25	0.025246981339187707	0.92	0.24557522123893805
YDR279W	-1	-/-	-196.91737413406372	-36561.71597242355	25	0.025219298245614034	0.92	0.24585176991150443
YJR080C	0	0/-	-196.96894466876984	-64151.51948052645	100	0.025219298245614034	0.92	0.24585176991150443
YJR112W	-1	-/-	-197.03424453735352	-37361.06033563614	25	0.025191675794085433	0.92	0.2461283185840708
YHR034C	-1	-/-	-197.06956815719604	-38835.87042140961	25	0.02516411378555799	0.92	0.24640486725663716
YMR307W	0	0/-	-197.1345430612564	-57373.1297442317	100	0.02516411378555799	0.92	0.24640486725663716
YFL017C	0	0/-	-197.14066684246063	-60478.51823472977	100	0.02516411378555799	0.92	0.24640486725663716
YDR297W	-1	-/-	-197.18072175979614	-34087.13305091858	25	0.025136612021857924	0.92	0.24668141592920353
YOL137W	0	0/-	-197.18280625343323	-58776.325912594795	100	0.025136612021857924	0.92	0.24668141592920353
YIL145C	0	0/-	-197.23390638828278	-55635.33485662937	100	0.025136612021857924	0.92	0.24668141592920353
YNL323W	-1	-/-	-197.23824071884155	-37172.60171461105	25	0.025109170305676855	0.92	0.2469579646017699
YPL215W	0	0/-	-197.31987082958221	-59449.28013008833	100	0.025109170305676855	0.92	0.2469579646017699
YGR106C	0	0/0	-197.33305370807648	-58512.03725093603	100	0.025109170305676855	0.92	0.2469579646017699
YLR316C	-1	-/-	-197.45057725906372	-37566.782091617584	25	0.025081788440567066	0.92	0.2472345132743363
YBR044C	0	0/-	-197.48092460632324	-59665.67591911554	100	0.025081788440567066	0.92	0.2472345132743363
YDR441C	0	0/-	-197.53674006462097	-59707.83616364002	100	0.025081788440567066	0.92	0.2472345132743363
YDR364C	-1	-/-	-197.57695055007935	-35199.004103183746	25	0.02505446623093682	0.92	0.24751106194690264
YPR100W	-1	-/-	-197.63324308395386	-36774.68155527115	25	0.025027203482045703	0.92	0.24778761061946902
YAL011W	-1	-/-	-197.6677474975586	-39430.20247268677	25	0.025	0.92	0.2480641592920354
YDL015C	-1	-/-	-197.67265844345093	-36108.41360282898	25	0.0249728555917481	0.92	0.24834070796460178
YGR241C	-1	-/-	-197.6828441619873	-38852.01435852051	25	0.024945770065075923	0.92	0.24861725663716813
YPL183W-A	0	0/-	-197.73366677761078	-60495.34954750538	100	0.024945770065075923	0.92	0.24861725663716813
YAL023C	-1	-/-	-197.86880683898926	-34991.29654765129	25	0.024918743228602384	0.92	0.2488938053097345
YFR048W	-1	-/-	-198.02413320541382	-35217.60240602493	25	0.024891774891774892	0.92	0.2491703539823009
YDL098C	-1	-/-	-198.05698442459106	-36126.422313690186	25	0.024864864864864864	0.92	0.24944690265486727
YCL005W	0	0/-	-198.09534108638763	-59947.783015728	100	0.024864864864864864	0.92	0.24944690265486727
YHR168W	0	0/-	-198.0954600572586	-64041.70428609848	100	0.024864864864864864	0.92	0.24944690265486727
YMR293C	-1	-/-	-198.09814643859863	-37890.78523349762	25	0.024838012958963283	0.92	0.24972345132743362
YBL038W	0	0/-	-198.1200909614563	-62806.8136472106	100	0.024838012958963283	0.92	0.24972345132743362
YML015C	-1	-/-	-198.17669534683228	-35696.488917827606	25	0.02481121898597627	0.92	0.25
YIL158W	0	0/0	-198.18780505657196	-58612.608119010925	100	0.02481121898597627	0.92	0.25
YDL135C	-1	-/-	-198.1966037750244	-38604.36173081398	25	0.02478448275862069	0.92	0.2502765486725664
YDR161W	0	0/-	-198.24094879627228	-58070.173040151596	100	0.02478448275862069	0.92	0.2502765486725664
YMR132C	0	0/0	-198.25212585926056	-59625.1667304039	100	0.02478448275862069	0.92	0.2502765486725664
YBL028C	0	0/0	-198.29896712303162	-57556.890441060066	100	0.02478448275862069	0.92	0.2502765486725664
YLR085C	-1	-/-	-198.30273818969727	-37610.859780311584	25	0.024757804090419805	0.92	0.25055309734513276
YMR138W	-1	-/-	-198.39308214187622	-35661.391573905945	25	0.024731182795698924	0.92	0.25082964601769914
YIL131C	-1	-/-	-198.4351053237915	-37946.15432167053	25	0.024704618689581095	0.92	0.25110619469026546
YDL107W	0	0/-	-198.45148885250092	-62171.48191201687	100	0.024704618689581095	0.92	0.25110619469026546
YBL071W-A	-1	-/-	-198.5053825378418	-32499.59323835373	25	0.02467811158798283	0.92	0.25138274336283184
YLR195C	-1	-/-	-198.52724504470825	-34615.0814166069	25	0.02465166130760986	0.92	0.2516592920353982
YOR045W	-1	-/-	-198.58778476715088	-36482.83489179611	25	0.02462526766595289	0.92	0.2519358407079646
YKL170W	-1	-/-	-198.59664392471313	-37008.81144475937	25	0.02459893048128342	0.92	0.252212389380531
YLR262C-A	0	0/-	-198.6246200799942	-59088.78287279606	100	0.02459893048128342	0.92	0.252212389380531
YLR328W	-1	-/-	-198.7149109840393	-37777.4468626976	25	0.024572649572649572	0.92	0.25248893805309736
YDR457W	-1	-/-	-198.7235689163208	-36001.56216621399	25	0.02454642475987193	0.92	0.25276548672566373
YGL243W	-1	-/-	-198.7655372619629	-37599.99188566208	25	0.024520255863539446	0.92	0.2530420353982301
YGR112W	-1	-/-	-198.80749082565308	-35114.76259183884	25	0.024494142705005325	0.92	0.25331858407079644
YLR059C	-1	-/-	-198.8600206375122	-35321.547616004944	25	0.02446808510638298	0.92	0.2535951327433628
YOL102C	-1	-/-	-198.91015100479126	-35561.27820730209	25	0.024442082890541977	0.92	0.2538716814159292
YHR072W	-1	-/-	-198.914213180542	-34839.03359794617	25	0.024416135881104035	0.92	0.2541482300884956
YDR464W	-1	-/0	-198.91621685028076	-35284.90991163254	25	0.024390243902439025	0.92	0.25442477876106195
YJL065C	-1	-/-	-198.93314838409424	-36191.338686943054	25	0.024364406779661018	0.92	0.25470132743362833
YBL037W	0	0/-	-198.98028004169464	-60923.60427057743	100	0.024364406779661018	0.92	0.25470132743362833
YHR167W	-1	-/-	-199.00938367843628	-37376.68496799469	25	0.02433862433862434	0.92	0.2549778761061947
YER145C	-1	-/-	-199.0399580001831	-35752.06391072273	25	0.024312896405919663	0.92	0.25525442477876104
YDR098C	-1	-/-	-199.04670763015747	-35285.48075580597	25	0.024287222808870117	0.92	0.2555309734513274
YDR226W	0	0/-	-199.04961967468262	-60047.05133420229	100	0.024287222808870117	0.92	0.2555309734513274
YLR413W	0	0/-	-199.12597107887268	-58396.255363345146	100	0.024287222808870117	0.92	0.2555309734513274
YOR295W	-1	-/-	-199.15892028808594	-37612.12906885147	25	0.024261603375527425	0.92	0.2558075221238938
YML129C	-1	-/-	-199.17744207382202	-39115.695286273956	25	0.02423603793466807	0.92	0.2560840707964602
YOL006C	-1	-/-	-199.18584632873535	-35325.83496141434	25	0.024210526315789474	0.92	0.25636061946902655
YKL125W	-1	-/-	-199.1903486251831	-35457.691463947296	25	0.024185068349106203	0.92	0.25663716814159293
YHR149C	0	0/-	-199.20085287094116	-61513.25462794304	100	0.024185068349106203	0.92	0.25663716814159293
YJL200C	0	0/-	-199.21941220760345	-57360.59402960539	100	0.024185068349106203	0.92	0.25663716814159293
YOL138C	-1	-/-	-199.24039030075073	-37028.06296348572	25	0.02415966386554622	0.92	0.2569137168141593
YIL096C	0	0/-	-199.30913650989532	-58250.51620697975	100	0.02415966386554622	0.92	0.2569137168141593
YDL207W	-1	-/-	-199.32907676696777	-36418.22705125809	25	0.024134312696747113	0.92	0.2571902654867257
YBL088C	-1	-/-	-199.33175897598267	-36052.824207782745	25	0.02410901467505241	0.92	0.257466814159292
YGR124W	0	0/0	-199.3666272163391	-59088.00418531895	100	0.02410901467505241	0.92	0.257466814159292
YBL105C	-1	-/-	-199.44932746887207	-38260.09291601181	25	0.024083769633507852	0.92	0.2577433628318584
YIL129C	-1	-/-	-199.53183794021606	-35938.7691526413	25	0.02405857740585774	0.92	0.25801991150442477
YGR234W	0	0/-	-199.5346633195877	-61097.645725786686	100	0.02405857740585774	0.92	0.25801991150442477
YDR349C	0	0/-	-199.54742872714996	-56001.49930024147	100	0.02405857740585774	0.92	0.25801991150442477
YJL110C	-1	-/-	-199.75890970230103	-35708.406212329865	25	0.024033437826541274	0.92	0.25829646017699115
YGR056W	-1	-/-	-199.8215913772583	-35261.82911634445	25	0.024008350730688934	0.92	0.25857300884955753
YCR094W	-1	-/-	-199.90944290161133	-36062.57898569107	25	0.023983315954118872	0.92	0.2588495575221239
YPL175W	-1	-/-	-199.94808530807495	-34556.71746826172	25	0.023958333333333335	0.92	0.2591261061946903
YDL225W	-1	-/-	-199.99769926071167	-36567.297112464905	25	0.023933402705515087	0.92	0.2594026548672566
YGR033C	-1	-/-	-199.9982852935791	-37331.70265674591	25	0.02390852390852391	0.92	0.259679203539823
YDR489W	-1	-/-	-200.04704475402832	-36132.78047609329	25	0.023883696780893044	0.92	0.25995575221238937
YPR189W	-1	-/-	-200.05392408370972	-37412.466045856476	25	0.023858921161825725	0.92	0.26023230088495575
YJL158C	0	0/-	-200.05441868305206	-62398.497224867344	100	0.023858921161825725	0.92	0.26023230088495575
YHR119W	-1	-/-	-200.11762475967407	-35668.83416175842	25	0.02383419689119171	0.92	0.2605088495575221
YKL053C-A	-1	-/-	-200.1950397491455	-35801.40537548065	25	0.023809523809523808	0.92	0.2607853982300885
YER147C	-1	-/-	-200.25464248657227	-39539.51786136627	25	0.023784901758014478	0.92	0.2610619469026549
YMR109W	-1	-/-	-200.27967834472656	-35624.878355026245	25	0.023760330578512397	0.92	0.26133849557522126
YNL111C	-1	-/-	-200.32508754730225	-36508.474858760834	25	0.023735810113519093	0.92	0.2616150442477876
YGR076C	0	0/-	-200.32521975040436	-60693.8133443594	100	0.023735810113519093	0.92	0.2616150442477876
YDR062W	-1	-/-	-200.3996820449829	-34601.683785915375	25	0.023711340206185566	0.92	0.26189159292035397
YDR097C	-1	-/-	-200.40576887130737	-38032.852033138275	25	0.02368692070030896	0.92	0.26216814159292035
YGL044C	-1	-/-	-200.42304277420044	-35568.12664794922	25	0.023662551440329218	0.92	0.2624446902654867
YOR171C	-1	-/-	-200.43289232254028	-36153.61376810074	25	0.023638232271325797	0.92	0.2627212389380531
YGR227W	-1	-/-	-200.55822658538818	-38214.38353204727	25	0.023613963039014373	0.92	0.2629977876106195
YNL088W	-1	-/-	-200.62813234329224	-36843.463623046875	25	0.02358974358974359	0.92	0.26327433628318586
YKR039W	-1	-/-	-200.73625421524048	-34088.41272068024	25	0.0235655737704918	0.92	0.2635508849557522
YGR029W	-1	-/-	-200.82819509506226	-34913.41801214218	25	0.02354145342886387	0.92	0.26382743362831856
YDR462W	0	0/-	-200.86501669883728	-65152.635145902634	100	0.02354145342886387	0.92	0.26382743362831856
YNL022C	0	0/-	-200.89759290218353	-58421.55290031433	100	0.02354145342886387	0.92	0.26382743362831856
YPL032C	-1	-/-	-200.89831638336182	-35788.03814172745	25	0.023517382413087935	0.92	0.26410398230088494
YLR067C	-1	-/-	-200.98633813858032	-36687.92792081833	25	0.02349336057201226	0.92	0.2643805309734513
YKL039W	0	0/-	-200.99047791957855	-59648.805496394634	100	0.02349336057201226	0.92	0.2643805309734513
YML123C	-1	-/-	-201.04473781585693	-34935.147893190384	25	0.02346938775510204	0.92	0.2646570796460177
YOR216C	-1	-/-	-201.0465211868286	-38274.36800861359	25	0.023445463812436288	0.92	0.2649336283185841
YHR183W	-1	-/-	-201.06100702285767	-37538.70037031174	25	0.023421588594704685	0.92	0.26521017699115046
YFR051C	-1	-/-	-201.08484268188477	-35623.53743171692	25	0.023397761953204477	0.92	0.26548672566371684
YBR258C	-1	-/-	-201.1252040863037	-38885.642644405365	25	0.023373983739837397	0.92	0.26576327433628316
YGR091W	-1	-/-	-201.1348843574524	-36024.73093986511	25	0.023350253807106598	0.92	0.26603982300884954
YOR315W	-1	-/-	-201.17262887954712	-36127.64479827881	25	0.02332657200811359	0.92	0.2663163716814159
YDL133C-A	0	0/-	-201.19219279289246	-58127.94171142578	100	0.02332657200811359	0.92	0.2663163716814159
YHR038W	-1	-/-	-201.27922677993774	-38344.835688591	25	0.02330293819655522	0.92	0.2665929203539823
YOR079C	-1	-/-	-201.36373376846313	-36745.901718616486	25	0.02327935222672065	0.92	0.2668694690265487
YDR372C	-1	-/-	-201.42436456680298	-34685.88458490372	25	0.023255813953488372	0.92	0.26714601769911506
YBR122C	0	0/-	-201.43088138103485	-61477.50816291571	100	0.023255813953488372	0.92	0.26714601769911506
YEL025C	0	0/0	-201.4425139427185	-58018.18080282211	100	0.023255813953488372	0.92	0.26714601769911506
YHR060W	-1	-/-	-201.4643931388855	-36253.981477975845	25	0.023232323232323233	0.92	0.26742256637168144
YLR305C	-1	-/-	-201.50558423995972	-36313.66730213165	25	0.02320887991927346	0.92	0.2676991150442478
YOR115C	-1	-/-	-201.54831790924072	-35793.3108048439	25	0.023185483870967742	0.92	0.26797566371681414
YDR420W	-1	-/-	-201.56676387786865	-36229.21758174896	25	0.023162134944612285	0.92	0.2682522123893805
YKL184W	0	0/-	-201.62146019935608	-59713.42965900898	100	0.023162134944612285	0.92	0.2682522123893805
YOR067C	-1	-/-	-201.62753009796143	-35531.61475086212	25	0.023138832997987926	0.92	0.2685287610619469
YHR186C	-1	-/-	-201.65610551834106	-37547.029323101044	25	0.023115577889447236	0.92	0.2688053097345133
YIL039W	-1	-/-	-201.6756420135498	-36943.20793581009	25	0.023092369477911646	0.92	0.26908185840707965
YOL054W	-1	-/-	-201.69184923171997	-37655.36246442795	25	0.023069207622868605	0.92	0.26935840707964603
YJR124C	0	0/-	-201.720583319664	-59688.599633693695	100	0.023069207622868605	0.92	0.26935840707964603
YML006C	-1	-/-	-201.9481611251831	-37638.41602706909	25	0.023046092184368736	0.92	0.2696349557522124
YOL092W	0	0/-	-202.05433857440948	-58216.567432165146	100	0.023046092184368736	0.92	0.2696349557522124
YHL039W	0	0/-	-202.06906986236572	-57558.63762974739	100	0.023046092184368736	0.92	0.2696349557522124
YHR094C	-1	-/-	-202.1578769683838	-34896.920454502106	25	0.023023023023023025	0.92	0.26991150442477874
YLR145W	-1	-/-	-202.27707290649414	-37368.88207054138	25	0.023	0.92	0.2701880530973451
YOR297C	-1	-/-	-202.28602600097656	-36495.5856795311	25	0.022977022977022976	0.92	0.2704646017699115
YPL125W	-1	-/0	-202.35317707061768	-36909.1021566391	25	0.022954091816367265	0.92	0.2707411504424779
YGL244W	-1	-/-	-202.36046648025513	-36385.32873392105	25	0.022931206380857428	0.92	0.27101769911504425
YAR014C	-1	-/-	-202.4166717529297	-36546.04697036743	25	0.022908366533864542	0.92	0.27129424778761063
YOR179C	-1	-/-	-202.47765016555786	-38607.86253166199	25	0.022885572139303482	0.92	0.271570796460177
YIL098C	-1	-/-	-202.52859020233154	-37540.11297082901	25	0.02286282306163022	0.92	0.2718473451327434
YGL061C	-1	-/-	-202.578209400177	-39663.86026287079	25	0.022840119165839126	0.92	0.2721238938053097
YMR286W	0	0/-	-202.63375866413116	-62362.15632033348	100	0.022840119165839126	0.92	0.2721238938053097
YOR106W	-1	-/-	-202.67003202438354	-38734.59713983536	25	0.022817460317460316	0.92	0.2724004424778761
YNL023C	-1	-/-	-202.69132328033447	-37019.10589647293	25	0.022794846382556987	0.92	0.27267699115044247
YPR173C	-1	-/-	-202.7195167541504	-33908.65458774567	25	0.02277227722772277	0.92	0.27295353982300885
YGL173C	-1	-/-	-202.72175788879395	-35627.64235210419	25	0.02274975272007913	0.92	0.27323008849557523
YDL055C	-1	-/-	-202.75486516952515	-34463.46938419342	25	0.022727272727272728	0.92	0.2735066371681416
YGL167C	-1	-/-	-202.7804455757141	-35628.11351966858	25	0.022704837117472853	0.92	0.273783185840708
YJL168C	-1	-/-	-202.79442739486694	-38432.293429374695	25	0.022682445759368838	0.92	0.2740597345132743
YNL108C	0	0/0	-202.7988110780716	-58634.95001959801	100	0.022682445759368838	0.92	0.2740597345132743
YOL141W	0	0/-	-202.83364355564117	-61531.152077794075	100	0.022682445759368838	0.92	0.2740597345132743
YMR263W	-1	-/-	-202.8358030319214	-39389.03780031204	25	0.022660098522167486	0.92	0.2743362831858407
YGR222W	-1	-/-	-202.92328310012817	-36987.32611513138	25	0.022637795275590553	0.92	0.27461283185840707
YKL137W	0	0/-	-202.93856489658356	-62347.50826895237	100	0.022637795275590553	0.92	0.27461283185840707
YFL047W	0	0/-	-202.97760486602783	-61709.719219207764	100	0.022637795275590553	0.92	0.27461283185840707
YDR320C-A	-1	-/-	-203.04581451416016	-33821.82031106949	25	0.02261553588987217	0.92	0.27488938053097345
YMR097C	-1	-/-	-203.04686498641968	-40740.74126148224	25	0.022593320235756387	0.92	0.2751659292035398
YBL061C	-1	-/-	-203.0548586845398	-34373.295828819275	25	0.022571148184494603	0.92	0.2754424778761062
YDL047W	-1	-/-	-203.0601110458374	-35272.19618463516	25	0.022549019607843137	0.92	0.2757190265486726
YLL038C	-1	-/-	-203.06888961791992	-35475.783052921295	25	0.022526934378060724	0.92	0.27599557522123896
YLR073C	0	0/-	-203.10861039161682	-58643.49885845184	100	0.022526934378060724	0.92	0.27599557522123896
YER155C	-1	-/-	-203.16976022720337	-35547.938302993774	25	0.022504892367906065	0.92	0.2762721238938053
YMR234W	-1	-/-	-203.24237489700317	-36137.939462184906	25	0.022482893450635387	0.92	0.27654867256637167
YBR279W	-1	-/-	-203.33845281600952	-37731.086853027344	25	0.0224609375	0.92	0.27682522123893805
YNL252C	0	0/-	-203.4162564277649	-60964.94985413551	100	0.0224609375	0.92	0.27682522123893805
YHR024C	-1	-/-	-203.49615478515625	-35338.12354373932	25	0.0224390243902439	0.92	0.2771017699115044
YDR175C	-1	-/-	-203.53671741485596	-38318.66767501831	25	0.022417153996101363	0.92	0.2773783185840708
YMR064W	0	0/0	-203.54906034469604	-61563.5721218586	100	0.022417153996101363	0.92	0.2773783185840708
YLR243W	0	0/-	-203.62194120883942	-57949.337522268295	100	0.022417153996101363	0.92	0.2773783185840708
YNL246W	-1	-/-	-203.6494164466858	-37840.49737930298	25	0.022395326192794548	0.92	0.2776548672566372
YDR469W	-1	-/-	-203.69101476669312	-32748.207253932953	25	0.02237354085603113	0.92	0.27793141592920356
YOR375C	0	0/0	-203.7484211921692	-61812.32217466831	100	0.02237354085603113	0.92	0.27793141592920356
YIL005W	0	0/-	-203.7618156671524	-60265.12042105198	100	0.02237354085603113	0.92	0.27793141592920356
YDL076C	-1	-/-	-203.76626014709473	-38342.01109933853	25	0.022351797862001945	0.92	0.2782079646017699
YEL044W	0	0/-	-203.80196142196655	-62260.55995452404	100	0.022351797862001945	0.92	0.2782079646017699
YHL034C	-1	-/0	-203.82612133026123	-34992.136392593384	25	0.02233009708737864	0.92	0.27848451327433627
YDR408C	0	0/-	-203.93380522727966	-57999.925617575645	100	0.02233009708737864	0.92	0.27848451327433627
YLR014C	-1	-/-	-203.95677423477173	-36220.52093410492	25	0.02230843840931135	0.92	0.27876106194690264
YBR176W	0	0/-	-203.9936499595642	-60153.7919331789	100	0.02230843840931135	0.92	0.27876106194690264
YNL079C	-1	-/-	-204.00557899475098	-37408.25583791733	25	0.022286821705426358	0.92	0.279037610619469
YMR236W	-1	-/-	-204.03794765472412	-36212.562402009964	25	0.022265246853823813	0.92	0.2793141592920354
YLR110C	-1	-/-	-204.0780749320984	-34161.23146009445	25	0.022243713733075435	0.92	0.2795907079646018
YML036W	-1	-/-	-204.09482049942017	-35294.090163230896	25	0.022222222222222223	0.92	0.27986725663716816
YMR222C	0	0/0	-204.14210903644562	-63464.79830670357	100	0.022222222222222223	0.92	0.27986725663716816
YKR048C	-1	-/-	-204.1447138786316	-34273.0193400383	25	0.0222007722007722	0.92	0.28014380530973454
YJL186W	-1	-/-	-204.16284275054932	-36196.978900909424	25	0.022179363548698167	0.92	0.28042035398230086
YDR071C	-1	-/-	-204.1763277053833	-36476.302986860275	25	0.022157996146435453	0.92	0.28069690265486724
YCL001W	-1	-/-	-204.2347502708435	-36605.976004600525	25	0.02213666987487969	0.92	0.2809734513274336
YDR470C	-1	-/-	-204.23859071731567	-37443.698145866394	25	0.022115384615384617	0.92	0.28125
YLL009C	-1	-/-	-204.26098680496216	-38233.04857349396	25	0.022094140249759846	0.92	0.2815265486725664
YDR041W	0	0/-	-204.37729370594025	-60300.912506341934	100	0.022094140249759846	0.92	0.2815265486725664
YIL064W	0	0/-	-204.3812516927719	-58166.563106656075	100	0.022094140249759846	0.92	0.2815265486725664
YNL315C	0	0/-	-204.40117740631104	-61433.92433130741	100	0.022094140249759846	0.92	0.2815265486725664
YPR145W	0	0/0	-204.43894970417023	-56806.199348926544	100	0.022094140249759846	0.92	0.2815265486725664
YBR093C	-1	-/-	-204.47871780395508	-38202.71793651581	25	0.022072936660268713	0.92	0.28180309734513276
YDR189W	-1	-/-	-204.48860931396484	-36002.57390356064	25	0.02205177372962608	0.92	0.28207964601769914
YBR120C	0	0/-	-204.53350281715393	-62173.84409844875	100	0.02205177372962608	0.92	0.28207964601769914
YER005W	-1	-/-	-204.56995010375977	-36014.05706739426	25	0.022030651340996167	0.92	0.28235619469026546
YDR456W	-1	-/-	-204.6204571723938	-37850.524461746216	25	0.02200956937799043	0.92	0.28263274336283184
YNL313C	-1	-/-	-204.6807632446289	-36345.17723417282	25	0.02198852772466539	0.92	0.2829092920353982
YMR283C	-1	-/-	-204.7094202041626	-38051.50019264221	25	0.021967526265520534	0.92	0.2831858407079646
YMR247C	-1	-/-	-204.74713897705078	-36149.38849592209	25	0.02194656488549618	0.92	0.283462389380531
YBR188C	-1	-/-	-204.80094242095947	-38020.727571964264	25	0.0219256434699714	0.92	0.28373893805309736
YLL021W	-1	-/-	-204.80962800979614	-36757.89286375046	25	0.021904761904761906	0.92	0.28401548672566373
YLR369W	-1	-/-	-204.83636665344238	-37886.259229660034	25	0.021883920076117985	0.92	0.2842920353982301
YHR047C	0	0/0	-204.85552847385406	-60205.231793642044	100	0.021883920076117985	0.92	0.2842920353982301
YOR006C	0	0/-	-204.85959482192993	-58625.711925029755	100	0.021883920076117985	0.92	0.2842920353982301
YDR430C	0	0/-	-204.90010690689087	-58757.52626168728	100	0.021883920076117985	0.92	0.2842920353982301
YER080W	0	0/0	-204.9200474023819	-60858.388080239296	100	0.021883920076117985	0.92	0.2842920353982301
YLR272C	-1	-/-	-204.95923137664795	-38863.20479440689	25	0.021863117870722433	0.92	0.28456858407079644
YCR071C	-1	-/-	-204.99453115463257	-37020.72301054001	25	0.02184235517568851	0.92	0.2848451327433628
YER007W	-1	-/-	-205.0111584663391	-36191.0873298645	25	0.021821631878557873	0.92	0.2851216814159292
YBR291C	0	0/-	-205.04081106185913	-59681.25966280699	100	0.021821631878557873	0.92	0.2851216814159292
YGR181W	-1	-/-	-205.04944849014282	-35678.647896289825	25	0.021800947867298578	0.92	0.2853982300884956
YMR268C	-1	-/-	-205.04974842071533	-37081.32116174698	25	0.021780303030303032	0.92	0.28567477876106195
YNL099C	-1	-/-	-205.0728883743286	-37427.28526639938	25	0.021759697256385997	0.92	0.28595132743362833
YLR359W	0	0/-	-205.13397872447968	-59471.20568072796	100	0.021759697256385997	0.92	0.28595132743362833
YGL018C	-1	-/-	-205.18037223815918	-37370.21310997009	25	0.021739130434782608	0.92	0.2862278761061947
YER017C	-1	-/-	-205.1950807571411	-39202.17136335373	25	0.021718602455146365	0.92	0.28650442477876104
YML107C	-1	-/-	-205.21286010742188	-40128.892654418945	25	0.02169811320754717	0.92	0.2867809734513274
YDR158W	-1	-/0	-205.22389698028564	-34082.82662677765	25	0.021677662582469368	0.92	0.2870575221238938
YJL081C	-1	-/-	-205.23220205307007	-34430.5175652504	25	0.021657250470809793	0.92	0.2873340707964602
YDL155W	-1	-/-	-205.2824263572693	-35090.17262172699	25	0.021636876763875823	0.92	0.28761061946902655
YDL053C	0	0/0	-205.33273255825043	-60073.56501507759	100	0.021636876763875823	0.92	0.28761061946902655
YPL046C	-1	-/-	-205.34929418563843	-39776.5012216568	25	0.021616541353383457	0.92	0.28788716814159293
YLR289W	0	0/0	-205.51145541667938	-62473.047994315624	100	0.021616541353383457	0.92	0.28788716814159293
YOR360C	0	0/-	-205.52037978172302	-59420.77365934849	100	0.021616541353383457	0.92	0.28788716814159293
YJR105W	-1	-/-	-205.55177450180054	-36610.116539001465	25	0.0215962441314554	0.92	0.2881637168141593
YLR292C	-1	-/-	-205.55962324142456	-34204.205681324005	25	0.021575984990619138	0.92	0.2884402654867257
YHL020C	-1	-/-	-205.6616325378418	-38403.326035022736	25	0.02155576382380506	0.92	0.288716814159292
YHR099W	-1	-/-	-205.79084253311157	-36333.325266838074	25	0.02153558052434457	0.92	0.2889933628318584
YNL262W	-1	-/-	-205.82534742355347	-38433.97165489197	25	0.021515434985968196	0.92	0.28926991150442477
YDR326C	0	0/-	-205.82875442504883	-55949.31262052059	100	0.021515434985968196	0.92	0.28926991150442477
YIL109C	-1	-/-	-205.9468240737915	-34329.70685863495	25	0.02149532710280374	0.92	0.28954646017699115
YDL033C	-1	-/-	-206.0668749809265	-37961.38383436203	25	0.021475256769374416	0.92	0.28982300884955753
YGR004W	-1	-/-	-206.09145212173462	-36755.25467586517	25	0.021455223880597014	0.92	0.2900995575221239
YEL034W	-1	-/-	-206.15727472305298	-37853.2119474411	25	0.021435228331780055	0.92	0.2903761061946903
YHR083W	-1	-/-	-206.1747899055481	-36561.56311368942	25	0.021415270018621976	0.92	0.2906526548672566
YLR138W	-1	-/-	-206.2079529762268	-35688.84351062775	25	0.021395348837209303	0.92	0.290929203539823
YDL217C	-1	-/-	-206.21289253234863	-35558.10844182968	25	0.02137546468401487	0.92	0.29120575221238937
YMR274C	0	0/-	-206.2226663827896	-59838.30676984787	100	0.02137546468401487	0.92	0.29120575221238937
YNL081C	0	0/-	-206.27160823345184	-64591.17318189144	100	0.02137546468401487	0.92	0.29120575221238937
YKR031C	-1	-/-	-206.29101514816284	-38360.269859313965	25	0.02135561745589601	0.92	0.29148230088495575
YOR021C	0	0/-	-206.33077430725098	-57692.46163439751	100	0.02135561745589601	0.92	0.29148230088495575
YOR020C	-1	-/-	-206.33667659759521	-37956.57925796509	25	0.021335807050092765	0.92	0.2917588495575221
YOR308C	-1	-/-	-206.33858585357666	-36615.030094623566	25	0.021316033364226137	0.92	0.2920353982300885
YKL060C	-1	-/-	-206.35115718841553	-34919.25969171524	25	0.021296296296296296	0.92	0.2923119469026549
YML114C	-1	-/-	-206.3558669090271	-37919.5859746933	25	0.02127659574468085	0.92	0.29258849557522126
YNL098C	-1	-/-	-206.41373014450073	-35675.16069364548	25	0.021256931608133085	0.92	0.2928650442477876
YBL067C	0	0/-	-206.47195827960968	-62604.03144001961	100	0.021256931608133085	0.92	0.2928650442477876
YDR392W	-1	-/-	-206.47251224517822	-38841.5323677063	25	0.02123730378578024	0.92	0.29314159292035397
YHR181W	-1	-/-	-206.48278856277466	-35830.99182367325	25	0.021217712177121772	0.92	0.29341814159292035
YKL054C	-1	-/-	-206.48505783081055	-36372.600175857544	25	0.02119815668202765	0.92	0.2936946902654867
YNL288W	-1	-/-	-206.52118921279907	-37912.21212434769	25	0.02117863720073665	0.92	0.2939712389380531
YOR196C	0	0/-	-206.5769579410553	-59035.95441496372	100	0.02117863720073665	0.92	0.2939712389380531
YPL065W	-1	-/-	-206.577871799469	-36441.68940448761	25	0.021159153633854646	0.92	0.2942477876106195
YER123W	-1	-/-	-206.58664989471436	-36265.341452121735	25	0.021139705882352942	0.92	0.29452433628318586
YKL074C	-1	-/-	-206.6278476715088	-36378.75295543671	25	0.021120293847566574	0.92	0.2948008849557522
YKR007W	-1	-/-	-206.63690853118896	-37858.107290267944	25	0.02110091743119266	0.92	0.29507743362831856
YBR185C	-1	-/-	-206.65874099731445	-39531.10390043259	25	0.021081576535288724	0.92	0.29535398230088494
YKL085W	-1	-/-	-206.66364097595215	-36215.07599258423	25	0.021062271062271064	0.92	0.2956305309734513
YMR149W	-1	-/-	-206.6990909576416	-35015.75162029266	25	0.021043000914913082	0.92	0.2959070796460177
YJL024C	-1	-/-	-206.71892023086548	-37870.62351989746	25	0.02102376599634369	0.92	0.2961836283185841
YKL194C	-1	-/-	-206.7242670059204	-36151.27208566666	25	0.021004566210045664	0.92	0.29646017699115046
YHL023C	0	0/-	-206.72865915298462	-61428.889443039894	100	0.021004566210045664	0.92	0.29646017699115046
YDR260C	-1	-/-	-206.74310684204102	-38014.271595954895	25	0.020985401459854013	0.92	0.29673672566371684
YBR140C	0	0/-	-206.74486410617828	-61692.36148804426	100	0.020985401459854013	0.92	0.29673672566371684
YLR090W	-1	-/-	-206.7561640739441	-36929.68209171295	25	0.020966271649954422	0.92	0.29701327433628316
YER133W	-1	-/-	-206.7583556175232	-35180.69779968262	25	0.020947176684881604	0.92	0.29728982300884954
YJR060W	-1	-/-	-206.78846645355225	-35555.56414794922	25	0.020928116469517744	0.92	0.2975663716814159
YOL096C	0	0/0	-206.80296576023102	-61421.9697612524	100	0.020928116469517744	0.92	0.2975663716814159
YLR319C	-1	-/-	-206.8724970817566	-38102.44608926773	25	0.02090909090909091	0.92	0.2978429203539823
YOR064C	-1	-/-	-206.91318559646606	-40530.29353380203	25	0.02089009990917348	0.92	0.2981194690265487
YJR003C	0	0/0	-206.93465733528137	-58162.751683831215	100	0.02089009990917348	0.92	0.2981194690265487
YHR205W	-1	-/-	-207.0639247894287	-36612.40642309189	25	0.020871143375680582	0.92	0.29839601769911506
YNL291C	-1	-/-	-207.07990074157715	-37016.386419296265	25	0.02085222121486854	0.92	0.29867256637168144
YJL006C	-1	-/-	-207.08571338653564	-37969.38585662842	25	0.020833333333333332	0.92	0.2989491150442478
YOR213C	-1	-/-	-207.1408371925354	-37284.55580472946	25	0.02081447963800905	0.92	0.29922566371681414
YGR192C	-1	-/-	-207.17211627960205	-34261.82355928421	25	0.020795660036166366	0.92	0.2995022123893805
YER156C	0	0/-	-207.1864833831787	-58728.21747803688	100	0.020795660036166366	0.92	0.2995022123893805
YML005W	-1	-/-	-207.22846126556396	-35759.60206794739	25	0.02077687443541102	0.92	0.2997787610619469
YNL307C	-1	-/-	-207.48939561843872	-35435.22851753235	25	0.02075812274368231	0.92	0.3000553097345133
YGR271W	0	0/-	-207.57907664775848	-61384.38019287586	100	0.02075812274368231	0.92	0.3000553097345133
YGR283C	0	0/0	-207.5811859369278	-58907.65371644497	100	0.02075812274368231	0.92	0.3000553097345133
YDR466W	0	0/-	-207.60963332653046	-61362.89943695068	100	0.02075812274368231	0.92	0.3000553097345133
YNL102W	-1	-/-	-207.61037635803223	-37201.39112949371	25	0.020739404869251576	0.92	0.30033185840707965
YMR228W	0	0/-	-207.62456166744232	-60370.152116179466	100	0.020739404869251576	0.92	0.30033185840707965
YGL110C	0	0/-	-207.68132865428925	-63686.93909049034	100	0.020739404869251576	0.92	0.30033185840707965
YPR128C	-1	-/-	-207.70215320587158	-36438.167318344116	25	0.02072072072072072	0.92	0.30060840707964603
YDR051C	0	0/-	-207.70324802398682	-62119.43138194084	100	0.02072072072072072	0.92	0.30060840707964603
YOR141C	0	0/-	-207.70778918266296	-64081.71874165535	100	0.02072072072072072	0.92	0.30060840707964603
YEL017C-A	-1	-/0	-207.7249698638916	-34702.08542442322	25	0.020702070207020702	0.92	0.3008849557522124
YGL200C	-1	-/-	-207.73824787139893	-35681.9826900959	25	0.02068345323741007	0.92	0.30116150442477874
YCR095C	0	0/0	-207.7733713388443	-61975.04762172699	100	0.02068345323741007	0.92	0.30116150442477874
YGR202C	-1	-/-	-207.82416534423828	-36274.01179409027	25	0.020664869721473494	0.92	0.3014380530973451
YDL209C	-1	-/-	-207.87389469146729	-37541.502600193024	25	0.02064631956912029	0.92	0.3017146017699115
YLR016C	-1	-/-	-207.91051816940308	-37844.7487821579	25	0.02062780269058296	0.92	0.3019911504424779
YER161C	-1	-/-	-207.91409730911255	-36897.37104988098	25	0.02060931899641577	0.92	0.30226769911504425
YBR003W	0	0/-	-207.9548591375351	-61249.338052511215	100	0.02060931899641577	0.92	0.30226769911504425
YOL101C	-1	-/-	-207.99759578704834	-38742.606902599335	25	0.020590868397493287	0.92	0.30254424778761063
YBR215W	-1	-/-	-208.0190348625183	-39345.42764854431	25	0.020572450805008944	0.92	0.302820796460177
YBL007C	-1	-/-	-208.06818199157715	-35216.4760761261	25	0.020554066130473638	0.92	0.3030973451327434
YIL091C	0	0/-	-208.0805675983429	-59314.90044486523	100	0.020554066130473638	0.92	0.3030973451327434
YNL127W	-1	-/-	-208.1572561264038	-39768.24053764343	25	0.020535714285714286	0.92	0.3033738938053097
YDR143C	-1	-/-	-208.17238807678223	-37503.79136419296	25	0.020517395182872437	0.92	0.3036504424778761
YDR393W	-1	-/-	-208.19919109344482	-37462.15603017807	25	0.020499108734402853	0.92	0.30392699115044247
YGL225W	-1	-/-	-208.21719121932983	-34858.90384912491	25	0.020480854853072127	0.92	0.30420353982300885
YNL261W	-1	-/-	-208.2428493499756	-37677.295566082	25	0.020462633451957295	0.92	0.30448008849557523
YNL138W	-1	-/-	-208.25615692138672	-36514.615146160126	25	0.020444444444444446	0.92	0.3047566371681416
YGL226W	0	0/-	-208.2612191438675	-62213.819946050644	100	0.020444444444444446	0.92	0.3047566371681416
YHR109W	0	0/-	-208.3226556777954	-63348.7806763649	100	0.020444444444444446	0.92	0.3047566371681416
YLR163C	-1	-/-	-208.3527374267578	-38705.28074121475	25	0.020426287744227355	0.92	0.305033185840708
YCR084C	-1	-/-	-208.37967920303345	-36573.21190404892	25	0.02040816326530612	0.92	0.3053097345132743
YOL071W	-1	-/-	-208.39052867889404	-38771.614953517914	25	0.020390070921985817	0.92	0.3055862831858407
YLR310C	-1	-/-	-208.39850234985352	-36041.89844751358	25	0.02037201062887511	0.92	0.30586283185840707
YCR054C	0	0/0	-208.40589129924774	-62669.58946156502	100	0.02037201062887511	0.92	0.30586283185840707
YPR155C	-1	-/-	-208.40820503234863	-39449.95322370529	25	0.020353982300884955	0.92	0.30613938053097345
YJR083C	-1	-/0	-208.4110803604126	-38204.07162618637	25	0.020335985853227233	0.92	0.3064159292035398
YOR038C	-1	-/-	-208.43291521072388	-39218.51511716843	25	0.020318021201413426	0.92	0.3066924778761062
YNR026C	-1	-/-	-208.4457893371582	-37095.95402956009	25	0.02030008826125331	0.92	0.3069690265486726
YDR334W	-1	-/-	-208.45368909835815	-38864.085762023926	25	0.020282186948853614	0.92	0.30724557522123896
YPR070W	-1	-/-	-208.45943975448608	-38892.88517141342	25	0.02026431718061674	0.92	0.3075221238938053
YGR166W	-1	-/-	-208.4613218307495	-36239.466118335724	25	0.020246478873239437	0.92	0.30779867256637167
YOR194C	-1	-/-	-208.52780055999756	-35444.59893989563	25	0.020228671943711522	0.92	0.30807522123893805
YER075C	-1	-/-	-208.56959676742554	-39638.41937208176	25	0.020210896309314587	0.92	0.3083517699115044
YPL245W	0	0/0	-208.58574056625366	-59160.115899801254	100	0.020210896309314587	0.92	0.3083517699115044
YBR095C	-1	-/-	-208.60788774490356	-38087.85474252701	25	0.02019315188762072	0.92	0.3086283185840708
YLL001W	-1	-/-	-208.6255350112915	-39342.838477134705	25	0.02017543859649123	0.92	0.3089048672566372
YLR077W	0	0/-	-208.64451491832733	-62059.338995456696	100	0.02017543859649123	0.92	0.3089048672566372
YKL164C	0	0/-	-208.68606412410736	-60241.41113054752	100	0.02017543859649123	0.92	0.3089048672566372
YIL138C	-1	-/-	-208.82867622375488	-38371.16119098663	25	0.020157756354075372	0.92	0.30918141592920356
YML082W	0	0/0	-208.89364004135132	-58956.36656010151	100	0.020157756354075372	0.92	0.30918141592920356
YER068W	-1	-/-	-208.9765682220459	-38114.77060556412	25	0.020140105078809107	0.92	0.3094579646017699
YER072W	-1	-/-	-209.0409598350525	-35903.47760605812	25	0.020122484689413824	0.92	0.30973451327433627
YDL200C	-1	-/-	-209.1440782546997	-39967.87398767471	25	0.020104895104895104	0.92	0.31001106194690264
YJL140W	-1	-/-	-209.16555261611938	-37575.586547374725	25	0.020087336244541485	0.92	0.310287610619469
YML078W	-1	-/-	-209.17591190338135	-36862.32840061188	25	0.02006980802792321	0.92	0.3105641592920354
YDR232W	0	0/-	-209.20344400405884	-58667.337980270386	100	0.02006980802792321	0.92	0.3105641592920354
YGR057C	-1	-/-	-209.2200379371643	-36587.72331619263	25	0.02005231037489102	0.92	0.3108407079646018
YPL085W	-1	-/-	-209.22323751449585	-37607.113946437836	25	0.02003484320557491	0.92	0.31111725663716816
YDR384C	-1	-/-	-209.38082885742188	-37496.57180309296	25	0.020017406440382943	0.92	0.31139380530973454
YPL082C	-1	-/-	-209.40833187103271	-35970.54515552521	25	0.02	0.92	0.31167035398230086
YER169W	-1	-/-	-209.4357452392578	-37889.23355388641	25	0.01998262380538662	0.92	0.31194690265486724
YGR217W	-1	-/-	-209.45462083816528	-34400.84416818619	25	0.019965277777777776	0.92	0.3122234513274336
YDR483W	-1	-/-	-209.4723072052002	-34409.13126373291	25	0.0199479618386817	0.92	0.3125
YPL172C	0	0/0	-209.49616885185242	-62732.03295612335	100	0.0199479618386817	0.92	0.3125
YGR047C	-1	-/-	-209.51240587234497	-38003.63777446747	25	0.01993067590987868	0.92	0.3127765486725664
YOR319W	-1	-/-	-209.5168581008911	-35891.22372150421	25	0.019913419913419914	0.92	0.31305309734513276
YBR023C	-1	-/-	-209.62351608276367	-36334.54626750946	25	0.019896193771626297	0.92	0.31332964601769914
YLR039C	-1	-/-	-209.62752628326416	-39629.60383796692	25	0.019878997407087293	0.92	0.31360619469026546
YBR014C	0	0/-	-209.62998723983765	-60813.43981206417	100	0.019878997407087293	0.92	0.31360619469026546
YIR010W	-1	-/-	-209.6440348625183	-36799.10182380676	25	0.019861830742659757	0.92	0.31388274336283184
YJR034W	0	0/-	-209.64604461193085	-62293.689123630524	100	0.019861830742659757	0.92	0.31388274336283184
YDL174C	-1	-/-	-209.6787829399109	-37098.08145904541	25	0.01984469370146678	0.92	0.3141592920353982
YMR240C	-1	-/-	-209.6873140335083	-37602.85968160629	25	0.019827586206896553	0.92	0.3144358407079646
YPR133W-A	-1	-/-	-209.71672868728638	-36850.26271009445	25	0.019810508182601206	0.92	0.314712389380531
YMR220W	-1	-/-	-209.80143880844116	-37699.62927055359	25	0.019793459552495698	0.92	0.31498893805309736
YER183C	-1	-/0	-209.84055519104004	-35299.59094238281	25	0.019776440240756664	0.92	0.31526548672566373
YBR227C	0	0/-	-209.86781811714172	-58912.342510938644	100	0.019776440240756664	0.92	0.31526548672566373
YLR390W	0	0/-	-209.8914716243744	-61315.93460816145	100	0.019776440240756664	0.92	0.31526548672566373
YHR005C	-1	-/-	-210.02942514419556	-33399.4632601738	25	0.019759450171821305	0.92	0.3155420353982301
YPL029W	-1	-/-	-210.03672456741333	-37344.3696475029	25	0.019742489270386267	0.92	0.31581858407079644
YMR006C	-1	-/-	-210.04305982589722	-38101.341905117035	25	0.01972555746140652	0.92	0.3160951327433628
YDR068W	0	0/0	-210.04772853851318	-62251.400676846504	100	0.01972555746140652	0.92	0.3160951327433628
YDR150W	-1	-/-	-210.04805660247803	-38648.27389240265	25	0.01970865467009426	0.92	0.3163716814159292
YDL108W	-1	-/-	-210.07415199279785	-34857.70060253143	25	0.019691780821917807	0.92	0.3166482300884956
YKL117W	-1	-/-	-210.07583379745483	-36441.258400440216	25	0.019674935842600515	0.92	0.31692477876106195
YMR310C	0	0/0	-210.11308646202087	-58938.397263646126	100	0.019674935842600515	0.92	0.31692477876106195
YGL067W	-1	-/-	-210.1612091064453	-35517.835839271545	25	0.019658119658119658	0.92	0.31720132743362833
YHR037W	0	0/0	-210.2410819530487	-61263.75531095266	100	0.019658119658119658	0.92	0.31720132743362833
YJR147W	-1	-/-	-210.28099012374878	-38741.38799858093	25	0.01964133219470538	0.92	0.3174778761061947
YLR277C	-1	-/-	-210.35014724731445	-37639.6490650177	25	0.01962457337883959	0.92	0.31775442477876104
YPR171W	-1	-/-	-210.40792846679688	-38051.700932979584	25	0.0196078431372549	0.92	0.3180309734513274
YIL068C	-1	-/-	-210.4133219718933	-39055.539321899414	25	0.019591141396933562	0.92	0.3183075221238938
YHR127W	0	0/-	-210.43089282512665	-61602.95058631897	100	0.019591141396933562	0.92	0.3183075221238938
YJL035C	-1	-/-	-210.4460973739624	-38411.49691104889	25	0.01957446808510638	0.92	0.3185840707964602
YER048W-A	0	0/0	-210.48757207393646	-61255.106102705	100	0.01957446808510638	0.92	0.3185840707964602
YKR008W	-1	-/-	-210.4952154159546	-36770.674808979034	25	0.0195578231292517	0.92	0.31886061946902655
YGL080W	0	0/-	-210.50062227249146	-61038.08783328533	100	0.0195578231292517	0.92	0.31886061946902655
YNL078W	-1	-/-	-210.5110330581665	-36075.07363986969	25	0.01954120645709431	0.92	0.31913716814159293
YOL140W	0	0/0	-210.562828540802	-57926.619638204575	100	0.01954120645709431	0.92	0.31913716814159293
YER089C	-1	-/-	-210.5854320526123	-35851.08408355713	25	0.019524617996604415	0.92	0.3194137168141593
YFR043C	0	0/0	-210.59573554992676	-64434.38902056217	100	0.019524617996604415	0.92	0.3194137168141593
YMR150C	-1	-/-	-210.6516456604004	-37071.00691127777	25	0.019508057675996608	0.92	0.3196902654867257
YOR342C	0	0/0	-210.77754056453705	-58383.959423184395	100	0.019508057675996608	0.92	0.3196902654867257
YER114C	-1	-/-	-210.8086166381836	-36477.472281455994	25	0.019491525423728815	0.92	0.319966814159292
YPL072W	0	0/-	-210.81401979923248	-65312.04337453842	100	0.019491525423728815	0.92	0.319966814159292
YOR334W	-1	-/-	-210.83068132400513	-36676.74222898483	25	0.01947502116850127	0.92	0.3202433628318584
YDR363W-A	-1	-/-	-210.83371925354004	-36184.665764808655	25	0.0194585448392555	0.92	0.32051991150442477
YDL063C	0	0/-	-210.86077415943146	-58369.4589343071	100	0.0194585448392555	0.92	0.32051991150442477
YNL298W	-1	-/-	-210.86681461334229	-38519.69219493866	25	0.01944209636517329	0.92	0.32079646017699115
YDR192C	-1	-/-	-210.8799386024475	-36591.43142747879	25	0.019425675675675675	0.92	0.32107300884955753
YHR100C	0	0/-	-210.9051307439804	-58393.43644154072	100	0.019425675675675675	0.92	0.32107300884955753
YLR187W	0	0/-	-210.91869151592255	-62910.301892757416	100	0.019425675675675675	0.92	0.32107300884955753
YCL028W	0	0/0	-210.95685422420502	-60837.780638217926	100	0.019425675675675675	0.92	0.32107300884955753
YNL070W	-1	-/-	-210.97038221359253	-34949.101781368256	25	0.019409282700421943	0.92	0.3213495575221239
YLR027C	0	0/0	-211.0101752281189	-61777.02444189787	100	0.019409282700421943	0.92	0.3213495575221239
YMR100W	-1	-/-	-211.0256314277649	-39538.563329696655	25	0.0193929173693086	0.92	0.3216261061946903
YKL150W	-1	-/-	-211.04658937454224	-39291.31833696365	25	0.019376579612468407	0.92	0.3219026548672566
YHR020W	-1	-/-	-211.05087041854858	-35006.12885475159	25	0.01936026936026936	0.92	0.322179203539823
YJR031C	-1	-/-	-211.0901665687561	-39132.06683540344	25	0.01934398654331371	0.92	0.32245575221238937
YKR044W	0	0/-	-211.10787570476532	-59393.53031516075	100	0.01934398654331371	0.92	0.32245575221238937
YLR275W	-1	-/-	-211.13767671585083	-35491.416642189026	25	0.019327731092436976	0.92	0.32273230088495575
YMR089C	-1	-/-	-211.1398229598999	-38310.91606044769	25	0.019311502938706968	0.92	0.3230088495575221
YKL130C	-1	-/-	-211.1624994277954	-37123.4079375267	25	0.01929530201342282	0.92	0.3232853982300885
YKL015W	-1	-/-	-211.18445682525635	-37325.38447856903	25	0.019279128248113998	0.92	0.3235619469026549
YJL041W	1	+/+	-211.23284244537354	-36286.899104595184	24	0.020100502512562814	0.96	0.3235619469026549
YFL036W	-1	-/-	-211.2460880279541	-37517.18868494034	25	0.0200836820083682	0.96	0.32383849557522126
YKL073W	-1	-/-	-211.3058156967163	-36370.91788864136	25	0.020066889632107024	0.96	0.3241150442477876
YLR467W	-1	-/-	-211.39257955551147	-35488.439510822296	25	0.020050125313283207	0.96	0.32439159292035397
YIL065C	-1	-/-	-211.4270577430725	-38331.77673101425	25	0.02003338898163606	0.96	0.32466814159292035
YPL001W	-1	-/-	-211.47971105575562	-37503.59173679352	25	0.020016680567139282	0.96	0.3249446902654867
YNL247W	-1	-/-	-211.48155403137207	-37011.258424282074	25	0.02	0.96	0.3252212389380531
YLR007W	-1	-/-	-211.55849075317383	-37588.05796909332	25	0.019983347210657785	0.96	0.3254977876106195
YMR043W	-1	-/-	-211.57015895843506	-35536.22745847702	25	0.019966722129783693	0.96	0.32577433628318586
YBR092C	-1	-/-	-211.58173656463623	-37273.234250068665	25	0.0199501246882793	0.96	0.3260508849557522
YOR126C	-1	-/-	-211.58923482894897	-37269.17179489136	25	0.019933554817275746	0.96	0.32632743362831856
YGL145W	-1	-/-	-211.62792301177979	-36283.70480489731	25	0.01991701244813278	0.96	0.32660398230088494
YPR120C	-1	-/-	-211.63643074035645	-40397.516166210175	25	0.01990049751243781	0.96	0.3268805309734513
YGR104C	-1	-/-	-211.69841718673706	-39331.68836450577	25	0.01988400994200497	0.96	0.3271570796460177
YMR209C	0	0/0	-211.77261912822723	-60281.986167907715	100	0.01988400994200497	0.96	0.3271570796460177
YNL268W	-1	-/-	-211.77328157424927	-35560.09303665161	25	0.019867549668874173	0.96	0.3274336283185841
YBR042C	-1	-/-	-211.77998781204224	-35476.030727386475	25	0.019851116625310174	0.96	0.32771017699115046
YBR193C	-1	-/-	-211.7920684814453	-39652.24413061142	25	0.019834710743801654	0.96	0.32798672566371684
YMR259C	0	0/-	-211.80434238910675	-60136.28044617176	100	0.019834710743801654	0.96	0.32798672566371684
YOL004W	-1	-/-	-211.87461471557617	-34580.20165348053	25	0.01981833195706028	0.96	0.32826327433628316
YNL072W	-1	-/-	-211.8781032562256	-38665.28348207474	25	0.019801980198019802	0.96	0.32853982300884954
YNL258C	-1	-/-	-211.8781180381775	-37603.209461688995	25	0.01978565539983512	0.96	0.3288163716814159
YLR066W	-1	-/-	-211.88265466690063	-35858.829874038696	25	0.019769357495881382	0.96	0.3290929203539823
YOR043W	-1	-/-	-211.89365148544312	-36257.54559516907	25	0.019753086419753086	0.96	0.3293694690265487
YCR058C	-1	-/-	-211.95609092712402	-35614.49748849869	25	0.019736842105263157	0.96	0.32964601769911506
YHR135C	-1	-/-	-211.9650001525879	-34629.87380361557	25	0.01972062448644207	0.96	0.32992256637168144
YIL070C	-1	-/-	-212.02334880828857	-40039.89405441284	25	0.019704433497536946	0.96	0.3301991150442478
YNL177C	-1	-/-	-212.04932117462158	-37438.6714015007	25	0.019688269073010665	0.96	0.33047566371681414
YOR231W	-1	-/-	-212.05779314041138	-37146.63881587982	25	0.019672131147540985	0.96	0.3307522123893805
YCR063W	-1	-/-	-212.11074495315552	-35758.683780670166	25	0.019656019656019656	0.96	0.3310287610619469
YDR142C	-1	-/-	-212.11759614944458	-38698.43992471695	25	0.019639934533551555	0.96	0.3313053097345133
YGL100W	-1	-/-	-212.14066696166992	-35451.55947303772	25	0.019623875715453803	0.96	0.33158185840707965
YOR266W	-1	-/-	-212.14155387878418	-39208.33551931381	25	0.0196078431372549	0.96	0.33185840707964603
YNR036C	0	0/-	-212.18098139762878	-61251.33774185181	100	0.0196078431372549	0.96	0.33185840707964603
YBR281C	0	0/0	-212.18477773666382	-61842.17552602291	100	0.0196078431372549	0.96	0.33185840707964603
YDR303C	-1	-/-	-212.20684051513672	-35647.29946374893	25	0.019591836734693877	0.96	0.3321349557522124
YDR079W	-1	-/-	-212.23289108276367	-40517.29278373718	25	0.01957585644371941	0.96	0.33241150442477874
YBL021C	0	0/-	-212.2717616558075	-67130.5321969986	100	0.01957585644371941	0.96	0.33241150442477874
YKL128C	0	0/0	-212.33110547065735	-57934.60941517353	100	0.01957585644371941	0.96	0.33241150442477874
YPR182W	-1	-/-	-212.34450387954712	-41019.978721141815	25	0.019559902200488997	0.96	0.3326880530973451
YPL179W	-1	-/-	-212.360511302948	-36531.90592336655	25	0.019543973941368076	0.96	0.3329646017699115
YOR358W	0	0/-	-212.3792383670807	-63816.11835205555	100	0.019543973941368076	0.96	0.3329646017699115
YMR060C	-1	-/-	-212.3923945426941	-37727.36364173889	25	0.01952807160292921	0.96	0.3332411504424779
YCR016W	0	0/0	-212.3993854522705	-59788.82556772232	100	0.01952807160292921	0.96	0.3332411504424779
YER063W	0	0/-	-212.41402125358582	-59886.87700045109	100	0.01952807160292921	0.96	0.3332411504424779
YOR090C	0	0/-	-212.49757480621338	-59863.93266415596	100	0.01952807160292921	0.96	0.3332411504424779
YPR019W	-1	-/-	-212.51923990249634	-37142.39406681061	25	0.01951219512195122	0.96	0.33351769911504425
YFL007W	0	0/-	-212.57489120960236	-61675.262850522995	100	0.01951219512195122	0.96	0.33351769911504425
YDL137W	-1	-/0	-212.58025884628296	-37448.09175300598	25	0.01949634443541836	0.96	0.33379424778761063
YDL226C	-1	-/-	-212.58440113067627	-35244.54821586609	25	0.01948051948051948	0.96	0.334070796460177
YMR053C	-1	-/0	-212.58478546142578	-38531.189703941345	25	0.019464720194647202	0.96	0.3343473451327434
YNR016C	-1	-/-	-212.5948143005371	-37985.123909950256	25	0.019448946515397084	0.96	0.3346238938053097
YJR055W	-1	-/-	-212.5997552871704	-39139.73790359497	25	0.019433198380566803	0.96	0.3349004424778761
YNL027W	-1	-/-	-212.64340496063232	-39770.39259338379	25	0.019417475728155338	0.96	0.33517699115044247
YMR037C	-1	-/-	-212.69491338729858	-38020.42114067078	25	0.019401778496362168	0.96	0.33545353982300885
YDR180W	-1	-/-	-212.7143359184265	-39171.5800037384	25	0.01938610662358643	0.96	0.33573008849557523
YLL041C	-1	-/-	-212.84384489059448	-37157.831735134125	25	0.01937046004842615	0.96	0.3360066371681416
YJL178C	-1	-/-	-212.87272834777832	-36203.71412944794	25	0.01935483870967742	0.96	0.336283185840708
YCR066W	-1	-/-	-212.87606191635132	-39143.14786481857	25	0.019339242546333603	0.96	0.3365597345132743
YNR029C	0	0/0	-212.8797322511673	-59783.961169838905	100	0.019339242546333603	0.96	0.3365597345132743
YHR091C	-1	-/-	-212.88463830947876	-39801.66541862488	25	0.01932367149758454	0.96	0.3368362831858407
YLR128W	0	0/-	-212.89425706863403	-62525.208127856255	100	0.01932367149758454	0.96	0.3368362831858407
YPR188C	-1	-/-	-212.89538764953613	-36930.65525531769	25	0.019308125502815767	0.96	0.33711283185840707
YGL137W	-1	-/-	-212.89747047424316	-36001.83148765564	25	0.01929260450160772	0.96	0.33738938053097345
YGR275W	-1	-/-	-212.9065957069397	-37523.81984233856	25	0.01927710843373494	0.96	0.3376659292035398
YLR410W	-1	-/0	-212.95138025283813	-36540.15759515762	25	0.019261637239165328	0.96	0.3379424778761062
YGR186W	-1	-/-	-212.9623465538025	-37425.352147102356	25	0.019246190858059342	0.96	0.3382190265486726
YNL130C	-1	-/-	-213.00397634506226	-35590.04534101486	25	0.019230769230769232	0.96	0.33849557522123896
YIL003W	0	0/-	-213.05251944065094	-60398.27085220814	100	0.019230769230769232	0.96	0.33849557522123896
YPL234C	-1	-/-	-213.07929944992065	-35741.93473267555	25	0.01921537229783827	0.96	0.3387721238938053
YER109C	-1	-/-	-213.08797883987427	-36496.99462842941	25	0.0192	0.96	0.33904867256637167
YJL143W	-1	-/-	-213.1020221710205	-36720.73169898987	25	0.019184652278177457	0.96	0.33932522123893805
YOR274W	-1	-/-	-213.11761808395386	-38025.712966918945	25	0.019169329073482427	0.96	0.3396017699115044
YOR278W	0	0/0	-213.1235955953598	-64090.60544371605	100	0.019169329073482427	0.96	0.3396017699115044
YDR322C-A	-1	-/-	-213.14410066604614	-39091.4397816658	25	0.019154030327214685	0.96	0.3398783185840708
YLR055C	-1	-/-	-213.26088285446167	-38178.195084095	25	0.019138755980861243	0.96	0.3401548672566372
YEL031W	-1	-/-	-213.27359104156494	-38010.206681251526	25	0.019123505976095617	0.96	0.34043141592920356
YNL080C	-1	-/-	-213.34185123443604	-35224.02642297745	25	0.01910828025477707	0.96	0.3407079646017699
YGR233C	0	0/-	-213.34576511383057	-63531.29226887226	100	0.01910828025477707	0.96	0.3407079646017699
YCR087C-A	0	0/-	-213.3686465024948	-60720.66993033886	100	0.01910828025477707	0.96	0.3407079646017699
YPL246C	0	0/0	-213.384583234787	-61073.51576477289	100	0.01910828025477707	0.96	0.3407079646017699
YPL023C	0	0/0	-213.39517080783844	-60130.42792093754	100	0.01910828025477707	0.96	0.3407079646017699
YOR337W	0	0/-	-213.4413435459137	-57626.06516230106	100	0.01910828025477707	0.96	0.3407079646017699
YBL080C	-1	-/-	-213.48424911499023	-39027.931911468506	25	0.01909307875894988	0.96	0.34098451327433627
YBR011C	0	0/0	-213.5266637802124	-59399.08683228493	100	0.01909307875894988	0.96	0.34098451327433627
YOL066C	-1	-/-	-213.56239938735962	-40222.3508272171	25	0.019077901430842606	0.96	0.34126106194690264
YKR010C	0	0/-	-213.57904064655304	-63550.633825182915	100	0.019077901430842606	0.96	0.34126106194690264
YBR243C	-1	-/-	-213.59054517745972	-35658.780702114105	25	0.019062748212867357	0.96	0.341537610619469
YCR051W	0	0/0	-213.60331916809082	-58412.412180662155	100	0.019062748212867357	0.96	0.341537610619469
YPR024W	-1	-/-	-213.610360622406	-39911.533142089844	25	0.01904761904761905	0.96	0.3418141592920354
YJR113C	0	0/-	-213.61884772777557	-63540.952326357365	100	0.01904761904761905	0.96	0.3418141592920354
YDR085C	-1	-/-	-213.65259838104248	-37073.01751804352	25	0.0190325138778747	0.96	0.3420907079646018
YPL047W	-1	-/-	-213.6833906173706	-36035.17632818222	25	0.01901743264659271	0.96	0.34236725663716816
YJL029C	-1	-/-	-213.68554496765137	-37437.0649061203	25	0.019002375296912115	0.96	0.34264380530973454
YNL056W	0	0/-	-213.69676876068115	-58930.74469614029	100	0.019002375296912115	0.96	0.34264380530973454
YGR100W	0	0/0	-213.69681119918823	-62028.44502711296	100	0.019002375296912115	0.96	0.34264380530973454
YGL025C	-1	-/-	-213.73476934432983	-38681.41441297531	25	0.0189873417721519	0.96	0.34292035398230086
YFL041W	-1	-/-	-213.80237483978271	-38389.37387132645	25	0.018972332015810278	0.96	0.34319690265486724
YML035C	0	0/-	-213.86023116111755	-61893.365297079086	100	0.018972332015810278	0.96	0.34319690265486724
YGR007W	-1	-/-	-213.88464164733887	-37324.40184593201	25	0.018957345971563982	0.96	0.3434734513274336
YJL165C	-1	-/-	-213.88703536987305	-38223.585721969604	25	0.018942383583267563	0.96	0.34375
YPR020W	-1	-/-	-213.8913435935974	-37878.65990257263	25	0.01892744479495268	0.96	0.3440265486725664
YDR177W	-1	-/-	-213.9568691253662	-39544.54481458664	25	0.018912529550827423	0.96	0.34430309734513276
YDR325W	-1	-/-	-213.96694040298462	-39505.79057741165	25	0.01889763779527559	0.96	0.34457964601769914
YPL240C	-1	-/-	-213.99462175369263	-36768.6397895813	25	0.01888276947285602	0.96	0.34485619469026546
YGL116W	-1	-/-	-214.02136373519897	-36281.499071121216	25	0.018867924528301886	0.96	0.34513274336283184
YPR058W	0	0/-	-214.0409880876541	-59099.34895312786	100	0.018867924528301886	0.96	0.34513274336283184
YMR287C	-1	-/-	-214.10159635543823	-39847.11227989197	25	0.018853102906520033	0.96	0.3454092920353982
YJL003W	-1	-/-	-214.14492654800415	-36385.459409713745	25	0.018838304552590265	0.96	0.3456858407079646
YNL083W	0	0/-	-214.1876242160797	-65148.752215623856	100	0.018838304552590265	0.96	0.3456858407079646
YBR271W	0	0/-	-214.2213250398636	-59442.49342751503	100	0.018838304552590265	0.96	0.3456858407079646
YDR332W	0	0/-	-214.23322546482086	-63212.85075843334	100	0.018838304552590265	0.96	0.3456858407079646
YML018C	0	0/0	-214.32677793502808	-59180.35911166668	100	0.018838304552590265	0.96	0.3456858407079646
YJL117W	-1	-/-	-214.34839582443237	-37394.92328929901	25	0.018823529411764704	0.96	0.345962389380531
YGL174W	-1	-/-	-214.37447357177734	-40121.00558423996	25	0.018808777429467086	0.96	0.34623893805309736
YBL034C	-1	-/-	-214.3777265548706	-40035.2377204895	25	0.018794048551292093	0.96	0.34651548672566373
YGR132C	-1	-/-	-214.38889122009277	-37427.22089290619	25	0.018779342723004695	0.96	0.3467920353982301
YLR006C	-1	-/-	-214.41634273529053	-38346.0094537735	25	0.018764659890539485	0.96	0.34706858407079644
YNL243W	-1	-/-	-214.41667699813843	-38613.25994968414	25	0.01875	0.96	0.3473451327433628
YKL005C	-1	-/-	-214.43315839767456	-40624.51892900467	25	0.01873536299765808	0.96	0.3476216814159292
YEL001C	0	0/0	-214.44144439697266	-62757.91596496105	100	0.01873536299765808	0.96	0.3476216814159292
YGR140W	-1	-/-	-214.44188928604126	-36618.106939315796	25	0.0187207488299532	0.96	0.3478982300884956
YDR207C	-1	-/-	-214.45973825454712	-38440.17920970917	25	0.018706157443491817	0.96	0.34817477876106195
YGR231C	-1	-/-	-214.46101570129395	-37318.36770105362	25	0.018691588785046728	0.96	0.34845132743362833
YGL144C	-1	-/-	-214.5451192855835	-38042.73199272156	25	0.01867704280155642	0.96	0.3487278761061947
YPL195W	-1	-/-	-214.55187129974365	-35495.96184825897	25	0.01866251944012442	0.96	0.34900442477876104
YDR432W	-1	-/-	-214.55874300003052	-33600.085152864456	25	0.018648018648018648	0.96	0.3492809734513274
YHR165C	-1	-/-	-214.69515991210938	-38152.29015636444	25	0.018633540372670808	0.96	0.3495575221238938
YHR147C	0	0/-	-214.7033724784851	-61000.40241384506	100	0.018633540372670808	0.96	0.3495575221238938
YOL089C	-1	-/-	-214.71843767166138	-38537.896609306335	25	0.018619084561675717	0.96	0.3498340707964602
YBL081W	0	0/0	-214.7229461669922	-60776.32620501518	100	0.018619084561675717	0.96	0.3498340707964602
YLR389C	0	0/-	-214.76879727840424	-62861.07637166977	100	0.018619084561675717	0.96	0.3498340707964602
YER180C	0	0/-	-214.82260608673096	-62327.718326330185	100	0.018619084561675717	0.96	0.3498340707964602
YGR296W	-1	-/-	-214.82425451278687	-34613.77150821686	25	0.018604651162790697	0.96	0.35011061946902655
YJR135C	-1	-/-	-214.846022605896	-38043.73503637314	25	0.018590240123934933	0.96	0.35038716814159293
YLR342W	-1	-/-	-214.88475465774536	-34365.526757240295	25	0.018575851393188854	0.96	0.3506637168141593
YMR292W	-1	-/-	-214.904926776886	-36454.946499824524	25	0.018561484918793503	0.96	0.3509402654867257
YOL023W	-1	-/-	-214.91350889205933	-38542.39317178726	25	0.01854714064914992	0.96	0.351216814159292
YDL039C	-1	-/0	-214.97583770751953	-38123.510776519775	25	0.018532818532818532	0.96	0.3514933628318584
YDR159W	-1	-/-	-215.02443504333496	-37105.3282623291	25	0.018518518518518517	0.96	0.35176991150442477
YGL143C	-1	-/-	-215.0513792037964	-37501.13610315323	25	0.018504240555127217	0.96	0.35204646017699115
YJL162C	0	0/-	-215.0765106678009	-64873.77796328068	100	0.018504240555127217	0.96	0.35204646017699115
YNR028W	0	0/-	-215.10128366947174	-64015.5408693552	100	0.018504240555127217	0.96	0.35204646017699115
YKL002W	-1	-/-	-215.1488356590271	-38915.28195762634	25	0.01848998459167951	0.96	0.35232300884955753
YDR235W	-1	-/-	-215.15267992019653	-35546.58651971817	25	0.018475750577367205	0.96	0.3525995575221239
YLR010C	-1	-/-	-215.18336009979248	-39335.758846759796	25	0.018461538461538463	0.96	0.3528761061946903
YML062C	-1	-/-	-215.1938443183899	-37942.0958442688	25	0.018447348193697154	0.96	0.3531526548672566
YKR035W-A	-1	-/-	-215.20503950119019	-34953.7122797966	25	0.018433179723502304	0.96	0.353429203539823
YPR068C	-1	-/-	-215.20771312713623	-38481.07550239563	25	0.01841903300076746	0.96	0.35370575221238937
YBR021W	-1	-/-	-215.24029636383057	-36738.041055202484	25	0.018404907975460124	0.96	0.35398230088495575
YPR183W	-1	-/-	-215.2641568183899	-35428.72475242615	25	0.01839080459770115	0.96	0.3542588495575221
YJL002C	-1	-/-	-215.3264136314392	-35456.73130488396	25	0.018376722817764167	0.96	0.3545353982300885
YKL112W	-1	-/-	-215.333833694458	-36715.045936107635	25	0.018362662586074982	0.96	0.3548119469026549
YPL016W	-1	-/-	-215.35241985321045	-38920.36117076874	25	0.01834862385321101	0.96	0.35508849557522126
YDR243C	-1	-/-	-215.44293880462646	-35816.28539323807	25	0.01833460656990069	0.96	0.3553650442477876
YPL132W	-1	-/-	-215.46374940872192	-38938.03500986099	25	0.0183206106870229	0.96	0.35564159292035397
YKL149C	-1	-/-	-215.47552347183228	-39342.68498277664	25	0.018306636155606407	0.96	0.35591814159292035
YDR093W	-1	-/-	-215.54821872711182	-35068.35499858856	25	0.018292682926829267	0.96	0.3561946902654867
YNL029C	-1	-/-	-215.56675148010254	-37190.79010725021	25	0.01827875095201828	0.96	0.3564712389380531
YMR282C	0	0/-	-215.64144372940063	-64352.133068323135	100	0.01827875095201828	0.96	0.3564712389380531
YGL133W	-1	-/-	-215.7272129058838	-35900.05143547058	25	0.0182648401826484	0.96	0.3567477876106195
YER074W-A	-1	-/-	-215.75409078598022	-35904.21647596359	25	0.018250950570342206	0.96	0.35702433628318586
YGL233W	-1	-/-	-215.7961950302124	-35276.85440206528	25	0.0182370820668693	0.96	0.3573008849557522
YJL204C	-1	-/-	-215.79707384109497	-36735.9136133194	25	0.018223234624145785	0.96	0.35757743362831856
YDR315C	0	0/-	-215.92303431034088	-63284.70318555832	100	0.018223234624145785	0.96	0.35757743362831856
YIR023W	-1	-/-	-215.98931646347046	-36846.102276325226	25	0.018209408194233688	0.96	0.35785398230088494
YMR267W	-1	-/-	-216.01092386245728	-40069.00205230713	25	0.01819560272934041	0.96	0.3581305309734513
YNL272C	-1	-/-	-216.05298519134521	-38302.56846141815	25	0.01818181818181818	0.96	0.3584070796460177
YKR083C	-1	-/-	-216.06868982315063	-38602.27616643906	25	0.018168054504163512	0.96	0.3586836283185841
YDR079C-A	-1	-/-	-216.09286212921143	-36269.467785835266	25	0.018154311649016642	0.96	0.35896017699115046
YLR065C	0	0/-	-216.10817849636078	-59555.035218954086	100	0.018154311649016642	0.96	0.35896017699115046
YPR104C	-1	-/-	-216.1290807723999	-36976.7865023613	25	0.018140589569160998	0.96	0.35923672566371684
YIL125W	-1	-/-	-216.1674976348877	-35064.0463514328	25	0.01812688821752266	0.96	0.35951327433628316
YCR020C-A	-1	-/-	-216.18256330490112	-36328.700664520264	25	0.018113207547169812	0.96	0.35978982300884954
YOL116W	-1	-/-	-216.19324779510498	-37420.02638864517	25	0.01809954751131222	0.96	0.3600663716814159
YLR396C	-1	-/-	-216.2094497680664	-41342.92371702194	25	0.01808590806330068	0.96	0.3603429203539823
YDR485C	-1	-/-	-216.21337366104126	-37846.27716588974	25	0.018072289156626505	0.96	0.3606194690265487
YDL240W	0	0/-	-216.27545928955078	-63639.70160973072	100	0.018072289156626505	0.96	0.3606194690265487
YNL310C	-1	-/-	-216.27621126174927	-40527.0358376503	25	0.01805869074492099	0.96	0.36089601769911506
YOR311C	0	0/-	-216.29233253002167	-56913.88581931591	100	0.01805869074492099	0.96	0.36089601769911506
YNL317W	-1	-/-	-216.3302264213562	-40729.930606365204	25	0.01804511278195489	0.96	0.36117256637168144
YGR143W	-1	-/-	-216.33356046676636	-35544.662138938904	25	0.018031555221637866	0.96	0.3614491150442478
YBR229C	0	0/-	-216.341295003891	-61113.52241539955	100	0.018031555221637866	0.96	0.3614491150442478
YDR424C	-1	-/-	-216.34975004196167	-38190.38457393646	25	0.018018018018018018	0.96	0.36172566371681414
YMR002W	0	0/-	-216.47014772891998	-64418.9065335989	100	0.018018018018018018	0.96	0.36172566371681414
YML016C	-1	-/-	-216.54011487960815	-35119.40879821777	25	0.01800450112528132	0.96	0.3620022123893805
YNL287W	-1	-/-	-216.57954692840576	-35195.118952035904	25	0.017991004497751123	0.96	0.3622787610619469
YGL022W	-1	-/-	-216.5943717956543	-35331.27612400055	25	0.017977528089887642	0.96	0.3625553097345133
YDR490C	-1	-/-	-216.59672689437866	-37054.35227251053	25	0.017964071856287425	0.96	0.36283185840707965
YNR052C	-1	-/-	-216.6073455810547	-35840.2206864357	25	0.01795063575168287	0.96	0.36310840707964603
YNL267W	-1	-/-	-216.63762664794922	-33580.5106048584	25	0.017937219730941704	0.96	0.3633849557522124
YBR058C	-1	-/-	-216.63949871063232	-36557.52703714371	25	0.017923823749066467	0.96	0.36366150442477874
YPR073C	-1	-/-	-216.71415281295776	-36984.598464012146	25	0.01791044776119403	0.96	0.3639380530973451
YNR021W	0	0/-	-216.7537842988968	-59392.12465953827	100	0.01791044776119403	0.96	0.3639380530973451
YOL027C	-1	-/-	-216.77208805084229	-36416.64227962494	25	0.017897091722595078	0.96	0.3642146017699115
YHR007C	-1	-/-	-216.81678533554077	-36815.83235883713	25	0.01788375558867362	0.96	0.3644911504424779
YPL231W	-1	-/-	-216.81786632537842	-37292.75040912628	25	0.017870439314966492	0.96	0.36476769911504425
YKL160W	-1	-/-	-216.84200286865234	-38114.427907943726	25	0.017857142857142856	0.96	0.36504424778761063
YMR319C	-1	-/-	-216.97095727920532	-35400.92375469208	25	0.017843866171003718	0.96	0.365320796460177
YBR218C	-1	-/-	-217.01704502105713	-33770.56811952591	25	0.017830609212481426	0.96	0.3655973451327434
YBR057C	-1	-/-	-217.0475664138794	-37993.68465900421	25	0.017817371937639197	0.96	0.3658738938053097
YPL074W	0	0/0	-217.07826030254364	-63258.948051691055	100	0.017817371937639197	0.96	0.3658738938053097
YKR065C	-1	-/-	-217.15335416793823	-39000.118376255035	25	0.017804154302670624	0.96	0.3661504424778761
YGR170W	-1	-/-	-217.1922516822815	-36594.62345123291	25	0.017790956263899184	0.96	0.36642699115044247
YPL019C	-1	-/-	-217.20929193496704	-37244.45670604706	25	0.017777777777777778	0.96	0.36670353982300885
YPL228W	-1	-/-	-217.23897123336792	-37605.88463687897	25	0.01776461880088823	0.96	0.36698008849557523
YMR321C	0	0/0	-217.23970484733582	-58576.41237580776	100	0.01776461880088823	0.96	0.36698008849557523
YPL199C	0	0/-	-217.24854791164398	-58884.7987190485	100	0.01776461880088823	0.96	0.36698008849557523
YDR028C	-1	-/-	-217.27513980865479	-36693.17075872421	25	0.01775147928994083	0.96	0.3672566371681416
YHR031C	-1	-/-	-217.32692861557007	-41559.369956970215	25	0.017738359201773836	0.96	0.367533185840708
YDR057W	-1	-/-	-217.3327136039734	-37436.62257194519	25	0.01772525849335303	0.96	0.3678097345132743
YPR029C	-1	-/-	-217.3841633796692	-36790.372460365295	25	0.017712177121771217	0.96	0.3680862831858407
YNL297C	-1	-/-	-217.41192436218262	-36492.027467250824	25	0.017699115044247787	0.96	0.36836283185840707
YNL180C	0	0/-	-217.49642753601074	-60953.66358065605	100	0.017699115044247787	0.96	0.36836283185840707
YBL035C	-1	-/-	-217.50066995620728	-36390.540076732635	25	0.017686072218128224	0.96	0.36863938053097345
YBR233W-A	-1	-/-	-217.50283432006836	-35284.278185367584	25	0.017673048600883652	0.96	0.3689159292035398
YOR270C	-1	-/-	-217.56596755981445	-35981.408764362335	25	0.017660044150110375	0.96	0.3691924778761062
YJR121W	-1	-/-	-217.57269144058228	-38062.432217121124	25	0.01764705882352941	0.96	0.3694690265486726
YDR427W	-1	-/-	-217.64867687225342	-36411.89059686661	25	0.01763409257898604	0.96	0.36974557522123896
YNL091W	-1	-/-	-217.77796411514282	-37162.28289937973	25	0.01762114537444934	0.96	0.3700221238938053
YLL024C	-1	-/-	-217.80310440063477	-34927.953172683716	25	0.01760821716801174	0.96	0.37029867256637167
YFR036W	-1	-/-	-217.8263030052185	-39202.22507572174	25	0.017595307917888565	0.96	0.37057522123893805
YKR050W	-1	-/-	-217.83964204788208	-37811.65910243988	25	0.017582417582417582	0.96	0.3708517699115044
YMR186W	-1	-/-	-217.86854887008667	-36893.89601135254	25	0.017569546120058566	0.96	0.3711283185840708
YNL197C	-1	-/-	-217.87767934799194	-35889.92298793793	25	0.01755669348939283	0.96	0.3714048672566372
YKR043C	0	0/0	-217.93749380111694	-58461.51616728306	100	0.01755669348939283	0.96	0.3714048672566372
YDR405W	0	0/-	-217.991530418396	-65715.64551639557	100	0.01755669348939283	0.96	0.3714048672566372
YIL157C	0	0/-	-218.01081717014313	-61689.21086406708	100	0.01755669348939283	0.96	0.3714048672566372
YNL236W	-1	-/-	-218.06011056900024	-37921.15553236008	25	0.017543859649122806	0.96	0.37168141592920356
YBL104C	0	0/-	-218.17510175704956	-65295.55114889145	100	0.017543859649122806	0.96	0.37168141592920356
YLR228C	-1	-/-	-218.1889305114746	-36769.07309770584	25	0.017531044558071585	0.96	0.3719579646017699
YOR122C	-1	-/-	-218.1923599243164	-36007.40139245987	25	0.017518248175182483	0.96	0.37223451327433627
YER022W	-1	-/-	-218.2172474861145	-37693.02911233902	25	0.0175054704595186	0.96	0.37251106194690264
YBL011W	-1	-/-	-218.23659944534302	-37148.3392701149	25	0.01749271137026239	0.96	0.372787610619469
YOR140W	-1	-/-	-218.27299165725708	-39174.11379623413	25	0.01747997086671522	0.96	0.3730641592920354
YDL132W	-1	-/-	-218.27807712554932	-37809.80753612518	25	0.017467248908296942	0.96	0.3733407079646018
YBR242W	0	0/-	-218.31390166282654	-59075.67330300808	100	0.017467248908296942	0.96	0.3733407079646018
YMR185W	0	0/0	-218.31447970867157	-59318.26557445526	100	0.017467248908296942	0.96	0.3733407079646018
YNL206C	-1	-/-	-218.55602550506592	-37238.688426971436	25	0.017454545454545455	0.96	0.37361725663716816
YDR354W	0	0/0	-218.56919467449188	-59152.99094748497	100	0.017454545454545455	0.96	0.37361725663716816
YCL029C	-1	-/-	-218.57884216308594	-38916.78520870209	25	0.01744186046511628	0.96	0.37389380530973454
YOR086C	0	0/-	-218.63977026939392	-58850.644335091114	100	0.01744186046511628	0.96	0.37389380530973454
YGR003W	-1	-/-	-218.66918325424194	-39008.69574165344	25	0.017429193899782137	0.96	0.37417035398230086
YDR498C	-1	-/-	-218.68168354034424	-37922.14673900604	25	0.01741654571843251	0.96	0.37444690265486724
YBL009W	-1	-/-	-218.7094202041626	-38302.74979496002	25	0.01740391588107324	0.96	0.3747234513274336
YIL147C	-1	-/-	-218.74096155166626	-36331.67456245422	25	0.017391304347826087	0.96	0.375
YHR158C	-1	-/-	-218.77377700805664	-38198.924708366394	25	0.017378711078928313	0.96	0.3752765486725664
YPL097W	-1	-/-	-218.82853412628174	-37845.79799365997	25	0.017366136034732273	0.96	0.37555309734513276
YJL205C	0	0/0	-218.87032651901245	-62468.672802090645	100	0.017366136034732273	0.96	0.37555309734513276
YOL018C	0	0/-	-218.88193500041962	-61578.33478760719	100	0.017366136034732273	0.96	0.37555309734513276
YPR036W	-1	-/-	-218.95268058776855	-34940.34879350662	25	0.01735357917570499	0.96	0.37582964601769914
YDR410C	0	0/-	-218.96899545192719	-60537.107085466385	100	0.01735357917570499	0.96	0.37582964601769914
YML064C	-1	-/-	-218.97982692718506	-39044.9237074852	25	0.017341040462427744	0.96	0.37610619469026546
YKR036C	-1	-/-	-218.98585605621338	-36995.86269426346	25	0.017328519855595668	0.96	0.37638274336283184
YNL066W	-1	-/-	-219.01825284957886	-35173.29499006271	25	0.017316017316017316	0.96	0.3766592920353982
YNL073W	-1	-/-	-219.04566097259521	-38048.6943025589	25	0.017303532804614274	0.96	0.3769358407079646
YOL062C	0	0/-	-219.05717551708221	-62361.61511468887	100	0.017303532804614274	0.96	0.3769358407079646
YLR026C	-1	-/-	-219.0763669013977	-37922.51929998398	25	0.01729106628242075	0.96	0.377212389380531
YOR290C	-1	-/-	-219.07853078842163	-36999.62107992172	25	0.017278617710583154	0.96	0.37748893805309736
YLR454W	0	0/0	-219.10989320278168	-61629.95619237423	100	0.017278617710583154	0.96	0.37748893805309736
YGR216C	-1	-/-	-219.11274766921997	-36755.19431209564	25	0.017266187050359712	0.96	0.37776548672566373
YBL093C	-1	-/-	-219.11993551254272	-37210.27759695053	25	0.017253774263120056	0.96	0.3780420353982301
YMR227C	-1	-/-	-219.1511173248291	-38312.87728881836	25	0.017241379310344827	0.96	0.37831858407079644
YGR184C	0	0/-	-219.18055880069733	-62328.63272225857	100	0.017241379310344827	0.96	0.37831858407079644
YIR024C	0	0/-	-219.22049641609192	-64045.090089440346	100	0.017241379310344827	0.96	0.37831858407079644
YDR296W	-1	-/-	-219.2445149421692	-38999.31708192825	25	0.01722900215362527	0.96	0.3785951327433628
YBR276C	-1	-/-	-219.25471258163452	-35573.2719874382	25	0.01721664275466284	0.96	0.3788716814159292
YDR468C	0	0/-	-219.28031945228577	-61727.36253333092	100	0.01721664275466284	0.96	0.3788716814159292
YOR080W	-1	-/-	-219.32009935379028	-38189.398847579956	25	0.017204301075268817	0.96	0.3791482300884956
YDR514C	0	0/0	-219.32094395160675	-60670.592344641685	100	0.017204301075268817	0.96	0.3791482300884956
YDR510W	0	0/-	-219.33618068695068	-61064.470047950745	100	0.017204301075268817	0.96	0.3791482300884956
YNL059C	-1	-/-	-219.36337089538574	-37266.21479177475	25	0.017191977077363897	0.96	0.37942477876106195
YNR033W	-1	-/-	-219.36516952514648	-39239.16339254379	25	0.01717967072297781	0.96	0.37970132743362833
YMR058W	-1	-/-	-219.40101671218872	-36045.73444437981	25	0.017167381974248927	0.96	0.3799778761061947
YGR079W	0	0/0	-219.4260971546173	-59413.057186961174	100	0.017167381974248927	0.96	0.3799778761061947
YGR077C	-1	-/-	-219.45430517196655	-37850.127002716064	25	0.017155110793423873	0.96	0.38025442477876104
YLR418C	-1	-/-	-219.4669303894043	-36533.16582918167	25	0.017142857142857144	0.96	0.3805309734513274
YOL049W	-1	-/0	-219.48436832427979	-37545.47176170349	25	0.017130620985010708	0.96	0.3808075221238938
YHR098C	-1	-/-	-219.4954228401184	-35738.26558113098	25	0.017118402282453638	0.96	0.3810840707964602
YMR207C	-1	-/-	-219.51722240447998	-38283.55932998657	25	0.017106200997861726	0.96	0.38136061946902655
YGL150C	-1	-/-	-219.5318512916565	-36398.59153461456	25	0.017094017094017096	0.96	0.38163716814159293
YDL052C	-1	-/-	-219.5330295562744	-36778.66911029816	25	0.01708185053380783	0.96	0.3819137168141593
YFL046W	0	0/-	-219.56858277320862	-61504.13275885582	100	0.01708185053380783	0.96	0.3819137168141593
YKL193C	-1	-/-	-219.60314798355103	-35486.682263851166	25	0.017069701280227598	0.96	0.3821902654867257
YDL175C	-1	-/-	-219.63600778579712	-39470.24172973633	25	0.017057569296375266	0.96	0.382466814159292
YGL101W	0	0/-	-219.6543105840683	-60585.36677980423	100	0.017057569296375266	0.96	0.382466814159292
YNL220W	-1	-/-	-219.67776918411255	-36570.8459148407	25	0.017045454545454544	0.96	0.3827433628318584
YGL164C	0	0/0	-219.6841722726822	-62141.81626307964	100	0.017045454545454544	0.96	0.3827433628318584
YNL254C	0	0/0	-219.7241234779358	-64730.21190094948	100	0.017045454545454544	0.96	0.3827433628318584
YEL052W	0	0/-	-219.7241952419281	-61746.836567759514	100	0.017045454545454544	0.96	0.3827433628318584
YOL123W	-1	-/-	-219.74035596847534	-38389.40242958069	25	0.017033356990773598	0.96	0.38301991150442477
YGR093W	0	0/-	-219.78154873847961	-59088.67002260685	100	0.017033356990773598	0.96	0.38301991150442477
YKL080W	-1	-/-	-219.79307508468628	-34894.8440117836	25	0.01702127659574468	0.96	0.38329646017699115
YML051W	-1	-/-	-219.82263374328613	-36362.16257953644	25	0.01700921332388377	0.96	0.38357300884955753
YBL017C	-1	-/-	-219.86112689971924	-37074.607951164246	25	0.0169971671388102	0.96	0.3838495575221239
YOL103W	0	0/-	-219.8758864402771	-58515.202117204666	100	0.0169971671388102	0.96	0.3838495575221239
YMR013C	-1	-/-	-219.88287162780762	-36477.49626159668	25	0.016985138004246284	0.96	0.3841261061946903
YOR330C	-1	-/-	-219.88663530349731	-38618.88190698624	25	0.016973125884016973	0.96	0.3844026548672566
YDL195W	-1	-/-	-219.98601770401	-36905.5559387207	25	0.01696113074204947	0.96	0.384679203539823
YMR152W	0	0/0	-219.99301040172577	-60699.71087771654	100	0.01696113074204947	0.96	0.384679203539823
YIL122W	-1	-/-	-219.99884796142578	-39208.62730884552	25	0.01694915254237288	0.96	0.38495575221238937
YBR078W	0	0/-	-220.030491232872	-60476.74720340967	100	0.01694915254237288	0.96	0.38495575221238937
YOR390W	0	0/-	-220.04396665096283	-59417.649651527405	100	0.01694915254237288	0.96	0.38495575221238937
YER115C	0	0/-	-220.04435968399048	-63716.31693804264	100	0.01694915254237288	0.96	0.38495575221238937
YDR176W	-1	-/-	-220.05800104141235	-37757.82093143463	25	0.016937191249117856	0.96	0.38523230088495575
YHR079C	-1	-/-	-220.11480331420898	-39954.27699136734	25	0.01692524682651622	0.96	0.3855088495575221
YML127W	-1	-/-	-220.1176438331604	-36305.39214992523	25	0.016913319238900635	0.96	0.3857853982300885
YKR098C	0	0/-	-220.13840675354004	-61708.06871151924	100	0.016913319238900635	0.96	0.3857853982300885
YLR056W	-1	-/-	-220.15194702148438	-37457.92008304596	25	0.016901408450704224	0.96	0.3860619469026549
YAL039C	0	0/0	-220.1811752319336	-63521.225762844086	100	0.016901408450704224	0.96	0.3860619469026549
YOR212W	-1	-/-	-220.19116353988647	-35295.46623420715	25	0.01688951442646024	0.96	0.38633849557522126
YPL068C	0	0/0	-220.2104629278183	-60359.23632836342	100	0.01688951442646024	0.96	0.38633849557522126
YJL207C	-1	-/-	-220.29061794281006	-35144.93773984909	25	0.016877637130801686	0.96	0.3866150442477876
YER182W	0	0/0	-220.29609978199005	-61288.207891225815	100	0.016877637130801686	0.96	0.3866150442477876
YNL131W	-1	-/-	-220.31127882003784	-37558.312728405	25	0.016865776528460996	0.96	0.38689159292035397
YJR033C	-1	-/-	-220.33005571365356	-37729.98099756241	25	0.016853932584269662	0.96	0.38716814159292035
YEL048C	0	0/-	-220.36307311058044	-58952.09027481079	100	0.016853932584269662	0.96	0.38716814159292035
YKL139W	-1	-/-	-220.3659405708313	-41579.93242788315	25	0.016842105263157894	0.96	0.3874446902654867
YIR006C	-1	-/-	-220.37944507598877	-35511.937935352325	25	0.016830294530154277	0.96	0.3877212389380531
YML049C	-1	-/-	-220.4221053123474	-41562.12879657745	25	0.016818500350385426	0.96	0.3879977876106195
YAL009W	-1	-/-	-220.45956897735596	-39007.37721204758	25	0.01680672268907563	0.96	0.38827433628318586
YPR180W	0	0/-	-220.48251259326935	-61848.80730652809	100	0.01680672268907563	0.96	0.38827433628318586
YCR073W-A	-1	-/-	-220.50053930282593	-38589.105699539185	25	0.016794961511546535	0.96	0.3885508849557522
YNL290W	-1	-/-	-220.56607866287231	-37716.91035747528	25	0.016783216783216783	0.96	0.38882743362831856
YKR084C	0	0/-	-220.57175946235657	-60660.46253681183	100	0.016783216783216783	0.96	0.38882743362831856
YML055W	-1	-/-	-220.57881450653076	-36190.10514354706	25	0.016771488469601678	0.96	0.38910398230088494
YML029W	-1	-/-	-220.68374586105347	-39492.46375846863	25	0.01675977653631285	0.96	0.3893805309734513
YNL181W	0	0/0	-220.72884452342987	-61279.448700904846	100	0.01675977653631285	0.96	0.3893805309734513
YFL049W	-1	-/-	-220.7296485900879	-37695.29142284393	25	0.01674808094905792	0.96	0.3896570796460177
YGR274C	-1	-/-	-220.748300075531	-36997.930235385895	25	0.016736401673640166	0.96	0.3899336283185841
YML088W	-1	-/-	-220.74979734420776	-39538.57398223877	25	0.016724738675958188	0.96	0.39021017699115046
YBR041W	-1	-/-	-220.8779158592224	-34768.08223295212	25	0.016713091922005572	0.96	0.39048672566371684
YML121W	-1	-/-	-220.91583442687988	-37422.256096839905	25	0.016701461377870562	0.96	0.39076327433628316
YHR142W	-1	-/-	-220.97983407974243	-36824.48716068268	25	0.016689847009735744	0.96	0.39103982300884954
YGR210C	0	0/0	-220.98139929771423	-60308.924328804016	100	0.016689847009735744	0.96	0.39103982300884954
YLR419W	0	0/0	-221.07420825958252	-60505.32440495491	100	0.016689847009735744	0.96	0.39103982300884954
YAL010C	-1	-/-	-221.07932138442993	-38308.083067417145	25	0.01667824878387769	0.96	0.3913163716814159
YBR089C-A	-1	-/-	-221.0935845375061	-37230.50864028931	25	0.016666666666666666	0.96	0.3915929203539823
YJL130C	0	0/-	-221.11364710330963	-58608.334240078926	100	0.016666666666666666	0.96	0.3915929203539823
YDR363W	-1	-/-	-221.21479415893555	-36694.284650325775	25	0.016655100624566273	0.96	0.3918694690265487
YBR246W	0	0/-	-221.21494328975677	-59309.464903116226	100	0.016655100624566273	0.96	0.3918694690265487
YDL073W	0	0/-	-221.21902644634247	-60894.09270274639	100	0.016655100624566273	0.96	0.3918694690265487
YNL090W	-1	-/-	-221.2532730102539	-35072.49402523041	25	0.016643550624133148	0.96	0.39214601769911506
YOR275C	-1	-/-	-221.25891733169556	-36747.09543848038	25	0.016632016632016633	0.96	0.39242256637168144
YBL023C	-1	-/-	-221.28446292877197	-37826.399265766144	25	0.01662049861495845	0.96	0.3926991150442478
YDR128W	0	0/-	-221.28537821769714	-59591.01868724823	100	0.01662049861495845	0.96	0.3926991150442478
YHR207C	0	0/-	-221.36247885227203	-62161.88929831982	100	0.01662049861495845	0.96	0.3926991150442478
YPR113W	-1	-/-	-221.36724853515625	-34098.550038814545	25	0.01660899653979239	0.96	0.39297566371681414
YGR037C	-1	-/-	-221.3684983253479	-38685.400877952576	25	0.016597510373443983	0.96	0.3932522123893805
YPR018W	-1	-/-	-221.3735318183899	-38728.1813583374	25	0.0165860400829302	0.96	0.3935287610619469
YHR175W	-1	-/-	-221.3735990524292	-36332.37932920456	25	0.016574585635359115	0.96	0.3938053097345133
YDR266C	0	0/-	-221.3892492055893	-60621.307935118675	100	0.016574585635359115	0.96	0.3938053097345133
[truncated: 3,961 more rows]
