# Supplementary material for: Revisiting co-expression-based automated function prediction in yeast with neural networks and updated Gene Ontology annotations
Source: PLoS One. 2026 Apr 16;21(4):e0322689. doi: 10.1371/journal.pone.0322689 (PMC13086303; doi:10.1371/journal.pone.0322689)
Supplement: S1 File — A zip file of tables in csv format containing individual genes ranked by their predicted involvement in each predicted GO term. These predictions were made by Model 1 as described in Table A of S1 Text. (ZIP) [file pone.0322689.s002.zip › GO0000278_SingleGeneRanking.csv]

Gene	Label	Annos	Score	Background Score	Num pos pairs	Precision	Recall	False Positive Rate
YOR025W	-1	-/-	-351.204423494637	-10021.614267308265	248	0.0	0.0	0.0002947244326554671
YPL124W	-1	-/+	-368.1244442090392	-11524.265630595386	248	0.0	0.0	0.0005894488653109342
YPR104C	-1	-/-	-377.8690726608038	-10137.727611567825	248	0.0	0.0	0.0008841732979664014
YKL089W	1	+/+	-379.98515194654465	-11167.86989132315	247	0.25	0.004032258064516129	0.0008841732979664014
YIL159W	-1	-/+	-385.14358358830214	-10703.308361571282	248	0.2	0.004032258064516129	0.0011788977306218685
YHR172W	-1	-/+	-389.56826365739107	-10782.481039006263	248	0.16666666666666666	0.004032258064516129	0.0014736221632773356
YDR356W	-1	-/+	-397.57379230484366	-10838.652069691569	248	0.14285714285714285	0.004032258064516129	0.0017683465959328027
YPL253C	1	+/+	-404.1764975935221	-10960.1872273162	247	0.25	0.008064516129032258	0.0017683465959328027
YPR141C	1	+/+	-416.2604721561074	-10938.206164315343	247	0.3333333333333333	0.012096774193548387	0.0017683465959328027
YNL188W	-1	-/-	-418.08598831295967	-12275.876164279878	248	0.3	0.012096774193548387	0.00206307102858827
YEL061C	1	+/+	-426.14019074104726	-10662.618819821626	247	0.36363636363636365	0.016129032258064516	0.00206307102858827
YHR153C	0	0/-	-427.4523794981651	-19104.227681041695	992	0.36363636363636365	0.016129032258064516	0.00206307102858827
YHR061C	1	+/+	-432.146700553596	-11093.016668274999	247	0.4166666666666667	0.020161290322580645	0.00206307102858827
YMR078C	1	+/+	-433.00030890479684	-11136.728855188936	247	0.46153846153846156	0.024193548387096774	0.00206307102858827
YAR018C	-1	-/-	-434.1574463918805	-10927.712680082768	248	0.42857142857142855	0.024193548387096774	0.002357795461243737
YDL003W	1	+/+	-444.8573289401829	-11402.960326049477	247	0.4666666666666667	0.028225806451612902	0.002357795461243737
YDR113C	1	+/+	-447.1954524740577	-11623.8973085545	247	0.5	0.03225806451612903	0.002357795461243737
YBL009W	1	+/+	-452.59771793335676	-11986.817909695208	247	0.5294117647058824	0.036290322580645164	0.002357795461243737
YJL051W	0	0/-	-455.756142180413	-20869.990836502053	992	0.5294117647058824	0.036290322580645164	0.002357795461243737
YBL034C	-1	-/+	-457.5855794623494	-12102.598886668682	248	0.5	0.036290322580645164	0.002652519893899204
YMR198W	1	+/+	-459.3332681506872	-12175.668901603669	247	0.5263157894736842	0.04032258064516129	0.002652519893899204
YAL024C	1	+/+	-463.08516805619	-10442.43531177193	247	0.55	0.04435483870967742	0.002652519893899204
YDR118W	1	+/+	-470.60623333603144	-11819.112652800977	247	0.5714285714285714	0.04838709677419355	0.002652519893899204
YNL225C	1	+/+	-471.74611093848944	-11078.632567372173	247	0.5909090909090909	0.05241935483870968	0.002652519893899204
YGR109C	1	+/+	-478.7018476128578	-12640.593572691083	247	0.6086956521739131	0.056451612903225805	0.002652519893899204
YCL024W	-1	-/+	-481.6603068206459	-11226.603677539155	248	0.5833333333333334	0.056451612903225805	0.0029472443265546712
YDL028C	1	+/+	-481.8091324977577	-11787.53201879561	247	0.6	0.06048387096774194	0.0029472443265546712
YOL034W	-1	-/-	-483.64246406033635	-10526.62040777877	248	0.5769230769230769	0.06048387096774194	0.0032419687592101384
YNL126W	1	+/+	-484.6115173585713	-11213.992061454803	247	0.5925925925925926	0.06451612903225806	0.0032419687592101384
YLR183C	1	+/0	-485.3115768134594	-12791.03075588867	247	0.6071428571428571	0.06854838709677419	0.0032419687592101384
YBL052C	-1	-/-	-486.195516474545	-11540.189469661564	248	0.5862068965517241	0.06854838709677419	0.0035366931918656055
YPL267W	1	+/-	-488.60590521246195	-11851.403771590441	247	0.6	0.07258064516129033	0.0035366931918656055
YJL092W	-1	-/-	-492.28551711142063	-10852.224654123187	248	0.5806451612903226	0.07258064516129033	0.0038314176245210726
YPL255W	-1	-/-	-492.4446559250355	-12207.510693356395	248	0.5625	0.07258064516129033	0.00412614205717654
YOR308C	-1	-/-	-492.553582906723	-11039.777744039893	248	0.5454545454545454	0.07258064516129033	0.004420866489832007
YJL162C	0	0/-	-492.80127594526857	-21430.930318372324	992	0.5454545454545454	0.07258064516129033	0.004420866489832007
YPR119W	1	+/+	-495.50807344168425	-12251.792124673724	247	0.5588235294117647	0.07661290322580645	0.004420866489832007
YOL068C	-1	-/-	-496.5788736641407	-11638.024183638394	248	0.5428571428571428	0.07661290322580645	0.004715590922487474
YJL168C	-1	-/-	-496.91926657781005	-11271.68620319292	248	0.5277777777777778	0.07661290322580645	0.0050103153551429415
YJR031C	-1	-/-	-497.9569400623441	-11875.536225434393	248	0.5135135135135135	0.07661290322580645	0.005305039787798408
YDL102W	-1	-/-	-502.4229553602636	-10203.297208290547	248	0.5	0.07661290322580645	0.005599764220453876
YFR028C	1	+/+	-502.493214905262	-12219.281436311081	247	0.5128205128205128	0.08064516129032258	0.005599764220453876
YOR033C	-1	-/+	-503.5239365622401	-12824.800674594939	248	0.5	0.08064516129032258	0.0058944886531093425
YNL082W	-1	-/-	-507.8178309202194	-11584.426572848111	248	0.4878048780487805	0.08064516129032258	0.00618921308576481
YCL063W	-1	-/-	-508.05379947274923	-12719.040916211903	248	0.47619047619047616	0.08064516129032258	0.006483937518420277
YPL242C	-1	-/+	-508.9310779161751	-11515.495586764067	248	0.46511627906976744	0.08064516129032258	0.006778661951075744
YDL155W	1	+/+	-512.433739207685	-11794.262357704341	247	0.4772727272727273	0.0846774193548387	0.006778661951075744
YLR210W	1	+/+	-512.6469780448824	-12854.762704798952	247	0.4888888888888889	0.08870967741935484	0.006778661951075744
YDR219C	-1	-/-	-515.2852560803294	-12415.75632500276	248	0.4782608695652174	0.08870967741935484	0.007073386383731211
YOR073W	1	+/+	-521.1533164680004	-11945.281574122608	247	0.48936170212765956	0.09274193548387097	0.007073386383731211
YIL131C	1	+/+	-522.0366171374917	-12901.36878927797	247	0.5	0.0967741935483871	0.007073386383731211
YGL116W	1	+/+	-524.9110014736652	-11648.903725810349	247	0.5102040816326531	0.10080645161290322	0.007073386383731211
YNL206C	-1	-/-	-525.0659650526941	-12045.207936223596	248	0.5	0.10080645161290322	0.0073681108163866785
YDR146C	1	+/+	-525.0968789830804	-12814.52437119186	247	0.5098039215686274	0.10483870967741936	0.0073681108163866785
YJR092W	-1	-/+	-527.8418874405324	-11934.0454072766	248	0.5	0.10483870967741936	0.007662835249042145
YGR188C	1	+/+	-528.9818461500108	-12514.795979186893	247	0.5094339622641509	0.10887096774193548	0.007662835249042145
YPL209C	1	+/+	-529.3692168369889	-12882.149359583855	247	0.5185185185185185	0.11290322580645161	0.007662835249042145
YDL154W	-1	-/-	-533.0376095324755	-11356.095182850957	248	0.509090909090909	0.11290322580645161	0.007957559681697613
YDR501W	1	+/0	-533.5266089811921	-11238.469768054783	247	0.5178571428571429	0.11693548387096774	0.007957559681697613
YMR299C	-1	-/0	-533.9987170770764	-11322.459000729024	248	0.5087719298245614	0.11693548387096774	0.00825228411435308
YNR009W	0	0/+	-534.9950869278982	-23162.40466204565	992	0.5087719298245614	0.11693548387096774	0.00825228411435308
YPL116W	-1	-/+	-536.9164443165064	-12503.834908597171	248	0.5	0.11693548387096774	0.008547008547008548
YMR032W	-1	-/+	-539.088514957577	-12799.757896583527	248	0.4915254237288136	0.11693548387096774	0.008841732979664015
YOL069W	-1	-/+	-539.3128577694297	-11323.271962702274	248	0.48333333333333334	0.11693548387096774	0.009136457412319481
YLR383W	-1	-/-	-541.8173891752958	-10926.65565379057	248	0.47540983606557374	0.11693548387096774	0.009431181844974948
YLR103C	-1	-/+	-542.8994374200702	-12617.789234220982	248	0.46774193548387094	0.11693548387096774	0.009725906277630416
YNL088W	-1	-/-	-545.1069344952703	-11533.277169309556	248	0.4603174603174603	0.11693548387096774	0.010020630710285883
YCR092C	-1	-/-	-545.6304497569799	-12394.033090643585	248	0.453125	0.11693548387096774	0.01031535514294135
YAR008W	-1	-/-	-546.891942717135	-12171.685731217265	248	0.4461538461538462	0.11693548387096774	0.010610079575596816
YNL233W	-1	-/-	-547.0632667839527	-12765.863801103085	248	0.4393939393939394	0.11693548387096774	0.010904804008252285
YOR144C	-1	-/+	-547.2090749144554	-12817.877231672406	248	0.43283582089552236	0.11693548387096774	0.011199528440907752
YOR017W	0	0/0	-548.4849751880392	-21939.041010557674	992	0.43283582089552236	0.11693548387096774	0.011199528440907752
YHR129C	1	+/+	-548.7263830751181	-12220.098267186433	247	0.4411764705882353	0.12096774193548387	0.011199528440907752
YDL001W	0	0/-	-549.6675691381097	-21123.857305941172	992	0.4411764705882353	0.12096774193548387	0.011199528440907752
YDR240C	-1	-/-	-550.4771685898304	-12234.724832125008	248	0.43478260869565216	0.12096774193548387	0.011494252873563218
YOR330C	-1	-/-	-551.9260078556836	-12500.931613083929	248	0.42857142857142855	0.12096774193548387	0.011788977306218685
YDR499W	-1	-/-	-552.623521104455	-13066.500041894615	248	0.4225352112676056	0.12096774193548387	0.012083701738874153
YCL061C	-1	-/+	-553.0227048546076	-11469.460727956146	248	0.4166666666666667	0.12096774193548387	0.01237842617152962
YNL172W	1	+/+	-556.7864754348993	-11827.957847885787	247	0.4246575342465753	0.125	0.01237842617152962
YNL204C	0	0/-	-556.8149182358757	-23150.160524270497	992	0.4246575342465753	0.125	0.01237842617152962
YLR314C	-1	-/+	-557.2783497869968	-12786.716805785894	248	0.4189189189189189	0.125	0.012673150604185087
YHR036W	-1	-/-	-557.4832574874163	-12984.68379065767	248	0.41333333333333333	0.125	0.012967875036840553
YNL273W	1	+/+	-558.0675945058465	-13294.633702233434	247	0.42105263157894735	0.12903225806451613	0.012967875036840553
YAL047C	1	+/+	-559.4256212636828	-12431.261126060039	247	0.42857142857142855	0.13306451612903225	0.012967875036840553
YBR057C	-1	-/-	-559.9303913116455	-11943.43833245337	248	0.4230769230769231	0.13306451612903225	0.013262599469496022
YGL241W	-1	-/-	-560.0608298033476	-11149.34546167031	248	0.4177215189873418	0.13306451612903225	0.013557323902151489
YLL003W	1	+/+	-560.4680777266622	-12355.327472642064	247	0.425	0.13709677419354838	0.013557323902151489
YMR117C	-1	-/-	-560.8995875567198	-11365.495472073555	248	0.41975308641975306	0.13709677419354838	0.013852048334806955
YLR117C	-1	-/-	-561.486932117492	-12056.9499344863	248	0.4146341463414634	0.13709677419354838	0.014146772767462422
YBR081C	-1	-/-	-563.0496896356344	-11441.044027760625	248	0.40963855421686746	0.13709677419354838	0.01444149720011789
YLR135W	-1	-/-	-563.6887406483293	-13431.614008329809	248	0.40476190476190477	0.13709677419354838	0.014736221632773357
YDL005C	-1	-/-	-565.2122557163239	-12221.877392709255	248	0.4	0.13709677419354838	0.015030946065428824
YBR060C	-1	-/-	-565.9470169655979	-12443.91270423308	248	0.3953488372093023	0.13709677419354838	0.01532567049808429
YBL031W	0	0/+	-566.4386974810623	-22148.918951204978	992	0.3953488372093023	0.13709677419354838	0.01532567049808429
YDR163W	-1	-/-	-566.53907969594	-12112.61155217886	248	0.39080459770114945	0.13709677419354838	0.015620394930739759
YDL240W	0	0/-	-566.6961375102401	-21985.025148126297	992	0.39080459770114945	0.13709677419354838	0.015620394930739759
YOL115W	1	+/-	-567.2212529964745	-13973.205969061702	247	0.3977272727272727	0.14112903225806453	0.015620394930739759
YJL187C	1	+/+	-568.0920659899712	-13099.027227982879	247	0.4044943820224719	0.14516129032258066	0.015620394930739759
YIL026C	1	+/+	-571.040936127305	-11968.583356224	247	0.4111111111111111	0.14919354838709678	0.015620394930739759
YER074W-A	-1	-/-	-572.5004563033581	-10076.719328790903	248	0.4065934065934066	0.14919354838709678	0.015915119363395226
YDR208W	-1	-/-	-572.8977919965982	-12605.68089633435	248	0.40217391304347827	0.14919354838709678	0.016209843796050692
YLR182W	1	+/+	-573.4812869057059	-11365.62146646902	247	0.40860215053763443	0.1532258064516129	0.016209843796050692
YOR194C	-1	-/-	-576.113512005657	-11226.710208036005	248	0.40425531914893614	0.1532258064516129	0.01650456822870616
YLR131C	1	+/+	-576.5806719511747	-12475.880446139723	247	0.4105263157894737	0.15725806451612903	0.01650456822870616
YPR031W	-1	-/-	-576.7221919894218	-12474.508441075683	248	0.40625	0.15725806451612903	0.016799292661361626
YPL269W	-1	-/+	-576.9151580780745	-12032.56719494611	248	0.4020618556701031	0.15725806451612903	0.017094017094017096
YDR052C	-1	-/+	-577.851229198277	-11964.965283039957	248	0.3979591836734694	0.15725806451612903	0.017388741526672562
YLR277C	-1	-/-	-578.2121201492846	-12250.223442364484	248	0.3939393939393939	0.15725806451612903	0.01768346595932803
YOR038C	-1	-/-	-578.5648203715682	-12151.338353998959	248	0.39	0.15725806451612903	0.017978190391983496
YBR112C	-1	-/-	-578.5857314392924	-12049.18761280179	248	0.38613861386138615	0.15725806451612903	0.018272914824638962
YDR176W	-1	-/-	-578.7654885053635	-11988.65199264139	248	0.38235294117647056	0.15725806451612903	0.01856763925729443
YMR179W	-1	-/-	-581.5888383537531	-12721.44799874723	248	0.3786407766990291	0.15725806451612903	0.018862363689949896
YPL254W	-1	-/-	-584.4646833688021	-13477.627723634243	248	0.375	0.15725806451612903	0.019157088122605363
YPL155C	1	+/-	-584.76219272241	-12925.718138102442	247	0.38095238095238093	0.16129032258064516	0.019157088122605363
YFR038W	0	0/-	-584.8517699502409	-23461.345475246664	992	0.38095238095238093	0.16129032258064516	0.019157088122605363
YKL012W	-1	-/-	-586.4015655964613	-14052.665271259844	248	0.37735849056603776	0.16129032258064516	0.019451812555260833
YGR098C	1	+/+	-587.116241697222	-12478.467308882624	247	0.38317757009345793	0.16532258064516128	0.019451812555260833
YDL030W	-1	-/-	-587.2320463098586	-13571.707059774548	248	0.37962962962962965	0.16532258064516128	0.0197465369879163
YCL005W-A	-1	-/-	-587.3902015686035	-9759.395419239998	248	0.3761467889908257	0.16532258064516128	0.020041261420571766
YPL192C	-1	-/-	-587.6756486147642	-11483.421433944255	248	0.37272727272727274	0.16532258064516128	0.020335985853227233
YJL176C	-1	-/-	-587.9909520149231	-11878.170161731541	248	0.36936936936936937	0.16532258064516128	0.0206307102858827
YHR115C	1	+/+	-589.1023386083543	-12492.879887167364	247	0.375	0.1693548387096774	0.0206307102858827
YML109W	-1	-/+	-589.3527970984578	-12258.008317872882	248	0.37168141592920356	0.1693548387096774	0.020925434718538166
YNL309W	1	+/+	-590.1478603258729	-11791.97095669806	247	0.37719298245614036	0.17338709677419356	0.020925434718538166
YLR313C	-1	-/+	-591.2211644127965	-12057.983225192875	248	0.3739130434782609	0.17338709677419356	0.021220159151193633
YAL034W-A	-1	-/+	-591.4819627329707	-11507.47377941385	248	0.3706896551724138	0.17338709677419356	0.0215148835838491
YKL042W	-1	-/-	-591.6146998479962	-12422.437425300479	248	0.36752136752136755	0.17338709677419356	0.02180960801650457
YDR409W	-1	-/-	-593.0814944207668	-10981.733402926475	248	0.3644067796610169	0.17338709677419356	0.022104332449160036
YHR023W	-1	-/+	-593.7077263519168	-11741.397953595966	248	0.36134453781512604	0.17338709677419356	0.022399056881815503
YLR045C	1	+/+	-593.8225721865892	-12205.82340246439	247	0.36666666666666664	0.1774193548387097	0.022399056881815503
YPR120C	1	+/+	-594.3959599211812	-13557.348346874118	247	0.371900826446281	0.1814516129032258	0.022399056881815503
YMR277W	-1	-/-	-602.5260192453861	-13934.435520246625	248	0.36885245901639346	0.1814516129032258	0.02269378131447097
YDR179C	-1	-/-	-603.7724017798901	-12573.985792990774	248	0.36585365853658536	0.1814516129032258	0.022988505747126436
YNL272C	-1	-/-	-603.9931006729603	-12515.088510468602	248	0.3629032258064516	0.1814516129032258	0.023283230179781903
YDR523C	-1	-/-	-605.332688882947	-11683.381364323199	248	0.36	0.1814516129032258	0.02357795461243737
YGL113W	-1	-/-	-605.5684339776635	-11722.689739882946	248	0.35714285714285715	0.1814516129032258	0.023872679045092837
YOR026W	1	+/+	-605.6753008961678	-12995.867160052061	247	0.36220472440944884	0.18548387096774194	0.023872679045092837
YLR087C	0	0/-	-606.5567330690101	-20583.15207070764	992	0.36220472440944884	0.18548387096774194	0.023872679045092837
YDR104C	0	0/-	-607.8111933590844	-24420.34536640346	992	0.36220472440944884	0.18548387096774194	0.023872679045092837
YMR127C	-1	-/-	-611.1165849268436	-13671.74261713028	248	0.359375	0.18548387096774194	0.024167403477748307
YBL035C	-1	-/-	-611.9917452484369	-13258.85952718556	248	0.35658914728682173	0.18548387096774194	0.024462127910403773
YNL166C	-1	-/-	-612.2986805588007	-15092.103496327996	248	0.35384615384615387	0.18548387096774194	0.02475685234305924
YDR200C	-1	-/-	-612.3057896494865	-12711.616514775902	248	0.3511450381679389	0.18548387096774194	0.025051576775714707
YLR319C	-1	-/+	-612.5501409769058	-12702.121804088354	248	0.3484848484848485	0.18548387096774194	0.025346301208370173
YDR227W	-1	-/-	-613.1741597093642	-12354.234304074198	248	0.3458646616541353	0.18548387096774194	0.02564102564102564
YNL039W	-1	-/-	-613.2545983046293	-12943.293357063085	248	0.34328358208955223	0.18548387096774194	0.025935750073681107
YDR201W	1	+/-	-613.6198090016842	-12469.650111541152	247	0.34814814814814815	0.18951612903225806	0.025935750073681107
YER180C-A	-1	-/0	-613.7525669932365	-10330.3901425004	248	0.34558823529411764	0.18951612903225806	0.026230474506336577
YOL070C	0	0/+	-614.1335922414437	-23375.22759100981	992	0.34558823529411764	0.18951612903225806	0.026230474506336577
YDL117W	-1	-/+	-614.3036315143108	-12484.976472780108	248	0.34306569343065696	0.18951612903225806	0.026525198938992044
YMR207C	-1	-/-	-614.4351002573967	-11656.45604031533	248	0.34057971014492755	0.18951612903225806	0.02681992337164751
YLR071C	-1	-/-	-614.8953815251589	-13595.229985520244	248	0.3381294964028777	0.18951612903225806	0.027114647804302977
YLR368W	-1	-/-	-615.6755302771926	-14391.889305725694	248	0.3357142857142857	0.18951612903225806	0.027409372236958444
YLR227C	0	0/-	-615.7534456625581	-23559.952401833143	992	0.3357142857142857	0.18951612903225806	0.027409372236958444
YJL087C	-1	-/-	-616.06007117033	-13031.14118950069	248	0.3333333333333333	0.18951612903225806	0.02770409666961391
YDR386W	-1	-/+	-616.4944822341204	-13692.844623636454	248	0.33098591549295775	0.18951612903225806	0.027998821102269377
YIR023W	-1	-/-	-619.1657577157021	-12622.828175354749	248	0.32867132867132864	0.18951612903225806	0.028293545534924844
YGR270W	-1	-/-	-619.2142013758421	-13755.488743305206	248	0.3263888888888889	0.18951612903225806	0.028588269967580314
YHR120W	-1	-/-	-619.4897138774395	-13322.593787766993	248	0.32413793103448274	0.18951612903225806	0.02888299440023578
YKR095W-A	-1	-/-	-620.8077025413513	-9951.231939554214	248	0.3219178082191781	0.18951612903225806	0.029177718832891247
YBR264C	0	0/0	-621.0488713532686	-22616.076878423803	992	0.3219178082191781	0.18951612903225806	0.029177718832891247
YBR275C	-1	-/+	-622.3036390095949	-11918.082121305168	248	0.3197278911564626	0.18951612903225806	0.029472443265546714
YDR159W	1	+/+	-622.3559497892857	-12497.16556854546	247	0.32432432432432434	0.1935483870967742	0.029472443265546714
YDR463W	-1	-/-	-622.3684886842966	-13381.44953520596	248	0.3221476510067114	0.1935483870967742	0.02976716769820218
YPL096C-A	-1	-/-	-622.4321469664574	-9791.686117649078	248	0.32	0.1935483870967742	0.030061892130857647
YMR172W	-1	-/-	-623.7406787127256	-12645.686280176044	248	0.31788079470198677	0.1935483870967742	0.030356616563513114
YMR268C	-1	-/-	-624.2226351611316	-12328.245244640857	248	0.3157894736842105	0.1935483870967742	0.03065134099616858
YHR152W	1	+/+	-624.6271773725748	-13548.888573363423	247	0.3202614379084967	0.1975806451612903	0.03065134099616858
YNL216W	-1	-/-	-624.8269031606615	-13896.291300546378	248	0.3181818181818182	0.1975806451612903	0.03094606542882405
YGR179C	-1	-/-	-624.9516135305166	-13605.869799040258	248	0.3161290322580645	0.1975806451612903	0.031240789861479518
YDL017W	-1	-/+	-626.6661043167114	-13001.029936596751	248	0.3141025641025641	0.1975806451612903	0.03153551429413498
YKL092C	-1	-/+	-626.891455963254	-12795.789306901395	248	0.31210191082802546	0.1975806451612903	0.03183023872679045
YML097C	-1	-/-	-627.1992491260171	-14025.698914319277	248	0.310126582278481	0.1975806451612903	0.03212496315944592
YLR373C	0	0/-	-627.256715495605	-23477.74533768883	992	0.310126582278481	0.1975806451612903	0.03212496315944592
YLR318W	-1	-/-	-628.2991190627217	-13082.405506804585	248	0.3081761006289308	0.1975806451612903	0.032419687592101384
YFL008W	1	+/+	-628.361678916961	-12894.249302316457	247	0.3125	0.20161290322580644	0.032419687592101384
YJR055W	-1	-/-	-628.4156014695764	-13587.827053122222	248	0.3105590062111801	0.20161290322580644	0.032714412024756855
YER032W	-1	-/-	-628.5543275512755	-11597.386128369719	248	0.30864197530864196	0.20161290322580644	0.03300913645741232
YLR442C	-1	-/-	-628.6323944106698	-13543.619741924107	248	0.3067484662576687	0.20161290322580644	0.03330386089006779
YKR010C	0	0/-	-628.8463475173339	-22208.84456597455	992	0.3067484662576687	0.20161290322580644	0.03330386089006779
YGR099W	-1	-/-	-628.8822698993608	-12625.412687032484	248	0.3048780487804878	0.20161290322580644	0.03359858532272325
YJL201W	-1	-/-	-628.9149303436279	-12701.930587135255	248	0.30303030303030304	0.20161290322580644	0.03389330975537872
YOR304W	-1	-/-	-630.2757396362722	-13294.912823777646	248	0.30120481927710846	0.20161290322580644	0.03418803418803419
YJL041W	-1	-/-	-630.702015414834	-12152.440561972558	248	0.2994011976047904	0.20161290322580644	0.034482758620689655
YDR191W	-1	-/-	-631.1571081094444	-13255.574893113226	248	0.2976190476190476	0.20161290322580644	0.034777483053345125
YMR164C	-1	-/-	-632.6658455580473	-12310.239951364696	248	0.2958579881656805	0.20161290322580644	0.03507220748600059
YPL128C	-1	-/-	-632.9519165419042	-14381.334784697741	248	0.29411764705882354	0.20161290322580644	0.03536693191865606
YER100W	-1	-/-	-633.0103868916631	-12981.930529795587	248	0.29239766081871343	0.20161290322580644	0.03566165635131152
YMR125W	-1	-/-	-633.0285620987415	-13087.172823503613	248	0.29069767441860467	0.20161290322580644	0.03595638078396699
YDR013W	-1	-/+	-633.3125141821802	-13214.085846452974	248	0.28901734104046245	0.20161290322580644	0.036251105216622455
YOR195W	1	+/+	-634.0601408518851	-13105.267460122705	247	0.29310344827586204	0.2056451612903226	0.036251105216622455
YJL074C	1	+/+	-634.1808972358704	-13254.195114195347	247	0.29714285714285715	0.20967741935483872	0.036251105216622455
YKL190W	-1	-/-	-634.665773011744	-13069.530231393874	248	0.29545454545454547	0.20967741935483872	0.036545829649277925
YJL194W	-1	-/+	-635.1836633533239	-13001.488163029775	248	0.2937853107344633	0.20967741935483872	0.036840554081933395
YBR123C	-1	-/-	-635.5994920656085	-13076.157477576286	248	0.29213483146067415	0.20967741935483872	0.03713527851458886
YPR046W	-1	-/+	-636.4256962537766	-13496.838621351868	248	0.2905027932960894	0.20967741935483872	0.03743000294724433
YMR270C	-1	-/-	-636.9266699403524	-13819.443879052997	248	0.28888888888888886	0.20967741935483872	0.03772472737989979
YOR313C	-1	-/-	-637.7843354418874	-13002.058102514595	248	0.287292817679558	0.20967741935483872	0.03801945181255526
YGR169C-A	0	0/-	-637.8415618687868	-18595.814432621002	992	0.287292817679558	0.20967741935483872	0.03801945181255526
YNL304W	-1	-/-	-637.8965651094913	-12293.166767891496	248	0.2857142857142857	0.20967741935483872	0.038314176245210725
YBR215W	1	+/+	-638.735293827951	-13934.764427565038	247	0.2896174863387978	0.21370967741935484	0.038314176245210725
YCL012C	0	0/0	-639.3315725922585	-18476.94071571529	992	0.2896174863387978	0.21370967741935484	0.038314176245210725
YKR028W	1	+/+	-639.4831690564752	-12848.10748322308	247	0.29347826086956524	0.21774193548387097	0.038314176245210725
YIL140W	-1	-/+	-640.1185279041529	-12474.201183553785	248	0.2918918918918919	0.21774193548387097	0.038608900677866195
YLR272C	1	+/+	-640.4443078637123	-13941.522609993815	247	0.2956989247311828	0.2217741935483871	0.038608900677866195
YDR464W	-1	-/0	-640.7654490619898	-13083.116445817053	248	0.29411764705882354	0.2217741935483871	0.038903625110521665
YML061C	-1	-/-	-642.0666467808187	-11800.468532141298	248	0.2925531914893617	0.2217741935483871	0.03919834954317713
YOR191W	-1	-/-	-642.0806942880154	-12784.14916612953	248	0.291005291005291	0.2217741935483871	0.0394930739758326
YBR049C	-1	-/-	-642.5567979961634	-13264.548721812665	248	0.2894736842105263	0.2217741935483871	0.03978779840848806
YLL002W	-1	-/-	-642.9097876399755	-12852.363128453493	248	0.2879581151832461	0.2217741935483871	0.04008252284114353
YMR048W	1	+/+	-643.1957400254905	-13506.686253961176	247	0.2916666666666667	0.22580645161290322	0.04008252284114353
YGR196C	0	0/0	-644.009836602956	-25021.382543904707	992	0.2916666666666667	0.22580645161290322	0.04008252284114353
YHR149C	0	0/+	-644.2800994850695	-24437.093630243093	992	0.2916666666666667	0.22580645161290322	0.04008252284114353
YNL097C-B	0	0/0	-646.0874032378197	-18984.581850316375	992	0.2916666666666667	0.22580645161290322	0.04008252284114353
YNL218W	-1	-/-	-646.8759931623936	-13749.151915848255	248	0.29015544041450775	0.22580645161290322	0.040377247273798995
YOL095C	-1	-/-	-647.5628419816494	-12522.520391345024	248	0.28865979381443296	0.22580645161290322	0.040671971706454466
YJR090C	1	+/+	-648.5588790997863	-14012.546272717416	247	0.2923076923076923	0.22983870967741934	0.040671971706454466
YBR233W	0	0/-	-648.7247436270118	-23097.11599116749	992	0.2923076923076923	0.22983870967741934	0.040671971706454466
YFR048W	-1	-/-	-649.6842768862844	-12734.708025496453	248	0.29081632653061223	0.22983870967741934	0.04096669613910993
YBL063W	1	+/+	-650.6615636199713	-12742.728603031486	247	0.29441624365482233	0.23387096774193547	0.04096669613910993
YGL201C	-1	-/+	-651.0047983787954	-14314.82158633694	248	0.29292929292929293	0.23387096774193547	0.0412614205717654
YIL144W	-1	-/+	-651.079987719655	-13497.818856783211	248	0.2914572864321608	0.23387096774193547	0.04155614500442087
YDL113C	-1	-/-	-651.7105414271355	-14968.731164511293	248	0.29	0.23387096774193547	0.04185086943707633
YJL006C	-1	-/-	-651.8117950595915	-13277.875695809722	248	0.2885572139303483	0.23387096774193547	0.0421455938697318
YNL298W	1	+/+	-652.1858780607581	-14183.526318587363	247	0.29207920792079206	0.23790322580645162	0.0421455938697318
YOR301W	-1	-/+	-653.1021806299686	-13334.81297929585	248	0.29064039408866993	0.23790322580645162	0.042440318302387266
YMR001C	-1	-/+	-653.4218007437885	-13904.995552364737	248	0.28921568627450983	0.23790322580645162	0.042735042735042736
YBL084C	1	+/+	-653.4974674768746	-13447.25329181552	247	0.2926829268292683	0.24193548387096775	0.042735042735042736
YOL076W	-1	-/-	-653.6724250391126	-13516.422411762178	248	0.2912621359223301	0.24193548387096775	0.0430297671676982
YPL100W	-1	-/-	-654.0214241594076	-13745.072352916002	248	0.2898550724637681	0.24193548387096775	0.04332449160035367
YKR090W	-1	-/-	-654.2059949934483	-12665.49977952987	248	0.28846153846153844	0.24193548387096775	0.04361921603300914
YHR090C	-1	-/-	-654.5219937860966	-13620.157712325454	248	0.28708133971291866	0.24193548387096775	0.0439139404656646
YNL283C	-1	-/-	-654.6689246073365	-12995.462300382555	248	0.2857142857142857	0.24193548387096775	0.04420866489832007
YBL104C	0	0/-	-654.8252098560333	-23662.959732737858	992	0.2857142857142857	0.24193548387096775	0.04420866489832007
YMR227C	1	+/-	-654.9639864545316	-13320.454305881634	247	0.2890995260663507	0.24596774193548387	0.04420866489832007
YJR119C	-1	-/-	-655.0834264867008	-13665.543862134218	248	0.28773584905660377	0.24596774193548387	0.044503389330975536
YNL072W	-1	-/-	-655.2710355296731	-12671.813433546573	248	0.2863849765258216	0.24596774193548387	0.044798113763631006
YMR204C	-1	-/-	-655.4025382846594	-13371.272087872028	248	0.2850467289719626	0.24596774193548387	0.04509283819628647
YBL023C	-1	-/+	-656.1591641008854	-13622.423888601363	248	0.2837209302325581	0.24596774193548387	0.04538756262894194
YNL102W	-1	-/+	-656.33911793679	-12896.803437698632	248	0.2824074074074074	0.24596774193548387	0.04568228706159741
YCL014W	-1	-/+	-656.3706145957112	-12658.226499952376	248	0.28110599078341014	0.24596774193548387	0.04597701149425287
YDR108W	-1	-/-	-656.9871113598347	-12698.598032057285	248	0.2798165137614679	0.24596774193548387	0.04627173592690834
YNL290W	-1	-/-	-657.0025897920132	-14506.840408816934	248	0.2785388127853881	0.24596774193548387	0.046566460359563806
YBL014C	-1	-/-	-657.4910030066967	-14328.616998203099	248	0.2772727272727273	0.24596774193548387	0.046861184792219276
YMR065W	-1	-/-	-657.584697175771	-13654.963721677661	248	0.27601809954751133	0.24596774193548387	0.04715590922487474
YDR325W	1	+/+	-657.5981895774603	-13072.29925448168	247	0.27927927927927926	0.25	0.04715590922487474
YBR245C	-1	-/-	-657.9576030746102	-13301.520761705935	248	0.27802690582959644	0.25	0.04745063365753021
YPR095C	-1	-/-	-658.1246657073498	-12346.746273815632	248	0.2767857142857143	0.25	0.04774535809018567
YML111W	0	0/-	-658.3426804719493	-23862.06512801815	992	0.2767857142857143	0.25	0.04774535809018567
YIL106W	1	+/+	-658.3945983052254	-13235.673283711076	247	0.28	0.2540322580645161	0.04774535809018567
YPR186C	-1	-/-	-658.5072622783482	-13275.427279803902	248	0.27876106194690264	0.2540322580645161	0.04804008252284114
YAL021C	1	+/+	-659.3131866008043	-12125.484760060906	247	0.28193832599118945	0.25806451612903225	0.04804008252284114
YLR114C	-1	-/-	-659.9175793081522	-12929.178816117346	248	0.2807017543859649	0.25806451612903225	0.04833480695549661
YFL017C	0	0/-	-660.2710121106356	-24122.51085538417	992	0.2807017543859649	0.25806451612903225	0.04833480695549661
YBR195C	-1	-/-	-660.56979380548	-13405.801961876452	248	0.2794759825327511	0.25806451612903225	0.04862953138815208
YCR084C	-1	-/-	-661.0156937465072	-13771.819192029536	248	0.2782608695652174	0.25806451612903225	0.04892425582080755
YHR166C	1	+/+	-661.0205984860659	-13836.962639272213	247	0.2813852813852814	0.2620967741935484	0.04892425582080755
YMR240C	-1	-/-	-661.2530967965722	-14259.509775374085	248	0.2801724137931034	0.2620967741935484	0.04921898025346301
YJR112W	-1	-/-	-662.5642017945647	-14143.966000944376	248	0.27896995708154504	0.2620967741935484	0.04951370468611848
YMR036C	1	+/+	-663.1665921919048	-12961.22088823095	247	0.28205128205128205	0.2661290322580645	0.04951370468611848
YHR077C	-1	-/-	-663.6375167816877	-12878.596111916006	248	0.28085106382978725	0.2661290322580645	0.04980842911877394
YER093C	-1	-/-	-664.1433316469193	-13630.811116918921	248	0.2796610169491525	0.2661290322580645	0.050103153551429414
YLL004W	-1	-/-	-664.2628952264786	-14588.114251106977	248	0.27848101265822783	0.2661290322580645	0.050397877984084884
YHR199C-A	0	0/-	-665.2309635877609	-18589.677940011024	992	0.27848101265822783	0.2661290322580645	0.050397877984084884
YOL054W	-1	-/-	-665.8841549828649	-13502.719806581736	248	0.2773109243697479	0.2661290322580645	0.05069260241674035
YDR485C	-1	-/-	-666.0052730925381	-13886.116618882865	248	0.27615062761506276	0.2661290322580645	0.05098732684939582
YPL112C	-1	-/-	-666.5112430155277	-14779.481881462038	248	0.275	0.2661290322580645	0.05128205128205128
YIL143C	1	+/-	-666.6179106086493	-12663.207480248064	247	0.27800829875518673	0.2701612903225806	0.05128205128205128
YDR458C	0	0/0	-666.6718237567693	-23405.189601011574	992	0.27800829875518673	0.2701612903225806	0.05128205128205128
YLR320W	-1	-/-	-667.0395532250404	-12969.164597541094	248	0.2768595041322314	0.2701612903225806	0.05157677571470675
YPL122C	1	+/-	-667.9830676913261	-14522.454587817192	247	0.27983539094650206	0.27419354838709675	0.05157677571470675
YIL130W	0	0/-	-668.1536093032919	-24584.48203112511	992	0.27983539094650206	0.27419354838709675	0.05157677571470675
YDR217C	-1	-/+	-668.3442599624395	-13416.847323641181	248	0.2786885245901639	0.27419354838709675	0.051871500147362214
YDR166C	-1	-/-	-669.2733134888113	-14132.016161840409	248	0.27755102040816326	0.27419354838709675	0.052166224580017684
YJL110C	-1	-/-	-669.9831053465605	-13694.797049812973	248	0.2764227642276423	0.27419354838709675	0.052460949012673154
YDR362C	-1	-/-	-670.1559784710407	-13467.128597706556	248	0.27530364372469635	0.27419354838709675	0.05275567344532862
YHR119W	-1	-/-	-670.8590041995049	-14074.59882735461	248	0.27419354838709675	0.27419354838709675	0.05305039787798409
YDR419W	-1	-/+	-670.941165857017	-12678.178311631083	248	0.27309236947791166	0.27419354838709675	0.05334512231063955
YLR386W	-1	-/-	-671.2462985254824	-12457.821548674256	248	0.272	0.27419354838709675	0.05363984674329502
YKL139W	-1	-/-	-671.3439961224794	-13457.004562422633	248	0.27091633466135456	0.27419354838709675	0.053934571175950484
YKR060W	-1	-/-	-671.3451283499599	-15970.090964645147	248	0.2698412698412698	0.27419354838709675	0.054229295608605954
YJL085W	-1	-/-	-671.4256405681372	-12840.733942300081	248	0.26877470355731226	0.27419354838709675	0.05452402004126142
YPL133C	-1	-/-	-671.4686630442739	-14198.419825017452	248	0.2677165354330709	0.27419354838709675	0.05481874447391689
YOR074C	-1	-/-	-671.7583373002708	-13034.314191803336	248	0.26666666666666666	0.27419354838709675	0.05511346890657236
YML065W	-1	-/+	-671.8978313431144	-13691.10632391274	248	0.265625	0.27419354838709675	0.05540819333922782
YGR246C	-1	-/-	-671.9357075504959	-13901.635407265276	248	0.26459143968871596	0.27419354838709675	0.05570291777188329
YPR070W	-1	-/-	-672.1609040684998	-13008.873135689646	248	0.26356589147286824	0.27419354838709675	0.055997642204538754
YDL115C	-1	-/0	-672.3835668042302	-15044.656911991537	248	0.2625482625482625	0.27419354838709675	0.056292366637194224
YDL179W	0	0/+	-672.5670140432194	-23718.86409070948	992	0.2625482625482625	0.27419354838709675	0.056292366637194224
YMR075W	-1	-/-	-672.6240709871054	-12903.495355680585	248	0.26153846153846155	0.27419354838709675	0.05658709106984969
YLR376C	-1	-/-	-673.6293434649706	-13126.774381533265	248	0.26053639846743293	0.27419354838709675	0.05688181550250516
YKL033W	0	0/-	-674.2011513002217	-24299.370649906807	992	0.26053639846743293	0.27419354838709675	0.05688181550250516
YBL008W	-1	-/-	-674.2436980828643	-12996.426181010902	248	0.2595419847328244	0.27419354838709675	0.05717653993516063
YOL135C	-1	-/-	-675.1902540661395	-13410.115684160963	248	0.2585551330798479	0.27419354838709675	0.05747126436781609
YLL031C	-1	-/-	-675.2371112667024	-12982.37168026343	248	0.25757575757575757	0.27419354838709675	0.05776598880047156
YNR023W	-1	-/-	-675.3793555498123	-14015.51242576912	248	0.25660377358490566	0.27419354838709675	0.058060713233127025
YLL013C	-1	-/-	-675.410316079855	-12263.845561455935	248	0.2556390977443609	0.27419354838709675	0.058355437665782495
YJR110W	-1	-/-	-675.5589409209788	-14094.261992853135	248	0.2546816479400749	0.27419354838709675	0.05865016209843796
YJR097W	-1	-/-	-676.0606040805578	-15689.292538046837	248	0.2537313432835821	0.27419354838709675	0.05894488653109343
YKL090W	0	0/-	-676.9379507191479	-24316.79027951695	992	0.2537313432835821	0.27419354838709675	0.05894488653109343
YDL209C	-1	-/-	-677.1136497855186	-13276.013122022152	248	0.2527881040892193	0.27419354838709675	0.0592396109637489
YLR274W	-1	-/-	-677.3713251277804	-14364.252146050334	248	0.2518518518518518	0.27419354838709675	0.05953433539640436
YBR098W	-1	-/+	-677.4428816437721	-13482.724078729749	248	0.25092250922509224	0.27419354838709675	0.05982905982905983
YNL047C	-1	-/-	-677.7860680148005	-13276.729962192476	248	0.25	0.27419354838709675	0.060123784261715295
YOL078W	-1	-/-	-678.3443920314312	-13176.762251272798	248	0.2490842490842491	0.27419354838709675	0.060418508694370765
YMR153W	-1	-/+	-679.4346587657928	-13592.722626574337	248	0.24817518248175183	0.27419354838709675	0.06071323312702623
YML064C	1	+/+	-679.6967507451773	-13404.45991729945	247	0.2509090909090909	0.2782258064516129	0.06071323312702623
YDR121W	-1	-/-	-680.1805626377463	-14210.781755961478	248	0.25	0.2782258064516129	0.0610079575596817
YDR351W	0	0/-	-680.443939329125	-22988.144788951613	992	0.25	0.2782258064516129	0.0610079575596817
YCR042C	1	+/-	-680.4826137572527	-13312.666572198272	247	0.2527075812274368	0.28225806451612906	0.0610079575596817
YJR089W	1	+/+	-681.7870782911777	-13852.359014600515	247	0.25539568345323743	0.2862903225806452	0.0610079575596817
YLR457C	0	0/-	-681.9477882888168	-23688.672433646396	992	0.25539568345323743	0.2862903225806452	0.0610079575596817
YJR022W	-1	-/-	-682.0696682110429	-13032.836643643677	248	0.25448028673835127	0.2862903225806452	0.06130268199233716
YMR213W	-1	-/-	-682.0867968071252	-13862.468088694848	248	0.25357142857142856	0.2862903225806452	0.06159740642499263
YNL059C	-1	-/-	-682.1891717687249	-13528.118939321488	248	0.2526690391459075	0.2862903225806452	0.0618921308576481
YJR043C	-1	-/-	-682.474511295557	-13840.45024092123	248	0.25177304964539005	0.2862903225806452	0.062186855290303565
YER111C	1	+/+	-682.5498948693275	-13824.484330236912	247	0.254416961130742	0.2903225806451613	0.062186855290303565
YLR357W	-1	-/-	-683.3784857690334	-14320.782193742692	248	0.2535211267605634	0.2903225806451613	0.062481579722959035
YDR528W	0	0/-	-683.4609670648351	-24286.237230653875	992	0.2535211267605634	0.2903225806451613	0.062481579722959035
YPL101W	-1	-/-	-684.3856238350272	-14146.755132485181	248	0.25263157894736843	0.2903225806451613	0.0627763041556145
YDR180W	1	+/+	-684.6605491787195	-13594.330733001232	247	0.25524475524475526	0.29435483870967744	0.0627763041556145
YDR075W	-1	-/-	-684.9114423245192	-14184.598804488778	248	0.25435540069686413	0.29435483870967744	0.06307102858826996
YLR341W	0	0/-	-685.0366316325963	-22557.0797935389	992	0.25435540069686413	0.29435483870967744	0.06307102858826996
YLR223C	-1	-/-	-685.591541595757	-14376.3683806099	248	0.2534722222222222	0.29435483870967744	0.06336575302092544
YPL208W	-1	-/-	-685.6839665174484	-13968.638373851776	248	0.25259515570934254	0.29435483870967744	0.0636604774535809
YHR154W	-1	-/-	-685.6904129385948	-13968.689963720739	248	0.2517241379310345	0.29435483870967744	0.06395520188623637
YOR217W	-1	-/+	-685.8610512837768	-14768.996581040323	248	0.2508591065292096	0.29435483870967744	0.06424992631889184
YHR151C	0	0/0	-686.0238815005869	-22758.79961413471	992	0.2508591065292096	0.29435483870967744	0.06424992631889184
YDR301W	-1	-/-	-686.252979055047	-12902.021476380527	248	0.25	0.29435483870967744	0.0645446507515473
YNR026C	-1	-/-	-686.4276254624128	-13694.26660054177	248	0.24914675767918087	0.29435483870967744	0.06483937518420277
YIR010W	-1	-/+	-686.5861497148871	-14335.184983693063	248	0.24829931972789115	0.29435483870967744	0.06513409961685823
YLR309C	-1	-/-	-687.0352209210396	-14305.553427614272	248	0.24745762711864408	0.29435483870967744	0.06542882404951371
YDR439W	-1	-/-	-687.4105626642704	-13684.683415457606	248	0.24662162162162163	0.29435483870967744	0.06572354848216917
YOR058C	1	+/+	-687.6157687269151	-13467.143985865638	247	0.24915824915824916	0.29838709677419356	0.06572354848216917
YOR127W	-1	-/+	-687.7421269118786	-13744.946846742183	248	0.2483221476510067	0.29838709677419356	0.06601827291482464
YNL222W	-1	-/-	-688.2162880375981	-13538.872244477272	248	0.24749163879598662	0.29838709677419356	0.06631299734748011
YDR079C-A	-1	-/-	-688.5360197424889	-11253.340620100498	248	0.24666666666666667	0.29838709677419356	0.06660772178013558
YGR140W	1	+/+	-688.6994601488113	-13319.383040241897	247	0.24916943521594684	0.3024193548387097	0.06660772178013558
YLR190W	-1	-/-	-688.7277421355247	-13134.925460718572	248	0.24834437086092714	0.3024193548387097	0.06690244621279104
YLR127C	1	+/+	-688.7652298510075	-14119.928686119616	247	0.2508250825082508	0.3064516129032258	0.06690244621279104
YDL105W	-1	-/-	-688.8363630771637	-12784.366043951362	248	0.25	0.3064516129032258	0.0671971706454465
YLR212C	1	+/+	-688.838718354702	-13873.956437621266	247	0.25245901639344265	0.31048387096774194	0.0671971706454465
YDR532C	-1	-/0	-689.425689548254	-12727.871954649687	248	0.25163398692810457	0.31048387096774194	0.06749189507810198
YKR004C	0	0/-	-689.5440852371976	-23252.06693097297	992	0.25163398692810457	0.31048387096774194	0.06749189507810198
YJR138W	0	0/-	-689.8794422578067	-23937.894244825467	992	0.25163398692810457	0.31048387096774194	0.06749189507810198
YPR034W	-1	-/-	-689.9888806119561	-14431.316209159791	248	0.250814332247557	0.31048387096774194	0.06778661951075744
YKL189W	-1	-/-	-690.1667757630348	-15091.172971621156	248	0.25	0.31048387096774194	0.0680813439434129
YBR180W	0	0/-	-690.3292341511697	-22913.320773785934	992	0.25	0.31048387096774194	0.0680813439434129
YKL108W	-1	-/+	-690.6172195225954	-12957.988770917058	248	0.24919093851132687	0.31048387096774194	0.06837606837606838
YJL127C-B	0	0/-	-691.3752909600735	-19486.898233175278	992	0.24919093851132687	0.31048387096774194	0.06837606837606838
YLR084C	-1	-/+	-691.5986293181777	-13665.488278336823	248	0.24838709677419354	0.31048387096774194	0.06867079280872385
YGR217W	-1	-/-	-691.7724012434483	-12816.780281495303	248	0.24758842443729903	0.31048387096774194	0.06896551724137931
YER164W	-1	-/-	-692.2226449400187	-13799.317144066095	248	0.2467948717948718	0.31048387096774194	0.06926024167403477
YIL004C	-1	-/-	-692.5832440257072	-13459.833689302206	248	0.24600638977635783	0.31048387096774194	0.06955496610669025
YLR263W	-1	-/-	-693.1379446983337	-14174.104415867478	248	0.24522292993630573	0.31048387096774194	0.06984969053934571
YGL244W	-1	-/-	-693.2099941521883	-12743.571872636676	248	0.24444444444444444	0.31048387096774194	0.07014441497200118
YNL262W	-1	-/+	-693.5218417048454	-13350.54785810411	248	0.24367088607594936	0.31048387096774194	0.07043913940465664
YOR241W	-1	-/0	-694.1984008550644	-15279.716312300414	248	0.24290220820189273	0.31048387096774194	0.07073386383731212
YLR032W	-1	-/-	-695.0304384678602	-12600.9937299788	248	0.24213836477987422	0.31048387096774194	0.07102858826996758
YLR096W	-1	-/-	-695.0752046853304	-13447.473158854991	248	0.2413793103448276	0.31048387096774194	0.07132331270262304
YDR416W	-1	-/-	-695.0948902070522	-13813.944146752357	248	0.240625	0.31048387096774194	0.07161803713527852
YBL085W	-1	-/-	-695.3851196318865	-13141.423393212259	248	0.2398753894080997	0.31048387096774194	0.07191276156793398
YJL156C	-1	-/-	-695.9522251933813	-12899.18183587864	248	0.2391304347826087	0.31048387096774194	0.07220748600058945
YLR321C	1	+/-	-696.5672960281372	-14635.216288536787	247	0.24148606811145512	0.31451612903225806	0.07220748600058945
YIL132C	-1	-/-	-696.7174124568701	-13510.428466804326	248	0.24074074074074073	0.31451612903225806	0.07250221043324491
YNL138W-A	0	0/-	-696.808729916811	-19510.85646185279	992	0.24074074074074073	0.31451612903225806	0.07250221043324491
YDR303C	-1	-/-	-696.8296367675066	-13995.227098837495	248	0.24	0.31451612903225806	0.07279693486590039
YBL100W-C	0	0/0	-697.0638810098171	-19517.97305305302	992	0.24	0.31451612903225806	0.07279693486590039
YJL203W	-1	-/-	-697.3271776288748	-13762.314940199256	248	0.2392638036809816	0.31451612903225806	0.07309165929855585
YPR018W	-1	-/-	-697.6755370497704	-13383.497640877962	248	0.23853211009174313	0.31451612903225806	0.07338638373121131
YPR189W	-1	-/-	-697.8236571550369	-13958.230796679854	248	0.23780487804878048	0.31451612903225806	0.07368110816386679
YLL021W	-1	-/+	-698.1383320093155	-14259.305116191506	248	0.23708206686930092	0.31451612903225806	0.07397583259652225
YJL061W	-1	-/-	-698.4472765699029	-15089.131193391979	248	0.23636363636363636	0.31451612903225806	0.07427055702917772
YOR159C	-1	-/-	-698.6515098810196	-14592.309817835689	248	0.23564954682779457	0.31451612903225806	0.07456528146183318
YFL036W	-1	-/-	-698.7322187274694	-13941.593178205192	248	0.23493975903614459	0.31451612903225806	0.07486000589448866
YMR055C	1	+/+	-698.8104706257582	-12544.188456367701	247	0.23723723723723725	0.3185483870967742	0.07486000589448866
YPR111W	-1	-/+	-698.9436501413584	-14161.154669389129	248	0.23652694610778444	0.3185483870967742	0.07515473032714412
YGL075C	1	+/-	-699.0946850180626	-14019.736481428146	247	0.23880597014925373	0.3225806451612903	0.07515473032714412
YMR115W	0	0/-	-699.6033460944891	-25488.945871249773	992	0.23880597014925373	0.3225806451612903	0.07515473032714412
YML099C	-1	-/-	-700.475413389504	-13886.717643596232	248	0.23809523809523808	0.3225806451612903	0.07544945475979958
YGR275W	-1	-/-	-701.0085663199425	-13637.86059287563	248	0.23738872403560832	0.3225806451612903	0.07574417919245506
YHR084W	-1	-/-	-701.336434930563	-14851.429987996817	248	0.23668639053254437	0.3225806451612903	0.07603890362511052
YCR054C	0	0/0	-701.7169301407412	-23348.0372723639	992	0.23668639053254437	0.3225806451612903	0.07603890362511052
YKL101W	1	+/+	-701.8720472678542	-13228.368710808456	247	0.23893805309734514	0.32661290322580644	0.07603890362511052
YKL045W	-1	-/-	-702.2865169346333	-14168.0820010975	248	0.23823529411764705	0.32661290322580644	0.07633362805776599
YNL201C	-1	-/-	-702.4084363020957	-14218.32222557813	248	0.2375366568914956	0.32661290322580644	0.07662835249042145
YKL032C	-1	-/-	-702.4836034178734	-13822.01779871434	248	0.23684210526315788	0.32661290322580644	0.07692307692307693
YHR167W	-1	-/-	-702.5013045854867	-14794.095075193793	248	0.23615160349854228	0.32661290322580644	0.07721780135573239
YCL051W	-1	-/-	-703.2016050815582	-12899.715914964676	248	0.23546511627906977	0.32661290322580644	0.07751252578838785
YDL065C	-1	-/-	-703.3428430110216	-13744.735682472587	248	0.23478260869565218	0.32661290322580644	0.07780725022104333
YBR138C	0	0/0	-703.3534143567085	-23516.370266223326	992	0.23478260869565218	0.32661290322580644	0.07780725022104333
YKL048C	-1	-/+	-703.9839721992612	-13992.620142273605	248	0.23410404624277456	0.32661290322580644	0.0781019746536988
YPR179C	-1	-/-	-704.028959736228	-13650.942364845425	248	0.2334293948126801	0.32661290322580644	0.07839669908635426
YKL113C	-1	-/-	-704.1020213272423	-13812.72140157409	248	0.23275862068965517	0.32661290322580644	0.07869142351900972
YKR083C	1	+/+	-704.1817955523729	-13872.982863396406	247	0.2349570200573066	0.33064516129032256	0.07869142351900972
YBR088C	-1	-/+	-704.2305259630084	-14293.706940069795	248	0.2342857142857143	0.33064516129032256	0.0789861479516652
YFL049W	-1	-/-	-704.3588088005781	-15015.83150613308	248	0.2336182336182336	0.33064516129032256	0.07928087238432066
YPL016W	-1	-/-	-704.3605026639998	-13510.737247409299	248	0.23295454545454544	0.33064516129032256	0.07957559681697612
YBR007C	0	0/0	-704.3634948693216	-27338.032537501305	992	0.23295454545454544	0.33064516129032256	0.07957559681697612
YER106W	-1	-/-	-704.712583296001	-13522.927999895066	248	0.23229461756373937	0.33064516129032256	0.0798703212496316
YPL189C-A	0	0/-	-704.7353185117245	-19682.48012433946	992	0.23229461756373937	0.33064516129032256	0.0798703212496316
YDR279W	-1	-/-	-704.7841577976942	-13349.065152034163	248	0.23163841807909605	0.33064516129032256	0.08016504568228706
YPL001W	-1	-/-	-704.87825332582	-13874.253866791725	248	0.23098591549295774	0.33064516129032256	0.08045977011494253
YJL090C	-1	-/+	-704.9227988757193	-13005.684721965343	248	0.2303370786516854	0.33064516129032256	0.08075449454759799
YNL130C-A	0	0/0	-705.422792494297	-19672.28268688917	992	0.2303370786516854	0.33064516129032256	0.08075449454759799
YIL031W	1	+/+	-705.4696131795645	-14354.092314608395	247	0.23249299719887956	0.3346774193548387	0.08075449454759799
YKR089C	-1	-/-	-705.506488583982	-14268.648904427886	248	0.23184357541899442	0.3346774193548387	0.08104921898025347
YOL017W	-1	-/-	-705.5465816259384	-14420.079406946898	248	0.23119777158774374	0.3346774193548387	0.08134394341290893
YOR368W	-1	-/-	-705.5956958681345	-13192.390612885356	248	0.23055555555555557	0.3346774193548387	0.0816386678455644
YKR021W	0	0/-	-705.7034832127392	-24994.775999274105	992	0.23055555555555557	0.3346774193548387	0.0816386678455644
YKR008W	-1	-/-	-705.7991753518581	-13509.422537773848	248	0.2299168975069252	0.3346774193548387	0.08193339227821986
YMR171C	0	0/-	-705.9201329005882	-24655.06156870164	992	0.2299168975069252	0.3346774193548387	0.08193339227821986
YGR229C	-1	-/+	-706.1966734975576	-14944.479745134711	248	0.2292817679558011	0.3346774193548387	0.08222811671087533
YOL007C	0	0/0	-706.5723432125524	-24345.51108315494	992	0.2292817679558011	0.3346774193548387	0.08222811671087533
YML103C	-1	-/-	-706.6074452549219	-14125.733563542366	248	0.22865013774104684	0.3346774193548387	0.0825228411435308
YDR110W	-1	-/-	-707.0512444674969	-15584.707062646747	248	0.22802197802197802	0.3346774193548387	0.08281756557618626
YLR385C	-1	-/-	-707.0803128480911	-11942.239515438676	248	0.2273972602739726	0.3346774193548387	0.08311229000884174
YPL127C	-1	-/-	-707.7883052527905	-14975.653872206807	248	0.226775956284153	0.3346774193548387	0.0834070144414972
YOR242C	0	0/-	-707.8556427825242	-24412.608790734317	992	0.226775956284153	0.3346774193548387	0.0834070144414972
YNR008W	-1	-/-	-708.1337360329926	-13472.400270264596	248	0.22615803814713897	0.3346774193548387	0.08370173887415266
YDR145W	1	+/-	-708.5767202451825	-14483.0007115677	247	0.22826086956521738	0.3387096774193548	0.08370173887415266
YKL166C	-1	-/-	-708.6542734205723	-15421.468028843403	248	0.22764227642276422	0.3387096774193548	0.08399646330680813
YBR058C	-1	-/-	-708.7981560826302	-12726.576251357794	248	0.22702702702702704	0.3387096774193548	0.0842911877394636
YML102W	-1	-/-	-709.085202217102	-14415.020953401923	248	0.22641509433962265	0.3387096774193548	0.08458591217211907
YDR291W	0	0/-	-709.1134248906747	-25460.026486366056	992	0.22641509433962265	0.3387096774193548	0.08458591217211907
YAL051W	-1	-/-	-709.3435116410255	-13709.537152320147	248	0.22580645161290322	0.3387096774193548	0.08488063660477453
YDR142C	-1	-/-	-709.4458786845207	-13598.014886796474	248	0.225201072386059	0.3387096774193548	0.08517536103743001
YIR011C	-1	-/-	-709.4823720008135	-14194.33997514844	248	0.22459893048128343	0.3387096774193548	0.08547008547008547
YPL161C	-1	-/-	-709.5019293874502	-13499.422169603407	248	0.224	0.3387096774193548	0.08576480990274093
YMR288W	-1	-/-	-709.6026091426611	-14045.496135547757	248	0.22340425531914893	0.3387096774193548	0.0860595343353964
YJR053W	1	+/+	-709.644519418478	-14370.154089652002	247	0.22546419098143236	0.34274193548387094	0.0860595343353964
YPR086W	-1	-/-	-710.0750751644373	-13271.52927236259	248	0.22486772486772486	0.34274193548387094	0.08635425876805188
YLR078C	-1	-/-	-710.0836772657931	-13570.495318789035	248	0.22427440633245382	0.34274193548387094	0.08664898320070734
YKR095W	-1	-/-	-710.4221703186631	-13917.39631382376	248	0.2236842105263158	0.34274193548387094	0.0869437076333628
YFR005C	-1	-/-	-710.5793273448944	-13415.807358659804	248	0.2230971128608924	0.34274193548387094	0.08723843206601828
YIL139C	-1	-/-	-710.7939233183861	-12966.319246724248	248	0.22251308900523561	0.34274193548387094	0.08753315649867374
YOR166C	0	0/-	-711.0418441770598	-25128.19868612569	992	0.22251308900523561	0.34274193548387094	0.08753315649867374
YGL093W	-1	-/+	-711.2259612865746	-15345.19001514092	248	0.22193211488250653	0.34274193548387094	0.0878278809313292
YOR249C	1	+/+	-712.0440944470465	-15318.042722716928	247	0.22395833333333334	0.3467741935483871	0.0878278809313292
YDL175C	-1	-/-	-712.3998769521713	-14395.833559960127	248	0.22337662337662337	0.3467741935483871	0.08812260536398467
YDL103C	0	0/-	-712.7377578215674	-23871.479231659323	992	0.22337662337662337	0.3467741935483871	0.08812260536398467
YER113C	0	0/-	-712.7630360207986	-25896.485685640248	992	0.22337662337662337	0.3467741935483871	0.08812260536398467
YGL086W	1	+/+	-712.8348343074322	-13926.08056652546	247	0.22538860103626943	0.35080645161290325	0.08812260536398467
YPR139C	-1	-/-	-713.2118730545044	-13240.31343895197	248	0.2248062015503876	0.35080645161290325	0.08841732979664015
YDR244W	-1	-/-	-713.249962925911	-14406.309707377106	248	0.22422680412371135	0.35080645161290325	0.08871205422929561
YPL129W	1	+/-	-713.3624640405178	-14987.449799317867	247	0.2262210796915167	0.3548387096774194	0.08871205422929561
YLR115W	-1	-/-	-714.3052527606487	-13306.862692788243	248	0.22564102564102564	0.3548387096774194	0.08900677866195107
YER014C-A	-1	-/+	-715.0823447704315	-11543.069328188896	248	0.22506393861892582	0.3548387096774194	0.08930150309460655
YMR138W	-1	-/-	-715.2847582399845	-14168.637672409415	248	0.22448979591836735	0.3548387096774194	0.08959622752726201
YPL008W	1	+/+	-715.5481610000134	-14219.00191812776	247	0.22646310432569974	0.3588709677419355	0.08959622752726201
YDR389W	-1	-/-	-715.9459272325039	-13652.545169442892	248	0.22588832487309646	0.3588709677419355	0.08989095195991748
YDR195W	-1	-/+	-716.1484469771385	-14239.841039672494	248	0.22531645569620254	0.3588709677419355	0.09018567639257294
YCL069W	-1	-/-	-716.1685124188662	-11783.63412758708	248	0.22474747474747475	0.3588709677419355	0.09048040082522842
YBR111W-A	-1	-/-	-716.4950437545776	-11396.711366176605	248	0.22418136020151133	0.3588709677419355	0.09077512525788388
YGL145W	-1	-/-	-716.5461741685867	-12861.113820068538	248	0.2236180904522613	0.3588709677419355	0.09106984969053934
YPL175W	-1	-/-	-716.6590090319514	-14904.763235867023	248	0.22305764411027568	0.3588709677419355	0.09136457412319482
YDR147W	-1	-/-	-716.7501540891826	-16090.46713442728	248	0.2225	0.3588709677419355	0.09165929855585028
YBR202W	-1	-/-	-716.7545674145222	-14115.630217500031	248	0.22194513715710723	0.3588709677419355	0.09195402298850575
YPL007C	-1	-/-	-716.8831911683083	-13955.04979300499	248	0.22139303482587064	0.3588709677419355	0.09224874742116121
YER075C	-1	-/-	-716.9138615727425	-14185.705252707005	248	0.22084367245657568	0.3588709677419355	0.09254347185381669
YNL318C	-1	-/-	-717.3086673021317	-12620.026671029627	248	0.2202970297029703	0.3588709677419355	0.09283819628647215
YFR002W	-1	-/-	-717.4341098964214	-15108.670962266624	248	0.21975308641975308	0.3588709677419355	0.09313292071912761
YJL073W	-1	-/-	-717.4499537423253	-13794.965307801962	248	0.21921182266009853	0.3588709677419355	0.09342764515178309
YAL056W	-1	-/-	-717.5302601642907	-14837.35938187316	248	0.21867321867321868	0.3588709677419355	0.09372236958443855
YGR108W	1	+/+	-718.6463952064514	-16375.647918853909	247	0.22058823529411764	0.3629032258064516	0.09372236958443855
YOR373W	-1	-/+	-718.7752062082291	-13172.49277612567	248	0.2200488997555012	0.3629032258064516	0.09401709401709402
YDL164C	-1	-/+	-718.8777521252632	-13931.905813157558	248	0.21951219512195122	0.3629032258064516	0.09431181844974948
YBR119W	-1	-/-	-718.9398797750473	-14474.594889201224	248	0.21897810218978103	0.3629032258064516	0.09460654288240496
YML031W	-1	-/-	-719.2256847321987	-14613.646591186523	248	0.21844660194174756	0.3629032258064516	0.09490126731506042
YGL021W	1	+/+	-719.4289426505566	-15308.674274727702	247	0.22033898305084745	0.36693548387096775	0.09490126731506042
YOR315W	-1	-/+	-719.8623229563236	-15598.885500498116	248	0.21980676328502416	0.36693548387096775	0.09519599174771588
YKL022C	1	+/+	-719.8794913738966	-13511.119857475162	247	0.2216867469879518	0.3709677419354839	0.09519599174771588
YMR287C	-1	-/-	-720.1657447516918	-13226.693909302354	248	0.22115384615384615	0.3709677419354839	0.09549071618037135
YMR047C	-1	-/-	-720.2037679553032	-14075.31923495233	248	0.22062350119904076	0.3709677419354839	0.09578544061302682
YEL016C	-1	-/-	-720.2962713092566	-13689.413989037275	248	0.22009569377990432	0.3709677419354839	0.09608016504568229
YGL061C	1	+/+	-720.4040946215391	-15498.231789052486	247	0.22195704057279236	0.375	0.09608016504568229
YMR163C	-1	-/-	-720.5238400697708	-13677.136548265815	248	0.22142857142857142	0.375	0.09637488947833775
YDL127W	0	0/-	-720.6642437605187	-24021.654950804077	992	0.22142857142857142	0.375	0.09637488947833775
YPR171W	-1	-/-	-720.7248640730977	-13859.784262791276	248	0.2209026128266033	0.375	0.09666961391099323
YER116C	-1	-/-	-720.8254981637001	-13428.421152398922	248	0.22037914691943128	0.375	0.09696433834364869
YKL015W	-1	-/-	-720.8604849427938	-13320.55721692741	248	0.2198581560283688	0.375	0.09725906277630415
YDR088C	-1	-/-	-720.9006222784519	-13959.07348447293	248	0.21933962264150944	0.375	0.09755378720895962
YKR082W	-1	-/-	-720.9622937757522	-14561.026220185682	248	0.2188235294117647	0.375	0.0978485116416151
YJL047C	1	+/+	-721.3398143686354	-14717.821330238134	247	0.22065727699530516	0.3790322580645161	0.0978485116416151
YKR029C	-1	-/-	-721.6455029770732	-14505.221342094243	248	0.22014051522248243	0.3790322580645161	0.09814323607427056
YBR233W-A	1	+/-	-722.3401945531368	-11739.273011952639	247	0.2219626168224299	0.38306451612903225	0.09814323607427056
YKR086W	-1	-/-	-722.7268606200814	-13777.743414714932	248	0.22144522144522144	0.38306451612903225	0.09843796050692602
YDR017C	-1	-/-	-722.8782307952642	-13948.476790085435	248	0.22093023255813954	0.38306451612903225	0.0987326849395815
YLR067C	-1	-/-	-723.4023857116699	-13605.103854134679	248	0.22041763341067286	0.38306451612903225	0.09902740937223696
YCL026C-B	0	0/-	-723.4360737204552	-20044.78150798008	992	0.22041763341067286	0.38306451612903225	0.09902740937223696
YPR019W	-1	-/+	-723.4394178688526	-14099.396824508905	248	0.2199074074074074	0.38306451612903225	0.09932213380489242
YLR424W	-1	-/-	-723.497662127018	-14747.117744175717	248	0.21939953810623555	0.38306451612903225	0.09961685823754789
YHR206W	-1	-/-	-723.6565867736936	-13622.891823910177	248	0.21889400921658986	0.38306451612903225	0.09991158267020336
YGL003C	1	+/+	-723.7283952236176	-14221.269425787032	247	0.2206896551724138	0.3870967741935484	0.09991158267020336
YAR003W	-1	-/-	-723.8819872587919	-14999.187712050974	248	0.22018348623853212	0.3870967741935484	0.10020630710285883
YDR522C	0	0/-	-723.9759152922779	-23430.97279810533	992	0.22018348623853212	0.3870967741935484	0.10020630710285883
YJL104W	-1	-/-	-724.474469140172	-14580.30686430633	248	0.21967963386727687	0.3870967741935484	0.10050103153551429
YOR339C	0	0/+	-724.5012263581157	-24692.59426423069	992	0.21967963386727687	0.3870967741935484	0.10050103153551429
YER029C	-1	-/-	-724.5595166087151	-14497.920152455568	248	0.2191780821917808	0.3870967741935484	0.10079575596816977
YBR279W	-1	-/+	-724.5783123672009	-14305.131999999285	248	0.21867881548974943	0.3870967741935484	0.10109048040082523
YOL045W	-1	-/-	-724.6756273843348	-14760.428987126797	248	0.21818181818181817	0.3870967741935484	0.1013852048334807
YBR216C	-1	-/-	-724.9207895547152	-14490.878557637334	248	0.21768707482993196	0.3870967741935484	0.10167992926613616
YPL153C	-1	-/+	-724.9493455588818	-14512.024686235934	248	0.2171945701357466	0.3870967741935484	0.10197465369879163
YGL044C	-1	-/-	-725.1027419567108	-13415.61864645034	248	0.21670428893905191	0.3870967741935484	0.1022693781314471
YKL005C	-1	-/-	-725.158381819725	-14810.377008318901	248	0.21621621621621623	0.3870967741935484	0.10256410256410256
YER104W	-1	-/-	-725.3065250068903	-14245.099232584238	248	0.2157303370786517	0.3870967741935484	0.10285882699675804
YBR290W	-1	-/-	-725.3829787224531	-15437.13126981631	248	0.21524663677130046	0.3870967741935484	0.1031535514294135
YNL099C	-1	-/-	-725.5399180650711	-13950.982563119382	248	0.21476510067114093	0.3870967741935484	0.10344827586206896
YNL271C	1	+/+	-725.6128935962915	-14088.434759095311	247	0.21651785714285715	0.3911290322580645	0.10344827586206896
YGR276C	-1	-/-	-725.758802652359	-14667.34260256216	248	0.21603563474387527	0.3911290322580645	0.10374300029472443
YPL074W	0	0/0	-725.9440615233034	-24935.79845442716	992	0.21603563474387527	0.3911290322580645	0.10374300029472443
YJL197W	0	0/-	-726.3254559002817	-24853.161386402324	992	0.21603563474387527	0.3911290322580645	0.10374300029472443
YER031C	-1	-/-	-726.4331514686346	-14533.322470784187	248	0.21555555555555556	0.3911290322580645	0.1040377247273799
YKR063C	-1	-/-	-726.8073787391186	-14557.423257164657	248	0.21507760532150777	0.3911290322580645	0.10433244916003537
YDL056W	-1	-/+	-726.8775485381484	-12952.044156469405	248	0.21460176991150443	0.3911290322580645	0.10462717359269083
YDR096W	-1	-/-	-726.993610739708	-15948.138276506215	248	0.2141280353200883	0.3911290322580645	0.10492189802534631
YDR477W	-1	-/+	-727.0203961730003	-13506.851822316647	248	0.21365638766519823	0.3911290322580645	0.10521662245800177
YBR152W	-1	-/-	-727.1508337855339	-14309.212771654129	248	0.21318681318681318	0.3911290322580645	0.10551134689065723
YER007W	-1	-/-	-727.1751389652491	-12660.07463733852	248	0.21271929824561403	0.3911290322580645	0.1058060713233127
YOR264W	0	0/0	-727.631462378893	-24072.308333482826	992	0.21271929824561403	0.3911290322580645	0.1058060713233127
YLR335W	-1	-/-	-727.979315303266	-15398.180513314903	248	0.212253829321663	0.3911290322580645	0.10610079575596817
YDR097C	-1	-/-	-728.023684874177	-15383.020903281868	248	0.21179039301310043	0.3911290322580645	0.10639552018862364
YCR086W	-1	-/+	-728.1358273047954	-13808.240145362914	248	0.2113289760348584	0.3911290322580645	0.1066902446212791
YPL167C	-1	-/-	-728.9511086195707	-13601.152911400422	248	0.2108695652173913	0.3911290322580645	0.10698496905393456
YDR524C	-1	-/-	-729.2720511555672	-14029.043631732464	248	0.210412147505423	0.3911290322580645	0.10727969348659004
YDR425W	-1	-/-	-729.475773319602	-15528.396595098078	248	0.20995670995670995	0.3911290322580645	0.1075744179192455
YBR289W	-1	-/-	-729.8121720403433	-14153.888425827026	248	0.20950323974082075	0.3911290322580645	0.10786914235190097
YER112W	-1	-/-	-730.0536118745804	-14652.363983437419	248	0.20905172413793102	0.3911290322580645	0.10816386678455644
YCR058C	-1	-/-	-730.2783073186874	-10991.397502541542	248	0.2086021505376344	0.3911290322580645	0.10845859121721191
YBL079W	-1	-/-	-730.620293918997	-14349.187139648944	248	0.20815450643776823	0.3911290322580645	0.10875331564986737
YAL011W	-1	-/-	-730.8055064082146	-13550.948191821575	248	0.20770877944325483	0.3911290322580645	0.10904804008252283
YDR207C	1	+/-	-730.886676132679	-13500.900078646839	247	0.2094017094017094	0.3951612903225806	0.10904804008252283
YDR323C	-1	-/-	-732.3481062054634	-13765.79539545253	248	0.208955223880597	0.3951612903225806	0.10934276451517831
YDR440W	-1	-/+	-732.426810324192	-14549.727247446775	248	0.20851063829787234	0.3951612903225806	0.10963748894783377
YPL180W	-1	-/-	-732.6680921167135	-13746.845290891826	248	0.208067940552017	0.3951612903225806	0.10993221338048924
YDL074C	-1	-/+	-732.9280321598053	-15736.656525492668	248	0.2076271186440678	0.3951612903225806	0.11022693781314472
YKR025W	-1	-/-	-732.9388378709555	-15504.208407640457	248	0.20718816067653276	0.3951612903225806	0.11052166224580018
YBR087W	-1	-/-	-732.9765374660492	-14557.18467438221	248	0.20675105485232068	0.3951612903225806	0.11081638667845564
YDL245C	-1	-/-	-733.0250723659992	-14091.254436254501	248	0.2063157894736842	0.3951612903225806	0.1111111111111111
YJR140C	1	+/+	-733.0324602127075	-13331.092963814735	247	0.20798319327731093	0.39919354838709675	0.1111111111111111
YPL174C	1	+/+	-733.1689821183681	-14015.428881138563	247	0.20964360587002095	0.4032258064516129	0.1111111111111111
YPL085W	-1	-/-	-733.3568971604109	-13433.939793944359	248	0.20920502092050208	0.4032258064516129	0.11140583554376658
YML034W	1	+/+	-733.3569256067276	-14466.502509508282	247	0.21085594989561587	0.40725806451612906	0.11140583554376658
YIL149C	-1	-/-	-733.5500166714191	-13335.913367122412	248	0.21041666666666667	0.40725806451612906	0.11170055997642205
YML104C	-1	-/-	-733.5778314359486	-14613.322692055255	248	0.20997920997921	0.40725806451612906	0.11199528440907751
YER022W	-1	-/-	-733.8558029681444	-14267.538193494081	248	0.2095435684647303	0.40725806451612906	0.11229000884173299
YHR103W	0	0/-	-734.1851810477674	-23268.824999898672	992	0.2095435684647303	0.40725806451612906	0.11229000884173299
YNL197C	-1	-/+	-734.2566395625472	-13182.661466166377	248	0.20910973084886128	0.40725806451612906	0.11258473327438845
YFR031C	1	+/+	-734.433803498745	-13240.877828970551	247	0.21074380165289255	0.4112903225806452	0.11258473327438845
YER016W	1	+/+	-734.722017519176	-14982.79684548825	247	0.21237113402061855	0.4153225806451613	0.11258473327438845
YDR081C	-1	-/-	-734.7705733925104	-14562.90160022676	248	0.21193415637860083	0.4153225806451613	0.11287945770704391
YIR013C	-1	-/-	-734.9007313065231	-13512.569347251207	248	0.21149897330595482	0.4153225806451613	0.11317418213969938
YNL267W	-1	-/-	-735.0259924083948	-14700.563005372882	248	0.21106557377049182	0.4153225806451613	0.11346890657235485
YEL069C	-1	-/-	-735.2541105300188	-13618.914603367448	248	0.21063394683026584	0.4153225806451613	0.11376363100501032
YBR250W	-1	-/-	-735.3974875733256	-14277.754128299654	248	0.21020408163265306	0.4153225806451613	0.11405835543766578
YJL058C	-1	-/-	-735.8140477836132	-13753.640923559666	248	0.20977596741344195	0.4153225806451613	0.11435307987032126
YBR133C	1	+/+	-736.1002381928265	-14280.124417785555	247	0.21138211382113822	0.41935483870967744	0.11435307987032126
YDL069C	-1	-/-	-736.3688436746597	-12875.411176510155	248	0.21095334685598377	0.41935483870967744	0.11464780430297672
YER114C	-1	-/-	-736.5552555471659	-14489.033556863666	248	0.21052631578947367	0.41935483870967744	0.11494252873563218
YOR233W	-1	-/+	-736.5567374825478	-16042.864395916462	248	0.2101010101010101	0.41935483870967744	0.11523725316828765
YOR257W	-1	-/-	-736.7671107761562	-13463.906011659652	248	0.20967741935483872	0.41935483870967744	0.11553197760094312
YPL083C	-1	-/-	-736.9748898595572	-13520.072055723518	248	0.20925553319919518	0.41935483870967744	0.11582670203359859
YJL024C	-1	-/-	-738.1050956398249	-13687.470455631614	248	0.20883534136546184	0.41935483870967744	0.11612142646625405
YNL091W	-1	-/-	-738.3446051031351	-14353.102764692158	248	0.20841683366733466	0.41935483870967744	0.11641615089890953
YOR156C	-1	-/-	-738.3843322396278	-13495.119013309479	248	0.208	0.41935483870967744	0.11671087533156499
YBL046W	-1	-/-	-739.468081921339	-14828.391460448503	248	0.20758483033932135	0.41935483870967744	0.11700559976422045
YEL051W	-1	-/-	-739.5368662253022	-14879.999730490148	248	0.20717131474103587	0.41935483870967744	0.11730032419687592
YML069W	-1	-/-	-739.5900166630745	-14761.740276142955	248	0.20675944333996024	0.41935483870967744	0.11759504862953139
YPL140C	-1	-/-	-739.5908237323165	-16510.908254034817	248	0.20634920634920634	0.41935483870967744	0.11788977306218686
YNR011C	-1	-/-	-739.8685085326433	-15277.717200681567	248	0.20594059405940593	0.41935483870967744	0.11818449749484232
YLR226W	1	+/-	-739.9055094867945	-14518.612335238606	247	0.2075098814229249	0.42338709677419356	0.11818449749484232
YBL060W	0	0/-	-739.9646750278771	-27063.219802798703	992	0.2075098814229249	0.42338709677419356	0.11818449749484232
YER070W	-1	-/-	-740.0967351794243	-14708.60562737286	248	0.20710059171597633	0.42338709677419356	0.1184792219274978
YDR014W	0	0/+	-740.7679270077497	-23857.493179372046	992	0.20710059171597633	0.42338709677419356	0.1184792219274978
YHR127W	0	0/+	-740.8459781296551	-25156.357361501083	992	0.20710059171597633	0.42338709677419356	0.1184792219274978
YJR066W	1	+/-	-740.8519829511642	-14157.137846264988	247	0.20866141732283464	0.4274193548387097	0.1184792219274978
YOL072W	-1	-/+	-741.0079412609339	-13340.039662912488	248	0.2082514734774067	0.4274193548387097	0.11877394636015326
YDR488C	-1	-/+	-741.2158668637276	-13284.952391184866	248	0.20784313725490197	0.4274193548387097	0.11906867079280872
YBL039W-B	0	0/0	-741.2905596494675	-20208.526267677546	992	0.20784313725490197	0.4274193548387097	0.11906867079280872
YGL216W	1	+/+	-741.5240993872285	-15612.287839181721	247	0.20939334637964774	0.4314516129032258	0.11906867079280872
YER157W	-1	-/-	-741.5586812719703	-14176.887472029775	248	0.208984375	0.4314516129032258	0.11936339522546419
YML010W	-1	-/-	-741.7621220946312	-13703.892025515437	248	0.20857699805068225	0.4314516129032258	0.11965811965811966
YDR372C	-1	-/-	-741.9721201211214	-13824.12281985581	248	0.20817120622568094	0.4314516129032258	0.11995284409077513
YNL038W	-1	-/-	-742.0333219021559	-14526.884346835315	248	0.20776699029126214	0.4314516129032258	0.12024756852343059
YDR489W	-1	-/-	-742.2687335908413	-15146.993584647775	248	0.20736434108527133	0.4314516129032258	0.12054229295608605
YCL016C	1	+/+	-742.39887419343	-14056.27600948885	247	0.20889748549323017	0.43548387096774194	0.12054229295608605
YER168C	-1	-/-	-742.4198851212859	-14973.420684736222	248	0.2084942084942085	0.43548387096774194	0.12083701738874153
YIL038C	-1	-/-	-742.4280681461096	-13982.151426896453	248	0.20809248554913296	0.43548387096774194	0.121131741821397
YOL006C	1	+/+	-742.4753024000674	-14879.440356614068	247	0.20961538461538462	0.43951612903225806	0.121131741821397
YLR004C	0	0/-	-742.7433171216398	-25453.857152145356	992	0.20961538461538462	0.43951612903225806	0.121131741821397
YBR186W	-1	-/-	-742.9034339189529	-13030.345648005605	248	0.2092130518234165	0.43951612903225806	0.12142646625405246
YJR134C	0	0/0	-743.1989220865071	-22873.251644874923	992	0.2092130518234165	0.43951612903225806	0.12142646625405246
YJL012C-A	-1	-/-	-743.2053108215332	-11091.716116428375	248	0.20881226053639848	0.43951612903225806	0.12172119068670793
YMR076C	1	+/+	-743.290332198143	-13866.887709215283	247	0.21032504780114722	0.4435483870967742	0.12172119068670793
YJR076C	-1	-/+	-743.3812211751938	-13832.715055540204	248	0.2099236641221374	0.4435483870967742	0.1220159151193634
YHR146W	0	0/-	-743.3891314947978	-24832.079128005076	992	0.2099236641221374	0.4435483870967742	0.1220159151193634
YMR077C	-1	-/-	-743.6713351756334	-15727.783116325736	248	0.20952380952380953	0.4435483870967742	0.12231063955201886
YLR020C	-1	-/-	-743.9997686594725	-15813.070546388626	248	0.20912547528517111	0.4435483870967742	0.12260536398467432
YPR135W	1	+/+	-744.0474125668406	-14410.504938013852	247	0.21062618595825428	0.4475806451612903	0.12260536398467432
YER115C	0	0/-	-744.2365268017165	-26146.91386683425	992	0.21062618595825428	0.4475806451612903	0.12260536398467432
YNL223W	-1	-/-	-744.3121480345726	-15781.82042491436	248	0.21022727272727273	0.4475806451612903	0.1229000884173298
YPR133C	-1	-/-	-744.5964001454413	-14657.915721572936	248	0.20982986767485823	0.4475806451612903	0.12319481284998526
YBR288C	-1	-/-	-744.5977104008198	-14193.824744597077	248	0.20943396226415095	0.4475806451612903	0.12348953728264073
YHR155W	0	0/-	-744.6130331736058	-25663.787562198937	992	0.20943396226415095	0.4475806451612903	0.12348953728264073
YOR081C	-1	-/-	-744.7588517703116	-13823.951608363539	248	0.20903954802259886	0.4475806451612903	0.1237842617152962
YLR436C	0	0/-	-745.104701442644	-23924.559951106086	992	0.20903954802259886	0.4475806451612903	0.1237842617152962
YEL032W	-1	-/+	-745.6593928933144	-13283.565023869276	248	0.20864661654135339	0.4475806451612903	0.12407898614795167
YML098W	1	+/-	-745.7049211114645	-14253.356009557843	247	0.2101313320825516	0.45161290322580644	0.12407898614795167
YLR399C	-1	-/-	-745.7810364514589	-13620.846486084163	248	0.20973782771535582	0.45161290322580644	0.12437371058060713
YOL021C	-1	-/-	-745.8229892402887	-15671.137596290559	248	0.20934579439252338	0.45161290322580644	0.1246684350132626
YDR213W	-1	-/-	-746.0313388705254	-12947.52253832668	248	0.208955223880597	0.45161290322580644	0.12496315944591807
YJL112W	-1	-/-	-746.0834532119334	-15076.969257988036	248	0.2085661080074488	0.45161290322580644	0.12525788387857353
YPL152W	1	+/+	-746.4823928028345	-16198.50351645425	247	0.2100371747211896	0.45564516129032256	0.12525788387857353
YJL098W	1	+/+	-746.8794012367725	-16229.199447154999	247	0.21150278293135436	0.4596774193548387	0.12525788387857353
YGL112C	1	+/-	-746.8909319639206	-14692.578999500722	247	0.21296296296296297	0.4637096774193548	0.12525788387857353
YCL029C	1	+/+	-746.9504863321781	-14473.11028599739	247	0.2144177449168207	0.46774193548387094	0.12525788387857353
YCR039C	-1	-/-	-746.9793782234192	-13240.350206136703	248	0.2140221402214022	0.46774193548387094	0.125552608311229
YPL130W	-1	-/-	-747.0609791874886	-13256.549573890865	248	0.2136279926335175	0.46774193548387094	0.12584733274388446
YML021C	-1	-/-	-747.0862006619573	-15182.007814384997	248	0.21323529411764705	0.46774193548387094	0.12614205717653992
YNL121C	-1	-/-	-747.3473236560822	-15299.557044163346	248	0.21284403669724772	0.46774193548387094	0.12643678160919541
YMR212C	-1	-/0	-747.43857178092	-15857.760483175516	248	0.21245421245421245	0.46774193548387094	0.12673150604185088
YOR188W	-1	-/0	-748.0329470783472	-15020.264457307756	248	0.21206581352833637	0.46774193548387094	0.12702623047450634
YGR058W	0	0/+	-748.6847256794572	-24030.15154694114	992	0.21206581352833637	0.46774193548387094	0.12702623047450634
YHR031C	-1	-/-	-748.7606062181294	-14896.571868130937	248	0.2116788321167883	0.46774193548387094	0.1273209549071618
YMR200W	-1	-/-	-749.1224592253566	-13915.286046914756	248	0.21129326047358835	0.46774193548387094	0.12761567933981727
YHR079C-B	-1	-/-	-749.2922892570496	-11200.741996526718	248	0.2109090909090909	0.46774193548387094	0.12791040377247273
YNR028W	0	0/-	-749.6097974861041	-25549.954741827212	992	0.2109090909090909	0.46774193548387094	0.12791040377247273
YOR023C	-1	-/-	-749.6212183684111	-14127.437784764916	248	0.21052631578947367	0.46774193548387094	0.1282051282051282
YKL057C	-1	-/-	-749.9036010205746	-14142.954956997186	248	0.21014492753623187	0.46774193548387094	0.12849985263778368
YMR190C	1	+/+	-750.0403465852141	-15230.122828803957	247	0.2115732368896926	0.4717741935483871	0.12849985263778368
YGR218W	-1	-/-	-750.1904571205378	-14704.97161899507	248	0.2111913357400722	0.4717741935483871	0.12879457707043915
YLR033W	-1	-/-	-750.2559114396572	-14033.984390169382	248	0.21081081081081082	0.4717741935483871	0.1290893015030946
YMR126C	0	0/0	-750.5242696912028	-25063.939159673173	992	0.21081081081081082	0.4717741935483871	0.1290893015030946
YGL174W	-1	-/-	-750.636693418026	-14609.953393172473	248	0.210431654676259	0.4717741935483871	0.12938402593575007
YJL124C	-1	-/-	-750.8656270802021	-15699.981666862965	248	0.21005385996409337	0.4717741935483871	0.12967875036840554
YDR468C	0	0/-	-750.9490767708048	-23992.445379274897	992	0.21005385996409337	0.4717741935483871	0.12967875036840554
YDL139C	0	0/+	-751.0185729600489	-27061.77350669261	992	0.21005385996409337	0.4717741935483871	0.12967875036840554
YER151C	-1	-/-	-751.0226366221905	-14809.504201553762	248	0.20967741935483872	0.4717741935483871	0.129973474801061
YGL175C	-1	-/-	-751.4759366959333	-13888.370015874505	248	0.20930232558139536	0.4717741935483871	0.13026819923371646
YGL203C	0	0/0	-751.5657133162022	-23861.590171586722	992	0.20930232558139536	0.4717741935483871	0.13026819923371646
YGL170C	0	0/-	-751.6207328122109	-24166.932578003034	992	0.20930232558139536	0.4717741935483871	0.13026819923371646
YHR099W	-1	-/-	-751.635830283165	-14034.027822375298	248	0.20892857142857144	0.4717741935483871	0.13056292366637196
YNL299W	1	+/-	-751.9334374219179	-16875.01862089336	247	0.2103386809269162	0.47580645161290325	0.13056292366637196
YOR123C	-1	-/-	-752.0215453207493	-13256.957683451474	248	0.2099644128113879	0.47580645161290325	0.13085764809902742
YOL012C	-1	-/-	-752.1296582221985	-14261.583416849375	248	0.20959147424511546	0.47580645161290325	0.13115237253168288
YOL089C	-1	-/-	-752.4848829507828	-14209.138606905937	248	0.20921985815602837	0.47580645161290325	0.13144709696433834
YLR139C	-1	-/-	-752.5441796220839	-14388.765839431435	248	0.2088495575221239	0.47580645161290325	0.1317418213969938
YDR479C	-1	-/-	-752.5532367676497	-15855.467112027109	248	0.20848056537102475	0.47580645161290325	0.13203654582964927
YML015C	1	+/-	-752.5952221304178	-14054.248949870467	247	0.20987654320987653	0.4798387096774194	0.13203654582964927
YPL228W	-1	-/-	-752.6872413158417	-14541.910029172897	248	0.20950704225352113	0.4798387096774194	0.13233127026230473
YDR407C	-1	-/-	-753.3775525800884	-13690.278783056885	248	0.20913884007029876	0.4798387096774194	0.13262599469496023
YGR202C	-1	-/-	-753.4277202486992	-14698.84751150012	248	0.20877192982456141	0.4798387096774194	0.1329207191276157
YER109C	-1	-/-	-753.4458695799112	-14588.733465462923	248	0.2084063047285464	0.4798387096774194	0.13321544356027115
YER161C	-1	-/-	-753.552188899368	-14303.655273269862	248	0.20804195804195805	0.4798387096774194	0.13351016799292661
YPL105C	0	0/-	-753.758209749125	-26154.210398788564	992	0.20804195804195805	0.4798387096774194	0.13351016799292661
YML043C	-1	-/-	-753.770786806941	-15468.195853203535	248	0.20767888307155322	0.4798387096774194	0.13380489242558208
YER087C-B	-1	-/-	-753.8946789205074	-13611.343132264912	248	0.2073170731707317	0.4798387096774194	0.13409961685823754
YOR049C	-1	-/-	-753.9974041059613	-14691.214133106172	248	0.20695652173913043	0.4798387096774194	0.134394341290893
YDL101C	-1	-/-	-754.146828442812	-14998.056912533939	248	0.2065972222222222	0.4798387096774194	0.1346890657235485
YPL138C	-1	-/-	-754.1672383733094	-15015.785915035754	248	0.20623916811091855	0.4798387096774194	0.13498379015620396
YKR031C	-1	-/-	-754.4490122199059	-15343.722666844726	248	0.20588235294117646	0.4798387096774194	0.13527851458885942
YOR372C	1	+/+	-754.498222835362	-15200.427882499993	247	0.20725388601036268	0.4838709677419355	0.13527851458885942
YDR137W	-1	-/-	-754.5226804018021	-13974.27388985455	248	0.20689655172413793	0.4838709677419355	0.13557323902151489
YAR002W	-1	-/-	-754.5942784547806	-15371.006878525019	248	0.20654044750430292	0.4838709677419355	0.13586796345417035
YOR255W	0	0/-	-754.8230777196586	-24155.36565348087	992	0.20654044750430292	0.4838709677419355	0.13586796345417035
YGR004W	-1	-/-	-755.003153949976	-14206.235794961452	248	0.20618556701030927	0.4838709677419355	0.1361626878868258
YOR066W	0	0/+	-755.0720267919824	-24945.664578457363	992	0.20618556701030927	0.4838709677419355	0.1361626878868258
YJL025W	-1	-/-	-755.1988574564457	-15209.05868260935	248	0.2058319039451115	0.4838709677419355	0.13645741231948127
YGR221C	-1	-/+	-755.2324925065041	-13086.677837185562	248	0.2054794520547945	0.4838709677419355	0.13675213675213677
YMR014W	-1	-/-	-755.2901375740767	-16489.52527473867	248	0.20512820512820512	0.4838709677419355	0.13704686118479223
YOL145C	-1	-/+	-755.4409668147564	-13819.485326215625	248	0.20477815699658702	0.4838709677419355	0.1373415856174477
YPL069C	-1	-/-	-756.0564613044262	-14015.693962868303	248	0.20442930153321975	0.4838709677419355	0.13763631005010316
YKL138C-A	1	+/-	-756.2166072130203	-11642.06491279602	247	0.20578231292517007	0.4879032258064516	0.13763631005010316
YOR193W	-1	-/-	-756.2475228607655	-14997.096204251051	248	0.20543293718166383	0.4879032258064516	0.13793103448275862
YNL076W	0	0/-	-756.3579108193517	-25239.081777580082	992	0.20543293718166383	0.4879032258064516	0.13793103448275862
YGR167W	-1	-/-	-756.5024118423462	-14487.360500097275	248	0.20508474576271185	0.4879032258064516	0.13822575891541408
YGR120C	-1	-/-	-756.5966712497175	-14801.77193179354	248	0.20473773265651438	0.4879032258064516	0.13852048334806955
YGL046W	-1	-/-	-756.8929312229156	-11485.917814612389	248	0.20439189189189189	0.4879032258064516	0.138815207780725
YDR332W	0	0/-	-757.0703259333968	-24616.450542846695	992	0.20439189189189189	0.4879032258064516	0.138815207780725
YFL061W	0	0/-	-757.7595582390204	-24056.168840348255	992	0.20439189189189189	0.4879032258064516	0.138815207780725
YLR305C	-1	-/-	-758.1182008385658	-14918.824218213558	248	0.20404721753794267	0.4879032258064516	0.1391099322133805
YHR150W	-1	-/-	-758.1235770918429	-15167.386148232967	248	0.2037037037037037	0.4879032258064516	0.13940465664603596
YKL173W	-1	-/-	-758.7243940979242	-14175.946003373712	248	0.20336134453781513	0.4879032258064516	0.13969938107869143
YEL070W	0	0/0	-758.735237756744	-23681.833873182535	992	0.20336134453781513	0.4879032258064516	0.13969938107869143
YPL082C	-1	-/-	-758.7520282864571	-15074.012130185962	248	0.20302013422818793	0.4879032258064516	0.1399941055113469
YKR079C	-1	-/-	-758.805388726294	-16286.510753318667	248	0.20268006700167504	0.4879032258064516	0.14028882994400235
YBR073W	-1	-/-	-758.8891559839249	-15441.353657722473	248	0.20234113712374582	0.4879032258064516	0.14058355437665782
YDR484W	-1	-/-	-758.9963399320841	-14714.940031021833	248	0.2020033388981636	0.4879032258064516	0.14087827880931328
YGR116W	-1	-/+	-759.0421922802925	-14046.912630915642	248	0.20166666666666666	0.4879032258064516	0.14117300324196877
YPL268W	-1	-/-	-759.3114896565676	-13907.838778227568	248	0.20133111480865223	0.4879032258064516	0.14146772767462423
YBR167C	-1	-/-	-759.4732289537787	-14982.309315599501	248	0.2009966777408638	0.4879032258064516	0.1417624521072797
YNL199C	-1	-/-	-759.5581126958132	-15051.157126113772	248	0.20066334991708126	0.4879032258064516	0.14205717653993516
YKR037C	1	+/-	-759.6445872783661	-15097.045345366001	247	0.20198675496688742	0.49193548387096775	0.14205717653993516
YER149C	-1	-/+	-759.6502631306648	-14179.59506244585	248	0.20165289256198346	0.49193548387096775	0.14235190097259062
YOL148C	-1	-/-	-759.7572976350784	-13910.66102655232	248	0.20132013201320131	0.49193548387096775	0.14264662540524609
YOR212W	-1	-/-	-760.0173253417015	-16183.297162339091	248	0.20098846787479407	0.49193548387096775	0.14294134983790155
YOR106W	-1	-/-	-760.0272235386074	-14918.086971040815	248	0.20065789473684212	0.49193548387096775	0.14323607427055704
YIL150C	-1	-/-	-760.1449285745621	-12728.283886879683	248	0.20032840722495895	0.49193548387096775	0.1435307987032125
YDL042C	-1	-/-	-760.204132437706	-13703.70494942367	248	0.2	0.49193548387096775	0.14382552313586797
YLR396C	-1	-/-	-760.4254828989506	-15252.701188728213	248	0.19967266775777415	0.49193548387096775	0.14412024756852343
YHR158C	1	+/+	-760.5194355472922	-14558.221970804036	247	0.20098039215686275	0.4959677419354839	0.14412024756852343
YOR367W	-1	-/-	-760.6679773628712	-14178.95667655766	248	0.200652528548124	0.4959677419354839	0.1444149720011789
YLR337W	-1	-/+	-760.6987709999084	-11294.417900562286	248	0.2003257328990228	0.4959677419354839	0.14470969643383436
YNL128W	-1	-/-	-760.7983860820532	-14913.967107806355	248	0.2	0.4959677419354839	0.14500442086648982
YPL029W	-1	-/-	-760.817683801055	-14365.340728059411	248	0.19967532467532467	0.4959677419354839	0.1452991452991453
YNL238W	0	0/-	-761.1827695053071	-26829.227053547278	992	0.19967532467532467	0.4959677419354839	0.1452991452991453
YLR166C	-1	-/-	-761.2673125714064	-13770.239177882671	248	0.1993517017828201	0.4959677419354839	0.14559386973180077
YDL226C	-1	-/-	-761.3224762380123	-14522.79561375454	248	0.19902912621359223	0.4959677419354839	0.14588859416445624
YPL115C	-1	-/-	-761.3539690375328	-13827.628729645163	248	0.1987075928917609	0.4959677419354839	0.1461833185971117
YBR103W	-1	-/-	-761.3831408768892	-15332.83834822476	248	0.19838709677419356	0.4959677419354839	0.14647804302976716
YOR237W	-1	-/-	-761.5193170681596	-13721.155895076692	248	0.19806763285024154	0.4959677419354839	0.14677276746242263
YDL141W	0	0/0	-761.5851219035685	-24260.091018420644	992	0.19806763285024154	0.4959677419354839	0.14677276746242263
YML041C	-1	-/-	-761.5947905629873	-15153.399301022291	248	0.1977491961414791	0.4959677419354839	0.1470674918950781
YGL023C	0	0/-	-761.8342479579151	-24243.27055709809	992	0.1977491961414791	0.4959677419354839	0.1470674918950781
YLR315W	0	0/-	-761.9033802449703	-22972.805379692465	992	0.1977491961414791	0.4959677419354839	0.1470674918950781
YKL130C	-1	-/-	-762.0730435550213	-14960.514131821692	248	0.19743178170144463	0.4959677419354839	0.14736221632773358
YIL084C	-1	-/-	-762.1075930595398	-13607.591834038496	248	0.1971153846153846	0.4959677419354839	0.14765694076038904
YLR285W	-1	-/-	-762.2945881783962	-16329.821146845818	248	0.1968	0.4959677419354839	0.1479516651930445
YCR020W-B	-1	-/-	-762.516595363617	-13478.421720996499	248	0.1964856230031949	0.4959677419354839	0.14824638962569997
YPL227C	-1	-/-	-763.1415042281151	-16152.354722291231	248	0.19617224880382775	0.4959677419354839	0.14854111405835543
YMR313C	-1	-/-	-763.2184559218585	-14400.86929416284	248	0.19585987261146498	0.4959677419354839	0.1488358384910109
YER129W	-1	-/-	-763.2418567836285	-14882.307337462902	248	0.19554848966613672	0.4959677419354839	0.14913056292366636
YOL066C	-1	-/-	-763.3023375272751	-14383.157127290964	248	0.19523809523809524	0.4959677419354839	0.14942528735632185
YDL036C	-1	-/-	-763.4458778575063	-15063.83929463476	248	0.1949286846275753	0.4959677419354839	0.14972001178897731
YGR113W	1	+/+	-764.0341122150421	-14615.52320683375	247	0.1962025316455696	0.5	0.14972001178897731
YER120W	-1	-/-	-764.1363382861018	-14537.166665561497	248	0.19589257503949448	0.5	0.15001473622163278
YGR104C	-1	-/-	-764.8956474512815	-14562.403179377317	248	0.19558359621451105	0.5	0.15030946065428824
YOL100W	-1	-/-	-765.0682476013899	-15694.390338011086	248	0.1952755905511811	0.5	0.1506041850869437
YMR067C	-1	-/-	-765.1990079283714	-14359.788143429905	248	0.1949685534591195	0.5	0.15089890951959917
YNL254C	0	0/0	-765.3440120816231	-26219.49249133095	992	0.1949685534591195	0.5	0.15089890951959917
YDL106C	-1	-/-	-765.6123674288392	-15833.589362062514	248	0.1946624803767661	0.5	0.15119363395225463
YDR414C	-1	-/-	-765.6139464378357	-14849.488824516535	248	0.19435736677115986	0.5	0.15148835838491012
YBR228W	-1	-/-	-765.6388372406363	-14247.042535535991	248	0.19405320813771518	0.5	0.15178308281756558
YBL057C	-1	-/-	-765.6618490740657	-14688.955902777612	248	0.19375	0.5	0.15207780725022105
YLL015W	-1	-/-	-765.7031759172678	-14554.7129034549	248	0.1934477379095164	0.5	0.1523725316828765
YDR451C	1	+/+	-766.475219771266	-14887.510401420295	247	0.19470404984423675	0.5040322580645161	0.1523725316828765
YAL019W	0	0/-	-766.6708823610097	-26261.97663074173	992	0.19470404984423675	0.5040322580645161	0.1523725316828765
YGR238C	1	+/+	-766.7788001894951	-14392.149744808674	247	0.19595645412130638	0.5080645161290323	0.1523725316828765
YDR211W	-1	-/-	-766.9371343553066	-15756.453837759793	248	0.1956521739130435	0.5080645161290323	0.15266725611553197
YNL196C	0	0/-	-766.9918746761978	-25264.47364193201	992	0.1956521739130435	0.5080645161290323	0.15266725611553197
YDR068W	0	0/0	-767.1264923689887	-25256.348834334873	992	0.1956521739130435	0.5080645161290323	0.15266725611553197
YMR285C	-1	-/-	-767.1796878799796	-15629.248890034854	248	0.19534883720930232	0.5080645161290323	0.15296198054818744
YBR038W	-1	-/+	-767.5907724797726	-13849.703992486	248	0.19504643962848298	0.5080645161290323	0.1532567049808429
YKR062W	-1	-/-	-767.7110803425312	-14436.815072208643	248	0.1947449768160742	0.5080645161290323	0.1535514294134984
YLR145W	-1	-/-	-767.8179852962494	-14561.436766594648	248	0.19444444444444445	0.5080645161290323	0.15384615384615385
YLR007W	-1	-/-	-768.4365632683039	-14699.569588541985	248	0.1941448382126348	0.5080645161290323	0.15414087827880932
YLR157W-E	0	0/0	-768.4832928776741	-20233.048652302474	992	0.1941448382126348	0.5080645161290323	0.15414087827880932
YKR019C	-1	-/-	-768.6491535305977	-16065.3942405805	248	0.19384615384615383	0.5080645161290323	0.15443560271146478
YBR211C	-1	-/-	-768.9235343933105	-14210.210370510817	248	0.1935483870967742	0.5080645161290323	0.15473032714412024
YAR014C	-1	-/-	-768.9407353550196	-14662.947862066329	248	0.19325153374233128	0.5080645161290323	0.1550250515767757
YGL025C	-1	-/-	-768.9870387986302	-14517.490165434778	248	0.19295558958652373	0.5080645161290323	0.15531977600943117
YFR037C	-1	-/-	-769.1563756763935	-15404.893927305937	248	0.1926605504587156	0.5080645161290323	0.15561450044208666
YOR030W	-1	-/-	-769.2452492117882	-14135.355160057545	248	0.19236641221374046	0.5080645161290323	0.15590922487474212
YJR135C	-1	-/+	-769.2515179514885	-14312.007818073034	248	0.19207317073170732	0.5080645161290323	0.1562039493073976
YDR288W	-1	-/-	-769.3106487989426	-16033.047335326672	248	0.1917808219178082	0.5080645161290323	0.15649867374005305
YPL195W	-1	-/-	-769.3211511522532	-13446.360109612346	248	0.19148936170212766	0.5080645161290323	0.15679339817270851
YBL097W	1	+/+	-769.4221368730068	-14225.698869913816	247	0.19271623672230653	0.5120967741935484	0.15679339817270851
YOR211C	-1	-/-	-769.7236825674772	-14974.576660379767	248	0.19242424242424241	0.5120967741935484	0.15708812260536398
YDL087C	-1	-/-	-769.7354432940483	-14391.26893061772	248	0.19213313161875945	0.5120967741935484	0.15738284703801944
YJL095W	-1	-/-	-769.761680945754	-15242.407697215676	248	0.19184290030211482	0.5120967741935484	0.15767757147067493
YBR136W	-1	-/-	-770.0047761946917	-14410.825851857662	248	0.19155354449472098	0.5120967741935484	0.1579722959033304
YBR153W	-1	-/-	-770.1958351656795	-14118.919334881008	248	0.19126506024096385	0.5120967741935484	0.15826702033598586
YKR036C	-1	-/-	-770.3888283967972	-15254.605377018452	248	0.19097744360902255	0.5120967741935484	0.15856174476864132
YCR008W	1	+/+	-770.422986485064	-12985.227838166058	247	0.1921921921921922	0.5161290322580645	0.15856174476864132
YNL067W-B	0	0/0	-770.6750619113445	-20628.174619279802	992	0.1921921921921922	0.5161290322580645	0.15856174476864132
YGL212W	-1	-/-	-770.9013347662985	-13895.366101983935	248	0.191904047976012	0.5161290322580645	0.15885646920129678
YFL024C	-1	-/-	-771.1451521366835	-14335.424791708589	248	0.19161676646706588	0.5161290322580645	0.15915119363395225
YER040W	-1	-/-	-771.331424832344	-13745.31246541813	248	0.19133034379671152	0.5161290322580645	0.1594459180666077
YER173W	-1	-/+	-771.3380585201085	-14878.109560094774	248	0.191044776119403	0.5161290322580645	0.1597406424992632
YLR015W	-1	-/-	-771.5544833466411	-15225.208250828087	248	0.19076005961251863	0.5161290322580645	0.16003536693191867
YNL154C	-1	-/-	-772.2596510648727	-15672.962100923061	248	0.19047619047619047	0.5161290322580645	0.16033009136457413
YDR280W	-1	-/-	-772.4882501214743	-17377.025170356035	248	0.1901931649331352	0.5161290322580645	0.1606248157972296
YDR331W	-1	-/-	-772.5993659496307	-15191.492898955941	248	0.18991097922848665	0.5161290322580645	0.16091954022988506
YDR457W	1	+/+	-773.2863805294037	-13855.935705438256	247	0.19111111111111112	0.5201612903225806	0.16091954022988506
YGL124C	-1	-/-	-773.5041171461344	-15210.195457413793	248	0.1908284023668639	0.5201612903225806	0.16121426466254052
YLR298C	-1	-/-	-773.5339462310076	-14870.852473005652	248	0.19054652880354506	0.5201612903225806	0.16150898909519598
YJR006W	-1	-/-	-773.5933576524258	-15118.72302890569	248	0.1902654867256637	0.5201612903225806	0.16180371352785147
YPL256C	-1	-/+	-773.7163444459438	-14692.720459334552	248	0.18998527245949925	0.5201612903225806	0.16209843796050694
YIL061C	-1	-/-	-773.7238191068172	-13513.317288570106	248	0.18970588235294117	0.5201612903225806	0.1623931623931624
YDR326C	0	0/-	-773.7253565900028	-26220.226196662057	992	0.18970588235294117	0.5201612903225806	0.1623931623931624
YJL204C	-1	-/-	-773.7938438020647	-14635.711337585002	248	0.1894273127753304	0.5201612903225806	0.16268788682581786
YBL026W	-1	-/-	-774.0906804949045	-15465.874425128102	248	0.18914956011730205	0.5201612903225806	0.16298261125847333
YGR072W	-1	-/-	-774.3217517733574	-15533.561351805925	248	0.18887262079062958	0.5201612903225806	0.1632773356911288
YLR389C	0	0/-	-774.4201041795313	-23592.310438597575	992	0.18887262079062958	0.5201612903225806	0.1632773356911288
YGL210W-A	-1	-/-	-774.462347984314	-11831.97480416298	248	0.18859649122807018	0.5201612903225806	0.16357206012378425
YDR507C	-1	-/+	-774.6059665009379	-14164.81570404023	248	0.18832116788321168	0.5201612903225806	0.16386678455643972
YLR288C	-1	-/+	-774.8545077964664	-16183.140786983073	248	0.1880466472303207	0.5201612903225806	0.1641615089890952
YLR353W	-1	-/+	-774.8966743648052	-13843.5776877217	248	0.18777292576419213	0.5201612903225806	0.16445623342175067
YDR329C	-1	-/-	-775.0455277711153	-16065.988170780241	248	0.1875	0.5201612903225806	0.16475095785440613
YBR002C	-1	-/-	-775.1619652584195	-16099.757583655417	248	0.18722786647314948	0.5201612903225806	0.1650456822870616
YDR334W	-1	-/-	-775.2572085559368	-15001.283650487661	248	0.18695652173913044	0.5201612903225806	0.16534040671971706
YLR433C	-1	-/-	-775.4073125123978	-13643.339041993022	248	0.18668596237337193	0.5201612903225806	0.16563513115237252
YJL081C	-1	-/-	-775.4487265944481	-14017.292563006282	248	0.18641618497109827	0.5201612903225806	0.16592985558502799
YHL013C	0	0/-	-775.633718309924	-28607.522127678618	992	0.18641618497109827	0.5201612903225806	0.16592985558502799
YKR002W	-1	-/-	-775.7642194405198	-14624.767686843872	248	0.18614718614718614	0.5201612903225806	0.16622458001768348
YEL022W	-1	-/-	-775.9091923981905	-15395.818966597319	248	0.18587896253602307	0.5201612903225806	0.16651930445033894
YML017W	0	0/-	-776.2358152419329	-22334.751617789734	992	0.18587896253602307	0.5201612903225806	0.16651930445033894
YOL138C	-1	-/-	-776.3021012246609	-16315.4778759256	248	0.1856115107913669	0.5201612903225806	0.1668140288829944
YOR057W	-1	-/0	-776.7056784033775	-14306.288399472833	248	0.1853448275862069	0.5201612903225806	0.16710875331564987
YFL023W	-1	-/-	-776.8379646167159	-15181.616573087871	248	0.18507890961262555	0.5201612903225806	0.16740347774830533
YDR364C	-1	-/-	-776.9406490921974	-14645.618282034993	248	0.18481375358166188	0.5201612903225806	0.1676982021809608
YOR172W	-1	-/-	-777.1081824302673	-12987.78089851141	248	0.18454935622317598	0.5201612903225806	0.16799292661361626
YDR402C	0	0/-	-777.2739622145891	-23005.697061222978	992	0.18454935622317598	0.5201612903225806	0.16799292661361626
YBR100W	-1	-/+	-777.4550852775574	-11590.041078686714	248	0.18428571428571427	0.5201612903225806	0.16828765104627175
YDR520C	0	0/-	-777.5087909027934	-25628.97780022584	992	0.18428571428571427	0.5201612903225806	0.16828765104627175
YGR014W	-1	-/+	-777.5284136384726	-13818.165621683002	248	0.1840228245363766	0.5201612903225806	0.1685823754789272
YCR035C	-1	-/-	-777.5499073341489	-15493.320810284466	248	0.18376068376068377	0.5201612903225806	0.16887709991158267
YDL058W	-1	-/-	-777.7302535176277	-14488.375771693885	248	0.18349928876244664	0.5201612903225806	0.16917182434423814
YNL258C	-1	-/+	-777.7602492570877	-14974.462442651391	248	0.18323863636363635	0.5201612903225806	0.1694665487768936
YNL118C	-1	-/-	-777.8201473355293	-14207.217573791742	248	0.1829787234042553	0.5201612903225806	0.16976127320954906
YPL157W	-1	-/-	-778.0803483426571	-16154.997963309288	248	0.18271954674220964	0.5201612903225806	0.17005599764220453
YCR002C	-1	-/+	-778.4978379458189	-14788.810878835618	248	0.18246110325318246	0.5201612903225806	0.17035072207486002
YDR320C-A	1	+/-	-778.815146446228	-12584.298553824425	247	0.18361581920903955	0.5241935483870968	0.17035072207486002
YOR190W	0	0/-	-778.9367882851511	-23560.62624864746	992	0.18361581920903955	0.5241935483870968	0.17035072207486002
YDL225W	-1	-/+	-779.0851557403803	-15657.479257769883	248	0.18335684062059238	0.5241935483870968	0.17064544650751548
YDR243C	-1	-/-	-779.0943267792463	-14032.458043813705	248	0.18309859154929578	0.5241935483870968	0.17094017094017094
YJL021C	-1	-/-	-779.2636189460754	-11528.724524855614	248	0.1828410689170183	0.5241935483870968	0.1712348953728264
YER013W	-1	-/-	-779.2876836061478	-14602.61900761351	248	0.18258426966292135	0.5241935483870968	0.17152961980548187
YJL018W	1	+/+	-779.3658330440521	-11801.467384576797	247	0.18373071528751753	0.5282258064516129	0.17152961980548187
YOR112W	-1	-/-	-779.3836688995361	-14069.421548351645	248	0.18347338935574228	0.5282258064516129	0.17182434423813733
YOR216C	-1	-/-	-779.6157889217138	-14983.208000808954	248	0.18321678321678322	0.5282258064516129	0.1721190686707928
YOR077W	0	0/0	-779.8892169743776	-23399.68206566479	992	0.18321678321678322	0.5282258064516129	0.1721190686707928
YIL104C	0	0/0	-780.0015706587583	-27429.415451076813	992	0.18321678321678322	0.5282258064516129	0.1721190686707928
YLR098C	-1	-/-	-780.009173899889	-13897.2463491112	248	0.1829608938547486	0.5282258064516129	0.1724137931034483
YDL159W	-1	-/-	-780.2828757166862	-14435.151912689209	248	0.18270571827057183	0.5282258064516129	0.17270851753610375
YOL117W	-1	-/-	-780.3061459809542	-15796.14821979031	248	0.18245125348189414	0.5282258064516129	0.1730032419687592
YER132C	0	0/-	-780.3337047807872	-24501.608312729746	992	0.18245125348189414	0.5282258064516129	0.1730032419687592
YLR369W	-1	-/-	-780.4971313476562	-14711.528887115419	248	0.18219749652294853	0.5282258064516129	0.17329796640141468
YMR294W	0	0/+	-780.6395333083346	-24890.772534577176	992	0.18219749652294853	0.5282258064516129	0.17329796640141468
YOR349W	-1	-/-	-780.7156997323036	-14349.645960658789	248	0.18194444444444444	0.5282258064516129	0.17359269083407014
YOR171C	-1	-/-	-780.861106812954	-15178.611480005085	248	0.18169209431345354	0.5282258064516129	0.1738874152667256
YLR323C	0	0/-	-780.9342927308753	-27036.66014813911	992	0.18169209431345354	0.5282258064516129	0.1738874152667256
YNL139C	-1	-/-	-781.4271435439587	-13281.814678490162	248	0.1814404432132964	0.5282258064516129	0.17418213969938107
YOL004W	-1	-/+	-781.4953538179398	-14108.398978948593	248	0.18118948824343015	0.5282258064516129	0.17447686413203656
YEL064C	0	0/-	-781.5149447657168	-24475.095315402374	992	0.18118948824343015	0.5282258064516129	0.17447686413203656
YPR175W	-1	-/-	-781.5904479622841	-15341.434327483177	248	0.18093922651933703	0.5282258064516129	0.17477158856469202
YOR118W	0	0/0	-781.9239341747016	-24333.461141541135	992	0.18093922651933703	0.5282258064516129	0.17477158856469202
YLR018C	0	0/-	-782.1371796317399	-26773.88640215341	992	0.18093922651933703	0.5282258064516129	0.17477158856469202
YLR247C	0	0/-	-782.2133167367429	-27520.104328412563	992	0.18093922651933703	0.5282258064516129	0.17477158856469202
YBR258C	-1	-/-	-782.2523098140955	-14531.292392328382	248	0.18068965517241378	0.5282258064516129	0.17506631299734748
YJR126C	-1	-/-	-782.3098226189613	-14531.080715179443	248	0.18044077134986225	0.5282258064516129	0.17536103743000295
YLR154C	-1	-/-	-782.613631490618	-15402.48545864597	248	0.18019257221458046	0.5282258064516129	0.1756557618626584
YNL147W	-1	-/-	-782.7007664144039	-15328.148700766265	248	0.17994505494505494	0.5282258064516129	0.17595048629531387
YOR290C	-1	-/-	-782.8855975270271	-14404.631865501404	248	0.17969821673525377	0.5282258064516129	0.17624521072796934
YOR279C	-1	-/-	-782.9770909547806	-14389.987961351871	248	0.17945205479452056	0.5282258064516129	0.17653993516062483
YOL094C	-1	-/-	-783.1771275401115	-15386.211087767035	248	0.17920656634746923	0.5282258064516129	0.1768346595932803
YPR101W	-1	-/-	-783.3170633688569	-14917.221511729062	248	0.17896174863387979	0.5282258064516129	0.17712938402593575
YML071C	-1	-/-	-783.5216500759125	-14392.416037350893	248	0.17871759890859482	0.5282258064516129	0.17742410845859122
YJR060W	-1	-/-	-783.6629076302052	-13796.997797831893	248	0.1784741144414169	0.5282258064516129	0.17771883289124668
YGL065C	-1	-/-	-783.7632123529911	-14552.526386529207	248	0.1782312925170068	0.5282258064516129	0.17801355732390214
YKL203C	1	+/-	-783.8498021364212	-14201.865421295166	247	0.1793478260869565	0.532258064516129	0.17801355732390214
YJL115W	-1	-/-	-783.9195257723331	-14685.184026494622	248	0.1791044776119403	0.532258064516129	0.1783082817565576
YKR072C	1	+/+	-784.1864753961563	-14465.434232771397	247	0.1802168021680217	0.5362903225806451	0.1783082817565576
YFL018W-A	-1	-/-	-784.246819972992	-11740.471807837486	248	0.17997293640054127	0.5362903225806451	0.1786030061892131
YJR093C	-1	-/-	-784.2886106967926	-14572.853638917208	248	0.17972972972972973	0.5362903225806451	0.17889773062186856
YOR075W	-1	-/-	-784.2935909554362	-16621.547910757363	248	0.1794871794871795	0.5362903225806451	0.17919245505452402
YDR228C	-1	-/-	-784.3928762078285	-14821.430181548	248	0.1792452830188679	0.5362903225806451	0.1794871794871795
YPL193W	-1	-/-	-784.4290755614638	-14315.871719017625	248	0.17900403768506057	0.5362903225806451	0.17978190391983495
YMR004W	-1	-/-	-784.775570128113	-15913.598674867302	248	0.17876344086021506	0.5362903225806451	0.18007662835249041
YGR095C	-1	-/-	-784.803600538522	-16598.16419755295	248	0.17852348993288591	0.5362903225806451	0.18037135278514588
YOR324C	0	0/-	-784.8369962917641	-24929.63961476274	992	0.17852348993288591	0.5362903225806451	0.18037135278514588
YML059C	-1	-/-	-785.4920010566711	-14072.073413714767	248	0.17828418230563003	0.5362903225806451	0.18066607721780137
YJL054W	-1	-/-	-785.8763462305069	-14182.144964404404	248	0.17804551539491298	0.5362903225806451	0.18096080165045683
YCR052W	-1	-/-	-786.0126011222601	-14812.016946062446	248	0.17780748663101603	0.5362903225806451	0.1812555260831123
YNL245C	-1	-/-	-786.5045545846224	-14207.843061020598	248	0.17757009345794392	0.5362903225806451	0.18155025051576776
YKR099W	-1	-/-	-786.5523888468742	-15112.651957646012	248	0.17733333333333334	0.5362903225806451	0.18184497494842322
YLR079W	1	+/+	-786.6623141765594	-16171.986741170287	247	0.17842876165113183	0.5403225806451613	0.18184497494842322
YML032C	-1	-/-	-786.7110780030489	-14848.67808701098	248	0.17819148936170212	0.5403225806451613	0.18213969938107868
YLR052W	-1	-/-	-787.1737970709801	-14997.965673476458	248	0.17795484727755645	0.5403225806451613	0.18243442381373415
YER180C	0	0/-	-787.2164464462548	-25660.544151499867	992	0.17795484727755645	0.5403225806451613	0.18243442381373415
YPR162C	-1	-/-	-787.2666779458523	-15022.784696012735	248	0.17771883289124668	0.5403225806451613	0.18272914824638964
YBR166C	0	0/0	-787.4494942482561	-26249.74982934445	992	0.17771883289124668	0.5403225806451613	0.18272914824638964
YCR080W	-1	-/-	-787.6289384365082	-11701.55379217863	248	0.17748344370860927	0.5403225806451613	0.1830238726790451
YIL112W	-1	-/-	-787.650241702795	-14537.088459853083	248	0.17724867724867724	0.5403225806451613	0.18331859711170057
YML114C	-1	-/-	-787.7177756540477	-14312.715986642987	248	0.17701453104359313	0.5403225806451613	0.18361332154435603
YOL156W	-1	-/-	-787.7658796012402	-14241.904979109764	248	0.17678100263852242	0.5403225806451613	0.1839080459770115
YDL239C	0	0/-	-787.8166183829308	-28810.3864571834	992	0.17678100263852242	0.5403225806451613	0.1839080459770115
YJL084C	0	0/-	-787.8838413106278	-26647.511515711434	992	0.17678100263852242	0.5403225806451613	0.1839080459770115
YFR036W	1	+/+	-787.9014829136431	-14863.091066185385	247	0.17786561264822134	0.5443548387096774	0.1839080459770115
YLR234W	-1	-/+	-788.0338972359896	-14390.08109612763	248	0.17763157894736842	0.5443548387096774	0.18420277040966695
YGR227W	-1	-/-	-788.104537665844	-14596.191170752048	248	0.1773981603153745	0.5443548387096774	0.18449749484232242
YJL179W	-1	-/-	-788.2199705094099	-15931.488353386521	248	0.17716535433070865	0.5443548387096774	0.1847922192749779
YDL088C	-1	-/-	-788.245497982949	-14669.81208788231	248	0.17693315858453473	0.5443548387096774	0.18508694370763337
YPR056W	1	+/-	-788.304374165833	-14667.02922654897	247	0.17801047120418848	0.5483870967741935	0.18508694370763337
YBR070C	-1	-/-	-788.3788914084435	-15377.033497959375	248	0.17777777777777778	0.5483870967741935	0.18538166814028884
YOR165W	0	0/-	-788.5471204500645	-25757.856366623193	992	0.17777777777777778	0.5483870967741935	0.18538166814028884
YML023C	-1	-/-	-788.5539789758623	-14504.580231752247	248	0.17754569190600522	0.5483870967741935	0.1856763925729443
YCR055C	-1	-/-	-789.0247749090195	-11874.24085342884	248	0.1773142112125163	0.5483870967741935	0.18597111700559976
YDR006C	0	0/-	-789.2359009217471	-25144.566596318036	992	0.1773142112125163	0.5483870967741935	0.18597111700559976
YNL078W	1	+/+	-789.291024312377	-14502.308630537242	247	0.17838541666666666	0.5524193548387096	0.18597111700559976
YCR094W	1	+/-	-789.3761826306581	-15149.317010067403	247	0.17945383615084526	0.5564516129032258	0.18597111700559976
YNL236W	-1	-/-	-789.3992475271225	-14754.01088052988	248	0.17922077922077922	0.5564516129032258	0.18626584143825523
YOR351C	-1	-/-	-789.4232656061649	-13721.654535159469	248	0.17898832684824903	0.5564516129032258	0.1865605658709107
YMR080C	-1	-/-	-789.5473366826773	-15525.705853357911	248	0.17875647668393782	0.5564516129032258	0.18685529030356618
YBR243C	-1	-/-	-789.7350080013275	-14694.283378750086	248	0.17852522639068563	0.5564516129032258	0.18715001473622164
YOL104C	-1	-/-	-789.7658510580659	-13932.098787933588	248	0.17829457364341086	0.5564516129032258	0.1874447391688771
YGL060W	0	0/+	-789.8823758549988	-25543.421212571673	992	0.17829457364341086	0.5564516129032258	0.1874447391688771
YBR200W	-1	-/-	-790.0299214720726	-14559.934067368507	248	0.17806451612903226	0.5564516129032258	0.18773946360153257
YCR066W	-1	-/-	-790.1666367650032	-14816.590112924576	248	0.17783505154639176	0.5564516129032258	0.18803418803418803
YMR215W	0	0/-	-790.2703068582341	-28191.57032320928	992	0.17783505154639176	0.5564516129032258	0.18803418803418803
YGR092W	-1	-/-	-790.2982757389545	-15039.633767314255	248	0.1776061776061776	0.5564516129032258	0.1883289124668435
YOL149W	-1	-/-	-790.4588800370693	-15096.07097351551	248	0.17737789203084833	0.5564516129032258	0.18862363689949896
YKL220C	-1	-/-	-790.4985261708498	-15554.878724329174	248	0.17715019255455713	0.5564516129032258	0.18891836133215442
YOL015W	0	0/0	-790.6487127654254	-26479.08619327657	992	0.17715019255455713	0.5564516129032258	0.18891836133215442
YHR069C	-1	-/-	-790.7122472785413	-16873.691382292658	248	0.17692307692307693	0.5564516129032258	0.1892130857648099
YDR422C	-1	-/-	-790.7849440872669	-14537.379007607698	248	0.176696542893726	0.5564516129032258	0.18950781019746538
YDR245W	-1	-/-	-791.0464758127928	-16774.3508361727	248	0.17647058823529413	0.5564516129032258	0.18980253463012084
YOR048C	-1	-/-	-791.126250050962	-15768.810029707849	248	0.17624521072796934	0.5564516129032258	0.1900972590627763
YMR257C	0	0/-	-791.257208738476	-24835.60822849814	992	0.17624521072796934	0.5564516129032258	0.1900972590627763
YBL032W	-1	-/-	-791.3210518211126	-16616.103025123477	248	0.1760204081632653	0.5564516129032258	0.19039198349543177
YPR178W	-1	-/-	-791.5968978255987	-15572.223566263914	248	0.17579617834394903	0.5564516129032258	0.19068670792808723
YDL140C	-1	-/-	-791.9488404393196	-14305.535938724875	248	0.17557251908396945	0.5564516129032258	0.1909814323607427
YBR148W	0	0/-	-792.0341002959758	-25969.792292466154	992	0.17557251908396945	0.5564516129032258	0.1909814323607427
YMR218C	-1	-/-	-792.0377840995789	-14536.029777675867	248	0.17534942820838628	0.5564516129032258	0.19127615679339818
YNL250W	-1	-/-	-792.3560057729483	-15163.761908352375	248	0.1751269035532995	0.5564516129032258	0.19157088122605365
YLR316C	-1	-/-	-792.4541962295771	-15523.6527887173	248	0.17490494296577946	0.5564516129032258	0.1918656056587091
YPL064C	0	0/-	-792.5079620406032	-25336.927633449435	992	0.17490494296577946	0.5564516129032258	0.1918656056587091
YFR013W	-1	-/-	-792.597777351737	-14072.29277677834	248	0.17468354430379746	0.5564516129032258	0.19216033009136457
YLR097C	-1	-/-	-792.6453669667244	-15453.720814660192	248	0.17446270543615677	0.5564516129032258	0.19245505452402004
YKL116C	0	0/-	-792.6585688944906	-24386.38827067241	992	0.17446270543615677	0.5564516129032258	0.19245505452402004
YMR073C	-1	-/-	-792.685590967536	-14111.906957387924	248	0.17424242424242425	0.5564516129032258	0.1927497789566755
YDR490C	-1	-/-	-792.7222019657493	-16067.110601998866	248	0.17402269861286254	0.5564516129032258	0.19304450338933096
YHR124W	-1	-/-	-793.0365327820182	-14391.859188713133	248	0.17380352644836272	0.5564516129032258	0.19333922782198645
YHR107C	-1	-/+	-793.0894237756729	-14019.261342719197	248	0.17358490566037735	0.5564516129032258	0.19363395225464192
YIL005W	0	0/-	-793.1711814086884	-24222.32821936533	992	0.17358490566037735	0.5564516129032258	0.19363395225464192
YNL116W	1	+/+	-793.2130064368248	-16206.681153126061	247	0.17462311557788945	0.5604838709677419	0.19363395225464192
YKL122C	-1	-/-	-793.2621366530657	-16171.943532168865	248	0.17440401505646172	0.5604838709677419	0.19392867668729738
YPL020C	1	+/+	-793.7923985421658	-15569.838605597615	247	0.17543859649122806	0.5645161290322581	0.19392867668729738
YIR015W	-1	-/-	-794.0516549348831	-13441.767876327038	248	0.17521902377972465	0.5645161290322581	0.19422340111995284
YFL033C	-1	-/+	-794.3988811373711	-15814.097900092602	248	0.175	0.5645161290322581	0.1945181255526083
YML049C	-1	-/-	-794.429557800293	-15034.051530584693	248	0.17478152309612985	0.5645161290322581	0.19481284998526377
YFR029W	-1	-/-	-794.4771406874061	-15161.514096938074	248	0.1745635910224439	0.5645161290322581	0.19510757441791923
YIL146C	0	0/-	-794.756386263296	-29825.644461560063	992	0.1745635910224439	0.5645161290322581	0.19510757441791923
YCL055W	1	+/-	-794.8592729568481	-15599.073467165232	247	0.17559153175591533	0.5685483870967742	0.19510757441791923
YOR115C	-1	-/-	-795.0278979539871	-15033.561136864126	248	0.17537313432835822	0.5685483870967742	0.19540229885057472
YOR359W	-1	-/-	-795.0729402601719	-15724.273816131055	248	0.17515527950310558	0.5685483870967742	0.1956970232832302
YLR310C	1	+/+	-795.2595325708389	-14350.158445745707	247	0.1761786600496278	0.5725806451612904	0.1956970232832302
YBR231C	-1	-/-	-795.3496569395065	-14847.51729401946	248	0.17596034696406443	0.5725806451612904	0.19599174771588565
YDL135C	-1	-/-	-795.4022941738367	-14515.38220141828	248	0.17574257425742573	0.5725806451612904	0.1962864721485411
YPL060W	-1	-/-	-795.4788502678275	-15279.005893699825	248	0.17552533992583436	0.5725806451612904	0.19658119658119658
YPR072W	-1	-/-	-795.552476644516	-15280.127564072609	248	0.17530864197530865	0.5725806451612904	0.19687592101385204
YEL017W	0	0/0	-795.639276673086	-26177.850377055816	992	0.17530864197530865	0.5725806451612904	0.19687592101385204
YOR259C	-1	-/-	-795.9570035338402	-15277.351074561477	248	0.17509247842170161	0.5725806451612904	0.1971706454465075
YBR164C	-1	-/-	-795.974167227745	-15295.262216180563	248	0.1748768472906404	0.5725806451612904	0.197465369879163
YOR371C	-1	-/-	-796.1033676862717	-14369.592482089996	248	0.17466174661746617	0.5725806451612904	0.19776009431181846
YDR117C	0	0/-	-796.2836236990988	-27339.027925161645	992	0.17466174661746617	0.5725806451612904	0.19776009431181846
YCR070W	0	0/-	-796.3794053196907	-19992.312331587076	992	0.17466174661746617	0.5725806451612904	0.19776009431181846
YDR363W	-1	-/+	-796.694818161428	-14626.86501122266	248	0.17444717444717445	0.5725806451612904	0.19805481874447392
YMR132C	0	0/0	-796.9032068122178	-26814.617989564314	992	0.17444717444717445	0.5725806451612904	0.19805481874447392
YLR371W	-1	-/+	-797.2000958919525	-15493.721162706614	248	0.17423312883435582	0.5725806451612904	0.19834954317712938
YPL045W	-1	-/-	-797.4558899402618	-14470.093574419618	248	0.17401960784313725	0.5725806451612904	0.19864426760978485
YGR003W	-1	-/-	-797.585284113884	-14759.447556376457	248	0.17380660954712362	0.5725806451612904	0.1989389920424403
YLR005W	1	+/-	-798.0071421265602	-15132.682844519615	247	0.17481662591687042	0.5766129032258065	0.1989389920424403
YER047C	0	0/0	-798.1262195035815	-26339.45974912215	992	0.17481662591687042	0.5766129032258065	0.1989389920424403
YDR172W	-1	-/-	-798.2867569178343	-16378.311221301556	248	0.1746031746031746	0.5766129032258065	0.19923371647509577
YGL243W	-1	-/-	-798.3713861703873	-14503.620757557452	248	0.174390243902439	0.5766129032258065	0.19952844090775126
YCR093W	-1	-/-	-798.3835457265377	-14549.942461259663	248	0.17417783191230207	0.5766129032258065	0.19982316534040673
YML076C	-1	-/-	-798.9360477887094	-15701.974005583674	248	0.17396593673965938	0.5766129032258065	0.2001178897730622
YCL066W	-1	-/-	-798.9551646709442	-13015.659081578255	248	0.17375455650060753	0.5766129032258065	0.20041261420571765
YCR038C	-1	-/+	-799.0169021822512	-15842.662463487126	248	0.17354368932038836	0.5766129032258065	0.20070733863837312
YPL072W	0	0/-	-799.0730256102979	-24596.36908845976	992	0.17354368932038836	0.5766129032258065	0.20070733863837312
YOL125W	-1	-/-	-799.0789054781199	-16240.204719543457	248	0.17333333333333334	0.5766129032258065	0.20100206307102858
YPR173C	-1	-/-	-799.2169003412127	-13765.543992847204	248	0.17312348668280872	0.5766129032258065	0.20129678750368404
YDR438W	0	0/0	-799.2239456176758	-25912.21567756217	992	0.17312348668280872	0.5766129032258065	0.20129678750368404
YOR070C	0	0/0	-799.355550982058	-26197.622426643968	992	0.17312348668280872	0.5766129032258065	0.20129678750368404
YGR119C	-1	-/-	-799.5617591589689	-15949.916831105947	248	0.17291414752116083	0.5766129032258065	0.20159151193633953
YPL042C	-1	-/-	-799.6367383599281	-14122.6240609698	248	0.17270531400966183	0.5766129032258065	0.201886236368995
YDR181C	-1	-/-	-799.6926473379135	-15251.673014879227	248	0.17249698431845598	0.5766129032258065	0.20218096080165046
YCR062W	-1	-/0	-799.7091780900955	-11741.540212631226	248	0.172289156626506	0.5766129032258065	0.20247568523430592
YKR077W	0	0/+	-799.8130412120372	-25386.358159234747	992	0.172289156626506	0.5766129032258065	0.20247568523430592
YGL181W	-1	-/-	-799.8851982988417	-15374.93456868641	248	0.17208182912154033	0.5766129032258065	0.2027704096669614
YGL066W	-1	-/-	-799.9994803220034	-14357.42476812005	248	0.171875	0.5766129032258065	0.20306513409961685
YJL196C	-1	-/-	-800.0822834214196	-15801.453668399714	248	0.1716686674669868	0.5766129032258065	0.20335985853227231
YDL159W-A	0	0/0	-800.1442295610905	-21948.96871645376	992	0.1716686674669868	0.5766129032258065	0.20335985853227231
YNL097C	-1	-/-	-800.2063383758068	-14255.733649343252	248	0.17146282973621102	0.5766129032258065	0.2036545829649278
YHL002W	-1	-/-	-800.2249836325645	-15039.729559868574	248	0.17125748502994012	0.5766129032258065	0.20394930739758327
YDL006W	-1	-/-	-800.2778325676918	-14870.012728616595	248	0.17105263157894737	0.5766129032258065	0.20424403183023873
YPR131C	-1	-/-	-800.4482552558184	-14095.003595024347	248	0.17084826762246116	0.5766129032258065	0.2045387562628942
YLR451W	-1	-/-	-800.6404567062855	-15353.099020399153	248	0.17064439140811455	0.5766129032258065	0.20483348069554966
YDR183W	-1	-/-	-800.7158806622028	-15114.206754684448	248	0.17044100119189512	0.5766129032258065	0.20512820512820512
YNL023C	-1	-/-	-800.7440409064293	-15985.193277299404	248	0.17023809523809524	0.5766129032258065	0.20542292956086058
YDR138W	-1	-/-	-800.8669292926788	-14238.819579601288	248	0.1700356718192628	0.5766129032258065	0.20571765399351608
YMR070W	-1	-/-	-800.8786958009005	-14776.486776068807	248	0.16983372921615203	0.5766129032258065	0.20601237842617154
YLR381W	-1	-/+	-800.9268633127213	-14577.938915163279	248	0.16963226571767498	0.5766129032258065	0.206307102858827
YOR322C	-1	-/-	-801.1116681993008	-14976.759173870087	248	0.16943127962085308	0.5766129032258065	0.20660182729148246
YLR181C	-1	-/-	-801.1449629962444	-14986.734392862767	248	0.16923076923076924	0.5766129032258065	0.20689655172413793
YDR498C	-1	-/-	-801.1643623709679	-13944.741673141718	248	0.1690307328605201	0.5766129032258065	0.2071912761567934
YDL038C	-1	-/0	-801.7090020179749	-12032.700738668442	248	0.16883116883116883	0.5766129032258065	0.20748600058944885
YML060W	-1	-/-	-801.7185286134481	-17097.90387316048	248	0.16863207547169812	0.5766129032258065	0.20778072502210435
YOR124C	0	0/-	-801.8326033465564	-26229.45339022018	992	0.16863207547169812	0.5766129032258065	0.20778072502210435
YLR363C	-1	-/-	-801.9511528760195	-14932.942715786397	248	0.1684334511189635	0.5766129032258065	0.2080754494547598
YKL149C	-1	-/-	-801.9590966962278	-14634.05806484446	248	0.16823529411764707	0.5766129032258065	0.20837017388741527
YOR219C	0	0/-	-801.9690167559311	-26217.444152603857	992	0.16823529411764707	0.5766129032258065	0.20837017388741527
YJL030W	1	+/+	-802.2913697957993	-14825.02501052618	247	0.1692126909518214	0.5806451612903226	0.20837017388741527
YDR141C	-1	-/-	-802.6541450321674	-13651.646216616035	248	0.16901408450704225	0.5806451612903226	0.20866489832007074
YKR054C	1	+/+	-802.6668878793716	-15179.816567346454	247	0.16998827667057445	0.5846774193548387	0.20866489832007074
YNL054W	-1	-/-	-802.803269404918	-15119.129615683109	248	0.16978922716627634	0.5846774193548387	0.2089596227527262
YOL025W	0	0/-	-802.8608362814412	-27033.094750164077	992	0.16978922716627634	0.5846774193548387	0.2089596227527262
YDR235W	-1	-/-	-802.9758236259222	-14623.356777310371	248	0.1695906432748538	0.5846774193548387	0.20925434718538166
YOR355W	-1	-/-	-802.9872256219387	-14177.933757819235	248	0.169392523364486	0.5846774193548387	0.20954907161803712
YOR064C	-1	-/-	-803.0253627151251	-14664.686249237508	248	0.1691948658109685	0.5846774193548387	0.20984379605069262
YDL116W	-1	-/-	-803.0329835265875	-15560.484712019563	248	0.168997668997669	0.5846774193548387	0.21013852048334808
YBR085W	-1	-/-	-803.3174047917128	-15678.88336141035	248	0.16880093131548313	0.5846774193548387	0.21043324491600354
YGL016W	-1	-/0	-803.4827822595835	-17066.4163916409	248	0.1686046511627907	0.5846774193548387	0.210727969348659
YDR472W	-1	-/-	-803.5988148003817	-14604.310961812735	248	0.16840882694541232	0.5846774193548387	0.21102269378131447
YGR081C	-1	-/-	-803.778207808733	-17292.8564607203	248	0.16821345707656613	0.5846774193548387	0.21131741821396993
YIL173W	-1	-/-	-803.8136543035507	-13397.338037699461	248	0.16801853997682503	0.5846774193548387	0.2116121426466254
YFR010W	0	0/-	-803.86394456774	-26280.203302964568	992	0.16801853997682503	0.5846774193548387	0.2116121426466254
YFR027W	1	+/+	-803.9913209378719	-14439.775495827198	247	0.16898148148148148	0.5887096774193549	0.2116121426466254
YPL051W	-1	-/-	-803.9987932443619	-14529.84745399654	248	0.16878612716763006	0.5887096774193549	0.2119068670792809
YOL113W	-1	-/-	-804.1430943757296	-14719.691260486841	248	0.16859122401847576	0.5887096774193549	0.21220159151193635
YEL037C	-1	-/-	-804.3114828765392	-14463.07602262497	248	0.16839677047289503	0.5887096774193549	0.2124963159445918
YML006C	-1	-/-	-804.4749042838812	-15049.9179700315	248	0.16820276497695852	0.5887096774193549	0.21279104037724728
YDR390C	0	0/-	-804.7474512737244	-25120.528101493604	992	0.16820276497695852	0.5887096774193549	0.21279104037724728
YDR289C	-1	-/-	-805.0137743353844	-15412.20217961073	248	0.16800920598388952	0.5887096774193549	0.21308576480990274
YNL187W	0	0/-	-805.0451709087938	-25397.624769001268	992	0.16800920598388952	0.5887096774193549	0.21308576480990274
YLR459W	-1	-/-	-805.0553874671459	-14660.376356780529	248	0.167816091954023	0.5887096774193549	0.2133804892425582
YLR055C	-1	-/-	-805.0727826654911	-15970.46467974782	248	0.16762342135476463	0.5887096774193549	0.21367521367521367
YPR106W	0	0/-	-805.2019179295748	-27333.04840564914	992	0.16762342135476463	0.5887096774193549	0.21367521367521367
YGL158W	-1	-/+	-805.2611966729164	-13776.861315175891	248	0.16743119266055045	0.5887096774193549	0.21396993810786913
YFR040W	1	+/+	-805.3381560444832	-15000.313699364662	247	0.16838487972508592	0.592741935483871	0.21396993810786913
YPR057W	-1	-/-	-805.5539798736572	-15609.149337783456	248	0.16819221967963388	0.592741935483871	0.21426466254052462
YML052W	-1	-/-	-805.6357575058937	-15420.93031617999	248	0.168	0.592741935483871	0.21455938697318008
YEL030W	-1	-/-	-805.6830589473248	-15447.089178234339	248	0.1678082191780822	0.592741935483871	0.21485411140583555
YPL038W	0	0/-	-805.904174901545	-26986.691950629465	992	0.1678082191780822	0.592741935483871	0.21485411140583555
YDL246C	0	0/0	-805.9796285033226	-22880.629620343447	992	0.1678082191780822	0.592741935483871	0.21485411140583555
YPR054W	-1	-/-	-806.1578962802887	-13753.456392988563	248	0.1676168757126568	0.592741935483871	0.215148835838491
YBR236C	-1	-/-	-806.4987378120422	-15063.569638326764	248	0.1674259681093394	0.592741935483871	0.21544356027114647
YLR207W	-1	-/-	-806.506815828383	-14496.492433317006	248	0.16723549488054607	0.592741935483871	0.21573828470380194
YCR029C-A	0	0/-	-806.7318250834942	-20638.881975233555	992	0.16723549488054607	0.592741935483871	0.21573828470380194
YOR089C	-1	-/-	-807.0177137386054	-15255.456450758502	248	0.16704545454545455	0.592741935483871	0.2160330091364574
YMR197C	-1	-/-	-807.0499728918076	-17024.927193000913	248	0.16685584562996594	0.592741935483871	0.2163277335691129
YLR268W	-1	-/-	-807.0671379268169	-14858.127604112029	248	0.16666666666666666	0.592741935483871	0.21662245800176835
YOR016C	0	0/-	-807.2410735785961	-23673.332819679752	992	0.16666666666666666	0.592741935483871	0.21662245800176835
YHR185C	0	0/-	-807.5238633453846	-24023.702522370964	992	0.16666666666666666	0.592741935483871	0.21662245800176835
YDR105C	0	0/0	-807.5533451186493	-25914.97351887729	992	0.16666666666666666	0.592741935483871	0.21662245800176835
YMR079W	-1	-/-	-807.873195335269	-16714.25628900528	248	0.1664779161947905	0.592741935483871	0.21691718243442382
YJR032W	0	0/-	-808.1109412498772	-26746.716049505398	992	0.1664779161947905	0.592741935483871	0.21691718243442382
YBR135W	-1	-/+	-808.3492835611105	-15099.697939120233	248	0.166289592760181	0.592741935483871	0.21721190686707928
YLR095C	-1	-/-	-808.9139042496681	-15331.364035442472	248	0.16610169491525423	0.592741935483871	0.21750663129973474
YKL052C	1	+/-	-809.2957101464272	-13817.796245977283	247	0.1670428893905192	0.5967741935483871	0.21750663129973474
YDR022C	-1	-/-	-809.3037562668324	-16636.81501799822	248	0.1668545659526494	0.5967741935483871	0.2178013557323902
YIL118W	-1	-/-	-809.3137371689081	-17401.083205148578	248	0.16666666666666666	0.5967741935483871	0.21809608016504567
YIL016W	-1	-/-	-809.3281441032887	-15370.945434812456	248	0.16647919010123735	0.5967741935483871	0.21839080459770116
YMR066W	0	0/-	-809.5162234716117	-24463.93405698426	992	0.16647919010123735	0.5967741935483871	0.21839080459770116
YLR425W	-1	-/+	-809.7385942041874	-15260.329623991624	248	0.1662921348314607	0.5967741935483871	0.21868552903035662
YML085C	1	+/+	-809.9568539708853	-15024.354604050517	247	0.16722783389450055	0.6008064516129032	0.21868552903035662
YMR044W	-1	-/-	-810.1521288156509	-14282.527658551931	248	0.16704035874439463	0.6008064516129032	0.2189802534630121
YDL189W	0	0/0	-810.2106066867709	-26613.23869764898	992	0.16704035874439463	0.6008064516129032	0.2189802534630121
YGL094C	-1	-/-	-810.3381710648537	-14395.560871193185	248	0.16685330347144456	0.6008064516129032	0.21927497789566755
YMR005W	-1	-/-	-810.7188873291016	-16458.25935718417	248	0.16666666666666666	0.6008064516129032	0.219569702328323
YKR104W	0	0/-	-811.0154526345432	-25588.26206354983	992	0.16666666666666666	0.6008064516129032	0.219569702328323
YML095C	-1	-/-	-811.1901966333389	-14265.81580978632	248	0.1664804469273743	0.6008064516129032	0.21986442676097848
YIR009W	-1	-/-	-811.226694226265	-14348.4835639894	248	0.16629464285714285	0.6008064516129032	0.22015915119363394
YCR014C	-1	-/-	-811.2702028155327	-15152.262583196163	248	0.16610925306577481	0.6008064516129032	0.22045387562628943
YKR024C	-1	-/-	-811.3031838014722	-17798.02060103789	248	0.16592427616926503	0.6008064516129032	0.2207486000589449
YLR275W	-1	-/-	-811.3258019387722	-16245.958456799388	248	0.1657397107897664	0.6008064516129032	0.22104332449160036
YLR273C	0	0/0	-811.6669769007713	-27165.02379155159	992	0.1657397107897664	0.6008064516129032	0.22104332449160036
YDR527W	-1	-/-	-811.8213291168213	-16027.223248124123	248	0.16555555555555557	0.6008064516129032	0.22133804892425582
YDR160W	-1	-/-	-811.8856250047684	-14918.318664968014	248	0.16537180910099888	0.6008064516129032	0.22163277335691128
YBR240C	-1	-/-	-812.049733325839	-14539.136064320803	248	0.16518847006651885	0.6008064516129032	0.22192749778956675
YJL044C	0	0/0	-812.1565591990948	-23846.12451228872	992	0.16518847006651885	0.6008064516129032	0.22192749778956675
YLR240W	-1	-/-	-812.7185162305832	-16472.894203424454	248	0.16500553709856036	0.6008064516129032	0.2222222222222222
YDR198C	-1	-/-	-812.7877453714609	-14954.052128627896	248	0.16482300884955753	0.6008064516129032	0.2225169466548777
YLR008C	-1	-/-	-812.839587032795	-16808.64617036283	248	0.16464088397790055	0.6008064516129032	0.22281167108753316
YLR238W	-1	-/-	-812.9840950965881	-14898.579245105386	248	0.16445916114790288	0.6008064516129032	0.22310639552018863
YDR082W	-1	-/-	-813.0189644880593	-16315.62232175842	248	0.16427783902976847	0.6008064516129032	0.2234011199528441
YNL107W	-1	-/-	-813.0388914048672	-15896.392125740647	248	0.16409691629955947	0.6008064516129032	0.22369584438549955
YPR143W	-1	-/-	-813.0801341086626	-17444.39584571123	248	0.1639163916391639	0.6008064516129032	0.22399056881815502
YJL039C	-1	-/-	-813.1172998994589	-14318.144619360566	248	0.16373626373626374	0.6008064516129032	0.22428529325081048
YJL057C	0	0/-	-813.2305726343766	-30291.88685904164	992	0.16373626373626374	0.6008064516129032	0.22428529325081048
YPL047W	-1	-/-	-813.3348140120506	-15604.12224805355	248	0.16355653128430298	0.6008064516129032	0.22458001768346597
YIR004W	-1	-/-	-813.6162212193012	-14958.345612600446	248	0.16337719298245615	0.6008064516129032	0.22487474211612143
YDR379W	-1	-/-	-813.711758106947	-14924.125066429377	248	0.16319824753559695	0.6008064516129032	0.2251694665487769
YOR113W	-1	-/-	-813.9217704683542	-16527.793568983674	248	0.16301969365426697	0.6008064516129032	0.22546419098143236
YPR083W	-1	-/-	-814.2123537361622	-16383.437096532434	248	0.1628415300546448	0.6008064516129032	0.22575891541408782
YPR060C	0	0/0	-814.5128195919096	-30849.175752150826	992	0.1628415300546448	0.6008064516129032	0.22575891541408782
YBR274W	-1	-/+	-814.5432856678963	-14735.938997328281	248	0.16266375545851527	0.6008064516129032	0.2260536398467433
YIL156W	0	0/-	-814.652787361294	-25323.77756031789	992	0.16266375545851527	0.6008064516129032	0.2260536398467433
YKR064W	0	0/-	-814.8185093747452	-26028.349200793542	992	0.16266375545851527	0.6008064516129032	0.2260536398467433
YDR076W	-1	-/-	-815.1202451437712	-15305.502107728273	248	0.1624863685932388	0.6008064516129032	0.22634836427939875
YNR067C	-1	-/0	-815.150755405426	-14439.78710545972	248	0.16230936819172112	0.6008064516129032	0.22664308871205424
YGR252W	-1	-/-	-815.1907486319542	-14667.486989341676	248	0.16213275299238303	0.6008064516129032	0.2269378131447097
YER172C	-1	-/-	-815.3885261639953	-15168.490463353693	248	0.16195652173913044	0.6008064516129032	0.22723253757736517
YKL072W	0	0/0	-815.4960534833372	-28109.130871418864	992	0.16195652173913044	0.6008064516129032	0.22723253757736517
YFL048C	-1	-/-	-815.5174150913954	-14602.853831220418	248	0.16178067318132464	0.6008064516129032	0.22752726201002063
YIL017W	-1	-/-	-815.6860452890396	-12512.083077907562	248	0.1616052060737527	0.6008064516129032	0.2278219864426761
YHR058C	-1	-/-	-815.820567548275	-14133.217441678047	248	0.16143011917659805	0.6008064516129032	0.22811671087533156
YPR079W	0	0/0	-815.8676782855764	-26873.955879314803	992	0.16143011917659805	0.6008064516129032	0.22811671087533156
YML112W	-1	-/-	-815.9080747365952	-16472.29383316636	248	0.16125541125541126	0.6008064516129032	0.22841143530798702
YOR295W	-1	-/-	-815.9518200755119	-15262.854187615216	248	0.16108108108108107	0.6008064516129032	0.2287061597406425
YDR505C	0	0/0	-816.2618830297142	-28683.911551438272	992	0.16108108108108107	0.6008064516129032	0.2287061597406425
YOR129C	-1	-/+	-816.4570958614349	-15223.427524894476	248	0.16090712742980562	0.6008064516129032	0.22900088417329797
YKL049C	1	+/+	-816.6120882034302	-15090.938242822886	247	0.16181229773462782	0.6048387096774194	0.22900088417329797
YBL025W	-1	-/-	-816.6447794735432	-15917.23322546482	248	0.16163793103448276	0.6048387096774194	0.22929560860595344
YOL112W	-1	-/-	-816.7307313755155	-15059.337709851563	248	0.16146393972012918	0.6048387096774194	0.2295903330386089
YOR261C	-1	-/-	-816.7816891111434	-15790.018505096436	248	0.16129032258064516	0.6048387096774194	0.22988505747126436
YDL090C	-1	-/0	-817.1643816828728	-14480.119329497218	248	0.1611170784103115	0.6048387096774194	0.23017978190391983
YOR076C	-1	-/-	-817.5689811706543	-15448.287192314863	248	0.1609442060085837	0.6048387096774194	0.2304745063365753
YFL050C	-1	-/-	-817.8493496105075	-14667.165670387447	248	0.1607717041800643	0.6048387096774194	0.23076923076923078
YLR289W	0	0/0	-817.8498734869063	-26637.83174446877	992	0.1607717041800643	0.6048387096774194	0.23076923076923078
YPL259C	-1	-/-	-818.1556942909956	-15107.506585508585	248	0.16059957173447537	0.6048387096774194	0.23106395520188625
YML036W	-1	-/-	-818.190904468298	-16266.855327650905	248	0.16042780748663102	0.6048387096774194	0.2313586796345417
YLR034C	-1	-/-	-818.2262188494205	-14877.310456037521	248	0.16025641025641027	0.6048387096774194	0.23165340406719717
YBR217W	-1	-/-	-818.3355960845947	-15400.737286120653	248	0.16008537886872998	0.6048387096774194	0.23194812849985263
YMR273C	-1	-/+	-818.3649370670319	-13970.766142830253	248	0.15991471215351813	0.6048387096774194	0.2322428529325081
YIL068C	-1	-/-	-818.933821156621	-13891.350333049893	248	0.1597444089456869	0.6048387096774194	0.23253757736516356
YLR427W	-1	-/-	-819.0053960680962	-14854.254409521818	248	0.1595744680851064	0.6048387096774194	0.23283230179781905
YDR143C	-1	-/-	-819.0250679254532	-15173.668649330735	248	0.1594048884165781	0.6048387096774194	0.23312702623047452
YLR228C	-1	-/-	-819.1828510612249	-15434.777629371732	248	0.1592356687898089	0.6048387096774194	0.23342175066312998
YIL044C	-1	-/-	-819.1992412805557	-14811.06821578741	248	0.15906680805938495	0.6048387096774194	0.23371647509578544
YKL112W	-1	-/-	-819.2236523292959	-16519.43638762459	248	0.15889830508474576	0.6048387096774194	0.2340111995284409
YNL300W	0	0/0	-819.6432919465005	-26756.158675475046	992	0.15889830508474576	0.6048387096774194	0.2340111995284409
YCR032W	0	0/-	-819.6478467993438	-26203.566220479086	992	0.15889830508474576	0.6048387096774194	0.2340111995284409
YEL063C	-1	-/-	-819.6737641096115	-14068.23203521967	248	0.15873015873015872	0.6048387096774194	0.23430592396109637
YAR019C	1	+/+	-819.674372792244	-15117.374348402023	247	0.15961945031712474	0.6088709677419355	0.23430592396109637
YPR088C	-1	-/-	-819.7235843539238	-15391.095809459686	248	0.15945089757127773	0.6088709677419355	0.23460064839375183
YER098W	0	0/-	-819.7398478835821	-28962.840986339375	992	0.15945089757127773	0.6088709677419355	0.23460064839375183
YDR305C	0	0/-	-819.8483444601297	-23899.78959672246	992	0.15945089757127773	0.6088709677419355	0.23460064839375183
YCL031C	-1	-/-	-820.0506974458694	-16478.063773445785	248	0.15928270042194093	0.6088709677419355	0.23489537282640732
YCL048W	0	0/-	-820.0537308268249	-24140.782891687937	992	0.15928270042194093	0.6088709677419355	0.23489537282640732
YPL120W	-1	-/-	-820.0682471990585	-15793.487623274326	248	0.15911485774499473	0.6088709677419355	0.23519009725906279
YER176W	0	0/-	-820.1793435066938	-27413.24046827294	992	0.15911485774499473	0.6088709677419355	0.23519009725906279
YPL121C	-1	-/-	-820.7559444457293	-13982.16024992615	248	0.15894736842105264	0.6088709677419355	0.23548482169171825
YOR001W	-1	-/-	-820.906056009233	-16597.032137475908	248	0.1587802313354364	0.6088709677419355	0.2357795461243737
YNL103W	-1	-/-	-821.0715598762035	-14873.570090427995	248	0.15861344537815125	0.6088709677419355	0.23607427055702918
YKL020C	-1	-/-	-821.2332580387592	-15682.660667791963	248	0.1584470094438615	0.6088709677419355	0.23636899498968464
YGL211W	-1	-/-	-821.2339316308498	-16683.899999529123	248	0.15828092243186584	0.6088709677419355	0.2366637194223401
YGR274C	1	+/-	-821.4156420826912	-14948.692592725158	247	0.15916230366492146	0.6129032258064516	0.2366637194223401
YJR002W	-1	-/-	-821.7568694651127	-17336.366534143686	248	0.1589958158995816	0.6129032258064516	0.2369584438549956
YML051W	-1	-/-	-821.973190665245	-13977.393173664808	248	0.1588296760710554	0.6129032258064516	0.23725316828765106
YPL027W	0	0/-	-822.0116442888975	-25741.115181747824	992	0.1588296760710554	0.6129032258064516	0.23725316828765106
YGR186W	-1	-/-	-822.1157054007053	-14558.258824393153	248	0.15866388308977036	0.6129032258064516	0.23754789272030652
YJR035W	-1	-/-	-822.288940012455	-17019.432796165347	248	0.15849843587069865	0.6129032258064516	0.23784261715296198
YIR008C	-1	-/-	-822.3013405501842	-15552.226565986872	248	0.15833333333333333	0.6129032258064516	0.23813734158561745
YPL194W	-1	-/+	-822.448578953743	-15024.141131818295	248	0.15816857440166493	0.6129032258064516	0.2384320660182729
YPR040W	0	0/-	-822.4808767028153	-25802.751752735116	992	0.15816857440166493	0.6129032258064516	0.2384320660182729
YDR311W	1	+/-	-822.5132834017277	-15331.55982235074	247	0.15904365904365905	0.6169354838709677	0.2384320660182729
YHL009C	-1	-/-	-822.6939587593079	-14587.981452912092	248	0.1588785046728972	0.6169354838709677	0.23872679045092837
YBR253W	-1	-/-	-822.7367683053017	-15048.092264354229	248	0.15871369294605808	0.6169354838709677	0.23902151488358384
YKL176C	-1	-/-	-822.9198580980301	-13758.095728263259	248	0.15854922279792746	0.6169354838709677	0.23931623931623933
YER060W	0	0/-	-823.0131749287248	-23794.82638656255	992	0.15854922279792746	0.6169354838709677	0.23931623931623933
YIL030C	-1	-/-	-823.1027406603098	-15300.379221498966	248	0.15838509316770186	0.6169354838709677	0.2396109637488948
YPL181W	-1	-/-	-823.128618478775	-14603.563429921865	248	0.15822130299896586	0.6169354838709677	0.23990568818155025
YNL004W	-1	-/-	-823.2341457307339	-15412.802436232567	248	0.15805785123966942	0.6169354838709677	0.24020041261420572
YNL330C	-1	-/+	-823.2519224584103	-14156.7403639853	248	0.15789473684210525	0.6169354838709677	0.24049513704686118
YLR088W	-1	-/-	-823.26720456779	-14570.962951004505	248	0.1577319587628866	0.6169354838709677	0.24078986147951664
YOL009C	-1	-/-	-823.2932601869106	-15247.28598293662	248	0.15756951596292482	0.6169354838709677	0.2410845859121721
YEL004W	-1	-/-	-823.4601757526398	-14141.37796856463	248	0.1574074074074074	0.6169354838709677	0.2413793103448276
YLR021W	0	0/-	-823.4965843614191	-24835.305695949122	992	0.1574074074074074	0.6169354838709677	0.2413793103448276
YKL095W	-1	-/-	-823.5242787003517	-15379.889111846685	248	0.15724563206577596	0.6169354838709677	0.24167403477748306
YJL154C	-1	-/-	-823.5440320074558	-15377.267949074507	248	0.1570841889117043	0.6169354838709677	0.24196875921013852
YER051W	-1	-/-	-823.6953477859497	-15421.815072953701	248	0.15692307692307692	0.6169354838709677	0.242263483642794
YGL110C	0	0/-	-823.7249290794134	-26389.516343301162	992	0.15692307692307692	0.6169354838709677	0.242263483642794
YMR091C	-1	-/-	-823.7552494034171	-16089.533256314695	248	0.1567622950819672	0.6169354838709677	0.24255820807544945
YLR213C	0	0/-	-823.7561361268163	-25854.29028965626	992	0.1567622950819672	0.6169354838709677	0.24255820807544945
YER001W	-1	-/-	-823.9883445091546	-14697.601779218763	248	0.15660184237461616	0.6169354838709677	0.2428529325081049
YCL027C-A	0	0/-	-824.1933454275131	-21068.656176000834	992	0.15660184237461616	0.6169354838709677	0.2428529325081049
YDR310C	1	+/-	-824.1984613239765	-14523.607630163431	247	0.1574642126789366	0.6209677419354839	0.2428529325081049
YOL023W	-1	-/-	-824.2062068581581	-15642.91117143631	248	0.15730337078651685	0.6209677419354839	0.24314765694076038
YCL005W	0	0/-	-824.2213587407023	-26722.452475411817	992	0.15730337078651685	0.6209677419354839	0.24314765694076038
YLR086W	1	+/+	-824.4003090262413	-13712.226086899638	247	0.15816326530612246	0.625	0.24314765694076038
YKL168C	0	0/-	-824.6406103456393	-28928.579615219496	992	0.15816326530612246	0.625	0.24314765694076038
YLR405W	-1	-/-	-824.7215586453676	-17631.95374727249	248	0.1580020387359837	0.625	0.24344238137341587
YGL190C	1	+/+	-825.020359814167	-15498.58492718637	247	0.15885947046843177	0.6290322580645161	0.24344238137341587
YML027W	1	+/+	-825.1071837842464	-15518.45371325314	247	0.15971515768056968	0.6330645161290323	0.24344238137341587
YOR154W	0	0/-	-825.1691171117127	-26067.400892621838	992	0.15971515768056968	0.6330645161290323	0.24344238137341587
YAL032C	-1	-/-	-825.3816555216908	-15409.29876229912	248	0.15955284552845528	0.6330645161290323	0.24373710580607133
YOR244W	-1	-/-	-825.800299167633	-15456.188054680824	248	0.15939086294416244	0.6330645161290323	0.2440318302387268
YDL231C	-1	-/-	-825.8204949647188	-15377.22984725982	248	0.1592292089249493	0.6330645161290323	0.24432655467138226
YJR005W	0	0/-	-826.0299763679504	-24447.466379879974	992	0.1592292089249493	0.6330645161290323	0.24432655467138226
YNL080C	-1	-/-	-826.0689225569367	-14013.788234688342	248	0.1590678824721378	0.6330645161290323	0.24462127910403772
YNL227C	-1	-/-	-826.0902014523745	-16761.503672465682	248	0.15890688259109312	0.6330645161290323	0.24491600353669318
YNL106C	-1	-/-	-826.2066800296307	-15160.701696276665	248	0.15874620829120323	0.6330645161290323	0.24521072796934865
YBL105C	-1	-/+	-826.2290979027748	-14477.108628302813	248	0.15858585858585858	0.6330645161290323	0.24550545240200414
YPL207W	0	0/-	-826.3801709739491	-29853.97677209135	992	0.15858585858585858	0.6330645161290323	0.24550545240200414
YHL006C	-1	-/-	-826.3919275999069	-14218.133965671062	248	0.1584258324924319	0.6330645161290323	0.2458001768346596
YDL080C	-1	-/-	-826.3952195644379	-15237.281079530716	248	0.15826612903225806	0.6330645161290323	0.24609490126731506
YMR021C	-1	-/-	-826.501304268837	-14944.887271367013	248	0.1581067472306143	0.6330645161290323	0.24638962569997053
YAL031C	-1	-/-	-826.7789663933218	-14626.758112933487	248	0.1579476861167002	0.6330645161290323	0.246684350132626
YML105C	-1	-/-	-827.4401271790266	-16579.682858929038	248	0.1577889447236181	0.6330645161290323	0.24697907456528145
YFL001W	0	0/-	-827.525479003787	-28205.814082298428	992	0.1577889447236181	0.6330645161290323	0.24697907456528145
YNL053W	-1	-/-	-827.8883709907532	-14178.346837341785	248	0.1576305220883534	0.6330645161290323	0.24727379899793692
YKL018W	-1	-/-	-827.9419730305672	-15531.498219743371	248	0.15747241725175526	0.6330645161290323	0.2475685234305924
YOR132W	-1	-/-	-827.9816987514496	-15548.091995701194	248	0.15731462925851702	0.6330645161290323	0.24786324786324787
YGR056W	-1	-/-	-828.072594076395	-13506.974349737167	248	0.15715715715715717	0.6330645161290323	0.24815797229590333
YDL035C	-1	-/-	-828.331970974803	-14331.567784003913	248	0.157	0.6330645161290323	0.2484526967285588
YNL257C	-1	-/-	-828.3913163542747	-15808.72787296772	248	0.15684315684315683	0.6330645161290323	0.24874742116121426
YCR107W	-1	-/0	-828.6229127645493	-12842.528024613857	248	0.156686626746507	0.6330645161290323	0.24904214559386972
YLR410W	-1	-/0	-828.8134654462337	-14872.42786899209	248	0.15653040877367896	0.6330645161290323	0.2493368700265252
YBL013W	-1	-/-	-828.8696558624506	-13865.152027398348	248	0.15637450199203187	0.6330645161290323	0.24963159445918068
YMR282C	0	0/-	-828.9375523775816	-26253.39087167196	992	0.15637450199203187	0.6330645161290323	0.24963159445918068
YPR069C	0	0/-	-828.9436130821705	-26566.306335819885	992	0.15637450199203187	0.6330645161290323	0.24963159445918068
YKR004C-A	0	0/-	-828.9581895470619	-20793.35716626048	992	0.15637450199203187	0.6330645161290323	0.24963159445918068
YOL146W	-1	-/+	-829.5133926123381	-14769.540888234973	248	0.1562189054726368	0.6330645161290323	0.24992631889183614
YMR255W	-1	-/-	-829.5524623394012	-16435.490723110735	248	0.15606361829025844	0.6330645161290323	0.2502210433244916
YGR078C	-1	-/-	-829.6014115735888	-17875.85998068005	248	0.15590863952333664	0.6330645161290323	0.25051576775714707
YBL041W	-1	-/-	-829.6911326944828	-15493.856083542109	248	0.15575396825396826	0.6330645161290323	0.25081049218980256
YGR230W	-1	-/-	-829.6982806921005	-15965.768400236964	248	0.155599603567889	0.6330645161290323	0.251105216622458
YLR291C	-1	-/-	-829.7852062135935	-18179.722737386823	248	0.15544554455445544	0.6330645161290323	0.2513999410551135
YCR091W	-1	-/-	-829.997278496623	-15918.578668132424	248	0.1552917903066271	0.6330645161290323	0.2516946654877689
YDR315C	0	0/-	-830.485488768667	-26833.18067144975	992	0.1552917903066271	0.6330645161290323	0.2516946654877689
YNL068C	1	+/+	-830.5357789844275	-16391.445164304227	247	0.15612648221343872	0.6370967741935484	0.2516946654877689
YKL114C	-1	-/-	-830.5438801646233	-16190.66340740025	248	0.15597235932872655	0.6370967741935484	0.2519893899204244
YDR469W	-1	-/-	-830.6093570590019	-15483.735675431788	248	0.15581854043392504	0.6370967741935484	0.25228411435307985
YCR077C	-1	-/-	-830.8540287613869	-14204.398925602436	248	0.15566502463054188	0.6370967741935484	0.25257883878573534
YNR070W	0	0/-	-830.880727224052	-24235.41906665638	992	0.15566502463054188	0.6370967741935484	0.25257883878573534
YBR212W	-1	-/-	-831.030905008316	-16693.188458569348	248	0.15551181102362205	0.6370967741935484	0.25287356321839083
YDR302W	-1	-/-	-831.043122202158	-16716.868041425943	248	0.1553588987217306	0.6370967741935484	0.25316828765104626
YDR086C	-1	-/-	-831.0767614841461	-16267.387954175472	248	0.15520628683693516	0.6370967741935484	0.25346301208370176
YLR362W	-1	-/-	-831.1159800887108	-17815.93139913678	248	0.155053974484789	0.6370967741935484	0.2537577365163572
YPR129W	0	0/-	-831.1628435924649	-25662.036127582192	992	0.155053974484789	0.6370967741935484	0.2537577365163572
YBL071W-A	1	+/-	-831.3839799761772	-13093.463769316673	247	0.15588235294117647	0.6411290322580645	0.2537577365163572
YER183C	-1	-/0	-831.3885307312012	-14425.075765028596	248	0.15572967678746327	0.6411290322580645	0.2540524609490127
YDR473C	-1	-/-	-831.4575200080872	-15818.040896616876	248	0.15557729941291584	0.6411290322580645	0.2543471853816681
YJL209W	-1	-/-	-831.6322994828224	-15200.281747162342	248	0.15542521994134897	0.6411290322580645	0.2546419098143236
YOR253W	-1	-/-	-831.7089056521654	-16911.970483094454	248	0.1552734375	0.6411290322580645	0.2549366342469791
YDL207W	-1	-/-	-831.9251021146774	-14869.860285818577	248	0.1551219512195122	0.6411290322580645	0.25523135867963453
YOL042W	-1	-/-	-832.0744644999504	-13670.730983436108	248	0.15497076023391812	0.6411290322580645	0.25552608311229
YBR198C	1	+/-	-832.15339140594	-14378.974098056555	247	0.15579357351509251	0.6451612903225806	0.25552608311229
YDL205C	0	0/-	-832.2048215605319	-24629.71360905748	992	0.15579357351509251	0.6451612903225806	0.25552608311229
YLL035W	-1	-/-	-832.3952851593494	-17115.412938326597	248	0.1556420233463035	0.6451612903225806	0.25582080754494546
YDR051C	0	0/-	-832.4285520575941	-26488.153301928192	992	0.1556420233463035	0.6451612903225806	0.25582080754494546
YGL073W	-1	-/-	-832.4762228801847	-16550.148605413735	248	0.1554907677356657	0.6451612903225806	0.25611553197760095
YAL064C-A	0	0/0	-832.5922667533159	-23939.647587567568	992	0.1554907677356657	0.6451612903225806	0.25611553197760095
YOR141C	0	0/-	-832.6085674539208	-27680.96726764366	992	0.1554907677356657	0.6451612903225806	0.25611553197760095
YBR095C	-1	-/-	-832.6789835989475	-15407.952340841293	248	0.1553398058252427	0.6451612903225806	0.2564102564102564
YMR112C	-1	-/-	-832.7510717511177	-15238.434359878302	248	0.15518913676042678	0.6451612903225806	0.2567049808429119
YNL268W	-1	-/-	-832.9814666882157	-15322.254228949547	248	0.15503875968992248	0.6451612903225806	0.25699970527556737
YOR258W	0	0/-	-833.0391664505005	-24628.725832294673	992	0.15503875968992248	0.6451612903225806	0.25699970527556737
YGR170W	-1	-/-	-833.1312290877104	-14846.448865875602	248	0.15488867376573087	0.6451612903225806	0.2572944297082228
YIL128W	-1	-/-	-833.1837736666203	-15605.171425253153	248	0.15473887814313347	0.6451612903225806	0.2575891541408783
YNL041C	-1	-/-	-833.3891816735268	-15432.828953254968	248	0.15458937198067632	0.6451612903225806	0.25788387857353373
YHR114W	-1	-/-	-833.7773479819298	-14654.637431621552	248	0.15444015444015444	0.6451612903225806	0.2581786030061892
YML115C	-1	-/-	-833.7892025709152	-14896.774383068085	248	0.15429122468659595	0.6451612903225806	0.25847332743884466
YPL023C	0	0/0	-833.9113816954195	-24439.248689706437	992	0.15429122468659595	0.6451612903225806	0.25847332743884466
YBL011W	-1	-/-	-833.992748260498	-14435.700537905097	248	0.15414258188824662	0.6451612903225806	0.25876805187150015
YNL021W	-1	-/-	-834.0874650478363	-14570.186823427677	248	0.15399422521655437	0.6451612903225806	0.25906277630415564
YIL122W	1	+/-	-834.1099848151207	-15591.749393895268	247	0.1548076923076923	0.6491935483870968	0.25906277630415564
YAL058W	-1	-/-	-834.2227826118469	-13880.559952378273	248	0.15465898174831894	0.6491935483870968	0.2593575007368111
YOR284W	-1	-/0	-834.259016931057	-14804.007586196065	248	0.15451055662188098	0.6491935483870968	0.25965222516946657
YLR380W	-1	-/-	-834.4186657220125	-16378.347493737936	248	0.15436241610738255	0.6491935483870968	0.259946949602122
YMR054W	-1	-/-	-834.6698998436332	-14946.990814737976	248	0.15421455938697318	0.6491935483870968	0.2602416740347775
YFR019W	-1	-/-	-834.7031345106661	-15592.575144592673	248	0.15406698564593302	0.6491935483870968	0.26053639846743293
YGL092W	-1	-/-	-834.8605775386095	-14810.626157939434	248	0.15391969407265774	0.6491935483870968	0.2608311229000884
YNR007C	-1	-/-	-834.8917125165462	-19473.419672593474	248	0.15377268385864373	0.6491935483870968	0.2611258473327439
YBR227C	0	0/-	-834.9768743626773	-26394.520920410752	992	0.15377268385864373	0.6491935483870968	0.2611258473327439
YOR381W	-1	-/-	-834.9790609925985	-15065.233700916171	248	0.15362595419847327	0.6491935483870968	0.26142057176539935
YOL013W-B	0	0/0	-834.9967110753059	-21301.08276796341	992	0.15362595419847327	0.6491935483870968	0.26142057176539935
YOR094W	-1	-/+	-835.308867931366	-16016.030020840466	248	0.1534795042897998	0.6491935483870968	0.26171529619805484
YJR001W	-1	-/-	-835.361535012722	-15431.095572575927	248	0.15333333333333332	0.6491935483870968	0.26201002063071027
YGL049C	-1	-/-	-835.4097516536713	-14464.532115876675	248	0.15318744053282587	0.6491935483870968	0.26230474506336576
YHR005C	-1	-/-	-835.4797427356243	-16383.976557403803	248	0.15304182509505704	0.6491935483870968	0.2625994694960212
YMR192W	-1	-/-	-835.6691650748253	-14156.055270038545	248	0.15289648622981955	0.6491935483870968	0.2628941939286767
YNL070W	-1	-/-	-835.7882455736399	-15209.026880770922	248	0.1527514231499051	0.6491935483870968	0.2631889183613322
YMR137C	-1	-/-	-835.8060430884361	-15381.329422205687	248	0.15260663507109004	0.6491935483870968	0.2634836427939876
YCR065W	1	+/-	-835.8829554878175	-15905.939863171428	247	0.1534090909090909	0.6532258064516129	0.2634836427939876
YCL062W	-1	-/-	-835.972062587738	-12623.986270427704	248	0.1532639545884579	0.6532258064516129	0.2637783672266431
YKL155C	0	0/-	-836.3375506363809	-25725.314836915582	992	0.1532639545884579	0.6532258064516129	0.2637783672266431
YER060W-A	0	0/-	-836.5630875667557	-24732.257629503496	992	0.1532639545884579	0.6532258064516129	0.2637783672266431
YBR278W	-1	-/-	-836.7473584413528	-15267.803107887506	248	0.15311909262759923	0.6532258064516129	0.26407309165929854
YBR286W	-1	-/0	-836.8805740773678	-15204.307605065405	248	0.1529745042492918	0.6532258064516129	0.26436781609195403
YOR119C	1	+/+	-836.8861137777567	-16231.391245529056	247	0.15377358490566037	0.657258064516129	0.26436781609195403
YJR147W	-1	-/-	-836.9207165539265	-15776.898201562464	248	0.1536286522148916	0.657258064516129	0.26466254052460947
YMR029C	-1	-/-	-837.2010903954506	-15742.726681381464	248	0.1534839924670433	0.657258064516129	0.26495726495726496
YLR418C	-1	-/-	-837.2061817646027	-14694.787631049752	248	0.1533396048918156	0.657258064516129	0.26525198938992045
YLR260W	-1	-/-	-837.3901341706514	-16595.7468476519	248	0.15319548872180452	0.657258064516129	0.2655467138225759
YGR089W	-1	-/0	-837.3919691219926	-15476.918546549976	248	0.15305164319248826	0.657258064516129	0.2658414382552314
YJL129C	-1	-/-	-838.0053239166737	-14784.2494007051	248	0.1529080675422139	0.657258064516129	0.2661361626878868
YOR189W	0	0/-	-838.2409161776304	-25837.474843535572	992	0.1529080675422139	0.657258064516129	0.2661361626878868
YNL016W	-1	-/-	-838.2748750001192	-16103.234899237752	248	0.1527647610121837	0.657258064516129	0.2664308871205423
YGL083W	0	0/-	-838.3229439370334	-25359.726600127295	992	0.1527647610121837	0.657258064516129	0.2664308871205423
YMR283C	-1	-/-	-838.6790404468775	-14736.296773895621	248	0.15262172284644196	0.657258064516129	0.26672561155319774
YLR209C	0	0/-	-839.1548488214612	-24922.102668618783	992	0.15262172284644196	0.657258064516129	0.26672561155319774
YPL084W	-1	-/-	-839.2616255879402	-16438.35143508017	248	0.15247895229186156	0.657258064516129	0.26702033598585323
YDL093W	-1	-/-	-839.299582362175	-14228.692613586783	248	0.15233644859813084	0.657258064516129	0.2673150604185087
YDL044C	-1	-/-	-839.5105956792831	-15044.76944771409	248	0.15219421101774042	0.657258064516129	0.26760978485116416
YNL169C	-1	-/-	-839.5206702947617	-15736.793622523546	248	0.15205223880597016	0.657258064516129	0.26790450928381965
YBR009C	-1	-/-	-839.5805991292	-14749.194077819586	248	0.15191053122087605	0.657258064516129	0.2681992337164751
YGR041W	-1	-/+	-839.6227277815342	-14295.495297227055	248	0.15176908752327747	0.657258064516129	0.2684939581491306
YNL292W	-1	-/-	-839.7047952152789	-17661.067614052445	248	0.1516279069767442	0.657258064516129	0.268788682581786
YLR391W	-1	-/-	-840.1385395526886	-12547.113647580147	248	0.15148698884758363	0.657258064516129	0.2690834070144415
YPR180W	0	0/-	-840.2244669813663	-27608.975934823975	992	0.15148698884758363	0.657258064516129	0.2690834070144415
YGL195W	-1	-/-	-840.2549264878035	-15783.45568330586	248	0.15134633240482823	0.657258064516129	0.269378131447097
YGL226C-A	-1	-/-	-840.2616531252861	-14291.292657256126	248	0.15120593692022263	0.657258064516129	0.2696728558797524
YPL232W	-1	-/-	-840.266530547291	-14945.344735790044	248	0.15106580166821132	0.657258064516129	0.2699675803124079
YDR446W	-1	-/-	-840.2667406797409	-13500.654716644436	248	0.15092592592592594	0.657258064516129	0.27026230474506335
YDR062W	-1	-/-	-840.3019694685936	-14441.905931908637	248	0.150786308973173	0.657258064516129	0.27055702917771884
YDR404C	-1	-/-	-840.3216034956276	-16004.943050134927	248	0.15064695009242143	0.657258064516129	0.2708517536103743
YBR163W	0	0/-	-840.6710320701823	-27271.34906841349	992	0.15064695009242143	0.657258064516129	0.2708517536103743
YBL103C	-1	-/-	-840.938001036644	-15344.353589206934	248	0.1505078485687904	0.657258064516129	0.27114647804302977
YDR320C	-1	-/-	-840.9534211754799	-16023.534434080124	248	0.1503690036900369	0.657258064516129	0.27144120247568526
YCL008C	-1	-/-	-841.0880593955517	-13895.698987096548	248	0.15023041474654378	0.657258064516129	0.2717359269083407
YJL127C	-1	-/-	-841.2282114028931	-14253.344815731049	248	0.15009208103130756	0.657258064516129	0.2720306513409962
YGL067W	-1	-/-	-841.5513439178467	-15081.232233271003	248	0.1499540018399264	0.657258064516129	0.2723253757736516
YPR199C	-1	-/-	-841.683750808239	-15201.269923985004	248	0.14981617647058823	0.657258064516129	0.2726201002063071
YGR271W	0	0/-	-841.7390664191917	-25517.83382668998	992	0.14981617647058823	0.657258064516129	0.2726201002063071
YIL138C	-1	-/+	-841.7737052664161	-15093.040379039943	248	0.14967860422405876	0.657258064516129	0.27291482463896255
YPR188C	-1	-/+	-841.8732169121504	-15433.337769895792	248	0.14954128440366973	0.657258064516129	0.27320954907161804
YKR020W	-1	-/-	-841.8841269388795	-15367.27784653753	248	0.14940421631530706	0.657258064516129	0.27350427350427353
YBR030W	-1	-/-	-842.0600258484483	-15290.945862688124	248	0.14926739926739926	0.657258064516129	0.27379899793692897
YCR063W	-1	-/+	-842.0807834267616	-14402.211514927447	248	0.14913083257090576	0.657258064516129	0.27409372236958446
YMR072W	-1	-/-	-842.1102267056704	-16200.251685842872	248	0.1489945155393053	0.657258064516129	0.2743884468022399
YLR105C	-1	-/-	-842.1585320234299	-14932.017332613468	248	0.14885844748858448	0.657258064516129	0.2746831712348954
YNL316C	0	0/0	-842.176058050245	-26865.953505780548	992	0.14885844748858448	0.657258064516129	0.2746831712348954
YPL178W	-1	-/-	-842.1776912212372	-17089.618630215526	248	0.14872262773722628	0.657258064516129	0.2749778956675508
YJR136C	0	0/-	-842.2494046017528	-25354.123792917468	992	0.14872262773722628	0.657258064516129	0.2749778956675508
YER028C	-1	-/-	-842.3332229405642	-15674.229438260198	248	0.14858705560619873	0.657258064516129	0.2752726201002063
YOR086C	0	0/-	-842.3454164415598	-26424.612778889947	992	0.14858705560619873	0.657258064516129	0.2752726201002063
YNL085W	-1	-/-	-842.3966009020805	-15935.713748082519	248	0.14845173041894352	0.657258064516129	0.27556734453286175
YKL097W-A	0	0/-	-843.0029730498791	-20829.8144839108	992	0.14845173041894352	0.657258064516129	0.27556734453286175
YKL017C	-1	-/-	-843.17578291893	-15437.848978191614	248	0.1483166515013649	0.657258064516129	0.27586206896551724
YDL150W	-1	-/-	-843.180721282959	-16865.293627500534	248	0.1481818181818182	0.657258064516129	0.27615679339817273
YER118C	-1	-/-	-843.2151577174664	-16226.944197960198	248	0.148047229791099	0.657258064516129	0.27645151783082816
YHR082C	-1	-/-	-843.233909368515	-16114.370271258056	248	0.14791288566243194	0.657258064516129	0.27674624226348365
YDR460W	1	+/-	-843.2763248085976	-15335.406847953796	247	0.1486854034451496	0.6612903225806451	0.27674624226348365
YLR329W	-1	-/-	-843.325320661068	-15327.8167860955	248	0.14855072463768115	0.6612903225806451	0.2770409666961391
YMR301C	-1	-/-	-843.3350294008851	-16305.859579600394	248	0.14841628959276018	0.6612903225806451	0.2773356911287946
YNL042W	-1	-/-	-843.4479804635048	-16470.041259758174	248	0.14828209764918626	0.6612903225806451	0.27763041556145
YKL140W	-1	-/-	-843.5153809264302	-16198.916539169848	248	0.14814814814814814	0.6612903225806451	0.2779251399941055
YGR091W	-1	-/-	-843.5834129601717	-15903.21234356612	248	0.148014440433213	0.6612903225806451	0.278219864426761
YOR151C	-1	-/-	-843.6940865516663	-16656.345723226666	248	0.1478809738503156	0.6612903225806451	0.27851458885941643
YMR109W	-1	-/+	-843.9089977145195	-14835.584322810173	248	0.14774774774774774	0.6612903225806451	0.2788093132920719
YNL152W	0	0/+	-843.9174755439162	-26199.869128333405	992	0.14774774774774774	0.6612903225806451	0.2788093132920719
YDR140W	-1	-/-	-843.9882502555847	-15435.730559110641	248	0.1476147614761476	0.6612903225806451	0.27910403772472736
YDR466W	0	0/-	-844.2518015448004	-26200.24114932865	992	0.1476147614761476	0.6612903225806451	0.27910403772472736
YDR005C	-1	-/-	-844.2943349480629	-15373.032653212547	248	0.1474820143884892	0.6612903225806451	0.27939876215738285
YNR039C	-1	-/-	-844.3871218077838	-15071.465428870171	248	0.14734950584007186	0.6612903225806451	0.2796934865900383
YNL145W	-1	-/-	-844.4038489460945	-16677.412210553885	248	0.14721723518850988	0.6612903225806451	0.2799882110226938
YHR168W	0	0/-	-844.5146813243628	-25540.31852527894	992	0.14721723518850988	0.6612903225806451	0.2799882110226938
YNL282W	-1	-/-	-844.5357757210732	-16501.927517022938	248	0.14708520179372198	0.6612903225806451	0.28028293545534927
YBR203W	0	0/-	-844.6019341386855	-25943.114007432014	992	0.14708520179372198	0.6612903225806451	0.28028293545534927
YKR101W	-1	-/-	-844.628762036562	-17108.065373271704	248	0.14695340501792115	0.6612903225806451	0.2805776598880047
YOR056C	-1	-/-	-844.6672432869673	-17541.30030234903	248	0.1468218442256043	0.6612903225806451	0.2808723843206602
YGL207W	-1	-/-	-844.699488222599	-15357.721348285675	248	0.14669051878354203	0.6612903225806451	0.28116710875331563
YGL020C	-1	-/-	-844.8029409646988	-16327.709245324135	248	0.14655942806076855	0.6612903225806451	0.2814618331859711
YGL237C	0	0/-	-844.8842986784875	-26107.473321991973	992	0.14655942806076855	0.6612903225806451	0.2814618331859711
YKL068W	-1	-/-	-845.231934428215	-17057.37451775372	248	0.14642857142857144	0.6612903225806451	0.28175655761862656
YKL158W	0	0/0	-845.4685664772987	-21324.219280958176	992	0.14642857142857144	0.6612903225806451	0.28175655761862656
YOR039W	1	+/-	-845.6254668235779	-14558.249373674393	247	0.1471900089206066	0.6653225806451613	0.28175655761862656
YLL036C	-1	-/-	-845.783149600029	-16022.580327540636	248	0.14705882352941177	0.6653225806451613	0.28205128205128205
YJL035C	-1	-/-	-846.117244720459	-15802.4082660079	248	0.14692787177203917	0.6653225806451613	0.28234600648393754
YDL227C	-1	-/-	-846.1273152828217	-14549.29385960102	248	0.14679715302491103	0.6653225806451613	0.282640730916593
YDL010W	0	0/-	-846.2327387668192	-27344.388728734106	992	0.14679715302491103	0.6653225806451613	0.282640730916593
YEL015W	-1	-/-	-846.3153187036514	-15798.95085027814	248	0.14666666666666667	0.6653225806451613	0.28293545534924847
YIL115C	-1	-/-	-846.3362680524588	-15016.855333313346	248	0.14653641207815277	0.6653225806451613	0.2832301797819039
YOL105C	-1	-/-	-846.3398161530495	-14052.906889926642	248	0.14640638864241348	0.6653225806451613	0.2835249042145594
YML035C	0	0/-	-846.3984334096313	-25334.927059357055	992	0.14640638864241348	0.6653225806451613	0.2835249042145594
YOL013W-A	0	0/0	-846.4418317377567	-22501.004928093404	992	0.14640638864241348	0.6653225806451613	0.2835249042145594
YDR308C	-1	-/-	-846.5572562813759	-14983.268263459206	248	0.14627659574468085	0.6653225806451613	0.2838196286472148
YDL018C	0	0/-	-846.5586165739223	-25955.746150840074	992	0.14627659574468085	0.6653225806451613	0.2838196286472148
YDL064W	1	+/+	-846.7735143005848	-16887.68073797226	247	0.1470327723649247	0.6693548387096774	0.2838196286472148
YBL020W	-1	-/-	-846.8014704585075	-14593.559118628502	248	0.14690265486725665	0.6693548387096774	0.2841143530798703
YER122C	-1	-/-	-846.9035274386406	-16805.5944788903	248	0.14677276746242263	0.6693548387096774	0.2844090775125258
YMR247C	-1	-/-	-847.1830077171326	-15663.30049148947	248	0.14664310954063603	0.6693548387096774	0.28470380194518125
YMR236W	1	+/-	-847.1921597272158	-16940.128897592425	247	0.147396293027361	0.6733870967741935	0.28470380194518125
YBR229C	0	0/-	-847.327778255567	-25567.635506531224	992	0.147396293027361	0.6733870967741935	0.28470380194518125
YMR019W	0	0/-	-847.3870338089764	-26900.207633806393	992	0.147396293027361	0.6733870967741935	0.28470380194518125
YMR183C	-1	-/-	-847.453858345747	-15255.635850086808	248	0.1472663139329806	0.6733870967741935	0.28499852637783674
YNR052C	-1	-/-	-847.6172733306885	-14570.747981399298	248	0.14713656387665197	0.6733870967741935	0.28529325081049217
YJL076W	1	+/+	-847.6791547909379	-16378.969256617129	247	0.14788732394366197	0.6774193548387096	0.28529325081049217
YJL146W	-1	-/-	-847.7798510193825	-16070.831486389041	248	0.14775725593667546	0.6774193548387096	0.28558797524314766
YJL065C	-1	-/-	-847.9500086307526	-15214.432435140014	248	0.14762741652021089	0.6774193548387096	0.2858826996758031
YDR205W	-1	-/-	-847.9921813309193	-14849.736990049481	248	0.14749780509218613	0.6774193548387096	0.2861774241084586
YER108C	-1	-/-	-848.0222017765045	-12919.555280208588	248	0.14736842105263157	0.6774193548387096	0.2864721485411141
YNL189W	0	0/-	-848.2832037061453	-26819.708889264613	992	0.14736842105263157	0.6774193548387096	0.2864721485411141
YMR167W	-1	-/-	-848.5961224213243	-15105.853133536875	248	0.147239263803681	0.6774193548387096	0.2867668729737695
YPL189W	0	0/-	-848.740770522505	-26034.937002349645	992	0.147239263803681	0.6774193548387096	0.2867668729737695
YBR097W	-1	-/-	-848.7981963455677	-15663.397733002901	248	0.14711033274956217	0.6774193548387096	0.287061597406425
YOR177C	0	0/-	-848.8733882047236	-29431.865209304728	992	0.14711033274956217	0.6774193548387096	0.287061597406425
YLR025W	-1	-/-	-848.969148516655	-16624.34474264644	248	0.14698162729658792	0.6774193548387096	0.28735632183908044
YGL005C	-1	-/-	-849.0234806388617	-16016.776335775852	248	0.14685314685314685	0.6774193548387096	0.28765104627173593
YOR018W	-1	-/-	-849.0468310713768	-15794.388226240873	248	0.1467248908296943	0.6774193548387096	0.28794577070439137
YOR149C	-1	-/-	-849.1778090000153	-15046.772181481123	248	0.14659685863874344	0.6774193548387096	0.28824049513704686
YLR453C	-1	-/-	-849.2598306983709	-14328.266067497432	248	0.14646904969485613	0.6774193548387096	0.28853521956970235
YJL062W	-1	-/-	-849.3001106083393	-14753.375123426318	248	0.14634146341463414	0.6774193548387096	0.2888299440023578
YKR038C	-1	-/-	-849.3193043470383	-16350.60938346386	248	0.1462140992167102	0.6774193548387096	0.2891246684350133
YOR256C	-1	-/-	-849.4598739296198	-16461.069657042623	248	0.14608695652173914	0.6774193548387096	0.2894193928676687
YNL215W	0	0/-	-849.493023969233	-27514.75843412429	992	0.14608695652173914	0.6774193548387096	0.2894193928676687
YLR262C	-1	-/-	-849.5303472876549	-15305.200421571732	248	0.14596003475238922	0.6774193548387096	0.2897141173003242
YGL064C	0	0/-	-849.5498458882794	-26812.898385379463	992	0.14596003475238922	0.6774193548387096	0.2897141173003242
YER008C	-1	-/-	-849.562075138092	-15389.528609871864	248	0.14583333333333334	0.6774193548387096	0.29000884173297964
YOL086W-A	0	0/-	-849.5998322665691	-21103.96225604415	992	0.14583333333333334	0.6774193548387096	0.29000884173297964
YBR131W	-1	-/-	-849.6076763868332	-15033.132770359516	248	0.14570685169124023	0.6774193548387096	0.29030356616563513
YBL103C-A	0	0/-	-849.6990050673485	-21319.2954877764	992	0.14570685169124023	0.6774193548387096	0.29030356616563513
YOR068C	-1	-/-	-849.7372727394104	-14892.579576611519	248	0.14558058925476602	0.6774193548387096	0.2905982905982906
YPR032W	-1	-/-	-849.7894350290298	-14054.031433343887	248	0.14545454545454545	0.6774193548387096	0.29089301503094606
YCR106W	-1	-/-	-849.7906839251518	-13866.541398212314	248	0.1453287197231834	0.6774193548387096	0.29118773946360155
YPR089W	0	0/0	-849.9537539407611	-24131.673835381866	992	0.1453287197231834	0.6774193548387096	0.29118773946360155
YJL017W	0	0/0	-850.0007516145706	-21124.22596922517	992	0.1453287197231834	0.6774193548387096	0.29118773946360155
YDL247W	-1	-/-	-850.0850528627634	-16585.612857818604	248	0.14520311149524634	0.6774193548387096	0.291482463896257
YBL088C	-1	-/-	-850.2113971114159	-15998.57457794249	248	0.14507772020725387	0.6774193548387096	0.2917771883289125
YLR440C	0	0/-	-850.2394564636052	-25748.254960697144	992	0.14507772020725387	0.6774193548387096	0.2917771883289125
YGR152C	-1	-/+	-850.3600099943578	-15881.6964677684	248	0.1449525452976704	0.6774193548387096	0.2920719127615679
YDR358W	-1	-/-	-850.4681210741401	-19093.326970130205	248	0.14482758620689656	0.6774193548387096	0.2923666371942234
YJL013C	1	+/+	-850.5000044107437	-15560.029958575964	247	0.14556416881998277	0.6814516129032258	0.2923666371942234
YPL052W-A	0	0/-	-850.5854142904282	-21601.899359464645	992	0.14556416881998277	0.6814516129032258	0.2923666371942234
YGL033W	-1	-/-	-850.6880255937576	-14055.790428772569	248	0.14543889845094665	0.6814516129032258	0.2926613616268789
YDR359C	-1	-/-	-851.0488051772118	-14752.537788510323	248	0.14531384350816853	0.6814516129032258	0.2929560860595343
YGR020C	-1	-/-	-851.1155555844307	-17490.344296857715	248	0.14518900343642613	0.6814516129032258	0.2932508104921898
YMR017W	0	0/-	-851.2532975729555	-28535.886915216222	992	0.14518900343642613	0.6814516129032258	0.2932508104921898
YJR042W	-1	-/-	-851.4302222728729	-15827.070519685745	248	0.14506437768240343	0.6814516129032258	0.29354553492484525
YAL029C	-1	-/-	-851.4384354352951	-15801.879570618272	248	0.14493996569468268	0.6814516129032258	0.29384025935750074
YDR330W	-1	-/-	-851.5027300268412	-17054.120333991945	248	0.14481576692373607	0.6814516129032258	0.2941349837901562
YJL183W	-1	-/-	-851.5543561577797	-17238.680090099573	248	0.1446917808219178	0.6814516129032258	0.29442970822281167
YBR276C	1	+/-	-851.5623896718025	-14668.572102606297	247	0.1454234388366125	0.6854838709677419	0.29442970822281167
YPR025C	1	+/-	-851.7004399299622	-17005.53501985967	247	0.14615384615384616	0.6895161290322581	0.29442970822281167
YJL008C	-1	-/-	-851.7267047762871	-15476.454336583614	248	0.14602903501280956	0.6895161290322581	0.29472443265546716
YHR144C	0	0/-	-851.8904518000782	-29720.402601028793	992	0.14602903501280956	0.6895161290322581	0.29472443265546716
YLR450W	-1	-/-	-851.918378829956	-15137.849110670388	248	0.14590443686006827	0.6895161290322581	0.2950191570881226
YFL046W	0	0/-	-852.0641005709767	-25682.6583558321	992	0.14590443686006827	0.6895161290322581	0.2950191570881226
YJL038C	0	0/-	-852.2328553590924	-26379.779790097848	992	0.14590443686006827	0.6895161290322581	0.2950191570881226
YLR215C	1	+/-	-852.3034415245056	-16645.089258775115	247	0.1466325660699062	0.6935483870967742	0.2950191570881226
YKR044W	0	0/-	-852.4952347893268	-27275.695843021385	992	0.1466325660699062	0.6935483870967742	0.2950191570881226
YHR118C	-1	-/-	-852.5018011033535	-15590.449703067541	248	0.1465076660988075	0.6935483870967742	0.2953138815207781
YMR162C	-1	-/-	-852.5573984980583	-15338.438653588295	248	0.14638297872340425	0.6935483870967742	0.2956086059534335
YGR158C	-1	-/-	-852.5836862921715	-18825.459152638912	248	0.14625850340136054	0.6935483870967742	0.295903330386089
YBR077C	-1	-/-	-852.7168079316616	-17006.90906393528	248	0.14613423959218352	0.6935483870967742	0.29619805481874445
YMR224C	-1	-/+	-852.8587778657675	-15307.079985782504	248	0.1460101867572156	0.6935483870967742	0.29649277925139994
YIL071C	0	0/-	-852.8744285181165	-27057.955535793677	992	0.1460101867572156	0.6935483870967742	0.29649277925139994
YJL083W	0	0/-	-852.9844851512462	-27124.90025600046	992	0.1460101867572156	0.6935483870967742	0.29649277925139994
YNL051W	-1	-/-	-852.9996296465397	-15120.863458521664	248	0.1458863443596268	0.6935483870967742	0.29678750368405543
YDR150W	-1	-/-	-853.1089549660683	-16592.247147977352	248	0.14576271186440679	0.6935483870967742	0.29708222811671087
YJR086W	-1	-/-	-853.4185142070055	-16202.192951664329	248	0.14563928873835733	0.6935483870967742	0.29737695254936636
YDL153C	-1	-/-	-853.4416059702635	-18021.67411698401	248	0.1455160744500846	0.6935483870967742	0.2976716769820218
YBR213W	-1	-/0	-853.4550520628691	-15220.708699837327	248	0.14539306846999156	0.6935483870967742	0.2979664014146773
YNL079C	-1	-/+	-853.4957383871078	-15374.942968428135	248	0.14527027027027026	0.6935483870967742	0.2982611258473327
YGL163C	-1	-/-	-853.5019057095051	-16641.131130576134	248	0.1451476793248945	0.6935483870967742	0.2985558502799882
YLR128W	0	0/-	-853.5175362126902	-26933.762366586365	992	0.1451476793248945	0.6935483870967742	0.2985558502799882
YMR154C	0	0/-	-853.7564611211419	-26674.038821571507	992	0.1451476793248945	0.6935483870967742	0.2985558502799882
YFR021W	-1	-/-	-853.8648263216019	-14724.395226061344	248	0.14502529510961215	0.6935483870967742	0.2988505747126437
YPR068C	-1	-/-	-854.0539463758469	-14419.260948091745	248	0.14490311710193765	0.6935483870967742	0.29914529914529914
YOL053C-A	0	0/-	-854.1937818527222	-21865.39831635356	992	0.14490311710193765	0.6935483870967742	0.29914529914529914
YBR102C	-1	-/-	-854.4796933270991	-15339.610546652228	248	0.1447811447811448	0.6935483870967742	0.29944002357795463
YGR060W	-1	-/-	-854.5013348460197	-15177.783725380898	248	0.14465937762825903	0.6935483870967742	0.29973474801061006
YAL020C	-1	-/-	-854.5777370929718	-15066.361395254731	248	0.14453781512605043	0.6935483870967742	0.30002947244326555
YNL163C	-1	-/-	-854.6047592461109	-16529.786247223616	248	0.14441645675902604	0.6935483870967742	0.300324196875921
YJR046W	-1	-/-	-854.7278885245323	-15401.357078373432	248	0.14429530201342283	0.6935483870967742	0.3006189213085765
YAL009W	-1	-/-	-854.9379655122757	-14242.676198907197	248	0.14417435037720033	0.6935483870967742	0.30091364574123197
YAL013W	-1	-/-	-855.0074582099915	-15340.164953954518	248	0.1440536013400335	0.6935483870967742	0.3012083701738874
YGL167C	-1	-/-	-855.0297433510423	-15317.075329996645	248	0.14393305439330545	0.6935483870967742	0.3015030946065429
YGL254W	-1	-/-	-855.1461902558804	-15009.15763451159	248	0.14381270903010032	0.6935483870967742	0.30179781903919833
YFL025C	-1	-/-	-855.5460829734802	-14512.18441605568	248	0.14369256474519632	0.6935483870967742	0.3020925434718538
YER123W	-1	-/-	-855.7719849944115	-14842.6537341699	248	0.14357262103505844	0.6935483870967742	0.30238726790450926
YPR029C	-1	-/-	-855.795326307416	-15777.50870271027	248	0.14345287739783152	0.6935483870967742	0.30268199233716475
YEL018W	-1	-/-	-856.0105992853642	-15670.301945209503	248	0.14333333333333334	0.6935483870967742	0.30297671676982024
YKR027W	-1	-/-	-856.1695068478584	-14296.200190365314	248	0.14321398834304747	0.6935483870967742	0.3032714412024757
YOR140W	-1	-/-	-856.5446865558624	-14935.241637736559	248	0.14309484193011648	0.6935483870967742	0.30356616563513117
YKL135C	-1	-/-	-856.6184769868851	-14949.865303725004	248	0.142975893599335	0.6935483870967742	0.3038608900677866
YOR083W	1	+/+	-856.6768855452538	-15091.649989962578	247	0.143687707641196	0.6975806451612904	0.3038608900677866
YDL076C	-1	-/-	-856.7384167313576	-16433.09765201062	248	0.14356846473029045	0.6975806451612904	0.3041556145004421
YOR059C	0	0/-	-856.7597237545997	-30485.360498920083	992	0.14356846473029045	0.6975806451612904	0.3041556145004421
YER083C	-1	-/-	-856.8507332801819	-14813.264830745757	248	0.14344941956882257	0.6975806451612904	0.30445033893309753
YLR398C	-1	-/-	-856.8569357395172	-17257.00283525884	248	0.14333057166528584	0.6975806451612904	0.304745063365753
YNL264C	-1	-/-	-856.9328534901142	-16776.20690485835	248	0.14321192052980133	0.6975806451612904	0.3050397877984085
YIR006C	-1	-/+	-857.0116239190102	-13759.771745920181	248	0.14309346567411083	0.6975806451612904	0.30533451223106395
YBL091C	0	0/-	-857.1208685413003	-25544.798971306533	992	0.14309346567411083	0.6975806451612904	0.30533451223106395
YPR152C	0	0/-	-857.5473376400769	-24860.297239238396	992	0.14309346567411083	0.6975806451612904	0.30533451223106395
YKR087C	-1	-/-	-857.6444267481565	-15197.25637947023	248	0.14297520661157026	0.6975806451612904	0.30562923666371944
YML012W	-1	-/-	-857.686783850193	-15583.075495064259	248	0.14285714285714285	0.6975806451612904	0.3059239610963749
YDL194W	-1	-/-	-857.7078940570354	-16826.71585561335	248	0.14273927392739275	0.6975806451612904	0.30621868552903037
YKL011C	-1	-/-	-857.7298114895821	-15382.351026192307	248	0.14262159934047816	0.6975806451612904	0.3065134099616858
YPL091W	-1	-/-	-857.8396325707436	-15365.85275003314	248	0.14250411861614498	0.6975806451612904	0.3068081343943413
YLL022C	-1	-/-	-858.1098673939705	-15575.07902263105	248	0.14238683127572016	0.6975806451612904	0.3071028588269968
YER048C	0	0/-	-858.1397377662361	-27030.476017890498	992	0.14238683127572016	0.6975806451612904	0.3071028588269968
YHR086W	-1	-/-	-858.1661474704742	-15740.266132891178	248	0.14226973684210525	0.6975806451612904	0.3073975832596522
YCL036W	0	0/0	-858.1923303203657	-27452.43979036156	992	0.14226973684210525	0.6975806451612904	0.3073975832596522
YIL015C-A	0	0/0	-858.327590584755	-21423.138967603445	992	0.14226973684210525	0.6975806451612904	0.3073975832596522
YGR024C	-1	-/-	-858.3885691463947	-15322.286155849695	248	0.14215283483976993	0.6975806451612904	0.3076923076923077
YMR223W	0	0/-	-858.3919943571091	-27270.475367344916	992	0.14215283483976993	0.6975806451612904	0.3076923076923077
YDR168W	-1	-/-	-858.400603801012	-16229.74218288064	248	0.14203612479474548	0.6975806451612904	0.30798703212496314
YKR099C-A	0	0/-	-858.6634287238121	-21857.868115842342	992	0.14203612479474548	0.6975806451612904	0.30798703212496314
YPL235W	-1	-/-	-858.6692487746477	-17576.919810011983	248	0.14191960623461855	0.6975806451612904	0.30828175655761864
YDR027C	-1	-/-	-858.8517565131187	-15892.954320192337	248	0.1418032786885246	0.6975806451612904	0.30857648099027407
YGR090W	-1	-/-	-858.9781103134155	-16887.064006999135	248	0.1416871416871417	0.6975806451612904	0.30887120542292956
YDR255C	-1	-/-	-859.2056677043438	-16210.331921078265	248	0.14157119476268412	0.6975806451612904	0.30916592985558505
YLR208W	-1	-/-	-859.2436934709549	-16044.88865494728	248	0.14145543744889616	0.6975806451612904	0.3094606542882405
YNL108C	0	0/0	-859.2766214460135	-27675.646777866874	992	0.14145543744889616	0.6975806451612904	0.3094606542882405
YKR055W	-1	-/-	-859.4625262022018	-15494.470764040947	248	0.14133986928104575	0.6975806451612904	0.309755378720896
YMR037C	-1	-/-	-859.7750082015991	-16077.380075640976	248	0.14122448979591837	0.6975806451612904	0.3100501031535514
YNL210W	-1	-/-	-859.8722994923592	-13258.36944423616	248	0.14110929853181076	0.6975806451612904	0.3103448275862069
YFL037W	1	+/+	-859.8752126097679	-16679.969086050987	247	0.14180929095354522	0.7016129032258065	0.3103448275862069
YKR084C	0	0/-	-859.9230002239347	-25561.662263641134	992	0.14180929095354522	0.7016129032258065	0.3103448275862069
YML014W	-1	-/-	-860.0665424466133	-16354.475913465023	248	0.14169381107491857	0.7016129032258065	0.31063955201886234
YNL326C	-1	-/-	-860.0960302948952	-13696.55183865875	248	0.14157851912123678	0.7016129032258065	0.31093427645151783
YGL054C	-1	-/+	-860.2221055030823	-15479.425324514508	248	0.14146341463414633	0.7016129032258065	0.3112290008841733
YBR265W	-1	-/-	-860.2547842860222	-15963.11457625404	248	0.1413484971567831	0.7016129032258065	0.31152372531682876
YPR105C	-1	-/-	-860.2717036902905	-15869.918631851673	248	0.14123376623376624	0.7016129032258065	0.31181844974948425
YLR192C	-1	-/-	-860.674949452281	-17103.12156123668	248	0.1411192214111922	0.7016129032258065	0.3121131741821397
YLR165C	-1	-/-	-860.6847134381533	-16877.13892546296	248	0.14100486223662884	0.7016129032258065	0.3124078986147952
YNL293W	-1	-/-	-860.6917027235031	-17188.389700591564	248	0.1408906882591093	0.7016129032258065	0.3127026230474506
YGR047C	-1	-/-	-860.6946066915989	-15993.591247111559	248	0.1407766990291262	0.7016129032258065	0.3129973474801061
YDL013W	-1	-/-	-860.7528784573078	-16120.062211990356	248	0.1406628940986257	0.7016129032258065	0.3132920719127616
YPL050C	-1	-/-	-860.8807365372777	-17115.97978130728	248	0.14054927302100162	0.7016129032258065	0.31358679634541703
YFL013C	-1	-/-	-861.0952939204872	-16152.345664214343	248	0.14043583535108958	0.7016129032258065	0.3138815207780725
YDL170W	-1	-/-	-861.1068610548973	-16696.102841988206	248	0.1403225806451613	0.7016129032258065	0.31417624521072796
YFL004W	-1	-/-	-861.1786189675331	-15284.999626815319	248	0.14020950846091862	0.7016129032258065	0.31447096964338345
YBR282W	0	0/-	-861.4519007764757	-26677.249705227092	992	0.14020950846091862	0.7016129032258065	0.31447096964338345
YHR135C	-1	-/-	-861.4629458189011	-13855.925046861172	248	0.14009661835748793	0.7016129032258065	0.3147656940760389
YOR090C	0	0/-	-861.4648795612156	-27020.433627560735	992	0.14009661835748793	0.7016129032258065	0.3147656940760389
YDL077C	-1	-/-	-861.5286599844694	-14799.746797956526	248	0.13998390989541432	0.7016129032258065	0.3150604185086944
YPL032C	-1	-/-	-861.6185899376869	-15425.103102557361	248	0.13987138263665594	0.7016129032258065	0.31535514294134986
YOR110W	-1	-/-	-861.9361862540245	-14407.427707202733	248	0.13975903614457832	0.7016129032258065	0.3156498673740053
YBL004W	-1	-/-	-862.1176344454288	-15988.206075400114	248	0.13964686998394862	0.7016129032258065	0.3159445918066608
YFL060C	-1	-/-	-862.2245670557022	-14854.79322847724	248	0.13953488372093023	0.7016129032258065	0.3162393162393162
YOR005C	-1	-/-	-862.2363579422235	-16719.428799521178	248	0.13942307692307693	0.7016129032258065	0.3165340406719717
YPL053C	-1	-/-	-862.2466245889664	-15531.820239335299	248	0.13931144915932747	0.7016129032258065	0.31682876510462715
YOR250C	-1	-/-	-862.2736369371414	-15862.554256141186	248	0.1392	0.7016129032258065	0.31712348953728264
YFL011W	-1	-/-	-862.366457298398	-14504.065716184676	248	0.13908872901678657	0.7016129032258065	0.31741821396993813
YKL119C	-1	-/-	-862.4828706979752	-14536.081797212362	248	0.1389776357827476	0.7016129032258065	0.31771293840259357
YCR009C	-1	-/-	-862.5677595734596	-15194.418646633625	248	0.13886671987230648	0.7016129032258065	0.31800766283524906
YNL090W	-1	-/-	-862.6412883996964	-15228.21389793232	248	0.13875598086124402	0.7016129032258065	0.3183023872679045
YIL099W	0	0/-	-862.8320303335786	-28908.65736929048	992	0.13875598086124402	0.7016129032258065	0.3183023872679045
YGL228W	0	0/-	-862.841585365124	-27294.92240480054	992	0.13875598086124402	0.7016129032258065	0.3183023872679045
YEL035C	0	0/0	-862.8529889285564	-24243.582365714014	992	0.13875598086124402	0.7016129032258065	0.3183023872679045
YGR198W	0	0/-	-862.9090429916978	-28145.66483774036	992	0.13875598086124402	0.7016129032258065	0.3183023872679045
YMR263W	-1	-/-	-862.96819627285	-15307.193653866649	248	0.13864541832669322	0.7016129032258065	0.31859711170056
YHR060W	-1	-/-	-863.1426394581795	-16054.716384738684	248	0.13853503184713375	0.7016129032258065	0.3188918361332154
YER107C	-1	-/-	-863.164228439331	-15592.93449640274	248	0.13842482100238662	0.7016129032258065	0.3191865605658709
YGL192W	-1	-/-	-863.20426851511	-14291.170080304146	248	0.1383147853736089	0.7016129032258065	0.3194812849985264
YOR061W	1	+/-	-863.232424005866	-16967.370173498988	247	0.13899920571882446	0.7056451612903226	0.3194812849985264
YCL032W	-1	-/-	-863.2673478722572	-17013.021374374628	248	0.1388888888888889	0.7056451612903226	0.31977600943118184
YIL014W	-1	-/-	-863.4893622398376	-15530.279445260763	248	0.1387787470261697	0.7056451612903226	0.32007073386383733
YER133W	1	+/+	-863.6886959075928	-15514.760773807764	247	0.13946117274167988	0.7096774193548387	0.32007073386383733
YBR257W	-1	-/-	-863.8550179824233	-17326.191933341324	248	0.1393507521773555	0.7096774193548387	0.32036545829649277
YGL050W	0	0/-	-863.9676018236205	-26234.598938175477	992	0.1393507521773555	0.7096774193548387	0.32036545829649277
YJL186W	-1	-/-	-864.0994628146291	-15414.288318403065	248	0.13924050632911392	0.7096774193548387	0.32066018272914826
YGL019W	1	+/-	-864.123782157898	-15126.625063180923	247	0.1399209486166008	0.7137096774193549	0.32066018272914826
YGL180W	-1	-/-	-864.1471382528543	-18403.125258997083	248	0.13981042654028436	0.7137096774193549	0.3209549071618037
YML001W	-1	-/-	-864.3464029878378	-15272.318404480815	248	0.13970007892659828	0.7137096774193549	0.3212496315944592
YMR274C	0	0/-	-864.4590062517673	-25970.214749057777	992	0.13970007892659828	0.7137096774193549	0.3212496315944592
YJL050W	-1	-/-	-864.546744491905	-19151.794545870274	248	0.13958990536277602	0.7137096774193549	0.3215443560271147
YOR260W	-1	-/-	-864.5716800391674	-17132.49776265025	248	0.13947990543735225	0.7137096774193549	0.3218390804597701
YER125W	-1	-/-	-864.7137213349342	-15738.39218389988	248	0.13937007874015747	0.7137096774193549	0.3221338048924256
YLR265C	-1	-/-	-864.7924709320068	-14964.098602756858	248	0.13926042486231313	0.7137096774193549	0.32242852932508104
YIL121W	-1	-/-	-864.830951333046	-16634.76176840067	248	0.1391509433962264	0.7137096774193549	0.32272325375773653
YGL251C	-1	-/-	-864.8644597530365	-15782.654027618468	248	0.13904163393558522	0.7137096774193549	0.32301797819039196
YDL008W	1	+/+	-864.8925893828273	-15048.319774769247	247	0.13971742543171115	0.717741935483871	0.32301797819039196
YGR129W	-1	-/-	-864.9340168833733	-15675.87063574791	248	0.1396078431372549	0.717741935483871	0.32331270262304745
YML057W	-1	-/-	-865.0789501667023	-16499.271076217294	248	0.13949843260188088	0.717741935483871	0.32360742705570295
YDR376W	-1	-/-	-865.1338080763817	-15241.435845911503	248	0.139389193422083	0.717741935483871	0.3239021514883584
YGL232W	-1	-/-	-865.1383410692215	-16226.352108478546	248	0.13928012519561817	0.717741935483871	0.32419687592101387
YPR055W	-1	-/-	-865.1801341474056	-15961.474934875965	248	0.13917122752150118	0.717741935483871	0.3244916003536693
YAL017W	-1	-/-	-865.2164777517319	-17096.168625682592	248	0.1390625	0.717741935483871	0.3247863247863248
YOL063C	-1	-/-	-865.216587126255	-16255.832302108407	248	0.13895394223263074	0.717741935483871	0.32508104921898023
YAR042W	-1	-/-	-865.2760617136955	-14514.179361008108	248	0.13884555382215288	0.717741935483871	0.3253757736516357
YNL322C	0	0/-	-865.3397104144096	-26221.17976381257	992	0.13884555382215288	0.717741935483871	0.3253757736516357
YOR213C	-1	-/-	-865.3624682873487	-15480.136967420578	248	0.1387373343725643	0.717741935483871	0.32567049808429116
YLR412W	0	0/0	-865.363683193922	-28658.737991290167	992	0.1387373343725643	0.717741935483871	0.32567049808429116
YIL097W	-1	-/-	-865.4451168552041	-18693.35683645308	248	0.13862928348909656	0.717741935483871	0.32596522251694665
YNL071W	-1	-/-	-865.5027072802186	-16724.39719157666	248	0.13852140077821012	0.717741935483871	0.32625994694960214
YDR034C	0	0/-	-865.6292991163209	-26367.273382649757	992	0.13852140077821012	0.717741935483871	0.32625994694960214
YOL123W	-1	-/-	-865.7413297593594	-16350.630237489939	248	0.13841368584758942	0.717741935483871	0.3265546713822576
YLL048C	0	0/-	-865.9975500125438	-27962.488313074224	992	0.13841368584758942	0.717741935483871	0.3265546713822576
YGL153W	-1	-/-	-866.0598346590996	-16017.957073271275	248	0.1383061383061383	0.717741935483871	0.32684939581491307
YCR095C	0	0/0	-866.2446899041533	-27332.903427012265	992	0.1383061383061383	0.717741935483871	0.32684939581491307
YDR004W	-1	-/-	-866.7851841002703	-15464.447983123362	248	0.13819875776397517	0.717741935483871	0.3271441202475685
YDL203C	0	0/-	-866.8284653127193	-26756.021327320486	992	0.13819875776397517	0.717741935483871	0.3271441202475685
YDL053C	0	0/0	-867.1332100182772	-26290.340714492835	992	0.13819875776397517	0.717741935483871	0.3271441202475685
YIL169C	0	0/-	-867.1942242980003	-25695.33426862955	992	0.13819875776397517	0.717741935483871	0.3271441202475685
YJR075W	0	0/-	-867.2910411776975	-28574.053228188306	992	0.13819875776397517	0.717741935483871	0.3271441202475685
YBR076W	0	0/-	-867.4101923275739	-26321.55733402446	992	0.13819875776397517	0.717741935483871	0.3271441202475685
YLR011W	-1	-/-	-867.4107931256294	-16040.08109690249	248	0.13809154383242825	0.717741935483871	0.327438844680224
YIL147C	-1	-/-	-867.4340937137604	-15370.653432279825	248	0.13798449612403102	0.717741935483871	0.32773356911287943
YGL002W	0	0/-	-867.4704609112814	-26051.170827043243	992	0.13798449612403102	0.717741935483871	0.32773356911287943
YOR205C	0	0/-	-867.565404730849	-28241.553443866782	992	0.13798449612403102	0.717741935483871	0.32773356911287943
YER171W	1	+/-	-867.6416406929493	-16352.066295191646	247	0.1386522075910147	0.7217741935483871	0.32773356911287943
YPR009W	-1	-/-	-867.6439626216888	-15848.846263937652	248	0.13854489164086686	0.7217741935483871	0.3280282935455349
YPL210C	-1	-/-	-867.7068724632263	-15778.334566384554	248	0.13843774168600154	0.7217741935483871	0.3283230179781904
YMR043W	-1	-/-	-867.7351932525635	-15132.110569357872	248	0.13833075734157652	0.7217741935483871	0.32861774241084585
YLR013W	-1	-/-	-867.7541680932045	-14155.483763299882	248	0.13822393822393822	0.7217741935483871	0.32891246684350134
YBR090C-A	-1	-/-	-867.8173818588257	-12735.769297659397	248	0.1381172839506173	0.7217741935483871	0.3292071912761568
YCL004W	-1	-/-	-867.8885016590357	-15314.84169472754	248	0.13801079414032383	0.7217741935483871	0.32950191570881227
YBR130C	-1	-/-	-868.5039448440075	-17229.349084064364	248	0.137904468412943	0.7217741935483871	0.3297966401414677
YDL195W	-1	-/-	-868.6346479654312	-15656.94835139811	248	0.13779830638953042	0.7217741935483871	0.3300913645741232
YHR017W	0	0/0	-868.7035152679309	-26821.16538090259	992	0.13779830638953042	0.7217741935483871	0.3300913645741232
YDR238C	-1	-/-	-868.7351911067963	-15784.980829119682	248	0.1376923076923077	0.7217741935483871	0.3303860890067787
YHR121W	0	0/0	-868.7370872087777	-26819.518172365613	992	0.1376923076923077	0.7217741935483871	0.3303860890067787
YML058W	-1	-/-	-868.758288115263	-16099.939365372062	248	0.13758647194465795	0.7217741935483871	0.3306808134394341
YOR116C	-1	-/-	-868.9001417458057	-16536.795849204063	248	0.13748079877112135	0.7217741935483871	0.3309755378720896
YLR176C	-1	-/-	-868.9611167907715	-16137.81284327805	248	0.13737528779739064	0.7217741935483871	0.33127026230474504
YIL090W	0	0/-	-869.2174663189799	-26788.90664883377	992	0.13737528779739064	0.7217741935483871	0.33127026230474504
YBL007C	-1	-/-	-869.2650063037872	-15749.183590769768	248	0.13726993865030676	0.7217741935483871	0.33156498673740054
YML055W	-1	-/-	-869.3985699415207	-15256.41356343031	248	0.1371647509578544	0.7217741935483871	0.33185971117005597
YOL027C	-1	-/-	-869.5118412077427	-14690.616322621703	248	0.13705972434915772	0.7217741935483871	0.33215443560271146
YBR109C	1	+/-	-870.0385594367981	-14800.167397633195	247	0.13771996939556236	0.7258064516129032	0.33215443560271146
YPL011C	1	+/-	-870.1621799468994	-15817.883365154266	247	0.13837920489296637	0.7298387096774194	0.33215443560271146
YJR004C	-1	-/-	-870.2443820536137	-16269.330230358988	248	0.1382734912146677	0.7298387096774194	0.33244916003536695
YDR021W	-1	-/-	-870.2733006477356	-18085.809616923332	248	0.13816793893129772	0.7298387096774194	0.3327438844680224
YBR033W	0	0/-	-870.43226602301	-27606.731435930356	992	0.13816793893129772	0.7298387096774194	0.3327438844680224
YMR268W-A	0	0/-	-870.4652386903763	-22222.85156813264	992	0.13816793893129772	0.7298387096774194	0.3327438844680224
YDR153C	-1	-/-	-870.4675404429436	-16168.020857155323	248	0.13806254767353165	0.7298387096774194	0.3330386089006779
YOL043C	-1	-/-	-870.5279505848885	-16498.141493439674	248	0.13795731707317074	0.7298387096774194	0.3333333333333333
YDL134C-A	0	0/-	-870.6533228754997	-21996.768373548985	992	0.13795731707317074	0.7298387096774194	0.3333333333333333
YGR281W	-1	-/-	-870.876905567944	-15052.487870521843	248	0.13785224676313784	0.7298387096774194	0.3336280577659888
YCR060W	-1	-/-	-870.9791461825371	-15762.123894896358	248	0.13774733637747336	0.7298387096774194	0.33392278219864424
YLR382C	-1	-/-	-871.1381553560495	-16567.903780333698	248	0.1376425855513308	0.7298387096774194	0.33421750663129973
YBR252W	0	0/-	-871.1750211874023	-30090.059216898866	992	0.1376425855513308	0.7298387096774194	0.33421750663129973
YIL076W	-1	-/-	-871.336107224226	-15381.61755797267	248	0.13753799392097266	0.7298387096774194	0.3345122310639552
YJL141C	-1	-/-	-871.4009303450584	-17568.50636959076	248	0.13743356112376615	0.7298387096774194	0.33480695549661066
YDL235C	-1	-/-	-871.4206312000751	-15795.575620740652	248	0.13732928679817905	0.7298387096774194	0.33510167992926615
YDL190C	-1	-/-	-871.4517772197723	-14923.0430367589	248	0.1372251705837756	0.7298387096774194	0.3353964043619216
YGL222C	-1	-/-	-871.6261938810349	-14562.613284349442	248	0.13712121212121212	0.7298387096774194	0.3356911287945771
YIL071W	0	0/-	-871.8913407623768	-22466.426546275616	992	0.13712121212121212	0.7298387096774194	0.3356911287945771
YGL151W	-1	-/-	-871.9781248867512	-16331.589963108301	248	0.13701741105223317	0.7298387096774194	0.3359858532272325
YBR075W	0	0/0	-872.011224925518	-21629.96935582161	992	0.13701741105223317	0.7298387096774194	0.3359858532272325
YOR180C	-1	-/-	-872.0209224224091	-16665.094876393676	248	0.13691376701966718	0.7298387096774194	0.336280577659888
YKL106W	0	0/0	-872.2322578364983	-29362.46525926399	992	0.13691376701966718	0.7298387096774194	0.336280577659888
YDR292C	-1	-/-	-872.268228828907	-16472.634618520737	248	0.1368102796674225	0.7298387096774194	0.3365753020925435
YKR103W	0	0/-	-872.4133900925517	-25803.801132570952	992	0.1368102796674225	0.7298387096774194	0.3365753020925435
YMR028W	0	0/-	-872.469216875732	-27051.72494911682	992	0.1368102796674225	0.7298387096774194	0.3365753020925435
YPL055C	-1	-/-	-872.5287144780159	-15554.551871597767	248	0.13670694864048338	0.7298387096774194	0.33687002652519893
YDR392W	-1	-/-	-872.54516518116	-16227.790059253573	248	0.13660377358490566	0.7298387096774194	0.3371647509578544
YGL131C	0	0/-	-872.5853761658072	-25649.857737073675	992	0.13660377358490566	0.7298387096774194	0.3371647509578544
YDR495C	-1	-/-	-872.6503777951002	-15594.266093477607	248	0.13650075414781296	0.7298387096774194	0.33745947539050986
YOR157C	-1	-/-	-872.7719460725784	-15741.620983302593	248	0.1363978899773926	0.7298387096774194	0.33775419982316535
YGL210W	-1	-/-	-872.7930606007576	-15238.28897112608	248	0.13629518072289157	0.7298387096774194	0.3380489242558208
YOL121C	-1	-/-	-872.8343438506126	-16024.921308659017	248	0.1361926260346125	0.7298387096774194	0.3383436486884763
YJL184W	-1	-/-	-872.896670460701	-15944.648848697543	248	0.13609022556390976	0.7298387096774194	0.33863837312113176
YMR129W	-1	-/-	-873.0119081735611	-16854.619637325406	248	0.13598797896318557	0.7298387096774194	0.3389330975537872
YGL070C	-1	-/-	-873.1145174503326	-18265.417940735817	248	0.13588588588588588	0.7298387096774194	0.3392278219864427
YML080W	-1	-/-	-873.22230283916	-18855.022983629256	248	0.13578394598649662	0.7298387096774194	0.3395225464190981
YDL095W	-1	-/-	-873.2555444091558	-16817.586413770914	248	0.13568215892053972	0.7298387096774194	0.3398172708517536
YOL141W	0	0/-	-873.2714383350685	-26859.893393415958	992	0.13568215892053972	0.7298387096774194	0.3398172708517536
YMR219W	-1	-/-	-873.4234784841537	-16326.252306118608	248	0.1355805243445693	0.7298387096774194	0.34011199528440905
YIL035C	1	+/-	-873.4365473985672	-15886.357387006283	247	0.13622754491017963	0.7338709677419355	0.34011199528440905
YJR099W	0	0/-	-873.4978881552815	-26731.769562256057	992	0.13622754491017963	0.7338709677419355	0.34011199528440905
YPL049C	-1	-/-	-873.5217614769936	-15424.484259948134	248	0.13612565445026178	0.7338709677419355	0.34040671971706454
YIL101C	-1	-/-	-873.5820670723915	-16930.94514482096	248	0.13602391629297458	0.7338709677419355	0.34070144414972003
YKL041W	-1	-/-	-873.6029761433601	-16310.684218585491	248	0.13592233009708737	0.7338709677419355	0.34099616858237547
YPR161C	-1	-/-	-873.8528544306755	-15927.410680562258	248	0.13582089552238805	0.7338709677419355	0.34129089301503096
YNR072W	-1	-/-	-873.868783056736	-14679.487235233188	248	0.13571961222967935	0.7338709677419355	0.3415856174476864
YDR515W	-1	-/-	-874.0917924046516	-15821.09157859534	248	0.13561847988077497	0.7338709677419355	0.3418803418803419
YJR084W	-1	-/-	-874.1428338289261	-15282.15918058157	248	0.1355174981384959	0.7338709677419355	0.3421750663129973
YDR459C	-1	-/-	-874.1712944507599	-15763.133378967643	248	0.13541666666666666	0.7338709677419355	0.3424697907456528
YDR263C	-1	-/-	-874.1963138282299	-16513.592052541673	248	0.13531598513011153	0.7338709677419355	0.3427645151783083
YCL003W	-1	-/-	-874.2293453216553	-12833.656953930855	248	0.1352154531946508	0.7338709677419355	0.34305923961096374
YMR101C	-1	-/-	-874.2968938499689	-15631.119217060506	248	0.13511507052709726	0.7338709677419355	0.34335396404361923
YMR064W	0	0/0	-874.4467575624585	-28205.161424823105	992	0.13511507052709726	0.7338709677419355	0.34335396404361923
YDL043C	-1	-/-	-874.7409890964627	-15921.151974774897	248	0.13501483679525222	0.7338709677419355	0.34364868847627467
YPL139C	-1	-/-	-874.7718597650528	-15789.886519432068	248	0.13491475166790215	0.7338709677419355	0.34394341290893016
YGR013W	-1	-/-	-874.9251196719706	-14960.509379360825	248	0.1348148148148148	0.7338709677419355	0.3442381373415856
YHR207C	0	0/-	-875.247772321105	-26142.575563844293	992	0.1348148148148148	0.7338709677419355	0.3442381373415856
YCL011C	-1	-/-	-875.4592495262623	-16205.497563526034	248	0.13471502590673576	0.7338709677419355	0.3445328617742411
YNL310C	-1	-/-	-875.6427198648453	-16400.625337570906	248	0.1346153846153846	0.7338709677419355	0.3448275862068966
YDR452W	0	0/0	-875.7956095859408	-26037.85977802798	992	0.1346153846153846	0.7338709677419355	0.3448275862068966
YBR165W	-1	-/-	-875.9108871817589	-16085.709030091763	248	0.1345158906134516	0.7338709677419355	0.345122310639552
YGL173C	1	+/+	-875.9486753344536	-15084.07079833746	247	0.13515509601181683	0.7379032258064516	0.345122310639552
YDR130C	1	+/+	-875.9778397083282	-15644.000484228134	247	0.13579335793357933	0.7419354838709677	0.345122310639552
YKL199C	0	0/-	-875.995822250843	-22114.105447232723	992	0.13579335793357933	0.7419354838709677	0.345122310639552
YIL073C	-1	-/-	-876.0283833742142	-14926.631834581494	248	0.13569321533923304	0.7419354838709677	0.3454170350722075
YDR480W	-1	-/-	-876.0448344945908	-16575.49755267799	248	0.13559322033898305	0.7419354838709677	0.34571175950486294
YBL047C	-1	-/-	-876.0970650464296	-15322.450495690107	248	0.13549337260677466	0.7419354838709677	0.3460064839375184
YJL205C-A	0	0/0	-876.099558532238	-21832.90660572052	992	0.13549337260677466	0.7419354838709677	0.3460064839375184
YJL206C-A	0	0/0	-876.0995591878891	-21832.90659800172	992	0.13549337260677466	0.7419354838709677	0.3460064839375184
YIL134W	0	0/-	-876.3819559812546	-25891.53133048024	992	0.13549337260677466	0.7419354838709677	0.3460064839375184
YDR434W	-1	-/-	-876.4445177316666	-14519.565868586302	248	0.13539367181751288	0.7419354838709677	0.34630120837017386
YML011C	-1	-/-	-876.6523995995522	-15897.59138417244	248	0.13529411764705881	0.7419354838709677	0.34659593280282935
YBL067C	0	0/-	-876.9565763957798	-25022.032564914785	992	0.13529411764705881	0.7419354838709677	0.34659593280282935
YKL074C	-1	-/-	-877.0922549962997	-15456.410661194474	248	0.1351947097722263	0.7419354838709677	0.34689065723548484
YLR195C	-1	-/-	-877.1659664362669	-16156.283478289843	248	0.13509544787077826	0.7419354838709677	0.3471853816681403
YGL071W	-1	-/+	-877.3227240983397	-15683.246034020558	248	0.13499633162142333	0.7419354838709677	0.34748010610079577
YHL023C	0	0/-	-877.4244279265404	-27297.118237286806	992	0.13499633162142333	0.7419354838709677	0.34748010610079577
YMR094W	0	0/-	-877.4357676543295	-26040.894569407217	992	0.13499633162142333	0.7419354838709677	0.34748010610079577
YBR272C	-1	-/-	-877.475621573627	-16384.76915805787	248	0.1348973607038123	0.7419354838709677	0.3477748305334512
YLR312C-B	-1	-/+	-877.5542097091675	-13012.92827630043	248	0.1347985347985348	0.7419354838709677	0.3480695549661067
YDR170C	-1	-/-	-877.6909648180008	-15168.34881451726	248	0.13469985358711567	0.7419354838709677	0.34836427939876213
YKL200C	-1	-/-	-877.7276880741119	-13427.236049056053	248	0.1346013167520117	0.7419354838709677	0.3486590038314176
YOR160W	-1	-/-	-877.9061896502972	-16146.070806860924	248	0.13450292397660818	0.7419354838709677	0.3489537282640731
YGL029W	-1	-/-	-877.9500686526299	-18260.51603215933	248	0.1344046749452155	0.7419354838709677	0.34924845269672855
YML113W	-1	-/-	-877.9612382948399	-15895.115431934595	248	0.1343065693430657	0.7419354838709677	0.34954317712938404
YJR068W	-1	-/-	-878.1018411070108	-15683.890627790242	248	0.13420860685630925	0.7419354838709677	0.3498379015620395
YNR030W	-1	-/-	-878.17375010252	-15009.780618786812	248	0.13411078717201166	0.7419354838709677	0.35013262599469497
YFL038C	-1	-/-	-878.2137637883425	-16215.733804240823	248	0.13401310997815002	0.7419354838709677	0.3504273504273504
YGR068C	0	0/-	-878.2924030739814	-26316.937293270603	992	0.13401310997815002	0.7419354838709677	0.3504273504273504
YPR073C	-1	-/-	-878.3547847270966	-16097.127684444189	248	0.1339155749636099	0.7419354838709677	0.3507220748600059
YMR235C	-1	-/-	-878.6954264640808	-17835.176652252674	248	0.1338181818181818	0.7419354838709677	0.3510167992926614
YNL167C	-1	-/-	-878.7060329914093	-16106.5630389601	248	0.13372093023255813	0.7419354838709677	0.3513115237253168
YGL141W	0	0/-	-878.8451980603859	-27154.882364062592	992	0.13372093023255813	0.7419354838709677	0.3513115237253168
YMR216C	-1	-/-	-878.9005523324013	-15137.942888379097	248	0.1336238198983297	0.7419354838709677	0.3516062481579723
YIL126W	-1	-/-	-878.9470000267029	-16465.519069187343	248	0.13352685050798258	0.7419354838709677	0.35190097259062775
YMR306W	0	0/-	-879.0172120593488	-26721.769041069783	992	0.13352685050798258	0.7419354838709677	0.35190097259062775
YGR048W	-1	-/-	-879.2052446566522	-16242.789939861745	248	0.13343002175489485	0.7419354838709677	0.35219569702328324
YDL216C	-1	-/-	-879.4317704737186	-16697.599645748734	248	0.13333333333333333	0.7419354838709677	0.3524904214559387
YPR107C	-1	-/-	-879.4469142258167	-16090.418508589268	248	0.1332367849384504	0.7419354838709677	0.35278514588859416
YDR169C	0	0/-	-879.4634368177503	-27922.849118782207	992	0.1332367849384504	0.7419354838709677	0.35278514588859416
YLR233C	-1	-/-	-879.5737435817719	-15649.081208884716	248	0.13314037626628075	0.7419354838709677	0.35307987032124966
YLR361C	1	+/+	-879.6538600921631	-15763.387393116951	247	0.13376717281272596	0.7459677419354839	0.35307987032124966
YLR019W	0	0/-	-879.680764855817	-27040.68665409088	992	0.13376717281272596	0.7459677419354839	0.35307987032124966
YGL139W	0	0/-	-879.7227924764156	-26986.818313380703	992	0.13376717281272596	0.7459677419354839	0.35307987032124966
YLR403W	-1	-/-	-879.7611466646194	-15249.229055047035	248	0.13367052023121387	0.7459677419354839	0.3533745947539051
YIL020C	0	0/0	-879.7624312341213	-30398.659897345584	992	0.13367052023121387	0.7459677419354839	0.3533745947539051
YJR021C	-1	-/-	-879.9502874165773	-16738.69830456376	248	0.13357400722021662	0.7459677419354839	0.3536693191865606
YGL035C	-1	-/-	-879.9970462322235	-15088.358693540096	248	0.13347763347763347	0.7459677419354839	0.353964043619216
YGR278W	-1	-/-	-880.0191403776407	-15927.073287978768	248	0.13338139870223503	0.7459677419354839	0.3542587680518715
YKR007W	-1	-/-	-880.0269810557365	-15463.956540286541	248	0.13328530259365995	0.7459677419354839	0.35455349248452694
YPL233W	-1	-/+	-880.0821129530668	-14999.982166711241	248	0.1331893448524118	0.7459677419354839	0.35484821691718244
YDL120W	-1	-/-	-880.0859981179237	-15683.350394532084	248	0.13309352517985612	0.7459677419354839	0.3551429413498379
YGR005C	-1	-/-	-880.0944090634584	-16117.743844613433	248	0.13299784327821712	0.7459677419354839	0.35543766578249336
YOR269W	-1	-/+	-880.3722843527794	-15597.033852472901	248	0.13290229885057472	0.7459677419354839	0.35573239021514885
YPL159C	-1	-/-	-880.5358214527369	-17902.539479792118	248	0.13280689160086145	0.7459677419354839	0.3560271146478043
YEL062W	-1	-/-	-880.5388947948813	-15807.261585019529	248	0.1327116212338594	0.7459677419354839	0.3563218390804598
YHR072W-A	-1	-/-	-880.6331901550293	-14258.524703621864	248	0.13261648745519714	0.7459677419354839	0.3566165635131152
YDR421W	-1	-/-	-880.6366506814957	-16986.255776315928	248	0.13252148997134672	0.7459677419354839	0.3569112879457707
YDR371W	0	0/-	-880.757476195693	-26948.213962143287	992	0.13252148997134672	0.7459677419354839	0.3569112879457707
YDR486C	-1	-/-	-880.8162884712219	-15696.789212405682	248	0.1324266284896206	0.7459677419354839	0.3572060123784262
YJL072C	-1	-/-	-880.9811688065529	-15021.11714041233	248	0.1323319027181688	0.7459677419354839	0.35750073681108163
YOR350C	0	0/-	-881.0421592220664	-26894.475471124053	992	0.1323319027181688	0.7459677419354839	0.35750073681108163
YGR261C	-1	-/-	-881.2063772678375	-15542.863887608051	248	0.1322373123659757	0.7459677419354839	0.3577954612437371
YGL155W	-1	-/0	-881.23781478405	-15937.901497483253	248	0.13214285714285715	0.7459677419354839	0.35809018567639256
YMR100W	-1	-/-	-881.342073738575	-17198.317123547196	248	0.13204853675945752	0.7459677419354839	0.35838491010904805
YEL019C	-1	-/-	-881.3856416940689	-15418.575639486313	248	0.13195435092724678	0.7459677419354839	0.3586796345417035
YDR369C	-1	-/-	-881.4374753236771	-15471.47016352415	248	0.13186029935851745	0.7459677419354839	0.358974358974359
YGR059W	-1	-/-	-881.4497496783733	-15455.863261580467	248	0.13176638176638178	0.7459677419354839	0.35926908340701447
YGL048C	-1	-/-	-881.4939876794815	-15837.55446486175	248	0.13167259786476868	0.7459677419354839	0.3595638078396699
YGL045W	-1	-/-	-881.5144706368446	-16069.535382442176	248	0.13157894736842105	0.7459677419354839	0.3598585322723254
YBR160W	1	+/+	-881.5521904230118	-16267.027222454548	247	0.13219616204690832	0.75	0.3598585322723254
YPR103W	-1	-/-	-881.6174620836973	-16450.313877120614	248	0.13210227272727273	0.75	0.36015325670498083
YNL027W	-1	-/-	-881.7570711970329	-16821.230739220977	248	0.1320085166784954	0.75	0.3604479811376363
YJR052W	-1	-/-	-881.7917316555977	-16255.864321593195	248	0.13191489361702127	0.75	0.36074270557029176
YMR281W	-1	-/-	-881.8320855945349	-15656.045382529497	248	0.13182140326009922	0.75	0.36103743000294725
YLL029W	0	0/-	-881.9512438420206	-28520.310360090807	992	0.13182140326009922	0.75	0.36103743000294725
YEL036C	-1	-/-	-881.9609851241112	-15603.359908357263	248	0.13172804532577903	0.75	0.36133215443560274
YJR014W	0	0/-	-881.9963149167597	-28796.014032132924	992	0.13172804532577903	0.75	0.36133215443560274
YAR050W	0	0/0	-882.0122877433896	-25440.969133181497	992	0.13172804532577903	0.75	0.36133215443560274
YER174C	-1	-/-	-882.1498712301254	-15379.6142950356	248	0.1316348195329087	0.75	0.3616268788682582
YFL035C-B	0	0/-	-882.6298765838146	-22111.69533163309	992	0.1316348195329087	0.75	0.3616268788682582
YOR138C	0	0/-	-882.6494090463966	-28687.24293270521	992	0.1316348195329087	0.75	0.3616268788682582
YGR134W	-1	-/-	-882.7054783701897	-16911.14182794094	248	0.13154172560113153	0.75	0.36192160330091366
YER027C	-1	-/-	-882.745968580246	-15320.890544116497	248	0.1314487632508834	0.75	0.3622163277335691
YML072C	0	0/-	-882.7937669139355	-26424.919478425756	992	0.1314487632508834	0.75	0.3622163277335691
YOL081W	0	0/-	-882.7958207204938	-26174.717175581492	992	0.1314487632508834	0.75	0.3622163277335691
YER190W	-1	-/-	-882.8473621606827	-14186.003790676594	248	0.13135593220338984	0.75	0.3625110521662246
YER003C	-1	-/-	-882.8650639206171	-17985.15479952097	248	0.13126323218066338	0.75	0.36280577659888
YLL046C	0	0/0	-882.8908063080162	-26146.46250061132	992	0.13126323218066338	0.75	0.36280577659888
YDR454C	0	0/-	-882.928848143667	-30533.555399887264	992	0.13126323218066338	0.75	0.36280577659888
YOR327C	-1	-/-	-883.0660927295685	-15703.105167407542	248	0.1311706629055007	0.75	0.3631005010315355
YGL213C	-1	-/-	-883.2621978521347	-16525.58790693432	248	0.13107822410147993	0.75	0.363395225464191
YFL047W	0	0/-	-883.3083147220314	-28280.45100421086	992	0.13107822410147993	0.75	0.363395225464191
YER088C	-1	-/-	-883.4328401237726	-16101.470839500427	248	0.13098591549295774	0.75	0.36368994989684644
YOR370C	0	0/-	-883.4933662004769	-27134.28376045823	992	0.13098591549295774	0.75	0.36368994989684644
YBR237W	-1	-/-	-883.8003978729248	-16487.52337313816	248	0.13089373680506686	0.75	0.36398467432950193
YPL065W	-1	-/-	-883.8647340536118	-15334.6702491045	248	0.1308016877637131	0.75	0.36427939876215737
YBR150C	0	0/-	-883.9232433754951	-25935.00678718649	992	0.1308016877637131	0.75	0.36427939876215737
YHR164C	-1	-/+	-883.9717897176743	-15717.499445915222	248	0.13070976809557272	0.75	0.36457412319481286
YGL043W	-1	-/-	-883.9806317389011	-16135.388603508472	248	0.1306179775280899	0.75	0.3648688476274683
YIL027C	0	0/-	-883.9822710193694	-27280.56430610642	992	0.1306179775280899	0.75	0.3648688476274683
YBR006W	-1	-/-	-884.0090439468622	-18641.379219397902	248	0.13052631578947368	0.75	0.3651635720601238
YGL106W	-1	-/+	-884.3058117181063	-17180.795160368085	248	0.13043478260869565	0.75	0.3654582964927793
YIR025W	1	+/+	-884.3697364330292	-16873.39658407122	247	0.13104414856341975	0.7540322580645161	0.3654582964927793
YCL060C	-1	-/+	-884.4831829071045	-13092.478763222694	248	0.13095238095238096	0.7540322580645161	0.3657530209254347
YGR083C	-1	-/-	-884.6406725943089	-18550.684390857816	248	0.13086074177746676	0.7540322580645161	0.3660477453580902
YLR431C	-1	-/-	-885.0384959876537	-16099.839716345072	248	0.13076923076923078	0.7540322580645161	0.36634246979074564
YML127W	-1	-/-	-885.1237903833389	-15992.72773373127	248	0.13067784765897975	0.7540322580645161	0.36663719422340113
YDR483W	-1	-/-	-885.1578700989485	-15885.87396094203	248	0.13058659217877094	0.7540322580645161	0.36693191865605657
YDR073W	-1	-/-	-885.2996486574411	-15591.478477671742	248	0.13049546406140963	0.7540322580645161	0.36722664308871206
YKL154W	-1	-/-	-885.312123298645	-16927.92734816298	248	0.1304044630404463	0.7540322580645161	0.36752136752136755
YDL138W	-1	-/-	-885.3331922143698	-16192.227194845676	248	0.13031358885017422	0.7540322580645161	0.367816091954023
YDR078C	-1	-/-	-885.401259303093	-15835.89823231101	248	0.13022284122562675	0.7540322580645161	0.3681108163866785
YNL263C	-1	-/-	-885.4442843198776	-16226.055652499199	248	0.1301322199025748	0.7540322580645161	0.3684055408193339
YNL289W	0	0/-	-885.4633918255568	-25072.426156220958	992	0.1301322199025748	0.7540322580645161	0.3684055408193339
YKR014C	-1	-/-	-885.5051848888397	-16716.22207045555	248	0.13004172461752433	0.7540322580645161	0.3687002652519894
YHL025W	-1	-/-	-885.733137536794	-15927.456348162144	248	0.1299513551077137	0.7540322580645161	0.36899498968464484
YLR229C	1	+/+	-885.750602543354	-16012.271749317646	247	0.13055555555555556	0.7580645161290323	0.36899498968464484
YPL244C	-1	-/-	-885.8967270106077	-16652.33227799833	248	0.1304649548924358	0.7580645161290323	0.3692897141173003
YNL329C	-1	-/-	-885.9126793444157	-16285.243173509836	248	0.130374479889043	0.7580645161290323	0.3695844385499558
YCR096C	0	0/-	-885.9555187225342	-27103.156281372532	992	0.130374479889043	0.7580645161290323	0.3695844385499558
YER068W	-1	-/-	-886.181058883667	-15903.700454235077	248	0.13028413028413027	0.7580645161290323	0.36987916298261125
YIL037C	-1	-/-	-886.4077932238579	-15402.174984775484	248	0.13019390581717452	0.7580645161290323	0.37017388741526674
YHR117W	0	0/-	-886.7958989962935	-25734.27523192577	992	0.13019390581717452	0.7580645161290323	0.37017388741526674
YNL224C	0	0/-	-887.0279533267021	-26526.198500595987	992	0.13019390581717452	0.7580645161290323	0.37017388741526674
YOR104W	0	0/0	-887.0914446860552	-27159.642251495272	992	0.13019390581717452	0.7580645161290323	0.37017388741526674
YNL314W	-1	-/-	-887.1579250991344	-15902.697870537639	248	0.1301038062283737	0.7580645161290323	0.3704686118479222
YLL033W	0	0/-	-887.2063215374947	-25572.75228323415	992	0.1301038062283737	0.7580645161290323	0.3704686118479222
YNL297C	-1	-/-	-887.2127354741096	-15488.175870552659	248	0.13001383125864455	0.7580645161290323	0.37076333628057767
YLR085C	-1	-/-	-887.4558342695236	-15140.887180194259	248	0.1299239806496199	0.7580645161290323	0.3710580607132331
YBL050W	-1	-/-	-887.5613198876381	-16893.699221864343	248	0.1298342541436464	0.7580645161290323	0.3713527851458886
YOL137W	0	0/-	-887.6131662651896	-28581.15491623804	992	0.1298342541436464	0.7580645161290323	0.3713527851458886
YNR074C	-1	-/-	-887.6329228878021	-13817.452916681767	248	0.12974465148378192	0.7580645161290323	0.3716475095785441
YFR023W	0	0/0	-887.6669388599694	-26625.980511743575	992	0.12974465148378192	0.7580645161290323	0.3716475095785441
YJL053W	-1	-/-	-887.674656778574	-16744.669550940394	248	0.1296551724137931	0.7580645161290323	0.3719422340111995
YLR148W	-1	-/-	-887.8260413408279	-15088.961340755224	248	0.129565816678153	0.7580645161290323	0.372236958443855
YDR393W	-1	-/-	-887.943466424942	-14923.356643080711	248	0.12947658402203857	0.7580645161290323	0.37253168287651045
YAL007C	-1	-/-	-887.9514425396919	-17023.058381080627	248	0.1293874741913283	0.7580645161290323	0.37282640730916594
YKR001C	-1	-/-	-888.0959413647652	-15544.341475456953	248	0.12929848693259974	0.7580645161290323	0.3731211317418214
YOR032C	-1	-/-	-888.1926960647106	-16146.750126361847	248	0.12920962199312716	0.7580645161290323	0.37341585617447687
YGL130W	-1	-/-	-888.2514686137438	-15853.897449046373	248	0.12912087912087913	0.7580645161290323	0.37371058060713236
YER178W	-1	-/-	-888.4666665494442	-16318.780448712409	248	0.12903225806451613	0.7580645161290323	0.3740053050397878
YAL055W	-1	-/-	-888.5349252223969	-16019.425060033798	248	0.1289437585733882	0.7580645161290323	0.3743000294724433
YDL092W	-1	-/-	-888.6224882602692	-16593.775493636727	248	0.12885538039753255	0.7580645161290323	0.3745947539050987
YLR242C	-1	-/-	-888.8515745401382	-15265.25747090578	248	0.12876712328767123	0.7580645161290323	0.3748894783377542
YJR065C	-1	-/-	-889.0886429548264	-16500.67485111952	248	0.12867898699520877	0.7580645161290323	0.37518420277040965
YMR220W	-1	-/-	-889.0958357453346	-15669.518091320992	248	0.12859097127222982	0.7580645161290323	0.37547892720306514
YDL111C	-1	-/-	-889.1176901459694	-17956.751955345273	248	0.12850307587149692	0.7580645161290323	0.3757736516357206
YDR267C	0	0/-	-889.1599596962333	-26877.228242444806	992	0.12850307587149692	0.7580645161290323	0.3757736516357206
YLR141W	-1	-/-	-889.2908662557602	-15326.685231924057	248	0.1284153005464481	0.7580645161290323	0.37606837606837606
YOR183W	0	0/0	-889.3341654464602	-25824.051840959117	992	0.1284153005464481	0.7580645161290323	0.37606837606837606
YCR030C	0	0/-	-889.4396607503295	-27835.70293294452	992	0.1284153005464481	0.7580645161290323	0.37606837606837606
YMR168C	1	+/+	-889.5639655292034	-15530.896321296692	247	0.12901023890784982	0.7620967741935484	0.37606837606837606
YBR084W	-1	-/-	-889.583573281765	-18535.508922040462	248	0.12892223738062755	0.7620967741935484	0.37636310050103156
YHR006W	-1	-/-	-889.7129207849503	-17213.587485969067	248	0.12883435582822086	0.7620967741935484	0.376657824933687
YIL125W	-1	-/-	-889.7871183156967	-17731.032707080245	248	0.1287465940054496	0.7620967741935484	0.3769525493663425
YPR164W	-1	-/-	-889.8828731775284	-15078.272052541375	248	0.12865895166780122	0.7620967741935484	0.3772472737989979
YNL219C	-1	-/-	-890.1704927496612	-15609.724869754165	248	0.12857142857142856	0.7620967741935484	0.3775419982316534
YBL037W	0	0/-	-890.1961857378483	-26321.050323560834	992	0.12857142857142856	0.7620967741935484	0.3775419982316534
YGL133W	-1	-/-	-890.2394469380379	-15308.967177569866	248	0.12848402447314752	0.7620967741935484	0.37783672266430884
YJL165C	-1	-/-	-890.24369135499	-15576.372549563646	248	0.12839673913043478	0.7620967741935484	0.37813144709696433
YFL043C	0	0/-	-890.586718916893	-21869.1163931787	992	0.12839673913043478	0.7620967741935484	0.37813144709696433
YDR394W	-1	-/-	-890.6523638963699	-16340.102435946465	248	0.12830957230142567	0.7620967741935484	0.3784261715296198
YBR270C	0	0/-	-890.7775452379137	-28815.76527558826	992	0.12830957230142567	0.7620967741935484	0.3784261715296198
YJR050W	-1	-/-	-890.9201506078243	-16606.159110963345	248	0.1282225237449118	0.7620967741935484	0.37872089596227526
YBR223C	-1	-/-	-890.9405068159103	-16309.915772855282	248	0.128135593220339	0.7620967741935484	0.37901562039493075
YJR067C	0	0/-	-891.2015619762242	-27639.052358313464	992	0.128135593220339	0.7620967741935484	0.37901562039493075
YDR403W	0	0/-	-891.2052999809384	-27566.995233505964	992	0.128135593220339	0.7620967741935484	0.37901562039493075
YNL269W	0	0/0	-891.279287379235	-27446.711444524117	992	0.128135593220339	0.7620967741935484	0.37901562039493075
YER080W	0	0/0	-891.4759489148855	-26444.393930517137	992	0.128135593220339	0.7620967741935484	0.37901562039493075
YIL063C	-1	-/-	-891.4798484444618	-15110.054562866688	248	0.12804878048780488	0.7620967741935484	0.3793103448275862
YOR126C	-1	-/-	-891.5550441741943	-15104.682111423463	248	0.12796208530805686	0.7620967741935484	0.3796050692602417
YDL040C	-1	-/-	-891.6439724564552	-16475.97056722641	248	0.12787550744248985	0.7620967741935484	0.3798997936928971
YDL099W	-1	-/-	-891.8545989990234	-15710.634986147285	248	0.12778904665314403	0.7620967741935484	0.3801945181255526
YLR266C	-1	-/-	-892.0557762384415	-15470.596106559038	248	0.1277027027027027	0.7620967741935484	0.3804892425582081
YDR152W	0	0/-	-892.1014199983329	-31066.553114162758	992	0.1277027027027027	0.7620967741935484	0.3804892425582081
YER012W	-1	-/-	-892.191047668457	-15520.151823922992	248	0.12761647535449022	0.7620967741935484	0.38078396699086353
YNL183C	0	0/-	-892.2152622304857	-27940.622927887365	992	0.12761647535449022	0.7620967741935484	0.38078396699086353
YMR233W	0	0/-	-892.4195827171206	-28301.71104422398	992	0.12761647535449022	0.7620967741935484	0.38078396699086353
YHL007C	1	+/+	-892.7249398827553	-17596.617821767926	247	0.1282051282051282	0.7661290322580645	0.38078396699086353
YLR443W	0	0/-	-892.8853584453464	-26200.687725245953	992	0.1282051282051282	0.7661290322580645	0.38078396699086353
YIL017C	-1	-/-	-892.9809547662735	-17996.51195180416	248	0.12811867835468643	0.7661290322580645	0.381078691423519
YBR107C	-1	-/+	-893.0123041719198	-15325.173708245158	248	0.1280323450134771	0.7661290322580645	0.38137341585617446
YHL029C	0	0/0	-893.0787340924144	-26996.398163355887	992	0.1280323450134771	0.7661290322580645	0.38137341585617446
YDR545W	-1	-/-	-893.150111079216	-14541.874665021896	248	0.12794612794612795	0.7661290322580645	0.38166814028882995
YDR080W	-1	-/-	-893.1568064689636	-16099.886572748423	248	0.1278600269179004	0.7661290322580645	0.3819628647214854
YNL098C	-1	-/-	-893.1752560138702	-16053.092038840055	248	0.12777404169468728	0.7661290322580645	0.3822575891541409
YLR437C	0	0/0	-893.2775202021003	-28793.93083211407	992	0.12777404169468728	0.7661290322580645	0.3822575891541409
YBR199W	-1	-/-	-893.6356530189514	-17178.396459504962	248	0.12768817204301075	0.7661290322580645	0.38255231358679637
YER018C	-1	-/-	-893.9513413012028	-15626.035393685102	248	0.12760241773002015	0.7661290322580645	0.3828470380194518
YMR292W	-1	-/-	-894.0637220293283	-16266.60002413392	248	0.12751677852348994	0.7661290322580645	0.3831417624521073
YLL010C	0	0/-	-894.108012393117	-25401.110070142895	992	0.12751677852348994	0.7661290322580645	0.3831417624521073
YLR119W	-1	-/-	-894.3957163728774	-16262.435144606978	248	0.12743125419181758	0.7661290322580645	0.38343648688476273
YJL036W	-1	-/-	-894.5727993547916	-17732.39621846378	248	0.12734584450402145	0.7661290322580645	0.3837312113174182
YDL214C	0	0/-	-894.991293463856	-27188.257984105498	992	0.12734584450402145	0.7661290322580645	0.3837312113174182
YAL041W	1	+/+	-895.0329882502556	-14801.408623307943	247	0.12793034159410582	0.7701612903225806	0.3837312113174182
YKR035W-A	-1	-/-	-895.0700340270996	-14693.22040194273	248	0.1278447121820616	0.7701612903225806	0.38402593575007365
YCR027C	-1	-/-	-895.095631480217	-14625.16705289483	248	0.1277591973244147	0.7701612903225806	0.38432066018272915
YBR045C	0	0/-	-895.1070960862562	-28609.060407514684	992	0.1277591973244147	0.7701612903225806	0.38432066018272915
YIR018W	1	+/-	-895.1344083547592	-15367.666675701737	247	0.12834224598930483	0.7741935483870968	0.38432066018272915
YKL159C	0	0/-	-895.232505068183	-27267.355710806325	992	0.12834224598930483	0.7741935483870968	0.38432066018272915
YMR239C	-1	-/-	-895.3008234445006	-19089.349197871983	248	0.1282565130260521	0.7741935483870968	0.38461538461538464
YBR179C	-1	-/-	-895.3383120521903	-15908.235279649496	248	0.12817089452603472	0.7741935483870968	0.38491010904804007
YNL029C	-1	-/-	-895.5640590190887	-15304.427168488503	248	0.12808539026017346	0.7741935483870968	0.38520483348069556
YGR216C	-1	-/-	-895.6539118587971	-15211.243000298738	248	0.128	0.7741935483870968	0.385499557913351
YGR002C	-1	-/-	-895.6773061156273	-16029.288370251656	248	0.1279147235176549	0.7741935483870968	0.3857942823460065
YJL003W	-1	-/-	-895.7163069844246	-16820.909345030785	248	0.1278295605858855	0.7741935483870968	0.3860890067786619
YBR168W	-1	-/-	-895.8767074048519	-16762.046779721975	248	0.1277445109780439	0.7741935483870968	0.3863837312113174
YDL122W	0	0/-	-895.8843646161258	-27384.241272872314	992	0.1277445109780439	0.7741935483870968	0.3863837312113174
YKL002W	-1	-/-	-895.8953511714935	-16476.836514785886	248	0.1276595744680851	0.7741935483870968	0.3866784556439729
YKR030W	0	0/0	-895.9065634161234	-25902.38844574243	992	0.1276595744680851	0.7741935483870968	0.3866784556439729
YGL012W	-1	-/-	-896.074444308877	-16141.873217746615	248	0.12757475083056477	0.7741935483870968	0.38697318007662834
YEL047C	0	0/-	-896.0875477939844	-25880.098425237462	992	0.12757475083056477	0.7741935483870968	0.38697318007662834
YER017C	-1	-/-	-896.1510956287384	-15988.656393483281	248	0.12749003984063745	0.7741935483870968	0.38726790450928383
YDR410C	0	0/-	-896.2974099442363	-26421.74603865668	992	0.12749003984063745	0.7741935483870968	0.38726790450928383
YOL044W	-1	-/-	-896.3533457517624	-15839.30737902224	248	0.12740544127405443	0.7741935483870968	0.38756262894193927
YOL090W	-1	-/-	-896.5064949393272	-16936.132281303406	248	0.1273209549071618	0.7741935483870968	0.38785735337459476
YGL100W	-1	-/-	-896.5075830221176	-15707.072232887149	248	0.1272365805168986	0.7741935483870968	0.3881520778072502
YHL014C	0	0/0	-896.5398235432804	-26697.86110279523	992	0.1272365805168986	0.7741935483870968	0.3881520778072502
YER136W	0	0/-	-896.6030270978808	-28234.5070226565	992	0.1272365805168986	0.7741935483870968	0.3881520778072502
YDL134C	1	+/+	-896.6224276572466	-15939.250931933522	247	0.12781456953642384	0.7782258064516129	0.3881520778072502
YDR177W	-1	-/-	-896.6707278043032	-16426.177028298378	248	0.12772998014559894	0.7782258064516129	0.3884468022399057
YKR102W	0	0/-	-896.6882744133472	-25963.967924127355	992	0.12772998014559894	0.7782258064516129	0.3884468022399057
YDR385W	-1	-/-	-896.7090574502945	-17274.409357994795	248	0.12764550264550265	0.7782258064516129	0.3887415266725612
YAL026C	-1	-/-	-896.949869453907	-15241.022174373269	248	0.12756113681427628	0.7782258064516129	0.3890362511052166
YJR150C	-1	-/-	-897.0173061490059	-15350.353196799755	248	0.12747688243064728	0.7782258064516129	0.3893309755378721
YBL021C	0	0/-	-897.0233600735664	-27243.540486644953	992	0.12747688243064728	0.7782258064516129	0.3893309755378721
YOR329C	-1	-/-	-897.0621248930693	-17999.68927310407	248	0.12739273927392739	0.7782258064516129	0.38962569997052754
YML033W	1	+/+	-897.0630099773407	-13166.264433383942	247	0.1279683377308707	0.782258064516129	0.38962569997052754
YBR210W	-1	-/-	-897.2366676777601	-15006.439148709178	248	0.12788398154251812	0.782258064516129	0.38992042440318303
YKL121W	0	0/0	-897.3119354713708	-31153.14000946097	992	0.12788398154251812	0.782258064516129	0.38992042440318303
YOR278W	0	0/0	-897.3164722472429	-26424.98546444252	992	0.12788398154251812	0.782258064516129	0.38992042440318303
YHL022C	-1	-/-	-897.4262163192034	-15102.697241522372	248	0.12779973649538867	0.782258064516129	0.39021514883583847
YHR165C	-1	-/-	-897.4441292881966	-15487.683297678828	248	0.12771560236998025	0.782258064516129	0.39050987326849396
YIL008W	-1	-/-	-897.570141941309	-17930.682538837194	248	0.12763157894736843	0.782258064516129	0.39080459770114945
YGR271C-A	0	0/-	-897.8392872167751	-32046.528090465814	992	0.12763157894736843	0.782258064516129	0.39080459770114945
YBR092C	-1	-/-	-897.8883120492101	-17496.107998885214	248	0.12754766600920447	0.782258064516129	0.3910993221338049
YAL015C	-1	-/-	-897.99782538414	-16287.006366580725	248	0.12746386333771353	0.782258064516129	0.3913940465664604
YMR225C	-1	-/-	-898.005492284894	-15256.267165631056	248	0.12738017071569271	0.782258064516129	0.3916887709991158
YDL244W	-1	-/-	-898.036360502243	-15573.043068766594	248	0.1272965879265092	0.782258064516129	0.3919834954317713
YJL134W	-1	-/-	-898.0615848749876	-16271.675416111946	248	0.12721311475409836	0.782258064516129	0.39227821986442674
YLL050C	-1	-/-	-898.1665155291557	-16169.13309662044	248	0.127129750982962	0.782258064516129	0.3925729442970822
YNR031C	-1	-/-	-898.4018521904945	-15548.06460031867	248	0.12704649639816634	0.782258064516129	0.3928676687297377
YBR059C	-1	-/-	-898.4356732368469	-16452.603773094714	248	0.12696335078534032	0.782258064516129	0.39316239316239315
YLR452C	-1	-/-	-898.4419879615307	-17664.957816794515	248	0.12688031393067364	0.782258064516129	0.39345711759504864
YOL003C	-1	-/-	-898.5939968824387	-15290.692854434252	248	0.12679738562091503	0.782258064516129	0.3937518420277041
YNL251C	-1	-/-	-898.8757445663214	-15903.424998924136	248	0.12671456564337036	0.782258064516129	0.39404656646035957
YCR044C	-1	-/-	-898.9698446393013	-15261.655025735497	248	0.12663185378590078	0.782258064516129	0.394341290893015
YDR106W	1	+/+	-899.2471254318953	-15226.019894644618	247	0.12720156555772993	0.7862903225806451	0.394341290893015
YKL185W	-1	-/+	-899.270964667201	-16733.88268865645	248	0.1271186440677966	0.7862903225806451	0.3946360153256705
YMR161W	-1	-/-	-899.3431631922722	-16208.66031126678	248	0.1270358306188925	0.7862903225806451	0.394930739758326
YBR192W	-1	-/-	-899.3690182231367	-16744.674995657057	248	0.126953125	0.7862903225806451	0.3952254641909814
YOR320C	-1	-/-	-899.3835985064507	-15821.001519441605	248	0.12687052700065063	0.7862903225806451	0.3955201886236369
YEL021W	0	0/-	-899.510682836175	-28461.336502857506	992	0.12687052700065063	0.7862903225806451	0.3955201886236369
YHR195W	0	0/0	-899.5322353504598	-29684.94286854565	992	0.12687052700065063	0.7862903225806451	0.3955201886236369
YIL109C	-1	-/-	-899.595713019371	-15913.423021748662	248	0.1267880364109233	0.7862903225806451	0.39581491305629235
YIR002C	-1	-/-	-899.6391332894564	-17009.127690702677	248	0.1267056530214425	0.7862903225806451	0.39610963748894784
YOR323C	0	0/0	-899.6814256645739	-27506.893055490218	992	0.1267056530214425	0.7862903225806451	0.39610963748894784
YDR427W	-1	-/-	-899.7391386032104	-15950.85552662611	248	0.1266233766233766	0.7862903225806451	0.3964043619216033
YLL005C	0	0/-	-899.8293649517	-25157.344276171178	992	0.1266233766233766	0.7862903225806451	0.3964043619216033
YDR028C	-1	-/-	-899.9428849369287	-16233.296646431088	248	0.12654120700843607	0.7862903225806451	0.39669908635425877
YMR052W	-1	-/-	-900.2203577756882	-15031.998333662748	248	0.1264591439688716	0.7862903225806451	0.39699381078691426
YGR199W	-1	-/-	-900.2232021093369	-15175.521323263645	248	0.12637718729747247	0.7862903225806451	0.3972885352195697
YHL034C	-1	-/0	-900.2369757890701	-15591.739407360554	248	0.12629533678756477	0.7862903225806451	0.3975832596522252
YKL019W	-1	-/-	-900.3405163884163	-15145.81520974636	248	0.1262135922330097	0.7862903225806451	0.3978779840848806
YJL173C	-1	-/-	-900.356772005558	-16387.284251481295	248	0.1261319534282018	0.7862903225806451	0.3981727085175361
YHR079C	-1	-/-	-900.4265941381454	-15654.69576227665	248	0.12605042016806722	0.7862903225806451	0.39846743295019155
YGR009C	-1	-/-	-900.6768709421158	-16087.955724779516	248	0.12596899224806202	0.7862903225806451	0.39876215738284704
YBR115C	0	0/0	-900.7135140635073	-27330.83182008192	992	0.12596899224806202	0.7862903225806451	0.39876215738284704
YPL096W	-1	-/-	-900.9054954051971	-16209.278990268707	248	0.12588766946417043	0.7862903225806451	0.39905688181550253
YDR482C	0	0/-	-900.9244204163551	-27001.079522906803	992	0.12588766946417043	0.7862903225806451	0.39905688181550253
YBR162C	-1	-/0	-900.9965453743935	-15972.167938105762	248	0.12580645161290321	0.7862903225806451	0.39935160624815796
YGL172W	-1	-/-	-901.0181494653225	-16383.326978057623	248	0.12572533849129594	0.7862903225806451	0.39964633068081346
YFR024C	-1	-/-	-901.2618360519409	-13797.931857347488	248	0.12564432989690721	0.7862903225806451	0.3999410551134689
YKL078W	0	0/-	-901.3282065242529	-31361.538599615917	992	0.12564432989690721	0.7862903225806451	0.3999410551134689
YMR234W	-1	-/-	-901.350087761879	-15974.473470240831	248	0.12556342562781714	0.7862903225806451	0.4002357795461244
YDR122W	-1	-/-	-901.597433745861	-17791.810137450695	248	0.12548262548262548	0.7862903225806451	0.4005305039787798
YPR045C	0	0/-	-901.681716568768	-25314.82125845179	992	0.12548262548262548	0.7862903225806451	0.4005305039787798
YOR037W	-1	-/-	-901.7168127298355	-15781.04924172163	248	0.12540192926045016	0.7862903225806451	0.4008252284114353
YIL085C	-1	-/-	-901.7695033550262	-16318.795528888702	248	0.12532133676092544	0.7862903225806451	0.4011199528440908
YOR266W	-1	-/-	-901.9114294052124	-15737.254436254501	248	0.1252408477842004	0.7862903225806451	0.40141467727674623
YNL083W	0	0/-	-901.9437098652124	-27587.286725003272	992	0.1252408477842004	0.7862903225806451	0.40141467727674623
YDR383C	0	0/-	-901.976962688379	-24973.927456525154	992	0.1252408477842004	0.7862903225806451	0.40141467727674623
YFL003C	-1	-/-	-902.2097136676311	-15282.019658498466	248	0.1251604621309371	0.7862903225806451	0.4017094017094017
YNL291C	-1	-/-	-902.4556708335876	-16343.894609510899	248	0.12508017960230916	0.7862903225806451	0.40200412614205716
YDR030C	-1	-/-	-902.4921884685755	-17749.351881682873	248	0.125	0.7862903225806451	0.40229885057471265
YML019W	-1	-/-	-902.6245534420013	-16562.31385704875	248	0.12491992312620115	0.7862903225806451	0.4025935750073681
YGR143W	-1	-/-	-902.628124833107	-17731.104269608855	248	0.12483994878361075	0.7862903225806451	0.4028882994400236
YNR048W	-1	-/-	-902.643904209137	-15019.333638548851	248	0.12476007677543186	0.7862903225806451	0.40318302387267907
YBL089W	0	0/-	-902.651163270697	-25201.883074935526	992	0.12476007677543186	0.7862903225806451	0.40318302387267907
YDR126W	-1	-/-	-902.6839551180601	-15533.061368718743	248	0.12468030690537084	0.7862903225806451	0.4034777483053345
YPR140W	-1	-/-	-903.208266556263	-16801.74094364792	248	0.12460063897763578	0.7862903225806451	0.40377247273799
YBR127C	-1	-/-	-903.2778686285019	-16465.803404390812	248	0.12452107279693486	0.7862903225806451	0.40406719717064543
YHR074W	-1	-/-	-903.3213474154472	-16010.24949902296	248	0.1244416081684748	0.7862903225806451	0.4043619216033009
YER023W	0	0/0	-903.3296657949686	-28196.420820472762	992	0.1244416081684748	0.7862903225806451	0.4043619216033009
YNR006W	-1	-/-	-903.5307972431183	-18262.4698048234	248	0.12436224489795919	0.7862903225806451	0.40465664603595636
YIL036W	-1	-/-	-903.5568052530289	-17360.61590091884	248	0.124282982791587	0.7862903225806451	0.40495137046861185
YNL242W	-1	-/-	-903.6062039881945	-17224.426731541753	248	0.12420382165605096	0.7862903225806451	0.40524609490126734
YGL137W	-1	-/-	-903.6111805438995	-16598.080794364214	248	0.12412476129853596	0.7862903225806451	0.4055408193339228
YOR384W	0	0/-	-903.6452964954078	-27432.92304619029	992	0.12412476129853596	0.7862903225806451	0.4055408193339228
YLR250W	0	0/0	-903.6572752594948	-27917.80766393803	992	0.12412476129853596	0.7862903225806451	0.4055408193339228
YCR089W	-1	-/-	-903.7122337818146	-16397.95797356963	248	0.12404580152671756	0.7862903225806451	0.40583554376657827
YMR159C	0	0/-	-903.728831961751	-26704.235484998673	992	0.12404580152671756	0.7862903225806451	0.40583554376657827
YLR364W	0	0/-	-903.7511258870363	-27242.5423558522	992	0.12404580152671756	0.7862903225806451	0.40583554376657827
YOR196C	0	0/-	-903.8340061213821	-26157.943442788906	992	0.12404580152671756	0.7862903225806451	0.40583554376657827
YGL017W	-1	-/-	-903.8342553973198	-16256.982836425304	248	0.12396694214876033	0.7862903225806451	0.4061302681992337
YHR079C-A	-1	-/-	-903.9153136014938	-14496.611073970795	248	0.12388818297331639	0.7862903225806451	0.4064249926318892
YNL066W	-1	-/-	-903.9258694946766	-18153.45623908937	248	0.12380952380952381	0.7862903225806451	0.40671971706454463
YDL232W	-1	-/-	-903.9574854373932	-15563.258680537343	248	0.12373096446700507	0.7862903225806451	0.4070144414972001
YOR198C	1	+/+	-903.986898124218	-16862.64352273941	247	0.12428662016487001	0.7903225806451613	0.4070144414972001
YHR014W	-1	-/-	-904.0634737610817	-15034.725466907024	248	0.12420785804816223	0.7903225806451613	0.4073091659298556
YDR475C	0	0/-	-904.1985135748982	-27924.184893798083	992	0.12420785804816223	0.7903225806451613	0.4073091659298556
YIL021W	-1	-/-	-904.3230705857277	-17838.787775337696	248	0.12412919569347688	0.7903225806451613	0.40760389036251105
YGR038W	-1	-/-	-904.3656342476606	-16042.850521262735	248	0.1240506329113924	0.7903225806451613	0.40789861479516654
YGL142C	-1	-/-	-904.3788937926292	-16162.221675932407	248	0.12397216951296648	0.7903225806451613	0.40819333922782197
YBR118W	-1	-/-	-904.3891145586967	-15586.534044265747	248	0.12389380530973451	0.7903225806451613	0.40848806366047746
YAL001C	-1	-/-	-904.57062292099	-15715.601759135723	248	0.12381554011370816	0.7903225806451613	0.4087827880931329
YNL249C	0	0/0	-904.5793876685202	-25984.342276245356	992	0.12381554011370816	0.7903225806451613	0.4087827880931329
YER155C	-1	-/+	-904.8503035455942	-16939.243518829346	248	0.12373737373737374	0.7903225806451613	0.4090775125257884
YDR261C	0	0/-	-904.99201194942	-28679.6331738811	992	0.12373737373737374	0.7903225806451613	0.4090775125257884
YAL014C	0	0/-	-905.0714557655156	-27715.890388485044	992	0.12373737373737374	0.7903225806451613	0.4090775125257884
YOL008W	-1	-/-	-905.1883833706379	-15009.374496906996	248	0.12365930599369085	0.7903225806451613	0.4093722369584439
YDL007W	-1	-/-	-905.3043314814568	-16749.025238201022	248	0.1235813366960908	0.7903225806451613	0.4096669613910993
YGR224W	-1	-/-	-905.3657869696617	-15709.062655813992	248	0.12350346565847511	0.7903225806451613	0.4099616858237548
YDL098C	-1	-/-	-905.398549258709	-16347.034835547209	248	0.12342569269521411	0.7903225806451613	0.41025641025641024
YIL123W	-1	-/-	-905.442884683609	-17549.606856018305	248	0.12334801762114538	0.7903225806451613	0.41055113468906573
YBR173C	-1	-/-	-905.4479627609253	-16806.948806226254	248	0.12327044025157233	0.7903225806451613	0.41084585912172117
YBL018C	-1	-/-	-905.5138712525368	-15880.615069374442	248	0.12319296040226273	0.7903225806451613	0.41114058355437666
YDR202C	-1	-/-	-905.5531298518181	-17972.566950798035	248	0.12311557788944724	0.7903225806451613	0.41143530798703215
YNR003C	-1	-/-	-905.7148215323687	-19159.08539392054	248	0.12303829252981795	0.7903225806451613	0.4117300324196876
YHR050W	-1	-/-	-905.8171709775925	-15408.473160684109	248	0.12296110414052698	0.7903225806451613	0.4120247568523431
YJL126W	0	0/0	-905.9311152808368	-27348.522516705096	992	0.12296110414052698	0.7903225806451613	0.4120247568523431
YMR013C	-1	-/-	-906.1377976834774	-16704.44853594899	248	0.12288401253918495	0.7903225806451613	0.4123194812849985
YBR018C	0	0/0	-906.1649749577045	-27882.605887806043	992	0.12288401253918495	0.7903225806451613	0.4123194812849985
YPL110C	-1	-/-	-906.2696331590414	-17140.18849800527	248	0.12280701754385964	0.7903225806451613	0.412614205717654
YBR015C	-1	-/-	-906.2949954867363	-15380.827428758144	248	0.12273011897307451	0.7903225806451613	0.41290893015030944
YLR147C	-1	-/-	-906.4606485366821	-16617.789773613214	248	0.12265331664580725	0.7903225806451613	0.41320365458296493
YKL127W	0	0/-	-906.4721124880016	-26368.394446363207	992	0.12265331664580725	0.7903225806451613	0.41320365458296493
YPR168W	-1	-/-	-906.4726940393448	-14986.162446647882	248	0.12257661038148843	0.7903225806451613	0.4134983790156204
YPL212C	-1	-/-	-906.4891399741173	-17541.12480455637	248	0.1225	0.7903225806451613	0.41379310344827586
YLR332W	-1	-/-	-906.5306143760681	-15619.336458086967	248	0.12242348532167395	0.7903225806451613	0.41408782788093135
YBR158W	1	+/+	-906.5372997224331	-17187.42110720277	247	0.1229712858926342	0.7943548387096774	0.41408782788093135
YBL106C	-1	-/-	-906.5822280049324	-15227.371793366969	248	0.12289457267623206	0.7943548387096774	0.4143825523135868
YNL328C	-1	-/-	-906.6908793151379	-15356.409083083272	248	0.12281795511221945	0.7943548387096774	0.4146772767462423
YML124C	1	+/+	-906.847510278225	-16986.10267418623	247	0.1233644859813084	0.7983870967741935	0.4146772767462423
YDR099W	1	+/+	-906.8783278465271	-16621.766301333904	247	0.12391033623910336	0.8024193548387096	0.4146772767462423
YKL028W	-1	-/-	-906.9273322820663	-16755.84312927723	248	0.1238332296204107	0.8024193548387096	0.4149720011788977
YMR071C	0	0/0	-907.0375449620187	-28788.828267381527	992	0.1238332296204107	0.8024193548387096	0.4149720011788977
YER169W	-1	-/-	-907.051435470581	-16797.19662900269	248	0.12375621890547264	0.8024193548387096	0.4152667256115532
YLR394W	-1	-/-	-907.0781458616257	-15904.13105070591	248	0.12367930391547545	0.8024193548387096	0.4155614500442087
YGL022W	-1	-/-	-907.1967155486345	-16580.419545665383	248	0.12360248447204969	0.8024193548387096	0.4158561744768641
YJL133W	-1	-/-	-907.2721074819565	-16345.018833398819	248	0.12352576039726877	0.8024193548387096	0.4161508989095196
YNL214W	-1	-/-	-907.2771506309509	-16406.394956946373	248	0.12344913151364764	0.8024193548387096	0.41644562334217505
[truncated: 3,961 more rows]
