# Supplementary material for: Revisiting co-expression-based automated function prediction in yeast with neural networks and updated Gene Ontology annotations
Source: PLoS One. 2026 Apr 16;21(4):e0322689. doi: 10.1371/journal.pone.0322689 (PMC13086303; doi:10.1371/journal.pone.0322689)
Supplement: S1 File — A zip file of tables in csv format containing individual genes ranked by their predicted involvement in each predicted GO term. These predictions were made by Model 1 as described in Table A of S1 Text. (ZIP) [file pone.0322689.s002.zip › GO0000747_SingleGeneRanking.csv]

Gene	Label	Annos	Score	Background Score	Num pos pairs	Precision	Recall	False Positive Rate
YNR044W	1	+/+	-331.1675503849983	-16030.489877790213	113	1.0	0.008771929824561403	0.0
YNL279W	1	+/+	-340.4221310019493	-15916.706338256598	113	1.0	0.017543859649122806	0.0
YHR084W	1	+/+	-342.4463739171624	-18457.152105279267	113	1.0	0.02631578947368421	0.0
YIL015W	0	0/+	-345.9277349766344	-27943.79346737312	456	1.0	0.02631578947368421	0.0
YJL157C	1	+/+	-355.1091774776578	-16050.087686508894	113	1.0	0.03508771929824561	0.0
YDR309C	-1	-/-	-366.15432959795	-15867.04654943943	114	0.8	0.03508771929824561	0.0002835270768358378
YMR065W	1	+/+	-369.1327547430992	-17494.442441754043	113	0.8333333333333334	0.043859649122807015	0.0002835270768358378
YIL037C	1	+/+	-371.49879866838455	-16808.107435829937	113	0.8571428571428571	0.05263157894736842	0.0002835270768358378
YGL032C	1	+/+	-376.03755566477776	-16190.091472536325	113	0.875	0.06140350877192982	0.0002835270768358378
YLR452C	1	+/+	-380.7707829773426	-18543.4639929384	113	0.8888888888888888	0.07017543859649122	0.0002835270768358378
YDR461W	1	+/+	-386.2357385456562	-18002.130852609873	113	0.9	0.07894736842105263	0.0002835270768358378
YCL026C-B	0	0/-	-389.7787851989269	-25710.296955505386	456	0.9	0.07894736842105263	0.0002835270768358378
YCL055W	1	+/+	-400.59422996640205	-19572.2125839293	113	0.9090909090909091	0.08771929824561403	0.0002835270768358378
YBR040W	1	+/+	-408.0200959071517	-16748.700241707265	113	0.9166666666666666	0.09649122807017543	0.0002835270768358378
YPR121W	-1	-/-	-411.4223498106003	-16767.079264640808	114	0.8461538461538461	0.09649122807017543	0.0005670541536716756
YIL140W	-1	-/-	-416.41963294148445	-17075.603396311402	114	0.7857142857142857	0.09649122807017543	0.0008505812305075135
YIL117C	1	+/0	-417.5036799609661	-18408.464979812503	113	0.8	0.10526315789473684	0.0008505812305075135
YKL209C	0	0/-	-419.9737092945725	-28522.488134961575	456	0.8	0.10526315789473684	0.0008505812305075135
YKL178C	1	+/+	-420.2997365295887	-16361.28434446454	113	0.8125	0.11403508771929824	0.0008505812305075135
YNL145W	1	+/+	-422.870127171278	-17680.064606815577	113	0.8235294117647058	0.12280701754385964	0.0008505812305075135
YDR082W	-1	-/-	-423.066044151783	-17260.844383746386	114	0.7777777777777778	0.12280701754385964	0.0011341083073433513
YCR089W	1	+/+	-424.0415915995836	-18566.09174503386	113	0.7894736842105263	0.13157894736842105	0.0011341083073433513
YPL192C	1	+/+	-426.9406830072403	-17050.384509444237	113	0.8	0.14035087719298245	0.0011341083073433513
YOR212W	1	+/+	-427.71147755533457	-18849.77921912819	113	0.8095238095238095	0.14912280701754385	0.0011341083073433513
YGR134W	-1	-/-	-428.26013773679733	-16906.840658009052	114	0.7727272727272727	0.14912280701754385	0.001417635384179189
YDR410C	0	0/-	-428.97172164544463	-30376.383504208177	456	0.7727272727272727	0.14912280701754385	0.001417635384179189
YKR089C	-1	-/-	-430.40694987773895	-18384.690479159355	114	0.7391304347826086	0.14912280701754385	0.001701162461015027
YMR198W	1	+/+	-430.4712548237294	-18242.282815812156	113	0.75	0.15789473684210525	0.001701162461015027
YKR061W	-1	-/-	-432.2770026922226	-18302.71978366375	114	0.72	0.15789473684210525	0.001984689537850865
YBR293W	-1	-/-	-432.9475337564945	-17811.834571033716	114	0.6923076923076923	0.15789473684210525	0.0022682166146867026
YML052W	-1	-/-	-433.256245136261	-15943.131392173469	114	0.6666666666666666	0.15789473684210525	0.0025517436915225406
YMR232W	1	+/+	-434.4936404824257	-17926.669761538506	113	0.6785714285714286	0.16666666666666666	0.0025517436915225406
YFL026W	1	+/+	-434.66683727502823	-19331.73026430607	113	0.6896551724137931	0.17543859649122806	0.0025517436915225406
YGR040W	-1	-/+	-436.32743825018406	-17731.12026335299	114	0.6666666666666666	0.17543859649122806	0.002835270768358378
YCL027W	1	+/+	-436.5530619174242	-19158.958482667804	113	0.6774193548387096	0.18421052631578946	0.002835270768358378
YDL154W	-1	-/-	-438.5507536903024	-17426.543366082013	114	0.65625	0.18421052631578946	0.0031187978451942162
YJR086W	1	+/+	-439.9119521379471	-18650.19720852375	113	0.6666666666666666	0.19298245614035087	0.0031187978451942162
YJR004C	1	+/+	-440.4460355043411	-18086.955646306276	113	0.6764705882352942	0.20175438596491227	0.0031187978451942162
YJL106W	-1	-/-	-441.00497061014175	-17455.474743664265	114	0.6571428571428571	0.20175438596491227	0.003402324922030054
YPR119W	-1	-/-	-443.7155781984329	-17467.288929969072	114	0.6388888888888888	0.20175438596491227	0.003685851998865892
YMR172W	-1	-/-	-444.9471912384033	-18498.113494098186	114	0.6216216216216216	0.20175438596491227	0.00396937907570173
YBR158W	-1	-/-	-446.9254706501961	-18386.683861404657	114	0.6052631578947368	0.20175438596491227	0.0042529061525375675
YBL009W	-1	-/-	-447.12784350663424	-18798.21584213525	114	0.5897435897435898	0.20175438596491227	0.004536433229373405
YGL175C	-1	-/-	-447.91125071048737	-16551.20205656439	114	0.575	0.20175438596491227	0.004819960306209243
YNL327W	-1	-/0	-448.60341431200504	-16068.308864951134	114	0.5609756097560976	0.20175438596491227	0.005103487383045081
YPL095C	-1	-/-	-449.73754531145096	-17278.125225126743	114	0.5476190476190477	0.20175438596491227	0.005387014459880919
YFL027C	0	0/-	-450.6502589248121	-31547.985399201512	456	0.5476190476190477	0.20175438596491227	0.005387014459880919
YKL189W	-1	-/-	-452.34910330176353	-19782.010197013617	114	0.5348837209302325	0.20175438596491227	0.005670541536716756
YNL133C	-1	-/-	-454.715832144022	-19157.35162076354	114	0.5227272727272727	0.20175438596491227	0.005954068613552594
YJL170C	1	+/+	-456.73891615867615	-18849.984652519226	113	0.5333333333333333	0.21052631578947367	0.005954068613552594
YDL127W	0	0/-	-457.53510021418333	-30337.964722692966	456	0.5333333333333333	0.21052631578947367	0.005954068613552594
YPL033C	-1	-/-	-458.85812067985535	-16701.31924188137	114	0.5217391304347826	0.21052631578947367	0.0062375956903884325
YBL016W	1	+/+	-460.334883749485	-18789.0892496109	113	0.5319148936170213	0.21929824561403508	0.0062375956903884325
YDR043C	-1	-/-	-460.47309593856335	-18774.1855956167	114	0.5208333333333334	0.21929824561403508	0.00652112276722427
YDL227C	-1	-/-	-460.94824708253145	-17970.192405112088	114	0.5102040816326531	0.21929824561403508	0.006804649844060108
YLL033W	0	0/-	-461.5214117318392	-28841.384875901043	456	0.5102040816326531	0.21929824561403508	0.006804649844060108
YGR014W	-1	-/-	-461.9344779253006	-18006.178467333317	114	0.5	0.21929824561403508	0.007088176920895945
YBR092C	-1	-/-	-462.32693488895893	-17744.3706292063	114	0.49019607843137253	0.21929824561403508	0.007371703997731784
YFR023W	0	0/0	-462.73331198096275	-29087.896224096417	456	0.49019607843137253	0.21929824561403508	0.007371703997731784
YHR124W	-1	-/-	-462.8433095216751	-18254.934855520725	114	0.4807692307692308	0.21929824561403508	0.007655231074567621
YIR023W	-1	-/-	-463.5953743457794	-19588.791030287743	114	0.4716981132075472	0.21929824561403508	0.00793875815140346
YPL156C	1	+/0	-464.4025566726923	-19531.694806426764	113	0.48148148148148145	0.22807017543859648	0.00793875815140346
YOL105C	-1	-/-	-465.0374428033829	-17046.479703724384	114	0.4727272727272727	0.22807017543859648	0.008222285228239297
YEL016C	-1	-/-	-465.0458778142929	-18082.95504629612	114	0.4642857142857143	0.22807017543859648	0.008505812305075135
YDR213W	-1	-/-	-465.5912461280823	-17558.61323237419	114	0.45614035087719296	0.22807017543859648	0.008789339381910972
YNR060W	-1	-/-	-467.6914047598839	-15839.067293167114	114	0.4482758620689655	0.22807017543859648	0.00907286645874681
YOR208W	1	+/+	-468.3161903619766	-18518.897506654263	113	0.4576271186440678	0.23684210526315788	0.00907286645874681
YDR436W	-1	-/-	-468.4717933833599	-20163.61673194915	114	0.45	0.23684210526315788	0.009356393535582649
YBL052C	-1	-/-	-469.17628133296967	-18631.31748431921	114	0.4426229508196721	0.23684210526315788	0.009639920612418485
YDR065W	-1	-/-	-469.1873149871826	-15946.47760629654	114	0.43548387096774194	0.23684210526315788	0.009923447689254324
YOR298W	-1	-/-	-469.56642162799835	-17896.269334733486	114	0.42857142857142855	0.23684210526315788	0.010206974766090162
YOR025W	-1	-/-	-469.69529390335083	-16476.1624057889	114	0.421875	0.23684210526315788	0.010490501842925999
YGL251C	-1	-/-	-469.7341227531433	-17178.934597730637	114	0.4153846153846154	0.23684210526315788	0.010774028919761838
YGR089W	-1	-/0	-469.9480423927307	-17590.075204625726	114	0.4090909090909091	0.23684210526315788	0.011057555996597674
YML047C	1	+/-	-471.1760455965996	-18199.620068088174	113	0.417910447761194	0.24561403508771928	0.011057555996597674
YNL041C	-1	-/-	-471.8263695240021	-19346.521686553955	114	0.4117647058823529	0.24561403508771928	0.011341083073433513
YBR133C	-1	-/-	-472.2119243144989	-18571.567034363747	114	0.4057971014492754	0.24561403508771928	0.011624610150269351
YKL132C	0	0/0	-473.08360110223293	-30782.39797193557	456	0.4057971014492754	0.24561403508771928	0.011624610150269351
YCL027C-A	0	0/-	-474.11583356559277	-29396.739921579137	456	0.4057971014492754	0.24561403508771928	0.011624610150269351
YPL190C	-1	-/-	-474.15824604034424	-17795.181450605392	114	0.4	0.24561403508771928	0.011908137227105188
YNL054W	-1	-/-	-474.16301667690277	-18655.154758423567	114	0.39436619718309857	0.24561403508771928	0.012191664303941026
YMR247C	-1	-/-	-474.43661749362946	-18514.20400199294	114	0.3888888888888889	0.24561403508771928	0.012475191380776865
YNR056C	-1	-/-	-474.7540494799614	-17981.797181129456	114	0.3835616438356164	0.24561403508771928	0.012758718457612702
YGL249W	-1	-/-	-474.822226524353	-17352.68387544155	114	0.3783783783783784	0.24561403508771928	0.01304224553444854
YNL136W	-1	-/-	-475.07669591903687	-18627.583995968103	114	0.37333333333333335	0.24561403508771928	0.013325772611284377
YGR004W	-1	-/-	-475.13113725185394	-18583.30513048172	114	0.3684210526315789	0.24561403508771928	0.013609299688120215
YNL053W	1	+/+	-475.37062752246857	-17026.8939974308	113	0.37662337662337664	0.2543859649122807	0.013609299688120215
YGR270W	-1	-/-	-475.5177862048149	-18949.602188907564	114	0.3717948717948718	0.2543859649122807	0.013892826764956054
YDR358W	-1	-/-	-476.1646192073822	-21571.781852722168	114	0.3670886075949367	0.2543859649122807	0.01417635384179189
YJR031C	-1	-/-	-476.8408932685852	-17813.501578330994	114	0.3625	0.2543859649122807	0.014459880918627729
YBL060W	0	0/-	-477.0658863261342	-31288.587356526405	456	0.3625	0.2543859649122807	0.014459880918627729
YOR349W	-1	-/-	-477.1730990409851	-17895.50545978546	114	0.35802469135802467	0.2543859649122807	0.014743407995463568
YPL174C	-1	-/+	-477.47811555862427	-18350.252403855324	114	0.35365853658536583	0.2543859649122807	0.015026935072299404
YKL208W	-1	-/-	-477.73415273427963	-18915.83465653658	114	0.3493975903614458	0.2543859649122807	0.015310462149135243
YMR068W	-1	-/-	-478.13801568746567	-19144.03082239628	114	0.34523809523809523	0.2543859649122807	0.01559398922597108
YGR109C	-1	-/-	-479.35806626081467	-18233.678184986115	114	0.3411764705882353	0.2543859649122807	0.01587751630280692
YDR141C	-1	-/-	-479.6235146522522	-18231.585574269295	114	0.3372093023255814	0.2543859649122807	0.016161043379642755
YNL152W	0	0/-	-479.67172772670165	-30892.44014804857	456	0.3372093023255814	0.2543859649122807	0.016161043379642755
YLR424W	-1	-/-	-480.38249057531357	-18340.149864971638	114	0.3333333333333333	0.2543859649122807	0.016444570456478593
YHR031C	-1	-/-	-480.81497371196747	-16120.95316490531	114	0.32954545454545453	0.2543859649122807	0.01672809753331443
YHR157W	-1	-/-	-480.97330713272095	-17846.28535312414	114	0.3258426966292135	0.2543859649122807	0.01701162461015027
YKL011C	-1	-/-	-481.1138114929199	-16861.864924788475	114	0.32222222222222224	0.2543859649122807	0.01729515168698611
YPL163C	-1	-/0	-481.16345220804214	-18974.28785163164	114	0.31868131868131866	0.2543859649122807	0.017578678763821944
YDL024C	-1	-/-	-481.38155722618103	-19941.292994201183	114	0.31521739130434784	0.2543859649122807	0.017862205840657782
YDR295C	-1	-/-	-481.5281694531441	-18594.028429210186	114	0.3118279569892473	0.2543859649122807	0.01814573291749362
YLR206W	-1	-/-	-481.96428349614143	-19885.0713044703	114	0.30851063829787234	0.2543859649122807	0.01842925999432946
YDR446W	-1	-/-	-481.988654255867	-17212.628228902817	114	0.30526315789473685	0.2543859649122807	0.018712787071165297
YFL049W	-1	-/-	-482.5007199048996	-19058.050295352936	114	0.3020833333333333	0.2543859649122807	0.018996314148001132
YKL048C	-1	-/-	-482.6856896877289	-18349.1975607872	114	0.29896907216494845	0.2543859649122807	0.01927984122483697
YBR237W	-1	-/-	-483.07952094078064	-19216.15212213993	114	0.29591836734693877	0.2543859649122807	0.01956336830167281
YPL258C	-1	-/-	-483.1117398738861	-19226.54430937767	114	0.29292929292929293	0.2543859649122807	0.019846895378508648
YGL053W	1	+/0	-483.76249808073044	-19792.99463289976	113	0.3	0.2631578947368421	0.019846895378508648
YKR091W	0	0/-	-483.86365845799446	-31865.43316500634	456	0.3	0.2631578947368421	0.019846895378508648
YBR045C	0	0/-	-484.0183827280998	-30741.52422529459	456	0.3	0.2631578947368421	0.019846895378508648
YLR210W	-1	-/-	-484.1330591440201	-19458.74206393957	114	0.297029702970297	0.2631578947368421	0.020130422455344486
YOR237W	-1	-/-	-484.1668212413788	-17727.688808202744	114	0.29411764705882354	0.2631578947368421	0.020413949532180325
YLR312C-B	-1	-/+	-484.2863116264343	-16877.991942882538	114	0.2912621359223301	0.2631578947368421	0.02069747660901616
YPL002C	-1	-/-	-484.3631271123886	-18760.616347789764	114	0.28846153846153844	0.2631578947368421	0.020981003685851998
YLR288C	-1	-/-	-485.32961547374725	-20233.503484249115	114	0.2857142857142857	0.2631578947368421	0.021264530762687837
YMR164C	-1	-/-	-485.7601118683815	-17204.062493264675	114	0.2830188679245283	0.2631578947368421	0.021548057839523675
YPL049C	-1	-/-	-485.9078190922737	-19165.722912162542	114	0.2803738317757009	0.2631578947368421	0.021831584916359514
YKL104C	0	0/-	-486.1078797727823	-30983.916354708374	456	0.2803738317757009	0.2631578947368421	0.021831584916359514
YNR059W	-1	-/-	-486.2143795490265	-19084.528916954994	114	0.2777777777777778	0.2631578947368421	0.02211511199319535
YPL060W	-1	-/-	-486.3213933110237	-19264.818807661533	114	0.27522935779816515	0.2631578947368421	0.022398639070031187
YGL093W	-1	-/-	-486.4132732003927	-18978.182140268385	114	0.2727272727272727	0.2631578947368421	0.022682166146867026
YOL045W	-1	-/-	-486.4680174589157	-18334.30947136879	114	0.2702702702702703	0.2631578947368421	0.022965693223702864
YGR070W	-1	-/-	-486.68131136894226	-18939.64455330372	114	0.26785714285714285	0.2631578947368421	0.023249220300538703
YAR044W	-1	-/-	-486.70202016830444	-16759.713995575905	114	0.26548672566371684	0.2631578947368421	0.023532747377374538
YDR448W	-1	-/-	-486.97209453582764	-18712.65556359291	114	0.2631578947368421	0.2631578947368421	0.023816274454210376
YNR011C	-1	-/-	-486.99429309368134	-19212.175765395164	114	0.2608695652173913	0.2631578947368421	0.024099801531046215
YIL013C	-1	-/-	-487.08738923072815	-19033.146192789078	114	0.25862068965517243	0.2631578947368421	0.024383328607882053
YOR330C	-1	-/-	-487.19459196925163	-17743.35693630576	114	0.2564102564102564	0.2631578947368421	0.02466685568471789
YHR129C	-1	-/-	-487.42487812042236	-18977.441288888454	114	0.2542372881355932	0.2631578947368421	0.02495038276155373
YBR250W	-1	-/-	-487.59341073036194	-18160.305447101593	114	0.25210084033613445	0.2631578947368421	0.025233909838389565
YDR303C	-1	-/-	-487.6672271490097	-19743.38058781624	114	0.25	0.2631578947368421	0.025517436915225403
YEL061C	-1	-/-	-487.733467400074	-17415.737563699484	114	0.24793388429752067	0.2631578947368421	0.025800963992061242
YGL095C	-1	-/-	-487.9762169122696	-19198.089301466942	114	0.2459016393442623	0.2631578947368421	0.02608449106889708
YJR136C	0	0/-	-488.17317458987236	-30324.86451818794	456	0.2459016393442623	0.2631578947368421	0.02608449106889708
YLR363C	-1	-/-	-488.283607006073	-19144.917606174946	114	0.24390243902439024	0.2631578947368421	0.02636801814573292
YGR179C	-1	-/-	-488.3025016784668	-18915.032192230225	114	0.24193548387096775	0.2631578947368421	0.026651545222568754
YBR280C	-1	-/-	-488.76945120096207	-21175.523560851812	114	0.24	0.2631578947368421	0.026935072299404592
YDR108W	-1	-/-	-488.83212423324585	-18929.416547000408	114	0.23809523809523808	0.2631578947368421	0.02721859937624043
YPL177C	-1	-/-	-489.2125241756439	-18919.786718934774	114	0.23622047244094488	0.2631578947368421	0.02750212645307627
YPL255W	-1	-/-	-489.28748750686646	-19076.924317240715	114	0.234375	0.2631578947368421	0.027785653529912108
YOL165C	-1	-/0	-489.48544359207153	-17336.688271284103	114	0.23255813953488372	0.2631578947368421	0.028069180606747946
YDR118W	-1	-/-	-489.58606231212616	-18784.349955916405	114	0.23076923076923078	0.2631578947368421	0.02835270768358378
YIR019C	-1	-/-	-489.7261957526207	-17480.359333515167	114	0.22900763358778625	0.2631578947368421	0.02863623476041962
YIL097W	-1	-/-	-489.9782544374466	-21528.667079091072	114	0.22727272727272727	0.2631578947368421	0.028919761837255458
YDR523C	-1	-/-	-490.0268838405609	-17479.664405822754	114	0.22556390977443608	0.2631578947368421	0.029203288914091297
YPR201W	-1	-/-	-490.15569829940796	-18506.34853553772	114	0.22388059701492538	0.2631578947368421	0.029486815990927135
YDL231C	-1	-/-	-490.1833598613739	-19166.836332798004	114	0.2222222222222222	0.2631578947368421	0.02977034306776297
YKL092C	-1	-/-	-490.81938606500626	-17876.48723655939	114	0.22058823529411764	0.2631578947368421	0.03005387014459881
YOL104C	-1	-/-	-490.87756982445717	-18833.514257580042	114	0.21897810218978103	0.2631578947368421	0.030337397221434647
YER045C	-1	-/-	-491.533922791481	-18642.30820375681	114	0.21739130434782608	0.2631578947368421	0.030620924298270485
YBL034C	-1	-/-	-491.8306624889374	-18224.906229138374	114	0.2158273381294964	0.2631578947368421	0.030904451375106324
YKR019C	-1	-/-	-492.421205163002	-19569.26635801792	114	0.21428571428571427	0.2631578947368421	0.03118797845194216
YLR425W	-1	-/-	-493.06012868881226	-19328.091683983803	114	0.2127659574468085	0.2631578947368421	0.031471505528778
YBR216C	-1	-/-	-493.0932228565216	-18936.043857842684	114	0.2112676056338028	0.2631578947368421	0.03175503260561384
YDL115C	-1	-/0	-493.1258907318115	-19536.393635630608	114	0.2097902097902098	0.2631578947368421	0.032038559682449674
YBR195C	-1	-/-	-493.1272897720337	-18411.0367937088	114	0.20833333333333334	0.2631578947368421	0.03232208675928551
YNL047C	-1	-/-	-493.15523278713226	-19556.3089543581	114	0.20689655172413793	0.2631578947368421	0.03260561383612135
YEL041W	-1	-/-	-493.3165155649185	-19760.72909283638	114	0.2054794520547945	0.2631578947368421	0.032889140912957186
YJR089W	-1	-/-	-493.7009162902832	-19229.244136095047	114	0.20408163265306123	0.2631578947368421	0.03317266798979303
YOR081C	-1	-/-	-493.87299740314484	-18285.07076701522	114	0.20270270270270271	0.2631578947368421	0.03345619506662886
YGL089C	1	+/+	-493.9874380528927	-18262.446598358452	113	0.2080536912751678	0.2719298245614035	0.03345619506662886
YBR090C-A	-1	-/-	-494.1810986995697	-16280.929709076881	114	0.20666666666666667	0.2719298245614035	0.0337397221434647
YFL013C	-1	-/-	-494.5556016564369	-20030.76905697584	114	0.2052980132450331	0.2719298245614035	0.03402324922030054
YBR276C	-1	-/-	-494.7648406326771	-18842.453361302614	114	0.20394736842105263	0.2719298245614035	0.034306776297136375
YOR288C	-1	-/-	-495.1547145843506	-18492.043867588043	114	0.20261437908496732	0.2719298245614035	0.03459030337397222
YNL250W	-1	-/-	-495.32484698295593	-18100.755844533443	114	0.2012987012987013	0.2719298245614035	0.03487383045080805
YPL204W	-1	-/-	-495.9078048467636	-19127.31446760893	114	0.2	0.2719298245614035	0.03515735752764389
YDR501W	-1	-/0	-496.0318891406059	-18754.929695785046	114	0.1987179487179487	0.2719298245614035	0.03544088460447973
YLR135W	-1	-/-	-496.09247851371765	-18243.754923313856	114	0.19745222929936307	0.2719298245614035	0.035724411681315564
YKR013W	0	0/-	-496.18927443027496	-30145.22124041058	456	0.19745222929936307	0.2719298245614035	0.035724411681315564
YIL002C	-1	-/-	-496.7680788040161	-19185.35568547249	114	0.1962025316455696	0.2719298245614035	0.036007938758151406
YOL063C	-1	-/-	-496.9704120159149	-19120.558336257935	114	0.1949685534591195	0.2719298245614035	0.03629146583498724
YNL286W	-1	-/-	-497.06101286411285	-18257.02281665802	114	0.19375	0.2719298245614035	0.036574992911823076
YHR171W	-1	-/-	-497.26065397262573	-19944.911405980587	114	0.19254658385093168	0.2719298245614035	0.03685851998865892
YPL140C	-1	-/-	-497.30462753772736	-19276.44475120306	114	0.19135802469135801	0.2719298245614035	0.03714204706549475
YDR202C	-1	-/-	-497.50588965415955	-21289.973720878363	114	0.1901840490797546	0.2719298245614035	0.037425574142330595
YLR343W	0	0/-	-497.9284751266241	-31776.127966661006	456	0.1901840490797546	0.2719298245614035	0.037425574142330595
YGR108W	-1	-/-	-498.1614285707474	-18373.949836045504	114	0.18902439024390244	0.2719298245614035	0.03770910121916643
YMR041C	-1	-/0	-498.38782316446304	-21067.096820533276	114	0.18787878787878787	0.2719298245614035	0.037992628296002265
YER041W	-1	-/-	-498.53186535835266	-18031.620315492153	114	0.18674698795180722	0.2719298245614035	0.03827615537283811
YLR240W	-1	-/-	-498.53876399993896	-20240.95933198929	114	0.18562874251497005	0.2719298245614035	0.03855968244967394
YDL138W	-1	-/-	-498.65666699409485	-18358.65003669262	114	0.18452380952380953	0.2719298245614035	0.038843209526509784
YMR204C	-1	-/-	-499.05790734291077	-19346.252635896206	114	0.1834319526627219	0.2719298245614035	0.03912673660334562
YAL041W	1	+/+	-499.16106033325195	-19461.96000289917	113	0.18823529411764706	0.2807017543859649	0.03912673660334562
YMR179W	-1	-/-	-499.26485669612885	-19392.871840685606	114	0.1871345029239766	0.2807017543859649	0.03941026368018146
YBR023C	-1	-/-	-499.2874214053154	-18382.89230006188	114	0.18604651162790697	0.2807017543859649	0.039693790757017296
YFR028C	-1	-/-	-499.46047653257847	-21053.771427050233	114	0.18497109826589594	0.2807017543859649	0.03997731783385313
YOL015W	0	0/0	-499.637937925756	-32066.73489880562	456	0.18497109826589594	0.2807017543859649	0.03997731783385313
YIR031C	0	0/-	-499.79032488167286	-30008.87024399638	456	0.18497109826589594	0.2807017543859649	0.03997731783385313
YDR195W	-1	-/-	-499.8326663970947	-19267.0118868649	114	0.1839080459770115	0.2807017543859649	0.04026084491068897
YDL247W	-1	-/-	-499.9435213804245	-18730.484177470207	114	0.18285714285714286	0.2807017543859649	0.04054437198752481
YPL051W	-1	-/-	-500.0519387125969	-18413.4196048975	114	0.18181818181818182	0.2807017543859649	0.04082789906436065
YGR218W	-1	-/-	-500.21103739738464	-18808.585610359907	114	0.1807909604519774	0.2807017543859649	0.041111426141196485
YDR479C	-1	-/-	-500.31403505802155	-19052.565807282925	114	0.1797752808988764	0.2807017543859649	0.04139495321803232
YGL073W	-1	-/-	-500.5357034355402	-18880.387039080262	114	0.1787709497206704	0.2807017543859649	0.04167848029486816
YDR425W	-1	-/-	-500.5933806300163	-19888.69015455246	114	0.17777777777777778	0.2807017543859649	0.041962007371703997
YDR219C	-1	-/-	-500.9397625923157	-19512.33630657196	114	0.17679558011049723	0.2807017543859649	0.04224553444853984
YDR270W	-1	-/-	-500.95268177986145	-18608.701016128063	114	0.17582417582417584	0.2807017543859649	0.04252906152537567
YGL060W	0	0/-	-501.0271026417613	-33015.316185586154	456	0.17582417582417584	0.2807017543859649	0.04252906152537567
YIL119C	-1	-/-	-501.4006835222244	-18242.000190019608	114	0.17486338797814208	0.2807017543859649	0.04281258860221151
YPL171C	-1	-/0	-501.53208619356155	-18798.84192427993	114	0.17391304347826086	0.2807017543859649	0.04309611567904735
YDR443C	-1	-/-	-502.06545758247375	-18956.344664633274	114	0.17297297297297298	0.2807017543859649	0.043379642755883185
YLR214W	-1	-/-	-502.3120946884155	-18261.226295232773	114	0.17204301075268819	0.2807017543859649	0.04366316983271903
YJL057C	0	0/-	-502.32063376531005	-34696.53916888684	456	0.17204301075268819	0.2807017543859649	0.04366316983271903
YBR128C	0	0/-	-502.45318742096424	-32055.031280592084	456	0.17204301075268819	0.2807017543859649	0.04366316983271903
YER118C	-1	-/-	-502.4942425787449	-21394.41168129444	114	0.1711229946524064	0.2807017543859649	0.04394669690955486
YBL097W	-1	-/-	-502.7183527946472	-17500.663543343544	114	0.1702127659574468	0.2807017543859649	0.0442302239863907
YML104C	-1	-/-	-502.7256542444229	-18617.46017152071	114	0.1693121693121693	0.2807017543859649	0.04451375106322654
YNL245C	-1	-/-	-502.7344374656677	-18379.846485376358	114	0.16842105263157894	0.2807017543859649	0.044797278140062374
YCL062W	-1	-/-	-502.82487440109253	-16896.0026140213	114	0.16753926701570682	0.2807017543859649	0.045080805216898216
YNL210W	-1	-/-	-503.057416677475	-17054.089052438736	114	0.16666666666666666	0.2807017543859649	0.04536433229373405
YGL003C	-1	-/-	-503.2735952138901	-18509.384018838406	114	0.16580310880829016	0.2807017543859649	0.045647859370569886
YCR058C	-1	-/-	-503.61762142181396	-16488.857602357864	114	0.16494845360824742	0.2807017543859649	0.04593138644740573
YAL067C	0	0/-	-503.7914967238903	-29380.075765371323	456	0.16494845360824742	0.2807017543859649	0.04593138644740573
YGR271W	0	0/-	-503.9352239817381	-30820.38165770471	456	0.16494845360824742	0.2807017543859649	0.04593138644740573
YBL032W	-1	-/-	-503.95422887802124	-18480.587008059025	114	0.1641025641025641	0.2807017543859649	0.04621491352424156
YGR166W	-1	-/-	-503.99500834941864	-18423.286144137383	114	0.16326530612244897	0.2807017543859649	0.046498440601077405
YLR145W	-1	-/-	-504.05545219779015	-19637.111501425505	114	0.16243654822335024	0.2807017543859649	0.04678196767791324
YNL076W	0	0/-	-504.10473302938044	-32963.548960709944	456	0.16243654822335024	0.2807017543859649	0.04678196767791324
YNL254C	0	0/0	-504.29817989468575	-31472.523394569755	456	0.16243654822335024	0.2807017543859649	0.04678196767791324
YLL038C	-1	-/-	-504.3544715642929	-18586.710265159607	114	0.16161616161616163	0.2807017543859649	0.047065494754749075
YLR453C	-1	-/-	-504.3594380617142	-17366.156276404858	114	0.16080402010050251	0.2807017543859649	0.04734902183158492
YHR005C	1	+/+	-504.46985898911953	-20419.99708686769	113	0.165	0.2894736842105263	0.04734902183158492
YBR081C	1	+/+	-504.6574168205261	-18877.01254874468	113	0.1691542288557214	0.2982456140350877	0.04734902183158492
YKL112W	-1	-/-	-504.76613795757294	-19475.491464197636	114	0.16831683168316833	0.2982456140350877	0.04763254890842075
YBR043C	-1	-/-	-504.90305794775486	-19193.398709908128	114	0.16748768472906403	0.2982456140350877	0.047916075985256594
YCL010C	-1	-/-	-504.93393206596375	-17625.29288315773	114	0.16666666666666666	0.2982456140350877	0.04819960306209243
YGL170C	0	0/-	-505.09117140620947	-30482.837064757943	456	0.16666666666666666	0.2982456140350877	0.04819960306209243
YIL049W	-1	-/-	-505.10103064775467	-19853.16660863161	114	0.16585365853658537	0.2982456140350877	0.04848313013892827
YEL062W	-1	-/-	-505.11612010002136	-18441.918944954872	114	0.1650485436893204	0.2982456140350877	0.048766657215764106
YDL005C	-1	-/-	-505.19589352607727	-19515.042169570923	114	0.1642512077294686	0.2982456140350877	0.04905018429259994
YNL192W	-1	-/-	-505.2772445678711	-19521.043132305145	114	0.16346153846153846	0.2982456140350877	0.04933371136943578
YGR169C	-1	-/-	-505.32040417194366	-18750.83628153801	114	0.16267942583732056	0.2982456140350877	0.04961723844627162
YLL057C	0	0/0	-505.4609134718776	-29893.11138115404	456	0.16267942583732056	0.2982456140350877	0.04961723844627162
YML031W	-1	-/-	-505.65190002322197	-20601.182527154684	114	0.1619047619047619	0.2982456140350877	0.04990076552310746
YNL126W	-1	-/-	-505.8289370536804	-19402.254046201706	114	0.16113744075829384	0.2982456140350877	0.050184292599943295
YCR042C	-1	-/-	-505.8911190032959	-18725.58771467209	114	0.16037735849056603	0.2982456140350877	0.05046781967677913
YPL038W	0	0/-	-505.9227650873363	-34358.45337862894	456	0.16037735849056603	0.2982456140350877	0.05046781967677913
YDR301W	-1	-/-	-505.94891715049744	-19578.55739760399	114	0.1596244131455399	0.2982456140350877	0.05075134675361497
YOR247W	0	0/-	-505.99547231942415	-31654.97030314058	456	0.1596244131455399	0.2982456140350877	0.05075134675361497
YFL018W-A	-1	-/-	-506.04926013946533	-17611.8966422081	114	0.1588785046728972	0.2982456140350877	0.05103487383045081
YLR071C	-1	-/-	-506.0977609157562	-19960.2610771358	114	0.15813953488372093	0.2982456140350877	0.05131840090728665
YPL159C	-1	-/-	-506.30126190185547	-20399.037969112396	114	0.1574074074074074	0.2982456140350877	0.051601927984122484
YBR018C	0	0/0	-506.44520592689514	-31225.37984921038	456	0.1574074074074074	0.2982456140350877	0.051601927984122484
YDR259C	-1	-/-	-506.50007247924805	-18446.34772515297	114	0.15668202764976957	0.2982456140350877	0.05188545506095832
YMR184W	-1	-/-	-506.5076692700386	-19085.386446893215	114	0.1559633027522936	0.2982456140350877	0.05216898213779416
YMR266W	-1	-/-	-506.524702206254	-19081.530244246125	114	0.1552511415525114	0.2982456140350877	0.052452509214629996
YGL046W	-1	-/-	-506.5945646762848	-17657.16433596611	114	0.15454545454545454	0.2982456140350877	0.05273603629146584
YOR048C	-1	-/-	-506.67482936382294	-19673.737671762705	114	0.15384615384615385	0.2982456140350877	0.05301956336830167
YPR200C	-1	-/-	-506.70726931095123	-18088.187610268593	114	0.15315315315315314	0.2982456140350877	0.05330309044513751
YHL036W	-1	-/-	-506.7916067838669	-18060.31091862917	114	0.15246636771300448	0.2982456140350877	0.05358661752197335
YHR111W	-1	-/-	-506.8517076969147	-19154.73156362772	114	0.15178571428571427	0.2982456140350877	0.053870144598809185
YLR209C	0	0/-	-506.8742850422859	-31190.6114979852	456	0.15178571428571427	0.2982456140350877	0.053870144598809185
YHL019C	-1	-/-	-506.9096510410309	-19171.869612395763	114	0.1511111111111111	0.2982456140350877	0.054153671675645026
YBR076W	0	0/-	-507.0406146142632	-29830.33651108481	456	0.1511111111111111	0.2982456140350877	0.054153671675645026
YGR198W	0	0/-	-507.1403861939907	-32798.1163713634	456	0.1511111111111111	0.2982456140350877	0.054153671675645026
YIL046W	-1	-/-	-507.21051943302155	-19912.704117372632	114	0.1504424778761062	0.2982456140350877	0.05443719875248086
YLR127C	-1	-/-	-507.43390941619873	-19683.53113615513	114	0.14977973568281938	0.2982456140350877	0.054720725829316696
YGR221C	-1	-/-	-507.4695703983307	-17943.06303346157	114	0.14912280701754385	0.2982456140350877	0.05500425290615254
YFR026C	0	0/-	-507.7340324521065	-30977.86988901347	456	0.14912280701754385	0.2982456140350877	0.05500425290615254
YER106W	-1	-/-	-507.79486417770386	-18370.36000329256	114	0.14847161572052403	0.2982456140350877	0.05528777998298837
YBR102C	-1	-/-	-508.2415179014206	-19483.90336239338	114	0.14782608695652175	0.2982456140350877	0.055571307059824215
YHR115C	-1	-/-	-508.27671360969543	-18435.863613843918	114	0.1471861471861472	0.2982456140350877	0.05585483413666005
YDR104C	0	0/-	-508.4998098015785	-32677.842345766723	456	0.1471861471861472	0.2982456140350877	0.05585483413666005
YMR305C	1	+/+	-508.9323995113373	-18828.81810963154	113	0.15086206896551724	0.30701754385964913	0.05585483413666005
YOL138C	-1	-/-	-508.9566682577133	-20048.152039051056	114	0.15021459227467812	0.30701754385964913	0.05613836121349589
YFR021W	-1	-/-	-509.1270534992218	-20165.257561922073	114	0.14957264957264957	0.30701754385964913	0.05642188829033173
YLR266C	-1	-/-	-509.2936706542969	-18890.865624010563	114	0.14893617021276595	0.30701754385964913	0.05670541536716756
YOL001W	-1	-/-	-509.4036531448364	-19040.232416033745	114	0.1483050847457627	0.30701754385964913	0.056988942444003404
YER005W	-1	-/-	-509.42339688539505	-19301.030701220036	114	0.14767932489451477	0.30701754385964913	0.05727246952083924
YOR018W	-1	-/+	-509.52634608745575	-18551.066841304302	114	0.14705882352941177	0.30701754385964913	0.05755599659767508
YDR520C	0	0/-	-509.6068141311407	-30730.94713866897	456	0.14705882352941177	0.30701754385964913	0.05755599659767508
YIL044C	-1	-/-	-509.6927125453949	-20480.02933716774	114	0.14644351464435146	0.30701754385964913	0.057839523674510916
YIL154C	-1	-/-	-509.6974890232086	-19264.965482711792	114	0.14583333333333334	0.30701754385964913	0.05812305075134675
YDR403W	0	0/-	-509.70787382125854	-31717.748541913927	456	0.14583333333333334	0.30701754385964913	0.05812305075134675
YLR341W	0	0/-	-509.7646518945694	-29905.959978044033	456	0.14583333333333334	0.30701754385964913	0.05812305075134675
YJL204C	-1	-/-	-509.83637607097626	-20886.99459683895	114	0.14522821576763487	0.30701754385964913	0.05840657782818259
YBR148W	0	0/-	-509.8804709762335	-31700.686992511153	456	0.14522821576763487	0.30701754385964913	0.05840657782818259
YNL066W	-1	-/-	-509.91822504997253	-19797.799145281315	114	0.1446280991735537	0.30701754385964913	0.05869010490501843
YIL130W	0	0/-	-509.95207427442074	-31988.715359143913	456	0.1446280991735537	0.30701754385964913	0.05869010490501843
YHR142W	-1	-/-	-509.9737874865532	-19660.297582805157	114	0.1440329218106996	0.30701754385964913	0.05897363198185427
YGL064C	0	0/-	-510.0873693302274	-31715.238880433142	456	0.1440329218106996	0.30701754385964913	0.05897363198185427
YMR207C	-1	-/-	-510.10093784332275	-18125.22151440382	114	0.14344262295081966	0.30701754385964913	0.059257159058690105
YIR002C	-1	-/-	-510.28473949432373	-19352.496545910835	114	0.14285714285714285	0.30701754385964913	0.05954068613552594
YNL230C	-1	-/-	-510.2898133993149	-18405.002622246742	114	0.14227642276422764	0.30701754385964913	0.05982421321236178
YJR092W	-1	-/-	-510.7950210273266	-17731.855374515057	114	0.1417004048582996	0.30701754385964913	0.06010774028919762
YNR051C	0	0/-	-511.0531369894743	-33812.91187792877	456	0.1417004048582996	0.30701754385964913	0.06010774028919762
YPL189W	0	0/-	-511.0570134371519	-31199.50592660904	456	0.1417004048582996	0.30701754385964913	0.06010774028919762
YDL044C	-1	-/-	-511.16671895980835	-19199.611736536026	114	0.14112903225806453	0.30701754385964913	0.06039126736603346
YGL014W	-1	-/-	-511.2382947206497	-19531.39177930355	114	0.14056224899598393	0.30701754385964913	0.060674794442869294
YOL117W	1	+/+	-511.26800179481506	-20068.467489242554	113	0.144	0.3157894736842105	0.060674794442869294
YPL179W	-1	-/+	-511.29919469356537	-19466.507952541113	114	0.14342629482071714	0.3157894736842105	0.06095832151970513
YDR356W	-1	-/+	-511.31262624263763	-18801.845124721527	114	0.14285714285714285	0.3157894736842105	0.06124184859654097
YFR030W	-1	-/0	-511.31362867355347	-18663.60108575225	114	0.1422924901185771	0.3157894736842105	0.061525375673376806
YMR268W-A	0	0/-	-511.32057350873947	-30484.213405758142	456	0.1422924901185771	0.3157894736842105	0.061525375673376806
YML109W	-1	-/-	-511.39116382598877	-18494.10599207878	114	0.14173228346456693	0.3157894736842105	0.06180890275021265
YPL022W	-1	-/-	-511.55545806884766	-19020.99062025547	114	0.1411764705882353	0.3157894736842105	0.06209242982704848
YJL013C	-1	-/-	-511.95972537994385	-19174.43227338791	114	0.140625	0.3157894736842105	0.06237595690388432
YMR106C	-1	-/-	-512.0144894123077	-18096.929672896862	114	0.14007782101167315	0.3157894736842105	0.06265948398072016
YPR106W	0	0/-	-512.0205622464418	-31305.02157281339	456	0.14007782101167315	0.3157894736842105	0.06265948398072016
YDL141W	0	0/0	-512.0766063630581	-30820.3737892434	456	0.14007782101167315	0.3157894736842105	0.06265948398072016
YDR383C	0	0/-	-512.132923156023	-30655.954504407477	456	0.14007782101167315	0.3157894736842105	0.06265948398072016
YMR017W	0	0/-	-512.2278918586671	-31861.567233402282	456	0.14007782101167315	0.3157894736842105	0.06265948398072016
YML118W	-1	-/-	-512.2652419805527	-20236.688586711884	114	0.13953488372093023	0.3157894736842105	0.062943011057556
YLR360W	-1	-/-	-512.2708343267441	-18613.819395184517	114	0.138996138996139	0.3157894736842105	0.06322653813439183
YDR159W	-1	-/-	-512.3006846904755	-18505.219477772713	114	0.13846153846153847	0.3157894736842105	0.06351006521122768
YDL179W	0	0/-	-512.3273000046611	-29789.69948899746	456	0.13846153846153847	0.3157894736842105	0.06351006521122768
YFR055W	-1	-/-	-512.3383013010025	-18428.860603749752	114	0.13793103448275862	0.3157894736842105	0.06379359228806351
YNL196C	0	0/-	-512.4245232269168	-31162.752872809768	456	0.13793103448275862	0.3157894736842105	0.06379359228806351
YHR201C	0	0/0	-512.5790399163961	-34898.166820287704	456	0.13793103448275862	0.3157894736842105	0.06379359228806351
YOR155C	0	0/-	-512.6588236242533	-32337.33929206431	456	0.13793103448275862	0.3157894736842105	0.06379359228806351
YGR057C	-1	-/-	-512.7853041887283	-17929.81858730316	114	0.13740458015267176	0.3157894736842105	0.06407711936489935
YCR038C	-1	-/-	-512.8504614830017	-20254.259273260832	114	0.13688212927756654	0.3157894736842105	0.06436064644173518
YGL116W	-1	-/-	-513.1550248265266	-20247.286098837852	114	0.13636363636363635	0.3157894736842105	0.06464417351857102
YIL123W	-1	-/-	-513.2910325527191	-19451.685683369637	114	0.13584905660377358	0.3157894736842105	0.06492770059540687
YPL129W	-1	-/-	-513.3420925140381	-20524.88092494011	114	0.13533834586466165	0.3157894736842105	0.0652112276722427
YPR198W	-1	-/-	-513.3556834459305	-18753.481428205967	114	0.1348314606741573	0.3157894736842105	0.06549475474907854
YPR054W	-1	-/-	-513.3570668697357	-18506.993597447872	114	0.13432835820895522	0.3157894736842105	0.06577828182591437
YKL001C	-1	-/0	-513.4526488780975	-17384.28931811452	114	0.13382899628252787	0.3157894736842105	0.06606180890275021
YLR227C	0	0/-	-513.7117995917797	-30788.455803707242	456	0.13382899628252787	0.3157894736842105	0.06606180890275021
YCR019W	0	0/0	-513.7696805745363	-31389.557771503925	456	0.13382899628252787	0.3157894736842105	0.06606180890275021
YCL026C-A	-1	-/-	-513.8044756054878	-18141.63373297453	114	0.13333333333333333	0.3157894736842105	0.06634533597958606
YHR143W	-1	-/-	-513.92744576931	-17191.459405243397	114	0.13284132841328414	0.3157894736842105	0.06662886305642189
YGL071W	-1	-/-	-514.1784824132919	-18454.487046718597	114	0.1323529411764706	0.3157894736842105	0.06691239013325773
YNL204C	0	0/-	-514.1851624492556	-32102.191523829475	456	0.1323529411764706	0.3157894736842105	0.06691239013325773
YPR101W	-1	-/-	-514.9542708396912	-18488.093441963196	114	0.13186813186813187	0.3157894736842105	0.06719591721009356
YKL074C	-1	-/-	-514.9601565599442	-20399.057901501656	114	0.13138686131386862	0.3157894736842105	0.0674794442869294
YKL188C	-1	-/-	-515.2374081015587	-21072.847490370274	114	0.13090909090909092	0.3157894736842105	0.06776297136376525
YPL214C	-1	-/-	-515.2921831607819	-21545.97497367859	114	0.13043478260869565	0.3157894736842105	0.06804649844060108
YNR069C	0	0/-	-515.3193779885769	-30599.862872704864	456	0.13043478260869565	0.3157894736842105	0.06804649844060108
YGL202W	0	0/0	-515.3893995732069	-31282.690405229107	456	0.13043478260869565	0.3157894736842105	0.06804649844060108
YFL035C-B	0	0/-	-515.410326063633	-29942.892796993256	456	0.13043478260869565	0.3157894736842105	0.06804649844060108
YLR433C	1	+/+	-515.4541848897934	-20935.755234122276	113	0.13357400722021662	0.32456140350877194	0.06804649844060108
YHR152W	-1	-/-	-515.455837726593	-19473.218019008636	114	0.13309352517985612	0.32456140350877194	0.06833002551743692
YIL113W	0	0/-	-515.7098478674889	-33895.44555777311	456	0.13309352517985612	0.32456140350877194	0.06833002551743692
YHR206W	-1	-/-	-515.8451082706451	-19420.360473036766	114	0.13261648745519714	0.32456140350877194	0.06861355259427275
YGR177C	-1	-/-	-515.8590926527977	-20329.848589718342	114	0.13214285714285715	0.32456140350877194	0.06889707967110859
YFR022W	0	0/+	-516.1244289278984	-33054.606061287224	456	0.13214285714285715	0.32456140350877194	0.06889707967110859
YPR070W	-1	-/-	-516.1879188418388	-20995.39351886511	114	0.13167259786476868	0.32456140350877194	0.06918060674794443
YFR013W	-1	-/-	-516.286381483078	-19766.6270686388	114	0.13120567375886524	0.32456140350877194	0.06946413382478027
YOR035C	-1	-/-	-516.4041562080383	-21907.850966453552	114	0.13074204946996468	0.32456140350877194	0.0697476609016161
YLR166C	-1	-/-	-516.545521736145	-19381.98581814766	114	0.13028169014084506	0.32456140350877194	0.07003118797845194
YPR131C	-1	-/-	-516.6498990058899	-18484.78456377983	114	0.12982456140350876	0.32456140350877194	0.07031471505528777
YDL142C	-1	-/-	-516.7305354475975	-19977.731508225203	114	0.12937062937062938	0.32456140350877194	0.07059824213212362
YNL039W	-1	-/-	-516.8294858932495	-20346.56981778145	114	0.1289198606271777	0.32456140350877194	0.07088176920895946
YKR095W	-1	-/-	-516.8556158542633	-18680.744038045406	114	0.1284722222222222	0.32456140350877194	0.0711652962857953
YOL032W	0	0/-	-516.9604038596153	-33824.86817605421	456	0.1284722222222222	0.32456140350877194	0.0711652962857953
YOL060C	-1	-/-	-516.986090183258	-20765.949506878853	114	0.12802768166089964	0.32456140350877194	0.07144882336263113
YMR227C	-1	-/-	-517.0173617601395	-20587.470564961433	114	0.12758620689655173	0.32456140350877194	0.07173235043946696
YHL035C	0	0/-	-517.104323297739	-30126.13812457025	456	0.12758620689655173	0.32456140350877194	0.07173235043946696
YLR330W	1	+/+	-517.1209721565247	-20901.432095885277	113	0.13058419243986255	0.3333333333333333	0.07173235043946696
YDR459C	-1	-/-	-517.1874761581421	-20350.382650852203	114	0.13013698630136986	0.3333333333333333	0.07201587751630281
YIL007C	-1	-/0	-517.3323104381561	-20679.293918967247	114	0.1296928327645051	0.3333333333333333	0.07229940459313865
YGL225W	-1	-/-	-517.3418188095093	-21015.12398865819	114	0.1292517006802721	0.3333333333333333	0.07258293166997448
YER157W	-1	-/-	-517.4123077392578	-19472.217399716377	114	0.1288135593220339	0.3333333333333333	0.07286645874681032
YFR029W	-1	-/-	-517.5583678483963	-19351.791420936584	114	0.12837837837837837	0.3333333333333333	0.07314998582364615
YJR091C	-1	-/-	-517.6621717214584	-20312.386125594378	114	0.12794612794612795	0.3333333333333333	0.073433512900482
YBR165W	-1	-/-	-517.7456160783768	-19974.64848423004	114	0.12751677852348994	0.3333333333333333	0.07371703997731784
YDL224C	-1	-/-	-517.7512857913971	-20198.796543836594	114	0.12709030100334448	0.3333333333333333	0.07400056705415367
YKL176C	-1	-/-	-517.7733657360077	-19437.997174859047	114	0.12666666666666668	0.3333333333333333	0.0742840941309895
YCR021C	0	0/0	-517.8835185542703	-32351.297597430646	456	0.12666666666666668	0.3333333333333333	0.0742840941309895
YOR132W	-1	-/-	-517.9273822307587	-20553.13503050804	114	0.12624584717607973	0.3333333333333333	0.07456762120782534
YER124C	0	0/+	-517.9493519961834	-29114.130135124782	456	0.12624584717607973	0.3333333333333333	0.07456762120782534
YGL241W	-1	-/-	-518.0129542350769	-19338.36163544655	114	0.12582781456953643	0.3333333333333333	0.07485114828466119
YDR451C	-1	-/-	-518.068531870842	-19158.595726311207	114	0.1254125412541254	0.3333333333333333	0.07513467536149702
YJR010W	0	0/0	-518.0820498913527	-27877.748487232253	456	0.1254125412541254	0.3333333333333333	0.07513467536149702
YBR252W	0	0/-	-518.2981086969376	-34517.37482662499	456	0.1254125412541254	0.3333333333333333	0.07513467536149702
YLR183C	-1	-/0	-518.3476790189743	-18790.550253540277	114	0.125	0.3333333333333333	0.07541820243833286
YNL188W	1	+/+	-518.3663256168365	-19654.24272799492	113	0.12786885245901639	0.34210526315789475	0.07541820243833286
YOR233W	-1	-/-	-518.5686395168304	-20003.097637295723	114	0.12745098039215685	0.34210526315789475	0.0757017295151687
YDR402C	0	0/-	-518.820230960846	-29834.787565696985	456	0.12745098039215685	0.34210526315789475	0.0757017295151687
YKR004C-A	0	0/-	-518.8823441267014	-30028.706779301167	456	0.12745098039215685	0.34210526315789475	0.0757017295151687
YDR320C	-1	-/-	-519.1642823219299	-19505.187852025032	114	0.1270358306188925	0.34210526315789475	0.07598525659200453
YFL033C	-1	-/-	-519.2239618301392	-19914.709567189217	114	0.1266233766233766	0.34210526315789475	0.07626878366884038
YDL235C	-1	-/-	-519.3984128236771	-20672.698140144348	114	0.1262135922330097	0.34210526315789475	0.07655231074567621
YPR032W	-1	-/-	-519.502038359642	-18679.864020615816	114	0.12580645161290321	0.34210526315789475	0.07683583782251205
YNL253W	-1	-/-	-519.5200707316399	-19538.716727912426	114	0.12540192926045016	0.34210526315789475	0.07711936489934788
YPL124W	-1	-/-	-520.003833770752	-18706.15077292919	114	0.125	0.34210526315789475	0.07740289197618372
YMR127C	-1	-/-	-520.2875057458878	-19746.250915169716	114	0.12460063897763578	0.34210526315789475	0.07768641905301957
YBR131W	-1	-/-	-520.3647019863129	-20002.995775401592	114	0.12420382165605096	0.34210526315789475	0.0779699461298554
YDR317W	-1	-/-	-520.4555151462555	-20114.44357430935	114	0.12380952380952381	0.34210526315789475	0.07825347320669124
YML058W-A	-1	-/-	-520.4829630851746	-18775.985592126846	114	0.12341772151898735	0.34210526315789475	0.07853700028352707
YDR283C	-1	-/-	-520.4856488704681	-19538.33981525898	114	0.12302839116719243	0.34210526315789475	0.07882052736036292
YMR240C	-1	-/-	-520.6880711317062	-20649.304756760597	114	0.12264150943396226	0.34210526315789475	0.07910405443719876
YOR301W	-1	-/-	-520.800790309906	-19305.25628475845	114	0.12225705329153605	0.34210526315789475	0.07938758151403459
YIL128W	-1	-/-	-520.8022236824036	-19954.891299307346	114	0.121875	0.34210526315789475	0.07967110859087043
YCR027C	-1	-/-	-520.9128149747849	-18538.337147444487	114	0.12149532710280374	0.34210526315789475	0.07995463566770626
YGR272C	-1	-/+	-521.0089037418365	-17648.398567318916	114	0.12111801242236025	0.34210526315789475	0.08023816274454211
YGL112C	-1	-/-	-521.027210354805	-21108.822690606117	114	0.12074303405572756	0.34210526315789475	0.08052168982137795
YER127W	-1	-/-	-521.0569486618042	-22946.220776438713	114	0.12037037037037036	0.34210526315789475	0.08080521689821378
YNL130C-A	0	0/0	-521.0602464973927	-31367.341618269682	456	0.12037037037037036	0.34210526315789475	0.08080521689821378
YPR021C	-1	-/-	-521.1346515417099	-19849.219678759575	114	0.12	0.34210526315789475	0.08108874397504962
YFL021W	-1	-/-	-521.1726692318916	-19300.29551446438	114	0.1196319018404908	0.34210526315789475	0.08137227105188545
YDL035C	-1	-/-	-521.3364961147308	-19417.49654035829	114	0.11926605504587157	0.34210526315789475	0.0816557981287213
YHL016C	0	0/-	-521.3376691862941	-31674.043610185385	456	0.11926605504587157	0.34210526315789475	0.0816557981287213
YOL116W	-1	-/-	-521.5544407367706	-19579.282629728317	114	0.11890243902439024	0.34210526315789475	0.08193932520555713
YKL158W	0	0/0	-521.6367327272892	-30612.034816771746	456	0.11890243902439024	0.34210526315789475	0.08193932520555713
YDR325W	-1	-/-	-521.6450817584991	-19520.649784088135	114	0.11854103343465046	0.34210526315789475	0.08222285228239297
YDR207C	-1	-/-	-521.6943587064743	-19264.99282452464	114	0.11818181818181818	0.34210526315789475	0.0825063793592288
YDR404C	-1	-/-	-521.8904784917831	-20219.110075950623	114	0.11782477341389729	0.34210526315789475	0.08278990643606464
YLR011W	-1	-/-	-521.9321904182434	-19769.621257066727	114	0.11746987951807229	0.34210526315789475	0.08307343351290049
YOL108C	-1	-/-	-522.024087190628	-20277.79407018423	114	0.11711711711711711	0.34210526315789475	0.08335696058973632
YKL097W-A	0	0/-	-522.0272244215012	-30646.452817812562	456	0.11711711711711711	0.34210526315789475	0.08335696058973632
YNL020C	-1	-/-	-522.1020500659943	-17965.724561572075	114	0.11676646706586827	0.34210526315789475	0.08364048766657216
YGR055W	-1	-/-	-522.1420801877975	-18303.25546193123	114	0.11641791044776119	0.34210526315789475	0.08392401474340799
YCR054C	0	0/0	-522.2267192155123	-31871.32314903289	456	0.11641791044776119	0.34210526315789475	0.08392401474340799
YDR389W	-1	-/-	-522.4171316623688	-19765.957075595856	114	0.11607142857142858	0.34210526315789475	0.08420754182024383
YDL209C	-1	-/-	-522.4976284503937	-20412.721000432968	114	0.11572700296735905	0.34210526315789475	0.08449106889707968
YPL269W	-1	-/-	-522.7626781463623	-19770.171019792557	114	0.11538461538461539	0.34210526315789475	0.08477459597391551
YML033W	-1	-/-	-522.9381377696991	-17159.40717935562	114	0.11504424778761062	0.34210526315789475	0.08505812305075135
YNL001W	-1	-/-	-522.9503296613693	-22018.359426379204	114	0.11470588235294117	0.34210526315789475	0.08534165012758718
YDR323C	-1	-/-	-523.0105131864548	-19125.7173961401	114	0.11436950146627566	0.34210526315789475	0.08562517720442302
YDR208W	-1	-/-	-523.0488933324814	-19683.11994099617	114	0.11403508771929824	0.34210526315789475	0.08590870428125887
YPL152W	-1	-/-	-523.0798097848892	-21958.164125084877	114	0.11370262390670553	0.34210526315789475	0.0861922313580947
YJR055W	-1	-/-	-523.0930102467537	-18185.240335822105	114	0.11337209302325581	0.34210526315789475	0.08647575843493054
YOL068C	-1	-/-	-523.1142556667328	-19785.99383997917	114	0.11304347826086956	0.34210526315789475	0.08675928551176637
YML107C	-1	-/-	-523.210958480835	-19410.94404911995	114	0.11271676300578035	0.34210526315789475	0.0870428125886022
YNR058W	-1	-/-	-523.2517423033714	-20001.645801454782	114	0.11239193083573487	0.34210526315789475	0.08732633966543805
YPR049C	-1	-/-	-523.3776428699493	-19518.42648655176	114	0.11206896551724138	0.34210526315789475	0.08760986674227389
YJL205C-A	0	0/0	-523.4469885826111	-29998.32858338952	456	0.11206896551724138	0.34210526315789475	0.08760986674227389
YJL206C-A	0	0/0	-523.446994304657	-29998.32861638069	456	0.11206896551724138	0.34210526315789475	0.08760986674227389
YER164W	-1	-/-	-523.4686448574066	-20469.40039038658	114	0.11174785100286533	0.34210526315789475	0.08789339381910972
YNR039C	-1	-/-	-523.4780268669128	-19832.6054353714	114	0.11142857142857143	0.34210526315789475	0.08817692089594556
YLR242C	-1	-/-	-523.5589070320129	-19176.84868454933	114	0.1111111111111111	0.34210526315789475	0.0884604479727814
YJL133W	-1	-/-	-523.6080539226532	-19518.881754875183	114	0.11079545454545454	0.34210526315789475	0.08874397504961724
YCR018C	-1	-/-	-523.8344029188156	-18844.321322739124	114	0.11048158640226628	0.34210526315789475	0.08902750212645308
YDR422C	-1	-/-	-523.8706784248352	-19463.890414536	114	0.11016949152542373	0.34210526315789475	0.08931102920328891
YMR165C	-1	-/-	-523.8755049705505	-19713.133267641068	114	0.10985915492957747	0.34210526315789475	0.08959455628012475
YER051W	-1	-/-	-523.8968724012375	-19044.105338931084	114	0.10955056179775281	0.34210526315789475	0.08987808335696058
YIL017C	-1	-/-	-523.9095568656921	-21434.333155304193	114	0.1092436974789916	0.34210526315789475	0.09016161043379643
YNR049C	-1	-/-	-523.9663193225861	-19888.956568300724	114	0.10893854748603352	0.34210526315789475	0.09044513751063227
YNL223W	-1	-/-	-524.0724102258682	-20855.625945925713	114	0.10863509749303621	0.34210526315789475	0.0907286645874681
YIL135C	-1	-/-	-524.2016775608063	-20124.576094031334	114	0.10833333333333334	0.34210526315789475	0.09101219166430394
YCR086W	-1	-/-	-524.2113652229309	-19674.855170845985	114	0.10803324099722991	0.34210526315789475	0.09129571874113977
YBR200W	1	+/+	-524.2578086853027	-18857.954137563705	113	0.11049723756906077	0.3508771929824561	0.09129571874113977
YLR320W	-1	-/-	-524.5444238185883	-18885.198126792908	114	0.11019283746556474	0.3508771929824561	0.09157924581797562
YBR100W	-1	-/-	-524.614584684372	-17722.51586315036	114	0.10989010989010989	0.3508771929824561	0.09186277289481146
YFR024C	-1	-/-	-524.6814069747925	-17566.323628664017	114	0.1095890410958904	0.3508771929824561	0.09214629997164729
YIL009C-A	-1	-/-	-524.6880371570587	-20521.073320627213	114	0.1092896174863388	0.3508771929824561	0.09242982704848313
YOR275C	-1	-/-	-524.8106486797333	-20396.291944682598	114	0.10899182561307902	0.3508771929824561	0.09271335412531896
YKL033W	0	0/-	-524.8332783728838	-30478.047698393464	456	0.10899182561307902	0.3508771929824561	0.09271335412531896
YBL005W	-1	-/-	-524.8797791004181	-18416.908318519592	114	0.10869565217391304	0.3508771929824561	0.09299688120215481
YMR058W	-1	-/-	-524.9250890314579	-17757.259681373835	114	0.10840108401084012	0.3508771929824561	0.09328040827899065
YGL246C	-1	-/-	-524.9668464362621	-20543.05012449622	114	0.10810810810810811	0.3508771929824561	0.09356393535582648
YDR332W	0	0/-	-525.0846381187439	-31953.951416283846	456	0.10810810810810811	0.3508771929824561	0.09356393535582648
YGL252C	-1	-/-	-525.1860983967781	-20567.54864948988	114	0.1078167115902965	0.3508771929824561	0.09384746243266232
YPR141C	1	+/+	-525.2985355854034	-20730.380561828613	113	0.11021505376344086	0.35964912280701755	0.09384746243266232
YIL129C	-1	-/-	-525.2989319562912	-19646.861726105213	114	0.10991957104557641	0.35964912280701755	0.09413098950949815
YER070W	-1	-/-	-525.300775051117	-19564.901228427887	114	0.10962566844919786	0.35964912280701755	0.094414516586334
YLR313C	-1	-/+	-525.3517110347748	-18965.52341914177	114	0.10933333333333334	0.35964912280701755	0.09469804366316983
YOR299W	-1	-/-	-525.409215182066	-19559.232202410698	114	0.10904255319148937	0.35964912280701755	0.09498157074000567
YNL326C	-1	-/-	-525.4153807163239	-18926.83798265457	114	0.10875331564986737	0.35964912280701755	0.0952650978168415
YLR098C	-1	-/-	-525.4620243310928	-18625.218991696835	114	0.10846560846560846	0.35964912280701755	0.09554862489367735
YHR205W	-1	-/-	-525.4958605766296	-18541.857966959476	114	0.10817941952506596	0.35964912280701755	0.09583215197051319
YBR004C	-1	-/-	-525.5016503334045	-18552.838859260082	114	0.10789473684210527	0.35964912280701755	0.09611567904734902
YML117W	0	0/0	-525.5466128662229	-33873.60574478656	456	0.10789473684210527	0.35964912280701755	0.09611567904734902
YLR461W	0	0/-	-525.5958140641451	-32441.935640154406	456	0.10789473684210527	0.35964912280701755	0.09611567904734902
YML027W	-1	-/-	-525.606292784214	-18562.96183758974	114	0.10761154855643044	0.35964912280701755	0.09639920612418486
YHR179W	0	0/0	-525.6991605460644	-32220.73971845582	456	0.10761154855643044	0.35964912280701755	0.09639920612418486
YGR119C	-1	-/-	-525.7068856954575	-20383.555075526237	114	0.10732984293193717	0.35964912280701755	0.09668273320102069
YOR183W	0	0/0	-525.7387306988239	-30705.841663703322	456	0.10732984293193717	0.35964912280701755	0.09668273320102069
YGL192W	-1	-/-	-525.7465277910233	-18706.585596442223	114	0.10704960835509138	0.35964912280701755	0.09696626027785654
YPL138C	-1	-/-	-525.7779698371887	-19735.957483291626	114	0.10677083333333333	0.35964912280701755	0.09724978735469238
YNL297C	-1	-/-	-525.8180680274963	-19963.04776084423	114	0.10649350649350649	0.35964912280701755	0.09753331443152821
YLR319C	-1	-/-	-525.8541527986526	-19337.770322918892	114	0.10621761658031088	0.35964912280701755	0.09781684150836405
YPL253C	-1	-/-	-525.9709937572479	-19928.81490433216	114	0.10594315245478036	0.35964912280701755	0.09810036858519988
YJL162C	0	0/-	-526.021015137434	-31047.58770041354	456	0.10594315245478036	0.35964912280701755	0.09810036858519988
YDL017W	-1	-/-	-526.060617685318	-19054.24790227413	114	0.1056701030927835	0.35964912280701755	0.09838389566203573
YHR103W	0	0/-	-526.1667086929083	-30857.086755752563	456	0.1056701030927835	0.35964912280701755	0.09838389566203573
YGL017W	-1	-/-	-526.204066991806	-20070.64604616165	114	0.10539845758354756	0.35964912280701755	0.09866742273887157
YKL138C-A	-1	-/-	-526.2399663925171	-18113.82591867447	114	0.10512820512820513	0.35964912280701755	0.0989509498157074
YIR041W	-1	-/-	-526.2653212547302	-19844.2240344882	114	0.10485933503836317	0.35964912280701755	0.09923447689254324
YBL085W	-1	-/-	-526.3041104078293	-19716.00037407875	114	0.10459183673469388	0.35964912280701755	0.09951800396937907
YER149C	1	+/+	-526.3560390472412	-21187.15945291519	113	0.10687022900763359	0.3684210526315789	0.09951800396937907
YHR063C	0	0/-	-526.4504205808043	-32771.05038129538	456	0.10687022900763359	0.3684210526315789	0.09951800396937907
YOL007C	0	0/0	-526.4573943316936	-32941.87349603325	456	0.10687022900763359	0.3684210526315789	0.09951800396937907
YHR074W	-1	-/-	-526.4608147144318	-20200.253510713577	114	0.1065989847715736	0.3684210526315789	0.09980153104621492
YLR380W	-1	-/-	-526.5546472072601	-20384.49763405323	114	0.10632911392405063	0.3684210526315789	0.10008505812305075
YMR215W	0	0/-	-526.8464857824147	-33005.69726311788	456	0.10632911392405063	0.3684210526315789	0.10008505812305075
YOR130C	-1	-/-	-526.8468427658081	-18431.671534001827	114	0.10606060606060606	0.3684210526315789	0.10036858519988659
YDL006W	-1	-/+	-526.8906786441803	-20205.96292734146	114	0.10579345088161209	0.3684210526315789	0.10065211227672242
YJL038C	0	0/-	-526.9091518521309	-31365.561694696546	456	0.10579345088161209	0.3684210526315789	0.10065211227672242
YDR166C	-1	-/-	-526.9931418895721	-19593.693445056677	114	0.10552763819095477	0.3684210526315789	0.10093563935355826
YJR078W	-1	-/-	-527.0124516487122	-20071.83210670948	114	0.10526315789473684	0.3684210526315789	0.10121916643039411
YKL073W	-1	-/-	-527.0444891452789	-21100.75262093544	114	0.105	0.3684210526315789	0.10150269350722994
YDR151C	-1	-/-	-527.1488556861877	-19356.542408704758	114	0.10473815461346633	0.3684210526315789	0.10178622058406578
YOR009W	0	0/-	-527.2380566447973	-31024.748264396563	456	0.10473815461346633	0.3684210526315789	0.10178622058406578
YLR403W	-1	-/-	-527.2690649032593	-19278.85175025463	114	0.1044776119402985	0.3684210526315789	0.10206974766090161
YJL056C	-1	-/-	-527.3282698392868	-18253.051238417625	114	0.10421836228287841	0.3684210526315789	0.10235327473773745
YBR163W	0	0/-	-527.4070819318295	-33012.56878814101	456	0.10421836228287841	0.3684210526315789	0.10235327473773745
YGL151W	-1	-/-	-527.4932444095612	-19861.127921819687	114	0.10396039603960396	0.3684210526315789	0.1026368018145733
YJR094C	-1	-/-	-527.562881231308	-18748.087714016438	114	0.1037037037037037	0.3684210526315789	0.10292032889140913
YDR457W	-1	-/-	-527.6044058799744	-18922.314671278	114	0.10344827586206896	0.3684210526315789	0.10320385596824497
YNL049C	-1	-/-	-527.612319111824	-20072.70221030712	114	0.10319410319410319	0.3684210526315789	0.1034873830450808
YKR004C	0	0/-	-527.6426598280668	-32468.707240194082	456	0.10319410319410319	0.3684210526315789	0.1034873830450808
YGL179C	0	0/-	-527.6484929323196	-32712.363149171695	456	0.10319410319410319	0.3684210526315789	0.1034873830450808
YLR130C	-1	-/-	-527.6869413852692	-20293.060604929924	114	0.10294117647058823	0.3684210526315789	0.10377091012191664
YLL002W	-1	-/-	-527.7434288263321	-18985.319656848907	114	0.10268948655256724	0.3684210526315789	0.10405443719875249
YPR159W	0	0/-	-527.8184462040663	-31337.95525854267	456	0.10268948655256724	0.3684210526315789	0.10405443719875249
YFL010W-A	-1	-/-	-527.8272035121918	-17802.84828656912	114	0.1024390243902439	0.3684210526315789	0.10433796427558832
YLR277C	-1	-/-	-528.1700050830841	-19825.88749063015	114	0.10218978102189781	0.3684210526315789	0.10462149135242416
YCR073C	-1	-/-	-528.2949388027191	-18377.26614880562	114	0.10194174757281553	0.3684210526315789	0.10490501842925999
YDR329C	-1	-/-	-528.3735129833221	-19916.077379107475	114	0.1016949152542373	0.3684210526315789	0.10518854550609583
YNL193W	0	0/0	-528.3765956163406	-29431.395828157663	456	0.1016949152542373	0.3684210526315789	0.10518854550609583
YDR137W	-1	-/-	-528.4692363739014	-19398.464815855026	114	0.10144927536231885	0.3684210526315789	0.10547207258293168
YLR414C	0	0/-	-528.4740948677063	-30990.15772920847	456	0.10144927536231885	0.3684210526315789	0.10547207258293168
YKL062W	-1	-/-	-528.5554714202881	-20304.72531235218	114	0.10120481927710843	0.3684210526315789	0.10575559965976751
YER011W	0	0/-	-528.5695694684982	-30990.35218307376	456	0.10120481927710843	0.3684210526315789	0.10575559965976751
YPL089C	-1	-/-	-528.8359231948853	-19810.146352350712	114	0.10096153846153846	0.3684210526315789	0.10603912673660335
YAL013W	-1	-/-	-528.91579246521	-18739.78252351284	114	0.10071942446043165	0.3684210526315789	0.10632265381343918
YPL065W	-1	-/-	-528.9337773323059	-19277.1220420599	114	0.10047846889952153	0.3684210526315789	0.10660618089027502
YNL225C	-1	-/-	-528.9474338293076	-20340.399131655693	114	0.10023866348448687	0.3684210526315789	0.10688970796711086
YMR023C	-1	-/-	-529.0048261880875	-19386.16327881813	114	0.1	0.3684210526315789	0.1071732350439467
YPL164C	-1	-/-	-529.0369350910187	-20503.624428153038	114	0.0997624703087886	0.3684210526315789	0.10745676212078253
YHR209W	0	0/0	-529.0701359733939	-33080.486132502556	456	0.0997624703087886	0.3684210526315789	0.10745676212078253
YPL069C	-1	-/-	-529.1945527791977	-20630.808580875397	114	0.0995260663507109	0.3684210526315789	0.10774028919761837
YLR201C	-1	-/0	-529.2573518753052	-21130.63864338398	114	0.09929078014184398	0.3684210526315789	0.1080238162744542
YDR198C	-1	-/-	-529.2979283332825	-20691.226734876633	114	0.09905660377358491	0.3684210526315789	0.10830734335129005
YPR186C	-1	-/-	-529.3097315430641	-19695.83950906992	114	0.0988235294117647	0.3684210526315789	0.10859087042812589
YER159C	-1	-/-	-529.3152059167624	-19987.441226825118	114	0.09859154929577464	0.3684210526315789	0.10887439750496172
YGL257C	-1	-/-	-529.4720040559769	-18937.26570301503	114	0.09836065573770492	0.3684210526315789	0.10915792458179756
YPL115C	-1	-/-	-529.6624326705933	-18860.27841901779	114	0.09813084112149532	0.3684210526315789	0.10944145165863339
YLR309C	-1	-/-	-529.6756205558777	-20711.019020080566	114	0.0979020979020979	0.3684210526315789	0.10972497873546924
YGR158C	-1	-/-	-529.687840461731	-22123.203540325165	114	0.09767441860465116	0.3684210526315789	0.11000850581230508
YDR362C	-1	-/-	-529.691774725914	-19771.621786117554	114	0.09744779582366589	0.3684210526315789	0.11029203288914091
YDL170W	-1	-/-	-529.8588311672211	-19374.689310491085	114	0.09722222222222222	0.3684210526315789	0.11057555996597675
YJR084W	1	+/+	-529.8760840892792	-19897.804081439972	113	0.09930715935334873	0.37719298245614036	0.11057555996597675
YCR029C-A	0	0/-	-530.0606589317322	-29909.02322807908	456	0.09930715935334873	0.37719298245614036	0.11057555996597675
YJR150C	-1	-/-	-530.0969982147217	-19363.00219798088	114	0.09907834101382489	0.37719298245614036	0.11085908704281258
YGR249W	-1	-/-	-530.2243319749832	-19425.71504187584	114	0.09885057471264368	0.37719298245614036	0.11114261411964843
YCL047C	0	0/-	-530.2439747452736	-29358.436653971672	456	0.09885057471264368	0.37719298245614036	0.11114261411964843
YBR083W	-1	-/-	-530.4569147527218	-21146.210509717464	114	0.09862385321100918	0.37719298245614036	0.11142614119648427
YDR460W	-1	-/-	-530.4569621086121	-20766.74393773079	114	0.09839816933638444	0.37719298245614036	0.1117096682733201
YHR149C	0	0/-	-530.5447483435273	-33303.663302615285	456	0.09839816933638444	0.37719298245614036	0.1117096682733201
YLL063C	0	0/-	-530.6536519527435	-30462.670442432165	456	0.09839816933638444	0.37719298245614036	0.1117096682733201
YFL003C	-1	-/-	-530.7040567398071	-19207.7669839859	114	0.09817351598173515	0.37719298245614036	0.11199319535015594
YNL299W	-1	-/-	-530.7388252541423	-21264.578693322837	114	0.0979498861047836	0.37719298245614036	0.11227672242699178
YCL003W	-1	-/-	-530.7567751407623	-18538.87487834692	114	0.09772727272727273	0.37719298245614036	0.11256024950382762
YKR007W	-1	-/-	-530.7967993021011	-19771.785344094038	114	0.09750566893424037	0.37719298245614036	0.11284377658066345
YGL128C	0	0/-	-530.9073994457722	-31464.772653393447	456	0.09750566893424037	0.37719298245614036	0.11284377658066345
YOR284W	-1	-/0	-530.9335180521011	-19177.04174914956	114	0.09728506787330317	0.37719298245614036	0.11312730365749929
YLR362W	1	+/+	-530.9812768697739	-22718.849761009216	113	0.09932279909706546	0.38596491228070173	0.11312730365749929
YMR270C	-1	-/-	-531.082289814949	-20533.916336536407	114	0.0990990990990991	0.38596491228070173	0.11341083073433512
YDR465C	-1	-/-	-531.1187782287598	-22139.946259975433	114	0.09887640449438202	0.38596491228070173	0.11369435781117097
YNL027W	-1	-/-	-531.2074484825134	-20322.194597035646	114	0.09865470852017937	0.38596491228070173	0.11397788488800681
YLR234W	-1	-/-	-531.2231681346893	-17946.454080045223	114	0.09843400447427293	0.38596491228070173	0.11426141196484264
YGL018C	-1	-/-	-531.2871787548065	-19018.749926805496	114	0.09821428571428571	0.38596491228070173	0.11454493904167848
YDR524C	-1	-/-	-531.3530278205872	-18631.623682498932	114	0.09799554565701558	0.38596491228070173	0.11482846611851431
YHR006W	-1	-/-	-531.3552191257477	-20601.573357880116	114	0.09777777777777778	0.38596491228070173	0.11511199319535016
YGL210W	-1	-/-	-531.3600289821625	-19683.598485708237	114	0.0975609756097561	0.38596491228070173	0.115395520272186
YOL076W	-1	-/-	-531.3856003284454	-20801.482343137264	114	0.09734513274336283	0.38596491228070173	0.11567904734902183
YJL207C	-1	-/-	-531.5094158649445	-19373.894602537155	114	0.09713024282560706	0.38596491228070173	0.11596257442585767
YML051W	-1	-/-	-531.5218417644501	-20450.049765110016	114	0.09691629955947137	0.38596491228070173	0.1162461015026935
YGR180C	-1	-/-	-531.6012308597565	-20246.21769207716	114	0.0967032967032967	0.38596491228070173	0.11652962857952935
YDR348C	0	0/-	-531.7961151599884	-29956.204090952873	456	0.0967032967032967	0.38596491228070173	0.11652962857952935
YGR258C	-1	-/-	-531.8129360675812	-20030.111179053783	114	0.09649122807017543	0.38596491228070173	0.11681315565636519
YLL004W	-1	-/-	-531.8456329107285	-21706.1952521801	114	0.0962800875273523	0.38596491228070173	0.11709668273320102
YDR326C	0	0/-	-531.9228554368019	-32978.54401152581	456	0.0962800875273523	0.38596491228070173	0.11709668273320102
YDL214C	0	0/+	-531.9302371144295	-32887.50678214431	456	0.0962800875273523	0.38596491228070173	0.11709668273320102
YPL208W	-1	-/-	-531.9345486164093	-19833.085930347443	114	0.09606986899563319	0.38596491228070173	0.11738020981003686
YOR279C	-1	-/-	-532.0796394348145	-20145.738413333893	114	0.09586056644880174	0.38596491228070173	0.11766373688687269
YDR117C	0	0/-	-532.1350210011005	-34667.335009634495	456	0.09586056644880174	0.38596491228070173	0.11766373688687269
YKL010C	0	0/-	-532.2914651110768	-32165.269031263888	456	0.09586056644880174	0.38596491228070173	0.11766373688687269
YMR092C	-1	-/-	-532.3002412319183	-20802.43493670225	114	0.09565217391304348	0.38596491228070173	0.11794726396370854
YLL055W	0	0/-	-532.3268492668867	-32357.660136263818	456	0.09565217391304348	0.38596491228070173	0.11794726396370854
YGL207W	-1	-/-	-532.3977708816528	-20215.050145685673	114	0.09544468546637744	0.38596491228070173	0.11823079104054438
YMR054W	-1	-/-	-532.4870249032974	-19869.57664823532	114	0.09523809523809523	0.38596491228070173	0.11851431811738021
YDR528W	0	0/-	-532.4943101555109	-32621.44608722627	456	0.09523809523809523	0.38596491228070173	0.11851431811738021
YPL001W	-1	-/-	-532.5953061580658	-19267.332848072052	114	0.09503239740820735	0.38596491228070173	0.11879784519421605
YBL057C	-1	-/-	-532.5966935157776	-21245.225250720978	114	0.09482758620689655	0.38596491228070173	0.11908137227105188
YKR042W	-1	-/-	-532.6948183774948	-20056.87140363455	114	0.09462365591397849	0.38596491228070173	0.11936489934788773
YLR307W	0	0/-	-532.734948053956	-31384.342018835247	456	0.09462365591397849	0.38596491228070173	0.11936489934788773
YEL032W	-1	-/-	-532.8089327812195	-18249.174115657806	114	0.0944206008583691	0.38596491228070173	0.11964842642472356
YJL125C	-1	-/-	-532.9184989482164	-22948.296799972653	114	0.09421841541755889	0.38596491228070173	0.1199319535015594
YIR027C	0	0/-	-532.9709058403969	-30427.716387741268	456	0.09421841541755889	0.38596491228070173	0.1199319535015594
YER176W	0	0/-	-532.9752335995436	-32539.848112225533	456	0.09421841541755889	0.38596491228070173	0.1199319535015594
YMR089C	-1	-/-	-533.0226269960403	-21074.266051888466	114	0.09401709401709402	0.38596491228070173	0.12021548057839523
YMR019W	0	0/-	-533.0241886824369	-31212.90165639622	456	0.09401709401709402	0.38596491228070173	0.12021548057839523
YBR273C	-1	-/-	-533.0738519132137	-21762.26880481839	114	0.09381663113006397	0.38596491228070173	0.12049900765523107
YLR371W	-1	-/-	-533.1194083690643	-20218.76755064726	114	0.09361702127659574	0.38596491228070173	0.12078253473206692
YJL108C	1	+/-	-533.141716003418	-18866.181110322475	113	0.09554140127388536	0.39473684210526316	0.12078253473206692
YGR152C	-1	-/+	-533.206514954567	-22231.63402712345	114	0.09533898305084745	0.39473684210526316	0.12106606180890275
YAR033W	-1	-/-	-533.2087547779083	-20311.9546200037	114	0.09513742071881606	0.39473684210526316	0.12134958888573859
YNL103W	-1	-/-	-533.2748851180077	-19757.60908985138	114	0.0949367088607595	0.39473684210526316	0.12163311596257442
YDR265W	-1	-/-	-533.3035546541214	-19959.59804213047	114	0.09473684210526316	0.39473684210526316	0.12191664303941026
YLR399C	-1	-/-	-533.3145606517792	-19356.559337198734	114	0.09453781512605042	0.39473684210526316	0.1222001701162461
YNL138W-A	0	0/-	-533.3338977694511	-30989.621086001396	456	0.09453781512605042	0.39473684210526316	0.1222001701162461
YKL049C	-1	-/-	-533.3818071484566	-20128.765259206295	114	0.09433962264150944	0.39473684210526316	0.12248369719308194
YOL004W	-1	-/-	-533.4278154373169	-19692.272281587124	114	0.09414225941422594	0.39473684210526316	0.12276722426991778
YKL022C	-1	-/-	-533.4679170846939	-20042.492936491966	114	0.09394572025052192	0.39473684210526316	0.12305075134675361
YLR254C	-1	-/0	-533.4791390895844	-19259.335738241673	114	0.09375	0.39473684210526316	0.12333427842358945
YOL137W	0	0/-	-533.5209322571754	-33131.16497667134	456	0.09375	0.39473684210526316	0.12333427842358945
YOL148C	-1	-/-	-533.6476640701294	-21034.65013575554	114	0.09355509355509356	0.39473684210526316	0.1236178055004253
YKL040C	-1	-/-	-533.7133629322052	-19774.43282920122	114	0.09336099585062241	0.39473684210526316	0.12390133257726113
YJR125C	-1	-/-	-533.7641937732697	-20677.91527557373	114	0.09316770186335403	0.39473684210526316	0.12418485965409697
YPL047W	-1	-/-	-533.8007249832153	-18834.994123101234	114	0.09297520661157024	0.39473684210526316	0.1244683867309328
YML111W	0	0/-	-533.9013966321945	-32433.212533265352	456	0.09297520661157024	0.39473684210526316	0.1244683867309328
YOR066W	0	0/-	-533.9505563005805	-32288.01892835647	456	0.09297520661157024	0.39473684210526316	0.1244683867309328
YDL080C	-1	-/-	-533.9624626636505	-20502.838184952736	114	0.09278350515463918	0.39473684210526316	0.12475191380776864
YML042W	-1	-/-	-534.0793359279633	-22219.01932835579	114	0.09259259259259259	0.39473684210526316	0.12503544088460447
YPL187W	1	+/+	-534.1090407371521	-18914.822043538094	113	0.0944558521560575	0.40350877192982454	0.12503544088460447
YFR040W	-1	-/-	-534.1922686100006	-20067.14876818657	114	0.0942622950819672	0.40350877192982454	0.12531896796144032
YLR047C	-1	-/-	-534.2773926258087	-18553.043712615967	114	0.09406952965235174	0.40350877192982454	0.12560249503827617
YNL257C	-1	-/-	-534.2942981719971	-18395.02249622345	114	0.09387755102040816	0.40350877192982454	0.125886022115112
YNL132W	0	0/-	-534.3872500993311	-37039.23017483577	456	0.09387755102040816	0.40350877192982454	0.125886022115112
YPL120W	-1	-/-	-534.6197979450226	-19806.76247406006	114	0.09368635437881874	0.40350877192982454	0.12616954919194784
YNL016W	-1	-/-	-534.7279303073883	-20962.241059541702	114	0.09349593495934959	0.40350877192982454	0.12645307626878366
YGR104C	-1	-/-	-534.7803411483765	-20820.60113620758	114	0.09330628803245436	0.40350877192982454	0.1267366033456195
YGR080W	-1	-/-	-534.8072299957275	-20237.064018309116	114	0.0931174089068826	0.40350877192982454	0.12702013042245536
YNL331C	-1	-/0	-534.9324040412903	-20697.72411441803	114	0.09292929292929293	0.40350877192982454	0.12730365749929118
YDR131C	-1	-/-	-535.0110473632812	-17699.525540828705	114	0.09274193548387097	0.40350877192982454	0.12758718457612703
YIL099W	0	0/-	-535.1931722071022	-33698.61661087535	456	0.09274193548387097	0.40350877192982454	0.12758718457612703
YFR003C	-1	-/-	-535.2084264755249	-21702.13127017021	114	0.0925553319919517	0.40350877192982454	0.12787071165296285
YMR032W	-1	-/-	-535.2350430488586	-19638.664358004928	114	0.09236947791164658	0.40350877192982454	0.1281542387297987
YLR139C	-1	-/-	-535.2638263702393	-18490.595689058304	114	0.09218436873747494	0.40350877192982454	0.12843776580663455
YMR014W	-1	-/-	-535.3052754402161	-22189.13852107525	114	0.092	0.40350877192982454	0.12872129288347037
YAL058W	-1	-/-	-535.3251683712006	-19466.968657135963	114	0.09181636726546906	0.40350877192982454	0.12900481996030622
YDR244W	-1	-/-	-535.360545873642	-19360.773177325726	114	0.09163346613545817	0.40350877192982454	0.12928834703714204
YNL078W	-1	-/-	-535.3851480484009	-20212.61434173584	114	0.09145129224652088	0.40350877192982454	0.1295718741139779
YDL238C	0	0/-	-535.4235638082027	-34429.061203897	456	0.09145129224652088	0.40350877192982454	0.1295718741139779
YPL242C	-1	-/-	-535.4641726016998	-18916.52341556549	114	0.09126984126984126	0.40350877192982454	0.12985540119081374
YFL047W	0	0/-	-535.5140862166882	-34826.85407693684	456	0.09126984126984126	0.40350877192982454	0.12985540119081374
YDL103C	0	0/-	-535.7321805208921	-33872.02720031142	456	0.09126984126984126	0.40350877192982454	0.12985540119081374
YER155C	-1	-/-	-535.7611813545227	-20540.115329504013	114	0.09108910891089109	0.40350877192982454	0.13013892826764956
YGL115W	-1	-/-	-535.7965478897095	-19426.68195080757	114	0.09090909090909091	0.40350877192982454	0.1304224553444854
YER060W	0	0/-	-535.9233917593956	-32542.59856890887	456	0.09090909090909091	0.40350877192982454	0.1304224553444854
YDL113C	-1	-/-	-536.1271918416023	-21650.878941237926	114	0.09072978303747535	0.40350877192982454	0.13070598242132123
YGR278W	-1	-/-	-536.2008666396141	-19845.634606599808	114	0.09055118110236221	0.40350877192982454	0.13098950949815708
YPR081C	-1	-/-	-536.20756316185	-20946.803487718105	114	0.09037328094302555	0.40350877192982454	0.13127303657499292
YHR155W	0	0/-	-536.2672957777977	-32722.70275245607	456	0.09037328094302555	0.40350877192982454	0.13127303657499292
YJR097W	-1	-/-	-536.3350367546082	-20749.520466566086	114	0.09019607843137255	0.40350877192982454	0.13155656365182875
YNL045W	-1	-/-	-536.3780527114868	-18402.9378592968	114	0.09001956947162426	0.40350877192982454	0.1318400907286646
YEL005C	0	0/-	-536.4606083035469	-33103.83364352584	456	0.09001956947162426	0.40350877192982454	0.1318400907286646
YGL248W	0	0/-	-536.5796065013856	-34485.59329198301	456	0.09001956947162426	0.40350877192982454	0.1318400907286646
YBR162C	-1	-/0	-536.6140959262848	-19358.34862484783	114	0.08984375	0.40350877192982454	0.13212361780550042
YAL028W	0	0/-	-536.6701473742723	-34017.579260610044	456	0.08984375	0.40350877192982454	0.13212361780550042
YLL046C	0	0/0	-536.7196859270334	-31369.08329451084	456	0.08984375	0.40350877192982454	0.13212361780550042
YCL032W	1	+/+	-536.7245416343212	-20708.47043952346	113	0.09161793372319688	0.41228070175438597	0.13212361780550042
YLR114C	-1	-/-	-536.9117827415466	-20064.577294826508	114	0.0914396887159533	0.41228070175438597	0.13240714488233626
YOR326W	-1	-/-	-536.9325850009918	-20124.377535760403	114	0.0912621359223301	0.41228070175438597	0.1326906719591721
YPL123C	-1	-/-	-536.9377353191376	-21996.68600720167	114	0.09108527131782945	0.41228070175438597	0.13297419903600793
YHR121W	0	0/0	-536.9548376202583	-34226.28544101119	456	0.09108527131782945	0.41228070175438597	0.13297419903600793
YJL167W	-1	-/-	-536.9762485027313	-20469.780666589737	114	0.09090909090909091	0.41228070175438597	0.13325772611284378
YHR204W	-1	-/-	-537.0010669231415	-20322.62328237295	114	0.09073359073359073	0.41228070175438597	0.1335412531896796
YOR221C	-1	-/-	-537.0253611803055	-20270.599242806435	114	0.0905587668593449	0.41228070175438597	0.13382478026651545
YJL084C	0	0/-	-537.039572685957	-33519.38711631298	456	0.0905587668593449	0.41228070175438597	0.13382478026651545
YPL149W	-1	-/-	-537.0460460186005	-19430.25213909149	114	0.09038461538461538	0.41228070175438597	0.1341083073433513
YCR095C	0	0/0	-537.0653151273727	-32295.726349830627	456	0.09038461538461538	0.41228070175438597	0.1341083073433513
YBR020W	-1	-/-	-537.0799946784973	-19133.15158200264	114	0.09021113243761997	0.41228070175438597	0.13439183442018712
YGL141W	0	0/-	-537.1724563539028	-33630.410159084946	456	0.09021113243761997	0.41228070175438597	0.13439183442018712
YLL014W	0	0/-	-537.3271489143372	-31300.12271350622	456	0.09021113243761997	0.41228070175438597	0.13439183442018712
YCL048W	0	0/-	-537.353035569191	-31809.43300108239	456	0.09021113243761997	0.41228070175438597	0.13439183442018712
YPL161C	-1	-/-	-537.4470384120941	-20421.121695399284	114	0.09003831417624521	0.41228070175438597	0.13467536149702297
YKR068C	-1	-/-	-537.4746713638306	-19499.49883365631	114	0.08986615678776291	0.41228070175438597	0.1349588885738588
YPR068C	-1	-/-	-537.4966365098953	-19053.859745383263	114	0.08969465648854962	0.41228070175438597	0.13524241565069464
YLR045C	-1	-/-	-537.5046321153641	-19304.73735654354	114	0.08952380952380952	0.41228070175438597	0.1355259427275305
YHR049W	0	0/0	-537.5666657090187	-32958.40657847375	456	0.08952380952380952	0.41228070175438597	0.1355259427275305
YHR176W	-1	-/-	-537.5733083486557	-19828.15819299221	114	0.08935361216730038	0.41228070175438597	0.1358094698043663
YBL103C	-1	-/-	-537.5807666778564	-20831.458430171013	114	0.08918406072106262	0.41228070175438597	0.13609299688120216
YHR058C	-1	-/-	-537.6518774032593	-19775.136249542236	114	0.08901515151515152	0.41228070175438597	0.13637652395803798
YOL008W	-1	-/-	-537.7474058866501	-19047.304501771927	114	0.0888468809073724	0.41228070175438597	0.13666005103487383
YDR249C	0	0/0	-537.8507978916168	-30657.20379203558	456	0.0888468809073724	0.41228070175438597	0.13666005103487383
YNL074C	-1	-/-	-537.9000677466393	-20038.12016493082	114	0.08867924528301886	0.41228070175438597	0.13694357811170968
YER180C	0	0/-	-537.9032736122608	-32449.824461825192	456	0.08867924528301886	0.41228070175438597	0.13694357811170968
YHR043C	-1	-/0	-537.9598755836487	-20238.475294351578	114	0.08851224105461393	0.41228070175438597	0.1372271051885455
YKR008W	-1	-/-	-537.9785709381104	-20549.16121506691	114	0.08834586466165413	0.41228070175438597	0.13751063226538135
YER108C	-1	-/-	-537.9790456295013	-17748.999708414078	114	0.08818011257035648	0.41228070175438597	0.13779415934221717
YKL121W	0	0/0	-538.0284591168165	-34814.37755142152	456	0.08818011257035648	0.41228070175438597	0.13779415934221717
YKL130C	-1	-/-	-538.0719041824341	-20114.340425014496	114	0.08801498127340825	0.41228070175438597	0.13807768641905302
YDR409W	-1	-/-	-538.0836100578308	-18592.80867123604	114	0.08785046728971962	0.41228070175438597	0.13836121349588887
YML099C	-1	-/-	-538.1197390556335	-19539.921209335327	114	0.08768656716417911	0.41228070175438597	0.1386447405727247
YLR246W	-1	-/-	-538.1274660825729	-20179.099962830544	114	0.08752327746741155	0.41228070175438597	0.13892826764956054
YKL089W	-1	-/-	-538.1798152923584	-20160.91570198536	114	0.08736059479553904	0.41228070175438597	0.13921179472639636
YGL211W	-1	-/-	-538.2191689014435	-20819.919719219208	114	0.08719851576994433	0.41228070175438597	0.1394953218032322
YEL003W	-1	-/-	-538.2196334600449	-20761.983588457108	114	0.08703703703703704	0.41228070175438597	0.13977884888006806
YML046W	-1	-/-	-538.222065448761	-22357.034729719162	114	0.08687615526802218	0.41228070175438597	0.14006237595690388
YNR047W	-1	-/+	-538.272873044014	-20975.272646665573	114	0.08671586715867159	0.41228070175438597	0.14034590303373973
YOR172W	-1	-/-	-538.2813925743103	-19679.734699964523	114	0.0865561694290976	0.41228070175438597	0.14062943011057555
YKR069W	0	0/0	-538.3286438845098	-30625.714679595083	456	0.0865561694290976	0.41228070175438597	0.14062943011057555
YLR303W	-1	-/0	-538.3516308665276	-16935.125672623515	114	0.08639705882352941	0.41228070175438597	0.1409129571874114
YOL053C-A	0	0/-	-538.3622561097145	-30712.84858699888	456	0.08639705882352941	0.41228070175438597	0.1409129571874114
YPR107C	-1	-/-	-538.4024121761322	-19697.197236180305	114	0.08623853211009175	0.41228070175438597	0.14119648426424725
YNL026W	-1	-/-	-538.4738608002663	-20013.710962712765	114	0.08608058608058608	0.41228070175438597	0.14148001134108307
YDR067C	0	0/-	-538.4809239506721	-31941.1434218511	456	0.08608058608058608	0.41228070175438597	0.14148001134108307
YGL067W	-1	-/-	-538.5536192655563	-20815.256175160408	114	0.08592321755027423	0.41228070175438597	0.14176353841791892
YFL011W	-1	-/-	-538.5598615407944	-18505.466448247433	114	0.08576642335766424	0.41228070175438597	0.14204706549475474
YER115C	0	0/-	-538.5649685710669	-32617.48900804296	456	0.08576642335766424	0.41228070175438597	0.14204706549475474
YMR299C	-1	-/0	-538.6555213928223	-19924.353039741516	114	0.08561020036429873	0.41228070175438597	0.1423305925715906
YGL158W	-1	-/-	-538.7004607319832	-18463.552093446255	114	0.08545454545454545	0.41228070175438597	0.14261411964842644
YGL021W	-1	-/-	-538.7340621948242	-19260.1761841774	114	0.0852994555353902	0.41228070175438597	0.14289764672526226
YIL003W	0	0/-	-538.7559097409248	-32062.500158321112	456	0.0852994555353902	0.41228070175438597	0.14289764672526226
YHR090C	-1	-/-	-538.8396143913269	-19479.443032741547	114	0.08514492753623189	0.41228070175438597	0.1431811738020981
YDR200C	1	+/+	-538.9152252674103	-20384.8358168602	113	0.0867992766726944	0.42105263157894735	0.1431811738020981
YKL126W	-1	-/+	-539.0705258846283	-20787.682440400124	114	0.08664259927797834	0.42105263157894735	0.14346470087893393
YPL189C-A	0	0/-	-539.0738472938538	-31351.846381664276	456	0.08664259927797834	0.42105263157894735	0.14346470087893393
YOR324C	0	0/-	-539.2088030725718	-32691.99516697228	456	0.08664259927797834	0.42105263157894735	0.14346470087893393
YLR094C	0	0/-	-539.2361906170845	-31555.107732340693	456	0.08664259927797834	0.42105263157894735	0.14346470087893393
YDR180W	-1	-/-	-539.311541557312	-19110.987053334713	114	0.08648648648648649	0.42105263157894735	0.14374822795576978
YOR113W	-1	-/-	-539.3408817052841	-20987.81480884552	114	0.08633093525179857	0.42105263157894735	0.14403175503260562
YFR037C	-1	-/-	-539.3889525234699	-21459.028113871813	114	0.08617594254937164	0.42105263157894735	0.14431528210944145
YER074W-A	-1	-/-	-539.4303073883057	-18572.60423731804	114	0.08602150537634409	0.42105263157894735	0.1445988091862773
YER038C	-1	-/-	-539.5476348400116	-19593.176693677902	114	0.08586762075134168	0.42105263157894735	0.14488233626311312
YDR507C	-1	-/-	-539.5909605026245	-19440.538222044706	114	0.08571428571428572	0.42105263157894735	0.14516586333994896
YER040W	-1	-/-	-539.5919616222382	-18730.291187942028	114	0.0855614973262032	0.42105263157894735	0.1454493904167848
YBL106C	-1	-/-	-539.6298637390137	-19772.417991638184	114	0.08540925266903915	0.42105263157894735	0.14573291749362063
YJR108W	-1	-/-	-539.8596575260162	-19248.6686398983	114	0.0852575488454707	0.42105263157894735	0.14601644457045648
YHR153C	0	0/-	-539.885613411665	-31843.1434507519	456	0.0852575488454707	0.42105263157894735	0.14601644457045648
YKL204W	-1	-/-	-539.9677363038063	-20274.420603752136	114	0.0851063829787234	0.42105263157894735	0.1462999716472923
YJL149W	0	0/-	-539.9818505048752	-30604.861043602228	456	0.0851063829787234	0.42105263157894735	0.1462999716472923
YPL130W	-1	-/-	-539.9828510284424	-18701.01989889145	114	0.08495575221238938	0.42105263157894735	0.14658349872412815
YGL164C	0	0/0	-540.0045486688614	-33924.75827169418	456	0.08495575221238938	0.42105263157894735	0.14658349872412815
YGL145W	-1	-/-	-540.0255358219147	-21382.38444161415	114	0.08480565371024736	0.42105263157894735	0.146867025800964
YAL043C	-1	-/-	-540.0331089496613	-20149.568288326263	114	0.08465608465608465	0.42105263157894735	0.14715055287779982
YPL147W	-1	-/-	-540.0347993373871	-21485.50350344181	114	0.08450704225352113	0.42105263157894735	0.14743407995463567
YOL132W	0	0/-	-540.1342880725861	-32135.406908750534	456	0.08450704225352113	0.42105263157894735	0.14743407995463567
YGL243W	-1	-/-	-540.1737185716629	-19910.809231340885	114	0.0843585237258348	0.42105263157894735	0.1477176070314715
YJL020C	-1	-/-	-540.1907441616058	-20651.739696741104	114	0.08421052631578947	0.42105263157894735	0.14800113410830734
YPL148C	0	0/-	-540.2446745634079	-31080.220209017396	456	0.08421052631578947	0.42105263157894735	0.14800113410830734
YBR155W	-1	-/-	-540.3079921603203	-22427.895885646343	114	0.0840630472854641	0.42105263157894735	0.1482846611851432
YDR368W	0	0/-	-540.3423354923725	-33147.39906063676	456	0.0840630472854641	0.42105263157894735	0.1482846611851432
YMR261C	0	0/-	-540.3829966932535	-33943.72162215412	456	0.0840630472854641	0.42105263157894735	0.1482846611851432
YBL051C	-1	-/-	-540.5041006803513	-18387.94918370247	114	0.08391608391608392	0.42105263157894735	0.148568188261979
YDR205W	-1	-/-	-540.6019769906998	-19446.835429683328	114	0.08376963350785341	0.42105263157894735	0.14885171533881486
YLR037C	0	0/-	-540.6135529503226	-33540.77733751759	456	0.08376963350785341	0.42105263157894735	0.14885171533881486
YOR054C	-1	-/-	-540.6503905057907	-21829.40652090311	114	0.08362369337979095	0.42105263157894735	0.14913524241565068
YPL259C	-1	-/-	-540.7533844709396	-20165.620047688484	114	0.08347826086956522	0.42105263157894735	0.14941876949248653
YMR274C	0	0/+	-540.7753341309726	-32530.1308763735	456	0.08347826086956522	0.42105263157894735	0.14941876949248653
YKR009C	-1	-/-	-540.8264229297638	-21269.528474330902	114	0.08333333333333333	0.42105263157894735	0.14970229656932238
YML062C	-1	-/-	-540.8329788446426	-21063.753857672215	114	0.0831889081455806	0.42105263157894735	0.1499858236461582
YNL275W	-1	-/-	-540.8659119606018	-18314.795827925205	114	0.08304498269896193	0.42105263157894735	0.15026935072299405
YFR043C	0	0/0	-540.9478057920933	-31769.078011378646	456	0.08304498269896193	0.42105263157894735	0.15026935072299405
YJL146W	-1	-/-	-541.0763907432556	-20042.728102773428	114	0.08290155440414508	0.42105263157894735	0.15055287779982987
YPL141C	0	0/-	-541.1937211751938	-30364.332387804985	456	0.08290155440414508	0.42105263157894735	0.15055287779982987
YML085C	1	+/-	-541.2437233328819	-21061.048634409904	113	0.08448275862068966	0.4298245614035088	0.15055287779982987
YLR389C	0	0/+	-541.2559497058392	-32761.642037272453	456	0.08448275862068966	0.4298245614035088	0.15055287779982987
YLR215C	-1	-/-	-541.2966055870056	-19924.549251317978	114	0.08433734939759036	0.4298245614035088	0.15083640487666572
YDL243C	-1	-/0	-541.357923746109	-20450.789546370506	114	0.08419243986254296	0.4298245614035088	0.15111993195350157
YJL006C	-1	-/-	-541.380656838417	-20752.571080565453	114	0.08404802744425385	0.4298245614035088	0.1514034590303374
YDR280W	-1	-/-	-541.3813598155975	-22477.75268959999	114	0.0839041095890411	0.4298245614035088	0.15168698610717324
YFL011W-A	-1	-/-	-541.4271214008331	-18196.61505627632	114	0.08376068376068375	0.4298245614035088	0.15197051318400906
YDL167C	0	0/0	-541.4639675244689	-35332.48487427831	456	0.08376068376068375	0.4298245614035088	0.15197051318400906
YJR052W	-1	-/-	-541.5061682164669	-19237.582486480474	114	0.08361774744027303	0.4298245614035088	0.1522540402608449
YIL112W	-1	-/-	-541.5260908603668	-20904.36329525709	114	0.08347529812606473	0.4298245614035088	0.15253756733768076
YCL004W	-1	-/-	-541.6023876667023	-19423.419176906347	114	0.08333333333333333	0.4298245614035088	0.15282109441451658
YKL101W	-1	-/-	-541.743346452713	-19460.32823050022	114	0.0831918505942275	0.4298245614035088	0.15310462149135243
YCR009C	-1	-/+	-541.8231270313263	-20276.13138484955	114	0.08305084745762711	0.4298245614035088	0.15338814856818825
YMR021C	-1	-/-	-541.8330175876617	-20423.168263196945	114	0.0829103214890017	0.4298245614035088	0.1536716756450241
YNL011C	0	0/0	-541.8476976156235	-30513.41620385647	456	0.0829103214890017	0.4298245614035088	0.1536716756450241
YEL056W	-1	-/-	-541.8643103837967	-18655.476791739464	114	0.08277027027027027	0.4298245614035088	0.15395520272185995
YMR258C	0	0/-	-541.8982824087143	-30785.33058208227	456	0.08277027027027027	0.4298245614035088	0.15395520272185995
YIL073C	-1	-/-	-541.9614689350128	-19487.000120341778	114	0.08263069139966273	0.4298245614035088	0.15423872979869577
YNL167C	-1	-/-	-542.0999879837036	-20476.260500967503	114	0.08249158249158249	0.4298245614035088	0.15452225687553162
YOR242C	0	0/-	-542.1023225001991	-32895.57016181573	456	0.08249158249158249	0.4298245614035088	0.15452225687553162
YKL168C	0	0/-	-542.146456360817	-34387.40098452568	456	0.08249158249158249	0.4298245614035088	0.15452225687553162
YLR054C	0	0/-	-542.1841406524181	-33294.51158225536	456	0.08249158249158249	0.4298245614035088	0.15452225687553162
YBR270C	0	0/-	-542.2842547744513	-33632.319271340966	456	0.08249158249158249	0.4298245614035088	0.15452225687553162
YNL063W	0	0/-	-542.3001497387886	-31690.960932329297	456	0.08249158249158249	0.4298245614035088	0.15452225687553162
YAL027W	0	0/-	-542.3267479836941	-33362.81159642339	456	0.08249158249158249	0.4298245614035088	0.15452225687553162
YDR533C	0	0/-	-542.3622934557498	-35091.97150753811	456	0.08249158249158249	0.4298245614035088	0.15452225687553162
YHR029C	0	0/-	-542.399722866714	-31832.031957585365	456	0.08249158249158249	0.4298245614035088	0.15452225687553162
YIL048W	-1	-/-	-542.402233839035	-19710.37944841385	114	0.08235294117647059	0.4298245614035088	0.15480578395236744
YOR171C	-1	-/-	-542.4980345964432	-20429.51550221443	114	0.08221476510067115	0.4298245614035088	0.1550893110292033
YNL271C	1	+/-	-542.5419377088547	-20634.024080872536	113	0.08375209380234507	0.43859649122807015	0.1550893110292033
YGL110C	0	0/-	-542.6219698786736	-33968.96190017462	456	0.08375209380234507	0.43859649122807015	0.1550893110292033
YMR153W	-1	-/-	-542.6479484438896	-21286.141801297665	114	0.08361204013377926	0.43859649122807015	0.15537283810603914
YGL133W	-1	-/-	-542.6699867248535	-19312.42892217636	114	0.08347245409015025	0.43859649122807015	0.15565636518287496
YPL052W-A	0	0/-	-542.694861292839	-30499.084396362305	456	0.08347245409015025	0.43859649122807015	0.15565636518287496
YBL054W	0	0/-	-542.8775524795055	-32955.93476395309	456	0.08347245409015025	0.43859649122807015	0.15565636518287496
YGR123C	-1	-/-	-542.9233157634735	-23737.434763669968	114	0.08333333333333333	0.43859649122807015	0.1559398922597108
YGL224C	0	0/-	-542.9679431915283	-32185.15898185596	456	0.08333333333333333	0.43859649122807015	0.1559398922597108
YNL314W	-1	-/-	-543.0273050069809	-19610.130473554134	114	0.08319467554076539	0.43859649122807015	0.15622341933654665
YFL055W	-1	-/-	-543.0709238052368	-19230.275805294514	114	0.08305647840531562	0.43859649122807015	0.15650694641338248
YOR290C	-1	-/-	-543.105995297432	-19474.066027641296	114	0.08291873963515754	0.43859649122807015	0.15679047349021832
YGL181W	-1	-/-	-543.1822290420532	-20771.700704932213	114	0.08278145695364239	0.43859649122807015	0.15707400056705415
YJR132W	-1	-/0	-543.1960986852646	-20507.847588777542	114	0.08264462809917356	0.43859649122807015	0.15735752764389
YPL070W	0	0/-	-543.304974809289	-32659.142996177077	456	0.08264462809917356	0.43859649122807015	0.15735752764389
YEL070W	0	0/0	-543.3899732958525	-32023.238637430593	456	0.08264462809917356	0.43859649122807015	0.15735752764389
YER111C	-1	-/-	-543.4140133857727	-20392.464246869087	114	0.08250825082508251	0.43859649122807015	0.15764105472072584
YIL143C	-1	-/-	-543.4352917671204	-19721.119788825512	114	0.08237232289950576	0.43859649122807015	0.15792458179756166
YNL164C	-1	-/-	-543.4633407592773	-20395.228835999966	114	0.08223684210526316	0.43859649122807015	0.1582081088743975
YPR115W	0	0/-	-543.4886391162872	-30885.65903773904	456	0.08223684210526316	0.43859649122807015	0.1582081088743975
YML060W	-1	-/-	-543.6033889353275	-21275.286308437586	114	0.08210180623973727	0.43859649122807015	0.15849163595123333
YDR103W	1	+/+	-543.6178768873215	-20604.14287236333	113	0.08360655737704918	0.4473684210526316	0.15849163595123333
YLR376C	-1	-/-	-543.6671071052551	-20445.041582107544	114	0.08346972176759411	0.4473684210526316	0.15877516302806918
YOR112W	-1	-/-	-543.7679134607315	-21358.236513733864	114	0.08333333333333333	0.4473684210526316	0.15905869010490503
YJR075W	0	0/-	-543.8094519227743	-35404.702882993966	456	0.08333333333333333	0.4473684210526316	0.15905869010490503
YKR099C-A	0	0/-	-543.8235825300217	-30778.999464303255	456	0.08333333333333333	0.4473684210526316	0.15905869010490503
YMR137C	-1	-/-	-543.8919039964676	-20596.976726412773	114	0.08319738988580751	0.4473684210526316	0.15934221718174085
YKR022C	-1	-/-	-543.9046984910965	-19827.413481354713	114	0.08306188925081433	0.4473684210526316	0.1596257442585767
YOL034W	-1	-/-	-544.0430819988251	-18384.908455848694	114	0.08292682926829269	0.4473684210526316	0.15990927133541252
YGL263W	0	0/-	-544.0592397451401	-31260.400151476264	456	0.08292682926829269	0.4473684210526316	0.15990927133541252
YBR244W	-1	-/-	-544.1615155935287	-17284.812855865806	114	0.08279220779220779	0.4473684210526316	0.16019279841224837
YOR381W	-1	-/-	-544.2462821006775	-19147.208043277264	114	0.08265802269043761	0.4473684210526316	0.16047632548908422
YMR180C	0	0/-	-544.2493787109852	-33478.072709962726	456	0.08265802269043761	0.4473684210526316	0.16047632548908422
YBR180W	0	0/-	-544.2997041642666	-32301.871127277613	456	0.08265802269043761	0.4473684210526316	0.16047632548908422
YLR040C	0	0/+	-544.3627834618092	-31411.19095593691	456	0.08265802269043761	0.4473684210526316	0.16047632548908422
YML081W	0	0/-	-544.3667679429054	-29882.659396499395	456	0.08265802269043761	0.4473684210526316	0.16047632548908422
YBR059C	-1	-/-	-544.5008677244186	-21257.5256421566	114	0.0825242718446602	0.4473684210526316	0.16075985256592004
YJR082C	-1	-/-	-544.5607310533524	-19146.425736665726	114	0.08239095315024232	0.4473684210526316	0.1610433796427559
YDR503C	-1	-/-	-544.5634899139404	-19845.341657578945	114	0.08225806451612903	0.4473684210526316	0.1613269067195917
YHR019C	-1	-/-	-544.5969509482384	-22209.485032379627	114	0.0821256038647343	0.4473684210526316	0.16161043379642756
YGL026C	0	0/0	-544.6039013266563	-31914.38788599521	456	0.0821256038647343	0.4473684210526316	0.16161043379642756
YFL001W	0	0/-	-544.6092008501291	-35863.66058062017	456	0.0821256038647343	0.4473684210526316	0.16161043379642756
YOR005C	-1	-/-	-544.7807896137238	-20742.617544293404	114	0.0819935691318328	0.4473684210526316	0.1618939608732634
YEL004W	-1	-/-	-544.8485847711563	-17915.301993131638	114	0.08186195826645265	0.4473684210526316	0.16217748795009923
YKR027W	-1	-/-	-544.8692488670349	-19989.633858680725	114	0.08173076923076923	0.4473684210526316	0.16246101502693508
YPR176C	-1	-/-	-544.8728590011597	-20265.55337870121	114	0.0816	0.4473684210526316	0.1627445421037709
YMR128W	-1	-/-	-544.8809940814972	-21757.15269756317	114	0.08146964856230032	0.4473684210526316	0.16302806918060675
YIL095W	-1	-/-	-544.8832741975784	-19061.81900382042	114	0.08133971291866028	0.4473684210526316	0.1633115962574426
YMR154C	0	0/-	-544.8902645036578	-33023.69967303425	456	0.08133971291866028	0.4473684210526316	0.1633115962574426
YGR144W	-1	-/-	-544.936449110508	-20176.22903639078	114	0.08121019108280254	0.4473684210526316	0.16359512333427842
YDR393W	-1	-/-	-544.9430613517761	-19392.45354640484	114	0.08108108108108109	0.4473684210526316	0.16387865041111427
YLR039C	-1	-/-	-544.9877276420593	-20212.070409178734	114	0.08095238095238096	0.4473684210526316	0.1641621774879501
YER145C	-1	-/-	-545.0115249156952	-19574.41820845008	114	0.08082408874801902	0.4473684210526316	0.16444570456478594
YGR075C	-1	-/-	-545.0507373809814	-18748.685660123825	114	0.08069620253164557	0.4473684210526316	0.1647292316416218
YLR205C	-1	-/-	-545.0691180825233	-20337.376688420773	114	0.08056872037914692	0.4473684210526316	0.1650127587184576
YOL030W	0	0/-	-545.1829744875431	-33308.19723047316	456	0.08056872037914692	0.4473684210526316	0.1650127587184576
YMR109W	-1	-/-	-545.2718105316162	-20104.31949853897	114	0.0804416403785489	0.4473684210526316	0.16529628579529346
YDR163W	-1	-/-	-545.2970147132874	-20208.791787207127	114	0.08031496062992126	0.4473684210526316	0.16557981287212928
YKL179C	-1	-/-	-545.5069050788879	-20764.481154441833	114	0.08018867924528301	0.4473684210526316	0.16586333994896513
YCL005W-A	-1	-/-	-545.5227813720703	-18402.89498233795	114	0.08006279434850863	0.4473684210526316	0.16614686702580098
YMR218C	-1	-/-	-545.7060104608536	-20269.18295419216	114	0.07993730407523511	0.4473684210526316	0.1664303941026368
YNL294C	-1	-/-	-545.751436829567	-20504.679626226425	114	0.07981220657276995	0.4473684210526316	0.16671392117947265
YNR075W	-1	-/-	-545.8110063076019	-18448.007487535477	114	0.0796875	0.4473684210526316	0.16699744825630847
YGL255W	-1	-/-	-545.865574836731	-19838.022372305393	114	0.07956318252730109	0.4473684210526316	0.16728097533314432
YHR014W	-1	-/-	-545.9525381326675	-19655.755032777786	114	0.0794392523364486	0.4473684210526316	0.16756450240998016
YHR048W	-1	-/-	-545.9603381156921	-19611.09451621771	114	0.07931570762052877	0.4473684210526316	0.16784802948681599
YER185W	0	0/-	-545.9884881973267	-31757.43563809246	456	0.07931570762052877	0.4473684210526316	0.16784802948681599
YOR080W	-1	-/-	-545.9930834770203	-20198.424092769623	114	0.07919254658385093	0.4473684210526316	0.16813155656365183
YNL187W	0	0/-	-546.0366285666823	-31440.34157037735	456	0.07919254658385093	0.4473684210526316	0.16813155656365183
YBR055C	-1	-/-	-546.041351556778	-21484.306125879288	114	0.07906976744186046	0.4473684210526316	0.16841508364048766
YAR071W	0	0/0	-546.0423476994038	-32220.58780623786	456	0.07906976744186046	0.4473684210526316	0.16841508364048766
YBR198C	-1	-/-	-546.0706189274788	-20802.016694366932	114	0.07894736842105263	0.4473684210526316	0.1686986107173235
YLR260W	-1	-/-	-546.109805226326	-19929.516341805458	114	0.07882534775888717	0.4473684210526316	0.16898213779415935
YPL254W	-1	-/-	-546.1214799880981	-22117.617577314377	114	0.0787037037037037	0.4473684210526316	0.16926566487099517
YAL031C	-1	-/-	-546.1804785728455	-20993.516378760338	114	0.07858243451463791	0.4473684210526316	0.16954919194783102
YKL090W	0	0/-	-546.2412979900837	-31331.575212806463	456	0.07858243451463791	0.4473684210526316	0.16954919194783102
YMR201C	-1	-/-	-546.2589093148708	-20377.839230448008	114	0.07846153846153846	0.4473684210526316	0.16983271902466684
YGL048C	-1	-/-	-546.2859456539154	-20324.80518770218	114	0.07834101382488479	0.4473684210526316	0.1701162461015027
YDR307W	0	0/-	-546.306323826313	-31093.226694524288	456	0.07834101382488479	0.4473684210526316	0.1701162461015027
YBL063W	-1	-/-	-546.4437279701233	-20062.699283361435	114	0.07822085889570553	0.4473684210526316	0.17039977317833854
YGL057C	0	0/0	-546.4455835223198	-30543.42943161726	456	0.07822085889570553	0.4473684210526316	0.17039977317833854
YGR046W	-1	-/-	-546.5176035165787	-20874.248733639717	114	0.0781010719754977	0.4473684210526316	0.17068330025517436
YLR250W	0	0/0	-546.5421887040138	-33446.1852825582	456	0.0781010719754977	0.4473684210526316	0.17068330025517436
YHL028W	-1	-/-	-546.5517032146454	-20090.126727342606	114	0.0779816513761468	0.4473684210526316	0.1709668273320102
YHL009C	-1	-/-	-546.5532251596451	-19704.950532794	114	0.07786259541984733	0.4473684210526316	0.17125035440884603
YBR138C	0	0/0	-546.5947620272636	-32941.40401043184	456	0.07786259541984733	0.4473684210526316	0.17125035440884603
YLR067C	-1	-/-	-546.6473336219788	-19523.304284453392	114	0.07774390243902439	0.4473684210526316	0.17153388148568188
YMR042W	-1	-/-	-546.6473907232285	-17952.313151583076	114	0.0776255707762557	0.4473684210526316	0.17181740856251773
YBR160W	-1	-/-	-546.6482195854187	-18930.642746686935	114	0.07750759878419453	0.4473684210526316	0.17210093563935355
YNL258C	-1	-/-	-546.6555469036102	-21381.827656388283	114	0.07738998482549317	0.4473684210526316	0.1723844627161894
YJL051W	0	0/-	-546.6869099736214	-31454.036748411134	456	0.07738998482549317	0.4473684210526316	0.1723844627161894
YIL104C	0	0/0	-546.955576479435	-34953.73887273669	456	0.07738998482549317	0.4473684210526316	0.1723844627161894
YCL063W	-1	-/-	-546.9667296409607	-20388.584139108658	114	0.07727272727272727	0.4473684210526316	0.17266798979302522
YNL224C	0	0/-	-547.1062349081039	-33901.003890261054	456	0.07727272727272727	0.4473684210526316	0.17266798979302522
YMR221C	0	0/-	-547.1233222484589	-30651.267151147127	456	0.07727272727272727	0.4473684210526316	0.17266798979302522
YDL037C	0	0/0	-547.2873429358006	-31461.36231263727	456	0.07727272727272727	0.4473684210526316	0.17266798979302522
YER035W	-1	-/-	-547.3458905220032	-21670.204660832882	114	0.07715582450832073	0.4473684210526316	0.17295151686986107
YGR002C	-1	-/-	-547.4021711349487	-21143.8240224123	114	0.0770392749244713	0.4473684210526316	0.17323504394669692
YLR081W	-1	-/-	-547.4214766025543	-19016.428574442863	114	0.07692307692307693	0.4473684210526316	0.17351857102353274
YPL116W	-1	-/-	-547.4360353946686	-18986.3941321373	114	0.07680722891566265	0.4473684210526316	0.1738020981003686
YJL047C	-1	-/-	-547.4592640399933	-20622.197383403778	114	0.07669172932330827	0.4473684210526316	0.1740856251772044
YML004C	-1	-/-	-547.4838681221008	-21517.013026237488	114	0.07657657657657657	0.4473684210526316	0.17436915225404026
YNL141W	0	0/-	-547.5158896222711	-36715.221143729985	456	0.07657657657657657	0.4473684210526316	0.17436915225404026
YKR104W	0	0/-	-547.5178204774857	-30920.001094520092	456	0.07657657657657657	0.4473684210526316	0.17436915225404026
YOR371C	-1	-/-	-547.5298082828522	-19711.378294110298	114	0.07646176911544228	0.4473684210526316	0.1746526793308761
YNL059C	-1	-/-	-547.5304560661316	-21259.249456763268	114	0.07634730538922156	0.4473684210526316	0.17493620640771193
YHL030W	0	0/-	-547.6007284224033	-33012.92649143189	456	0.07634730538922156	0.4473684210526316	0.17493620640771193
YML016C	-1	-/-	-547.6158753633499	-19207.585172772408	114	0.07623318385650224	0.4473684210526316	0.17521973348454778
YMR170C	0	0/-	-547.6615868657827	-35179.61614061892	456	0.07623318385650224	0.4473684210526316	0.17521973348454778
YLR213C	0	0/-	-547.6995186209679	-32142.545910425484	456	0.07623318385650224	0.4473684210526316	0.17521973348454778
YPL196W	-1	-/-	-547.7062638998032	-21631.843879818916	114	0.07611940298507462	0.4473684210526316	0.1755032605613836
YDR473C	-1	-/-	-547.7624976634979	-20415.657375216484	114	0.07600596125186289	0.4473684210526316	0.17578678763821945
YPL193W	-1	-/-	-547.7628090381622	-20285.03154873848	114	0.07589285714285714	0.4473684210526316	0.1760703147150553
YOL070C	0	0/-	-547.8278469145298	-34707.6670986861	456	0.07589285714285714	0.4473684210526316	0.1760703147150553
YDR522C	0	0/-	-547.8325038552284	-32015.529748231173	456	0.07589285714285714	0.4473684210526316	0.1760703147150553
YFR031C	-1	-/-	-547.8965935707092	-20698.552941322327	114	0.07578008915304606	0.4473684210526316	0.17635384179189112
YLL015W	-1	-/-	-547.931369125843	-20549.00245374441	114	0.07566765578635015	0.4473684210526316	0.17663736886872697
YOR357C	0	0/-	-547.9440231025219	-32229.84755976498	456	0.07566765578635015	0.4473684210526316	0.17663736886872697
YGL183C	-1	-/-	-547.9600625038147	-18034.996864557266	114	0.07555555555555556	0.4473684210526316	0.1769208959455628
YJR140C	-1	-/-	-547.9755668640137	-19003.83308839798	114	0.07544378698224852	0.4473684210526316	0.17720442302239864
YEL017W	0	0/0	-547.9815376996994	-30722.1101321429	456	0.07544378698224852	0.4473684210526316	0.17720442302239864
YKR021W	0	0/-	-548.0023311674595	-32563.834787666798	456	0.07544378698224852	0.4473684210526316	0.17720442302239864
YOR256C	-1	-/-	-548.0435752868652	-20471.06819730997	114	0.07533234859675036	0.4473684210526316	0.1774879500992345
YJL018W	1	+/+	-548.1156861782074	-19470.494168043137	113	0.07669616519174041	0.45614035087719296	0.1774879500992345
YMR070W	-1	-/-	-548.1265608072281	-20003.867104887962	114	0.07658321060382917	0.45614035087719296	0.1777714771760703
YDR013W	-1	-/-	-548.1760685443878	-20342.934896349907	114	0.07647058823529412	0.45614035087719296	0.17805500425290616
YKR002W	-1	-/-	-548.1953825950623	-20457.834769248962	114	0.0763582966226138	0.45614035087719296	0.17833853132974198
YGL157W	0	0/0	-548.3299423456192	-29809.222620278597	456	0.0763582966226138	0.45614035087719296	0.17833853132974198
YGL212W	-1	-/-	-548.3833785057068	-20651.409099817276	114	0.07624633431085044	0.45614035087719296	0.17862205840657783
YJL183W	-1	-/-	-548.514555811882	-20924.218307077885	114	0.07613469985358712	0.45614035087719296	0.17890558548341368
YLR190W	-1	-/-	-548.525431394577	-19475.843593120575	114	0.07602339181286549	0.45614035087719296	0.1791891125602495
YJR088C	0	0/-	-548.5776131749153	-30557.05303838849	456	0.07602339181286549	0.45614035087719296	0.1791891125602495
YNR032W	-1	-/-	-548.5939202308655	-21067.56228066981	114	0.07591240875912408	0.45614035087719296	0.17947263963708535
YDR386W	-1	-/-	-548.663423538208	-19870.480250239372	114	0.07580174927113703	0.45614035087719296	0.17975616671392117
YBR264C	0	0/0	-548.7472876831889	-34468.201932258904	456	0.07580174927113703	0.45614035087719296	0.17975616671392117
YLR001C	0	0/0	-548.7593176364899	-30074.433376073837	456	0.07580174927113703	0.45614035087719296	0.17975616671392117
YER105C	-1	-/-	-548.860481262207	-20704.0495108366	114	0.07569141193595343	0.45614035087719296	0.18003969379075702
YGR125W	0	0/-	-548.8807258605957	-30731.716654360294	456	0.07569141193595343	0.45614035087719296	0.18003969379075702
YBR007C	0	0/0	-548.977252587676	-32570.96322243847	456	0.07569141193595343	0.45614035087719296	0.18003969379075702
YKL140W	-1	-/-	-549.0118508338928	-21474.618211388588	114	0.0755813953488372	0.45614035087719296	0.18032322086759286
YBR295W	-1	-/-	-549.0551159381866	-19503.369002342224	114	0.07547169811320754	0.45614035087719296	0.18060674794442869
YLL026W	-1	-/-	-549.0707994699478	-21765.523187041283	114	0.07536231884057971	0.45614035087719296	0.18089027502126453
YDR539W	0	0/-	-549.1302021741867	-31019.982863873243	456	0.07536231884057971	0.45614035087719296	0.18089027502126453
YOL145C	-1	-/-	-549.1669914722443	-19898.783990621567	114	0.07525325615050651	0.45614035087719296	0.18117380209810036
YLR364W	0	0/-	-549.2169768810272	-30582.74981879443	456	0.07525325615050651	0.45614035087719296	0.18117380209810036
YLR133W	-1	-/-	-549.2513773441315	-22082.602069616318	114	0.07514450867052024	0.45614035087719296	0.1814573291749362
YKR003W	-1	-/-	-549.496046423912	-19783.837759554386	114	0.07503607503607504	0.45614035087719296	0.18174085625177205
YIL011W	0	0/-	-549.5000020861626	-31807.523566430435	456	0.07503607503607504	0.45614035087719296	0.18174085625177205
YJR127C	-1	-/-	-549.5128674507141	-19434.202617168427	114	0.07492795389048991	0.45614035087719296	0.18202438332860787
YLR316C	-1	-/-	-549.5335131883621	-20678.546203792095	114	0.07482014388489208	0.45614035087719296	0.18230791040544372
YML115C	-1	-/-	-549.5957624912262	-21156.60987317562	114	0.07471264367816093	0.45614035087719296	0.18259143748227954
YHL043W	0	0/-	-549.6132662892342	-32423.12605524063	456	0.07471264367816093	0.45614035087719296	0.18259143748227954
YKL135C	-1	-/-	-549.6791396141052	-20362.576091647148	114	0.0746054519368723	0.45614035087719296	0.1828749645591154
YFL048C	-1	-/-	-549.8080945014954	-20835.547542095184	114	0.07449856733524356	0.45614035087719296	0.18315849163595124
YGR113W	-1	-/-	-549.8483315706253	-20759.006926178932	114	0.07439198855507868	0.45614035087719296	0.18344201871278706
YGR229C	-1	-/-	-549.9402691721916	-21923.369596660137	114	0.07428571428571429	0.45614035087719296	0.1837255457896229
YNL191W	0	0/0	-550.037126660347	-31584.136970128864	456	0.07428571428571429	0.45614035087719296	0.1837255457896229
YLR422W	0	0/-	-550.066232085228	-30828.157321840525	456	0.07428571428571429	0.45614035087719296	0.1837255457896229
YAL024C	-1	-/-	-550.074652671814	-18573.00762140751	114	0.07417974322396577	0.45614035087719296	0.18400907286645873
YGR078C	-1	-/-	-550.175411105156	-22077.542145729065	114	0.07407407407407407	0.45614035087719296	0.18429259994329458
YLR096W	-1	-/-	-550.2331118583679	-20198.398427248	114	0.07396870554765292	0.45614035087719296	0.18457612702013043
YFL023W	-1	-/-	-550.2671954631805	-21433.011643767357	114	0.07386363636363637	0.45614035087719296	0.18485965409696625
YNR012W	0	0/-	-550.3674532119185	-35954.421204531565	456	0.07386363636363637	0.45614035087719296	0.18485965409696625
YPR158W	0	0/-	-550.3888300955296	-33236.27442321181	456	0.07386363636363637	0.45614035087719296	0.18485965409696625
YGR274C	-1	-/-	-550.4053131341934	-20043.275376200676	114	0.07375886524822695	0.45614035087719296	0.1851431811738021
YER173W	-1	-/-	-550.4398926496506	-20458.79887855053	114	0.07365439093484419	0.45614035087719296	0.18542670825063792
YBL031W	0	0/-	-550.5253947079182	-32715.410836726427	456	0.07365439093484419	0.45614035087719296	0.18542670825063792
YAL046C	0	0/-	-550.5585298538208	-30184.663195818663	456	0.07365439093484419	0.45614035087719296	0.18542670825063792
YMR167W	-1	-/-	-550.5694313049316	-18723.390910625458	114	0.07355021216407355	0.45614035087719296	0.18571023532747377
YCR072C	-1	-/-	-550.5980474948883	-21662.58646965027	114	0.07344632768361582	0.45614035087719296	0.18599376240430962
YJR107W	0	0/-	-550.7481786608696	-30331.350741922855	456	0.07344632768361582	0.45614035087719296	0.18599376240430962
YDL226C	-1	-/-	-550.7675096392632	-21917.754197776318	114	0.07334273624823695	0.45614035087719296	0.18627728948114544
YMR016C	-1	-/-	-550.9135328531265	-20201.965711653233	114	0.07323943661971831	0.45614035087719296	0.1865608165579813
YOL072W	-1	-/-	-550.916877746582	-20174.304196596146	114	0.07313642756680731	0.45614035087719296	0.1868443436348171
YDR182W	-1	-/-	-550.9720945358276	-19301.60323524475	114	0.07303370786516854	0.45614035087719296	0.18712787071165296
YGL027C	-1	-/-	-551.055766582489	-19313.904948413372	114	0.0729312762973352	0.45614035087719296	0.1874113977884888
YJR147W	-1	-/-	-551.1026575565338	-19862.17534828186	114	0.07282913165266107	0.45614035087719296	0.18769492486532463
YPL188W	-1	-/-	-551.1501708030701	-19143.178859233856	114	0.07272727272727272	0.45614035087719296	0.18797845194216048
YCR002C	1	+/-	-551.1932530403137	-20801.473562955856	113	0.07402234636871509	0.4649122807017544	0.18797845194216048
YHR060W	-1	-/-	-551.2312009334564	-20886.13888847828	114	0.07391910739191074	0.4649122807017544	0.1882619790189963
YEL049W	0	0/-	-551.2965991944075	-33547.03909561038	456	0.07391910739191074	0.4649122807017544	0.1882619790189963
YOL091W	-1	-/-	-551.3622111082077	-20250.487110614777	114	0.07381615598885793	0.4649122807017544	0.18854550609583215
YOR291W	0	0/-	-551.4258838295937	-30110.766073286533	456	0.07381615598885793	0.4649122807017544	0.18854550609583215
YBL011W	-1	-/-	-551.4446518421173	-19490.262979269028	114	0.0737134909596662	0.4649122807017544	0.188829033172668
YNL273W	-1	-/-	-551.4626424312592	-19841.163617372513	114	0.07361111111111111	0.4649122807017544	0.18911256024950382
YGR257C	-1	-/-	-551.5432221889496	-19336.784666895866	114	0.07350901525658807	0.4649122807017544	0.18939608732633967
YMR095C	-1	-/-	-551.6635432243347	-19199.086265027523	114	0.07340720221606649	0.4649122807017544	0.18967961440317552
YNL320W	0	0/0	-551.6870322823524	-30773.123097509146	456	0.07340720221606649	0.4649122807017544	0.18967961440317552
YER078C	0	0/-	-551.743815779686	-30757.61502301693	456	0.07340720221606649	0.4649122807017544	0.18967961440317552
YKL199C	0	0/-	-551.748620569706	-30697.97429665923	456	0.07340720221606649	0.4649122807017544	0.18967961440317552
YJR138W	0	0/-	-551.7655928730965	-32770.16015470028	456	0.07340720221606649	0.4649122807017544	0.18967961440317552
YIL159W	-1	-/-	-551.8581849336624	-20010.96741127968	114	0.07330567081604426	0.4649122807017544	0.18996314148001134
YNL158W	0	0/-	-551.8798825442791	-32244.31009376049	456	0.07330567081604426	0.4649122807017544	0.18996314148001134
YBR088C	-1	-/-	-551.8829123973846	-20239.983516335487	114	0.07320441988950276	0.4649122807017544	0.1902466685568472
YDL149W	-1	-/-	-551.9324163198471	-21455.413493439555	114	0.07310344827586207	0.4649122807017544	0.190530195633683
YLR272C	-1	-/-	-551.9660869836807	-20811.530870079994	114	0.07300275482093664	0.4649122807017544	0.19081372271051886
YDL225W	-1	-/-	-552.1509485244751	-22172.850892066956	114	0.07290233837689133	0.4649122807017544	0.1910972497873547
YPL045W	-1	-/-	-552.1672971248627	-20539.842339634895	114	0.07280219780219781	0.4649122807017544	0.19138077686419053
YLR443W	0	0/-	-552.1795580089092	-31517.612860023975	456	0.07280219780219781	0.4649122807017544	0.19138077686419053
YLR332W	-1	-/-	-552.1803362369537	-20133.813129901886	114	0.07270233196159122	0.4649122807017544	0.19166430394102638
YER125W	-1	-/+	-552.2316937446594	-20364.938902050257	114	0.07260273972602739	0.4649122807017544	0.1919478310178622
YNL040W	0	0/0	-552.3433682322502	-30677.367361038923	456	0.07260273972602739	0.4649122807017544	0.1919478310178622
YOR003W	-1	-/0	-552.3834322690964	-20891.129786372185	114	0.07250341997264022	0.4649122807017544	0.19223135809469805
YGL169W	-1	-/-	-552.4371664524078	-21501.42273914814	114	0.07240437158469945	0.4649122807017544	0.1925148851715339
YHL006C	-1	-/-	-552.5173487663269	-19231.0250582695	114	0.0723055934515689	0.4649122807017544	0.19279841224836972
YBR257W	-1	-/-	-552.5199317932129	-20455.481741964817	114	0.07220708446866485	0.4649122807017544	0.19308193932520556
YDL240W	0	0/+	-552.5288624670357	-32969.34321130626	456	0.07220708446866485	0.4649122807017544	0.19308193932520556
YGL233W	-1	-/-	-552.5856682062149	-20178.416494071484	114	0.07210884353741497	0.4649122807017544	0.19336546640204139
YMR237W	-1	-/-	-552.757758140564	-20770.887060403824	114	0.07201086956521739	0.4649122807017544	0.19364899347887723
YLR284C	-1	-/-	-552.7977669239044	-21132.65398222208	114	0.07191316146540028	0.4649122807017544	0.19393252055571308
YJL021C	-1	-/-	-552.8259999752045	-17903.441387414932	114	0.07181571815718157	0.4649122807017544	0.1942160476325489
YGR003W	-1	-/-	-552.8660436868668	-20376.800790905952	114	0.07171853856562922	0.4649122807017544	0.19449957470938475
YPL074W	0	0/0	-552.8927300572395	-32171.505213975906	456	0.07171853856562922	0.4649122807017544	0.19449957470938475
YHR012W	-1	-/-	-552.9221348762512	-19641.413479208946	114	0.07162162162162163	0.4649122807017544	0.19478310178622057
YOL011W	-1	-/-	-553.0303727388382	-19540.746574550867	114	0.07152496626180836	0.4649122807017544	0.19506662886305642
YGR041W	-1	-/-	-553.063282251358	-18485.218286573887	114	0.07142857142857142	0.4649122807017544	0.19535015593989227
YBR161W	-1	-/-	-553.0862426757812	-19359.470252215862	114	0.07133243606998654	0.4649122807017544	0.1956336830167281
YHR123W	-1	-/-	-553.1344499588013	-19226.767719328403	114	0.07123655913978495	0.4649122807017544	0.19591721009356394
YIR006C	-1	-/-	-553.2374362945557	-19001.355350255966	114	0.07114093959731543	0.4649122807017544	0.19620073717039976
YOL028C	-1	-/-	-553.3017288446426	-19745.366188049316	114	0.07104557640750671	0.4649122807017544	0.1964842642472356
YDL038C	-1	-/0	-553.3074386119843	-18661.500570058823	114	0.07095046854082998	0.4649122807017544	0.19676779132407146
YKR095W-A	1	+/-	-553.3820381164551	-18779.590927362442	113	0.07219251336898395	0.47368421052631576	0.19676779132407146
YGR271C-A	0	0/+	-553.5318205058575	-37228.15766596794	456	0.07219251336898395	0.47368421052631576	0.19676779132407146
YHR099W	-1	-/-	-553.5862157344818	-18888.765002429485	114	0.07209612817089453	0.47368421052631576	0.19705131840090728
YIL114C	-1	-/-	-553.6094020605087	-20408.209153056145	114	0.072	0.47368421052631576	0.19733484547774313
YLR265C	-1	-/-	-553.6419920921326	-19771.092204511166	114	0.07190412782956059	0.47368421052631576	0.19761837255457895
YNR031C	-1	-/-	-553.645712852478	-20067.080496788025	114	0.07180851063829788	0.47368421052631576	0.1979018996314148
YDR080W	-1	-/-	-553.6499848365784	-19315.76613098383	114	0.07171314741035857	0.47368421052631576	0.19818542670825065
YBL089W	0	0/-	-553.6969747245312	-31224.94607412815	456	0.07171314741035857	0.47368421052631576	0.19818542670825065
YDR415C	0	0/0	-553.7093179821968	-30808.996823072433	456	0.07171314741035857	0.47368421052631576	0.19818542670825065
YOR337W	0	0/-	-553.7487729010172	-31832.00894314656	456	0.07171314741035857	0.47368421052631576	0.19818542670825065
YIL121W	-1	-/-	-553.779896736145	-18770.09541261196	114	0.07161803713527852	0.47368421052631576	0.19846895378508647
YBR057C	-1	-/-	-553.7828941345215	-20863.92945456505	114	0.07152317880794702	0.47368421052631576	0.19875248086192232
YHR114W	-1	-/-	-553.7862131595612	-20448.134244680405	114	0.07142857142857142	0.47368421052631576	0.19903600793875814
YOL154W	0	0/0	-553.7899537980556	-31390.805713891983	456	0.07142857142857142	0.47368421052631576	0.19903600793875814
YBR259W	0	0/0	-553.8668907284737	-31036.349181711674	456	0.07142857142857142	0.47368421052631576	0.19903600793875814
YKL019W	-1	-/-	-553.9045464992523	-19887.55835366249	114	0.071334214002642	0.47368421052631576	0.199319535015594
YLR223C	-1	-/-	-553.9116895198822	-19756.98785495758	114	0.0712401055408971	0.47368421052631576	0.19960306209242984
YLR176C	-1	-/-	-553.9724278450012	-20495.39306330681	114	0.07114624505928854	0.47368421052631576	0.19988658916926566
YPL233W	-1	-/-	-553.9814050197601	-20099.269400954247	114	0.07105263157894737	0.47368421052631576	0.2001701162461015
YGL144C	-1	-/-	-553.982197612524	-19596.94893990457	114	0.07095926412614981	0.47368421052631576	0.20045364332293733
YDR350C	0	0/-	-553.9837391376495	-34162.50561149418	456	0.07095926412614981	0.47368421052631576	0.20045364332293733
YMR231W	-1	-/-	-553.9889616966248	-20429.17186808586	114	0.07086614173228346	0.47368421052631576	0.20073717039977318
YOL112W	-1	-/-	-554.0027878284454	-19623.433792352676	114	0.07077326343381389	0.47368421052631576	0.20102069747660903
YHR185C	0	0/-	-554.0090442597866	-30740.935431331396	456	0.07077326343381389	0.47368421052631576	0.20102069747660903
YIR011C	-1	-/-	-554.0338718891144	-19486.123587608337	114	0.07068062827225131	0.47368421052631576	0.20130422455344485
YHR075C	-1	-/-	-554.0587646961212	-21326.844148397446	114	0.07058823529411765	0.47368421052631576	0.2015877516302807
YJR054W	0	0/-	-554.0651035308838	-31454.150217831135	456	0.07058823529411765	0.47368421052631576	0.2015877516302807
YDR291W	0	0/-	-554.0825518667698	-33787.27724826336	456	0.07058823529411765	0.47368421052631576	0.2015877516302807
YNL233W	-1	-/-	-554.1559648513794	-19489.00804376602	114	0.07049608355091384	0.47368421052631576	0.20187127870711652
YOL067C	-1	-/-	-554.1978932023048	-20509.89730089903	114	0.07040417209908735	0.47368421052631576	0.20215480578395237
YOR030W	-1	-/-	-554.2597143650055	-20212.58654665947	114	0.0703125	0.47368421052631576	0.20243833286078822
YNL197C	-1	-/-	-554.3167812824249	-20520.250787734985	114	0.07022106631989597	0.47368421052631576	0.20272185993762404
YDR464W	-1	-/0	-554.3209471702576	-20481.479933917522	114	0.07012987012987013	0.47368421052631576	0.2030053870144599
YML102W	-1	-/-	-554.3587639331818	-19173.700854063034	114	0.07003891050583658	0.47368421052631576	0.2032889140912957
YDR242W	0	0/0	-554.3665571212769	-31836.465743259527	456	0.07003891050583658	0.47368421052631576	0.2032889140912957
YHL007C	1	+/+	-554.3902189731598	-21664.049416542053	113	0.07124352331606218	0.4824561403508772	0.2032889140912957
YGR156W	-1	-/-	-554.4094915390015	-19485.442872405052	114	0.07115135834411385	0.4824561403508772	0.20357244116813156
YLR013W	-1	-/-	-554.4237542152405	-18833.286056280136	114	0.0710594315245478	0.4824561403508772	0.2038559682449674
YOR076C	-1	-/-	-554.4716092348099	-21910.27982866764	114	0.07096774193548387	0.4824561403508772	0.20413949532180323
YGL011C	-1	-/-	-554.5017304420471	-21402.727310478687	114	0.07087628865979381	0.4824561403508772	0.20442302239863908
YDL215C	0	0/0	-554.5470937639475	-33380.790443211794	456	0.07087628865979381	0.4824561403508772	0.20442302239863908
YNL282W	-1	-/-	-554.6012727022171	-20374.470970869064	114	0.07078507078507079	0.4824561403508772	0.2047065494754749
YDR196C	0	0/-	-554.60895216465	-30552.747010946274	456	0.07078507078507079	0.4824561403508772	0.2047065494754749
YOR079C	-1	-/-	-554.6290984153748	-20524.48148047924	114	0.07069408740359898	0.4824561403508772	0.20499007655231075
YLR165C	-1	-/-	-554.7261505126953	-21200.19481945038	114	0.07060333761232349	0.4824561403508772	0.2052736036291466
YGL104C	-1	-/-	-554.7676069736481	-20383.13023209572	114	0.07051282051282051	0.4824561403508772	0.20555713070598242
YEL040W	0	0/-	-554.8338358774781	-35733.03175240755	456	0.07051282051282051	0.4824561403508772	0.20555713070598242
YLR117C	-1	-/-	-554.8582417964935	-19350.56934249401	114	0.07042253521126761	0.4824561403508772	0.20584065778281826
YKL185W	-1	-/-	-554.8998795747757	-19856.5440915823	114	0.07033248081841433	0.4824561403508772	0.20612418485965409
YBL014C	-1	-/-	-554.9251661300659	-20612.639950692654	114	0.070242656449553	0.4824561403508772	0.20640771193648993
YDL133W	0	0/-	-554.9315918684006	-30987.99619281292	456	0.070242656449553	0.4824561403508772	0.20640771193648993
YML061C	-1	-/-	-554.9626905918121	-20051.365535616875	114	0.07015306122448979	0.4824561403508772	0.20669123901332578
YHR036W	-1	-/-	-554.9841773509979	-21348.452042400837	114	0.07006369426751592	0.4824561403508772	0.2069747660901616
YGR129W	-1	-/-	-555.014927148819	-20269.66905426979	114	0.06997455470737914	0.4824561403508772	0.20725829316699745
YIL038C	-1	-/-	-555.0559105873108	-21116.069013834	114	0.0698856416772554	0.4824561403508772	0.20754182024383327
YPL209C	-1	-/-	-555.0703449249268	-20297.819849014282	114	0.06979695431472081	0.4824561403508772	0.20782534732066912
YMR212C	-1	-/0	-555.123547077179	-22469.664650917053	114	0.0697084917617237	0.4824561403508772	0.20810887439750497
YLR049C	0	0/0	-555.1498712301254	-31192.37210583687	456	0.0697084917617237	0.4824561403508772	0.20810887439750497
YPL110C	-1	-/-	-555.1699759960175	-19823.68707728386	114	0.06962025316455696	0.4824561403508772	0.2083924014743408
YLL025W	0	0/-	-555.1714896187186	-33273.68330042809	456	0.06962025316455696	0.4824561403508772	0.2083924014743408
YEL001C	0	0/0	-555.1863151341677	-34522.566931024194	456	0.06962025316455696	0.4824561403508772	0.2083924014743408
YDL028C	-1	-/-	-555.1965577602386	-20960.523092389107	114	0.0695322376738306	0.4824561403508772	0.20867592855117664
YOR164C	0	0/-	-555.2068816125393	-31017.688534140587	456	0.0695322376738306	0.4824561403508772	0.20867592855117664
YPL245W	0	0/0	-555.2119935154915	-31465.352650105953	456	0.0695322376738306	0.4824561403508772	0.20867592855117664
YPR079W	0	0/0	-555.2762115001678	-33783.8237747252	456	0.0695322376738306	0.4824561403508772	0.20867592855117664
YLR315W	0	0/-	-555.2875781059265	-30941.651030808687	456	0.0695322376738306	0.4824561403508772	0.20867592855117664
YDL200C	-1	-/-	-555.328117609024	-20853.391412496567	114	0.06944444444444445	0.4824561403508772	0.20895945562801246
YPL167C	-1	-/-	-555.3798520565033	-20030.541810631752	114	0.06935687263556116	0.4824561403508772	0.2092429827048483
YJL071W	-1	-/0	-555.3990511894226	-19001.462540209293	114	0.06926952141057935	0.4824561403508772	0.20952650978168416
YHL021C	0	0/-	-555.4198978841305	-33769.600464217365	456	0.06926952141057935	0.4824561403508772	0.20952650978168416
YHR046C	0	0/-	-555.4562192112207	-32867.777428887784	456	0.06926952141057935	0.4824561403508772	0.20952650978168416
YJR135C	-1	-/-	-555.5397279262543	-19552.97659599781	114	0.06918238993710692	0.4824561403508772	0.20981003685851998
YOR059C	0	0/-	-555.5858833491802	-35264.39370474219	456	0.06918238993710692	0.4824561403508772	0.20981003685851998
YGL023C	0	0/-	-555.5939142405987	-33222.053795456886	456	0.06918238993710692	0.4824561403508772	0.20981003685851998
YMR047C	-1	-/-	-555.5979545116425	-20295.492456555367	114	0.06909547738693467	0.4824561403508772	0.21009356393535583
YLR084C	-1	-/-	-555.6025953292847	-20121.726603984833	114	0.06900878293601004	0.4824561403508772	0.21037709101219165
YHR167W	-1	-/-	-555.607203245163	-20697.244995832443	114	0.06892230576441102	0.4824561403508772	0.2106606180890275
YKL219W	0	0/-	-555.6178176403046	-33200.73580004275	456	0.06892230576441102	0.4824561403508772	0.2106606180890275
YDR057W	-1	-/-	-555.6810734272003	-21250.473974227905	114	0.0688360450563204	0.4824561403508772	0.21094414516586335
YFL056C	-1	-/0	-555.8229005932808	-19488.600478112698	114	0.06875	0.4824561403508772	0.21122767224269917
YIL055C	0	0/0	-555.9004853367805	-31109.100557774305	456	0.06875	0.4824561403508772	0.21122767224269917
YBR290W	-1	-/-	-555.9403672516346	-20820.227605432272	114	0.0686641697877653	0.4824561403508772	0.21151119931953502
YNL166C	-1	-/-	-555.9544484615326	-22175.291996240616	114	0.0685785536159601	0.4824561403508772	0.21179472639637084
YMR037C	-1	-/-	-556.0176808834076	-20147.383737802505	114	0.0684931506849315	0.4824561403508772	0.2120782534732067
YCR024C	0	0/-	-556.0345518067479	-32551.918710254133	456	0.0684931506849315	0.4824561403508772	0.2120782534732067
YOR296W	0	0/0	-556.0691566467285	-31059.78172504902	456	0.0684931506849315	0.4824561403508772	0.2120782534732067
YLR241W	0	0/-	-556.1263262033463	-31706.071470558643	456	0.0684931506849315	0.4824561403508772	0.2120782534732067
YGR238C	1	+/+	-556.1273334026337	-20697.224736452103	113	0.06965174129353234	0.49122807017543857	0.2120782534732067
YNR013C	-1	-/-	-556.1655166149139	-21824.32592701912	114	0.06956521739130435	0.49122807017543857	0.21236178055004254
YOR240W	-1	-/-	-556.2211837768555	-18221.6835398674	114	0.06947890818858561	0.49122807017543857	0.21264530762687836
YLR247C	0	0/-	-556.3108849525452	-34415.981753602624	456	0.06947890818858561	0.49122807017543857	0.21264530762687836
YDR030C	-1	-/-	-556.3160700798035	-20957.279814243317	114	0.06939281288723669	0.49122807017543857	0.2129288347037142
YAL007C	-1	-/-	-556.3193922042847	-21865.310281157494	114	0.06930693069306931	0.49122807017543857	0.21321236178055003
YDR011W	-1	-/-	-556.3472408056259	-17680.63932532072	114	0.069221260815822	0.49122807017543857	0.21349588885738588
YGR170W	-1	-/-	-556.3724482059479	-20173.92642211914	114	0.0691358024691358	0.49122807017543857	0.21377941593422173
YDR458C	0	0/0	-556.4002842903137	-32933.19964419305	456	0.0691358024691358	0.49122807017543857	0.21377941593422173
YPL176C	-1	-/-	-556.4072421789169	-19167.881114423275	114	0.0690505548705302	0.49122807017543857	0.21406294301105755
YDR146C	-1	-/-	-556.4121210575104	-19734.435459196568	114	0.06896551724137931	0.49122807017543857	0.2143464700878934
YGR038W	-1	-/-	-556.5565204620361	-20182.742993056774	114	0.06888068880688807	0.49122807017543857	0.21462999716472922
YER088C	-1	-/-	-556.5689270496368	-19479.159847974777	114	0.0687960687960688	0.49122807017543857	0.21491352424156507
YER033C	0	0/-	-556.5739670693874	-33372.18274972588	456	0.0687960687960688	0.49122807017543857	0.21491352424156507
YPL020C	-1	-/-	-556.5766488313675	-20698.301147818565	114	0.0687116564417178	0.49122807017543857	0.21519705131840092
YLL035W	-1	-/-	-556.7143790721893	-22304.797080636024	114	0.06862745098039216	0.49122807017543857	0.21548057839523674
YKL106W	0	0/0	-556.7983106523752	-34590.210430033505	456	0.06862745098039216	0.49122807017543857	0.21548057839523674
YCL038C	-1	-/-	-556.8547275066376	-20609.41633796692	114	0.06854345165238677	0.49122807017543857	0.2157641054720726
YLR097C	-1	-/-	-556.8588693737984	-21601.034840643406	114	0.06845965770171149	0.49122807017543857	0.2160476325489084
YKL173W	-1	-/-	-556.8597571849823	-19435.697769880295	114	0.06837606837606838	0.49122807017543857	0.21633115962574426
YNL293W	-1	-/-	-556.8714869022369	-20572.02782702446	114	0.06829268292682927	0.49122807017543857	0.2166146867025801
YPR189W	-1	-/-	-556.8897273540497	-20746.6914601326	114	0.0682095006090134	0.49122807017543857	0.21689821377941593
YGR094W	-1	-/-	-556.8956866264343	-21663.424295663834	114	0.0681265206812652	0.49122807017543857	0.21718174085625178
YEL022W	-1	-/-	-556.899436712265	-20769.558084368706	114	0.06804374240583232	0.49122807017543857	0.2174652679330876
YBR006W	-1	-/-	-556.9128623008728	-22282.05704474449	114	0.06796116504854369	0.49122807017543857	0.21774879500992345
YNR074C	-1	-/-	-556.93767619133	-18508.612780809402	114	0.06787878787878789	0.49122807017543857	0.2180323220867593
YGL044C	-1	-/-	-557.008989572525	-21381.386412620544	114	0.06779661016949153	0.49122807017543857	0.21831584916359512
YKL078W	0	0/-	-557.0418456494808	-35898.01856008917	456	0.06779661016949153	0.49122807017543857	0.21831584916359512
YOL031C	-1	-/-	-557.0641605257988	-20933.283867895603	114	0.06771463119709795	0.49122807017543857	0.21859937624043096
YJL200C	0	0/-	-557.0735848993063	-33734.50515870191	456	0.06771463119709795	0.49122807017543857	0.21859937624043096
YJL196C	-1	-/-	-557.0809168815613	-20097.584943771362	114	0.06763285024154589	0.49122807017543857	0.21888290331726679
YDL073W	0	0/-	-557.1452297568321	-31309.24509227276	456	0.06763285024154589	0.49122807017543857	0.21888290331726679
YNL090W	-1	-/-	-557.1771614551544	-21060.965901628137	114	0.06755126658624849	0.49122807017543857	0.21916643039410263
YDL206W	0	0/-	-557.1917933225632	-31391.632603287697	456	0.06755126658624849	0.49122807017543857	0.21916643039410263
YMR055C	-1	-/-	-557.2412972450256	-19099.780777454376	114	0.06746987951807229	0.49122807017543857	0.21944995747093848
YLL005C	0	0/-	-557.2947713136673	-32353.979977309704	456	0.06746987951807229	0.49122807017543857	0.21944995747093848
YLL060C	-1	-/0	-557.349299788475	-22702.53525003791	114	0.06738868832731648	0.49122807017543857	0.2197334845477743
YHR040W	0	0/-	-557.383647069335	-34881.78896617144	456	0.06738868832731648	0.49122807017543857	0.2197334845477743
YPL027W	0	0/-	-557.3911349475384	-32846.07266356051	456	0.06738868832731648	0.49122807017543857	0.2197334845477743
YHL029C	0	0/0	-557.3998893499374	-32779.819223850965	456	0.06738868832731648	0.49122807017543857	0.2197334845477743
YDR068W	0	0/0	-557.4550192952156	-33255.8663212955	456	0.06738868832731648	0.49122807017543857	0.2197334845477743
YOR238W	0	0/0	-557.4695667028427	-31375.674258828163	456	0.06738868832731648	0.49122807017543857	0.2197334845477743
YEL031W	-1	-/-	-557.5081502199173	-19557.17539727688	114	0.0673076923076923	0.49122807017543857	0.22001701162461015
YGR146C	0	0/0	-557.5893246233463	-31856.637122631073	456	0.0673076923076923	0.49122807017543857	0.22001701162461015
YIL010W	-1	-/-	-557.6365321874619	-20542.365985274315	114	0.06722689075630252	0.49122807017543857	0.22030053870144597
YOL087C	0	0/-	-557.6538453102112	-31029.78078407049	456	0.06722689075630252	0.49122807017543857	0.22030053870144597
YCR044C	-1	-/-	-557.6921608448029	-21089.084069490433	114	0.0671462829736211	0.49122807017543857	0.22058406577828182
YPL005W	0	0/-	-557.7127059698105	-34448.98946681619	456	0.0671462829736211	0.49122807017543857	0.22058406577828182
YLR412W	0	0/0	-557.7310902327299	-35654.56836925447	456	0.0671462829736211	0.49122807017543857	0.22058406577828182
YCR055C	-1	-/-	-557.7830741405487	-18577.851556301117	114	0.06706586826347305	0.49122807017543857	0.22086759285511767
YNL304W	-1	-/-	-557.7879257202148	-19973.58310341835	114	0.06698564593301436	0.49122807017543857	0.2211511199319535
YJL115W	-1	-/-	-557.8012578487396	-20976.226073741913	114	0.06690561529271206	0.49122807017543857	0.22143464700878934
YPR147C	0	0/-	-557.8130439519882	-31004.298131883144	456	0.06690561529271206	0.49122807017543857	0.22143464700878934
YOL110W	-1	-/-	-557.8148484230042	-20335.0561658144	114	0.06682577565632458	0.49122807017543857	0.22171817408562516
YLR104W	0	0/-	-557.8557662963867	-31232.294390410185	456	0.06682577565632458	0.49122807017543857	0.22171817408562516
YDL003W	-1	-/-	-557.8870425224304	-20913.038594961166	114	0.066746126340882	0.49122807017543857	0.222001701162461
YKL098W	0	0/0	-557.8940935432911	-32762.831222355366	456	0.066746126340882	0.49122807017543857	0.222001701162461
YOR264W	0	0/0	-557.905487075448	-31906.863042339683	456	0.066746126340882	0.49122807017543857	0.222001701162461
YPR122W	1	+/+	-557.9113470315933	-21374.5088173151	113	0.06785714285714285	0.5	0.222001701162461
YPL256C	1	+/+	-557.9225227832794	-20539.000283241272	113	0.06896551724137931	0.5087719298245614	0.222001701162461
YML041C	-1	-/-	-557.9838619232178	-20434.331305742264	114	0.0688836104513064	0.5087719298245614	0.22228522823929686
YGL221C	0	0/0	-558.081909224391	-34626.83006922901	456	0.0688836104513064	0.5087719298245614	0.22228522823929686
YJR152W	0	0/-	-558.0851337611675	-32419.364431396127	456	0.0688836104513064	0.5087719298245614	0.22228522823929686
YCR020C-A	-1	-/-	-558.1084841489792	-18182.49716937542	114	0.06880189798339265	0.5087719298245614	0.22256875531613268
YIL001W	0	0/0	-558.3307772278786	-30820.516895741224	456	0.06880189798339265	0.5087719298245614	0.22256875531613268
YBR199W	-1	-/-	-558.3832359313965	-20136.969519019127	114	0.06872037914691943	0.5087719298245614	0.22285228239296853
YDL169C	0	0/0	-558.4026430994272	-36793.31866133027	456	0.06872037914691943	0.5087719298245614	0.22285228239296853
YML095C	-1	-/-	-558.4161887168884	-19392.48568856716	114	0.06863905325443787	0.5087719298245614	0.22313580946980435
YJL004C	-1	-/-	-558.4875882863998	-20180.732900857925	114	0.06855791962174941	0.5087719298245614	0.2234193365466402
YGR216C	-1	-/-	-558.498245716095	-20899.82563853264	114	0.06847697756788666	0.5087719298245614	0.22370286362347605
YPL003W	0	0/-	-558.5065195411444	-32790.17810501158	456	0.06847697756788666	0.5087719298245614	0.22370286362347605
YER113C	0	0/-	-558.5782728493214	-34541.03516219556	456	0.06847697756788666	0.5087719298245614	0.22370286362347605
YGR092W	-1	-/-	-558.5957551002502	-20038.23814421892	114	0.06839622641509434	0.5087719298245614	0.22398639070031187
YJR065C	-1	-/-	-558.5996882915497	-21057.6584815979	114	0.06831566548881036	0.5087719298245614	0.22426991777714772
YOR244W	-1	-/-	-558.6062809228897	-20637.812681674957	114	0.06823529411764706	0.5087719298245614	0.22455344485398357
YGR247W	-1	-/-	-558.6207323074341	-18930.621610164642	114	0.0681551116333725	0.5087719298245614	0.2248369719308194
YOR141C	0	0/-	-558.6370695531368	-33875.94403535128	456	0.0681551116333725	0.5087719298245614	0.2248369719308194
YHL002W	-1	-/-	-558.6684699058533	-20717.328263878822	114	0.06807511737089202	0.5087719298245614	0.22512049900765524
YML064C	-1	-/-	-558.6742897033691	-20632.05937874317	114	0.06799531066822978	0.5087719298245614	0.22540402608449106
YMR117C	-1	-/-	-558.7027416229248	-18206.794581711292	114	0.06791569086651054	0.5087719298245614	0.2256875531613269
YKR066C	-1	-/-	-558.7085138559341	-22626.01270031929	114	0.06783625730994151	0.5087719298245614	0.22597108023816276
YKL157W	0	0/0	-558.7304205298424	-33716.32516206056	456	0.06783625730994151	0.5087719298245614	0.22597108023816276
YPL084W	-1	-/-	-558.7483323812485	-21018.487243294716	114	0.06775700934579439	0.5087719298245614	0.22625460731499858
YFR051C	-1	-/-	-558.7565336227417	-21731.633553266525	114	0.0676779463243874	0.5087719298245614	0.22653813439183443
YIR032C	0	0/-	-558.8196288049221	-31651.92862418294	456	0.0676779463243874	0.5087719298245614	0.22653813439183443
YFL020C	0	0/-	-558.8485336601734	-34151.51999449544	456	0.0676779463243874	0.5087719298245614	0.22653813439183443
YDR261C	0	0/-	-558.8590608537197	-33493.210450552404	456	0.0676779463243874	0.5087719298245614	0.22653813439183443
YKL012W	-1	-/-	-558.9409625530243	-21090.178855776787	114	0.0675990675990676	0.5087719298245614	0.22682166146867025
YOL065C	-1	-/-	-558.9421321153641	-21365.647915244102	114	0.06752037252619325	0.5087719298245614	0.2271051885455061
YHR200W	-1	-/-	-558.9427090883255	-20462.51690530777	114	0.06744186046511629	0.5087719298245614	0.22738871562234195
YLL016W	-1	-/-	-558.9431209564209	-19063.10040998459	114	0.06736353077816493	0.5087719298245614	0.22767224269917777
YDR351W	0	0/-	-559.0441175699234	-31811.062214553356	456	0.06736353077816493	0.5087719298245614	0.22767224269917777
YNL307C	-1	-/-	-559.0510568618774	-20225.5878418684	114	0.06728538283062645	0.5087719298245614	0.22795576977601362
YNR061C	0	0/0	-559.0576936602592	-31710.67904341221	456	0.06728538283062645	0.5087719298245614	0.22795576977601362
YLR382C	-1	-/-	-559.0630633831024	-20852.46056342125	114	0.06720741599073002	0.5087719298245614	0.22823929685284944
YMR155W	0	0/0	-559.0741258263588	-31048.153781205416	456	0.06720741599073002	0.5087719298245614	0.22823929685284944
YAL014C	0	0/-	-559.0832829326391	-33475.57197201252	456	0.06720741599073002	0.5087719298245614	0.22823929685284944
YCR084C	-1	-/-	-559.1155678033829	-19947.870559453964	114	0.06712962962962964	0.5087719298245614	0.2285228239296853
YNL172W	-1	-/-	-559.1507837772369	-20400.09288430214	114	0.06705202312138728	0.5087719298245614	0.22880635100652114
YOR253W	-1	-/-	-559.1577417850494	-20923.933260917664	114	0.06697459584295612	0.5087719298245614	0.22908987808335696
YDR264C	1	+/+	-559.1824491024017	-20874.807768940926	113	0.06805074971164937	0.5175438596491229	0.22908987808335696
YBR008C	-1	-/-	-559.1897488832474	-18864.38681960106	114	0.06797235023041474	0.5175438596491229	0.2293734051601928
YOL113W	-1	-/-	-559.2114655971527	-19750.574627041817	114	0.06789413118527042	0.5175438596491229	0.22965693223702863
YKL088W	-1	-/-	-559.2429549694061	-18390.60635471344	114	0.067816091954023	0.5175438596491229	0.22994045931386448
YGL226C-A	-1	-/-	-559.3150799274445	-19700.63327229023	114	0.0677382319173364	0.5175438596491229	0.23022398639070032
YOR089C	-1	-/-	-559.3452750444412	-21626.85013771057	114	0.0676605504587156	0.5175438596491229	0.23050751346753615
YGR196C	0	0/0	-559.3660169541836	-34830.83607335389	456	0.0676605504587156	0.5175438596491229	0.23050751346753615
YMR255W	-1	-/-	-559.3911104798317	-21396.02226859331	114	0.06758304696449026	0.5175438596491229	0.230791040544372
YFL009W	-1	-/-	-559.4034972190857	-21216.989858984947	114	0.06750572082379863	0.5175438596491229	0.23107456762120782
YMR316W	-1	-/-	-559.4519134759903	-20894.963311970234	114	0.06742857142857143	0.5175438596491229	0.23135809469804366
YGL013C	-1	-/-	-559.5029766559601	-20323.157211899757	114	0.06735159817351598	0.5175438596491229	0.2316416217748795
YGL092W	-1	-/-	-559.503378868103	-20226.742052316666	114	0.06727480045610035	0.5175438596491229	0.23192514885171533
YGL085W	0	0/-	-559.524674475193	-30310.03511980176	456	0.06727480045610035	0.5175438596491229	0.23192514885171533
YOL119C	0	0/-	-559.5282211303711	-32295.392270371318	456	0.06727480045610035	0.5175438596491229	0.23192514885171533
YGL036W	0	0/0	-559.5471946597099	-31282.04257553816	456	0.06727480045610035	0.5175438596491229	0.23192514885171533
YDR006C	0	0/-	-559.5711005628109	-32036.823372796178	456	0.06727480045610035	0.5175438596491229	0.23192514885171533
YMR262W	0	0/-	-559.5938711762428	-30889.72218671441	456	0.06727480045610035	0.5175438596491229	0.23192514885171533
YPR095C	-1	-/-	-559.6169036626816	-19916.97004854679	114	0.06719817767653759	0.5175438596491229	0.23220867592855118
YML088W	-1	-/-	-559.6945884227753	-18513.75606071949	114	0.0671217292377702	0.5175438596491229	0.232492203005387
YMR284W	-1	-/-	-559.7006540894508	-21792.744590699673	114	0.06704545454545455	0.5175438596491229	0.23277573008222285
YOR292C	0	0/0	-559.8118941187859	-31620.14495551586	456	0.06704545454545455	0.5175438596491229	0.23277573008222285
YLR457C	0	0/-	-559.825527369976	-32887.40726350248	456	0.06704545454545455	0.5175438596491229	0.23277573008222285
YFL031W	-1	-/-	-559.8309133052826	-18361.00916171074	114	0.06696935300794551	0.5175438596491229	0.2330592571590587
YMR276W	-1	-/-	-559.8576500415802	-20342.55252814293	114	0.06689342403628118	0.5175438596491229	0.23334278423589452
YBR019C	0	0/0	-559.905504308641	-33078.85315384716	456	0.06689342403628118	0.5175438596491229	0.23334278423589452
YGL160W	0	0/-	-559.9500333070755	-30910.098094969988	456	0.06689342403628118	0.5175438596491229	0.23334278423589452
YLR308W	0	0/-	-560.0181735754013	-31338.415637120605	456	0.06689342403628118	0.5175438596491229	0.23334278423589452
YDR089W	0	0/-	-560.0410169363022	-31268.95717948675	456	0.06689342403628118	0.5175438596491229	0.23334278423589452
YOR315W	-1	-/-	-560.0411169528961	-21318.65587607026	114	0.06681766704416761	0.5175438596491229	0.23362631131273037
YOR156C	-1	-/-	-560.051436662674	-20253.374136447906	114	0.0667420814479638	0.5175438596491229	0.2339098383895662
YIL071W	0	0/-	-560.0892405509949	-31910.44053477049	456	0.0667420814479638	0.5175438596491229	0.2339098383895662
YPL126W	-1	-/-	-560.1138280630112	-23886.017262607813	114	0.06666666666666667	0.5175438596491229	0.23419336546640204
YKL162C	0	0/-	-560.1889747977257	-31408.754307091236	456	0.06666666666666667	0.5175438596491229	0.23419336546640204
YDL237W	0	0/-	-560.2161320447922	-30707.689599603415	456	0.06666666666666667	0.5175438596491229	0.23419336546640204
YBR228W	-1	-/-	-560.254673242569	-20246.547027111053	114	0.06659142212189616	0.5175438596491229	0.2344768925432379
YJR022W	-1	-/-	-560.2795643806458	-19671.86793446541	114	0.0665163472378805	0.5175438596491229	0.2347604196200737
YNL335W	0	0/-	-560.3106377720833	-31921.114482082427	456	0.0665163472378805	0.5175438596491229	0.2347604196200737
YPR030W	-1	-/-	-560.3136738538742	-21724.697510957718	114	0.06644144144144144	0.5175438596491229	0.23504394669690956
YLR373C	0	0/-	-560.3339851796627	-33654.33390125632	456	0.06644144144144144	0.5175438596491229	0.23504394669690956
YDR495C	-1	-/-	-560.3738422393799	-20223.92237007618	114	0.06636670416197975	0.5175438596491229	0.23532747377374538
YKR023W	0	0/-	-560.3746796250343	-31020.147773981094	456	0.06636670416197975	0.5175438596491229	0.23532747377374538
YGL033W	-1	-/-	-560.3958075046539	-18590.46299147606	114	0.06629213483146068	0.5175438596491229	0.23561100085058123
YGR280C	-1	-/-	-560.4461829662323	-23484.453555226326	114	0.06621773288439955	0.5175438596491229	0.23589452792741708
YPL236C	0	0/-	-560.4612044095993	-30459.645702183247	456	0.06621773288439955	0.5175438596491229	0.23589452792741708
YDR028C	-1	-/-	-560.4787528514862	-21228.744524121284	114	0.06614349775784753	0.5175438596491229	0.2361780550042529
YIL063C	-1	-/-	-560.4887011051178	-21270.720728874207	114	0.06606942889137737	0.5175438596491229	0.23646158208108875
YCL016C	-1	-/-	-560.5066220760345	-20384.05334174633	114	0.06599552572706935	0.5175438596491229	0.23674510915792457
YPL184C	0	0/-	-560.5207619965076	-31298.19657114148	456	0.06599552572706935	0.5175438596491229	0.23674510915792457
YGR250C	0	0/-	-560.5497226715088	-30934.031411767006	456	0.06599552572706935	0.5175438596491229	0.23674510915792457
YFR016C	0	0/-	-560.5589007139206	-30891.82560545206	456	0.06599552572706935	0.5175438596491229	0.23674510915792457
YJL179W	-1	-/-	-560.5666507482529	-22300.92406129837	114	0.0659217877094972	0.5175438596491229	0.23702863623476042
YMR001C	-1	-/-	-560.5835366249084	-20765.71862411499	114	0.06584821428571429	0.5175438596491229	0.23731216331159627
YDR160W	-1	-/-	-560.5892622470856	-19794.701264977455	114	0.06577480490523968	0.5175438596491229	0.2375956903884321
YKL046C	-1	-/-	-560.5959640741348	-20342.78296983242	114	0.06570155902004454	0.5175438596491229	0.23787921746526794
YOL141W	0	0/-	-560.6342663168907	-32620.40586717613	456	0.06570155902004454	0.5175438596491229	0.23787921746526794
YMR268C	-1	-/-	-560.6473994255066	-20490.350019693375	114	0.06562847608453838	0.5175438596491229	0.23816274454210376
YDR333C	0	0/-	-560.6762193441391	-31563.161335229874	456	0.06562847608453838	0.5175438596491229	0.23816274454210376
YDR400W	-1	-/-	-560.6911225318909	-20745.823951363564	114	0.06555555555555556	0.5175438596491229	0.2384462716189396
YFL005W	-1	-/-	-560.7323023080826	-20198.673155009747	114	0.06548279689234185	0.5175438596491229	0.23872979869577546
YKR064W	0	0/-	-560.7381854057312	-32749.64000377059	456	0.06548279689234185	0.5175438596491229	0.23872979869577546
YDR073W	-1	-/-	-560.741729259491	-19461.23332466185	114	0.06541019955654102	0.5175438596491229	0.23901332577261128
YDR532C	-1	-/0	-560.8417773246765	-19717.314163446426	114	0.06533776301218161	0.5175438596491229	0.23929685284944713
YLR350W	-1	-/-	-560.867467880249	-21607.013432502747	114	0.06526548672566372	0.5175438596491229	0.23958037992628295
YPR162C	-1	-/-	-560.8873138427734	-20817.50894999504	114	0.06519337016574586	0.5175438596491229	0.2398639070031188
YJL178C	-1	-/-	-560.9350612163544	-21084.96134352684	114	0.06512141280353201	0.5175438596491229	0.24014743407995465
YNR076W	0	0/-	-560.9673027098179	-32716.055861726403	456	0.06512141280353201	0.5175438596491229	0.24014743407995465
YKL174C	0	0/-	-560.9746617078781	-33104.73611751199	456	0.06512141280353201	0.5175438596491229	0.24014743407995465
YFR036W	-1	-/-	-561.0357946157455	-20097.056723594666	114	0.06504961411245866	0.5175438596491229	0.24043096115679047
YLR138W	-1	-/-	-561.099338054657	-20227.576308846474	114	0.06497797356828194	0.5175438596491229	0.24071448823362632
YNL085W	-1	-/-	-561.1127786636353	-21660.975790977478	114	0.06490649064906491	0.5175438596491229	0.24099801531046214
YAR019C	-1	-/-	-561.1394019126892	-20974.22832965851	114	0.06483516483516484	0.5175438596491229	0.241281542387298
YNL251C	-1	-/-	-561.190938949585	-19055.175740122795	114	0.06476399560922064	0.5175438596491229	0.24156506946413384
YER049W	-1	-/-	-561.2969903945923	-22597.29072022438	114	0.06469298245614036	0.5175438596491229	0.24184859654096966
YDR474C	0	0/-	-561.3194786906242	-31602.39449840784	456	0.06469298245614036	0.5175438596491229	0.24184859654096966
YDR078C	-1	-/-	-561.333398103714	-20497.610375404358	114	0.06462212486308871	0.5175438596491229	0.2421321236178055
YER014C-A	-1	-/-	-561.357027053833	-18809.431544065475	114	0.06455142231947483	0.5175438596491229	0.24241565069464133
YBL084C	-1	-/-	-561.3639016151428	-19168.4083840847	114	0.06448087431693988	0.5175438596491229	0.24269917777147718
YDL166C	-1	-/-	-561.3799929618835	-22658.686141729355	114	0.06441048034934498	0.5175438596491229	0.24298270484831302
YDR204W	0	0/0	-561.3956071734428	-36186.49912169576	456	0.06441048034934498	0.5175438596491229	0.24298270484831302
YER022W	-1	-/-	-561.4192245006561	-21807.389308452606	114	0.064340239912759	0.5175438596491229	0.24326623192514885
YGR187C	0	0/-	-561.4579073637724	-37266.55979307741	456	0.064340239912759	0.5175438596491229	0.24326623192514885
YDR449C	-1	-/-	-561.4584842920303	-23136.014731436968	114	0.06427015250544663	0.5175438596491229	0.2435497590019847
YCR077C	-1	-/-	-561.4635941982269	-19336.30456405878	114	0.06420021762785637	0.5175438596491229	0.24383328607882052
YPL224C	-1	-/-	-561.4758539199829	-20852.15830016136	114	0.0641304347826087	0.5175438596491229	0.24411681315565636
YHR079C-B	-1	-/-	-561.6354687213898	-18355.339126348495	114	0.06406080347448426	0.5175438596491229	0.2444003402324922
YDR069C	-1	-/-	-561.7575795650482	-21905.682850003242	114	0.06399132321041215	0.5175438596491229	0.24468386730932803
YER075C	1	+/+	-561.7640191316605	-20395.77583694458	113	0.06500541711809317	0.5263157894736842	0.24468386730932803
YGR206W	-1	-/-	-561.7670022249222	-20458.9914880991	114	0.06493506493506493	0.5263157894736842	0.24496739438616388
YML023C	-1	-/-	-561.7879619598389	-20985.403092980385	114	0.06486486486486487	0.5263157894736842	0.2452509214629997
YMR029C	1	+/+	-561.8269613981247	-21973.665072858334	113	0.06587473002159827	0.5350877192982456	0.2452509214629997
YDR262W	0	0/0	-561.8643684387207	-31302.543479293585	456	0.06587473002159827	0.5350877192982456	0.2452509214629997
YPR094W	-1	-/-	-561.9355270862579	-19662.075346708298	114	0.06580366774541532	0.5350877192982456	0.24553444853983555
YNL168C	0	0/0	-561.9403467476368	-32903.521880850196	456	0.06580366774541532	0.5350877192982456	0.24553444853983555
YKR051W	0	0/-	-561.982237637043	-31171.853360056877	456	0.06580366774541532	0.5350877192982456	0.24553444853983555
YLR267W	0	0/0	-562.016176879406	-33077.57599776983	456	0.06580366774541532	0.5350877192982456	0.24553444853983555
YDR254W	-1	-/-	-562.0856342315674	-21559.33151125908	114	0.06573275862068965	0.5350877192982456	0.2458179756166714
YDL195W	-1	-/-	-562.0868306737393	-20237.425863383338	114	0.06566200215285253	0.5350877192982456	0.24610150269350722
YDR087C	-1	-/-	-562.1291189193726	-23577.060742139816	114	0.06559139784946237	0.5350877192982456	0.24638502977034307
YMR129W	-1	-/-	-562.1822764873505	-21152.73103618622	114	0.06552094522019335	0.5350877192982456	0.2466685568471789
YLR224W	-1	-/-	-562.192325592041	-18351.757483005524	114	0.06545064377682404	0.5350877192982456	0.24695208392401474
YDR370C	0	0/-	-562.2265027165413	-31165.093652427197	456	0.06545064377682404	0.5350877192982456	0.24695208392401474
YHR100C	0	0/-	-562.2454671859741	-30980.983624339104	456	0.06545064377682404	0.5350877192982456	0.24695208392401474
YHL048W	-1	-/-	-562.2549893856049	-19658.552796006203	114	0.06538049303322616	0.5350877192982456	0.2472356110008506
YPL155C	-1	-/-	-562.2808113098145	-19873.752950429916	114	0.06531049250535331	0.5350877192982456	0.2475191380776864
YBR111W-A	-1	-/-	-562.3026206493378	-18363.705099105835	114	0.06524064171122995	0.5350877192982456	0.24780266515452226
YGR122W	-1	-/-	-562.3513934612274	-18494.84156036377	114	0.06517094017094018	0.5350877192982456	0.24808619223135808
YOL164W	-1	-/-	-562.3688504695892	-19304.73402738571	114	0.06510138740661686	0.5350877192982456	0.24836971930819393
YDL089W	0	0/-	-562.3985514566302	-35632.35941489786	456	0.06510138740661686	0.5350877192982456	0.24836971930819393
YIL144W	-1	-/-	-562.4163415431976	-21093.796767532825	114	0.0650319829424307	0.5350877192982456	0.24865324638502978
YGR276C	-1	-/-	-562.4221789836884	-21760.556391477585	114	0.06496272630457935	0.5350877192982456	0.2489367734618656
YJR036C	0	0/-	-562.4566331803799	-34876.44784729183	456	0.06496272630457935	0.5350877192982456	0.2489367734618656
YNL051W	-1	-/-	-562.4792836904526	-20671.809970140457	114	0.06489361702127659	0.5350877192982456	0.24922030053870145
YBR097W	-1	-/-	-562.5868854522705	-20169.894098877907	114	0.06482465462274177	0.5350877192982456	0.24950382761553727
YNR050C	0	0/0	-562.6130387485027	-32752.23795916885	456	0.06482465462274177	0.5350877192982456	0.24950382761553727
YLR042C	0	0/0	-562.6639542579651	-31317.344552069902	456	0.06482465462274177	0.5350877192982456	0.24950382761553727
YAL034W-A	-1	-/-	-562.773654460907	-19748.332838773727	114	0.06475583864118896	0.5350877192982456	0.24978735469237312
YKL100C	0	0/-	-562.8142302036285	-31272.335436820984	456	0.06475583864118896	0.5350877192982456	0.24978735469237312
YDR185C	0	0/-	-562.8281342983246	-30157.41574716568	456	0.06475583864118896	0.5350877192982456	0.24978735469237312
YDR369C	-1	-/-	-562.8414549827576	-20903.863951921463	114	0.06468716861081654	0.5350877192982456	0.25007088176920894
YIL027C	0	0/-	-562.844600468874	-34796.31748210639	456	0.06468716861081654	0.5350877192982456	0.25007088176920894
YOR177C	0	0/-	-562.8811846151948	-33622.8801824674	456	0.06468716861081654	0.5350877192982456	0.25007088176920894
YJR025C	-1	-/-	-562.8832305967808	-20637.57810547948	114	0.0646186440677966	0.5350877192982456	0.2503544088460448
YML050W	0	0/0	-562.929249048233	-31218.64503827691	456	0.0646186440677966	0.5350877192982456	0.2503544088460448
YOL012C	-1	-/-	-562.964092195034	-21557.895867407322	114	0.06455026455026455	0.5350877192982456	0.25063793592288064
YOR088W	-1	-/-	-562.976414680481	-18221.082833886147	114	0.06448202959830866	0.5350877192982456	0.25092146299971646
YMR298W	-1	-/-	-562.9785164296627	-21183.66592308879	114	0.06441393875395987	0.5350877192982456	0.25120499007655234
YOR356W	-1	-/-	-562.9912366867065	-17992.216438293457	114	0.06434599156118144	0.5350877192982456	0.25148851715338816
YHR021W-A	0	0/-	-562.991469681263	-32366.032520264387	456	0.06434599156118144	0.5350877192982456	0.25148851715338816
YGR263C	0	0/-	-563.0705968365073	-34204.052573136985	456	0.06434599156118144	0.5350877192982456	0.25148851715338816
YIL137C	0	0/-	-563.0809070765972	-33635.92647229135	456	0.06434599156118144	0.5350877192982456	0.25148851715338816
YJL222W	-1	-/-	-563.1037971973419	-18902.153819561005	114	0.0642781875658588	0.5350877192982456	0.251772044230224
YHL020C	-1	-/-	-563.1045615673065	-19548.424993515015	114	0.06421052631578947	0.5350877192982456	0.2520555713070598
YMR066W	0	0/-	-563.183344244957	-32187.417248427868	456	0.06421052631578947	0.5350877192982456	0.2520555713070598
YLR126C	-1	-/-	-563.2430312633514	-19042.757814645767	114	0.06414300736067298	0.5350877192982456	0.2523390983838957
YFL010C	0	0/0	-563.3088299930096	-33157.96611775458	456	0.06414300736067298	0.5350877192982456	0.2523390983838957
YPR071W	0	0/0	-563.3172759413719	-31414.054301083088	456	0.06414300736067298	0.5350877192982456	0.2523390983838957
YJL090C	-1	-/-	-563.3446202278137	-20106.241162776947	114	0.06407563025210083	0.5350877192982456	0.2526226254607315
YEL072W	0	0/-	-563.3465285599232	-32139.509506471455	456	0.06407563025210083	0.5350877192982456	0.2526226254607315
YAL051W	-1	-/-	-563.3819172382355	-20067.203573346138	114	0.06400839454354669	0.5350877192982456	0.2529061525375673
YHR133C	-1	-/-	-563.4586684703827	-21947.942554712296	114	0.0639412997903564	0.5350877192982456	0.2531896796144032
YLR212C	-1	-/-	-563.4743235111237	-20188.64790248871	114	0.06387434554973823	0.5350877192982456	0.253473206691239
YJR001W	-1	-/-	-563.4899408817291	-20026.107951164246	114	0.06380753138075314	0.5350877192982456	0.25375673376807484
YGL050W	0	0/-	-563.5138357281685	-34860.26634041965	456	0.06380753138075314	0.5350877192982456	0.25375673376807484
YGR007W	-1	-/-	-563.5170503854752	-20563.07190012932	114	0.06374085684430512	0.5350877192982456	0.2540402608449107
YGL216W	-1	-/-	-563.5269035100937	-20640.80394780636	114	0.06367432150313153	0.5350877192982456	0.25432378792174654
YOR258W	0	0/-	-563.5718096494675	-32144.02809970081	456	0.06367432150313153	0.5350877192982456	0.25432378792174654
YGL028C	-1	-/-	-563.5729063749313	-19130.85243076086	114	0.06360792492179354	0.5350877192982456	0.25460731499858236
YGR212W	-1	-/-	-563.599693775177	-20607.765708208084	114	0.06354166666666666	0.5350877192982456	0.2548908420754182
YJL037W	0	0/-	-563.600595086813	-32953.70509519428	456	0.06354166666666666	0.5350877192982456	0.2548908420754182
YOL107W	0	0/-	-563.6656680107117	-31991.513994932175	456	0.06354166666666666	0.5350877192982456	0.2548908420754182
YEL035C	0	0/0	-563.6769398450851	-30400.936668366194	456	0.06354166666666666	0.5350877192982456	0.2548908420754182
YGL247W	-1	-/-	-563.6789815425873	-19608.992294609547	114	0.06347554630593132	0.5350877192982456	0.25517436915225405
YPR025C	-1	-/-	-563.7125180959702	-21563.29391872883	114	0.06340956340956341	0.5350877192982456	0.2554578962290899
YOR255W	0	0/-	-563.7171623706818	-32108.133622542024	456	0.06340956340956341	0.5350877192982456	0.2554578962290899
YNL283C	-1	-/-	-563.776173517108	-21457.193119212985	114	0.06334371754932502	0.5350877192982456	0.2557414233059257
YDR372C	-1	-/-	-563.7768188714981	-22337.855033040047	114	0.06327800829875518	0.5350877192982456	0.2560249503827616
YHR196W	-1	-/-	-563.7900869846344	-23452.82345920801	114	0.06321243523316063	0.5350877192982456	0.2563084774595974
YDR534C	0	0/-	-563.8738632798195	-31082.129476949573	456	0.06321243523316063	0.5350877192982456	0.2563084774595974
YFR039C	0	0/-	-563.9189143776894	-30894.586749374866	456	0.06321243523316063	0.5350877192982456	0.2563084774595974
YLL003W	-1	-/-	-563.9802372455597	-19816.78629076481	114	0.06314699792960662	0.5350877192982456	0.2565920045364332
YGL159W	0	0/0	-563.9916495084763	-31158.25092944503	456	0.06314699792960662	0.5350877192982456	0.2565920045364332
YPL180W	-1	-/-	-564.0088288784027	-21403.35233449936	114	0.06308169596690796	0.5350877192982456	0.2568755316132691
YGL174W	-1	-/-	-564.1185268163681	-21754.173370718956	114	0.06301652892561983	0.5350877192982456	0.2571590586901049
YMR087W	-1	-/-	-564.1355884075165	-19273.210255622864	114	0.0629514963880289	0.5350877192982456	0.25744258576694073
YML114C	-1	-/-	-564.1361963748932	-20813.27748030424	114	0.06288659793814433	0.5350877192982456	0.25772611284377656
YBR156C	-1	-/-	-564.1505042314529	-21096.28059709072	114	0.06282183316168898	0.5350877192982456	0.25800963992061243
YCR082W	-1	-/-	-564.1865270137787	-20819.097318649292	114	0.06275720164609054	0.5350877192982456	0.25829316699744825
YOR304W	-1	-/-	-564.2235343456268	-21370.091576725245	114	0.06269270298047276	0.5350877192982456	0.2585766940742841
YMR185W	0	0/0	-564.3701027035713	-30613.391169071198	456	0.06269270298047276	0.5350877192982456	0.2585766940742841
YMR039C	-1	-/-	-564.3752152919769	-20578.452837765217	114	0.06262833675564682	0.5350877192982456	0.25886022115111995
YNR027W	-1	-/-	-564.381476521492	-21828.805815935135	114	0.06256410256410257	0.5350877192982456	0.2591437482279558
YPR085C	0	0/-	-564.3867917060852	-33685.40535369888	456	0.06256410256410257	0.5350877192982456	0.2591437482279558
YGR199W	-1	-/-	-564.4189949035645	-21584.722824573517	114	0.0625	0.5350877192982456	0.2594272753047916
YKL214C	-1	-/-	-564.5046904087067	-21171.921045184135	114	0.062436028659160696	0.5350877192982456	0.25971080238162747
YGL208W	-1	-/-	-564.5777739286423	-22179.705047547817	114	0.06237218813905931	0.5350877192982456	0.2599943294584633
YER044C-A	-1	-/-	-564.5992546081543	-18782.806606054306	114	0.06230847803881512	0.5350877192982456	0.2602778565352991
YOR198C	-1	-/-	-564.6777877807617	-21533.08633631468	114	0.06224489795918367	0.5350877192982456	0.26056138361213493
YNR010W	-1	-/-	-564.6999288797379	-20657.93635225296	114	0.06218144750254842	0.5350877192982456	0.2608449106889708
YLL012W	-1	-/-	-564.7016673088074	-19608.102779626846	114	0.062118126272912425	0.5350877192982456	0.26112843776580663
YJL031C	-1	-/-	-564.7332088947296	-20738.103456497192	114	0.06205493387589013	0.5350877192982456	0.26141196484264245
YIL087C	0	0/0	-564.7630828022957	-31552.542181372643	456	0.06205493387589013	0.5350877192982456	0.26141196484264245
YGL090W	-1	-/-	-564.7712746858597	-19982.00006365776	114	0.061991869918699184	0.5350877192982456	0.26169549191947833
YNL014W	-1	-/-	-564.7806901931763	-20796.653213500977	114	0.06192893401015229	0.5350877192982456	0.26197901899631415
YPR005C	-1	-/-	-564.7808511257172	-21491.005436182022	114	0.061866125760649086	0.5350877192982456	0.26226254607314997
YBL035C	-1	-/-	-564.8159012794495	-21633.425253152847	114	0.06180344478216818	0.5350877192982456	0.26254607314998585
YLR228C	-1	-/-	-564.8478605747223	-20058.57462376356	114	0.06174089068825911	0.5350877192982456	0.26282960022682167
YBR217W	-1	-/-	-564.9314534664154	-20122.596058249474	114	0.06167846309403438	0.5350877192982456	0.2631131273036575
YNL042W	-1	-/-	-564.9632731676102	-22321.901565298438	114	0.06161616161616162	0.5350877192982456	0.2633966543804933
YAL016W	-1	-/-	-564.9920970201492	-21931.732595443726	114	0.0615539858728557	0.5350877192982456	0.2636801814573292
YOR037W	-1	-/-	-564.9968755245209	-20432.200271248817	114	0.06149193548387097	0.5350877192982456	0.263963708534165
YNR007C	-1	-/-	-565.0118741989136	-23651.780285596848	114	0.06143001007049345	0.5350877192982456	0.26424723561100083
YMR228W	0	0/-	-565.0174458324909	-34240.3693831563	456	0.06143001007049345	0.5350877192982456	0.26424723561100083
YNL058C	0	0/0	-565.0214878320694	-32007.95587527752	456	0.06143001007049345	0.5350877192982456	0.26424723561100083
YDR004W	-1	-/-	-565.0624115467072	-19186.098470389843	114	0.0613682092555332	0.5350877192982456	0.2645307626878367
YJR100C	0	0/-	-565.089361011982	-31787.241555273533	456	0.0613682092555332	0.5350877192982456	0.2645307626878367
YBR135W	-1	-/-	-565.1374779939651	-21093.39017176628	114	0.061306532663316586	0.5350877192982456	0.26481428976467253
YOL159C	0	0/0	-565.191436111927	-31731.14562755823	456	0.061306532663316586	0.5350877192982456	0.26481428976467253
YPR057W	-1	-/-	-565.2101140022278	-21655.85175061226	114	0.06124497991967871	0.5350877192982456	0.26509781684150835
YGR225W	-1	-/-	-565.4207766056061	-20523.181955575943	114	0.06118355065195587	0.5350877192982456	0.2653813439183442
YMR306W	0	0/-	-565.474438637495	-32620.261472582817	456	0.06118355065195587	0.5350877192982456	0.2653813439183442
YDL102W	-1	-/-	-565.4953320026398	-20103.985812187195	114	0.061122244488977955	0.5350877192982456	0.26566487099518005
YOR372C	-1	-/-	-565.5328025817871	-19918.276421904564	114	0.06106106106106106	0.5350877192982456	0.26594839807201587
YLR231C	-1	-/-	-565.5472759008408	-20573.639551639557	114	0.061	0.5350877192982456	0.2662319251488517
YIL080W	-1	-/0	-565.5774941444397	-18612.79156756401	114	0.060939060939060936	0.5350877192982456	0.26651545222568757
YNL176C	0	0/0	-565.5855457782745	-30272.803394973278	456	0.060939060939060936	0.5350877192982456	0.26651545222568757
YNR034W	-1	-/-	-565.6297223567963	-20073.925286889076	114	0.06087824351297405	0.5350877192982456	0.2667989793025234
YBR140C	0	0/-	-565.6487247645855	-34392.99460179359	456	0.06087824351297405	0.5350877192982456	0.2667989793025234
YJR043C	-1	-/-	-565.6939930915833	-20872.182609558105	114	0.06081754735792622	0.5350877192982456	0.2670825063793592
YDL239C	0	0/-	-565.7497571706772	-34843.13139364123	456	0.06081754735792622	0.5350877192982456	0.2670825063793592
YMR169C	0	0/-	-565.7863605469465	-36528.579628393054	456	0.06081754735792622	0.5350877192982456	0.2670825063793592
YIL089W	0	0/0	-565.820104777813	-31507.546739578247	456	0.06081754735792622	0.5350877192982456	0.2670825063793592
YIL106W	-1	-/-	-565.820958852768	-20527.228672504425	114	0.060756972111553786	0.5350877192982456	0.2673660334561951
YGL049C	-1	-/-	-565.8225464820862	-20727.517591238022	114	0.06069651741293532	0.5350877192982456	0.2676495605330309
YOR119C	-1	-/-	-565.8230468034744	-21556.907428383827	114	0.06063618290258449	0.5350877192982456	0.2679330876098667
YDR488C	-1	-/-	-565.840785741806	-19940.77180290222	114	0.0605759682224429	0.5350877192982456	0.2682166146867026
YOR313C	-1	-/-	-565.849012196064	-20375.02246785164	114	0.060515873015873016	0.5350877192982456	0.2685001417635384
YDL203C	0	0/-	-565.8550057709217	-33640.63541859388	456	0.060515873015873016	0.5350877192982456	0.2685001417635384
YLL017W	-1	-/-	-565.9357490539551	-18588.018571138382	114	0.06045589692765114	0.5350877192982456	0.26878366884037425
YOR385W	0	0/0	-565.9368946552277	-32059.066149175167	456	0.06045589692765114	0.5350877192982456	0.26878366884037425
YGR172C	-1	-/-	-566.0491843223572	-20844.336906194687	114	0.060396039603960394	0.5350877192982456	0.26906719591721007
YPL128C	-1	-/-	-566.0522930622101	-21708.52531337738	114	0.06033630069238378	0.5350877192982456	0.26935072299404594
YDR192C	-1	-/-	-566.0782146453857	-19731.577000021935	114	0.06027667984189723	0.5350877192982456	0.26963425007088176
YGR117C	0	0/0	-566.0953921675682	-31668.892835617065	456	0.06027667984189723	0.5350877192982456	0.26963425007088176
YJL223C	0	0/-	-566.1628523468971	-33914.20049731992	456	0.06027667984189723	0.5350877192982456	0.26963425007088176
YML071C	-1	-/-	-566.207441329956	-20252.1513402462	114	0.060217176702862786	0.5350877192982456	0.2699177771477176
YDL091C	0	0/-	-566.2122282981873	-36392.05189207196	456	0.060217176702862786	0.5350877192982456	0.2699177771477176
YFR017C	0	0/0	-566.2736749649048	-31394.908388346434	456	0.060217176702862786	0.5350877192982456	0.2699177771477176
YNL269W	0	0/0	-566.2751380503178	-31836.3101041317	456	0.060217176702862786	0.5350877192982456	0.2699177771477176
YDR197W	0	0/-	-566.291546985507	-33549.96009550989	456	0.060217176702862786	0.5350877192982456	0.2699177771477176
YDR125C	0	0/-	-566.3049676120281	-34170.93586599827	456	0.060217176702862786	0.5350877192982456	0.2699177771477176
YNR006W	-1	-/-	-566.309375166893	-21522.447303295135	114	0.0601577909270217	0.5350877192982456	0.27020130422455346
YLR312C	0	0/0	-566.4122934937477	-30798.45508363843	456	0.0601577909270217	0.5350877192982456	0.27020130422455346
YLR337C	-1	-/-	-566.4485604763031	-20002.301245719194	114	0.060098522167487685	0.5350877192982456	0.2704848313013893
YOR143C	-1	-/-	-566.4972512722015	-21424.02615225315	114	0.060039370078740155	0.5350877192982456	0.2707683583782251
YHR131C	0	0/0	-566.6082021594048	-30930.655516803265	456	0.060039370078740155	0.5350877192982456	0.2707683583782251
YLR092W	-1	-/-	-566.656022310257	-19168.415973961353	114	0.0599803343166175	0.5350877192982456	0.271051885455061
YGL178W	1	+/-	-566.7290806770325	-20782.15144431591	113	0.060903732809430254	0.543859649122807	0.271051885455061
YPL213W	-1	-/-	-566.7304505109787	-21981.61306452751	114	0.06084396467124632	0.543859649122807	0.2713354125318968
YDR150W	-1	-/-	-566.7391687631607	-21154.113529384136	114	0.060784313725490195	0.543859649122807	0.2716189396087326
YGL220W	0	0/-	-566.7695562839508	-33987.127161085606	456	0.060784313725490195	0.543859649122807	0.2716189396087326
YOR033C	-1	-/-	-566.7758188247681	-21060.84087628126	114	0.06072477962781587	0.543859649122807	0.27190246668556844
YBR108W	0	0/-	-566.781639456749	-31053.03105342388	456	0.06072477962781587	0.543859649122807	0.27190246668556844
YGL075C	-1	-/-	-566.7893857955933	-19445.467635273933	114	0.060665362035225046	0.543859649122807	0.2721859937624043
YMR111C	0	0/-	-566.9228023886681	-31056.771971940994	456	0.060665362035225046	0.543859649122807	0.2721859937624043
YDR174W	-1	-/-	-566.932185292244	-21207.39451956749	114	0.06060606060606061	0.543859649122807	0.27246952083924014
YMR159C	0	0/-	-566.9322930574417	-33900.21688428521	456	0.06060606060606061	0.543859649122807	0.27246952083924014
YLR132C	-1	-/-	-566.9413492679596	-19066.49989914894	114	0.060546875	0.543859649122807	0.27275304791607596
YIR009W	-1	-/-	-566.9438673257828	-20360.214308142662	114	0.06048780487804878	0.543859649122807	0.27303657499291184
YNL157W	0	0/-	-566.9656974673271	-31687.36194702983	456	0.06048780487804878	0.543859649122807	0.27303657499291184
YNR065C	0	0/-	-566.9760531187057	-31861.079454541206	456	0.06048780487804878	0.543859649122807	0.27303657499291184
YAR003W	-1	-/-	-567.0017981529236	-20346.531702280045	114	0.06042884990253411	0.543859649122807	0.27332010206974766
YML065W	-1	-/-	-567.0147025585175	-21026.393710270524	114	0.06037000973709834	0.543859649122807	0.2736036291465835
YIL109C	-1	-/-	-567.0226031541824	-21494.86492216587	114	0.06031128404669261	0.543859649122807	0.27388715622341936
YKR082W	-1	-/-	-567.0940406322479	-21597.50759959221	114	0.06025267249757046	0.543859649122807	0.2741706833002552
YHR061C	-1	-/-	-567.1082806587219	-19104.517957806587	114	0.06019417475728155	0.543859649122807	0.274454210377091
YMR022W	-1	-/-	-567.1235047578812	-22007.65694272518	114	0.06013579049466537	0.543859649122807	0.2747377374539268
YMR112C	-1	-/-	-567.1238083839417	-20931.960804343224	114	0.060077519379844964	0.543859649122807	0.2750212645307627
YDR395W	-1	-/-	-567.1304614543915	-24089.055354833603	114	0.060019361084220714	0.543859649122807	0.2753047916075985
YDR169C	0	0/-	-567.1421502232552	-35651.76841071248	456	0.060019361084220714	0.543859649122807	0.2753047916075985
YJL087C	-1	-/-	-567.1609692573547	-21164.363805532455	114	0.059961315280464215	0.543859649122807	0.27558831868443434
YMR197C	-1	-/-	-567.1672451496124	-23049.832180976868	114	0.05990338164251208	0.543859649122807	0.2758718457612702
YMR239C	-1	-/-	-567.2234026193619	-22971.94859278202	114	0.059845559845559844	0.543859649122807	0.27615537283810604
YOR211C	-1	-/-	-567.25239610672	-20508.903507828712	114	0.05978784956605593	0.543859649122807	0.27643889991494186
YJR058C	0	0/-	-567.2654470205307	-33987.11888638139	456	0.05978784956605593	0.543859649122807	0.27643889991494186
YDR034C	0	0/-	-567.2676155269146	-33809.30263738334	456	0.05978784956605593	0.543859649122807	0.27643889991494186
YNL165W	0	0/0	-567.3235309720039	-30245.92965644598	456	0.05978784956605593	0.543859649122807	0.27643889991494186
YPL178W	-1	-/-	-567.3323892951012	-21767.05452299118	114	0.05973025048169557	0.543859649122807	0.27672242699177774
YLL029W	0	0/-	-567.3827423304319	-34566.7170791775	456	0.05973025048169557	0.543859649122807	0.27672242699177774
YBR112C	-1	-/-	-567.4175360202789	-19836.185398817062	114	0.059672762271414825	0.543859649122807	0.27700595406861356
YJL046W	0	0/-	-567.4460234045982	-30894.256767749786	456	0.059672762271414825	0.543859649122807	0.27700595406861356
YLR286C	-1	-/-	-567.4757046699524	-19696.89098638296	114	0.05961538461538462	0.543859649122807	0.2772894811454494
YKR020W	-1	-/-	-567.5191185474396	-20272.889122009277	114	0.059558117195004805	0.543859649122807	0.27757300822228526
YPR118W	0	0/0	-567.5218092501163	-35315.07104805112	456	0.059558117195004805	0.543859649122807	0.27757300822228526
YLL049W	0	0/-	-567.5315153002739	-32785.38339692354	456	0.059558117195004805	0.543859649122807	0.27757300822228526
YIL167W	-1	-/0	-567.5329122543335	-19924.345653295517	114	0.05950095969289827	0.543859649122807	0.2778565352991211
YJL097W	0	0/-	-567.5918330978602	-34473.198188258335	456	0.05950095969289827	0.543859649122807	0.2778565352991211
YER014W	0	0/0	-567.5930704474449	-33665.74224728346	456	0.05950095969289827	0.543859649122807	0.2778565352991211
YOR360C	0	0/-	-567.677548751235	-33970.90090973675	456	0.05950095969289827	0.543859649122807	0.2778565352991211
YER100W	-1	-/-	-567.7419145107269	-21584.612240076065	114	0.059443911792905084	0.543859649122807	0.2781400623759569
YGL051W	-1	-/-	-567.7471168041229	-21132.2737377882	114	0.05938697318007663	0.543859649122807	0.2784235894527927
YGR083C	-1	-/-	-567.7950215339661	-23573.59251499176	114	0.05933014354066986	0.543859649122807	0.2787071165296286
YJL050W	-1	-/-	-567.7959098815918	-22273.060139656067	114	0.05927342256214149	0.543859649122807	0.2789906436064644
YOR386W	-1	-/-	-567.8298033475876	-22548.824842214584	114	0.05921680993314231	0.543859649122807	0.27927417068330024
YOR104W	0	0/0	-567.8557859063148	-32618.287032425404	456	0.05921680993314231	0.543859649122807	0.27927417068330024
YPR179C	-1	-/-	-567.8690023422241	-21145.375175476074	114	0.05916030534351145	0.543859649122807	0.2795576977601361
YIR034C	0	0/0	-567.8749668002129	-32347.33392228	456	0.05916030534351145	0.543859649122807	0.2795576977601361
YHR197W	-1	-/-	-567.8881241232157	-24593.27381362021	114	0.05910390848427073	0.543859649122807	0.27984122483697194
YHR172W	-1	-/-	-567.9326977729797	-20739.514105796814	114	0.05904761904761905	0.543859649122807	0.28012475191380776
YLR335W	-1	-/-	-567.9395798444748	-22675.203637599945	114	0.058991436726926735	0.543859649122807	0.28040827899064363
YJL161W	0	0/0	-568.017154250294	-34158.090254250914	456	0.058991436726926735	0.543859649122807	0.28040827899064363
YGL008C	-1	-/-	-568.1204310059547	-20094.888580948114	114	0.058935361216730035	0.543859649122807	0.28069180606747945
YGL219C	-1	-/-	-568.1419500112534	-21584.329763889313	114	0.05887939221272555	0.543859649122807	0.2809753331443153
YEL018W	-1	-/-	-568.153707742691	-20976.860592782497	114	0.058823529411764705	0.543859649122807	0.2812588602211511
YPR120C	-1	-/-	-568.1813831329346	-20866.244768619537	114	0.058767772511848344	0.543859649122807	0.281542387297987
YPR017C	-1	-/-	-568.209433555603	-20412.93076878786	114	0.058712121212121215	0.543859649122807	0.2818259143748228
YGR213C	-1	-/0	-568.2256774902344	-19233.46765114367	114	0.0586565752128666	0.543859649122807	0.2821094414516586
YPL137C	-1	-/-	-568.228175163269	-19562.74282348156	114	0.05860113421550094	0.543859649122807	0.2823929685284945
YMR027W	0	0/0	-568.2564392089844	-31230.861800163984	456	0.05860113421550094	0.543859649122807	0.2823929685284945
YDR062W	-1	-/-	-568.2606866359711	-20907.628651857376	114	0.05854579792256846	0.543859649122807	0.2826764956053303
YDR066C	0	0/-	-568.2651705443859	-31668.89447017014	456	0.05854579792256846	0.543859649122807	0.2826764956053303
YKR103W	0	0/-	-568.2926287651062	-32824.4879257679	456	0.05854579792256846	0.543859649122807	0.2826764956053303
YGL012W	-1	-/-	-568.3126012161374	-20201.06654974073	114	0.05849056603773585	0.543859649122807	0.28296002268216613
YGR028W	-1	-/-	-568.3339756131172	-22030.6285212636	114	0.058435438265786996	0.543859649122807	0.283243549759002
YHR041C	-1	-/-	-568.3669929504395	-20183.619269788265	114	0.0583804143126177	0.543859649122807	0.28352707683583783
YNL012W	-1	-/-	-568.4038399457932	-21195.669685959816	114	0.05832549388523048	0.543859649122807	0.28381060391267365
YCL002C	0	0/0	-568.4689804911613	-31243.975100576878	456	0.05832549388523048	0.543859649122807	0.28381060391267365
YMR160W	0	0/0	-568.4875653982162	-31562.430021941662	456	0.05832549388523048	0.543859649122807	0.28381060391267365
YPR003C	0	0/-	-568.5317610502243	-31474.877517431974	456	0.05832549388523048	0.543859649122807	0.28381060391267365
YBR253W	-1	-/-	-568.5589332580566	-20826.122730731964	114	0.05827067669172932	0.543859649122807	0.2840941309895095
YOR278W	0	0/0	-568.6767044365406	-34333.18385589123	456	0.05827067669172932	0.543859649122807	0.2840941309895095
YNL220W	-1	-/-	-568.6885125637054	-20953.601211309433	114	0.05821596244131456	0.543859649122807	0.28437765806634535
YML057W	1	+/+	-568.7071970105171	-22530.395393788815	113	0.05909943714821764	0.5526315789473685	0.28437765806634535
YBR149W	0	0/0	-568.7171944975853	-35064.954452216625	456	0.05909943714821764	0.5526315789473685	0.28437765806634535
YJL131C	0	0/-	-568.7558990716934	-31823.1713052392	456	0.05909943714821764	0.5526315789473685	0.28437765806634535
YBR258C	-1	-/-	-568.7765307426453	-20650.26447415352	114	0.059044048734770385	0.5526315789473685	0.2846611851431812
YCR026C	-1	-/-	-568.7933878898621	-19715.830369144678	114	0.05898876404494382	0.5526315789473685	0.284944712220017
YGR019W	0	0/-	-568.9135805368423	-35166.36555570364	456	0.05898876404494382	0.5526315789473685	0.284944712220017
YER169W	-1	-/-	-568.9190436601639	-20832.711745738983	114	0.05893358278765201	0.5526315789473685	0.28522823929685287
YOR363C	-1	-/-	-568.9668229818344	-21441.213419497013	114	0.058878504672897194	0.5526315789473685	0.2855117663736887
YER183C	-1	-/0	-569.0164413452148	-20525.441820025444	114	0.058823529411764705	0.5526315789473685	0.2857952934505245
YNL298W	-1	-/-	-569.0182168483734	-21715.068240880966	114	0.058768656716417914	0.5526315789473685	0.2860788205273604
YGR081C	-1	-/-	-569.0434000790119	-22825.38254764676	114	0.05871388630009319	0.5526315789473685	0.2863623476041962
YDR453C	-1	-/-	-569.0434279441833	-21462.63225722313	114	0.05865921787709497	0.5526315789473685	0.28664587468103203
YGR008C	-1	-/-	-569.0522085428238	-23181.756110429764	114	0.0586046511627907	0.5526315789473685	0.28692940175786785
YJR105W	-1	-/-	-569.1014748811722	-21492.94455730915	114	0.05855018587360595	0.5526315789473685	0.28721292883470373
YDL069C	-1	-/-	-569.2119349837303	-19082.195582807064	114	0.0584958217270195	0.5526315789473685	0.28749645591153955
YMR187C	0	0/0	-569.2389261126518	-30997.690408706665	456	0.0584958217270195	0.5526315789473685	0.28749645591153955
YNL201C	-1	-/-	-569.2747702598572	-21631.49186718464	114	0.05844155844155844	0.5526315789473685	0.28777998298837537
YER082C	-1	-/-	-569.3141084909439	-23803.67404794693	114	0.05838739573679333	0.5526315789473685	0.28806351006521125
YDR490C	-1	-/-	-569.3246332406998	-21636.942882061005	114	0.058333333333333334	0.5526315789473685	0.28834703714204707
YKL215C	0	0/0	-569.3642992377281	-31307.235286176205	456	0.058333333333333334	0.5526315789473685	0.28834703714204707
YDR248C	0	0/-	-569.3732524514198	-31325.606889367104	456	0.058333333333333334	0.5526315789473685	0.28834703714204707
YPL072W	0	0/-	-569.3904238343239	-32923.66493117809	456	0.058333333333333334	0.5526315789473685	0.28834703714204707
YGL232W	-1	-/-	-569.476066827774	-19938.06309425831	114	0.058279370952821465	0.5526315789473685	0.2886305642188829
YER013W	-1	-/-	-569.5296700000763	-20567.00818258524	114	0.05822550831792976	0.5526315789473685	0.28891409129571877
YPL096W	-1	-/-	-569.5369235277176	-21469.039539456367	114	0.05817174515235457	0.5526315789473685	0.2891976183725546
YLL011W	-1	-/-	-569.5748304128647	-23617.105123639107	114	0.058118081180811805	0.5526315789473685	0.2894811454493904
YGL193C	0	0/0	-569.5921122431755	-31052.49868261814	456	0.058118081180811805	0.5526315789473685	0.2894811454493904
YAL055W	-1	-/-	-569.617648601532	-21995.58490371704	114	0.05806451612903226	0.5526315789473685	0.28976467252622623
YBR082C	-1	-/-	-569.6764826774597	-21131.095677495003	114	0.058011049723756904	0.5526315789473685	0.2900481996030621
YCL043C	-1	-/-	-569.7283706367016	-21734.45204755664	114	0.05795768169273229	0.5526315789473685	0.29033172667989793
YBR182C	-1	-/-	-569.8075731992722	-20912.345864236355	114	0.057904411764705885	0.5526315789473685	0.29061525375673375
YDR305C	0	0/-	-569.8548825085163	-33139.07867386937	456	0.057904411764705885	0.5526315789473685	0.29061525375673375
YER147C	-1	-/-	-569.8798929452896	-19570.21730339527	114	0.05785123966942149	0.5526315789473685	0.2908987808335696
YBL004W	-1	-/-	-569.9641094207764	-20579.69402241707	114	0.05779816513761468	0.5526315789473685	0.29118230791040545
YOL052C-A	0	0/-	-569.982937797904	-34956.05433999002	456	0.05779816513761468	0.5526315789473685	0.29118230791040545
YOL153C	0	0/0	-569.9993914961815	-31386.235179781914	456	0.05779816513761468	0.5526315789473685	0.29118230791040545
YNL024C	0	0/-	-570.007917702198	-31868.723992466927	456	0.05779816513761468	0.5526315789473685	0.29118230791040545
YGR099W	-1	-/-	-570.0187199115753	-21748.11612045765	114	0.05774518790100825	0.5526315789473685	0.29146583498724127
YBR236C	-1	-/-	-570.0814619064331	-21888.863379240036	114	0.057692307692307696	0.5526315789473685	0.29174936206407714
YPL195W	-1	-/-	-570.1005001068115	-20476.099092125893	114	0.05763952424519671	0.5526315789473685	0.29203288914091297
YDR312W	1	+/-	-570.1211369037628	-22938.84764444828	113	0.05850091407678245	0.5614035087719298	0.29203288914091297
YDR371W	0	0/-	-570.1366155594587	-33631.25101490319	456	0.05850091407678245	0.5614035087719298	0.29203288914091297
YJR134C	0	0/0	-570.1973023712635	-34265.27214717865	456	0.05850091407678245	0.5614035087719298	0.29203288914091297
YLR314C	-1	-/-	-570.2382371425629	-21705.974009871483	114	0.058447488584474884	0.5614035087719298	0.2923164162177488
YDR214W	-1	-/-	-570.2961876392365	-20670.373980879784	114	0.058394160583941604	0.5614035087719298	0.2925999432945846
YLR427W	-1	-/-	-570.3218204975128	-21361.458359241486	114	0.05834092980856882	0.5614035087719298	0.2928834703714205
YBL047C	-1	-/-	-570.3384163379669	-20463.46153730154	114	0.058287795992714025	0.5614035087719298	0.2931669974482563
YGR217W	-1	-/-	-570.4067299365997	-19919.294548749924	114	0.05823475887170155	0.5614035087719298	0.2934505245250921
YNL093W	-1	-/-	-570.4107160568237	-21185.553517103195	114	0.05818181818181818	0.5614035087719298	0.293734051601928
YPL100W	-1	-/-	-570.4316495656967	-22293.669220805168	114	0.05812897366030881	0.5614035087719298	0.2940175786787638
YMR162C	-1	-/+	-570.4624710083008	-20469.166402339935	114	0.05807622504537205	0.5614035087719298	0.29430110575559965
YEL059C-A	0	0/-	-570.5984309762716	-31224.397644985467	456	0.05807622504537205	0.5614035087719298	0.29430110575559965
YDL177C	0	0/-	-570.6120454072952	-31586.90892547369	456	0.05807622504537205	0.5614035087719298	0.29430110575559965
YGR193C	-1	-/-	-570.6143676042557	-21824.83518475294	114	0.05802357207615594	0.5614035087719298	0.2945846328324355
YER093C	-1	-/-	-570.6585719585419	-19758.077184438705	114	0.057971014492753624	0.5614035087719298	0.29486815990927134
YKL071W	0	0/-	-570.7451020479202	-31124.502253711224	456	0.057971014492753624	0.5614035087719298	0.29486815990927134
YJL171C	0	0/0	-570.7463919520378	-32309.903690993786	456	0.057971014492753624	0.5614035087719298	0.29486815990927134
YMR006C	-1	-/-	-570.7505044937134	-20491.121542692184	114	0.0579185520361991	0.5614035087719298	0.29515168698610716
YMR101C	-1	-/-	-570.8362064361572	-20428.82124352455	114	0.05786618444846293	0.5614035087719298	0.295435214062943
YJR012C	0	0/0	-570.8527835011482	-31968.688013136387	456	0.05786618444846293	0.5614035087719298	0.295435214062943
YNL153C	-1	-/-	-570.8826925754547	-23215.939925551414	114	0.057813911472448055	0.5614035087719298	0.29571874113977886
YLR225C	0	0/-	-570.8951883912086	-32221.81618103385	456	0.057813911472448055	0.5614035087719298	0.29571874113977886
YBR067C	0	0/-	-570.9046142995358	-32688.19734994881	456	0.057813911472448055	0.5614035087719298	0.29571874113977886
YKL175W	-1	-/-	-570.9316928386688	-20407.343608140945	114	0.05776173285198556	0.5614035087719298	0.2960022682166147
YLR146C	0	0/-	-570.9503351971507	-36235.52446516603	456	0.05776173285198556	0.5614035087719298	0.2960022682166147
YOR068C	-1	-/-	-570.9578742980957	-18507.366808772087	114	0.057709648331830475	0.5614035087719298	0.2962857952934505
YLR199C	0	0/0	-570.9729289710522	-33900.18304298818	456	0.057709648331830475	0.5614035087719298	0.2962857952934505
YMR073C	-1	-/-	-571.0459856390953	-20748.376465260983	114	0.05765765765765766	0.5614035087719298	0.2965693223702864
YOL101C	-1	-/-	-571.0759632587433	-19438.741696357727	114	0.0576057605760576	0.5614035087719298	0.2968528494471222
YBR272C	-1	-/-	-571.0904831886292	-21114.059245109558	114	0.05755395683453238	0.5614035087719298	0.297136376523958
YMR086W	0	0/0	-571.0986875295639	-30871.26160520315	456	0.05755395683453238	0.5614035087719298	0.297136376523958
YAL026C	-1	-/+	-571.1569976806641	-20058.611688017845	114	0.05750224618149147	0.5614035087719298	0.2974199036007939
YAR002C-A	-1	-/-	-571.2964631319046	-22189.284342885017	114	0.05745062836624776	0.5614035087719298	0.2977034306776297
YMR125W	-1	-/-	-571.2994585037231	-21352.695133686066	114	0.05739910313901345	0.5614035087719298	0.29798695775446554
YNR028W	0	0/-	-571.3075095564127	-34899.0028373152	456	0.05739910313901345	0.5614035087719298	0.29798695775446554
YOL129W	-1	-/-	-571.3107944726944	-20987.262529730797	114	0.05734767025089606	0.5614035087719298	0.29827048483130136
YDR179W-A	0	0/0	-571.3155915737152	-31880.77449154854	456	0.05734767025089606	0.5614035087719298	0.29827048483130136
YDL039C	1	+/0	-571.3559257984161	-20271.38079047203	113	0.05819158460161146	0.5701754385964912	0.29827048483130136
YIL071C	0	0/-	-571.3797660171986	-34202.39705941081	456	0.05819158460161146	0.5701754385964912	0.29827048483130136
YMR171C	0	0/-	-571.3814858198166	-34371.77916264534	456	0.05819158460161146	0.5701754385964912	0.29827048483130136
YPR091C	0	0/-	-571.3977770805359	-30607.32905101776	456	0.05819158460161146	0.5701754385964912	0.29827048483130136
YJL117W	-1	-/-	-571.4017539024353	-20844.93809068203	114	0.05813953488372093	0.5701754385964912	0.29855401190813724
YAL030W	-1	-/-	-571.4125977754593	-21639.610831975937	114	0.0580875781948168	0.5701754385964912	0.29883753898497306
YNL290W	-1	-/-	-571.4134876728058	-21356.940811157227	114	0.05803571428571429	0.5701754385964912	0.2991210660618089
YPR097W	0	0/0	-571.4412119984627	-31802.640004992485	456	0.05803571428571429	0.5701754385964912	0.2991210660618089
YGL258W	0	0/0	-571.4571164548397	-32159.389293700457	456	0.05803571428571429	0.5701754385964912	0.2991210660618089
YNL106C	-1	-/-	-571.468657374382	-20970.211055278778	114	0.05798394290811775	0.5701754385964912	0.29940459313864476
YJR015W	0	0/0	-571.5716856122017	-31493.453321754932	456	0.05798394290811775	0.5701754385964912	0.29940459313864476
YCR088W	-1	-/-	-571.5765044689178	-20856.069746136665	114	0.057932263814616754	0.5701754385964912	0.2996881202154806
YDR324C	-1	-/-	-571.6573758125305	-22207.785151124	114	0.0578806767586821	0.5701754385964912	0.2999716472923164
YGR015C	0	0/-	-571.6684396862984	-31614.407290637493	456	0.0578806767586821	0.5701754385964912	0.2999716472923164
YBR291C	0	0/-	-571.7159584760666	-33412.03156729415	456	0.0578806767586821	0.5701754385964912	0.2999716472923164
YGR058W	0	0/-	-571.8612625598907	-32074.10098877549	456	0.0578806767586821	0.5701754385964912	0.2999716472923164
YGR133W	-1	-/-	-571.8614823818207	-20007.7203977108	114	0.05782918149466192	0.5701754385964912	0.3002551743691523
YDR376W	-1	-/-	-571.9055984020233	-20932.723639130592	114	0.057777777777777775	0.5701754385964912	0.3005387014459881
YOR058C	-1	-/-	-571.9386584758759	-20671.811803340912	114	0.05772646536412078	0.5701754385964912	0.3008222285228239
YHR082C	-1	-/-	-571.9662523269653	-20493.253396630287	114	0.05767524401064774	0.5701754385964912	0.30110575559965974
YNL008C	-1	-/-	-571.9846655130386	-21039.17813360691	114	0.057624113475177305	0.5701754385964912	0.3013892826764956
YGR127W	0	0/0	-572.005703151226	-31937.55402082205	456	0.057624113475177305	0.5701754385964912	0.3013892826764956
YOR367W	-1	-/-	-572.107399225235	-21455.983124256134	114	0.05757307351638618	0.5701754385964912	0.30167280975333144
YJL145W	-1	-/-	-572.1297397613525	-20972.039974927902	114	0.05752212389380531	0.5701754385964912	0.30195633683016726
YPL273W	0	0/-	-572.1313762962818	-35927.4015904367	456	0.05752212389380531	0.5701754385964912	0.30195633683016726
YGR102C	0	0/-	-572.1318026185036	-30917.73594802618	456	0.05752212389380531	0.5701754385964912	0.30195633683016726
YCL035C	-1	-/-	-572.1529989242554	-22339.15731072426	114	0.05747126436781609	0.5701754385964912	0.30223986390700314
YDR026C	0	0/-	-572.1787852048874	-30965.43468812108	456	0.05747126436781609	0.5701754385964912	0.30223986390700314
YLR387C	0	0/-	-572.1989226192236	-35123.863464310765	456	0.05747126436781609	0.5701754385964912	0.30223986390700314
YBR212W	-1	-/-	-572.2127950191498	-21992.299290895462	114	0.05742049469964664	0.5701754385964912	0.30252339098383896
YLR310C	-1	-/-	-572.2446826696396	-19930.273852705956	114	0.05736981465136805	0.5701754385964912	0.3028069180606748
YBR022W	-1	-/-	-572.2804229259491	-20145.057536005974	114	0.05731922398589065	0.5701754385964912	0.30309044513751066
YJR035W	-1	-/-	-572.3076055049896	-20784.106681585312	114	0.05726872246696035	0.5701754385964912	0.3033739722143465
YGR111W	-1	-/0	-572.310290813446	-19350.643896102905	114	0.05721830985915493	0.5701754385964912	0.3036574992911823
YLR423C	-1	-/-	-572.3592202663422	-21828.892263889313	114	0.05716798592788039	0.5701754385964912	0.3039410263680181
YDR331W	-1	-/-	-572.4302780628204	-22251.63345193863	114	0.05711775043936731	0.5701754385964912	0.304224553444854
YHR068W	-1	-/-	-572.4399462938309	-23900.413955926895	114	0.05706760316066725	0.5701754385964912	0.3045080805216898
YDL090C	-1	-/0	-572.512188911438	-20344.695774316788	114	0.05701754385964912	0.5701754385964912	0.30479160759852564
YAR014C	-1	-/-	-572.5566847324371	-22062.872082829475	114	0.05696757230499562	0.5701754385964912	0.3050751346753615
YBR227C	0	0/-	-572.5806677341461	-33922.035942830145	456	0.05696757230499562	0.5701754385964912	0.3050751346753615
YHR112C	0	0/0	-572.6155227422714	-32493.4573764503	456	0.05696757230499562	0.5701754385964912	0.3050751346753615
YMR291W	0	0/-	-572.6358314752579	-31476.69086521864	456	0.05696757230499562	0.5701754385964912	0.3050751346753615
YDR432W	-1	-/-	-572.6567929983139	-19712.37855488062	114	0.05691768826619965	0.5701754385964912	0.30535866175219734
YHL039W	0	0/-	-572.6990694403648	-32184.600646436214	456	0.05691768826619965	0.5701754385964912	0.30535866175219734
YOR220W	0	0/0	-572.7232298124582	-37259.57182502188	456	0.05691768826619965	0.5701754385964912	0.30535866175219734
YOR023C	-1	-/-	-572.7470059394836	-21580.85341268778	114	0.0568678915135608	0.5701754385964912	0.30564218882903316
YDL058W	-1	-/-	-572.7566492557526	-20338.45893585682	114	0.056818181818181816	0.5701754385964912	0.30592571590586903
YLR189C	-1	-/-	-572.7742946147919	-22028.3264888525	114	0.056768558951965066	0.5701754385964912	0.30620924298270485
YGL256W	-1	-/0	-572.7826359272003	-20796.782601833344	114	0.056719022687609075	0.5701754385964912	0.3064927700595407
YMR124W	0	0/0	-572.7826748490334	-31303.38321340084	456	0.056719022687609075	0.5701754385964912	0.3064927700595407
YHR080C	0	0/-	-572.7909359335899	-30821.49493199587	456	0.056719022687609075	0.5701754385964912	0.3064927700595407
YHR101C	0	0/-	-572.8302046358585	-33658.160231113434	456	0.056719022687609075	0.5701754385964912	0.3064927700595407
YMR064W	0	0/0	-572.900291621685	-35453.81637477875	456	0.056719022687609075	0.5701754385964912	0.3064927700595407
YKR060W	-1	-/-	-572.9085919857025	-22475.88924729824	114	0.05666957279860506	0.5701754385964912	0.3067762971363765
YJR076C	1	+/-	-572.9998292922974	-21705.82721865177	113	0.05749128919860627	0.5789473684210527	0.3067762971363765
YJR096W	0	0/-	-573.0311302542686	-32376.02633264661	456	0.05749128919860627	0.5789473684210527	0.3067762971363765
YMR052W	1	+/+	-573.0912873744965	-20465.63339805603	113	0.058311575282854654	0.5877192982456141	0.3067762971363765
YLR456W	0	0/0	-573.1375224590302	-31361.05868282914	456	0.058311575282854654	0.5877192982456141	0.3067762971363765
YJR101W	0	0/-	-573.1411533504725	-34645.79137092829	456	0.058311575282854654	0.5877192982456141	0.3067762971363765
YIR021W	-1	-/-	-573.177164554596	-20390.378977298737	114	0.058260869565217394	0.5877192982456141	0.3070598242132124
YCL014W	-1	-/+	-573.1875178813934	-19931.93946659565	114	0.05821025195482189	0.5877192982456141	0.3073433512900482
YDL190C	-1	-/-	-573.1877608299255	-21332.624644637108	114	0.058159722222222224	0.5877192982456141	0.307626878366884
YBR086C	-1	-/-	-573.292249917984	-20459.63217329979	114	0.058109280138768434	0.5877192982456141	0.3079104054437199
YDR176W	-1	-/-	-573.3354823589325	-20939.781185269356	114	0.05805892547660312	0.5877192982456141	0.3081939325205557
YEL007W	0	0/0	-573.3518795967102	-31725.825136989355	456	0.05805892547660312	0.5877192982456141	0.3081939325205557
YLR087C	0	0/-	-573.450595676899	-30992.09730744362	456	0.05805892547660312	0.5877192982456141	0.3081939325205557
YDR109C	0	0/0	-573.5062128305435	-31708.775177001953	456	0.05805892547660312	0.5877192982456141	0.3081939325205557
YOL053W	0	0/0	-573.5577128529549	-32856.53262346983	456	0.05805892547660312	0.5877192982456141	0.3081939325205557
YDR485C	-1	-/-	-573.5636751651764	-21447.900103986263	114	0.05800865800865801	0.5877192982456141	0.30847745959739153
YNL261W	-1	-/-	-573.5926047563553	-20302.717278122902	114	0.05795847750865052	0.5877192982456141	0.3087609866742274
YKL122C	-1	-/-	-573.602498292923	-23443.483901917934	114	0.05790838375108038	0.5877192982456141	0.30904451375106323
YIL150C	-1	-/-	-573.623076915741	-19559.221602082253	114	0.05785837651122625	0.5877192982456141	0.30932804082789905
YML058W	-1	-/-	-573.6805555820465	-20610.635416269302	114	0.057808455565142365	0.5877192982456141	0.3096115679047349
YPR168W	-1	-/-	-573.7136392593384	-20064.30619287491	114	0.05775862068965517	0.5877192982456141	0.30989509498157075
YLR233C	-1	-/-	-573.7148389816284	-19514.219443798065	114	0.05770887166236004	0.5877192982456141	0.3101786220584066
YLR336C	0	0/-	-573.7416778802872	-35702.1614491418	456	0.05770887166236004	0.5877192982456141	0.3101786220584066
YDR387C	0	0/-	-573.7686529159546	-31770.09622591734	456	0.05770887166236004	0.5877192982456141	0.3101786220584066
YDR081C	-1	-/-	-573.8129758834839	-21760.44503712654	114	0.0576592082616179	0.5877192982456141	0.3104621491352424
YLR079W	-1	-/-	-573.8202085494995	-20344.175260663033	114	0.05760963026655202	0.5877192982456141	0.31074567621207827
YIL131C	-1	-/-	-573.8218435049057	-20815.585195541382	114	0.05756013745704467	0.5877192982456141	0.3110292032889141
YBR204C	0	0/-	-573.8417152762413	-31772.3927821815	456	0.05756013745704467	0.5877192982456141	0.3110292032889141
YLR004C	0	0/-	-573.8534752130508	-31447.024464786053	456	0.05756013745704467	0.5877192982456141	0.3110292032889141
YKR074W	0	0/0	-573.8795754313469	-31128.955743312836	456	0.05756013745704467	0.5877192982456141	0.3110292032889141
YBR233W	0	0/-	-573.8941914737225	-33946.16941997409	456	0.05756013745704467	0.5877192982456141	0.3110292032889141
YLR383W	-1	-/-	-573.9026784896851	-20744.967574954033	114	0.05751072961373391	0.5877192982456141	0.3113127303657499
YFL006W	0	0/-	-573.9776865839958	-31460.590490162373	456	0.05751072961373391	0.5877192982456141	0.3113127303657499
YOL128C	-1	-/-	-574.0304989814758	-20609.040525317192	114	0.057461406518010294	0.5877192982456141	0.3115962574425858
YGR145W	-1	-/-	-574.0464073121548	-23459.97106167674	114	0.05741216795201371	0.5877192982456141	0.3118797845194216
YGR135W	-1	-/-	-574.0574495792389	-21998.40128517151	114	0.05736301369863014	0.5877192982456141	0.31216331159625743
YFL002C	-1	-/-	-574.0967348814011	-23249.592535614967	114	0.05731394354148845	0.5877192982456141	0.3124468386730933
YNL323W	-1	-/-	-574.1179831027985	-19230.063357949257	114	0.05726495726495726	0.5877192982456141	0.31273036574992913
YLR082C	0	0/0	-574.1183641403913	-34855.57764646411	456	0.05726495726495726	0.5877192982456141	0.31273036574992913
YGL176C	0	0/0	-574.1615914702415	-31456.01946556568	456	0.05726495726495726	0.5877192982456141	0.31273036574992913
YDL164C	-1	-/-	-574.2023551464081	-21481.92235338688	114	0.05721605465414176	0.5877192982456141	0.31301389282676495
YGR275W	-1	-/-	-574.2027840614319	-21042.768587589264	114	0.05716723549488054	0.5877192982456141	0.31329741990360077
YOR245C	-1	-/-	-574.2193202972412	-23493.322356581688	114	0.05711849957374254	0.5877192982456141	0.31358094698043665
YKR017C	0	0/-	-574.2390808463097	-31619.57404768467	456	0.05711849957374254	0.5877192982456141	0.31358094698043665
YIL171W	0	0/-	-574.2497230768204	-31936.63949251175	456	0.05711849957374254	0.5877192982456141	0.31358094698043665
YKL200C	-1	-/-	-574.2668595314026	-18970.48651432991	114	0.05706984667802385	0.5877192982456141	0.31386447405727247
YER139C	0	0/-	-574.2674717307091	-34515.7235134542	456	0.05706984667802385	0.5877192982456141	0.31386447405727247
YGL091C	0	0/-	-574.2963339090347	-34570.29532057047	456	0.05706984667802385	0.5877192982456141	0.31386447405727247
YDR518W	-1	-/-	-574.3489425182343	-22543.759568870068	114	0.05702127659574468	0.5877192982456141	0.3141480011341083
YDL088C	-1	-/-	-574.3524377346039	-19885.06673336029	114	0.05697278911564626	0.5877192982456141	0.31443152821094417
YGR010W	-1	-/-	-574.3578932285309	-19933.949771165848	114	0.05692438402718777	0.5877192982456141	0.31471505528778
YEL057C	-1	-/0	-574.4276640415192	-18766.61502480507	114	0.056876061120543296	0.5877192982456141	0.3149985823646158
YHR202W	0	0/-	-574.4534550309181	-31171.05963420868	456	0.056876061120543296	0.5877192982456141	0.3149985823646158
YKL224C	0	0/-	-574.4740715622902	-33963.01672063768	456	0.056876061120543296	0.5877192982456141	0.3149985823646158
YKR014C	-1	-/-	-574.5184519290924	-22665.71195244789	114	0.056827820186598814	0.5877192982456141	0.3152821094414517
YOR028C	-1	-/-	-574.5583334565163	-19644.27856642008	114	0.05677966101694915	0.5877192982456141	0.3155656365182875
YDR391C	0	0/0	-574.6066936850548	-32630.345095276833	456	0.05677966101694915	0.5877192982456141	0.3155656365182875
YLR119W	-1	-/-	-574.60888504982	-20914.911470890045	114	0.056731583403895	0.5877192982456141	0.31584916359512333
YJL141C	-1	-/-	-574.6412136554718	-23148.993716835976	114	0.05668358714043993	0.5877192982456141	0.31613269067195915
YIR030C	0	0/0	-574.6765364706516	-30684.922929137945	456	0.05668358714043993	0.5877192982456141	0.31613269067195915
YDR143C	-1	-/-	-574.720994591713	-20335.625566244125	114	0.0566356720202874	0.5877192982456141	0.316416217748795
YLR390W-A	-1	-/-	-574.7316808700562	-19657.752181887627	114	0.056587837837837836	0.5877192982456141	0.31669974482563085
YLR036C	0	0/0	-574.7523277401924	-31426.49863922596	456	0.056587837837837836	0.5877192982456141	0.31669974482563085
YDR235W	-1	-/-	-574.7620310783386	-20797.032727241516	114	0.056540084388185655	0.5877192982456141	0.31698327190246667
YIL168W	0	0/0	-574.7890404462814	-31970.785507768393	456	0.056540084388185655	0.5877192982456141	0.31698327190246667
YPL166W	0	0/-	-574.7917061448097	-33341.644101679325	456	0.056540084388185655	0.5877192982456141	0.31698327190246667
YDR541C	0	0/-	-574.8913732171059	-31993.819644510746	456	0.056540084388185655	0.5877192982456141	0.31698327190246667
YJL127C	-1	-/-	-574.9385168552399	-19956.12657403946	114	0.05649241146711636	0.5877192982456141	0.31726679897930254
YDR229W	0	0/-	-574.9540791809559	-33786.27558529377	456	0.05649241146711636	0.5877192982456141	0.31726679897930254
YPL039W	0	0/0	-574.9844485521317	-31819.05517101288	456	0.05649241146711636	0.5877192982456141	0.31726679897930254
YHR146W	0	0/-	-575.0205250680447	-33753.471163515	456	0.05649241146711636	0.5877192982456141	0.31726679897930254
YMR161W	-1	-/-	-575.062586069107	-21046.487776517868	114	0.05644481887110362	0.5877192982456141	0.31755032605613837
YLR256W	-1	-/-	-575.096393764019	-20502.295716285706	114	0.0563973063973064	0.5877192982456141	0.3178338531329742
YPR019W	-1	-/-	-575.1135382652283	-21099.35683989525	114	0.056349873843566024	0.5877192982456141	0.31811738020981006
YFL024C	-1	-/-	-575.1253955364227	-20168.604957818985	114	0.05630252100840336	0.5877192982456141	0.3184009072866459
YBR063C	0	0/0	-575.1297639608383	-32137.784024894238	456	0.05630252100840336	0.5877192982456141	0.3184009072866459
YPR124W	-1	-/-	-575.1345188617706	-20811.907936006784	114	0.056255247691015954	0.5877192982456141	0.3186844343634817
YIR001C	0	0/0	-575.1546276807785	-33791.00871515274	456	0.056255247691015954	0.5877192982456141	0.3186844343634817
YEL020C	0	0/-	-575.162888109684	-31622.71719145775	456	0.056255247691015954	0.5877192982456141	0.3186844343634817
YNL234W	0	0/-	-575.1689182519913	-31803.577557444572	456	0.056255247691015954	0.5877192982456141	0.3186844343634817
YMR133W	-1	-/-	-575.2110311985016	-19573.35954475403	114	0.05620805369127517	0.5877192982456141	0.3189679614403175
YOL125W	-1	-/-	-575.2368022203445	-21487.259153962135	114	0.056160938809723386	0.5877192982456141	0.3192514885171534
YJR110W	-1	-/-	-575.2432148456573	-21187.50572323799	114	0.05611390284757119	0.5877192982456141	0.3195350155939892
YIL083C	0	0/-	-575.268031835556	-31807.158685803413	456	0.05611390284757119	0.5877192982456141	0.3195350155939892
YNL097C	-1	-/-	-575.2698793411255	-20156.54659450054	114	0.05606694560669456	0.5877192982456141	0.31981854267082505
YIL057C	0	0/0	-575.2699318528175	-30872.860221356153	456	0.05606694560669456	0.5877192982456141	0.31981854267082505
YGL223C	-1	-/-	-575.3263459801674	-21606.022462666035	114	0.056020066889632104	0.5877192982456141	0.3201020697476609
YER120W	-1	-/-	-575.3553693294525	-21429.678780913353	114	0.055973266499582286	0.5877192982456141	0.32038559682449674
YLR057W	0	0/-	-575.4274565577507	-32059.644171833992	456	0.055973266499582286	0.5877192982456141	0.32038559682449674
YKR070W	0	0/-	-575.5028477907181	-31135.12669301033	456	0.055973266499582286	0.5877192982456141	0.32038559682449674
YNR023W	-1	-/-	-575.5104393959045	-22730.776916503906	114	0.055926544240400666	0.5877192982456141	0.32066912390133256
YER140W	0	0/-	-575.5412093997002	-31476.2759488225	456	0.055926544240400666	0.5877192982456141	0.32066912390133256
YPR116W	0	0/-	-575.5816066861153	-31575.917142868042	456	0.055926544240400666	0.5877192982456141	0.32066912390133256
YER172C	-1	-/-	-575.662467956543	-20369.963480472565	114	0.05587989991659716	0.5877192982456141	0.32095265097816844
YOL021C	-1	-/-	-575.7360413074493	-22934.33435678482	114	0.05583333333333333	0.5877192982456141	0.32123617805500426
YGL227W	-1	-/-	-575.749915599823	-22637.816824674606	114	0.05578684429641965	0.5877192982456141	0.3215197051318401
YHR144C	0	0/-	-575.7704659700394	-36259.97596812248	456	0.05578684429641965	0.5877192982456141	0.3215197051318401
YPL257W	0	0/0	-575.770914554596	-32089.77051705122	456	0.05578684429641965	0.5877192982456141	0.3215197051318401
YAR023C	0	0/0	-575.8122146725655	-32148.328169584274	456	0.05578684429641965	0.5877192982456141	0.3215197051318401
YGR023W	0	0/-	-575.8277505338192	-34515.53350111842	456	0.05578684429641965	0.5877192982456141	0.3215197051318401
YOL019W	0	0/0	-575.8284678757191	-32951.038847096264	456	0.05578684429641965	0.5877192982456141	0.3215197051318401
YLR073C	0	0/-	-575.9629327654839	-32114.242559611797	456	0.05578684429641965	0.5877192982456141	0.3215197051318401
YDR444W	0	0/-	-575.9711716175079	-32469.709554076195	456	0.05578684429641965	0.5877192982456141	0.3215197051318401
YLR394W	-1	-/-	-575.9900577068329	-20407.18339383602	114	0.05574043261231281	0.5877192982456141	0.3218032322086759
YOR273C	0	0/-	-576.00736438483	-34152.774799425155	456	0.05574043261231281	0.5877192982456141	0.3218032322086759
YJR142W	0	0/0	-576.0188982486725	-32183.90572720766	456	0.05574043261231281	0.5877192982456141	0.3218032322086759
YDR211W	-1	-/-	-576.0378909111023	-23236.61153125763	114	0.05569409808811305	0.5877192982456141	0.3220867592855118
YIR010W	-1	-/-	-576.0379776954651	-21419.878636598587	114	0.05564784053156146	0.5877192982456141	0.3223702863623476
YMR213W	-1	-/-	-576.05224442482	-22651.92450428009	114	0.05560165975103734	0.5877192982456141	0.3226538134391834
YDR306C	-1	-/-	-576.0993368625641	-19071.52370095253	114	0.05555555555555555	0.5877192982456141	0.3229373405160193
YFR052W	-1	-/-	-576.1320667266846	-21897.734661877155	114	0.05550952775476388	0.5877192982456141	0.3232208675928551
YGL094C	-1	-/-	-576.1809113025665	-20271.73055291176	114	0.055463576158940396	0.5877192982456141	0.32350439466969094
YPR029C	-1	-/-	-576.2790411710739	-20653.833392083645	114	0.055417700578990904	0.5877192982456141	0.3237879217465268
YLR426W	-1	-/-	-576.304074048996	-18924.851871728897	114	0.05537190082644628	0.5877192982456141	0.32407144882336264
YDR236C	-1	-/-	-576.3434998989105	-20526.623270601034	114	0.05532617671345995	0.5877192982456141	0.32435497590019846
YOL080C	-1	-/-	-576.345381975174	-23687.30771780014	114	0.05528052805280528	0.5877192982456141	0.3246385029770343
YNL199C	-1	-/-	-576.3607331514359	-21194.487968087196	114	0.055234954657873044	0.5877192982456141	0.32492203005387016
YIR029W	0	0/-	-576.3837305605412	-34918.502613186836	456	0.055234954657873044	0.5877192982456141	0.32492203005387016
YER168C	-1	-/-	-576.3842712640762	-23801.74385201931	114	0.05518945634266886	0.5877192982456141	0.325205557130706
YBR109C	-1	-/+	-576.4168348312378	-20968.50462603569	114	0.0551440329218107	0.5877192982456141	0.3254890842075418
YIL062C	-1	-/-	-576.4518847465515	-21298.13034248352	114	0.055098684210526314	0.5877192982456141	0.3257726112843777
YBR123C	-1	-/-	-576.4603004455566	-22165.82000517845	114	0.05505341002465078	0.5877192982456141	0.3260561383612135
YGR223C	0	0/-	-576.5615498945117	-34928.59435623139	456	0.05505341002465078	0.5877192982456141	0.3260561383612135
YDR239C	0	0/0	-576.5776587128639	-31323.179268598557	456	0.05505341002465078	0.5877192982456141	0.3260561383612135
YLR328W	-1	-/-	-576.5860104560852	-20310.24551540613	114	0.055008210180623976	0.5877192982456141	0.3263396654380493
YMR135C	-1	-/-	-576.587000131607	-21755.10121703148	114	0.054963084495488104	0.5877192982456141	0.3266231925148852
YKL161C	0	0/-	-576.5951918363571	-30884.220349140465	456	0.054963084495488104	0.5877192982456141	0.3266231925148852
YJL052W	-1	-/-	-576.6061323881149	-19895.537637591362	114	0.05491803278688524	0.5877192982456141	0.326906719591721
YBR107C	-1	-/-	-576.6439952850342	-19684.88238453865	114	0.054873054873054876	0.5877192982456141	0.32719024666855684
YKL057C	-1	-/-	-576.6975100040436	-20595.719252467155	114	0.05482815057283143	0.5877192982456141	0.32747377374539266
YMR031C	0	0/0	-576.7305819988251	-31500.400333046913	456	0.05482815057283143	0.5877192982456141	0.32747377374539266
YKR052C	-1	-/-	-576.7314145565033	-19628.20375689864	114	0.05478331970564186	0.5877192982456141	0.32775730082222854
YCR063W	-1	-/-	-576.768532037735	-18600.71747303009	114	0.05473856209150327	0.5877192982456141	0.32804082789906436
YJL132W	0	0/-	-576.8131755590439	-32267.150448918343	456	0.05473856209150327	0.5877192982456141	0.32804082789906436
YDR514C	0	0/0	-576.8981350660324	-31493.687523066998	456	0.05473856209150327	0.5877192982456141	0.32804082789906436
YLL023C	0	0/-	-576.9164453744888	-31149.199149012566	456	0.05473856209150327	0.5877192982456141	0.32804082789906436
YJL174W	0	0/-	-577.017463684082	-32539.337046794593	456	0.05473856209150327	0.5877192982456141	0.32804082789906436
YLR301W	-1	-/-	-577.027902841568	-19810.71003842354	114	0.054693877551020405	0.5877192982456141	0.3283243549759002
YJL016W	0	0/0	-577.0580774396658	-35123.122176110744	456	0.054693877551020405	0.5877192982456141	0.3283243549759002
YDL159W	1	+/+	-577.0623829364777	-20562.271790623665	113	0.05546492659053834	0.5964912280701754	0.3283243549759002
YNL065W	-1	-/-	-577.0661017894745	-20727.60842514038	114	0.05541972290138549	0.5964912280701754	0.32860788205273606
YPL206C	-1	-/-	-577.1582741737366	-23339.140241920948	114	0.05537459283387622	0.5964912280701754	0.3288914091295719
YMR181C	0	0/0	-577.1638398170471	-32153.98877066374	456	0.05537459283387622	0.5964912280701754	0.3288914091295719
YOR308C	-1	-/-	-577.1656475067139	-20040.702455043793	114	0.05532953620829943	0.5964912280701754	0.3291749362064077
YOR307C	-1	-/-	-577.1712058782578	-20669.239226937294	114	0.055284552845528454	0.5964912280701754	0.3294584632832436
YMR209C	0	0/0	-577.2034151554108	-31705.176650583744	456	0.055284552845528454	0.5964912280701754	0.3294584632832436
YNL267W	-1	-/-	-577.2039334774017	-21400.913450360298	114	0.05523964256701868	0.5964912280701754	0.3297419903600794
YJL116C	-1	-/-	-577.2110295295715	-20338.02483973652	114	0.05519480519480519	0.5964912280701754	0.3300255174369152
YOL098C	0	0/0	-577.2224412560463	-31822.767327308655	456	0.05519480519480519	0.5964912280701754	0.3300255174369152
YOR014W	-1	-/-	-577.2766908407211	-21641.89367377758	114	0.055150040551500405	0.5964912280701754	0.33030904451375104
YLL048C	0	0/-	-577.2878160178661	-33846.292815834284	456	0.055150040551500405	0.5964912280701754	0.33030904451375104
YJL077C	0	0/0	-577.2956365942955	-31941.108367972076	456	0.055150040551500405	0.5964912280701754	0.33030904451375104
YDR380W	0	0/0	-577.3062730431557	-34890.832441180944	456	0.055150040551500405	0.5964912280701754	0.33030904451375104
YGL155W	-1	-/0	-577.3325846195221	-21321.900940299034	114	0.055105348460291734	0.5964912280701754	0.3305925715905869
YNL046W	-1	-/0	-577.3346695899963	-18776.529022455215	114	0.05506072874493927	0.5964912280701754	0.33087609866742274
YDR246W	-1	-/-	-577.3637657165527	-21478.34121233225	114	0.05501618122977346	0.5964912280701754	0.33115962574425856
YOL081W	0	0/-	-577.3800410628319	-32893.88746549189	456	0.05501618122977346	0.5964912280701754	0.33115962574425856
YER009W	-1	-/0	-577.3963687419891	-22170.505423665047	114	0.0549717057396928	0.5964912280701754	0.33144315282109443
YER007W	-1	-/-	-577.4181084632874	-20075.907123327255	114	0.05492730210016155	0.5964912280701754	0.33172667989793025
YCR030C	0	0/-	-577.4349956512451	-34689.95442588627	456	0.05492730210016155	0.5964912280701754	0.33172667989793025
YNL288W	-1	-/-	-577.4640853404999	-21295.23528635502	114	0.05488297013720742	0.5964912280701754	0.3320102069747661
YIL017W	-1	-/-	-577.481260061264	-19677.968047618866	114	0.054838709677419356	0.5964912280701754	0.33229373405160195
YLL051C	0	0/-	-577.5439494848251	-33779.43448911607	456	0.054838709677419356	0.5964912280701754	0.33229373405160195
YMR292W	-1	-/-	-577.6361721754074	-20108.10206103325	114	0.0547945205479452	0.5964912280701754	0.3325772611284378
YKL129C	-1	-/-	-577.6385250091553	-22103.856279850006	114	0.05475040257648953	0.5964912280701754	0.3328607882052736
YIL042C	-1	-/-	-577.6411291360855	-22490.22846853733	114	0.054706355591311345	0.5964912280701754	0.3331443152821094
YOR180C	-1	-/-	-577.6572868824005	-20753.064673542976	114	0.05466237942122187	0.5964912280701754	0.3334278423589453
YOL022C	0	0/-	-577.6695355176926	-32405.65372505784	456	0.05466237942122187	0.5964912280701754	0.3334278423589453
YJR021C	-1	-/-	-577.6734540462494	-21102.968236207962	114	0.05461847389558233	0.5964912280701754	0.3337113694357811
YLR237W	0	0/-	-577.6772612035275	-33771.83378069848	456	0.05461847389558233	0.5964912280701754	0.3337113694357811
YER077C	0	0/0	-577.6841388344765	-31406.126123666763	456	0.05461847389558233	0.5964912280701754	0.3337113694357811
YJL003W	-1	-/-	-577.750750541687	-21158.02032852173	114	0.05457463884430177	0.5964912280701754	0.33399489651261693
YBR098W	-1	-/-	-577.7556655406952	-19751.258635759354	114	0.0545308740978348	0.5964912280701754	0.3342784235894528
YGR224W	-1	-/-	-577.768189907074	-20001.506107091904	114	0.05448717948717949	0.5964912280701754	0.33456195066628863
YER148W	-1	-/-	-577.7752995491028	-21994.60731166601	114	0.0544435548438751	0.5964912280701754	0.33484547774312445
YGR168C	0	0/-	-577.8970767259598	-32017.30658274889	456	0.0544435548438751	0.5964912280701754	0.33484547774312445
YGR130C	0	0/0	-577.9602164030075	-31767.87025988102	456	0.0544435548438751	0.5964912280701754	0.33484547774312445
YHR182W	0	0/-	-578.0053085684776	-31159.844896882772	456	0.0544435548438751	0.5964912280701754	0.33484547774312445
YLR152C	0	0/0	-578.0241252183914	-30950.691171199083	456	0.0544435548438751	0.5964912280701754	0.33484547774312445
YKL166C	-1	-/-	-578.043041229248	-22122.23458790779	114	0.0544	0.5964912280701754	0.33512900481996033
YLR251W	0	0/0	-578.0481198877096	-34804.316979818046	456	0.0544	0.5964912280701754	0.33512900481996033
YGR013W	-1	-/-	-578.0482904911041	-21856.122383356094	114	0.05435651478816946	0.5964912280701754	0.33541253189679615
YJL033W	-1	-/-	-578.0880230665207	-23765.667579978704	114	0.054313099041533544	0.5964912280701754	0.33569605897363197
YOR280C	0	0/0	-578.0934324413538	-33114.08895662427	456	0.054313099041533544	0.5964912280701754	0.33569605897363197
YBR255W	0	0/0	-578.111984372139	-35178.56167793274	456	0.054313099041533544	0.5964912280701754	0.33569605897363197
YBR053C	0	0/-	-578.1151105165482	-32472.516874209046	456	0.054313099041533544	0.5964912280701754	0.33569605897363197
YGL231C	0	0/-	-578.1623085141182	-32595.673881292343	456	0.054313099041533544	0.5964912280701754	0.33569605897363197
YJR003C	0	0/0	-578.2446385025978	-32388.567397594452	456	0.054313099041533544	0.5964912280701754	0.33569605897363197
YPL260W	0	0/0	-578.2874409556389	-32021.700977683067	456	0.054313099041533544	0.5964912280701754	0.33569605897363197
YGL228W	0	0/-	-578.2879571765661	-33480.5454993248	456	0.054313099041533544	0.5964912280701754	0.33569605897363197
YOL051W	-1	-/-	-578.292676448822	-20393.680139034986	114	0.05426975259377494	0.5964912280701754	0.3359795860504678
YER081W	0	0/0	-578.3052237182856	-32741.06107351184	456	0.05426975259377494	0.5964912280701754	0.3359795860504678
YGL210W-A	-1	-/-	-578.3514037132263	-18731.675894975662	114	0.05422647527910686	0.5964912280701754	0.33626311312730367
YOR042W	0	0/-	-578.3809227496386	-35558.318144619465	456	0.05422647527910686	0.5964912280701754	0.33626311312730367
YLR446W	0	0/-	-578.4014112353325	-31389.30457931757	456	0.05422647527910686	0.5964912280701754	0.33626311312730367
YGL153W	-1	-/-	-578.4051558971405	-20541.094290971756	114	0.054183266932270914	0.5964912280701754	0.3365466402041395
YGL029W	-1	-/-	-578.4445178508759	-23079.01181912422	114	0.054140127388535034	0.5964912280701754	0.3368301672809753
YCR036W	0	0/0	-578.4714649021626	-35353.29045987129	456	0.054140127388535034	0.5964912280701754	0.3368301672809753
YCL051W	-1	-/-	-578.4934749603271	-21068.119612455368	114	0.05409705648369133	0.5964912280701754	0.3371136943578112
YIL045W	0	0/0	-578.5117928981781	-36129.26167798042	456	0.05409705648369133	0.5964912280701754	0.3371136943578112
YLR386W	-1	-/-	-578.5340576171875	-20980.01291489601	114	0.05405405405405406	0.5964912280701754	0.337397221434647
YKL096W-A	0	0/-	-578.5806794762611	-33599.005592122674	456	0.05405405405405406	0.5964912280701754	0.337397221434647
YBR240C	-1	-/-	-578.6117524504662	-20329.379208266735	114	0.054011119936457505	0.5964912280701754	0.33768074851148283
YOR111W	0	0/-	-578.6406624317169	-30682.976387917995	456	0.054011119936457505	0.5964912280701754	0.33768074851148283
YHL008C	0	0/-	-578.6503135561943	-31101.11044317484	456	0.054011119936457505	0.5964912280701754	0.33768074851148283
YNL091W	-1	-/-	-578.6508090496063	-21600.060199975967	114	0.05396825396825397	0.5964912280701754	0.3379642755883187
YJR059W	-1	-/-	-578.6524708271027	-22080.72896003723	114	0.05392545598731166	0.5964912280701754	0.33824780266515453
YOL057W	0	0/0	-578.6540491580963	-32368.30719333887	456	0.05392545598731166	0.5964912280701754	0.33824780266515453
YOR351C	-1	-/-	-578.6541039943695	-19265.22831606865	114	0.05388272583201268	0.5964912280701754	0.33853132974199035
YMR075W	-1	-/-	-578.6585416793823	-20810.71390271187	114	0.053840063341250986	0.5964912280701754	0.33881485681882617
YLR459W	-1	-/-	-578.7021307945251	-21784.991865873337	114	0.05379746835443038	0.5964912280701754	0.33909838389566205
YOR192C	0	0/-	-578.707688242197	-33497.545902721584	456	0.05379746835443038	0.5964912280701754	0.33909838389566205
YDL197C	-1	-/-	-578.7121275067329	-22294.08988636732	114	0.05375494071146245	0.5964912280701754	0.33938191097249787
YOL009C	-1	-/-	-578.7187798023224	-20750.519342422485	114	0.053712480252764615	0.5964912280701754	0.3396654380493337
YBR096W	0	0/0	-578.7419995069504	-31650.71773058176	456	0.053712480252764615	0.5964912280701754	0.3396654380493337
YOR138C	0	0/-	-578.7823556661606	-35802.082923173904	456	0.053712480252764615	0.5964912280701754	0.3396654380493337
YGR162W	-1	-/-	-578.7959864735603	-23921.021219313145	114	0.05367008681925809	0.5964912280701754	0.33994896512616957
YLR143W	0	0/-	-578.8028473258018	-32161.353270828724	456	0.05367008681925809	0.5964912280701754	0.33994896512616957
YER052C	-1	-/0	-578.8636438846588	-19525.292532086372	114	0.05362776025236593	0.5964912280701754	0.3402324922030054
YCR076C	0	0/-	-578.8943029642105	-31123.45514240861	456	0.05362776025236593	0.5964912280701754	0.3402324922030054
YDR454C	0	0/-	-578.8968488965183	-36761.63361198641	456	0.05362776025236593	0.5964912280701754	0.3402324922030054
YOR118W	0	0/0	-578.9058887064457	-34494.465163975954	456	0.05362776025236593	0.5964912280701754	0.3402324922030054
YHL017W	0	0/-	-578.9148815870285	-32018.47908550501	456	0.05362776025236593	0.5964912280701754	0.3402324922030054
YPL101W	-1	-/-	-578.9291192889214	-21342.315800130367	114	0.05358550039401103	0.5964912280701754	0.3405160192798412
YBR078W	0	0/-	-578.9439147114754	-35234.3929142952	456	0.05358550039401103	0.5964912280701754	0.3405160192798412
YLR099C	0	0/-	-578.9746911525726	-32614.337044995278	456	0.05358550039401103	0.5964912280701754	0.3405160192798412
YFL042C	0	0/-	-578.9767550677061	-37734.392055884004	456	0.05358550039401103	0.5964912280701754	0.3405160192798412
YOR137C	-1	-/-	-578.9890460968018	-22983.93178641796	114	0.05354330708661417	0.5964912280701754	0.3407995463566771
YCR016W	0	0/0	-579.0080017447472	-32464.182703733444	456	0.05354330708661417	0.5964912280701754	0.3407995463566771
YGR188C	-1	-/-	-579.0505692958832	-20100.050502181053	114	0.05350118017309206	0.5964912280701754	0.3410830734335129
YHR017W	0	0/0	-579.0704473555088	-33124.72528767586	456	0.05350118017309206	0.5964912280701754	0.3410830734335129
YGR237C	0	0/0	-579.114574611187	-32030.79135710001	456	0.05350118017309206	0.5964912280701754	0.3410830734335129
YNL004W	-1	-/-	-579.1392146945	-22118.348249733448	114	0.05345911949685535	0.5964912280701754	0.34136660051034873
YNL092W	0	0/-	-579.14367800951	-31774.198725879192	456	0.05345911949685535	0.5964912280701754	0.34136660051034873
YLR263W	-1	-/-	-579.2074830532074	-21707.91612482071	114	0.05341712490180676	0.5964912280701754	0.34165012758718455
YHR078W	0	0/0	-579.2349262833595	-31523.345413446426	456	0.05341712490180676	0.5964912280701754	0.34165012758718455
YDR075W	-1	-/-	-579.2467041015625	-21105.277807950974	114	0.05337519623233909	0.5964912280701754	0.3419336546640204
YFL025C	-1	-/-	-579.2653133869171	-20017.891827106476	114	0.05333333333333334	0.5964912280701754	0.34221718174085625
YFR041C	-1	-/-	-579.2684528827667	-20968.305260658264	114	0.05329153605015674	0.5964912280701754	0.34250070881769207
YDR538W	0	0/-	-579.2834317684174	-31460.007870808244	456	0.05329153605015674	0.5964912280701754	0.34250070881769207
YOR283W	0	0/0	-579.2962484359741	-32308.18671619892	456	0.05329153605015674	0.5964912280701754	0.34250070881769207
YBL079W	-1	-/-	-579.3057324886322	-21373.22109401226	114	0.05324980422866092	0.5964912280701754	0.34278423589452794
YMR126C	0	0/0	-579.360750079155	-33569.32160294056	456	0.05324980422866092	0.5964912280701754	0.34278423589452794
YER047C	0	0/0	-579.3640592992306	-34866.38183963299	456	0.05324980422866092	0.5964912280701754	0.34278423589452794
YHR154W	-1	-/-	-579.4045134782791	-21845.890585184097	114	0.053208137715179966	0.5964912280701754	0.34306776297136377
YNL295W	0	0/-	-579.452784538269	-31604.27016657591	456	0.053208137715179966	0.5964912280701754	0.34306776297136377
YER067W	0	0/0	-579.4930992126465	-31631.201219826937	456	0.053208137715179966	0.5964912280701754	0.34306776297136377
YML087C	0	0/0	-579.5302826762199	-30910.40347403288	456	0.053208137715179966	0.5964912280701754	0.34306776297136377
YOR295W	-1	-/-	-579.5323495864868	-20877.841995596886	114	0.053166536356528536	0.5964912280701754	0.3433512900481996
YJR129C	0	0/-	-579.5403429865837	-31310.451002568007	456	0.053166536356528536	0.5964912280701754	0.3433512900481996
YER104W	-1	-/-	-579.5422883033752	-19739.01069545746	114	0.053125	0.5964912280701754	0.34363481712503546
YIL066C	-1	-/-	-579.5517526865005	-19698.303465008736	114	0.05308352849336456	0.5964912280701754	0.3439183442018713
YBL071W-A	-1	-/-	-579.6352543830872	-20191.724971294403	114	0.0530421216848674	0.5964912280701754	0.3442018712787071
YBR014C	0	0/-	-579.7336851358414	-34768.92142993212	456	0.0530421216848674	0.5964912280701754	0.3442018712787071
YOR078W	-1	-/-	-579.7438362836838	-23859.550825476646	114	0.05300077942322681	0.5964912280701754	0.3444853983555429
YDL173W	0	0/0	-579.7553214430809	-31291.62432950735	456	0.05300077942322681	0.5964912280701754	0.3444853983555429
YDL176W	0	0/-	-579.7640919685364	-31457.950322151184	456	0.05300077942322681	0.5964912280701754	0.3444853983555429
YNL311C	-1	-/-	-579.8280882835388	-19500.31278026104	114	0.0529595015576324	0.5964912280701754	0.3447689254323788
YHR077C	-1	-/-	-579.8439438343048	-20574.380724668503	114	0.05291828793774319	0.5964912280701754	0.3450524525092146
YHR062C	-1	-/-	-579.879508972168	-23503.53146648407	114	0.05287713841368585	0.5964912280701754	0.34533597958605045
YER122C	-1	-/-	-579.9535186290741	-21900.575486660004	114	0.05283605283605284	0.5964912280701754	0.3456195066628863
YOR162C	-1	-/-	-580.0040788650513	-20518.87354719639	114	0.052795031055900624	0.5964912280701754	0.34590303373972214
YCR097WB	0	0/-	-580.009284555912	-32010.52101805806	456	0.052795031055900624	0.5964912280701754	0.34590303373972214
YGR267C	-1	-/-	-580.0162038803101	-20862.903418779373	114	0.05275407292474787	0.5964912280701754	0.34618656081655796
YNL207W	-1	-/-	-580.0274751186371	-22227.168870449066	114	0.05271317829457364	0.5964912280701754	0.34647008789339384
YMR115W	0	0/-	-580.1225096583366	-34447.12101368606	456	0.05271317829457364	0.5964912280701754	0.34647008789339384
YHR028C	0	0/-	-580.1261314153671	-36112.837853461504	456	0.05271317829457364	0.5964912280701754	0.34647008789339384
YGR292W	0	0/-	-580.1582982838154	-32463.950364289805	456	0.05271317829457364	0.5964912280701754	0.34647008789339384
YPL066W	0	0/-	-580.178713798523	-31764.23783826828	456	0.05271317829457364	0.5964912280701754	0.34647008789339384
YIL158W	0	0/0	-580.1853669881821	-32590.710939466953	456	0.05271317829457364	0.5964912280701754	0.34647008789339384
YKL013C	-1	-/-	-580.1981337070465	-21057.5117906332	114	0.052672347017815646	0.5964912280701754	0.34675361497022966
YBL098W	-1	-/-	-580.1982841491699	-20138.37165027857	114	0.05263157894736842	0.5964912280701754	0.3470371420470655
YHR030C	-1	-/-	-580.2094073295593	-20275.588264465332	114	0.05259087393658159	0.5964912280701754	0.34732066912390136
YIL094C	0	0/0	-580.2326961755753	-34692.792395591736	456	0.05259087393658159	0.5964912280701754	0.34732066912390136
YLR200W	-1	-/-	-580.2331833839417	-22114.264654040337	114	0.05255023183925812	0.5964912280701754	0.3476041962007372
YPR180W	0	0/-	-580.3172095716	-36214.07612127066	456	0.05255023183925812	0.5964912280701754	0.3476041962007372
YBR186W	-1	-/-	-580.3453094959259	-18670.358800172806	114	0.05250965250965251	0.5964912280701754	0.347887723277573
YMR090W	0	0/0	-580.3454374074936	-32126.370441138744	456	0.05250965250965251	0.5964912280701754	0.347887723277573
YGR201C	0	0/-	-580.3775100708008	-32081.5803527236	456	0.05250965250965251	0.5964912280701754	0.347887723277573
YDR367W	0	0/-	-580.3942592144012	-31682.02823793888	456	0.05250965250965251	0.5964912280701754	0.347887723277573
YMR040W	0	0/-	-580.4171974826604	-35527.73187647201	456	0.05250965250965251	0.5964912280701754	0.347887723277573
YGL259W	0	0/0	-580.4806614071131	-32938.207379072905	456	0.05250965250965251	0.5964912280701754	0.347887723277573
YKL203C	-1	-/-	-580.4819569587708	-21046.492398142815	114	0.05246913580246913	0.5964912280701754	0.3481712503544088
YJL039C	-1	-/-	-580.5043323040009	-21379.247001171112	114	0.052428681572860444	0.5964912280701754	0.3484547774312447
YOL069W	-1	-/-	-580.5544908046722	-20179.887781381607	114	0.05238828967642527	0.5964912280701754	0.3487383045080805
YAR050W	0	0/0	-580.5884381532669	-32950.26975414157	456	0.05238828967642527	0.5964912280701754	0.3487383045080805
YJL156C	-1	-/-	-580.5927278995514	-20940.42425119877	114	0.05234795996920708	0.5964912280701754	0.34902183158491634
YER083C	-1	-/-	-580.6202449798584	-21180.33477115631	114	0.052307692307692305	0.5964912280701754	0.3493053586617522
YOR152C	0	0/0	-580.6377891898155	-31613.3663559556	456	0.052307692307692305	0.5964912280701754	0.3493053586617522
YJL030W	-1	-/-	-580.6526911258698	-20153.143980264664	114	0.05226748654880861	0.5964912280701754	0.34958888573858804
YDR419W	-1	-/-	-580.6656672954559	-20215.04243850708	114	0.05222734254992319	0.5964912280701754	0.34987241281542386
YPR144C	-1	-/-	-580.6657271385193	-23595.501185297966	114	0.052187260168841135	0.5964912280701754	0.35015593989225974
YNL236W	-1	-/-	-580.6780858039856	-20595.97540652752	114	0.05214723926380368	0.5964912280701754	0.35043946696909556
YJR118C	-1	-/-	-580.689240694046	-19867.434782743454	114	0.05210727969348659	0.5964912280701754	0.3507229940459314
YMR223W	0	0/-	-580.703115940094	-34771.465973466635	456	0.05210727969348659	0.5964912280701754	0.3507229940459314
YJL023C	0	0/-	-580.7181546390057	-33854.014338906854	456	0.05210727969348659	0.5964912280701754	0.3507229940459314
YIL074C	0	0/0	-580.7356104552746	-32588.829011813737	456	0.05210727969348659	0.5964912280701754	0.3507229940459314
YDL165W	1	+/+	-580.769557595253	-20816.11144375801	113	0.052833078101071976	0.6052631578947368	0.3507229940459314
YLR398C	-1	-/-	-580.785085439682	-21361.95733857155	114	0.05279265493496557	0.6052631578947368	0.3510065211227672
YIL115C	-1	-/-	-580.7916656732559	-21298.38336801529	114	0.052752293577981654	0.6052631578947368	0.3512900481996031
YJR159W	0	0/0	-580.8901036679745	-33180.84265008569	456	0.052752293577981654	0.6052631578947368	0.3512900481996031
YBR242W	0	0/-	-580.8994563221931	-31820.298057436943	456	0.052752293577981654	0.6052631578947368	0.3512900481996031
YLR025W	-1	-/-	-580.9023222923279	-21856.95912528038	114	0.052711993888464474	0.6052631578947368	0.3515735752764389
YMR028W	0	0/-	-580.9437308907509	-34173.38449239731	456	0.052711993888464474	0.6052631578947368	0.3515735752764389
YNL099C	-1	-/-	-580.9455403089523	-22500.097141742706	114	0.05267175572519084	0.6052631578947368	0.3518571023532747
YKL213C	-1	-/-	-580.9780733585358	-21047.58113580942	114	0.05263157894736842	0.6052631578947368	0.3521406294301106
YKR086W	-1	-/-	-581.098014831543	-20295.214346647263	114	0.052591463414634144	0.6052631578947368	0.3524241565069464
YNL080C	-1	-/-	-581.1181392669678	-20761.071475982666	114	0.05255140898705255	0.6052631578947368	0.35270768358378224
YOL044W	-1	-/-	-581.1308097839355	-21268.570006370544	114	0.05251141552511415	0.6052631578947368	0.3529912106606181
YGR185C	-1	-/-	-581.1937155723572	-23327.13786125183	114	0.05247148288973384	0.6052631578947368	0.35327473773745394
YPL270W	-1	-/-	-581.2162009477615	-21561.312420487404	114	0.05243161094224924	0.6052631578947368	0.35355826481428976
YCR017C	0	0/-	-581.2190254032612	-31864.459156274796	456	0.05243161094224924	0.6052631578947368	0.35355826481428976
YLR065C	0	0/-	-581.2504604458809	-32496.153516292572	456	0.05243161094224924	0.6052631578947368	0.35355826481428976
YKL221W	0	0/-	-581.2899093031883	-32831.40631222725	456	0.05243161094224924	0.6052631578947368	0.35355826481428976
YDL010W	0	0/-	-581.3136014342308	-34175.10003456473	456	0.05243161094224924	0.6052631578947368	0.35355826481428976
YPL009C	0	0/-	-581.3251461386681	-31278.02057647705	456	0.05243161094224924	0.6052631578947368	0.35355826481428976
YNR008W	-1	-/-	-581.3433692455292	-21696.402753829956	114	0.05239179954441914	0.6052631578947368	0.3538417918911256
YLR026C	-1	-/-	-581.367271065712	-22217.25287950039	114	0.05235204855842185	0.6052631578947368	0.35412531896796146
YBL020W	-1	-/-	-581.3836300373077	-20441.284521728754	114	0.052312357846853674	0.6052631578947368	0.3544088460447973
YPR042C	-1	-/-	-581.3841292858124	-19799.8021569252	114	0.05227272727272727	0.6052631578947368	0.3546923731216331
YDR027C	-1	-/-	-581.3889497518539	-20847.67087495327	114	0.052233156699470096	0.6052631578947368	0.354975900198469
YMR034C	0	0/-	-581.3940398097038	-31331.920927375555	456	0.052233156699470096	0.6052631578947368	0.354975900198469
YIL005W	0	0/-	-581.3986839354038	-34675.93717685342	456	0.052233156699470096	0.6052631578947368	0.354975900198469
YOR228C	0	0/-	-581.4112647771835	-31749.018976151943	456	0.052233156699470096	0.6052631578947368	0.354975900198469
YDR106W	-1	-/-	-581.4357373714447	-20178.20973289013	114	0.05219364599092285	0.6052631578947368	0.3552594272753048
YKL127W	0	0/-	-581.4481023848057	-34551.32325993478	456	0.05219364599092285	0.6052631578947368	0.3552594272753048
YHR003C	0	0/-	-581.4555240869522	-31630.238986432552	456	0.05219364599092285	0.6052631578947368	0.3552594272753048
YNR067C	-1	-/0	-581.4671039581299	-19111.001242160797	114	0.05215419501133787	0.6052631578947368	0.3555429543521406
YER180C-A	-1	-/0	-581.4928362369537	-19544.68864750862	114	0.05211480362537765	0.6052631578947368	0.3558264814289765
YDR153C	-1	-/-	-581.5525801181793	-20904.981033325195	114	0.052075471698113204	0.6052631578947368	0.3561100085058123
YJR119C	-1	-/-	-581.6231563091278	-21026.128841638565	114	0.05203619909502263	0.6052631578947368	0.35639353558264814
YLR392C	0	0/-	-581.6253703832626	-31025.913312375546	456	0.05203619909502263	0.6052631578947368	0.35639353558264814
YDR147W	-1	-/-	-581.638582110405	-20525.838114976883	114	0.05199698568198945	0.6052631578947368	0.35667706265948396
YMR191W	0	0/0	-581.7199015021324	-36705.531637728214	456	0.05199698568198945	0.6052631578947368	0.35667706265948396
YCL056C	0	0/-	-581.7202054858208	-31549.811500281096	456	0.05199698568198945	0.6052631578947368	0.35667706265948396
YDR416W	-1	-/-	-581.7299444675446	-21133.19294834137	114	0.051957831325301206	0.6052631578947368	0.35696058973631983
YAL040C	-1	-/-	-581.7413611412048	-20464.611973643303	114	0.05191873589164785	0.6052631578947368	0.35724411681315565
YDR336W	0	0/0	-581.7416192293167	-31540.42458036542	456	0.05191873589164785	0.6052631578947368	0.35724411681315565
YPR127W	0	0/-	-581.7725703716278	-31821.889970988035	456	0.05191873589164785	0.6052631578947368	0.35724411681315565
YOR252W	0	0/0	-581.8973120003939	-37225.39804198407	456	0.05191873589164785	0.6052631578947368	0.35724411681315565
YCL045C	0	0/-	-581.929219186306	-32576.948107659817	456	0.05191873589164785	0.6052631578947368	0.35724411681315565
YPR022C	0	0/-	-581.9453589916229	-31232.135424673557	456	0.05191873589164785	0.6052631578947368	0.35724411681315565
YBR150C	0	0/-	-581.9487699270248	-33379.77633332461	456	0.05191873589164785	0.6052631578947368	0.35724411681315565
YPL235W	-1	-/-	-581.9588747024536	-22923.61008143425	114	0.0518796992481203	0.6052631578947368	0.3575276438899915
YLL054C	0	0/-	-581.9713608026505	-31928.471983253956	456	0.0518796992481203	0.6052631578947368	0.3575276438899915
YMR059W	-1	-/-	-582.004287481308	-21172.311462044716	114	0.051840721262208865	0.6052631578947368	0.35781117096682735
YPR117W	0	0/0	-582.083261013031	-31313.22197061777	456	0.051840721262208865	0.6052631578947368	0.35781117096682735
YDL029W	-1	-/-	-582.0990447998047	-21131.035934984684	114	0.0518018018018018	0.6052631578947368	0.3580946980436632
YHR102W	-1	-/-	-582.1043410301208	-21289.563194036484	114	0.051762940735183796	0.6052631578947368	0.358378225120499
YHR163W	-1	-/0	-582.1236009597778	-20092.565774440765	114	0.05172413793103448	0.6052631578947368	0.35866175219733487
YDR267C	0	0/-	-582.1706443428993	-34914.217188209295	456	0.05172413793103448	0.6052631578947368	0.35866175219733487
YJR030C	0	0/0	-582.1775327324867	-31837.81381827593	456	0.05172413793103448	0.6052631578947368	0.35866175219733487
YNL021W	-1	-/-	-582.2340698242188	-20663.778925418854	114	0.051685393258426963	0.6052631578947368	0.3589452792741707
YPL158C	0	0/-	-582.2747789025307	-31219.98823696375	456	0.051685393258426963	0.6052631578947368	0.3589452792741707
YGL122C	-1	-/-	-582.2757437229156	-19908.837690591812	114	0.051646706586826345	0.6052631578947368	0.3592288063510065
YHR113W	0	0/0	-582.280531167984	-32425.816033661366	456	0.051646706586826345	0.6052631578947368	0.3592288063510065
YLR257W	0	0/0	-582.4165044426918	-32589.522645413876	456	0.051646706586826345	0.6052631578947368	0.3592288063510065
YNL238W	0	0/-	-582.4278442263603	-35873.57722491026	456	0.051646706586826345	0.6052631578947368	0.3592288063510065
YPR034W	-1	-/-	-582.431342124939	-20678.17558324337	114	0.05160807778608826	0.6052631578947368	0.35951233342784233
YIR014W	0	0/0	-582.4551346302032	-31695.798327326775	456	0.05160807778608826	0.6052631578947368	0.35951233342784233
YLL058W	0	0/0	-582.466931283474	-32024.57026207447	456	0.05160807778608826	0.6052631578947368	0.35951233342784233
YPL277C	0	0/0	-582.4695870280266	-31598.70756855607	456	0.05160807778608826	0.6052631578947368	0.35951233342784233
YOR241W	-1	-/0	-582.4968674182892	-23324.45205307007	114	0.0515695067264574	0.6052631578947368	0.3597958605046782
YIL084C	-1	-/-	-582.5096161365509	-20553.293261766434	114	0.05153099327856609	0.6052631578947368	0.36007938758151403
YGL213C	-1	-/-	-582.5487580299377	-21926.055265665054	114	0.05149253731343283	0.6052631578947368	0.36036291465834985
YNL101W	-1	-/-	-582.5851483345032	-20973.272500395775	114	0.05145413870246085	0.6052631578947368	0.36064644173518573
YCR107W	-1	-/0	-582.6588963270187	-18806.848976135254	114	0.05141579731743666	0.6052631578947368	0.36092996881202155
YGL079W	0	0/-	-582.6737570762634	-31331.74475723505	456	0.05141579731743666	0.6052631578947368	0.36092996881202155
YDR110W	-1	-/-	-582.6869857311249	-22022.109456658363	114	0.05137751303052867	0.6052631578947368	0.36121349588885737
YDL056W	-1	-/-	-582.7041968107224	-21224.110775470734	114	0.05133928571428571	0.6052631578947368	0.36149702296569325
YER066W	0	0/-	-582.7563206553459	-32174.521565318108	456	0.05133928571428571	0.6052631578947368	0.36149702296569325
YMR149W	-1	-/-	-582.8469229340553	-22146.007273972034	114	0.051301115241635685	0.6052631578947368	0.36178055004252907
YKR102W	0	0/-	-582.8664003908634	-32903.28645418584	456	0.051301115241635685	0.6052631578947368	0.36178055004252907
YPL194W	-1	-/-	-582.9088146686554	-20893.57139825821	114	0.0512630014858841	0.6052631578947368	0.3620640771193649
YCR060W	-1	-/-	-582.9339392185211	-20333.314544439316	114	0.051224944320712694	0.6052631578947368	0.3623476041962007
YGL250W	0	0/-	-582.9919106960297	-35272.436191409826	456	0.051224944320712694	0.6052631578947368	0.3623476041962007
YOR222W	0	0/-	-582.9922049641609	-32180.470338620245	456	0.051224944320712694	0.6052631578947368	0.3623476041962007
YJR008W	0	0/0	-582.9936452507973	-32263.384887307882	456	0.051224944320712694	0.6052631578947368	0.3623476041962007
YGR149W	0	0/-	-583.0257760286331	-32309.040184944868	456	0.051224944320712694	0.6052631578947368	0.3623476041962007
YER024W	-1	-/-	-583.0404572486877	-21689.546830177307	114	0.05118694362017804	0.6052631578947368	0.3626311312730366
YPL042C	-1	-/-	-583.0510318279266	-20946.451308965683	114	0.05114899925871016	0.6052631578947368	0.3629146583498724
YPR037C	-1	-/-	-583.0649273395538	-20706.20099556446	114	0.051111111111111114	0.6052631578947368	0.36319818542670823
YBR246W	0	0/-	-583.0809650421143	-32595.974900186062	456	0.051111111111111114	0.6052631578947368	0.36319818542670823
YFL050C	-1	-/-	-583.100355386734	-20824.039212226868	114	0.05107327905255366	0.6052631578947368	0.3634817125035441
YGR071C	0	0/-	-583.1312015652657	-31006.532093942165	456	0.05107327905255366	0.6052631578947368	0.3634817125035441
[truncated: 3,961 more rows]
