# Supplementary material for: Revisiting co-expression-based automated function prediction in yeast with neural networks and updated Gene Ontology annotations
Source: PLoS One. 2026 Apr 16;21(4):e0322689. doi: 10.1371/journal.pone.0322689 (PMC13086303; doi:10.1371/journal.pone.0322689)
Supplement: S1 File — A zip file of tables in csv format containing individual genes ranked by their predicted involvement in each predicted GO term. These predictions were made by Model 1 as described in Table A of S1 Text. (ZIP) [file pone.0322689.s002.zip › GO0000902_SingleGeneRanking.csv]

Gene	Label	Annos	Score	Background Score	Num pos pairs	Precision	Recall	False Positive Rate
YCR055C	1	+/-	-463.39076149463654	-7193.237831905484	258	1.0	0.003861003861003861	0.0
YCL003W	-1	-/-	-513.5759584903717	-7616.405502021313	259	0.5	0.003861003861003861	0.00029568302779420464
YCR058C	1	+/-	-513.8947766423225	-7750.841397240758	258	0.6666666666666666	0.007722007722007722	0.00029568302779420464
YJL018W	-1	-/-	-517.6985294818878	-7797.027386441827	259	0.5	0.007722007722007722	0.0005913660555884093
YCR029C-A	0	0/-	-544.9535119086504	-14596.135835213587	1036	0.5	0.007722007722007722	0.0005913660555884093
YGR014W	1	+/-	-556.6549787297845	-10145.99994391948	258	0.6	0.011583011583011582	0.0005913660555884093
YKL199C	0	0/-	-571.9964587166905	-15299.609053045511	1036	0.6	0.011583011583011582	0.0005913660555884093
YOR088W	-1	-/-	-574.0407014638186	-8708.11305500567	259	0.5	0.011583011583011582	0.0008870490833826139
YCL027C-A	0	0/-	-575.1335276588798	-14841.612944294233	1036	0.5	0.011583011583011582	0.0008870490833826139
YKR004C-A	0	0/-	-575.7767167463899	-14825.210036963224	1036	0.5	0.011583011583011582	0.0008870490833826139
YKL097W-A	0	0/-	-575.9866019934416	-14997.65588275902	1036	0.5	0.011583011583011582	0.0008870490833826139
YCL026C-B	0	0/-	-578.5051171202213	-15015.762038663961	1036	0.5	0.011583011583011582	0.0008870490833826139
YPL052W-A	0	0/-	-581.291350401938	-15177.743860951625	1036	0.5	0.011583011583011582	0.0008870490833826139
YCR070W	0	0/-	-582.4176443517208	-14964.34644843638	1036	0.5	0.011583011583011582	0.0008870490833826139
YJL021C	-1	-/-	-582.7087525129318	-8900.488022089005	259	0.42857142857142855	0.011583011583011582	0.0011827321111768185
YIL017W	-1	-/-	-583.7420136928558	-8650.7179941535	259	0.375	0.011583011583011582	0.0014784151389710231
YNL271C	1	+/-	-587.2958270609379	-11238.898192822933	258	0.4444444444444444	0.015444015444015444	0.0014784151389710231
YMR109W	1	+/-	-588.2462102863938	-10898.648027578369	258	0.5	0.019305019305019305	0.0014784151389710231
YER074W-A	-1	-/-	-588.4433080554008	-8929.78011180833	259	0.45454545454545453	0.019305019305019305	0.0017740981667652277
YER108C	1	+/-	-592.0503461956978	-8574.28280261159	258	0.5	0.023166023166023165	0.0017740981667652277
YGL190C	1	+/-	-592.4174408130348	-10089.537000853568	258	0.5384615384615384	0.02702702702702703	0.0017740981667652277
YJR059W	1	+/-	-592.7199018895626	-11774.721118435264	258	0.5714285714285714	0.03088803088803089	0.0017740981667652277
YFL035C-B	0	0/-	-595.0175772700459	-15485.90669436939	1036	0.5714285714285714	0.03088803088803089	0.0017740981667652277
YBR102C	-1	-/-	-596.4272272065282	-10811.604153558612	259	0.5333333333333333	0.03088803088803089	0.0020697811945594325
YOR240W	-1	-/-	-599.0242958664894	-9080.213811159134	259	0.5	0.03088803088803089	0.002365464222353637
YGL046W	1	+/-	-599.274206995964	-8882.94588816166	258	0.5294117647058824	0.03474903474903475	0.002365464222353637
YBR100W	-1	-/-	-599.4614633321762	-8815.53625151515	259	0.5	0.03474903474903475	0.0026611472501478417
YCL062W	-1	-/-	-600.0417910814285	-8691.681547403336	259	0.47368421052631576	0.03474903474903475	0.0029568302779420462
YNL118C	-1	-/-	-600.4591631144285	-10341.154275812209	259	0.45	0.03474903474903475	0.003252513305736251
YKL213C	-1	-/-	-600.9001258611679	-11126.14396737516	259	0.42857142857142855	0.03474903474903475	0.0035481963335304554
YOL053C-A	0	0/-	-605.9223093502223	-15764.899231020361	1036	0.42857142857142855	0.03474903474903475	0.0035481963335304554
YHR165C	-1	-/-	-606.9592416360974	-11044.397810220718	259	0.4090909090909091	0.03474903474903475	0.00384387936132466
YKL158W	0	0/0	-607.0976568162441	-15655.216425467283	1036	0.4090909090909091	0.03474903474903475	0.00384387936132466
YJL205C-A	0	0/0	-607.3247134424746	-15550.870424423367	1036	0.4090909090909091	0.03474903474903475	0.00384387936132466
YJL206C-A	0	0/0	-607.3247215487063	-15550.870426619425	1036	0.4090909090909091	0.03474903474903475	0.00384387936132466
YBR286W	-1	-/0	-608.8205175437033	-11270.633463427424	259	0.391304347826087	0.03474903474903475	0.004139562389118865
YOL010W	-1	-/-	-610.4759832844138	-12724.281335130334	259	0.375	0.03474903474903475	0.004435245416913069
YJL012C-A	-1	-/-	-613.2659575939178	-8943.604041039944	259	0.36	0.03474903474903475	0.004730928444707274
YOR109W	-1	-/-	-615.7089454159141	-10833.424514487386	259	0.34615384615384615	0.03474903474903475	0.005026611472501478
YGL092W	-1	-/-	-615.9421376548707	-11434.776492711157	259	0.3333333333333333	0.03474903474903475	0.005322294500295683
YBR090C-A	-1	-/-	-616.0936908125877	-8878.214573144913	259	0.32142857142857145	0.03474903474903475	0.0056179775280898875
YCR072C	-1	-/-	-617.2379438206553	-12907.13111627847	259	0.3103448275862069	0.03474903474903475	0.0059136605558840925
YKL126W	-1	-/-	-618.0530984550714	-11960.954579271376	259	0.3	0.03474903474903475	0.006209343583678297
YLR337W	1	+/-	-619.1445589661598	-8965.993926465511	258	0.3225806451612903	0.03861003861003861	0.006209343583678297
YJR125C	-1	-/-	-621.8594641387463	-11618.68375851959	259	0.3125	0.03861003861003861	0.006505026611472502
YPR144C	-1	-/-	-623.8169473707676	-13795.59659807384	259	0.30303030303030304	0.03861003861003861	0.006800709639266706
YFL006W	0	0/-	-624.0410939827561	-16185.776264950633	1036	0.30303030303030304	0.03861003861003861	0.006800709639266706
YKR099C-A	0	0/-	-624.5009047836065	-15994.907626945525	1036	0.30303030303030304	0.03861003861003861	0.006800709639266706
YDR294C	-1	-/-	-625.8171143978834	-12298.221040453762	259	0.29411764705882354	0.03861003861003861	0.007096392667060911
YGR272C	-1	-/-	-627.2517408132553	-9345.084480583668	259	0.2857142857142857	0.03861003861003861	0.007392075694855115
YHR079C-B	-1	-/-	-629.1489200592041	-9108.654504984617	259	0.2777777777777778	0.03861003861003861	0.00768775872264932
YML033W	-1	-/-	-629.2828388214111	-9204.937896072865	259	0.2702702702702703	0.03861003861003861	0.007983441750443524
YDL167C	0	0/0	-631.797330815345	-21558.650530183222	1036	0.2702702702702703	0.03861003861003861	0.007983441750443524
YDR398W	-1	-/-	-632.1802434846759	-13643.13232768327	259	0.2631578947368421	0.03861003861003861	0.00827912477823773
YEL061C	-1	-/-	-633.3265624642372	-10838.548017397523	259	0.2564102564102564	0.03861003861003861	0.008574807806031934
YGL104C	-1	-/-	-634.4814812615514	-12354.727560132742	259	0.25	0.03861003861003861	0.008870490833826138
YOR058C	-1	-/-	-634.7466451823711	-11716.76509667188	259	0.24390243902439024	0.03861003861003861	0.009166173861620342
YGR238C	-1	-/+	-635.1819067001343	-11199.29292562604	259	0.23809523809523808	0.03861003861003861	0.009461856889414548
YMR268W-A	0	0/-	-637.1787553578615	-16516.003772508353	1036	0.23809523809523808	0.03861003861003861	0.009461856889414548
YOR048C	-1	-/-	-638.1227037273347	-12647.272661656141	259	0.23255813953488372	0.03861003861003861	0.009757539917208752
YOR140W	-1	-/-	-639.0463963449001	-10812.885250359774	259	0.22727272727272727	0.03861003861003861	0.010053222945002957
YJL005W	-1	-/-	-640.3838607817888	-12362.169463351369	259	0.2222222222222222	0.03861003861003861	0.01034890597279716
YML058W-A	-1	-/-	-641.0488318651915	-10099.595087215304	259	0.21739130434782608	0.03861003861003861	0.010644589000591367
YMR301C	-1	-/-	-642.2290735095739	-11240.500203058124	259	0.2127659574468085	0.03861003861003861	0.01094027202838557
YKL020C	-1	-/-	-643.0021927878261	-11825.028619173914	259	0.20833333333333334	0.03861003861003861	0.011235955056179775
YGL169W	-1	-/-	-643.5371184200048	-12564.21303138882	259	0.20408163265306123	0.03861003861003861	0.011531638083973979
YDR474C	0	0/-	-644.3517050221562	-16451.14435015805	1036	0.20408163265306123	0.03861003861003861	0.011531638083973979
YDR141C	1	+/+	-645.1655321419239	-11399.435754206032	258	0.22	0.04247104247104247	0.011531638083973979
YLR248W	-1	-/-	-646.2514278441668	-12710.841875821352	259	0.21568627450980393	0.04247104247104247	0.011827321111768185
YBL047C	-1	-/-	-646.9126576334238	-12546.20833221823	259	0.21153846153846154	0.04247104247104247	0.01212300413956239
YAR044W	1	+/-	-648.4524360895157	-9681.457200601697	258	0.22641509433962265	0.04633204633204633	0.01212300413956239
YNL282W	-1	-/-	-649.6590151637793	-11902.797286979854	259	0.2222222222222222	0.04633204633204633	0.012418687167356593
YNL059C	-1	-/-	-651.0486370697618	-11656.55223248899	259	0.21818181818181817	0.04633204633204633	0.0127143701951508
YLR312C-B	1	+/+	-651.2016524076462	-9290.043447732925	258	0.23214285714285715	0.05019305019305019	0.0127143701951508
YCR084C	-1	-/-	-651.8252974748611	-12613.274951390922	259	0.22807017543859648	0.05019305019305019	0.013010053222945003
YKL204W	-1	-/-	-652.7332292236388	-12653.33642187342	259	0.22413793103448276	0.05019305019305019	0.013305736250739207
YKL138C-A	-1	-/-	-654.0406346321106	-9288.983069330454	259	0.22033898305084745	0.05019305019305019	0.013601419278533412
YOR329C	-1	-/-	-656.8877437859774	-12959.854792565107	259	0.21666666666666667	0.05019305019305019	0.013897102306327618
YML093W	-1	-/-	-657.0095379985869	-14684.162190761417	259	0.21311475409836064	0.05019305019305019	0.014192785334121822
YMR047C	-1	-/-	-657.3274222761393	-11918.893292143941	259	0.20967741935483872	0.05019305019305019	0.014488468361916026
YMR128W	-1	-/-	-657.9070623368025	-13725.236184477806	259	0.20634920634920634	0.05019305019305019	0.01478415138971023
YCR047C	1	+/-	-658.2070402763784	-11985.20639143698	258	0.21875	0.05405405405405406	0.01478415138971023
YIL115C	-1	-/-	-658.2090115249157	-12125.503430142999	259	0.2153846153846154	0.05405405405405406	0.015079834417504436
YNR053C	-1	-/-	-658.6027588695288	-14223.384650066495	259	0.21212121212121213	0.05405405405405406	0.01537551744529864
YDR388W	1	+/-	-660.3144976347685	-12125.990634381771	258	0.22388059701492538	0.05791505791505792	0.01537551744529864
YCL052C	-1	-/-	-661.6369641125202	-14100.360646516085	259	0.22058823529411764	0.05791505791505792	0.015671200473092846
YDR079C-A	-1	-/-	-662.4161978363991	-9941.39043045044	259	0.21739130434782608	0.05791505791505792	0.01596688350088705
YKR089C	-1	-/-	-662.5183348171413	-12730.945684045553	259	0.21428571428571427	0.05791505791505792	0.016262566528681254
YDR443C	-1	-/-	-663.5082344636321	-12230.976267956197	259	0.2112676056338028	0.05791505791505792	0.01655824955647546
YDR200C	-1	-/-	-664.1415030956268	-12528.757976576686	259	0.20833333333333334	0.05791505791505792	0.016853932584269662
YJR065C	-1	-/-	-665.230370208621	-13176.746009580791	259	0.2054794520547945	0.05791505791505792	0.01714961561206387
YOR275C	1	+/-	-665.8265760540962	-12622.400900281966	258	0.21621621621621623	0.06177606177606178	0.01714961561206387
YFL011W-A	-1	-/-	-666.3373166918755	-9794.586792349815	259	0.21333333333333335	0.06177606177606178	0.01744529863985807
YCR030C	0	0/-	-666.4433972071856	-21418.307531808037	1036	0.21333333333333335	0.06177606177606178	0.01744529863985807
YGR281W	-1	-/-	-667.6368850842118	-11320.947657734156	259	0.21052631578947367	0.06177606177606178	0.017740981667652277
YNL286W	-1	-/-	-667.9858052283525	-11160.083230547607	259	0.2077922077922078	0.06177606177606178	0.018036664695446483
YMR207C	-1	-/-	-668.3237998783588	-11615.689698707312	259	0.20512820512820512	0.06177606177606178	0.018332347723240685
YML117W	0	0/0	-668.3426083507948	-22218.95424479479	1036	0.20512820512820512	0.06177606177606178	0.018332347723240685
YOR132W	-1	-/-	-668.5638949051499	-13349.012640431523	259	0.20253164556962025	0.06177606177606178	0.01862803075103489
YGR170W	-1	-/-	-669.1259941458702	-11396.702518533915	259	0.2	0.06177606177606178	0.018923713778829097
YLR425W	-1	-/-	-669.532354593277	-11902.353946492076	259	0.19753086419753085	0.06177606177606178	0.0192193968066233
YBL079W	-1	-/-	-669.6172919124365	-12471.419220939279	259	0.1951219512195122	0.06177606177606178	0.019515079834417505
YDL038C	-1	-/0	-669.6863918304443	-9747.249391794205	259	0.1927710843373494	0.06177606177606178	0.019810762862211707
YCL051W	-1	-/-	-670.488584920764	-11378.138420775533	259	0.19047619047619047	0.06177606177606178	0.020106445890005913
YHR088W	-1	-/-	-670.943295404315	-13972.922489717603	259	0.18823529411764706	0.06177606177606178	0.02040212891780012
YIR023W	-1	-/-	-672.2293952703476	-12176.293989364058	259	0.18604651162790697	0.06177606177606178	0.02069781194559432
YJL020C	-1	-/-	-672.3867114782333	-13835.010241679847	259	0.1839080459770115	0.06177606177606178	0.020993494973388527
YIL071W	0	0/-	-672.41343998909	-16951.449112705886	1036	0.1839080459770115	0.06177606177606178	0.020993494973388527
YDR309C	1	+/+	-673.3534815981984	-11232.50003997609	258	0.19318181818181818	0.06563706563706563	0.020993494973388527
YOL051W	-1	-/-	-673.6713486164808	-12449.636187881231	259	0.19101123595505617	0.06563706563706563	0.021289178001182733
YKL168C	0	0/-	-673.7718496993184	-21756.286842274014	1036	0.19101123595505617	0.06563706563706563	0.021289178001182733
YFR024C	-1	-/-	-676.3292980790138	-9940.688179194927	259	0.18888888888888888	0.06563706563706563	0.021584861028976936
YKL200C	-1	-/-	-676.4412710666656	-9943.022321522236	259	0.18681318681318682	0.06563706563706563	0.02188054405677114
YAL041W	1	+/-	-676.4906432032585	-11267.005178667605	258	0.1956521739130435	0.0694980694980695	0.02188054405677114
YGR007W	-1	-/-	-676.5468145832419	-12111.403181262314	259	0.1935483870967742	0.0694980694980695	0.022176227084565348
YCL012W	1	+/-	-676.8535680770874	-9971.694885134697	258	0.20212765957446807	0.07335907335907337	0.022176227084565348
YMR237W	-1	-/-	-677.9412266947329	-12137.701762024313	259	0.2	0.07335907335907337	0.02247191011235955
YAL028W	0	0/-	-678.0661669429392	-21324.461809085682	1036	0.2	0.07335907335907337	0.02247191011235955
YDR409W	-1	-/-	-678.5283857882023	-11247.605666741729	259	0.19791666666666666	0.07335907335907337	0.022767593140153756
YNL297C	-1	-/-	-678.8982227146626	-11549.148747600615	259	0.1958762886597938	0.07335907335907337	0.023063276167947958
YAL031C	-1	-/-	-680.4261537790298	-12492.507423609495	259	0.19387755102040816	0.07335907335907337	0.023358959195742164
YPL189C-A	0	0/-	-680.4527308009565	-16955.273895341903	1036	0.19387755102040816	0.07335907335907337	0.023358959195742164
YJL042W	-1	-/-	-680.504501119256	-12875.179238021374	259	0.1919191919191919	0.07335907335907337	0.02365464222353637
YKL039W	0	0/-	-680.7772579621524	-21391.85923908092	1036	0.1919191919191919	0.07335907335907337	0.02365464222353637
YKL143W	-1	-/-	-681.2770626470447	-14303.413828752935	259	0.19	0.07335907335907337	0.023950325251330572
YNL138W-A	0	0/-	-681.7358988076448	-17046.428920181468	1036	0.19	0.07335907335907337	0.023950325251330572
YOL144W	-1	-/-	-681.8469823747873	-13484.215785510838	259	0.18811881188118812	0.07335907335907337	0.02424600827912478
YKL101W	1	+/-	-682.8837838768959	-11240.541577866301	258	0.19607843137254902	0.07722007722007722	0.02424600827912478
YLR206W	-1	-/-	-683.3131375685334	-12831.861182026565	259	0.1941747572815534	0.07722007722007722	0.024541691306918984
YCL060C	-1	-/-	-684.3406212329865	-9902.045376896858	259	0.19230769230769232	0.07722007722007722	0.024837374334713187
YOR086C	0	0/-	-684.7460175845772	-19996.29260605201	1036	0.19230769230769232	0.07722007722007722	0.024837374334713187
YKR003W	1	+/-	-685.7212124913931	-12108.755909338593	258	0.2	0.08108108108108109	0.024837374334713187
YOR359W	-1	-/-	-686.0925006717443	-12246.56144066155	259	0.19811320754716982	0.08108108108108109	0.025133057362507392
YDL227C	-1	-/-	-686.3122389614582	-11515.396512851119	259	0.19626168224299065	0.08108108108108109	0.0254287403903016
YOR290C	-1	-/-	-686.6279272735119	-11603.496809251606	259	0.19444444444444445	0.08108108108108109	0.0257244234180958
YOL086W-A	0	0/-	-687.1210321933031	-16852.923180386424	1036	0.19444444444444445	0.08108108108108109	0.0257244234180958
YLR397C	-1	-/-	-687.440183442086	-13336.573997106403	259	0.1926605504587156	0.08108108108108109	0.026020106445890007
YKR095W-A	1	+/-	-687.9699101746082	-10211.68016217649	258	0.2	0.08494208494208494	0.026020106445890007
YBL054W	0	0/-	-689.094524720218	-21684.625081855338	1036	0.2	0.08494208494208494	0.026020106445890007
YMR092C	-1	-/-	-689.2809538841248	-12386.237236212939	259	0.1981981981981982	0.08494208494208494	0.02631578947368421
YJL017W	0	0/0	-689.7767591178417	-16875.04306562245	1036	0.1981981981981982	0.08494208494208494	0.02631578947368421
YJR126C	-1	-/-	-689.9756249859929	-12517.5091669783	259	0.19642857142857142	0.08494208494208494	0.026611472501478415
YHR070W	-1	-/-	-690.3796614482999	-12637.542480297387	259	0.19469026548672566	0.08494208494208494	0.02690715552927262
YDR477W	1	+/-	-690.4245103448629	-12642.957174804062	258	0.20175438596491227	0.0888030888030888	0.02690715552927262
YLR240W	-1	-/-	-691.24359151721	-13304.99164191261	259	0.2	0.0888030888030888	0.027202838557066823
YKL038W	-1	-/-	-691.3084968924522	-12305.270706374198	259	0.19827586206896552	0.0888030888030888	0.02749852158486103
YJL141C	-1	-/-	-691.3469120189548	-14157.005375780165	259	0.19658119658119658	0.0888030888030888	0.027794204612655235
YGR078C	-1	-/-	-692.3088866919279	-14003.189533814788	259	0.19491525423728814	0.0888030888030888	0.028089887640449437
YCR062W	1	+/0	-692.3498040437698	-9936.417581677437	258	0.20168067226890757	0.09266409266409266	0.028089887640449437
YDR168W	-1	-/-	-692.8420471772552	-12032.918157275766	259	0.2	0.09266409266409266	0.028385570668243643
YOR272W	-1	-/-	-693.2206026017666	-14737.142884112895	259	0.19834710743801653	0.09266409266409266	0.028681253696037846
YDR490C	-1	-/-	-693.4136920757592	-12413.904392937198	259	0.19672131147540983	0.09266409266409266	0.02897693672383205
YCR097WB	0	0/-	-695.1518030017614	-17330.873604185414	1036	0.19672131147540983	0.09266409266409266	0.02897693672383205
YOR208W	-1	-/-	-695.4562969356775	-12146.262786459178	259	0.1951219512195122	0.09266409266409266	0.029272619751626257
YEL018W	-1	-/-	-695.9579486995935	-12396.9082005471	259	0.1935483870967742	0.09266409266409266	0.02956830277942046
YGL233W	1	+/-	-696.6388111934066	-12083.038046590984	258	0.2	0.09652509652509653	0.02956830277942046
YOR188W	1	+/0	-697.1622722297907	-12591.534557022154	258	0.20634920634920634	0.10038610038610038	0.02956830277942046
YLL040C	-1	-/-	-697.3416749313474	-11871.529223095626	259	0.2047244094488189	0.10038610038610038	0.029863985807214666
YLL011W	-1	-/-	-698.1824060976505	-14518.406502202153	259	0.203125	0.10038610038610038	0.03015966883500887
YKL188C	-1	-/-	-698.5141280293465	-13432.455745600164	259	0.20155038759689922	0.10038610038610038	0.030455351862803074
YHR039C-B	-1	-/-	-698.8900792598724	-10142.914307117462	259	0.2	0.10038610038610038	0.03075103489059728
YBR111W-A	-1	-/-	-700.1439797878265	-10123.083683013916	259	0.1984732824427481	0.10038610038610038	0.031046717918391486
YGL195W	-1	-/-	-700.2282100468874	-12792.853863582015	259	0.19696969696969696	0.10038610038610038	0.03134240094618569
YPL089C	-1	-/-	-700.334111392498	-12396.77364301309	259	0.19548872180451127	0.10038610038610038	0.031638083973979894
YJR031C	-1	-/-	-700.8705003410578	-12643.305701434612	259	0.19402985074626866	0.10038610038610038	0.0319337670017741
YKL022C	-1	-/-	-701.1603397876024	-12094.992565184832	259	0.1925925925925926	0.10038610038610038	0.032229450029568306
YGR158C	-1	-/-	-701.6235752701759	-14725.428253769875	259	0.19117647058823528	0.10038610038610038	0.03252513305736251
YDR457W	1	+/-	-702.1733043789864	-11341.115736216307	258	0.19708029197080293	0.10424710424710425	0.03252513305736251
YDL113C	-1	-/-	-702.7003719806671	-14288.231045931578	259	0.1956521739130435	0.10424710424710425	0.03282081608515671
YIL140W	1	+/-	-703.1716817319393	-12064.088418245316	258	0.2014388489208633	0.10810810810810811	0.03282081608515671
YLR028C	-1	-/-	-703.4633767157793	-12375.913503549993	259	0.2	0.10810810810810811	0.03311649911295092
YBL004W	-1	-/-	-703.599742680788	-12437.357569318265	259	0.19858156028368795	0.10810810810810811	0.03341218214074512
YHR084W	1	+/-	-703.7385790944099	-12546.936662226915	258	0.20422535211267606	0.11196911196911197	0.03341218214074512
YNR033W	-1	-/-	-703.7659965455532	-12211.450015548617	259	0.20279720279720279	0.11196911196911197	0.033707865168539325
YLR391W	-1	-/-	-704.2253589630127	-10076.683182954788	259	0.2013888888888889	0.11196911196911197	0.03400354819633353
YMR239C	-1	-/-	-704.4654915332794	-14620.119390651584	259	0.2	0.11196911196911197	0.03429923122412774
YCR033W	-1	-/-	-705.7393046468496	-12154.849157996476	259	0.19863013698630136	0.11196911196911197	0.03459491425192194
YCR080W	-1	-/-	-705.8143630027771	-10212.078273966908	259	0.19727891156462585	0.11196911196911197	0.03489059727971614
YHR028C	0	0/-	-706.0586739741266	-23034.2061515674	1036	0.19727891156462585	0.11196911196911197	0.03489059727971614
YOR219C	0	0/-	-706.1322399135679	-21732.28197888378	1036	0.19727891156462585	0.11196911196911197	0.03489059727971614
YLR337C	1	+/-	-706.3463094383478	-11874.173400491476	258	0.20270270270270271	0.11583011583011583	0.03489059727971614
YMR129W	-1	-/-	-706.3553751260042	-12952.695193313062	259	0.20134228187919462	0.11583011583011583	0.03518628030751035
YMR014W	1	+/-	-706.4291090667248	-13929.929012462497	258	0.20666666666666667	0.11969111969111969	0.03518628030751035
YJL204C	-1	-/-	-706.4384717941284	-12320.626111477613	259	0.2052980132450331	0.11969111969111969	0.03548196333530455
YIL044C	-1	-/-	-707.0138839259744	-12207.310581088066	259	0.20394736842105263	0.11969111969111969	0.035777646363098756
YNL207W	-1	-/-	-707.3862674832344	-13365.225187152624	259	0.20261437908496732	0.11969111969111969	0.036073329390892965
YJL047C	-1	-/-	-707.8336423840374	-13233.813006898388	259	0.2012987012987013	0.11969111969111969	0.03636901241868717
YGL014W	-1	-/-	-707.9471987485886	-12475.216971442103	259	0.2	0.11969111969111969	0.03666469544648137
YJL124C	-1	-/-	-707.9751827269793	-13501.75007096678	259	0.1987179487179487	0.11969111969111969	0.03696037847427558
YLR006C	-1	-/-	-708.2685429155827	-12349.525053143501	259	0.19745222929936307	0.11969111969111969	0.03725606150206978
YFL025C	-1	-/-	-708.3137811720371	-11735.87599876523	259	0.1962025316455696	0.11969111969111969	0.037551744529863984
YGL073W	-1	-/-	-708.601233035326	-14818.827380742878	259	0.1949685534591195	0.11969111969111969	0.03784742755765819
YNL106C	-1	-/-	-708.9875428974628	-11327.814269788563	259	0.19375	0.11969111969111969	0.038143110585452396
YPL023C	0	0/0	-709.4934228658676	-20160.762264888734	1036	0.19375	0.11969111969111969	0.038143110585452396
YNL061W	-1	-/-	-709.7439526766539	-15197.167418718338	259	0.19254658385093168	0.11969111969111969	0.0384387936132466
YFL018W-A	-1	-/-	-709.851710319519	-10090.030496835709	259	0.19135802469135801	0.11969111969111969	0.03873447664104081
YGL173C	-1	-/-	-710.377177529037	-12579.26446070522	259	0.1901840490797546	0.11969111969111969	0.03903015966883501
YDR122W	-1	-/-	-710.7173559069633	-14030.59451854229	259	0.18902439024390244	0.11969111969111969	0.03932584269662921
YOR233W	-1	-/-	-710.8116372823715	-12667.640917275101	259	0.18787878787878787	0.11969111969111969	0.039621525724423415
YBR075W	0	0/0	-711.092266857624	-17443.76268428564	1036	0.18787878787878787	0.11969111969111969	0.039621525724423415
YBR059C	-1	-/-	-711.121354714036	-12894.521149594337	259	0.18674698795180722	0.11969111969111969	0.039917208752217624
YMR232W	1	+/+	-711.4111564159393	-12094.547412455082	258	0.19161676646706588	0.12355212355212356	0.039917208752217624
YBR233W-A	-1	-/-	-711.4711548089981	-10333.286160349846	259	0.19047619047619047	0.12355212355212356	0.04021289178001183
YML115C	-1	-/-	-711.903187662363	-12513.840977616608	259	0.1893491124260355	0.12355212355212356	0.04050857480780603
YOL082W	-1	-/-	-712.2533286213875	-14971.061277978122	259	0.18823529411764706	0.12355212355212356	0.04080425783560024
YBR267W	-1	-/-	-712.9853287562728	-13693.442871876061	259	0.1871345029239766	0.12355212355212356	0.04109994086339444
YHR170W	-1	-/-	-712.9869210869074	-15441.21530996263	259	0.18604651162790697	0.12355212355212356	0.04139562389118864
YLR095C	-1	-/-	-713.4137136340141	-11923.955901160836	259	0.18497109826589594	0.12355212355212356	0.04169130691898285
YFL035C-A	1	+/-	-713.6385872364044	-10630.778002023697	258	0.1896551724137931	0.1274131274131274	0.04169130691898285
YFL035C	1	+/-	-713.6386020183563	-10630.778009653091	258	0.19428571428571428	0.13127413127413126	0.04169130691898285
YOL013W-B	0	0/0	-713.7901780307293	-17298.721890628338	1036	0.19428571428571428	0.13127413127413126	0.04169130691898285
YGL210W	-1	-/-	-713.8885277807713	-11504.678535692394	259	0.19318181818181818	0.13127413127413126	0.041986989946777055
YFR028C	-1	-/-	-714.1648144945502	-14062.394018255174	259	0.192090395480226	0.13127413127413126	0.04228267297457126
YHR169W	-1	-/-	-714.3519737571478	-15038.657983258367	259	0.19101123595505617	0.13127413127413126	0.04257835600236547
YOR360C	0	0/-	-714.3545939549804	-21301.810258109123	1036	0.19101123595505617	0.13127413127413126	0.04257835600236547
YOL004W	-1	-/-	-714.4525300860405	-12117.207574643195	259	0.18994413407821228	0.13127413127413126	0.04287403903015967
YDL117W	-1	-/-	-715.030653655529	-12204.642311695963	259	0.18888888888888888	0.13127413127413126	0.04316972205795387
YER119C	-1	-/-	-715.1647149920464	-13490.837342776358	259	0.1878453038674033	0.13127413127413126	0.04346540508574808
YDL058W	-1	-/-	-715.569136351347	-12422.069240629673	259	0.18681318681318682	0.13127413127413126	0.04376108811354228
YKL129C	1	+/-	-715.7366022765636	-13105.847178161144	258	0.1912568306010929	0.13513513513513514	0.04376108811354228
YGL029W	-1	-/-	-715.8562931604683	-14163.44539405033	259	0.19021739130434784	0.13513513513513514	0.044056771141336486
YBR142W	-1	-/-	-715.9384617432952	-14883.176962081343	259	0.1891891891891892	0.13513513513513514	0.044352454169130695
YML072C	0	0/-	-716.4689242430031	-21229.040809261613	1036	0.1891891891891892	0.13513513513513514	0.044352454169130695
YOR124C	0	0/-	-716.7833451312035	-21681.49514190294	1036	0.1891891891891892	0.13513513513513514	0.044352454169130695
YPR190C	-1	-/-	-717.1187233179808	-15008.347879171371	259	0.1881720430107527	0.13513513513513514	0.0446481371969249
YBL103C-A	0	0/-	-717.4093475937843	-17586.9902292341	1036	0.1881720430107527	0.13513513513513514	0.0446481371969249
YOR112W	-1	-/-	-717.6309873983264	-12631.344349637628	259	0.18716577540106952	0.13513513513513514	0.0449438202247191
YOR241W	-1	-/0	-717.6469523459673	-14038.19776443392	259	0.18617021276595744	0.13513513513513514	0.0452395032525133
YHR114W	-1	-/-	-717.8534687906504	-12731.741341613233	259	0.18518518518518517	0.13513513513513514	0.04553518628030751
YKL078W	0	0/-	-718.1710494104773	-23345.234609104693	1036	0.18518518518518517	0.13513513513513514	0.04553518628030751
YJL081C	-1	-/-	-718.2082387506962	-12315.785290762782	259	0.18421052631578946	0.13513513513513514	0.045830869308101714
YJR089W	-1	-/-	-718.2132338732481	-12338.320029102266	259	0.18324607329842932	0.13513513513513514	0.046126552335895916
YBL052C	-1	-/-	-718.2335302978754	-12261.117005094886	259	0.18229166666666666	0.13513513513513514	0.046422235363690126
YPL084W	-1	-/-	-718.3066582679749	-12942.209894947708	259	0.18134715025906736	0.13513513513513514	0.04671791839148433
YER103W	-1	-/-	-718.3120087832212	-12649.954424008727	259	0.18041237113402062	0.13513513513513514	0.04701360141927853
YEL041W	-1	-/-	-718.3630163520575	-13148.754850815982	259	0.1794871794871795	0.13513513513513514	0.04730928444707274
YKL099C	-1	-/-	-718.5372810661793	-14386.59908889234	259	0.17857142857142858	0.13513513513513514	0.04760496747486694
YGR109C	-1	-/-	-718.6938307248056	-12260.240800384432	259	0.17766497461928935	0.13513513513513514	0.047900650502661145
YMR172W	-1	-/-	-718.9427304267883	-12453.474340379238	259	0.17676767676767677	0.13513513513513514	0.048196333530455354
YIL015C-A	0	0/0	-719.1137278676033	-17470.64485529065	1036	0.17676767676767677	0.13513513513513514	0.048196333530455354
YNR039C	-1	-/-	-719.7981462478638	-12794.811358734965	259	0.17587939698492464	0.13513513513513514	0.04849201655824956
YHR206W	1	+/-	-720.0972868800163	-12545.295969113708	258	0.18	0.138996138996139	0.04849201655824956
YKL025C	-1	-/-	-720.3776443898678	-12164.068147674203	259	0.1791044776119403	0.138996138996139	0.04878769958604376
YDR100W	0	0/0	-720.5264047086239	-20898.67597214505	1036	0.1791044776119403	0.138996138996139	0.04878769958604376
YJR002W	-1	-/-	-720.5523095577955	-14847.792653560638	259	0.1782178217821782	0.138996138996139	0.04908338261383797
YJL198W	-1	-/-	-721.1264588236809	-14336.734028965235	259	0.17733990147783252	0.138996138996139	0.04937906564163217
YBR273C	-1	-/-	-721.4207826405764	-14680.272613175213	259	0.17647058823529413	0.138996138996139	0.04967474866942637
YER176W	0	0/-	-721.5878413636237	-21422.445526283234	1036	0.17647058823529413	0.138996138996139	0.04967474866942637
YOR335C	-1	-/-	-721.6162793785334	-14174.93850249052	259	0.17560975609756097	0.138996138996139	0.04997043169722058
YIL019W	-1	-/-	-721.7156105339527	-14733.824985871091	259	0.17475728155339806	0.138996138996139	0.050266114725014785
YLR223C	-1	-/-	-722.6513649821281	-12931.66841159761	259	0.17391304347826086	0.138996138996139	0.05056179775280899
YLR256W	-1	-/-	-722.6578782945871	-12520.989131759852	259	0.17307692307692307	0.138996138996139	0.0508574807806032
YPL012W	-1	-/-	-722.9188027232885	-14610.147555977106	259	0.1722488038277512	0.138996138996139	0.0511531638083974
YER082C	-1	-/-	-723.1149427443743	-14624.771462030709	259	0.17142857142857143	0.138996138996139	0.0514488468361916
YPL016W	-1	-/-	-723.2016056627035	-12214.910724014044	259	0.17061611374407584	0.138996138996139	0.051744529863985804
YGR218W	-1	-/-	-723.6336467266083	-11907.098361864686	259	0.16981132075471697	0.138996138996139	0.05204021289178001
YNL097C	-1	-/-	-723.7943657562137	-12599.694036088884	259	0.16901408450704225	0.138996138996139	0.052335895919574216
YPL190C	-1	-/-	-723.918910138309	-11704.113590605557	259	0.16822429906542055	0.138996138996139	0.05263157894736842
YGR270W	-1	-/-	-725.3617812693119	-13469.050187334418	259	0.16744186046511628	0.138996138996139	0.05292726197516263
YJR043C	-1	-/-	-725.4026910439134	-12521.20987509191	259	0.16666666666666666	0.138996138996139	0.05322294500295683
YPL174C	-1	-/-	-725.710471406579	-11962.83772817254	259	0.16589861751152074	0.138996138996139	0.05351862803075103
YPR137W	-1	-/-	-725.7664723992348	-14752.20243756473	259	0.1651376146788991	0.138996138996139	0.05381431105854524
YOL070C	0	0/-	-725.9330476876348	-21343.05770883849	1036	0.1651376146788991	0.138996138996139	0.05381431105854524
YLL031C	-1	-/-	-726.0255108326674	-13111.335269339383	259	0.1643835616438356	0.138996138996139	0.054109994086339444
YOR337W	0	0/-	-726.0546954460442	-20722.145373558626	1036	0.1643835616438356	0.138996138996139	0.054109994086339444
YHR031C	-1	-/-	-726.3306697458029	-11929.280380800366	259	0.16363636363636364	0.138996138996139	0.054405677114133646
YNL192W	-1	-/-	-726.5155384242535	-12639.07416045852	259	0.16289592760180996	0.138996138996139	0.054701360141927856
YOR070C	0	0/0	-726.7264041397721	-22593.672176268883	1036	0.16289592760180996	0.138996138996139	0.054701360141927856
YOR145C	-1	-/-	-726.7569779753685	-14564.18080529198	259	0.16216216216216217	0.138996138996139	0.05499704316972206
YML014W	-1	-/-	-727.2507169544697	-13697.898437477648	259	0.16143497757847533	0.138996138996139	0.05529272619751626
YBR086C	-1	-/-	-727.3312405049801	-12471.232887651771	259	0.16071428571428573	0.138996138996139	0.05558840922531047
YLL018C-A	-1	-/-	-728.2355927452445	-11483.336786910892	259	0.16	0.138996138996139	0.05588409225310467
YGR116W	-1	-/-	-728.2594359517097	-12676.329900410026	259	0.1592920353982301	0.138996138996139	0.056179775280898875
YCL028W	0	0/0	-728.5624377429485	-20939.496540476102	1036	0.1592920353982301	0.138996138996139	0.056179775280898875
YPL096C-A	-1	-/-	-728.685284614563	-10411.658179879189	259	0.15859030837004406	0.138996138996139	0.056475458308693084
YOR256C	-1	-/-	-728.7345307916403	-13144.965150617063	259	0.15789473684210525	0.138996138996139	0.05677114133648729
YGR178C	-1	-/-	-728.7440225556493	-12419.874794065952	259	0.1572052401746725	0.138996138996139	0.05706682436428149
YJR091C	-1	-/-	-728.9521838277578	-13383.202055104077	259	0.1565217391304348	0.138996138996139	0.05736250739207569
YNL323W	-1	-/-	-729.0542784705758	-11434.140458697453	259	0.15584415584415584	0.138996138996139	0.0576581904198699
YIL036W	-1	-/-	-729.7975423336029	-13882.315766140819	259	0.15517241379310345	0.138996138996139	0.0579538734476641
YER027C	1	+/-	-730.1683306694031	-12142.300523489714	258	0.15879828326180256	0.14285714285714285	0.0579538734476641
YFL043C	0	0/-	-730.445740044117	-17748.33660545945	1036	0.15879828326180256	0.14285714285714285	0.0579538734476641
YML080W	-1	-/-	-730.4543311148882	-15079.763294011354	259	0.1581196581196581	0.14285714285714285	0.058249556475458306
YBR163W	0	0/-	-730.6167526133358	-22023.59323387686	1036	0.1581196581196581	0.14285714285714285	0.058249556475458306
YOR090C	0	0/-	-730.7141072256491	-21330.716430868022	1036	0.1581196581196581	0.14285714285714285	0.058249556475458306
YJR033C	-1	-/-	-731.5726756006479	-12647.479606810957	259	0.1574468085106383	0.14285714285714285	0.058545239503252515
YKL179C	-1	-/-	-731.9627160280943	-12002.782576195896	259	0.15677966101694915	0.14285714285714285	0.05884092253104672
YJL165C	-1	-/-	-732.1256537586451	-12800.906815990806	259	0.15611814345991562	0.14285714285714285	0.05913660555884092
YNL130C-A	0	0/0	-732.1356048285961	-18029.598565995693	1036	0.15611814345991562	0.14285714285714285	0.05913660555884092
YER080W	0	0/0	-732.2191646192223	-21016.969349775463	1036	0.15611814345991562	0.14285714285714285	0.05913660555884092
YDR283C	-1	-/-	-732.5736798942089	-12324.63178628683	259	0.15546218487394958	0.14285714285714285	0.05943228858663513
YBR214W	-1	-/-	-733.1252441108227	-15764.686885494739	259	0.15481171548117154	0.14285714285714285	0.05972797161442933
YBL020W	-1	-/-	-733.9723326414824	-12272.165159543976	259	0.15416666666666667	0.14285714285714285	0.060023654642223534
YPR026W	0	0/-	-734.003260647878	-24063.680004987866	1036	0.15416666666666667	0.14285714285714285	0.060023654642223534
YLR166C	1	+/-	-734.224662989378	-12460.373411640525	258	0.15767634854771784	0.14671814671814673	0.060023654642223534
YLR129W	-1	-/-	-734.447529271245	-15206.384796060622	259	0.15702479338842976	0.14671814671814673	0.06031933767001774
YNL257C	-1	-/-	-734.7413345128298	-12414.322212964296	259	0.15637860082304528	0.14671814671814673	0.060615020697811946
YPL115C	1	+/-	-734.8156595751643	-12435.971675373614	258	0.1598360655737705	0.15057915057915058	0.060615020697811946
YGR098C	-1	-/-	-734.860608547926	-12192.603470422328	259	0.15918367346938775	0.15057915057915058	0.06091070372560615
YDR301W	-1	-/-	-734.8688045293093	-12033.005587935448	259	0.15853658536585366	0.15057915057915058	0.06120638675340036
YLR391W-A	-1	-/-	-735.1437759399414	-10774.402001619339	259	0.15789473684210525	0.15057915057915058	0.06150206978119456
YDR169C	0	0/-	-735.178189930506	-22764.055161047727	1036	0.15789473684210525	0.15057915057915058	0.06150206978119456
YGR136W	0	0/-	-735.4142476771958	-21495.672104858328	1036	0.15789473684210525	0.15057915057915058	0.06150206978119456
YDR229W	0	0/-	-735.6466599488631	-22039.119610769674	1036	0.15789473684210525	0.15057915057915058	0.06150206978119456
YPL249C	-1	-/-	-735.757643699646	-13367.436172753572	259	0.15725806451612903	0.15057915057915058	0.06179775280898876
YOR306C	0	0/-	-735.8597101112828	-21289.048572163098	1036	0.15725806451612903	0.15057915057915058	0.06179775280898876
YIL002C	-1	-/-	-736.0477724671364	-12684.752066589892	259	0.1566265060240964	0.15057915057915058	0.06209343583678297
YOR056C	-1	-/-	-736.056152895093	-14930.051292020828	259	0.156	0.15057915057915058	0.062389118864577174
YHR155W	0	0/-	-736.2175548747182	-21530.133383108303	1036	0.156	0.15057915057915058	0.062389118864577174
YPL100W	-1	-/-	-736.5110937356949	-14238.327557563782	259	0.1553784860557769	0.15057915057915058	0.06268480189237138
YOR119C	-1	-/-	-736.9130917936563	-13573.577694624662	259	0.15476190476190477	0.15057915057915058	0.06298048492016559
YOR120W	-1	-/-	-736.9864164888859	-14924.304796651006	259	0.1541501976284585	0.15057915057915058	0.06327616794795979
YDL035C	1	+/-	-736.9989683106542	-12866.772079758346	258	0.15748031496062992	0.15444015444015444	0.06327616794795979
YMR266W	-1	-/-	-737.0713261216879	-11924.38587459363	259	0.1568627450980392	0.15444015444015444	0.06357185097575399
YIL090W	0	0/-	-737.1322820670903	-21315.50976821687	1036	0.1568627450980392	0.15444015444015444	0.06357185097575399
YPR201W	-1	-/-	-737.8608729243279	-11956.242338195443	259	0.15625	0.15444015444015444	0.0638675340035482
YCL005W-A	-1	-/-	-737.8752678483725	-10798.105806306005	259	0.1556420233463035	0.15444015444015444	0.0641632170313424
YJL082W	0	0/-	-737.912376223132	-23792.64527539164	1036	0.1556420233463035	0.15444015444015444	0.0641632170313424
YDR419W	-1	-/-	-738.1420549154282	-12624.1259586066	259	0.15503875968992248	0.15444015444015444	0.06445890005913661
YBL011W	-1	-/-	-738.5204287469387	-12466.063801184297	259	0.15444015444015444	0.15444015444015444	0.06475458308693081
YML051W	-1	-/-	-738.6699899733067	-12310.629696905613	259	0.15384615384615385	0.15444015444015444	0.06505026611472502
YDR164C	-1	-/-	-738.8809761106968	-12377.631768517196	259	0.1532567049808429	0.15444015444015444	0.06534594914251922
YDR358W	-1	-/-	-738.9077233597636	-16353.858194053173	259	0.15267175572519084	0.15444015444015444	0.06564163217031342
YLR412W	0	0/0	-738.9465903416276	-22368.505430635065	1036	0.15267175572519084	0.15444015444015444	0.06564163217031342
YBL071W-A	-1	-/-	-738.9815547466278	-10897.173581570387	259	0.1520912547528517	0.15444015444015444	0.06593731519810762
YLR165C	-1	-/-	-739.1809694766998	-13661.800888810307	259	0.15151515151515152	0.15444015444015444	0.06623299822590184
YAL022C	-1	-/-	-739.2840501442552	-12521.194880507886	259	0.1509433962264151	0.15444015444015444	0.06652868125369604
YNL201C	-1	-/-	-739.2975922301412	-13373.92056979984	259	0.15037593984962405	0.15444015444015444	0.06682436428149024
YHR205W	1	+/-	-739.4182336032391	-11990.052152197808	258	0.15355805243445692	0.1583011583011583	0.06682436428149024
YGL207W	-1	-/-	-739.4614835977554	-13244.350625626743	259	0.15298507462686567	0.1583011583011583	0.06712004730928445
YNL267W	-1	-/-	-739.7261176370084	-12359.486366745085	259	0.1524163568773234	0.1583011583011583	0.06741573033707865
YOR018W	-1	-/-	-739.8864270597696	-13065.141570828855	259	0.15185185185185185	0.1583011583011583	0.06771141336487285
YDR395W	-1	-/-	-739.907004520297	-15498.531847648323	259	0.15129151291512916	0.1583011583011583	0.06800709639266705
YNL041C	-1	-/-	-740.3885885477066	-13873.532221317291	259	0.15073529411764705	0.1583011583011583	0.06830277942046127
YJL087C	-1	-/-	-740.507640838623	-13589.428959650919	259	0.15018315018315018	0.1583011583011583	0.06859846244825547
YLR067C	-1	-/-	-740.7079120874405	-12160.119224786758	259	0.14963503649635038	0.1583011583011583	0.06889414547604968
YOR023C	-1	-/-	-740.8738313913345	-13592.992549441755	259	0.14909090909090908	0.1583011583011583	0.06918982850384388
YGL210W-A	-1	-/-	-741.1048537492752	-10661.098456144333	259	0.14855072463768115	0.1583011583011583	0.06948551153163808
YGL020C	-1	-/-	-741.1662327349186	-13987.044421177357	259	0.148014440433213	0.1583011583011583	0.06978119455943228
YCR088W	1	+/-	-741.7500227838755	-12299.103372279555	258	0.1510791366906475	0.16216216216216217	0.06978119455943228
YMR229C	-1	-/-	-741.7774465307593	-14763.795932613313	259	0.15053763440860216	0.16216216216216217	0.0700768775872265
YGR143W	-1	-/-	-741.8595555126667	-14135.881615541875	259	0.15	0.16216216216216217	0.0703725606150207
YOL060C	-1	-/-	-741.9571863859892	-13885.032334521413	259	0.1494661921708185	0.16216216216216217	0.0706682436428149
YDR331W	-1	-/-	-742.0350081324577	-13713.156905904412	259	0.14893617021276595	0.16216216216216217	0.0709639266706091
YNL167C	-1	-/-	-742.4837315827608	-12933.096379682422	259	0.14840989399293286	0.16216216216216217	0.07125960969840331
YBR131W	-1	-/-	-742.6724918186665	-11856.873264238238	259	0.14788732394366197	0.16216216216216217	0.07155529272619751
YNL124W	0	0/-	-742.7167454538867	-22728.112749657594	1036	0.14788732394366197	0.16216216216216217	0.07155529272619751
YDR324C	-1	-/-	-742.8633604794741	-14512.324961453676	259	0.14736842105263157	0.16216216216216217	0.07185097575399173
YGR145W	-1	-/-	-743.0803206115961	-15944.903387501836	259	0.14685314685314685	0.16216216216216217	0.07214665878178593
YBL005W	-1	-/-	-743.2092103362083	-12089.90970506519	259	0.14634146341463414	0.16216216216216217	0.07244234180958013
YDR208W	-1	-/-	-743.4612702839077	-13357.156087819487	259	0.14583333333333334	0.16216216216216217	0.07273802483737433
YOR181W	1	+/-	-743.5549098476768	-12677.749136846513	258	0.14878892733564014	0.16602316602316602	0.07273802483737433
YPL221W	-1	-/-	-743.6143843382597	-12240.063445489854	259	0.1482758620689655	0.16602316602316602	0.07303370786516854
YLR088W	-1	-/-	-743.7323043495417	-12576.217198833823	259	0.14776632302405499	0.16602316602316602	0.07332939089296274
YDR516C	-1	-/-	-743.8104870282114	-13703.257761176676	259	0.14726027397260275	0.16602316602316602	0.07362507392075694
YDL021W	0	0/-	-743.856485452503	-23495.997803832404	1036	0.14726027397260275	0.16602316602316602	0.07362507392075694
YCR027C	-1	-/-	-743.93448138237	-12063.477373339236	259	0.14675767918088736	0.16602316602316602	0.07392075694855116
YOL112W	-1	-/-	-744.386921107769	-12075.312537193298	259	0.14625850340136054	0.16602316602316602	0.07421643997634536
YOR154W	0	0/-	-744.73351091519	-21708.847259536386	1036	0.14625850340136054	0.16602316602316602	0.07421643997634536
YIL005W	0	0/-	-744.89531962201	-21711.96189353941	1036	0.14625850340136054	0.16602316602316602	0.07421643997634536
YGR083C	-1	-/-	-744.9180104881525	-14246.76806589961	259	0.14576271186440679	0.16602316602316602	0.07451212300413956
YOL146W	-1	-/-	-744.9183594621718	-12470.08249217458	259	0.14527027027027026	0.16602316602316602	0.07480780603193377
YPL043W	-1	-/-	-745.2216845154762	-15944.849314287305	259	0.1447811447811448	0.16602316602316602	0.07510348905972797
YML104C	-1	-/-	-745.3544359356165	-12380.277764812112	259	0.14429530201342283	0.16602316602316602	0.07539917208752217
YMR104C	-1	-/+	-745.6331876218319	-14268.311141051352	259	0.14381270903010032	0.16602316602316602	0.07569485511531639
YAL051W	-1	-/-	-745.7904835492373	-14161.008284829557	259	0.14333333333333334	0.16602316602316602	0.07599053814311059
YKL121W	0	0/0	-745.8339994121343	-23438.65806959942	1036	0.14333333333333334	0.16602316602316602	0.07599053814311059
YGL197W	0	0/-	-745.9777557849884	-22871.140282814857	1036	0.14333333333333334	0.16602316602316602	0.07599053814311059
YGR057C	-1	-/-	-746.3468321412802	-12532.164979688823	259	0.14285714285714285	0.16602316602316602	0.07628622117090479
YML124C	-1	-/-	-746.3641861826181	-13393.213553842157	259	0.1423841059602649	0.16602316602316602	0.076581904198699
YHR103W	0	0/-	-746.9217866770923	-20437.99774665013	1036	0.1423841059602649	0.16602316602316602	0.076581904198699
YGR229C	-1	-/-	-747.2420169264078	-14227.832578077912	259	0.1419141914191419	0.16602316602316602	0.0768775872264932
YHR069C	-1	-/-	-747.3205782994628	-14285.302352532744	259	0.14144736842105263	0.16602316602316602	0.0771732702542874
YOR330C	-1	-/-	-747.7038779035211	-12074.376245841384	259	0.14098360655737704	0.16602316602316602	0.07746895328208162
YER162C	-1	-/-	-747.8018893897533	-13646.041561540216	259	0.14052287581699346	0.16602316602316602	0.07776463630987582
YOL148C	-1	-/-	-748.1741685718298	-13076.133197203279	259	0.14006514657980457	0.16602316602316602	0.07806031933767002
YNL126W	-1	-/-	-748.5021962076426	-12572.908150985837	259	0.1396103896103896	0.16602316602316602	0.07835600236546422
YNL085W	-1	-/-	-748.5047475174069	-13105.500096276402	259	0.13915857605177995	0.16602316602316602	0.07865168539325842
YCR028C	-1	-/-	-748.5558307096362	-12115.806406766176	259	0.13870967741935483	0.16602316602316602	0.07894736842105263
YJL157C	-1	-/-	-748.7331891208887	-13113.449437692761	259	0.1382636655948553	0.16602316602316602	0.07924305144884683
YJL123C	0	0/0	-748.7387883421034	-21345.328873991966	1036	0.1382636655948553	0.16602316602316602	0.07924305144884683
YGL066W	-1	-/-	-749.0150946229696	-12687.427536711097	259	0.13782051282051283	0.16602316602316602	0.07953873447664105
YOR155C	0	0/-	-749.0174629110843	-22370.329136941582	1036	0.13782051282051283	0.16602316602316602	0.07953873447664105
YLR330W	1	+/-	-749.5246688276529	-13473.260588616133	258	0.14057507987220447	0.16988416988416988	0.07953873447664105
YBR247C	-1	-/-	-749.6229093670845	-15455.877165839076	259	0.14012738853503184	0.16988416988416988	0.07983441750443525
YMR227C	-1	-/-	-750.6444851309061	-12916.142257750034	259	0.13968253968253969	0.16988416988416988	0.08013010053222945
YDR330W	-1	-/-	-750.6932983249426	-13954.98926384002	259	0.13924050632911392	0.16988416988416988	0.08042578356002365
YCL008C	-1	-/-	-750.810163334012	-12866.258131705225	259	0.138801261829653	0.16988416988416988	0.08072146658781786
YFR029W	-1	-/-	-750.8394140601158	-12967.86413435638	259	0.13836477987421383	0.16988416988416988	0.08101714961561206
YHL002W	-1	-/-	-750.9514786452055	-13592.157807677984	259	0.13793103448275862	0.16988416988416988	0.08131283264340627
YNR035C	-1	-/-	-751.46327213943	-13052.802678726614	259	0.1375	0.16988416988416988	0.08160851567120048
YGR134W	-1	-/-	-751.543766617775	-12978.202598199248	259	0.13707165109034267	0.16988416988416988	0.08190419869899468
YNL223W	-1	-/-	-751.5903502106667	-14654.404853135347	259	0.13664596273291926	0.16988416988416988	0.08219988172678888
YDL231C	-1	-/-	-752.0313186906278	-12461.813736315817	259	0.13622291021671826	0.16988416988416988	0.08249556475458308
YDR211W	-1	-/-	-752.0611203163862	-14530.93623636663	259	0.13580246913580246	0.16988416988416988	0.08279124778237729
YDR312W	-1	-/-	-752.2365719974041	-14399.816765770316	259	0.13538461538461538	0.16988416988416988	0.0830869308101715
YNL065W	-1	-/-	-752.2812914848328	-12507.321791827679	259	0.13496932515337423	0.16988416988416988	0.0833826138379657
YDR034C	0	0/-	-752.9429539889097	-21378.78396044392	1036	0.13496932515337423	0.16988416988416988	0.0833826138379657
YML057W	-1	-/-	-752.9701946973801	-14309.302743941545	259	0.1345565749235474	0.16988416988416988	0.08367829686575991
YBR023C	-1	-/-	-753.1116095632315	-12419.061730138958	259	0.13414634146341464	0.16988416988416988	0.08397397989355411
YGL246C	-1	-/-	-753.1952460929751	-14213.28984452039	259	0.1337386018237082	0.16988416988416988	0.08426966292134831
YPL002C	-1	-/-	-753.2876850217581	-12739.382124736905	259	0.13333333333333333	0.16988416988416988	0.08456534594914251
YMR212C	1	+/0	-753.3464762866497	-14081.780554696918	258	0.13595166163141995	0.17374517374517376	0.08456534594914251
YJL164C	1	+/-	-753.3816127069294	-15433.142229575664	258	0.13855421686746988	0.1776061776061776	0.08456534594914251
YEL036C	-1	-/-	-753.3858924582601	-12207.513487644494	259	0.13813813813813813	0.1776061776061776	0.08486102897693672
YER032W	-1	-/-	-753.5713523775339	-12928.9337881729	259	0.1377245508982036	0.1776061776061776	0.08515671200473093
YDR496C	0	0/-	-753.6695599146187	-25909.711760649458	1036	0.1377245508982036	0.1776061776061776	0.08515671200473093
YKR058W	0	0/0	-753.69806005992	-22931.823388690595	1036	0.1377245508982036	0.1776061776061776	0.08515671200473093
YER048C	0	0/-	-753.855379360728	-21945.71383738611	1036	0.1377245508982036	0.1776061776061776	0.08515671200473093
YLR347C	-1	-/-	-754.0335043668747	-12650.344020567834	259	0.1373134328358209	0.1776061776061776	0.08545239503252514
YBL105C	-1	-/-	-754.5170016698539	-12422.796959262341	259	0.13690476190476192	0.1776061776061776	0.08574807806031934
YPR032W	1	+/-	-754.5227005779743	-12059.523517392576	258	0.1394658753709199	0.18146718146718147	0.08574807806031934
YKR082W	-1	-/-	-754.5391534268856	-13832.076555013657	259	0.1390532544378698	0.18146718146718147	0.08604376108811354
YNL054W	-1	-/-	-754.554338529706	-14060.99679453671	259	0.13864306784660768	0.18146718146718147	0.08633944411590774
YCL063W	-1	-/-	-755.0093704164028	-13472.510477036238	259	0.13823529411764707	0.18146718146718147	0.08663512714370195
YGL228W	0	0/-	-755.332102753222	-21635.11550739128	1036	0.13823529411764707	0.18146718146718147	0.08663512714370195
YIL154C	-1	-/-	-755.3353868350387	-12487.859881028533	259	0.1378299120234604	0.18146718146718147	0.08693081017149616
YPR171W	-1	-/-	-755.4294241890311	-12930.064441349357	259	0.13742690058479531	0.18146718146718147	0.08722649319929036
YBR135W	-1	-/-	-756.2484524846077	-11949.211706265807	259	0.13702623906705538	0.18146718146718147	0.08752217622708457
YGL095C	-1	-/-	-756.2546615898609	-13515.86619862914	259	0.13662790697674418	0.18146718146718147	0.08781785925487877
YPL101W	-1	-/-	-756.3118097484112	-13644.005888618529	259	0.13623188405797101	0.18146718146718147	0.08811354228267297
YKR028W	-1	-/-	-756.5344795584679	-12254.273851275444	259	0.13583815028901733	0.18146718146718147	0.08840922531046717
YOR324C	0	0/-	-757.1244781371206	-20571.56049294956	1036	0.13583815028901733	0.18146718146718147	0.08840922531046717
YOR042W	0	0/-	-757.2124706343748	-23591.34944545338	1036	0.13583815028901733	0.18146718146718147	0.08840922531046717
YDR485C	-1	-/-	-757.2249684780836	-13447.429247453809	259	0.13544668587896252	0.18146718146718147	0.08870490833826139
YDR412W	-1	-/-	-757.3301133215427	-15086.815372854471	259	0.13505747126436782	0.18146718146718147	0.08900059136605559
YBR112C	-1	-/-	-757.3471434414387	-12277.885904937983	259	0.1346704871060172	0.18146718146718147	0.0892962743938498
YER127W	-1	-/-	-757.3874558806419	-15428.278283249587	259	0.13428571428571429	0.18146718146718147	0.089591957421644
YBR275C	-1	-/-	-757.8489444106817	-12178.243403062224	259	0.1339031339031339	0.18146718146718147	0.0898876404494382
YOR076C	-1	-/-	-757.912439391017	-12649.546084709466	259	0.13352272727272727	0.18146718146718147	0.0901833234772324
YDR410C	0	0/-	-758.0251011401415	-21676.474865838885	1036	0.13352272727272727	0.18146718146718147	0.0901833234772324
YFL009W	-1	-/-	-758.4654534310102	-13117.951902672648	259	0.13314447592067988	0.18146718146718147	0.0904790065050266
YER047C	0	0/0	-758.6243188939989	-22393.60179687664	1036	0.13314447592067988	0.18146718146718147	0.0904790065050266
YAL016W	-1	-/-	-758.7532206103206	-13936.593760676682	259	0.1327683615819209	0.18146718146718147	0.09077468953282082
YMR065W	-1	-/-	-758.8080232739449	-12536.34705992788	259	0.1323943661971831	0.18146718146718147	0.09107037256061502
YER132C	0	0/-	-758.8483840217814	-20985.092014438473	1036	0.1323943661971831	0.18146718146718147	0.09107037256061502
YFR019W	-1	-/-	-758.9477726817131	-13193.602685019374	259	0.13202247191011235	0.18146718146718147	0.09136605558840923
YOR195W	-1	-/-	-759.2081322073936	-12966.013028524816	259	0.13165266106442577	0.18146718146718147	0.09166173861620343
YDR329C	-1	-/-	-759.2898727878928	-14369.9937325567	259	0.13128491620111732	0.18146718146718147	0.09195742164399763
YER028C	-1	-/-	-759.4349061101675	-12419.02226588875	259	0.1309192200557103	0.18146718146718147	0.09225310467179183
YOL091W	-1	-/-	-759.5035038553178	-12312.815223518759	259	0.13055555555555556	0.18146718146718147	0.09254878769958605
YGL133W	-1	-/-	-759.6291701495647	-12080.64358433336	259	0.13019390581717452	0.18146718146718147	0.09284447072738025
YLR357W	-1	-/-	-760.0802312493324	-12753.901230517775	259	0.1298342541436464	0.18146718146718147	0.09314015375517445
YDR339C	-1	-/-	-760.5765026398003	-14556.578907418996	259	0.12947658402203857	0.18146718146718147	0.09343583678296866
YDR320C-A	-1	-/-	-760.590503692627	-10987.345744848251	259	0.12912087912087913	0.18146718146718147	0.09373151981076286
YJL109C	-1	-/-	-760.7219459861517	-15217.735245600343	259	0.12876712328767123	0.18146718146718147	0.09402720283855706
YGR241C	-1	-/-	-761.0192024856806	-13293.040780439973	259	0.1284153005464481	0.18146718146718147	0.09432288586635128
YBL039W-B	0	0/0	-761.1881293952465	-18368.447396576405	1036	0.1284153005464481	0.18146718146718147	0.09432288586635128
YAR027W	0	0/0	-761.351115975529	-23226.366386166774	1036	0.1284153005464481	0.18146718146718147	0.09432288586635128
YKL082C	1	+/-	-761.8266503363848	-14576.336064770818	258	0.1307901907356948	0.18532818532818532	0.09432288586635128
YOR372C	-1	-/-	-761.9297617971897	-13119.76040533185	259	0.13043478260869565	0.18532818532818532	0.09461856889414548
YBR081C	-1	-/-	-761.9488168284297	-12971.17069350928	259	0.13008130081300814	0.18532818532818532	0.09491425192193968
YGR070W	1	+/-	-762.0295551419258	-13439.618657989427	258	0.13243243243243244	0.1891891891891892	0.09491425192193968
YOL080C	-1	-/-	-762.1755969747901	-15667.120836026967	259	0.1320754716981132	0.1891891891891892	0.09520993494973388
YLR443W	0	0/-	-762.7388568054885	-20694.878188341856	1036	0.1320754716981132	0.1891891891891892	0.09520993494973388
YPL126W	-1	-/-	-762.740801975131	-16022.703109666705	259	0.13172043010752688	0.1891891891891892	0.09550561797752809
YIR006C	1	+/-	-762.7737523913383	-12661.954802066088	258	0.13404825737265416	0.19305019305019305	0.09550561797752809
YDR170C	-1	-/-	-762.9385817199945	-12878.357132954523	259	0.13368983957219252	0.19305019305019305	0.09580130100532229
YPR139C	-1	-/-	-763.0683223903179	-13425.691539928317	259	0.13333333333333333	0.19305019305019305	0.0960969840331165
YNL027W	-1	-/-	-763.3517869263887	-13046.79466060549	259	0.13297872340425532	0.19305019305019305	0.09639266706091071
YLR219W	-1	-/-	-763.4794897697866	-14944.701167043298	259	0.13262599469496023	0.19305019305019305	0.09668835008870491
YGL006W	-1	-/-	-763.5064692646265	-14375.98347657919	259	0.13227513227513227	0.19305019305019305	0.09698403311649911
YKR013W	0	0/-	-763.6841419525445	-20870.348627689295	1036	0.13227513227513227	0.19305019305019305	0.09698403311649911
YKL014C	-1	-/-	-763.8416243493557	-14758.316374316812	259	0.13192612137203166	0.19305019305019305	0.09727971614429332
YDR349C	0	0/-	-764.5923420004547	-20421.142905498855	1036	0.13192612137203166	0.19305019305019305	0.09727971614429332
YKR044W	0	0/-	-764.6407003179193	-21420.15754701011	1036	0.13192612137203166	0.19305019305019305	0.09727971614429332
YCL024W	1	+/+	-764.7320793271065	-12448.532634921372	258	0.13421052631578947	0.1969111969111969	0.09727971614429332
YBR060C	-1	-/-	-765.055010586977	-14026.30426608026	259	0.13385826771653545	0.1969111969111969	0.09757539917208752
YNR024W	0	0/-	-765.164258745499	-23821.15665090736	1036	0.13385826771653545	0.1969111969111969	0.09757539917208752
YOR162C	-1	-/-	-765.3617240600288	-13765.057919442654	259	0.13350785340314136	0.1969111969111969	0.09787108219988172
YDR110W	-1	-/-	-765.7549043297768	-13876.880117535591	259	0.13315926892950392	0.1969111969111969	0.09816676522767594
YPL269W	-1	-/-	-765.8513042926788	-12841.805281937122	259	0.1328125	0.1969111969111969	0.09846244825547014
YOR209C	-1	-/-	-766.0171690583229	-13702.890292674303	259	0.13246753246753246	0.1969111969111969	0.09875813128326434
YGR169C-A	0	0/-	-766.0215755105019	-18624.942693680525	1036	0.13246753246753246	0.1969111969111969	0.09875813128326434
YER123W	-1	-/-	-766.0735768079758	-12768.084602057934	259	0.13212435233160622	0.1969111969111969	0.09905381431105854
YOR172W	-1	-/-	-766.1584121882915	-12388.691404946148	259	0.13178294573643412	0.1969111969111969	0.09934949733885275
YLR320W	-1	-/-	-766.1661137789488	-12195.717541113496	259	0.13144329896907217	0.1969111969111969	0.09964518036664695
YNL020C	-1	-/-	-766.1884998679161	-12474.914091527462	259	0.13110539845758354	0.1969111969111969	0.09994086339444117
YGL094C	-1	-/-	-766.2338963001966	-13840.749595090747	259	0.13076923076923078	0.1969111969111969	0.10023654642223537
YAR019C	-1	-/-	-766.438798636198	-12413.987688355148	259	0.13043478260869565	0.1969111969111969	0.10053222945002957
YDR176W	-1	-/-	-766.5887299031019	-12363.683276720345	259	0.13010204081632654	0.1969111969111969	0.10082791247782377
YJL057C	0	0/-	-766.6236844025552	-25939.721825594082	1036	0.13010204081632654	0.1969111969111969	0.10082791247782377
YER109C	1	+/-	-766.7787157893181	-12227.084811262786	258	0.13231552162849872	0.20077220077220076	0.10082791247782377
YBR216C	-1	-/-	-766.8883563950658	-14080.891811311245	259	0.1319796954314721	0.20077220077220076	0.10112359550561797
YOL007C	0	0/0	-766.9857517983764	-22279.552959186025	1036	0.1319796954314721	0.20077220077220076	0.10112359550561797
YDR137W	-1	-/-	-767.1176345646381	-13460.642183318734	259	0.13164556962025317	0.20077220077220076	0.10141927853341218
YOL061W	-1	-/-	-767.1315045952797	-14288.618643071502	259	0.13131313131313133	0.20077220077220076	0.1017149615612064
YDL019C	1	+/-	-767.1737410202622	-13801.341007778421	258	0.13350125944584382	0.20463320463320464	0.1017149615612064
YIR012W	-1	-/-	-767.2440846189857	-14986.62424402684	259	0.13316582914572864	0.20463320463320464	0.1020106445890006
YNL098C	1	+/-	-767.3918563127518	-12597.796860329807	258	0.13533834586466165	0.2084942084942085	0.1020106445890006
YHR186C	1	+/-	-767.4611085392535	-13041.815665695816	258	0.1375	0.21235521235521235	0.1020106445890006
YFR037C	-1	-/-	-767.6471143141389	-13699.107872642577	259	0.1371571072319202	0.21235521235521235	0.1023063276167948
YDL134C	-1	-/-	-767.8332872986794	-13096.243550762534	259	0.13681592039800994	0.21235521235521235	0.102602010644589
YDR207C	-1	-/-	-767.9502318799496	-12395.109067792073	259	0.13647642679900746	0.21235521235521235	0.1028976936723832
YHR195W	0	0/0	-768.0370479896665	-23765.98976827599	1036	0.13647642679900746	0.21235521235521235	0.1028976936723832
YMR098C	0	0/-	-768.1618681009859	-22158.621278690174	1036	0.13647642679900746	0.21235521235521235	0.1028976936723832
YHL035C	0	0/-	-768.2026767190546	-20768.519278216176	1036	0.13647642679900746	0.21235521235521235	0.1028976936723832
YIL150C	-1	-/-	-768.6699893176556	-11995.96381290257	259	0.13613861386138615	0.21235521235521235	0.1031933767001774
YMR029C	-1	-/-	-768.7146493345499	-12856.502630958334	259	0.13580246913580246	0.21235521235521235	0.10348905972797161
YDR087C	-1	-/-	-769.1161069795489	-16263.736388847232	259	0.1354679802955665	0.21235521235521235	0.10378474275576582
YMR127C	-1	-/-	-769.2343574464321	-13580.17481611669	259	0.13513513513513514	0.21235521235521235	0.10408042578356003
YJL076W	-1	-/-	-769.2733475714922	-13990.239748932421	259	0.13480392156862744	0.21235521235521235	0.10437610881135423
YNL182C	-1	-/-	-769.3827000334859	-15910.074279256165	259	0.13447432762836187	0.21235521235521235	0.10467179183914843
YGR003W	-1	-/-	-769.4165464937687	-12998.47649962455	259	0.13414634146341464	0.21235521235521235	0.10496747486694263
YHR099W	-1	-/-	-769.4553795456886	-12495.298632919788	259	0.13381995133819952	0.21235521235521235	0.10526315789473684
YCL014W	1	+/-	-769.7014232426882	-12566.269557161257	258	0.13592233009708737	0.21621621621621623	0.10526315789473684
YOL138C	-1	-/-	-770.184727370739	-13445.32620768249	259	0.13559322033898305	0.21621621621621623	0.10555884092253105
YLL015W	-1	-/-	-770.1851225122809	-14269.625373877585	259	0.13526570048309178	0.21621621621621623	0.10585452395032525
YLR135W	-1	-/-	-770.6271197199821	-12766.018144983798	259	0.13493975903614458	0.21621621621621623	0.10615020697811946
YDR021W	-1	-/-	-770.8059775829315	-14851.566526427865	259	0.1346153846153846	0.21621621621621623	0.10644589000591366
YKL034W	-1	-/-	-770.8829320371151	-15065.827313661575	259	0.1342925659472422	0.21621621621621623	0.10674157303370786
YDR421W	-1	-/-	-770.9974391162395	-14115.41367687285	259	0.1339712918660287	0.21621621621621623	0.10703725606150206
YLR429W	-1	-/-	-771.1539608836174	-13002.832535937428	259	0.13365155131264916	0.21621621621621623	0.10733293908929628
YIL034C	-1	-/+	-771.2385823130608	-13561.4655328691	259	0.13333333333333333	0.21621621621621623	0.10762862211709048
YDR326C	0	0/-	-771.2523130178452	-22416.21627155505	1036	0.13333333333333333	0.21621621621621623	0.10762862211709048
YNL049C	-1	-/-	-771.4341600686312	-13293.273355409503	259	0.1330166270783848	0.21621621621621623	0.10792430514488469
YIL107C	0	0/0	-771.4614452375099	-25512.954007190652	1036	0.1330166270783848	0.21621621621621623	0.10792430514488469
YNR008W	-1	-/-	-771.5179205238819	-13001.912579126656	259	0.13270142180094788	0.21621621621621623	0.10821998817267889
YOR141C	0	0/-	-771.7243277467787	-22551.80048108613	1036	0.13270142180094788	0.21621621621621623	0.10821998817267889
YLR383W	-1	-/-	-771.8168794512749	-13042.420987784863	259	0.13238770685579196	0.21621621621621623	0.10851567120047309
YHR199C-A	0	0/-	-771.8336459696293	-18355.2643199265	1036	0.13238770685579196	0.21621621621621623	0.10851567120047309
YNL110C	-1	-/-	-771.8808551728725	-15891.713266670704	259	0.1320754716981132	0.21621621621621623	0.10881135422826729
YIL037C	-1	-/-	-771.9064477235079	-12985.594105549157	259	0.13176470588235295	0.21621621621621623	0.1091070372560615
YCR026C	-1	-/-	-772.1523181721568	-13623.972467660904	259	0.13145539906103287	0.21621621621621623	0.10940272028385571
YPL180W	1	+/-	-772.2608863338828	-12991.192619226873	258	0.13348946135831383	0.22007722007722008	0.10940272028385571
YKR027W	-1	-/-	-772.5535738170147	-12408.061820015311	259	0.13317757009345793	0.22007722007722008	0.10969840331164991
YLR305C	-1	-/-	-772.5546389818192	-12559.647593479604	259	0.13286713286713286	0.22007722007722008	0.10999408633944412
YOL016C	-1	-/-	-772.5948498547077	-14087.31451779604	259	0.1325581395348837	0.22007722007722008	0.11028976936723832
YGR002C	-1	-/-	-772.6909423545003	-13085.985393732786	259	0.13225058004640372	0.22007722007722008	0.11058545239503252
YMR037C	-1	-/-	-772.7403933517635	-13543.12120321393	259	0.13194444444444445	0.22007722007722008	0.11088113542282672
YIL145C	0	0/-	-772.8102420102805	-21672.07369661145	1036	0.13194444444444445	0.22007722007722008	0.11088113542282672
YDL213C	-1	-/-	-772.8168819248676	-15009.372372537851	259	0.13163972286374134	0.22007722007722008	0.11117681845062094
YKR061W	-1	-/-	-773.1027474403381	-12511.169444710016	259	0.1313364055299539	0.22007722007722008	0.11147250147841514
YBL101C	0	0/-	-773.1435709539801	-25058.023690407164	1036	0.1313364055299539	0.22007722007722008	0.11147250147841514
YER118C	1	+/-	-773.1839096993208	-14547.594512276351	258	0.13333333333333333	0.22393822393822393	0.11147250147841514
YFL013C	-1	-/-	-773.3196029365063	-13216.788372687995	259	0.13302752293577982	0.22393822393822393	0.11176818450620934
YOL045W	-1	-/-	-773.4867560341954	-13544.311263471842	259	0.13272311212814644	0.22393822393822393	0.11206386753400355
YKR084C	0	0/-	-773.523918595165	-21679.554017765447	1036	0.13272311212814644	0.22393822393822393	0.11206386753400355
YKR021W	0	0/-	-773.5306901205331	-22186.764197699726	1036	0.13272311212814644	0.22393822393822393	0.11206386753400355
YMR149W	-1	-/-	-773.6426442563534	-12941.036729076877	259	0.1324200913242009	0.22393822393822393	0.11235955056179775
YPL203W	1	+/-	-773.762808419764	-15924.647518314421	258	0.13439635535307518	0.2277992277992278	0.11235955056179775
YKL093W	-1	-/-	-773.7967565506697	-13861.736549913883	259	0.1340909090909091	0.2277992277992278	0.11265523358959195
YDR295C	-1	-/-	-774.0601142346859	-12851.094588853419	259	0.13378684807256236	0.2277992277992278	0.11295091661738617
YOL135C	-1	-/-	-774.2557739913464	-13201.352560386062	259	0.1334841628959276	0.2277992277992278	0.11324659964518037
YHR161C	-1	-/-	-774.2733030319214	-14398.125532388687	259	0.13318284424379231	0.2277992277992278	0.11354228267297457
YDR389W	-1	-/-	-774.5332738757133	-13007.841294690967	259	0.13288288288288289	0.2277992277992278	0.11383796570076878
YOL077W-A	-1	-/-	-774.5494369268417	-11326.022409603	259	0.13258426966292136	0.2277992277992278	0.11413364872856298
YGR090W	-1	-/-	-774.5871696025133	-14310.50176089257	259	0.13228699551569506	0.2277992277992278	0.11442933175635718
YDR303C	-1	-/-	-774.6431336700916	-13584.700592555106	259	0.1319910514541387	0.2277992277992278	0.11472501478415138
YDR458C	0	0/0	-774.6935244388878	-21495.086996184662	1036	0.1319910514541387	0.2277992277992278	0.11472501478415138
YMR070W	-1	-/-	-774.7657446861267	-12623.987775743008	259	0.13169642857142858	0.2277992277992278	0.1150206978119456
YJR041C	0	0/-	-775.0631588371471	-25331.516332454048	1036	0.13169642857142858	0.2277992277992278	0.1150206978119456
YNL299W	-1	-/-	-775.1180384233594	-14062.487421952188	259	0.13140311804008908	0.2277992277992278	0.1153163808397398
YBR218C	-1	-/-	-775.2676379680634	-13208.467820063233	259	0.13111111111111112	0.2277992277992278	0.115612063867534
YHL029C	0	0/0	-775.3319827914238	-22197.839824501425	1036	0.13111111111111112	0.2277992277992278	0.115612063867534
YGR040W	1	+/-	-775.6308556944132	-12538.616460934281	258	0.13303769401330376	0.23166023166023167	0.115612063867534
YOR358W	0	0/-	-775.651467513293	-22002.87068441976	1036	0.13303769401330376	0.23166023166023167	0.115612063867534
YPL120W	-1	-/-	-775.7817251309752	-13957.11156393215	259	0.13274336283185842	0.23166023166023167	0.1159077468953282
YPL085W	-1	-/-	-775.8720830827951	-12125.561779737473	259	0.13245033112582782	0.23166023166023167	0.11620342992312241
YGL178W	-1	-/-	-775.8841668367386	-12618.921591490507	259	0.13215859030837004	0.23166023166023167	0.11649911295091661
YGR249W	-1	-/-	-776.0083840116858	-12729.819667331874	259	0.13186813186813187	0.23166023166023167	0.11679479597871083
YML031W	-1	-/-	-776.0514080375433	-13602.16600201279	259	0.13157894736842105	0.23166023166023167	0.11709047900650503
YAL024C	-1	-/-	-776.2206978797913	-12667.02802297473	259	0.13129102844638948	0.23166023166023167	0.11738616203429923
YDR166C	1	+/-	-776.3815365061164	-14430.983124293387	258	0.1331877729257642	0.23552123552123552	0.11738616203429923
YPL232W	-1	-/-	-776.4880631938577	-13014.015624471009	259	0.1328976034858388	0.23552123552123552	0.11768184506209343
YER101C	0	0/-	-776.5140866432339	-23590.660513444804	1036	0.1328976034858388	0.23552123552123552	0.11768184506209343
YBR237W	-1	-/-	-776.580777823925	-12629.056019216776	259	0.13260869565217392	0.23552123552123552	0.11797752808988764
YDL134C-A	0	0/-	-776.8275862038136	-18907.488945931196	1036	0.13260869565217392	0.23552123552123552	0.11797752808988764
YGR187C	0	0/-	-776.9149867519736	-26324.793725831434	1036	0.13260869565217392	0.23552123552123552	0.11797752808988764
YCR052W	-1	-/-	-776.9490008056164	-13091.45426324755	259	0.13232104121475055	0.23552123552123552	0.11827321111768184
YFR001W	-1	-/-	-777.0701177120209	-15408.133350253105	259	0.13203463203463203	0.23552123552123552	0.11856889414547606
YGL021W	-1	-/-	-777.2697921581566	-13510.865433651954	259	0.13174946004319654	0.23552123552123552	0.11886457717327026
YNR054C	-1	-/-	-777.3137604445219	-15954.823476955295	259	0.1314655172413793	0.23552123552123552	0.11916026020106446
YOR004W	-1	-/-	-777.5296566728503	-16324.166571611539	259	0.13118279569892474	0.23552123552123552	0.11945594322885866
YJR082C	-1	-/-	-777.6325654387474	-13049.22669890523	259	0.13090128755364808	0.23552123552123552	0.11975162625665287
YDL190C	-1	-/-	-777.8304572105408	-13173.077651619911	259	0.13062098501070663	0.23552123552123552	0.12004730928444707
YDR101C	-1	-/-	-777.8630009368062	-15834.887001179159	259	0.13034188034188035	0.23552123552123552	0.12034299231224128
YKR031C	-1	-/+	-778.0172505378723	-13141.564927116036	259	0.1300639658848614	0.23552123552123552	0.12063867534003549
YLR284C	-1	-/-	-778.149890139699	-13761.766332045197	259	0.12978723404255318	0.23552123552123552	0.12093435836782969
YPL195W	-1	-/-	-778.3312360048294	-12687.202905073762	259	0.12951167728237792	0.23552123552123552	0.12123004139562389
YHR197W	-1	-/-	-778.4336467459798	-16538.889754600823	259	0.1292372881355932	0.23552123552123552	0.1215257244234181
YGL023C	0	0/-	-778.4392197951674	-22037.23852276057	1036	0.1292372881355932	0.23552123552123552	0.1215257244234181
YPL003W	0	0/-	-778.6355835571885	-22821.93468591431	1036	0.1292372881355932	0.23552123552123552	0.1215257244234181
YMR170C	0	0/-	-778.6534311845899	-24971.10879718419	1036	0.1292372881355932	0.23552123552123552	0.1215257244234181
YPL152W	-1	-/-	-778.7621413096786	-14919.519665844738	259	0.12896405919661733	0.23552123552123552	0.1218214074512123
YER105C	-1	-/-	-778.867021098733	-13195.911340747029	259	0.12869198312236288	0.23552123552123552	0.1221170904790065
YMR312W	-1	-/-	-778.8710761070251	-13446.420543506742	259	0.12842105263157894	0.23552123552123552	0.12241277350680072
YMR016C	1	+/-	-779.1341554820538	-12799.174385078251	258	0.13025210084033614	0.23938223938223938	0.12241277350680072
YLR087C	0	0/-	-779.2752730809152	-21079.699330250733	1036	0.13025210084033614	0.23938223938223938	0.12241277350680072
YDR310C	-1	-/-	-779.2950427830219	-12389.593523956835	259	0.129979035639413	0.23938223938223938	0.12270845653459492
YOL117W	-1	-/-	-779.3806470483541	-13601.205834813416	259	0.1297071129707113	0.23938223938223938	0.12300413956238912
YLR309C	-1	-/-	-779.3951951935887	-13780.736041016877	259	0.12943632567849686	0.23938223938223938	0.12329982259018332
YNL291C	-1	-/-	-779.4625103697181	-13135.591130174696	259	0.12916666666666668	0.23938223938223938	0.12359550561797752
YLL034C	-1	-/-	-779.5377201586962	-16000.326575722545	259	0.1288981288981289	0.23938223938223938	0.12389118864577173
YDL127W	0	0/-	-779.6069232523441	-21132.10082358867	1036	0.1288981288981289	0.23938223938223938	0.12389118864577173
YDR356W	-1	-/-	-779.6539188027382	-12606.491479948163	259	0.12863070539419086	0.23938223938223938	0.12418687167356594
YOR025W	-1	-/-	-779.7221376150846	-12550.737402178347	259	0.12836438923395446	0.23938223938223938	0.12448255470136015
YML004C	-1	-/-	-779.7530532479286	-15184.525922305882	259	0.128099173553719	0.23938223938223938	0.12477823772915435
YLR052W	-1	-/-	-779.879788517952	-13021.556133329868	259	0.12783505154639174	0.23938223938223938	0.12507392075694856
YDL188C	-1	-/-	-779.9170127287507	-13058.22462824732	259	0.12757201646090535	0.23938223938223938	0.12536960378474277
YMR204C	-1	-/-	-780.018518730998	-12482.505324751139	259	0.1273100616016427	0.23938223938223938	0.12566528681253697
YHR149C	0	0/-	-780.1217541825026	-22823.21012334805	1036	0.1273100616016427	0.23938223938223938	0.12566528681253697
YML029W	-1	-/-	-780.1636647954583	-13725.370961122215	259	0.12704918032786885	0.23938223938223938	0.12596096984033117
YBL014C	-1	-/-	-780.3258549571037	-13111.696602225304	259	0.12678936605316973	0.23938223938223938	0.12625665286812537
YJL128C	-1	-/-	-780.3368675708771	-12997.364384226501	259	0.12653061224489795	0.23938223938223938	0.12655233589591958
YJL207C	-1	-/-	-780.5361594930291	-12811.002380125225	259	0.12627291242362526	0.23938223938223938	0.12684801892371378
YGR166W	-1	-/-	-780.8242530971766	-12863.86664763838	259	0.12601626016260162	0.23938223938223938	0.12714370195150798
YDR320C	-1	-/-	-780.9396276026964	-13298.963005021214	259	0.1257606490872211	0.23938223938223938	0.12743938497930218
YBL016W	1	+/-	-780.95411247015	-12648.862208470702	258	0.12753036437246965	0.24324324324324326	0.12743938497930218
YNL145W	-1	-/-	-781.2344102039933	-12530.368788145483	259	0.12727272727272726	0.24324324324324326	0.1277350680070964
YJL033W	-1	-/-	-781.2553551793098	-15133.272371426225	259	0.12701612903225806	0.24324324324324326	0.1280307510348906
YLR389C	0	0/-	-781.2757273111492	-22260.096589751076	1036	0.12701612903225806	0.24324324324324326	0.1280307510348906
YDR314C	-1	-/-	-781.441932618618	-12443.639926694334	259	0.1267605633802817	0.24324324324324326	0.1283264340626848
YHR204W	-1	-/-	-781.49743527174	-13103.091066390276	259	0.12650602409638553	0.24324324324324326	0.128622117090479
YMR153W	-1	-/-	-781.5542806386948	-13950.508832469583	259	0.12625250501002003	0.24324324324324326	0.12891780011827322
YMR273C	1	+/-	-781.6017290353775	-12644.936482593417	258	0.128	0.2471042471042471	0.12891780011827322
YPR054W	-1	-/+	-781.6681311130524	-12244.28602270782	259	0.1277445109780439	0.2471042471042471	0.12921348314606743
YJR092W	1	+/-	-781.6998961046338	-13512.372171260417	258	0.1294820717131474	0.25096525096525096	0.12921348314606743
YCR038C	1	+/-	-781.7296926081181	-12804.28037225455	258	0.1312127236580517	0.2548262548262548	0.12921348314606743
YIL104C	0	0/0	-781.7301774704829	-23712.666079979856	1036	0.1312127236580517	0.2548262548262548	0.12921348314606743
YDR091C	-1	-/-	-782.2397039830685	-15977.197963312268	259	0.13095238095238096	0.2548262548262548	0.12950916617386163
YKR024C	-1	-/-	-782.4361967146397	-14796.916705690324	259	0.1306930693069307	0.2548262548262548	0.12980484920165583
YKR092C	0	0/0	-782.4630045322701	-23900.700962990522	1036	0.1306930693069307	0.2548262548262548	0.12980484920165583
YOR138C	0	0/-	-782.4810228440911	-24459.51448797621	1036	0.1306930693069307	0.2548262548262548	0.12980484920165583
YDR406W	0	0/-	-782.5650144405663	-21172.193663707003	1036	0.1306930693069307	0.2548262548262548	0.12980484920165583
YFL037W	-1	-/-	-782.6788676679134	-13878.938390873373	259	0.13043478260869565	0.2548262548262548	0.13010053222945003
YNL221C	-1	-/-	-782.7426341921091	-13302.37183740735	259	0.1301775147928994	0.2548262548262548	0.13039621525724424
YNR011C	-1	-/-	-782.8348212391138	-13407.050514236093	259	0.12992125984251968	0.2548262548262548	0.13069189828503844
YBR001C	0	0/-	-782.8365697888657	-25318.539936052635	1036	0.12992125984251968	0.2548262548262548	0.13069189828503844
YJL208C	-1	-/-	-782.8815243840218	-14284.491371437907	259	0.12966601178781925	0.2548262548262548	0.13098758131283264
YOL124C	-1	-/-	-782.8877629488707	-15429.893732190132	259	0.12941176470588237	0.2548262548262548	0.13128326434062684
YGR255C	0	0/0	-783.0322174411267	-22685.124010950327	1036	0.12941176470588237	0.2548262548262548	0.13128326434062684
YDR524C	-1	-/-	-783.4085962772369	-13368.949760608375	259	0.12915851272015655	0.2548262548262548	0.13157894736842105
YJL050W	-1	-/-	-783.4277528524399	-16119.436834610999	259	0.12890625	0.2548262548262548	0.13187463039621525
YJR060W	-1	-/-	-783.4819294512272	-12951.85151207447	259	0.1286549707602339	0.2548262548262548	0.13217031342400945
YKL064W	-1	-/-	-783.5085215717554	-14565.406385496259	259	0.12840466926070038	0.2548262548262548	0.13246599645180368
YDR465C	-1	-/-	-783.5638940930367	-16004.106857154518	259	0.12815533980582525	0.2548262548262548	0.13276167947959788
YLR371W	1	+/-	-783.5777763128281	-13352.53079469502	258	0.1298449612403101	0.25868725868725867	0.13276167947959788
YIL039W	-1	-/-	-783.8273621201515	-13711.154435381293	259	0.12959381044487428	0.25868725868725867	0.13305736250739209
YFL048C	-1	-/-	-783.8806585669518	-12738.611476089805	259	0.12934362934362933	0.25868725868725867	0.1333530455351863
YLR384C	-1	-/-	-784.0593758225441	-14069.941337198019	259	0.12909441233140656	0.25868725868725867	0.1336487285629805
YPR189W	-1	-/-	-784.0779706090689	-13288.071433335543	259	0.12884615384615383	0.25868725868725867	0.1339444115907747
YDR190C	-1	-/-	-784.2109347730875	-15333.169624745846	259	0.12859884836852206	0.25868725868725867	0.1342400946185689
YGR271W	0	0/-	-784.3321005459875	-22014.324272364378	1036	0.12859884836852206	0.25868725868725867	0.1342400946185689
YML016C	-1	-/-	-784.6713042408228	-13061.467840567231	259	0.12835249042145594	0.25868725868725867	0.1345357776463631
YNL293W	-1	-/-	-784.6972318924963	-13799.014056969434	259	0.12810707456978968	0.25868725868725867	0.1348314606741573
YGL257C	-1	-/-	-784.9147164523602	-12190.755829326808	259	0.12786259541984732	0.25868725868725867	0.1351271437019515
YKL010C	0	0/-	-785.053255431354	-22693.240306442603	1036	0.12786259541984732	0.25868725868725867	0.1351271437019515
YOL032W	0	0/-	-785.1124565154314	-23690.640125370584	1036	0.12786259541984732	0.25868725868725867	0.1351271437019515
YOR371C	1	+/+	-785.2729177176952	-12757.920045033097	258	0.1295238095238095	0.2625482625482625	0.1351271437019515
YNL164C	-1	-/-	-785.3347150832415	-13292.097880735993	259	0.12927756653992395	0.2625482625482625	0.1354228267297457
YBR030W	-1	-/-	-785.4436554610729	-13384.224116433412	259	0.12903225806451613	0.2625482625482625	0.1357185097575399
YLR399C	-1	-/-	-785.4837698042393	-13376.867502070963	259	0.12878787878787878	0.2625482625482625	0.1360141927853341
YLR381W	-1	-/-	-785.6271625161171	-12735.030892893672	259	0.1285444234404537	0.2625482625482625	0.13630987581312834
YDR174W	-1	-/-	-785.6431392431259	-12982.127252176404	259	0.12830188679245283	0.2625482625482625	0.13660555884092254
YKL189W	1	+/-	-785.7834850996733	-13722.57577714324	258	0.12994350282485875	0.26640926640926643	0.13660555884092254
YCL012C	0	0/0	-785.8608146011829	-18750.358441531658	1036	0.12994350282485875	0.26640926640926643	0.13660555884092254
YDR479C	-1	-/-	-785.8689314760268	-15201.598241578788	259	0.12969924812030076	0.26640926640926643	0.13690124186871674
YLR097C	-1	-/-	-785.982602365315	-14393.757216133177	259	0.1294559099437148	0.26640926640926643	0.13719692489651095
YBL009W	-1	-/-	-786.0679911077023	-14413.484498739243	259	0.12921348314606743	0.26640926640926643	0.13749260792430515
YMR146C	-1	-/-	-786.0921242125332	-15610.713813979179	259	0.12897196261682242	0.26640926640926643	0.13778829095209935
YKR008W	-1	-/-	-786.2717068642378	-13528.725092295557	259	0.1287313432835821	0.26640926640926643	0.13808397397989355
YGL004C	-1	-/-	-786.2774119190872	-13875.953490827233	259	0.12849162011173185	0.26640926640926643	0.13837965700768776
YGL045W	1	+/-	-786.2845591306686	-13379.566017888486	258	0.13011152416356878	0.2702702702702703	0.13837965700768776
YOR039W	1	+/-	-786.3108057528734	-13281.878206416965	258	0.13172541743970315	0.27413127413127414	0.13837965700768776
YOR054C	-1	-/-	-786.5025660842657	-14056.344882428646	259	0.13148148148148148	0.27413127413127414	0.13867534003548196
YNL090W	1	+/+	-786.5663994029164	-13458.915480203927	258	0.133086876155268	0.277992277992278	0.13867534003548196
YLR324W	-1	-/-	-786.6336624771357	-14652.531892083585	259	0.13284132841328414	0.277992277992278	0.13897102306327616
YDR129C	1	+/-	-786.6770109310746	-13797.34641122073	258	0.13443830570902393	0.28185328185328185	0.13897102306327616
YAL011W	-1	-/-	-787.1938383877277	-12486.65141966939	259	0.13419117647058823	0.28185328185328185	0.13926670609107036
YBR295W	-1	-/-	-787.3195514753461	-13158.262717835605	259	0.13394495412844037	0.28185328185328185	0.13956238911886457
YMR089C	-1	-/-	-787.3310426622629	-13749.74860009551	259	0.1336996336996337	0.28185328185328185	0.13985807214665877
YGL049C	-1	-/-	-787.4425822496414	-13004.545300453901	259	0.13345521023765997	0.28185328185328185	0.140153755174453
YDR335W	-1	-/-	-787.7824131399393	-13901.940110571682	259	0.1332116788321168	0.28185328185328185	0.1404494382022472
YMR068W	1	+/-	-787.7941298931837	-14217.54978735745	258	0.13479052823315119	0.2857142857142857	0.1404494382022472
YNR031C	-1	-/-	-788.1094981431961	-12856.736404299736	259	0.13454545454545455	0.2857142857142857	0.1407451212300414
YDR251W	1	+/-	-788.1553718149662	-14008.661589086056	258	0.13611615245009073	0.28957528957528955	0.1407451212300414
YBR058C-A	-1	-/-	-788.1725181341171	-12331.670042306185	259	0.1358695652173913	0.28957528957528955	0.1410408042578356
YLR210W	-1	-/-	-788.4469729810953	-13810.722140729427	259	0.13562386980108498	0.28957528957528955	0.1413364872856298
YPL050C	-1	-/-	-788.7223490811884	-14368.674394052476	259	0.13537906137184116	0.28957528957528955	0.141632170313424
YLR154W-A	0	0/-	-788.8362462818623	-18847.245506376028	1036	0.13537906137184116	0.28957528957528955	0.141632170313424
YKL176C	-1	-/-	-789.008954949677	-13518.539015471935	259	0.13513513513513514	0.28957528957528955	0.1419278533412182
YOR081C	-1	-/-	-789.033603861928	-13163.656166039407	259	0.13489208633093525	0.28957528957528955	0.14222353636901242
YNL103W	-1	-/-	-789.10762616992	-13680.61007206142	259	0.13464991023339318	0.28957528957528955	0.14251921939680662
YPL166W	0	0/-	-789.2933769524097	-23232.73728718981	1036	0.13464991023339318	0.28957528957528955	0.14251921939680662
YFR021W	-1	-/-	-789.3676365911961	-13936.967007480562	259	0.13440860215053763	0.28957528957528955	0.14281490242460082
YKL140W	-1	-/-	-789.4520471394062	-13897.65949082002	259	0.13416815742397137	0.28957528957528955	0.14311058545239502
YOR110W	-1	-/-	-789.5161371380091	-12490.996936738491	259	0.13392857142857142	0.28957528957528955	0.14340626848018923
YOL028C	-1	-/-	-789.5400024801493	-12431.546266168356	259	0.13368983957219252	0.28957528957528955	0.14370195150798346
YNL076W	0	0/-	-789.5412046723068	-22287.230944175273	1036	0.13368983957219252	0.28957528957528955	0.14370195150798346
YPL049C	1	+/-	-789.6811377257109	-13262.23788639903	258	0.13523131672597866	0.29343629343629346	0.14370195150798346
YGL089C	-1	-/-	-789.6934029757977	-12035.716878280044	259	0.1349911190053286	0.29343629343629346	0.14399763453577766
YGL212W	-1	-/-	-789.7418279200792	-12624.160353705287	259	0.1347517730496454	0.29343629343629346	0.14429331756357186
YIL112W	-1	-/-	-790.0760038644075	-13131.462183535099	259	0.13451327433628318	0.29343629343629346	0.14458900059136606
YNL127W	-1	-/-	-790.205654092133	-13887.976948600262	259	0.13427561837455831	0.29343629343629346	0.14488468361916026
YMR030W	-1	-/-	-790.2539950162172	-14212.368788901716	259	0.13403880070546736	0.29343629343629346	0.14518036664695447
YJL116C	-1	-/-	-790.5749819427729	-14068.029960483313	259	0.13380281690140844	0.29343629343629346	0.14547604967474867
YIL156W	0	0/-	-790.8274274766445	-22399.005158157554	1036	0.13380281690140844	0.29343629343629346	0.14547604967474867
YGR023W	0	0/-	-790.8857387360185	-23887.395678889006	1036	0.13380281690140844	0.29343629343629346	0.14547604967474867
YGL093W	-1	-/-	-790.9320243149996	-14464.31834942475	259	0.1335676625659051	0.29343629343629346	0.14577173270254287
YER068W	-1	-/-	-791.0741515979171	-12889.010730296373	259	0.13333333333333333	0.29343629343629346	0.14606741573033707
YBL024W	-1	-/-	-791.2392182946205	-15447.496363529935	259	0.1330998248686515	0.29343629343629346	0.14636309875813128
YER149C	1	+/+	-791.2729298993945	-13058.769705437124	258	0.1346153846153846	0.2972972972972973	0.14636309875813128
YJL197W	0	0/-	-791.3957792147994	-22677.7493214868	1036	0.1346153846153846	0.2972972972972973	0.14636309875813128
YBL068W	0	0/-	-791.5301238894463	-24323.503233185038	1036	0.1346153846153846	0.2972972972972973	0.14636309875813128
YLR409C	-1	-/-	-791.5892079621553	-15932.861156716943	259	0.1343804537521815	0.2972972972972973	0.14665878178592548
YHR040W	0	0/-	-791.6885233186185	-23565.72922647558	1036	0.1343804537521815	0.2972972972972973	0.14665878178592548
YOR206W	-1	-/-	-792.0617368891835	-16763.97725175321	259	0.13414634146341464	0.2972972972972973	0.14695446481371968
YDL005C	-1	-/-	-792.6612551975995	-14020.305319951847	259	0.13391304347826086	0.2972972972972973	0.14725014784151388
YHR062C	-1	-/-	-792.670566432178	-15176.945520080626	259	0.13368055555555555	0.2972972972972973	0.14754583086930811
YGR217W	-1	-/-	-792.7111001759768	-13396.155690819025	259	0.13344887348353554	0.2972972972972973	0.14784151389710232
YDR120C	-1	-/-	-792.7180960550904	-15900.398580022156	259	0.13321799307958476	0.2972972972972973	0.14813719692489652
YFL023W	1	+/-	-792.982343416661	-14360.523207914084	258	0.13471502590673576	0.30115830115830117	0.14813719692489652
YNR044W	-1	-/-	-793.0846963524818	-13468.702887069434	259	0.13448275862068965	0.30115830115830117	0.14843287995269072
YOL142W	-1	-/-	-793.2248215451837	-14138.096639946103	259	0.1342512908777969	0.30115830115830117	0.14872856298048492
YER033C	0	0/-	-793.3288304582238	-23516.760694890283	1036	0.1342512908777969	0.30115830115830117	0.14872856298048492
YCL058W-A	0	0/-	-793.4197639524937	-18987.519077971578	1036	0.1342512908777969	0.30115830115830117	0.14872856298048492
YJL161W	0	0/0	-793.4581099003553	-24232.59596471861	1036	0.1342512908777969	0.30115830115830117	0.14872856298048492
YGL032C	-1	-/-	-793.4757324680686	-13036.824414856732	259	0.13402061855670103	0.30115830115830117	0.14902424600827913
YBL059C-A	0	0/-	-793.6820003390312	-18800.20728802681	1036	0.13402061855670103	0.30115830115830117	0.14902424600827913
YGR103W	-1	-/-	-793.6914423108101	-16420.630680933595	259	0.13379073756432247	0.30115830115830117	0.14931992903607333
YLR343W	0	0/-	-793.7669238168746	-20802.19548653625	1036	0.13379073756432247	0.30115830115830117	0.14931992903607333
YDR292C	-1	-/-	-794.2799068465829	-14697.976352013648	259	0.13356164383561644	0.30115830115830117	0.14961561206386753
YMR136W	-1	-/-	-794.3062275052071	-14440.552154257894	259	0.13333333333333333	0.30115830115830117	0.14991129509166173
YFR013W	-1	-/-	-794.3455947637558	-12951.621131509542	259	0.13310580204778158	0.30115830115830117	0.15020697811945594
YER001W	-1	-/-	-794.411630988121	-13273.18463049829	259	0.13287904599659284	0.30115830115830117	0.15050266114725014
YAL019W	0	0/-	-794.4904263000935	-23813.36450807564	1036	0.13287904599659284	0.30115830115830117	0.15050266114725014
YER125W	-1	-/+	-794.5301558375359	-13175.024259507656	259	0.1326530612244898	0.30115830115830117	0.15079834417504434
YGL111W	-1	-/-	-794.616394918412	-15618.238243874162	259	0.13242784380305603	0.30115830115830117	0.15109402720283854
YMR290C	-1	-/-	-794.6662844717503	-16751.725906416774	259	0.13220338983050847	0.30115830115830117	0.15138971023063277
YDR006C	0	0/-	-794.7865160889924	-22614.63630742207	1036	0.13220338983050847	0.30115830115830117	0.15138971023063277
YCL044C	-1	-/-	-794.859693184495	-13295.71403004229	259	0.1319796954314721	0.30115830115830117	0.15168539325842698
YHR066W	1	+/-	-794.9672030955553	-16339.141314834356	258	0.13344594594594594	0.305019305019305	0.15168539325842698
YNL161W	1	+/-	-794.9910341128707	-13960.778735496104	258	0.13490725126475547	0.3088803088803089	0.15168539325842698
YNR052C	-1	-/-	-794.9925786703825	-12616.449875086546	259	0.13468013468013468	0.3088803088803089	0.15198107628622118
YER180C-A	-1	-/0	-795.1643731594086	-11450.009291648865	259	0.13445378151260504	0.3088803088803089	0.15227675931401538
YGR128C	-1	-/-	-795.2460773736238	-16125.604531213641	259	0.1342281879194631	0.3088803088803089	0.15257244234180958
YBR058C	-1	-/-	-795.401589512825	-13323.902840644121	259	0.13400335008375208	0.3088803088803089	0.15286812536960379
YGR200C	-1	-/-	-795.5646868348122	-15808.319674551487	259	0.13377926421404682	0.3088803088803089	0.153163808397398
YOR123C	-1	-/-	-795.5713065266609	-12838.901114881039	259	0.1335559265442404	0.3088803088803089	0.1534594914251922
YGL112C	-1	-/-	-795.7691475301981	-14580.163028359413	259	0.13333333333333333	0.3088803088803089	0.1537551744529864
YDR261C	0	0/-	-795.7906275168061	-21971.80803472735	1036	0.13333333333333333	0.3088803088803089	0.1537551744529864
YNL047C	1	+/-	-795.9284117817879	-13336.829722493887	258	0.13477537437603992	0.3127413127413127	0.1537551744529864
YOL034W	-1	-/-	-795.9434412717819	-13389.783621124923	259	0.1345514950166113	0.3127413127413127	0.1540508574807806
YBR043C	-1	-/-	-796.1825505793095	-13542.59640274942	259	0.13432835820895522	0.3127413127413127	0.1543465405085748
YOL141W	0	0/-	-796.2762931138277	-22055.75956603326	1036	0.13432835820895522	0.3127413127413127	0.1543465405085748
YDR287W	0	0/-	-796.3483366854489	-24553.132687737234	1036	0.13432835820895522	0.3127413127413127	0.1543465405085748
YKR060W	-1	-/-	-796.393488496542	-15013.643056251109	259	0.13410596026490065	0.3127413127413127	0.154642223536369
YPR168W	-1	-/-	-796.5156658440828	-12288.66072896868	259	0.13388429752066117	0.3127413127413127	0.15493790656416323
YKL173W	-1	-/-	-796.7561293393373	-13333.099940493703	259	0.13366336633663367	0.3127413127413127	0.15523358959195743
YMR305C	-1	-/-	-797.0597940534353	-12967.927839554846	259	0.13344316309719934	0.3127413127413127	0.15552927261975164
YNR012W	0	0/-	-797.1956233996898	-25174.635837748647	1036	0.13344316309719934	0.3127413127413127	0.15552927261975164
YPL060W	-1	-/-	-797.2393053472042	-14284.815062910318	259	0.13322368421052633	0.3127413127413127	0.15582495564754584
YLL035W	-1	-/-	-797.2493025064468	-14944.492975205183	259	0.1330049261083744	0.3127413127413127	0.15612063867534004
YMR261C	0	0/-	-797.4979433119297	-24108.885176964104	1036	0.1330049261083744	0.3127413127413127	0.15612063867534004
YDR068W	0	0/0	-797.6023043803871	-22010.93171029724	1036	0.1330049261083744	0.3127413127413127	0.15612063867534004
YPL110C	-1	-/-	-797.7674189433455	-14383.935689236969	259	0.13278688524590163	0.3127413127413127	0.15641632170313424
YER155C	1	+/-	-797.8625150620937	-13559.14182920754	258	0.1342062193126023	0.3166023166023166	0.15641632170313424
YLR139C	-1	-/-	-797.8884077221155	-12679.860236853361	259	0.13398692810457516	0.3166023166023166	0.15671200473092844
YPR151C	0	0/0	-797.9186243359	-23810.81352460105	1036	0.13398692810457516	0.3166023166023166	0.15671200473092844
YDR420W	1	+/-	-798.4038068056107	-13140.881575837731	258	0.13539967373572595	0.3204633204633205	0.15671200473092844
YDL161W	-1	-/-	-798.4297248721123	-14211.234471604228	259	0.13517915309446255	0.3204633204633205	0.15700768775872265
YCL029C	-1	-/-	-798.5383268296719	-13223.09208598733	259	0.13495934959349593	0.3204633204633205	0.15730337078651685
YHR074W	-1	-/-	-798.720006942749	-14018.304445669055	259	0.13474025974025974	0.3204633204633205	0.15759905381431105
YDR194C	-1	-/-	-798.7350033223629	-13897.815110005438	259	0.13452188006482982	0.3204633204633205	0.15789473684210525
YKL085W	-1	-/-	-798.7442361116409	-14732.16224694252	259	0.1343042071197411	0.3204633204633205	0.15819041986989946
YER045C	-1	-/-	-798.9544483274221	-13396.222995832562	259	0.13408723747980614	0.3204633204633205	0.15848610289769366
YFR055W	-1	-/-	-799.0476783961058	-13094.862897023559	259	0.1338709677419355	0.3204633204633205	0.1587817859254879
YPL005W	0	0/-	-799.1375974491239	-23049.50497875735	1036	0.1338709677419355	0.3204633204633205	0.1587817859254879
YMR093W	-1	-/-	-799.1653420031071	-16116.419076062739	259	0.13365539452495975	0.3204633204633205	0.1590774689532821
YDL153C	-1	-/-	-799.2449821680784	-15649.559622958302	259	0.13344051446945338	0.3204633204633205	0.1593731519810763
YML042W	-1	-/-	-799.4108044691384	-15421.315774917603	259	0.1332263242375602	0.3204633204633205	0.1596688350088705
YKR099W	-1	-/-	-799.4734793901443	-13025.620112717152	259	0.1330128205128205	0.3204633204633205	0.1599645180366647
YPL171C	-1	-/0	-799.577572375536	-12418.2534378618	259	0.1328	0.3204633204633205	0.1602602010644589
YGL181W	1	+/-	-799.7045782655478	-14587.067358516157	258	0.134185303514377	0.32432432432432434	0.1602602010644589
YLR182W	-1	-/-	-799.7974144816399	-13976.623825989664	259	0.1339712918660287	0.32432432432432434	0.1605558840922531
YKL174C	0	0/-	-799.8991142706946	-22468.965071062557	1036	0.1339712918660287	0.32432432432432434	0.1605558840922531
YMR309C	-1	-/-	-800.034604087472	-15851.696304872632	259	0.1337579617834395	0.32432432432432434	0.1608515671200473
YFL001W	0	0/-	-800.1738248951733	-24169.58596144803	1036	0.1337579617834395	0.32432432432432434	0.1608515671200473
YDR475C	0	0/-	-800.1744919084013	-22895.6251565665	1036	0.1337579617834395	0.32432432432432434	0.1608515671200473
YHR001W	1	+/-	-800.1970938444138	-13348.257184907794	258	0.13513513513513514	0.3281853281853282	0.1608515671200473
YPL093W	-1	-/-	-800.3220679461956	-15642.841957122087	259	0.1349206349206349	0.3281853281853282	0.1611472501478415
YPR029C	-1	-/-	-800.5130524635315	-13098.52945830673	259	0.1347068145800317	0.3281853281853282	0.1614429331756357
YGL099W	-1	-/-	-801.072644636035	-16156.57878947258	259	0.13449367088607594	0.3281853281853282	0.1617386162034299
YOR099W	-1	-/-	-801.1525663398206	-13308.220027383417	259	0.13428120063191154	0.3281853281853282	0.16203429923122412
YGL208W	1	+/-	-801.2265129238367	-15516.490075610578	258	0.13564668769716087	0.33204633204633205	0.16203429923122412
YDR436W	-1	-/-	-801.2552806288004	-15540.841656312346	259	0.13543307086614173	0.33204633204633205	0.16232998225901835
YBR052C	0	0/0	-801.3784868284129	-24379.282184419688	1036	0.13543307086614173	0.33204633204633205	0.16232998225901835
YDR184C	1	+/-	-801.4183772057295	-15680.666181348264	258	0.13679245283018868	0.3359073359073359	0.16232998225901835
YMR247C	-1	-/-	-801.4455111473799	-13466.990954622626	259	0.13657770800627944	0.3359073359073359	0.16262566528681255
YGR074W	-1	-/-	-801.594884827733	-14661.352695539594	259	0.13636363636363635	0.3359073359073359	0.16292134831460675
YCR063W	1	+/-	-801.7004442736506	-12858.91279385984	258	0.13771517996870108	0.33976833976833976	0.16292134831460675
YER173W	-1	-/-	-801.8236070424318	-13445.556690260768	259	0.1375	0.33976833976833976	0.16321703134240095
YDR074W	0	0/-	-802.3137359535322	-25556.018185243942	1036	0.1375	0.33976833976833976	0.16321703134240095
YNR027W	1	+/-	-802.3657833784819	-14340.461433127522	258	0.13884555382215288	0.3436293436293436	0.16321703134240095
YLR435W	-1	-/-	-802.401981189847	-15886.138200879097	259	0.13862928348909656	0.3436293436293436	0.16351271437019516
YOR134W	0	0/-	-802.4088418669999	-23264.426085934974	1036	0.13862928348909656	0.3436293436293436	0.16351271437019516
YCR042C	-1	-/-	-802.4184419363737	-13987.144412487745	259	0.13841368584758942	0.3436293436293436	0.16380839739798936
YBL051C	-1	-/-	-802.442367374897	-12875.362639397383	259	0.13819875776397517	0.3436293436293436	0.16410408042578356
YDR498C	-1	-/-	-802.7272442355752	-12863.29753049463	259	0.13798449612403102	0.3436293436293436	0.16439976345357776
YKL048C	1	+/+	-802.7684553265572	-13117.953981284052	258	0.1393188854489164	0.3474903474903475	0.16439976345357776
YER013W	-1	-/-	-802.9963891506195	-13273.356141671538	259	0.1391035548686244	0.3474903474903475	0.16469544648137197
YDR201W	-1	-/-	-803.0734677929431	-13015.314582535997	259	0.1388888888888889	0.3474903474903475	0.16499112950916617
YOR057W	-1	-/0	-803.214190647006	-13500.913742035627	259	0.1386748844375963	0.3474903474903475	0.16528681253696037
YHR006W	-1	-/-	-803.3233990818262	-14633.484030798078	259	0.13846153846153847	0.3474903474903475	0.16558249556475457
YNL091W	-1	-/-	-803.421807050705	-13992.501275777817	259	0.1382488479262673	0.3474903474903475	0.16587817859254878
YEL053C	-1	-/-	-803.5302101373672	-13336.19223627448	259	0.13803680981595093	0.3474903474903475	0.166173861620343
YBR162W-A	0	0/-	-803.5490652509034	-21734.07469539717	1036	0.13803680981595093	0.3474903474903475	0.166173861620343
YER144C	0	0/-	-803.6327984072268	-23533.17388608493	1036	0.13803680981595093	0.3474903474903475	0.166173861620343
YNL224C	0	0/-	-803.6392412036657	-22227.999927295372	1036	0.13803680981595093	0.3474903474903475	0.166173861620343
YNL206C	-1	-/-	-803.6738894879818	-13549.102866306901	259	0.13782542113323124	0.3474903474903475	0.1664695446481372
YBR026C	-1	-/-	-803.6830269247293	-15385.875407502055	259	0.13761467889908258	0.3474903474903475	0.1667652276759314
YLR071C	-1	-/-	-803.9631171822548	-13256.895535632968	259	0.13740458015267176	0.3474903474903475	0.1670609107037256
YCL037C	0	0/-	-804.007189759519	-25476.19335466856	1036	0.13740458015267176	0.3474903474903475	0.1670609107037256
YJL039C	-1	-/-	-804.0473283827305	-13689.99130383879	259	0.13719512195121952	0.3474903474903475	0.16735659373151981
YPL270W	-1	-/-	-804.1466211676598	-13622.322604060173	259	0.136986301369863	0.3474903474903475	0.16765227675931402
YLR014C	-1	-/-	-804.4033285304904	-13650.107849881053	259	0.13677811550151975	0.3474903474903475	0.16794795978710822
YML060W	-1	-/-	-804.4394858926535	-15195.438226513565	259	0.13657056145675264	0.3474903474903475	0.16824364281490242
YLR201C	-1	-/0	-804.5311938524246	-14273.782121509314	259	0.13636363636363635	0.3474903474903475	0.16853932584269662
YIR019C	1	+/-	-804.6950237154961	-12994.776816949248	258	0.13767019667170954	0.35135135135135137	0.16853932584269662
YGR261C	-1	-/-	-805.0115349888802	-13937.058107957244	259	0.13746223564954682	0.35135135135135137	0.16883500887049083
YJR097W	-1	-/-	-805.2449873760343	-14644.834241561592	259	0.13725490196078433	0.35135135135135137	0.16913069189828503
YER056C	-1	-/-	-805.3609165847301	-13800.645823724568	259	0.13704819277108435	0.35135135135135137	0.16942637492607923
YOR066W	0	0/-	-805.5177288241684	-21519.710306812078	1036	0.13704819277108435	0.35135135135135137	0.16942637492607923
YDR523C	-1	-/-	-805.6288775503635	-12191.026498794556	259	0.1368421052631579	0.35135135135135137	0.16972205795387343
YDL130W-A	-1	-/0	-805.7963745705783	-13487.590586997569	259	0.13663663663663664	0.35135135135135137	0.17001774098166766
YLR436C	0	0/-	-805.8428990244865	-21953.48349211272	1036	0.13663663663663664	0.35135135135135137	0.17001774098166766
YMR053C	-1	-/0	-805.9710154235363	-14701.245026096702	259	0.136431784107946	0.35135135135135137	0.17031342400946187
YGR280C	-1	-/-	-806.0451248064637	-15642.334062941372	259	0.13622754491017963	0.35135135135135137	0.17060910703725607
YOR003W	-1	-/0	-806.0938541591167	-14118.870140627027	259	0.13602391629297458	0.35135135135135137	0.17090479006505027
YIL097W	-1	-/-	-806.2212340682745	-16560.273417159915	259	0.13582089552238805	0.35135135135135137	0.17120047309284447
YNL321W	0	0/-	-806.3202380705625	-22956.592658666894	1036	0.13582089552238805	0.35135135135135137	0.17120047309284447
YNL088W	-1	-/-	-806.4870775938034	-14030.546782076359	259	0.13561847988077497	0.35135135135135137	0.17149615612063868
YMR152W	0	0/0	-806.4930603317916	-23856.556501137093	1036	0.13561847988077497	0.35135135135135137	0.17149615612063868
YGR271C-A	0	0/-	-806.5584771600552	-26017.018338827416	1036	0.13561847988077497	0.35135135135135137	0.17149615612063868
YHR104W	0	0/-	-806.6889579314739	-26139.67185575515	1036	0.13561847988077497	0.35135135135135137	0.17149615612063868
YLR386W	-1	-/-	-806.7167285084724	-13661.305943757296	259	0.13541666666666666	0.35135135135135137	0.17179183914843288
YMR216C	1	+/-	-806.7559481263161	-12780.647486642003	258	0.13670133729569092	0.3552123552123552	0.17179183914843288
YNL283C	-1	-/-	-806.9294243901968	-12703.146727122366	259	0.13649851632047477	0.3552123552123552	0.17208752217622708
YFL033C	-1	-/-	-807.0244795680046	-13786.806732207537	259	0.1362962962962963	0.3552123552123552	0.17238320520402128
YLR369W	-1	-/-	-807.181644141674	-13662.182790732011	259	0.13609467455621302	0.3552123552123552	0.17267888823181549
YDL132W	-1	-/-	-807.3591955825686	-13909.28881913051	259	0.1358936484490399	0.3552123552123552	0.1729745712596097
YIR001C	0	0/0	-807.4348493460566	-22776.423537875526	1036	0.1358936484490399	0.3552123552123552	0.1729745712596097
YMR054W	-1	-/-	-807.5743405222893	-12955.739812269807	259	0.13569321533923304	0.3552123552123552	0.1732702542874039
YLL048C	0	0/-	-807.6374611314386	-22812.402269991115	1036	0.13569321533923304	0.3552123552123552	0.1732702542874039
YFR031C	-1	-/-	-807.6411122083664	-13610.997442752123	259	0.13549337260677466	0.3552123552123552	0.17356593731519812
YPL074W	0	0/0	-807.7084985030815	-22119.89634280745	1036	0.13549337260677466	0.3552123552123552	0.17356593731519812
YKR098C	0	0/-	-808.1089567132294	-22875.045103427023	1036	0.13549337260677466	0.3552123552123552	0.17356593731519812
YOR386W	-1	-/-	-808.112727701664	-15168.665863662958	259	0.13529411764705881	0.3552123552123552	0.17386162034299232
YMR080C	-1	-/-	-808.1151601374149	-14673.62119051814	259	0.13509544787077826	0.3552123552123552	0.17415730337078653
YER087C-B	-1	-/-	-808.1715223789215	-12875.804869264364	259	0.1348973607038123	0.3552123552123552	0.17445298639858073
YKL032C	-1	-/-	-808.1732264086604	-13203.422253794968	259	0.13469985358711567	0.3552123552123552	0.17474866942637493
YGR216C	-1	-/-	-808.2636541649699	-13285.179657228291	259	0.13450292397660818	0.3552123552123552	0.17504435245416913
YLL038C	-1	-/-	-808.3929423093796	-12684.324510782957	259	0.1343065693430657	0.3552123552123552	0.17534003548196334
YOR197W	0	0/-	-808.4129542186856	-22265.114024262875	1036	0.1343065693430657	0.3552123552123552	0.17534003548196334
YDR488C	-1	-/-	-808.5616645962	-12309.187196552753	259	0.13411078717201166	0.3552123552123552	0.17563571850975754
YOR118W	0	0/0	-808.661072040908	-22254.341967663728	1036	0.13411078717201166	0.3552123552123552	0.17563571850975754
YAL029C	-1	-/-	-808.9649291336536	-14099.279010657221	259	0.1339155749636099	0.3552123552123552	0.17593140153755174
YBR149W	0	0/0	-809.3036047350615	-25181.95571330376	1036	0.1339155749636099	0.3552123552123552	0.17593140153755174
YPL241C	-1	-/-	-809.3264225423336	-13613.321754649282	259	0.13372093023255813	0.3552123552123552	0.17622708456534594
YDL111C	-1	-/-	-809.3357962295413	-15398.31605797261	259	0.13352685050798258	0.3552123552123552	0.17652276759314015
YBR276C	-1	-/-	-809.3939635455608	-13316.700464621186	259	0.13333333333333333	0.3552123552123552	0.17681845062093435
YNL163C	-1	-/-	-809.6440320611	-14118.006796330214	259	0.13314037626628075	0.3552123552123552	0.17711413364872855
YJR134C	0	0/0	-809.8221040703356	-21722.27104376629	1036	0.13314037626628075	0.3552123552123552	0.17711413364872855
YIL159W	1	+/-	-810.1679105609655	-13888.565647087991	258	0.13439306358381503	0.3590733590733591	0.17711413364872855
YCL036W	0	0/0	-810.4656140878797	-22948.553215207066	1036	0.13439306358381503	0.3590733590733591	0.17711413364872855
YMR163C	-1	-/-	-810.4810227155685	-12288.03587219119	259	0.1341991341991342	0.3590733590733591	0.17740981667652278
YOL100W	-1	-/-	-810.546305924654	-15780.990683227777	259	0.1340057636887608	0.3590733590733591	0.17770549970431698
YBL037W	0	0/-	-810.5663773007691	-22024.20964182727	1036	0.1340057636887608	0.3590733590733591	0.17770549970431698
YDR280W	-1	-/-	-810.6407597959042	-15866.791906811297	259	0.13381294964028778	0.3590733590733591	0.17800118273211119
YBR092C	-1	-/-	-810.8462836891413	-13783.02453827858	259	0.1336206896551724	0.3590733590733591	0.1782968657599054
YOR380W	-1	-/-	-810.9114240407944	-14026.787062883377	259	0.133428981348637	0.3590733590733591	0.1785925487876996
YGR195W	-1	-/-	-811.1123809814453	-14968.342353582382	259	0.1332378223495702	0.3590733590733591	0.1788882318154938
YOR153W	-1	-/-	-811.3173502981663	-13302.946391411126	259	0.13304721030042918	0.3590733590733591	0.179183914843288
YIL147C	-1	-/-	-811.3331284224987	-13359.866307474673	259	0.13285714285714287	0.3590733590733591	0.1794795978710822
YLL012W	-1	-/-	-811.4231060147285	-13391.356581777334	259	0.1326676176890157	0.3590733590733591	0.1797752808988764
YER093C	1	+/-	-811.4868447780609	-13810.13561720401	258	0.1339031339031339	0.36293436293436293	0.1797752808988764
YER073W	-1	-/-	-811.9384232610464	-13051.21088373661	259	0.1337126600284495	0.36293436293436293	0.1800709639266706
YHR148W	-1	-/-	-811.9731434136629	-15814.709006544203	259	0.13352272727272727	0.36293436293436293	0.1803666469544648
YMR313C	-1	-/-	-812.0197663009167	-13685.169397220016	259	0.13333333333333333	0.36293436293436293	0.180662329982259
YHL019C	-1	-/-	-812.0424217581749	-14781.029256939888	259	0.13314447592067988	0.36293436293436293	0.1809580130100532
YFR023W	0	0/0	-812.045838393271	-22414.271300265566	1036	0.13314447592067988	0.36293436293436293	0.1809580130100532
YJL200C	0	0/-	-812.096964684315	-22974.668189859018	1036	0.13314447592067988	0.36293436293436293	0.1809580130100532
YGR100W	0	0/0	-812.1595960408449	-23282.344805769622	1036	0.13314447592067988	0.36293436293436293	0.1809580130100532
YER164W	-1	-/-	-812.171305835247	-14114.461327075958	259	0.13295615275813297	0.36293436293436293	0.18125369603784744
YAR018C	-1	-/-	-812.2707183361053	-13306.79541042447	259	0.1327683615819209	0.36293436293436293	0.18154937906564164
YOR322C	-1	-/-	-812.3337071612477	-13221.488751739264	259	0.1325811001410437	0.36293436293436293	0.18184506209343584
YBR291C	0	0/-	-812.3345848340541	-22401.1864707591	1036	0.1325811001410437	0.36293436293436293	0.18184506209343584
YML027W	-1	-/-	-812.4178799390793	-12528.177287969738	259	0.1323943661971831	0.36293436293436293	0.18214074512123005
YGL179C	0	0/-	-812.6816979460418	-23018.57277648896	1036	0.1323943661971831	0.36293436293436293	0.18214074512123005
YER136W	0	0/-	-812.8242463935167	-24554.886599487625	1036	0.1323943661971831	0.36293436293436293	0.18214074512123005
YNL001W	-1	-/-	-812.8398303315043	-15102.214261569083	259	0.13220815752461323	0.36293436293436293	0.18243642814902425
YBL032W	-1	-/-	-812.9307733476162	-13483.58467848599	259	0.13202247191011235	0.36293436293436293	0.18273211117681845
YOR370C	0	0/-	-813.155238352716	-22557.407387411688	1036	0.13202247191011235	0.36293436293436293	0.18273211117681845
YDR238C	-1	-/-	-813.3501201719046	-13824.528998393565	259	0.13183730715287517	0.36293436293436293	0.18302779420461265
YDL146W	0	0/-	-813.5702650453895	-22382.37903842423	1036	0.13183730715287517	0.36293436293436293	0.18302779420461265
YOL081W	0	0/-	-813.6490355245769	-22340.352693133056	1036	0.13183730715287517	0.36293436293436293	0.18302779420461265
YDR255C	-1	-/-	-813.7019487321377	-14419.614609152079	259	0.13165266106442577	0.36293436293436293	0.18332347723240686
YDR528W	0	0/-	-813.7177262865007	-22206.721889624372	1036	0.13165266106442577	0.36293436293436293	0.18332347723240686
YER051W	-1	-/-	-813.7571511268616	-12861.666365776211	259	0.13146853146853146	0.36293436293436293	0.18361916026020106
YOR280C	0	0/0	-813.7780124247074	-22346.193105439655	1036	0.13146853146853146	0.36293436293436293	0.18361916026020106
YOR396W	0	0/0	-813.7965856194496	-19821.18205487728	1036	0.13146853146853146	0.36293436293436293	0.18361916026020106
YLR151C	0	0/-	-813.8269523605704	-23584.57376843458	1036	0.13146853146853146	0.36293436293436293	0.18361916026020106
YFL034C-B	1	+/-	-814.1446232199669	-13370.376100376248	258	0.13268156424581007	0.3667953667953668	0.18361916026020106
YNL132W	0	0/-	-814.1683451645076	-27261.284010576084	1036	0.13268156424581007	0.3667953667953668	0.18361916026020106
YDL093W	-1	-/-	-814.1808175444603	-13764.449229806662	259	0.13249651324965134	0.3667953667953668	0.18391484328799526
YPR129W	0	0/-	-814.252054175362	-22182.134940207005	1036	0.13249651324965134	0.3667953667953668	0.18391484328799526
YOR104W	0	0/0	-814.3221032489091	-22701.508861510083	1036	0.13249651324965134	0.3667953667953668	0.18391484328799526
YOR030W	1	+/-	-814.6617072820663	-14098.739449527115	258	0.13370473537604458	0.37065637065637064	0.18391484328799526
YMR139W	-1	-/-	-814.6959866583347	-15569.20727826655	259	0.13351877607788595	0.37065637065637064	0.18421052631578946
YBR150C	0	0/-	-814.7198905362748	-22363.421889394056	1036	0.13351877607788595	0.37065637065637064	0.18421052631578946
YDR451C	-1	-/-	-814.7629033327103	-12998.874037481844	259	0.13333333333333333	0.37065637065637064	0.18450620934358367
YPL268W	1	+/-	-814.803504884243	-13407.387538135052	258	0.13453536754507628	0.3745173745173745	0.18450620934358367
YPL226W	0	0/-	-814.8665315499529	-26279.268444092013	1036	0.13453536754507628	0.3745173745173745	0.18450620934358367
YEL030W	-1	-/-	-814.9089088663459	-13231.125348392874	259	0.13434903047091412	0.3745173745173745	0.1848018923713779
YGR213C	-1	-/0	-814.9214382246137	-13617.69154278189	259	0.13416320885200553	0.3745173745173745	0.1850975753991721
YGL171W	-1	-/-	-814.973491564393	-16183.04566551745	259	0.13397790055248618	0.3745173745173745	0.1853932584269663
YPR090W	0	0/0	-815.3211654424667	-19318.953470259905	1036	0.13397790055248618	0.3745173745173745	0.1853932584269663
YOR340C	-1	-/-	-815.3797834962606	-16767.851441845298	259	0.13379310344827586	0.3745173745173745	0.1856889414547605
YHR079C	-1	-/-	-815.4871252775192	-13127.007863476872	259	0.13360881542699724	0.3745173745173745	0.1859846244825547
YBL091C	0	0/-	-815.5264550894499	-22290.753194721416	1036	0.13360881542699724	0.3745173745173745	0.1859846244825547
YLR121C	0	0/-	-815.5454489737749	-21394.566069544293	1036	0.13360881542699724	0.3745173745173745	0.1859846244825547
YPL163C	-1	-/0	-815.5685830414295	-13029.260456599295	259	0.13342503438789546	0.3745173745173745	0.1862803075103489
YAL056W	1	+/+	-815.6279100775719	-14515.296114295721	258	0.1346153846153846	0.3783783783783784	0.1862803075103489
YDL239C	0	0/-	-815.6619653254747	-23306.87123462744	1036	0.1346153846153846	0.3783783783783784	0.1862803075103489
YIL048W	-1	-/-	-815.6910299658775	-14188.528319031	259	0.13443072702331962	0.3783783783783784	0.1865759905381431
YIL063C	-1	-/-	-815.8671923726797	-12977.491530478	259	0.13424657534246576	0.3783783783783784	0.1868716735659373
YNL141W	0	0/-	-815.9439367717132	-26530.854396156035	1036	0.13424657534246576	0.3783783783783784	0.1868716735659373
YOR304W	-1	-/-	-816.0128721445799	-14390.744386225939	259	0.13406292749658003	0.3783783783783784	0.18716735659373152
YGL156W	0	0/-	-816.1266852039844	-26274.005499123596	1036	0.13406292749658003	0.3783783783783784	0.18716735659373152
YOR353C	1	+/-	-816.2164720594883	-14051.1046804972	258	0.13524590163934427	0.38223938223938225	0.18716735659373152
YLR237W	0	0/-	-816.3859235197306	-22244.347815775778	1036	0.13524590163934427	0.38223938223938225	0.18716735659373152
YOR165W	0	0/-	-816.4076196420938	-23575.70479505509	1036	0.13524590163934427	0.38223938223938225	0.18716735659373152
YIL013C	-1	-/-	-816.4683918207884	-13402.414090387523	259	0.13506139154160982	0.38223938223938225	0.18746303962152572
YAL034C	0	0/-	-816.4934998285025	-25936.252359267324	1036	0.13506139154160982	0.38223938223938225	0.18746303962152572
YBL034C	-1	-/-	-816.5535614490509	-12933.585879515857	259	0.13487738419618528	0.38223938223938225	0.18775872264931992
YDL224C	1	+/-	-816.6576658189297	-13805.251327842474	258	0.1360544217687075	0.3861003861003861	0.18775872264931992
YDR152W	0	0/-	-816.6847428819165	-25793.752255591564	1036	0.1360544217687075	0.3861003861003861	0.18775872264931992
YDR198C	-1	-/-	-816.6863810569048	-13749.401018321514	259	0.1358695652173913	0.3861003861003861	0.18805440567711412
YBR199W	-1	-/-	-816.7568941265345	-14545.857904955745	259	0.13568521031207598	0.3861003861003861	0.18835008870490832
YDR332W	0	0/-	-816.7762448638678	-22210.357940243557	1036	0.13568521031207598	0.3861003861003861	0.18835008870490832
YCR077C	-1	-/-	-816.7965236902237	-12638.780056118965	259	0.13550135501355012	0.3861003861003861	0.18864577173270256
YOL105C	-1	-/-	-816.9846707582474	-12680.24377156794	259	0.13531799729364005	0.3861003861003861	0.18894145476049676
YLR120C	0	0/-	-817.060297831893	-23810.494980976917	1036	0.13531799729364005	0.3861003861003861	0.18894145476049676
YNL243W	1	+/-	-817.202153980732	-13849.352561548352	258	0.13648648648648648	0.38996138996138996	0.18894145476049676
YGL050W	0	0/-	-817.2032732274383	-23134.507672048174	1036	0.13648648648648648	0.38996138996138996	0.18894145476049676
YFL004W	-1	-/-	-817.2106206417084	-14208.188048325479	259	0.13630229419703105	0.38996138996138996	0.18923713778829096
YHR132W-A	0	0/-	-817.2672788500786	-19394.11559998989	1036	0.13630229419703105	0.38996138996138996	0.18923713778829096
YBR202W	-1	-/-	-817.2734144330025	-13374.66103078425	259	0.13611859838274934	0.38996138996138996	0.18953282081608516
YKL011C	-1	-/-	-817.3149389848113	-12759.061756562442	259	0.13593539703903096	0.38996138996138996	0.18982850384387936
YNL230C	-1	-/-	-817.360493004322	-12800.813014060259	259	0.135752688172043	0.38996138996138996	0.19012418687167357
YLR351C	0	0/0	-817.4855826608837	-22411.525849503465	1036	0.135752688172043	0.38996138996138996	0.19012418687167357
YDR383C	0	0/-	-817.6145708691329	-21703.39174625557	1036	0.135752688172043	0.38996138996138996	0.19012418687167357
YIL173W	-1	-/-	-817.8155571818352	-12926.050046384335	259	0.13557046979865772	0.38996138996138996	0.19041986989946777
YDR299W	-1	-/-	-817.8361231684685	-16216.67774541676	259	0.1353887399463807	0.38996138996138996	0.19071555292726197
YPL069C	-1	-/-	-817.9787924364209	-13397.695344753563	259	0.13520749665327977	0.38996138996138996	0.19101123595505617
YLR138W	-1	-/-	-818.0345620661974	-13501.42221571505	259	0.13502673796791445	0.38996138996138996	0.19130691898285038
YKL033W	0	0/-	-818.0732907243073	-22565.81199267693	1036	0.13502673796791445	0.38996138996138996	0.19130691898285038
YCR089W	1	+/+	-818.2006272226572	-12653.0750682652	258	0.13618157543391188	0.3938223938223938	0.19130691898285038
YLR222C	-1	-/-	-818.2148706316948	-16268.13887166977	259	0.136	0.3938223938223938	0.19160260201064458
YJL006C	-1	-/-	-818.2540382295847	-13723.049694612622	259	0.13581890812250333	0.3938223938223938	0.19189828503843878
YDR466W	0	0/-	-818.2649075090885	-22656.595467090607	1036	0.13581890812250333	0.3938223938223938	0.19189828503843878
YBR117C	-1	-/0	-818.4593000411987	-14294.048242092133	259	0.1356382978723404	0.3938223938223938	0.192193968066233
YMR013C	-1	-/-	-818.4889059662819	-14088.657703340054	259	0.13545816733067728	0.3938223938223938	0.19248965109402721
YMR042W	-1	-/-	-818.6975308656693	-12487.71108956635	259	0.13527851458885942	0.3938223938223938	0.19278533412182142
YER063W	0	0/-	-818.7734219655395	-21603.15624802187	1036	0.13527851458885942	0.3938223938223938	0.19278533412182142
YDL193W	0	0/-	-818.8060246370733	-22596.195140756667	1036	0.13527851458885942	0.3938223938223938	0.19278533412182142
YER083C	-1	-/-	-818.8608469069004	-13425.168122988194	259	0.13509933774834437	0.3938223938223938	0.19308101714961562
YCL040W	-1	-/-	-819.0458777025342	-16411.063904859126	259	0.1349206349206349	0.3938223938223938	0.19337670017740982
YCR059C	0	0/-	-819.1492133848369	-22518.83411812596	1036	0.1349206349206349	0.3938223938223938	0.19337670017740982
YDL175C	-1	-/-	-819.1987160742283	-13394.765782468021	259	0.13474240422721268	0.3938223938223938	0.19367238320520402
YJL125C	-1	-/-	-819.2075009346008	-15833.682532548904	259	0.1345646437994723	0.3938223938223938	0.19396806623299823
YLR034C	-1	-/-	-819.2248483300209	-13205.479776494205	259	0.13438735177865613	0.3938223938223938	0.19426374926079243
YDR259C	-1	-/-	-819.3044243603945	-13712.943604335189	259	0.13421052631578947	0.3938223938223938	0.19455943228858663
YDR507C	1	+/-	-819.3438298627734	-13366.699207104743	258	0.13534822601839686	0.39768339768339767	0.19455943228858663
YMR075W	-1	-/-	-819.4109652638435	-13163.593419581652	259	0.13517060367454067	0.39768339768339767	0.19485511531638083
YDL235C	-1	-/-	-819.4180815815926	-13558.641290180385	259	0.1349934469200524	0.39768339768339767	0.19515079834417504
YDR118W	-1	-/-	-819.4343039393425	-13220.749238096178	259	0.13481675392670156	0.39768339768339767	0.19544648137196924
YLR272C	-1	-/-	-819.5139499902725	-14160.389164611697	259	0.134640522875817	0.39768339768339767	0.19574216439976344
YDR093W	1	+/-	-819.52223338373	-13338.023385839537	258	0.13577023498694518	0.4015444015444015	0.19574216439976344
YGR081C	-1	-/-	-819.6520400606096	-16283.14952756092	259	0.13559322033898305	0.4015444015444015	0.19603784742755767
YER054C	-1	-/0	-819.7015435397625	-15033.609156608582	259	0.13541666666666666	0.4015444015444015	0.19633353045535187
YPL087W	-1	-/-	-819.8034371733665	-14834.139903947711	259	0.1352405721716515	0.4015444015444015	0.19662921348314608
YLR116W	-1	-/-	-819.8726705908775	-13203.763920739293	259	0.13506493506493505	0.4015444015444015	0.19692489651094028
YDL195W	-1	-/-	-819.9255660176277	-13527.414101548493	259	0.13488975356679636	0.4015444015444015	0.19722057953873448
YGR212W	-1	-/-	-819.9334714561701	-12945.925531476736	259	0.13471502590673576	0.4015444015444015	0.19751626256652868
YIL003W	0	0/-	-820.0123567078263	-22744.488126265816	1036	0.13471502590673576	0.4015444015444015	0.19751626256652868
YNR038W	-1	-/-	-820.4040406942368	-15669.691239833832	259	0.13454075032341525	0.4015444015444015	0.19781194559432289
YOR091W	0	0/-	-820.4266378851607	-26344.155239022337	1036	0.13454075032341525	0.4015444015444015	0.19781194559432289
YLR361C	-1	-/-	-820.5014510452747	-14655.036529503763	259	0.1343669250645995	0.4015444015444015	0.1981076286221171
YNL279W	-1	-/-	-820.7310625314713	-13464.543549269438	259	0.13419354838709677	0.4015444015444015	0.1984033116499113
YER167W	-1	-/-	-820.7468844652176	-13857.065436199307	259	0.13402061855670103	0.4015444015444015	0.1986989946777055
YDR052C	-1	-/-	-820.9880474507809	-13079.782976463437	259	0.13384813384813385	0.4015444015444015	0.1989946777054997
YKL007W	-1	-/-	-821.054465174675	-14013.412606850266	259	0.13367609254498714	0.4015444015444015	0.1992903607332939
YGR167W	-1	-/-	-821.0848321914673	-13808.571697309613	259	0.13350449293966624	0.4015444015444015	0.1995860437610881
YLR289W	0	0/0	-821.132955018431	-22163.584515415132	1036	0.13350449293966624	0.4015444015444015	0.1995860437610881
YDL194W	-1	-/-	-821.1512560546398	-14788.204036019742	259	0.13333333333333333	0.4015444015444015	0.19988172678888233
YDL046W	-1	-/-	-821.2314756065607	-14363.382058024406	259	0.13316261203585147	0.4015444015444015	0.20017740981667653
YNL016W	-1	-/-	-821.3469570279121	-14228.93580749631	259	0.1329923273657289	0.4015444015444015	0.20047309284447073
YFR008W	-1	-/-	-821.4481597542763	-14703.176365971565	259	0.13282247765006386	0.4015444015444015	0.20076877587226494
YOR227W	0	0/0	-821.4636136516929	-26041.67690842226	1036	0.13282247765006386	0.4015444015444015	0.20076877587226494
YBR133C	-1	-/-	-821.5669637620449	-13508.269921787083	259	0.1326530612244898	0.4015444015444015	0.20106445890005914
YKL068W	-1	-/-	-821.7817305475473	-14350.713453143835	259	0.13248407643312102	0.4015444015444015	0.20136014192785334
YIL126W	-1	-/-	-821.8366414308548	-13431.829365313053	259	0.13231552162849872	0.4015444015444015	0.20165582495564754
YHR065C	-1	-/-	-821.8911078646779	-16243.097687274218	259	0.13214739517153748	0.4015444015444015	0.20195150798344175
YHL013C	0	0/-	-821.9838141426444	-25223.315813867375	1036	0.13214739517153748	0.4015444015444015	0.20195150798344175
YER166W	1	+/-	-822.0970359146595	-13741.5203377828	258	0.13324873096446702	0.40540540540540543	0.20195150798344175
YOL077C	-1	-/-	-822.109230838716	-16465.557355843484	259	0.13307984790874525	0.40540540540540543	0.20224719101123595
YDR376W	-1	-/-	-822.401220023632	-13653.698527693748	259	0.13291139240506328	0.40540540540540543	0.20254287403903015
YJL110C	-1	-/-	-822.4275019168854	-12947.410697277635	259	0.13274336283185842	0.40540540540540543	0.20283855706682435
YKL110C	1	+/-	-822.4489686787128	-14871.798322170973	258	0.13383838383838384	0.4092664092664093	0.20283855706682435
YJL129C	-1	-/-	-822.6024615094066	-13231.403870038688	259	0.13366960907944514	0.4092664092664093	0.20313424009461856
YKL057C	-1	-/-	-822.6034392118454	-14109.784015379846	259	0.13350125944584382	0.4092664092664093	0.2034299231224128
YEL005C	0	0/-	-822.6450969371945	-25153.168909656815	1036	0.13350125944584382	0.4092664092664093	0.2034299231224128
YCR065W	-1	-/-	-822.7152292728424	-13211.46658745408	259	0.13333333333333333	0.4092664092664093	0.203725606150207
YPR159W	0	0/-	-822.7565365601331	-22638.636932387948	1036	0.13333333333333333	0.4092664092664093	0.203725606150207
YGR199W	-1	-/-	-822.8857442885637	-13944.699771896005	259	0.13316582914572864	0.4092664092664093	0.2040212891780012
YML111W	0	0/-	-823.026199977845	-22417.88070859015	1036	0.13316582914572864	0.4092664092664093	0.2040212891780012
YBR128C	0	0/-	-823.0277372915298	-24204.451688032597	1036	0.13316582914572864	0.4092664092664093	0.2040212891780012
YLR454W	0	0/0	-823.0612077862024	-23564.084661643952	1036	0.13316582914572864	0.4092664092664093	0.2040212891780012
YBR049C	-1	-/-	-823.1040530800819	-13098.272485665977	259	0.1329987452948557	0.4092664092664093	0.2043169722057954
YGR123C	-1	-/-	-823.1273260787129	-16882.844280965626	259	0.13283208020050125	0.4092664092664093	0.2046126552335896
YNL154C	1	+/+	-823.172216296196	-14951.604865297675	258	0.13391739674593242	0.41312741312741313	0.2046126552335896
YIL017C	-1	-/-	-823.6352957189083	-15819.05166362226	259	0.13375	0.41312741312741313	0.2049083382613838
YPL091W	-1	-/-	-823.6960637196898	-14089.592255301774	259	0.13358302122347065	0.41312741312741313	0.205204021289178
YBL031W	0	0/-	-823.8190376199782	-22638.770608690567	1036	0.13358302122347065	0.41312741312741313	0.205204021289178
YDR520C	0	0/-	-823.954606551677	-22171.266715023667	1036	0.13358302122347065	0.41312741312741313	0.205204021289178
YDL205C	0	0/-	-823.9924206109717	-22299.836675408296	1036	0.13358302122347065	0.41312741312741313	0.205204021289178
YPL133C	-1	-/-	-824.2358854115009	-13304.837754443288	259	0.13341645885286782	0.41312741312741313	0.2054997043169722
YGL220W	0	0/-	-824.3158469125628	-22087.843041239306	1036	0.13341645885286782	0.41312741312741313	0.2054997043169722
YNL152W	0	0/-	-824.4044871013612	-22490.897204426117	1036	0.13341645885286782	0.41312741312741313	0.2054997043169722
YGL209W	-1	-/-	-824.5139851570129	-13331.985294133425	259	0.13325031133250312	0.41312741312741313	0.2057953873447664
YKL028W	-1	-/-	-824.5496402084827	-14155.714728076011	259	0.13308457711442787	0.41312741312741313	0.2060910703725606
YPL031C	-1	-/-	-824.6820605546236	-14456.438540533185	259	0.13291925465838508	0.41312741312741313	0.2063867534003548
YBL006C	-1	-/-	-824.7681841254234	-12982.468950770795	259	0.1327543424317618	0.41312741312741313	0.206682436428149
YMR064W	0	0/0	-824.8094637840986	-23369.044964805245	1036	0.1327543424317618	0.41312741312741313	0.206682436428149
YJL156C	-1	-/-	-824.9527385234833	-13227.972520038486	259	0.1325898389095415	0.41312741312741313	0.20697811945594322
YKL015W	-1	-/-	-824.9954664409161	-14013.039090663195	259	0.13242574257425743	0.41312741312741313	0.20727380248373745
YPL045W	-1	-/-	-825.0150479078293	-13881.654295101762	259	0.13226205191594562	0.41312741312741313	0.20756948551153165
YOL113W	-1	-/-	-825.0690325200558	-13673.528118982911	259	0.13209876543209875	0.41312741312741313	0.20786516853932585
YDR369C	-1	-/-	-825.1348572969437	-14120.199119389057	259	0.1319358816276202	0.41312741312741313	0.20816085156712005
YPR021C	-1	-/-	-825.1850430965424	-13831.863281078637	259	0.13177339901477833	0.41312741312741313	0.20845653459491426
YNL097C-B	0	0/0	-825.3152158260345	-19721.17326834798	1036	0.13177339901477833	0.41312741312741313	0.20845653459491426
YBR289W	-1	-/-	-825.4231736212969	-13538.60849122703	259	0.13161131611316113	0.41312741312741313	0.20875221762270846
YDR350C	0	0/-	-825.486970834434	-23534.97532826662	1036	0.13161131611316113	0.41312741312741313	0.20875221762270846
YKL172W	-1	-/-	-825.5011554062366	-16529.572934946045	259	0.13144963144963145	0.41312741312741313	0.20904790065050266
YEL063C	-1	-/-	-825.550602555275	-13345.211316794157	259	0.1312883435582822	0.41312741312741313	0.20934358367829686
YDR027C	-1	-/-	-825.6178671717644	-13253.242321148515	259	0.13112745098039216	0.41312741312741313	0.20963926670609107
YNR023W	-1	-/-	-825.7328723743558	-14932.486876823008	259	0.13096695226438188	0.41312741312741313	0.20993494973388527
YPL140C	-1	-/-	-825.7787573933601	-13682.54057866335	259	0.13080684596577016	0.41312741312741313	0.21023063276167947
YDL110C	0	0/-	-825.7937978040427	-27040.261399671435	1036	0.13080684596577016	0.41312741312741313	0.21023063276167947
YDR452W	0	0/0	-825.8861183859408	-23162.25307974778	1036	0.13080684596577016	0.41312741312741313	0.21023063276167947
YBR061C	-1	-/-	-825.8864022493362	-16031.501556366682	259	0.13064713064713065	0.41312741312741313	0.21052631578947367
YPL255W	-1	-/-	-825.9686669707298	-13234.16242082417	259	0.13048780487804879	0.41312741312741313	0.2108219988172679
YOR310C	-1	-/-	-826.1205682866275	-16861.66354898736	259	0.13032886723507917	0.41312741312741313	0.2111176818450621
YGL064C	0	0/-	-826.2409019190818	-22452.59843313601	1036	0.13032886723507917	0.41312741312741313	0.2111176818450621
YDR524W-C	0	0/0	-826.2519406974316	-19031.945589005947	1036	0.13032886723507917	0.41312741312741313	0.2111176818450621
YGR119C	-1	-/-	-826.4916852712631	-13825.666877508163	259	0.13017031630170317	0.41312741312741313	0.2114133648728563
YDL247W	-1	-/-	-826.5272899270058	-13719.34403117001	259	0.13001215066828675	0.41312741312741313	0.2117090479006505
YPL116W	-1	-/-	-826.5465423464775	-12586.39945996739	259	0.12985436893203883	0.41312741312741313	0.2120047309284447
YOL072W	1	+/-	-826.5482602715492	-13768.12841540575	258	0.13090909090909092	0.416988416988417	0.2120047309284447
YOL063C	-1	-/-	-826.7940389513969	-13840.209539234638	259	0.13075060532687652	0.416988416988417	0.21230041395623891
YHR027C	-1	-/-	-826.7975944429636	-14075.869358241558	259	0.13059250302297462	0.416988416988417	0.21259609698403312
YBR111C	0	0/-	-826.8210407476872	-23541.279361493886	1036	0.13059250302297462	0.416988416988417	0.21259609698403312
YER040W	-1	-/-	-826.8853639289737	-13421.777511321008	259	0.13043478260869565	0.416988416988417	0.21289178001182732
YGL259W	0	0/0	-826.9145227819681	-24134.153648412786	1036	0.13043478260869565	0.416988416988417	0.21289178001182732
YML010W	-1	-/-	-827.0484436154366	-13822.87372520566	259	0.13027744270205066	0.416988416988417	0.21318746303962152
YDR422C	-1	-/-	-827.2702485322952	-13920.49306678772	259	0.13012048192771083	0.416988416988417	0.21348314606741572
YOL111C	1	+/+	-827.4405003786087	-13011.140132389963	258	0.13116726835138387	0.42084942084942084	0.21348314606741572
YDR058C	-1	-/-	-827.4564741253853	-14930.21430401504	259	0.1310096153846154	0.42084942084942084	0.21377882909520993
YJL183W	-1	-/-	-827.4959128946066	-14598.128834083676	259	0.13085234093637454	0.42084942084942084	0.21407451212300413
YBL091C-A	0	0/-	-827.5099962502718	-21763.843985781074	1036	0.13085234093637454	0.42084942084942084	0.21407451212300413
YDR390C	0	0/-	-827.6552438987419	-23936.022576994263	1036	0.13085234093637454	0.42084942084942084	0.21407451212300413
YMR311C	-1	-/-	-827.7070385962725	-15132.913821680471	259	0.13069544364508393	0.42084942084942084	0.21437019515079833
YER120W	-1	-/-	-827.7538924664259	-13326.742520675063	259	0.13053892215568863	0.42084942084942084	0.21466587817859256
YGL251C	-1	-/-	-827.878427028656	-13013.846580207348	259	0.1303827751196172	0.42084942084942084	0.21496156120638676
YJR021C	-1	-/-	-827.9052889794111	-14607.012381896377	259	0.13022700119474312	0.42084942084942084	0.21525724423418097
YLR262C	-1	-/-	-828.0131480842829	-13641.212557345629	259	0.13007159904534607	0.42084942084942084	0.21555292726197517
YLR033W	-1	-/-	-828.1510358154774	-13523.727322414517	259	0.1299165673420739	0.42084942084942084	0.21584861028976937
YKR049C	0	0/-	-828.2578825373203	-26456.665328382514	1036	0.1299165673420739	0.42084942084942084	0.21584861028976937
YDL222C	0	0/-	-828.3003218714148	-24258.04411944002	1036	0.1299165673420739	0.42084942084942084	0.21584861028976937
YBL046W	-1	-/-	-828.3980541229248	-14067.962228730321	259	0.12976190476190477	0.42084942084942084	0.21614429331756357
YJR036C	0	0/-	-828.4071129746735	-24214.8628091868	1036	0.12976190476190477	0.42084942084942084	0.21614429331756357
YBR293W	-1	-/-	-828.4535494446754	-14335.347426705062	259	0.12960760998810938	0.42084942084942084	0.21643997634535778
YPL053C	-1	-/-	-828.484083533287	-13467.748742818832	259	0.12945368171021376	0.42084942084942084	0.21673565937315198
YLR433C	-1	-/-	-828.66373886168	-13491.70160971582	259	0.12930011862396204	0.42084942084942084	0.21703134240094618
YHL034C	-1	-/0	-828.8747413158417	-13626.106557119638	259	0.12914691943127962	0.42084942084942084	0.21732702542874038
YMR158C-B	0	0/0	-829.0474198460579	-19528.131330877542	1036	0.12914691943127962	0.42084942084942084	0.21732702542874038
YBR280C	-1	-/-	-829.0990592688322	-16830.89343328774	259	0.1289940828402367	0.42084942084942084	0.21762270845653459
YOR297C	-1	-/-	-829.1448258981109	-13229.857597865164	259	0.1288416075650118	0.42084942084942084	0.2179183914843288
YOL067C	-1	-/-	-829.1460116803646	-13563.409362062812	259	0.12868949232585597	0.42084942084942084	0.218214074512123
YDL053C	0	0/0	-829.3331534825265	-22334.57959677186	1036	0.12868949232585597	0.42084942084942084	0.218214074512123
YMR076C	-1	-/-	-829.4206042289734	-13680.03360338509	259	0.12853773584905662	0.42084942084942084	0.21850975753991722
YMR200W	-1	-/-	-829.5216659605503	-13746.992140613496	259	0.12838633686690223	0.42084942084942084	0.21880544056771142
YPL177C	-1	-/-	-829.5934698134661	-13332.087201468647	259	0.12823529411764706	0.42084942084942084	0.21910112359550563
YJL115W	-1	-/-	-829.7740080654621	-14338.957683578134	259	0.12808460634547592	0.42084942084942084	0.21939680662329983
YIL049W	1	+/-	-829.779345780611	-13904.712249100208	258	0.12910798122065728	0.4247104247104247	0.21939680662329983
YML113W	-1	-/-	-829.8114281594753	-14072.744683772326	259	0.12895662368112543	0.4247104247104247	0.21969248965109403
YOL154W	0	0/0	-829.8291125092655	-22028.31481832452	1036	0.12895662368112543	0.4247104247104247	0.21969248965109403
YJL025W	-1	-/-	-829.8693610578775	-13850.737252905965	259	0.1288056206088993	0.4247104247104247	0.21998817267888823
YNL325C	1	+/-	-829.898540019989	-14326.376998458058	258	0.12982456140350876	0.42857142857142855	0.21998817267888823
YER053C	-1	-/-	-830.2520348876715	-15560.0834030658	259	0.12967289719626168	0.42857142857142855	0.22028385570668244
YNL197C	1	+/-	-830.3579082489014	-13849.787741165608	258	0.1306884480746791	0.43243243243243246	0.22028385570668244
YKL046C	-1	-/-	-830.3793780207634	-13730.08446982503	259	0.13053613053613053	0.43243243243243246	0.22057953873447664
YGR004W	-1	-/-	-830.4250197410583	-13840.457646012306	259	0.13038416763678695	0.43243243243243246	0.22087522176227084
YLR154W-C	0	0/-	-830.5898732542992	-19653.530412629247	1036	0.13038416763678695	0.43243243243243246	0.22087522176227084
YDL135C	-1	-/-	-830.6186611950397	-13755.898801859468	259	0.13023255813953488	0.43243243243243246	0.22117090479006504
YBR034C	-1	-/-	-830.6987884566188	-15064.945128045976	259	0.13008130081300814	0.43243243243243246	0.22146658781785925
YNL238W	0	0/-	-830.7603711616248	-24067.759802239016	1036	0.13008130081300814	0.43243243243243246	0.22146658781785925
YHR098C	-1	-/-	-830.9000054821372	-14661.023953475058	259	0.12993039443155452	0.43243243243243246	0.22176227084565345
YNL290W	-1	-/-	-830.9201585650444	-14197.203065484762	259	0.12977983777520277	0.43243243243243246	0.22205795387344768
YOR079C	-1	-/-	-830.9702709913254	-14017.219657294452	259	0.12962962962962962	0.43243243243243246	0.22235363690124188
YDR128W	0	0/-	-831.0199408931658	-22759.97342623584	1036	0.12962962962962962	0.43243243243243246	0.22235363690124188
YOR014W	-1	-/-	-831.0340474098921	-13905.75926552713	259	0.12947976878612716	0.43243243243243246	0.22264931992903608
YPL204W	-1	-/-	-831.0869202017784	-13968.49550677836	259	0.12933025404157045	0.43243243243243246	0.22294500295683028
YLR187W	0	0/-	-831.1462470819242	-21994.681962884497	1036	0.12933025404157045	0.43243243243243246	0.22294500295683028
YJR138W	0	0/-	-831.1502708941698	-22423.054464722052	1036	0.12933025404157045	0.43243243243243246	0.22294500295683028
YOR311C	0	0/-	-831.1855369042605	-22798.3275321899	1036	0.12933025404157045	0.43243243243243246	0.22294500295683028
YPR199C	-1	-/-	-831.2672623991966	-13543.493540465832	259	0.12918108419838523	0.43243243243243246	0.2232406859846245
YDR202C	-1	-/-	-831.3616932481527	-14826.134898170829	259	0.12903225806451613	0.43243243243243246	0.2235363690124187
YIL079C	-1	-/-	-831.3620502799749	-15232.602816104889	259	0.12888377445339472	0.43243243243243246	0.2238320520402129
YNL268W	-1	-/-	-831.4102555960417	-13546.784707590938	259	0.12873563218390804	0.43243243243243246	0.2241277350680071
YDR043C	1	+/-	-831.4268911257386	-14860.829463772476	258	0.12973593570608496	0.4362934362934363	0.2241277350680071
YAL040C	1	+/-	-831.4296439290047	-13475.439987778664	258	0.13073394495412843	0.44015444015444016	0.2241277350680071
YDR460W	-1	-/-	-831.4955687820911	-14383.00953604281	259	0.13058419243986255	0.44015444015444016	0.2244234180958013
YML054C	0	0/-	-831.5129901207983	-24138.14995724894	1036	0.13058419243986255	0.44015444015444016	0.2244234180958013
YPL129W	-1	-/-	-831.5289554595947	-14327.01677930355	259	0.13043478260869565	0.44015444015444016	0.2247191011235955
YKL073W	-1	-/-	-831.5330208539963	-14097.610402263701	259	0.13028571428571428	0.44015444015444016	0.2250147841513897
YLR114C	-1	-/-	-831.5449101924896	-14484.892873749137	259	0.13013698630136986	0.44015444015444016	0.2253104671791839
YDL089W	0	0/-	-831.5704016201198	-24069.73098037578	1036	0.13013698630136986	0.44015444015444016	0.2253104671791839
YKR102W	0	0/-	-831.8922371417284	-22343.15338080749	1036	0.13013698630136986	0.44015444015444016	0.2253104671791839
YGR239C	-1	-/-	-832.0052583217621	-12879.453186795115	259	0.12998859749144812	0.44015444015444016	0.2256061502069781
YNL123W	-1	-/-	-832.1228343993425	-14624.803959861398	259	0.12984054669703873	0.44015444015444016	0.22590183323477234
YDR532C	-1	-/0	-832.134399831295	-13991.916458293796	259	0.1296928327645051	0.44015444015444016	0.22619751626256654
YIL125W	-1	-/-	-832.4455699548125	-14973.060922525823	259	0.12954545454545455	0.44015444015444016	0.22649319929036074
YKR091W	0	0/-	-832.4706979505718	-23724.523196076974	1036	0.12954545454545455	0.44015444015444016	0.22649319929036074
YBL058W	-1	-/-	-832.603397756815	-14314.368116583675	259	0.12939841089670828	0.44015444015444016	0.22678888231815494
YDR231C	-1	-/-	-832.6182627528906	-14724.144921779633	259	0.1292517006802721	0.44015444015444016	0.22708456534594915
YBR158W	-1	-/-	-832.6622232794762	-13605.936909615993	259	0.1291053227633069	0.44015444015444016	0.22738024837374335
YER169W	-1	-/-	-832.9598954916	-14440.073058053851	259	0.12895927601809956	0.44015444015444016	0.22767593140153755
YJR050W	-1	-/-	-832.983545601368	-13835.413318358362	259	0.1288135593220339	0.44015444015444016	0.22797161442933175
YKL203C	1	+/-	-833.0443563908339	-14463.441134892404	258	0.12979683972911965	0.444015444015444	0.22797161442933175
YDR065W	-1	-/-	-833.1267865300179	-12301.907757937908	259	0.12965050732807215	0.444015444015444	0.22826729745712596
YPR040W	0	0/-	-833.1805868539959	-23041.739895549603	1036	0.12965050732807215	0.444015444015444	0.22826729745712596
YML023C	-1	-/-	-833.3599114269018	-13681.017075404525	259	0.12950450450450451	0.444015444015444	0.22856298048492016
YFR022W	0	0/-	-833.361556943506	-24312.160027679056	1036	0.12950450450450451	0.444015444015444	0.22856298048492016
YEL017W	0	0/0	-833.4858253337443	-21733.029868635815	1036	0.12950450450450451	0.444015444015444	0.22856298048492016
YGR099W	-1	-/-	-833.5024444758892	-13636.884106129408	259	0.12935883014623173	0.444015444015444	0.22885866351271436
YIL084C	-1	-/-	-833.647059738636	-12750.59084418416	259	0.12921348314606743	0.444015444015444	0.22915434654050856
YDL226C	-1	-/-	-833.7972013354301	-14238.327448636293	259	0.12906846240179573	0.444015444015444	0.22945002956830277
YGL161C	0	0/0	-833.817738711834	-24647.251011479646	1036	0.12906846240179573	0.444015444015444	0.22945002956830277
YDL047W	-1	-/-	-833.9539551138878	-14075.958868332207	259	0.1289237668161435	0.444015444015444	0.229745712596097
YGL115W	-1	-/-	-833.979149967432	-13584.236609309912	259	0.12877939529675253	0.444015444015444	0.2300413956238912
YOL137W	0	0/-	-834.0206315331161	-23363.811536736786	1036	0.12877939529675253	0.444015444015444	0.2300413956238912
YIL113W	0	0/-	-834.0549935940653	-24606.99097177107	1036	0.12877939529675253	0.444015444015444	0.2300413956238912
YBL023C	-1	-/-	-834.1332982182503	-13502.856349721551	259	0.12863534675615212	0.444015444015444	0.2303370786516854
YIR039C	0	0/-	-834.13576024957	-24593.100606719032	1036	0.12863534675615212	0.444015444015444	0.2303370786516854
YMR115W	0	0/-	-834.1963837258518	-24857.0533102029	1036	0.12863534675615212	0.444015444015444	0.2303370786516854
YMR269W	0	0/-	-834.210691710934	-24814.84846012853	1036	0.12863534675615212	0.444015444015444	0.2303370786516854
YGL168W	-1	-/-	-834.2701959908009	-13119.53325548768	259	0.12849162011173185	0.444015444015444	0.2306327616794796
YMR284W	-1	-/-	-834.2766434699297	-14200.110391393304	259	0.12834821428571427	0.444015444015444	0.2309284447072738
YHR151C	0	0/0	-834.3441463112831	-21625.22933835769	1036	0.12834821428571427	0.444015444015444	0.2309284447072738
YDR146C	-1	-/-	-834.5586655288935	-14450.609443500638	259	0.1282051282051282	0.444015444015444	0.231224127735068
YKL074C	-1	-/-	-834.6562040448189	-13713.024942174554	259	0.12806236080178174	0.444015444015444	0.2315198107628622
YKL198C	0	0/-	-834.7257868233137	-22784.594860946294	1036	0.12806236080178174	0.444015444015444	0.2315198107628622
YHR107C	1	+/-	-834.7503787875175	-13314.900146618485	258	0.12903225806451613	0.44787644787644787	0.2315198107628622
YOL042W	-1	-/-	-834.8034257888794	-13082.99348948896	259	0.1288888888888889	0.44787644787644787	0.2318154937906564
YJL092W	-1	-/-	-834.8159474432468	-12974.602344848216	259	0.12874583795782463	0.44787644787644787	0.23211117681845062
YIL010W	-1	-/-	-834.8647211194038	-12955.071973122656	259	0.1286031042128603	0.44787644787644787	0.23240685984624482
YOL122C	-1	-/-	-834.891375541687	-13999.26729425788	259	0.12846068660022147	0.44787644787644787	0.23270254287403902
YOL049W	-1	-/0	-835.0749823451042	-14263.307806551456	259	0.12831858407079647	0.44787644787644787	0.23299822590183322
YKL009W	-1	-/-	-835.0813128352165	-16829.797455221415	259	0.1281767955801105	0.44787644787644787	0.23329390892962745
YBL060W	0	0/-	-835.1274485327303	-23982.856198539957	1036	0.1281767955801105	0.44787644787644787	0.23329390892962745
YAL030W	-1	-/-	-835.1567697525024	-14584.727119326591	259	0.1280353200883002	0.44787644787644787	0.23358959195742166
YJR068W	-1	-/-	-835.1929468512535	-14058.2666259408	259	0.1278941565600882	0.44787644787644787	0.23388527498521586
YIR015W	-1	-/-	-835.3957589864731	-12752.947914093733	259	0.1277533039647577	0.44787644787644787	0.23418095801301006
YAR050W	0	0/0	-835.4248384553939	-21656.03918058239	1036	0.1277533039647577	0.44787644787644787	0.23418095801301006
YBL039C	-1	-/-	-835.4776644259691	-16711.22464837134	259	0.1276127612761276	0.44787644787644787	0.23447664104080426
YCR060W	-1	-/-	-835.4929349124432	-14051.54427832365	259	0.12747252747252746	0.44787644787644787	0.23477232406859846
YKL206C	-1	-/0	-835.7656225562096	-13744.61823630333	259	0.12733260153677278	0.44787644787644787	0.23506800709639267
YKL029C	-1	-/-	-835.7659592032433	-13956.494397491217	259	0.12719298245614036	0.44787644787644787	0.23536369012418687
YOR301W	1	+/-	-835.9534556269646	-13844.229642391205	258	0.12814895947426067	0.4517374517374517	0.23536369012418687
YGL216W	-1	-/-	-835.9598815739155	-14191.189915053546	259	0.12800875273522977	0.4517374517374517	0.23565937315198107
YAL065C-A	0	0/0	-836.1576536297798	-19950.90301823616	1036	0.12800875273522977	0.4517374517374517	0.23565937315198107
YBR212W	-1	-/-	-836.216691724956	-15469.01382484287	259	0.12786885245901639	0.4517374517374517	0.23595505617977527
YPR095C	-1	-/-	-836.2916958332062	-13423.425805091858	259	0.1277292576419214	0.4517374517374517	0.23625073920756948
YPL075W	-1	-/-	-836.2948411405087	-14115.085344418883	259	0.12758996728462377	0.4517374517374517	0.23654642223536368
YAR014C	1	+/+	-836.3279487639666	-14134.655746653676	258	0.12854030501089325	0.4555984555984556	0.23654642223536368
YLR190W	-1	-/-	-836.4668957591057	-13345.623428717256	259	0.12840043525571274	0.4555984555984556	0.23684210526315788
YGR086C	-1	-/-	-836.5193457603455	-13670.356412090361	259	0.1282608695652174	0.4555984555984556	0.2371377882909521
YMR169C	0	0/-	-836.5625583548099	-26436.29939626716	1036	0.1282608695652174	0.4555984555984556	0.2371377882909521
YDR300C	-1	-/0	-836.5888579785824	-15285.328354064375	259	0.1281216069489685	0.4555984555984556	0.23743347131874631
YDR473C	-1	-/-	-836.7268918156624	-13864.934085667133	259	0.1279826464208243	0.4555984555984556	0.23772915434654052
YDR351W	0	0/-	-836.8417819924653	-22092.26091865264	1036	0.1279826464208243	0.4555984555984556	0.23772915434654052
YDR011W	-1	-/-	-836.8495324254036	-13300.858597151935	259	0.12784398699891658	0.4555984555984556	0.23802483737433472
YPL017C	0	0/-	-836.9105531945825	-23513.184690180235	1036	0.12784398699891658	0.4555984555984556	0.23802483737433472
YER133W	1	+/+	-837.0144389271736	-13482.80141375959	258	0.12878787878787878	0.4594594594594595	0.23802483737433472
YLR410W	-1	-/0	-837.0488080978394	-13872.17499524355	259	0.12864864864864864	0.4594594594594595	0.23832052040212892
YCR017C	0	0/-	-837.0506091071293	-21801.191557607614	1036	0.12864864864864864	0.4594594594594595	0.23832052040212892
YDR075W	-1	-/-	-837.0966291129589	-14364.75741621852	259	0.1285097192224622	0.4594594594594595	0.23861620342992312
YNL308C	0	0/-	-837.1081895176321	-26404.58023128193	1036	0.1285097192224622	0.4594594594594595	0.23861620342992312
YFR015C	0	0/0	-837.2468024846166	-23807.04167794343	1036	0.1285097192224622	0.4594594594594595	0.23861620342992312
YDL238C	0	0/-	-837.4067886471748	-25433.18846462574	1036	0.1285097192224622	0.4594594594594595	0.23861620342992312
YPR019W	-1	-/-	-837.4538643956184	-13358.343431562185	259	0.12837108953613807	0.4594594594594595	0.23891188645771733
YBR233W	0	0/-	-837.6047924682498	-22891.160483405925	1036	0.12837108953613807	0.4594594594594595	0.23891188645771733
YJL094C	-1	-/-	-837.6295972317457	-14727.780099347234	259	0.12823275862068967	0.4594594594594595	0.23920756948551153
YEL062W	-1	-/-	-837.6679385751486	-14702.884272519499	259	0.12809472551130247	0.4594594594594595	0.23950325251330573
YLR251W	0	0/0	-837.7628199458122	-25292.06250637723	1036	0.12809472551130247	0.4594594594594595	0.23950325251330573
YDL169C	0	0/0	-837.7856806851923	-27390.926247719675	1036	0.12809472551130247	0.4594594594594595	0.23950325251330573
YPL212C	-1	-/-	-837.8928781747818	-15028.008824765682	259	0.12795698924731183	0.4594594594594595	0.23979893554109993
YNL136W	-1	-/-	-837.9230539351702	-13418.032864555717	259	0.12781954887218044	0.4594594594594595	0.24009461856889414
YDR505C	0	0/0	-837.932794958353	-24299.67376339622	1036	0.12781954887218044	0.4594594594594595	0.24009461856889414
YCR036W	0	0/0	-838.1239798031747	-24180.24409604445	1036	0.12781954887218044	0.4594594594594595	0.24009461856889414
YML006C	-1	-/-	-838.1753008067608	-13716.320976108313	259	0.1276824034334764	0.4594594594594595	0.24039030159668834
YDR311W	-1	-/-	-838.2099237591028	-14572.974417731166	259	0.12754555198285103	0.4594594594594595	0.24068598462448257
YMR304W	0	0/-	-838.2255527605303	-24820.44740355434	1036	0.12754555198285103	0.4594594594594595	0.24068598462448257
YEL013W	-1	-/-	-838.3350437879562	-13954.848006606102	259	0.12740899357601712	0.4594594594594595	0.24098166765227677
YKL084W	-1	-/-	-838.3693602010608	-13092.470713727176	259	0.12727272727272726	0.4594594594594595	0.24127735068007097
YER014C-A	1	+/-	-838.3889194726944	-12255.34226512909	258	0.1282051282051282	0.46332046332046334	0.24127735068007097
YGL211W	-1	-/-	-838.4414534717798	-15054.941069617867	259	0.128068303094984	0.46332046332046334	0.24157303370786518
YGL139W	0	0/-	-838.6379940956831	-22932.705607531592	1036	0.128068303094984	0.46332046332046334	0.24157303370786518
YHR115C	-1	-/-	-838.7857847511768	-13362.839815508574	259	0.1279317697228145	0.46332046332046334	0.24186871673565938
YER006W	-1	-/-	-838.8785095959902	-16398.511823773384	259	0.12779552715654952	0.46332046332046334	0.24216439976345358
YCR009C	1	+/-	-838.884622991085	-14553.950917437673	258	0.12872340425531914	0.4671814671814672	0.24216439976345358
YPL222W	0	0/0	-838.9401574395597	-25877.019597290084	1036	0.12872340425531914	0.4671814671814672	0.24216439976345358
YPR198W	-1	-/-	-839.0915272980928	-13683.902523035184	259	0.12858660998937302	0.4671814671814672	0.24246008279124778
YGR222W	-1	-/-	-839.1835190504789	-13305.142479304224	259	0.12845010615711253	0.4671814671814672	0.24275576581904199
YPL259C	-1	-/-	-839.2358026504517	-13601.089463293552	259	0.1283138918345705	0.4671814671814672	0.2430514488468362
YPL243W	-1	-/-	-839.2403141260147	-15668.82508906722	259	0.1281779661016949	0.4671814671814672	0.2433471318746304
YCL039W	-1	-/-	-839.2589759975672	-15029.060206733644	259	0.12804232804232804	0.4671814671814672	0.2436428149024246
YLL021W	1	+/+	-839.4257849752903	-14207.638833492994	258	0.12896405919661733	0.47104247104247104	0.2436428149024246
YFL047W	0	0/-	-839.5711725391448	-23657.2697202079	1036	0.12896405919661733	0.47104247104247104	0.2436428149024246
YOR373W	-1	-/-	-839.6181752085686	-13301.48920301348	259	0.12882787750791974	0.47104247104247104	0.2439384979302188
YEL052W	0	0/-	-839.6739016696811	-24325.220113538206	1036	0.12882787750791974	0.47104247104247104	0.2439384979302188
YBR002C	-1	-/-	-839.7016031742096	-14614.35206411779	259	0.12869198312236288	0.47104247104247104	0.244234180958013
YNL113W	-1	-/-	-839.7732745110989	-15976.963464796543	259	0.1285563751317176	0.47104247104247104	0.24452986398580723
YFR009W	-1	-/-	-839.7749555706978	-14603.043038234115	259	0.12842105263157894	0.47104247104247104	0.24482554701360143
YMR162C	-1	-/-	-839.7970244735479	-13761.875594243407	259	0.12828601472134596	0.47104247104247104	0.24512123004139563
YJR132W	-1	-/0	-839.8984623551369	-14935.645855307579	259	0.12815126050420167	0.47104247104247104	0.24541691306918983
YER008C	1	+/-	-839.9417688250542	-13564.183562725782	258	0.12906610703043023	0.4749034749034749	0.24541691306918983
YLR424W	-1	-/-	-840.0472149252892	-13832.951273366809	259	0.1289308176100629	0.4749034749034749	0.24571259609698404
YLR128W	0	0/-	-840.0707735484466	-23460.568492374383	1036	0.1289308176100629	0.4749034749034749	0.24571259609698404
YKR042W	-1	-/-	-840.1126745119691	-13391.123230710626	259	0.12879581151832462	0.4749034749034749	0.24600827912477824
YGR058W	0	0/-	-840.1400062814355	-21763.94317176845	1036	0.12879581151832462	0.4749034749034749	0.24600827912477824
YNL053W	-1	-/-	-840.1645377278328	-13673.037505045533	259	0.12866108786610878	0.4749034749034749	0.24630396215257244
YKL135C	-1	-/-	-840.3819450736046	-13870.7733354792	259	0.12852664576802508	0.4749034749034749	0.24659964518036664
YNL292W	-1	-/-	-840.3950391411781	-16244.300862073898	259	0.12839248434237996	0.4749034749034749	0.24689532820816085
YOR271C	0	0/-	-840.4112084023654	-25451.733477083035	1036	0.12839248434237996	0.4749034749034749	0.24689532820816085
YKL104C	0	0/-	-840.4435342745855	-22776.582232632674	1036	0.12839248434237996	0.4749034749034749	0.24689532820816085
YOR078W	-1	-/-	-840.585790771991	-15432.479077834636	259	0.12825860271115747	0.4749034749034749	0.24719101123595505
YPL183C	0	0/-	-840.668467912823	-26681.4329351997	1036	0.12825860271115747	0.4749034749034749	0.24719101123595505
YMR218C	-1	-/-	-840.6805219203234	-13738.184761494398	259	0.128125	0.4749034749034749	0.24748669426374925
YOR087W	-1	-/-	-840.8271762132645	-14407.947760820389	259	0.1279916753381894	0.4749034749034749	0.24778237729154345
YOR279C	-1	-/-	-840.9867811203003	-13510.756033301353	259	0.12785862785862787	0.4749034749034749	0.24807806031933766
YJL051W	0	0/-	-841.0267783161253	-22640.008176179603	1036	0.12785862785862787	0.4749034749034749	0.24807806031933766
YJL074C	-1	-/-	-841.1460232585669	-14637.333491429687	259	0.1277258566978193	0.4749034749034749	0.2483737433471319
YPL228W	-1	-/-	-841.2399845719337	-13245.569359242916	259	0.1275933609958506	0.4749034749034749	0.2486694263749261
YEL017C-A	-1	-/0	-841.2587573230267	-14005.677485490218	259	0.12746113989637306	0.4749034749034749	0.2489651094027203
YGL071W	-1	-/-	-841.3435116559267	-12798.545288845897	259	0.12732919254658384	0.4749034749034749	0.2492607924305145
YGR152C	1	+/-	-841.3464218378067	-15548.776206761599	258	0.1282316442605998	0.47876447876447875	0.2492607924305145
YAL013W	-1	-/-	-841.387824550271	-12965.88856522739	259	0.128099173553719	0.47876447876447875	0.2495564754583087
YPL188W	-1	-/-	-841.4647444188595	-13950.502337023616	259	0.12796697626418987	0.47876447876447875	0.2498521584861029
YLR390W-A	-1	-/-	-841.4672718048096	-12716.878054261208	259	0.12783505154639174	0.47876447876447875	0.25014784151389713
YDR150W	-1	-/-	-841.5973223634064	-14214.898827333003	259	0.12770339855818744	0.47876447876447875	0.25044352454169133
YNR047W	-1	-/-	-841.6229532212019	-14957.514600768685	259	0.12757201646090535	0.47876447876447875	0.25073920756948553
YAL043C	-1	-/-	-841.7074120044708	-13678.905219256878	259	0.12744090441932168	0.47876447876447875	0.25103489059727974
YMR184W	-1	-/-	-841.7347137182951	-13589.277773320675	259	0.1273100616016427	0.47876447876447875	0.25133057362507394
YBR279W	-1	-/-	-841.8917932808399	-13813.237116515636	259	0.12717948717948718	0.47876447876447875	0.25162625665286814
YLR423C	-1	-/-	-841.9338269047439	-14795.670298893005	259	0.12704918032786885	0.47876447876447875	0.25192193968066234
YBL007C	1	+/-	-841.9398142695427	-14278.521376062185	258	0.12794268167860798	0.4826254826254826	0.25192193968066234
YDR297W	-1	-/-	-842.0038743019104	-14310.673079319298	259	0.1278118609406953	0.4826254826254826	0.25221762270845655
YKL191W	-1	-/-	-842.0402574837208	-15093.258901655674	259	0.12768130745658834	0.4826254826254826	0.25251330573625075
YDR372C	-1	-/-	-842.1307427287102	-13948.31782720238	259	0.12755102040816327	0.4826254826254826	0.25280898876404495
YCR093W	1	+/-	-842.1644915938377	-13635.796189904213	258	0.12844036697247707	0.4864864864864865	0.25280898876404495
YMR044W	-1	-/-	-842.3121200799942	-13659.641665011644	259	0.12830957230142567	0.4864864864864865	0.25310467179183915
YDL217C	-1	-/-	-842.3274592757225	-13673.974687419832	259	0.12817904374364192	0.4864864864864865	0.25340035481963336
YBR288C	-1	-/-	-842.3779153823853	-14691.148666799068	259	0.12804878048780488	0.4864864864864865	0.25369603784742756
YGL252C	-1	-/-	-842.387213498354	-14261.548072695732	259	0.12791878172588833	0.4864864864864865	0.25399172087522176
YNL173C	-1	-/-	-842.6332492232323	-14240.536483705044	259	0.12778904665314403	0.4864864864864865	0.25428740390301596
YDR204W	0	0/0	-842.644980089739	-25132.98461961001	1036	0.12778904665314403	0.4864864864864865	0.25428740390301596
YOR194C	-1	-/-	-842.6671970337629	-13529.98018501699	259	0.1276595744680851	0.4864864864864865	0.25458308693081017
YBR006W	-1	-/-	-842.7285706624389	-15666.770453177392	259	0.12753036437246965	0.4864864864864865	0.25487876995860437
YIL033C	1	+/-	-842.7318203002214	-16110.566923633218	258	0.12841253791708795	0.49034749034749037	0.25487876995860437
YOR156C	-1	-/-	-842.7878000736237	-13846.407248634845	259	0.12828282828282828	0.49034749034749037	0.25517445298639857
YBR182C	-1	-/-	-842.8192419409752	-13941.042223513126	259	0.12815338042381433	0.49034749034749037	0.2554701360141928
YPL007C	-1	-/-	-842.8721877932549	-13878.362416446209	259	0.1280241935483871	0.49034749034749037	0.255765819041987
YDL141W	0	0/0	-842.9409697428346	-22709.195010456257	1036	0.1280241935483871	0.49034749034749037	0.255765819041987
YDR517W	-1	-/-	-843.0894598066807	-13548.245825693011	259	0.12789526686807653	0.49034749034749037	0.2560615020697812
YPR083W	-1	-/-	-843.1384290456772	-13752.450402960181	259	0.12776659959758552	0.49034749034749037	0.2563571850975754
YGL194C	-1	-/-	-843.1778636574745	-14031.794688880444	259	0.12763819095477386	0.49034749034749037	0.2566528681253696
YNR006W	-1	-/-	-843.184329725802	-15301.060286462307	259	0.12751004016064257	0.49034749034749037	0.2569485511531638
YOR367W	-1	-/-	-843.187591522932	-13834.857534244657	259	0.12738214643931794	0.49034749034749037	0.257244234180958
YDR400W	-1	-/-	-843.2003572881222	-14551.265946015716	259	0.12725450901803606	0.49034749034749037	0.25753991720875224
YPR138C	-1	-/-	-843.434154547751	-13249.179716423154	259	0.12712712712712712	0.49034749034749037	0.25783560023654645
YPL161C	1	+/-	-843.4422138333321	-14027.893377244473	258	0.128	0.4942084942084942	0.25783560023654645
YKL186C	-1	-/-	-843.4890951514244	-13843.615745395422	259	0.12787212787212787	0.4942084942084942	0.25813128326434065
YDL128W	-1	-/-	-843.6361823827028	-13864.685486733913	259	0.1277445109780439	0.4942084942084942	0.25842696629213485
YJL112W	-1	-/-	-843.7668408751488	-14415.371497511864	259	0.12761714855433698	0.4942084942084942	0.25872264931992905
YOL116W	1	+/-	-843.7937187552452	-13961.689539313316	258	0.12848605577689243	0.4980694980694981	0.25872264931992905
YLR440C	0	0/-	-843.8974832445383	-22715.26765792817	1036	0.12848605577689243	0.4980694980694981	0.25872264931992905
YNL116W	-1	-/-	-843.9163232147694	-14026.816502775997	259	0.12835820895522387	0.4980694980694981	0.25901833234772326
YKR010C	0	0/-	-844.0149431787431	-22630.76280443929	1036	0.12835820895522387	0.4980694980694981	0.25901833234772326
YFR038W	0	0/-	-844.0609894851223	-23277.848005539738	1036	0.12835820895522387	0.4980694980694981	0.25901833234772326
YEL056W	-1	-/-	-844.1418862640858	-13211.585884898901	259	0.12823061630218688	0.4980694980694981	0.25931401537551746
YPL070W	0	0/-	-844.3068347135559	-24132.815468632616	1036	0.12823061630218688	0.4980694980694981	0.25931401537551746
YJL098W	-1	-/-	-844.3321786820889	-15210.041518518701	259	0.12810327706057598	0.4980694980694981	0.25960969840331166
YNL310C	-1	-/-	-844.3569768071175	-13980.364094801247	259	0.12797619047619047	0.4980694980694981	0.25990538143110586
YPL193W	-1	-/-	-844.3864201456308	-13544.136207677424	259	0.1278493557978196	0.4980694980694981	0.26020106445890007
YNL188W	-1	-/-	-844.4268078804016	-14782.134018361568	259	0.12772277227722773	0.4980694980694981	0.26049674748669427
YHR154W	-1	-/-	-844.4382466673851	-13979.668932192028	259	0.12759643916913946	0.4980694980694981	0.26079243051448847
YDR173C	-1	-/-	-844.6717550456524	-14064.738791033626	259	0.1274703557312253	0.4980694980694981	0.2610881135422827
YML048W	-1	-/-	-844.6855598092079	-14486.65578380227	259	0.12734452122408688	0.4980694980694981	0.2613837965700769
YOR267C	-1	-/-	-844.7891620993614	-13932.107695937157	259	0.12721893491124261	0.4980694980694981	0.2616794795978711
YLR394W	-1	-/-	-844.8764965906739	-14004.792436219752	259	0.1270935960591133	0.4980694980694981	0.2619751626256653
YFL026W	1	+/-	-844.8798353672028	-13361.351652547717	258	0.1279527559055118	0.5019305019305019	0.2619751626256653
YKL157W	0	0/0	-844.9304482508451	-23412.623221302405	1036	0.1279527559055118	0.5019305019305019	0.2619751626256653
YOR017W	0	0/0	-844.9560554921627	-22811.669630583376	1036	0.1279527559055118	0.5019305019305019	0.2619751626256653
YNL166C	-1	-/-	-844.974047139287	-15324.160002097487	259	0.127826941986234	0.5019305019305019	0.2622708456534595
YAL048C	0	0/-	-844.9777756519616	-23204.51862224657	1036	0.127826941986234	0.5019305019305019	0.2622708456534595
YER148W	-1	-/-	-844.9951024204493	-14291.421562090516	259	0.12770137524557956	0.5019305019305019	0.2625665286812537
YOR137C	-1	-/-	-845.2768160253763	-14330.908825352788	259	0.12757605495583907	0.5019305019305019	0.2628622117090479
YLR316C	-1	-/-	-845.3171461224556	-14481.936003267765	259	0.12745098039215685	0.5019305019305019	0.2631578947368421
YDR108W	-1	-/-	-845.3745363652706	-13977.659424640238	259	0.12732615083251714	0.5019305019305019	0.2634535777646363
YHR043C	-1	-/0	-845.4975966215134	-14300.05646237731	259	0.12720156555772993	0.5019305019305019	0.2637492607924305
YJL100W	-1	-/-	-845.7492700368166	-14406.002910286188	259	0.1270772238514174	0.5019305019305019	0.2640449438202247
YPL138C	-1	-/-	-845.7513094246387	-14557.463217310607	259	0.126953125	0.5019305019305019	0.2643406268480189
YNL262W	-1	-/-	-845.8022415041924	-13305.980119556189	259	0.12682926829268293	0.5019305019305019	0.2646363098758131
YNL227C	1	+/-	-846.108984708786	-14765.452959120274	258	0.1276803118908382	0.5057915057915058	0.2646363098758131
YOR221C	-1	-/-	-846.1398770958185	-13537.678603380919	259	0.12755598831548198	0.5057915057915058	0.26493199290360736
YPR089W	0	0/0	-846.1507501415908	-21672.494601638988	1036	0.12755598831548198	0.5057915057915058	0.26493199290360736
YDR371W	0	0/-	-846.1797127574682	-23369.345650784206	1036	0.12755598831548198	0.5057915057915058	0.26493199290360736
YMR119W	-1	-/-	-846.3573869466782	-14455.920904383063	259	0.12743190661478598	0.5057915057915058	0.26522767593140156
YGL144C	-1	-/-	-846.5038372725248	-13871.211731567979	259	0.12730806608357628	0.5057915057915058	0.26552335895919577
YDL106C	-1	-/-	-846.6116567850113	-14684.883105665445	259	0.12718446601941746	0.5057915057915058	0.26581904198698997
YOR149C	-1	-/-	-846.8846529126167	-13946.017106302083	259	0.1270611057225994	0.5057915057915058	0.26611472501478417
YIL105C	1	+/-	-846.8978761583567	-14407.090777454898	258	0.12790697674418605	0.5096525096525096	0.26611472501478417
YMR041C	-1	-/0	-846.9004578143358	-16190.101381883025	259	0.12778315585672798	0.5096525096525096	0.2664104080425784
YKL184W	0	0/-	-846.940118663013	-22412.690536167473	1036	0.12778315585672798	0.5096525096525096	0.2664104080425784
YIL026C	-1	-/-	-846.9500764608383	-13976.668862000108	259	0.1276595744680851	0.5096525096525096	0.2667060910703726
YLR353W	1	+/-	-846.9966316819191	-13285.379174895585	258	0.1285024154589372	0.5135135135135135	0.2667060910703726
YLL028W	0	0/-	-847.1345103373751	-21755.820019267965	1036	0.1285024154589372	0.5135135135135135	0.2667060910703726
YCR057C	1	+/-	-847.2755627036095	-16684.111138571054	258	0.12934362934362933	0.5173745173745173	0.2667060910703726
YBR227C	0	0/-	-847.3135833339766	-23010.143345982768	1036	0.12934362934362933	0.5173745173745173	0.2667060910703726
YDR495C	-1	-/-	-847.3299745470285	-13372.14040094614	259	0.12921890067502412	0.5173745173745173	0.2670017740981668
YER088C	1	+/-	-847.3738049864769	-13888.730904638767	258	0.13005780346820808	0.5212355212355212	0.2670017740981668
YOR116C	-1	-/-	-847.5031256228685	-15166.218801930547	259	0.12993262752646775	0.5212355212355212	0.267297457125961
YDR468C	0	0/-	-847.6696203779429	-22330.44805454742	1036	0.12993262752646775	0.5212355212355212	0.267297457125961
YKR090W	1	+/-	-847.6871999502182	-13289.908195197582	258	0.13076923076923078	0.525096525096525	0.267297457125961
YHR135C	1	+/+	-847.7732964158058	-13163.019145011902	258	0.13160422670509125	0.528957528957529	0.267297457125961
YPL227C	-1	-/-	-847.9247100502253	-16105.971437945962	259	0.13147792706333974	0.528957528957529	0.2675931401537552
YBR245C	-1	-/-	-847.9527617841959	-14614.85766042769	259	0.13135186960690318	0.528957528957529	0.2678888231815494
YGR061C	0	0/-	-848.1522226203233	-23962.36509024538	1036	0.13135186960690318	0.528957528957529	0.2678888231815494
YBR155W	-1	-/-	-848.1601299755275	-16076.152939569205	259	0.13122605363984674	0.528957528957529	0.2681845062093436
YOR011W	-1	-/-	-848.5500158965588	-13695.305535323918	259	0.13110047846889952	0.528957528957529	0.2684801892371378
YMR036C	-1	-/-	-848.593922585249	-13936.105148464441	259	0.13097514340344169	0.528957528957529	0.268775872264932
YDL031W	-1	-/-	-848.7843915596604	-15979.879806257784	259	0.1308500477554919	0.528957528957529	0.2690715552927262
YGL035C	-1	-/-	-848.8126530647278	-13614.562132105231	259	0.13072519083969467	0.528957528957529	0.2693672383205204
YNL078W	-1	-/-	-849.1303642988205	-13011.28278953582	259	0.1306005719733079	0.528957528957529	0.2696629213483146
YGL175C	-1	-/-	-849.1793361902237	-13498.660480439663	259	0.13047619047619047	0.528957528957529	0.2699586043761088
YKR002W	-1	-/-	-849.2026181221008	-14557.12096145004	259	0.13035204567078973	0.528957528957529	0.270254287403903
YDL036C	-1	-/-	-849.2154752612114	-15169.359231591225	259	0.13022813688212928	0.528957528957529	0.2705499704316972
YHR073W	1	+/-	-849.2422453165054	-13526.541819408536	258	0.13105413105413105	0.5328185328185329	0.2705499704316972
YGR095C	-1	-/-	-849.2514589130878	-14985.698140770197	259	0.13092979127134724	0.5328185328185329	0.2708456534594914
YOR236W	-1	-/0	-849.3297145068645	-15015.01092570275	259	0.13080568720379146	0.5328185328185329	0.2711413364872856
YHR087W	0	0/-	-849.3338706111535	-26155.5619464973	1036	0.13080568720379146	0.5328185328185329	0.2711413364872856
YDL139C	0	0/-	-849.364551153034	-23524.065957073122	1036	0.13080568720379146	0.5328185328185329	0.2711413364872856
YNL139C	-1	-/-	-849.3819076418877	-13522.278562575579	259	0.13068181818181818	0.5328185328185329	0.2714370195150798
YGR024C	-1	-/-	-849.5592319667339	-13630.81052801013	259	0.130558183538316	0.5328185328185329	0.271732702542874
YML114C	-1	-/-	-849.5754055678844	-14099.77053385228	259	0.13043478260869565	0.5328185328185329	0.2720283855706682
YDR072C	-1	-/-	-849.713223233819	-12742.881586506963	259	0.13031161473087818	0.5328185328185329	0.2723240685984624
YNR046W	-1	-/-	-849.7778553105891	-15054.448227126151	259	0.13018867924528302	0.5328185328185329	0.2726197516262567
YOR129C	-1	-/-	-849.831325724721	-13223.141311302781	259	0.13006597549481622	0.5328185328185329	0.2729154346540509
YJL127C-B	0	0/-	-849.9545354247093	-19894.543215930462	1036	0.13006597549481622	0.5328185328185329	0.2729154346540509
YFR005C	-1	-/-	-849.9566197097301	-14148.634334534407	259	0.12994350282485875	0.5328185328185329	0.2732111176818451
YGR008C	-1	-/-	-850.0903520956635	-16668.294433280826	259	0.12982126058325494	0.5328185328185329	0.2735068007096393
YDL230W	-1	-/-	-850.1953872591257	-14626.093921758235	259	0.12969924812030076	0.5328185328185329	0.2738024837374335
YLR045C	-1	-/-	-850.2491334676743	-13412.355295687914	259	0.1295774647887324	0.5328185328185329	0.2740981667652277
YDL234C	0	0/-	-850.2541198888794	-27931.912664669566	1036	0.1295774647887324	0.5328185328185329	0.2740981667652277
YIL130W	0	0/-	-850.3406266756356	-23788.239753452595	1036	0.1295774647887324	0.5328185328185329	0.2740981667652277
YJL133W	-1	-/-	-850.3515814766288	-14149.99742142111	259	0.1294559099437148	0.5328185328185329	0.2743938497930219
YMR192W	-1	-/-	-850.3677908033133	-13908.093139637262	259	0.12933458294283037	0.5328185328185329	0.2746895328208161
YJL122W	-1	-/-	-850.4332011267543	-16786.87552201003	259	0.12921348314606743	0.5328185328185329	0.2749852158486103
YEL049W	0	0/-	-850.4370375163853	-24069.601371482015	1036	0.12921348314606743	0.5328185328185329	0.2749852158486103
YMR004W	-1	-/-	-850.5357224345207	-15239.55050048232	259	0.12909260991580918	0.5328185328185329	0.2752808988764045
YPL186C	0	0/-	-850.5436879377812	-26742.50319449231	1036	0.12909260991580918	0.5328185328185329	0.2752808988764045
YDR104C	0	0/-	-850.5952162221074	-24410.486884799786	1036	0.12909260991580918	0.5328185328185329	0.2752808988764045
YMR257C	0	0/-	-850.6681766677648	-24076.572461484	1036	0.12909260991580918	0.5328185328185329	0.2752808988764045
YIL041W	0	0/-	-850.7784295938909	-23193.52698531933	1036	0.12909260991580918	0.5328185328185329	0.2752808988764045
YDR414C	-1	-/-	-850.8287709653378	-14980.528530091047	259	0.12897196261682242	0.5328185328185329	0.2755765819041987
YIR025W	-1	-/-	-850.8820151388645	-14089.887871831656	259	0.12885154061624648	0.5328185328185329	0.2758722649319929
YPR010C	-1	-/-	-850.9055626988411	-16303.846591949463	259	0.1287313432835821	0.5328185328185329	0.2761679479597871
YDR325W	-1	-/-	-851.0079234987497	-14103.477936170995	259	0.12861136999068035	0.5328185328185329	0.2764636309875813
YOR273C	0	0/-	-851.0199532900006	-24257.64975496335	1036	0.12861136999068035	0.5328185328185329	0.2764636309875813
YNL280C	-1	-/-	-851.0466915071011	-13631.300296261907	259	0.12849162011173185	0.5328185328185329	0.2767593140153755
YGR278W	-1	-/-	-851.120036881417	-13330.267358031124	259	0.1283720930232558	0.5328185328185329	0.2770549970431697
YKR001C	-1	-/-	-851.1522683799267	-14131.901405327022	259	0.12825278810408922	0.5328185328185329	0.2773506800709639
YPR200C	-1	-/-	-851.246035605669	-13513.882237821817	259	0.12813370473537605	0.5328185328185329	0.2776463630987581
YKL019W	-1	-/-	-851.2602111399174	-13815.30123808235	259	0.1280148423005566	0.5328185328185329	0.2779420461265523
YBR272C	-1	-/-	-851.3508664816618	-15136.769236311316	259	0.1278962001853568	0.5328185328185329	0.2782377291543465
YHR039C	-1	-/-	-851.368894636631	-13543.769660919905	259	0.12777777777777777	0.5328185328185329	0.2785334121821407
YGR173W	0	0/-	-851.4490623772144	-27327.050699004903	1036	0.12777777777777777	0.5328185328185329	0.2785334121821407
YOL006C	-1	-/-	-851.4970489740372	-13964.361807793379	259	0.1276595744680851	0.5328185328185329	0.27882909520993493
YDR464W	-1	-/0	-851.6450824737549	-14550.208105698228	259	0.12754158964879853	0.5328185328185329	0.27912477823772913
YOR035C	-1	-/-	-851.7717242985964	-15676.306158319116	259	0.12742382271468145	0.5328185328185329	0.27942046126552333
YGR068C	0	0/-	-851.8879783563316	-22771.92984092422	1036	0.12742382271468145	0.5328185328185329	0.27942046126552333
YDL155W	-1	-/-	-852.0942954421043	-14515.326079905033	259	0.12730627306273062	0.5328185328185329	0.27971614429331754
YGR020C	-1	-/-	-852.1139250844717	-14819.621180858463	259	0.1271889400921659	0.5328185328185329	0.2800118273211118
YLR019W	0	0/-	-852.2966505456716	-23409.274549786	1036	0.1271889400921659	0.5328185328185329	0.2800118273211118
YJR084W	-1	-/-	-852.3114152029157	-14427.892223007977	259	0.1270718232044199	0.5328185328185329	0.280307510348906
YNL066W	-1	-/-	-852.4192629903555	-15093.336343854666	259	0.12695492180312787	0.5328185328185329	0.2806031933767002
YNL004W	-1	-/-	-852.5390387177467	-13996.614819586277	259	0.12683823529411764	0.5328185328185329	0.2808988764044944
YBR045C	0	0/-	-852.5449776072055	-23746.892747547477	1036	0.12683823529411764	0.5328185328185329	0.2808988764044944
YPR121W	-1	-/-	-852.659460246563	-13473.025996133685	259	0.12672176308539945	0.5328185328185329	0.2811945594322886
YGR009C	-1	-/-	-852.6812053471804	-14052.636355236173	259	0.12660550458715597	0.5328185328185329	0.2814902424600828
YGR162W	-1	-/-	-852.6986812353134	-16743.11346912384	259	0.12648945921173235	0.5328185328185329	0.281785925487877
YKL159C	0	0/-	-852.7837478779256	-24440.992146331817	1036	0.12648945921173235	0.5328185328185329	0.281785925487877
YBL100W-C	0	0/0	-852.9231680631638	-20077.7983597219	1036	0.12648945921173235	0.5328185328185329	0.281785925487877
YDR127W	0	0/0	-852.9245834574103	-22147.482037562877	1036	0.12648945921173235	0.5328185328185329	0.281785925487877
YNL067W-A	0	0/0	-852.9479761123657	-20117.373712927103	1036	0.12648945921173235	0.5328185328185329	0.281785925487877
YAR042W	1	+/-	-852.988182771951	-13889.319615948945	258	0.12728937728937728	0.5366795366795367	0.281785925487877
YHR111W	1	+/-	-853.0066769346595	-14489.184928320348	258	0.1280878316559927	0.5405405405405406	0.281785925487877
YEL042W	-1	-/-	-853.0102934837341	-15474.85347688198	259	0.12797074954296161	0.5405405405405406	0.2820816085156712
YJR052W	-1	-/-	-853.1095438450575	-14524.853309884667	259	0.1278538812785388	0.5405405405405406	0.2823772915434654
YOR196C	0	0/-	-853.1444343477488	-22337.648834610358	1036	0.1278538812785388	0.5405405405405406	0.2823772915434654
YDR435C	-1	-/-	-853.1696937978268	-14886.448943734169	259	0.12773722627737227	0.5405405405405406	0.2826729745712596
YLR450W	-1	-/-	-853.2196807563305	-14643.587635159492	259	0.1276207839562443	0.5405405405405406	0.2829686575990538
YIL123W	-1	-/-	-853.2875305190682	-14267.771844290197	259	0.12750455373406194	0.5405405405405406	0.283264340626848
YNL012W	-1	-/-	-853.3264989256859	-14868.553064316511	259	0.12738853503184713	0.5405405405405406	0.2835600236546422
YER052C	-1	-/0	-853.3714753389359	-12999.019661962986	259	0.12727272727272726	0.5405405405405406	0.2838557066824364
YKR068C	-1	-/-	-853.3856979757547	-13789.812749497592	259	0.1271571298819255	0.5405405405405406	0.28415138971023063
YLR084C	1	+/+	-853.5684030652046	-13286.324815467	258	0.1279491833030853	0.5444015444015444	0.28415138971023063
YOL027C	-1	-/-	-853.6138003468513	-13468.661002635956	259	0.12783318223028106	0.5444015444015444	0.28444707273802483
YCL009C	0	0/0	-853.7015755735338	-22357.51470841281	1036	0.12783318223028106	0.5444015444015444	0.28444707273802483
YOR239W	-1	-/-	-853.7081977128983	-15099.275702059269	259	0.12771739130434784	0.5444015444015444	0.28474275576581903
YKL139W	-1	-/-	-853.7360694855452	-14172.468289673328	259	0.12760180995475112	0.5444015444015444	0.28503843879361324
YDR246W	-1	-/-	-853.7496657669544	-15120.847792491317	259	0.1274864376130199	0.5444015444015444	0.28533412182140744
YHR030C	1	+/-	-853.8332795165479	-13977.705607738346	258	0.12827461607949414	0.5482625482625483	0.28533412182140744
YBR192W	-1	-/-	-853.8779457211494	-14433.828587532043	259	0.12815884476534295	0.5482625482625483	0.28562980484920164
YJL036W	-1	-/-	-853.8901164233685	-15906.896884471178	259	0.12804328223624886	0.5482625482625483	0.28592548787699584
YOR347C	-1	-/-	-853.9183659404516	-14815.70441751182	259	0.12792792792792793	0.5482625482625483	0.28622117090479005
YIL095W	-1	-/-	-854.0447072982788	-13026.583970189095	259	0.1278127812781278	0.5482625482625483	0.28651685393258425
YER005W	-1	-/-	-854.0526987910271	-14195.766248062253	259	0.12769784172661872	0.5482625482625483	0.28681253696037845
YOR216C	-1	-/-	-854.147047996521	-15158.32048201561	259	0.1275831087151842	0.5482625482625483	0.28710821998817265
YDR527W	-1	-/-	-854.1730727553368	-14619.645125951618	259	0.12746858168761221	0.5482625482625483	0.2874039030159669
YCR037C	-1	-/-	-854.2490584775805	-13310.670179970562	259	0.1273542600896861	0.5482625482625483	0.2876995860437611
YHR017W	0	0/0	-854.3345293179154	-23304.165313438512	1036	0.1273542600896861	0.5482625482625483	0.2876995860437611
YPL030W	0	0/-	-854.4912076257169	-25479.187847556546	1036	0.1273542600896861	0.5482625482625483	0.2876995860437611
YDL091C	0	0/-	-854.7525863945484	-27140.87003327161	1036	0.1273542600896861	0.5482625482625483	0.2876995860437611
YFL007W	0	0/-	-854.7723429673351	-24360.328169079963	1036	0.1273542600896861	0.5482625482625483	0.2876995860437611
YNR069C	0	0/-	-854.777244463563	-23355.570528566837	1036	0.1273542600896861	0.5482625482625483	0.2876995860437611
YOR163W	0	0/-	-854.9480791315436	-23641.092517094687	1036	0.1273542600896861	0.5482625482625483	0.2876995860437611
YER059W	0	0/-	-854.996461186558	-24116.48386591673	1036	0.1273542600896861	0.5482625482625483	0.2876995860437611
YLR403W	1	+/-	-855.0650715231895	-14160.654351606965	258	0.12813620071684587	0.5521235521235521	0.2876995860437611
YML064C	-1	-/-	-855.0767168998718	-13369.048692762852	259	0.12802148612354522	0.5521235521235521	0.2879952690715553
YCL055W	-1	-/-	-855.2590667456388	-14541.794822439551	259	0.12790697674418605	0.5521235521235521	0.2882909520993495
YAL061W	0	0/0	-855.267351668328	-25828.51007427182	1036	0.12790697674418605	0.5521235521235521	0.2882909520993495
YAL060W	0	0/0	-855.2744031799957	-24548.339417691343	1036	0.12790697674418605	0.5521235521235521	0.2882909520993495
YPL253C	-1	-/-	-855.2770388424397	-14813.885018914938	259	0.12779267202859695	0.5521235521235521	0.2885866351271437
YFL010C	0	0/0	-855.2897613160312	-22614.277916353196	1036	0.12779267202859695	0.5521235521235521	0.2885866351271437
YGL236C	-1	-/-	-855.5007216334343	-13711.131307810545	259	0.12767857142857142	0.5521235521235521	0.2888823181549379
YPL040C	-1	-/-	-855.5469869077206	-13100.103111445904	259	0.12756467439785907	0.5521235521235521	0.2891780011827321
YOR269W	-1	-/-	-855.5588808953762	-13921.56442220509	259	0.12745098039215685	0.5521235521235521	0.2894736842105263
YBR140C	0	0/-	-855.5697530526668	-23564.08538801782	1036	0.12745098039215685	0.5521235521235521	0.2894736842105263
YHL009C	-1	-/-	-855.5902336239815	-13566.857476130128	259	0.12733748886910062	0.5521235521235521	0.28976936723832053
YDR182W	-1	-/-	-855.6690847277641	-13946.240621849895	259	0.12722419928825623	0.5521235521235521	0.29006505026611473
YDL056W	-1	-/-	-855.8169745802879	-13523.534914836287	259	0.12711111111111112	0.5521235521235521	0.29036073329390893
YKL092C	1	+/-	-855.9044098258018	-13259.21686911583	258	0.12788632326820604	0.555984555984556	0.29036073329390893
YER025W	-1	-/-	-855.9077467918396	-16683.397548228502	259	0.12777284826974267	0.555984555984556	0.29065641632170314
YIL035C	1	+/-	-856.0076366662979	-14957.295911818743	258	0.12854609929078015	0.5598455598455598	0.29065641632170314
YDR116C	-1	-/-	-856.0439845398068	-14265.411176614463	259	0.12843224092116917	0.5598455598455598	0.29095209934949734
YPR141C	-1	-/-	-856.0558999180794	-13896.400064244866	259	0.12831858407079647	0.5598455598455598	0.29124778237729154
YLR079W	-1	-/-	-856.0852818489075	-13501.213171958923	259	0.1282051282051282	0.5598455598455598	0.29154346540508574
YCR091W	-1	-/-	-856.0987363159657	-14891.747281998396	259	0.12809187279151943	0.5598455598455598	0.29183914843287995
YGL017W	-1	-/-	-856.1200293302536	-13248.045195266604	259	0.12797881729920565	0.5598455598455598	0.29213483146067415
YNL186W	-1	-/-	-856.124980583787	-14247.628918804228	259	0.12786596119929453	0.5598455598455598	0.29243051448846835
YJL083W	0	0/-	-856.2037329338491	-23283.092282019556	1036	0.12786596119929453	0.5598455598455598	0.29243051448846835
YGR186W	-1	-/-	-856.232907757163	-14005.80552381277	259	0.1277533039647577	0.5598455598455598	0.29272619751626255
YPL275W	-1	-/-	-856.3117189407349	-12397.192986130714	259	0.12764084507042253	0.5598455598455598	0.29302188054405676
YDL080C	-1	-/-	-856.3792878389359	-14101.271866738796	259	0.12752858399296393	0.5598455598455598	0.29331756357185096
YJL069C	-1	-/-	-856.4291797876358	-15878.766188979149	259	0.1274165202108963	0.5598455598455598	0.29361324659964516
YKR029C	-1	-/-	-856.4366808831692	-13890.419281989336	259	0.1273046532045654	0.5598455598455598	0.29390892962743936
YHR200W	-1	-/-	-856.7006407231092	-13859.197482600808	259	0.12719298245614036	0.5598455598455598	0.29420461265523357
YLR360W	-1	-/-	-856.7747837305069	-13411.803652077913	259	0.1270815074496056	0.5598455598455598	0.29450029568302777
YDL145C	-1	-/-	-856.8315846920013	-14361.648478709161	259	0.12697022767075306	0.5598455598455598	0.294795978710822
YOL071W	-1	-/-	-856.927546299994	-16214.99145592004	259	0.1268591426071741	0.5598455598455598	0.29509166173861623
YPL176C	-1	-/-	-856.9387022852898	-13515.070810899138	259	0.12674825174825174	0.5598455598455598	0.29538734476641043
YER060W	0	0/-	-857.06296364218	-23927.43022744637	1036	0.12674825174825174	0.5598455598455598	0.29538734476641043
YOR326W	1	+/+	-857.0965514630079	-14810.065622463822	258	0.1275109170305677	0.5637065637065637	0.29538734476641043
YJR004C	-1	-/-	-857.2229591161013	-13289.384189352393	259	0.1273996509598604	0.5637065637065637	0.29568302779420463
YCR024C	0	0/-	-857.5447820201516	-23555.92511336878	1036	0.1273996509598604	0.5637065637065637	0.29568302779420463
YBR205W	-1	-/-	-857.5650874823332	-14517.836079970002	259	0.12728857890148212	0.5637065637065637	0.29597871082199884
YDR145W	-1	-/-	-857.6266605556011	-14356.955265969038	259	0.12717770034843207	0.5637065637065637	0.29627439384979304
YJL103C	0	0/-	-857.6397327706218	-26022.80011205608	1036	0.12717770034843207	0.5637065637065637	0.29627439384979304
YAL014C	0	0/-	-857.751138933003	-22933.244891645387	1036	0.12717770034843207	0.5637065637065637	0.29627439384979304
YNL080C	-1	-/-	-857.9054918587208	-13500.689504392445	259	0.12706701479547433	0.5637065637065637	0.29657007687758724
YLR277C	-1	-/-	-857.9130474925041	-14356.864167779684	259	0.12695652173913044	0.5637065637065637	0.29686575990538144
YDR289C	-1	-/-	-857.9870640039444	-14153.136084144935	259	0.1268462206776716	0.5637065637065637	0.29716144293317565
YMR182C	-1	-/-	-858.0139499902725	-12951.675582922995	259	0.1267361111111111	0.5637065637065637	0.29745712596096985
YER113C	0	0/-	-858.0756004247814	-24329.29985735938	1036	0.1267361111111111	0.5637065637065637	0.29745712596096985
YKR079C	-1	-/-	-858.1234465688467	-15969.887122359127	259	0.1266261925411969	0.5637065637065637	0.29775280898876405
YLR148W	-1	-/-	-858.1752837896347	-13775.76730927825	259	0.1265164644714038	0.5637065637065637	0.29804849201655825
YFL053W	0	0/-	-858.2207422107458	-22477.788803832605	1036	0.1265164644714038	0.5637065637065637	0.29804849201655825
YBL088C	-1	-/-	-858.2219423651695	-13506.337653025985	259	0.1264069264069264	0.5637065637065637	0.29834417504435246
YLR131C	-1	-/-	-858.2522462904453	-13284.983134061098	259	0.12629757785467127	0.5637065637065637	0.29863985807214666
YEL016C	-1	-/-	-858.3986220955849	-13873.3167591393	259	0.12618841832324978	0.5637065637065637	0.29893554109994086
YMR167W	-1	-/-	-858.4121316075325	-13842.310487255454	259	0.12607944732297063	0.5637065637065637	0.29923122412773506
YBR177C	-1	-/-	-858.446238771081	-14147.39310489595	259	0.12597066436583262	0.5637065637065637	0.29952690715552927
YLR363C	-1	-/-	-858.5273158848286	-13592.911057425663	259	0.12586206896551724	0.5637065637065637	0.29982259018332347
YKR038C	-1	-/-	-858.5863485336304	-14226.962238252163	259	0.12575366063738158	0.5637065637065637	0.30011827321111767
YNR002C	-1	-/-	-858.630997210741	-15972.503423981369	259	0.12564543889845095	0.5637065637065637	0.3004139562389119
YJR151C	0	0/-	-858.8516881391406	-24449.79058698751	1036	0.12564543889845095	0.5637065637065637	0.3004139562389119
YPR184W	0	0/0	-858.9609230253845	-25658.823788778856	1036	0.12564543889845095	0.5637065637065637	0.3004139562389119
YLR382C	-1	-/-	-859.2810671329498	-13908.461564838886	259	0.12553740326741186	0.5637065637065637	0.3007096392667061
YBL084C	-1	-/-	-859.3124014437199	-13245.975471913815	259	0.1254295532646048	0.5637065637065637	0.3010053222945003
YMR026C	-1	-/-	-859.375405550003	-13740.927823215723	259	0.12532188841201716	0.5637065637065637	0.3013010053222945
YNL294C	1	+/-	-859.5012561678886	-14806.614906683564	258	0.1260720411663808	0.5675675675675675	0.3013010053222945
YKR095W	-1	-/-	-859.5803638398647	-14361.344196788967	259	0.12596401028277635	0.5675675675675675	0.3015966883500887
YHR139C	-1	-/-	-859.7255920916796	-14723.178033933043	259	0.12585616438356165	0.5675675675675675	0.3018923713778829
YGR006W	-1	-/-	-859.7744033336639	-12944.962602734566	259	0.12574850299401197	0.5675675675675675	0.3021880544056771
YLR196W	-1	-/-	-859.8401809334755	-17197.25598180294	259	0.12564102564102564	0.5675675675675675	0.30248373743347134
YMR043W	-1	-/-	-860.0516719818115	-13670.869755655527	259	0.125533731853117	0.5675675675675675	0.30277942046126555
YMR164C	1	+/-	-860.2422299087048	-14221.809134244919	258	0.12627986348122866	0.5714285714285714	0.30277942046126555
YNL330C	-1	-/-	-860.3154710531235	-14424.778644651175	259	0.12617220801364024	0.5714285714285714	0.30307510348905975
YJR118C	-1	-/-	-860.3180493563414	-14072.457127645612	259	0.1260647359454855	0.5714285714285714	0.30337078651685395
YPL119C	-1	-/-	-860.3438054323196	-15140.85197326541	259	0.12595744680851065	0.5714285714285714	0.30366646954464815
YPL242C	-1	-/-	-860.360268831253	-14277.11829970777	259	0.12585034013605442	0.5714285714285714	0.30396215257244236
YPR179C	-1	-/-	-860.411220729351	-13701.46636801958	259	0.12574341546304163	0.5714285714285714	0.30425783560023656
YEL029C	1	+/-	-860.4187397658825	-14953.314577132463	258	0.1264855687606112	0.5752895752895753	0.30425783560023656
YER159C	-1	-/-	-860.4653772115707	-13508.086463972926	259	0.1263782866836302	0.5752895752895753	0.30455351862803076
YKR064W	0	0/-	-860.5645518004894	-23307.066341787577	1036	0.1263782866836302	0.5752895752895753	0.30455351862803076
YMR235C	-1	-/-	-860.5668593049049	-16139.678935080767	259	0.12627118644067797	0.5752895752895753	0.30484920165582496
YDR028C	-1	-/-	-860.6793159246445	-14802.930138655007	259	0.12616426756985605	0.5752895752895753	0.30514488468361917
YJL066C	0	0/0	-860.7333301827312	-26773.93843681086	1036	0.12616426756985605	0.5752895752895753	0.30514488468361917
YPL230W	0	0/-	-860.7346669733524	-26463.10128632188	1036	0.12616426756985605	0.5752895752895753	0.30514488468361917
YLR431C	-1	-/-	-860.8481355309486	-13543.478030085564	259	0.1260575296108291	0.5752895752895753	0.30544056771141337
YOL021C	-1	-/-	-860.8604438304901	-15384.950917840004	259	0.12595097210481826	0.5752895752895753	0.30573625073920757
YAL008W	0	0/-	-860.8708067182451	-25242.445281511173	1036	0.12595097210481826	0.5752895752895753	0.30573625073920757
YDL140C	-1	-/-	-860.8727590441704	-13558.814361929893	259	0.1258445945945946	0.5752895752895753	0.3060319337670018
YLR086W	-1	-/-	-860.884264588356	-13658.240578651428	259	0.1257383966244726	0.5752895752895753	0.306327616794796
YMR302C	-1	-/-	-860.9685766175389	-15715.300975449383	259	0.12563237774030353	0.5752895752895753	0.3066232998225902
YJL154C	-1	-/-	-860.9887158870697	-14697.84934285283	259	0.12552653748946924	0.5752895752895753	0.3069189828503844
YBL018C	-1	-/-	-861.0043216347694	-14125.305581614375	259	0.12542087542087543	0.5752895752895753	0.3072146658781786
YIR009W	-1	-/-	-861.0358589887619	-13270.152182400227	259	0.12531539108494533	0.5752895752895753	0.3075103489059728
YLL061W	-1	-/-	-861.1675533056259	-13484.890425860882	259	0.12521008403361344	0.5752895752895753	0.307806031933767
YMR183C	-1	-/-	-861.2751722335815	-14739.006866931915	259	0.12510495382031905	0.5752895752895753	0.3081017149615612
YOR083W	1	+/-	-861.3621140122414	-12755.920446902514	258	0.12583892617449666	0.5791505791505791	0.3081017149615612
YGR180C	-1	-/-	-861.441138625145	-13760.055722489953	259	0.12573344509639564	0.5791505791505791	0.3083973979893554
YIL020C	0	0/0	-861.4540371522307	-25119.512029178906	1036	0.12573344509639564	0.5791505791505791	0.3083973979893554
YGL174W	1	+/-	-861.5454904660583	-14770.191593907773	258	0.12646566164154105	0.583011583011583	0.3083973979893554
YBR203W	0	0/-	-861.6602536700666	-23403.890782175586	1036	0.12646566164154105	0.583011583011583	0.3083973979893554
YDR160W	-1	-/-	-861.739066183567	-13359.905748829246	259	0.12635983263598327	0.583011583011583	0.3086930810171496
YBR097W	-1	-/-	-861.8316507041454	-14135.870162799954	259	0.1262541806020067	0.583011583011583	0.3089887640449438
YBL055C	-1	-/-	-861.9476608037949	-13976.851818531752	259	0.1261487050960735	0.583011583011583	0.309284447072738
YDR214W	-1	-/-	-861.993787676096	-14280.212598510087	259	0.12604340567612687	0.583011583011583	0.3095801301005322
YGR268C	-1	-/0	-862.0828764438629	-15959.55137579143	259	0.12593828190158465	0.583011583011583	0.30987581312832646
YOL152W	0	0/-	-862.2427333258092	-22561.52230844088	1036	0.12593828190158465	0.583011583011583	0.30987581312832646
YOR294W	-1	-/-	-862.3869203925133	-16451.17961639166	259	0.12583333333333332	0.583011583011583	0.31017149615612066
YER020W	1	+/-	-862.6453351937234	-15825.771068122238	258	0.12656119900083265	0.5868725868725869	0.31017149615612066
YDR348C	0	0/-	-862.6711222529411	-21540.871731087565	1036	0.12656119900083265	0.5868725868725869	0.31017149615612066
YOR313C	-1	-/-	-862.6828742921352	-13260.981111038476	259	0.1264559068219634	0.5868725868725869	0.31046717918391487
YHL028W	-1	-/-	-862.7151060849428	-13681.771811403334	259	0.12635078969243557	0.5868725868725869	0.31076286221170907
YIL129C	1	+/+	-862.7352029681206	-14104.34259004891	258	0.1270764119601329	0.5907335907335908	0.31076286221170907
YDR425W	-1	-/-	-862.8708444684744	-15420.920697435737	259	0.12697095435684647	0.5907335907335908	0.31105854523950327
YLR328W	-1	-/-	-862.9474990367889	-13717.384361639619	259	0.12686567164179105	0.5907335907335908	0.3113542282672975
YJR090C	-1	-/-	-863.12598913908	-14738.529405198991	259	0.1267605633802817	0.5907335907335908	0.3116499112950917
YHR072W-A	-1	-/-	-863.1268217563629	-12987.645607352257	259	0.12665562913907286	0.5907335907335908	0.3119455943228859
YJR040W	-1	-/-	-863.1852121949196	-13660.734450340271	259	0.12655086848635236	0.5907335907335908	0.3122412773506801
YDR158W	-1	-/0	-863.2035880684853	-14019.837157070637	259	0.12644628099173555	0.5907335907335908	0.3125369603784743
YML109W	1	+/-	-863.204292923212	-14391.973474055529	258	0.12716763005780346	0.5945945945945946	0.3125369603784743
YIL119C	-1	-/-	-863.2270966172218	-13349.017331704497	259	0.12706270627062707	0.5945945945945946	0.3128326434062685
YMR214W	-1	-/-	-863.554983895272	-15392.012721475214	259	0.12695795548227534	0.5945945945945946	0.3131283264340627
YOL030W	0	0/-	-863.5952370427549	-23067.30315191485	1036	0.12695795548227534	0.5945945945945946	0.3131283264340627
YOL096C	0	0/0	-863.6201115883887	-23842.265146138147	1036	0.12695795548227534	0.5945945945945946	0.3131283264340627
YML070W	0	0/-	-863.8293828796595	-25449.60019144602	1036	0.12695795548227534	0.5945945945945946	0.3131283264340627
YDL240W	0	0/-	-863.898801073432	-22987.541335133836	1036	0.12695795548227534	0.5945945945945946	0.3131283264340627
YJR131W	-1	-/-	-863.9709821492434	-13492.844067797065	259	0.12685337726523888	0.5945945945945946	0.3134240094618569
YDR446W	-1	-/-	-863.982757255435	-12627.773817583919	259	0.12674897119341563	0.5945945945945946	0.3137196924896511
YIL099W	0	0/-	-863.9862216822803	-25697.51186790876	1036	0.12674897119341563	0.5945945945945946	0.3137196924896511
YDR402C	0	0/-	-864.027272105217	-22345.19000351429	1036	0.12674897119341563	0.5945945945945946	0.3137196924896511
YNR013C	-1	-/-	-864.029778406024	-14878.222045585513	259	0.12664473684210525	0.5945945945945946	0.3140153755174453
YJR140C	-1	-/-	-864.1208015084267	-13753.317462734878	259	0.1265406737880033	0.5945945945945946	0.3143110585452395
YHR157W	-1	-/-	-864.1697787418962	-13558.335309900343	259	0.12643678160919541	0.5945945945945946	0.3146067415730337
YDR138W	-1	-/-	-864.2331588417292	-14152.941592499614	259	0.12633305988515175	0.5945945945945946	0.3149024246008279
YMR022W	-1	-/-	-864.258830010891	-14605.34453356266	259	0.12622950819672132	0.5945945945945946	0.3151981076286221
YOL015W	0	0/0	-864.3446089662611	-23241.46590943262	1036	0.12622950819672132	0.5945945945945946	0.3151981076286221
YJL071W	-1	-/0	-864.509191274643	-13422.346299469471	259	0.12612612612612611	0.5945945945945946	0.3154937906564163
YPL211W	-1	-/-	-864.6408257931471	-17305.297878339887	259	0.1260229132569558	0.5945945945945946	0.3157894736842105
YMR063W	0	0/-	-864.7210752610117	-22540.80284071341	1036	0.1260229132569558	0.5945945945945946	0.3157894736842105
YDL204W	0	0/-	-864.7405564468354	-27083.161274030805	1036	0.1260229132569558	0.5945945945945946	0.3157894736842105
YOR270C	-1	-/-	-864.7473508864641	-14687.562175177038	259	0.1259198691741619	0.5945945945945946	0.3160851567120047
YDR163W	-1	-/-	-864.8277876377106	-14807.752714030445	259	0.12581699346405228	0.5945945945945946	0.3163808397397989
YDR501W	-1	-/0	-864.9257127344608	-13289.632945150137	259	0.12571428571428572	0.5945945945945946	0.3166765227675931
YIL137C	0	0/-	-864.9715457186103	-23746.68219942879	1036	0.12571428571428572	0.5945945945945946	0.3166765227675931
YLR299W	0	0/-	-865.1076362393796	-24605.41931712441	1036	0.12571428571428572	0.5945945945945946	0.3166765227675931
YOR074C	-1	-/-	-865.1084724664688	-14298.889377474785	259	0.12561174551386622	0.5945945945945946	0.3169722057953873
YMR066W	0	0/-	-865.1209093928337	-21945.03098116815	1036	0.12561174551386622	0.5945945945945946	0.3169722057953873
YDR088C	-1	-/-	-865.230476513505	-14131.124883547425	259	0.12550937245313773	0.5945945945945946	0.3172678888231816
YIL153W	-1	-/-	-865.447495251894	-14292.072310060263	259	0.1254071661237785	0.5945945945945946	0.3175635718509758
YPL029W	-1	-/-	-865.5761478319764	-14486.73690072447	259	0.12530512611879577	0.5945945945945946	0.31785925487877
YDR378C	-1	-/-	-865.616271674633	-13495.763919621706	259	0.12520325203252033	0.5945945945945946	0.3181549379065642
YPR104C	-1	-/-	-865.6626696586609	-14275.648808449507	259	0.12510154346060115	0.5945945945945946	0.3184506209343584
YPL105C	0	0/-	-865.6756870448589	-24230.67174141854	1036	0.12510154346060115	0.5945945945945946	0.3184506209343584
YPL192C	-1	-/-	-865.7640869989991	-13422.727290280163	259	0.125	0.5945945945945946	0.3187463039621526
YJL209W	-1	-/-	-865.7979010343552	-13993.228114306927	259	0.12489862124898621	0.5945945945945946	0.3190419869899468
YBR255W	0	0/0	-865.9298630263656	-26075.503848807886	1036	0.12489862124898621	0.5945945945945946	0.3190419869899468
YGL225W	-1	-/-	-866.0873960852623	-16176.512738585472	259	0.12479740680713128	0.5945945945945946	0.319337670017741
YMR131C	0	0/-	-866.1900611557066	-28600.734987579286	1036	0.12479740680713128	0.5945945945945946	0.319337670017741
YOR307C	-1	-/-	-866.2226869389415	-14114.15857373923	259	0.12469635627530365	0.5945945945945946	0.3196333530455352
YJL054W	-1	-/-	-866.2592715024948	-14180.090143501759	259	0.12459546925566344	0.5945945945945946	0.3199290360733294
YMR021C	-1	-/-	-866.2817832678556	-14266.628734871745	259	0.12449474535165723	0.5945945945945946	0.3202247191011236
YLL026W	-1	-/-	-866.3717369586229	-15494.710718102753	259	0.12439418416801293	0.5945945945945946	0.3205204021289178
YGL022W	-1	-/-	-866.3865394592285	-14669.920829877257	259	0.12429378531073447	0.5945945945945946	0.320816085156712
YKL013C	-1	-/-	-866.4845169633627	-14344.902301132679	259	0.12419354838709677	0.5945945945945946	0.3211117681845062
YKL208W	-1	-/-	-866.5046823173761	-13822.298532754183	259	0.12409347300564061	0.5945945945945946	0.3214074512123004
YPR065W	-1	-/-	-866.7047007083893	-13170.110663339496	259	0.12399355877616747	0.5945945945945946	0.3217031342400946
YDL028C	-1	-/-	-866.7247430086136	-14523.567856013775	259	0.12389380530973451	0.5945945945945946	0.3219988172678888
YOL115W	-1	-/-	-866.7536199986935	-15031.958330571651	259	0.12379421221864952	0.5945945945945946	0.322294500295683
YLR242C	-1	-/-	-866.908307865262	-13622.359604001045	259	0.12369477911646587	0.5945945945945946	0.3225901833234772
YBR104W	0	0/-	-866.9171031098813	-25349.640882426873	1036	0.12369477911646587	0.5945945945945946	0.3225901833234772
YNR059W	-1	-/-	-866.9678921699524	-14554.66593927145	259	0.12359550561797752	0.5945945945945946	0.3228858663512714
YPL117C	-1	-/-	-866.9995862841606	-13883.493023976684	259	0.12349639133921411	0.5945945945945946	0.3231815493790656
YJL090C	-1	-/-	-867.0433416962624	-13686.436316549778	259	0.1233974358974359	0.5945945945945946	0.3234772324068598
YML065W	-1	-/-	-867.0465917736292	-14576.981440916657	259	0.1232986389111289	0.5945945945945946	0.32377291543465403
YCR079W	0	0/-	-867.1946392152458	-26277.367935618386	1036	0.1232986389111289	0.5945945945945946	0.32377291543465403
YNL189W	0	0/-	-867.2985564544797	-24897.21343207732	1036	0.1232986389111289	0.5945945945945946	0.32377291543465403
YMR323W	0	0/-	-867.3395884931087	-22297.15361331124	1036	0.1232986389111289	0.5945945945945946	0.32377291543465403
YDL166C	-1	-/-	-867.3875512555242	-16605.354508332908	259	0.1232	0.5945945945945946	0.32406859846244823
YDR217C	-1	-/-	-867.4642599821091	-13522.110717773438	259	0.12310151878497202	0.5945945945945946	0.32436428149024243
YBR109C	-1	-/-	-867.5150676965714	-14491.44956356287	259	0.12300319488817892	0.5945945945945946	0.3246599645180367
YKR055W	1	+/+	-867.5347344279289	-14536.317047387362	258	0.12370311252992817	0.5984555984555985	0.3246599645180367
YPL179W	-1	-/-	-867.5783708691597	-13893.884026229382	259	0.12360446570972887	0.5984555984555985	0.3249556475458309
YOL084W	0	0/-	-867.6600139113143	-25818.083204027265	1036	0.12360446570972887	0.5984555984555985	0.3249556475458309
YML076C	-1	-/-	-867.6679313182831	-14299.552021816373	259	0.12350597609561753	0.5984555984555985	0.3252513305736251
YJR076C	1	+/-	-867.6837759613991	-14451.48696538806	258	0.12420382165605096	0.6023166023166023	0.3252513305736251
YHR134W	0	0/-	-867.6855984702706	-22801.295006840955	1036	0.12420382165605096	0.6023166023166023	0.3252513305736251
YLL022C	-1	-/-	-867.7098763585091	-14531.234557315707	259	0.12410501193317422	0.6023166023166023	0.3255470136014193
YER126C	-1	-/-	-867.7486806511879	-17032.59508688748	259	0.12400635930047695	0.6023166023166023	0.3258426966292135
YLL016W	-1	-/-	-867.7509148418903	-12809.556325346231	259	0.12390786338363781	0.6023166023166023	0.3261383796570077
YMR039C	-1	-/-	-867.7535852789879	-13884.771720290184	259	0.12380952380952381	0.6023166023166023	0.3264340626848019
YIL122W	-1	-/-	-867.7628756761551	-14720.884609490633	259	0.12371134020618557	0.6023166023166023	0.3267297457125961
YML110C	-1	-/-	-867.7987591028214	-14328.310785351321	259	0.12361331220285261	0.6023166023166023	0.3270254287403903
YPR169W	0	0/-	-867.7988530993462	-25138.94559660554	1036	0.12361331220285261	0.6023166023166023	0.3270254287403903
YHL023C	0	0/-	-867.8207624331117	-23779.77470342908	1036	0.12361331220285261	0.6023166023166023	0.3270254287403903
YGL237C	0	0/-	-867.9376425612718	-23078.566052110866	1036	0.12361331220285261	0.6023166023166023	0.3270254287403903
YDL044C	-1	-/-	-867.9987952709198	-14028.01060257852	259	0.12351543942992874	0.6023166023166023	0.3273211117681845
YNL265C	0	0/-	-868.0741243511438	-24262.996258866973	1036	0.12351543942992874	0.6023166023166023	0.3273211117681845
YFL017C	0	0/-	-868.0999096669257	-23511.610200984403	1036	0.12351543942992874	0.6023166023166023	0.3273211117681845
YMR198W	-1	-/-	-868.1804304122925	-14056.646749079227	259	0.12341772151898735	0.6023166023166023	0.3276167947959787
YJL044C	0	0/0	-868.2127741901204	-23133.83492377028	1036	0.12341772151898735	0.6023166023166023	0.3276167947959787
YKL178C	-1	-/-	-868.2186492830515	-13273.217408254743	259	0.1233201581027668	0.6023166023166023	0.3279124778237729
YNR049C	-1	-/-	-868.2371846139431	-14140.568319067359	259	0.12322274881516587	0.6023166023166023	0.3282081608515671
YBL066C	0	0/-	-868.3289345875382	-24569.40858638659	1036	0.12322274881516587	0.6023166023166023	0.3282081608515671
YBR079C	-1	-/-	-868.3490209877491	-16322.496817264706	259	0.12312549329123915	0.6023166023166023	0.3285038438793613
YML061C	-1	-/-	-868.3517352640629	-14005.199852779508	259	0.12302839116719243	0.6023166023166023	0.3287995269071555
YGL222C	-1	-/-	-868.459755063057	-13728.311973512173	259	0.12293144208037825	0.6023166023166023	0.32909520993494973
YOL012C	-1	-/-	-868.5450495481491	-14257.181211471558	259	0.12283464566929134	0.6023166023166023	0.32939089296274393
YKL112W	-1	-/-	-868.6392596960068	-14830.853433649987	259	0.12273800157356413	0.6023166023166023	0.32968657599053813
YNL215W	0	0/-	-868.708752810955	-24765.012508928776	1036	0.12273800157356413	0.6023166023166023	0.32968657599053813
YGR105W	0	0/0	-868.7599822580814	-23121.36203843355	1036	0.12273800157356413	0.6023166023166023	0.32968657599053813
YDR291W	0	0/-	-868.9274981468916	-24562.358372238465	1036	0.12273800157356413	0.6023166023166023	0.32968657599053813
YDR159W	-1	-/-	-868.9576201438904	-13813.143279761076	259	0.12264150943396226	0.6023166023166023	0.32998225901833234
YPR154W	-1	-/-	-869.0031535029411	-15257.116914883256	259	0.12254516889238021	0.6023166023166023	0.33027794204612654
YOL068C	-1	-/-	-869.0200936198235	-14620.615253165364	259	0.12244897959183673	0.6023166023166023	0.33057362507392074
YDL209C	-1	-/-	-869.0330730676651	-14257.629408121109	259	0.1223529411764706	0.6023166023166023	0.33086930810171494
YFL022C	-1	-/-	-869.0611348748207	-15880.800787165761	259	0.12225705329153605	0.6023166023166023	0.33116499112950915
YJL186W	-1	-/-	-869.152375549078	-13906.866151452065	259	0.12216131558339859	0.6023166023166023	0.33146067415730335
YFR036W	-1	-/-	-869.1757658943534	-13609.917140804231	259	0.12206572769953052	0.6023166023166023	0.33175635718509755
YLR117C	-1	-/-	-869.2041434049606	-14732.301079139113	259	0.12197028928850664	0.6023166023166023	0.33205204021289175
YLR417W	-1	-/-	-869.3390420526266	-13842.9458501935	259	0.121875	0.6023166023166023	0.332347723240686
YMR297W	0	0/-	-869.4767144136131	-26443.603638648055	1036	0.121875	0.6023166023166023	0.332347723240686
YGL113W	-1	-/-	-869.5323934555054	-14323.440748810768	259	0.12177985948477751	0.6023166023166023	0.3326434062684802
YLR175W	-1	-/-	-869.5847724676132	-17664.30088783428	259	0.12168486739469579	0.6023166023166023	0.3329390892962744
YCR069W	0	0/-	-869.7307406961918	-24408.666841774248	1036	0.12168486739469579	0.6023166023166023	0.3329390892962744
YKL035W	-1	-/-	-869.8014702647924	-15672.403980880976	259	0.12159002338269681	0.6023166023166023	0.3332347723240686
YOR173W	-1	-/-	-869.8072133362293	-16984.27862200141	259	0.12149532710280374	0.6023166023166023	0.3335304553518628
YOR125C	0	0/0	-869.9736188463867	-23055.981121616438	1036	0.12149532710280374	0.6023166023166023	0.3335304553518628
YLR203C	0	0/-	-870.0282483175397	-24721.879269542173	1036	0.12149532710280374	0.6023166023166023	0.3335304553518628
YJL041W	-1	-/-	-870.0567244291306	-13913.766510605812	259	0.12140077821011673	0.6023166023166023	0.333826138379657
YKR004C	0	0/-	-870.0933010652661	-23494.136960869655	1036	0.12140077821011673	0.6023166023166023	0.333826138379657
YBR223C	-1	-/-	-870.1584839224815	-14420.645945727825	259	0.12130637636080871	0.6023166023166023	0.3341218214074512
YLR157W-E	0	0/0	-870.228758752346	-20463.735578656197	1036	0.12130637636080871	0.6023166023166023	0.3341218214074512
YEL002C	-1	-/-	-870.2529412955046	-14570.641660027206	259	0.12121212121212122	0.6023166023166023	0.3344175044352454
YIL136W	0	0/0	-870.2801942490041	-27562.320031153038	1036	0.12121212121212122	0.6023166023166023	0.3344175044352454
YJR014W	0	0/-	-870.5260536521673	-24578.963788350113	1036	0.12121212121212122	0.6023166023166023	0.3344175044352454
YNR026C	-1	-/-	-870.712698802352	-14465.629425272346	259	0.12111801242236025	0.6023166023166023	0.33471318746303963
YGR193C	-1	-/-	-870.7148467451334	-14545.510170906782	259	0.12102404965089217	0.6023166023166023	0.33500887049083383
YMR154C	0	0/-	-870.8837627898902	-23603.139532711357	1036	0.12102404965089217	0.6023166023166023	0.33500887049083383
YHR172W	-1	-/-	-871.0086135268211	-14554.155729144812	259	0.12093023255813953	0.6023166023166023	0.33530455351862803
YBR234C	-1	-/-	-871.0104957818985	-14627.920913573354	259	0.12083656080557707	0.6023166023166023	0.33560023654642224
YCL057W	0	0/0	-871.0226796977222	-25754.93535010703	1036	0.12083656080557707	0.6023166023166023	0.33560023654642224
YBR055C	-1	-/-	-871.0452674180269	-15192.64752728492	259	0.12074303405572756	0.6023166023166023	0.33589591957421644
YNL220W	-1	-/-	-871.049563139677	-15317.840853273869	259	0.12064965197215777	0.6023166023166023	0.33619160260201064
YJL002C	-1	-/-	-871.2616241276264	-15186.765613622963	259	0.1205564142194745	0.6023166023166023	0.33648728562980484
YLR258W	0	0/0	-871.4268306866288	-27081.53534402512	1036	0.1205564142194745	0.6023166023166023	0.33648728562980484
YJL010C	-1	-/-	-871.5445121973753	-16367.91299019754	259	0.12046332046332046	0.6023166023166023	0.33678296865759905
YDR192C	-1	-/-	-871.5516139268875	-13453.136847138405	259	0.12037037037037036	0.6023166023166023	0.33707865168539325
YLR273C	0	0/0	-871.5589503273368	-24727.82322658226	1036	0.12037037037037036	0.6023166023166023	0.33707865168539325
YLR055C	-1	-/-	-871.5760833621025	-13803.767948687077	259	0.1202775636083269	0.6023166023166023	0.33737433471318745
YER019W	-1	-/-	-871.5980452895164	-13820.658632181585	259	0.12018489984591679	0.6023166023166023	0.33767001774098165
YDL160C	-1	-/-	-871.8434265851974	-13596.984517812729	259	0.12009237875288684	0.6023166023166023	0.33796570076877586
YJR007W	-1	-/-	-871.850702136755	-16110.10174486041	259	0.12	0.6023166023166023	0.33826138379657006
YKL155C	0	0/-	-871.9666074551642	-22791.28754431382	1036	0.12	0.6023166023166023	0.33826138379657006
YJL062W-A	0	0/-	-871.981387257576	-20414.828121691942	1036	0.12	0.6023166023166023	0.33826138379657006
YKR026C	-1	-/-	-872.1713368222117	-16146.38312099129	259	0.11990776325903152	0.6023166023166023	0.33855706682436426
YLR068W	-1	-/-	-872.1875739097595	-16058.312334537506	259	0.11981566820276497	0.6023166023166023	0.33885274985215846
YER098W	0	0/-	-872.3450435698032	-24645.655396860093	1036	0.11981566820276497	0.6023166023166023	0.33885274985215846
YCR035C	-1	-/-	-872.3513910360634	-15047.95509782806	259	0.11972371450498849	0.6023166023166023	0.33914843287995267
YOL125W	-1	-/-	-872.4146674871445	-16031.987113758922	259	0.1196319018404908	0.6023166023166023	0.33944411590774687
YER007W	-1	-/-	-872.4665925502777	-13593.196136295795	259	0.11954022988505747	0.6023166023166023	0.3397397989355411
YHR041C	-1	-/-	-872.5284587144852	-13697.444142010063	259	0.11944869831546708	0.6023166023166023	0.34003548196333533
YLR098C	-1	-/-	-872.5542585849762	-13508.038954138756	259	0.11935730680948738	0.6023166023166023	0.34033116499112953
YNR051C	0	0/-	-872.5997521262616	-24979.467274399474	1036	0.11935730680948738	0.6023166023166023	0.34033116499112953
YHR016C	-1	-/-	-872.6307048350573	-16453.08381564915	259	0.11926605504587157	0.6023166023166023	0.34062684801892373
YEL070W	0	0/0	-872.7822824269533	-22870.79430851247	1036	0.11926605504587157	0.6023166023166023	0.34062684801892373
YOR161C	0	0/-	-872.8558064736426	-23708.77006904967	1036	0.11926605504587157	0.6023166023166023	0.34062684801892373
YOR207C	-1	-/-	-872.8941202163696	-15739.781444981694	259	0.11917494270435447	0.6023166023166023	0.34092253104671794
YOR142W	-1	-/-	-872.9047512114048	-15073.863920807838	259	0.11908396946564885	0.6023166023166023	0.34121821407451214
YDL115C	-1	-/0	-872.90683978796	-16154.694329537451	259	0.11899313501144165	0.6023166023166023	0.34151389710230634
YBR103W	-1	-/-	-873.0214177370071	-14905.143615305424	259	0.11890243902439024	0.6023166023166023	0.34180958013010054
YNR045W	0	0/-	-873.0254965052009	-24230.45763523318	1036	0.11890243902439024	0.6023166023166023	0.34180958013010054
YJR005W	0	0/-	-873.0477372333407	-23811.8057708852	1036	0.11890243902439024	0.6023166023166023	0.34180958013010054
YGL043W	-1	-/-	-873.05681681633	-14575.517381370068	259	0.1188118811881188	0.6023166023166023	0.34210526315789475
YDL154W	-1	-/-	-873.0793426036835	-13961.829753488302	259	0.1187214611872146	0.6023166023166023	0.34240094618568895
YJL056C	-1	-/-	-873.1550392024219	-13914.688729058951	259	0.11863117870722434	0.6023166023166023	0.34269662921348315
YCR094W	-1	-/-	-873.1587763428688	-14215.65136039257	259	0.11854103343465046	0.6023166023166023	0.34299231224127735
YKR035W-A	-1	-/-	-873.2754358053207	-13562.7040656358	259	0.11845102505694761	0.6023166023166023	0.34328799526907156
YLR310C	-1	-/-	-873.5059503316879	-13906.140366971493	259	0.11836115326251896	0.6023166023166023	0.34358367829686576
YBR236C	-1	-/-	-873.5122203975916	-14488.442488089204	259	0.11827141774071266	0.6023166023166023	0.34387936132465996
YOR213C	-1	-/-	-873.5903344601393	-14265.123595669866	259	0.11818181818181818	0.6023166023166023	0.34417504435245416
YJR022W	-1	-/-	-873.6047078371048	-13768.521506562829	259	0.11809235427706283	0.6023166023166023	0.34447072738024836
YLR270W	-1	-/-	-873.6982817910612	-16746.74079240486	259	0.11800302571860817	0.6023166023166023	0.34476641040804257
YHR049W	0	0/0	-873.7384100556374	-24242.84583942592	1036	0.11800302571860817	0.6023166023166023	0.34476641040804257
YKL043W	1	+/-	-873.8099919259548	-13482.733418807387	258	0.11866969009826153	0.6061776061776062	0.34476641040804257
YIL047C	0	0/-	-873.9819286838174	-23363.65568914544	1036	0.11866969009826153	0.6061776061776062	0.34476641040804257
YBR278W	-1	-/-	-874.0193439871073	-14285.824972704053	259	0.11858006042296072	0.6061776061776062	0.34506209343583677
YOL136C	0	0/-	-874.0573865547776	-22985.536695179064	1036	0.11858006042296072	0.6061776061776062	0.34506209343583677
YHL025W	-1	-/-	-874.1120308190584	-13774.555773437023	259	0.11849056603773585	0.6061776061776062	0.34535777646363097
YNL021W	-1	-/-	-874.2502918839455	-13579.733862191439	259	0.11840120663650075	0.6061776061776062	0.3456534594914252
YIL144W	-1	-/-	-874.2809587717056	-14439.295137673616	259	0.11831198191409194	0.6061776061776062	0.3459491425192194
YHR085W	-1	-/-	-874.2928432226181	-16223.411561518908	259	0.11822289156626506	0.6061776061776062	0.3462448255470136
YLL033W	0	0/-	-874.2954650968313	-22716.083810967393	1036	0.11822289156626506	0.6061776061776062	0.3462448255470136
YDL013W	-1	-/-	-874.4230751991272	-14522.843383610249	259	0.1181339352896915	0.6061776061776062	0.3465405085748078
YGL136C	-1	-/-	-874.4568467736244	-14598.898099541664	259	0.11804511278195488	0.6061776061776062	0.346836191602602
YGR256W	-1	-/-	-874.615461371839	-15479.458771184087	259	0.1179564237415477	0.6061776061776062	0.34713187463039624
YLR250W	0	0/0	-874.6191259287298	-23741.328703546897	1036	0.1179564237415477	0.6061776061776062	0.34713187463039624
YHR196W	-1	-/-	-874.6468436270952	-16943.816228596494	259	0.11786786786786786	0.6061776061776062	0.34742755765819044
YKR100C	0	0/-	-874.740053743124	-23643.47250229679	1036	0.11786786786786786	0.6061776061776062	0.34742755765819044
YLR025W	-1	-/-	-874.7699481248856	-14370.419795513153	259	0.1177794448612153	0.6061776061776062	0.34772324068598465
YDR361C	-1	-/-	-874.8505040109158	-16524.230794876814	259	0.1176911544227886	0.6061776061776062	0.34801892371377885
YJL210W	-1	-/-	-874.9895367622375	-14202.319054424763	259	0.11760299625468165	0.6061776061776062	0.34831460674157305
YIL038C	-1	-/-	-875.096915781498	-14778.365165501833	259	0.11751497005988024	0.6061776061776062	0.34861028976936725
YGL025C	-1	-/-	-875.103747472167	-14491.529464527965	259	0.11742707554225879	0.6061776061776062	0.34890597279716146
YGL116W	-1	-/-	-875.2275069132447	-14459.355656035244	259	0.11733931240657698	0.6061776061776062	0.34920165582495566
YIL015W	0	0/-	-875.2344420701265	-23728.5664644558	1036	0.11733931240657698	0.6061776061776062	0.34920165582495566
YOR127W	1	+/-	-875.2434866428375	-13434.596951305866	258	0.1179985063480209	0.61003861003861	0.34920165582495566
YMR110C	0	0/-	-875.3350642938167	-28404.111628960818	1036	0.1179985063480209	0.61003861003861	0.34920165582495566
YGL223C	-1	-/-	-875.5180986821651	-14742.474891513586	259	0.11791044776119403	0.61003861003861	0.34949733885274986
YOR085W	-1	-/-	-875.5200619399548	-14185.847718209028	259	0.11782252050708426	0.61003861003861	0.34979302188054406
YLR373C	0	0/-	-875.5968431457877	-24267.165652688593	1036	0.11782252050708426	0.61003861003861	0.34979302188054406
YNL274C	-1	-/-	-875.6027157306671	-15858.831453442574	259	0.11773472429210134	0.61003861003861	0.35008870490833827
YGL037C	-1	-/-	-875.6412113513798	-16774.277865638956	259	0.11764705882352941	0.61003861003861	0.35038438793613247
YLR127C	-1	-/-	-875.7110968828201	-14230.562620267272	259	0.11755952380952381	0.61003861003861	0.35068007096392667
YLR336C	0	0/-	-875.8730247095227	-26761.83158470923	1036	0.11755952380952381	0.61003861003861	0.35068007096392667
YDL150W	-1	-/-	-875.9549499601126	-16030.56331487	259	0.11747211895910781	0.61003861003861	0.3509757539917209
YBL042C	-1	-/-	-876.0405214130878	-14591.064597025514	259	0.11738484398216939	0.61003861003861	0.3512714370195151
YPL175W	-1	-/-	-876.0548334419727	-14886.981689400971	259	0.11729769858945806	0.61003861003861	0.3515671200473093
YBL008W	-1	-/-	-876.0914132595062	-13889.53328897059	259	0.1172106824925816	0.61003861003861	0.3518628030751035
YPL123C	1	+/+	-876.0947320610285	-17064.72395393625	258	0.1178650852483321	0.6138996138996139	0.3518628030751035
YER060W-A	0	0/-	-876.1038807481527	-22458.563162490726	1036	0.1178650852483321	0.6138996138996139	0.3518628030751035
YMR270C	-1	-/-	-876.1041560769081	-14216.169435203075	259	0.11777777777777777	0.6138996138996139	0.3521584861028977
YIL124W	-1	-/-	-876.1699921041727	-15113.668227635324	259	0.11769059955588453	0.6138996138996139	0.3524541691306919
YNL029C	-1	-/-	-876.1841497421265	-14589.98348891735	259	0.11760355029585799	0.6138996138996139	0.3527498521584861
YGR252W	-1	-/-	-876.3733124136925	-14026.15402162075	259	0.11751662971175167	0.6138996138996139	0.3530455351862803
YMR219W	-1	-/-	-876.4101922288537	-13885.052798904479	259	0.11742983751846381	0.6138996138996139	0.3533412182140745
YHR158C	1	+/+	-876.4404658079147	-13987.950334846973	258	0.11808118081180811	0.6177606177606177	0.3533412182140745
YJR108W	-1	-/-	-876.5161951780319	-13338.146661043167	259	0.11799410029498525	0.6177606177606177	0.3536369012418687
YLR233C	-1	-/-	-876.706302344799	-13603.632269382477	259	0.11790714812085483	0.6177606177606177	0.3539325842696629
YOR034C	-1	-/-	-876.7830663472414	-15137.413546591997	259	0.11782032400589101	0.6177606177606177	0.3542282672974571
YDR368W	0	0/-	-876.8153458144516	-25340.104268652387	1036	0.11782032400589101	0.6177606177606177	0.3542282672974571
YAL021C	-1	-/-	-876.837014734745	-13819.490832537413	259	0.1177336276674025	0.6177606177606177	0.35452395032525136
YMR288W	-1	-/-	-877.2357422411442	-14242.348503023386	259	0.11764705882352941	0.6177606177606177	0.35481963335304556
YDR117C	0	0/-	-877.320470020175	-24759.93897460401	1036	0.11764705882352941	0.6177606177606177	0.35481963335304556
YNL159C	-1	-/-	-877.3409971147776	-16824.568873241544	259	0.11756061719324026	0.6177606177606177	0.35511531638083976
YGL019W	1	+/-	-877.3510212898254	-14210.13070409	258	0.11820851688693099	0.6216216216216216	0.35511531638083976
YCL032W	-1	-/-	-877.3812120556831	-15107.124223530293	259	0.11812179016874541	0.6216216216216216	0.35541099940863397
YDL039C	-1	-/0	-877.4303923547268	-13604.525149703026	259	0.11803519061583578	0.6216216216216216	0.35570668243642817
YLR459W	-1	-/-	-877.4573790729046	-14599.821242317557	259	0.11794871794871795	0.6216216216216216	0.35600236546422237
YEL004W	-1	-/-	-877.4721771925688	-13658.838249698281	259	0.11786237188872621	0.6216216216216216	0.3562980484920166
YER031C	-1	-/-	-877.4930888563395	-14793.56532214582	259	0.11777615215801024	0.6216216216216216	0.3565937315198108
YFR034C	-1	-/-	-877.5704956650734	-13181.570181772113	259	0.11769005847953216	0.6216216216216216	0.356889414547605
YIL106W	-1	-/-	-877.5982736647129	-14048.633273050189	259	0.11760409057706354	0.6216216216216216	0.3571850975753992
YMR180C	0	0/-	-877.6134240403771	-25342.226628602482	1036	0.11760409057706354	0.6216216216216216	0.3571850975753992
YNL087W	0	0/-	-877.6149728279561	-25239.721249179915	1036	0.11760409057706354	0.6216216216216216	0.3571850975753992
YOL108C	-1	-/-	-877.6615108847618	-14524.633617177606	259	0.11751824817518249	0.6216216216216216	0.3574807806031934
YFR010W	0	0/-	-877.8184219188988	-24186.53195771575	1036	0.11751824817518249	0.6216216216216216	0.3574807806031934
YML036W	-1	-/-	-877.9380866289139	-15242.562822282314	259	0.1174325309992706	0.6216216216216216	0.3577764636309876
YER035W	-1	-/-	-877.93920584023	-15255.104409012944	259	0.11734693877551021	0.6216216216216216	0.3580721466587818
YKL163W	0	0/-	-877.9547861553729	-25052.261171356775	1036	0.11734693877551021	0.6216216216216216	0.3580721466587818
YHL032C	0	0/-	-877.9912614971399	-24365.70630939305	1036	0.11734693877551021	0.6216216216216216	0.3580721466587818
YIL022W	-1	-/-	-878.1714624166489	-14028.784987688065	259	0.11726147123088128	0.6216216216216216	0.358367829686576
YBR270C	0	0/-	-878.2646464612335	-25062.84890672192	1036	0.11726147123088128	0.6216216216216216	0.358367829686576
YOR101W	0	0/-	-878.2946812631562	-26677.342561084777	1036	0.11726147123088128	0.6216216216216216	0.358367829686576
YPR018W	-1	-/-	-878.3492116928101	-14376.917354941368	259	0.11717612809315867	0.6216216216216216	0.3586635127143702
YKL205W	-1	-/-	-878.3788787573576	-15604.02707606554	259	0.11709090909090909	0.6216216216216216	0.3589591957421644
YBR195C	-1	-/-	-878.3980251550674	-13898.967233419418	259	0.11700581395348837	0.6216216216216216	0.3592548787699586
YML052W	-1	-/-	-878.4740459918976	-13678.055928945541	259	0.11692084241103849	0.6216216216216216	0.3595505617977528
YHL030W	0	0/-	-878.4927612766623	-23935.881423026323	1036	0.11692084241103849	0.6216216216216216	0.3595505617977528
YKL024C	0	0/-	-878.5042780078948	-24797.729584967718	1036	0.11692084241103849	0.6216216216216216	0.3595505617977528
YBR132C	-1	-/-	-878.5806330740452	-16467.13969606161	259	0.11683599419448476	0.6216216216216216	0.359846244825547
YAL001C	-1	-/-	-878.658110678196	-13566.854944780469	259	0.116751269035533	0.6216216216216216	0.3601419278533412
YPR008W	-1	-/-	-878.665953591466	-15222.802198722959	259	0.11666666666666667	0.6216216216216216	0.3604376108811354
YJL139C	-1	-/-	-878.7730325460434	-13960.400543689728	259	0.1165821868211441	0.6216216216216216	0.3607332939089296
YHR209W	0	0/0	-878.9784148521721	-25477.58954492677	1036	0.1165821868211441	0.6216216216216216	0.3607332939089296
YLR319C	1	+/-	-878.9869910478592	-13783.826199114323	258	0.11722141823444283	0.6254826254826255	0.3607332939089296
YGR198W	0	0/-	-878.9895919673145	-24074.769988436252	1036	0.11722141823444283	0.6254826254826255	0.3607332939089296
YDR354W	0	0/0	-879.0566142685711	-23920.94620881602	1036	0.11722141823444283	0.6254826254826255	0.3607332939089296
YLR453C	-1	-/-	-879.1106930673122	-13186.679729014635	259	0.11713665943600868	0.6254826254826255	0.3610289769367238
YEL058W	0	0/-	-879.2851803526282	-23535.42693156097	1036	0.11713665943600868	0.6254826254826255	0.3610289769367238
YHR142W	-1	-/-	-879.4127542674541	-14217.305987536907	259	0.11705202312138728	0.6254826254826255	0.361324659964518
YNL202W	-1	-/-	-879.442912697792	-15110.510443225503	259	0.11696750902527075	0.6254826254826255	0.3616203429923122
YOR185C	-1	-/-	-879.5968374311924	-14932.905134990811	259	0.11688311688311688	0.6254826254826255	0.3619160260201064
YOR059C	0	0/-	-879.6122290473431	-26499.360260516405	1036	0.11688311688311688	0.6254826254826255	0.3619160260201064
YLR026C	-1	-/-	-879.6287119984627	-14030.677347153425	259	0.11679884643114635	0.6254826254826255	0.3622117090479007
YPL252C	0	0/0	-879.6399365067482	-23428.90553991031	1036	0.11679884643114635	0.6254826254826255	0.3622117090479007
YLL043W	-1	-/-	-879.6563239097595	-14094.575380831957	259	0.11671469740634005	0.6254826254826255	0.3625073920756949
YPR181C	-1	-/-	-879.6991909444332	-14204.569536626339	259	0.11663066954643629	0.6254826254826255	0.3628030751034891
YLR313C	1	+/+	-879.7734940052032	-13819.91368407011	258	0.11726618705035971	0.6293436293436293	0.3628030751034891
YOR242C	0	0/-	-879.8064635284245	-23609.64197357744	1036	0.11726618705035971	0.6293436293436293	0.3628030751034891
YKL098W	0	0/0	-879.9428256973624	-24027.604009178933	1036	0.11726618705035971	0.6293436293436293	0.3628030751034891
YOR171C	-1	-/-	-879.9529210329056	-13987.022913813591	259	0.11718188353702372	0.6293436293436293	0.3630987581312833
YAL042W	-1	-/-	-880.0981305092573	-14760.538163915277	259	0.11709770114942529	0.6293436293436293	0.3633944411590775
YHR120W	-1	-/-	-880.1972706317902	-14518.407821595669	259	0.11701363962670495	0.6293436293436293	0.3636901241868717
YLR276C	-1	-/-	-880.2019954323769	-17445.50689485669	259	0.11692969870875179	0.6293436293436293	0.3639858072146659
YER002W	-1	-/-	-880.2497535347939	-15685.155423805118	259	0.11684587813620072	0.6293436293436293	0.3642814902424601
YNR055C	0	0/-	-880.3172886520624	-23604.79483908415	1036	0.11684587813620072	0.6293436293436293	0.3642814902424601
YDR423C	-1	-/-	-880.4890603423119	-15467.144371032715	259	0.1167621776504298	0.6293436293436293	0.3645771732702543
YBR229C	0	0/-	-880.567725636065	-23902.576983422972	1036	0.1167621776504298	0.6293436293436293	0.3645771732702543
YOR046C	-1	-/-	-880.6379521042109	-16420.89573176205	259	0.11667859699355762	0.6293436293436293	0.3648728562980485
YBR004C	-1	-/-	-880.6444126963615	-13393.467938244343	259	0.11659513590844063	0.6293436293436293	0.3651685393258427
YOR094W	-1	-/-	-880.834310233593	-14898.406812950969	259	0.11651179413867048	0.6293436293436293	0.3654642223536369
YJR135W-A	-1	-/-	-880.9715260267258	-13384.704831838608	259	0.11642857142857142	0.6293436293436293	0.3657599053814311
YBL097W	-1	-/-	-881.1064013242722	-12993.15466068685	259	0.11634546752319772	0.6293436293436293	0.3660555884092253
YJR150C	-1	-/-	-881.1481473445892	-13219.652210757136	259	0.11626248216833096	0.6293436293436293	0.3663512714370195
YDR411C	-1	-/-	-881.225394487381	-14882.687431834638	259	0.11617961511047754	0.6293436293436293	0.3666469544648137
YJR106W	0	0/-	-881.2357648313046	-23405.63230893202	1036	0.11617961511047754	0.6293436293436293	0.3666469544648137
YER188C-A	0	0/0	-881.3333119153976	-20341.184017837048	1036	0.11617961511047754	0.6293436293436293	0.3666469544648137
YPR079W	0	0/0	-881.3837387934327	-24853.073461937718	1036	0.11617961511047754	0.6293436293436293	0.3666469544648137
YMR282C	0	0/-	-881.389939121902	-23809.179913422093	1036	0.11617961511047754	0.6293436293436293	0.3666469544648137
YMR112C	-1	-/-	-881.3928527832031	-14047.55102777481	259	0.11609686609686609	0.6293436293436293	0.3669426374926079
YHR188C	-1	-/-	-881.4953807331622	-14119.2884423621	259	0.11601423487544484	0.6293436293436293	0.3672383205204021
YLL042C	-1	-/-	-881.5282077342272	-13700.934875089675	259	0.11593172119487909	0.6293436293436293	0.3675340035481963
YMR277W	-1	-/-	-881.6212993860245	-14920.912900865078	259	0.11584932480454868	0.6293436293436293	0.3678296865759905
YGR211W	-1	-/-	-881.680467620492	-14288.236367031932	259	0.11576704545454546	0.6293436293436293	0.3681253696037847
YNL199C	-1	-/-	-881.7744771391153	-15079.286713629961	259	0.1156848828956707	0.6293436293436293	0.3684210526315789
YER110C	-1	-/-	-881.8032572120428	-16659.05199468136	259	0.11560283687943262	0.6293436293436293	0.36871673565937313
YPL019C	-1	-/-	-881.8527138382196	-14970.77631559968	259	0.11552090715804395	0.6293436293436293	0.36901241868716733
YJR075W	0	0/-	-881.8705432899296	-25441.828196393326	1036	0.11552090715804395	0.6293436293436293	0.36901241868716733
YMR140W	-1	-/-	-881.9943185001612	-16649.545161306858	259	0.11543909348441926	0.6293436293436293	0.36930810171496153
YML071C	-1	-/-	-882.0148134529591	-14019.15731331706	259	0.11535739561217269	0.6293436293436293	0.3696037847427558
YJL078C	0	0/-	-882.0155962426215	-22027.799051696435	1036	0.11535739561217269	0.6293436293436293	0.3696037847427558
YHR144C	0	0/-	-882.1140225194395	-26838.38707400486	1036	0.11535739561217269	0.6293436293436293	0.3696037847427558
YIR010W	-1	-/-	-882.1365905404091	-14412.323652669787	259	0.11527581329561527	0.6293436293436293	0.36989946777055
YOL023W	-1	-/-	-882.1691175103188	-13937.438554540277	259	0.11519434628975266	0.6293436293436293	0.3701951507983442
YPL038W	0	0/-	-882.3359460830688	-23811.941573636606	1036	0.11519434628975266	0.6293436293436293	0.3701951507983442
YBR003W	0	0/-	-882.4453404173255	-25162.79966900777	1036	0.11519434628975266	0.6293436293436293	0.3701951507983442
YMR097C	-1	-/-	-882.5019313693047	-15671.53799329698	259	0.11511299435028248	0.6293436293436293	0.3704908338261384
YLR188W	0	0/-	-882.5548880845308	-23409.690558280796	1036	0.11511299435028248	0.6293436293436293	0.3704908338261384
YBL056W	-1	-/-	-882.623121291399	-14255.656025409698	259	0.1150317572335921	0.6293436293436293	0.3707865168539326
YPL214C	-1	-/-	-882.6376633644104	-15448.706087343395	259	0.114950634696756	0.6293436293436293	0.3710821998817268
YPR031W	-1	-/-	-882.6409222185612	-13455.044018857181	259	0.11486962649753348	0.6293436293436293	0.371377882909521
YDR162C	-1	-/-	-882.7518938556314	-14613.032182179391	259	0.1147887323943662	0.6293436293436293	0.3716735659373152
YDR317W	-1	-/-	-883.3792808651924	-14482.923116400838	259	0.11470795214637579	0.6293436293436293	0.3719692489651094
YGR030C	-1	-/-	-883.4451672434807	-14560.94491636753	259	0.11462728551336146	0.6293436293436293	0.3722649319929036
YML019W	-1	-/-	-883.4966863580048	-14775.976377490908	259	0.11454673225579762	0.6293436293436293	0.3725606150206978
YNL316C	0	0/0	-883.6431393995881	-24177.73921244964	1036	0.11454673225579762	0.6293436293436293	0.3725606150206978
YGL203C	0	0/0	-883.7336621582508	-23537.96979184635	1036	0.11454673225579762	0.6293436293436293	0.3725606150206978
YBR022W	-1	-/-	-883.7701881527901	-13520.656153738499	259	0.11446629213483146	0.6293436293436293	0.372856298048492
YDL116W	-1	-/-	-883.8019740581512	-14541.474735472351	259	0.1143859649122807	0.6293436293436293	0.3731519810762862
YDR305C	0	0/-	-883.817125249654	-23138.43874813523	1036	0.1143859649122807	0.6293436293436293	0.3731519810762862
YHR133C	-1	-/-	-883.8204031586647	-15660.264592081308	259	0.11430575035063113	0.6293436293436293	0.3734476641040804
YBR211C	-1	-/-	-883.8490059375763	-13777.037028253078	259	0.11422564821303434	0.6293436293436293	0.3737433471318746
YJR067C	0	0/-	-883.9100627647713	-24485.538261405192	1036	0.11422564821303434	0.6293436293436293	0.3737433471318746
YJL053W	-1	-/-	-883.9636577963829	-16342.765155285597	259	0.11414565826330532	0.6293436293436293	0.37403903015966883
YHR168W	0	0/-	-884.1195636019111	-23059.059740163386	1036	0.11414565826330532	0.6293436293436293	0.37403903015966883
YPL051W	-1	-/-	-884.1430839300156	-14310.72679553926	259	0.11406578026592022	0.6293436293436293	0.37433471318746303
YGR120C	-1	-/-	-884.2624393701553	-14862.678858280182	259	0.11398601398601399	0.6293436293436293	0.37463039621525723
YNL079C	1	+/-	-884.2646618485451	-14068.502322115004	258	0.1146051712089448	0.6332046332046332	0.37463039621525723
YPL128C	-1	-/-	-884.2877639532089	-15040.769323557615	259	0.11452513966480447	0.6332046332046332	0.37492607924305144
YEL055C	0	0/-	-884.3909735856578	-27976.74814171996	1036	0.11452513966480447	0.6332046332046332	0.37492607924305144
YBR162C	-1	-/0	-884.4494712650776	-14874.430554062128	259	0.11444521981856245	0.6332046332046332	0.37522176227084564
YER022W	-1	-/-	-884.5317298173904	-14735.130151301622	259	0.11436541143654114	0.6332046332046332	0.37551744529863984
YPR103W	-1	-/-	-884.6542430818081	-14630.53389891982	259	0.11428571428571428	0.6332046332046332	0.37581312832643404
YLR427W	-1	-/-	-884.766486287117	-15109.840674489737	259	0.11420612813370473	0.6332046332046332	0.37610881135422825
YGR177C	-1	-/-	-884.8334656655788	-14631.057871017605	259	0.11412665274878218	0.6332046332046332	0.37640449438202245
YJL004C	-1	-/-	-884.9005625844002	-14161.642051935196	259	0.11404728789986092	0.6332046332046332	0.37670017740981665
YFR048W	-1	-/-	-884.927637398243	-14195.40625654161	259	0.11396803335649756	0.6332046332046332	0.3769958604376109
YPL258C	-1	-/-	-884.9416526854038	-14617.174980767071	259	0.11388888888888889	0.6332046332046332	0.3772915434654051
YBR044C	0	0/-	-884.9571424350142	-23534.04632673785	1036	0.11388888888888889	0.6332046332046332	0.3772915434654051
YCL048W	0	0/-	-885.12239273265	-23320.315649408847	1036	0.11388888888888889	0.6332046332046332	0.3772915434654051
YGR077C	-1	-/-	-885.1347545236349	-14072.762411803007	259	0.11380985426786953	0.6332046332046332	0.3775872264931993
YKR072C	-1	-/-	-885.156978815794	-14043.078523933887	259	0.11373092926490985	0.6332046332046332	0.3778829095209935
YNL298W	1	+/-	-885.1633177399635	-15147.815134555101	258	0.11434511434511435	0.637065637065637	0.3778829095209935
YMR199W	-1	-/-	-885.2403431087732	-14007.995114408433	259	0.11426592797783934	0.637065637065637	0.3781785925487877
YNL038W	-1	-/-	-885.2540586292744	-14748.954349547625	259	0.11418685121107267	0.637065637065637	0.3784742755765819
YEL039C	0	0/-	-885.2673839358613	-24504.456225962844	1036	0.11418685121107267	0.637065637065637	0.3784742755765819
YKR034W	-1	-/-	-885.2844152450562	-13675.480079576373	259	0.11410788381742738	0.637065637065637	0.3787699586043761
YIL076W	-1	-/-	-885.3376084566116	-14134.588221594691	259	0.11402902557014513	0.637065637065637	0.3790656416321703
YMR019W	0	0/-	-885.3497374169528	-24073.431722693145	1036	0.11402902557014513	0.637065637065637	0.3790656416321703
YKL190W	-1	-/-	-885.4042533636093	-13777.902447998524	259	0.11395027624309392	0.637065637065637	0.3793613246599645
YBR301W	0	0/-	-885.431472979486	-24200.65911981277	1036	0.11395027624309392	0.637065637065637	0.3793613246599645
YDR054C	-1	-/-	-885.4316445589066	-14105.982986137271	259	0.11387163561076605	0.637065637065637	0.37965700768775873
YOR189W	0	0/-	-885.4523512423038	-23498.78505864553	1036	0.11387163561076605	0.637065637065637	0.37965700768775873
YML127W	-1	-/-	-885.6364006996155	-14122.546846285462	259	0.11379310344827587	0.637065637065637	0.37995269071555293
YML038C	-1	-/-	-885.7236689329147	-14031.941076338291	259	0.11371467953135768	0.637065637065637	0.38024837374334713
YNL074C	-1	-/-	-885.787334561348	-15684.987683579326	259	0.11363636363636363	0.637065637065637	0.38054405677114134
YDL022W	-1	-/-	-885.8530548904091	-15263.193669924513	259	0.11355815554026152	0.637065637065637	0.38083973979893554
YDR227W	-1	-/-	-885.9394800066948	-14388.482803165913	259	0.11348005502063274	0.637065637065637	0.38113542282672974
YOL078W	1	+/-	-885.9646310172975	-13930.85260444507	258	0.1140893470790378	0.640926640926641	0.38113542282672974
YLR318W	-1	-/-	-885.9851593971252	-13647.266543000937	259	0.11401098901098901	0.640926640926641	0.38143110585452394
YMR240C	-1	-/-	-886.0621253848076	-14202.378436595201	259	0.11393273850377487	0.640926640926641	0.38172678888231815
YBL103C	-1	-/-	-886.0952294915915	-14745.907912358642	259	0.11385459533607682	0.640926640926641	0.38202247191011235
YBL089W	0	0/-	-886.1356211481616	-23057.393113098107	1036	0.11385459533607682	0.640926640926641	0.38202247191011235
YOR084W	-1	-/-	-886.2068996280432	-13651.531633377075	259	0.113776559287183	0.640926640926641	0.38231815493790655
YJL091C	-1	-/-	-886.2550133019686	-15508.63055499643	259	0.1136986301369863	0.640926640926641	0.38261383796570075
YGL172W	-1	-/-	-886.3877329528332	-14871.084428876638	259	0.1136208076659822	0.640926640926641	0.38290952099349496
YPR143W	-1	-/-	-886.4120155572891	-16501.349486976862	259	0.11354309165526676	0.640926640926641	0.38320520402128916
YER139C	0	0/-	-886.5877366382629	-24632.774855962023	1036	0.11354309165526676	0.640926640926641	0.38320520402128916
YBL061C	-1	-/-	-886.6396113038063	-15356.383450135589	259	0.11346548188653452	0.640926640926641	0.38350088704908336
YDL040C	-1	-/-	-886.6731445491314	-15422.604803293943	259	0.1133879781420765	0.640926640926641	0.38379657007687756
YPL137C	-1	-/-	-886.729625582695	-13413.565603867173	259	0.11331058020477816	0.640926640926641	0.38409225310467177
YKL142W	0	0/0	-886.8014667965472	-27565.18171545118	1036	0.11331058020477816	0.640926640926641	0.38409225310467177
YGR056W	-1	-/-	-886.8204920291901	-13569.093947410583	259	0.11323328785811733	0.640926640926641	0.384387936132466
YIL068C	1	+/-	-886.8687915802002	-14086.994008421898	258	0.1138377641445126	0.6447876447876448	0.384387936132466
YKR103W	0	0/-	-886.9199980683625	-23085.164427179378	1036	0.1138377641445126	0.6447876447876448	0.384387936132466
YDR403W	0	0/-	-887.0621314235032	-24166.980284279212	1036	0.1138377641445126	0.6447876447876448	0.384387936132466
YLR246W	-1	-/-	-887.0866873860359	-15183.308877542615	259	0.11376021798365123	0.6447876447876448	0.3846836191602602
YMR094W	0	0/-	-887.0969195961952	-22461.889264553785	1036	0.11376021798365123	0.6447876447876448	0.3846836191602602
YDR302W	-1	-/-	-887.1371159553528	-15213.388741597533	259	0.11368277739959155	0.6447876447876448	0.38497930218805443
YIR011C	-1	-/-	-887.1837176978588	-14625.214840784669	259	0.11360544217687076	0.6447876447876448	0.38527498521584863
YGR010W	-1	-/-	-887.2523247003555	-15336.143168635666	259	0.11352821210061183	0.6447876447876448	0.38557066824364283
YPR072W	-1	-/-	-887.3944665193558	-14634.586159676313	259	0.11345108695652174	0.6447876447876448	0.38586635127143704
YKL212W	-1	-/-	-887.4368885755539	-14726.568918779492	259	0.11337406653088934	0.6447876447876448	0.38616203429923124
YDL037C	0	0/0	-887.4940133336931	-22500.796373913996	1036	0.11337406653088934	0.6447876447876448	0.38616203429923124
YIL094C	0	0/0	-887.5064082592726	-24107.97351651592	1036	0.11337406653088934	0.6447876447876448	0.38616203429923124
YBR115C	0	0/0	-887.5503198765218	-23764.72579633072	1036	0.11337406653088934	0.6447876447876448	0.38616203429923124
YNL137C	0	0/-	-887.558476857841	-24631.168988227844	1036	0.11337406653088934	0.6447876447876448	0.38616203429923124
YLL057C	0	0/0	-887.5691012591124	-23496.190155469812	1036	0.11337406653088934	0.6447876447876448	0.38616203429923124
YNL191W	0	0/0	-887.5978873297572	-23586.81586062722	1036	0.11337406653088934	0.6447876447876448	0.38616203429923124
YPR041W	-1	-/-	-887.607656173408	-17089.094169072807	259	0.11329715061058344	0.6447876447876448	0.38645771732702544
YOR354C	-1	-/-	-887.6201990842819	-14306.593775689602	259	0.11322033898305085	0.6447876447876448	0.38675340035481964
YGR196C	0	0/0	-887.829688411206	-24858.353262711316	1036	0.11322033898305085	0.6447876447876448	0.38675340035481964
YPL194W	-1	-/-	-887.9905079901218	-14294.219484388828	259	0.11314363143631437	0.6447876447876448	0.38704908338261385
YPL281C	0	0/-	-888.0416547358036	-22155.68850941956	1036	0.11314363143631437	0.6447876447876448	0.38704908338261385
YHL024W	-1	-/-	-888.0482476353645	-14908.846931949258	259	0.11306702775897089	0.6447876447876448	0.38734476641040805
YGR233C	0	0/-	-888.0726429652423	-24000.482579211704	1036	0.11306702775897089	0.6447876447876448	0.38734476641040805
YNL225C	-1	-/-	-888.0959250181913	-14673.365785650909	259	0.11299052774018944	0.6447876447876448	0.38764044943820225
YOR336W	0	0/-	-888.2958422712982	-25247.80149768293	1036	0.11299052774018944	0.6447876447876448	0.38764044943820225
YDR080W	-1	-/-	-888.3025809526443	-13927.022876441479	259	0.11291413116970926	0.6447876447876448	0.38793613246599645
YGR248W	-1	-/0	-888.3983176350594	-16666.026734862477	259	0.11283783783783784	0.6447876447876448	0.38823181549379066
YFR051C	-1	-/-	-888.4775592535734	-15259.521842882037	259	0.11276164753544902	0.6447876447876448	0.38852749852158486
YGR223C	0	0/-	-888.5148677360266	-25859.187495181337	1036	0.11276164753544902	0.6447876447876448	0.38852749852158486
YOR288C	-1	-/-	-888.5448140799999	-14595.970595169812	259	0.1126855600539811	0.6447876447876448	0.38882318154937906
YGR227W	-1	-/-	-888.5932110548019	-14913.446674697101	259	0.11260957518543493	0.6447876447876448	0.38911886457717326
YOR355W	-1	-/-	-888.6089221537113	-13999.319910191	259	0.11253369272237197	0.6447876447876448	0.38941454760496746
YGL158W	-1	-/-	-888.6206110715866	-13882.15881061554	259	0.11245791245791245	0.6447876447876448	0.38971023063276167
YGL164C	0	0/0	-888.67710037902	-23613.236006800085	1036	0.11245791245791245	0.6447876447876448	0.38971023063276167
YNL212W	0	0/0	-888.6992717543617	-24369.275904156268	1036	0.11245791245791245	0.6447876447876448	0.38971023063276167
YNL236W	-1	-/-	-888.7062668353319	-14573.392787501216	259	0.11238223418573351	0.6447876447876448	0.39000591366055587
YDR416W	-1	-/-	-888.919127881527	-14328.45427519083	259	0.11230665770006724	0.6447876447876448	0.39030159668835007
YML013W	-1	-/-	-889.0462377518415	-14842.911626324058	259	0.11223118279569892	0.6447876447876448	0.3905972797161443
YLR332W	1	+/-	-889.1016210764647	-14120.052453279495	258	0.11282740094022835	0.6486486486486487	0.3905972797161443
YGL219C	-1	-/-	-889.1135074794292	-15447.175294563174	259	0.11275167785234899	0.6486486486486487	0.3908929627439385
YOR036W	-1	-/-	-889.2831063941121	-17006.709374956787	259	0.11267605633802817	0.6486486486486487	0.3911886457717327
YGR113W	-1	-/-	-889.3689705729485	-14423.089766532183	259	0.1126005361930295	0.6486486486486487	0.3914843287995269
YIL117C	-1	-/0	-889.3801182508469	-14635.598500318825	259	0.11252511721366376	0.6486486486486487	0.3917800118273211
YPL164C	-1	-/-	-889.7093492746353	-15749.193063393235	259	0.11244979919678715	0.6486486486486487	0.39207569485511534
YIL149C	-1	-/-	-889.7454544603825	-14194.646794609725	259	0.11237458193979934	0.6486486486486487	0.39237137788290954
YCR073W-A	-1	-/-	-889.9265794157982	-14338.514986395836	259	0.11229946524064172	0.6486486486486487	0.39266706091070375
YJR044C	-1	-/-	-889.9642772078514	-15078.59775698185	259	0.11222444889779559	0.6486486486486487	0.39296274393849795
YPL145C	1	+/-	-890.0724430978298	-15227.054897844791	258	0.11281708945260348	0.6525096525096525	0.39296274393849795
YGR203W	0	0/0	-890.1054829061031	-21557.578043445945	1036	0.11281708945260348	0.6525096525096525	0.39296274393849795
YPR175W	-1	-/-	-890.1837623715401	-14980.438949078321	259	0.11274182788525684	0.6525096525096525	0.39325842696629215
YGL003C	1	+/-	-890.2019710540771	-14629.191608071327	258	0.11333333333333333	0.6563706563706564	0.39325842696629215
YKR062W	-1	-/-	-890.3383369445801	-14426.294035851955	259	0.11325782811459027	0.6563706563706564	0.39355410999408635
YDL225W	1	+/-	-890.377733707428	-14936.25073068589	258	0.11384820239680427	0.6602316602316602	0.39355410999408635
YAL059W	-1	-/-	-890.4738723784685	-16887.482190150768	259	0.11377245508982035	0.6602316602316602	0.39384979302188056
YIR038C	0	0/-	-890.55793678388	-26451.863363543525	1036	0.11377245508982035	0.6602316602316602	0.39384979302188056
YDR323C	-1	-/-	-890.6262303590775	-14538.041337579489	259	0.11369680851063829	0.6602316602316602	0.39414547604967476
YJL201W	-1	-/+	-890.6272625923157	-14925.118764817715	259	0.11362126245847176	0.6602316602316602	0.39444115907746896
YCR073C	-1	-/-	-890.6560858488083	-14209.820734590292	259	0.11354581673306773	0.6602316602316602	0.39473684210526316
YJL127C	-1	-/-	-890.6904805898666	-13712.112839832902	259	0.11347047113470471	0.6602316602316602	0.39503252513305737
YDR245W	-1	-/-	-890.7091572284698	-16206.028611600399	259	0.11339522546419098	0.6602316602316602	0.39532820816085157
YKL114C	-1	-/-	-890.7507271766663	-15544.207586050034	259	0.11332007952286283	0.6602316602316602	0.39562389118864577
YDL142C	-1	-/-	-890.8511720895767	-16002.047489136457	259	0.11324503311258279	0.6602316602316602	0.39591957421644
YPL065W	-1	-/-	-890.8514668494463	-13694.868465736508	259	0.11317008603573792	0.6602316602316602	0.3962152572442342
YGL070C	-1	-/-	-890.8619582355022	-16550.954305931926	259	0.1130952380952381	0.6602316602316602	0.3965109402720284
YPR152C	0	0/-	-890.9461912959814	-23021.880081195384	1036	0.1130952380952381	0.6602316602316602	0.3965109402720284
YNL237W	0	0/0	-891.0567940692417	-25490.71427576756	1036	0.1130952380952381	0.6602316602316602	0.3965109402720284
YKR056W	-1	-/-	-891.1197156459093	-16153.991745382547	259	0.1130204890945142	0.6602316602316602	0.3968066232998226
[truncated: 3,961 more rows]
