# Supplementary material for: Revisiting co-expression-based automated function prediction in yeast with neural networks and updated Gene Ontology annotations
Source: PLoS One. 2026 Apr 16;21(4):e0322689. doi: 10.1371/journal.pone.0322689 (PMC13086303; doi:10.1371/journal.pone.0322689)
Supplement: S1 File — A zip file of tables in csv format containing individual genes ranked by their predicted involvement in each predicted GO term. These predictions were made by Model 1 as described in Table A of S1 Text. (ZIP) [file pone.0322689.s002.zip › GO0000910_SingleGeneRanking.csv]

Gene	Label	Annos	Score	Background Score	Num pos pairs	Precision	Recall	False Positive Rate
YBR276C	-1	-/-	-383.9427524805069	-16887.67660264671	106	0.0	0.0	0.0002828854314002829
YJR092W	1	+/+	-397.6965277865529	-19229.4335918352	105	0.5	0.009433962264150943	0.0002828854314002829
YCL063W	-1	-/-	-398.1694437265396	-18715.697712779045	106	0.3333333333333333	0.009433962264150943	0.0005657708628005657
YGR109C	-1	-/-	-400.54874028265476	-19286.92317225039	106	0.25	0.009433962264150943	0.0008486562942008486
YCR084C	-1	-/-	-401.39048206806183	-18500.601474553347	106	0.2	0.009433962264150943	0.0011315417256011315
YDR398W	-1	-/-	-404.77456480264664	-20017.689447939396	106	0.16666666666666666	0.009433962264150943	0.0014144271570014145
YLR088W	-1	-/-	-405.5222294330597	-17756.64640778303	106	0.14285714285714285	0.009433962264150943	0.0016973125884016972
YBL004W	-1	-/-	-405.94131284952164	-17262.4516608119	106	0.125	0.009433962264150943	0.0019801980198019802
YGL020C	-1	-/-	-406.52566784620285	-20296.675325870514	106	0.1111111111111111	0.009433962264150943	0.002263083451202263
YGR158C	-1	-/-	-407.0118749141693	-20187.543953716755	106	0.1	0.009433962264150943	0.002545968882602546
YGL092W	-1	-/-	-410.2568199634552	-17716.646152243018	106	0.09090909090909091	0.009433962264150943	0.002828854314002829
YJR031C	-1	-/-	-411.87033799290657	-18580.970243245363	106	0.08333333333333333	0.009433962264150943	0.0031117397454031117
YDR309C	1	+/-	-411.98910093307495	-17594.146186575294	105	0.15384615384615385	0.018867924528301886	0.0031117397454031117
YBR142W	-1	-/-	-412.1137053966522	-20430.259441673756	106	0.14285714285714285	0.018867924528301886	0.0033946251768033945
YJR043C	-1	-/-	-413.0354944765568	-19392.389788776636	106	0.13333333333333333	0.018867924528301886	0.0036775106082036777
YGL021W	-1	-/-	-413.2032670043409	-19491.076699573547	106	0.125	0.018867924528301886	0.0039603960396039604
YGL014W	-1	-/-	-417.59120059013367	-17780.396227508783	106	0.11764705882352941	0.018867924528301886	0.004243281471004243
YDR141C	-1	-/-	-418.4162414073944	-17812.696391105652	106	0.1111111111111111	0.018867924528301886	0.004526166902404526
YGL207W	-1	-/-	-422.04273521900177	-18109.588926374912	106	0.10526315789473684	0.018867924528301886	0.004809052333804809
YCR058C	1	+/-	-422.1989526748657	-14878.995374917984	105	0.15	0.02830188679245283	0.004809052333804809
YNL059C	-1	-/-	-425.86789974570274	-19088.8769903481	106	0.14285714285714285	0.02830188679245283	0.005091937765205092
YML093W	-1	-/-	-426.33205553889275	-20633.704119876027	106	0.13636363636363635	0.02830188679245283	0.005374823196605375
YHR088W	-1	-/-	-427.6958268880844	-19860.24262726307	106	0.13043478260869565	0.02830188679245283	0.005657708628005658
YGL246C	-1	-/-	-428.47219973802567	-20726.625401467085	106	0.125	0.02830188679245283	0.005940594059405941
YGL225W	-1	-/-	-428.94477796554565	-20796.430436491966	106	0.12	0.02830188679245283	0.006223479490806223
YOL144W	-1	-/-	-429.6797112226486	-19554.19632911682	106	0.11538461538461539	0.02830188679245283	0.006506364922206506
YER074W-A	-1	-/-	-431.7206361293793	-15989.124470591545	106	0.1111111111111111	0.02830188679245283	0.006789250353606789
YBR286W	-1	-/0	-433.3464820384979	-18669.756294965744	106	0.10714285714285714	0.02830188679245283	0.007072135785007072
YCR055C	1	+/-	-433.5635644197464	-15848.125471949577	105	0.13793103448275862	0.03773584905660377	0.007072135785007072
YJL081C	-1	-/-	-434.2313007116318	-18425.72499871254	106	0.13333333333333333	0.03773584905660377	0.007355021216407355
YNL090W	-1	-/-	-434.5059040784836	-18997.92565768957	106	0.12903225806451613	0.03773584905660377	0.007637906647807638
YJL109C	-1	-/-	-434.51927024126053	-20742.787442862988	106	0.125	0.03773584905660377	0.007920792079207921
YHR099W	-1	-/-	-434.5434824824333	-17976.220808148384	106	0.12121212121212122	0.03773584905660377	0.008203677510608205
YKR095W-A	-1	-/-	-434.7469722032547	-15963.993836283684	106	0.11764705882352941	0.03773584905660377	0.008486562942008486
YEL061C	-1	-/-	-435.56995606422424	-17400.323945760727	106	0.11428571428571428	0.03773584905660377	0.00876944837340877
YNL257C	-1	-/-	-435.6182544231415	-19305.426515758038	106	0.1111111111111111	0.03773584905660377	0.009052333804809052
YCL062W	-1	-/-	-435.8532745838165	-15708.613686084747	106	0.10810810810810811	0.03773584905660377	0.009335219236209336
YGR229C	-1	-/-	-436.76621532440186	-20584.331366717815	106	0.10526315789473684	0.03773584905660377	0.009618104667609617
YNL061W	-1	-/-	-437.7488970756531	-21482.91277384758	106	0.10256410256410256	0.03773584905660377	0.009900990099009901
YOR241W	-1	-/0	-438.3450154066086	-20177.443630740047	106	0.1	0.03773584905660377	0.010183875530410185
YPL115C	-1	-/-	-439.8857452869415	-19260.322603583336	106	0.0975609756097561	0.03773584905660377	0.010466760961810467
YNL182C	-1	-/-	-439.89832389354706	-21322.64334589243	106	0.09523809523809523	0.03773584905660377	0.01074964639321075
YHR062C	-1	-/-	-440.0500799417496	-21240.452923297882	106	0.09302325581395349	0.03773584905660377	0.011032531824611032
YER108C	-1	-/-	-441.34640741348267	-15519.280392169952	106	0.09090909090909091	0.03773584905660377	0.011315417256011316
YDR326C	0	0/-	-441.41785414516926	-33297.893547719344	424	0.09090909090909091	0.03773584905660377	0.011315417256011316
YGL019W	-1	-/-	-442.66818821430206	-18789.356255978346	106	0.08888888888888889	0.03773584905660377	0.011598302687411598
YER118C	-1	-/-	-442.8741061091423	-21065.240411043167	106	0.08695652173913043	0.03773584905660377	0.011881188118811881
YFR028C	-1	-/+	-443.64175486564636	-20953.41121160984	106	0.0851063829787234	0.03773584905660377	0.012164073550212163
YMR229C	-1	-/-	-443.76427471637726	-20546.47336447239	106	0.08333333333333333	0.03773584905660377	0.012446958981612447
YLR200W	-1	-/-	-443.920810341835	-20298.858678996563	106	0.08163265306122448	0.03773584905660377	0.01272984441301273
YGR014W	-1	-/+	-443.9546205997467	-17728.511332079768	106	0.08	0.03773584905660377	0.013012729844413012
YOL061W	-1	-/-	-444.2175922393799	-20300.033222794533	106	0.0784313725490196	0.03773584905660377	0.013295615275813296
YLR182W	-1	-/-	-444.6606248617172	-19874.040588736534	106	0.07692307692307693	0.03773584905660377	0.013578500707213578
YBL079W	-1	-/-	-444.867891728878	-19995.332548350096	106	0.07547169811320754	0.03773584905660377	0.013861386138613862
YLR320W	-1	-/-	-444.9051148891449	-18510.082951784134	106	0.07407407407407407	0.03773584905660377	0.014144271570014143
YDR052C	-1	-/-	-444.93276846408844	-18760.78063544631	106	0.07272727272727272	0.03773584905660377	0.014427157001414427
YKL014C	-1	-/-	-444.9376782178879	-21963.237454034388	106	0.07142857142857142	0.03773584905660377	0.01471004243281471
YBR227C	0	0/-	-445.07427571341395	-32847.46896607801	424	0.07142857142857142	0.03773584905660377	0.01471004243281471
YIL044C	-1	-/-	-445.1516378521919	-19674.383554518223	106	0.07017543859649122	0.03773584905660377	0.014992927864214993
YOR048C	-1	-/-	-445.3933386206627	-18758.974478781223	106	0.06896551724137931	0.03773584905660377	0.015275813295615276
YHR103W	0	0/-	-445.7389320284128	-29865.66669396311	424	0.06896551724137931	0.03773584905660377	0.015275813295615276
YBR162C	-1	-/0	-445.7489504814148	-20258.270757228136	106	0.06779661016949153	0.03773584905660377	0.015558698727015558
YOL034W	-1	-/-	-446.1659518480301	-18328.954503774643	106	0.06666666666666667	0.03773584905660377	0.015841584158415842
YBR030W	-1	-/-	-446.6107213497162	-19196.95327091217	106	0.06557377049180328	0.03773584905660377	0.016124469589816125
YGL169W	-1	-/-	-446.7007870078087	-20691.569148898125	106	0.06451612903225806	0.03773584905660377	0.01640735502121641
YLL034C	-1	-/-	-446.9449818134308	-21651.041322350502	106	0.06349206349206349	0.03773584905660377	0.01669024045261669
YJL198W	-1	-/-	-447.0624716281891	-21359.350497841835	106	0.0625	0.03773584905660377	0.016973125884016973
YDL135C	-1	-/-	-447.36910593509674	-19761.97053756006	106	0.06153846153846154	0.03773584905660377	0.017256011315417256
YMR312W	-1	-/-	-448.39961302280426	-19506.68413078785	106	0.06060606060606061	0.03773584905660377	0.01753889674681754
YLR272C	-1	-/-	-448.425947278738	-20383.28457045555	106	0.05970149253731343	0.03773584905660377	0.01782178217821782
YDR021W	-1	-/-	-448.4555883407593	-21439.077997505665	106	0.058823529411764705	0.03773584905660377	0.018104667609618104
YLR412W	0	0/0	-448.51750279963017	-34393.02254679799	424	0.058823529411764705	0.03773584905660377	0.018104667609618104
YBL009W	-1	-/-	-448.55109202861786	-20299.9393799901	106	0.057971014492753624	0.03773584905660377	0.018387553041018388
YGL233W	1	+/-	-448.7193282842636	-18907.814035356045	105	0.07142857142857142	0.04716981132075472	0.018387553041018388
YOR088W	-1	-/-	-448.7877881526947	-16035.099794149399	106	0.07042253521126761	0.04716981132075472	0.01867043847241867
YOR004W	-1	-/-	-448.8890018463135	-22425.58300882578	106	0.06944444444444445	0.04716981132075472	0.018953323903818955
YPL052W-A	0	0/-	-449.5831288099289	-27499.027195096016	424	0.06944444444444445	0.04716981132075472	0.018953323903818955
YNL016W	-1	-/-	-449.61699563264847	-19472.429147422314	106	0.0684931506849315	0.04716981132075472	0.019236209335219235
YPL126W	-1	-/-	-449.9523777216673	-23124.37588469684	106	0.06756756756756757	0.04716981132075472	0.01951909476661952
YJL050W	-1	-/-	-450.2605494260788	-21531.215023756027	106	0.06666666666666667	0.04716981132075472	0.019801980198019802
YOL021C	-1	-/-	-450.27349400520325	-19855.503798127174	106	0.06578947368421052	0.04716981132075472	0.020084865629420086
YNR038W	-1	-/-	-450.7635260820389	-21165.81981229782	106	0.06493506493506493	0.04716981132075472	0.02036775106082037
YPL043W	-1	-/-	-450.79234796762466	-22188.06881313026	106	0.0641025641025641	0.04716981132075472	0.02065063649222065
YKL097W-A	0	0/-	-451.05183869600296	-27230.748703490943	424	0.0641025641025641	0.04716981132075472	0.02065063649222065
YCL005W-A	-1	-/-	-451.35481095314026	-16572.932276129723	106	0.06329113924050633	0.04716981132075472	0.020933521923620933
YLR277C	-1	-/-	-451.4681053161621	-18708.421585023403	106	0.0625	0.04716981132075472	0.021216407355021217
YBR155W	-1	-/-	-451.53788490593433	-21137.85568483174	106	0.06172839506172839	0.04716981132075472	0.0214992927864215
YHR069C	-1	-/-	-451.55938571691513	-20736.230699539185	106	0.06097560975609756	0.04716981132075472	0.02178217821782178
YBR171W	-1	-/-	-452.13632130622864	-20666.178880274296	106	0.060240963855421686	0.04716981132075472	0.022065063649222064
YJL012C-A	-1	-/-	-452.1536157131195	-15843.266353607178	106	0.05952380952380952	0.04716981132075472	0.022347949080622348
YCR029C-A	0	0/-	-452.2044709324837	-27114.806175097823	424	0.05952380952380952	0.04716981132075472	0.022347949080622348
YJL183W	-1	-/-	-452.41298937797546	-20306.3486276865	106	0.058823529411764705	0.04716981132075472	0.02263083451202263
YGR090W	-1	-/-	-452.45088624954224	-20112.996485352516	106	0.05813953488372093	0.04716981132075472	0.022913719943422915
YGR128C	-1	-/-	-452.47672140598297	-22152.451040267944	106	0.05747126436781609	0.04716981132075472	0.023196605374823195
YGL049C	-1	-/-	-452.712842464447	-18780.13811337948	106	0.056818181818181816	0.04716981132075472	0.02347949080622348
YNL066W	-1	-/+	-453.22188329696655	-21324.455589473248	106	0.056179775280898875	0.04716981132075472	0.023762376237623763
YBR061C	-1	-/-	-453.53622165322304	-22605.652898147702	106	0.05555555555555555	0.04716981132075472	0.024045261669024046
YCR047C	1	+/-	-453.68821024894714	-19143.815371990204	105	0.06593406593406594	0.05660377358490566	0.024045261669024046
YOR188W	-1	-/0	-453.70190834999084	-19302.15467068553	106	0.06521739130434782	0.05660377358490566	0.024328147100424326
YOR130C	-1	-/-	-453.93471670150757	-19431.584435641766	106	0.06451612903225806	0.05660377358490566	0.02461103253182461
YKL172W	-1	-/-	-453.96164536476135	-21239.147977530956	106	0.06382978723404255	0.05660377358490566	0.024893917963224894
YLR397C	-1	-/-	-454.0748203396797	-20382.04813438654	106	0.06315789473684211	0.05660377358490566	0.025176803394625177
YBR112C	-1	-/-	-454.3371390104294	-17958.220230579376	106	0.0625	0.05660377358490566	0.02545968882602546
YBR133C	-1	-/-	-454.34341514110565	-18114.570828557014	106	0.061855670103092786	0.05660377358490566	0.02574257425742574
YKR004C-A	0	0/-	-454.4887365102768	-27460.97399865836	424	0.061855670103092786	0.05660377358490566	0.02574257425742574
YCR070W	0	0/-	-454.83682918548584	-27198.883115306497	424	0.061855670103092786	0.05660377358490566	0.02574257425742574
YGR272C	-1	-/-	-454.87943744659424	-16157.984738349915	106	0.061224489795918366	0.05660377358490566	0.026025459688826025
YHR084W	-1	-/-	-455.0683765411377	-19212.636571586132	106	0.06060606060606061	0.05660377358490566	0.02630834512022631
YDR087C	-1	-/-	-455.11319756507874	-22242.49459683895	106	0.06	0.05660377358490566	0.026591230551626592
YBL020W	-1	-/-	-455.17962038517	-18334.788289308548	106	0.0594059405940594	0.05660377358490566	0.026874115983026876
YGL195W	-1	-/-	-455.2105425596237	-20509.99209344387	106	0.058823529411764705	0.05660377358490566	0.027157001414427156
YJR065C	-1	-/-	-455.2630865573883	-19719.605589449406	106	0.05825242718446602	0.05660377358490566	0.02743988684582744
YBR102C	-1	-/-	-455.3391098976135	-19499.21171799302	106	0.057692307692307696	0.05660377358490566	0.027722772277227723
YHR066W	-1	-/-	-455.34172081947327	-21445.47990105301	106	0.05714285714285714	0.05660377358490566	0.028005657708628007
YPL101W	-1	-/-	-455.845654129982	-19604.369962096214	106	0.05660377358490566	0.05660377358490566	0.028288543140028287
YNL297C	-1	-/-	-455.8518545627594	-18461.459840357304	106	0.056074766355140186	0.05660377358490566	0.02857142857142857
YNL236W	-1	-/-	-455.9636861085892	-20762.903776943684	106	0.05555555555555555	0.05660377358490566	0.028854314002828854
YER110C	-1	-/-	-455.9667809009552	-20846.186775803566	106	0.05504587155963303	0.05660377358490566	0.029137199434229138
YML033W	-1	-/-	-456.03765535354614	-16345.803133413196	106	0.05454545454545454	0.05660377358490566	0.02942008486562942
YBR100W	-1	-/-	-456.1889660358429	-15901.419345617294	106	0.05405405405405406	0.05660377358490566	0.0297029702970297
YFL035C-B	0	0/-	-456.5757682919502	-28103.660133123398	424	0.05405405405405406	0.05660377358490566	0.0297029702970297
YBR084W	-1	-/-	-456.6257365196943	-21013.62734656036	106	0.05357142857142857	0.05660377358490566	0.029985855728429985
YLR210W	-1	-/-	-457.03139132261276	-20735.33270996809	106	0.05309734513274336	0.05660377358490566	0.03026874115983027
YGL022W	-1	-/-	-457.35356426239014	-20217.01243662834	106	0.05263157894736842	0.05660377358490566	0.030551626591230552
YOR272W	-1	-/-	-457.4870433807373	-22161.356866121292	106	0.05217391304347826	0.05660377358490566	0.030834512022630836
YDL213C	-1	-/-	-457.5960725545883	-20734.84178364277	106	0.05172413793103448	0.05660377358490566	0.031117397454031116
YDR146C	-1	-/-	-457.663694024086	-20090.780422091484	106	0.05128205128205128	0.05660377358490566	0.0314002828854314
YOR240W	-1	-/-	-457.7053310871124	-16232.065192937851	106	0.05084745762711865	0.05660377358490566	0.031683168316831684
YDR414C	-1	-/-	-457.8767501115799	-20735.839544057846	106	0.05042016806722689	0.05660377358490566	0.031966053748231964
YMR128W	-1	-/-	-458.210080742836	-21413.169706463814	106	0.05	0.05660377358490566	0.03224893917963225
YNL118C	-1	-/-	-458.3136209845543	-18822.992997467518	106	0.049586776859504134	0.05660377358490566	0.03253182461103253
YFL037W	-1	-/-	-458.4736934900284	-19847.87076614797	106	0.04918032786885246	0.05660377358490566	0.03281471004243282
YHR204W	-1	-/-	-458.64711558818817	-19325.0748411417	106	0.04878048780487805	0.05660377358490566	0.0330975954738331
YOR209C	-1	-/-	-458.7636735737324	-21598.938118249178	106	0.04838709677419355	0.05660377358490566	0.03338048090523338
YDR339C	-1	-/-	-458.85616385936737	-20911.32396697998	106	0.048	0.05660377358490566	0.033663366336633666
YDL117W	1	+/+	-459.5424062013626	-19603.811244010925	105	0.05555555555555555	0.0660377358490566	0.033663366336633666
YCR042C	-1	-/-	-459.5477068424225	-19461.57371687889	106	0.05511811023622047	0.0660377358490566	0.033946251768033946
YOR056C	-1	-/-	-459.57219183444977	-21139.302602350712	106	0.0546875	0.0660377358490566	0.034229137199434226
YJL021C	-1	-/-	-459.6590168476105	-15974.027951002121	106	0.05426356589147287	0.0660377358490566	0.03451202263083451
YDR211W	-1	-/-	-459.7505541443825	-20953.939920842648	106	0.05384615384615385	0.0660377358490566	0.03479490806223479
YIL128W	-1	-/-	-460.0433325767517	-20418.399476587772	106	0.05343511450381679	0.0660377358490566	0.03507779349363508
YIL019W	-1	-/-	-460.0575358867645	-21330.815780997276	106	0.05303030303030303	0.0660377358490566	0.03536067892503536
YLR312C-B	1	+/+	-460.3954110145569	-16308.57068824768	105	0.06015037593984962	0.07547169811320754	0.03536067892503536
YHR170W	-1	-/-	-460.60907036066055	-21872.965860307217	106	0.05970149253731343	0.07547169811320754	0.03564356435643564
YGL116W	-1	-/-	-460.6271501779556	-19833.748189806938	106	0.05925925925925926	0.07547169811320754	0.03592644978783593
YKL204W	-1	-/-	-460.9124948978424	-20039.004873216152	106	0.058823529411764705	0.07547169811320754	0.03620933521923621
YER001W	-1	-/-	-461.0650683641434	-19281.996974378824	106	0.058394160583941604	0.07547169811320754	0.036492220650636495
YGL099W	-1	-/-	-461.5390440225601	-22010.729855775833	106	0.057971014492753624	0.07547169811320754	0.036775106082036775
YOR123C	-1	-/-	-461.63885521888733	-18462.927879571915	106	0.05755395683453238	0.07547169811320754	0.037057991513437055
YLR014C	-1	-/-	-461.69100069999695	-19456.704640507698	106	0.05714285714285714	0.07547169811320754	0.03734087694483734
YDR280W	-1	-/-	-461.78511893749237	-21447.972529053688	106	0.05673758865248227	0.07547169811320754	0.03762376237623762
YDR372C	-1	-/-	-462.1088705062866	-19755.760522425175	106	0.056338028169014086	0.07547169811320754	0.03790664780763791
YBL031W	0	0/-	-462.14827117323875	-33411.546842787415	424	0.056338028169014086	0.07547169811320754	0.03790664780763791
YIL115C	-1	-/-	-462.1589390039444	-19835.76589423418	106	0.055944055944055944	0.07547169811320754	0.03818953323903819
YDR110W	-1	-/-	-462.3554425239563	-20072.853093385696	106	0.05555555555555555	0.07547169811320754	0.03847241867043847
YLR166C	1	+/-	-462.6792814731598	-19425.070139050484	105	0.06206896551724138	0.08490566037735849	0.03847241867043847
YGR081C	-1	-/-	-462.89192402362823	-22079.35253381729	106	0.06164383561643835	0.08490566037735849	0.03875530410183876
YOR079C	-1	-/-	-463.0346051454544	-21206.120030283928	106	0.061224489795918366	0.08490566037735849	0.03903818953323904
YDR395W	-1	-/-	-463.14461201429367	-22783.059474289417	106	0.060810810810810814	0.08490566037735849	0.039321074964639324
YGL046W	-1	-/-	-463.226713180542	-16031.909429311752	106	0.06040268456375839	0.08490566037735849	0.039603960396039604
YCL026C-B	0	0/-	-463.28913328051567	-27439.79900790751	424	0.06040268456375839	0.08490566037735849	0.039603960396039604
YNL088W	-1	-/-	-463.3226191997528	-19755.75123333931	106	0.06	0.08490566037735849	0.039886845827439885
YPR186C	-1	-/-	-463.58705270290375	-19733.724697828293	106	0.059602649006622516	0.08490566037735849	0.04016973125884017
YKR082W	-1	-/-	-463.6078485250473	-21220.72895681858	106	0.05921052631578947	0.08490566037735849	0.04045261669024045
YKL082C	-1	-/-	-463.8747754096985	-20812.919218420982	106	0.058823529411764705	0.08490566037735849	0.04073550212164074
YBR198C	-1	-/-	-464.1636507511139	-19888.733088374138	106	0.05844155844155844	0.08490566037735849	0.04101838755304102
YMR290C	-1	-/-	-464.19656336307526	-23009.622293114662	106	0.05806451612903226	0.08490566037735849	0.0413012729844413
YGR218W	-1	-/-	-464.25970447063446	-18018.756517484784	106	0.057692307692307696	0.08490566037735849	0.041584158415841586
YHR129C	-1	-/-	-464.3480508327484	-20156.042436122894	106	0.05732484076433121	0.08490566037735849	0.04186704384724187
YLR212C	-1	-/-	-464.40289974212646	-20441.138362526894	106	0.056962025316455694	0.08490566037735849	0.04214992927864215
YKL205W	-1	-/-	-464.4547735452652	-20831.818227767944	106	0.05660377358490566	0.08490566037735849	0.042432814710042434
YGR152C	1	+/+	-464.52276968955994	-21585.114604890347	105	0.0625	0.09433962264150944	0.042432814710042434
YKL199C	0	0/-	-464.61650890111923	-28015.99047331512	424	0.0625	0.09433962264150944	0.042432814710042434
YGR078C	-1	-/-	-464.7103830575943	-21633.535805106163	106	0.062111801242236024	0.09433962264150944	0.042715700141442714
YGR083C	-1	-/-	-465.00412940979004	-20510.498966932297	106	0.06172839506172839	0.09433962264150944	0.042998585572843
YKL033W	0	0/-	-465.0615730173886	-32485.344346988946	424	0.06172839506172839	0.09433962264150944	0.042998585572843
YGR116W	-1	-/-	-465.0893647670746	-19348.447201013565	106	0.06134969325153374	0.09433962264150944	0.04328147100424328
YLR071C	-1	-/-	-465.1171524524689	-19181.40690612793	106	0.06097560975609756	0.09433962264150944	0.04356435643564356
YOR310C	-1	-/-	-465.26625384390354	-23704.230161443353	106	0.06060606060606061	0.09433962264150944	0.04384724186704385
YPL183C	0	0/-	-465.37927686423063	-37243.39888986945	424	0.06060606060606061	0.09433962264150944	0.04384724186704385
YNL282W	-1	-/-	-465.4261738061905	-19897.511006355286	106	0.060240963855421686	0.09433962264150944	0.04413012729844413
YDL155W	-1	-/-	-466.3461083173752	-20079.774629592896	106	0.059880239520958084	0.09433962264150944	0.044413012729844416
YKL057C	-1	-/-	-466.35652285814285	-20052.66613161564	106	0.05952380952380952	0.09433962264150944	0.044695898161244696
YJL076W	-1	-/+	-466.490509390831	-20031.205750584602	106	0.05917159763313609	0.09433962264150944	0.044978783592644976
YKL143W	-1	-/-	-466.61342453956604	-21081.735963225365	106	0.058823529411764705	0.09433962264150944	0.04526166902404526
YKL101W	-1	-/-	-466.7448399066925	-17571.543258666992	106	0.05847953216374269	0.09433962264150944	0.04554455445544554
YBL052C	-1	-/-	-466.7669378519058	-18797.71554172039	106	0.05813953488372093	0.09433962264150944	0.04582743988684583
YCL012W	1	+/+	-466.80178594589233	-16878.625344753265	105	0.06358381502890173	0.10377358490566038	0.04582743988684583
YPR144C	-1	-/-	-466.94846791028976	-22825.24510294199	106	0.06321839080459771	0.10377358490566038	0.04611032531824611
YCR072C	-1	-/-	-467.1788604259491	-21816.11363852024	106	0.06285714285714286	0.10377358490566038	0.04639321074964639
YDR245W	1	+/+	-467.27461659908295	-21582.434885025024	105	0.06818181818181818	0.11320754716981132	0.04639321074964639
YNR012W	0	0/-	-467.3657813221216	-36979.22454727441	424	0.06818181818181818	0.11320754716981132	0.04639321074964639
YGR162W	-1	-/-	-467.43688583374023	-22559.143847823143	106	0.06779661016949153	0.11320754716981132	0.04667609618104668
YER070W	-1	-/-	-467.657776594162	-20815.382507562637	106	0.06741573033707865	0.11320754716981132	0.04695898161244696
YNL132W	0	0/-	-467.68889316916466	-38498.38916519284	424	0.06741573033707865	0.11320754716981132	0.04695898161244696
YLR409C	-1	-/-	-467.8028255701065	-22231.299460291862	106	0.0670391061452514	0.11320754716981132	0.047241867043847245
YGL029W	-1	-/-	-467.92904448509216	-20991.21954524517	106	0.06666666666666667	0.11320754716981132	0.047524752475247525
YKR028W	-1	-/-	-468.0197058916092	-19432.84633293748	106	0.06629834254143646	0.11320754716981132	0.047807637906647805
YKL011C	-1	-/-	-468.0924345254898	-19305.337467849255	106	0.06593406593406594	0.11320754716981132	0.04809052333804809
YKL126W	-1	-/-	-468.595135807991	-20364.53736384213	106	0.06557377049180328	0.11320754716981132	0.04837340876944837
YML010W	-1	-/-	-468.6315995454788	-19606.480952322483	106	0.06521739130434782	0.11320754716981132	0.04865629420084865
YLR114C	-1	-/-	-468.7903275489807	-20045.276047229767	106	0.06486486486486487	0.11320754716981132	0.04893917963224894
YOL146W	-1	-/-	-468.85308134555817	-19482.567311108112	106	0.06451612903225806	0.11320754716981132	0.04922206506364922
YEL055C	0	0/-	-468.89397014677525	-37305.72980131768	424	0.06451612903225806	0.11320754716981132	0.04922206506364922
YNL041C	-1	-/-	-469.0990036725998	-21394.266892552376	106	0.06417112299465241	0.11320754716981132	0.04950495049504951
YBR060C	-1	-/-	-469.11537903547287	-20270.113670408726	106	0.06382978723404255	0.11320754716981132	0.04978783592644979
YBR267W	-1	-/-	-469.19695484638214	-20745.917126774788	106	0.06349206349206349	0.11320754716981132	0.05007072135785007
YDR324C	-1	-/-	-469.2532796859741	-21669.50964343548	106	0.06315789473684211	0.11320754716981132	0.050353606789250355
YNL192W	1	+/-	-469.28719329833984	-20037.35723848641	105	0.06806282722513089	0.12264150943396226	0.050353606789250355
YPL116W	-1	-/-	-469.4112773537636	-18890.588103219867	106	0.06770833333333333	0.12264150943396226	0.050636492220650635
YMR109W	1	+/+	-469.66843342781067	-19336.849302649498	105	0.07253886010362694	0.1320754716981132	0.050636492220650635
YBL024W	-1	-/-	-469.861967921257	-22646.895803689957	106	0.07216494845360824	0.1320754716981132	0.05091937765205092
YPR139C	-1	-/-	-469.8676165342331	-20096.559616446495	106	0.07179487179487179	0.1320754716981132	0.0512022630834512
YBL068W	0	0/-	-469.904159873724	-36135.87650191784	424	0.07179487179487179	0.1320754716981132	0.0512022630834512
YNL152W	0	0/+	-469.9894925355911	-33279.62311375141	424	0.07179487179487179	0.1320754716981132	0.0512022630834512
YPR141C	-1	-/-	-470.04745894670486	-19831.001024782658	106	0.07142857142857142	0.1320754716981132	0.05148514851485148
YDR091C	-1	-/-	-470.3225166797638	-22707.46482515335	106	0.07106598984771574	0.1320754716981132	0.05176803394625177
YBR090C-A	-1	-/-	-470.60394501686096	-16134.055235862732	106	0.0707070707070707	0.1320754716981132	0.05205091937765205
YHR079C-B	-1	-/-	-470.63331151008606	-16287.996410131454	106	0.07035175879396985	0.1320754716981132	0.05233380480905234
YJL033W	-1	-/-	-470.6547860503197	-21437.5211058259	106	0.07	0.1320754716981132	0.05261669024045262
YOL070C	0	0/+	-470.78168182075024	-33509.15947660804	424	0.07	0.1320754716981132	0.05261669024045262
YMR129W	-1	-/-	-470.78677332401276	-20015.232231229544	106	0.06965174129353234	0.1320754716981132	0.0528995756718529
YDL127W	0	0/-	-470.86807461082935	-32882.37238366902	424	0.06965174129353234	0.1320754716981132	0.0528995756718529
YNL299W	-1	-/-	-470.88753163814545	-20406.895015120506	106	0.06930693069306931	0.1320754716981132	0.053182461103253184
YLR095C	-1	-/-	-470.893426656723	-20442.099317520857	106	0.06896551724137931	0.1320754716981132	0.053465346534653464
YJL205C-A	0	0/0	-470.9336107969284	-28281.242413453758	424	0.06896551724137931	0.1320754716981132	0.053465346534653464
YJL206C-A	0	0/0	-470.9336147904396	-28281.242403440177	424	0.06896551724137931	0.1320754716981132	0.053465346534653464
YER164W	-1	-/-	-470.98077297210693	-19742.340761601925	106	0.06862745098039216	0.1320754716981132	0.05374823196605375
YNL138W-A	0	0/-	-471.1167362332344	-28847.75402635336	424	0.06862745098039216	0.1320754716981132	0.05374823196605375
YOR290C	-1	-/-	-471.2030109167099	-18844.317154169083	106	0.06829268292682927	0.1320754716981132	0.05403111739745403
YOL007C	0	0/0	-471.296390876174	-34622.38476130366	424	0.06829268292682927	0.1320754716981132	0.05403111739745403
YMR164C	-1	-/-	-471.29763555526733	-19500.54507446289	106	0.06796116504854369	0.1320754716981132	0.05431400282885431
YMR235C	-1	-/-	-471.32219475507736	-21994.683167696	106	0.06763285024154589	0.1320754716981132	0.0545968882602546
YHR031C	-1	-/-	-471.82839584350586	-18927.514143824577	106	0.0673076923076923	0.1320754716981132	0.05487977369165488
YKL158W	0	0/0	-471.8379688858986	-27778.6887434721	424	0.0673076923076923	0.1320754716981132	0.05487977369165488
YOR145C	-1	-/-	-471.8492774963379	-21628.558749318123	106	0.06698564593301436	0.1320754716981132	0.055162659123055166
YJL087C	-1	-/-	-471.85975074768066	-20147.886039495468	106	0.06666666666666667	0.1320754716981132	0.055445544554455446
YHL030W	0	0/-	-472.2125651240349	-33872.36093392968	424	0.06666666666666667	0.1320754716981132	0.055445544554455446
YDR465C	-1	-/-	-472.5364661216736	-22290.730835676193	106	0.06635071090047394	0.1320754716981132	0.055728429985855726
YDL017W	-1	-/-	-472.7319433093071	-19141.3989995718	106	0.0660377358490566	0.1320754716981132	0.056011315417256013
YGR145W	-1	-/-	-472.7572590112686	-22809.13975071907	106	0.06572769953051644	0.1320754716981132	0.056294200848656294
YMR268W-A	0	0/-	-473.14395248889923	-28551.108671993017	424	0.06572769953051644	0.1320754716981132	0.056294200848656294
YMR309C	-1	-/-	-473.1686540842056	-22437.9467536211	106	0.06542056074766354	0.1320754716981132	0.056577086280056574
YLR223C	-1	-/-	-473.17211401462555	-19759.440734684467	106	0.06511627906976744	0.1320754716981132	0.05685997171145686
YIL039W	-1	-/-	-473.21747410297394	-21718.16107970476	106	0.06481481481481481	0.1320754716981132	0.05714285714285714
YHR107C	1	+/+	-473.33070278167725	-18338.70114940405	105	0.06912442396313365	0.14150943396226415	0.05714285714285714
YLR335W	-1	-/-	-473.36286997795105	-19804.110994815826	106	0.06880733944954129	0.14150943396226415	0.05742574257425743
YHR133C	-1	-/-	-473.38636523485184	-21408.971463680267	106	0.0684931506849315	0.14150943396226415	0.05770862800565771
YGR094W	-1	-/-	-473.526265501976	-21102.30950474739	106	0.06818181818181818	0.14150943396226415	0.05799151343705799
YDR176W	-1	-/-	-473.86064660549164	-19192.57670238614	106	0.06787330316742081	0.14150943396226415	0.058274398868458276
YCL027C-A	0	0/-	-473.8839548230171	-27293.376509919763	424	0.06787330316742081	0.14150943396226415	0.058274398868458276
YGR187C	0	0/-	-473.896516174078	-37719.602078408	424	0.06787330316742081	0.14150943396226415	0.058274398868458276
YBR252W	0	0/-	-473.9727572053671	-36504.358510412276	424	0.06787330316742081	0.14150943396226415	0.058274398868458276
YHR120W	-1	-/-	-474.0915160179138	-19474.14161491394	106	0.06756756756756757	0.14150943396226415	0.058557284299858556
YIL010W	-1	-/-	-474.2291564941406	-19071.54585236311	106	0.06726457399103139	0.14150943396226415	0.05884016973125884
YBL054W	0	0/-	-474.2584174722433	-32876.906742755324	424	0.06726457399103139	0.14150943396226415	0.05884016973125884
YBR111W-A	-1	-/-	-474.4718942642212	-16733.635172367096	106	0.06696428571428571	0.14150943396226415	0.05912305516265912
YOR094W	-1	-/+	-474.56213653087616	-21513.104175448418	106	0.06666666666666667	0.14150943396226415	0.0594059405940594
YOR360C	0	0/-	-474.63962148875	-34623.877972655	424	0.06666666666666667	0.14150943396226415	0.0594059405940594
YML036W	-1	-/-	-474.7993732690811	-21790.611806750298	106	0.06637168141592921	0.14150943396226415	0.05968882602545969
YJR041C	0	0/-	-474.8289149403572	-36582.4538063705	424	0.06637168141592921	0.14150943396226415	0.05968882602545969
YOR322C	-1	-/-	-474.86255717277527	-19642.199121832848	106	0.06607929515418502	0.14150943396226415	0.05997171145685997
YLR006C	-1	-/-	-474.9389438033104	-20197.671280562878	106	0.06578947368421052	0.14150943396226415	0.06025459688826026
YKR099C-A	0	0/-	-475.0415769815445	-28455.591887414455	424	0.06578947368421052	0.14150943396226415	0.06025459688826026
YDR190C	-1	-/-	-475.06931269168854	-21766.305171966553	106	0.06550218340611354	0.14150943396226415	0.06053748231966054
YPL128C	-1	-/-	-475.09776055812836	-21134.744436860085	106	0.06521739130434782	0.14150943396226415	0.06082036775106082
YJL092W	-1	-/-	-475.11523950099945	-18722.567820370197	106	0.06493506493506493	0.14150943396226415	0.061103253182461105
YOR233W	-1	-/-	-475.18860399723053	-19696.84079182148	106	0.06465517241379311	0.14150943396226415	0.061386138613861385
YNL267W	1	+/-	-475.27109801769257	-18582.925917744637	105	0.06866952789699571	0.1509433962264151	0.061386138613861385
YLR351C	0	0/0	-475.42581360042095	-34075.587964735925	424	0.06866952789699571	0.1509433962264151	0.061386138613861385
YMR239C	-1	-/-	-475.53307431936264	-22192.431770145893	106	0.06837606837606838	0.1509433962264151	0.06166902404526167
YNL085W	-1	-/-	-475.5459163784981	-19655.37724262476	106	0.06808510638297872	0.1509433962264151	0.06195190947666195
YER082C	-1	-/-	-475.5569885969162	-22584.639221668243	106	0.06779661016949153	0.1509433962264151	0.06223479490806223
YHR172W	-1	-/-	-475.70115011930466	-19672.09286880493	106	0.06751054852320675	0.1509433962264151	0.06251768033946252
YML064C	-1	-/+	-475.92412680387497	-19942.516001045704	106	0.06722689075630252	0.1509433962264151	0.0628005657708628
YDR524C	-1	-/-	-475.9735223054886	-19047.98998272419	106	0.06694560669456066	0.1509433962264151	0.06308345120226308
YCR030C	0	0/-	-475.9747398644686	-34159.322360761464	424	0.06694560669456066	0.1509433962264151	0.06308345120226308
YBL057C	-1	-/-	-476.0815579891205	-20589.231746196747	106	0.06666666666666667	0.1509433962264151	0.06336633663366337
YNL233W	1	+/+	-476.2883621454239	-20266.898755550385	105	0.07053941908713693	0.16037735849056603	0.06336633663366337
YOL053C-A	0	0/-	-476.3014305830002	-28280.87937694788	424	0.07053941908713693	0.16037735849056603	0.06336633663366337
YMR212C	-1	-/0	-476.32301688194275	-21215.504314303398	106	0.07024793388429752	0.16037735849056603	0.06364922206506365
YHR027C	-1	-/-	-476.3802013397217	-20290.946190312505	106	0.06995884773662552	0.16037735849056603	0.06393210749646393
YMR032W	1	+/+	-476.38895857334137	-20830.655460953712	105	0.07377049180327869	0.16981132075471697	0.06393210749646393
YMR014W	1	+/-	-476.53486680984497	-21297.09781551361	105	0.07755102040816327	0.1792452830188679	0.06393210749646393
YDR299W	-1	-/-	-476.5429952144623	-22226.585463047028	106	0.07723577235772358	0.1792452830188679	0.06421499292786421
YMR047C	-1	-/-	-476.62740778923035	-20183.470180869102	106	0.07692307692307693	0.1792452830188679	0.0644978783592645
YDR410C	0	0/-	-476.82942597568035	-33158.18307027221	424	0.07692307692307693	0.1792452830188679	0.0644978783592645
YOL004W	-1	-/-	-476.99217039346695	-18859.212418317795	106	0.07661290322580645	0.1792452830188679	0.06478076379066477
YGR173W	0	0/-	-477.3578450344503	-38384.09263208136	424	0.07661290322580645	0.1792452830188679	0.06478076379066477
YBL039C	-1	-/-	-477.37523806095123	-22770.595099419355	106	0.07630522088353414	0.1792452830188679	0.06506364922206506
YPL211W	-1	-/-	-477.4699994325638	-23258.653361797333	106	0.076	0.1792452830188679	0.06534653465346535
YFR031C	-1	-/-	-477.55444848537445	-19278.02345597744	106	0.07569721115537849	0.1792452830188679	0.06562942008486564
YFR005C	-1	-/-	-477.6280895471573	-21217.453587651253	106	0.07539682539682539	0.1792452830188679	0.06591230551626591
YOL076W	-1	-/-	-477.77929425239563	-20897.19905245304	106	0.07509881422924901	0.1792452830188679	0.0661951909476662
YLR240W	-1	-/-	-477.7859261035919	-21238.23664867878	106	0.07480314960629922	0.1792452830188679	0.06647807637906648
YGR041W	1	+/+	-478.1369242668152	-19411.394858300686	105	0.0784313725490196	0.18867924528301888	0.06647807637906648
YLR336C	0	0/-	-478.3022453188896	-35658.452886372805	424	0.0784313725490196	0.18867924528301888	0.06647807637906648
YNL153C	-1	-/-	-478.32085716724396	-22990.090714931488	106	0.078125	0.18867924528301888	0.06676096181046676
YJL157C	-1	-/-	-478.4530348777771	-20541.728706359863	106	0.07782101167315175	0.18867924528301888	0.06704384724186704
YJL018W	-1	-/-	-478.51220417022705	-17117.338439702988	106	0.07751937984496124	0.18867924528301888	0.06732673267326733
YPL129W	-1	-/-	-478.69127464294434	-19557.420320510864	106	0.07722007722007722	0.18867924528301888	0.0676096181046676
YFL023W	1	+/-	-478.74849140644073	-20009.219872951508	105	0.08076923076923077	0.19811320754716982	0.0676096181046676
YKR095W	-1	-/-	-478.75414407253265	-19015.137345194817	106	0.08045977011494253	0.19811320754716982	0.06789250353606789
YER176W	0	0/-	-478.81010845303535	-34007.93598878384	424	0.08045977011494253	0.19811320754716982	0.06789250353606789
YNL110C	1	+/-	-478.8362901210785	-22698.053729981184	105	0.08396946564885496	0.20754716981132076	0.06789250353606789
YML071C	-1	-/-	-478.9039041996002	-18934.029720067978	106	0.08365019011406843	0.20754716981132076	0.06817538896746818
YJR002W	-1	-/-	-479.13964080810547	-21750.675718784332	106	0.08333333333333333	0.20754716981132076	0.06845827439886845
YDR312W	-1	-/-	-479.23532462120056	-21430.543479561806	106	0.0830188679245283	0.20754716981132076	0.06874115983026874
YNR054C	-1	-/-	-479.2353948354721	-22210.40840548277	106	0.08270676691729323	0.20754716981132076	0.06902404526166903
YBR163W	0	0/-	-479.41585198044777	-34585.57095576823	424	0.08270676691729323	0.20754716981132076	0.06902404526166903
YNL001W	-1	-/-	-479.4264944791794	-21881.79867863655	106	0.08239700374531835	0.20754716981132076	0.06930693069306931
YOR124C	0	0/-	-479.5274197906256	-34605.92982843518	424	0.08239700374531835	0.20754716981132076	0.06930693069306931
YAR044W	-1	-/-	-479.6754024028778	-16880.871071219444	106	0.08208955223880597	0.20754716981132076	0.06958981612446959
YKL078W	0	0/-	-479.7449897825718	-36419.846232935786	424	0.08208955223880597	0.20754716981132076	0.06958981612446959
YOR212W	-1	-/-	-479.7600996494293	-20419.754695534706	106	0.08178438661710037	0.20754716981132076	0.06987270155586987
YBR092C	-1	-/-	-479.795623421669	-20538.086758494377	106	0.08148148148148149	0.20754716981132076	0.07015558698727016
YJL124C	-1	-/-	-479.8322834968567	-21871.573862552643	106	0.08118081180811808	0.20754716981132076	0.07043847241867043
YEL029C	1	+/-	-480.0218206346035	-21208.698267787695	105	0.08455882352941177	0.2169811320754717	0.07043847241867043
YBR166C	0	0/0	-480.02864745259285	-34579.17224164307	424	0.08455882352941177	0.2169811320754717	0.07043847241867043
YGL050W	0	0/-	-480.2886348813772	-33826.58124354482	424	0.08455882352941177	0.2169811320754717	0.07043847241867043
YOR335C	-1	-/-	-480.3609526157379	-21170.736005544662	106	0.08424908424908426	0.2169811320754717	0.07072135785007072
YGL111W	-1	-/-	-480.45290350914	-21951.391161084175	106	0.08394160583941605	0.2169811320754717	0.07100424328147101
YOR025W	-1	-/-	-480.4726995229721	-18808.360965430737	106	0.08363636363636363	0.2169811320754717	0.07128712871287128
YOR195W	-1	-/-	-480.4768793582916	-19958.838872790337	106	0.08333333333333333	0.2169811320754717	0.07157001414427157
YOL121C	-1	-/-	-480.64229345321655	-19639.022263288498	106	0.08303249097472924	0.2169811320754717	0.07185289957567186
YLL035W	-1	-/-	-480.7772166132927	-22906.13288038969	106	0.08273381294964029	0.2169811320754717	0.07213578500707214
YPR129W	0	0/-	-480.814330175519	-34004.68196505308	424	0.08273381294964029	0.2169811320754717	0.07213578500707214
YFL018W-A	-1	-/-	-480.8761456012726	-16890.35692358017	106	0.08243727598566308	0.2169811320754717	0.07241867043847242
YCR080W	-1	-/-	-480.9485869407654	-17130.406764030457	106	0.08214285714285714	0.2169811320754717	0.0727015558698727
YBL047C	-1	-/+	-481.04110699892044	-20517.326649919152	106	0.08185053380782918	0.2169811320754717	0.07298444130127299
YMR305C	-1	-/-	-481.09864008426666	-19240.203881897032	106	0.08156028368794327	0.2169811320754717	0.07326732673267326
YOR301W	1	+/+	-481.3993412256241	-20178.28705573082	105	0.08480565371024736	0.22641509433962265	0.07326732673267326
YPR119W	-1	-/-	-481.4687365293503	-20067.89028084278	106	0.08450704225352113	0.22641509433962265	0.07355021216407355
YJR140C	-1	-/-	-481.4742592573166	-18949.248227775097	106	0.08421052631578947	0.22641509433962265	0.07383309759547384
YIR023W	-1	-/-	-481.7609168291092	-19665.511399030685	106	0.08391608391608392	0.22641509433962265	0.07411598302687411
YIR010W	-1	-/-	-482.20822167396545	-20262.7701574862	106	0.08362369337979095	0.22641509433962265	0.0743988684582744
YOR359W	-1	-/-	-482.3450673818588	-20323.761041402817	106	0.08333333333333333	0.22641509433962265	0.07468175388967468
YHR169W	-1	-/-	-482.3792413473129	-21978.056356072426	106	0.08304498269896193	0.22641509433962265	0.07496463932107496
YMR237W	-1	-/-	-482.4392362833023	-20203.39386832714	106	0.08275862068965517	0.22641509433962265	0.07524752475247524
YPL012W	-1	-/-	-482.467543810606	-22575.96118232608	106	0.08247422680412371	0.22641509433962265	0.07553041018387553
YGR200C	-1	-/-	-482.5852121114731	-22107.67317044735	106	0.0821917808219178	0.22641509433962265	0.07581329561527582
YDR331W	-1	-/-	-482.64507472515106	-20876.328547000885	106	0.08191126279863481	0.22641509433962265	0.07609618104667609
YKL200C	-1	-/-	-482.73009848594666	-16757.969196558	106	0.08163265306122448	0.22641509433962265	0.07637906647807638
YDL167C	0	0/0	-482.9085557460785	-35520.26916079223	424	0.08163265306122448	0.22641509433962265	0.07637906647807638
YNL189W	0	0/-	-483.04439520835876	-35282.78129180148	424	0.08163265306122448	0.22641509433962265	0.07637906647807638
YLR146C	0	0/-	-483.10596806555986	-38435.6876803115	424	0.08163265306122448	0.22641509433962265	0.07637906647807638
YFL001W	0	0/-	-483.21147096157074	-35811.47610129416	424	0.08163265306122448	0.22641509433962265	0.07637906647807638
YKL025C	-1	-/-	-483.35749167203903	-19928.81777215004	106	0.08135593220338982	0.22641509433962265	0.07666195190947667
YLL011W	-1	-/-	-483.3830097913742	-23161.86552488804	106	0.08108108108108109	0.22641509433962265	0.07694483734087694
YDL038C	-1	-/0	-483.47075152397156	-16796.730803728104	106	0.08080808080808081	0.22641509433962265	0.07722772277227723
YML115C	-1	-/-	-483.5938210487366	-20659.6905759573	106	0.08053691275167785	0.22641509433962265	0.07751060820367751
YNL291C	-1	-/-	-483.6242723464966	-21289.92273569107	106	0.0802675585284281	0.22641509433962265	0.07779349363507779
YOR206W	-1	-/-	-483.69428181648254	-23841.003071069717	106	0.08	0.22641509433962265	0.07807637906647807
YOR159C	-1	-/-	-483.77883768081665	-19895.364877283573	106	0.07973421926910298	0.22641509433962265	0.07835926449787836
YGR271C-A	0	0/-	-484.02195954322815	-37031.88191066682	424	0.07973421926910298	0.22641509433962265	0.07835926449787836
YBR283C	-1	-/-	-484.06408500671387	-21451.441485881805	106	0.07947019867549669	0.22641509433962265	0.07864214992927865
YLR129W	-1	-/-	-484.0788402557373	-23906.16200876236	106	0.07920792079207921	0.22641509433962265	0.07892503536067892
YCL060C	-1	-/-	-484.15299582481384	-17035.820683717728	106	0.07894736842105263	0.22641509433962265	0.07920792079207921
YFL011W-A	-1	-/-	-484.30061888694763	-16785.788367509842	106	0.07868852459016394	0.22641509433962265	0.0794908062234795
YKL099C	-1	-/-	-484.42379879951477	-21514.474666893482	106	0.0784313725490196	0.22641509433962265	0.07977369165487977
YDR138W	-1	-/-	-484.5976388454437	-20914.536450982094	106	0.0781758957654723	0.22641509433962265	0.08005657708628006
YPL093W	-1	-/-	-485.06732070446014	-21654.608224511147	106	0.07792207792207792	0.22641509433962265	0.08033946251768034
YBL071W-A	-1	-/-	-485.13746213912964	-17882.88834452629	106	0.07766990291262135	0.22641509433962265	0.08062234794908062
YPL091W	-1	-/-	-485.18023586273193	-19641.17882245779	106	0.07741935483870968	0.22641509433962265	0.0809052333804809
YBL014C	-1	-/-	-485.3208112716675	-19808.681316375732	106	0.07717041800643087	0.22641509433962265	0.08118811881188119
YHR074W	-1	-/-	-485.392243206501	-20171.750366270542	106	0.07692307692307693	0.22641509433962265	0.08147100424328148
YBR079C	-1	-/-	-485.5343494415283	-21855.480845689774	106	0.07667731629392971	0.22641509433962265	0.08175388967468175
YLR196W	-1	-/-	-485.60981965065	-24165.270075321198	106	0.07643312101910828	0.22641509433962265	0.08203677510608204
YKL048C	1	+/+	-486.0374151468277	-19604.268000483513	105	0.07936507936507936	0.2358490566037736	0.08203677510608204
YAL029C	-1	-/-	-486.12280106544495	-20951.517268121243	106	0.07911392405063292	0.2358490566037736	0.08231966053748233
YGL032C	-1	-/-	-486.19861698150635	-18692.204267024994	106	0.07886435331230283	0.2358490566037736	0.0826025459688826
YIL104C	0	0/0	-486.26701206713915	-35290.60649967939	424	0.07886435331230283	0.2358490566037736	0.0826025459688826
YBL026W	-1	-/-	-486.2981215119362	-20182.854116737843	106	0.07861635220125786	0.2358490566037736	0.08288543140028289
YNR027W	1	+/-	-486.37480211257935	-22270.231765151024	105	0.08150470219435736	0.24528301886792453	0.08288543140028289
YDL166C	-1	-/-	-486.43111848831177	-22014.137932896614	106	0.08125	0.24528301886792453	0.08316831683168317
YGR261C	-1	-/-	-486.4609957933426	-22450.550714612007	106	0.08099688473520249	0.24528301886792453	0.08345120226308345
YKR013W	0	0/-	-486.53411388397217	-32772.44435031712	424	0.08099688473520249	0.24528301886792453	0.08345120226308345
YJL133W	-1	-/-	-486.55700492858887	-19690.891390800476	106	0.08074534161490683	0.24528301886792453	0.08373408769448373
YFR001W	-1	-/-	-486.6175649166107	-21830.420865416527	106	0.0804953560371517	0.24528301886792453	0.08401697312588402
YML111W	0	0/-	-486.79800395667553	-33288.13716515899	424	0.0804953560371517	0.24528301886792453	0.08401697312588402
YCR063W	1	+/+	-487.0575246810913	-18332.968307435513	105	0.08333333333333333	0.25471698113207547	0.08401697312588402
YOR058C	-1	-/-	-487.1881191730499	-20115.567234754562	106	0.08307692307692308	0.25471698113207547	0.0842998585572843
YML016C	-1	-/-	-487.27764546871185	-19876.180970728397	106	0.08282208588957055	0.25471698113207547	0.08458274398868458
YLR330W	1	+/+	-487.47500813007355	-21515.44517815113	105	0.0856269113149847	0.2641509433962264	0.08458274398868458
YPR189W	-1	-/-	-487.51750695705414	-20956.978413581848	106	0.08536585365853659	0.2641509433962264	0.08486562942008487
YFR024C	-1	-/-	-487.5661735534668	-17150.21069931984	106	0.0851063829787234	0.2641509433962264	0.08514851485148515
YFL006W	0	0/-	-487.6294135451317	-28844.881143137813	424	0.0851063829787234	0.2641509433962264	0.08514851485148515
YPL226W	0	0/-	-487.7054582312703	-38993.00479186326	424	0.0851063829787234	0.2641509433962264	0.08514851485148515
YIL038C	-1	-/-	-487.7082841396332	-20209.121425271034	106	0.08484848484848485	0.2641509433962264	0.08543140028288543
YJR075W	0	0/-	-487.7495973855257	-36262.52706350386	424	0.08484848484848485	0.2641509433962264	0.08543140028288543
YGL210W-A	-1	-/-	-487.9030075073242	-17248.362087488174	106	0.08459214501510574	0.2641509433962264	0.08571428571428572
YJL010C	-1	-/-	-487.95511519908905	-21399.699429512024	106	0.08433734939759036	0.2641509433962264	0.085997171145686
YOR091W	0	0/-	-488.01353065669537	-37553.82820942998	424	0.08433734939759036	0.2641509433962264	0.085997171145686
YER048C	0	0/-	-488.070613861084	-33583.739038247615	424	0.08433734939759036	0.2641509433962264	0.085997171145686
YPL053C	-1	-/-	-488.07098364830017	-20636.32608127594	106	0.08408408408408409	0.2641509433962264	0.08628005657708628
YPL192C	-1	-/-	-488.0929341316223	-19144.59720134735	106	0.08383233532934131	0.2641509433962264	0.08656294200848656
YBR233W-A	-1	-/-	-488.1875355243683	-17292.405715942383	106	0.08358208955223881	0.2641509433962264	0.08684582743988685
YDR451C	-1	-/-	-488.29786372184753	-19751.42952299118	106	0.08333333333333333	0.2641509433962264	0.08712871287128712
YPL241C	-1	-/-	-488.590717792511	-21566.815591812134	106	0.0830860534124629	0.2641509433962264	0.08741159830268741
YFR009W	-1	-/-	-488.73173999786377	-22333.642849892378	106	0.08284023668639054	0.2641509433962264	0.0876944837340877
YKR060W	-1	-/-	-488.7443325519562	-21708.977915406227	106	0.08259587020648967	0.2641509433962264	0.08797736916548798
YNL308C	0	0/-	-488.86142179369926	-37547.29469217546	424	0.08259587020648967	0.2641509433962264	0.08797736916548798
YBR279W	-1	-/-	-488.9512839317322	-20768.86944270134	106	0.08235294117647059	0.2641509433962264	0.08826025459688826
YGR170W	-1	-/-	-489.0437207221985	-19406.170647203922	106	0.08211143695014662	0.2641509433962264	0.08854314002828854
YPL069C	-1	-/-	-489.1590049266815	-20640.79342573881	106	0.08187134502923976	0.2641509433962264	0.08882602545968883
YDL058W	-1	-/-	-489.30815982818604	-20261.558005690575	106	0.08163265306122448	0.2641509433962264	0.0891089108910891
YDR303C	-1	-/-	-489.37047719955444	-20412.413105010986	106	0.08139534883720931	0.2641509433962264	0.08939179632248939
YER032W	-1	-/+	-489.4756512641907	-20042.051014870405	106	0.08115942028985507	0.2641509433962264	0.08967468175388968
YOR270C	-1	-/-	-489.47796154022217	-21044.51603627205	106	0.08092485549132948	0.2641509433962264	0.08995756718528995
YLR106C	-1	-/-	-489.6057209968567	-20643.444788753986	106	0.08069164265129683	0.2641509433962264	0.09024045261669024
YLR020C	-1	-/-	-489.7684634923935	-21964.10348176956	106	0.08045977011494253	0.2641509433962264	0.09052333804809053
YMR127C	-1	-/-	-489.7810263633728	-19231.440143704414	106	0.08022922636103152	0.2641509433962264	0.0908062234794908
YBR202W	-1	-/-	-489.94413220882416	-19692.5122705698	106	0.08	0.2641509433962264	0.09108910891089109
YER127W	-1	-/-	-489.94766691327095	-22551.50001630187	106	0.07977207977207977	0.2641509433962264	0.09137199434229137
YPL207W	0	0/-	-489.97290766239166	-36998.36545892432	424	0.07977207977207977	0.2641509433962264	0.09137199434229137
YOR109W	-1	-/-	-489.9848167896271	-19612.654949218035	106	0.07954545454545454	0.2641509433962264	0.09165487977369166
YCL003W	-1	-/-	-490.04975938796997	-16932.054060697556	106	0.07932011331444759	0.2641509433962264	0.09193776520509193
YKR079C	-1	-/-	-490.26290106773376	-21771.43274140358	106	0.07909604519774012	0.2641509433962264	0.09222065063649222
YLR319C	1	+/+	-490.6127464771271	-20235.295884370804	105	0.08169014084507042	0.27358490566037735	0.09222065063649222
YNL188W	-1	-/-	-490.805939912796	-20806.86793613434	106	0.08146067415730338	0.27358490566037735	0.09250353606789251
YFR055W	-1	-/-	-490.89289808273315	-20753.91383445263	106	0.08123249299719888	0.27358490566037735	0.09278642149929278
YPL051W	-1	-/-	-490.93103325366974	-19728.515619635582	106	0.08100558659217877	0.27358490566037735	0.09306930693069307
YPL085W	-1	-/-	-490.961726218462	-19573.981602098793	106	0.0807799442896936	0.27358490566037735	0.09335219236209336
YML104C	-1	-/-	-491.120832324028	-21030.702955961227	106	0.08055555555555556	0.27358490566037735	0.09363507779349363
YLR389C	0	0/-	-491.19762656092644	-33981.492477312684	424	0.08055555555555556	0.27358490566037735	0.09363507779349363
YKR044W	0	0/-	-491.205519862473	-33172.754825912416	424	0.08055555555555556	0.27358490566037735	0.09363507779349363
YFR037C	-1	-/-	-491.24803376197815	-21092.11763036251	106	0.08033240997229917	0.27358490566037735	0.09391796322489392
YML072C	0	0/-	-491.4874425306916	-33849.05089313537	424	0.08033240997229917	0.27358490566037735	0.09391796322489392
YOL010W	-1	-/-	-491.59852480888367	-22453.152031183243	106	0.08011049723756906	0.27358490566037735	0.0942008486562942
YOL045W	-1	-/-	-491.64477717876434	-20136.740015238523	106	0.07988980716253444	0.27358490566037735	0.09448373408769449
YLR262C	-1	-/-	-491.7564386129379	-20158.77460193634	106	0.07967032967032966	0.27358490566037735	0.09476661951909476
YDR496C	0	0/-	-491.80000153183937	-38250.20248424262	424	0.07967032967032966	0.27358490566037735	0.09476661951909476
YKL179C	-1	-/-	-491.87335789203644	-20935.909789264202	106	0.07945205479452055	0.27358490566037735	0.09504950495049505
YJL200C	0	0/-	-491.92355504631996	-35013.018204793334	424	0.07945205479452055	0.27358490566037735	0.09504950495049505
YNL227C	-1	-/-	-491.99501180648804	-20869.136213064194	106	0.07923497267759563	0.27358490566037735	0.09533239038189534
YGR119C	-1	-/-	-492.03646433353424	-20027.249365210533	106	0.07901907356948229	0.27358490566037735	0.09561527581329561
YBR158W	-1	-/-	-492.1134207248688	-19797.591178417206	106	0.07880434782608696	0.27358490566037735	0.0958981612446959
YIL027C	0	0/-	-492.1155393719673	-35000.80224843323	424	0.07880434782608696	0.27358490566037735	0.0958981612446959
YCR035C	-1	-/-	-492.1905736923218	-20373.165670394897	106	0.07859078590785908	0.27358490566037735	0.09618104667609619
YML105C	-1	-/-	-492.3331698179245	-22202.014731526375	106	0.07837837837837838	0.27358490566037735	0.09646393210749646
YDR412W	-1	-/-	-492.41617155075073	-22801.290269255638	106	0.07816711590296496	0.27358490566037735	0.09674681753889675
YGL173C	-1	-/-	-492.4898599386215	-19543.727112293243	106	0.07795698924731183	0.27358490566037735	0.09702970297029703
YDR389W	-1	-/-	-492.51273560523987	-20613.002370119095	106	0.0777479892761394	0.27358490566037735	0.0973125884016973
YOR099W	-1	-/-	-492.5852919816971	-20475.51290088892	106	0.07754010695187166	0.27358490566037735	0.09759547383309759
YEL051W	-1	-/-	-492.61242562532425	-21143.967490375042	106	0.07733333333333334	0.27358490566037735	0.09787835926449788
YDL111C	-1	-/-	-492.6739032268524	-22394.24303507805	106	0.07712765957446809	0.27358490566037735	0.09816124469589817
YBR023C	1	+/-	-492.74924755096436	-21204.43745958805	105	0.07957559681697612	0.2830188679245283	0.09816124469589817
YHR142W	-1	-/-	-492.79954624176025	-20031.122335374355	106	0.07936507936507936	0.2830188679245283	0.09844413012729844
YAR018C	-1	-/-	-492.85624849796295	-20421.525844693184	106	0.079155672823219	0.2830188679245283	0.09872701555869873
YGR169C	-1	-/-	-492.89105558395386	-21991.67028903961	106	0.07894736842105263	0.2830188679245283	0.09900990099009901
YPL189C-A	0	0/-	-492.93661373853683	-29293.40070310235	424	0.07894736842105263	0.2830188679245283	0.09900990099009901
YPR104C	-1	-/-	-493.18719387054443	-19755.855520248413	106	0.07874015748031496	0.2830188679245283	0.09929278642149929
YKR064W	0	0/-	-493.26855548564345	-34332.18392454926	424	0.07874015748031496	0.2830188679245283	0.09929278642149929
YDL153C	-1	-/-	-493.37067317962646	-21758.248584628105	106	0.07853403141361257	0.2830188679245283	0.09957567185289957
YPR010C	-1	-/-	-493.4228072166443	-22651.833777427673	106	0.0783289817232376	0.2830188679245283	0.09985855728429986
YJL110C	-1	-/-	-493.4483417272568	-19213.299033761024	106	0.078125	0.2830188679245283	0.10014144271570014
YCL014W	1	+/+	-493.57675313949585	-19552.297221779823	105	0.08051948051948052	0.29245283018867924	0.10014144271570014
YBR254C	-1	-/-	-493.6976294517517	-20892.643099308014	106	0.08031088082901554	0.29245283018867924	0.10042432814710042
YJL002C	-1	-/-	-493.720529794693	-21689.22412919998	106	0.08010335917312661	0.29245283018867924	0.10070721357850071
YHR023W	1	+/+	-493.7877906560898	-20825.111281991005	105	0.08247422680412371	0.3018867924528302	0.10070721357850071
YPL084W	-1	-/-	-494.04931968450546	-20330.10652500391	106	0.08226221079691516	0.3018867924528302	0.100990099009901
YOR219C	0	0/-	-494.0865943431854	-35267.01619423181	424	0.08226221079691516	0.3018867924528302	0.100990099009901
YHR149C	0	0/+	-494.13514253497124	-33979.12473422289	424	0.08226221079691516	0.3018867924528302	0.100990099009901
YCR088W	-1	-/-	-494.1638706922531	-19862.894588828087	106	0.08205128205128205	0.3018867924528302	0.10127298444130127
YER171W	-1	-/-	-494.2053517103195	-20131.511258006096	106	0.08184143222506395	0.3018867924528302	0.10155586987270156
YGR271W	0	0/-	-494.30323949456215	-33262.6593465507	424	0.08184143222506395	0.3018867924528302	0.10155586987270156
YER180C-A	-1	-/0	-494.319011926651	-17518.706772327423	106	0.08163265306122448	0.3018867924528302	0.10183875530410184
YOR132W	-1	-/-	-494.35943031311035	-21028.421800732613	106	0.08142493638676845	0.3018867924528302	0.10212164073550212
YGL211W	-1	-/-	-494.37100076675415	-21501.751874685287	106	0.08121827411167512	0.3018867924528302	0.1024045261669024
YMR301C	-1	-/-	-494.39439284801483	-20546.288977265358	106	0.0810126582278481	0.3018867924528302	0.10268741159830269
YGR217W	-1	-/-	-494.70931684970856	-18232.87927556038	106	0.08080808080808081	0.3018867924528302	0.10297029702970296
YBR162W-A	0	0/-	-494.7094901949167	-33453.60452057421	424	0.08080808080808081	0.3018867924528302	0.10297029702970296
YPL242C	1	+/+	-494.7564353942871	-20393.84782242775	105	0.08312342569269521	0.3113207547169811	0.10297029702970296
YPL212C	-1	-/-	-494.7592496871948	-20792.38494747877	106	0.0829145728643216	0.3113207547169811	0.10325318246110325
YJL204C	-1	-/-	-494.83938097953796	-21067.08340394497	106	0.08270676691729323	0.3113207547169811	0.10353606789250354
YER083C	-1	-/-	-494.84322679042816	-19732.35941672325	106	0.0825	0.3113207547169811	0.10381895332390381
YMR093W	-1	-/-	-494.863032579422	-24164.0436245203	106	0.08229426433915212	0.3113207547169811	0.1041018387553041
YPR181C	-1	-/-	-494.984702706337	-20528.914910793304	106	0.08208955223880597	0.3113207547169811	0.10438472418670439
YML060W	-1	-/-	-494.98488306999207	-22274.699010849	106	0.08188585607940446	0.3113207547169811	0.10466760961810467
YNR024W	0	0/-	-495.04461938142776	-35722.59627170116	424	0.08188585607940446	0.3113207547169811	0.10466760961810467
YLL008W	-1	-/-	-495.07821357250214	-21724.265347003937	106	0.08168316831683169	0.3113207547169811	0.10495049504950495
YNR013C	-1	-/-	-495.1674771308899	-21817.455168426037	106	0.08148148148148149	0.3113207547169811	0.10523338048090523
YPL096C-A	-1	-/-	-495.21916818618774	-17553.691342830658	106	0.0812807881773399	0.3113207547169811	0.10551626591230552
YGL171W	-1	-/-	-495.255411863327	-22377.065078139305	106	0.08108108108108109	0.3113207547169811	0.1057991513437058
YJR097W	-1	-/-	-495.29277789592743	-20404.69909030199	106	0.08088235294117647	0.3113207547169811	0.10608203677510608
YDL240W	0	0/-	-495.2991741299629	-33260.2641986385	424	0.08088235294117647	0.3113207547169811	0.10608203677510608
YBR002C	-1	-/-	-495.5016996860504	-20732.105382323265	106	0.08068459657701711	0.3113207547169811	0.10636492220650637
YJL148W	-1	-/-	-495.69975876808167	-23066.955931067467	106	0.08048780487804878	0.3113207547169811	0.10664780763790664
YNL207W	-1	-/-	-495.70227813720703	-21720.05955839157	106	0.08029197080291971	0.3113207547169811	0.10693069306930693
YIL123W	-1	-/-	-495.87627482414246	-21581.847153425217	106	0.08009708737864078	0.3113207547169811	0.10721357850070722
YHR148W	-1	-/-	-495.8981409072876	-22486.466134786606	106	0.07990314769975787	0.3113207547169811	0.1074964639321075
YPL175W	-1	-/-	-495.90668535232544	-21523.663464069366	106	0.07971014492753623	0.3113207547169811	0.10777934936350778
YOR326W	1	+/+	-495.9452369213104	-21931.03996437788	105	0.0819277108433735	0.32075471698113206	0.10777934936350778
YOR210W	-1	-/-	-496.01706767082214	-22216.971019506454	106	0.08173076923076923	0.32075471698113206	0.10806223479490806
YHR197W	-1	-/-	-496.02166271209717	-24110.787135243416	106	0.0815347721822542	0.32075471698113206	0.10834512022630835
YGL027C	-1	-/-	-496.05648612976074	-20851.212905228138	106	0.08133971291866028	0.32075471698113206	0.10862800565770862
YDR137W	-1	-/-	-496.1035443544388	-21082.937555789948	106	0.081145584725537	0.32075471698113206	0.10891089108910891
YER086W	0	0/0	-496.11738562583923	-35635.66592243314	424	0.081145584725537	0.32075471698113206	0.10891089108910891
YER031C	-1	-/-	-496.1268129348755	-21672.735407054424	106	0.08095238095238096	0.32075471698113206	0.1091937765205092
YOR061W	-1	-/-	-496.1625497043133	-22131.010573536158	106	0.08076009501187649	0.32075471698113206	0.10947666195190947
YDL179W	0	0/-	-496.2171449959278	-32616.856418577954	424	0.08076009501187649	0.32075471698113206	0.10947666195190947
YBR245C	-1	-/-	-496.37480568885803	-20376.35136425495	106	0.08056872037914692	0.32075471698113206	0.10975954738330976
YGR264C	-1	-/-	-496.52550506591797	-23731.688238978386	106	0.08037825059101655	0.32075471698113206	0.11004243281471005
YBR081C	-1	-/-	-496.61943006515503	-19574.58920431137	106	0.08018867924528301	0.32075471698113206	0.11032531824611033
YPL227C	-1	-/-	-496.8033969402313	-23661.647001743317	106	0.08	0.32075471698113206	0.1106082036775106
YDL225W	1	+/+	-496.8252031803131	-21031.38802397251	105	0.08215962441314555	0.330188679245283	0.1106082036775106
YIL071W	0	0/-	-496.8609747290611	-29453.370320618153	424	0.08215962441314555	0.330188679245283	0.1106082036775106
YOR140W	-1	-/-	-496.9077498912811	-19682.520000100136	106	0.08196721311475409	0.330188679245283	0.11089108910891089
YHR144C	0	0/-	-497.0286922901869	-37950.112719252706	424	0.08196721311475409	0.330188679245283	0.11089108910891089
YJR076C	1	+/+	-497.14753222465515	-19795.033928498626	105	0.08411214953271028	0.33962264150943394	0.11089108910891089
YLR276C	-1	-/-	-497.16059172153473	-24196.227947235107	106	0.08391608391608392	0.33962264150943394	0.11117397454031118
YBR218C	-1	-/-	-497.16860365867615	-19054.385459184647	106	0.08372093023255814	0.33962264150943394	0.11145685997171145
YHR039C-B	-1	-/-	-497.19505620002747	-17356.05330014229	106	0.08352668213457076	0.33962264150943394	0.11173974540311174
YKL138C-A	-1	-/-	-497.27650237083435	-17711.98014688492	106	0.08333333333333333	0.33962264150943394	0.11202263083451203
YGR040W	-1	-/+	-497.5324801206589	-19233.700700998306	106	0.08314087759815242	0.33962264150943394	0.1123055162659123
YHR063C	0	0/-	-497.63643220067024	-37043.45025090873	424	0.08314087759815242	0.33962264150943394	0.1123055162659123
YDR170C	-1	-/-	-497.64208793640137	-21202.884577035904	106	0.08294930875576037	0.33962264150943394	0.11258840169731259
YOR001W	-1	-/-	-497.67195105552673	-21755.536967754364	106	0.08275862068965517	0.33962264150943394	0.11287128712871287
YGR020C	-1	-/-	-497.70621371269226	-20774.062787652016	106	0.08256880733944955	0.33962264150943394	0.11315417256011315
YIR012W	-1	-/-	-497.7667828798294	-22737.402149796486	106	0.08237986270022883	0.33962264150943394	0.11343705799151343
YJR132W	-1	-/0	-497.7841579914093	-21479.278295218945	106	0.0821917808219178	0.33962264150943394	0.11371994342291372
YNL141W	0	0/-	-497.8285772949457	-38681.33506330103	424	0.0821917808219178	0.33962264150943394	0.11371994342291372
YML058W-A	-1	-/-	-497.8449811935425	-19414.681967377663	106	0.08200455580865604	0.33962264150943394	0.11400282885431401
YBL091C	0	0/-	-497.9505240023136	-33638.191292479634	424	0.08200455580865604	0.33962264150943394	0.11400282885431401
YPR060C	0	0/0	-498.0004555359483	-38651.53064800054	424	0.08200455580865604	0.33962264150943394	0.11400282885431401
YLR275W	-1	-/-	-498.1469079256058	-21311.804210543633	106	0.08181818181818182	0.33962264150943394	0.11428571428571428
YOR081C	-1	-/-	-498.25781512260437	-19883.055684804916	106	0.08163265306122448	0.33962264150943394	0.11456859971711457
YER113C	0	0/-	-498.3698730878532	-36017.890457924455	424	0.08163265306122448	0.33962264150943394	0.11456859971711457
YJL125C	-1	-/-	-498.5748678445816	-23588.407116174698	106	0.08144796380090498	0.33962264150943394	0.11485148514851486
YKR008W	-1	-/-	-498.6741487979889	-21510.41568917036	106	0.08126410835214447	0.33962264150943394	0.11513437057991513
YKR090W	-1	-/-	-498.68268847465515	-20401.851049780846	106	0.08108108108108109	0.33962264150943394	0.11541725601131542
YMR112C	-1	-/-	-498.74060130119324	-19931.74379682541	106	0.08089887640449438	0.33962264150943394	0.1157001414427157
YMR153W	-1	-/-	-499.0094653367996	-20680.19277882576	106	0.08071748878923767	0.33962264150943394	0.11598302687411598
YNL130C-A	0	0/0	-499.0661450624466	-29884.92123389244	424	0.08071748878923767	0.33962264150943394	0.11598302687411598
YIL017W	-1	-/-	-499.31951570510864	-17371.748604148626	106	0.08053691275167785	0.33962264150943394	0.11626591230551626
YBR115C	0	0/0	-499.36571338772774	-34206.46855203807	424	0.08053691275167785	0.33962264150943394	0.11626591230551626
YIL140W	1	+/+	-499.38478523492813	-20539.567592561245	105	0.08258928571428571	0.3490566037735849	0.11626591230551626
YHR070W	-1	-/-	-499.3955136537552	-21210.794854283333	106	0.08240534521158129	0.3490566037735849	0.11654879773691655
YBL055C	-1	-/-	-499.49822157621384	-20113.67232865095	106	0.08222222222222222	0.3490566037735849	0.11683168316831684
YNL004W	-1	-/-	-499.5542013645172	-20912.78669977188	106	0.082039911308204	0.3490566037735849	0.11711456859971711
YDR108W	-1	-/-	-499.61577105522156	-20664.763837456703	106	0.08185840707964602	0.3490566037735849	0.1173974540311174
YJR091C	-1	-/-	-499.6304041147232	-21497.46189826727	106	0.08167770419426049	0.3490566037735849	0.11768033946251769
YNL020C	1	+/-	-499.64512968063354	-20133.34542644024	105	0.08370044052863436	0.3584905660377358	0.11768033946251769
YDR485C	-1	-/-	-499.68373692035675	-21243.344120025635	106	0.08351648351648351	0.3584905660377358	0.11796322489391796
YKL173W	-1	-/-	-499.756498336792	-20464.023514270782	106	0.08333333333333333	0.3584905660377358	0.11824611032531825
YNR011C	-1	-/-	-499.7683298587799	-21231.43461316824	106	0.08315098468271334	0.3584905660377358	0.11852899575671853
YOR372C	-1	-/-	-499.84229254722595	-20631.863783836365	106	0.08296943231441048	0.3584905660377358	0.1188118811881188
YNL262W	-1	-/-	-499.8993785381317	-19546.683611243963	106	0.08278867102396514	0.3584905660377358	0.1190947666195191
YKR063C	-1	-/-	-499.9000154733658	-20571.846324056387	106	0.08260869565217391	0.3584905660377358	0.11937765205091938
YNL166C	1	+/-	-499.92396068573	-21539.772447109222	105	0.08459869848156182	0.36792452830188677	0.11937765205091938
YGR095C	-1	-/-	-499.96035265922546	-21582.677870988846	106	0.08441558441558442	0.36792452830188677	0.11966053748231965
YFL025C	-1	-/-	-499.97363245487213	-19728.18929564953	106	0.08423326133909287	0.36792452830188677	0.11994342291371994
YDL145C	-1	-/-	-499.9916994571686	-22422.48274731636	106	0.08405172413793104	0.36792452830188677	0.12022630834512023
YDL190C	-1	-/-	-500.29136765003204	-20074.74285340309	106	0.08387096774193549	0.36792452830188677	0.12050919377652052
YOL102C	-1	-/-	-500.3051849603653	-20360.470520615578	106	0.08369098712446352	0.36792452830188677	0.12079207920792079
YKR089C	-1	-/-	-500.4439525604248	-20110.049054265022	106	0.0835117773019272	0.36792452830188677	0.12107496463932108
YOR216C	-1	-/-	-500.48120200634	-22840.361327290535	106	0.08333333333333333	0.36792452830188677	0.12135785007072136
YML031W	-1	-/-	-500.4948991537094	-21192.11499607563	106	0.08315565031982942	0.36792452830188677	0.12164073550212164
YDL235C	-1	-/-	-500.79854583740234	-20951.187292575836	106	0.08297872340425531	0.36792452830188677	0.12192362093352192
YBR288C	-1	-/-	-500.81298291683197	-22585.11909198761	106	0.08280254777070063	0.36792452830188677	0.12220650636492221
YGR169C-A	0	0/-	-500.84312784671783	-29839.32802861929	424	0.08280254777070063	0.36792452830188677	0.12220650636492221
YDL150W	-1	-/-	-500.85708153247833	-21951.837679862976	106	0.0826271186440678	0.36792452830188677	0.12248939179632248
YOR280C	0	0/0	-500.8631732612848	-34931.26789918542	424	0.0826271186440678	0.36792452830188677	0.12248939179632248
YPL124W	-1	-/-	-501.09894490242004	-20405.732241868973	106	0.0824524312896406	0.36792452830188677	0.12277227722772277
YER109C	-1	-/-	-501.10489654541016	-19875.639088630676	106	0.08227848101265822	0.36792452830188677	0.12305516265912306
YOR264W	0	0/0	-501.26505225896835	-33671.52616880648	424	0.08227848101265822	0.36792452830188677	0.12305516265912306
YOR087W	-1	-/-	-501.511418402195	-21664.81331461668	106	0.08210526315789474	0.36792452830188677	0.12333804809052334
YBR216C	-1	-/-	-501.57052332162857	-21169.25899285078	106	0.0819327731092437	0.36792452830188677	0.12362093352192362
YAL041W	-1	-/+	-501.60811626911163	-20945.33711618185	106	0.08176100628930817	0.36792452830188677	0.1239038189533239
YGR198W	0	0/-	-501.61117589473724	-34968.33709053695	424	0.08176100628930817	0.36792452830188677	0.1239038189533239
YGL232W	-1	-/-	-501.7720819711685	-20135.03250181675	106	0.08158995815899582	0.36792452830188677	0.12418670438472419
YDR310C	-1	-/-	-501.820858836174	-19841.808003302664	106	0.081419624217119	0.36792452830188677	0.12446958981612447
YGR123C	-1	-/-	-502.00461745262146	-24231.686974287033	106	0.08125	0.36792452830188677	0.12475247524752475
YJL154C	-1	-/-	-502.12333381175995	-21636.226697206497	106	0.08108108108108109	0.36792452830188677	0.12503536067892504
YKL068W	-1	-/-	-502.12450337409973	-20832.016184806824	106	0.08091286307053942	0.36792452830188677	0.12531824611032533
YJR033C	-1	-/-	-502.1368029117584	-20964.98469889164	106	0.08074534161490683	0.36792452830188677	0.1256011315417256
YLR321C	-1	-/-	-502.2351896762848	-21901.398895025253	106	0.08057851239669421	0.36792452830188677	0.12588401697312587
YLL021W	1	+/+	-502.3271062374115	-21460.586392760277	105	0.08247422680412371	0.37735849056603776	0.12588401697312587
YDR507C	1	+/-	-502.33036947250366	-20055.73774278164	105	0.08436213991769548	0.3867924528301887	0.12588401697312587
YPL255W	-1	-/-	-502.42482018470764	-20684.14839196205	106	0.08418891170431211	0.3867924528301887	0.12616690240452616
YBL032W	-1	-/-	-502.54188764095306	-20751.486328601837	106	0.08401639344262295	0.3867924528301887	0.12644978783592645
YMR080C	-1	-/-	-502.5461369752884	-22261.198239326477	106	0.08384458077709611	0.3867924528301887	0.12673267326732673
YDR474C	0	0/-	-502.57790410518646	-29196.696560814977	424	0.08384458077709611	0.3867924528301887	0.12673267326732673
YLR052W	-1	-/-	-502.62686800956726	-21005.955929636955	106	0.0836734693877551	0.3867924528301887	0.12701555869872702
YBL046W	-1	-/-	-502.6739647388458	-21601.90971326828	106	0.0835030549898167	0.3867924528301887	0.1272984441301273
YJR007W	-1	-/-	-502.8160026073456	-23499.370200634003	106	0.08333333333333333	0.3867924528301887	0.12758132956152757
YER080W	0	0/0	-502.83956402540207	-32945.686475634575	424	0.08333333333333333	0.3867924528301887	0.12758132956152757
YAL024C	-1	-/-	-502.8546304702759	-19656.2722915411	106	0.08316430020283976	0.3867924528301887	0.12786421499292785
YNR053C	-1	-/-	-503.149206161499	-23014.668129742146	106	0.08299595141700405	0.3867924528301887	0.12814710042432814
YOR253W	-1	-/-	-503.2071406841278	-21017.54179674387	106	0.08282828282828283	0.3867924528301887	0.12842998585572843
YHL013C	0	0/-	-503.2104998975992	-36928.33415789902	424	0.08282828282828283	0.3867924528301887	0.12842998585572843
YCR097WB	0	0/-	-503.25734573602676	-29805.133486151695	424	0.08282828282828283	0.3867924528301887	0.12842998585572843
YOR370C	0	0/-	-503.266443669796	-34762.009748220444	424	0.08282828282828283	0.3867924528301887	0.12842998585572843
YKR084C	0	0/-	-503.29322189092636	-34966.89862319827	424	0.08282828282828283	0.3867924528301887	0.12842998585572843
YIL034C	-1	-/-	-503.39998529851437	-21183.22954045236	106	0.08266129032258064	0.3867924528301887	0.12871287128712872
YKL074C	-1	-/-	-503.454670548439	-21437.314689397812	106	0.08249496981891348	0.3867924528301887	0.128995756718529
YNL106C	-1	-/-	-503.48085367679596	-20046.010437965393	106	0.0823293172690763	0.3867924528301887	0.1292786421499293
YKR010C	0	0/+	-503.49426609277725	-34300.98067801818	424	0.0823293172690763	0.3867924528301887	0.1292786421499293
YER155C	-1	-/-	-503.5551286935806	-20579.029979258776	106	0.08216432865731463	0.3867924528301887	0.12956152758132955
YDR117C	0	0/-	-503.691271930933	-37870.324225232005	424	0.08216432865731463	0.3867924528301887	0.12956152758132955
YHR199C-A	0	0/-	-503.7155785560608	-29595.841147601604	424	0.08216432865731463	0.3867924528301887	0.12956152758132955
YLR337W	1	+/+	-503.7394709587097	-17528.999950647354	105	0.084	0.39622641509433965	0.12956152758132955
YPL195W	-1	-/-	-503.77142441272736	-19205.39947628975	106	0.08383233532934131	0.39622641509433965	0.12984441301272984
YPL144W	-1	-/0	-503.83709955215454	-20315.496146559715	106	0.08366533864541832	0.39622641509433965	0.13012729844413012
YLR363C	-1	-/-	-503.84826588630676	-20613.884782075882	106	0.08349900596421471	0.39622641509433965	0.1304101838755304
YLR045C	-1	-/-	-503.9302455186844	-20886.824855566025	106	0.08333333333333333	0.39622641509433965	0.1306930693069307
YAL019W	0	0/-	-503.9416213333607	-34467.13490507007	424	0.08333333333333333	0.39622641509433965	0.1306930693069307
YIL090W	0	0/-	-504.1321125328541	-33616.54624480009	424	0.08333333333333333	0.39622641509433965	0.1306930693069307
YDR325W	-1	-/-	-504.2409100532532	-20866.82083684206	106	0.08316831683168317	0.39622641509433965	0.13097595473833099
YOL041C	0	0/-	-504.29428511857986	-37709.057958990335	424	0.08316831683168317	0.39622641509433965	0.13097595473833099
YOL077C	-1	-/-	-504.35172748565674	-22795.465411424637	106	0.08300395256916997	0.39622641509433965	0.13125884016973127
YLR309C	-1	-/-	-504.3534195423126	-20182.18336057663	106	0.08284023668639054	0.39622641509433965	0.13154172560113153
YMR079W	-1	-/-	-504.4424715042114	-22253.66429543495	106	0.08267716535433071	0.39622641509433965	0.13182461103253182
YOR239W	-1	-/-	-504.47271025180817	-22034.108433425426	106	0.0825147347740668	0.39622641509433965	0.1321074964639321
YDR356W	-1	-/-	-505.11118602752686	-19497.059476733208	106	0.08235294117647059	0.39622641509433965	0.1323903818953324
YOR090C	0	0/-	-505.1132862865925	-34268.68669138849	424	0.08235294117647059	0.39622641509433965	0.1323903818953324
YPL253C	-1	-/-	-505.25205397605896	-21014.106133580208	106	0.0821917808219178	0.39622641509433965	0.13267326732673268
YJL192C	-1	-/-	-505.4801422357559	-22826.48276913166	106	0.08203125	0.39622641509433965	0.13295615275813297
YOR311C	0	0/-	-505.491124778986	-34935.72334058583	424	0.08203125	0.39622641509433965	0.13295615275813297
YDR261C	0	0/-	-505.5081792771816	-35461.75826044381	424	0.08203125	0.39622641509433965	0.13295615275813297
YLR384C	-1	-/-	-505.68895983695984	-21042.763828277588	106	0.08187134502923976	0.39622641509433965	0.13323903818953323
YDR300C	-1	-/0	-505.79279243946075	-21825.78920865059	106	0.08171206225680934	0.39622641509433965	0.1335219236209335
YBR247C	-1	-/-	-505.95980340242386	-23733.477454006672	106	0.08155339805825243	0.39622641509433965	0.1338048090523338
YDL189W	0	0/0	-506.10160851478577	-36760.569107443094	424	0.08155339805825243	0.39622641509433965	0.1338048090523338
YCR052W	-1	-/-	-506.11155384778976	-20991.858187794685	106	0.08139534883720931	0.39622641509433965	0.1340876944837341
YOR086C	0	0/-	-506.1144658923149	-32810.8906698823	424	0.08139534883720931	0.39622641509433965	0.1340876944837341
YOR275C	-1	-/-	-506.15337562561035	-20565.126295924187	106	0.08123791102514506	0.39622641509433965	0.13437057991513437
YMR227C	-1	-/-	-506.2068045139313	-21012.404987454414	106	0.08108108108108109	0.39622641509433965	0.13465346534653466
YLR391W-A	-1	-/-	-506.277485370636	-17833.588320732117	106	0.08092485549132948	0.39622641509433965	0.13493635077793495
YBR135W	-1	-/-	-506.35714411735535	-19472.9453125	106	0.08076923076923077	0.39622641509433965	0.1352192362093352
YML124C	-1	-/-	-506.6690468788147	-21329.390728116035	106	0.08061420345489444	0.39622641509433965	0.1355021216407355
YKR099W	-1	-/-	-506.6777744293213	-19504.204547047615	106	0.08045977011494253	0.39622641509433965	0.13578500707213578
YNL225C	-1	-/-	-506.69997453689575	-20630.880170822144	106	0.08030592734225621	0.39622641509433965	0.13606789250353607
YER023W	0	0/0	-506.71648366749287	-35230.70580607653	424	0.08030592734225621	0.39622641509433965	0.13606789250353607
YOL115W	-1	-/-	-506.7205728292465	-21149.724259018898	106	0.08015267175572519	0.39622641509433965	0.13635077793493636
YDR062W	-1	-/-	-506.7351384162903	-20399.440809845924	106	0.08	0.39622641509433965	0.13663366336633664
YML014W	-1	-/-	-506.73700523376465	-21112.57521224022	106	0.07984790874524715	0.39622641509433965	0.1369165487977369
YMR092C	-1	-/+	-506.8103139400482	-20210.902580738068	106	0.07969639468690702	0.39622641509433965	0.1371994342291372
YJL020C	-1	-/-	-506.8228409290314	-21540.88810324669	106	0.07954545454545454	0.39622641509433965	0.13748231966053748
YNL271C	1	+/+	-506.87685990333557	-20657.689414471388	105	0.08128544423440454	0.4056603773584906	0.13748231966053748
YJR138W	0	0/-	-506.9232111722231	-34655.37479676306	424	0.08128544423440454	0.4056603773584906	0.13748231966053748
YPR072W	-1	-/-	-506.95477962493896	-20753.24510538578	106	0.08113207547169811	0.4056603773584906	0.13776520509193776
YGR280C	-1	-/-	-506.9941498041153	-22205.10462373495	106	0.08097928436911488	0.4056603773584906	0.13804809052333805
YDR409W	-1	-/-	-507.01423168182373	-19430.758875370026	106	0.08082706766917293	0.4056603773584906	0.13833097595473834
YLR449W	-1	-/-	-507.0821188688278	-22632.10032182932	106	0.08067542213883677	0.4056603773584906	0.13861386138613863
YNR035C	-1	-/-	-507.268324136734	-22214.430540919304	106	0.08052434456928839	0.4056603773584906	0.13889674681753889
YDR302W	-1	-/-	-507.38498109579086	-21434.930367290974	106	0.08037383177570094	0.4056603773584906	0.13917963224893917
YIL005W	0	0/-	-507.4184761941433	-33783.09465238452	424	0.08037383177570094	0.4056603773584906	0.13917963224893917
YGR061C	0	0/-	-507.5180198252201	-35157.38399451971	424	0.08037383177570094	0.4056603773584906	0.13917963224893917
YJR069C	-1	-/-	-507.61227583885193	-24496.084048211575	106	0.08022388059701492	0.4056603773584906	0.13946251768033946
YHR019C	-1	-/-	-507.612815618515	-23139.50839215517	106	0.08007448789571694	0.4056603773584906	0.13974540311173975
YLR229C	-1	-/-	-507.80017948150635	-21237.64039182663	106	0.07992565055762081	0.4056603773584906	0.14002828854314003
YPL161C	-1	-/-	-507.8818151950836	-19568.285355567932	106	0.07977736549165121	0.4056603773584906	0.14031117397454032
YLR357W	-1	-/-	-507.88598239421844	-19814.49342262745	106	0.07962962962962963	0.4056603773584906	0.1405940594059406
YNL206C	-1	-/-	-507.9453397989273	-19358.928068459034	106	0.07948243992606285	0.4056603773584906	0.14087694483734087
YNL145W	-1	-/-	-507.9731687307358	-19616.94050693512	106	0.07933579335793357	0.4056603773584906	0.14115983026874115
YPL254W	-1	-/-	-507.98938143253326	-23009.08169090748	106	0.07918968692449356	0.4056603773584906	0.14144271570014144
YNL161W	-1	-/-	-508.04983615875244	-21441.451317310333	106	0.07904411764705882	0.4056603773584906	0.14172560113154173
YBR034C	-1	-/-	-508.06012535095215	-22353.419027090073	106	0.07889908256880734	0.4056603773584906	0.14200848656294202
YBR104W	0	0/-	-508.2199155688286	-37274.93471005559	424	0.07889908256880734	0.4056603773584906	0.14200848656294202
YLR087C	0	0/-	-508.2409421801567	-32465.50096284598	424	0.07889908256880734	0.4056603773584906	0.14200848656294202
YDR295C	-1	-/-	-508.31492775678635	-20546.133921205997	106	0.07875457875457875	0.4056603773584906	0.1422913719943423
YMR270C	-1	-/-	-508.3533842563629	-20108.056164860725	106	0.07861060329067641	0.4056603773584906	0.14257425742574256
YML019W	-1	-/-	-508.36487078666687	-21709.246820807457	106	0.07846715328467153	0.4056603773584906	0.14285714285714285
YKR031C	-1	-/-	-508.71478283405304	-20086.18825364113	106	0.07832422586520947	0.4056603773584906	0.14314002828854314
YDL003W	-1	-/-	-508.7506605386734	-21438.331103801727	106	0.07818181818181819	0.4056603773584906	0.14342291371994342
YPL050C	1	+/-	-508.8491848409176	-22682.711730331182	105	0.07985480943738657	0.41509433962264153	0.14342291371994342
YDR152W	0	0/-	-508.8545577824116	-36863.371288359165	424	0.07985480943738657	0.41509433962264153	0.14342291371994342
YDR119W	0	0/-	-508.8740798830986	-37435.41365929693	424	0.07985480943738657	0.41509433962264153	0.14342291371994342
YLR222C	-1	-/-	-509.013738155365	-24721.566445946693	106	0.07971014492753623	0.41509433962264153	0.1437057991513437
YDR443C	-1	-/-	-509.11307775974274	-20759.283766269684	106	0.07956600361663653	0.41509433962264153	0.143988684582744
YNL283C	-1	-/-	-509.2941737174988	-20064.887828588486	106	0.07942238267148015	0.41509433962264153	0.14427157001414428
YNL163C	-1	-/-	-509.4331285953522	-21894.594326496124	106	0.07927927927927927	0.41509433962264153	0.14455445544554454
YGL026C	0	0/0	-509.4531736820936	-34591.75986550748	424	0.07927927927927927	0.41509433962264153	0.14455445544554454
YJL208C	-1	-/-	-509.54260182380676	-22409.865045905113	106	0.07913669064748201	0.41509433962264153	0.14483734087694483
YHR079C	-1	-/-	-509.5525357723236	-20313.57364666462	106	0.07899461400359066	0.41509433962264153	0.14512022630834512
YOR196C	0	0/-	-509.64108178019524	-34047.19110509753	424	0.07899461400359066	0.41509433962264153	0.14512022630834512
YKL020C	-1	-/-	-509.69184279441833	-20333.625953912735	106	0.07885304659498207	0.41509433962264153	0.1454031117397454
YDR118W	-1	-/-	-509.9732656478882	-19286.230402231216	106	0.07871198568872988	0.41509433962264153	0.1456859971711457
YOR153W	-1	-/-	-509.9876798391342	-20693.65392613411	106	0.07857142857142857	0.41509433962264153	0.14596888260254598
YCL012C	0	0/0	-509.989434838295	-30002.16109061241	424	0.07857142857142857	0.41509433962264153	0.14596888260254598
YDL226C	-1	-/-	-510.0051894187927	-22039.44063782692	106	0.0784313725490196	0.41509433962264153	0.14625176803394624
YGL137W	-1	-/-	-510.0904498398304	-21947.65638628602	106	0.07829181494661921	0.41509433962264153	0.14653465346534653
YHR061C	1	+/-	-510.1860737800598	-21511.389262199402	105	0.07992895204262877	0.42452830188679247	0.14653465346534653
YNL238W	0	0/-	-510.2085988521576	-36851.930093728006	424	0.07992895204262877	0.42452830188679247	0.14653465346534653
YPR190C	-1	-/-	-510.2337898015976	-23879.647604346275	106	0.0797872340425532	0.42452830188679247	0.1468175388967468
YHR186C	-1	-/-	-510.26740062236786	-20759.17356455326	106	0.07964601769911504	0.42452830188679247	0.1471004243281471
YER068W	-1	-/-	-510.28674483299255	-20476.760421454906	106	0.07950530035335689	0.42452830188679247	0.1473833097595474
YML011C	-1	-/-	-510.3218942284584	-20962.810967981815	106	0.07936507936507936	0.42452830188679247	0.14766619519094767
YER105C	-1	-/-	-510.34595119953156	-21116.607843756676	106	0.07922535211267606	0.42452830188679247	0.14794908062234796
YGR007W	-1	-/-	-510.3664815425873	-20964.834690332413	106	0.07908611599297012	0.42452830188679247	0.14823196605374822
YBR289W	-1	-/-	-510.47915720939636	-20836.825903594494	106	0.07894736842105263	0.42452830188679247	0.1485148514851485
YGL112C	-1	-/-	-510.4926655292511	-22288.765864133835	106	0.07880910683012259	0.42452830188679247	0.1487977369165488
YOR194C	-1	-/-	-510.4949573278427	-19334.01587319374	106	0.07867132867132867	0.42452830188679247	0.14908062234794908
YOL049W	-1	-/0	-510.6093764305115	-21327.53818166256	106	0.07853403141361257	0.42452830188679247	0.14936350777934937
YDR213W	-1	-/-	-510.6358106136322	-20893.7991989851	106	0.078397212543554	0.42452830188679247	0.14964639321074966
YCL037C	0	0/-	-510.64390355348587	-38447.24719825387	424	0.078397212543554	0.42452830188679247	0.14964639321074966
YMR149W	-1	-/-	-510.7260973453522	-20627.702307522297	106	0.0782608695652174	0.42452830188679247	0.14992927864214992
YGR276C	-1	-/-	-510.80391466617584	-20939.649659335613	106	0.078125	0.42452830188679247	0.1502121640735502
YMR266W	-1	-/-	-510.94459986686707	-19084.649972438812	106	0.0779896013864818	0.42452830188679247	0.1504950495049505
YNL323W	-1	-/-	-510.957034945488	-19154.495335817337	106	0.07785467128027682	0.42452830188679247	0.15077793493635078
YJL051W	0	0/-	-511.00128054618835	-35677.64645869285	424	0.07785467128027682	0.42452830188679247	0.15077793493635078
YDR404C	-1	-/-	-511.01734137535095	-21439.929544210434	106	0.07772020725388601	0.42452830188679247	0.15106082036775106
YFL035C-A	-1	-/-	-511.1030979156494	-17816.79818403721	106	0.07758620689655173	0.42452830188679247	0.15134370579915135
YFL035C	-1	-/-	-511.1030983924866	-17816.79813683033	106	0.0774526678141136	0.42452830188679247	0.15162659123055164
YFR021W	-1	-/-	-511.1197452545166	-20958.59221959114	106	0.07731958762886598	0.42452830188679247	0.1519094766619519
YDR388W	1	+/+	-511.13392651081085	-21401.059354662895	105	0.07890222984562607	0.4339622641509434	0.1519094766619519
YDR301W	-1	-/-	-511.26310980319977	-19728.87019765377	106	0.07876712328767123	0.4339622641509434	0.15219236209335218
YPR131C	-1	-/-	-511.3799331188202	-20173.94735556841	106	0.07863247863247863	0.4339622641509434	0.15247524752475247
YPL023C	0	0/0	-511.4642516374588	-33135.57011087239	424	0.07863247863247863	0.4339622641509434	0.15247524752475247
YCL036W	0	0/0	-511.4729314446449	-34675.214948028326	424	0.07863247863247863	0.4339622641509434	0.15247524752475247
YGL100W	-1	-/-	-511.51857352256775	-22182.857561945915	106	0.07849829351535836	0.4339622641509434	0.15275813295615276
YEL018W	-1	-/-	-511.5628309249878	-20653.473378539085	106	0.07836456558773425	0.4339622641509434	0.15304101838755305
YMR207C	-1	-/-	-511.66588497161865	-19864.611587166786	106	0.0782312925170068	0.4339622641509434	0.15332390381895333
YJL168C	-1	-/-	-511.6854360103607	-20910.166865885258	106	0.07809847198641766	0.4339622641509434	0.15360678925035362
YDR527W	-1	-/-	-511.71863174438477	-20284.480872154236	106	0.07796610169491526	0.4339622641509434	0.15388967468175388
YGR166W	-1	-/-	-511.74762749671936	-20254.616265892982	106	0.077834179357022	0.4339622641509434	0.15417256011315417
YIL020C	0	0/0	-511.7867284566164	-37038.325260043144	424	0.077834179357022	0.4339622641509434	0.15417256011315417
YHR043C	-1	-/0	-511.798192858696	-21457.630479216576	106	0.0777027027027027	0.4339622641509434	0.15445544554455445
YMR288W	-1	-/-	-511.8097994327545	-20391.90041014552	106	0.0775716694772344	0.4339622641509434	0.15473833097595474
YML021C	-1	-/-	-511.90927505493164	-22227.10105419159	106	0.07744107744107744	0.4339622641509434	0.15502121640735503
YCR057C	1	+/-	-511.91695058345795	-24208.356833815575	105	0.07899159663865546	0.44339622641509435	0.15502121640735503
YDR320C-A	-1	-/-	-511.9495975971222	-17908.31746029854	106	0.07885906040268456	0.44339622641509435	0.15530410183875532
YPR029C	-1	-/-	-511.99071073532104	-19738.581805408	106	0.07872696817420435	0.44339622641509435	0.15558698727015557
YCR044C	-1	-/-	-512.1182619333267	-20976.269920289516	106	0.07859531772575251	0.44339622641509435	0.15586987270155586
YML006C	-1	-/-	-512.1415138244629	-20683.16213107109	106	0.07846410684474124	0.44339622641509435	0.15615275813295615
YGL228W	0	0/-	-512.1476005017757	-34522.46424485743	424	0.07846410684474124	0.44339622641509435	0.15615275813295615
YNL138W	-1	-/-	-512.179335474968	-22087.81479766965	106	0.07833333333333334	0.44339622641509435	0.15643564356435644
YOR207C	-1	-/-	-512.225926399231	-22131.666811466217	106	0.07820299500831947	0.44339622641509435	0.15671852899575672
YOL086W-A	0	0/-	-512.2455281019211	-29558.69565910101	424	0.07820299500831947	0.44339622641509435	0.15671852899575672
YNL309W	-1	-/-	-512.3075041770935	-19956.490320920944	106	0.07807308970099668	0.44339622641509435	0.157001414427157
YKL110C	-1	-/-	-512.3201614618301	-23443.821630835533	106	0.0779436152570481	0.44339622641509435	0.1572842998585573
YDL005C	-1	-/-	-512.4661910533905	-20079.503242731094	106	0.07781456953642384	0.44339622641509435	0.15756718528995756
YER120W	-1	-/-	-512.5045258998871	-20380.415719151497	106	0.07768595041322314	0.44339622641509435	0.15785007072135784
YHR163W	-1	-/0	-512.5544786453247	-22521.268745183945	106	0.07755775577557755	0.44339622641509435	0.15813295615275813
YHR114W	-1	-/-	-512.6520752906799	-21002.25682425499	106	0.07742998352553541	0.44339622641509435	0.15841584158415842
YBL103C-A	0	0/-	-512.6732279658318	-29858.023415453732	424	0.07742998352553541	0.44339622641509435	0.15841584158415842
YCR020C-A	-1	-/-	-512.6835435628891	-20294.61631190777	106	0.07730263157894737	0.44339622641509435	0.1586987270155587
YDR201W	-1	-/-	-512.9220191240311	-19761.889550566673	106	0.07717569786535304	0.44339622641509435	0.158981612446959
YIL079C	-1	-/-	-512.9261410832405	-22383.88642424345	106	0.07704918032786885	0.44339622641509435	0.15926449787835925
YOR252W	0	0/0	-512.9314511716366	-37691.80724568665	424	0.07704918032786885	0.44339622641509435	0.15926449787835925
YGL070C	-1	-/-	-512.9429748058319	-22884.83020555973	106	0.07692307692307693	0.44339622641509435	0.15954738330975954
YDR346C	-1	-/-	-512.9519966840744	-22898.279492139816	106	0.07679738562091504	0.44339622641509435	0.15983026874115983
YBL037W	0	0/-	-512.9880598187447	-34127.95645093918	424	0.07679738562091504	0.44339622641509435	0.15983026874115983
YGL065C	-1	-/-	-513.0166236162186	-21296.496970057487	106	0.0766721044045677	0.44339622641509435	0.1601131541725601
YGL241W	-1	-/-	-513.1064579486847	-20141.838287353516	106	0.07654723127035831	0.44339622641509435	0.1603960396039604
YJL039C	-1	-/-	-513.1070065498352	-20330.63588988781	106	0.07642276422764227	0.44339622641509435	0.1606789250353607
YCL028W	0	0/0	-513.2219999432564	-34155.77623464912	424	0.07642276422764227	0.44339622641509435	0.1606789250353607
YHR049W	0	0/0	-513.5624952018261	-37088.44193648547	424	0.07642276422764227	0.44339622641509435	0.1606789250353607
YOR046C	-1	-/-	-513.6077090501785	-23943.96178174019	106	0.0762987012987013	0.44339622641509435	0.16096181046676097
YJL017W	0	0/0	-513.7189465165138	-29580.28689146042	424	0.0762987012987013	0.44339622641509435	0.16096181046676097
YLR226W	-1	-/-	-513.7839341163635	-21375.107571840286	106	0.07617504051863858	0.44339622641509435	0.16124469589816123
YGR074W	-1	-/-	-513.8264722824097	-22274.077932357788	106	0.07605177993527508	0.44339622641509435	0.16152758132956152
YER002W	-1	-/-	-513.8472261428833	-21744.864356637	106	0.07592891760904685	0.44339622641509435	0.1618104667609618
YOL080C	-1	-/-	-513.8590016365051	-23698.42519032955	106	0.07580645161290323	0.44339622641509435	0.1620933521923621
YLL040C	-1	-/-	-513.8760341405869	-20041.219228476286	106	0.07568438003220612	0.44339622641509435	0.16237623762376238
YHR201C	0	0/0	-513.8976040184498	-37098.16164728999	424	0.07568438003220612	0.44339622641509435	0.16237623762376238
YHR085W	-1	-/-	-513.9130812883377	-22114.431772589684	106	0.07556270096463022	0.44339622641509435	0.16265912305516267
YDL227C	-1	-/-	-513.9435774087906	-20092.137119680643	106	0.0754414125200642	0.44339622641509435	0.16294200848656296
YOR189W	0	0/-	-513.9476592838764	-34302.42044375837	424	0.0754414125200642	0.44339622641509435	0.16294200848656296
YNL292W	-1	-/-	-513.9824442863464	-23316.914514899254	106	0.07532051282051282	0.44339622641509435	0.16322489391796322
YDR349C	0	0/-	-513.9831116497517	-33617.60450685024	424	0.07532051282051282	0.44339622641509435	0.16322489391796322
YDL029W	-1	-/-	-514.0610615611076	-21000.89480870962	106	0.0752	0.44339622641509435	0.1635077793493635
YDR100W	0	0/0	-514.0998378992081	-34063.67261341214	424	0.0752	0.44339622641509435	0.1635077793493635
YDR454C	0	0/-	-514.1043045818806	-38933.670596547425	424	0.0752	0.44339622641509435	0.1635077793493635
YJR006W	-1	-/-	-514.1795198917389	-21732.01166343689	106	0.07507987220447285	0.44339622641509435	0.1637906647807638
YBR058C-A	-1	-/-	-514.2016568183899	-18657.99719810486	106	0.07496012759170653	0.44339622641509435	0.16407355021216408
YOR116C	-1	-/-	-514.2029277086258	-22394.327884435654	106	0.07484076433121019	0.44339622641509435	0.16435643564356436
YNL123W	-1	-/-	-514.2074667215347	-21667.342252254486	106	0.07472178060413355	0.44339622641509435	0.16463932107496465
YJL121C	-1	-/0	-514.2155530452728	-21747.355934381485	106	0.0746031746031746	0.44339622641509435	0.1649222065063649
YER122C	-1	-/-	-514.3042228221893	-21255.47624874115	106	0.07448494453248812	0.44339622641509435	0.1652050919377652
YBL035C	-1	-/-	-514.4064407348633	-21484.758858442307	106	0.07436708860759493	0.44339622641509435	0.16548797736916548
YPL178W	-1	-/-	-514.4521245956421	-22017.954998016357	106	0.07424960505529225	0.44339622641509435	0.16577086280056577
YGR199W	-1	-/-	-514.5273699760437	-20436.05941092968	106	0.07413249211356467	0.44339622641509435	0.16605374823196606
YOR208W	-1	-/-	-514.5425939559937	-20274.621881484985	106	0.07401574803149606	0.44339622641509435	0.16633663366336635
YNL197C	-1	-/-	-514.5468857288361	-20750.941169261932	106	0.07389937106918239	0.44339622641509435	0.16661951909476663
YGL220W	0	0/-	-514.5622184872627	-33250.153729751706	424	0.07389937106918239	0.44339622641509435	0.16661951909476663
YGL145W	-1	-/-	-514.5705740451813	-21279.81709766388	106	0.07378335949764521	0.44339622641509435	0.1669024045261669
YIR006C	1	+/+	-514.6172633171082	-19566.304162561893	105	0.07523510971786834	0.4528301886792453	0.1669024045261669
YOL125W	-1	-/-	-514.6571422815323	-22350.885990858078	106	0.07511737089201878	0.4528301886792453	0.16718528995756718
YHL029C	0	0/0	-514.6833156943321	-33959.84981918335	424	0.07511737089201878	0.4528301886792453	0.16718528995756718
YLR008C	-1	-/-	-514.7193913459778	-22299.93543624878	106	0.075	0.4528301886792453	0.16746817538896747
YBL039W-B	0	0/0	-514.7294897437096	-30102.208366453648	424	0.075	0.4528301886792453	0.16746817538896747
YCL024W	1	+/-	-514.7413325309753	-20570.0270332098	105	0.07644305772230889	0.46226415094339623	0.16746817538896747
YBR234C	-1	-/-	-514.7856395244598	-21425.813195347786	106	0.0763239875389408	0.46226415094339623	0.16775106082036775
YIL043C	0	0/-	-514.8749385476112	-36631.26017135382	424	0.0763239875389408	0.46226415094339623	0.16775106082036775
YML074C	-1	-/-	-515.0491600632668	-21620.959174454212	106	0.07620528771384137	0.46226415094339623	0.16803394625176804
YOL013W-B	0	0/0	-515.0880881547928	-29791.65882563591	424	0.07620528771384137	0.46226415094339623	0.16803394625176804
YHR206W	-1	-/-	-515.1335055828094	-20486.405885457993	106	0.07608695652173914	0.46226415094339623	0.16831683168316833
YER151C	-1	-/-	-515.2322953939438	-21017.33375763893	106	0.07596899224806201	0.46226415094339623	0.1685997171145686
YKL122C	-1	-/-	-515.2374294996262	-22369.789483308792	106	0.07585139318885449	0.46226415094339623	0.16888260254596887
YER006W	-1	-/-	-515.273020029068	-23992.278490781784	106	0.07573415765069552	0.46226415094339623	0.16916548797736916
YKR003W	-1	-/-	-515.4085335731506	-21162.11089491844	106	0.07561728395061729	0.46226415094339623	0.16944837340876945
YMR183C	-1	-/-	-515.4179326295853	-21188.22121834755	106	0.07550077041602465	0.46226415094339623	0.16973125884016974
YGR024C	-1	-/-	-515.4836277961731	-19217.12717151642	106	0.07538461538461538	0.46226415094339623	0.17001414427157002
YDR489W	-1	-/-	-515.5583741664886	-21877.448671221733	106	0.07526881720430108	0.46226415094339623	0.1702970297029703
YOR143C	-1	-/-	-515.6724872589111	-22670.064430713654	106	0.07515337423312883	0.46226415094339623	0.17057991513437057
YOR236W	-1	-/0	-515.6849596500397	-21766.902317523956	106	0.07503828483920368	0.46226415094339623	0.17086280056577086
YDR238C	-1	-/-	-515.7067165374756	-20506.30418908596	106	0.07492354740061162	0.46226415094339623	0.17114568599717114
YLR328W	-1	-/-	-515.7158434391022	-21386.60283958912	106	0.07480916030534351	0.46226415094339623	0.17142857142857143
YDR400W	-1	-/-	-515.7544511556625	-22806.672092437744	106	0.07469512195121951	0.46226415094339623	0.17171145685997172
YAL007C	-1	-/-	-515.8660178780556	-23805.539496541023	106	0.0745814307458143	0.46226415094339623	0.171994342291372
YBL023C	-1	-/-	-515.9355700016022	-21544.553025722504	106	0.07446808510638298	0.46226415094339623	0.17227722772277226
YMR269W	0	0/-	-516.0209819972515	-36559.7082356289	424	0.07446808510638298	0.46226415094339623	0.17227722772277226
YDR174W	-1	-/-	-516.0228668451309	-20627.847450733185	106	0.07435508345978756	0.46226415094339623	0.17256011315417255
YMR198W	-1	-/-	-516.0647940635681	-20913.218046307564	106	0.07424242424242425	0.46226415094339623	0.17284299858557284
YDL142C	-1	-/-	-516.069020986557	-22111.49446296692	106	0.07413010590015129	0.46226415094339623	0.17312588401697313
YMR247C	-1	-/-	-516.1230254173279	-21020.872584104538	106	0.07401812688821752	0.46226415094339623	0.1734087694483734
YJR084W	-1	-/-	-516.1395980119705	-21676.03246808052	106	0.07390648567119155	0.46226415094339623	0.1736916548797737
YJL047C	-1	-/-	-516.2507150173187	-21775.45481944084	106	0.07379518072289157	0.46226415094339623	0.173974540311174
YOR078W	-1	-/-	-516.2676001787186	-22611.306488275528	106	0.07368421052631578	0.46226415094339623	0.17425742574257425
YPL086C	-1	-/-	-516.321487903595	-24315.674018859863	106	0.07357357357357357	0.46226415094339623	0.17454031117397453
YDR379W	-1	-/-	-516.4450892210007	-20771.285358071327	106	0.0734632683658171	0.46226415094339623	0.17482319660537482
YFL034C-B	-1	-/-	-516.4653325080872	-21290.154076218605	106	0.07335329341317365	0.46226415094339623	0.1751060820367751
YHR025W	0	0/0	-516.472389280796	-37886.96708391607	424	0.07335329341317365	0.46226415094339623	0.1751060820367751
YNL072W	-1	-/-	-516.483464717865	-19864.03075671196	106	0.07324364723467862	0.46226415094339623	0.1753889674681754
YNL250W	-1	-/-	-516.4905421733856	-21607.644383072853	106	0.07313432835820896	0.46226415094339623	0.17567185289957568
YBR236C	-1	-/-	-516.630558013916	-21664.030277490616	106	0.07302533532041729	0.46226415094339623	0.17595473833097597
YHR047C	0	0/0	-516.6602914482355	-35071.764436692	424	0.07302533532041729	0.46226415094339623	0.17595473833097597
YLR337C	1	+/+	-516.6976051330566	-20899.83214390278	105	0.0744047619047619	0.4716981132075472	0.17595473833097597
YJL061W	-1	-/-	-516.7463049888611	-21548.554191589355	106	0.07429420505200594	0.4716981132075472	0.17623762376237623
YNR008W	-1	-/-	-516.7745113372803	-21046.35735297203	106	0.07418397626112759	0.4716981132075472	0.17652050919377651
YHR065C	-1	-/-	-516.9764794111252	-24121.71601855755	106	0.07407407407407407	0.4716981132075472	0.1768033946251768
YNL280C	-1	-/-	-516.9900033473969	-19723.210859537125	106	0.07396449704142012	0.4716981132075472	0.1770862800565771
YKR026C	-1	-/-	-517.0862846374512	-22926.13152360916	106	0.07385524372230429	0.4716981132075472	0.17736916548797738
YGR167W	-1	-/-	-517.0938869714737	-20438.461277008057	106	0.07374631268436578	0.4716981132075472	0.17765205091937766
YJR063W	-1	-/-	-517.2100324630737	-23501.094614982605	106	0.07363770250368189	0.4716981132075472	0.17793493635077792
YGR056W	-1	-/-	-517.3473970890045	-19467.191288352013	106	0.07352941176470588	0.4716981132075472	0.1782178217821782
YIL106W	-1	-/+	-517.3513907194138	-20459.453128755093	106	0.07342143906020558	0.4716981132075472	0.1785007072135785
YMR117C	-1	-/-	-517.3641138076782	-20654.2240087986	106	0.07331378299120235	0.4716981132075472	0.17878359264497878
YPR036W	-1	-/-	-517.3821275234222	-21883.114577889442	106	0.07320644216691069	0.4716981132075472	0.17906647807637907
YOL008W	-1	-/-	-517.4359592199326	-21514.07861226797	106	0.07309941520467836	0.4716981132075472	0.17934936350777936
YMR146C	-1	-/-	-517.4458892345428	-22741.032645106316	106	0.072992700729927	0.4716981132075472	0.17963224893917965
YOR367W	-1	-/-	-517.5012195110321	-21019.259104013443	106	0.0728862973760933	0.4716981132075472	0.1799151343705799
YOR373W	-1	-/-	-517.5354900360107	-19837.857578516006	106	0.07278020378457059	0.4716981132075472	0.1801980198019802
YMR296C	-1	-/-	-517.5422351360321	-21585.910924434662	106	0.07267441860465117	0.4716981132075472	0.18048090523338048
YOL145C	-1	-/-	-517.5531274080276	-19685.925835967064	106	0.07256894049346879	0.4716981132075472	0.18076379066478077
YDR002W	-1	-/-	-517.5936056375504	-21832.423289179802	106	0.07246376811594203	0.4716981132075472	0.18104667609618105
YOL148C	-1	-/-	-517.624476313591	-20961.287019848824	106	0.0723589001447178	0.4716981132075472	0.18132956152758134
YOL105C	-1	-/-	-517.7617878913879	-19792.953427240252	106	0.07225433526011561	0.4716981132075472	0.1816124469589816
YNL127W	-1	-/-	-517.7778084278107	-22634.17646431923	106	0.07215007215007214	0.4716981132075472	0.1818953323903819
YJL073W	-1	-/-	-517.7872809171677	-20946.172631382942	106	0.07204610951008646	0.4716981132075472	0.18217821782178217
YCR077C	-1	-/-	-517.828626871109	-18905.58834195137	106	0.07194244604316546	0.4716981132075472	0.18246110325318246
YDR182W	-1	-/-	-517.8304946422577	-20633.253781437874	106	0.07183908045977011	0.4716981132075472	0.18274398868458275
YOR104W	0	0/0	-517.8828469216824	-35686.656187057495	424	0.07183908045977011	0.4716981132075472	0.18274398868458275
YBR153W	-1	-/-	-517.9924019575119	-20506.47410622239	106	0.07173601147776183	0.4716981132075472	0.18302687411598303
YIL131C	-1	-/-	-518.0100623369217	-22188.53923726082	106	0.07163323782234957	0.4716981132075472	0.18330975954738332
YKL104C	0	0/-	-518.0721798539162	-34514.59565991163	424	0.07163323782234957	0.4716981132075472	0.18330975954738332
YER007C-A	0	0/-	-518.243290066719	-38244.27566474676	424	0.07163323782234957	0.4716981132075472	0.18330975954738332
YER168C	-1	-/-	-518.2529722452164	-22936.64112365246	106	0.0715307582260372	0.4716981132075472	0.18359264497878358
YOL140W	0	0/0	-518.285796880722	-35161.87644973397	424	0.0715307582260372	0.4716981132075472	0.18359264497878358
YHR040W	0	0/-	-518.3416750431061	-35118.5628827624	424	0.0715307582260372	0.4716981132075472	0.18359264497878358
YGR103W	-1	-/-	-518.3675698041916	-24311.34805238247	106	0.07142857142857142	0.4716981132075472	0.18387553041018387
YDR065W	-1	-/-	-518.4726662635803	-19115.127330303192	106	0.07132667617689016	0.4716981132075472	0.18415841584158416
YGR113W	-1	-/-	-518.4924383163452	-21336.003012418747	106	0.07122507122507123	0.4716981132075472	0.18444130127298444
YDL141W	0	0/0	-518.5241586714983	-33962.30882790685	424	0.07122507122507123	0.4716981132075472	0.18444130127298444
YJR068W	-1	-/-	-518.6041557788849	-21015.62679874897	106	0.07112375533428165	0.4716981132075472	0.18472418670438473
YLR018C	0	0/-	-518.6079934835434	-35494.22181805968	424	0.07112375533428165	0.4716981132075472	0.18472418670438473
YGL048C	-1	-/-	-518.6195681095123	-21759.019330263138	106	0.07102272727272728	0.4716981132075472	0.18500707213578502
YHR205W	-1	-/-	-518.8273937702179	-19890.610402822495	106	0.07092198581560284	0.4716981132075472	0.18528995756718528
YGL093W	-1	-/-	-518.9296181201935	-22049.105086922646	106	0.0708215297450425	0.4716981132075472	0.18557284299858556
YNL290W	-1	-/-	-518.9472259283066	-21631.40040051937	106	0.07072135785007072	0.4716981132075472	0.18585572842998585
YNR003C	-1	-/-	-518.9558980464935	-23265.73731958866	106	0.07062146892655367	0.4716981132075472	0.18613861386138614
YCR089W	-1	-/-	-519.0078723430634	-20675.05016860366	106	0.07052186177715092	0.4716981132075472	0.18642149929278642
YHR152W	-1	-/-	-519.0200588703156	-20729.514677762985	106	0.07042253521126761	0.4716981132075472	0.1867043847241867
YHR196W	-1	-/-	-519.0733476877213	-23803.418260604143	106	0.07032348804500703	0.4716981132075472	0.186987270155587
YDL031W	-1	-/-	-519.136395573616	-22674.905616879463	106	0.0702247191011236	0.4716981132075472	0.18727015558698726
YDL064W	-1	-/-	-519.2734787464142	-22398.067153453827	106	0.07012622720897616	0.4716981132075472	0.18755304101838755
YNL268W	-1	-/-	-519.2751914262772	-20362.650673627853	106	0.0700280112044818	0.4716981132075472	0.18783592644978783
YOR155C	0	0/-	-519.3657214641571	-36021.13516739011	424	0.0700280112044818	0.4716981132075472	0.18783592644978783
YMR013C	-1	-/-	-519.3877367973328	-21890.60681283474	106	0.06993006993006994	0.4716981132075472	0.18811881188118812
YDR120C	-1	-/-	-519.4390655755997	-24254.523262262344	106	0.06983240223463687	0.4716981132075472	0.1884016973125884
YDR354W	0	0/0	-519.5048019886017	-36198.59339487553	424	0.06983240223463687	0.4716981132075472	0.1884016973125884
YKL007W	-1	-/-	-519.5082350969315	-22798.756915688515	106	0.0697350069735007	0.4716981132075472	0.1886845827439887
YOR011W	-1	-/-	-519.5083137750626	-22137.673761755228	106	0.06963788300835655	0.4716981132075472	0.18896746817538898
YJL041W	-1	-/-	-519.510734796524	-19824.555513739586	106	0.06954102920723226	0.4716981132075472	0.18925035360678924
YPR137W	-1	-/-	-519.5930469036102	-24232.715622901917	106	0.06944444444444445	0.4716981132075472	0.18953323903818953
YBR075W	0	0/0	-519.5958977341652	-30044.016269683838	424	0.06944444444444445	0.4716981132075472	0.18953323903818953
YNL154C	1	+/-	-519.698687672615	-22027.858476638794	105	0.07073509015256588	0.4811320754716981	0.18953323903818953
YFR013W	-1	-/-	-519.7238733768463	-21034.09523844719	106	0.07063711911357341	0.4811320754716981	0.18981612446958981
YBR195C	-1	-/-	-519.7381726503372	-20493.241061925888	106	0.07053941908713693	0.4811320754716981	0.1900990099009901
YCL031C	-1	-/-	-519.8738157749176	-21484.715973734856	106	0.07044198895027624	0.4811320754716981	0.1903818953323904
YIL015C-A	0	0/0	-519.9770783185959	-29943.56441015005	424	0.07044198895027624	0.4811320754716981	0.1903818953323904
YKL073W	-1	-/-	-520.0743489265442	-21749.02521175146	106	0.0703448275862069	0.4811320754716981	0.19066478076379068
YDR523C	-1	-/-	-520.1583222150803	-19668.876700639725	106	0.07024793388429752	0.4811320754716981	0.19094766619519093
YPR128C	-1	-/-	-520.1912982463837	-21645.030586004257	106	0.07015130674002751	0.4811320754716981	0.19123055162659122
YDR172W	-1	-/-	-520.2088911533356	-22181.149591088295	106	0.07005494505494506	0.4811320754716981	0.1915134370579915
YNR023W	-1	-/-	-520.2375277876854	-22877.083155572414	106	0.06995884773662552	0.4811320754716981	0.1917963224893918
YLR305C	-1	-/-	-520.2660367488861	-19270.61542981863	106	0.06986301369863014	0.4811320754716981	0.19207920792079208
YKR027W	-1	-/-	-520.3118538856506	-21802.762990951538	106	0.06976744186046512	0.4811320754716981	0.19236209335219237
YEL015W	-1	-/-	-520.4215396642685	-22068.385231494904	106	0.06967213114754098	0.4811320754716981	0.19264497878359266
YML027W	-1	-/-	-520.4233049154282	-20178.49984061718	106	0.06957708049113233	0.4811320754716981	0.19292786421499292
YDL236W	-1	-/0	-520.4608696699142	-22578.02839565277	106	0.06948228882833787	0.4811320754716981	0.1932107496463932
YBR080C	-1	-/-	-520.5035293102264	-22622.849610567093	106	0.06938775510204082	0.4811320754716981	0.1934936350777935
YDR528W	0	0/-	-520.5617085471749	-35359.54047948681	424	0.06938775510204082	0.4811320754716981	0.1934936350777935
YNL087W	0	0/-	-520.6048288941383	-37258.64143007621	424	0.06938775510204082	0.4811320754716981	0.1934936350777935
YDR086C	-1	-/-	-520.6232101917267	-21815.039065122604	106	0.06929347826086957	0.4811320754716981	0.19377652050919378
YKR092C	0	0/0	-520.6880906075239	-38843.43938317895	424	0.06929347826086957	0.4811320754716981	0.19377652050919378
YER157W	-1	-/-	-520.7422660589218	-22020.662221610546	106	0.06919945725915876	0.4811320754716981	0.19405940594059407
YCL011C	-1	-/-	-520.7633967399597	-21058.290065407753	106	0.06910569105691057	0.4811320754716981	0.19434229137199435
YDR168W	-1	-/-	-520.7922031879425	-20603.719704527408	106	0.06901217861975643	0.4811320754716981	0.1946251768033946
YPL174C	-1	-/-	-520.8645644187927	-20532.601455688477	106	0.06891891891891892	0.4811320754716981	0.1949080622347949
YOR307C	-1	-/-	-520.9612566232681	-20668.7724108696	106	0.06882591093117409	0.4811320754716981	0.19519094766619519
YAL033W	-1	-/-	-520.9684181213379	-22485.408221006393	106	0.06873315363881402	0.4811320754716981	0.19547383309759547
YPL145C	-1	-/-	-520.9699983596802	-23181.53926730156	106	0.06864064602960969	0.4811320754716981	0.19575671852899576
YIL145C	0	0/-	-520.9712321162224	-35410.85428766534	424	0.06864064602960969	0.4811320754716981	0.19575671852899576
YGL094C	-1	-/-	-520.9818077087402	-22439.203255712986	106	0.06854838709677419	0.4811320754716981	0.19603960396039605
YML109W	-1	-/-	-520.986380815506	-20375.596502304077	106	0.06845637583892618	0.4811320754716981	0.19632248939179633
YLR316C	-1	-/-	-521.0527672767639	-21210.576513171196	106	0.06836461126005362	0.4811320754716981	0.1966053748231966
YDR251W	-1	-/-	-521.1263613700867	-22262.460802555084	106	0.06827309236947791	0.4811320754716981	0.19688826025459688
YDL161W	-1	-/-	-521.1377892494202	-21538.31745827198	106	0.06818181818181818	0.4811320754716981	0.19717114568599717
YLR410W	-1	-/0	-521.1497621536255	-21041.013585209846	106	0.06809078771695594	0.4811320754716981	0.19745403111739745
YBR172C	-1	-/-	-521.1537638902664	-22277.300682783127	106	0.068	0.4811320754716981	0.19773691654879774
YBL034C	-1	-/-	-521.184003829956	-19711.731257796288	106	0.06790945406125166	0.4811320754716981	0.19801980198019803
YPL146C	-1	-/-	-521.187309384346	-23115.16337710619	106	0.0678191489361702	0.4811320754716981	0.19830268741159832
YER090W	0	0/0	-521.1905669569969	-35543.92790183425	424	0.0678191489361702	0.4811320754716981	0.19830268741159832
YOR198C	-1	-/-	-521.2430214881897	-21308.27593779564	106	0.06772908366533864	0.4811320754716981	0.19858557284299858
YER008C	1	+/-	-521.244213104248	-21270.15852212906	105	0.06896551724137931	0.49056603773584906	0.19858557284299858
YOR085W	-1	-/-	-521.2637159824371	-22029.874932527542	106	0.06887417218543046	0.49056603773584906	0.19886845827439886
YLR209C	0	0/-	-521.28423422575	-34319.82935729623	424	0.06887417218543046	0.49056603773584906	0.19886845827439886
YNL080C	-1	-/-	-521.4020502567291	-20357.657874703407	106	0.06878306878306878	0.49056603773584906	0.19915134370579915
YFR038W	0	0/-	-521.7075971364975	-35686.77948474884	424	0.06878306878306878	0.49056603773584906	0.19915134370579915
YJL025W	-1	-/-	-521.8754034042358	-22416.368359923363	106	0.06869220607661823	0.49056603773584906	0.19943422913719944
YML023C	-1	-/-	-521.9139909744263	-21972.19481241703	106	0.06860158311345646	0.49056603773584906	0.19971711456859972
YBL089W	0	0/-	-522.0436896681786	-33716.396949858405	424	0.06860158311345646	0.49056603773584906	0.19971711456859972
YGL155W	-1	-/0	-522.066401720047	-20759.94849050045	106	0.06851119894598155	0.49056603773584906	0.2
YGL190C	-1	-/-	-522.0838848352432	-19348.003335028887	106	0.06842105263157895	0.49056603773584906	0.20028288543140027
YGL095C	-1	-/-	-522.1069130897522	-22139.550617933273	106	0.0683311432325887	0.49056603773584906	0.20056577086280056
YAL025C	-1	-/-	-522.2251145839691	-23488.464423418045	106	0.06824146981627296	0.49056603773584906	0.20084865629420084
YDR060W	-1	-/-	-522.2711119651794	-23509.692548394203	106	0.06815203145478375	0.49056603773584906	0.20113154172560113
YGL113W	-1	-/-	-522.2928745746613	-20519.011372089386	106	0.06806282722513089	0.49056603773584906	0.20141442715700142
YML113W	-1	-/-	-522.3111424446106	-20682.037472724915	106	0.06797385620915032	0.49056603773584906	0.2016973125884017
YLR066W	-1	-/-	-522.3767651617527	-23144.088382035494	106	0.06788511749347259	0.49056603773584906	0.201980198019802
YDR308C	-1	-/-	-522.3988234996796	-20898.92449903488	106	0.06779661016949153	0.49056603773584906	0.20226308345120225
YML080W	-1	-/-	-522.4607083797455	-24197.488540887833	106	0.06770833333333333	0.49056603773584906	0.20254596888260254
YNR067C	1	+/0	-522.5475566387177	-20669.637151241302	105	0.06892067620286085	0.5	0.20254596888260254
YJL165C	-1	-/-	-522.6091687679291	-21465.60047531128	106	0.06883116883116883	0.5	0.20282885431400283
YJR134C	0	0/0	-522.6190466880798	-32838.90692573786	424	0.06883116883116883	0.5	0.20282885431400283
YLL031C	-1	-/-	-522.6358106136322	-22015.282662391663	106	0.06874189364461739	0.5	0.2031117397454031
YOR271C	0	0/-	-522.6846397519112	-37641.12325631827	424	0.06874189364461739	0.5	0.2031117397454031
YMR131C	0	0/-	-522.7288288325071	-40110.06034873426	424	0.06874189364461739	0.5	0.2031117397454031
YHR165C	-1	-/-	-522.7832804918289	-20302.93491601944	106	0.06865284974093264	0.5	0.2033946251768034
YGR227W	-1	-/-	-522.8444881439209	-22341.57711458206	106	0.0685640362225097	0.5	0.2036775106082037
YOR181W	1	+/-	-522.8527090549469	-21517.389157414436	105	0.06976744186046512	0.5094339622641509	0.2036775106082037
YDR477W	-1	-/-	-522.8670880794525	-20472.6841609478	106	0.0696774193548387	0.5094339622641509	0.20396039603960395
YDL103C	0	0/-	-522.8775563985109	-35265.98309145868	424	0.0696774193548387	0.5094339622641509	0.20396039603960395
YIL137C	0	0/-	-522.8854939043522	-34947.38612663746	424	0.0696774193548387	0.5094339622641509	0.20396039603960395
YDR488C	-1	-/-	-522.9229464530945	-19881.707972168922	106	0.06958762886597938	0.5094339622641509	0.20424328147100423
YJL080C	-1	-/-	-522.9832921028137	-24059.16378068924	106	0.0694980694980695	0.5094339622641509	0.20452616690240452
YCL008C	-1	-/-	-522.9862138032913	-21689.318313360214	106	0.06940874035989718	0.5094339622641509	0.2048090523338048
YMR019W	0	0/-	-523.0045287311077	-34936.18592488766	424	0.06940874035989718	0.5094339622641509	0.2048090523338048
YBR243C	-1	-/-	-523.0395443439484	-21777.331352353096	106	0.0693196405648267	0.5094339622641509	0.2050919377652051
YKL135C	-1	-/-	-523.1414549350739	-21249.07930314541	106	0.06923076923076923	0.5094339622641509	0.20537482319660538
YOL112W	-1	-/-	-523.1450564861298	-19579.05619418621	106	0.06914212548015365	0.5094339622641509	0.20565770862800567
YPR016C	-1	-/-	-523.1483941078186	-22504.204370617867	106	0.06905370843989769	0.5094339622641509	0.20594059405940593
YDR244W	-1	-/-	-523.1552984714508	-20690.840844750404	106	0.06896551724137931	0.5094339622641509	0.20622347949080622
YLR391W	-1	-/-	-523.2441959381104	-18373.76976543665	106	0.06887755102040816	0.5094339622641509	0.2065063649222065
YBR164C	-1	-/-	-523.2663523554802	-23021.02635115385	106	0.06878980891719745	0.5094339622641509	0.2067892503536068
YGR100W	0	0/0	-523.2707049548626	-35449.279348134995	424	0.06878980891719745	0.5094339622641509	0.2067892503536068
YGR104C	-1	-/-	-523.2855340242386	-22268.261689186096	106	0.06870229007633588	0.5094339622641509	0.20707213578500708
YOR151C	-1	-/-	-523.3077629804611	-22917.984154820442	106	0.06861499364675985	0.5094339622641509	0.20735502121640736
YER126C	-1	-/-	-523.3144068717957	-24430.818103075027	106	0.06852791878172589	0.5094339622641509	0.20763790664780762
YLL048C	0	0/-	-523.3989979177713	-35411.439442664385	424	0.06852791878172589	0.5094339622641509	0.20763790664780762
YLR314C	1	+/+	-523.4184647798538	-21059.802961587906	105	0.0697084917617237	0.5188679245283019	0.20763790664780762
YNL056W	0	0/-	-523.4489687327296	-34461.763758266345	424	0.0697084917617237	0.5188679245283019	0.20763790664780762
YHR153C	0	0/-	-523.4545212090015	-35260.2398070395	424	0.0697084917617237	0.5188679245283019	0.20763790664780762
YDL015C	-1	-/-	-523.4680030345917	-21548.78520011902	106	0.06962025316455696	0.5188679245283019	0.2079207920792079
YGR241C	-1	-/-	-523.515460126102	-22166.091262459755	106	0.0695322376738306	0.5188679245283019	0.2082036775106082
YDR079C-A	-1	-/-	-523.5685777664185	-18445.25429391861	106	0.06944444444444445	0.5188679245283019	0.20848656294200849
YJL006C	-1	-/-	-523.5981941223145	-21607.826517105103	106	0.06935687263556116	0.5188679245283019	0.20876944837340877
YHR005C	-1	-/-	-523.6121594905853	-21016.40294456482	106	0.06926952141057935	0.5188679245283019	0.20905233380480906
YDL069C	-1	-/-	-523.6268155574799	-21033.64475786686	106	0.06918238993710692	0.5188679245283019	0.20933521923620935
YEL062W	-1	-/-	-523.6931082010269	-21214.11314344406	106	0.06909547738693467	0.5188679245283019	0.2096181046676096
YLR443W	0	0/-	-523.7079647779465	-33824.69574454427	424	0.06909547738693467	0.5188679245283019	0.2096181046676096
YER027C	-1	-/-	-523.8480014801025	-20171.378217101097	106	0.06900878293601004	0.5188679245283019	0.2099009900990099
YDL040C	-1	-/-	-523.8615789413452	-22147.90304994583	106	0.06892230576441102	0.5188679245283019	0.21018387553041018
YGL238W	-1	-/-	-523.875378370285	-21768.140979766846	106	0.0688360450563204	0.5188679245283019	0.21046676096181047
YJR147W	-1	-/-	-524.0434768199921	-21910.30758601427	106	0.06875	0.5188679245283019	0.21074964639321075
YNL307C	-1	-/-	-524.1006860733032	-20555.81234383583	106	0.0686641697877653	0.5188679245283019	0.21103253182461104
YMR029C	-1	-/-	-524.1603767871857	-20341.400143265724	106	0.0685785536159601	0.5188679245283019	0.21131541725601133
YBR059C	-1	-/-	-524.1872668266296	-21397.34169447422	106	0.0684931506849315	0.5188679245283019	0.2115983026874116
YOR101W	0	0/-	-524.192789286375	-38817.42134055495	424	0.0684931506849315	0.5188679245283019	0.2115983026874116
YHR135C	1	+/-	-524.2308752536774	-19947.895505428314	105	0.06965174129353234	0.5283018867924528	0.2115983026874116
YGL161C	0	0/0	-524.2555413842201	-36566.771326214075	424	0.06965174129353234	0.5283018867924528	0.2115983026874116
YJL074C	-1	-/-	-524.2872709035873	-21127.569686830044	106	0.06956521739130435	0.5283018867924528	0.21188118811881188
YJL098W	-1	-/-	-524.5754241943359	-22167.531475186348	106	0.06947890818858561	0.5283018867924528	0.21216407355021216
YOR304W	-1	-/-	-524.6259406805038	-21459.164284467697	106	0.06939281288723669	0.5283018867924528	0.21244695898161245
YJR022W	-1	-/-	-524.7206494808197	-20279.149919986725	106	0.06930693069306931	0.5283018867924528	0.21272984441301274
YDR464W	-1	-/0	-524.7745304107666	-20418.47786128521	106	0.069221260815822	0.5283018867924528	0.21301272984441302
YEL056W	-1	-/-	-524.7820459008217	-21682.77974718809	106	0.0691358024691358	0.5283018867924528	0.21329561527581328
YNL027W	-1	-/-	-524.7832627296448	-20576.634373366833	106	0.0690505548705302	0.5283018867924528	0.21357850070721357
YPR159W	0	0/-	-524.8504292070866	-34819.84099389613	424	0.0690505548705302	0.5283018867924528	0.21357850070721357
YKL211C	0	0/0	-524.9110913276672	-35944.016456216574	424	0.0690505548705302	0.5283018867924528	0.21357850070721357
YGR275W	-1	-/-	-524.9558727741241	-20579.523996829987	106	0.06896551724137931	0.5283018867924528	0.21386138613861386
YDR195W	-1	-/+	-525.115354180336	-19664.226197123528	106	0.06888068880688807	0.5283018867924528	0.21414427157001414
YER049W	-1	-/-	-525.2172486782074	-23444.127596974373	106	0.0687960687960688	0.5283018867924528	0.21442715700141443
YGL067W	-1	-/-	-525.2304764986038	-21191.407698512077	106	0.0687116564417178	0.5283018867924528	0.21471004243281472
YGL221C	0	0/0	-525.256485760212	-38107.918756619096	424	0.0687116564417178	0.5283018867924528	0.21471004243281472
YLR425W	-1	-/+	-525.356854557991	-21282.770244419575	106	0.06862745098039216	0.5283018867924528	0.214992927864215
YJL209W	-1	-/-	-525.440212726593	-21560.27317428589	106	0.06854345165238677	0.5283018867924528	0.21527581329561526
YBR004C	-1	-/-	-525.4468693733215	-21281.93262410164	106	0.06845965770171149	0.5283018867924528	0.21555869872701555
YKL206C	-1	-/0	-525.572442650795	-21718.945106983185	106	0.06837606837606838	0.5283018867924528	0.21584158415841584
YGL206C	-1	-/-	-525.5971883535385	-20587.298371315002	106	0.06829268292682927	0.5283018867924528	0.21612446958981613
YOL138C	-1	-/-	-525.6374704837799	-20524.076012015343	106	0.0682095006090134	0.5283018867924528	0.2164073550212164
YFL043C	0	0/-	-525.6377294659615	-30434.532498717308	424	0.0682095006090134	0.5283018867924528	0.2164073550212164
YPL235W	-1	-/-	-525.710743188858	-23117.48003602028	106	0.0681265206812652	0.5283018867924528	0.2166902404526167
YGR105W	0	0/0	-525.7725149393082	-35228.201160252094	424	0.0681265206812652	0.5283018867924528	0.2166902404526167
YJL167W	-1	-/-	-525.7760283946991	-21438.864855527878	106	0.06804374240583232	0.5283018867924528	0.21697312588401696
YMR215W	0	0/-	-525.9920318126678	-38774.114711135626	424	0.06804374240583232	0.5283018867924528	0.21697312588401696
YMR277W	-1	-/-	-525.9965111017227	-21910.45228779316	106	0.06796116504854369	0.5283018867924528	0.21725601131541725
YOR026W	-1	-/-	-526.0201215744019	-22504.91466963291	106	0.06787878787878789	0.5283018867924528	0.21753889674681753
YCL029C	-1	-/-	-526.0613414049149	-21505.936811327934	106	0.06779661016949153	0.5283018867924528	0.21782178217821782
YKL144C	-1	-/-	-526.1039379835129	-23890.8172031641	106	0.06771463119709795	0.5283018867924528	0.2181046676096181
YBR156C	-1	-/+	-526.1282557249069	-22803.007658600807	106	0.06763285024154589	0.5283018867924528	0.2183875530410184
YBR085W	-1	-/-	-526.1599417924881	-22599.65479207039	106	0.06755126658624849	0.5283018867924528	0.21867043847241868
YLR083C	0	0/-	-526.1891380250454	-40703.512997835875	424	0.06755126658624849	0.5283018867924528	0.21867043847241868
YKL069W	0	0/-	-526.2198439240456	-34205.310570940375	424	0.06755126658624849	0.5283018867924528	0.21867043847241868
YNL112W	-1	-/-	-526.3135302066803	-22900.378334999084	106	0.06746987951807229	0.5283018867924528	0.21895332390381894
YNL139C	-1	-/-	-526.444727897644	-20955.536039948463	106	0.06738868832731648	0.5283018867924528	0.21923620933521923
YNL097C-B	0	0/0	-526.4879959821701	-30891.87836819887	424	0.06738868832731648	0.5283018867924528	0.21923620933521923
YNL326C	-1	-/-	-526.5022342205048	-20642.912570357323	106	0.0673076923076923	0.5283018867924528	0.21951909476661952
YMR055C	-1	-/+	-526.5081939697266	-20987.10205721855	106	0.06722689075630252	0.5283018867924528	0.2198019801980198
YDR180W	-1	-/-	-526.5562940835953	-20523.400477170944	106	0.0671462829736211	0.5283018867924528	0.2200848656294201
YOR330C	-1	-/-	-526.5575041770935	-19684.239280700684	106	0.06706586826347305	0.5283018867924528	0.22036775106082038
YNL075W	-1	-/-	-526.5578445196152	-24392.641253769398	106	0.06698564593301436	0.5283018867924528	0.22065063649222066
YGR136W	0	0/-	-526.63352227211	-36802.48760081828	424	0.06698564593301436	0.5283018867924528	0.22065063649222066
YGR270W	-1	-/-	-526.659139752388	-21367.087663173676	106	0.06690561529271206	0.5283018867924528	0.22093352192362092
YBR265W	-1	-/-	-526.6903138160706	-22001.110499739647	106	0.06682577565632458	0.5283018867924528	0.2212164073550212
YIL095W	1	+/-	-526.7462520599365	-21197.404920458794	105	0.06793802145411204	0.5377358490566038	0.2212164073550212
YLR221C	-1	-/-	-526.7807195186615	-23805.68863147497	106	0.06785714285714285	0.5377358490566038	0.2214992927864215
YLR017W	0	0/-	-526.8519045710564	-38021.39996820688	424	0.06785714285714285	0.5377358490566038	0.2214992927864215
YLR244C	0	0/-	-526.8721407353878	-38341.52078510821	424	0.06785714285714285	0.5377358490566038	0.2214992927864215
YLR078C	-1	-/-	-526.8822243213654	-21012.798252940178	106	0.06777645659928656	0.5377358490566038	0.22178217821782178
YBR086C	-1	-/-	-526.9875808954239	-20537.80124616623	106	0.06769596199524941	0.5377358490566038	0.22206506364922207
YGL245W	-1	-/-	-527.0269721746445	-22312.639642953873	106	0.06761565836298933	0.5377358490566038	0.22234794908062236
YJL197W	0	0/-	-527.0372342467308	-35198.51394377649	424	0.06761565836298933	0.5377358490566038	0.22234794908062236
YER005W	-1	-/-	-527.0941962003708	-21671.439572811127	106	0.06753554502369669	0.5377358490566038	0.22263083451202262
YMR076C	-1	-/-	-527.1005520820618	-20899.2640696764	106	0.06745562130177515	0.5377358490566038	0.2229137199434229
YDR198C	-1	-/-	-527.108069062233	-21218.731170773506	106	0.0673758865248227	0.5377358490566038	0.2231966053748232
YOR070C	0	0/0	-527.3326154649258	-36490.978212565184	424	0.0673758865248227	0.5377358490566038	0.2231966053748232
YLR383W	-1	-/-	-527.3864942789078	-21051.606362104416	106	0.06729634002361275	0.5377358490566038	0.22347949080622348
YML117W	0	0/0	-527.4481267929077	-37031.03264896944	424	0.06729634002361275	0.5377358490566038	0.22347949080622348
YKL013C	-1	-/-	-527.4709669947624	-20814.890032827854	106	0.06721698113207547	0.5377358490566038	0.22376237623762377
YDL102W	-1	-/-	-527.5037956237793	-20140.22669315338	106	0.06713780918727916	0.5377358490566038	0.22404526166902405
YLR373C	0	0/-	-527.5049859881401	-36321.23399887979	424	0.06713780918727916	0.5377358490566038	0.22404526166902405
YML061C	-1	-/-	-527.5295197963715	-20411.680015206337	106	0.06705882352941177	0.5377358490566038	0.22432814710042434
YCL057W	0	0/0	-527.532075971365	-38094.83011379838	424	0.06705882352941177	0.5377358490566038	0.22432814710042434
YLR068W	-1	-/-	-527.6644766330719	-22891.75816631317	106	0.06698002350176263	0.5377358490566038	0.2246110325318246
YKL021C	-1	-/-	-527.7020533084869	-24110.181696534157	106	0.06690140845070422	0.5377358490566038	0.2248939179632249
YPL259C	-1	-/-	-527.7322611808777	-21309.719614505768	106	0.0668229777256741	0.5377358490566038	0.22517680339462517
YPR171W	-1	-/-	-527.7349251508713	-21666.364780068398	106	0.06674473067915691	0.5377358490566038	0.22545968882602546
YJL207C	-1	-/-	-527.8217698335648	-20293.597548007965	106	0.06666666666666667	0.5377358490566038	0.22574257425742575
YPR070W	-1	-/-	-527.8274408578873	-22200.28013253212	106	0.06658878504672897	0.5377358490566038	0.22602545968882604
YML032C	-1	-/-	-527.8643777370453	-21486.854983508587	106	0.06651108518086347	0.5377358490566038	0.2263083451202263
YNL126W	-1	-/-	-527.872278213501	-20910.261727809906	106	0.06643356643356643	0.5377358490566038	0.22659123055162658
YER112W	-1	-/-	-527.9226453304291	-20310.571125388145	106	0.06635622817229336	0.5377358490566038	0.22687411598302687
YNR015W	-1	-/-	-527.9287672042847	-21691.867573857307	106	0.06627906976744186	0.5377358490566038	0.22715700141442716
YIL149C	-1	-/-	-527.9328248500824	-21592.174031496048	106	0.06620209059233449	0.5377358490566038	0.22743988684582744
YML085C	-1	-/-	-527.9777621626854	-22545.493956267834	106	0.06612529002320186	0.5377358490566038	0.22772277227722773
YCL005W	0	0/-	-528.0972076356411	-35617.52401205897	424	0.06612529002320186	0.5377358490566038	0.22772277227722773
YKR025W	-1	-/-	-528.100387096405	-21911.93204843998	106	0.0660486674391657	0.5377358490566038	0.22800565770862802
YJR032W	0	0/-	-528.1235073506832	-37164.496436834335	424	0.0660486674391657	0.5377358490566038	0.22800565770862802
YER125W	-1	-/-	-528.2848896980286	-20236.900714159012	106	0.06597222222222222	0.5377358490566038	0.22828854314002828
YMR125W	-1	-/-	-528.2894816398621	-20659.42529129982	106	0.06589595375722543	0.5377358490566038	0.22857142857142856
YLR003C	-1	-/0	-528.3505384922028	-23905.896329402924	106	0.06581986143187067	0.5377358490566038	0.22885431400282885
YDR200C	-1	-/-	-528.3955717086792	-21198.30013000965	106	0.0657439446366782	0.5377358490566038	0.22913719943422914
YGR030C	-1	-/-	-528.5386426448822	-21497.832790374756	106	0.06566820276497695	0.5377358490566038	0.22942008486562943
YPR112C	-1	-/-	-528.5417383909225	-23845.02658689022	106	0.06559263521288838	0.5377358490566038	0.2297029702970297
YGR134W	-1	-/-	-528.5611906051636	-20615.34685587883	106	0.06551724137931035	0.5377358490566038	0.22998585572842997
YGR255C	0	0/0	-528.5621122121811	-36283.07464084029	424	0.06551724137931035	0.5377358490566038	0.22998585572842997
YEL002C	-1	-/-	-528.5656762123108	-22701.059419870377	106	0.06544202066590127	0.5377358490566038	0.23026874115983026
YOL142W	-1	-/-	-528.5951762199402	-21646.16528558731	106	0.06536697247706422	0.5377358490566038	0.23055162659123055
YEL026W	-1	-/-	-528.5957853794098	-23615.267536997795	106	0.06529209621993128	0.5377358490566038	0.23083451202263083
YJL078C	0	0/-	-528.6185656189919	-34695.50799974799	424	0.06529209621993128	0.5377358490566038	0.23083451202263083
YFR051C	-1	-/-	-528.6794219017029	-21447.35298204422	106	0.06521739130434782	0.5377358490566038	0.23111739745403112
YJL123C	0	0/0	-528.6913021206856	-33911.2865228802	424	0.06521739130434782	0.5377358490566038	0.23111739745403112
YFR002W	-1	-/-	-528.7233412265778	-21145.005567073822	106	0.06514285714285714	0.5377358490566038	0.2314002828854314
YCR027C	-1	-/-	-528.7434577941895	-19858.69934117794	106	0.06506849315068493	0.5377358490566038	0.2316831683168317
YLL033W	0	0/-	-528.758798673749	-33573.836902692914	424	0.06506849315068493	0.5377358490566038	0.2316831683168317
YIL126W	-1	-/-	-528.7940666675568	-21191.152333498	106	0.06499429874572406	0.5377358490566038	0.23196605374823195
YDR101C	-1	-/-	-528.8160092830658	-25334.327434778214	106	0.06492027334851937	0.5377358490566038	0.23224893917963224
YOR172W	-1	-/-	-528.8468943834305	-20063.976196050644	106	0.06484641638225255	0.5377358490566038	0.23253182461103253
YOL006C	-1	-/-	-528.9354546070099	-21214.400186896324	106	0.06477272727272727	0.5377358490566038	0.23281471004243282
YHR115C	-1	-/+	-528.9427094459534	-19878.798605799675	106	0.06469920544835414	0.5377358490566038	0.2330975954738331
YOR115C	-1	-/-	-528.9915070533752	-21916.07919859886	106	0.06462585034013606	0.5377358490566038	0.2333804809052334
YAL036C	0	0/-	-529.1155247688293	-38513.59248831868	424	0.06462585034013606	0.5377358490566038	0.2333804809052334
YKL106W	0	0/0	-529.132449939847	-37284.44847805798	424	0.06462585034013606	0.5377358490566038	0.2333804809052334
YDR080W	-1	-/-	-529.1919920444489	-20625.28276705742	106	0.06455266138165346	0.5377358490566038	0.23366336633663368
YOL149W	-1	-/-	-529.273106098175	-22701.017078876495	106	0.06447963800904978	0.5377358490566038	0.23394625176803394
YOR119C	-1	-/-	-529.3012781143188	-21520.46507894993	106	0.06440677966101695	0.5377358490566038	0.23422913719943422
YER136W	0	0/-	-529.3074416220188	-37200.67114380002	424	0.06440677966101695	0.5377358490566038	0.23422913719943422
YDR397C	-1	-/-	-529.3112139701843	-19503.91653162241	106	0.06433408577878104	0.5377358490566038	0.2345120226308345
YNL038W	-1	-/-	-529.3553647994995	-21349.723617851734	106	0.06426155580608793	0.5377358490566038	0.2347949080622348
YPR018W	-1	-/-	-529.4317030906677	-22548.24111700058	106	0.06418918918918919	0.5377358490566038	0.23507779349363508
YMR184W	-1	-/-	-529.4338607788086	-21108.976821757853	106	0.06411698537682789	0.5377358490566038	0.23536067892503537
YDL134C-A	0	0/-	-529.4384773373604	-30946.3148753047	424	0.06411698537682789	0.5377358490566038	0.23536067892503537
YHL034C	-1	-/0	-529.4925353527069	-20681.34893912077	106	0.06404494382022471	0.5377358490566038	0.23564356435643563
YIL118W	-1	-/-	-529.49682700634	-23493.328857183456	106	0.06397306397306397	0.5377358490566038	0.23592644978783592
YOR166C	0	0/-	-529.5166220963001	-37054.43086156249	424	0.06397306397306397	0.5377358490566038	0.23592644978783592
YJL062W	-1	-/-	-529.5626903176308	-23140.61208432913	106	0.06390134529147982	0.5377358490566038	0.2362093352192362
YHR117W	0	0/-	-529.6092401742935	-36016.84676980972	424	0.06390134529147982	0.5377358490566038	0.2362093352192362
YGL054C	1	+/+	-529.6851453781128	-21369.225502610207	105	0.06494960806270997	0.5471698113207547	0.2362093352192362
YDL053C	0	0/0	-529.6911255717278	-34029.2909774147	424	0.06494960806270997	0.5471698113207547	0.2362093352192362
YFL047W	0	0/-	-529.69342020154	-37217.69771435857	424	0.06494960806270997	0.5471698113207547	0.2362093352192362
YNL221C	-1	-/-	-529.8080039024353	-22216.86839079857	106	0.06487695749440715	0.5471698113207547	0.2364922206506365
YBL105C	-1	-/+	-529.9677873849869	-20970.95747870207	106	0.06480446927374302	0.5471698113207547	0.23677510608203678
YLR292C	-1	-/-	-530.0005168914795	-22569.066499590874	106	0.06473214285714286	0.5471698113207547	0.23705799151343707
YDR184C	1	+/+	-530.0135228633881	-23885.43157672882	105	0.06577480490523968	0.5566037735849056	0.23705799151343707
YCR002C	1	+/+	-530.1406048536301	-22444.76663506031	105	0.066815144766147	0.5660377358490566	0.23705799151343707
YOL141W	0	0/-	-530.211036413908	-35623.332032710314	424	0.066815144766147	0.5660377358490566	0.23705799151343707
YOR361C	-1	-/-	-530.222939491272	-24194.785932421684	106	0.06674082313681869	0.5660377358490566	0.23734087694483735
YFL010C	0	0/0	-530.2458992004395	-35476.72005313635	424	0.06674082313681869	0.5660377358490566	0.23734087694483735
YLR195C	-1	-/-	-530.2824766635895	-22195.524015545845	106	0.06666666666666667	0.5660377358490566	0.2376237623762376
YGR120C	-1	-/-	-530.3109304904938	-22284.18650686741	106	0.06659267480577137	0.5660377358490566	0.2379066478076379
YER041W	-1	-/-	-530.3640370368958	-20836.550424337387	106	0.06651884700665188	0.5660377358490566	0.2381895332390382
YHR017W	0	0/0	-530.4893486201763	-34836.518482970074	424	0.06651884700665188	0.5660377358490566	0.2381895332390382
YMR001C	-1	-/+	-530.5339527130127	-22573.930492401123	106	0.0664451827242525	0.5660377358490566	0.23847241867043847
YOR337W	0	0/-	-530.626064196229	-34712.40115702152	424	0.0664451827242525	0.5660377358490566	0.23847241867043847
YER003C	-1	-/-	-530.6470059156418	-22426.043389678	106	0.06637168141592921	0.5660377358490566	0.23875530410183876
YDR457W	-1	-/-	-530.7241299152374	-19608.806745409966	106	0.06629834254143646	0.5660377358490566	0.23903818953323905
YHR060W	-1	-/-	-530.7629551887512	-21167.320079803467	106	0.06622516556291391	0.5660377358490566	0.2393210749646393
YDR081C	-1	-/-	-530.7730693817139	-21783.486533761024	106	0.06615214994487321	0.5660377358490566	0.2396039603960396
YDL178W	-1	-/-	-530.792751044035	-21657.11613842845	106	0.06607929515418502	0.5660377358490566	0.23988684582743988
YLR242C	-1	-/-	-530.8036987781525	-20429.319411754608	106	0.066006600660066	0.5660377358490566	0.24016973125884017
YAL022C	-1	-/-	-530.8241410255432	-20265.23869407177	106	0.06593406593406594	0.5660377358490566	0.24045261669024046
YOL012C	-1	-/-	-530.8407456874847	-21269.54310142994	106	0.06586169045005488	0.5660377358490566	0.24073550212164074
YOR340C	-1	-/-	-530.8808236122131	-24866.37854027748	106	0.06578947368421052	0.5660377358490566	0.24101838755304103
YER025W	-1	-/-	-530.8934881687164	-24053.70815038681	106	0.06571741511500548	0.5660377358490566	0.2413012729844413
YIL016W	-1	-/-	-530.9093961715698	-21917.0788718462	106	0.06564551422319474	0.5660377358490566	0.24158415841584158
YGL144C	-1	-/-	-530.9114053249359	-21049.763101495802	106	0.06557377049180328	0.5660377358490566	0.24186704384724186
YGR281W	-1	-/-	-530.9278737306595	-20025.4825245142	106	0.06550218340611354	0.5660377358490566	0.24214992927864215
YNL220W	-1	-/-	-530.9636118412018	-22439.94898867607	106	0.06543075245365322	0.5660377358490566	0.24243281471004244
YGL203C	0	0/0	-530.9641950726509	-34848.22355687618	424	0.06543075245365322	0.5660377358490566	0.24243281471004244
YBR228W	-1	-/-	-530.9838017225266	-21571.644617974758	106	0.06535947712418301	0.5660377358490566	0.24271570014144273
YLR022C	-1	-/-	-531.0000982284546	-24074.924060821533	106	0.06528835690968444	0.5660377358490566	0.242998585572843
YKL140W	-1	-/-	-531.0074844360352	-21915.202976584435	106	0.06521739130434782	0.5660377358490566	0.24328147100424327
YOL016C	-1	-/-	-531.0549420714378	-23199.915041148663	106	0.06514657980456026	0.5660377358490566	0.24356435643564356
YER056C	-1	-/-	-531.1523606777191	-21102.92321074009	106	0.0650759219088937	0.5660377358490566	0.24384724186704385
YKL049C	-1	-/-	-531.1807609200478	-21192.16921657324	106	0.06500541711809317	0.5660377358490566	0.24413012729844413
YEL042W	-1	-/-	-531.3449680805206	-22554.539234638214	106	0.06493506493506493	0.5660377358490566	0.24441301272984442
YBR200W	-1	-/-	-531.5380647182465	-21215.67948770523	106	0.06486486486486487	0.5660377358490566	0.2446958981612447
YLR190W	-1	-/-	-531.7995975017548	-20601.998398900032	106	0.06479481641468683	0.5660377358490566	0.24497878359264497
YFL002C	-1	-/-	-531.8202320337296	-23574.419860601425	106	0.06472491909385113	0.5660377358490566	0.24526166902404525
YBL097W	-1	-/-	-531.8233821392059	-19964.717239379883	106	0.06465517241379311	0.5660377358490566	0.24554455445544554
YGL174W	1	+/-	-531.8626158237457	-23162.445450544357	105	0.06566200215285253	0.5754716981132075	0.24554455445544554
YNL300W	0	0/0	-531.8776670396328	-36154.00359123945	424	0.06566200215285253	0.5754716981132075	0.24554455445544554
YBR160W	-1	-/+	-531.9181272983551	-21422.014059066772	106	0.06559139784946237	0.5754716981132075	0.24582743988684583
YMR054W	-1	-/-	-531.9947671890259	-19968.79587817192	106	0.06552094522019335	0.5754716981132075	0.24611032531824611
YBR121C	-1	-/-	-532.0128831863403	-22216.271319925785	106	0.06545064377682404	0.5754716981132075	0.2463932107496464
YGR057C	-1	-/-	-532.0482317209244	-20894.98556292057	106	0.06538049303322616	0.5754716981132075	0.2466760961810467
YNL065W	-1	-/-	-532.050671339035	-21069.664194583893	106	0.06531049250535331	0.5754716981132075	0.24695898161244695
YDR292C	-1	-/-	-532.0685436725616	-23291.374767780304	106	0.06524064171122995	0.5754716981132075	0.24724186704384724
YOR042W	0	0/-	-532.0889450609684	-36520.73635588586	424	0.06524064171122995	0.5754716981132075	0.24724186704384724
YBR154C	-1	-/-	-532.1000969409943	-24253.941451072693	106	0.06517094017094018	0.5754716981132075	0.24752475247524752
YDR428C	0	0/-	-532.1407129764557	-35505.51456075907	424	0.06517094017094018	0.5754716981132075	0.24752475247524752
YDL175C	-1	-/-	-532.2049708366394	-20832.108377367258	106	0.06510138740661686	0.5754716981132075	0.2478076379066478
YOR294W	-1	-/-	-532.2171349525452	-23321.08224016428	106	0.0650319829424307	0.5754716981132075	0.2480905233380481
YPL163C	-1	-/0	-532.2600235939026	-20577.658629894257	106	0.06496272630457935	0.5754716981132075	0.24837340876944838
YNR046W	-1	-/-	-532.3624912500381	-22400.93026947975	106	0.06489361702127659	0.5754716981132075	0.24865629420084864
YHR155W	0	0/-	-532.3941409736872	-35087.93491905928	424	0.06489361702127659	0.5754716981132075	0.24865629420084864
YOR256C	-1	-/-	-532.4240238666534	-21904.665029764175	106	0.06482465462274177	0.5754716981132075	0.24893917963224893
YIL138C	-1	-/+	-532.438850402832	-21859.046265482903	106	0.06475583864118896	0.5754716981132075	0.24922206506364922
YHR077C	-1	-/-	-532.4564943313599	-20602.545649766922	106	0.06468716861081654	0.5754716981132075	0.2495049504950495
YIL130W	0	0/-	-532.4686733484268	-34798.04601596296	424	0.06468716861081654	0.5754716981132075	0.2495049504950495
YDR468C	0	0/-	-532.522906422615	-33988.064369529486	424	0.06468716861081654	0.5754716981132075	0.2495049504950495
YAR014C	-1	-/+	-532.5827295780182	-21365.28701776266	106	0.0646186440677966	0.5754716981132075	0.2497878359264498
YGL223C	-1	-/-	-532.597041964531	-22777.98541545868	106	0.06455026455026455	0.5754716981132075	0.2500707213578501
YKL024C	0	0/-	-532.6028309166431	-36699.17370696366	424	0.06455026455026455	0.5754716981132075	0.2500707213578501
YBR087W	-1	-/-	-532.6739354133606	-21907.822325229645	106	0.06448202959830866	0.5754716981132075	0.25035360678925034
YOR144C	-1	-/-	-532.706884264946	-23325.395552396774	106	0.06441393875395987	0.5754716981132075	0.25063649222065065
YNL316C	0	0/0	-532.7128386795521	-37300.11387492716	424	0.06441393875395987	0.5754716981132075	0.25063649222065065
YPR089W	0	0/0	-532.7409958541393	-35059.377941548824	424	0.06441393875395987	0.5754716981132075	0.25063649222065065
YHR073W	-1	-/-	-532.8787081241608	-20917.07662689686	106	0.06434599156118144	0.5754716981132075	0.2509193776520509
YMR065W	-1	-/-	-532.9217665195465	-21366.287705421448	106	0.0642781875658588	0.5754716981132075	0.2512022630834512
YDR371W	0	0/-	-532.9556132256985	-36494.953745663166	424	0.0642781875658588	0.5754716981132075	0.2512022630834512
YNR009W	0	0/-	-532.9610104262829	-37956.729690760374	424	0.0642781875658588	0.5754716981132075	0.2512022630834512
YGR278W	-1	-/-	-532.9844417572021	-20682.29400599003	106	0.06421052631578947	0.5754716981132075	0.2514851485148515
YLR183C	-1	-/0	-532.9982435703278	-21521.93869626522	106	0.06414300736067298	0.5754716981132075	0.25176803394625175
YDR383C	0	0/-	-533.0337726175785	-33807.84725138545	424	0.06414300736067298	0.5754716981132075	0.25176803394625175
YOR171C	-1	-/-	-533.1071493625641	-20708.4946911335	106	0.06407563025210083	0.5754716981132075	0.25205091937765206
YNL124W	0	0/-	-533.1654284670949	-36775.487924583256	424	0.06407563025210083	0.5754716981132075	0.25205091937765206
YMR284W	-1	-/-	-533.1777076721191	-21356.42828142643	106	0.06400839454354669	0.5754716981132075	0.2523338048090523
YIL002C	-1	-/-	-533.2087905406952	-21676.285398721695	106	0.0639412997903564	0.5754716981132075	0.25261669024045263
YDL116W	-1	-/-	-533.2148969173431	-21549.77595448494	106	0.06387434554973823	0.5754716981132075	0.2528995756718529
YDL036C	-1	-/-	-533.3447878360748	-22402.263588905334	106	0.06380753138075314	0.5754716981132075	0.2531824611032532
YDL113C	-1	-/-	-533.3978011608124	-22609.955565333366	106	0.06374085684430512	0.5754716981132075	0.25346534653465347
YIL049W	-1	-/-	-533.4532337188721	-22002.685428619385	106	0.06367432150313153	0.5754716981132075	0.25374823196605373
YNL330C	-1	-/-	-533.4653949737549	-21547.463811039925	106	0.06360792492179354	0.5754716981132075	0.25403111739745404
YNR033W	-1	-/-	-533.5135631561279	-21696.839396834373	106	0.06354166666666666	0.5754716981132075	0.2543140028288543
YLL004W	-1	-/-	-533.5295784473419	-23169.779448866844	106	0.06347554630593132	0.5754716981132075	0.2545968882602546
YPL070W	0	0/-	-533.596056073904	-36182.6075116694	424	0.06347554630593132	0.5754716981132075	0.2545968882602546
YOL124C	-1	-/-	-533.6056618690491	-23870.64178264141	106	0.06340956340956341	0.5754716981132075	0.2548797736916549
YOR103C	-1	-/-	-533.6098763942719	-22242.601524591446	106	0.06334371754932502	0.5754716981132075	0.25516265912305514
YLR285W	-1	-/-	-533.6163119077682	-23917.334118127823	106	0.06327800829875518	0.5754716981132075	0.25544554455445545
YGR208W	0	0/0	-533.7499748766422	-39447.97804495692	424	0.06327800829875518	0.5754716981132075	0.25544554455445545
YER087C-B	-1	-/-	-533.7606165409088	-20849.92879319191	106	0.06321243523316063	0.5754716981132075	0.2557284299858557
YML051W	-1	-/-	-533.7644271850586	-20016.126398205757	106	0.06314699792960662	0.5754716981132075	0.256011315417256
YNL135C	-1	-/-	-533.7785315513611	-21096.20132303238	106	0.06308169596690796	0.5754716981132075	0.2562942008486563
YDL084W	-1	-/-	-533.8343353271484	-24520.46186542511	106	0.06301652892561983	0.5754716981132075	0.2565770862800566
YLR268W	-1	-/-	-533.9082652330399	-22466.226202249527	106	0.0629514963880289	0.5754716981132075	0.25685997171145686
YOR127W	-1	-/+	-533.9730453491211	-21030.150485157967	106	0.06288659793814433	0.5754716981132075	0.2571428571428571
YDR495C	-1	-/-	-534.128036737442	-20967.72343468666	106	0.06282183316168898	0.5754716981132075	0.25742574257425743
YDR013W	-1	-/-	-534.1771397590637	-21822.5763092041	106	0.06275720164609054	0.5754716981132075	0.2577086280056577
YGR179C	-1	-/-	-534.23340010643	-21403.899517059326	106	0.06269270298047276	0.5754716981132075	0.257991513437058
YDR189W	-1	-/-	-534.2568385601044	-21418.871207356453	106	0.06262833675564682	0.5754716981132075	0.25827439886845827
YGL252C	-1	-/-	-534.259317278862	-21959.52273416519	106	0.06256410256410257	0.5754716981132075	0.2585572842998586
YLR188W	0	0/-	-534.28446996212	-35268.55242525041	424	0.06256410256410257	0.5754716981132075	0.2585572842998586
YPL208W	-1	-/-	-534.3074190616608	-22639.20397210121	106	0.0625	0.5754716981132075	0.25884016973125884
YKR029C	-1	-/-	-534.3672921657562	-21287.251659035683	106	0.062436028659160696	0.5754716981132075	0.2591230551626591
YER132C	0	0/-	-534.397901147604	-33177.46457366645	424	0.062436028659160696	0.5754716981132075	0.2591230551626591
YKL154W	-1	-/-	-534.4285886287689	-24037.524967432022	106	0.06237218813905931	0.5754716981132075	0.2594059405940594
YPR033C	-1	-/-	-534.4768670797348	-23772.901211619377	106	0.06230847803881512	0.5754716981132075	0.2596888260254597
YHL007C	1	+/+	-534.5010265111923	-22964.50549340248	105	0.06326530612244897	0.5849056603773585	0.2596888260254597
YGL164C	0	0/0	-534.5040162801743	-35582.03955221176	424	0.06326530612244897	0.5849056603773585	0.2596888260254597
YGR089W	-1	-/0	-534.5049763917923	-21366.760664105415	106	0.06320081549439348	0.5849056603773585	0.25997171145686
YPL047W	-1	-/-	-534.5716800689697	-21221.01339006424	106	0.06313645621181263	0.5849056603773585	0.26025459688826025
YAR003W	-1	-/-	-534.5834937095642	-22194.606939554214	106	0.06307222787385554	0.5849056603773585	0.26053748231966056
YEL032W	-1	-/-	-534.588621377945	-21199.39900702238	106	0.06300813008130081	0.5849056603773585	0.2608203677510608
YKR021W	0	0/-	-534.5908415317535	-36169.021099850535	424	0.06300813008130081	0.5849056603773585	0.2608203677510608
YDL060W	-1	-/-	-534.6703292131424	-24805.806795358658	106	0.06294416243654823	0.5849056603773585	0.2611032531824611
YML103C	-1	-/-	-534.6751741170883	-22825.12001144886	106	0.06288032454361055	0.5849056603773585	0.2613861386138614
YKL219W	0	0/-	-534.7375747561455	-35807.99998386204	424	0.06288032454361055	0.5849056603773585	0.2613861386138614
YML088W	-1	-/-	-534.7461314201355	-21658.91156768799	106	0.06281661600810537	0.5849056603773585	0.26166902404526166
YMR089C	-1	-/-	-534.7823861837387	-21478.58819961548	106	0.06275303643724696	0.5849056603773585	0.26195190947666197
YLR250W	0	0/0	-534.8927644491196	-35799.175866633654	424	0.06275303643724696	0.5849056603773585	0.26195190947666197
YKL008C	-1	-/-	-534.8951268196106	-22283.44237136841	106	0.06268958543983821	0.5849056603773585	0.26223479490806223
YDR098C	-1	-/-	-534.9873700141907	-21573.229937911034	106	0.06262626262626263	0.5849056603773585	0.26251768033946254
YOR269W	-1	-/-	-534.999369263649	-22090.349977970123	106	0.06256306760847628	0.5849056603773585	0.2628005657708628
YIL078W	0	0/-	-535.0148769319057	-40033.77868551016	424	0.06256306760847628	0.5849056603773585	0.2628005657708628
YNL047C	-1	-/-	-535.1019463539124	-21151.85081720352	106	0.0625	0.5849056603773585	0.26308345120226306
YBL069W	-1	-/-	-535.1294146776199	-22271.86121428013	106	0.06243705941591138	0.5849056603773585	0.2633663366336634
YHR154W	-1	-/-	-535.1875678896904	-20109.281969070435	106	0.06237424547283702	0.5849056603773585	0.26364922206506364
YHR158C	-1	-/+	-535.2815541028976	-20936.228619396687	106	0.062311557788944726	0.5849056603773585	0.26393210749646395
YOR221C	-1	-/-	-535.2908672094345	-20679.69545865059	106	0.06224899598393574	0.5849056603773585	0.2642149929278642
YGR252W	-1	-/-	-535.3520424365997	-20881.18829703331	106	0.062186559679037114	0.5849056603773585	0.26449787835926447
YOL028C	-1	-/-	-535.3634715080261	-21542.331587433815	106	0.06212424849699399	0.5849056603773585	0.2647807637906648
YFL028C	0	0/-	-535.4221116900444	-35903.96093927324	424	0.06212424849699399	0.5849056603773585	0.2647807637906648
YFL048C	-1	-/-	-535.5062608718872	-20680.30033659935	106	0.062062062062062065	0.5849056603773585	0.26506364922206505
YPR169W	0	0/-	-535.6063421070576	-37783.91861733794	424	0.062062062062062065	0.5849056603773585	0.26506364922206505
YDR361C	-1	-/-	-535.6733731031418	-23300.158973813057	106	0.062	0.5849056603773585	0.26534653465346536
YCR059C	0	0/-	-535.7083022892475	-34587.3105712682	424	0.062	0.5849056603773585	0.26534653465346536
YPL234C	-1	-/-	-535.8279438018799	-21563.61031961441	106	0.061938061938061936	0.5849056603773585	0.2656294200848656
YPL065W	-1	-/-	-535.8970626592636	-19733.706277489662	106	0.06187624750499002	0.5849056603773585	0.26591230551626593
YNL078W	-1	-/+	-535.9788482189178	-20799.23838877678	106	0.06181455633100698	0.5849056603773585	0.2661951909476662
YDL219W	0	0/0	-536.0213938355446	-37839.00401774049	424	0.06181455633100698	0.5849056603773585	0.2661951909476662
YGL133W	-1	-/-	-536.0803322792053	-19645.92415547371	106	0.061752988047808766	0.5849056603773585	0.26647807637906645
YIL040W	-1	-/-	-536.1677560806274	-22623.19759786129	106	0.061691542288557215	0.5849056603773585	0.26676096181046677
YGR003W	-1	-/-	-536.2002906799316	-21697.287513136864	106	0.061630218687872766	0.5849056603773585	0.267043847241867
YDL148C	-1	-/-	-536.2080456018448	-23949.581922352314	106	0.06156901688182721	0.5849056603773585	0.26732673267326734
YAL030W	-1	-/-	-536.2532575130463	-21671.792944192886	106	0.061507936507936505	0.5849056603773585	0.2676096181046676
YPL256C	-1	-/-	-536.2919533252716	-21074.01097178459	106	0.061446977205153616	0.5849056603773585	0.2678925035360679
YJR060W	-1	-/-	-536.2931727170944	-21516.375183820724	106	0.061386138613861385	0.5849056603773585	0.2681753889674682
YHL035C	0	0/-	-536.3518308848143	-34403.93522833288	424	0.061386138613861385	0.5849056603773585	0.2681753889674682
YJR024C	0	0/0	-536.3695847988129	-34996.68601471186	424	0.061386138613861385	0.5849056603773585	0.2681753889674682
YMR238W	-1	-/-	-536.4197950363159	-20717.101808965206	106	0.06132542037586548	0.5849056603773585	0.26845827439886844
YDL195W	-1	-/-	-536.4315226078033	-21168.738225460052	106	0.06126482213438735	0.5849056603773585	0.26874115983026875
YOR141C	0	0/-	-536.4641844928265	-36092.07365745306	424	0.06126482213438735	0.5849056603773585	0.26874115983026875
YKL072W	0	0/0	-536.5700076818466	-38110.094475224614	424	0.06126482213438735	0.5849056603773585	0.26874115983026875
YDL134C	-1	-/-	-536.5832185745239	-20239.951436638832	106	0.06120434353405726	0.5849056603773585	0.269024045261669
YBR109C	-1	-/-	-536.6104171276093	-21218.792538642883	106	0.0611439842209073	0.5849056603773585	0.2693069306930693
YKL039W	0	0/-	-536.6604577898979	-35560.77023847401	424	0.0611439842209073	0.5849056603773585	0.2693069306930693
YKL186C	-1	-/-	-536.6799786090851	-21672.265842080116	106	0.061083743842364535	0.5849056603773585	0.2695898161244696
YBR275C	-1	-/-	-536.7069482803345	-20643.26358819008	106	0.0610236220472441	0.5849056603773585	0.2698727015558699
YGL017W	-1	-/-	-536.708683013916	-21559.69732451439	106	0.06096361848574238	0.5849056603773585	0.27015558698727016
YDR378C	-1	-/-	-536.7428283691406	-20789.65405100584	106	0.060903732809430254	0.5849056603773585	0.2704384724186704
YBR058C	-1	-/-	-536.7516185045242	-21439.6832780838	106	0.06084396467124632	0.5849056603773585	0.27072135785007073
YCR094W	-1	-/-	-536.7635526657104	-21058.025364279747	106	0.060784313725490195	0.5849056603773585	0.271004243281471
YGR098C	-1	-/-	-536.7720881700516	-20674.87279856205	106	0.06072477962781587	0.5849056603773585	0.2712871287128713
YDR320C	-1	-/-	-536.7881718873978	-21908.49471092224	106	0.060665362035225046	0.5849056603773585	0.27157001414427157
YPR163C	-1	-/-	-536.87611079216	-24133.424361348152	106	0.06060606060606061	0.5849056603773585	0.2718528995756719
YLR175W	-1	-/-	-536.8975143432617	-25410.573360323906	106	0.060546875	0.5849056603773585	0.27213578500707214
YJR014W	0	0/-	-536.9992733895779	-36444.73149102926	424	0.060546875	0.5849056603773585	0.27213578500707214
YDR458C	0	0/0	-537.0122837722301	-34474.801679611206	424	0.060546875	0.5849056603773585	0.27213578500707214
YNL054W	-1	-/-	-537.0692212581635	-22243.097801923752	106	0.06048780487804878	0.5849056603773585	0.2724186704384724
YNR052C	-1	-/-	-537.0698170661926	-20839.58602488041	106	0.06042884990253411	0.5849056603773585	0.2727015558698727
YJL122W	-1	-/-	-537.0936748981476	-24810.14940428734	106	0.06037000973709834	0.5849056603773585	0.272984441301273
YNL098C	-1	-/-	-537.1810040473938	-20144.8729480505	106	0.06031128404669261	0.5849056603773585	0.2732673267326733
YPL032C	-1	-/-	-537.195503115654	-22357.628102064133	106	0.06025267249757046	0.5849056603773585	0.27355021216407355
YLR201C	-1	-/0	-537.2168775200844	-22085.658375561237	106	0.06019417475728155	0.5849056603773585	0.2738330975954738
YGR195W	-1	-/-	-537.2352207899094	-23526.08880341053	106	0.06013579049466537	0.5849056603773585	0.2741159830268741
YOR357C	0	0/-	-537.2656199634075	-34690.783083572984	424	0.06013579049466537	0.5849056603773585	0.2741159830268741
YDL201W	-1	-/-	-537.271068572998	-24378.386122703552	106	0.060077519379844964	0.5849056603773585	0.2743988684582744
YLR172C	-1	-/-	-537.2725478410721	-23458.351916909218	106	0.060019361084220714	0.5849056603773585	0.2746817538896747
YPL045W	-1	-/-	-537.2786362171173	-22532.029539704323	106	0.059961315280464215	0.5849056603773585	0.27496463932107496
YCR026C	-1	-/-	-537.385097026825	-21634.41616678238	106	0.05990338164251208	0.5849056603773585	0.27524752475247527
YHR098C	-1	-/-	-537.4238064289093	-22304.4012209177	106	0.059845559845559844	0.5849056603773585	0.27553041018387553
YIL075C	-1	-/-	-537.5352168083191	-22478.9289072752	106	0.05978784956605593	0.5849056603773585	0.2758132956152758
YKL018W	-1	-/-	-537.5397696495056	-21990.432953834534	106	0.05973025048169557	0.5849056603773585	0.2760961810466761
YAL031C	-1	-/-	-537.5422613620758	-21748.87621629238	106	0.059672762271414825	0.5849056603773585	0.27637906647807636
YER029C	-1	-/-	-537.5486123561859	-21267.79795074463	106	0.05961538461538462	0.5849056603773585	0.2766619519094767
YNL310C	-1	-/-	-537.6389088630676	-22020.604385375977	106	0.059558117195004805	0.5849056603773585	0.27694483734087694
YLR120C	0	0/-	-537.6515829861164	-37216.23258508742	424	0.059558117195004805	0.5849056603773585	0.27694483734087694
YOR353C	1	+/-	-537.7134972810745	-21623.792934298515	105	0.060460652591170824	0.5943396226415094	0.27694483734087694
YMR218C	-1	-/-	-537.7473630905151	-22254.46628022194	106	0.06040268456375839	0.5943396226415094	0.27722772277227725
YBR015C	-1	-/-	-537.7941921949387	-20514.92920744419	106	0.0603448275862069	0.5943396226415094	0.2775106082036775
YGL043W	-1	-/-	-537.8053534030914	-22753.00359416008	106	0.06028708133971292	0.5943396226415094	0.27779349363507777
YNL224C	0	0/-	-537.8247249722481	-35969.04848062992	424	0.06028708133971292	0.5943396226415094	0.27779349363507777
YLR386W	-1	-/-	-537.9093081951141	-21063.123315930367	106	0.06022944550669216	0.5943396226415094	0.2780763790664781
YGR185C	-1	-/-	-537.9233244657516	-24177.396782398224	106	0.06017191977077364	0.5943396226415094	0.27835926449787834
YLR433C	-1	-/-	-537.929624080658	-21430.297913312912	106	0.060114503816793896	0.5943396226415094	0.27864214992927866
YJL091C	-1	-/-	-537.9486560821533	-22881.172730267048	106	0.06005719733079123	0.5943396226415094	0.2789250353606789
YGR238C	-1	-/+	-537.9755783081055	-20625.352344334126	106	0.06	0.5943396226415094	0.27920792079207923
YER007W	-1	-/-	-537.9991858005524	-20190.998445272446	106	0.05994291151284491	0.5943396226415094	0.2794908062234795
YMR172W	-1	-/-	-538.0171053409576	-20890.560479164124	106	0.05988593155893536	0.5943396226415094	0.27977369165487975
YJL054W	-1	-/-	-538.034656047821	-21160.615628004074	106	0.05982905982905983	0.5943396226415094	0.28005657708628007
YKL191W	-1	-/-	-538.1749730110168	-22713.01820588112	106	0.05977229601518026	0.5943396226415094	0.2803394625176803
YNL113W	-1	-/-	-538.2039408683777	-23481.7131421566	106	0.05971563981042654	0.5943396226415094	0.28062234794908064
YGR108W	-1	-/-	-538.3172578811646	-22237.767742991447	106	0.05965909090909091	0.5943396226415094	0.2809052333804809
YMR299C	-1	-/0	-538.3229728937149	-21031.34814119339	106	0.059602649006622516	0.5943396226415094	0.2811881188118812
YEL053C	-1	-/-	-538.3236126899719	-22028.364583730698	106	0.05954631379962193	0.5943396226415094	0.2814710042432815
YAL056W	-1	-/-	-538.3795377016068	-22220.693072080612	106	0.059490084985835696	0.5943396226415094	0.28175388967468173
YLR435W	-1	-/-	-538.3936443328857	-24431.272582650185	106	0.059433962264150944	0.5943396226415094	0.28203677510608205
YBL104C	0	0/-	-538.5360513031483	-35543.55477420241	424	0.059433962264150944	0.5943396226415094	0.28203677510608205
YKL084W	-1	-/-	-538.6270260810852	-21681.440943598747	106	0.05937794533459001	0.5943396226415094	0.2823196605374823
YLR447C	-1	-/-	-538.6465870141983	-23369.70733755827	106	0.059322033898305086	0.5943396226415094	0.2826025459688826
YOR217W	-1	-/-	-538.6762900352478	-21487.057543039322	106	0.059266227657572904	0.5943396226415094	0.2828854314002829
YNL097C	-1	-/-	-538.6870296001434	-21442.237815380096	106	0.05921052631578947	0.5943396226415094	0.28316831683168314
YJR067C	0	0/-	-538.7383151650429	-35658.022658497095	424	0.05921052631578947	0.5943396226415094	0.28316831683168314
YBL018C	-1	-/-	-538.7668808102608	-21068.99614316225	106	0.059154929577464786	0.5943396226415094	0.28345120226308346
YDR207C	-1	-/-	-538.8411033153534	-19431.40778839588	106	0.05909943714821764	0.5943396226415094	0.2837340876944837
YMR037C	-1	-/-	-538.8784461021423	-22114.99660563469	106	0.059044048734770385	0.5943396226415094	0.28401697312588403
YJL127C-B	0	0/-	-538.9066345691681	-31198.530314981937	424	0.059044048734770385	0.5943396226415094	0.28401697312588403
YIR004W	-1	-/-	-538.9234006404877	-21782.090758681297	106	0.05898876404494382	0.5943396226415094	0.2842998585572843
YLR033W	-1	-/-	-539.0382937192917	-21208.104031562805	106	0.05893358278765201	0.5943396226415094	0.2845827439886846
YBR131W	-1	-/-	-539.0677027702332	-21115.50699687004	106	0.058878504672897194	0.5943396226415094	0.28486562942008486
YLR100W	-1	-/-	-539.0920875072479	-21350.404104351997	106	0.058823529411764705	0.5943396226415094	0.2851485148514851
YOR112W	-1	-/-	-539.118714094162	-21725.61478638649	106	0.058768656716417914	0.5943396226415094	0.28543140028288544
YIL035C	-1	-/-	-539.1348767280579	-22123.8135368824	106	0.05871388630009319	0.5943396226415094	0.2857142857142857
YNR044W	-1	-/-	-539.1603455543518	-20927.77293562889	106	0.05865921787709497	0.5943396226415094	0.285997171145686
YJL129C	-1	-/-	-539.1860966682434	-21148.88216137886	106	0.0586046511627907	0.5943396226415094	0.2862800565770863
YDR351W	0	0/-	-539.2326445877552	-35178.32381905615	424	0.0586046511627907	0.5943396226415094	0.2862800565770863
YCR073C	-1	-/-	-539.2393295764923	-21130.73178744316	106	0.05855018587360595	0.5943396226415094	0.2865629420084866
YLR385C	-1	-/-	-539.3693461418152	-20498.902071475983	106	0.0584958217270195	0.5943396226415094	0.28684582743988685
YOR126C	-1	-/-	-539.3882482051849	-20963.80221772194	106	0.05844155844155844	0.5943396226415094	0.2871287128712871
YPR017C	-1	-/-	-539.4323236942291	-22513.77294254303	106	0.05838739573679333	0.5943396226415094	0.2874115983026874
YHR046C	0	0/-	-539.4862822294235	-37561.16847726703	424	0.05838739573679333	0.5943396226415094	0.2874115983026874
YLR342W	-1	-/-	-539.5732122659683	-22880.154742121696	106	0.058333333333333334	0.5943396226415094	0.2876944837340877
YGL244W	-1	-/-	-539.606639623642	-21635.070746541023	106	0.058279370952821465	0.5943396226415094	0.287977369165488
YGL016W	-1	-/0	-539.624745965004	-24268.933240890503	106	0.05822550831792976	0.5943396226415094	0.28826025459688825
YDR501W	-1	-/0	-539.6471598148346	-20352.4069108963	106	0.05817174515235457	0.5943396226415094	0.28854314002828857
YDR240C	-1	-/-	-539.6935238838196	-21508.76327317953	106	0.058118081180811805	0.5943396226415094	0.28882602545968883
YLR429W	-1	-/-	-539.701370716095	-21864.304405093193	106	0.05806451612903226	0.5943396226415094	0.2891089108910891
YDR194C	-1	-/-	-539.7456388473511	-22300.658435583115	106	0.058011049723756904	0.5943396226415094	0.2893917963224894
YHR042W	-1	-/-	-539.8086298704147	-22092.4274995327	106	0.05795768169273229	0.5943396226415094	0.28967468175388966
YKL015W	-1	-/-	-539.9485561847687	-21721.150314092636	106	0.057904411764705885	0.5943396226415094	0.28995756718529
YGR058W	0	0/+	-539.9822928160429	-32978.09889291227	424	0.057904411764705885	0.5943396226415094	0.28995756718529
YGR106C	0	0/0	-539.9883256554604	-37042.304040431976	424	0.057904411764705885	0.5943396226415094	0.28995756718529
YER060W-A	0	0/-	-540.0230038762093	-34703.81274104118	424	0.057904411764705885	0.5943396226415094	0.28995756718529
YMR261C	0	0/-	-540.1438611447811	-37902.66689905524	424	0.057904411764705885	0.5943396226415094	0.28995756718529
YOR281C	-1	-/-	-540.1467180252075	-22032.083795189857	106	0.05785123966942149	0.5943396226415094	0.29024045261669024
YJL058C	-1	-/-	-540.203944683075	-22788.99727487564	106	0.05779816513761468	0.5943396226415094	0.2905233380480905
YGL124C	-1	-/-	-540.2065913677216	-22580.353850245476	106	0.05774518790100825	0.5943396226415094	0.2908062234794908
YNR026C	-1	-/-	-540.2096086144447	-22621.913141310215	106	0.057692307692307696	0.5943396226415094	0.29108910891089107
YER014C-A	1	+/+	-540.2206671237946	-19450.592689037323	105	0.0585544373284538	0.6037735849056604	0.29108910891089107
YDR407C	-1	-/-	-540.3201314210892	-22524.498831272125	106	0.05850091407678245	0.6037735849056604	0.2913719943422914
YKL028W	-1	-/-	-540.3648507595062	-21469.88642168045	106	0.058447488584474884	0.6037735849056604	0.29165487977369164
YHR072W	-1	-/-	-540.3902870416641	-21655.458411216736	106	0.058394160583941604	0.6037735849056604	0.29193776520509196
YPL243W	-1	-/-	-540.4082391262054	-24339.244006752968	106	0.05834092980856882	0.6037735849056604	0.2922206506364922
YGL110C	0	0/-	-540.4226137846708	-37240.94793894887	424	0.05834092980856882	0.6037735849056604	0.2922206506364922
YER129W	-1	-/-	-540.4395906925201	-20861.2009049654	106	0.058287795992714025	0.6037735849056604	0.2925035360678925
YNL325C	-1	-/-	-540.457848072052	-22917.272179841995	106	0.05823475887170155	0.6037735849056604	0.2927864214992928
YBR293W	-1	-/-	-540.4643685817719	-21563.293490171432	106	0.05818181818181818	0.6037735849056604	0.29306930693069305
YEL036C	-1	-/-	-540.5051822662354	-21364.897158503532	106	0.05812897366030881	0.6037735849056604	0.29335219236209337
YEL041W	-1	-/-	-540.5560417175293	-22062.645591259003	106	0.05807622504537205	0.6037735849056604	0.2936350777934936
YDR469W	-1	-/-	-540.5902414321899	-20399.987911462784	106	0.05802357207615594	0.6037735849056604	0.29391796322489394
YEL016C	-1	-/-	-540.6152443885803	-21206.440311670303	106	0.057971014492753624	0.6037735849056604	0.2942008486562942
YBL100W-C	0	0/0	-540.7378941774368	-31399.633469522	424	0.057971014492753624	0.6037735849056604	0.2942008486562942
YPL263C	0	0/0	-540.752951323986	-40571.291205585	424	0.057971014492753624	0.6037735849056604	0.2942008486562942
YPL209C	-1	-/+	-540.8325951099396	-22036.880757927895	106	0.0579185520361991	0.6037735849056604	0.29448373408769446
YCR065W	-1	-/-	-540.848739862442	-22108.193954229355	106	0.05786618444846293	0.6037735849056604	0.2947666195190948
YNR051C	0	0/-	-540.9809126853943	-37333.183724612	424	0.05786618444846293	0.6037735849056604	0.2947666195190948
YHR121W	0	0/0	-541.0675488710403	-35578.66905093193	424	0.05786618444846293	0.6037735849056604	0.2947666195190948
YNL321W	0	0/-	-541.0719757974148	-34706.556924179196	424	0.05786618444846293	0.6037735849056604	0.2947666195190948
YPL180W	-1	-/-	-541.104621887207	-20847.32379281521	106	0.057813911472448055	0.6037735849056604	0.29504950495049503
YOL117W	-1	-/-	-541.1594297885895	-22346.24444949627	106	0.05776173285198556	0.6037735849056604	0.29533239038189535
YDR158W	-1	-/0	-541.165105342865	-21123.02657544613	106	0.057709648331830475	0.6037735849056604	0.2956152758132956
YOR191W	-1	-/-	-541.1962341070175	-20794.18777525425	106	0.05765765765765766	0.6037735849056604	0.2958981612446959
YOR288C	-1	-/-	-541.4194416999817	-22003.468064188957	106	0.0576057605760576	0.6037735849056604	0.2961810466760962
YKL010C	0	0/-	-541.4364856928587	-34620.23083265126	424	0.0576057605760576	0.6037735849056604	0.2961810466760962
YEL017W	0	0/0	-541.5860681533813	-33537.49921660125	424	0.0576057605760576	0.6037735849056604	0.2961810466760962
YCR033W	-1	-/-	-541.6157486438751	-21734.288995563984	106	0.05755395683453238	0.6037735849056604	0.29646393210749644
YNL021W	-1	-/-	-541.6472717523575	-21574.38495528698	106	0.05750224618149147	0.6037735849056604	0.29674681753889676
YOR320C	-1	-/-	-541.731439113617	-22130.042914152145	106	0.05745062836624776	0.6037735849056604	0.297029702970297
YDR159W	-1	-/-	-541.7377436161041	-20914.45616233349	106	0.05739910313901345	0.6037735849056604	0.29731258840169733
YDL209C	-1	-/-	-541.7609968185425	-21479.025240421295	106	0.05734767025089606	0.6037735849056604	0.2975954738330976
YMR211W	-1	-/-	-541.7731431722641	-23401.619954943657	106	0.05729632945389436	0.6037735849056604	0.2978783592644979
YCL009C	0	0/0	-541.80949690938	-35743.61962684989	424	0.05729632945389436	0.6037735849056604	0.2978783592644979
YIL003W	0	0/-	-541.8327579200268	-34695.143257614225	424	0.05729632945389436	0.6037735849056604	0.2978783592644979
YNL108C	0	0/0	-541.873066842556	-36746.13766910136	424	0.05729632945389436	0.6037735849056604	0.2978783592644979
YNL062C	-1	-/-	-541.9110550880432	-23998.601076602936	106	0.057245080500894455	0.6037735849056604	0.29816124469589816
YBR291C	0	0/-	-541.9117954969406	-35184.183218210936	424	0.057245080500894455	0.6037735849056604	0.29816124469589816
YMR123W	0	0/0	-541.9582859575748	-39386.17790400982	424	0.057245080500894455	0.6037735849056604	0.29816124469589816
YDR498C	-1	-/-	-541.9740982055664	-21390.938727736473	106	0.05719392314566577	0.6037735849056604	0.2984441301272984
YBL041W	-1	-/-	-542.0154991149902	-21898.636535704136	106	0.05714285714285714	0.6037735849056604	0.29872701555869874
YPL002C	-1	-/-	-542.0379841327667	-19925.09366774559	106	0.057091882247992866	0.6037735849056604	0.299009900990099
YLR074C	1	+/-	-542.0386748313904	-23723.23939192295	105	0.057932263814616754	0.6132075471698113	0.299009900990099
YPR188C	1	+/+	-542.0392894744873	-21590.23562014103	105	0.058771148708815675	0.6226415094339622	0.299009900990099
YLR418C	-1	-/-	-542.0965132713318	-22846.92021906376	106	0.05871886120996441	0.6226415094339622	0.2992927864214993
YDR348C	0	0/-	-542.1065798997879	-33515.81536364555	424	0.05871886120996441	0.6226415094339622	0.2992927864214993
YHR013C	-1	-/-	-542.1391713619232	-23064.648077726364	106	0.058666666666666666	0.6226415094339622	0.29957567185289957
YBR221C	-1	-/-	-542.3272175788879	-22325.276383042336	106	0.0586145648312611	0.6226415094339622	0.29985855728429983
YPR143W	-1	-/-	-542.381383895874	-22985.580605447292	106	0.05856255545696539	0.6226415094339622	0.30014144271570015
YKL080W	-1	-/-	-542.4716100692749	-22467.858088493347	106	0.05851063829787234	0.6226415094339622	0.3004243281471004
YDR473C	-1	-/-	-542.5003180503845	-21664.958366274834	106	0.05845881310894597	0.6226415094339622	0.3007072135785007
YFL022C	-1	-/-	-542.530043721199	-23974.28012251854	106	0.0584070796460177	0.6226415094339622	0.300990099009901
YJL201W	-1	-/-	-542.5714778900146	-22465.480144023895	106	0.058355437665782495	0.6226415094339622	0.3012729844413013
YNL255C	0	0/-	-542.6222743391991	-38082.235856831074	424	0.058355437665782495	0.6226415094339622	0.3012729844413013
YGR047C	-1	-/-	-542.6824635267258	-21964.751357227564	106	0.05830388692579505	0.6226415094339622	0.30155586987270155
YGL130W	-1	-/-	-542.6895220279694	-23691.054132461548	106	0.05825242718446602	0.6226415094339622	0.3018387553041018
YPL273W	0	0/-	-542.7855753302574	-39065.704336583614	424	0.05825242718446602	0.6226415094339622	0.3018387553041018
YML125C	0	0/0	-542.7930848896503	-38167.21845147014	424	0.05825242718446602	0.6226415094339622	0.3018387553041018
YDR217C	-1	-/-	-542.848224401474	-20037.25587975979	106	0.0582010582010582	0.6226415094339622	0.30212164073550213
YML065W	-1	-/-	-542.8926799297333	-22145.863295078278	106	0.05814977973568282	0.6226415094339622	0.3024045261669024
YDL039C	-1	-/0	-542.957864522934	-20954.23365175724	106	0.058098591549295774	0.6226415094339622	0.3026874115983027
YCR095C	0	0/0	-542.9684000015259	-36124.925717145205	424	0.058098591549295774	0.6226415094339622	0.3026874115983027
YDR072C	-1	-/-	-542.9857761859894	-20344.58061814308	106	0.05804749340369393	0.6226415094339622	0.30297029702970296
YLR131C	-1	-/-	-543.0201990604401	-20118.59736287594	106	0.05799648506151142	0.6226415094339622	0.3032531824611033
YDR127W	0	0/0	-543.0226464867592	-34066.06969758868	424	0.05799648506151142	0.6226415094339622	0.3032531824611033
YGL001C	-1	-/-	-543.0297202467918	-22729.034243166447	106	0.05794556628621598	0.6226415094339622	0.30353606789250354
YDR027C	-1	-/-	-543.1033533811569	-20691.54998242855	106	0.05789473684210526	0.6226415094339622	0.3038189533239038
YBL007C	1	+/-	-543.117552280426	-21786.890120744705	105	0.058720420683610865	0.6320754716981132	0.3038189533239038
YNL311C	-1	-/-	-543.1452569961548	-22411.052308797836	106	0.05866900175131348	0.6320754716981132	0.3041018387553041
YLR011W	-1	-/-	-543.21353495121	-21793.03551375121	106	0.05861767279090114	0.6320754716981132	0.30438472418670437
YGR072W	-1	-/-	-543.2586114406586	-20759.543796896935	106	0.05856643356643357	0.6320754716981132	0.3046676096181047
YBR237W	-1	-/-	-543.281895160675	-22045.20876979828	106	0.05851528384279476	0.6320754716981132	0.30495049504950494
YPL270W	-1	-/-	-543.3268885612488	-21263.71441113949	106	0.05846422338568935	0.6320754716981132	0.30523338048090526
YMR062C	0	0/0	-543.5351723432541	-34659.75644174218	424	0.05846422338568935	0.6320754716981132	0.30523338048090526
YKL092C	1	+/+	-543.5375238060951	-20093.794361293316	105	0.05928509154315606	0.6415094339622641	0.30523338048090526
YER172C	-1	-/-	-543.6004910469055	-20937.852708220482	106	0.059233449477351915	0.6415094339622641	0.3055162659123055
YOR259C	-1	-/-	-543.70454621315	-21643.891038656235	106	0.05918189730200174	0.6415094339622641	0.3057991513437058
YOR324C	0	0/-	-543.7097637057304	-35029.10000228882	424	0.05918189730200174	0.6415094339622641	0.3057991513437058
YFL009W	-1	-/-	-543.7509639263153	-21868.83000266552	106	0.059130434782608696	0.6415094339622641	0.3060820367751061
YIL014W	-1	-/-	-543.7528865337372	-21639.960249900818	106	0.059079061685490875	0.6415094339622641	0.30636492220650635
YJR040W	-1	-/-	-543.7879917621613	-21529.78191959858	106	0.059027777777777776	0.6415094339622641	0.30664780763790667
YDL035C	-1	-/-	-543.7990777492523	-21076.46522605419	106	0.05897658282740677	0.6415094339622641	0.3069306930693069
YKL116C	0	0/-	-543.8854997456074	-36622.012272149324	424	0.05897658282740677	0.6415094339622641	0.3069306930693069
YNL079C	-1	-/+	-543.8903477191925	-20933.104810118675	106	0.058925476603119586	0.6415094339622641	0.30721357850070724
YGL023C	0	0/-	-543.9120337069035	-35373.72917084396	424	0.058925476603119586	0.6415094339622641	0.30721357850070724
YPL232W	-1	-/-	-543.9862844944	-21236.041503190994	106	0.05887445887445888	0.6415094339622641	0.3074964639321075
YHL019C	-1	-/-	-544.0206949710846	-21387.325235247612	106	0.058823529411764705	0.6415094339622641	0.30777934936350776
YOR080W	-1	-/-	-544.0649164915085	-22717.112147033215	106	0.058772687986171135	0.6415094339622641	0.3080622347949081
YDR219C	-1	-/-	-544.0681886672974	-21073.083688735962	106	0.05872193436960276	0.6415094339622641	0.30834512022630833
YEL017C-A	-1	-/0	-544.0836458206177	-21369.305732429028	106	0.058671268334771355	0.6415094339622641	0.30862800565770865
YGR002C	-1	-/-	-544.2019879817963	-22250.53973722458	106	0.05862068965517241	0.6415094339622641	0.3089108910891089
YMR165C	-1	-/-	-544.2392567396164	-22948.242711007595	106	0.05857019810508183	0.6415094339622641	0.30919377652050917
YKL089W	-1	-/-	-544.2740850448608	-21915.5611577034	106	0.058519793459552494	0.6415094339622641	0.3094766619519095
YLR452C	-1	-/-	-544.293543100357	-22783.520354747772	106	0.058469475494411005	0.6415094339622641	0.30975954738330974
YMR208W	-1	-/-	-544.3279712200165	-21653.433074235916	106	0.058419243986254296	0.6415094339622641	0.31004243281471006
YML114C	-1	-/-	-544.3380937576294	-22192.036669015884	106	0.05836909871244635	0.6415094339622641	0.3103253182461103
YKL129C	1	+/+	-544.4007855653763	-21691.503246188164	105	0.05917667238421955	0.6509433962264151	0.3103253182461103
YPL105C	0	0/-	-544.4961553812027	-36953.47984561324	424	0.05917667238421955	0.6509433962264151	0.3103253182461103
YCL058W-A	0	0/-	-544.4987905025482	-31486.51581299305	424	0.05917667238421955	0.6509433962264151	0.3103253182461103
YGL181W	-1	-/-	-544.5007178783417	-22653.353330612183	106	0.05912596401028278	0.6509433962264151	0.31060820367751063
YCR020W-B	-1	-/-	-544.5308263301849	-20731.642110586166	106	0.059075342465753425	0.6509433962264151	0.3108910891089109
YDR243C	-1	-/-	-544.5897433757782	-21002.93589282036	106	0.05902480752780154	0.6509433962264151	0.31117397454031115
YBR187W	0	0/-	-544.6076250299811	-40227.50574082881	424	0.05902480752780154	0.6509433962264151	0.31117397454031115
YOR039W	-1	-/-	-544.6503148078918	-21508.88392651081	106	0.05897435897435897	0.6509433962264151	0.31145685997171146
YOR067C	-1	-/-	-544.6680309772491	-22643.242767095566	106	0.05892399658411614	0.6509433962264151	0.3117397454031117
YLR067C	-1	-/-	-544.6928286552429	-20366.69899392128	106	0.05887372013651877	0.6509433962264151	0.31202263083451204
YDR165W	-1	-/-	-544.7144122123718	-25154.92567896843	106	0.058823529411764705	0.6509433962264151	0.3123055162659123
YDR440W	-1	-/-	-544.7760782241821	-22372.6218149662	106	0.05877342419080068	0.6509433962264151	0.3125884016973126
YOL031C	-1	-/-	-544.8664870262146	-24493.221454560757	106	0.05872340425531915	0.6509433962264151	0.31287128712871287
YBR007C	0	0/0	-544.8841204047203	-37639.313338167965	424	0.05872340425531915	0.6509433962264151	0.31287128712871287
YNL076W	0	0/-	-544.9739809930325	-35607.302951700985	424	0.05872340425531915	0.6509433962264151	0.31287128712871287
YML012W	-1	-/-	-544.9996521472931	-22317.477912068367	106	0.058673469387755105	0.6509433962264151	0.31315417256011313
YOR069W	-1	-/-	-545.0533676147461	-22252.157908916473	106	0.05862361937128292	0.6509433962264151	0.31343705799151345
YJR090C	-1	-/-	-545.0969101190567	-21741.33999657631	106	0.05857385398981324	0.6509433962264151	0.3137199434229137
YDR145W	-1	-/-	-545.1703779697418	-21313.513550162315	106	0.058524173027989825	0.6509433962264151	0.314002828854314
YOL062C	0	0/-	-545.1816982626915	-37340.96660706401	424	0.058524173027989825	0.6509433962264151	0.314002828854314
YNL298W	1	+/-	-545.1820752620697	-22386.31607246399	105	0.059322033898305086	0.660377358490566	0.314002828854314
YKR001C	-1	-/-	-545.2187507152557	-21862.452662706375	106	0.05927180355630821	0.660377358490566	0.3142857142857143
YBR055C	-1	-/-	-545.2604998350143	-22959.271699666977	106	0.05922165820642978	0.660377358490566	0.3145685997171146
YPR103W	-1	-/-	-545.2643966674805	-21847.211584329605	106	0.05917159763313609	0.660377358490566	0.31485148514851485
YNL151C	-1	-/-	-545.3120645284653	-23848.692010998726	106	0.05912162162162162	0.660377358490566	0.3151343705799151
YML052W	-1	-/-	-545.3381018638611	-21103.948188066483	106	0.05907172995780591	0.660377358490566	0.31541725601131543
YGR221C	-1	-/+	-545.3841903209686	-20832.713463425636	106	0.05902192242833052	0.660377358490566	0.3157001414427157
YPR028W	0	0/-	-545.4544093161821	-36978.10842369497	424	0.05902192242833052	0.660377358490566	0.3157001414427157
YBL058W	-1	-/-	-545.4708641767502	-22051.15748655796	106	0.05897219882055602	0.660377358490566	0.315983026874116
YJL196C	-1	-/-	-545.5450857877731	-22309.593838334084	106	0.058922558922558925	0.660377358490566	0.31626591230551626
YLR135W	-1	-/-	-545.5968520641327	-21406.43394804001	106	0.05887300252312868	0.660377358490566	0.3165487977369166
YIL159W	1	+/+	-545.6089963912964	-21685.146060228348	105	0.05966386554621849	0.6698113207547169	0.3165487977369166
YOR163W	0	0/-	-545.6190598905087	-36129.63083797693	424	0.05966386554621849	0.6698113207547169	0.3165487977369166
YLR353W	1	+/+	-545.8098199367523	-20554.020874023438	105	0.060453400503778336	0.6792452830188679	0.3165487977369166
YDR181C	-1	-/-	-545.9097574949265	-21910.61256968975	106	0.06040268456375839	0.6792452830188679	0.31683168316831684
YLR360W	-1	-/-	-546.0035407543182	-21929.60018467903	106	0.06035205364626991	0.6792452830188679	0.3171145685997171
YAL051W	-1	-/-	-546.0174570083618	-21880.5949293375	106	0.06030150753768844	0.6792452830188679	0.3173974540311174
YDR212W	-1	-/-	-546.0211963653564	-23540.05238556862	106	0.0602510460251046	0.6792452830188679	0.31768033946251767
YDR297W	-1	-/-	-546.0470826625824	-22036.213771104813	106	0.06020066889632107	0.6792452830188679	0.317963224893918
YDR531W	0	0/-	-546.0571820735931	-33143.8228546381	424	0.06020066889632107	0.6792452830188679	0.317963224893918
YOR197W	0	0/-	-546.0919391214848	-35967.427816584706	424	0.06020066889632107	0.6792452830188679	0.317963224893918
YER111C	-1	-/-	-546.1613533496857	-21865.191427111626	106	0.06015037593984962	0.6792452830188679	0.31824611032531824
YBL005W	-1	-/-	-546.1635794639587	-21313.980942964554	106	0.06010016694490818	0.6792452830188679	0.3185289957567185
YDR394W	-1	-/-	-546.2264018058777	-22111.022766947746	106	0.060050041701417846	0.6792452830188679	0.3188118811881188
YNL102W	-1	-/-	-546.2786524295807	-21980.978446483612	106	0.06	0.6792452830188679	0.3190947666195191
YNL256W	-1	-/-	-546.3333194255829	-24113.962015151978	106	0.05995004163197336	0.6792452830188679	0.3193776520509194
YBR263W	0	0/-	-546.3787587583065	-36264.20747587085	424	0.05995004163197336	0.6792452830188679	0.3193776520509194
YPL160W	-1	-/-	-546.4064424037933	-25128.201268672943	106	0.059900166389351084	0.6792452830188679	0.31966053748231965
YGL213C	-1	-/-	-546.4142472743988	-22348.111372351646	106	0.059850374064837904	0.6792452830188679	0.31994342291371997
YML043C	-1	-/-	-546.4623627662659	-22764.259219050407	106	0.059800664451827246	0.6792452830188679	0.3202263083451202
YMR273C	-1	-/-	-546.4682986736298	-20116.25869679451	106	0.05975103734439834	0.6792452830188679	0.3205091937765205
YBL082C	-1	-/-	-546.4687912464142	-21267.36040043831	106	0.05970149253731343	0.6792452830188679	0.3207920792079208
YBR149W	0	0/0	-546.4846538119018	-37175.785724740475	424	0.05970149253731343	0.6792452830188679	0.3207920792079208
YGR191W	-1	-/-	-546.5006458759308	-22147.596257328987	106	0.05965202982601491	0.6792452830188679	0.32107496463932106
YDL014W	-1	-/-	-546.587549328804	-25488.562047600746	106	0.059602649006622516	0.6792452830188679	0.3213578500707214
YLR154W-A	0	0/-	-546.5884594917297	-31520.216426968575	424	0.059602649006622516	0.6792452830188679	0.3213578500707214
YLR096W	-1	-/-	-546.6997085809708	-21404.771898269653	106	0.05955334987593052	0.6792452830188679	0.32164073550212163
YEL031W	-1	-/-	-546.7334218025208	-22708.854487657547	106	0.05950413223140496	0.6792452830188679	0.32192362093352195
YFL017C	0	0/-	-546.8066757023335	-35324.05046570301	424	0.05950413223140496	0.6792452830188679	0.32192362093352195
YER123W	-1	-/-	-546.9658489227295	-21590.804471731186	106	0.05945499587118084	0.6792452830188679	0.3222065063649222
YCR067C	-1	-/-	-546.9741518497467	-22727.849787950516	106	0.0594059405940594	0.6792452830188679	0.32248939179632247
YJR089W	-1	-/-	-547.0070930719376	-21627.496396183968	106	0.05935696619950536	0.6792452830188679	0.3227722772277228
YDR192C	-1	-/-	-547.0464890003204	-20407.363794207573	106	0.05930807248764415	0.6792452830188679	0.32305516265912304
YMR192W	-1	-/-	-547.0673742294312	-20473.2260941267	106	0.05925925925925926	0.6792452830188679	0.32333804809052336
YDR166C	1	+/-	-547.1317620277405	-21648.219460487366	105	0.060032894736842105	0.6886792452830188	0.32333804809052336
YMR292W	-1	-/-	-547.1722286939621	-22188.7379257679	106	0.0599835661462613	0.6886792452830188	0.3236209335219236
YOR051C	0	0/-	-547.2007483839989	-39679.92074212432	424	0.0599835661462613	0.6886792452830188	0.3236209335219236
YPL016W	-1	-/-	-547.2009115219116	-20799.080587863922	106	0.05993431855500821	0.6886792452830188	0.32390381895332393
YGL044C	-1	-/-	-547.3169131278992	-21334.4835460186	106	0.05988515176374077	0.6886792452830188	0.3241867043847242
YNL168C	0	0/0	-547.5105410218239	-37304.504917010665	424	0.05988515176374077	0.6886792452830188	0.3241867043847242
YJR010C-A	-1	-/-	-547.5124773979187	-22429.395166635513	106	0.05983606557377049	0.6886792452830188	0.32446958981612445
YER014W	0	0/0	-547.6136217713356	-36762.03888683021	424	0.05983606557377049	0.6886792452830188	0.32446958981612445
YKR062W	-1	-/-	-547.6944818496704	-22454.731211423874	106	0.05978705978705979	0.6886792452830188	0.32475247524752476
YJR126C	-1	-/-	-547.7608437538147	-21478.530056118965	106	0.05973813420621931	0.6886792452830188	0.325035360678925
YNL053W	-1	-/-	-547.7721221446991	-20007.713872551918	106	0.059689288634505316	0.6886792452830188	0.32531824611032534
YHR026W	-1	-/-	-547.7751234769821	-22217.13169836998	106	0.059640522875817	0.6886792452830188	0.3256011315417256
YFL004W	-1	-/-	-547.7823581695557	-22930.43734240532	106	0.05959183673469388	0.6886792452830188	0.3258840169731259
YGL097W	-1	-/-	-547.7925118207932	-23108.376354694366	106	0.05954323001631321	0.6886792452830188	0.32616690240452617
YEL063C	-1	-/-	-547.8489077091217	-21013.51399040222	106	0.059494702526487364	0.6886792452830188	0.32644978783592643
YCR054C	0	0/0	-547.8501934707165	-36326.05557663739	424	0.059494702526487364	0.6886792452830188	0.32644978783592643
YGL006W	-1	-/-	-547.9886568784714	-22704.188121587038	106	0.059446254071661236	0.6886792452830188	0.32673267326732675
YKL040C	-1	-/-	-548.055609703064	-21411.701488614082	106	0.059397884458909686	0.6886792452830188	0.327015558698727
YML048W	-1	-/-	-548.1120467185974	-22000.39808154106	106	0.05934959349593496	0.6886792452830188	0.3272984441301273
YDR143C	-1	-/-	-548.1379097700119	-21233.338517069817	106	0.059301380991064176	0.6886792452830188	0.3275813295615276
YLR399C	-1	-/-	-548.172735452652	-21324.944390773773	106	0.05925324675324675	0.6886792452830188	0.32786421499292784
YOL093W	-1	-/-	-548.192659497261	-23249.67440855503	106	0.059205190592051905	0.6886792452830188	0.32814710042432815
YBL059C-A	0	0/-	-548.2828326225281	-31306.152991056442	424	0.059205190592051905	0.6886792452830188	0.32814710042432815
YKL157W	0	0/0	-548.286380648613	-35232.387957170606	424	0.059205190592051905	0.6886792452830188	0.32814710042432815
YIL009C-A	-1	-/-	-548.334493637085	-22008.94238638878	106	0.05915721231766612	0.6886792452830188	0.3284299858557284
YPL204W	-1	-/-	-548.4147481918335	-21969.208243250847	106	0.05910931174089069	0.6886792452830188	0.3287128712871287
YLL015W	-1	-/-	-548.4347841739655	-22234.59865963459	106	0.05906148867313916	0.6886792452830188	0.328995756718529
YGR178C	-1	-/-	-548.4743831157684	-20940.041756153107	106	0.05901374292643492	0.6886792452830188	0.3292786421499293
YPR009W	-1	-/-	-548.4822458028793	-21619.978106617928	106	0.05896607431340872	0.6886792452830188	0.32956152758132956
YOR278W	0	0/0	-548.5572670400143	-36544.50524917245	424	0.05896607431340872	0.6886792452830188	0.32956152758132956
YPL249C	-1	-/-	-548.6217615604401	-22796.496539235115	106	0.058918482647296204	0.6886792452830188	0.3298444130127298
YCL059C	-1	-/-	-548.6441198587418	-24653.612638115883	106	0.05887096774193548	0.6886792452830188	0.33012729844413014
YLR417W	-1	-/-	-548.6494092047215	-21992.89393773675	106	0.058823529411764705	0.6886792452830188	0.3304101838755304
YBL016W	-1	-/-	-548.6837439537048	-19629.604827284813	106	0.05877616747181964	0.6886792452830188	0.3306930693069307
YLR381W	-1	-/-	-548.6886148452759	-21399.868917942047	106	0.058728881737731296	0.6886792452830188	0.33097595473833097
YBR205W	-1	-/-	-548.7676937580109	-23141.580820560455	106	0.058681672025723476	0.6886792452830188	0.3312588401697313
YKL168C	0	0/-	-548.7719738781452	-36215.157192349434	424	0.058681672025723476	0.6886792452830188	0.3312588401697313
YDR330W	-1	-/-	-548.7907966375351	-23168.618005275726	106	0.058634538152610445	0.6886792452830188	0.33154172560113154
YER107C	-1	-/-	-548.8892176151276	-23051.306260466576	106	0.058587479935794544	0.6886792452830188	0.3318246110325318
YER013W	-1	-/-	-548.909215092659	-22314.317111849785	106	0.05854049719326383	0.6886792452830188	0.3321074964639321
YDR390C	0	0/-	-548.9384987950325	-36898.89661231637	424	0.05854049719326383	0.6886792452830188	0.3321074964639321
YMR132C	0	0/0	-548.9932558834553	-38417.271557830274	424	0.05854049719326383	0.6886792452830188	0.3321074964639321
YPL074W	0	0/0	-549.0214384794235	-34388.69063030183	424	0.05854049719326383	0.6886792452830188	0.3321074964639321
YCR009C	1	+/-	-549.0759299993515	-22016.10840842873	105	0.05929487179487179	0.6981132075471698	0.3321074964639321
YDR267C	0	0/-	-549.1446001529694	-37093.260926276445	424	0.05929487179487179	0.6981132075471698	0.3321074964639321
YPR095C	-1	-/-	-549.1741387844086	-20164.13059449196	106	0.059247397918334666	0.6981132075471698	0.3323903818953324
YPR082C	-1	-/-	-549.2061612606049	-20924.8360837698	106	0.0592	0.6981132075471698	0.3326732673267327
YOR243C	-1	-/-	-549.2080582380295	-25218.03308904171	106	0.05915267785771383	0.6981132075471698	0.33295615275813295
YOR165W	0	0/-	-549.2440376579762	-36563.54371455312	424	0.05915267785771383	0.6981132075471698	0.33295615275813295
YDR075W	-1	-/-	-549.2654869556427	-22058.20614385605	106	0.05910543130990415	0.6981132075471698	0.33323903818953327
YOR122C	1	+/+	-549.3685834407806	-21739.953904390335	105	0.05985634477254589	0.7075471698113207	0.33323903818953327
YLR341W	0	0/-	-549.3706690073013	-35611.90366667509	424	0.05985634477254589	0.7075471698113207	0.33323903818953327
YHR119W	-1	-/-	-549.4131593704224	-20983.174648046494	106	0.05980861244019139	0.7075471698113207	0.3335219236209335
YIL026C	-1	-/-	-549.4471352100372	-22668.811759710312	106	0.05976095617529881	0.7075471698113207	0.3338048090523338
YOL113W	1	+/-	-549.5620691776276	-21844.05245423317	105	0.06050955414012739	0.7169811320754716	0.3338048090523338
YGL175C	-1	-/-	-549.674633026123	-21389.538152098656	106	0.060461416070007955	0.7169811320754716	0.3340876944837341
YHR208W	0	0/0	-549.7321723401546	-39290.63871282339	424	0.060461416070007955	0.7169811320754716	0.3340876944837341
YBR118W	-1	-/-	-549.8133981227875	-21084.34265577793	106	0.06041335453100159	0.7169811320754716	0.33437057991513436
YNL289W	0	0/-	-549.8153567016125	-33646.911253124475	424	0.06041335453100159	0.7169811320754716	0.33437057991513436
YOR323C	0	0/0	-549.8383783400059	-36628.14918762073	424	0.06041335453100159	0.7169811320754716	0.33437057991513436
YDL232W	-1	-/-	-549.8644053936005	-20856.485524773598	106	0.06036536934074663	0.7169811320754716	0.3346534653465347
YOR349W	-1	-/-	-549.9262409210205	-22197.749693751335	106	0.06031746031746032	0.7169811320754716	0.33493635077793493
YDR068W	0	0/0	-550.0238463878632	-34144.035991974175	424	0.06031746031746032	0.7169811320754716	0.33493635077793493
YOR118W	0	0/0	-550.1356962919235	-34730.43261131644	424	0.06031746031746032	0.7169811320754716	0.33493635077793493
YOR308C	-1	-/-	-550.1723489761353	-20686.520854473114	106	0.06026962727993656	0.7169811320754716	0.3352192362093352
YOL128C	-1	-/-	-550.1742870807648	-21849.62875342369	106	0.060221870047543584	0.7169811320754716	0.3355021216407355
YDR434W	-1	-/-	-550.220245718956	-21217.715661644936	106	0.060174188440221696	0.7169811320754716	0.33578500707213577
YDR518W	-1	-/-	-550.2302844524384	-24018.229424476624	106	0.060126582278481014	0.7169811320754716	0.3360678925035361
YIL015W	0	0/-	-550.2416841685772	-36878.69430050254	424	0.060126582278481014	0.7169811320754716	0.3360678925035361
YKL174C	0	0/-	-550.2642774879932	-35859.448831409216	424	0.060126582278481014	0.7169811320754716	0.3360678925035361
YCR062W	-1	-/0	-550.3015656471252	-18996.739553451538	106	0.06007905138339921	0.7169811320754716	0.33635077793493634
YLR390W-A	-1	-/-	-550.310284614563	-20349.1296749115	106	0.06003159557661927	0.7169811320754716	0.33663366336633666
YBR215W	-1	-/-	-550.3578608036041	-22323.59795510769	106	0.05998421468034728	0.7169811320754716	0.3369165487977369
YNR031C	-1	-/-	-550.4466691017151	-20656.267221570015	106	0.05993690851735016	0.7169811320754716	0.3371994342291372
YLR396C	-1	-/-	-550.5760952234268	-23458.734342455864	106	0.05988967691095351	0.7169811320754716	0.3374823196605375
YHR030C	-1	-/+	-550.5905772447586	-22004.794393897057	106	0.05984251968503937	0.7169811320754716	0.33776520509193775
YDL217C	-1	-/-	-550.6111924648285	-21407.491213560104	106	0.05979543666404406	0.7169811320754716	0.33804809052333806
YDR432W	-1	-/-	-550.6119475364685	-22471.305468410254	106	0.059748427672955975	0.7169811320754716	0.3383309759547383
YNL258C	-1	-/-	-550.6977095603943	-21280.954355955124	106	0.05970149253731343	0.7169811320754716	0.33861386138613864
YML046W	-1	-/-	-550.8498268127441	-23949.319926977158	106	0.059654631083202514	0.7169811320754716	0.3388967468175389
YGL060W	0	0/-	-550.8629557490349	-38454.25960484147	424	0.059654631083202514	0.7169811320754716	0.3388967468175389
YLR197W	-1	-/-	-550.9279918670654	-25726.877093553543	106	0.0596078431372549	0.7169811320754716	0.33917963224893916
YAR002W	-1	-/-	-550.9527537822723	-24210.62306690216	106	0.05956112852664577	0.7169811320754716	0.33946251768033947
YAL046C	0	0/-	-550.9630484580994	-33677.95824557543	424	0.05956112852664577	0.7169811320754716	0.33946251768033947
YER009W	-1	-/0	-550.9747667312622	-23607.56579065323	106	0.05951448707909162	0.7169811320754716	0.33974540311173973
YHL048W	-1	-/-	-550.9771234989166	-21402.4383187294	106	0.0594679186228482	0.7169811320754716	0.34002828854314004
YBR192W	-1	-/-	-550.9861440658569	-22741.76854634285	106	0.05942142298670837	0.7169811320754716	0.3403111739745403
YDR034C	0	0/-	-551.0551369190216	-34899.72868806124	424	0.05942142298670837	0.7169811320754716	0.3403111739745403
YPR034W	-1	-/-	-551.0737755298615	-21022.677230358124	106	0.059375	0.7169811320754716	0.3405940594059406
YCL050C	0	0/-	-551.0870971083641	-38524.85673120618	424	0.059375	0.7169811320754716	0.3405940594059406
YBL040C	-1	-/-	-551.1025249958038	-22260.37317419052	106	0.05932864949258392	0.7169811320754716	0.3408769448373409
YPR162C	-1	-/-	-551.1421177387238	-22465.18398118019	106	0.059282371294851796	0.7169811320754716	0.34115983026874114
YLR208W	-1	-/-	-551.1623418331146	-23498.634082078934	106	0.059236165237724084	0.7169811320754716	0.34144271570014145
YML099C	-1	-/-	-551.2356629371643	-21484.543247520924	106	0.059190031152647975	0.7169811320754716	0.3417256011315417
YLR300W	0	0/-	-551.2447915971279	-35799.957298606634	424	0.059190031152647975	0.7169811320754716	0.3417256011315417
YOL013W-A	0	0/0	-551.4532415866852	-32795.617396593094	424	0.059190031152647975	0.7169811320754716	0.3417256011315417
YGR009C	-1	-/-	-551.4696972370148	-22273.83401608467	106	0.05914396887159533	0.7169811320754716	0.342008486562942
YBL060W	0	0/-	-551.4733000695705	-36864.131051152945	424	0.05914396887159533	0.7169811320754716	0.342008486562942
YGL071W	-1	-/-	-551.4918169975281	-21366.709499120712	106	0.05909797822706065	0.7169811320754716	0.3422913719943423
YBL056W	-1	-/-	-551.5008022785187	-20639.217728853226	106	0.059052059052059055	0.7169811320754716	0.3425742574257426
YPR051W	-1	-/-	-551.5360929965973	-22097.421244323254	106	0.059006211180124224	0.7169811320754716	0.34285714285714286
YBR199W	-1	-/-	-551.5713084936142	-22436.904355049133	106	0.05896043444530644	0.7169811320754716	0.3431400282885431
YPR173C	-1	-/-	-551.6071178913116	-20649.70456290245	106	0.05891472868217054	0.7169811320754716	0.34342291371994343
YDR419W	-1	-/-	-551.635183095932	-21735.14183163643	106	0.05886909372579396	0.7169811320754716	0.3437057991513437
YPL228W	-1	-/-	-551.6551613807678	-21137.256413936615	106	0.058823529411764705	0.7169811320754716	0.343988684582744
YPR041W	-1	-/-	-551.6616261005402	-24826.278947353363	106	0.05877803557617943	0.7169811320754716	0.34427157001414427
YDR144C	0	0/-	-551.689004689455	-40750.780354216695	424	0.05877803557617943	0.7169811320754716	0.34427157001414427
YDR093W	-1	-/-	-551.6989197731018	-21306.147636532784	106	0.05873261205564142	0.7169811320754716	0.3445544554455445
YDR466W	0	0/-	-551.6992768645287	-34760.4240565598	424	0.05873261205564142	0.7169811320754716	0.3445544554455445
YLR313C	1	+/+	-551.738597869873	-20709.261246681213	105	0.05945945945945946	0.7264150943396226	0.3445544554455445
YJL179W	-1	-/-	-551.8484828472137	-23789.917004823685	106	0.05941358024691358	0.7264150943396226	0.34483734087694484
YIL173W	-1	-/-	-551.8572356700897	-21252.786334514618	106	0.059367771781033155	0.7264150943396226	0.3451202263083451
YML102W	-1	-/-	-551.876950263977	-21406.422067642212	106	0.059322033898305086	0.7264150943396226	0.3454031117397454
YER063W	0	0/-	-551.918912768364	-35025.49708405137	424	0.059322033898305086	0.7264150943396226	0.3454031117397454
YGR262C	1	+/+	-551.9233868122101	-22853.57593894005	105	0.06004618937644342	0.7358490566037735	0.3454031117397454
YPL196W	-1	-/-	-551.9575555920601	-23671.593488633633	106	0.06	0.7358490566037735	0.3456859971711457
YDL074C	-1	-/-	-551.9699257612228	-23058.21922814846	106	0.05995388162951576	0.7358490566037735	0.345968882602546
YBR123C	-1	-/-	-552.0100456476212	-21647.560291171074	106	0.059907834101382486	0.7358490566037735	0.34625176803394625
YER149C	1	+/+	-552.0292572975159	-22660.030828237534	105	0.060629316960859554	0.7452830188679245	0.34625176803394625
YKL114C	-1	-/-	-552.0325911045074	-23281.60219824314	106	0.06058282208588957	0.7452830188679245	0.3465346534653465
YHR012W	-1	-/-	-552.1099662780762	-22338.983977913857	106	0.06053639846743295	0.7452830188679245	0.3468175388967468
YNL091W	-1	-/-	-552.1669919490814	-22469.133414387703	106	0.06049004594180704	0.7452830188679245	0.3471004243281471
YDL164C	-1	-/-	-552.180009841919	-23405.518283367157	106	0.060443764345830146	0.7452830188679245	0.3473833097595474
YPL155C	-1	-/-	-552.2985110282898	-22262.370569705963	106	0.06039755351681957	0.7452830188679245	0.34766619519094766
YGL202W	0	0/0	-552.3690388202667	-36771.77055054903	424	0.06039755351681957	0.7452830188679245	0.34766619519094766
YER022W	-1	-/-	-552.3832247257233	-22387.50196838379	106	0.060351413292589765	0.7452830188679245	0.347949080622348
YDR332W	0	0/-	-552.3967362940311	-34978.83997155726	424	0.060351413292589765	0.7452830188679245	0.347949080622348
YDR028C	-1	-/-	-552.4107959270477	-22001.072236061096	106	0.06030534351145038	0.7452830188679245	0.34823196605374823
YMR039C	-1	-/-	-552.4370164871216	-21399.614518761635	106	0.060259344012204424	0.7452830188679245	0.3485148514851485
YNL164C	-1	-/-	-552.4751212596893	-21059.327324569225	106	0.06021341463414634	0.7452830188679245	0.3487977369165488
YNL136W	-1	-/-	-552.4835662841797	-20923.839193582535	106	0.060167555217060166	0.7452830188679245	0.34908062234794907
YCR034W	-1	-/-	-552.5172501206398	-24843.390886843204	106	0.06012176560121765	0.7452830188679245	0.3493635077793494
YML058W	-1	-/-	-552.7367701530457	-20914.484136223793	106	0.06007604562737642	0.7452830188679245	0.34964639321074964
YPR021C	-1	-/-	-552.7986347675323	-21081.55137181282	106	0.06003039513677812	0.7452830188679245	0.34992927864214995
YKR061W	-1	-/-	-552.8016345500946	-20881.011604189873	106	0.05998481397114654	0.7452830188679245	0.3502121640735502
YIL063C	-1	-/-	-552.8059241771698	-21020.612711429596	106	0.05993930197268589	0.7452830188679245	0.3504950495049505
YLR130C	-1	-/-	-552.8149499893188	-23498.864327669144	106	0.05989385898407885	0.7452830188679245	0.3507779349363508
YEL022W	-1	-/-	-552.8290641307831	-21370.54010283947	106	0.059848484848484845	0.7452830188679245	0.35106082036775105
YPL001W	-1	-/-	-552.882307767868	-21652.960422039032	106	0.05980317940953823	0.7452830188679245	0.35134370579915136
YIL094C	0	0/0	-552.8867110311985	-36036.05665627122	424	0.05980317940953823	0.7452830188679245	0.35134370579915136
YMR231W	-1	-/-	-552.9402997493744	-22340.682217240334	106	0.059757942511346446	0.7452830188679245	0.3516265912305516
YLR157W-E	0	0/0	-553.012287735939	-31945.79251754284	424	0.059757942511346446	0.7452830188679245	0.3516265912305516
YBR281C	0	0/0	-553.1654021441936	-38573.544292360544	424	0.059757942511346446	0.7452830188679245	0.3516265912305516
YEL047C	0	0/-	-553.2049812078476	-36660.70467656851	424	0.059757942511346446	0.7452830188679245	0.3516265912305516
YLR371W	-1	-/+	-553.2155139446259	-21216.945979356766	106	0.05971277399848828	0.7452830188679245	0.35190947666195194
YMR268C	-1	-/-	-553.2534577846527	-20850.597952127457	106	0.05966767371601209	0.7452830188679245	0.3521923620933522
YNL293W	-1	-/-	-553.2693963050842	-22335.022786974907	106	0.059622641509433964	0.7452830188679245	0.35247524752475246
YLR380W	-1	-/-	-553.3102910518646	-23176.70900940895	106	0.05957767722473605	0.7452830188679245	0.35275813295615277
YKL017C	-1	-/-	-553.3353050947189	-22035.896035075188	106	0.059532780708364735	0.7452830188679245	0.35304101838755303
YJL084C	0	0/-	-553.3406210839748	-36629.198949724436	424	0.059532780708364735	0.7452830188679245	0.35304101838755303
YPR019W	-1	-/-	-553.4361613988876	-21536.129502773285	106	0.05948795180722891	0.7452830188679245	0.35332390381895334
YDL193W	0	0/-	-553.4485763907433	-36946.16030535102	424	0.05948795180722891	0.7452830188679245	0.35332390381895334
YDL198C	-1	-/-	-553.4603043794632	-22714.76617729664	106	0.059443190368698266	0.7452830188679245	0.3536067892503536
YER173W	-1	-/-	-553.528955578804	-21304.38139486313	106	0.059398496240601506	0.7452830188679245	0.35388967468175386
YOR329C	-1	-/-	-553.5766532421112	-22537.853179335594	106	0.059353869271224644	0.7452830188679245	0.3541725601131542
YER045C	-1	-/-	-553.5932884216309	-22080.65519809723	106	0.05930930930930931	0.7452830188679245	0.35445544554455444
YPR057W	-1	-/-	-553.618501663208	-22634.876534461975	106	0.05926481620405101	0.7452830188679245	0.35473833097595475
YGL226C-A	-1	-/-	-553.6541495323181	-21391.737389802933	106	0.05922038980509745	0.7452830188679245	0.355021216407355
YAL042W	-1	-/-	-553.7070840597153	-22155.912650704384	106	0.05917602996254682	0.7452830188679245	0.3553041018387553
YER016W	-1	-/-	-553.722400188446	-21395.511799931526	106	0.05913173652694611	0.7452830188679245	0.3555869872701556
YJL145W	-1	-/-	-553.7239949703217	-22754.096803545952	106	0.059087509349289455	0.7452830188679245	0.35586987270155584
YOR038C	-1	-/-	-553.737681388855	-20919.85332632065	106	0.05904334828101644	0.7452830188679245	0.35615275813295616
YOR297C	-1	-/-	-553.7467107772827	-21477.873542904854	106	0.05899925317401045	0.7452830188679245	0.3564356435643564
YKL019W	-1	-/-	-553.7479853630066	-20974.497172117233	106	0.05895522388059701	0.7452830188679245	0.35671852899575673
YDR208W	-1	-/-	-553.7592601776123	-22463.10478389263	106	0.05891126025354213	0.7452830188679245	0.357001414427157
YMR200W	-1	-/-	-553.8319473266602	-21340.167829036713	106	0.05886736214605067	0.7452830188679245	0.3572842998585573
YPR032W	-1	-/-	-553.8428065776825	-21335.67320162058	106	0.058823529411764705	0.7452830188679245	0.35756718528995757
YDL112W	-1	-/-	-553.8511030673981	-23527.126189112663	106	0.058779761904761904	0.7452830188679245	0.3578500707213578
YNL201C	-1	-/-	-553.8621382713318	-22006.779512643814	106	0.058736059479553904	0.7452830188679245	0.35813295615275814
YLR248W	-1	-/-	-553.9089164733887	-22360.760342240334	106	0.058692421991084695	0.7452830188679245	0.3584158415841584
YPL233W	-1	-/-	-553.916301369667	-22456.714520573616	106	0.05864884929472903	0.7452830188679245	0.3586987270155587
YKR002W	-1	-/-	-553.9363162517548	-22133.818986296654	106	0.0586053412462908	0.7452830188679245	0.358981612446959
YKR038C	-1	-/-	-553.9896821975708	-21812.32402896881	106	0.05856189770200148	0.7452830188679245	0.3592644978783593
YKL113C	-1	-/-	-553.990092754364	-22880.718497991562	106	0.05851851851851852	0.7452830188679245	0.35954738330975955
YOL056W	0	0/-	-554.0100252628326	-39543.944237560034	424	0.05851851851851852	0.7452830188679245	0.35954738330975955
YBR211C	-1	-/-	-554.070986866951	-21871.57834815979	106	0.05847520355292376	0.7452830188679245	0.3598302687411598
YLR347C	-1	-/-	-554.0865950584412	-21263.432131171227	106	0.058431952662721894	0.7452830188679245	0.3601131541725601
YER165W	-1	-/-	-554.1004824638367	-22887.74524152279	106	0.058388765705838876	0.7452830188679245	0.3603960396039604
YCR036W	0	0/0	-554.1274400651455	-36935.66353479028	424	0.058388765705838876	0.7452830188679245	0.3603960396039604
YJL090C	-1	-/-	-554.1341331005096	-21497.74466049671	106	0.058345642540620385	0.7452830188679245	0.3606789250353607
YPR073C	-1	-/-	-554.1429687738419	-22380.721143960953	106	0.05830258302583026	0.7452830188679245	0.36096181046676096
YHR072W-A	-1	-/-	-554.1822779178619	-19820.45969080925	106	0.05825958702064897	0.7452830188679245	0.36124469589816127
YBR049C	-1	-/-	-554.2560834884644	-20500.375969290733	106	0.05821665438467207	0.7452830188679245	0.36152758132956153
YDR321W	0	0/0	-554.2728666067123	-40588.05730840564	424	0.05821665438467207	0.7452830188679245	0.36152758132956153
YMR163C	-1	-/-	-554.3303472995758	-20422.08301961422	106	0.05817378497790869	0.7452830188679245	0.3618104667609618
YBR280C	-1	-/-	-554.3552048206329	-25001.70653140545	106	0.058130978660779986	0.7452830188679245	0.3620933521923621
YDL056W	-1	-/-	-554.4301471710205	-21344.967818021774	106	0.05808823529411765	0.7452830188679245	0.36237623762376237
YEL040W	0	0/-	-554.4992970973253	-41283.89746567607	424	0.05808823529411765	0.7452830188679245	0.36237623762376237
YOR295W	-1	-/-	-554.5010652542114	-21953.839747428894	106	0.05804555473916238	0.7452830188679245	0.3626591230551627
YPR175W	-1	-/-	-554.539304971695	-23912.202381253242	106	0.05800293685756241	0.7452830188679245	0.36294200848656294
YKL009W	-1	-/-	-554.553324341774	-26195.576877951622	106	0.05796038151137197	0.7452830188679245	0.3632248939179632
YDR478W	-1	-/-	-554.5908815860748	-22113.923580527306	106	0.05791788856304985	0.7452830188679245	0.3635077793493635
YNL327W	1	+/0	-554.6756531000137	-21849.54260492325	105	0.05860805860805861	0.7547169811320755	0.3635077793493635
YOR074C	-1	-/-	-554.7233924865723	-22506.581701278687	106	0.05856515373352855	0.7547169811320755	0.3637906647807638
YPL194W	-1	-/-	-554.7677054405212	-22421.99345433712	106	0.058522311631309436	0.7547169811320755	0.3640735502121641
YPR133C	-1	-/-	-554.7914185523987	-21627.313126564026	106	0.05847953216374269	0.7547169811320755	0.36435643564356435
YPR055W	1	+/-	-554.8552331924438	-21993.995962381363	105	0.0591672753834916	0.7641509433962265	0.36435643564356435
YIL041W	0	0/-	-554.8596663177013	-35648.21996495128	424	0.0591672753834916	0.7641509433962265	0.36435643564356435
YDR376W	-1	-/-	-554.882349729538	-21263.543410420418	106	0.059124087591240874	0.7641509433962265	0.36463932107496466
YLR442C	-1	-/-	-554.9323354959488	-20715.11774146557	106	0.05908096280087528	0.7641509433962265	0.3649222065063649
YBL091C-A	0	0/-	-555.025249838829	-35397.97685405612	424	0.05908096280087528	0.7641509433962265	0.3649222065063649
YOR242C	0	0/-	-555.0336371064186	-36739.45704206824	424	0.05908096280087528	0.7641509433962265	0.3649222065063649
YJR001W	-1	-/-	-555.0704793930054	-22808.32944369316	106	0.05903790087463557	0.7641509433962265	0.3652050919377652
YNL051W	-1	-/-	-555.0982850790024	-22490.924055457115	106	0.05899490167516387	0.7641509433962265	0.3654879773691655
YJR118C	-1	-/-	-555.122767329216	-21692.54159450531	106	0.05895196506550218	0.7641509433962265	0.36577086280056575
YOR260W	-1	-/-	-555.1573383808136	-23554.88500905037	106	0.05890909090909091	0.7641509433962265	0.36605374823196607
YOR016C	0	0/-	-555.1683197915554	-34152.795803785324	424	0.05890909090909091	0.7641509433962265	0.36605374823196607
YLR404W	0	0/-	-555.174022257328	-37804.41027608514	424	0.05890909090909091	0.7641509433962265	0.36605374823196607
YDR449C	-1	-/-	-555.188435792923	-25805.905061364174	106	0.05886627906976744	0.7641509433962265	0.36633663366336633
YGL073W	-1	-/-	-555.1904537677765	-23568.262294650078	106	0.058823529411764705	0.7641509433962265	0.36661951909476664
YDR235W	-1	-/-	-555.2095156908035	-21860.897244811058	106	0.05878084179970972	0.7641509433962265	0.3669024045261669
YNR006W	-1	-/-	-555.2168564796448	-24047.769869804382	106	0.05873821609862219	0.7641509433962265	0.36718528995756716
YER148W	-1	-/-	-555.241703748703	-21702.742730259895	106	0.058695652173913045	0.7641509433962265	0.3674681753889675
YLR332W	-1	-/-	-555.2596726417542	-21896.78011548519	106	0.05865314989138305	0.7641509433962265	0.36775106082036774
YMR300C	0	0/-	-555.2986631393433	-37289.95046624541	424	0.05865314989138305	0.7641509433962265	0.36775106082036774
YKL128C	0	0/0	-555.3860692679882	-37634.304307192564	424	0.05865314989138305	0.7641509433962265	0.36775106082036774
YER040W	-1	-/-	-555.4050159454346	-21413.78236246109	106	0.05861070911722142	0.7641509433962265	0.36803394625176805
YHR188C	-1	-/-	-555.4427757263184	-21392.31887280941	106	0.05856832971800434	0.7641509433962265	0.3683168316831683
YNL199C	-1	-/-	-555.4879484176636	-21703.906924843788	106	0.05852601156069364	0.7641509433962265	0.3685997171145686
YMR240C	-1	-/-	-555.5017919540405	-21256.052673101425	106	0.05848375451263538	0.7641509433962265	0.3688826025459689
YPL157W	-1	-/-	-555.556599855423	-22807.558612823486	106	0.05844155844155844	0.7641509433962265	0.36916548797736914
YNL099C	-1	-/-	-555.6346507072449	-23235.03755259514	106	0.058399423215573176	0.7641509433962265	0.36944837340876946
YPR179C	-1	-/-	-555.6367814540863	-21836.683115005493	106	0.058357348703170026	0.7641509433962265	0.3697312588401697
YDR135C	-1	-/-	-555.6371378898621	-22204.045575380325	106	0.058315334773218146	0.7641509433962265	0.37001414427157003
YOL091W	-1	-/-	-555.7294881343842	-21480.502152323723	106	0.05827338129496403	0.7641509433962265	0.3702970297029703
YDR329C	-1	-/-	-555.7364302873611	-23023.9292075634	106	0.058231488138030196	0.7641509433962265	0.37057991513437055
YFL024C	-1	-/-	-555.7482886314392	-21170.748260498047	106	0.05818965517241379	0.7641509433962265	0.37086280056577087
YJR136C	0	0/-	-555.7663113176823	-34176.95653924346	424	0.05818965517241379	0.7641509433962265	0.37086280056577087
YPR106W	0	0/-	-555.8145378232002	-36111.91662719846	424	0.05818965517241379	0.7641509433962265	0.37086280056577087
YLR138W	-1	-/-	-555.8608345985413	-21748.504605531693	106	0.05814788226848528	0.7641509433962265	0.3711456859971711
YLR028C	-1	-/-	-555.8863880634308	-22104.34667161107	106	0.05810616929698709	0.7641509433962265	0.37142857142857144
YDL132W	-1	-/-	-555.895099401474	-23146.433227300644	106	0.05806451612903226	0.7641509433962265	0.3717114568599717
YOL139C	-1	-/-	-555.9149947166443	-24656.80746424198	106	0.058022922636103154	0.7641509433962265	0.371994342291372
YAL026C	-1	-/-	-555.9597594738007	-20918.57332777977	106	0.05798138869005011	0.7641509433962265	0.3722772277227723
YJL115W	-1	-/-	-555.9792537689209	-21965.35660779476	106	0.05793991416309013	0.7641509433962265	0.37256011315417253
YDR402C	0	0/-	-556.0296911001205	-35157.26470911503	424	0.05793991416309013	0.7641509433962265	0.37256011315417253
YLR247C	0	0/-	-556.1323870122433	-38051.70290714502	424	0.05793991416309013	0.7641509433962265	0.37256011315417253
YOL030W	0	0/-	-556.1580700278282	-36349.21250923723	424	0.05793991416309013	0.7641509433962265	0.37256011315417253
YJR110W	-1	-/-	-556.1713346242905	-22259.14052915573	106	0.057898498927805575	0.7641509433962265	0.37284299858557285
YOR164C	0	0/-	-556.1889006495476	-33999.66577512026	424	0.057898498927805575	0.7641509433962265	0.37284299858557285
YPL038W	0	0/-	-556.2034269571304	-36933.65919366479	424	0.057898498927805575	0.7641509433962265	0.37284299858557285
YDR103W	-1	-/-	-556.2274271249771	-23185.90664577484	106	0.05785714285714286	0.7641509433962265	0.3731258840169731
YLL003W	-1	-/-	-556.2426393032074	-21142.548240303993	106	0.057815845824411134	0.7641509433962265	0.3734087694483734
YNL070W	-1	-/-	-556.2542414665222	-20734.335240840912	106	0.05777460770328103	0.7641509433962265	0.3736916548797737
YPL094C	-1	-/-	-556.306802034378	-23018.749177455902	106	0.05773342836778332	0.7641509433962265	0.373974540311174
YDR314C	-1	-/-	-556.3206467628479	-21566.877760648727	106	0.057692307692307696	0.7641509433962265	0.37425742574257426
YDR294C	-1	-/-	-556.3396680057049	-23508.422848314047	106	0.05765124555160142	0.7641509433962265	0.3745403111739745
YOR291W	0	0/-	-556.3917735219002	-33289.97975510359	424	0.05765124555160142	0.7641509433962265	0.3745403111739745
YGL089C	-1	-/-	-556.395095705986	-20364.15193593502	106	0.057610241820768134	0.7641509433962265	0.37482319660537483
YGL064C	0	0/-	-556.4054518342018	-36285.26940640807	424	0.057610241820768134	0.7641509433962265	0.37482319660537483
YMR073C	-1	-/-	-556.4370079040527	-21534.91809940338	106	0.057569296375266525	0.7641509433962265	0.3751060820367751
YGR246C	-1	-/-	-556.4860537052155	-21502.793207764626	106	0.05752840909090909	0.7641509433962265	0.3753889674681754
YML094W	-1	-/-	-556.5585806369781	-24446.010505199432	106	0.057487579843860895	0.7641509433962265	0.37567185289957566
YER178W	-1	-/-	-556.5671076774597	-21159.117987513542	106	0.0574468085106383	0.7641509433962265	0.375954738330976
YLL036C	-1	-/-	-556.5685765743256	-21763.283252477646	106	0.057406094968107724	0.7641509433962265	0.37623762376237624
YJR044C	-1	-/-	-556.5839340686798	-22866.139340400696	106	0.05736543909348442	0.7641509433962265	0.3765205091937765
YBR017C	-1	-/-	-556.5922892093658	-22048.88243496418	106	0.05732484076433121	0.7641509433962265	0.3768033946251768
YGL240W	-1	-/-	-556.6357040405273	-21960.13799238205	106	0.057284299858557285	0.7641509433962265	0.3770862800565771
YJL130C	0	0/-	-556.6480972468853	-36298.08460828662	424	0.057284299858557285	0.7641509433962265	0.3770862800565771
YGR004W	-1	-/-	-556.6492824554443	-22675.299766778946	106	0.05724381625441696	0.7641509433962265	0.3773691654879774
YDR520C	0	0/-	-556.6714279651642	-35414.88039648533	424	0.05724381625441696	0.7641509433962265	0.3773691654879774
YBR264C	0	0/0	-556.7596572637558	-36740.72001928091	424	0.05724381625441696	0.7641509433962265	0.3773691654879774
YNL287W	-1	-/-	-556.8038634061813	-23480.588178932667	106	0.057203389830508475	0.7641509433962265	0.37765205091937765
YER146W	-1	-/-	-556.9432458877563	-21710.7321652174	106	0.05716302046577276	0.7641509433962265	0.37793493635077796
YBR253W	-1	-/-	-556.9495620727539	-22032.598304986954	106	0.057122708039492244	0.7641509433962265	0.3782178217821782
YCL055W	-1	-/-	-556.9766283035278	-22971.21687424183	106	0.05708245243128964	0.7641509433962265	0.3785007072135785
YDL131W	0	0/0	-556.9853607416153	-34937.99245427549	424	0.05708245243128964	0.7641509433962265	0.3785007072135785
YDR164C	-1	-/-	-557.0087244510651	-21614.849175930023	106	0.05704225352112676	0.7641509433962265	0.3787835926449788
YPR069C	0	0/-	-557.0193928480148	-39370.445272669196	424	0.05704225352112676	0.7641509433962265	0.3787835926449788
YBL011W	-1	-/-	-557.0426213741302	-21156.587767124176	106	0.05700211118930331	0.7641509433962265	0.37906647807637905
YBL085W	-1	-/-	-557.1513209342957	-23171.145956873894	106	0.056962025316455694	0.7641509433962265	0.37934936350777937
YOR396W	0	0/0	-557.2032770514488	-32095.33600741625	424	0.056962025316455694	0.7641509433962265	0.37934936350777937
YPL224C	-1	-/-	-557.2467453479767	-23403.343992710114	106	0.05692199578355587	0.7641509433962265	0.37963224893917963
YDR524W-C	0	0/0	-557.2902018427849	-31610.1286534667	424	0.05692199578355587	0.7641509433962265	0.37963224893917963
YLR401C	-1	-/-	-557.2919759750366	-24472.887684345245	106	0.05688202247191011	0.7641509433962265	0.3799151343705799
YKL176C	-1	-/-	-557.3156325817108	-21246.12697505951	106	0.056842105263157895	0.7641509433962265	0.3801980198019802
YPL003W	0	0/-	-557.3466404080391	-37108.576762616634	424	0.056842105263157895	0.7641509433962265	0.3801980198019802
YOR154W	0	0/-	-557.3733066022396	-35765.436297655106	424	0.056842105263157895	0.7641509433962265	0.3801980198019802
YGR013W	-1	-/-	-557.3859550952911	-22189.844883441925	106	0.056802244039270686	0.7641509433962265	0.38048090523338046
YMR016C	-1	-/-	-557.3871827125549	-21380.778301239014	106	0.056762438682550806	0.7641509433962265	0.3807637906647808
YEL071W	-1	-/-	-557.5184369087219	-21918.633636713028	106	0.05672268907563025	0.7641509433962265	0.38104667609618104
YGL257C	-1	-/-	-557.5357484817505	-21495.81277871132	106	0.05668299510146956	0.7641509433962265	0.38132956152758135
YHR036W	-1	-/-	-557.5509104728699	-21994.896545886993	106	0.056643356643356645	0.7641509433962265	0.3816124469589816
YPL237W	-1	-/-	-557.6152212619781	-25085.93687748909	106	0.05660377358490566	0.7641509433962265	0.38189533239038187
YOR336W	0	0/-	-557.725714057684	-38100.430195346475	424	0.05660377358490566	0.7641509433962265	0.38189533239038187
YNL074C	-1	-/-	-557.7555416822433	-22945.5288002491	106	0.05656424581005587	0.7641509433962265	0.3821782178217822
YFR010W	0	0/-	-557.7586717605591	-36592.959334373474	424	0.05656424581005587	0.7641509433962265	0.3821782178217822
YDR435C	-1	-/-	-557.7609872817993	-22710.344963669777	106	0.056524773203070484	0.7641509433962265	0.38246110325318244
YER073W	-1	-/-	-557.787326335907	-21526.258003354073	106	0.056485355648535567	0.7641509433962265	0.38274398868458276
YAL065C-A	0	0/0	-557.7907719612122	-32265.038511514664	424	0.056485355648535567	0.7641509433962265	0.38274398868458276
YJL187C	-1	-/-	-557.7934603691101	-22250.919978380203	106	0.05644599303135889	0.7641509433962265	0.383026874115983
YHR041C	-1	-/-	-557.8461529016495	-21517.54460811615	106	0.056406685236768804	0.7641509433962265	0.38330975954738333
YNL103W	-1	-/-	-557.8541209697723	-21738.097522377968	106	0.05636743215031315	0.7641509433962265	0.3835926449787836
YBR127C	-1	-/-	-557.8636486530304	-21966.64098894596	106	0.056328233657858134	0.7641509433962265	0.38387553041018385
YKL022C	-1	-/-	-557.8851234912872	-21889.496406912804	106	0.056289089645587216	0.7641509433962265	0.38415841584158417
YLR154W-C	0	0/-	-557.9274817705154	-32204.04635000229	424	0.056289089645587216	0.7641509433962265	0.38415841584158417
YJL176C	-1	-/-	-557.9438326358795	-20379.875177145004	106	0.05625	0.7641509433962265	0.3844413012729844
YOR347C	-1	-/-	-557.9549456834793	-23788.70974946022	106	0.056210964607911175	0.7641509433962265	0.38472418670438474
YOR076C	-1	-/-	-557.9789584875107	-22789.01722598076	106	0.05617198335644938	0.7641509433962265	0.385007072135785
YDL066W	0	0/-	-558.1046672463417	-35847.58170312643	424	0.05617198335644938	0.7641509433962265	0.385007072135785
YCR024C-A	-1	-/0	-558.183019399643	-21318.169956326485	106	0.056133056133056136	0.7641509433962265	0.3852899575671853
YHR100C	0	0/-	-558.1849092841148	-34249.815876454115	424	0.056133056133056136	0.7641509433962265	0.3852899575671853
YBL076C	0	0/-	-558.2723787426949	-40959.97156149149	424	0.056133056133056136	0.7641509433962265	0.3852899575671853
YOR362C	-1	-/-	-558.2778444290161	-22794.7676705122	106	0.05609418282548476	0.7641509433962265	0.3855728429985856
YKL213C	-1	-/-	-558.2866363599896	-22757.503955461085	106	0.056055363321799306	0.7641509433962265	0.38585572842998583
YGL247W	-1	-/-	-558.5244535207748	-21185.932227134705	106	0.056016597510373446	0.7641509433962265	0.38613861386138615
YHR111W	-1	-/-	-558.5396680831909	-22398.107511878014	106	0.05597788527988943	0.7641509433962265	0.3864214992927864
YOR213C	-1	-/-	-558.5494549274445	-22392.414207339287	106	0.05593922651933702	0.7641509433962265	0.3867043847241867
YLR051C	-1	-/-	-558.5763940811157	-24030.43303990364	106	0.055900621118012424	0.7641509433962265	0.386987270155587
YEL030W	-1	-/-	-558.612070441246	-21311.71516227722	106	0.05586206896551724	0.7641509433962265	0.3872701555869873
YDL171C	0	0/0	-558.6274029612541	-36142.30463527143	424	0.05586206896551724	0.7641509433962265	0.3872701555869873
YHR132W-A	0	0/-	-558.7410175800323	-31893.918151915073	424	0.05586206896551724	0.7641509433962265	0.3872701555869873
YDR393W	-1	-/-	-558.7464642524719	-21051.81731724739	106	0.055823569951757405	0.7641509433962265	0.38755304101838756
YGL012W	-1	-/-	-558.809624671936	-22984.832210421562	106	0.05578512396694215	0.7641509433962265	0.3878359264497878
YOL027C	-1	-/-	-558.9489758014679	-21051.44117450714	106	0.055746730901582935	0.7641509433962265	0.38811881188118813
YEL013W	-1	-/-	-558.9873609542847	-21930.36375975609	106	0.05570839064649243	0.7641509433962265	0.3884016973125884
YOR247W	0	0/-	-559.0105268061161	-37233.46176587045	424	0.05570839064649243	0.7641509433962265	0.3884016973125884
YBR248C	0	0/0	-559.1661605834961	-37967.615128070116	424	0.05570839064649243	0.7641509433962265	0.3884016973125884
YML127W	-1	-/-	-559.1709827184677	-22322.6543790102	106	0.05567010309278351	0.7641509433962265	0.3886845827439887
YOR306C	0	0/-	-559.1723889112473	-36755.694761529565	424	0.05567010309278351	0.7641509433962265	0.3886845827439887
YKL130C	-1	-/-	-559.1843749284744	-22575.504529953003	106	0.05563186813186813	0.7641509433962265	0.38896746817538896
YIL084C	-1	-/-	-559.1895043849945	-21588.02611374855	106	0.055593685655456415	0.7641509433962265	0.3892503536067892
YPR110C	-1	-/-	-559.2436697483063	-26404.089862823486	106	0.05555555555555555	0.7641509433962265	0.38953323903818954
YDR023W	-1	-/-	-559.2512277364731	-23875.858538746834	106	0.055517477724468814	0.7641509433962265	0.3898161244695898
YDR452W	0	0/0	-559.2691931426525	-35513.775125324726	424	0.055517477724468814	0.7641509433962265	0.3898161244695898
YNL158W	0	0/-	-559.2695118188858	-37355.75370883942	424	0.055517477724468814	0.7641509433962265	0.3898161244695898
YNL044W	-1	-/-	-559.2836261987686	-23179.53740942478	106	0.05547945205479452	0.7641509433962265	0.3900990099009901
YAL009W	-1	-/-	-559.295568227768	-21501.632668614388	106	0.055441478439425054	0.7641509433962265	0.39038189533239037
YDR519W	0	0/-	-559.3415402770042	-37062.39948801696	424	0.055441478439425054	0.7641509433962265	0.39038189533239037
YIL051C	-1	-/-	-559.345355629921	-22661.790754795074	106	0.05540355677154583	0.7641509433962265	0.3906647807637907
YCL032W	-1	-/-	-559.3459627628326	-22749.758981466293	106	0.05536568694463431	0.7641509433962265	0.39094766619519095
YKL164C	0	0/-	-559.3549907207489	-34587.24214034714	424	0.05536568694463431	0.7641509433962265	0.39094766619519095
YOR066W	0	0/-	-559.3563464581966	-35089.899402208626	424	0.05536568694463431	0.7641509433962265	0.39094766619519095
YNL032W	-1	-/-	-559.4630494117737	-21238.714874386787	106	0.055327868852459015	0.7641509433962265	0.3912305516265912
YHR108W	-1	-/-	-559.4841396808624	-22221.75204360485	106	0.0552901023890785	0.7641509433962265	0.3915134370579915
YFL062W	0	0/-	-559.5829764902592	-36523.069179058075	424	0.0552901023890785	0.7641509433962265	0.3915134370579915
YGR038W	-1	-/-	-559.6071808338165	-21745.673193454742	106	0.05525238744884038	0.7641509433962265	0.3917963224893918
YPR090W	0	0/0	-559.7143570184708	-31980.038333952427	424	0.05525238744884038	0.7641509433962265	0.3917963224893918
YLR034C	-1	-/-	-559.7621142864227	-21429.58854472637	106	0.05521472392638037	0.7641509433962265	0.3920792079207921
YFL033C	-1	-/-	-559.8837866783142	-21215.447940945625	106	0.055177111716621256	0.7641509433962265	0.39236209335219235
YCL054W	-1	-/-	-559.9342203140259	-25028.445452332497	106	0.05513955071477195	0.7641509433962265	0.39264497878359267
YOL137W	0	0/-	-559.9771603643894	-36062.19330638647	424	0.05513955071477195	0.7641509433962265	0.39264497878359267
YKL042W	-1	-/-	-560.2164793014526	-21967.573411345482	106	0.05510204081632653	0.7641509433962265	0.39292786421499293
YOL001W	-1	-/-	-560.2223951816559	-22463.235912442207	106	0.055064581917063225	0.7641509433962265	0.3932107496463932
YAL059W	-1	-/-	-560.2535115480423	-25339.971204400063	106	0.05502717391304348	0.7641509433962265	0.3934936350777935
YOL042W	-1	-/-	-560.2936044931412	-20920.932639360428	106	0.054989816700611	0.7641509433962265	0.39377652050919376
YLR436C	0	0/-	-560.3090930581093	-34953.10197240114	424	0.054989816700611	0.7641509433962265	0.39377652050919376
YNL029C	-1	-/-	-560.320077419281	-22771.92333626747	106	0.05495251017639077	0.7641509433962265	0.3940594059405941
YBR261C	0	0/-	-560.3916013836861	-36628.878395050764	424	0.05495251017639077	0.7641509433962265	0.3940594059405941
YGR222W	-1	-/-	-560.4723603725433	-20730.86446404457	106	0.05491525423728814	0.7641509433962265	0.39434229137199434
YBR042C	-1	-/-	-560.4858855009079	-23125.58309906721	106	0.054878048780487805	0.7641509433962265	0.39462517680339465
YOR073W	-1	-/-	-560.491509616375	-22726.629317581654	106	0.05484089370345294	0.7641509433962265	0.3949080622347949
YIL129C	-1	-/-	-560.4930968284607	-21871.99218416214	106	0.05480378890392422	0.7641509433962265	0.39519094766619517
YFL034C-A	0	0/-	-560.5696588754654	-38436.10068875551	424	0.05480378890392422	0.7641509433962265	0.39519094766619517
YOL097C	-1	-/-	-560.5953193902969	-26784.555598139763	106	0.05476673427991886	0.7641509433962265	0.3954738330975955
YBR188C	-1	-/-	-560.6940369606018	-22883.72771203518	106	0.05472972972972973	0.7641509433962265	0.39575671852899574
YLL012W	-1	-/-	-560.7777028083801	-21873.269541978836	106	0.054692775151924375	0.7641509433962265	0.39603960396039606
YMR021C	-1	-/-	-560.7908041477203	-22270.74061179161	106	0.05465587044534413	0.7641509433962265	0.3963224893917963
YNR032C-A	-1	-/-	-560.8032464981079	-20575.929532766342	106	0.05461901550910317	0.7641509433962265	0.39660537482319663
YLR187W	0	0/-	-560.9248947501183	-35809.82474192977	424	0.05461901550910317	0.7641509433962265	0.39660537482319663
YIR022W	-1	-/-	-560.9647471904755	-21595.121237397194	106	0.0545822102425876	0.7641509433962265	0.3968882602545969
YJL162C	0	0/-	-561.0448060631752	-35734.92077931762	424	0.0545822102425876	0.7641509433962265	0.3968882602545969
YPR101W	-1	-/-	-561.2549760341644	-21276.74117088318	106	0.05454545454545454	0.7641509433962265	0.39717114568599715
YFL046W	0	0/-	-561.3265537023544	-36146.30167135596	424	0.05454545454545454	0.7641509433962265	0.39717114568599715
YOR129C	-1	-/+	-561.3963698148727	-21529.62801361084	106	0.05450874831763122	0.7641509433962265	0.39745403111739747
YGR097W	-1	-/-	-561.424687743187	-22847.998388051987	106	0.05447209145931405	0.7641509433962265	0.3977369165487977
YBR233W	0	0/-	-561.4351277947426	-36918.17650258541	424	0.05447209145931405	0.7641509433962265	0.3977369165487977
YGR186W	-1	-/-	-561.4476623535156	-21813.304040789604	106	0.05443548387096774	0.7641509433962265	0.39801980198019804
YMR158C-B	0	0/0	-561.5241677165031	-32062.004594147205	424	0.05443548387096774	0.7641509433962265	0.39801980198019804
YPL030W	0	0/-	-561.6034283638	-39400.796741336584	424	0.05443548387096774	0.7641509433962265	0.39801980198019804
YHR064C	0	0/-	-561.6429213583469	-39994.71485209465	424	0.05443548387096774	0.7641509433962265	0.39801980198019804
YIL134W	0	0/-	-561.6788076162338	-37150.227978646755	424	0.05443548387096774	0.7641509433962265	0.39801980198019804
YHR207C	0	0/-	-561.6868242621422	-36771.0360609591	424	0.05443548387096774	0.7641509433962265	0.39801980198019804
YBR257W	-1	-/-	-561.7885730266571	-21130.332459867	106	0.05439892545332438	0.7641509433962265	0.3983026874115983
YDR045C	-1	-/-	-561.7974991798401	-24074.68752837181	106	0.05436241610738255	0.7641509433962265	0.39858557284299856
YER036C	-1	-/-	-561.8244581222534	-23636.63077068329	106	0.05432595573440644	0.7641509433962265	0.3988684582743989
YGL210W	-1	-/-	-561.8422169685364	-20351.36270081997	106	0.054289544235924934	0.7641509433962265	0.39915134370579913
YKL081W	-1	-/-	-561.9122045040131	-24302.44008600712	106	0.05425318151373074	0.7641509433962265	0.39943422913719945
YGL025C	-1	-/-	-561.98825776577	-22321.08469057083	106	0.05421686746987952	0.7641509433962265	0.3997171145685997
YKL029C	-1	-/-	-562.0032591819763	-22255.63388109207	106	0.05418060200668896	0.7641509433962265	0.4
YKR056W	-1	-/-	-562.011632680893	-24551.150550484657	106	0.05414438502673797	0.7641509433962265	0.4002828854314003
YMR091C	-1	-/-	-562.0179315805435	-23739.54778301716	106	0.05410821643286573	0.7641509433962265	0.40056577086280054
YJR125C	-1	-/-	-562.0729992389679	-22889.74391436577	106	0.0540720961281709	0.7641509433962265	0.40084865629420086
YJR059W	-1	-/-	-562.093421459198	-22826.01074063778	106	0.054036024016010674	0.7641509433962265	0.4011315417256011
YMR283C	-1	-/-	-562.1151940822601	-22402.9814991951	106	0.054	0.7641509433962265	0.40141442715700143
YJL117W	-1	-/-	-562.177695274353	-22790.827742099762	106	0.05396402398401066	0.7641509433962265	0.4016973125884017
YLR427W	-1	-/-	-562.2107149362564	-22825.66899204254	106	0.05392809587217044	0.7641509433962265	0.401980198019802
YER161C	-1	-/-	-562.2370018959045	-22141.546724557877	106	0.05389221556886228	0.7641509433962265	0.40226308345120226
YJL139C	-1	-/-	-562.2642617225647	-22824.79067659378	106	0.0538563829787234	0.7641509433962265	0.4025459688826025
YGR129W	-1	-/-	-562.2773866653442	-22009.698480963707	106	0.053820598006644516	0.7641509433962265	0.40282885431400284
YER051W	-1	-/-	-562.2811739444733	-20928.723555088043	106	0.053784860557768925	0.7641509433962265	0.4031117397454031
YDL140C	-1	-/-	-562.2839391231537	-21118.92104792595	106	0.0537491705374917	0.7641509433962265	0.4033946251768034
YNL254C	0	0/0	-562.2952204346657	-36701.042732298374	424	0.0537491705374917	0.7641509433962265	0.4033946251768034
YLR026C	-1	-/-	-562.3192336559296	-23199.545998573303	106	0.05371352785145889	0.7641509433962265	0.40367751060820367
YER028C	-1	-/-	-562.431957244873	-22942.389211177826	106	0.0536779324055666	0.7641509433962265	0.403960396039604
YBR229C	0	0/-	-562.4680854082108	-36675.69966387749	424	0.0536779324055666	0.7641509433962265	0.403960396039604
YER133W	-1	-/+	-562.5714509487152	-20745.75664973259	106	0.05364238410596026	0.7641509433962265	0.40424328147100425
YIR009W	-1	-/-	-562.5915043354034	-21911.367428421974	106	0.053606882859033755	0.7641509433962265	0.4045261669024045
YGL168W	-1	-/-	-562.6086692810059	-21895.551505565643	106	0.05357142857142857	0.7641509433962265	0.4048090523338048
YDR420W	1	+/+	-562.6330416202545	-21482.7641903162	105	0.054196959682749506	0.7735849056603774	0.4048090523338048
YER060W	0	0/-	-562.6882251799107	-36926.312057852745	424	0.054196959682749506	0.7735849056603774	0.4048090523338048
YMR119W	-1	-/-	-562.7234375476837	-22807.73568880558	106	0.05416116248348745	0.7735849056603774	0.4050919377652051
YPR180W	0	0/-	-562.7293080687523	-37426.37984022498	424	0.05416116248348745	0.7735849056603774	0.4050919377652051
YKR024C	-1	-/-	-562.7445738315582	-23983.530175685883	106	0.05412541254125412	0.7735849056603774	0.4053748231966054
YDR386W	-1	-/-	-562.8028109073639	-22126.022892951965	106	0.05408970976253298	0.7735849056603774	0.40565770862800565
YOR110W	-1	-/-	-562.8069906234741	-22034.53196644783	106	0.05405405405405406	0.7735849056603774	0.40594059405940597
YLR181C	-1	-/-	-562.8253371715546	-23557.64304971695	106	0.05401844532279315	0.7735849056603774	0.4062234794908062
YAL034W-A	-1	-/-	-562.827495098114	-21522.777649641037	106	0.053982883475971036	0.7735849056603774	0.4065063649222065
YDR436W	-1	-/-	-562.9810900092125	-24132.666849672794	106	0.05394736842105263	0.7735849056603774	0.4067892503536068
YPL221W	-1	-/-	-563.0305082798004	-21556.107497811317	106	0.05391190006574622	0.7735849056603774	0.40707213578500706
YGL234W	0	0/-	-563.053735435009	-39155.582554847	424	0.05391190006574622	0.7735849056603774	0.40707213578500706
YKL012W	-1	-/-	-563.0732040405273	-22838.785250663757	106	0.05387647831800263	0.7735849056603774	0.4073550212164074
YPR161C	-1	-/-	-563.0838854312897	-22739.041486263275	106	0.05384110308601445	0.7735849056603774	0.40763790664780764
YGR092W	-1	-/+	-563.1519496440887	-20877.466266810894	106	0.05380577427821522	0.7735849056603774	0.4079207920792079
YGL179C	0	0/-	-563.1575623750687	-36848.820536881685	424	0.05380577427821522	0.7735849056603774	0.4079207920792079
YBR052C	0	0/0	-563.2071242332458	-39184.033603310585	424	0.05380577427821522	0.7735849056603774	0.4079207920792079
YHL011C	-1	-/-	-563.2705380916595	-25502.503893256187	106	0.05377049180327869	0.7735849056603774	0.4082036775106082
YDR368W	0	0/-	-563.2809327244759	-38116.41670881212	424	0.05377049180327869	0.7735849056603774	0.4082036775106082
YPL158C	0	0/+	-563.2978559732437	-34626.60463112593	424	0.05377049180327869	0.7735849056603774	0.4082036775106082
YLR274W	-1	-/-	-563.3089015483856	-22820.84241080284	106	0.053735255570117955	0.7735849056603774	0.40848656294200847
YBL061C	1	+/-	-563.3120532035828	-24354.00576531887	105	0.05435494433529797	0.7830188679245284	0.40848656294200847
YJL095W	-1	-/-	-563.3810293674469	-23601.429580390453	106	0.05431937172774869	0.7830188679245284	0.4087694483734088
YER099C	0	0/-	-563.4879986643791	-36369.426201581955	424	0.05431937172774869	0.7830188679245284	0.4087694483734088
YIR013C	-1	-/-	-563.5260281562805	-21666.426757097244	106	0.05428384565075212	0.7830188679245284	0.40905233380480904
YFR048W	-1	-/-	-563.5282287597656	-21780.36929690838	106	0.0542483660130719	0.7830188679245284	0.40933521923620936
YMR220W	-1	-/-	-563.5456299781799	-22457.83692920208	106	0.05421293272370999	0.7830188679245284	0.4096181046676096
YGR070W	-1	-/-	-563.6762164831161	-21050.843735933304	106	0.054177545691906005	0.7830188679245284	0.4099009900990099
YGR077C	-1	-/-	-563.6940469741821	-22231.654765367508	106	0.05414220482713633	0.7830188679245284	0.4101838755304102
YDR422C	-1	-/-	-563.7081005573273	-21345.576999425888	106	0.05410691003911343	0.7830188679245284	0.41046676096181045
YOR266W	-1	-/-	-563.7358109951019	-22163.679620027542	106	0.054071661237785014	0.7830188679245284	0.41074964639321077
YMR113W	-1	-/0	-563.7383790016174	-21905.467363357544	106	0.054036458333333336	0.7830188679245284	0.411032531824611
YHR143W-A	-1	-/-	-563.882063627243	-23513.74266219139	106	0.054001301236174366	0.7830188679245284	0.41131541725601134
YBR165W	-1	-/-	-563.885575056076	-23618.288987994194	106	0.053966189856957086	0.7830188679245284	0.4115983026874116
YOL096C	0	0/0	-563.9319517016411	-36866.05751889944	424	0.053966189856957086	0.7830188679245284	0.4115983026874116
YJL097W	0	0/-	-563.9379654824734	-39063.88256520033	424	0.053966189856957086	0.7830188679245284	0.4115983026874116
YIL154C	-1	-/-	-563.9483935832977	-21304.23762655258	106	0.0539311241065627	0.7830188679245284	0.41188118811881186
YGR172C	-1	-/-	-563.9959163665771	-23084.202099323273	106	0.05389610389610389	0.7830188679245284	0.4121640735502122
YJR088C	0	0/-	-563.9976527690887	-34470.47469639778	424	0.05389610389610389	0.7830188679245284	0.4121640735502122
YDR006C	0	0/-	-564.0236996412277	-35645.17660010606	424	0.05389610389610389	0.7830188679245284	0.4121640735502122
YDR026C	0	0/-	-564.064650952816	-34318.308325350285	424	0.05389610389610389	0.7830188679245284	0.4121640735502122
YPR062W	0	0/-	-564.0676737427711	-37317.619911283255	424	0.05389610389610389	0.7830188679245284	0.4121640735502122
YIL103W	-1	-/-	-564.0957249403	-24486.38274717331	106	0.05386112913692408	0.7830188679245284	0.41244695898161243
YIL004C	-1	-/-	-564.1584649085999	-21755.402148485184	106	0.05382619974059663	0.7830188679245284	0.41272984441301275
YGL115W	-1	-/-	-564.2249684333801	-21676.614498101175	106	0.053791315618924175	0.7830188679245284	0.413012729844413
YMR098C	0	0/-	-564.2596078515053	-36070.2584926039	424	0.053791315618924175	0.7830188679245284	0.413012729844413
YMR042W	-1	-/-	-564.305205821991	-20502.326358556747	106	0.05375647668393782	0.7830188679245284	0.4132956152758133
YPR037C	-1	-/-	-564.3510000705719	-21516.995654940605	106	0.05372168284789644	0.7830188679245284	0.4135785007072136
YLR405W	-1	-/-	-564.4163887500763	-24518.355161190033	106	0.0536869340232859	0.7830188679245284	0.41386138613861384
YMR066W	0	0/-	-564.4214615225792	-34917.6828263402	424	0.0536869340232859	0.7830188679245284	0.41386138613861384
YBR272C	-1	-/-	-564.4447164535522	-23274.321336746216	106	0.053652230122818355	0.7830188679245284	0.41414427157001416
YLR315W	0	0/-	-564.4540758728981	-33858.626536637545	424	0.053652230122818355	0.7830188679245284	0.41414427157001416
YLR262C-A	0	0/-	-564.4644722342491	-35244.16180753708	424	0.053652230122818355	0.7830188679245284	0.41414427157001416
YHR028C	0	0/-	-564.4971857070923	-37081.98120036721	424	0.053652230122818355	0.7830188679245284	0.41414427157001416
YOR068C	-1	-/-	-564.5674865245819	-21284.267684459686	106	0.053617571059431525	0.7830188679245284	0.4144271570014144
YPL122C	-1	-/-	-564.6015831232071	-22378.136626124382	106	0.05358295674628793	0.7830188679245284	0.41471004243281473
YLR451W	-1	-/-	-564.6755111217499	-22096.641518115997	106	0.053548387096774196	0.7830188679245284	0.414992927864215
YPR118W	0	0/0	-564.7273631095886	-38334.46352349222	424	0.053548387096774196	0.7830188679245284	0.414992927864215
YNL273W	-1	-/-	-564.839292049408	-22678.926433086395	106	0.05351386202450032	0.7830188679245284	0.41527581329561525
YDL090C	-1	-/0	-564.9200766086578	-21790.968264102936	106	0.053479381443298966	0.7830188679245284	0.41555869872701556
YPR187W	-1	-/-	-565.0180904865265	-25223.378612995148	106	0.05344494526722473	0.7830188679245284	0.4158415841584158
YJL174W	0	0/-	-565.1449879407883	-35502.64788977988	424	0.05344494526722473	0.7830188679245284	0.4158415841584158
YPL269W	-1	-/-	-565.2239472866058	-21461.86383986473	106	0.05341055341055341	0.7830188679245284	0.41612446958981614
YJR112W	-1	-/-	-565.2426096200943	-21518.521935105324	106	0.05337620578778135	0.7830188679245284	0.4164073550212164
YLR019W	0	0/-	-565.2876661270857	-37685.53899073601	424	0.05337620578778135	0.7830188679245284	0.4164073550212164
YER021W	-1	-/-	-565.4095588922501	-22792.285702824593	106	0.05334190231362468	0.7830188679245284	0.4166902404526167
YKL038W	-1	-/-	-565.4379056692123	-21863.205978751183	106	0.05330764290301863	0.7830188679245284	0.41697312588401697
YDR129C	1	+/-	-565.4998197555542	-23065.9805727005	105	0.05391527599486521	0.7924528301886793	0.41697312588401697
YER047C	0	0/0	-565.5355926454067	-36379.0511584878	424	0.05391527599486521	0.7924528301886793	0.41697312588401697
YJR005W	0	0/-	-565.6080007553101	-36456.608309865	424	0.05391527599486521	0.7924528301886793	0.41697312588401697
YAL035W	-1	-/-	-565.6159794330597	-24139.42903280258	106	0.05388069275176395	0.7924528301886793	0.41725601131541723
YLR215C	-1	-/-	-565.6279554367065	-22722.0805208683	106	0.05384615384615385	0.7924528301886793	0.41753889674681754
YDL093W	-1	-/-	-565.6294548511505	-23482.067044258118	106	0.053811659192825115	0.7924528301886793	0.4178217821782178
YGL224C	0	0/-	-565.635233938694	-37937.300597935915	424	0.053811659192825115	0.7924528301886793	0.4178217821782178
YGR010W	-1	-/-	-565.6574785709381	-22007.78283703327	106	0.05377720870678617	0.7924528301886793	0.4181046676096181
YDR365C	-1	-/-	-565.6676594913006	-23321.80587026477	106	0.053742802303262956	0.7924528301886793	0.4183875530410184
YNL186W	-1	-/-	-565.6681718826294	-20959.70221412182	106	0.05370843989769821	0.7924528301886793	0.4186704384724187
YDL208W	-1	-/-	-565.6922681331635	-22999.089333236217	106	0.0536741214057508	0.7924528301886793	0.41895332390381895
YKL184W	0	0/-	-565.7185853123665	-36212.051954597235	424	0.0536741214057508	0.7924528301886793	0.41895332390381895
YJR082C	-1	-/-	-565.7808744907379	-21048.434338092804	106	0.05363984674329502	0.7924528301886793	0.4192362093352192
YPR120C	-1	-/-	-565.7875936031342	-22417.214598059654	106	0.053605615826419914	0.7924528301886793	0.4195190947666195
YJL072C	-1	-/-	-565.8684387207031	-23695.094747066498	106	0.05357142857142857	0.7924528301886793	0.4198019801980198
YML067C	-1	-/-	-565.9285130500793	-23383.12541437149	106	0.05353728489483748	0.7924528301886793	0.4200848656294201
YDR510W	0	0/-	-566.0181295573711	-37122.89333182573	424	0.05353728489483748	0.7924528301886793	0.4200848656294201
YHR161C	-1	-/-	-566.0791156291962	-23767.074839714915	106	0.0535031847133758	0.7924528301886793	0.42036775106082036
YDL224C	-1	-/-	-566.0832146406174	-21988.279597997665	106	0.05346912794398472	0.7924528301886793	0.4206506364922207
YBR244W	-1	-/-	-566.1162185668945	-21594.16777718067	106	0.05343511450381679	0.7924528301886793	0.42093352192362093
[truncated: 3,961 more rows]
