# Supplementary material for: Revisiting co-expression-based automated function prediction in yeast with neural networks and updated Gene Ontology annotations
Source: PLoS One. 2026 Apr 16;21(4):e0322689. doi: 10.1371/journal.pone.0322689 (PMC13086303; doi:10.1371/journal.pone.0322689)
Supplement: S1 File — A zip file of tables in csv format containing individual genes ranked by their predicted involvement in each predicted GO term. These predictions were made by Model 1 as described in Table A of S1 Text. (ZIP) [file pone.0322689.s002.zip › GO0001403_SingleGeneRanking.csv]

Gene	Label	Annos	Score	Background Score	Num pos pairs	Precision	Recall	False Positive Rate
YDR358W	-1	-/-	-228.86542797088623	-24768.333898305893	43	0.0	0.0	0.00027793218454697053
YOR275C	1	+/+	-236.4758276939392	-23247.52750325203	42	0.5	0.023255813953488372	0.00027793218454697053
YDR479C	-1	-/-	-237.13056421279907	-23943.19806742668	43	0.3333333333333333	0.023255813953488372	0.0005558643690939411
YLR240W	-1	-/-	-238.14014291763306	-23725.33346414566	43	0.25	0.023255813953488372	0.0008337965536409116
YHR157W	-1	-/-	-239.75006437301636	-23072.79301071167	43	0.2	0.023255813953488372	0.0011117287381878821
YDR043C	1	+/-	-240.17949271202087	-24335.606900930405	42	0.3333333333333333	0.046511627906976744	0.0011117287381878821
YGL073W	-1	-/-	-240.28689455986023	-24233.930436372757	43	0.2857142857142857	0.046511627906976744	0.0013896609227348527
YPL089C	-1	-/-	-240.93535447120667	-23857.74785900116	43	0.25	0.046511627906976744	0.0016675931072818232
YKL213C	-1	-/-	-241.88136506080627	-23120.76841402054	43	0.2222222222222222	0.046511627906976744	0.0019455252918287938
YOR208W	-1	-/-	-242.91647005081177	-23362.85930109024	43	0.2	0.046511627906976744	0.0022234574763757642
YMR104C	-1	-/-	-243.5555374622345	-23706.55552792549	43	0.18181818181818182	0.046511627906976744	0.0025013896609227346
YER054C	-1	-/0	-245.1679618358612	-24021.177739858627	43	0.16666666666666666	0.046511627906976744	0.0027793218454697055
YIL097W	-1	-/-	-245.68685674667358	-25129.565060138702	43	0.15384615384615385	0.046511627906976744	0.003057254030016676
YMR207C	-1	-/-	-245.81235098838806	-23108.928872585297	43	0.14285714285714285	0.046511627906976744	0.0033351862145636463
YDR200C	-1	-/-	-246.65252494812012	-23334.738744020462	43	0.13333333333333333	0.046511627906976744	0.003613118399110617
YMR232W	-1	-/-	-246.82905197143555	-23784.343060016632	43	0.125	0.046511627906976744	0.0038910505836575876
YOR030W	-1	-/-	-246.95096921920776	-23753.006531715393	43	0.11764705882352941	0.046511627906976744	0.004168982768204558
YDL113C	-1	-/-	-246.9773690700531	-24181.598803520203	43	0.1111111111111111	0.046511627906976744	0.0044469149527515284
YML042W	-1	-/-	-247.3967568874359	-24246.36745786667	43	0.10526315789473684	0.046511627906976744	0.004724847137298499
YNL223W	-1	-/-	-247.528981924057	-25059.180883169174	43	0.1	0.046511627906976744	0.005002779321845469
YBR216C	-1	-/-	-248.21151280403137	-24196.155932188034	43	0.09523809523809523	0.046511627906976744	0.0052807115063924406
YGL093W	-1	-/-	-248.45048475265503	-24153.237632751465	43	0.09090909090909091	0.046511627906976744	0.005558643690939411
YGR170W	-1	-/-	-249.093190908432	-23874.43207716942	43	0.08695652173913043	0.046511627906976744	0.005836575875486381
YML117W	0	0/0	-249.8558074235916	-40866.13104015589	172	0.08695652173913043	0.046511627906976744	0.005836575875486381
YDR309C	-1	-/-	-249.9841890335083	-23838.973002433777	43	0.08333333333333333	0.046511627906976744	0.006114508060033352
YGR268C	-1	-/0	-250.2655897140503	-25784.97387957573	43	0.08	0.046511627906976744	0.006392440244580322
YHR155W	0	0/-	-250.75880086421967	-40335.63316124678	172	0.08	0.046511627906976744	0.006392440244580322
YDR259C	-1	-/-	-250.99775505065918	-23150.866893053055	43	0.07692307692307693	0.046511627906976744	0.006670372429127293
YKR089C	-1	-/-	-251.05570030212402	-23979.517679691315	43	0.07407407407407407	0.046511627906976744	0.006948304613674263
YAL051W	-1	-/-	-251.06173634529114	-24978.12888431549	43	0.07142857142857142	0.046511627906976744	0.007226236798221234
YJR021C	-1	-/-	-251.3276960849762	-24172.908985376358	43	0.06896551724137931	0.046511627906976744	0.007504168982768205
YLL015W	-1	-/-	-251.35043597221375	-24241.87864470482	43	0.06666666666666667	0.046511627906976744	0.007782101167315175
YHR114W	-1	-/-	-251.55658984184265	-24134.753126382828	43	0.06451612903225806	0.046511627906976744	0.008060033351862146
YNL286W	-1	-/-	-251.7190990447998	-23162.604942798615	43	0.0625	0.046511627906976744	0.008337965536409116
YJR125C	-1	-/-	-251.9706108570099	-23625.017986536026	43	0.06060606060606061	0.046511627906976744	0.008615897720956087
YKL176C	-1	-/-	-252.48017144203186	-23913.938323497772	43	0.058823529411764705	0.046511627906976744	0.008893829905503057
YMR180C	0	0/-	-252.88643848896027	-40738.862115710974	172	0.058823529411764705	0.046511627906976744	0.008893829905503057
YIL107C	0	0/0	-253.4683228135109	-41941.12425887585	172	0.058823529411764705	0.046511627906976744	0.008893829905503057
YAL028W	0	0/-	-253.5988484621048	-40949.967114031315	172	0.058823529411764705	0.046511627906976744	0.008893829905503057
YOR132W	-1	-/-	-253.79170894622803	-24565.625000715256	43	0.05714285714285714	0.046511627906976744	0.009171762090050028
YEL062W	-1	-/-	-253.7939920425415	-24417.1721804142	43	0.05555555555555555	0.046511627906976744	0.009449694274596998
YBR212W	-1	-/-	-254.20560598373413	-24524.446684598923	43	0.05405405405405406	0.046511627906976744	0.009727626459143969
YBR214W	-1	-/-	-254.53868198394775	-25544.99568581581	43	0.05263157894736842	0.046511627906976744	0.010005558643690939
YBR090C-A	-1	-/-	-254.56044626235962	-21968.825757026672	43	0.05128205128205128	0.046511627906976744	0.01028349082823791
YJL020C	-1	-/-	-254.7983169555664	-24372.601755857468	43	0.05	0.046511627906976744	0.010561423012784881
YHL019C	-1	-/-	-254.8594446182251	-25033.742331027985	43	0.04878048780487805	0.046511627906976744	0.01083935519733185
YGR070W	-1	-/-	-254.8739790916443	-23744.96377301216	43	0.047619047619047616	0.046511627906976744	0.011117287381878822
YBR059C	-1	-/-	-254.97376585006714	-25190.998022556305	43	0.046511627906976744	0.046511627906976744	0.011395219566425792
YGR023W	0	0/-	-255.08596843481064	-40986.46778225899	172	0.046511627906976744	0.046511627906976744	0.011395219566425792
YMR037C	-1	-/-	-255.36434316635132	-24059.64074897766	43	0.045454545454545456	0.046511627906976744	0.011673151750972763
YNR049C	-1	-/-	-255.6062889099121	-23760.629363059998	43	0.044444444444444446	0.046511627906976744	0.011951083935519732
YBR290W	-1	-/-	-255.88426542282104	-24947.213827610016	43	0.043478260869565216	0.046511627906976744	0.012229016120066704
YOL113W	-1	-/-	-255.95515990257263	-24175.217980861664	43	0.0425531914893617	0.046511627906976744	0.012506948304613675
YDR425W	-1	-/-	-256.0605981349945	-24627.943529367447	43	0.041666666666666664	0.046511627906976744	0.012784880489160644
YNL074C	-1	-/-	-256.27955532073975	-24672.974155664444	43	0.04081632653061224	0.046511627906976744	0.013062812673707616
YPR026W	0	0/-	-256.3059079647064	-41441.22221657634	172	0.04081632653061224	0.046511627906976744	0.013062812673707616
YMR109W	-1	-/-	-256.3080756664276	-23810.778946876526	43	0.04	0.046511627906976744	0.013340744858254585
YCR091W	-1	-/-	-256.4632558822632	-24599.81473135948	43	0.0392156862745098	0.046511627906976744	0.013618677042801557
YIL143C	-1	-/-	-256.6756534576416	-24052.578053712845	43	0.038461538461538464	0.046511627906976744	0.013896609227348526
YLR251W	0	0/0	-256.87640285491943	-41228.332299530506	172	0.038461538461538464	0.046511627906976744	0.013896609227348526
YKL020C	-1	-/-	-257.1795015335083	-24761.513852596283	43	0.03773584905660377	0.046511627906976744	0.014174541411895497
YDR329C	-1	-/-	-257.34343242645264	-23849.383136749268	43	0.037037037037037035	0.046511627906976744	0.014452473596442469
YCL039W	-1	-/-	-257.4706554412842	-24427.66888833046	43	0.03636363636363636	0.046511627906976744	0.014730405780989438
YDR166C	-1	-/-	-257.7509686946869	-24810.07153749466	43	0.03571428571428571	0.046511627906976744	0.01500833796553641
YOL100W	-1	-/-	-257.9499418735504	-25329.878254175186	43	0.03508771929824561	0.046511627906976744	0.015286270150083379
YDL223C	-1	-/-	-258.06528973579407	-25994.955552101135	43	0.034482758620689655	0.046511627906976744	0.01556420233463035
YOL032W	0	0/-	-258.1154183745384	-41445.468333780766	172	0.034482758620689655	0.046511627906976744	0.01556420233463035
YLR165C	-1	-/-	-258.15943598747253	-25037.727149248123	43	0.03389830508474576	0.046511627906976744	0.01584213451917732
YGL233W	-1	-/-	-258.50191259384155	-23932.76778769493	43	0.03333333333333333	0.046511627906976744	0.016120066703724293
YOR048C	-1	-/-	-258.51783180236816	-25186.995783805847	43	0.03278688524590164	0.046511627906976744	0.016397998888271263
YEL041W	-1	-/-	-258.62133836746216	-24890.384508132935	43	0.03225806451612903	0.046511627906976744	0.016675931072818232
YDR171W	-1	-/-	-258.6887278556824	-26725.185318231583	43	0.031746031746031744	0.046511627906976744	0.0169538632573652
YIR002C	-1	-/-	-258.69436168670654	-25938.83850646019	43	0.03125	0.046511627906976744	0.017231795441912175
YDR294C	-1	-/-	-258.7121686935425	-24235.93120288849	43	0.03076923076923077	0.046511627906976744	0.017509727626459144
YPL152W	-1	-/-	-258.7563591003418	-25167.07769870758	43	0.030303030303030304	0.046511627906976744	0.017787659811006114
YER045C	-1	-/-	-258.7869381904602	-23934.437386274338	43	0.029850746268656716	0.046511627906976744	0.018065591995553083
YBL075C	-1	-/-	-258.8063108921051	-26372.55511546135	43	0.029411764705882353	0.046511627906976744	0.018343524180100056
YOR054C	-1	-/-	-258.81295919418335	-25655.314344644547	43	0.028985507246376812	0.046511627906976744	0.018621456364647026
YPL188W	-1	-/-	-258.8410520553589	-24360.738965511322	43	0.02857142857142857	0.046511627906976744	0.018899388549193995
YDL115C	-1	-/0	-258.84502696990967	-25238.462131023407	43	0.028169014084507043	0.046511627906976744	0.01917732073374097
YGL046W	1	+/+	-258.90986132621765	-23970.81115269661	42	0.041666666666666664	0.06976744186046512	0.01917732073374097
YER040W	-1	-/-	-258.9374704360962	-24006.92615699768	43	0.0410958904109589	0.06976744186046512	0.019455252918287938
YLR399C	-1	-/-	-258.93765449523926	-23885.82968688011	43	0.04054054054054054	0.06976744186046512	0.019733185102834908
YDL154W	-1	-/-	-259.39135789871216	-24248.588042974472	43	0.04	0.06976744186046512	0.020011117287381877
YCL026C-B	0	0/-	-259.4472908973694	-38749.170974161476	172	0.04	0.06976744186046512	0.020011117287381877
YDR208W	-1	-/-	-259.4832808971405	-24532.834618091583	43	0.039473684210526314	0.06976744186046512	0.02028904947192885
YPL060W	-1	-/-	-259.56908321380615	-24348.903572559357	43	0.03896103896103896	0.06976744186046512	0.02056698165647582
YIL072W	-1	-/-	-259.59758162498474	-25421.95935368538	43	0.038461538461538464	0.06976744186046512	0.02084491384102279
YIR023W	-1	-/-	-259.69773626327515	-24583.625195026398	43	0.0379746835443038	0.06976744186046512	0.021122846025569762
YER162C	-1	-/-	-259.85453629493713	-24807.159878969193	43	0.0375	0.06976744186046512	0.021400778210116732
YJR091C	-1	-/-	-259.8644073009491	-24512.24298930168	43	0.037037037037037035	0.06976744186046512	0.0216787103946637
YDR141C	-1	-/-	-259.8845419883728	-23822.59576368332	43	0.036585365853658534	0.06976744186046512	0.02195664257921067
YGL104C	-1	-/-	-260.0962896347046	-24135.620208501816	43	0.03614457831325301	0.06976744186046512	0.022234574763757644
YOR256C	-1	-/-	-260.2280764579773	-25323.899502515793	43	0.03571428571428571	0.06976744186046512	0.022512506948304613
YOL060C	-1	-/-	-260.27156352996826	-25806.54275727272	43	0.03529411764705882	0.06976744186046512	0.022790439132851583
YML051W	-1	-/-	-260.29411220550537	-24424.51674413681	43	0.03488372093023256	0.06976744186046512	0.023068371317398556
YMR170C	0	0/-	-260.5253601074219	-42003.23817747831	172	0.03488372093023256	0.06976744186046512	0.023068371317398556
YDR173C	-1	-/-	-260.5425395965576	-24420.058093309402	43	0.034482758620689655	0.06976744186046512	0.023346303501945526
YPL138C	-1	-/-	-260.57823181152344	-24727.644190073013	43	0.03409090909090909	0.06976744186046512	0.023624235686492495
YDR151C	-1	-/-	-260.6768274307251	-24552.567819833755	43	0.033707865168539325	0.06976744186046512	0.023902167871039465
YJL057C	0	0/-	-260.8906536102295	-43038.45330363512	172	0.033707865168539325	0.06976744186046512	0.023902167871039465
YJR046W	-1	-/-	-260.90096616744995	-24182.194207191467	43	0.03333333333333333	0.06976744186046512	0.024180100055586438
YGR218W	-1	-/-	-260.9331741333008	-24786.43697476387	43	0.03296703296703297	0.06976744186046512	0.024458032240133407
YCL062W	-1	-/-	-261.0237765312195	-22109.789655208588	43	0.03260869565217391	0.06976744186046512	0.024735964424680377
YDL194W	-1	-/-	-261.05890464782715	-24504.469593524933	43	0.03225806451612903	0.06976744186046512	0.02501389660922735
YDR409W	-1	-/-	-261.0677309036255	-23416.36645436287	43	0.031914893617021274	0.06976744186046512	0.02529182879377432
YDR204W	0	0/0	-261.3835884332657	-41393.05888020992	172	0.031914893617021274	0.06976744186046512	0.02529182879377432
YJR059W	-1	-/-	-261.4875211715698	-24274.359790325165	43	0.031578947368421054	0.06976744186046512	0.02556976097832129
YDR498C	-1	-/-	-261.6055998802185	-24280.982791662216	43	0.03125	0.06976744186046512	0.02584769316286826
YBR169C	-1	-/-	-261.6381630897522	-25851.061183691025	43	0.030927835051546393	0.06976744186046512	0.02612562534741523
YDL231C	-1	-/-	-261.7641797065735	-24569.488343000412	43	0.030612244897959183	0.06976744186046512	0.0264035575319622
YGR143W	-1	-/-	-261.77822256088257	-24880.635679721832	43	0.030303030303030304	0.06976744186046512	0.02668148971650917
YKL121W	0	0/0	-261.83243304491043	-42055.75864183903	172	0.030303030303030304	0.06976744186046512	0.02668148971650917
YIL122W	-1	-/-	-261.8906831741333	-24933.844123125076	43	0.03	0.06976744186046512	0.026959421901056144
YAR044W	-1	-/-	-261.9690508842468	-22706.84950709343	43	0.0297029702970297	0.06976744186046512	0.027237354085603113
YAR027W	0	0/0	-261.9934221506119	-41436.81868457794	172	0.0297029702970297	0.06976744186046512	0.027237354085603113
YPR200C	-1	-/-	-262.0269503593445	-24415.21772456169	43	0.029411764705882353	0.06976744186046512	0.027515286270150083
YDR255C	-1	-/-	-262.0276663303375	-24983.51216506958	43	0.02912621359223301	0.06976744186046512	0.027793218454697052
YJL141C	-1	-/-	-262.16555976867676	-25168.704670906067	43	0.028846153846153848	0.06976744186046512	0.028071150639244025
YBL051C	-1	-/-	-262.22506189346313	-24007.86168384552	43	0.02857142857142857	0.06976744186046512	0.028349082823790995
YLR117C	-1	-/-	-262.2865695953369	-24805.757382392883	43	0.02830188679245283	0.06976744186046512	0.028627015008337964
YLR097C	-1	-/-	-262.32670164108276	-25183.190926790237	43	0.028037383177570093	0.06976744186046512	0.028904947192884937
YKR058W	0	0/0	-262.43801283836365	-40793.30266773701	172	0.028037383177570093	0.06976744186046512	0.028904947192884937
YBR026C	-1	-/-	-262.5660090446472	-25658.276945590973	43	0.027777777777777776	0.06976744186046512	0.029182879377431907
YML033W	-1	-/-	-262.56660175323486	-22554.750834465027	43	0.027522935779816515	0.06976744186046512	0.029460811561978877
YNR047W	-1	-/-	-262.5922827720642	-26131.258323192596	43	0.02727272727272727	0.06976744186046512	0.029738743746525846
YJR084W	-1	-/-	-262.6010231971741	-24476.65626525879	43	0.02702702702702703	0.06976744186046512	0.03001667593107282
YKL011C	-1	-/-	-262.64572048187256	-24022.958549261093	43	0.026785714285714284	0.06976744186046512	0.03029460811561979
YPL120W	-1	-/-	-262.6717338562012	-25027.069259405136	43	0.02654867256637168	0.06976744186046512	0.030572540300166758
YLR312C-B	-1	-/-	-262.72775506973267	-22613.262319087982	43	0.02631578947368421	0.06976744186046512	0.03085047248471373
YOL117W	-1	-/-	-262.7317419052124	-24788.407742261887	43	0.02608695652173913	0.06976744186046512	0.0311284046692607
YML128C	-1	-/-	-262.8005402088165	-26185.20817923546	43	0.02586206896551724	0.06976744186046512	0.03140633685380767
YKL038W	-1	-/-	-262.80539894104004	-24893.461619138718	43	0.02564102564102564	0.06976744186046512	0.03168426903835464
YDL234C	0	0/-	-262.8103268146515	-43440.15461593866	172	0.02564102564102564	0.06976744186046512	0.03168426903835464
YOR156C	-1	-/-	-262.8241214752197	-24410.3337392807	43	0.025423728813559324	0.06976744186046512	0.03196220122290161
YIL155C	-1	-/0	-262.9156541824341	-24893.63013267517	43	0.025210084033613446	0.06976744186046512	0.032240133407448586
YDR163W	-1	-/-	-262.9539785385132	-25188.151165246964	43	0.025	0.06976744186046512	0.032518065591995556
YOL148C	-1	-/-	-262.9615671634674	-24691.62978720665	43	0.024793388429752067	0.06976744186046512	0.032795997776542525
YAL043C	-1	-/-	-263.16436672210693	-24134.336532115936	43	0.02459016393442623	0.06976744186046512	0.033073929961089495
YNL008C	-1	-/-	-263.2290749549866	-24579.973937034607	43	0.024390243902439025	0.06976744186046512	0.033351862145636464
YLR324W	-1	-/-	-263.31925916671753	-25606.77636361122	43	0.024193548387096774	0.06976744186046512	0.033629794330183434
YNL103W	-1	-/-	-263.3272829055786	-24641.654351711273	43	0.024	0.06976744186046512	0.0339077265147304
YMR068W	-1	-/-	-263.3760733604431	-25232.122313976288	43	0.023809523809523808	0.06976744186046512	0.03418565869927738
YGR270W	-1	-/+	-263.4462401866913	-24653.58387541771	43	0.023622047244094488	0.06976744186046512	0.03446359088382435
YKL093W	-1	-/-	-263.45910263061523	-24444.942411899567	43	0.0234375	0.06976744186046512	0.03474152306837132
YMR165C	-1	-/-	-263.60908794403076	-25106.857261180878	43	0.023255813953488372	0.06976744186046512	0.03501945525291829
YDR273W	-1	-/-	-263.653395652771	-25116.41879105568	43	0.023076923076923078	0.06976744186046512	0.03529738743746526
YPL249C	-1	-/-	-263.79538345336914	-25392.036376476288	43	0.022900763358778626	0.06976744186046512	0.03557531962201223
YBR102C	-1	-/-	-263.8065867424011	-24450.533221244812	43	0.022727272727272728	0.06976744186046512	0.0358532518065592
YDR532C	-1	-/0	-263.83725142478943	-24288.960408210754	43	0.022556390977443608	0.06976744186046512	0.03613118399110617
YDR244W	-1	-/-	-263.9671289920807	-24883.78107905388	43	0.022388059701492536	0.06976744186046512	0.03640911617565314
YGR134W	-1	-/-	-264.0007576942444	-24955.024081707	43	0.022222222222222223	0.06976744186046512	0.03668704836020011
YDL005C	-1	-/-	-264.0020492076874	-25035.433734178543	43	0.022058823529411766	0.06976744186046512	0.03696498054474708
YDR078C	-1	-/-	-264.02765941619873	-24927.699390888214	43	0.021897810218978103	0.06976744186046512	0.03724291272929405
YOR290C	-1	-/+	-264.1886057853699	-24274.566161632538	43	0.021739130434782608	0.06976744186046512	0.03752084491384102
YIL144W	-1	-/-	-264.1944365501404	-24792.415627002716	43	0.02158273381294964	0.06976744186046512	0.03779877709838799
YPL159C	-1	-/-	-264.3056411743164	-24691.198619127274	43	0.02142857142857143	0.06976744186046512	0.03807670928293496
YDR490C	-1	-/-	-264.3169813156128	-24764.298528671265	43	0.02127659574468085	0.06976744186046512	0.03835464146748194
YOR330C	-1	-/-	-264.54465436935425	-24721.329505443573	43	0.02112676056338028	0.06976744186046512	0.038632573652028906
YPL194W	-1	-/-	-264.56743812561035	-24984.773867845535	43	0.02097902097902098	0.06976744186046512	0.038910505836575876
YAL041W	1	+/-	-264.7125186920166	-24495.552379608154	42	0.027777777777777776	0.09302325581395349	0.038910505836575876
YJL053W	-1	-/-	-264.7994170188904	-26189.42662358284	43	0.027586206896551724	0.09302325581395349	0.039188438021122846
YGL141W	0	0/-	-264.80582427978516	-40930.54407227039	172	0.027586206896551724	0.09302325581395349	0.039188438021122846
YOR057W	-1	-/0	-264.8813638687134	-24732.004217147827	43	0.0273972602739726	0.09302325581395349	0.039466370205669815
YNR069C	0	0/-	-264.91781002283096	-41117.65291982889	172	0.0273972602739726	0.09302325581395349	0.039466370205669815
YMR053C	-1	-/0	-265.0762357711792	-25900.693197011948	43	0.027210884353741496	0.09302325581395349	0.039744302390216785
YLR267W	0	0/0	-265.0947355031967	-41276.342655062675	172	0.027210884353741496	0.09302325581395349	0.039744302390216785
YOR172W	-1	-/-	-265.133056640625	-23947.942266464233	43	0.02702702702702703	0.09302325581395349	0.040022234574763754
YNR011C	-1	-/-	-265.1785340309143	-25457.018221855164	43	0.026845637583892617	0.09302325581395349	0.04030016675931073
YDR422C	-1	-/-	-265.1927857398987	-24390.15178990364	43	0.02666666666666667	0.09302325581395349	0.0405780989438577
YGR238C	-1	-/-	-265.21755504608154	-24121.66235089302	43	0.026490066225165563	0.09302325581395349	0.04085603112840467
YBR114W	-1	-/-	-265.2861576080322	-23861.072869062424	43	0.02631578947368421	0.09302325581395349	0.04113396331295164
YJL082W	0	0/-	-265.3105273246765	-42181.900983929634	172	0.02631578947368421	0.09302325581395349	0.04113396331295164
YJL005W	-1	-/-	-265.345103263855	-25198.209267616272	43	0.026143790849673203	0.09302325581395349	0.04141189549749861
YAL034C	0	0/-	-265.3563437461853	-42653.09540820122	172	0.026143790849673203	0.09302325581395349	0.04141189549749861
YPL123C	-1	-/-	-265.46270179748535	-26768.806576013565	43	0.025974025974025976	0.09302325581395349	0.04168982768204558
YLR256W	-1	-/-	-265.49431228637695	-24751.904633522034	43	0.025806451612903226	0.09302325581395349	0.04196775986659255
YGL227W	-1	-/-	-265.49632024765015	-25950.57377910614	43	0.02564102564102564	0.09302325581395349	0.042245692051139525
YER093C	-1	-/-	-265.5788908004761	-24395.008016347885	43	0.025477707006369428	0.09302325581395349	0.042523624235686494
YDR287W	0	0/-	-265.5895848274231	-42323.83945906162	172	0.025477707006369428	0.09302325581395349	0.042523624235686494
YBL101C	0	0/-	-265.79539555311203	-42850.20636707544	172	0.025477707006369428	0.09302325581395349	0.042523624235686494
YAL017W	-1	-/-	-265.823264837265	-25873.088686704636	43	0.02531645569620253	0.09302325581395349	0.042801556420233464
YBR199W	-1	-/-	-265.8431296348572	-24662.11186170578	43	0.025157232704402517	0.09302325581395349	0.04307948860478043
YOR329C	-1	-/-	-265.85126781463623	-25636.666024923325	43	0.025	0.09302325581395349	0.0433574207893274
YOR155C	0	0/-	-265.9032243490219	-42064.413850069046	172	0.025	0.09302325581395349	0.0433574207893274
YGL133W	-1	-/-	-265.95803117752075	-24176.809637069702	43	0.024844720496894408	0.09302325581395349	0.04363535297387437
YNL059C	-1	-/-	-265.97833776474	-25241.498517274857	43	0.024691358024691357	0.09302325581395349	0.04391328515842134
YOR035C	-1	-/-	-266.0286560058594	-26831.34109210968	43	0.024539877300613498	0.09302325581395349	0.04419121734296832
YOL116W	1	+/-	-266.0470757484436	-24822.854591846466	42	0.03048780487804878	0.11627906976744186	0.04419121734296832
YJL016W	0	0/0	-266.07383090257645	-41013.92644631863	172	0.03048780487804878	0.11627906976744186	0.04419121734296832
YNL020C	-1	-/-	-266.1570658683777	-24937.041866779327	43	0.030303030303030304	0.11627906976744186	0.04446914952751529
YDL035C	-1	-/+	-266.3143301010132	-24974.507325172424	43	0.030120481927710843	0.11627906976744186	0.04474708171206226
YMR169C	0	0/-	-266.3537514805794	-43013.956572949886	172	0.030120481927710843	0.11627906976744186	0.04474708171206226
YKL189W	-1	-/-	-266.37678718566895	-25494.476138591766	43	0.029940119760479042	0.11627906976744186	0.04502501389660923
YOR173W	-1	-/-	-266.3971767425537	-26644.444576501846	43	0.02976190476190476	0.11627906976744186	0.0453029460811562
YLR166C	-1	-/-	-266.4012145996094	-24411.713337898254	43	0.029585798816568046	0.11627906976744186	0.045580878265703166
YNL118C	-1	-/-	-266.407084941864	-24184.537434339523	43	0.029411764705882353	0.11627906976744186	0.045858810450250136
YDR137W	-1	-/-	-266.4218339920044	-24426.118929862976	43	0.029239766081871343	0.11627906976744186	0.04613674263479711
YML016C	-1	-/-	-266.5087032318115	-24507.828862428665	43	0.029069767441860465	0.11627906976744186	0.04641467481934408
YKR050W	-1	-/-	-266.51584577560425	-24415.391107320786	43	0.028901734104046242	0.11627906976744186	0.04669260700389105
YBR250W	-1	-/-	-266.54024362564087	-25119.653290748596	43	0.028735632183908046	0.11627906976744186	0.04697053918843802
YDL224C	-1	-/-	-266.61226511001587	-25292.17636823654	43	0.02857142857142857	0.11627906976744186	0.04724847137298499
YDR229W	0	0/-	-266.65684473514557	-41477.487645328045	172	0.02857142857142857	0.11627906976744186	0.04724847137298499
YDR169C	0	0/-	-266.78455340862274	-42505.1389670372	172	0.02857142857142857	0.11627906976744186	0.04724847137298499
YCR020C	-1	-/-	-266.81717586517334	-24664.092291355133	43	0.028409090909090908	0.11627906976744186	0.04752640355753196
YKL168C	0	0/-	-266.89901649951935	-42291.33420664072	172	0.028409090909090908	0.11627906976744186	0.04752640355753196
YPL002C	-1	-/-	-266.9117383956909	-25112.386300086975	43	0.02824858757062147	0.11627906976744186	0.04780433574207893
YNL091W	-1	-/-	-266.91451835632324	-24868.37100172043	43	0.028089887640449437	0.11627906976744186	0.048082267926625906
YDR419W	-1	-/-	-266.9248914718628	-24366.866733312607	43	0.027932960893854747	0.11627906976744186	0.048360200111172875
YDR065W	-1	-/-	-267.0797414779663	-22970.940257549286	43	0.027777777777777776	0.11627906976744186	0.048638132295719845
YLR005W	-1	-/-	-267.1008653640747	-24974.243331432343	43	0.027624309392265192	0.11627906976744186	0.048916064480266815
YBR293W	-1	-/-	-267.16218614578247	-24961.083874464035	43	0.027472527472527472	0.11627906976744186	0.049193996664813784
YML118W	-1	-/-	-267.16219425201416	-25826.456869840622	43	0.0273224043715847	0.11627906976744186	0.049471928849360754
YOR298W	-1	-/-	-267.16930294036865	-25009.39618086815	43	0.02717391304347826	0.11627906976744186	0.04974986103390772
YHL002W	-1	-/-	-267.18939685821533	-24776.901522636414	43	0.02702702702702703	0.11627906976744186	0.0500277932184547
YNR034W	-1	-/-	-267.19322443008423	-24231.489475250244	43	0.026881720430107527	0.11627906976744186	0.05030572540300167
YHR028C	0	0/-	-267.2274444103241	-43090.167500555515	172	0.026881720430107527	0.11627906976744186	0.05030572540300167
YFR021W	-1	-/-	-267.27955055236816	-25167.95193529129	43	0.026737967914438502	0.11627906976744186	0.05058365758754864
YGR248W	-1	-/0	-267.38160514831543	-25937.04273200035	43	0.026595744680851064	0.11627906976744186	0.05086158977209561
YPR081C	-1	-/-	-267.4499773979187	-25352.539270877838	43	0.026455026455026454	0.11627906976744186	0.05113952195664258
YGL003C	-1	-/-	-267.4837055206299	-25002.193264961243	43	0.02631578947368421	0.11627906976744186	0.05141745414118955
YPL003W	0	0/-	-267.49329179525375	-40886.20321929455	172	0.02631578947368421	0.11627906976744186	0.05141745414118955
YOL004W	-1	-/-	-267.5037980079651	-24573.70365381241	43	0.02617801047120419	0.11627906976744186	0.05169538632573652
YDL161W	-1	-/-	-267.5060245990753	-25518.241794347763	43	0.026041666666666668	0.11627906976744186	0.051973318510283494
YPL230W	0	0/-	-267.53113663196564	-42731.71509248018	172	0.026041666666666668	0.11627906976744186	0.051973318510283494
YPL005W	0	0/-	-267.54188799858093	-41503.961982011795	172	0.026041666666666668	0.11627906976744186	0.051973318510283494
YGL175C	-1	-/-	-267.54192447662354	-24784.932455778122	43	0.025906735751295335	0.11627906976744186	0.05225125069483046
YDL021W	0	0/-	-267.55020850896835	-42509.988240361214	172	0.025906735751295335	0.11627906976744186	0.05225125069483046
YGL066W	-1	-/-	-267.56805896759033	-24416.902815818787	43	0.02577319587628866	0.11627906976744186	0.05252918287937743
YPL177C	-1	-/-	-267.6237711906433	-24346.18791604042	43	0.02564102564102564	0.11627906976744186	0.0528071150639244
YFL033C	-1	-/-	-267.73468351364136	-24688.852407693863	43	0.025510204081632654	0.11627906976744186	0.05308504724847137
YOR273C	0	0/-	-267.7806815505028	-41803.69813925028	172	0.025510204081632654	0.11627906976744186	0.05308504724847137
YDR335W	-1	-/-	-267.82464504241943	-25501.311922073364	43	0.025380710659898477	0.11627906976744186	0.05336297943301834
YNL076W	0	0/-	-267.85159665346146	-41341.61789697409	172	0.025380710659898477	0.11627906976744186	0.05336297943301834
YNL136W	-1	-/-	-267.88371658325195	-25413.30503463745	43	0.025252525252525252	0.11627906976744186	0.05364091161756531
YPR049C	-1	-/-	-267.8908038139343	-25441.266833782196	43	0.02512562814070352	0.11627906976744186	0.05391884380211229
YGL096W	-1	-/-	-267.89595890045166	-25761.78788638115	43	0.025	0.11627906976744186	0.05419677598665926
YDR477W	1	+/+	-267.90268898010254	-24818.801808834076	42	0.029850746268656716	0.13953488372093023	0.05419677598665926
YMR322C	-1	-/-	-267.9260506629944	-25749.982152700424	43	0.0297029702970297	0.13953488372093023	0.054474708171206226
YGR166W	-1	-/-	-267.9718990325928	-25045.948063850403	43	0.029556650246305417	0.13953488372093023	0.054752640355753196
YIL113W	0	0/-	-267.9909911751747	-42526.38506728411	172	0.029556650246305417	0.13953488372093023	0.054752640355753196
YBR043C	-1	-/-	-267.99114084243774	-26076.787439107895	43	0.029411764705882353	0.13953488372093023	0.055030572540300166
YGR178C	-1	-/-	-268.1515574455261	-25171.79955124855	43	0.02926829268292683	0.13953488372093023	0.055308504724847135
YPL269W	-1	-/-	-268.1677050590515	-25465.567847251892	43	0.02912621359223301	0.13953488372093023	0.055586436909394105
YHR102W	-1	-/-	-268.17257595062256	-25617.127720355988	43	0.028985507246376812	0.13953488372093023	0.05586436909394108
YDR323C	-1	-/-	-268.2018117904663	-25211.291772842407	43	0.028846153846153848	0.13953488372093023	0.05614230127848805
YPL049C	1	+/+	-268.25140953063965	-25364.72120285034	42	0.03349282296650718	0.16279069767441862	0.05614230127848805
YGR136W	0	0/-	-268.25531256198883	-41076.3823851347	172	0.03349282296650718	0.16279069767441862	0.05614230127848805
YBL060W	0	0/-	-268.2628586292267	-42459.16159719229	172	0.03349282296650718	0.16279069767441862	0.05614230127848805
YGL208W	1	+/+	-268.31571316719055	-27256.19942355156	42	0.0380952380952381	0.18604651162790697	0.05614230127848805
YFR003C	-1	-/-	-268.3189945220947	-26117.474037885666	43	0.037914691943127965	0.18604651162790697	0.05642023346303502
YNL006W	-1	-/-	-268.3273801803589	-25918.973607063293	43	0.03773584905660377	0.18604651162790697	0.05669816564758199
YBR103W	-1	-/-	-268.3461766242981	-26200.11577653885	43	0.03755868544600939	0.18604651162790697	0.05697609783212896
YDL142C	-1	-/-	-268.3992919921875	-26648.973105430603	43	0.037383177570093455	0.18604651162790697	0.05725403001667593
YGL197W	0	0/-	-268.41122567653656	-42143.726804196835	172	0.037383177570093455	0.18604651162790697	0.05725403001667593
YOL082W	-1	-/-	-268.43697023391724	-26178.831840991974	43	0.037209302325581395	0.18604651162790697	0.0575319622012229
YDR070C	0	0/0	-268.44250226020813	-43872.68492245674	172	0.037209302325581395	0.18604651162790697	0.0575319622012229
YKL039W	0	0/-	-268.4657453298569	-41514.10361123085	172	0.037209302325581395	0.18604651162790697	0.0575319622012229
YOL138C	-1	-/-	-268.47219133377075	-25919.243608236313	43	0.037037037037037035	0.18604651162790697	0.057809894385769875
YLR007W	-1	-/-	-268.4864058494568	-25110.972753047943	43	0.03686635944700461	0.18604651162790697	0.058087826570316844
YPL119C	-1	-/-	-268.4962258338928	-26440.541301965714	43	0.03669724770642202	0.18604651162790697	0.058365758754863814
YER020W	-1	-/+	-268.52081537246704	-25834.573222637177	43	0.0365296803652968	0.18604651162790697	0.058643690939410784
YGR040W	1	+/+	-268.6172499656677	-25707.07761669159	42	0.04090909090909091	0.20930232558139536	0.058643690939410784
YDR436W	-1	-/-	-268.6281485557556	-26628.375636816025	43	0.04072398190045249	0.20930232558139536	0.05892162312395775
YLR403W	-1	-/-	-268.6585359573364	-24893.95664167404	43	0.04054054054054054	0.20930232558139536	0.05919955530850472
YAL013W	-1	-/-	-268.70259189605713	-24837.37191915512	43	0.04035874439461883	0.20930232558139536	0.05947748749305169
YMR167W	-1	-/-	-268.74739265441895	-24557.3851583004	43	0.04017857142857143	0.20930232558139536	0.05975541967759867
YMR029C	-1	-/-	-268.8268232345581	-25709.51877641678	43	0.04	0.20930232558139536	0.06003335186214564
YBR280C	-1	-/-	-268.83806705474854	-27537.115607261658	43	0.03982300884955752	0.20930232558139536	0.06031128404669261
YPL140C	-1	-/-	-268.921338558197	-25429.045159578323	43	0.039647577092511016	0.20930232558139536	0.06058921623123958
YKL204W	-1	-/-	-268.94492959976196	-25244.055190086365	43	0.039473684210526314	0.20930232558139536	0.06086714841578655
YFR048W	-1	-/-	-268.95436334609985	-24755.73717856407	43	0.039301310043668124	0.20930232558139536	0.061145080600333516
YFR024C	-1	-/-	-268.96337127685547	-23178.355963140726	43	0.0391304347826087	0.20930232558139536	0.061423012784880486
YCL008C	-1	-/-	-269.0669322013855	-24349.143706798553	43	0.03896103896103896	0.20930232558139536	0.06170094496942746
YOR219C	0	0/-	-269.0747957229614	-42217.23720425367	172	0.03896103896103896	0.20930232558139536	0.06170094496942746
YLR363C	-1	-/-	-269.09527826309204	-25108.89222574234	43	0.03879310344827586	0.20930232558139536	0.06197887715397443
YMR192W	-1	-/-	-269.10245084762573	-24738.90064907074	43	0.03862660944206009	0.20930232558139536	0.0622568093385214
YLR248W	-1	-/-	-269.2559678554535	-24901.144031763077	43	0.038461538461538464	0.20930232558139536	0.06253474152306837
YOR023C	-1	-/-	-269.32594633102417	-24865.637531280518	43	0.03829787234042553	0.20930232558139536	0.06281267370761534
YNR044W	-1	-/-	-269.32983016967773	-25632.425332307816	43	0.038135593220338986	0.20930232558139536	0.06309060589216231
YDL123W	0	0/0	-269.3365788459778	-42414.850408792496	172	0.038135593220338986	0.20930232558139536	0.06309060589216231
YDL132W	-1	-/-	-269.3486862182617	-25413.907653808594	43	0.0379746835443038	0.20930232558139536	0.06336853807670928
YNL274C	-1	-/-	-269.3503336906433	-25503.465805768967	43	0.037815126050420166	0.20930232558139536	0.06364647026125625
YLR284C	-1	-/-	-269.3527374267578	-25320.959014892578	43	0.03765690376569038	0.20930232558139536	0.06392440244580322
YIL044C	-1	-/-	-269.3978900909424	-25344.293757915497	43	0.0375	0.20930232558139536	0.06420233463035019
YMR152W	0	0/0	-269.5965837240219	-42024.26979982853	172	0.0375	0.20930232558139536	0.06420233463035019
YKR091W	0	0/-	-269.62556743621826	-41423.610046327114	172	0.0375	0.20930232558139536	0.06420233463035019
YHR115C	-1	-/-	-269.62832403182983	-24246.816852092743	43	0.03734439834024896	0.20930232558139536	0.06448026681489717
YNR002C	-1	-/-	-269.6415877342224	-26024.261184692383	43	0.0371900826446281	0.20930232558139536	0.06475819899944414
YLR028C	-1	-/-	-269.67843103408813	-24615.967309474945	43	0.037037037037037035	0.20930232558139536	0.06503613118399111
YLR206W	-1	-/-	-269.70384788513184	-25379.810028076172	43	0.036885245901639344	0.20930232558139536	0.06531406336853808
YOR304W	-1	-/-	-269.71036291122437	-25488.224650382996	43	0.036734693877551024	0.20930232558139536	0.06559199555308505
YCR030C	0	0/-	-269.8166862130165	-41484.932396650314	172	0.036734693877551024	0.20930232558139536	0.06559199555308505
YOL091W	-1	-/-	-269.8481330871582	-24957.521181106567	43	0.036585365853658534	0.20930232558139536	0.06586992773763202
YFL003C	-1	-/-	-269.851065158844	-25088.17293739319	43	0.03643724696356275	0.20930232558139536	0.06614785992217899
YDR034C	0	0/-	-269.87797915935516	-41440.96988654137	172	0.03643724696356275	0.20930232558139536	0.06614785992217899
YBR273C	-1	-/-	-269.936007976532	-25361.048175096512	43	0.036290322580645164	0.20930232558139536	0.06642579210672596
YJL164C	-1	-/-	-270.02012968063354	-26208.40038895607	43	0.03614457831325301	0.20930232558139536	0.06670372429127293
YFR029W	-1	-/-	-270.08954524993896	-25010.960866451263	43	0.036	0.20930232558139536	0.0669816564758199
YBR270C	0	0/-	-270.1135843396187	-42477.003085672855	172	0.036	0.20930232558139536	0.0669816564758199
YCL010C	-1	-/-	-270.1137914657593	-25440.334469795227	43	0.035856573705179286	0.20930232558139536	0.06725958866036687
YLR102C	-1	-/-	-270.1326699256897	-26264.21413040161	43	0.03571428571428571	0.20930232558139536	0.06753752084491384
YKR014C	-1	-/-	-270.2998113632202	-25784.282286405563	43	0.03557312252964427	0.20930232558139536	0.0678154530294608
YPL176C	-1	-/-	-270.34449577331543	-24577.41062092781	43	0.03543307086614173	0.20930232558139536	0.06809338521400778
YDR295C	-1	-/-	-270.3952121734619	-25410.92177629471	43	0.03529411764705882	0.20930232558139536	0.06837131739855476
YBR006W	-1	-/-	-270.4015316963196	-25507.128002643585	43	0.03515625	0.20930232558139536	0.06864924958310173
YJR036C	0	0/-	-270.52660405635834	-41973.85886025429	172	0.03515625	0.20930232558139536	0.06864924958310173
YKL098W	0	0/0	-270.61192321777344	-42520.560523450375	172	0.03515625	0.20930232558139536	0.06864924958310173
YPL100W	-1	-/-	-270.660804271698	-25124.15733385086	43	0.03501945525291829	0.20930232558139536	0.0689271817676487
YHR209W	0	0/0	-270.661355137825	-42345.69626057148	172	0.03501945525291829	0.20930232558139536	0.0689271817676487
YOR090C	0	0/-	-270.69504964351654	-41150.599679112434	172	0.03501945525291829	0.20930232558139536	0.0689271817676487
YBL047C	-1	-/-	-270.70434951782227	-25472.966151952744	43	0.03488372093023256	0.20930232558139536	0.06920511395219567
YKR049C	0	0/-	-270.71046817302704	-43108.205213069916	172	0.03488372093023256	0.20930232558139536	0.06920511395219567
YIL046W	-1	-/-	-270.7577805519104	-25310.201939821243	43	0.03474903474903475	0.20930232558139536	0.06948304613674264
YBR001C	0	0/-	-270.8195090889931	-42949.13432562351	172	0.03474903474903475	0.20930232558139536	0.06948304613674264
YDL247W	-1	-/-	-270.82768297195435	-25387.293167114258	43	0.03461538461538462	0.20930232558139536	0.06976097832128961
YJL047C	-1	-/-	-270.832332611084	-25034.198427200317	43	0.034482758620689655	0.20930232558139536	0.07003891050583658
YML057W	-1	-/-	-270.87724351882935	-25572.54696083069	43	0.03435114503816794	0.20930232558139536	0.07031684269038355
YLR337C	-1	-/-	-270.90416383743286	-24062.821151971817	43	0.034220532319391636	0.20930232558139536	0.07059477487493052
YOR070C	0	0/0	-270.93537175655365	-42200.181684076786	172	0.034220532319391636	0.20930232558139536	0.07059477487493052
YML088W	-1	-/-	-270.9676055908203	-24643.709823846817	43	0.03409090909090909	0.20930232558139536	0.07087270705947749
YBR123C	-1	-/-	-270.9703359603882	-26466.428069114685	43	0.033962264150943396	0.20930232558139536	0.07115063924402446
YNR033W	-1	-/-	-270.9756078720093	-24853.751671791077	43	0.03383458646616541	0.20930232558139536	0.07142857142857142
YDR485C	-1	-/-	-271.00457096099854	-24860.594615221024	43	0.033707865168539325	0.20930232558139536	0.0717065036131184
YLR067C	-1	-/-	-271.07020711898804	-24474.933223724365	43	0.033582089552238806	0.20930232558139536	0.07198443579766536
YOR233W	-1	-/-	-271.0968723297119	-25179.655043125153	43	0.03345724907063197	0.20930232558139536	0.07226236798221233
YJL066C	0	0/0	-271.1058228611946	-43513.69672250748	172	0.03345724907063197	0.20930232558139536	0.07226236798221233
YLR090W	-1	-/-	-271.11570739746094	-24297.9349360466	43	0.03333333333333333	0.20930232558139536	0.07254030016675932
YDR459C	-1	-/-	-271.1403431892395	-25450.55182170868	43	0.033210332103321034	0.20930232558139536	0.07281823235130629
YHR195W	0	0/0	-271.21396791934967	-42623.98076915741	172	0.033210332103321034	0.20930232558139536	0.07281823235130629
YLR270W	-1	-/-	-271.2890329360962	-26233.61888051033	43	0.03308823529411765	0.20930232558139536	0.07309616453585326
YHR165C	-1	-/-	-271.31013584136963	-25178.6272521019	43	0.03296703296703297	0.20930232558139536	0.07337409672040023
YER109C	1	+/-	-271.3500304222107	-24815.703211784363	42	0.0364963503649635	0.23255813953488372	0.07337409672040023
YLR443W	0	0/-	-271.4011654853821	-41027.46552479267	172	0.0364963503649635	0.23255813953488372	0.07337409672040023
YJR110W	-1	-/-	-271.4021186828613	-25215.92688179016	43	0.03636363636363636	0.23255813953488372	0.0736520289049472
YGR007W	-1	-/-	-271.410680770874	-25314.540143013	43	0.036231884057971016	0.23255813953488372	0.07392996108949416
YCR039C	-1	-/-	-271.43466424942017	-23948.755818128586	43	0.036101083032490974	0.23255813953488372	0.07420789327404113
YOR363C	-1	-/-	-271.47923469543457	-26666.940637111664	43	0.03597122302158273	0.23255813953488372	0.0744858254585881
YAL031C	-1	-/-	-271.48205184936523	-25348.684857845306	43	0.035842293906810034	0.23255813953488372	0.07476375764313507
YCR029C-A	0	0/-	-271.50047540664673	-40201.69646310806	172	0.035842293906810034	0.23255813953488372	0.07476375764313507
YKL010C	0	0/-	-271.5404076576233	-41750.72272795439	172	0.035842293906810034	0.23255813953488372	0.07476375764313507
YKR008W	-1	-/-	-271.5917458534241	-24799.34143590927	43	0.03571428571428571	0.23255813953488372	0.07504168982768204
YDL006W	-1	-/-	-271.5952091217041	-25627.862133979797	43	0.03558718861209965	0.23255813953488372	0.07531962201222901
YNL027W	-1	-/-	-271.6391439437866	-26051.0996465683	43	0.03546099290780142	0.23255813953488372	0.07559755419677598
YGL156W	0	0/-	-271.67785400152206	-43705.20309257507	172	0.03546099290780142	0.23255813953488372	0.07559755419677598
YFL050C	-1	-/-	-271.68061113357544	-25302.985772132874	43	0.0353356890459364	0.23255813953488372	0.07587548638132295
YOR162C	-1	-/-	-271.74869203567505	-25652.276606798172	43	0.035211267605633804	0.23255813953488372	0.07615341856586992
YMR284W	-1	-/-	-271.837251663208	-26596.102900266647	43	0.03508771929824561	0.23255813953488372	0.0764313507504169
YKR002W	-1	-/-	-271.84102058410645	-25410.840097904205	43	0.03496503496503497	0.23255813953488372	0.07670928293496387
YKL201C	-1	-/-	-271.96441745758057	-25192.57049059868	43	0.03484320557491289	0.23255813953488372	0.07698721511951084
YDR371W	0	0/-	-271.97912895679474	-41462.96672385931	172	0.03484320557491289	0.23255813953488372	0.07698721511951084
YBR132C	-1	-/-	-271.9939134120941	-26283.81300354004	43	0.034722222222222224	0.23255813953488372	0.07726514730405781
YDR074W	0	0/-	-272.0176023244858	-43111.84884446859	172	0.034722222222222224	0.23255813953488372	0.07726514730405781
YDR421W	-1	-/-	-272.0402603149414	-26018.16451239586	43	0.03460207612456748	0.23255813953488372	0.07754307948860478
YBR081C	-1	-/-	-272.1292071342468	-24830.012264728546	43	0.034482758620689655	0.23255813953488372	0.07782101167315175
YBR045C	0	0/-	-272.22258627414703	-41560.982249975204	172	0.034482758620689655	0.23255813953488372	0.07782101167315175
YDR039C	-1	-/-	-272.23122930526733	-24695.820420265198	43	0.03436426116838488	0.23255813953488372	0.07809894385769872
YER101C	0	0/-	-272.2522265315056	-42409.68319731951	172	0.03436426116838488	0.23255813953488372	0.07809894385769872
YHR161C	-1	-/-	-272.26232528686523	-26073.249624729156	43	0.03424657534246575	0.23255813953488372	0.07837687604224569
YPL221W	-1	-/-	-272.2743287086487	-24629.522273778915	43	0.034129692832764506	0.23255813953488372	0.07865480822679266
YIL167W	-1	-/0	-272.2827606201172	-25120.96916437149	43	0.034013605442176874	0.23255813953488372	0.07893274041133963
YGL151W	-1	-/-	-272.2926917076111	-25211.2847135067	43	0.03389830508474576	0.23255813953488372	0.0792106725958866
YLR176C	-1	-/-	-272.3763566017151	-25338.294107198715	43	0.033783783783783786	0.23255813953488372	0.07948860478043357
YMR070W	-1	-/-	-272.4092483520508	-25072.586782693863	43	0.03367003367003367	0.23255813953488372	0.07976653696498054
YOR358W	0	0/-	-272.4108234643936	-41699.984701395035	172	0.03367003367003367	0.23255813953488372	0.07976653696498054
YMR098C	0	0/-	-272.4159126281738	-41862.913384616375	172	0.03367003367003367	0.23255813953488372	0.07976653696498054
YOR062C	0	0/-	-272.4261475801468	-42132.215543329716	172	0.03367003367003367	0.23255813953488372	0.07976653696498054
YKL095W	-1	-/-	-272.4427261352539	-25035.26328396797	43	0.03355704697986577	0.23255813953488372	0.08004446914952751
YCR033W	-1	-/-	-272.49638319015503	-24547.931094408035	43	0.033444816053511704	0.23255813953488372	0.08032240133407449
YKL032C	-1	-/-	-272.5272364616394	-24742.595607042313	43	0.03333333333333333	0.23255813953488372	0.08060033351862146
YNL191W	0	0/0	-272.5576042532921	-41125.22406679392	172	0.03333333333333333	0.23255813953488372	0.08060033351862146
YDR027C	-1	-/-	-272.55790424346924	-24934.18753671646	43	0.03322259136212625	0.23255813953488372	0.08087826570316843
YKR061W	-1	-/-	-272.58953762054443	-24810.368824481964	43	0.033112582781456956	0.23255813953488372	0.0811561978877154
YNL293W	-1	-/-	-272.6043152809143	-25504.53188061714	43	0.033003300330033	0.23255813953488372	0.08143413007226237
YGL249W	-1	-/-	-272.61066818237305	-25283.448138237	43	0.03289473684210526	0.23255813953488372	0.08171206225680934
YAL030W	-1	-/-	-272.65904664993286	-26486.298490524292	43	0.03278688524590164	0.23255813953488372	0.08198999444135631
YOR171C	-1	-/-	-272.6748991012573	-25261.653758764267	43	0.032679738562091505	0.23255813953488372	0.08226792662590328
YNR059W	-1	-/-	-272.71983003616333	-26323.786943674088	43	0.03257328990228013	0.23255813953488372	0.08254585881045025
YDR277C	-1	-/-	-272.7489833831787	-24486.688294649124	43	0.032467532467532464	0.23255813953488372	0.08282379099499722
YPL110C	-1	-/-	-272.7882704734802	-25394.257779836655	43	0.032362459546925564	0.23255813953488372	0.08310172317954419
YPL232W	-1	-/-	-272.79101181030273	-25352.345326662064	43	0.03225806451612903	0.23255813953488372	0.08337965536409116
YLR343W	0	0/-	-272.8288029432297	-41846.579701542854	172	0.03225806451612903	0.23255813953488372	0.08337965536409116
YKR003W	-1	-/-	-272.83730125427246	-24875.50384759903	43	0.03215434083601286	0.23255813953488372	0.08365758754863813
YGL124C	-1	-/-	-272.8534617424011	-26086.07371377945	43	0.03205128205128205	0.23255813953488372	0.0839355197331851
YDR457W	-1	-/-	-272.85910415649414	-24626.84008359909	43	0.03194888178913738	0.23255813953488372	0.08421345191773208
YHR084W	1	+/+	-272.87940740585327	-25639.316371440887	42	0.03503184713375796	0.2558139534883721	0.08421345191773208
YGR223C	0	0/-	-272.8886139988899	-43868.071861088276	172	0.03503184713375796	0.2558139534883721	0.08421345191773208
YJL161W	0	0/0	-272.91860008239746	-41912.13890093565	172	0.03503184713375796	0.2558139534883721	0.08421345191773208
YMR273C	-1	-/-	-272.94076013565063	-24766.939348220825	43	0.03492063492063492	0.2558139534883721	0.08449138410227905
YOL112W	-1	-/-	-272.9435324668884	-25332.407180309296	43	0.03481012658227848	0.2558139534883721	0.08476931628682602
YNR006W	-1	-/-	-272.96950674057007	-26067.15315246582	43	0.03470031545741325	0.2558139534883721	0.08504724847137299
YNL047C	-1	-/-	-273.02251863479614	-25417.746327877045	43	0.03459119496855346	0.2558139534883721	0.08532518065591996
YPR101W	-1	-/-	-273.06844329833984	-25052.513347387314	43	0.034482758620689655	0.2558139534883721	0.08560311284046693
YGL190C	-1	-/-	-273.1081793308258	-25133.56606221199	43	0.034375	0.2558139534883721	0.0858810450250139
YFL021W	-1	-/-	-273.15581130981445	-24770.82305407524	43	0.03426791277258567	0.2558139534883721	0.08615897720956087
YAR042W	-1	-/-	-273.16765117645264	-24450.7294588089	43	0.034161490683229816	0.2558139534883721	0.08643690939410784
YOL051W	-1	-/+	-273.19402170181274	-24932.56159877777	43	0.034055727554179564	0.2558139534883721	0.0867148415786548
YDR153C	-1	-/-	-273.197407245636	-25138.29456806183	43	0.033950617283950615	0.2558139534883721	0.08699277376320178
YPL017C	0	0/-	-273.216255903244	-42690.56204944849	172	0.033950617283950615	0.2558139534883721	0.08699277376320178
YDR108W	-1	-/-	-273.2710967063904	-25313.228365421295	43	0.033846153846153845	0.2558139534883721	0.08727070594774874
YNL242W	-1	-/-	-273.2989089488983	-25142.179804086685	43	0.03374233128834356	0.2558139534883721	0.08754863813229571
YOR138C	0	0/-	-273.33550930023193	-42789.75093924999	172	0.03374233128834356	0.2558139534883721	0.08754863813229571
YLR219W	-1	-/-	-273.3872232437134	-26942.45355129242	43	0.03363914373088685	0.2558139534883721	0.08782657031684268
YER157W	-1	-/-	-273.39319801330566	-25230.6496052742	43	0.03353658536585366	0.2558139534883721	0.08810450250138967
YKL074C	-1	-/-	-273.39548444747925	-25342.293884515762	43	0.03343465045592705	0.2558139534883721	0.08838243468593664
YKR068C	-1	-/-	-273.4387044906616	-25130.682919979095	43	0.03333333333333333	0.2558139534883721	0.0886603668704836
YJR126C	-1	-/-	-273.44705867767334	-25296.966668605804	43	0.03323262839879154	0.2558139534883721	0.08893829905503058
YKL091C	0	0/0	-273.46113324165344	-43030.742399036884	172	0.03323262839879154	0.2558139534883721	0.08893829905503058
YPR040W	0	0/-	-273.59589809179306	-41894.9134234786	172	0.03323262839879154	0.2558139534883721	0.08893829905503058
YLR427W	-1	-/-	-273.6290409564972	-26073.093291521072	43	0.03313253012048193	0.2558139534883721	0.08921623123957755
YHR171W	-1	-/-	-273.6435761451721	-26403.901736736298	43	0.03303303303303303	0.2558139534883721	0.08949416342412451
YDR332W	0	0/-	-273.64922350645065	-41374.68862760067	172	0.03303303303303303	0.2558139534883721	0.08949416342412451
YBL088C	-1	-/-	-273.68152046203613	-25499.84410429001	43	0.03293413173652695	0.2558139534883721	0.08977209560867148
YDL130W-A	-1	-/0	-273.7029767036438	-24780.976224899292	43	0.03283582089552239	0.2558139534883721	0.09005002779321845
YJL103C	0	0/-	-273.7336322069168	-43544.26908570528	172	0.03283582089552239	0.2558139534883721	0.09005002779321845
YMR261C	0	0/-	-273.78500324487686	-42589.62945270538	172	0.03283582089552239	0.2558139534883721	0.09005002779321845
YIR015W	-1	-/-	-273.79030990600586	-24101.97200012207	43	0.03273809523809524	0.2558139534883721	0.09032795997776542
YNL251C	-1	-/-	-273.8070697784424	-24408.31300830841	43	0.032640949554896145	0.2558139534883721	0.0906058921623124
YIL160C	-1	-/-	-273.8188667297363	-25787.683621406555	43	0.03254437869822485	0.2558139534883721	0.09088382434685936
YBR182C	-1	-/-	-273.83669424057007	-25906.35236597061	43	0.032448377581120944	0.2558139534883721	0.09116175653140633
YDR303C	-1	-/-	-273.8391537666321	-26032.932774066925	43	0.03235294117647059	0.2558139534883721	0.0914396887159533
YCL051W	-1	-/-	-273.85166120529175	-24450.87276506424	43	0.03225806451612903	0.2558139534883721	0.09171762090050027
YCL032W	-1	-/-	-273.8551912307739	-26220.209518432617	43	0.03216374269005848	0.2558139534883721	0.09199555308504725
YLR254C	-1	-/0	-273.88296461105347	-24972.900193929672	43	0.03206997084548105	0.2558139534883721	0.09227348526959422
YER022W	-1	-/-	-273.9716730117798	-25429.916818380356	43	0.03197674418604651	0.2558139534883721	0.0925514174541412
YGL215W	0	0/-	-273.99426198005676	-41246.32262527943	172	0.03197674418604651	0.2558139534883721	0.0925514174541412
YDR350C	0	0/-	-274.00375390052795	-42158.840683460236	172	0.03197674418604651	0.2558139534883721	0.0925514174541412
YCR058C	-1	-/-	-274.01013135910034	-23155.56886434555	43	0.03188405797101449	0.2558139534883721	0.09282934963868816
YIL129C	-1	-/-	-274.0690999031067	-25516.356626033783	43	0.031791907514450865	0.2558139534883721	0.09310728182323513
YDL138W	-1	-/-	-274.0815706253052	-25970.7552921772	43	0.03170028818443804	0.2558139534883721	0.0933852140077821
YHR199C	0	0/0	-274.0866021513939	-43583.095874369144	172	0.03170028818443804	0.2558139534883721	0.0933852140077821
YKL135C	-1	-/-	-274.1026520729065	-25065.453073501587	43	0.031609195402298854	0.2558139534883721	0.09366314619232907
YPL190C	-1	-/-	-274.1456274986267	-24697.825330257416	43	0.03151862464183381	0.2558139534883721	0.09394107837687604
YJR106W	0	0/-	-274.166288793087	-42593.57583731413	172	0.03151862464183381	0.2558139534883721	0.09394107837687604
YPL023C	0	0/0	-274.1748617887497	-41483.953738451004	172	0.03151862464183381	0.2558139534883721	0.09394107837687604
YLR151C	0	0/-	-274.19539338350296	-41802.8575348258	172	0.03151862464183381	0.2558139534883721	0.09394107837687604
YDR475C	0	0/-	-274.21256601810455	-42701.6486967206	172	0.03151862464183381	0.2558139534883721	0.09394107837687604
YDR388W	-1	-/-	-274.23052072525024	-25054.220070123672	43	0.03142857142857143	0.2558139534883721	0.09421901056142301
YNL106C	-1	-/-	-274.23897886276245	-25413.518808364868	43	0.03133903133903134	0.2558139534883721	0.09449694274596998
YLR135W	-1	-/-	-274.242148399353	-25692.791098833084	43	0.03125	0.2558139534883721	0.09477487493051695
YNL116W	-1	-/-	-274.2426700592041	-26322.171676158905	43	0.031161473087818695	0.2558139534883721	0.09505280711506392
YCL029C	-1	-/-	-274.254177570343	-25936.889686107635	43	0.031073446327683617	0.2558139534883721	0.09533073929961089
YNL053W	-1	-/-	-274.287962436676	-25229.72234725952	43	0.030985915492957747	0.2558139534883721	0.09560867148415786
YLR201C	-1	-/0	-274.2903485298157	-25593.852237701416	43	0.03089887640449438	0.2558139534883721	0.09588660366870484
YMR030W	-1	-/-	-274.29622411727905	-26292.56821322441	43	0.03081232492997199	0.2558139534883721	0.09616453585325181
YDR389W	-1	-/-	-274.343759059906	-26035.96806192398	43	0.030726256983240222	0.2558139534883721	0.09644246803779878
YDR006C	0	0/-	-274.3759500980377	-40920.892642736435	172	0.030726256983240222	0.2558139534883721	0.09644246803779878
YFL016C	-1	-/-	-274.3948931694031	-25960.40750694275	43	0.03064066852367688	0.2558139534883721	0.09672040022234575
YLL040C	-1	-/-	-274.3961009979248	-25486.761764764786	43	0.030555555555555555	0.2558139534883721	0.09699833240689272
YLR371W	-1	-/-	-274.4978394508362	-25464.820749521255	43	0.030470914127423823	0.2558139534883721	0.09727626459143969
YLR309C	-1	-/-	-274.5124864578247	-25948.88498020172	43	0.03038674033149171	0.2558139534883721	0.09755419677598666
YDL089W	0	0/-	-274.52121263742447	-43073.31867301464	172	0.03038674033149171	0.2558139534883721	0.09755419677598666
YMR089C	-1	-/-	-274.5215539932251	-25706.92492723465	43	0.030303030303030304	0.2558139534883721	0.09783212896053363
YGL014W	-1	-/-	-274.589075088501	-25697.359489440918	43	0.03021978021978022	0.2558139534883721	0.0981100611450806
YOR039W	-1	-/-	-274.5917830467224	-25375.4004073143	43	0.030136986301369864	0.2558139534883721	0.09838799332962757
YPL179W	-1	-/-	-274.6183748245239	-24917.25261449814	43	0.030054644808743168	0.2558139534883721	0.09866592551417454
YBR258C	-1	-/-	-274.6467823982239	-25860.238894224167	43	0.02997275204359673	0.2558139534883721	0.09894385769872151
YDR075W	-1	-/-	-274.6739830970764	-25388.313450098038	43	0.029891304347826088	0.2558139534883721	0.09922178988326848
YDL204W	0	0/-	-274.7015336751938	-43513.327803730965	172	0.029891304347826088	0.2558139534883721	0.09922178988326848
YOL009C	-1	-/-	-274.7439560890198	-25424.152451992035	43	0.02981029810298103	0.2558139534883721	0.09949972206781545
YNL250W	-1	-/-	-274.7539658546448	-26129.62823987007	43	0.02972972972972973	0.2558139534883721	0.09977765425236243
YOR112W	-1	-/-	-274.76675367355347	-25223.486649036407	43	0.029649595687331536	0.2558139534883721	0.1000555864369094
YGL004C	-1	-/-	-274.78366565704346	-26167.695561647415	43	0.02956989247311828	0.2558139534883721	0.10033351862145637
YOL052C-A	0	0/-	-274.8054929971695	-42948.99776494503	172	0.02956989247311828	0.2558139534883721	0.10033351862145637
YMR237W	-1	-/-	-274.82075214385986	-25401.65924167633	43	0.029490616621983913	0.2558139534883721	0.10061145080600334
YKL025C	-1	-/-	-274.9191827774048	-24678.303725719452	43	0.029411764705882353	0.2558139534883721	0.10088938299055031
YDR085C	-1	-/-	-274.9201707839966	-26525.822752714157	43	0.029333333333333333	0.2558139534883721	0.10116731517509728
YCL060C	-1	-/-	-274.92507457733154	-23723.07110452652	43	0.02925531914893617	0.2558139534883721	0.10144524735964425
YCL052C	-1	-/-	-274.9609532356262	-26517.296068429947	43	0.029177718832891247	0.2558139534883721	0.10172317954419122
YNL167C	-1	-/-	-275.0033483505249	-25745.996603488922	43	0.0291005291005291	0.2558139534883721	0.10200111172873819
YBR140C	0	0/-	-275.0171345472336	-42706.25672149658	172	0.0291005291005291	0.2558139534883721	0.10200111172873819
YBR228W	-1	-/-	-275.0211706161499	-25638.626380443573	43	0.029023746701846966	0.2558139534883721	0.10227904391328516
YIL154C	-1	-/-	-275.0260772705078	-25561.204365730286	43	0.02894736842105263	0.2558139534883721	0.10255697609783213
YJL155C	0	0/0	-275.0525307059288	-45438.19427239895	172	0.02894736842105263	0.2558139534883721	0.10255697609783213
YBL071W-A	-1	-/-	-275.1001830101013	-24090.28058862686	43	0.028871391076115485	0.2558139534883721	0.1028349082823791
YOL063C	-1	-/-	-275.1808753013611	-25757.92205762863	43	0.028795811518324606	0.2558139534883721	0.10311284046692606
YGR142W	-1	-/-	-275.2245063781738	-26119.131187677383	43	0.028720626631853787	0.2558139534883721	0.10339077265147303
YGL181W	-1	-/-	-275.2542109489441	-25064.693421840668	43	0.028645833333333332	0.2558139534883721	0.10366870483602002
YOR032C	-1	-/-	-275.26624584198	-26323.617802143097	43	0.02857142857142857	0.2558139534883721	0.10394663702056699
YPL193W	-1	-/-	-275.2845573425293	-24769.601026058197	43	0.02849740932642487	0.2558139534883721	0.10422456920511396
YNL267W	-1	-/-	-275.287615776062	-25664.445096969604	43	0.028423772609819122	0.2558139534883721	0.10450250138966093
YDR331W	-1	-/-	-275.3030948638916	-25750.654241085052	43	0.028350515463917526	0.2558139534883721	0.1047804335742079
YGL251C	-1	-/-	-275.3356394767761	-25378.866746664047	43	0.028277634961439587	0.2558139534883721	0.10505836575875487
YGL145W	-1	-/-	-275.33747482299805	-26006.884761810303	43	0.028205128205128206	0.2558139534883721	0.10533629794330183
YOR066W	0	0/-	-275.3405112028122	-41638.39193671942	172	0.028205128205128206	0.2558139534883721	0.10533629794330183
YGL071W	-1	-/-	-275.3828616142273	-25139.46222114563	43	0.028132992327365727	0.2558139534883721	0.1056142301278488
YDR403W	0	0/-	-275.3909053206444	-42728.834264576435	172	0.028132992327365727	0.2558139534883721	0.1056142301278488
YDR461W	-1	-/-	-275.4802188873291	-25973.764976501465	43	0.02806122448979592	0.2558139534883721	0.10589216231239577
YDR170C	-1	-/-	-275.4816060066223	-25303.682943105698	43	0.027989821882951654	0.2558139534883721	0.10617009449694274
YDL169C	0	0/0	-275.4963620901108	-44505.13099473715	172	0.027989821882951654	0.2558139534883721	0.10617009449694274
YOR220W	0	0/0	-275.5833085179329	-43474.63971287012	172	0.027989821882951654	0.2558139534883721	0.10617009449694274
YHR206W	-1	-/-	-275.6351146697998	-25297.33126950264	43	0.027918781725888325	0.2558139534883721	0.10644802668148971
YER144C	0	0/-	-275.65073132514954	-42443.700278401375	172	0.027918781725888325	0.2558139534883721	0.10644802668148971
YDR219C	-1	-/-	-275.69279193878174	-25840.17324948311	43	0.027848101265822784	0.2558139534883721	0.10672595886603668
YDR301W	-1	-/-	-275.70663928985596	-25438.33403658867	43	0.027777777777777776	0.2558139534883721	0.10700389105058365
YKL126W	-1	-/-	-275.71071910858154	-25384.61278104782	43	0.027707808564231738	0.2558139534883721	0.10728182323513062
YDL080C	-1	-/-	-275.7456579208374	-26020.27303504944	43	0.02763819095477387	0.2558139534883721	0.1075597554196776
YOR380W	-1	-/-	-275.7893362045288	-26186.587684631348	43	0.02756892230576441	0.2558139534883721	0.10783768760422457
YHL036W	-1	-/-	-275.8037428855896	-25605.708074092865	43	0.0275	0.2558139534883721	0.10811561978877154
YMR064W	0	0/0	-275.8106499314308	-42801.83026129007	172	0.0275	0.2558139534883721	0.10811561978877154
YKL062W	-1	-/-	-275.8174867630005	-26554.872628211975	43	0.02743142144638404	0.2558139534883721	0.10839355197331851
YML115C	-1	-/-	-275.8320360183716	-25276.188918590546	43	0.02736318407960199	0.2558139534883721	0.10867148415786548
YGL179C	0	0/-	-275.84437084198	-42299.505990207195	172	0.02736318407960199	0.2558139534883721	0.10867148415786548
YML004C	-1	-/-	-275.9134645462036	-25536.4838848114	43	0.02729528535980149	0.2558139534883721	0.10894941634241245
YHL024W	-1	-/-	-275.92554926872253	-25827.658388137817	43	0.027227722772277228	0.2558139534883721	0.10922734852695942
YER027C	1	+/+	-275.94649171829224	-24677.342733860016	42	0.02962962962962963	0.27906976744186046	0.10922734852695942
YDR516C	-1	-/-	-275.95945024490356	-24988.693705797195	43	0.029556650246305417	0.27906976744186046	0.10950528071150639
YDR028C	-1	-/-	-275.97453355789185	-25020.92791581154	43	0.029484029484029485	0.27906976744186046	0.10978321289605336
YGL018C	-1	-/-	-275.97505044937134	-25142.123068332672	43	0.029411764705882353	0.27906976744186046	0.11006114508060033
YGL192W	-1	-/-	-275.9950547218323	-25135.157282829285	43	0.029339853300733496	0.27906976744186046	0.1103390772651473
YMR110C	0	0/-	-276.0260502099991	-45003.76083827019	172	0.029339853300733496	0.27906976744186046	0.1103390772651473
YJL170C	-1	-/-	-276.0598363876343	-25876.582008838654	43	0.02926829268292683	0.27906976744186046	0.11061700944969427
YNR035C	-1	-/-	-276.0759959220886	-25733.51361131668	43	0.029197080291970802	0.27906976744186046	0.11089494163424124
YOR076C	-1	-/-	-276.07691955566406	-25234.069407224655	43	0.02912621359223301	0.27906976744186046	0.11117287381878821
YGR046W	-1	-/-	-276.08094215393066	-26703.444047689438	43	0.029055690072639227	0.27906976744186046	0.11145080600333519
YJL090C	-1	-/-	-276.0811972618103	-24879.70801782608	43	0.028985507246376812	0.27906976744186046	0.11172873818788216
YOR297C	-1	-/-	-276.1160931587219	-24120.15220427513	43	0.02891566265060241	0.27906976744186046	0.11200667037242913
YIL063C	-1	-/-	-276.1186661720276	-25106.97588276863	43	0.028846153846153848	0.27906976744186046	0.1122846025569761
YNL192W	-1	-/-	-276.16085958480835	-25408.848921775818	43	0.02877697841726619	0.27906976744186046	0.11256253474152307
YER119C	-1	-/-	-276.16126441955566	-25587.302075386047	43	0.028708133971291867	0.27906976744186046	0.11284046692607004
YOR299W	-1	-/-	-276.17236328125	-26511.70917224884	43	0.028639618138424822	0.27906976744186046	0.11311839911061701
YAR014C	-1	-/-	-276.1793222427368	-25949.255789995193	43	0.02857142857142857	0.27906976744186046	0.11339633129516398
YDR214W	-1	-/-	-276.1934452056885	-25465.67292547226	43	0.028503562945368172	0.27906976744186046	0.11367426347971095
YLL038C	-1	-/-	-276.1963930130005	-24507.95791530609	43	0.02843601895734597	0.27906976744186046	0.11395219566425792
YDR207C	-1	-/-	-276.2154293060303	-25204.3445687294	43	0.028368794326241134	0.27906976744186046	0.11423012784880489
YPL101W	-1	-/-	-276.2498879432678	-25848.293877601624	43	0.02830188679245283	0.27906976744186046	0.11450806003335186
YNL277W	0	0/0	-276.29522466659546	-41009.40782773495	172	0.02830188679245283	0.27906976744186046	0.11450806003335186
YPR171W	-1	-/-	-276.3250207901001	-25855.707543373108	43	0.02823529411764706	0.27906976744186046	0.11478599221789883
YKL139W	-1	-/-	-276.3296399116516	-25059.087766885757	43	0.028169014084507043	0.27906976744186046	0.1150639244024458
YIR006C	-1	-/-	-276.3802590370178	-24990.031641721725	43	0.02810304449648712	0.27906976744186046	0.11534185658699278
YKL112W	-1	-/-	-276.4138526916504	-26377.86332178116	43	0.028037383177570093	0.27906976744186046	0.11561978877153975
YGL045W	1	+/+	-276.4187397956848	-25219.698021411896	42	0.030303030303030304	0.3023255813953488	0.11561978877153975
YLR332W	-1	-/-	-276.44438886642456	-25402.33668279648	43	0.030232558139534883	0.3023255813953488	0.11589772095608672
YGR161C	-1	-/0	-276.4593665599823	-27162.432432174683	43	0.030162412993039442	0.3023255813953488	0.11617565314063369
YCR106W	-1	-/-	-276.48375511169434	-25648.39430952072	43	0.03009259259259259	0.3023255813953488	0.11645358532518066
YLR037C	0	0/-	-276.4935201406479	-42272.769188940525	172	0.03009259259259259	0.3023255813953488	0.11645358532518066
YKL048C	-1	-/-	-276.4936525821686	-24930.20058131218	43	0.03002309468822171	0.3023255813953488	0.11673151750972763
YJR060W	-1	-/-	-276.4937834739685	-24906.770662546158	43	0.029953917050691243	0.3023255813953488	0.1170094496942746
YHR205W	-1	-/-	-276.5005669593811	-25075.74632549286	43	0.029885057471264367	0.3023255813953488	0.11728738187882157
YOR059C	0	0/-	-276.52893686294556	-43570.767744243145	172	0.029885057471264367	0.3023255813953488	0.11728738187882157
YPR024W	-1	-/-	-276.5481867790222	-25775.9829120636	43	0.02981651376146789	0.3023255813953488	0.11756531406336854
YIR001C	0	0/0	-276.55021917819977	-42005.50592273474	172	0.02981651376146789	0.3023255813953488	0.11756531406336854
YDR488C	-1	-/-	-276.5666227340698	-24777.149983406067	43	0.029748283752860413	0.3023255813953488	0.1178432462479155
YOR353C	-1	-/-	-276.58649349212646	-26213.640917301178	43	0.02968036529680365	0.3023255813953488	0.11812117843246248
YDL190C	-1	-/-	-276.5904321670532	-26127.54801440239	43	0.029612756264236904	0.3023255813953488	0.11839911061700945
YIL002C	-1	-/-	-276.597692489624	-25536.844512939453	43	0.029545454545454545	0.3023255813953488	0.11867704280155641
YBR289W	-1	-/+	-276.61885166168213	-25296.087064266205	43	0.02947845804988662	0.3023255813953488	0.11895497498610338
YKL085W	-1	-/-	-276.67570400238037	-25559.675544261932	43	0.029411764705882353	0.3023255813953488	0.11923290717065037
YNL161W	-1	-/-	-276.686163187027	-26528.0337870121	43	0.029345372460496615	0.3023255813953488	0.11951083935519734
YER176W	0	0/-	-276.6965092420578	-42322.82734209299	172	0.029345372460496615	0.3023255813953488	0.11951083935519734
YLL025W	0	0/-	-276.70673501491547	-42280.54095220566	172	0.029345372460496615	0.3023255813953488	0.11951083935519734
YBR100W	-1	-/-	-276.750750541687	-24200.62416279316	43	0.02927927927927928	0.3023255813953488	0.11978877153974431
YDL134C	-1	-/-	-276.7938117980957	-26087.646585941315	43	0.029213483146067417	0.3023255813953488	0.12006670372429128
YDL170W	-1	-/-	-276.8461365699768	-25901.86028623581	43	0.02914798206278027	0.3023255813953488	0.12034463590883825
YIL105C	-1	-/-	-276.8465518951416	-25419.096821546555	43	0.029082774049217	0.3023255813953488	0.12062256809338522
YOR161C	0	0/-	-276.85785496234894	-41125.61639726162	172	0.029082774049217	0.3023255813953488	0.12062256809338522
YFL042C	0	0/-	-276.85913848876953	-43390.551856637	172	0.029082774049217	0.3023255813953488	0.12062256809338522
YER037W	0	0/-	-276.90717071294785	-43274.143581569195	172	0.029082774049217	0.3023255813953488	0.12062256809338522
YNL097C	-1	-/+	-276.9113154411316	-24758.7452378273	43	0.029017857142857144	0.3023255813953488	0.12090050027793219
YBR183W	-1	-/-	-276.9642915725708	-26226.025640010834	43	0.028953229398663696	0.3023255813953488	0.12117843246247915
YDR320C	-1	-/-	-276.99563455581665	-25429.862590789795	43	0.028888888888888888	0.3023255813953488	0.12145636464702612
YCR084C	-1	-/+	-277.0035619735718	-25543.36135005951	43	0.028824833702882482	0.3023255813953488	0.1217342968315731
YOR042W	0	0/-	-277.0384300351143	-43328.14842689037	172	0.028824833702882482	0.3023255813953488	0.1217342968315731
YFL035C-B	0	0/-	-277.0738959312439	-40366.51805281639	172	0.028824833702882482	0.3023255813953488	0.1217342968315731
YNL014W	-1	-/-	-277.1040515899658	-25723.961250066757	43	0.028761061946902654	0.3023255813953488	0.12201222901612006
YDR001C	0	0/-	-277.11213678121567	-43969.87538641691	172	0.028761061946902654	0.3023255813953488	0.12201222901612006
YGR010W	-1	-/-	-277.1307063102722	-26454.494755983353	43	0.02869757174392936	0.3023255813953488	0.12229016120066703
YDR131C	-1	-/-	-277.1456527709961	-24399.269551753998	43	0.028634361233480177	0.3023255813953488	0.122568093385214
YER007W	-1	-/-	-277.17154121398926	-25009.33439064026	43	0.02857142857142857	0.3023255813953488	0.12284602556976097
YOL070C	0	0/-	-277.1772662997246	-43080.006057322025	172	0.02857142857142857	0.3023255813953488	0.12284602556976097
YGL219C	-1	-/-	-277.2100214958191	-26558.03226995468	43	0.02850877192982456	0.3023255813953488	0.12312395775430796
YFL009W	-1	-/-	-277.3238525390625	-25759.243184566498	43	0.028446389496717725	0.3023255813953488	0.12340188993885493
YCL014W	-1	-/-	-277.34944105148315	-25434.436279058456	43	0.028384279475982533	0.3023255813953488	0.1236798221234019
YLR094C	0	0/-	-277.372083902359	-41749.507434248924	172	0.028384279475982533	0.3023255813953488	0.1236798221234019
YGL210W	-1	-/-	-277.3959074020386	-25418.90087556839	43	0.02832244008714597	0.3023255813953488	0.12395775430794886
YOL068C	-1	-/-	-277.40376830101013	-25304.670501470566	43	0.02826086956521739	0.3023255813953488	0.12423568649249583
YDR142C	-1	-/-	-277.4235773086548	-25459.744847774506	43	0.028199566160520606	0.3023255813953488	0.1245136186770428
YOR181W	-1	-/-	-277.4431052207947	-25485.15455389023	43	0.02813852813852814	0.3023255813953488	0.12479155086158977
YDL019C	-1	-/-	-277.4487762451172	-26459.62760400772	43	0.028077753779697623	0.3023255813953488	0.12506948304613674
YPL186C	0	0/-	-277.4768975973129	-44095.36937946081	172	0.028077753779697623	0.3023255813953488	0.12506948304613674
YIL117C	-1	-/0	-277.4846453666687	-25076.178272008896	43	0.028017241379310345	0.3023255813953488	0.1253474152306837
YOR324C	0	0/-	-277.49978470802307	-41949.536110043526	172	0.028017241379310345	0.3023255813953488	0.1253474152306837
YDR406W	0	0/-	-277.51766192913055	-41442.88156968355	172	0.028017241379310345	0.3023255813953488	0.1253474152306837
YDR443C	-1	-/-	-277.5186367034912	-25514.041422367096	43	0.02795698924731183	0.3023255813953488	0.12562534741523068
YBL079W	-1	-/-	-277.52717113494873	-25882.302657604218	43	0.027896995708154508	0.3023255813953488	0.12590327959977765
YOR141C	0	0/-	-277.5440266728401	-42900.22940689325	172	0.027896995708154508	0.3023255813953488	0.12590327959977765
YLR461W	0	0/-	-277.573074221611	-42658.301337599754	172	0.027896995708154508	0.3023255813953488	0.12590327959977765
YER047C	0	0/0	-277.59126287698746	-42739.23918437958	172	0.027896995708154508	0.3023255813953488	0.12590327959977765
YPR086W	-1	-/-	-277.59382677078247	-25842.933803081512	43	0.027837259100642397	0.3023255813953488	0.12618121178432462
YLL018C-A	-1	-/-	-277.6034469604492	-24502.984214782715	43	0.027777777777777776	0.3023255813953488	0.1264591439688716
YMR197C	-1	-/-	-277.6236686706543	-26094.731926441193	43	0.02771855010660981	0.3023255813953488	0.12673707615341856
YMR255W	-1	-/-	-277.6238126754761	-25832.72860765457	43	0.027659574468085105	0.3023255813953488	0.12701500833796553
YOL053C-A	0	0/-	-277.65167582035065	-40521.00050365925	172	0.027659574468085105	0.3023255813953488	0.12701500833796553
YHR073W	1	+/+	-277.6584825515747	-26148.46485567093	42	0.029723991507430998	0.32558139534883723	0.12701500833796553
YBR272C	-1	-/-	-277.6713066101074	-26018.135971546173	43	0.029661016949152543	0.32558139534883723	0.1272929405225125
YKR098C	0	0/-	-277.7078379392624	-41762.362897217274	172	0.029661016949152543	0.32558139534883723	0.1272929405225125
YDR314C	-1	-/-	-277.7408459186554	-25348.456276655197	43	0.02959830866807611	0.32558139534883723	0.12757087270705947
YPL031C	-1	-/-	-277.74090003967285	-25571.51461005211	43	0.029535864978902954	0.32558139534883723	0.12784880489160644
YNL230C	-1	-/-	-277.8885769844055	-25398.73803949356	43	0.029473684210526315	0.32558139534883723	0.1281267370761534
YOL108C	-1	-/-	-277.90063858032227	-26255.55133843422	43	0.029411764705882353	0.32558139534883723	0.12840466926070038
YMR047C	-1	-/-	-277.9047245979309	-24757.6192984581	43	0.029350104821802937	0.32558139534883723	0.12868260144524735
YDR174W	-1	-/-	-277.90772342681885	-25358.864721298218	43	0.029288702928870293	0.32558139534883723	0.12896053362979434
YOR349W	-1	-/-	-277.9492664337158	-24552.82217311859	43	0.029227557411273485	0.32558139534883723	0.1292384658143413
YDR448W	-1	-/-	-277.988676071167	-25160.021094322205	43	0.029166666666666667	0.32558139534883723	0.12951639799888828
YNR065C	0	0/-	-278.0060433149338	-42945.91158950329	172	0.029166666666666667	0.32558139534883723	0.12951639799888828
YPR121W	-1	-/-	-278.1314001083374	-25936.115493774414	43	0.029106029106029108	0.32558139534883723	0.12979433018343525
YHR104W	0	0/-	-278.153124332428	-44327.460055828094	172	0.029106029106029108	0.32558139534883723	0.12979433018343525
YDL110C	0	0/-	-278.1817827820778	-44345.83351486921	172	0.029106029106029108	0.32558139534883723	0.12979433018343525
YDR202C	-1	-/-	-278.1873435974121	-25574.967346429825	43	0.029045643153526972	0.32558139534883723	0.13007226236798222
YPL166W	0	0/-	-278.20875734090805	-43076.73704922199	172	0.029045643153526972	0.32558139534883723	0.13007226236798222
YDR484W	-1	-/-	-278.2186312675476	-25893.62972164154	43	0.028985507246376812	0.32558139534883723	0.1303501945525292
YOR195W	-1	-/-	-278.2303433418274	-25595.33320903778	43	0.028925619834710745	0.32558139534883723	0.13062812673707616
YIR039C	0	0/-	-278.25291365385056	-42484.67855846882	172	0.028925619834710745	0.32558139534883723	0.13062812673707616
YGL163C	-1	-/-	-278.26105785369873	-25529.60443520546	43	0.0288659793814433	0.32558139534883723	0.13090605892162313
YLL055W	0	0/-	-278.2695919275284	-42637.94835716486	172	0.0288659793814433	0.32558139534883723	0.13090605892162313
YCL027C-A	0	0/-	-278.2859916687012	-41120.15823541209	172	0.0288659793814433	0.32558139534883723	0.13090605892162313
YKL101W	-1	-/-	-278.28872299194336	-25314.980292081833	43	0.02880658436213992	0.32558139534883723	0.1311839911061701
YDR258C	-1	-/-	-278.2974076271057	-26427.93506383896	43	0.028747433264887063	0.32558139534883723	0.13146192329071707
YIL036W	-1	-/-	-278.30734968185425	-26385.174800634384	43	0.028688524590163935	0.32558139534883723	0.13173985547526404
YGR002C	-1	-/-	-278.30837774276733	-25393.825894355774	43	0.028629856850715747	0.32558139534883723	0.132017787659811
YGL023C	0	0/-	-278.30962431430817	-41830.391985177994	172	0.028629856850715747	0.32558139534883723	0.132017787659811
YNL297C	-1	-/-	-278.3231315612793	-25881.823710918427	43	0.02857142857142857	0.32558139534883723	0.13229571984435798
YLR006C	-1	-/-	-278.3510069847107	-25229.414418935776	43	0.028513238289205704	0.32558139534883723	0.13257365202890495
YIL050W	0	0/-	-278.3577605485916	-42740.705359339714	172	0.028513238289205704	0.32558139534883723	0.13257365202890495
YOL096C	0	0/0	-278.36418879032135	-43183.073718070984	172	0.028513238289205704	0.32558139534883723	0.13257365202890495
YOR124C	0	0/-	-278.36464661359787	-42169.609141886234	172	0.028513238289205704	0.32558139534883723	0.13257365202890495
YCR011C	0	0/-	-278.4191371202469	-42652.013625741005	172	0.028513238289205704	0.32558139534883723	0.13257365202890495
YDL217C	-1	-/-	-278.42645597457886	-25443.483808517456	43	0.028455284552845527	0.32558139534883723	0.13285158421345192
YDR520C	0	0/-	-278.4715967178345	-42604.87769669294	172	0.028455284552845527	0.32558139534883723	0.13285158421345192
YDL091C	0	0/-	-278.4972448348999	-44833.274361133575	172	0.028455284552845527	0.32558139534883723	0.13285158421345192
YAL014C	0	0/-	-278.5218665599823	-42400.62104219198	172	0.028455284552845527	0.32558139534883723	0.13285158421345192
YHR075C	-1	-/-	-278.5320682525635	-26080.08581352234	43	0.028397565922920892	0.32558139534883723	0.1331295163979989
YMR073C	-1	-/-	-278.54306507110596	-25359.794324874878	43	0.02834008097165992	0.32558139534883723	0.13340744858254586
YKR004C-A	0	0/-	-278.54696440696716	-40543.33222210407	172	0.02834008097165992	0.32558139534883723	0.13340744858254586
YGR009C	-1	-/-	-278.5720362663269	-25785.42601299286	43	0.028282828282828285	0.32558139534883723	0.13368538076709283
YIL005W	0	0/-	-278.58441138267517	-42861.98032349348	172	0.028282828282828285	0.32558139534883723	0.13368538076709283
YER104W	-1	-/-	-278.61414098739624	-25938.837453842163	43	0.028225806451612902	0.32558139534883723	0.1339633129516398
YOL071W	-1	-/-	-278.618616104126	-26516.4132976532	43	0.028169014084507043	0.32558139534883723	0.13424124513618677
YPL270W	-1	-/-	-278.6677966117859	-26804.47709965706	43	0.028112449799196786	0.32558139534883723	0.13451917732073373
YLR207W	-1	-/-	-278.676230430603	-26012.31033706665	43	0.028056112224448898	0.32558139534883723	0.1347971095052807
YIL136W	0	0/0	-278.70124864578247	-44817.564014196396	172	0.028056112224448898	0.32558139534883723	0.1347971095052807
YFR013W	-1	-/-	-278.7493529319763	-25333.506989479065	43	0.028	0.32558139534883723	0.13507504168982767
YMR115W	0	0/-	-278.7592484354973	-43043.660736978054	172	0.028	0.32558139534883723	0.13507504168982767
YEL025C	0	0/0	-278.7744143009186	-42166.67478466034	172	0.028	0.32558139534883723	0.13507504168982767
YCR088W	-1	-/-	-278.8047947883606	-25564.251349449158	43	0.027944111776447105	0.32558139534883723	0.13535297387437464
YAL060W	0	0/0	-278.8136258125305	-42352.62575209141	172	0.027944111776447105	0.32558139534883723	0.13535297387437464
YBR163W	0	0/-	-278.8373353481293	-43290.38240456581	172	0.027944111776447105	0.32558139534883723	0.13535297387437464
YGR156W	-1	-/-	-278.83930683135986	-26174.96835565567	43	0.027888446215139442	0.32558139534883723	0.1356309060589216
YPL258C	-1	-/-	-278.84843397140503	-25801.047352075577	43	0.027833001988071572	0.32558139534883723	0.13590883824346858
YJR058C	0	0/-	-278.85383129119873	-42760.81900513172	172	0.027833001988071572	0.32558139534883723	0.13590883824346858
YDR305C	0	0/-	-278.86153531074524	-41871.26361787319	172	0.027833001988071572	0.32558139534883723	0.13590883824346858
YLR025W	-1	-/-	-278.88553380966187	-25280.971240520477	43	0.027777777777777776	0.32558139534883723	0.13618677042801555
YBL019W	-1	-/-	-278.9366946220398	-26024.11864709854	43	0.027722772277227723	0.32558139534883723	0.13646470261256252
YCR042C	-1	-/-	-278.95545530319214	-25456.95689678192	43	0.02766798418972332	0.32558139534883723	0.13674263479710952
YAL048C	0	0/-	-278.9555970430374	-42538.828224897385	172	0.02766798418972332	0.32558139534883723	0.13674263479710952
YPL084W	-1	-/-	-278.984167098999	-26590.773391246796	43	0.027613412228796843	0.32558139534883723	0.1370205669816565
YBR135W	-1	-/-	-278.991641998291	-25866.187146663666	43	0.027559055118110236	0.32558139534883723	0.13729849916620346
YKL015W	-1	-/-	-278.9993166923523	-25089.60284614563	43	0.0275049115913556	0.32558139534883723	0.13757643135075043
YGL095C	-1	-/-	-278.9994373321533	-25917.95983362198	43	0.027450980392156862	0.32558139534883723	0.1378543635352974
YJR158W	-1	-/-	-279.0080680847168	-24964.156148433685	43	0.0273972602739726	0.32558139534883723	0.13813229571984437
YBL037W	0	0/-	-279.03856348991394	-41954.975176513195	172	0.0273972602739726	0.32558139534883723	0.13813229571984437
YEL005C	0	0/-	-279.05038034915924	-42767.86590260267	172	0.0273972602739726	0.32558139534883723	0.13813229571984437
YNL152W	0	0/-	-279.09863674640656	-42505.68551272154	172	0.0273972602739726	0.32558139534883723	0.13813229571984437
YDR507C	-1	-/-	-279.1461715698242	-26105.08754348755	43	0.02734375	0.32558139534883723	0.13841022790439134
YKR100C	0	0/-	-279.1600914001465	-41891.4186604619	172	0.02734375	0.32558139534883723	0.13841022790439134
YGR258C	-1	-/-	-279.1716356277466	-25083.753670692444	43	0.02729044834307992	0.32558139534883723	0.1386881600889383
YBR058C	-1	-/-	-279.22527623176575	-25360.593147039413	43	0.027237354085603113	0.32558139534883723	0.13896609227348528
YER105C	-1	-/-	-279.25805711746216	-26137.959800720215	43	0.027184466019417475	0.32558139534883723	0.13924402445803225
YDL188C	-1	-/-	-279.2654318809509	-25507.025746822357	43	0.027131782945736434	0.32558139534883723	0.13952195664257921
YNL294C	1	+/+	-279.2727518081665	-26735.180872440338	42	0.029013539651837523	0.3488372093023256	0.13952195664257921
YKL097W-A	0	0/-	-279.2731953859329	-40905.22126045823	172	0.029013539651837523	0.3488372093023256	0.13952195664257921
YNL128W	-1	-/-	-279.3283271789551	-26804.2750749588	43	0.02895752895752896	0.3488372093023256	0.13979988882712618
YFL049W	-1	-/-	-279.361927986145	-26355.12843799591	43	0.028901734104046242	0.3488372093023256	0.14007782101167315
YBL052C	-1	-/-	-279.37336111068726	-25509.601903676987	43	0.028846153846153848	0.3488372093023256	0.14035575319622012
YDR080W	-1	-/-	-279.38786029815674	-25305.746663570404	43	0.028790786948176585	0.3488372093023256	0.1406336853807671
YPL164C	-1	-/-	-279.39859914779663	-26687.984210252762	43	0.028735632183908046	0.3488372093023256	0.14091161756531406
YPL224C	-1	-/-	-279.4416480064392	-26299.767875671387	43	0.028680688336520075	0.3488372093023256	0.14118954974986103
YDR410C	0	0/-	-279.44756734371185	-42938.07919108868	172	0.028680688336520075	0.3488372093023256	0.14118954974986103
YLR454W	0	0/0	-279.4536722898483	-41969.57639473677	172	0.028680688336520075	0.3488372093023256	0.14118954974986103
YOR118W	0	0/0	-279.47132301330566	-42441.72849345207	172	0.028680688336520075	0.3488372093023256	0.14118954974986103
YBL014C	-1	-/-	-279.49331521987915	-25880.393706321716	43	0.02862595419847328	0.3488372093023256	0.141467481934408
YOR109W	-1	-/-	-279.57298135757446	-24695.69622540474	43	0.02857142857142857	0.3488372093023256	0.14174541411895497
YOL054W	-1	-/-	-279.5851755142212	-26024.025128126144	43	0.028517110266159697	0.3488372093023256	0.14202334630350194
YHR016C	-1	-/-	-279.588552236557	-28156.399960756302	43	0.028462998102466792	0.3488372093023256	0.1423012784880489
YGL092W	-1	-/-	-279.59073305130005	-25614.522171974182	43	0.028409090909090908	0.3488372093023256	0.14257921067259588
YER005W	-1	-/-	-279.6197428703308	-25786.87462568283	43	0.02835538752362949	0.3488372093023256	0.14285714285714285
YGL178W	-1	-/-	-279.6388478279114	-24983.81835412979	43	0.02830188679245283	0.3488372093023256	0.14313507504168982
YJL100W	-1	-/-	-279.64354276657104	-25987.452206134796	43	0.02824858757062147	0.3488372093023256	0.1434130072262368
YBR057C	-1	-/-	-279.6470947265625	-25538.793004512787	43	0.02819548872180451	0.3488372093023256	0.14369093941078376
YOL015W	0	0/0	-279.6982593536377	-43187.850255310535	172	0.02819548872180451	0.3488372093023256	0.14369093941078376
YOL044W	-1	-/-	-279.71034002304077	-25677.5712518692	43	0.028142589118198873	0.3488372093023256	0.14396887159533073
YNL257C	-1	-/-	-279.7276062965393	-25295.11356306076	43	0.028089887640449437	0.3488372093023256	0.1442468037798777
YCL027W	-1	-/-	-279.77320623397827	-26267.281987190247	43	0.028037383177570093	0.3488372093023256	0.14452473596442467
YDL203C	0	0/-	-279.8120946884155	-42407.90073031187	172	0.028037383177570093	0.3488372093023256	0.14452473596442467
YML130C	-1	-/-	-279.8552269935608	-25644.049379825592	43	0.027985074626865673	0.3488372093023256	0.14480266814897166
YJR127C	-1	-/-	-279.91925954818726	-25953.49338197708	43	0.027932960893854747	0.3488372093023256	0.14508060033351863
YBL084C	-1	-/-	-279.9234142303467	-25323.241601467133	43	0.027881040892193308	0.3488372093023256	0.1453585325180656
YHR189W	0	0/-	-279.9471126794815	-42386.05618685484	172	0.027881040892193308	0.3488372093023256	0.1453585325180656
YKL073W	-1	-/-	-279.9560270309448	-25743.246569395065	43	0.027829313543599257	0.3488372093023256	0.14563646470261257
YKL193C	-1	-/-	-279.96291494369507	-27231.77235174179	43	0.027777777777777776	0.3488372093023256	0.14591439688715954
YDR122W	-1	-/-	-279.9727554321289	-26077.55458164215	43	0.027726432532347505	0.3488372093023256	0.1461923290717065
YHR006W	-1	-/-	-279.9730033874512	-26538.73141860962	43	0.027675276752767528	0.3488372093023256	0.14647026125625348
YPR034W	-1	-/-	-279.9859290122986	-25232.90779018402	43	0.027624309392265192	0.3488372093023256	0.14674819344080045
YHL021C	0	0/-	-279.999951004982	-44475.21881175041	172	0.027624309392265192	0.3488372093023256	0.14674819344080045
YBL011W	-1	-/-	-280.07542848587036	-25449.629090309143	43	0.027573529411764705	0.3488372093023256	0.14702612562534742
YNL127W	-1	-/-	-280.08588337898254	-26012.78685092926	43	0.027522935779816515	0.3488372093023256	0.1473040578098944
YJR151C	0	0/-	-280.0906239748001	-43348.87633281946	172	0.027522935779816515	0.3488372093023256	0.1473040578098944
YML114C	-1	-/-	-280.09852170944214	-25289.123005867004	43	0.027472527472527472	0.3488372093023256	0.14758198999444136
YOR005C	-1	-/-	-280.12989377975464	-25956.20174217224	43	0.027422303473491772	0.3488372093023256	0.14785992217898833
YDR247W	-1	-/-	-280.17905473709106	-25403.458379030228	43	0.02737226277372263	0.3488372093023256	0.1481378543635353
YBR295W	-1	-/-	-280.20425605773926	-26174.288505077362	43	0.0273224043715847	0.3488372093023256	0.14841578654808227
YHL028W	-1	-/-	-280.2177896499634	-26029.4703207016	43	0.02727272727272727	0.3488372093023256	0.14869371873262924
YER161C	-1	-/-	-280.221773147583	-25752.939093112946	43	0.02722323049001815	0.3488372093023256	0.1489716509171762
YMR022W	-1	-/-	-280.2664546966553	-25870.90998983383	43	0.02717391304347826	0.3488372093023256	0.14924958310172318
YDR121W	-1	-/-	-280.3423638343811	-25979.862654447556	43	0.027124773960216998	0.3488372093023256	0.14952751528627015
YGR202C	-1	-/-	-280.3645181655884	-25634.45249557495	43	0.02707581227436823	0.3488372093023256	0.14980544747081712
YOL011W	-1	-/-	-280.37034606933594	-25527.645409822464	43	0.02702702702702703	0.3488372093023256	0.15008337965536409
YOL042W	-1	-/-	-280.40931129455566	-25336.88705778122	43	0.02697841726618705	0.3488372093023256	0.15036131183991105
YOR269W	-1	-/-	-280.4100546836853	-25300.738084316254	43	0.026929982046678635	0.3488372093023256	0.15063924402445802
YBR157C	0	0/0	-280.45133513212204	-42721.10386568308	172	0.026929982046678635	0.3488372093023256	0.15063924402445802
YMR026C	-1	-/-	-280.47957372665405	-26109.638835430145	43	0.026881720430107527	0.3488372093023256	0.150917176209005
YER164W	-1	-/-	-280.4883770942688	-25715.753227710724	43	0.026833631484794274	0.3488372093023256	0.15119510839355196
YOR280C	0	0/0	-280.4986757040024	-41782.317952632904	172	0.026833631484794274	0.3488372093023256	0.15119510839355196
YKR021W	0	0/-	-280.50418055057526	-41840.94428247213	172	0.026833631484794274	0.3488372093023256	0.15119510839355196
YMR316W	1	+/+	-280.5145721435547	-25772.509555339813	42	0.02857142857142857	0.37209302325581395	0.15119510839355196
YLL006W	-1	-/-	-280.5214385986328	-26393.35618853569	43	0.0285204991087344	0.37209302325581395	0.15147304057809893
YGL044C	-1	-/-	-280.54860258102417	-25733.250893354416	43	0.028469750889679714	0.37209302325581395	0.1517509727626459
YGR271W	0	0/-	-280.59908735752106	-42758.15410006046	172	0.028469750889679714	0.37209302325581395	0.1517509727626459
YDR150W	-1	-/-	-280.61658573150635	-25978.642234802246	43	0.028419182948490232	0.37209302325581395	0.15202890494719287
YFL007W	0	0/-	-280.62016785144806	-43338.84054967761	172	0.028419182948490232	0.37209302325581395	0.15202890494719287
YFL025C	-1	-/-	-280.639488697052	-25836.308960437775	43	0.028368794326241134	0.37209302325581395	0.15230683713173984
YPR008W	-1	-/-	-280.64465856552124	-26865.14969110489	43	0.02831858407079646	0.37209302325581395	0.15258476931628684
YGL153W	-1	-/-	-280.657018661499	-26264.52571439743	43	0.028268551236749116	0.37209302325581395	0.1528627015008338
YGL194C	-1	-/-	-280.6663188934326	-26018.710636138916	43	0.02821869488536155	0.37209302325581395	0.15314063368538078
YKL019W	-1	-/-	-280.6681909561157	-25408.45983695984	43	0.028169014084507043	0.37209302325581395	0.15341856586992775
YFR022W	0	0/-	-280.7149522304535	-43306.51698547602	172	0.028169014084507043	0.37209302325581395	0.15341856586992775
YOL084W	0	0/-	-280.7168606519699	-43938.30691495538	172	0.028169014084507043	0.37209302325581395	0.15341856586992775
YBL106C	-1	-/-	-280.7217507362366	-26015.930775642395	43	0.028119507908611598	0.37209302325581395	0.15369649805447472
YHL029C	0	0/0	-280.73245000839233	-42305.616427242756	172	0.028119507908611598	0.37209302325581395	0.15369649805447472
YPL020C	-1	-/-	-280.74030089378357	-26615.393820524216	43	0.028070175438596492	0.37209302325581395	0.1539744302390217
YGR014W	-1	-/-	-280.75182056427	-25280.450725078583	43	0.028021015761821366	0.37209302325581395	0.15425236242356866
YML109W	-1	-/-	-280.7731866836548	-25877.138117313385	43	0.027972027972027972	0.37209302325581395	0.15453029460811563
YCR055C	-1	-/-	-280.7979636192322	-24471.651764392853	43	0.027923211169284468	0.37209302325581395	0.1548082267926626
YPL074W	0	0/0	-280.80383133888245	-42352.289306521416	172	0.027923211169284468	0.37209302325581395	0.1548082267926626
YOR154W	0	0/-	-280.8362126350403	-41855.658166348934	172	0.027923211169284468	0.37209302325581395	0.1548082267926626
YNL042W	-1	-/-	-280.8420796394348	-26488.29217505455	43	0.027874564459930314	0.37209302325581395	0.15508615897720957
YDR351W	0	0/-	-280.8719391822815	-41271.966624975204	172	0.027874564459930314	0.37209302325581395	0.15508615897720957
YGR275W	-1	-/-	-280.89046239852905	-25439.82010126114	43	0.02782608695652174	0.37209302325581395	0.15536409116175653
YHR111W	1	+/+	-280.8913040161133	-26155.681198120117	42	0.029513888888888888	0.3953488372093023	0.15536409116175653
YAL061W	0	0/0	-280.899222612381	-43327.096851468086	172	0.029513888888888888	0.3953488372093023	0.15536409116175653
YMR301C	-1	-/-	-280.916916847229	-25827.90341567993	43	0.029462738301559793	0.3953488372093023	0.1556420233463035
YIL135C	-1	-/-	-280.91968965530396	-25810.54622030258	43	0.029411764705882353	0.3953488372093023	0.15591995553085047
YIL084C	-1	-/+	-280.95772409439087	-25340.81017255783	43	0.02936096718480138	0.3953488372093023	0.15619788771539744
YKL199C	0	0/-	-280.9683326482773	-41018.63972771168	172	0.02936096718480138	0.3953488372093023	0.15619788771539744
YEL049W	0	0/-	-280.97659277915955	-42928.061213195324	172	0.02936096718480138	0.3953488372093023	0.15619788771539744
YBR128C	0	0/-	-280.9944815635681	-43315.83344978094	172	0.02936096718480138	0.3953488372093023	0.15619788771539744
YER103W	-1	-/-	-281.00015211105347	-26236.190709114075	43	0.029310344827586206	0.3953488372093023	0.1564758198999444
YGL032C	-1	-/-	-281.00131130218506	-25749.917051553726	43	0.029259896729776247	0.3953488372093023	0.15675375208449138
YKL129C	-1	-/-	-281.05874729156494	-26261.40206336975	43	0.029209621993127148	0.3953488372093023	0.15703168426903835
YFL013C	-1	-/-	-281.0593500137329	-25282.937572956085	43	0.029159519725557463	0.3953488372093023	0.15730961645358532
YJL021C	-1	-/-	-281.06348848342896	-24266.091247558594	43	0.02910958904109589	0.3953488372093023	0.1575875486381323
YFR023W	0	0/0	-281.0699644088745	-42869.376782774925	172	0.02910958904109589	0.3953488372093023	0.1575875486381323
YBR050C	-1	-/-	-281.09545516967773	-26002.36897468567	43	0.02905982905982906	0.3953488372093023	0.15786548082267926
YMR092C	-1	-/-	-281.10575246810913	-25508.287588119507	43	0.02901023890784983	0.3953488372093023	0.15814341300722623
YPL222W	0	0/0	-281.1138885617256	-44694.344243347645	172	0.02901023890784983	0.3953488372093023	0.15814341300722623
YJL165C	-1	-/-	-281.14002990722656	-26381.3477165699	43	0.028960817717206135	0.3953488372093023	0.1584213451917732
YIL159W	-1	-/-	-281.1436138153076	-25789.594769239426	43	0.02891156462585034	0.3953488372093023	0.15869927737632017
YHR186C	-1	-/-	-281.18138790130615	-25729.421589374542	43	0.028862478777589132	0.3953488372093023	0.15897720956086714
YLR205C	-1	-/-	-281.1882333755493	-25837.62026667595	43	0.0288135593220339	0.3953488372093023	0.1592551417454141
YMR153W	-1	-/-	-281.21989250183105	-26211.271832466125	43	0.028764805414551606	0.3953488372093023	0.15953307392996108
YBR233W-A	-1	-/-	-281.23323106765747	-24229.351800441742	43	0.028716216216216218	0.3953488372093023	0.15981100611450805
YGR119C	-1	-/-	-281.26158618927	-26062.704741477966	43	0.02866779089376054	0.3953488372093023	0.16008893829905502
YIL156W	0	0/-	-281.2858571410179	-42649.01335847378	172	0.02866779089376054	0.3953488372093023	0.16008893829905502
YPL161C	-1	-/-	-281.30761671066284	-26704.575199127197	43	0.02861952861952862	0.3953488372093023	0.16036687048360201
YFR034C	-1	-/-	-281.3108549118042	-25246.26846075058	43	0.02857142857142857	0.3953488372093023	0.16064480266814898
YPL075W	-1	-/-	-281.34588289260864	-25925.854179143906	43	0.028523489932885907	0.3953488372093023	0.16092273485269595
YMR164C	-1	-/-	-281.34594345092773	-25244.934370279312	43	0.02847571189279732	0.3953488372093023	0.16120066703724292
YPL192C	-1	-/-	-281.3704032897949	-25041.24177122116	43	0.028428093645484948	0.3953488372093023	0.1614785992217899
YNL275W	-1	-/-	-281.3814334869385	-24454.80966734886	43	0.028380634390651086	0.3953488372093023	0.16175653140633686
YER035W	-1	-/-	-281.39160919189453	-26433.502678394318	43	0.028333333333333332	0.3953488372093023	0.16203446359088383
YHR079C	-1	-/-	-281.428831577301	-25840.047339439392	43	0.028286189683860232	0.3953488372093023	0.1623123957754308
YMR268W-A	0	0/-	-281.43422865867615	-40997.3193321228	172	0.028286189683860232	0.3953488372093023	0.1623123957754308
YKL064W	-1	-/-	-281.46620750427246	-26959.779487609863	43	0.02823920265780731	0.3953488372093023	0.16259032795997777
YLR237W	0	0/-	-281.4740836620331	-42977.95008224249	172	0.02823920265780731	0.3953488372093023	0.16259032795997777
YBR288C	-1	-/-	-281.4966688156128	-26013.994542121887	43	0.028192371475953566	0.3953488372093023	0.16286826014452474
YDR079C-A	-1	-/-	-281.5092935562134	-24237.337753772736	43	0.028145695364238412	0.3953488372093023	0.1631461923290717
YNL224C	0	0/-	-281.5132232904434	-42939.73798406124	172	0.028145695364238412	0.3953488372093023	0.1631461923290717
YJR006W	-1	-/-	-281.5209450721741	-26601.48180913925	43	0.02809917355371901	0.3953488372093023	0.16342412451361868
YMR043W	-1	-/-	-281.53895568847656	-25001.854505062103	43	0.028052805280528052	0.3953488372093023	0.16370205669816565
YDR505C	0	0/0	-281.5450974702835	-43220.58345872164	172	0.028052805280528052	0.3953488372093023	0.16370205669816565
YFL006W	0	0/-	-281.562420129776	-41702.105370789766	172	0.028052805280528052	0.3953488372093023	0.16370205669816565
YOR014W	-1	-/-	-281.61467599868774	-26116.815322875977	43	0.02800658978583196	0.3953488372093023	0.16397998888271262
YKL224C	0	0/-	-281.6172786951065	-42760.910623669624	172	0.02800658978583196	0.3953488372093023	0.16397998888271262
YKL159C	0	0/-	-281.6253671050072	-43124.037117004395	172	0.02800658978583196	0.3953488372093023	0.16397998888271262
YKL174C	0	0/-	-281.6257711648941	-42506.28918415308	172	0.02800658978583196	0.3953488372093023	0.16397998888271262
YOR322C	-1	-/-	-281.6262764930725	-25670.838333129883	43	0.027960526315789474	0.3953488372093023	0.1642579210672596
YJL201W	-1	-/-	-281.6550102233887	-26090.48702764511	43	0.027914614121510674	0.3953488372093023	0.16453585325180656
YKL220C	-1	-/-	-281.6564121246338	-26654.027153491974	43	0.027868852459016394	0.3953488372093023	0.16481378543635353
YGL005C	-1	-/-	-281.6644883155823	-26319.93355178833	43	0.027823240589198037	0.3953488372093023	0.1650917176209005
YER033C	0	0/-	-281.666079223156	-43798.704817831516	172	0.027823240589198037	0.3953488372093023	0.1650917176209005
YHR001W	-1	-/-	-281.6685962677002	-25778.89509677887	43	0.027777777777777776	0.3953488372093023	0.16536964980544747
YMR278W	0	0/-	-281.7030836343765	-43752.10471266508	172	0.027777777777777776	0.3953488372093023	0.16536964980544747
YJL045W	-1	-/-	-281.7146430015564	-25832.261646270752	43	0.02773246329526917	0.3953488372093023	0.16564758198999444
YDL193W	0	0/-	-281.72822058200836	-41960.969207942486	172	0.02773246329526917	0.3953488372093023	0.16564758198999444
YNL164C	-1	-/-	-281.7482318878174	-25639.88444495201	43	0.02768729641693811	0.3953488372093023	0.1659255141745414
YDR458C	0	0/0	-281.75363636016846	-41884.132986962795	172	0.02768729641693811	0.3953488372093023	0.1659255141745414
YDL127W	0	0/-	-281.7623094320297	-42556.57014632225	172	0.02768729641693811	0.3953488372093023	0.1659255141745414
YLR313C	-1	-/-	-281.770245552063	-25537.829878807068	43	0.027642276422764227	0.3953488372093023	0.16620344635908837
YHR082C	-1	-/-	-281.77179050445557	-26080.46430182457	43	0.027597402597402596	0.3953488372093023	0.16648137854363534
YPR162C	-1	-/-	-281.78586196899414	-26498.670045375824	43	0.027552674230145867	0.3953488372093023	0.16675931072818231
YIL017C	-1	-/-	-281.80348110198975	-27022.294313430786	43	0.02750809061488673	0.3953488372093023	0.16703724291272928
YPL052W-A	0	0/-	-281.82570016384125	-41014.280725598335	172	0.02750809061488673	0.3953488372093023	0.16703724291272928
YEL061C	-1	-/-	-281.83293652534485	-25386.935324192047	43	0.027463651050080775	0.3953488372093023	0.16731517509727625
YLL033W	0	0/-	-281.8358370065689	-42026.76474875212	172	0.027463651050080775	0.3953488372093023	0.16731517509727625
YNL215W	0	0/-	-281.8391709923744	-43246.33356153965	172	0.027463651050080775	0.3953488372093023	0.16731517509727625
YML014W	-1	-/-	-281.84307956695557	-26772.393731594086	43	0.027419354838709678	0.3953488372093023	0.16759310728182322
YOR025W	-1	-/-	-281.8633270263672	-25323.350082874298	43	0.027375201288244767	0.3953488372093023	0.1678710394663702
YCL004W	-1	-/-	-281.897611618042	-25527.068903923035	43	0.027331189710610933	0.3953488372093023	0.1681489716509172
YML058W-A	-1	-/-	-281.89782428741455	-24520.707132339478	43	0.027287319422150885	0.3953488372093023	0.16842690383546416
YLR099C	0	0/-	-281.91573762893677	-42486.12029248476	172	0.027287319422150885	0.3953488372093023	0.16842690383546416
YOL081W	0	0/-	-281.9446600675583	-42118.8736230731	172	0.027287319422150885	0.3953488372093023	0.16842690383546416
YGR088W	-1	-/-	-281.9574165344238	-26894.725862026215	43	0.027243589743589744	0.3953488372093023	0.16870483602001113
YER139C	0	0/-	-281.97037613391876	-43579.87927287817	172	0.027243589743589744	0.3953488372093023	0.16870483602001113
YOR279C	-1	-/-	-281.97688484191895	-26173.82421541214	43	0.0272	0.3953488372093023	0.1689827682045581
YOR163W	0	0/-	-281.9776431322098	-42303.72065204382	172	0.0272	0.3953488372093023	0.1689827682045581
YMR266W	-1	-/-	-282.00449323654175	-25552.744651079178	43	0.027156549520766772	0.3953488372093023	0.16926070038910507
YJL206C-A	0	0/0	-282.0092831850052	-40601.34929382801	172	0.027156549520766772	0.3953488372093023	0.16926070038910507
YJL205C-A	0	0/0	-282.0092852115631	-40601.34925568104	172	0.027156549520766772	0.3953488372093023	0.16926070038910507
YPL242C	-1	-/-	-282.0109558105469	-25996.53038406372	43	0.02711323763955343	0.3953488372093023	0.16953863257365204
YGL134W	0	0/-	-282.01450288295746	-42745.647989571095	172	0.02711323763955343	0.3953488372093023	0.16953863257365204
YOR044W	0	0/0	-282.0165032148361	-42350.85112178326	172	0.02711323763955343	0.3953488372093023	0.16953863257365204
YGL053W	-1	-/0	-282.06326150894165	-27440.536841392517	43	0.027070063694267517	0.3953488372093023	0.169816564758199
YOR086C	0	0/-	-282.0693060159683	-42296.98408561945	172	0.027070063694267517	0.3953488372093023	0.169816564758199
YDR383C	0	0/-	-282.08810114860535	-41932.96220463514	172	0.027070063694267517	0.3953488372093023	0.169816564758199
YBR003W	0	0/-	-282.0889690518379	-44156.43806403875	172	0.027070063694267517	0.3953488372093023	0.169816564758199
YGL228W	0	0/-	-282.10429936647415	-43001.21730667353	172	0.027070063694267517	0.3953488372093023	0.169816564758199
YJR108W	-1	-/-	-282.12845516204834	-24875.272377967834	43	0.02702702702702703	0.3953488372093023	0.17009449694274598
YER051W	-1	-/-	-282.14197635650635	-25422.14731693268	43	0.026984126984126985	0.3953488372093023	0.17037242912729295
YBR098W	-1	-/-	-282.1586055755615	-25635.37163066864	43	0.02694136291600634	0.3953488372093023	0.17065036131183992
YAL016W	-1	-/-	-282.1676001548767	-25970.798335552216	43	0.02689873417721519	0.3953488372093023	0.17092829349638688
YKL158W	0	0/0	-282.1694600582123	-41523.87612581253	172	0.02689873417721519	0.3953488372093023	0.17092829349638688
YJL084C	0	0/-	-282.17219614982605	-43864.96904075146	172	0.02689873417721519	0.3953488372093023	0.17092829349638688
YGL248W	0	0/-	-282.19061797857285	-45223.798482596874	172	0.02689873417721519	0.3953488372093023	0.17092829349638688
YOR052C	0	0/-	-282.211024582386	-44676.84385603666	172	0.02689873417721519	0.3953488372093023	0.17092829349638688
YPR070W	-1	-/-	-282.2491283416748	-26170.77382659912	43	0.026856240126382307	0.3953488372093023	0.17120622568093385
YJR086W	-1	-/-	-282.2572250366211	-26711.703496694565	43	0.026813880126182965	0.3953488372093023	0.17148415786548082
YKL094W	0	0/-	-282.2679942250252	-44098.67946255207	172	0.026813880126182965	0.3953488372093023	0.17148415786548082
YOR211C	-1	-/-	-282.269127368927	-26188.691403388977	43	0.026771653543307086	0.3953488372093023	0.1717620900500278
YBL018C	-1	-/-	-282.2988033294678	-26265.298563718796	43	0.026729559748427674	0.3953488372093023	0.17204002223457476
YDL222C	0	0/-	-282.3678597211838	-42492.11682087183	172	0.026729559748427674	0.3953488372093023	0.17204002223457476
YBL105C	-1	-/-	-282.3946738243103	-25900.561990261078	43	0.026687598116169546	0.3953488372093023	0.17231795441912173
YBR107C	-1	-/-	-282.39657402038574	-25948.49309873581	43	0.02664576802507837	0.3953488372093023	0.1725958866036687
YGL216W	-1	-/-	-282.40072870254517	-26747.33505630493	43	0.026604068857589983	0.3953488372093023	0.17287381878821567
YMR063W	0	0/-	-282.40213322639465	-42333.31779420376	172	0.026604068857589983	0.3953488372093023	0.17287381878821567
YPL016W	-1	-/-	-282.41332149505615	-25573.39602613449	43	0.0265625	0.3953488372093023	0.17315175097276264
YFR014C	-1	-/-	-282.4190888404846	-27043.575333595276	43	0.0265210608424337	0.3953488372093023	0.1734296831573096
YOR140W	-1	-/-	-282.4486451148987	-24843.088173866272	43	0.0264797507788162	0.3953488372093023	0.17370761534185658
YMR021C	-1	-/-	-282.46518754959106	-26492.35582256317	43	0.026438569206842923	0.3953488372093023	0.17398554752640355
YOR308C	-1	-/-	-282.46696186065674	-25106.842360019684	43	0.026397515527950312	0.3953488372093023	0.17426347971095052
YLR425W	-1	-/-	-282.48610973358154	-25457.40435743332	43	0.02635658914728682	0.3953488372093023	0.1745414118954975
YER059W	0	0/-	-282.48613119125366	-43742.481336295605	172	0.02635658914728682	0.3953488372093023	0.1745414118954975
YDR140W	-1	-/-	-282.5012912750244	-26626.305108070374	43	0.02631578947368421	0.3953488372093023	0.17481934408004446
YBR044C	0	0/-	-282.53122639656067	-42793.74237835407	172	0.02631578947368421	0.3953488372093023	0.17481934408004446
YBR298C	-1	-/-	-282.5415768623352	-25497.611907720566	43	0.02627511591962906	0.3953488372093023	0.17509727626459143
YLR128W	0	0/-	-282.54318952560425	-42877.43481391668	172	0.02627511591962906	0.3953488372093023	0.17509727626459143
YBR301W	0	0/-	-282.5498048067093	-42914.44251203537	172	0.02627511591962906	0.3953488372093023	0.17509727626459143
YOR347C	-1	-/-	-282.5567636489868	-26103.190797805786	43	0.026234567901234566	0.3953488372093023	0.1753752084491384
YBL061C	-1	-/-	-282.56607151031494	-26732.783491134644	43	0.026194144838212634	0.3953488372093023	0.17565314063368537
YLR228C	-1	-/-	-282.5793843269348	-26189.560789108276	43	0.026153846153846153	0.3953488372093023	0.17593107281823236
YFR026C	0	0/-	-282.6378209590912	-43020.413570702076	172	0.026153846153846153	0.3953488372093023	0.17593107281823236
YGR144W	-1	-/-	-282.66524934768677	-26403.008414268494	43	0.026113671274961597	0.3953488372093023	0.17620900500277933
YER106W	-1	-/-	-282.66683053970337	-25960.014965057373	43	0.02607361963190184	0.3953488372093023	0.1764869371873263
YGR247W	-1	-/-	-282.71242094039917	-25577.75870323181	43	0.026033690658499236	0.3953488372093023	0.17676486937187327
YPR131C	-1	-/-	-282.7126317024231	-25314.63255214691	43	0.02599388379204893	0.3953488372093023	0.17704280155642024
YLR086W	-1	-/-	-282.7160530090332	-25093.42058801651	43	0.025954198473282442	0.3953488372093023	0.1773207337409672
YHR124W	-1	-/-	-282.72463369369507	-26060.2154173851	43	0.025914634146341462	0.3953488372093023	0.17759866592551418
YPL214C	-1	-/-	-282.81972551345825	-26860.363859176636	43	0.0258751902587519	0.3953488372093023	0.17787659811006115
YEL030W	-1	-/-	-282.85382986068726	-26262.86318731308	43	0.025835866261398176	0.3953488372093023	0.17815453029460812
YOR193W	-1	-/-	-282.85550451278687	-25589.434392929077	43	0.025796661608497723	0.3953488372093023	0.1784324624791551
YDR110W	-1	-/-	-282.8558144569397	-26349.424115657806	43	0.025757575757575757	0.3953488372093023	0.17871039466370206
YLR385C	-1	-/-	-282.8564877510071	-24616.59627532959	43	0.025718608169440244	0.3953488372093023	0.17898832684824903
YDL216C	-1	-/-	-282.85803985595703	-25990.85505104065	43	0.0256797583081571	0.3953488372093023	0.179266259032796
YDR129C	-1	-/-	-282.85845375061035	-26097.640075206757	43	0.02564102564102564	0.3953488372093023	0.17954419121734297
YJL042W	-1	-/-	-282.87860679626465	-25505.64764022827	43	0.025602409638554216	0.3953488372093023	0.17982212340188994
YJR082C	-1	-/-	-282.88318634033203	-26201.12062072754	43	0.02556390977443609	0.3953488372093023	0.1801000555864369
YFL055W	-1	-/-	-282.8841621875763	-26281.503044366837	43	0.025525525525525526	0.3953488372093023	0.18037798777098388
YLR350W	-1	-/-	-282.90769386291504	-26420.55618572235	43	0.025487256371814093	0.3953488372093023	0.18065591995553085
YDR164C	-1	-/-	-282.93388748168945	-25732.927788734436	43	0.025449101796407185	0.3953488372093023	0.18093385214007782
YLR453C	-1	-/-	-282.94647312164307	-25108.82777452469	43	0.025411061285500747	0.3953488372093023	0.1812117843246248
YMR139W	-1	-/-	-282.95283794403076	-26845.07227063179	43	0.025373134328358207	0.3953488372093023	0.18148971650917176
YJL056C	-1	-/-	-282.96630573272705	-25119.039464473724	43	0.02533532041728763	0.3953488372093023	0.18176764869371873
YML029W	-1	-/-	-283.0106348991394	-26029.520740032196	43	0.025297619047619048	0.3953488372093023	0.1820455808782657
YMR101C	-1	-/-	-283.01352310180664	-25337.29788541794	43	0.02526002971768202	0.3953488372093023	0.18232351306281266
YKR099C-A	0	0/-	-283.05943167209625	-41196.57202386856	172	0.02526002971768202	0.3953488372093023	0.18232351306281266
YGL122C	-1	-/-	-283.08476543426514	-25817.08906030655	43	0.025222551928783383	0.3953488372093023	0.18260144524735963
YKL022C	-1	-/-	-283.11700105667114	-25008.560547351837	43	0.025185185185185185	0.3953488372093023	0.1828793774319066
YCR027C	-1	-/-	-283.1586298942566	-25119.821502685547	43	0.02514792899408284	0.3953488372093023	0.18315730961645357
YOR360C	0	0/-	-283.1811536550522	-42448.81411957741	172	0.02514792899408284	0.3953488372093023	0.18315730961645357
YEL052W	0	0/-	-283.18417155742645	-43858.82990413904	172	0.02514792899408284	0.3953488372093023	0.18315730961645357
YCR008W	-1	-/-	-283.2015552520752	-24560.180058956146	43	0.025110782865583457	0.3953488372093023	0.18343524180100054
YOR134W	0	0/-	-283.232927441597	-43297.747547626495	172	0.025110782865583457	0.3953488372093023	0.18343524180100054
YNL264C	-1	-/-	-283.2405662536621	-26076.02732348442	43	0.025073746312684365	0.3953488372093023	0.18371317398554754
YOR371C	1	+/+	-283.24137926101685	-26137.825508594513	42	0.026509572901325478	0.4186046511627907	0.18371317398554754
YHR056C	-1	-/-	-283.24461126327515	-24880.70365667343	43	0.026470588235294117	0.4186046511627907	0.1839911061700945
YLR362W	1	+/+	-283.2727928161621	-27570.805233478546	42	0.027900146842878122	0.4418604651162791	0.1839911061700945
YNR031C	-1	-/-	-283.28288316726685	-25863.925260066986	43	0.02785923753665689	0.4418604651162791	0.18426903835464148
YDR265W	-1	-/-	-283.3240933418274	-26527.53391981125	43	0.027818448023426062	0.4418604651162791	0.18454697053918845
YBR275C	-1	-/-	-283.3366641998291	-25193.674830436707	43	0.027777777777777776	0.4418604651162791	0.18482490272373542
YCL067C	-1	-/-	-283.3479371070862	-25353.43701648712	43	0.027737226277372264	0.4418604651162791	0.1851028349082824
YJL108C	-1	-/-	-283.35389709472656	-25330.34928226471	43	0.027696793002915453	0.4418604651162791	0.18538076709282936
YJR134C	0	0/0	-283.3857469558716	-42595.13864302635	172	0.027696793002915453	0.4418604651162791	0.18538076709282936
YMR028W	0	0/-	-283.3912486433983	-43382.17133563757	172	0.027696793002915453	0.4418604651162791	0.18538076709282936
YOR350C	0	0/-	-283.41917848587036	-44234.97478020191	172	0.027696793002915453	0.4418604651162791	0.18538076709282936
YKR101W	-1	-/-	-283.4512610435486	-26807.284201145172	43	0.027656477438136828	0.4418604651162791	0.18565869927737633
YNR008W	-1	-/-	-283.469584941864	-25073.521122932434	43	0.027616279069767442	0.4418604651162791	0.1859366314619233
YDL149W	-1	-/-	-283.4838252067566	-27157.423652887344	43	0.027576197387518143	0.4418604651162791	0.18621456364647027
YIL146C	0	0/-	-283.4913696050644	-44326.64521050453	172	0.027576197387518143	0.4418604651162791	0.18621456364647027
YPL033C	-1	-/-	-283.5028748512268	-25318.671743392944	43	0.02753623188405797	0.4418604651162791	0.18649249583101724
YOR344C	-1	-/-	-283.51839447021484	-26408.872208595276	43	0.027496382054992764	0.4418604651162791	0.1867704280155642
YLL026W	-1	-/-	-283.5219554901123	-27552.503051757812	43	0.02745664739884393	0.4418604651162791	0.18704836020011117
YCR028C	-1	-/-	-283.52323150634766	-25597.90332221985	43	0.027417027417027416	0.4418604651162791	0.18732629238465814
YPL203W	-1	-/+	-283.5275573730469	-27437.315242290497	43	0.027377521613832854	0.4418604651162791	0.1876042245692051
YDR003W	0	0/0	-283.5402810573578	-44793.923524200916	172	0.027377521613832854	0.4418604651162791	0.1876042245692051
YBR294W	-1	-/-	-283.5737042427063	-25853.907986164093	43	0.027338129496402876	0.4418604651162791	0.18788215675375208
YDR176W	-1	-/-	-283.5752582550049	-26357.235381126404	43	0.027298850574712645	0.4418604651162791	0.18816008893829905
YKR069W	0	0/0	-283.6045333147049	-42308.8774279356	172	0.027298850574712645	0.4418604651162791	0.18816008893829905
YIR018W	-1	-/-	-283.61479783058167	-25633.43528318405	43	0.027259684361549498	0.4418604651162791	0.18843802112284602
YKL198C	0	0/-	-283.6269721984863	-42789.24063932896	172	0.027259684361549498	0.4418604651162791	0.18843802112284602
YDR068W	0	0/0	-283.63074707984924	-41785.813008606434	172	0.027259684361549498	0.4418604651162791	0.18843802112284602
YBR203W	0	0/-	-283.6335093975067	-42290.244843780994	172	0.027259684361549498	0.4418604651162791	0.18843802112284602
YGL049C	-1	-/-	-283.67736768722534	-25263.202951431274	43	0.027220630372492838	0.4418604651162791	0.188715953307393
YDR293C	-1	-/-	-283.710241317749	-26380.297958612442	43	0.027181688125894134	0.4418604651162791	0.18899388549193996
YOR336W	0	0/-	-283.71549892425537	-44385.74323731661	172	0.027181688125894134	0.4418604651162791	0.18899388549193996
YPL070W	0	0/-	-283.737064242363	-43380.00475794077	172	0.027181688125894134	0.4418604651162791	0.18899388549193996
YCR063W	-1	-/-	-283.75219535827637	-25954.770790576935	43	0.027142857142857142	0.4418604651162791	0.18927181767648693
YNL330C	-1	-/-	-283.7558012008667	-26014.939941883087	43	0.02710413694721826	0.4418604651162791	0.1895497498610339
YHL025W	-1	-/-	-283.75930547714233	-26117.488731384277	43	0.027065527065527065	0.4418604651162791	0.18982768204558087
YJR068W	-1	-/-	-283.77048325538635	-25593.032557725906	43	0.02702702702702703	0.4418604651162791	0.19010561423012784
YNL054W	-1	-/-	-283.7877073287964	-26194.081226825714	43	0.026988636363636364	0.4418604651162791	0.1903835464146748
YMR175W	-1	-/-	-283.80214834213257	-26946.04889845848	43	0.02695035460992908	0.4418604651162791	0.19066147859922178
YDR291W	0	0/-	-283.80237340927124	-44220.35113018751	172	0.02695035460992908	0.4418604651162791	0.19066147859922178
YJR156C	-1	-/-	-283.8201689720154	-25967.965869903564	43	0.026912181303116147	0.4418604651162791	0.19093941078376875
YLR423C	-1	-/-	-283.8523693084717	-26923.31291103363	43	0.026874115983026876	0.4418604651162791	0.19121734296831572
YJL123C	0	0/0	-283.8556033372879	-42235.53735327721	172	0.026874115983026876	0.4418604651162791	0.19121734296831572
YKL163W	0	0/-	-283.8665298819542	-44173.80753237009	172	0.026874115983026876	0.4418604651162791	0.19121734296831572
YMR281W	-1	-/-	-283.8730549812317	-25603.4334692955	43	0.026836158192090395	0.4418604651162791	0.19149527515286272
YOL111C	-1	-/-	-283.8837733268738	-25560.505197048187	43	0.02679830747531735	0.4418604651162791	0.19177320733740968
YDR005C	-1	-/-	-283.9032802581787	-26385.278242111206	43	0.02676056338028169	0.4418604651162791	0.19205113952195665
YIR011C	-1	-/-	-283.9290180206299	-24721.841308116913	43	0.026722925457102673	0.4418604651162791	0.19232907170650362
YFL018W-A	-1	-/-	-283.9347200393677	-24357.534883499146	43	0.026685393258426966	0.4418604651162791	0.1926070038910506
YNL269W	0	0/0	-283.9372740983963	-43244.572181761265	172	0.026685393258426966	0.4418604651162791	0.1926070038910506
YNL197C	1	+/+	-283.994197845459	-25406.872133493423	42	0.028050490883590462	0.46511627906976744	0.1926070038910506
YHR079C-B	-1	-/-	-283.99682092666626	-24188.74463701248	43	0.028011204481792718	0.46511627906976744	0.19288493607559756
YFL010W-A	-1	-/-	-284.0299983024597	-24782.366705417633	43	0.027972027972027972	0.46511627906976744	0.19316286826014453
YKL188C	-1	-/-	-284.03882598876953	-26953.228579044342	43	0.027932960893854747	0.46511627906976744	0.1934408004446915
YIL106W	-1	-/-	-284.13303232192993	-25936.44990682602	43	0.02789400278940028	0.46511627906976744	0.19371873262923847
YAL026C	-1	-/-	-284.1538405418396	-26404.813418865204	43	0.027855153203342618	0.46511627906976744	0.19399666481378544
YNL049C	-1	-/-	-284.15495347976685	-26339.96948480606	43	0.027816411682892908	0.46511627906976744	0.1942745969983324
YML031W	-1	-/-	-284.1739811897278	-26308.96860218048	43	0.027777777777777776	0.46511627906976744	0.19455252918287938
YHL023C	0	0/-	-284.1747188568115	-43003.81742566824	172	0.027777777777777776	0.46511627906976744	0.19455252918287938
YOR028C	-1	-/-	-284.17689085006714	-24857.919033288956	43	0.027739251040221916	0.46511627906976744	0.19483046136742635
YJR033C	-1	-/-	-284.19069480895996	-26314.997849464417	43	0.027700831024930747	0.46511627906976744	0.19510839355197332
YER166W	-1	-/-	-284.1913924217224	-25917.51028060913	43	0.027662517289073305	0.46511627906976744	0.1953863257365203
YMR198W	-1	-/-	-284.1949248313904	-26996.752111434937	43	0.027624309392265192	0.46511627906976744	0.19566425792106726
YER159C	-1	-/-	-284.21405935287476	-26007.611431360245	43	0.027586206896551724	0.46511627906976744	0.19594219010561423
YAL024C	-1	-/-	-284.2333183288574	-25599.440086364746	43	0.027548209366391185	0.46511627906976744	0.1962201222901612
YNL004W	-1	-/-	-284.25251722335815	-26309.483934402466	43	0.027510316368638238	0.46511627906976744	0.19649805447470817
YCR009C	-1	-/-	-284.2598466873169	-25777.888548374176	43	0.027472527472527472	0.46511627906976744	0.19677598665925514
YHR030C	-1	-/-	-284.2759141921997	-26149.959149837494	43	0.027434842249657063	0.46511627906976744	0.1970539188438021
YNL093W	-1	-/-	-284.2786645889282	-26967.95759344101	43	0.0273972602739726	0.46511627906976744	0.19733185102834908
YGR089W	-1	-/0	-284.2920985221863	-25546.684391498566	43	0.027359781121751026	0.46511627906976744	0.19760978321289605
YFL026W	-1	-/-	-284.30057525634766	-26236.922765254974	43	0.0273224043715847	0.46511627906976744	0.19788771539744301
YKL035W	-1	-/-	-284.30351877212524	-26968.702043533325	43	0.027285129604365622	0.46511627906976744	0.19816564758198998
YPR198W	-1	-/-	-284.36522364616394	-26612.58524274826	43	0.027247956403269755	0.46511627906976744	0.19844357976653695
YKL124W	0	0/-	-284.3667469024658	-44136.22557705641	172	0.027247956403269755	0.46511627906976744	0.19844357976653695
YER063W	0	0/-	-284.39674377441406	-42246.51981776953	172	0.027247956403269755	0.46511627906976744	0.19844357976653695
YOR284W	-1	-/0	-284.40418004989624	-26103.34238576889	43	0.027210884353741496	0.46511627906976744	0.19872151195108392
YPL171C	-1	-/0	-284.4145631790161	-25890.496856212616	43	0.02717391304347826	0.46511627906976744	0.1989994441356309
YDL239C	0	0/-	-284.4287164211273	-43576.86408030987	172	0.02717391304347826	0.46511627906976744	0.1989994441356309
YLR019W	0	0/-	-284.4493647813797	-42299.38695144653	172	0.02717391304347826	0.46511627906976744	0.1989994441356309
YCR104W	0	0/-	-284.45793890953064	-43804.44803094864	172	0.02717391304347826	0.46511627906976744	0.1989994441356309
YPR122W	-1	-/-	-284.4664192199707	-26288.866155147552	43	0.027137042062415198	0.46511627906976744	0.1992773763201779
YGR241C	-1	-/-	-284.4979100227356	-25619.386358499527	43	0.02710027100271003	0.46511627906976744	0.19955530850472486
YBR150C	0	0/-	-284.51232331991196	-42084.53666371107	172	0.02710027100271003	0.46511627906976744	0.19955530850472486
YDR376W	-1	-/-	-284.58112144470215	-26273.35530757904	43	0.02706359945872801	0.46511627906976744	0.19983324068927183
YOR177C	0	0/-	-284.6233089566231	-44285.14993315935	172	0.02706359945872801	0.46511627906976744	0.19983324068927183
YGL222C	-1	-/-	-284.6248550415039	-26077.782616615295	43	0.02702702702702703	0.46511627906976744	0.2001111728738188
YPL087W	-1	-/-	-284.65325117111206	-25968.874272346497	43	0.02699055330634278	0.46511627906976744	0.20038910505836577
YNR072W	-1	-/-	-284.69936180114746	-25404.97084712982	43	0.026954177897574125	0.46511627906976744	0.20066703724291274
YOR033C	-1	-/-	-284.71454906463623	-26701.714331150055	43	0.026917900403768506	0.46511627906976744	0.2009449694274597
YJL127C	-1	-/-	-284.7179374694824	-25287.749074459076	43	0.026881720430107527	0.46511627906976744	0.20122290161200668
YOL001W	-1	-/-	-284.71953296661377	-26063.865043640137	43	0.026845637583892617	0.46511627906976744	0.20150083379655365
YBR255W	0	0/0	-284.73617190122604	-43769.9554989934	172	0.026845637583892617	0.46511627906976744	0.20150083379655365
YML099C	-1	-/-	-284.744261264801	-26050.26770401001	43	0.02680965147453083	0.46511627906976744	0.20177876598110062
YDR504C	0	0/0	-284.75078171491623	-44308.2605252862	172	0.02680965147453083	0.46511627906976744	0.20177876598110062
YPR151C	0	0/0	-284.75710785388947	-43610.34781962633	172	0.02680965147453083	0.46511627906976744	0.20177876598110062
YMR017W	0	0/-	-284.7924622297287	-44059.5035777688	172	0.02680965147453083	0.46511627906976744	0.20177876598110062
YMR041C	-1	-/0	-284.8106026649475	-28367.235015392303	43	0.02677376171352075	0.46511627906976744	0.20205669816564759
YOR126C	-1	-/-	-284.87478971481323	-25813.184296131134	43	0.026737967914438502	0.46511627906976744	0.20233463035019456
YLR096W	-1	-/-	-284.88997507095337	-25959.990219593048	43	0.0267022696929239	0.46511627906976744	0.20261256253474152
YMR163C	-1	-/-	-284.92567586898804	-25391.173761844635	43	0.02666666666666667	0.46511627906976744	0.2028904947192885
YKL140W	-1	-/-	-284.96525526046753	-25694.512316942215	43	0.02663115845539281	0.46511627906976744	0.20316842690383546
YJR062C	0	0/0	-284.9733957052231	-44236.312120854855	172	0.02663115845539281	0.46511627906976744	0.20316842690383546
YKL088W	-1	-/-	-284.9811964035034	-24696.81111431122	43	0.026595744680851064	0.46511627906976744	0.20344635908838243
YBR094W	0	0/0	-285.00460028648376	-43331.568422079086	172	0.026595744680851064	0.46511627906976744	0.20344635908838243
YPL029W	-1	-/-	-285.00489711761475	-25730.9841132164	43	0.02656042496679947	0.46511627906976744	0.2037242912729294
YER038C	-1	-/-	-285.0098657608032	-26337.14315509796	43	0.026525198938992044	0.46511627906976744	0.20400222345747637
YLR182W	-1	-/-	-285.05269479751587	-25993.15264081955	43	0.026490066225165563	0.46511627906976744	0.20428015564202334
YPR199C	-1	-/-	-285.06252908706665	-25838.20191335678	43	0.026455026455026454	0.46511627906976744	0.2045580878265703
YHR134W	0	0/-	-285.06378650665283	-42555.22119808197	172	0.026455026455026454	0.46511627906976744	0.2045580878265703
YIL045W	0	0/0	-285.0974296927452	-44990.512044131756	172	0.026455026455026454	0.46511627906976744	0.2045580878265703
YDR096W	-1	-/-	-285.0987687110901	-26693.055490493774	43	0.026420079260237782	0.46511627906976744	0.20483602001111728
YPR021C	-1	-/-	-285.1114716529846	-26287.705976724625	43	0.026385224274406333	0.46511627906976744	0.20511395219566425
YKL146W	-1	-/-	-285.1126561164856	-26572.11377429962	43	0.026350461133069828	0.46511627906976744	0.20539188438021122
YDR486C	-1	-/-	-285.1149482727051	-27054.316166877747	43	0.02631578947368421	0.46511627906976744	0.2056698165647582
YPL195W	-1	-/-	-285.1222496032715	-25876.782703876495	43	0.026281208935611037	0.46511627906976744	0.20594774874930516
YCR024C	0	0/-	-285.1554305553436	-42994.853189229965	172	0.026281208935611037	0.46511627906976744	0.20594774874930516
YOR069W	-1	-/-	-285.16978454589844	-26457.680528640747	43	0.026246719160104987	0.46511627906976744	0.20622568093385213
YGL223C	-1	-/-	-285.1810894012451	-26382.870547294617	43	0.02621231979030144	0.46511627906976744	0.2065036131183991
YCR036W	0	0/0	-285.18740236759186	-43666.22185617685	172	0.02621231979030144	0.46511627906976744	0.2065036131183991
YDR313C	0	0/-	-285.21446788311005	-43743.74551939964	172	0.02621231979030144	0.46511627906976744	0.2065036131183991
YGL115W	-1	-/-	-285.2152442932129	-25920.624689102173	43	0.02617801047120419	0.46511627906976744	0.20678154530294607
YLR429W	-1	-/-	-285.23248052597046	-26304.530835151672	43	0.026143790849673203	0.46511627906976744	0.20705947748749307
YDR263C	-1	-/-	-285.28262662887573	-26055.45025253296	43	0.02610966057441253	0.46511627906976744	0.20733740967204004
YLR381W	-1	-/-	-285.30053329467773	-26295.7001953125	43	0.02607561929595828	0.46511627906976744	0.207615341856587
YDR460W	-1	-/-	-285.30628967285156	-26476.431948661804	43	0.026041666666666668	0.46511627906976744	0.20789327404113397
YOR298C-A	-1	-/-	-285.3214383125305	-25757.836587905884	43	0.02600780234070221	0.46511627906976744	0.20817120622568094
YAL002W	-1	-/-	-285.33265686035156	-26810.557030677795	43	0.025974025974025976	0.46511627906976744	0.2084491384102279
YOR125C	0	0/0	-285.3495213985443	-41868.69930875301	172	0.025974025974025976	0.46511627906976744	0.2084491384102279
YDR270W	-1	-/-	-285.35304498672485	-26246.713435649872	43	0.02594033722438392	0.46511627906976744	0.20872707059477488
YDR524C	-1	-/-	-285.3543529510498	-25420.005980968475	43	0.025906735751295335	0.46511627906976744	0.20900500277932185
YLR133W	-1	-/-	-285.37944650650024	-27324.35230588913	43	0.0258732212160414	0.46511627906976744	0.20928293496386882
YGR179C	-1	-/-	-285.3955898284912	-26365.107531309128	43	0.025839793281653745	0.46511627906976744	0.2095608671484158
YJR131W	-1	-/-	-285.4035873413086	-25997.198823213577	43	0.025806451612903226	0.46511627906976744	0.20983879933296276
YPR068C	-1	-/-	-285.42784309387207	-25962.15182209015	43	0.02577319587628866	0.46511627906976744	0.21011673151750973
YCR073C	-1	-/-	-285.4728765487671	-25474.192968845367	43	0.02574002574002574	0.46511627906976744	0.2103946637020567
YNR007C	-1	-/-	-285.4751806259155	-28196.538690567017	43	0.02570694087403599	0.46511627906976744	0.21067259588660367
YHR048W	-1	-/-	-285.47848320007324	-26527.579962730408	43	0.025673940949935817	0.46511627906976744	0.21095052807115064
YOL105C	-1	-/-	-285.49657678604126	-25696.223021030426	43	0.02564102564102564	0.46511627906976744	0.2112284602556976
YHR166C	-1	-/-	-285.5275912284851	-25952.35101056099	43	0.02560819462227913	0.46511627906976744	0.21150639244024458
YLL017W	-1	-/-	-285.53022146224976	-24797.9591588974	43	0.02557544757033248	0.46511627906976744	0.21178432462479155
YJL030W	-1	-/-	-285.53760719299316	-26024.559272766113	43	0.02554278416347382	0.46511627906976744	0.21206225680933852
YPL042C	-1	-/-	-285.54325246810913	-25646.77744960785	43	0.025510204081632654	0.46511627906976744	0.2123401889938855
YDR128W	0	0/-	-285.54425698518753	-42701.09970021248	172	0.025510204081632654	0.46511627906976744	0.2123401889938855
YDR420W	-1	-/-	-285.5480041503906	-25311.785482168198	43	0.025477707006369428	0.46511627906976744	0.21261812117843246
YEL019C	-1	-/-	-285.55773639678955	-25918.66256761551	43	0.02544529262086514	0.46511627906976744	0.21289605336297943
YBL020W	-1	-/-	-285.56990909576416	-25194.518483638763	43	0.025412960609911054	0.46511627906976744	0.2131739855475264
YDR466W	0	0/-	-285.5736792087555	-42528.67673408985	172	0.025412960609911054	0.46511627906976744	0.2131739855475264
YJL087C	-1	-/-	-285.58688163757324	-25670.80596113205	43	0.025380710659898477	0.46511627906976744	0.21345191773207337
YKL040C	-1	-/-	-285.60061168670654	-26659.42126107216	43	0.025348542458808618	0.46511627906976744	0.21372984991662033
YFR043C	0	0/0	-285.6430114507675	-42789.59694194794	172	0.025348542458808618	0.46511627906976744	0.21372984991662033
YNL158W	0	0/-	-285.6454927921295	-43139.81985980272	172	0.025348542458808618	0.46511627906976744	0.21372984991662033
YDL038C	-1	-/0	-285.6552834510803	-24710.437383651733	43	0.02531645569620253	0.46511627906976744	0.2140077821011673
YDL214C	0	0/-	-285.694825053215	-43373.79546773434	172	0.02531645569620253	0.46511627906976744	0.2140077821011673
YHR058C	-1	-/-	-285.7215509414673	-25732.223551750183	43	0.025284450063211124	0.46511627906976744	0.21428571428571427
YKL034W	-1	-/-	-285.7514820098877	-27114.221985816956	43	0.025252525252525252	0.46511627906976744	0.21456364647026124
YER115C	0	0/-	-285.76109313964844	-42898.043559610844	172	0.025252525252525252	0.46511627906976744	0.21456364647026124
YLR389C	0	0/-	-285.7705466747284	-43051.164535045624	172	0.025252525252525252	0.46511627906976744	0.21456364647026124
YGR068C	0	0/-	-285.7717344760895	-42836.81127285957	172	0.025252525252525252	0.46511627906976744	0.21456364647026124
YLR319C	-1	-/-	-285.79733896255493	-26437.512744903564	43	0.025220680958385876	0.46511627906976744	0.2148415786548082
YHR146W	0	0/-	-285.799112200737	-42566.963499844074	172	0.025220680958385876	0.46511627906976744	0.2148415786548082
YFL059W	-1	-/-	-285.7991752624512	-25625.477338790894	43	0.02518891687657431	0.46511627906976744	0.2151195108393552
YPL253C	-1	-/-	-285.81556224823	-26236.182889938354	43	0.025157232704402517	0.46511627906976744	0.21539744302390218
YIL007C	-1	-/0	-285.8185758590698	-26435.01573085785	43	0.02512562814070352	0.46511627906976744	0.21567537520844915
YKL142W	0	0/0	-285.8308775424957	-44242.86147594452	172	0.02512562814070352	0.46511627906976744	0.21567537520844915
YGR133W	-1	-/-	-285.8452525138855	-26362.602360248566	43	0.025094102885821833	0.46511627906976744	0.21595330739299612
YGR281W	-1	-/-	-285.84893226623535	-25013.45225906372	43	0.02506265664160401	0.46511627906976744	0.2162312395775431
YBR237W	-1	-/-	-285.85464906692505	-26166.03497982025	43	0.025031289111389236	0.46511627906976744	0.21650917176209006
YKL157W	0	0/0	-285.8620045185089	-43252.74032473564	172	0.025031289111389236	0.46511627906976744	0.21650917176209006
YER143W	-1	-/-	-285.86433506011963	-26932.0817630291	43	0.025	0.46511627906976744	0.21678710394663703
YDR118W	-1	-/-	-285.87206506729126	-26076.817630767822	43	0.024968789013732832	0.46511627906976744	0.217065036131184
YLR168C	0	0/-	-285.91003489494324	-42364.62426608801	172	0.024968789013732832	0.46511627906976744	0.217065036131184
YGR229C	-1	-/-	-285.9152727127075	-27412.877416610718	43	0.02493765586034913	0.46511627906976744	0.21734296831573097
YKL052C	-1	-/-	-285.9153175354004	-25538.471724510193	43	0.024906600249066	0.46511627906976744	0.21762090050027794
YOR027W	-1	-/-	-285.9373950958252	-25341.071116685867	43	0.024875621890547265	0.46511627906976744	0.2178988326848249
YDL046W	-1	-/-	-285.94351053237915	-26464.109266757965	43	0.024844720496894408	0.46511627906976744	0.21817676486937188
YMR184W	-1	-/-	-285.94755458831787	-25617.5254843235	43	0.02481389578163772	0.46511627906976744	0.21845469705391884
YCR089W	-1	-/+	-285.9530119895935	-25145.405544281006	43	0.024783147459727387	0.46511627906976744	0.21873262923846581
YDL117W	-1	-/-	-285.9693293571472	-25813.63878583908	43	0.024752475247524754	0.46511627906976744	0.21901056142301278
YER041W	-1	-/-	-285.9894723892212	-25481.544093608856	43	0.024721878862793572	0.46511627906976744	0.21928849360755975
YOR227W	0	0/0	-286.0048419237137	-44374.49789816141	172	0.024721878862793572	0.46511627906976744	0.21928849360755975
YNL173C	-1	-/-	-286.00700998306274	-25782.157967090607	43	0.024691358024691357	0.46511627906976744	0.21956642579210672
YPL204W	-1	-/-	-286.02085304260254	-26096.0264210701	43	0.02466091245376079	0.46511627906976744	0.2198443579766537
YEL039C	0	0/-	-286.02549624443054	-42512.657744288445	172	0.02466091245376079	0.46511627906976744	0.2198443579766537
YDR523C	-1	-/-	-286.03719091415405	-25103.216580867767	43	0.024630541871921183	0.46511627906976744	0.22012229016120066
YDR242W	0	0/0	-286.03892385959625	-43340.702813625336	172	0.024630541871921183	0.46511627906976744	0.22012229016120066
YDR530C	0	0/-	-286.04933500289917	-43344.42499923706	172	0.024630541871921183	0.46511627906976744	0.22012229016120066
YER048C	0	0/-	-286.0608694553375	-43384.56137466431	172	0.024630541871921183	0.46511627906976744	0.22012229016120066
YNL271C	-1	-/-	-286.0642600059509	-25381.722246170044	43	0.024600246002460024	0.46511627906976744	0.22040022234574763
YAR050W	0	0/0	-286.0660285949707	-42155.74356853962	172	0.024600246002460024	0.46511627906976744	0.22040022234574763
YHR017W	0	0/0	-286.0674319267273	-43039.42194932699	172	0.024600246002460024	0.46511627906976744	0.22040022234574763
YMR304W	0	0/-	-286.06942999362946	-43691.123614788055	172	0.024600246002460024	0.46511627906976744	0.22040022234574763
YNL265C	0	0/-	-286.08284080028534	-43894.688729703426	172	0.024600246002460024	0.46511627906976744	0.22040022234574763
YJR053W	-1	-/-	-286.08574295043945	-25691.127528190613	43	0.02457002457002457	0.46511627906976744	0.2206781545302946
YHR002W	0	0/-	-286.0865595936775	-42485.94260489941	172	0.02457002457002457	0.46511627906976744	0.2206781545302946
YOL137W	0	0/-	-286.0953563451767	-43598.79981863499	172	0.02457002457002457	0.46511627906976744	0.2206781545302946
YOL154W	0	0/0	-286.1027783155441	-43503.53419017792	172	0.02457002457002457	0.46511627906976744	0.2206781545302946
YNR013C	-1	-/-	-286.10787534713745	-26643.02510356903	43	0.024539877300613498	0.46511627906976744	0.22095608671484157
YDR182W	-1	-/-	-286.1122798919678	-26206.47194957733	43	0.024509803921568627	0.46511627906976744	0.22123401889938854
YJL115W	-1	-/-	-286.11375188827515	-26649.191784381866	43	0.02447980416156671	0.46511627906976744	0.2215119510839355
YNL310C	-1	-/-	-286.1177935600281	-26429.45885038376	43	0.02444987775061125	0.46511627906976744	0.22178988326848248
YPL181W	-1	-/-	-286.1345453262329	-26385.626669883728	43	0.02442002442002442	0.46511627906976744	0.22206781545302945
YGL017W	-1	-/-	-286.1393280029297	-26262.252409934998	43	0.024390243902439025	0.46511627906976744	0.22234574763757642
YPL047W	-1	-/-	-286.14218187332153	-26374.847461223602	43	0.024360535931790498	0.46511627906976744	0.2226236798221234
YMR282C	0	0/-	-286.15811347961426	-43022.45911574364	172	0.024360535931790498	0.46511627906976744	0.2226236798221234
YDL013W	-1	-/-	-286.15884494781494	-26247.987450122833	43	0.024330900243309004	0.46511627906976744	0.22290161200667039
YGR222W	-1	-/-	-286.1640329360962	-25835.124279499054	43	0.024301336573511544	0.46511627906976744	0.22317954419121735
YLR095C	-1	-/-	-286.1968445777893	-25305.845860004425	43	0.024271844660194174	0.46511627906976744	0.22345747637576432
YOL072W	-1	-/-	-286.2016739845276	-25325.979163646698	43	0.024242424242424242	0.46511627906976744	0.2237354085603113
YPR079W	0	0/0	-286.20883870124817	-43596.43057131767	172	0.024242424242424242	0.46511627906976744	0.2237354085603113
YNL156C	-1	-/-	-286.23216009140015	-27556.309728384018	43	0.024213075060532687	0.46511627906976744	0.22401334074485826
YDL146W	0	0/-	-286.2363486289978	-43165.59756171703	172	0.024213075060532687	0.46511627906976744	0.22401334074485826
YLR436C	0	0/-	-286.2407284975052	-41702.661573171616	172	0.024213075060532687	0.46511627906976744	0.22401334074485826
YJR050W	-1	-/-	-286.24118280410767	-26116.335765361786	43	0.02418379685610641	0.46511627906976744	0.22429127292940523
YDR104C	0	0/-	-286.2427188158035	-44200.53688079119	172	0.02418379685610641	0.46511627906976744	0.22429127292940523
YBL016W	1	+/+	-286.26215267181396	-26785.64313364029	42	0.025362318840579712	0.4883720930232558	0.22429127292940523
YGR252W	-1	-/-	-286.26649951934814	-26490.79325914383	43	0.025331724969843185	0.4883720930232558	0.2245692051139522
YOR120W	-1	-/-	-286.2818036079407	-26376.8565158844	43	0.02530120481927711	0.4883720930232558	0.22484713729849917
YFR041C	-1	-/-	-286.3159523010254	-26039.082040309906	43	0.02527075812274368	0.4883720930232558	0.22512506948304614
YOR018W	-1	-/-	-286.31885862350464	-26581.831860542297	43	0.025240384615384616	0.4883720930232558	0.2254030016675931
YMR013C	-1	-/-	-286.3550868034363	-26807.612329006195	43	0.025210084033613446	0.4883720930232558	0.22568093385214008
YER014C-A	-1	-/-	-286.3551983833313	-24936.813760757446	43	0.025179856115107913	0.4883720930232558	0.22595886603668705
YPL259C	-1	-/-	-286.3639979362488	-25772.597218990326	43	0.025149700598802394	0.4883720930232558	0.22623679822123402
YBL098W	-1	-/-	-286.3919472694397	-26480.24095082283	43	0.025119617224880382	0.4883720930232558	0.226514730405781
YGL173C	-1	-/-	-286.3996648788452	-26195.97759437561	43	0.025089605734767026	0.4883720930232558	0.22679266259032796
YFL056C	-1	-/0	-286.42199182510376	-26047.31790137291	43	0.025059665871121718	0.4883720930232558	0.22707059477487493
YDL053C	0	0/0	-286.4336758852005	-42780.41306883097	172	0.025059665871121718	0.4883720930232558	0.22707059477487493
YKR019C	-1	-/-	-286.4473533630371	-27031.748172283173	43	0.025029797377830752	0.4883720930232558	0.2273485269594219
YBR202W	-1	-/-	-286.47849559783936	-26129.9070854187	43	0.025	0.4883720930232558	0.22762645914396887
YDR474C	0	0/-	-286.4838948249817	-41940.86575561762	172	0.025	0.4883720930232558	0.22762645914396887
YIL015W	0	0/-	-286.50564563274384	-43952.09371161461	172	0.025	0.4883720930232558	0.22762645914396887
YGL136C	-1	-/-	-286.51472568511963	-25843.314049720764	43	0.02497027348394768	0.4883720930232558	0.22790439132851584
YGR194C	0	0/0	-286.532567858696	-44212.696983098984	172	0.02497027348394768	0.4883720930232558	0.22790439132851584
YIL034C	-1	-/-	-286.5365324020386	-26536.671551942825	43	0.02494061757719715	0.4883720930232558	0.2281823235130628
YBR049C	-1	-/-	-286.5421471595764	-25936.028749465942	43	0.02491103202846975	0.4883720930232558	0.22846025569760978
YBR052C	0	0/0	-286.5474056005478	-43687.47991710901	172	0.02491103202846975	0.4883720930232558	0.22846025569760978
YKL179C	-1	-/-	-286.5632472038269	-25822.433656692505	43	0.024881516587677725	0.4883720930232558	0.22873818788215675
YPL149W	-1	-/-	-286.5739817619324	-25865.624138832092	43	0.02485207100591716	0.4883720930232558	0.22901612006670372
YAL029C	-1	-/-	-286.5804100036621	-26693.876569747925	43	0.024822695035460994	0.4883720930232558	0.22929405225125069
YDL106C	-1	-/-	-286.62861490249634	-26499.3992934227	43	0.024793388429752067	0.4883720930232558	0.22957198443579765
YKL161C	0	0/-	-286.64932882785797	-42438.22238409519	172	0.024793388429752067	0.4883720930232558	0.22957198443579765
YBR004C	-1	-/-	-286.65227603912354	-25948.66374349594	43	0.024764150943396228	0.4883720930232558	0.22984991662034462
YNL311C	-1	-/-	-286.6782307624817	-26205.089239120483	43	0.024734982332155476	0.4883720930232558	0.2301278488048916
YCR070W	0	0/-	-286.6841045618057	-41538.98073720932	172	0.024734982332155476	0.4883720930232558	0.2301278488048916
YDR386W	-1	-/-	-286.6977753639221	-26865.16830444336	43	0.024705882352941175	0.4883720930232558	0.23040578098943856
YEL013W	-1	-/-	-286.71745252609253	-26442.242481708527	43	0.024676850763807285	0.4883720930232558	0.23068371317398556
YDL087C	-1	-/-	-286.72878551483154	-25936.815752983093	43	0.02464788732394366	0.4883720930232558	0.23096164535853253
YNL029C	-1	-/-	-286.7401089668274	-26406.683309793472	43	0.0246189917936694	0.4883720930232558	0.2312395775430795
YGR278W	-1	-/-	-286.74729681015015	-26328.686429023743	43	0.02459016393442623	0.4883720930232558	0.23151750972762647
YGL252C	-1	-/-	-286.7683939933777	-26973.868612766266	43	0.02456140350877193	0.4883720930232558	0.23179544191217344
YDR160W	-1	-/-	-286.7875032424927	-26382.245366573334	43	0.02453271028037383	0.4883720930232558	0.2320733740967204
YDR253C	0	0/-	-286.8088128566742	-41832.99869775772	172	0.02453271028037383	0.4883720930232558	0.2320733740967204
YPL228W	-1	-/-	-286.83863496780396	-26651.89555311203	43	0.024504084014002333	0.4883720930232558	0.23235130628126738
YMR171C	0	0/-	-286.84383141994476	-43517.60870945454	172	0.024504084014002333	0.4883720930232558	0.23235130628126738
YOR049C	-1	-/-	-286.84857988357544	-25747.745408058167	43	0.024475524475524476	0.4883720930232558	0.23262923846581435
YLR310C	-1	-/-	-286.85443353652954	-25998.08680677414	43	0.024447031431897557	0.4883720930232558	0.23290717065036132
YDR221W	-1	-/0	-286.86262559890747	-26218.88185787201	43	0.02441860465116279	0.4883720930232558	0.2331851028349083
YCL003W	-1	-/-	-286.87868452072144	-24762.812263965607	43	0.024390243902439025	0.4883720930232558	0.23346303501945526
YOL089C	-1	-/-	-286.8906750679016	-26264.60572910309	43	0.024361948955916472	0.4883720930232558	0.23374096720400223
YPL129W	-1	-/-	-286.8956298828125	-26398.764424324036	43	0.02433371958285052	0.4883720930232558	0.2340188993885492
YLR120C	0	0/-	-286.9089822769165	-43325.93646365404	172	0.02433371958285052	0.4883720930232558	0.2340188993885492
YBR017C	-1	-/-	-286.91631841659546	-27120.544907569885	43	0.024305555555555556	0.4883720930232558	0.23429683157309616
YKR027W	-1	-/-	-286.9196653366089	-26194.512399196625	43	0.024277456647398842	0.4883720930232558	0.23457476375764313
YOR130C	-1	-/-	-286.93665075302124	-26099.52090883255	43	0.02424942263279446	0.4883720930232558	0.2348526959421901
YOR240W	-1	-/-	-286.9469871520996	-25779.911401748657	43	0.02422145328719723	0.4883720930232558	0.23513062812673707
YDR206W	-1	-/-	-286.95318937301636	-26763.863691329956	43	0.024193548387096774	0.4883720930232558	0.23540856031128404
YLL028W	0	0/-	-286.99981904029846	-43198.04079699516	172	0.024193548387096774	0.4883720930232558	0.23540856031128404
YER044C-A	-1	-/-	-287.0061159133911	-25852.12797832489	43	0.024165707710011506	0.4883720930232558	0.235686492495831
YBL005W	-1	-/-	-287.0169267654419	-25390.70636844635	43	0.02413793103448276	0.4883720930232558	0.23596442468037798
YBR126C	-1	-/-	-287.01876163482666	-27728.305514335632	43	0.024110218140068886	0.4883720930232558	0.23624235686492495
YGL164C	0	0/0	-287.0198028087616	-43165.00871825218	172	0.024110218140068886	0.4883720930232558	0.23624235686492495
YPR085C	0	0/-	-287.02237355709076	-43212.80348020792	172	0.024110218140068886	0.4883720930232558	0.23624235686492495
YEL017C-A	-1	-/0	-287.0282325744629	-25878.43085026741	43	0.02408256880733945	0.4883720930232558	0.23652028904947192
YOR313C	-1	-/-	-287.03357696533203	-25816.623591184616	43	0.024054982817869417	0.4883720930232558	0.2367982212340189
YER123W	-1	-/-	-287.04711627960205	-25477.65997982025	43	0.02402745995423341	0.4883720930232558	0.23707615341856586
YJL048C	-1	-/-	-287.0689363479614	-28334.42338347435	43	0.024	0.4883720930232558	0.23735408560311283
YIL115C	-1	-/-	-287.0711717605591	-26084.733018875122	43	0.023972602739726026	0.4883720930232558	0.2376320177876598
YDR088C	-1	-/-	-287.0829224586487	-26930.248029232025	43	0.02394526795895097	0.4883720930232558	0.23790994997220677
YBL025W	-1	-/-	-287.1013298034668	-26593.502401828766	43	0.023917995444191344	0.4883720930232558	0.23818788215675374
YLR328W	-1	-/-	-287.1201243400574	-25544.80657339096	43	0.023890784982935155	0.4883720930232558	0.23846581434130074
YER014W	0	0/0	-287.1212377548218	-42859.01563870907	172	0.023890784982935155	0.4883720930232558	0.23846581434130074
YNL063W	0	0/-	-287.12713098526	-42677.77085787058	172	0.023890784982935155	0.4883720930232558	0.23846581434130074
YIL090W	0	0/-	-287.13748490810394	-42901.619503080845	172	0.023890784982935155	0.4883720930232558	0.23846581434130074
YER053C	-1	-/-	-287.1422724723816	-26690.134305000305	43	0.023863636363636365	0.4883720930232558	0.2387437465258477
YLR119W	-1	-/-	-287.15632152557373	-25994.34340238571	43	0.02383654937570942	0.4883720930232558	0.23902167871039467
YOR149C	-1	-/-	-287.16911697387695	-26607.35175037384	43	0.023809523809523808	0.4883720930232558	0.23929961089494164
YER132C	0	0/-	-287.1706931591034	-42320.290528297424	172	0.023809523809523808	0.4883720930232558	0.23929961089494164
YLR262C	-1	-/-	-287.1822566986084	-25934.85277557373	43	0.02378255945639864	0.4883720930232558	0.23957754307948861
YGR274C	-1	-/-	-287.1884083747864	-26400.43879556656	43	0.023755656108597284	0.4883720930232558	0.23985547526403558
YPL148C	0	0/-	-287.19007074832916	-43790.48639214039	172	0.023755656108597284	0.4883720930232558	0.23985547526403558
YEL016C	-1	-/-	-287.20894479751587	-26251.422025680542	43	0.023728813559322035	0.4883720930232558	0.24013340744858255
YPR093C	-1	-/-	-287.21887493133545	-26926.39699268341	43	0.023702031602708805	0.4883720930232558	0.24041133963312952
YOR221C	-1	-/-	-287.2211585044861	-25932.79639673233	43	0.02367531003382187	0.4883720930232558	0.2406892718176765
YJL039C	-1	-/-	-287.22487688064575	-26577.282158851624	43	0.02364864864864865	0.4883720930232558	0.24096720400222346
YPR152C	0	0/-	-287.2265841960907	-42836.84412705898	172	0.02364864864864865	0.4883720930232558	0.24096720400222346
YPR032W	-1	-/-	-287.23406982421875	-25083.12992668152	43	0.023622047244094488	0.4883720930232558	0.24124513618677043
YMR065W	-1	-/-	-287.2361788749695	-26896.718286514282	43	0.02359550561797753	0.4883720930232558	0.2415230683713174
YBL055C	-1	-/-	-287.2401146888733	-25718.742121219635	43	0.02356902356902357	0.4883720930232558	0.24180100055586437
YMR240C	-1	-/-	-287.2483620643616	-26718.77964782715	43	0.023542600896860985	0.4883720930232558	0.24207893274041134
YNL199C	-1	-/-	-287.26664113998413	-26238.82292985916	43	0.023516237402015677	0.4883720930232558	0.2423568649249583
YKR076W	-1	-/-	-287.27114486694336	-27548.984665632248	43	0.02348993288590604	0.4883720930232558	0.24263479710950528
YOR040W	-1	-/-	-287.27325439453125	-25844.62873363495	43	0.02346368715083799	0.4883720930232558	0.24291272929405225
YBR276C	-1	-/-	-287.27492904663086	-26373.130344867706	43	0.0234375	0.4883720930232558	0.24319066147859922
YDR251W	-1	-/-	-287.29349756240845	-26947.653906822205	43	0.023411371237458192	0.4883720930232558	0.2434685936631462
YNL254C	0	0/0	-287.33754420280457	-43406.659596681595	172	0.023411371237458192	0.4883720930232558	0.2434685936631462
YGR013W	-1	-/-	-287.3482127189636	-26388.795700073242	43	0.02338530066815145	0.4883720930232558	0.24374652584769316
YCL028W	0	0/0	-287.35430443286896	-43019.98669242859	172	0.02338530066815145	0.4883720930232558	0.24374652584769316
YNL125C	0	0/-	-287.3848216533661	-43703.59164041281	172	0.02338530066815145	0.4883720930232558	0.24374652584769316
YNL270C	-1	-/-	-287.3897409439087	-25723.1462392807	43	0.02335928809788654	0.4883720930232558	0.24402445803224013
YOL034W	-1	-/-	-287.3960280418396	-26097.50578737259	43	0.023333333333333334	0.4883720930232558	0.2443023902167871
YLR114C	-1	-/-	-287.4358992576599	-26486.315677642822	43	0.023307436182019976	0.4883720930232558	0.24458032240133407
YCR079W	0	0/-	-287.46988439559937	-44335.44137245417	172	0.023307436182019976	0.4883720930232558	0.24458032240133407
YPL133C	-1	-/-	-287.4992480278015	-26201.798283576965	43	0.02328159645232816	0.4883720930232558	0.24485825458588104
YLR082C	0	0/0	-287.50396633148193	-43262.81114983559	172	0.02328159645232816	0.4883720930232558	0.24485825458588104
YGR230W	-1	-/-	-287.53167486190796	-26270.311254262924	43	0.023255813953488372	0.4883720930232558	0.245136186770428
YPL051W	-1	-/-	-287.54188776016235	-26029.51020336151	43	0.023230088495575223	0.4883720930232558	0.24541411895497497
YDR100W	0	0/0	-287.5464621782303	-42693.406199753284	172	0.023230088495575223	0.4883720930232558	0.24541411895497497
YKL175W	-1	-/-	-287.5700125694275	-25688.8203060627	43	0.023204419889502764	0.4883720930232558	0.24569205113952194
YJL146W	-1	-/-	-287.5808062553406	-26069.38576745987	43	0.023178807947019868	0.4883720930232558	0.2459699833240689
YJL128C	-1	-/-	-287.60672998428345	-26229.915182828903	43	0.023153252480705624	0.4883720930232558	0.2462479155086159
YKR046C	-1	-/-	-287.6125683784485	-26723.453019618988	43	0.023127753303964757	0.4883720930232558	0.24652584769316288
YPL268W	-1	-/-	-287.63132429122925	-26068.41290616989	43	0.0231023102310231	0.4883720930232558	0.24680377987770985
YCR020W-B	-1	-/-	-287.6438708305359	-25771.530989170074	43	0.023076923076923078	0.4883720930232558	0.24708171206225682
YBR200W	-1	-/-	-287.65100383758545	-25965.612749814987	43	0.02305159165751921	0.4883720930232558	0.2473596442468038
YOR100C	-1	-/-	-287.65211629867554	-26381.21723508835	43	0.023026315789473683	0.4883720930232558	0.24763757643135076
YBR236C	-1	-/-	-287.66102504730225	-26497.17967414856	43	0.023001095290251915	0.4883720930232558	0.24791550861589773
YOL077W-A	-1	-/-	-287.67172145843506	-24690.902458667755	43	0.022975929978118162	0.4883720930232558	0.2481934408004447
YPL147W	-1	-/-	-287.6838798522949	-27585.914247512817	43	0.022950819672131147	0.4883720930232558	0.24847137298499167
YDR261C	0	0/-	-287.69585502147675	-43346.41508466005	172	0.022950819672131147	0.4883720930232558	0.24847137298499167
YBR002C	-1	-/-	-287.73043394088745	-27004.711945056915	43	0.02292576419213974	0.4883720930232558	0.24874930516953864
YBR066C	1	+/-	-287.7324948310852	-27293.777544736862	42	0.023991275899672846	0.5116279069767442	0.24874930516953864
YDL017W	-1	-/-	-287.75648164749146	-26422.433082580566	43	0.023965141612200435	0.5116279069767442	0.2490272373540856
YHR200W	-1	-/-	-287.77044010162354	-26297.13565635681	43	0.023939064200217627	0.5116279069767442	0.24930516953863258
YPL065W	-1	-/-	-287.77774953842163	-25473.335678100586	43	0.02391304347826087	0.5116279069767442	0.24958310172317955
YBR023C	-1	-/-	-287.7929549217224	-25989.82057619095	43	0.023887079261672096	0.5116279069767442	0.24986103390772652
YKR020W	-1	-/-	-287.79350423812866	-25546.617257595062	43	0.02386117136659436	0.5116279069767442	0.2501389660922735
YIL099W	0	0/-	-287.8177441358566	-44913.12014609575	172	0.02386117136659436	0.5116279069767442	0.2501389660922735
YHR211W	0	0/0	-287.8306155204773	-41850.72394704819	172	0.02386117136659436	0.5116279069767442	0.2501389660922735
YMR179W	-1	-/-	-287.83172941207886	-26424.928285360336	43	0.023835319609967497	0.5116279069767442	0.25041689827682045
YMR140W	-1	-/-	-287.83279943466187	-27207.81985425949	43	0.023809523809523808	0.5116279069767442	0.2506948304613674
YPR047W	0	0/-	-287.8604431152344	-43734.90640503168	172	0.023809523809523808	0.5116279069767442	0.2506948304613674
YLR258W	0	0/0	-287.8690974712372	-45282.86073565483	172	0.023809523809523808	0.5116279069767442	0.2506948304613674
YGL210W-A	-1	-/-	-287.8715195655823	-24658.05030155182	43	0.023783783783783784	0.5116279069767442	0.2509727626459144
YBR065C	-1	-/-	-287.87961053848267	-27048.559146642685	43	0.023758099352051837	0.5116279069767442	0.25125069483046136
YNR052C	-1	-/-	-287.88753843307495	-25765.037440299988	43	0.023732470334412083	0.5116279069767442	0.25152862701500833
YLR288C	-1	-/-	-287.89452362060547	-27685.242359161377	43	0.023706896551724137	0.5116279069767442	0.2518065591995553
YJR052W	-1	-/-	-287.90864181518555	-26545.67063641548	43	0.023681377825618945	0.5116279069767442	0.25208449138410227
YDR058C	-1	-/-	-287.9160957336426	-26685.72959089279	43	0.023655913978494623	0.5116279069767442	0.25236242356864924
YGL158W	-1	-/-	-287.931116104126	-25757.612389087677	43	0.023630504833512353	0.5116279069767442	0.2526403557531962
YDL220C	-1	-/-	-287.95276165008545	-25881.86268901825	43	0.023605150214592276	0.5116279069767442	0.2529182879377432
YBL004W	-1	-/-	-287.95475578308105	-26407.671481132507	43	0.023579849946409433	0.5116279069767442	0.25319622012229015
YHR151C	0	0/0	-287.9588819742203	-41669.540390372276	172	0.023579849946409433	0.5116279069767442	0.25319622012229015
YLR052W	-1	-/-	-287.9769072532654	-26230.90147972107	43	0.023554603854389723	0.5116279069767442	0.2534741523068371
YGR213C	-1	-/0	-287.97755336761475	-25729.638957738876	43	0.023529411764705882	0.5116279069767442	0.2537520844913841
YGR052W	0	0/-	-287.9893090724945	-43068.65103459358	172	0.023529411764705882	0.5116279069767442	0.2537520844913841
YLL022C	-1	-/-	-287.99612045288086	-26791.057837963104	43	0.023504273504273504	0.5116279069767442	0.25403001667593106
YJL083W	0	0/-	-287.9965173006058	-42762.866073429585	172	0.023504273504273504	0.5116279069767442	0.25403001667593106
YBR278W	-1	-/-	-288.0111994743347	-26152.23351097107	43	0.023479188900747065	0.5116279069767442	0.25430794886047803
YBL046W	-1	-/-	-288.0127172470093	-26862.459605693817	43	0.023454157782515993	0.5116279069767442	0.254585881045025
YBR119W	-1	-/-	-288.02184009552	-26480.250984191895	43	0.023429179978700747	0.5116279069767442	0.25486381322957197
YMR016C	-1	-/-	-288.02426528930664	-25565.875854969025	43	0.023404255319148935	0.5116279069767442	0.25514174541411894
YJL207C	-1	-/-	-288.0271782875061	-25354.635075569153	43	0.023379383634431455	0.5116279069767442	0.2554196775986659
YPR184W	0	0/0	-288.04140853881836	-44191.62282717228	172	0.023379383634431455	0.5116279069767442	0.2554196775986659
YGR092W	-1	-/-	-288.05762243270874	-26325.20605969429	43	0.02335456475583864	0.5116279069767442	0.2556976097832129
YMR004W	-1	-/-	-288.05827045440674	-26754.542347431183	43	0.02332979851537646	0.5116279069767442	0.25597554196775985
YGR074W	-1	-/-	-288.0595784187317	-27201.70344352722	43	0.023305084745762712	0.5116279069767442	0.2562534741523068
YJL184W	-1	-/-	-288.071888923645	-25363.590670585632	43	0.02328042328042328	0.5116279069767442	0.2565314063368538
YMR156C	-1	-/-	-288.0897397994995	-26306.484167099	43	0.023255813953488372	0.5116279069767442	0.25680933852140075
YLR327C	0	0/0	-288.1203460097313	-44771.73146498203	172	0.023255813953488372	0.5116279069767442	0.25680933852140075
YFL034C-B	-1	-/-	-288.14066553115845	-26406.172661066055	43	0.023231256599788808	0.5116279069767442	0.2570872707059477
YBR076W	0	0/-	-288.15876054763794	-43821.950515151024	172	0.023231256599788808	0.5116279069767442	0.2570872707059477
YHR139C	-1	-/-	-288.17572927474976	-26993.585566043854	43	0.023206751054852322	0.5116279069767442	0.2573652028904947
YER125W	-1	-/-	-288.1758189201355	-25982.229875564575	43	0.023182297154899896	0.5116279069767442	0.25764313507504166
YDR330W	-1	-/-	-288.1840991973877	-27026.756722450256	43	0.023157894736842106	0.5116279069767442	0.2579210672595887
YMR076C	-1	-/-	-288.2034068107605	-26347.640725135803	43	0.023133543638275498	0.5116279069767442	0.25819899944413566
YIL071C	0	0/-	-288.2133699655533	-43640.320416629314	172	0.023133543638275498	0.5116279069767442	0.25819899944413566
YNL085W	-1	-/-	-288.2374792098999	-27632.54726409912	43	0.023109243697478993	0.5116279069767442	0.2584769316286826
YML041C	-1	-/-	-288.24504947662354	-26262.82347869873	43	0.023084994753410283	0.5116279069767442	0.2587548638132296
YHL006C	-1	-/-	-288.2494750022888	-25757.37054014206	43	0.023060796645702306	0.5116279069767442	0.25903279599777657
YDL215C	0	0/0	-288.25166499614716	-44257.854663312435	172	0.023060796645702306	0.5116279069767442	0.25903279599777657
YIL112W	-1	-/-	-288.2630476951599	-26119.76660490036	43	0.023036649214659685	0.5116279069767442	0.25931072818232354
YKR103W	0	0/-	-288.28308713436127	-42774.01783454418	172	0.023036649214659685	0.5116279069767442	0.25931072818232354
YDL226C	-1	-/-	-288.30078506469727	-26513.432750225067	43	0.02301255230125523	0.5116279069767442	0.2595886603668705
YDR464W	-1	-/0	-288.3110890388489	-26176.46834087372	43	0.022988505747126436	0.5116279069767442	0.2598665925514175
YBL050W	-1	-/-	-288.31814336776733	-26817.14053106308	43	0.022964509394572025	0.5116279069767442	0.26014452473596444
YJL154C	-1	-/-	-288.3200755119324	-26185.86533308029	43	0.022940563086548488	0.5116279069767442	0.2604224569205114
YNL145W	-1	-/-	-288.3267402648926	-25494.46469926834	43	0.022916666666666665	0.5116279069767442	0.2607003891050584
YBR257W	-1	-/-	-288.33089447021484	-26373.958575725555	43	0.022892819979188347	0.5116279069767442	0.26097832128960535
YPR158W	0	0/-	-288.33378624916077	-43627.014561891556	172	0.022892819979188347	0.5116279069767442	0.26097832128960535
YGL038C	-1	-/-	-288.355055809021	-26775.589057445526	43	0.02286902286902287	0.5116279069767442	0.2612562534741523
YPL281C	0	0/-	-288.37483263015747	-42269.05054795742	172	0.02286902286902287	0.5116279069767442	0.2612562534741523
YDL139C	0	0/-	-288.37860918045044	-43825.01591181755	172	0.02286902286902287	0.5116279069767442	0.2612562534741523
YFR037C	-1	-/-	-288.3819828033447	-26191.485010623932	43	0.02284527518172378	0.5116279069767442	0.2615341856586993
YOR104W	0	0/0	-288.3823174238205	-42945.68053150177	172	0.02284527518172378	0.5116279069767442	0.2615341856586993
YML076C	-1	-/-	-288.38421726226807	-26528.563811779022	43	0.022821576763485476	0.5116279069767442	0.26181211784324626
YER083C	-1	-/-	-288.39116764068604	-26291.53219795227	43	0.022797927461139896	0.5116279069767442	0.26209005002779323
YOR194C	-1	-/-	-288.3983917236328	-25805.26330471039	43	0.022774327122153208	0.5116279069767442	0.2623679822123402
YCR021C	0	0/0	-288.40802466869354	-44158.377193689346	172	0.022774327122153208	0.5116279069767442	0.2623679822123402
YNL299W	-1	-/-	-288.4082455635071	-26434.466801404953	43	0.022750775594622543	0.5116279069767442	0.26264591439688717
YOL016C	-1	-/-	-288.4307584762573	-26097.963072299957	43	0.022727272727272728	0.5116279069767442	0.26292384658143414
YGL051W	-1	-/-	-288.43319749832153	-26555.334539413452	43	0.022703818369453045	0.5116279069767442	0.2632017787659811
YIL120W	-1	-/-	-288.4375901222229	-26692.854032993317	43	0.02268041237113402	0.5116279069767442	0.2634797109505281
YLL005C	0	0/-	-288.44871640205383	-42709.57086265087	172	0.02268041237113402	0.5116279069767442	0.2634797109505281
YMR136W	-1	-/-	-288.4573221206665	-25881.158411979675	43	0.02265705458290422	0.5116279069767442	0.26375764313507505
YBR040W	-1	-/-	-288.47912788391113	-25628.609531879425	43	0.02263374485596708	0.5116279069767442	0.264035575319622
YLR289W	0	0/0	-288.4980448484421	-42760.91843903065	172	0.02263374485596708	0.5116279069767442	0.264035575319622
YBR060C	-1	-/-	-288.5275468826294	-26848.766244888306	43	0.022610483042137718	0.5116279069767442	0.264313507504169
YJR122W	0	0/-	-288.53567934036255	-44679.502457141876	172	0.022610483042137718	0.5116279069767442	0.264313507504169
YER024W	-1	-/-	-288.5412425994873	-27057.3753156662	43	0.022587268993839837	0.5116279069767442	0.26459143968871596
YBL013W	-1	-/-	-288.54424571990967	-26073.426936149597	43	0.022564102564102566	0.5116279069767442	0.2648693718732629
YDR528W	0	0/-	-288.54424834251404	-42487.06611037254	172	0.022564102564102566	0.5116279069767442	0.2648693718732629
YKR034W	-1	-/-	-288.5908899307251	-26560.453922986984	43	0.022540983606557378	0.5116279069767442	0.2651473040578099
YOR088W	-1	-/-	-288.6044068336487	-25660.9371509552	43	0.022517911975435005	0.5116279069767442	0.26542523624235687
YHR103W	0	0/-	-288.6149598956108	-43201.05145430565	172	0.022517911975435005	0.5116279069767442	0.26542523624235687
YER100W	-1	-/-	-288.6170129776001	-26233.864694595337	43	0.022494887525562373	0.5116279069767442	0.26570316842690384
YJR065C	-1	-/-	-288.62245750427246	-26290.526416301727	43	0.02247191011235955	0.5116279069767442	0.2659811006114508
YKL017C	-1	-/-	-288.6355962753296	-26321.533038139343	43	0.022448979591836733	0.5116279069767442	0.2662590327959978
YPL155C	-1	-/-	-288.63701820373535	-26634.095948696136	43	0.022426095820591234	0.5116279069767442	0.26653696498054474
YGL259W	0	0/0	-288.6413036584854	-44350.738288939	172	0.022426095820591234	0.5116279069767442	0.26653696498054474
YHR188C	-1	-/-	-288.6445503234863	-25833.354044914246	43	0.02240325865580448	0.5116279069767442	0.2668148971650917
YNL253W	-1	-/-	-288.6515293121338	-26856.977142333984	43	0.022380467955239063	0.5116279069767442	0.2670928293496387
YER008C	-1	-/-	-288.6548557281494	-26091.56737279892	43	0.022357723577235773	0.5116279069767442	0.26737076153418565
YDR435C	-1	-/-	-288.66668128967285	-27018.0781788826	43	0.02233502538071066	0.5116279069767442	0.2676486937187326
YNL094W	-1	-/-	-288.66854095458984	-27022.708913326263	43	0.02231237322515213	0.5116279069767442	0.2679266259032796
YLR223C	-1	-/-	-288.6751112937927	-25809.2657995224	43	0.022289766970618033	0.5116279069767442	0.26820455808782656
YOR301W	-1	-/-	-288.6758770942688	-26208.80005121231	43	0.022267206477732792	0.5116279069767442	0.26848249027237353
YNR076W	0	0/-	-288.6878031492233	-43608.492247104645	172	0.022267206477732792	0.5116279069767442	0.26848249027237353
YBR172C	-1	-/-	-288.69303464889526	-26817.607100486755	43	0.022244691607684528	0.5116279069767442	0.2687604224569205
YNL159C	-1	-/-	-288.71551990509033	-27919.07582473755	43	0.022222222222222223	0.5116279069767442	0.26903835464146747
YHL031C	-1	-/-	-288.7211585044861	-26474.39466524124	43	0.022199798183652877	0.5116279069767442	0.26931628682601444
YJL204C	-1	-/-	-288.7281799316406	-26581.62633705139	43	0.02217741935483871	0.5116279069767442	0.2695942190105614
YLR330W	-1	-/-	-288.7367296218872	-26098.43900346756	43	0.022155085599194362	0.5116279069767442	0.2698721511951084
YLR138W	-1	-/-	-288.7520399093628	-26036.59844970703	43	0.022132796780684104	0.5116279069767442	0.27015008337965535
YIL003W	0	0/-	-288.7555185556412	-42717.363353431225	172	0.022132796780684104	0.5116279069767442	0.27015008337965535
YOR087W	-1	-/-	-288.7855668067932	-26759.868175029755	43	0.022110552763819097	0.5116279069767442	0.2704280155642023
YPL255W	-1	-/-	-288.78891372680664	-25670.05026960373	43	0.02208835341365462	0.5116279069767442	0.2707059477487493
YOR367W	-1	-/-	-288.8113374710083	-26023.82800579071	43	0.022066198595787363	0.5116279069767442	0.27098387993329626
YHL032C	0	0/-	-288.8163936138153	-43520.396278619766	172	0.022066198595787363	0.5116279069767442	0.27098387993329626
YDR069C	-1	-/-	-288.8209147453308	-27170.728624343872	43	0.022044088176352707	0.5116279069767442	0.2712618121178432
YCR077C	-1	-/-	-288.83143520355225	-25590.079887866974	43	0.022022022022022022	0.5116279069767442	0.2715397443023902
YDR349C	0	0/-	-288.8337551355362	-42235.6767667532	172	0.022022022022022022	0.5116279069767442	0.2715397443023902
YML054C	0	0/-	-288.8975212574005	-44367.33348572254	172	0.022022022022022022	0.5116279069767442	0.2715397443023902
YGL025C	-1	-/-	-288.907431602478	-26081.048911094666	43	0.022	0.5116279069767442	0.27181767648693717
YKL033W	0	0/-	-288.92344868183136	-43550.63145929575	172	0.022	0.5116279069767442	0.27181767648693717
YDR051C	0	0/-	-288.92567574977875	-43244.942185759544	172	0.022	0.5116279069767442	0.27181767648693717
YER013W	-1	-/-	-288.93093633651733	-26191.27605342865	43	0.02197802197802198	0.5116279069767442	0.27209560867148413
YHR087W	0	0/-	-288.94251453876495	-44280.80637347698	172	0.02197802197802198	0.5116279069767442	0.27209560867148413
YML032C	-1	-/-	-288.95897817611694	-26356.497470855713	43	0.021956087824351298	0.5116279069767442	0.2723735408560311
YNL321W	0	0/-	-288.96183919906616	-43513.17038547993	172	0.021956087824351298	0.5116279069767442	0.2723735408560311
YDR072C	-1	-/-	-288.96374559402466	-24748.878833055496	43	0.02193419740777667	0.5116279069767442	0.2726514730405781
YML111W	0	0/-	-288.9673969745636	-43345.52911245823	172	0.02193419740777667	0.5116279069767442	0.2726514730405781
YPL174C	-1	-/-	-288.9717288017273	-26093.987135887146	43	0.021912350597609563	0.5116279069767442	0.27292940522512504
YLR234W	-1	-/-	-288.9909477233887	-25549.194980621338	43	0.021890547263681594	0.5116279069767442	0.273207337409672
YIL071W	0	0/-	-288.99553740024567	-41814.46559047699	172	0.021890547263681594	0.5116279069767442	0.273207337409672
YEL036C	-1	-/-	-289.00840425491333	-26253.882543563843	43	0.02186878727634195	0.5116279069767442	0.27348526959421904
YNL326C	-1	-/-	-289.0114974975586	-25448.60201025009	43	0.021847070506454815	0.5116279069767442	0.273763201778766
YIL039W	-1	-/-	-289.0223340988159	-26880.163324832916	43	0.021825396825396824	0.5116279069767442	0.274041133963313
YFL027C	0	0/-	-289.0303772687912	-43892.39013046026	172	0.021825396825396824	0.5116279069767442	0.274041133963313
YMR154C	0	0/-	-289.05682623386383	-43012.28980708122	172	0.021825396825396824	0.5116279069767442	0.274041133963313
YDL238C	0	0/-	-289.05943006277084	-45662.74959999323	172	0.021825396825396824	0.5116279069767442	0.274041133963313
YOR058C	-1	-/-	-289.0656089782715	-26133.375370502472	43	0.02180376610505451	0.5116279069767442	0.27431906614785995
YGR100W	0	0/0	-289.10057055950165	-43320.95864927769	172	0.02180376610505451	0.5116279069767442	0.27431906614785995
YKR038C	-1	-/-	-289.12036180496216	-26684.280094623566	43	0.02178217821782178	0.5116279069767442	0.2745969983324069
YNL212W	0	0/0	-289.1215629577637	-43939.00295186043	172	0.02178217821782178	0.5116279069767442	0.2745969983324069
YDR392W	1	+/+	-289.12614727020264	-27913.657648563385	42	0.02274975272007913	0.5348837209302325	0.2745969983324069
YMR299C	-1	-/0	-289.1533422470093	-26527.962531089783	43	0.022727272727272728	0.5348837209302325	0.2748749305169539
YGR116W	-1	-/-	-289.15408849716187	-26226.371218681335	43	0.022704837117472853	0.5348837209302325	0.27515286270150086
YKR052C	-1	-/-	-289.1546211242676	-25813.364982366562	43	0.022682445759368838	0.5348837209302325	0.2754307948860478
YGR197C	-1	-/-	-289.1642622947693	-26245.428049087524	43	0.022660098522167486	0.5348837209302325	0.2757087270705948
YHL035C	0	0/-	-289.1660352945328	-42440.91896045208	172	0.022660098522167486	0.5348837209302325	0.2757087270705948
YGR057C	-1	-/-	-289.18267488479614	-26228.652202129364	43	0.022637795275590553	0.5348837209302325	0.27598665925514176
YLR187W	0	0/-	-289.1907730102539	-42509.907499969006	172	0.022637795275590553	0.5348837209302325	0.27598665925514176
YGR043C	0	0/-	-289.2045468688011	-44976.04384434223	172	0.022637795275590553	0.5348837209302325	0.27598665925514176
YEL018W	-1	-/-	-289.21433448791504	-26536.334334611893	43	0.02261553588987217	0.5348837209302325	0.27626459143968873
YJR055W	-1	-/-	-289.22019624710083	-25375.385922908783	43	0.022593320235756387	0.5348837209302325	0.2765425236242357
YLR273C	0	0/0	-289.2421966791153	-44123.21553236246	172	0.022593320235756387	0.5348837209302325	0.2765425236242357
YNL322C	0	0/-	-289.24559807777405	-42119.53409487009	172	0.022593320235756387	0.5348837209302325	0.2765425236242357
YDR067C	0	0/-	-289.2575217485428	-42970.55666732788	172	0.022593320235756387	0.5348837209302325	0.2765425236242357
YBL067C	0	0/-	-289.25819313526154	-42797.47284334898	172	0.022593320235756387	0.5348837209302325	0.2765425236242357
YNL231C	-1	-/-	-289.2662868499756	-26371.982303380966	43	0.022571148184494603	0.5348837209302325	0.2768204558087827
YNL335W	0	0/-	-289.2945729494095	-44615.626400470734	172	0.022571148184494603	0.5348837209302325	0.2768204558087827
YGR056W	-1	-/-	-289.31169509887695	-25612.770887374878	43	0.022549019607843137	0.5348837209302325	0.27709838799332964
YKL005C	-1	-/-	-289.313307762146	-27280.387677669525	43	0.022526934378060724	0.5348837209302325	0.2773763201778766
YMR066W	0	0/-	-289.3344259262085	-42297.87548458576	172	0.022526934378060724	0.5348837209302325	0.2773763201778766
YNR023W	-1	-/-	-289.3375196456909	-26769.449338912964	43	0.022504892367906065	0.5348837209302325	0.2776542523624236
YEL011W	0	0/0	-289.34333765506744	-45625.74602884054	172	0.022504892367906065	0.5348837209302325	0.2776542523624236
YOL045W	-1	-/-	-289.34558725357056	-26877.331456184387	43	0.022482893450635387	0.5348837209302325	0.27793218454697055
YGR255C	0	0/0	-289.3575346469879	-43300.52491080761	172	0.022482893450635387	0.5348837209302325	0.27793218454697055
YAL056W	1	+/+	-289.3649754524231	-27362.56946325302	42	0.0234375	0.5581395348837209	0.27793218454697055
YMR200W	-1	-/-	-289.3808765411377	-25801.78289794922	43	0.023414634146341463	0.5581395348837209	0.2782101167315175
YDL088C	-1	-/-	-289.38533115386963	-25799.761073589325	43	0.023391812865497075	0.5581395348837209	0.2784880489160645
YOL025W	0	0/-	-289.4072090983391	-44554.09150534868	172	0.023391812865497075	0.5581395348837209	0.2784880489160645
YGL257C	-1	-/-	-289.4078178405762	-25816.300513267517	43	0.023369036027263874	0.5581395348837209	0.27876598110061146
YLR266C	-1	-/-	-289.4128541946411	-26602.43394422531	43	0.023346303501945526	0.5581395348837209	0.27904391328515843
YGR196C	0	0/0	-289.4239946603775	-44171.54637259245	172	0.023346303501945526	0.5581395348837209	0.27904391328515843
YLR375W	0	0/-	-289.42592322826385	-42984.49639612436	172	0.023346303501945526	0.5581395348837209	0.27904391328515843
YIR025W	-1	-/-	-289.4288549423218	-26852.228731632233	43	0.023323615160349854	0.5581395348837209	0.2793218454697054
YGL166W	-1	-/-	-289.4414973258972	-26537.73045349121	43	0.02330097087378641	0.5581395348837209	0.27959977765425237
YHL030W	0	0/-	-289.445631980896	-43939.097204566	172	0.02330097087378641	0.5581395348837209	0.27959977765425237
YDL235C	-1	-/-	-289.46013164520264	-26196.818645000458	43	0.023278370514064017	0.5581395348837209	0.27987770983879934
YNL039W	-1	-/-	-289.46586751937866	-26537.232266187668	43	0.023255813953488372	0.5581395348837209	0.2801556420233463
YPR139C	-1	-/-	-289.4685969352722	-26441.23772096634	43	0.023233301064859633	0.5581395348837209	0.2804335742078933
YLR387C	0	0/-	-289.49071753025055	-43749.19166409969	172	0.023233301064859633	0.5581395348837209	0.2804335742078933
YJL012C-A	-1	-/-	-289.506986618042	-24556.789764404297	43	0.02321083172147002	0.5581395348837209	0.28071150639244025
YOR267C	-1	-/-	-289.52005529403687	-25593.530893325806	43	0.02318840579710145	0.5581395348837209	0.2809894385769872
YLR130C	-1	-/-	-289.5226159095764	-27095.853041648865	43	0.023166023166023165	0.5581395348837209	0.2812673707615342
YLR047C	-1	-/-	-289.54921770095825	-25719.324787139893	43	0.023143683702989394	0.5581395348837209	0.28154530294608116
YKL087C	0	0/0	-289.5917477607727	-43749.79911381006	172	0.023143683702989394	0.5581395348837209	0.28154530294608116
YDR320C-A	-1	-/-	-289.59497022628784	-25136.006768226624	43	0.023121387283236993	0.5581395348837209	0.2818232351306281
YNL045W	-1	-/-	-289.6022729873657	-25695.654483795166	43	0.023099133782483156	0.5581395348837209	0.2821011673151751
YDR451C	-1	-/-	-289.60603523254395	-26215.546570301056	43	0.023076923076923078	0.5581395348837209	0.28237909949972206
YNR019W	-1	-/-	-289.61220932006836	-26091.008523464203	43	0.023054755043227664	0.5581395348837209	0.28265703168426903
YMR224C	-1	-/-	-289.6172065734863	-26389.54044866562	43	0.023032629558541268	0.5581395348837209	0.282934963868816
YHR004C	-1	-/-	-289.6217083930969	-26497.258256435394	43	0.023010546500479387	0.5581395348837209	0.283212896053363
YDR501W	-1	-/0	-289.62275743484497	-26126.792466640472	43	0.022988505747126436	0.5581395348837209	0.28349082823790994
YKL155C	0	0/-	-289.6313920021057	-42336.655942201614	172	0.022988505747126436	0.5581395348837209	0.28349082823790994
YOR356W	-1	-/-	-289.64266061782837	-24496.00919151306	43	0.022966507177033493	0.5581395348837209	0.2837687604224569
YHR194W	-1	-/-	-289.64352321624756	-26573.903460025787	43	0.022944550669216062	0.5581395348837209	0.2840466926070039
YCR068W	0	0/-	-289.67226189374924	-43682.21170574427	172	0.022944550669216062	0.5581395348837209	0.2840466926070039
YIL145C	0	0/-	-289.6793611049652	-43662.18168485165	172	0.022944550669216062	0.5581395348837209	0.2840466926070039
YOR123C	-1	-/-	-289.68602561950684	-25425.807089805603	43	0.022922636103151862	0.5581395348837209	0.28432462479155085
YPL156C	-1	-/0	-289.6912531852722	-26468.032540798187	43	0.022900763358778626	0.5581395348837209	0.2846025569760978
YHR074W	-1	-/-	-289.71990871429443	-26644.543558120728	43	0.022878932316491896	0.5581395348837209	0.2848804891606448
YCR059C	0	0/-	-289.7333723306656	-43001.73681139946	172	0.022878932316491896	0.5581395348837209	0.2848804891606448
YOR288C	-1	-/-	-289.7342891693115	-25731.884696483612	43	0.022857142857142857	0.5581395348837209	0.28515842134519176
YDL120W	-1	-/-	-289.7392497062683	-25763.65468263626	43	0.022835394862036156	0.5581395348837209	0.28543635352973873
YMR311C	-1	-/-	-289.7484631538391	-27877.141085624695	43	0.022813688212927757	0.5581395348837209	0.2857142857142857
YBR125C	0	0/-	-289.75441896915436	-43621.3016974926	172	0.022813688212927757	0.5581395348837209	0.2857142857142857
YDR356W	-1	-/-	-289.7633857727051	-26299.215774059296	43	0.022792022792022793	0.5581395348837209	0.28599221789883267
YDR231C	-1	-/-	-289.76872873306274	-26819.082657814026	43	0.022770398481973434	0.5581395348837209	0.28627015008337964
YIR032C	0	0/-	-289.81526803970337	-43776.19100725651	172	0.022770398481973434	0.5581395348837209	0.28627015008337964
YBR198C	-1	-/-	-289.81944942474365	-26938.075414180756	43	0.022748815165876776	0.5581395348837209	0.2865480822679266
YDR213W	-1	-/-	-289.8696165084839	-26347.386883735657	43	0.022727272727272728	0.5581395348837209	0.2868260144524736
YGL237C	0	0/-	-289.88994032144547	-42602.70761632919	172	0.022727272727272728	0.5581395348837209	0.2868260144524736
YAL053W	-1	-/-	-289.89617109298706	-25901.51665496826	43	0.02270577105014191	0.5581395348837209	0.28710394663702055
YPL175W	-1	-/-	-289.9053020477295	-26646.64045381546	43	0.022684310018903593	0.5581395348837209	0.2873818788215675
YGL112C	-1	-/-	-289.90624713897705	-27166.51589345932	43	0.0226628895184136	0.5581395348837209	0.2876598110061145
YFR040W	-1	-/-	-289.9178080558777	-25345.677406787872	43	0.022641509433962263	0.5581395348837209	0.28793774319066145
YBL008W	-1	-/-	-289.9180488586426	-25647.292261600494	43	0.022620169651272386	0.5581395348837209	0.2882156753752084
YER017C	-1	-/-	-289.9315781593323	-26206.56609725952	43	0.022598870056497175	0.5581395348837209	0.2884936075597554
YLR247C	0	0/-	-289.96779108047485	-43407.74722343683	172	0.022598870056497175	0.5581395348837209	0.2884936075597554
YAL008W	0	0/-	-290.03361439704895	-44139.40633761883	172	0.022598870056497175	0.5581395348837209	0.2884936075597554
YGR032W	0	0/-	-290.0390217900276	-44620.46228969097	172	0.022598870056497175	0.5581395348837209	0.2884936075597554
YIL153W	-1	-/-	-290.0417580604553	-26979.021252155304	43	0.022577610536218252	0.5581395348837209	0.28877153974430236
YPL151C	-1	-/-	-290.0420880317688	-26556.442687034607	43	0.022556390977443608	0.5581395348837209	0.28904947192884933
YBR177C	-1	-/-	-290.0461935997009	-26268.008098125458	43	0.022535211267605635	0.5581395348837209	0.28932740411339636
YOL165C	-1	-/0	-290.05198192596436	-25706.50350046158	43	0.0225140712945591	0.5581395348837209	0.2896053362979433
YEL037C	-1	-/-	-290.0618553161621	-26110.236635684967	43	0.022492970946579195	0.5581395348837209	0.2898832684824903
YIL140W	-1	-/-	-290.06242847442627	-26896.363582611084	43	0.02247191011235955	0.5581395348837209	0.29016120066703727
YOR011W	-1	-/-	-290.0628910064697	-25877.612369060516	43	0.02245088868101029	0.5581395348837209	0.29043913285158424
YDR007W	0	0/0	-290.06889152526855	-42170.98465871811	172	0.02245088868101029	0.5581395348837209	0.29043913285158424
YGR249W	-1	-/-	-290.0691342353821	-26262.112144470215	43	0.022429906542056073	0.5581395348837209	0.2907170650361312
YDL070W	0	0/-	-290.08276450634	-43171.00442838669	172	0.022429906542056073	0.5581395348837209	0.2907170650361312
YGL035C	-1	-/-	-290.0840058326721	-25859.512125492096	43	0.022408963585434174	0.5581395348837209	0.2909949972206782
YMR172W	-1	-/-	-290.0996780395508	-26496.12803697586	43	0.022388059701492536	0.5581395348837209	0.29127292940522514
YDR289C	-1	-/-	-290.1181297302246	-26565.53921341896	43	0.022367194780987885	0.5581395348837209	0.2915508615897721
YGL220W	0	0/-	-290.12150180339813	-43421.75809574127	172	0.022367194780987885	0.5581395348837209	0.2915508615897721
YJL018W	-1	-/-	-290.1258182525635	-25313.229766845703	43	0.0223463687150838	0.5581395348837209	0.2918287937743191
YMR177W	-1	-/-	-290.1442937850952	-25721.435318231583	43	0.022325581395348838	0.5581395348837209	0.29210672595886605
YDR159W	-1	-/-	-290.1716294288635	-25841.081232070923	43	0.022304832713754646	0.5581395348837209	0.292384658143413
YDL090C	-1	-/0	-290.1764917373657	-26903.6904835701	43	0.022284122562674095	0.5581395348837209	0.29266259032796
YJL004C	-1	-/-	-290.1783170700073	-26432.404515743256	43	0.022263450834879406	0.5581395348837209	0.29294052251250696
YPR106W	0	0/-	-290.18131971359253	-42835.695059001446	172	0.022263450834879406	0.5581395348837209	0.29294052251250696
YDR372C	-1	-/-	-290.1837420463562	-26655.02613210678	43	0.022242817423540315	0.5581395348837209	0.29321845469705393
YMR106C	-1	-/-	-290.20703887939453	-26279.167043685913	43	0.022222222222222223	0.5581395348837209	0.2934963868816009
YBR086C	-1	-/-	-290.2280135154724	-25929.811658382416	43	0.022201665124884366	0.5581395348837209	0.29377431906614787
YGR186W	-1	-/-	-290.22826194763184	-26363.23699235916	43	0.022181146025878003	0.5581395348837209	0.29405225125069484
YPL165C	0	0/-	-290.22884011268616	-43840.89275610447	172	0.022181146025878003	0.5581395348837209	0.29405225125069484
YPL115C	1	+/-	-290.230131149292	-26228.794862747192	42	0.023084025854108958	0.5813953488372093	0.29405225125069484
YKR072C	-1	-/-	-290.23028564453125	-25498.287909030914	43	0.023062730627306273	0.5813953488372093	0.2943301834352418
YML070W	0	0/-	-290.24749290943146	-44062.52149939537	172	0.023062730627306273	0.5813953488372093	0.2943301834352418
YHR101C	0	0/-	-290.25587928295135	-43901.49404019117	172	0.023062730627306273	0.5813953488372093	0.2943301834352418
YDR368W	0	0/-	-290.26152700185776	-43928.77313798666	172	0.023062730627306273	0.5813953488372093	0.2943301834352418
YOL006C	-1	-/-	-290.27259588241577	-26071.184839248657	43	0.02304147465437788	0.5813953488372093	0.2946081156197888
YAL039C	0	0/0	-290.279714345932	-43545.67372131348	172	0.02304147465437788	0.5813953488372093	0.2946081156197888
YGR048W	-1	-/-	-290.2911295890808	-27348.768526554108	43	0.02302025782688766	0.5813953488372093	0.29488604780433575
YBR161W	-1	-/-	-290.29245042800903	-25926.198041915894	43	0.022999080036798528	0.5813953488372093	0.2951639799888827
YCL044C	-1	-/-	-290.2981152534485	-25317.76878094673	43	0.02297794117647059	0.5813953488372093	0.2954419121734297
YGL212W	-1	-/-	-290.3003249168396	-26056.188110351562	43	0.02295684113865932	0.5813953488372093	0.29571984435797666
YER167W	-1	-/-	-290.3165807723999	-26185.939180374146	43	0.022935779816513763	0.5813953488372093	0.2959977765425236
YLR370C	-1	-/-	-290.33911085128784	-26896.80050945282	43	0.022914757103574702	0.5813953488372093	0.2962757087270706
YMR231W	-1	-/-	-290.3482847213745	-26336.737154006958	43	0.022893772893772892	0.5813953488372093	0.29655364091161757
YBR233W	0	0/-	-290.35495245456696	-43164.97497147322	172	0.022893772893772892	0.5813953488372093	0.29655364091161757
YKR039W	-1	-/-	-290.3598232269287	-26410.895465373993	43	0.022872827081427266	0.5813953488372093	0.29683157309616454
YMR182C	-1	-/-	-290.36050748825073	-25440.055444955826	43	0.022851919561243144	0.5813953488372093	0.2971095052807115
YJR160C	-1	-/-	-290.3680634498596	-26301.58807373047	43	0.0228310502283105	0.5813953488372093	0.2973874374652585
YDR480W	1	+/+	-290.3905539512634	-28028.5634932518	42	0.023722627737226276	0.6046511627906976	0.2973874374652585
YER046W	0	0/-	-290.3995009660721	-43797.38267362118	172	0.023722627737226276	0.6046511627906976	0.2973874374652585
YJL139C	-1	-/-	-290.4008870124817	-26074.890070438385	43	0.023701002734731084	0.6046511627906976	0.29766536964980544
YLR190W	-1	-/-	-290.40523958206177	-26280.336393356323	43	0.023679417122040074	0.6046511627906976	0.2979433018343524
YOR196C	0	0/-	-290.42266285419464	-42609.651022315025	172	0.023679417122040074	0.6046511627906976	0.2979433018343524
YDL209C	-1	-/-	-290.42290019989014	-25599.41149520874	43	0.023657870791628753	0.6046511627906976	0.2982212340188994
YOL142W	-1	-/-	-290.4436740875244	-27243.71071434021	43	0.023636363636363636	0.6046511627906976	0.29849916620344635
YJL223C	0	0/-	-290.476437330246	-43798.61097884178	172	0.023636363636363636	0.6046511627906976	0.29849916620344635
YIL126W	-1	-/-	-290.5024390220642	-26016.881541252136	43	0.023614895549500452	0.6046511627906976	0.2987770983879933
YDL033C	-1	-/-	-290.5074796676636	-25952.216462135315	43	0.023593466424682397	0.6046511627906976	0.2990550305725403
YOR190W	0	0/-	-290.52811217308044	-43451.32988655567	172	0.023593466424682397	0.6046511627906976	0.2990550305725403
YLR361C	-1	-/-	-290.53238010406494	-26672.471346855164	43	0.02357207615593835	0.6046511627906976	0.29933296275708726
YKR102W	0	0/+	-290.54450166225433	-42710.275929152966	172	0.02357207615593835	0.6046511627906976	0.29933296275708726
YBR149W	0	0/0	-290.5539367198944	-44833.41313093901	172	0.02357207615593835	0.6046511627906976	0.29933296275708726
YJL137C	0	0/0	-290.5540360212326	-43765.242085158825	172	0.02357207615593835	0.6046511627906976	0.29933296275708726
YKL026C	-1	-/-	-290.56853342056274	-27076.237378120422	43	0.02355072463768116	0.6046511627906976	0.29961089494163423
YIL056W	-1	-/-	-290.57095193862915	-25653.337060928345	43	0.023529411764705882	0.6046511627906976	0.2998888271261812
YPL057C	-1	-/-	-290.6039991378784	-26938.289298057556	43	0.023508137432188065	0.6046511627906976	0.30016675931072817
YDR283C	-1	-/-	-290.6111602783203	-26251.727338314056	43	0.023486901535682024	0.6046511627906976	0.30044469149527514
YER180C	0	0/-	-290.62546706199646	-42810.739181399345	172	0.023486901535682024	0.6046511627906976	0.30044469149527514
YBR055C	-1	-/-	-290.6268892288208	-27459.23382282257	43	0.023465703971119134	0.6046511627906976	0.3007226236798221
YMR039C	-1	-/-	-290.6578960418701	-26268.14773082733	43	0.023444544634806132	0.6046511627906976	0.3010005558643691
YCL057W	0	0/0	-290.680850982666	-44734.742928922176	172	0.023444544634806132	0.6046511627906976	0.3010005558643691
YBR148W	0	0/-	-290.6844481229782	-44063.142053723335	172	0.023444544634806132	0.6046511627906976	0.3010005558643691
YIL049W	-1	-/-	-290.7045545578003	-26569.531805992126	43	0.023423423423423424	0.6046511627906976	0.30127848804891605
YFR015C	0	0/0	-290.7078415155411	-43796.99163341522	172	0.023423423423423424	0.6046511627906976	0.30127848804891605
YKL028W	-1	-/-	-290.7596683502197	-26699.57067966461	43	0.023402340234023402	0.6046511627906976	0.301556420233463
YKL007W	-1	-/-	-290.78174352645874	-26470.671505451202	43	0.023381294964028777	0.6046511627906976	0.30183435241801
YCL048W	0	0/-	-290.79361522197723	-44002.786891937256	172	0.023381294964028777	0.6046511627906976	0.30183435241801
YNL323W	-1	-/-	-290.83994579315186	-25115.97280716896	43	0.02336028751123091	0.6046511627906976	0.30211228460255696
YIL137C	0	0/-	-290.8399509191513	-43567.32665336132	172	0.02336028751123091	0.6046511627906976	0.30211228460255696
YGL110C	0	0/-	-290.84973311424255	-43995.17715013027	172	0.02336028751123091	0.6046511627906976	0.30211228460255696
YGL172W	-1	-/-	-290.8539490699768	-27594.011392593384	43	0.02333931777378815	0.6046511627906976	0.3023902167871039
YDL175C	-1	-/-	-290.8595905303955	-26437.74585723877	43	0.023318385650224215	0.6046511627906976	0.3026681489716509
YBR180W	0	0/-	-290.878294467926	-43183.0947791338	172	0.023318385650224215	0.6046511627906976	0.3026681489716509
YKR095W-A	-1	-/-	-290.88454580307007	-25178.322217941284	43	0.023297491039426525	0.6046511627906976	0.30294608115619787
YLR195C	-1	-/-	-290.89079666137695	-28120.630739688873	43	0.023276633840644583	0.6046511627906976	0.30322401334074484
YLR238W	-1	-/-	-290.90605783462524	-25506.19950914383	43	0.023255813953488372	0.6046511627906976	0.3035019455252918
YLR250W	0	0/0	-290.9544743299484	-42962.21763455868	172	0.023255813953488372	0.6046511627906976	0.3035019455252918
YEL070W	0	0/0	-290.9642530679703	-43424.386194586754	172	0.023255813953488372	0.6046511627906976	0.3035019455252918
YGL087C	-1	-/-	-290.9655532836914	-26601.177170991898	43	0.02323503127792672	0.6046511627906976	0.3037798777098388
YJR044C	-1	-/-	-290.9672541618347	-27135.858139038086	43	0.023214285714285715	0.6046511627906976	0.30405780989438574
YLL042C	-1	-/-	-290.97332525253296	-25863.86028289795	43	0.0231935771632471	0.6046511627906976	0.3043357420789327
YKR031C	-1	-/-	-290.97772884368896	-26117.657445907593	43	0.023172905525846704	0.6046511627906976	0.3046136742634797
YJR152W	0	0/-	-290.98136842250824	-44297.17125892639	172	0.023172905525846704	0.6046511627906976	0.3046136742634797
YER150W	0	0/-	-290.9890114068985	-45408.613784849644	172	0.023172905525846704	0.6046511627906976	0.3046136742634797
YDL227C	-1	-/-	-291.0000276565552	-26112.217267036438	43	0.02315227070347284	0.6046511627906976	0.3048916064480267
YDL141W	0	0/0	-291.01174092292786	-43427.59694302082	172	0.02315227070347284	0.6046511627906976	0.3048916064480267
YBR111C	0	0/-	-291.02031511068344	-44256.37386113405	172	0.02315227070347284	0.6046511627906976	0.3048916064480267
YLR450W	-1	-/-	-291.0243411064148	-26456.722861289978	43	0.023131672597864767	0.6046511627906976	0.3051695386325737
YMR268C	-1	-/-	-291.0302429199219	-25640.766294002533	43	0.02311111111111111	0.6046511627906976	0.30544747081712065
YNL314W	-1	-/-	-291.041476726532	-27099.26479959488	43	0.023090586145648313	0.6046511627906976	0.3057254030016676
YFL047W	0	0/-	-291.0423678159714	-44318.83119881153	172	0.023090586145648313	0.6046511627906976	0.3057254030016676
YGR217W	-1	-/-	-291.0485882759094	-26756.045357227325	43	0.023070097604259095	0.6046511627906976	0.3060033351862146
YOL152W	0	0/-	-291.0591300725937	-42481.05376768112	172	0.023070097604259095	0.6046511627906976	0.3060033351862146
YER088C	-1	-/-	-291.079870223999	-26070.225404262543	43	0.02304964539007092	0.6046511627906976	0.30628126737076156
YML013W	-1	-/-	-291.11307430267334	-27352.924699783325	43	0.023029229406554472	0.6046511627906976	0.3065591995553085
YJL006C	-1	-/-	-291.11432695388794	-26160.569284915924	43	0.023008849557522124	0.6046511627906976	0.3068371317398555
YDL079C	-1	-/-	-291.11485385894775	-26574.30495595932	43	0.022988505747126436	0.6046511627906976	0.30711506392440246
YKR011C	0	0/0	-291.1267418861389	-45927.292745530605	172	0.022988505747126436	0.6046511627906976	0.30711506392440246
YEL015W	-1	-/-	-291.1433267593384	-26534.683351516724	43	0.022968197879858657	0.6046511627906976	0.30739299610894943
YPR095C	-1	-/-	-291.1990303993225	-26034.3479886055	43	0.02294792586054722	0.6046511627906976	0.3076709282934964
YHR086W	-1	-/-	-291.21221113204956	-26758.9968624115	43	0.02292768959435626	0.6046511627906976	0.3079488604780434
YLR034C	-1	-/-	-291.21814012527466	-25870.97448015213	43	0.02290748898678414	0.6046511627906976	0.30822679266259034
YMR212C	-1	-/0	-291.2275390625	-27191.13126063347	43	0.022887323943661973	0.6046511627906976	0.3085047248471373
YDR312W	-1	-/-	-291.2393641471863	-27576.81361246109	43	0.022867194371152155	0.6046511627906976	0.3087826570316843
YCR097WB	0	0/-	-291.2430408000946	-41924.47068762779	172	0.022867194371152155	0.6046511627906976	0.3087826570316843
YLR121C	0	0/-	-291.25569999217987	-43239.44820052385	172	0.022867194371152155	0.6046511627906976	0.3087826570316843
YAL062W	0	0/0	-291.2724665403366	-44765.687395095825	172	0.022867194371152155	0.6046511627906976	0.3087826570316843
YMR044W	-1	-/-	-291.2851643562317	-26485.987412452698	43	0.022847100175746926	0.6046511627906976	0.30906058921623125
YMR127C	-1	-/-	-291.29607248306274	-26126.891044139862	43	0.0228270412642669	0.6046511627906976	0.3093385214007782
YDL160C	-1	-/-	-291.30028915405273	-26374.217103004456	43	0.02280701754385965	0.6046511627906976	0.3096164535853252
YOR384W	0	0/-	-291.30687737464905	-44349.302838265896	172	0.02280701754385965	0.6046511627906976	0.3096164535853252
YGR086C	-1	-/-	-291.30836296081543	-25885.445959091187	43	0.022787028921998246	0.6046511627906976	0.30989438576987216
YIL038C	-1	-/-	-291.32835960388184	-25919.774805545807	43	0.02276707530647986	0.6046511627906976	0.31017231795441913
YAR020C	0	0/-	-291.3589279651642	-43999.273002922535	172	0.02276707530647986	0.6046511627906976	0.31017231795441913
YIL119C	-1	-/-	-291.3599143028259	-26501.340556144714	43	0.022747156605424323	0.6046511627906976	0.3104502501389661
YMR077C	-1	-/-	-291.3842420578003	-27347.138232946396	43	0.022727272727272728	0.6046511627906976	0.31072818232351307
YHR043C	-1	-/0	-291.40429639816284	-26801.94484090805	43	0.022707423580786028	0.6046511627906976	0.31100611450806004
YGL128C	0	0/-	-291.4196951389313	-43266.04825770855	172	0.022707423580786028	0.6046511627906976	0.31100611450806004
YLR213C	0	0/-	-291.43606919050217	-43341.53731936216	172	0.022707423580786028	0.6046511627906976	0.31100611450806004
YOR117W	-1	-/-	-291.44762134552	-26822.36033296585	43	0.02268760907504363	0.6046511627906976	0.311284046692607
YNR039C	-1	-/-	-291.4708528518677	-25774.473043203354	43	0.022667829119442023	0.6046511627906976	0.311561978877154
YAL022C	-1	-/-	-291.47096490859985	-25683.275303840637	43	0.02264808362369338	0.6046511627906976	0.31183991106170095
YKL178C	-1	-/-	-291.471595287323	-26744.404387950897	43	0.022628372497824196	0.6046511627906976	0.3121178432462479
YJR022W	-1	-/-	-291.47911643981934	-25865.898230075836	43	0.022608695652173914	0.6046511627906976	0.3123957754307949
YKL209C	0	0/-	-291.4806936979294	-43955.86928713322	172	0.022608695652173914	0.6046511627906976	0.3123957754307949
YJL124C	-1	-/-	-291.48761510849	-26794.382279872894	43	0.022589052997393572	0.6046511627906976	0.31267370761534186
YDR378C	-1	-/-	-291.48933124542236	-26050.771993637085	43	0.022569444444444444	0.6046511627906976	0.3129516397998888
YGL037C	-1	-/-	-291.49305295944214	-27472.871631383896	43	0.022549869904596703	0.6046511627906976	0.3132295719844358
YOR119C	-1	-/-	-291.5317106246948	-26919.16560935974	43	0.022530329289428077	0.6046511627906976	0.31350750416898276
YPL196W	-1	-/-	-291.5358633995056	-27257.23354077339	43	0.022510822510822513	0.6046511627906976	0.31378543635352973
YGL050W	0	0/-	-291.570974111557	-44695.955029547215	172	0.022510822510822513	0.6046511627906976	0.31378543635352973
YKR028W	-1	-/-	-291.57741928100586	-25893.70631313324	43	0.02249134948096886	0.6046511627906976	0.3140633685380767
YOL049W	-1	-/0	-291.58108711242676	-26279.107159614563	43	0.02247191011235955	0.6046511627906976	0.3143413007226237
YLR233C	-1	-/-	-291.5882592201233	-26047.679062366486	43	0.022452504317789293	0.6046511627906976	0.31461923290717064
YOR165W	0	0/-	-291.6153453588486	-44342.580824673176	172	0.022452504317789293	0.6046511627906976	0.31461923290717064
YOR110W	-1	-/-	-291.62529134750366	-25846.49987602234	43	0.022433132010353754	0.6046511627906976	0.3148971650917176
YDR145W	-1	-/-	-291.63782358169556	-26983.97562599182	43	0.022413793103448276	0.6046511627906976	0.3151750972762646
YMR176W	0	0/-	-291.64154893159866	-44293.266281962395	172	0.022413793103448276	0.6046511627906976	0.3151750972762646
YPL180W	-1	-/-	-291.64320135116577	-26684.625382900238	43	0.02239448751076658	0.6046511627906976	0.31545302946081155
YLL031C	-1	-/-	-291.64469718933105	-26731.955386161804	43	0.022375215146299483	0.6046511627906976	0.3157309616453585
YER182W	0	0/0	-291.64847272634506	-43804.0635356307	172	0.022375215146299483	0.6046511627906976	0.3157309616453585
YER096W	0	0/-	-291.6594406366348	-44047.894058287144	172	0.022375215146299483	0.6046511627906976	0.3157309616453585
YDR054C	-1	-/-	-291.66021251678467	-25999.518156051636	43	0.02235597592433362	0.6046511627906976	0.3160088938299055
YLR246W	-1	-/-	-291.6725187301636	-26649.34520483017	43	0.022336769759450172	0.6046511627906976	0.31628682601445246
YBR167C	-1	-/-	-291.6916036605835	-27329.13391494751	43	0.022317596566523604	0.6046511627906976	0.31656475819899943
YMR009W	0	0/0	-291.6932246685028	-43354.156296133995	172	0.022317596566523604	0.6046511627906976	0.31656475819899943
YGR224W	-1	-/-	-291.70948362350464	-25812.89012002945	43	0.022298456260720412	0.6046511627906976	0.3168426903835464
YPL105C	0	0/-	-291.7616009712219	-43493.605997920036	172	0.022298456260720412	0.6046511627906976	0.3168426903835464
YLR127C	-1	-/-	-291.8070158958435	-26190.6407494545	43	0.022279348757497857	0.6046511627906976	0.31712062256809337
YLR265C	-1	-/-	-291.80903244018555	-27023.6262717247	43	0.02226027397260274	0.6046511627906976	0.31739855475264034
YKR090W	-1	-/-	-291.8176579475403	-25753.168845176697	43	0.022241231822070145	0.6046511627906976	0.3176764869371873
YCR095C	0	0/0	-291.83362221717834	-43276.42875468731	172	0.022241231822070145	0.6046511627906976	0.3176764869371873
YFL029C	-1	-/-	-291.84055757522583	-27408.098856449127	43	0.022222222222222223	0.6046511627906976	0.3179544191217343
YML035C	0	0/-	-291.8492546081543	-42663.11965107918	172	0.022222222222222223	0.6046511627906976	0.3179544191217343
YBR112C	-1	-/-	-291.8586106300354	-26499.291622161865	43	0.02220324508966695	0.6046511627906976	0.31823235130628125
YOR351C	-1	-/-	-291.8703203201294	-26632.694283485413	43	0.02218430034129693	0.6046511627906976	0.3185102834908282
YOR372C	-1	-/-	-291.88023042678833	-26109.84380722046	43	0.02216538789428815	0.6046511627906976	0.3187882156753752
YCR082W	-1	-/-	-291.8981056213379	-27158.407876968384	43	0.022146507666098807	0.6046511627906976	0.31906614785992216
YGR212W	-1	-/-	-291.90064334869385	-26776.368422985077	43	0.022127659574468085	0.6046511627906976	0.3193440800444691
YDR123C	-1	-/-	-291.9017868041992	-26858.86349105835	43	0.022108843537414966	0.6046511627906976	0.3196220122290161
YOR393W	0	0/-	-291.9073544740677	-42605.65839552879	172	0.022108843537414966	0.6046511627906976	0.3196220122290161
YEL022W	-1	-/-	-291.9148635864258	-26718.286727905273	43	0.022090059473237042	0.6046511627906976	0.31989994441356306
YOR189W	0	0/-	-291.9248298406601	-43463.09338772297	172	0.022090059473237042	0.6046511627906976	0.31989994441356306
YNL098C	-1	-/-	-291.934618473053	-25452.971879005432	43	0.022071307300509338	0.6046511627906976	0.32017787659811003
YCL005W-A	-1	-/-	-291.9349374771118	-25320.270733356476	43	0.02205258693808312	0.6046511627906976	0.32045580878265706
YBR264C	0	0/0	-291.94091135263443	-43663.60527819395	172	0.02205258693808312	0.6046511627906976	0.32045580878265706
YKR082W	-1	-/-	-291.94270372390747	-26539.253299236298	43	0.022033898305084745	0.6046511627906976	0.32073374096720403
YLR351C	0	0/0	-291.9552010297775	-43338.360093057156	172	0.022033898305084745	0.6046511627906976	0.32073374096720403
YGL127C	-1	-/-	-291.96235609054565	-25679.563104629517	43	0.02201524132091448	0.6046511627906976	0.321011673151751
YJL003W	-1	-/-	-291.96974420547485	-26732.247264385223	43	0.021996615905245348	0.6046511627906976	0.32128960533629797
YJR005W	0	0/-	-291.97416615486145	-43322.71883070469	172	0.021996615905245348	0.6046511627906976	0.32128960533629797
YOL122C	-1	-/-	-291.97535848617554	-26216.4924120903	43	0.02197802197802198	0.6046511627906976	0.32156753752084494
YER149C	-1	-/-	-291.994713306427	-26375.27642774582	43	0.02195945945945946	0.6046511627906976	0.3218454697053919
YBR230C	0	0/-	-292.01627200841904	-44830.23383808136	172	0.02195945945945946	0.6046511627906976	0.3218454697053919
YOL055C	-1	-/-	-292.0258665084839	-26741.073939085007	43	0.021940928270042195	0.6046511627906976	0.3221234018899389
YER180C-A	-1	-/0	-292.02635192871094	-25478.44564819336	43	0.021922428330522766	0.6046511627906976	0.32240133407448585
YIR031C	0	0/-	-292.0312225818634	-43961.30860328674	172	0.021922428330522766	0.6046511627906976	0.32240133407448585
YJR140C	-1	-/-	-292.03765535354614	-26039.84041404724	43	0.02190395956192081	0.6046511627906976	0.3226792662590328
YDR400W	-1	-/-	-292.0418972969055	-26967.27290892601	43	0.021885521885521887	0.6046511627906976	0.3229571984435798
YMR159C	0	0/-	-292.0763796567917	-44068.139658510685	172	0.021885521885521887	0.6046511627906976	0.3229571984435798
YDR348C	0	0/-	-292.08769726753235	-42162.68036997318	172	0.021885521885521887	0.6046511627906976	0.3229571984435798
YJL210W	-1	-/-	-292.10200691223145	-26369.727540016174	43	0.021867115222876366	0.6046511627906976	0.32323513062812675
YGL161C	0	0/0	-292.11502623558044	-44794.38205945492	172	0.021867115222876366	0.6046511627906976	0.32323513062812675
YPR054W	-1	-/-	-292.12167739868164	-26068.35711956024	43	0.021848739495798318	0.6046511627906976	0.3235130628126737
YKR084C	0	0/-	-292.12411737442017	-43088.010643959045	172	0.021848739495798318	0.6046511627906976	0.3235130628126737
YKR067W	-1	-/-	-292.1414051055908	-27491.289767742157	43	0.0218303946263644	0.6046511627906976	0.3237909949972207
YLR299W	0	0/-	-292.144189953804	-44107.03225535154	172	0.0218303946263644	0.6046511627906976	0.3237909949972207
YBR245C	-1	-/-	-292.16271781921387	-27062.942442417145	43	0.02181208053691275	0.6046511627906976	0.32406892718176766
YOR137C	-1	-/-	-292.1645522117615	-27122.708402633667	43	0.02179379715004191	0.6046511627906976	0.32434685936631463
YLL029W	0	0/-	-292.1694219112396	-45040.340460419655	172	0.02179379715004191	0.6046511627906976	0.32434685936631463
YML068W	0	0/-	-292.17548525333405	-44511.48615694046	172	0.02179379715004191	0.6046511627906976	0.32434685936631463
YBL007C	-1	-/-	-292.1943325996399	-27278.486402511597	43	0.021775544388609715	0.6046511627906976	0.3246247915508616
YKR030W	0	0/0	-292.2058128118515	-43368.637810111046	172	0.021775544388609715	0.6046511627906976	0.3246247915508616
YNL166C	-1	-/-	-292.2091717720032	-26995.241742134094	43	0.021757322175732216	0.6046511627906976	0.32490272373540857
YAL009W	-1	-/-	-292.2339897155762	-27159.795457839966	43	0.021739130434782608	0.6046511627906976	0.32518065591995554
YPR065W	-1	-/-	-292.2363405227661	-25775.718739509583	43	0.02172096908939014	0.6046511627906976	0.3254585881045025
YLR214W	-1	-/-	-292.2402105331421	-25945.52948498726	43	0.021702838063439065	0.6046511627906976	0.3257365202890495
YCL038C	-1	-/-	-292.2542715072632	-27039.118309020996	43	0.021684737281067557	0.6046511627906976	0.32601445247359645
YBL058W	-1	-/-	-292.25881481170654	-27067.12346792221	43	0.021666666666666667	0.6046511627906976	0.3262923846581434
YER122C	-1	-/-	-292.27959537506104	-27223.175226688385	43	0.02164862614487927	0.6046511627906976	0.3265703168426904
YDL107W	0	0/-	-292.29711079597473	-43299.31331831217	172	0.02164862614487927	0.6046511627906976	0.3265703168426904
YHR090C	-1	-/-	-292.3010091781616	-26713.675142765045	43	0.021630615640599003	0.6046511627906976	0.32684824902723736
YDR326C	0	0/-	-292.30167174339294	-44072.673676133156	172	0.021630615640599003	0.6046511627906976	0.32684824902723736
YPR029C	-1	-/-	-292.3161110877991	-26634.644466400146	43	0.021612635078969242	0.6046511627906976	0.32712618121178433
YBL066C	0	0/-	-292.3235706090927	-43435.14839172363	172	0.021612635078969242	0.6046511627906976	0.32712618121178433
YPL006W	-1	-/-	-292.3300132751465	-26757.03716802597	43	0.02159468438538206	0.6046511627906976	0.3274041133963313
YNL201C	-1	-/-	-292.33275270462036	-27227.15122795105	43	0.021576763485477178	0.6046511627906976	0.32768204558087827
YBR014C	0	0/-	-292.3431963920593	-43948.994719326496	172	0.021576763485477178	0.6046511627906976	0.32768204558087827
YHR187W	-1	-/-	-292.34801483154297	-27080.754271030426	43	0.02155887230514096	0.6046511627906976	0.32795997776542524
YOR348C	-1	-/-	-292.34870624542236	-27236.0125374794	43	0.021541010770505385	0.6046511627906976	0.3282379099499722
YKR064W	0	0/-	-292.36110174655914	-43387.1484836936	172	0.021541010770505385	0.6046511627906976	0.3282379099499722
YMR125W	-1	-/-	-292.36908292770386	-27293.224724769592	43	0.02152317880794702	0.6046511627906976	0.3285158421345192
YJL031C	-1	-/-	-292.4212746620178	-27117.030161857605	43	0.021505376344086023	0.6046511627906976	0.32879377431906615
YDR468C	0	0/-	-292.42987436056137	-43842.98035413027	172	0.021505376344086023	0.6046511627906976	0.32879377431906615
YHL048W	-1	-/-	-292.45169734954834	-27120.40731859207	43	0.021487603305785124	0.6046511627906976	0.3290717065036131
YKL041W	-1	-/-	-292.4588794708252	-26612.893167495728	43	0.021469859620148638	0.6046511627906976	0.3293496386881601
YGR267C	-1	-/-	-292.47558641433716	-26350.376399993896	43	0.02145214521452145	0.6046511627906976	0.32962757087270705
YDR473C	-1	-/-	-292.4830365180969	-26710.06015253067	43	0.021434460016488046	0.6046511627906976	0.329905503057254
YPL122C	-1	-/-	-292.5052795410156	-26969.388996362686	43	0.0214168039538715	0.6046511627906976	0.330183435241801
YPR075C	-1	-/-	-292.5140733718872	-26624.054292201996	43	0.02139917695473251	0.6046511627906976	0.33046136742634796
YGL002W	0	0/-	-292.51868975162506	-43660.84017974138	172	0.02139917695473251	0.6046511627906976	0.33046136742634796
YHR037W	0	0/0	-292.52479910850525	-45234.248334765434	172	0.02139917695473251	0.6046511627906976	0.33046136742634796
YPL135W	-1	-/-	-292.52846002578735	-27032.277949810028	43	0.02138157894736842	0.6046511627906976	0.33073929961089493
YKL051W	-1	-/-	-292.53910636901855	-25767.51996421814	43	0.021364009860312245	0.6046511627906976	0.3310172317954419
YJL044C	0	0/0	-292.54226100444794	-43396.87215948105	172	0.021364009860312245	0.6046511627906976	0.3310172317954419
YLR055C	-1	-/-	-292.5750765800476	-26650.035790920258	43	0.021346469622331693	0.6046511627906976	0.33129516397998887
YBR267W	-1	-/-	-292.58399963378906	-25933.535594940186	43	0.02132895816242822	0.6046511627906976	0.33157309616453584
YDR414C	-1	-/-	-292.59164905548096	-27142.388622760773	43	0.021311475409836064	0.6046511627906976	0.3318510283490828
YER185W	0	0/-	-292.6248997449875	-44263.2024012804	172	0.021311475409836064	0.6046511627906976	0.3318510283490828
YFL017C	0	0/-	-292.6376197338104	-43387.6331911087	172	0.021311475409836064	0.6046511627906976	0.3318510283490828
YMR294W	0	0/-	-292.6518529653549	-43744.566403627396	172	0.021311475409836064	0.6046511627906976	0.3318510283490828
YGR122W	-1	-/-	-292.6600384712219	-25156.033934116364	43	0.021294021294021293	0.6046511627906976	0.3321289605336298
YJL029C	-1	-/-	-292.6815552711487	-26528.087330818176	43	0.02127659574468085	0.6046511627906976	0.33240689271817675
YCL035C	-1	-/-	-292.6836266517639	-27107.962964057922	43	0.02125919869174162	0.6046511627906976	0.3326848249027237
YER179W	-1	-/-	-292.70655584335327	-26448.996202468872	43	0.021241830065359478	0.6046511627906976	0.3329627570872707
YBR170C	-1	-/-	-292.7305545806885	-27287.78741502762	43	0.02122448979591837	0.6046511627906976	0.33324068927181766
YHL020C	-1	-/-	-292.7339572906494	-26777.200575351715	43	0.021207177814029365	0.6046511627906976	0.33351862145636463
YKL186C	-1	-/-	-292.74006271362305	-26911.92541360855	43	0.021189894050529748	0.6046511627906976	0.3337965536409116
YLR440C	0	0/-	-292.7453006505966	-43333.0726057291	172	0.021189894050529748	0.6046511627906976	0.3337965536409116
YOL095C	-1	-/-	-292.76060247421265	-26655.51934337616	43	0.021172638436482084	0.6046511627906976	0.33407448582545857
YER021W	-1	-/-	-292.77263259887695	-26925.50317621231	43	0.02115541090317331	0.6046511627906976	0.33435241801000554
YNL317W	-1	-/-	-292.7755994796753	-26363.399171352386	43	0.02113821138211382	0.6046511627906976	0.3346303501945525
YBL034C	-1	-/-	-292.7756199836731	-26422.22255706787	43	0.021121039805036556	0.6046511627906976	0.3349082823790995
YGR080W	-1	-/-	-292.79647636413574	-27212.669006347656	43	0.021103896103896104	0.6046511627906976	0.33518621456364645
YNL225C	-1	-/-	-292.80853939056396	-26984.66055250168	43	0.021086780210867802	0.6046511627906976	0.3354641467481934
YMR174C	0	0/0	-292.81680369377136	-45160.951603055	172	0.021086780210867802	0.6046511627906976	0.3354641467481934
YNR060W	-1	-/-	-292.8253402709961	-26770.107706069946	43	0.02106969205834684	0.6046511627906976	0.3357420789327404
YLR260W	-1	-/-	-292.84103298187256	-27050.506107330322	43	0.021052631578947368	0.6046511627906976	0.3360200111172874
YLR079W	-1	-/-	-292.84694242477417	-25937.444888591766	43	0.021035598705501618	0.6046511627906976	0.3362979433018344
YJL094C	-1	-/-	-292.8485007286072	-27173.0398979187	43	0.021018593371059015	0.6046511627906976	0.33657587548638135
YGR261C	-1	-/-	-292.85361766815186	-26587.63760328293	43	0.0210016155088853	0.6046511627906976	0.3368538076709283
YOR337W	0	0/-	-292.86396872997284	-42349.86055499315	172	0.0210016155088853	0.6046511627906976	0.3368538076709283
YBR108W	0	0/-	-292.8750559091568	-41932.38278591633	172	0.0210016155088853	0.6046511627906976	0.3368538076709283
YIR009W	-1	-/-	-292.87791204452515	-26388.22856616974	43	0.020984665052461663	0.6046511627906976	0.3371317398554753
YLL003W	-1	-/-	-292.8940348625183	-27058.013421535492	43	0.020967741935483872	0.6046511627906976	0.33740967204002226
YDR536W	0	0/-	-292.8957358598709	-43857.352644860744	172	0.020967741935483872	0.6046511627906976	0.33740967204002226
YDR011W	-1	-/-	-292.8969841003418	-26022.255044698715	43	0.020950846091861403	0.6046511627906976	0.3376876042245692
YOR236W	-1	-/0	-292.9086470603943	-27369.93186211586	43	0.020933977455716585	0.6046511627906976	0.3379655364091162
YIL147C	-1	-/-	-292.9091639518738	-26248.60993361473	43	0.02091713596138375	0.6046511627906976	0.33824346859366317
YCR019W	0	0/0	-292.9121912717819	-43482.43406844139	172	0.02091713596138375	0.6046511627906976	0.33824346859366317
YML006C	-1	-/-	-292.9184060096741	-26437.204206943512	43	0.02090032154340836	0.6046511627906976	0.33852140077821014
YER074W-A	-1	-/-	-292.928617477417	-25568.885924339294	43	0.020883534136546186	0.6046511627906976	0.3387993329627571
YDR004W	-1	-/-	-292.93728160858154	-26869.754121780396	43	0.02086677367576244	0.6046511627906976	0.3390772651473041
YLR320W	-1	-/-	-292.9571189880371	-26388.76937866211	43	0.020850040096230954	0.6046511627906976	0.33935519733185104
YPR002W	-1	-/-	-292.99085569381714	-26675.06670665741	43	0.020833333333333332	0.6046511627906976	0.339633129516398
YFR052W	-1	-/-	-292.9924683570862	-27013.980895519257	43	0.020816653322658127	0.6046511627906976	0.339911061700945
YJL059W	-1	-/-	-292.99418783187866	-26305.227869033813	43	0.0208	0.6046511627906976	0.34018899388549195
YPR104C	-1	-/-	-292.99846363067627	-26038.923714637756	43	0.020783373301358914	0.6046511627906976	0.3404669260700389
YPR017C	-1	-/-	-293.013418674469	-26492.258823871613	43	0.020766773162939296	0.6046511627906976	0.3407448582545859
YNL101W	-1	-/-	-293.0239200592041	-27287.93899679184	43	0.020750199521149242	0.6046511627906976	0.34102279043913286
YGL211W	-1	-/-	-293.04094552993774	-27665.07930469513	43	0.02073365231259968	0.6046511627906976	0.34130072262367983
YML087C	0	0/0	-293.0594274997711	-42206.43630194664	172	0.02073365231259968	0.6046511627906976	0.34130072262367983
YKR001C	-1	-/-	-293.0658493041992	-26503.60193347931	43	0.020717131474103586	0.6046511627906976	0.3415786548082268
YJL129C	-1	-/-	-293.09597158432007	-26525.46093416214	43	0.020700636942675158	0.6046511627906976	0.34185658699277377
YKL079W	-1	-/-	-293.1050925254822	-26811.007091522217	43	0.020684168655529037	0.6046511627906976	0.34213451917732074
YNL196C	0	0/-	-293.1235253214836	-44293.83836328983	172	0.020684168655529037	0.6046511627906976	0.34213451917732074
YOR148C	-1	-/-	-293.1364073753357	-27022.651450634003	43	0.02066772655007949	0.6046511627906976	0.3424124513618677
YOR084W	-1	-/-	-293.14718437194824	-26273.314522266388	43	0.020651310563939634	0.6046511627906976	0.3426903835464147
YHR099W	-1	-/-	-293.15056324005127	-25875.097516536713	43	0.020634920634920634	0.6046511627906976	0.34296831573096165
YBR019C	0	0/0	-293.15546929836273	-44066.04040414095	172	0.020634920634920634	0.6046511627906976	0.34296831573096165
YLR023C	-1	-/-	-293.16121101379395	-25628.048101902008	43	0.020618556701030927	0.6046511627906976	0.3432462479155086
YIL075C	-1	-/-	-293.16294622421265	-26805.757483959198	43	0.020602218700475437	0.6046511627906976	0.3435241801000556
YBR030W	-1	-/-	-293.1709394454956	-26303.15217065811	43	0.02058590657165479	0.6046511627906976	0.34380211228460256
YLL057C	0	0/0	-293.17476522922516	-43331.36949509382	172	0.02058590657165479	0.6046511627906976	0.34380211228460256
YLR132C	-1	-/-	-293.18646574020386	-25398.1031665802	43	0.020569620253164556	0.6046511627906976	0.3440800444691495
YDL197C	-1	-/-	-293.19171667099	-27188.927129745483	43	0.020553359683794466	0.6046511627906976	0.3443579766536965
YBR229C	0	0/-	-293.19750809669495	-43840.478820204735	172	0.020553359683794466	0.6046511627906976	0.3443579766536965
YKL206C	-1	-/0	-293.1990156173706	-26799.235263824463	43	0.020537124802527645	0.6046511627906976	0.34463590883824347
YDL102W	-1	-/-	-293.20717000961304	-26587.848190307617	43	0.020520915548539857	0.6046511627906976	0.34491384102279043
YNL188W	-1	-/-	-293.20875883102417	-26459.25702905655	43	0.02050473186119874	0.6046511627906976	0.3451917732073374
YLL051C	0	0/-	-293.21111488342285	-44335.71883589029	172	0.02050473186119874	0.6046511627906976	0.3451917732073374
YKL196C	-1	-/-	-293.23799228668213	-26761.91122341156	43	0.02048857368006304	0.6046511627906976	0.3454697053918844
YJL222W	-1	-/-	-293.2413148880005	-25976.45476913452	43	0.02047244094488189	0.6046511627906976	0.34574763757643134
YBR201W	-1	-/-	-293.2752718925476	-27012.41627931595	43	0.020456333595594022	0.6046511627906976	0.3460255697609783
YLL012W	-1	-/-	-293.2962737083435	-26260.941338062286	43	0.020440251572327043	0.6046511627906976	0.3463035019455253
YMR313C	-1	-/-	-293.2997498512268	-25763.625509262085	43	0.0204241948153967	0.6046511627906976	0.34658143413007225
YJL149W	0	0/-	-293.31252813339233	-42256.677780508995	172	0.0204241948153967	0.6046511627906976	0.34658143413007225
YOR079C	-1	-/-	-293.3127417564392	-26063.261565685272	43	0.02040816326530612	0.6046511627906976	0.3468593663146192
YIL010W	-1	-/-	-293.32884407043457	-26375.79073739052	43	0.0203921568627451	0.6046511627906976	0.3471372984991662
YKL113C	-1	-/-	-293.3375315666199	-27755.48951768875	43	0.02037617554858934	0.6046511627906976	0.34741523068371316
YKL046C	-1	-/-	-293.358145236969	-26425.742183685303	43	0.020360219263899765	0.6046511627906976	0.34769316286826013
YNL077W	0	0/-	-293.3668292760849	-44899.82776218653	172	0.020360219263899765	0.6046511627906976	0.34769316286826013
YOR036W	-1	-/-	-293.37239503860474	-28098.14491724968	43	0.02034428794992175	0.6046511627906976	0.3479710950528071
YOL030W	0	0/-	-293.38200932741165	-43532.29244816303	172	0.02034428794992175	0.6046511627906976	0.3479710950528071
YOL028C	-1	-/-	-293.39316272735596	-26141.05660676956	43	0.020328381548084442	0.6046511627906976	0.34824902723735407
YLR189C	-1	-/-	-293.3982276916504	-27355.18950176239	43	0.0203125	0.6046511627906976	0.34852695942190104
YJR119C	-1	-/-	-293.40352487564087	-26552.739129066467	43	0.02029664324746292	0.6046511627906976	0.348804891606448
YOR008C	-1	-/-	-293.4050278663635	-26617.286202430725	43	0.0202808112324493	0.6046511627906976	0.349082823790995
YGL059W	0	0/-	-293.42579078674316	-44875.32673287392	172	0.0202808112324493	0.6046511627906976	0.349082823790995
YIL017W	-1	-/-	-293.42839336395264	-25310.47974395752	43	0.020265003897116135	0.6046511627906976	0.34936075597554195
YCR093W	-1	-/-	-293.43272066116333	-25681.437299728394	43	0.020249221183800622	0.6046511627906976	0.3496386881600889
YJL205C	0	0/0	-293.4384655356407	-43050.012846291065	172	0.020249221183800622	0.6046511627906976	0.3496386881600889
YDR246W	-1	-/-	-293.4678244590759	-27847.406410217285	43	0.020233463035019456	0.6046511627906976	0.3499166203446359
YNL332W	-1	-/-	-293.47964000701904	-25796.24919986725	43	0.02021772939346812	0.6046511627906976	0.35019455252918286
YBR195C	-1	-/-	-293.4813413619995	-26076.00226211548	43	0.020202020202020204	0.6046511627906976	0.3504724847137298
YHR015W	-1	-/0	-293.48326539993286	-25957.446885108948	43	0.020186335403726708	0.6046511627906976	0.3507504168982768
YPR154W	-1	-/-	-293.49117374420166	-26539.16576051712	43	0.02017067494181536	0.6046511627906976	0.35102834908282377
YFR031C	-1	-/-	-293.5037479400635	-26643.693942070007	43	0.020155038759689922	0.6046511627906976	0.35130628126737073
YML015C	-1	-/-	-293.50616788864136	-26757.078251838684	43	0.020139426800929512	0.6046511627906976	0.35158421345191776
YMR107W	0	0/0	-293.53834331035614	-45928.97827386856	172	0.020139426800929512	0.6046511627906976	0.35158421345191776
YML121W	-1	-/-	-293.5411710739136	-26618.645791053772	43	0.020123839009287926	0.6046511627906976	0.35186214563646473
YML046W	-1	-/-	-293.55001306533813	-28197.61747598648	43	0.020108275328692964	0.6046511627906976	0.3521400778210117
YGR199W	-1	-/-	-293.55554485321045	-27015.946513175964	43	0.02009273570324575	0.6046511627906976	0.35241801000555867
YDR073W	-1	-/-	-293.584105014801	-26077.382845163345	43	0.020077220077220077	0.6046511627906976	0.35269594219010564
YMR040W	0	0/-	-293.596880197525	-45172.41552746296	172	0.020077220077220077	0.6046511627906976	0.35269594219010564
YGR058W	0	0/-	-293.6005936861038	-42764.66147232056	172	0.020077220077220077	0.6046511627906976	0.35269594219010564
YBR186W	-1	-/-	-293.6216950416565	-25719.054319381714	43	0.020061728395061727	0.6046511627906976	0.3529738743746526
YCL005W	0	0/-	-293.6372264623642	-43357.76730251312	172	0.020061728395061727	0.6046511627906976	0.3529738743746526
YHR044C	0	0/0	-293.6500459909439	-43899.51092749834	172	0.020061728395061727	0.6046511627906976	0.3529738743746526
YDL128W	-1	-/-	-293.65989780426025	-25503.165159225464	43	0.020046260601387818	0.6046511627906976	0.3532518065591996
YGR008C	-1	-/-	-293.6649751663208	-27876.413294315338	43	0.020030816640986132	0.6046511627906976	0.35352973874374655
YPL130W	-1	-/-	-293.67816066741943	-26086.025156974792	43	0.020015396458814474	0.6046511627906976	0.3538076709282935
YLR323C	0	0/-	-293.6787394285202	-43769.85625272989	172	0.020015396458814474	0.6046511627906976	0.3538076709282935
YNL240C	0	0/0	-293.6875818967819	-43138.17924660444	172	0.020015396458814474	0.6046511627906976	0.3538076709282935
YOR212W	1	+/+	-293.6954550743103	-28007.30997800827	42	0.02076923076923077	0.627906976744186	0.3538076709282935
YLR078C	-1	-/-	-293.69755268096924	-26097.76926136017	43	0.0207532667179093	0.627906976744186	0.3540856031128405
YFL053W	0	0/-	-293.71183240413666	-42870.012588977814	172	0.0207532667179093	0.627906976744186	0.3540856031128405
YOL065C	-1	-/-	-293.7149968147278	-27838.647723674774	43	0.020737327188940093	0.627906976744186	0.35436353529738746
YAL001C	-1	-/-	-293.71615076065063	-25581.123762130737	43	0.02072141212586339	0.627906976744186	0.3546414674819344
YDR405W	0	0/-	-293.7276324033737	-43291.07384991646	172	0.02072141212586339	0.627906976744186	0.3546414674819344
YOL104C	-1	-/-	-293.7539258003235	-27001.302396297455	43	0.020705521472392636	0.627906976744186	0.3549193996664814
YDR125C	0	0/-	-293.7626165151596	-43539.02830094099	172	0.020705521472392636	0.627906976744186	0.3549193996664814
YEL053C	-1	-/-	-293.7641806602478	-26455.841257572174	43	0.020689655172413793	0.627906976744186	0.35519733185102836
YMR263W	-1	-/+	-293.7804346084595	-26507.038258075714	43	0.020673813169984685	0.627906976744186	0.35547526403557533
YBR005W	0	0/-	-293.7959259748459	-44664.51417577267	172	0.020673813169984685	0.627906976744186	0.35547526403557533
YGR257C	-1	-/-	-293.8077907562256	-26369.123550891876	43	0.020657995409334353	0.627906976744186	0.3557531962201223
YKL132C	0	0/0	-293.8128715157509	-43981.50970894098	172	0.020657995409334353	0.627906976744186	0.3557531962201223
YNL284C	0	0/-	-293.8192263841629	-43731.06086409092	172	0.020657995409334353	0.627906976744186	0.3557531962201223
YIL041W	0	0/-	-293.8265894651413	-44170.13495671749	172	0.020657995409334353	0.627906976744186	0.3557531962201223
YDR390C	0	0/-	-293.8490972518921	-44590.22782075405	172	0.020657995409334353	0.627906976744186	0.3557531962201223
YBR165W	-1	-/-	-293.84952688217163	-26448.400998592377	43	0.020642201834862386	0.627906976744186	0.3560311284046693
YOR383C	0	0/-	-293.85299277305603	-42461.94877439737	172	0.020642201834862386	0.627906976744186	0.3560311284046693
YKL104C	0	0/-	-293.8652997016907	-43667.6510668993	172	0.020642201834862386	0.627906976744186	0.3560311284046693
YER028C	-1	-/-	-293.8889012336731	-26619.64481973648	43	0.020626432391138275	0.627906976744186	0.35630906058921624
YMR270C	-1	-/-	-293.9037137031555	-26589.345382213593	43	0.020610687022900764	0.627906976744186	0.3565869927737632
YJR099W	0	0/-	-293.9159597158432	-43826.609385728836	172	0.020610687022900764	0.627906976744186	0.3565869927737632
YML062C	-1	-/-	-293.92374420166016	-26741.093062400818	43	0.020594965675057208	0.627906976744186	0.3568649249583102
YNL138W-A	0	0/-	-293.92971765995026	-42714.74077653885	172	0.020594965675057208	0.627906976744186	0.3568649249583102
YDR452W	0	0/0	-293.9335354566574	-44821.83077812195	172	0.020594965675057208	0.627906976744186	0.3568649249583102
YBR297W	-1	-/-	-293.9373707771301	-25446.618067741394	43	0.020579268292682928	0.627906976744186	0.35714285714285715
YIR038C	0	0/-	-293.94552993774414	-44521.89307975769	172	0.020579268292682928	0.627906976744186	0.35714285714285715
YHR207C	0	0/-	-293.9711353778839	-44256.87259030342	172	0.020579268292682928	0.627906976744186	0.35714285714285715
YNL099C	-1	-/-	-293.9776101112366	-26864.475788593292	43	0.020563594821020565	0.627906976744186	0.3574207893274041
YBL057C	-1	-/-	-293.99377822875977	-26837.317007541656	43	0.02054794520547945	0.627906976744186	0.3576987215119511
YIL121W	-1	-/-	-294.0156846046448	-26682.429255008698	43	0.02053231939163498	0.627906976744186	0.35797665369649806
YIL065C	-1	-/-	-294.017306804657	-26199.075932979584	43	0.020516717325227963	0.627906976744186	0.35825458588104503
YNL012W	-1	-/-	-294.01814365386963	-27304.347631931305	43	0.02050113895216401	0.627906976744186	0.358532518065592
YKL170W	-1	-/-	-294.05010747909546	-26652.11510705948	43	0.0204855842185129	0.627906976744186	0.35881045025013897
YCR052W	-1	-/-	-294.05205631256104	-26548.520807266235	43	0.02047005307050796	0.627906976744186	0.35908838243468594
YER098W	0	0/-	-294.0561338663101	-44211.63591849804	172	0.02047005307050796	0.627906976744186	0.35908838243468594
YGR024C	-1	-/-	-294.0673117637634	-25590.52787542343	43	0.020454545454545454	0.627906976744186	0.3593663146192329
YJL099W	-1	-/-	-294.06776428222656	-27324.900616645813	43	0.02043906131718395	0.627906976744186	0.3596442468037799
YER080W	0	0/0	-294.07067012786865	-42790.7971060276	172	0.02043906131718395	0.627906976744186	0.3596442468037799
YER155C	-1	-/-	-294.084810256958	-26817.97007894516	43	0.02042360060514372	0.627906976744186	0.35992217898832685
YGR019W	0	0/-	-294.0929893255234	-45952.85931670666	172	0.02042360060514372	0.627906976744186	0.35992217898832685
YHR204W	-1	-/-	-294.120774269104	-26590.951207637787	43	0.02040816326530612	0.627906976744186	0.3602001111728738
YBR274W	-1	-/-	-294.12162685394287	-27002.08011007309	43	0.02039274924471299	0.627906976744186	0.3604780433574208
YPL064C	0	0/-	-294.12286829948425	-43290.57470321655	172	0.02039274924471299	0.627906976744186	0.3604780433574208
YGL195W	-1	-/-	-294.14737033843994	-26265.400375127792	43	0.020377358490566037	0.627906976744186	0.36075597554196775
YML127W	-1	-/-	-294.1539559364319	-26457.774761915207	43	0.020361990950226245	0.627906976744186	0.3610339077265147
YJR017C	-1	-/-	-294.17645931243896	-26005.235778808594	43	0.020346646571213264	0.627906976744186	0.3613118399110617
YKL185W	-1	-/-	-294.1907706260681	-26569.80586719513	43	0.02033132530120482	0.627906976744186	0.36158977209560866
YCL017C	-1	-/-	-294.1973361968994	-26672.935571193695	43	0.020316027088036117	0.627906976744186	0.36186770428015563
YLR315W	0	0/-	-294.2072129249573	-42788.98141860962	172	0.020316027088036117	0.627906976744186	0.36186770428015563
YNL038W	-1	-/-	-294.21190452575684	-26791.487028598785	43	0.02030075187969925	0.627906976744186	0.3621456364647026
YFL036W	-1	-/-	-294.22003412246704	-26345.291853904724	43	0.0202854996243426	0.627906976744186	0.3624235686492496
YOR377W	-1	-/0	-294.2439079284668	-26758.617413520813	43	0.02027027027027027	0.627906976744186	0.36270150083379654
YBR211C	-1	-/-	-294.2457106113434	-26386.78956437111	43	0.020255063765941484	0.627906976744186	0.3629794330183435
YBL103C	-1	-/-	-294.247079372406	-27082.53070783615	43	0.020239880059970013	0.627906976744186	0.3632573652028905
YNR010W	-1	-/-	-294.271035194397	-26241.597138404846	43	0.020224719101123594	0.627906976744186	0.36353529738743745
YPR045C	0	0/-	-294.27174377441406	-42978.14609897137	172	0.020224719101123594	0.627906976744186	0.36353529738743745
YCR010C	-1	-/-	-294.273166179657	-26654.638167381287	43	0.020209580838323353	0.627906976744186	0.3638132295719844
YGR243W	0	0/-	-294.2999458312988	-43338.85179036856	172	0.020209580838323353	0.627906976744186	0.3638132295719844
YFL020C	0	0/-	-294.3214957714081	-44739.76124072075	172	0.020209580838323353	0.627906976744186	0.3638132295719844
YJR120W	-1	-/-	-294.32207012176514	-25071.84648513794	43	0.02019446522064323	0.627906976744186	0.3640911617565314
YER147C	-1	-/-	-294.332106590271	-25949.79938173294	43	0.020179372197309416	0.627906976744186	0.36436909394107836
YCR071C	-1	-/-	-294.34715461730957	-26743.552488803864	43	0.020164301717699777	0.627906976744186	0.36464702612562533
YJL104W	-1	-/-	-294.3490834236145	-26136.985261917114	43	0.020149253731343283	0.627906976744186	0.3649249583101723
YIL073C	-1	-/-	-294.3497848510742	-26304.2345995903	43	0.020134228187919462	0.627906976744186	0.36520289049471927
YBL063W	-1	-/-	-294.3594489097595	-27135.76016664505	43	0.020119225037257823	0.627906976744186	0.36548082267926624
YNL239W	-1	-/-	-294.3654193878174	-27847.761241436005	43	0.020104244229337303	0.627906976744186	0.3657587548638132
YNL214W	-1	-/-	-294.3869171142578	-26986.258559703827	43	0.020089285714285716	0.627906976744186	0.3660366870483602
YPR193C	-1	-/-	-294.3900694847107	-26931.26614665985	43	0.020074349442379184	0.627906976744186	0.36631461923290715
YIL013C	-1	-/-	-294.40977334976196	-27115.10113286972	43	0.020059435364041606	0.627906976744186	0.3665925514174541
YCL063W	-1	-/-	-294.40989685058594	-27084.50167942047	43	0.0200445434298441	0.627906976744186	0.3668704836020011
YHR198C	0	0/0	-294.41807651519775	-44974.8842086792	172	0.0200445434298441	0.627906976744186	0.3668704836020011
YDL022W	-1	-/-	-294.4298372268677	-27410.49264574051	43	0.020029673590504452	0.627906976744186	0.36714841578654805
YKR042W	-1	-/-	-294.4403510093689	-26893.550863027573	43	0.02001482579688658	0.627906976744186	0.3674263479710951
YGR216C	-1	-/-	-294.4409031867981	-26832.64486694336	43	0.02	0.627906976744186	0.36770428015564205
YHR106W	-1	-/-	-294.4430537223816	-27928.294182777405	43	0.01998519615099926	0.627906976744186	0.367982212340189
YCL033C	-1	-/-	-294.4461278915405	-27758.160430908203	43	0.019970414201183433	0.627906976744186	0.368260144524736
YDL230W	-1	-/+	-294.4657793045044	-26805.88358592987	43	0.019955654101995565	0.627906976744186	0.36853807670928296
YHR135C	-1	-/-	-294.4806933403015	-26039.796224594116	43	0.019940915805022157	0.627906976744186	0.3688160088938299
YGL174W	-1	-/-	-294.4823703765869	-26737.15271091461	43	0.01992619926199262	0.627906976744186	0.3690939410783769
YGR075C	-1	-/-	-294.50077867507935	-25536.924033641815	43	0.01991150442477876	0.627906976744186	0.36937187326292387
YJL133W	-1	-/-	-294.50708866119385	-26287.979773521423	43	0.01989683124539425	0.627906976744186	0.36964980544747084
YMR020W	0	0/-	-294.52516239881516	-45414.00521701574	172	0.01989683124539425	0.627906976744186	0.36964980544747084
YPL280W	0	0/-	-294.531094789505	-44260.9793022275	172	0.01989683124539425	0.627906976744186	0.36964980544747084
YMR191W	0	0/0	-294.53651905059814	-45075.6451190114	172	0.01989683124539425	0.627906976744186	0.36964980544747084
YML098W	-1	-/-	-294.5414867401123	-27114.02789592743	43	0.019882179675994108	0.627906976744186	0.3699277376320178
YCR073W-A	-1	-/-	-294.55717277526855	-26930.75222468376	43	0.019867549668874173	0.627906976744186	0.3702056698165648
YDL047W	-1	-/-	-294.56332206726074	-26535.071477413177	43	0.019852941176470587	0.627906976744186	0.37048360200111174
YCR038C	-1	-/-	-294.57029008865356	-26768.288766384125	43	0.019838354151359296	0.627906976744186	0.3707615341856587
YEL059C-A	0	0/-	-294.57895815372467	-43572.718360602856	172	0.019838354151359296	0.627906976744186	0.3707615341856587
YHR011W	1	+/-	-294.582200050354	-26768.391877412796	42	0.020558002936857563	0.6511627906976745	0.3707615341856587
YOL145C	-1	-/-	-294.5958204269409	-25846.226422786713	43	0.020542920029347028	0.6511627906976745	0.3710394663702057
YPR189W	-1	-/-	-294.59847116470337	-26010.44690322876	43	0.020527859237536656	0.6511627906976745	0.37131739855475265
YGL139W	0	0/-	-294.61507296562195	-43182.990371108055	172	0.020527859237536656	0.6511627906976745	0.37131739855475265
YCR047C	-1	-/-	-294.6262936592102	-26656.06327867508	43	0.020512820512820513	0.6511627906976745	0.3715953307392996
YDR430C	0	0/-	-294.62775444984436	-43171.562035918236	172	0.020512820512820513	0.6511627906976745	0.3715953307392996
YLR071C	-1	-/-	-294.63306188583374	-26409.16025686264	43	0.020497803806734993	0.6511627906976745	0.3718732629238466
YNL180C	0	0/-	-294.65491938591003	-43072.95130378008	172	0.020497803806734993	0.6511627906976745	0.3718732629238466
YNL117W	-1	-/-	-294.66094160079956	-27436.314499378204	43	0.020482809070958303	0.6511627906976745	0.37215119510839356
YHR107C	-1	-/-	-294.6672682762146	-27043.11323928833	43	0.02046783625730994	0.6511627906976745	0.37242912729294053
YOR368W	-1	-/-	-294.72361183166504	-25945.728516101837	43	0.020452885317750184	0.6511627906976745	0.3727070594774875
YKL013C	-1	-/-	-294.736985206604	-27134.230970859528	43	0.020437956204379562	0.6511627906976745	0.37298499166203447
YBR021W	-1	-/-	-294.7572135925293	-26248.56165266037	43	0.020423048869438368	0.6511627906976745	0.37326292384658144
YBR131W	-1	-/-	-294.7652726173401	-25942.94304037094	43	0.02040816326530612	0.6511627906976745	0.3735408560311284
YGL169W	-1	-/-	-294.7685127258301	-27340.22860765457	43	0.02039329934450109	0.6511627906976745	0.3738187882156754
YCR069W	0	0/-	-294.77483797073364	-44396.29006385803	172	0.02039329934450109	0.6511627906976745	0.3738187882156754
YGL144C	-1	-/-	-294.77647638320923	-26026.247844219208	43	0.020378457059679767	0.6511627906976745	0.37409672040022235
YPR186C	-1	-/-	-294.77916049957275	-26523.846294403076	43	0.020363636363636365	0.6511627906976745	0.3743746525847693
YDR375C	-1	-/-	-294.7823085784912	-27142.420666217804	43	0.020348837209302327	0.6511627906976745	0.3746525847693163
YER029C	-1	-/-	-294.7902321815491	-26573.326240062714	43	0.020334059549745823	0.6511627906976745	0.37493051695386326
YFL023W	-1	-/-	-294.8067674636841	-27009.94413805008	43	0.020319303338171262	0.6511627906976745	0.3752084491384102
YIL042C	-1	-/-	-294.808714389801	-28132.31586790085	43	0.02030456852791878	0.6511627906976745	0.3754863813229572
YJR040W	-1	-/-	-294.8198232650757	-26589.10435819626	43	0.020289855072463767	0.6511627906976745	0.37576431350750417
YOL130W	-1	-/-	-294.82100677490234	-27431.16922235489	43	0.020275162925416364	0.6511627906976745	0.37604224569205114
YHR105W	0	0/0	-294.8327145576477	-44099.60489243269	172	0.020275162925416364	0.6511627906976745	0.37604224569205114
YLR174W	0	0/-	-294.8460887670517	-44840.532523691654	172	0.020275162925416364	0.6511627906976745	0.37604224569205114
YBR160W	-1	-/-	-294.846529006958	-27143.50290298462	43	0.020260492040520984	0.6511627906976745	0.3763201778765981
YML113W	-1	-/-	-294.85695219039917	-26999.9947514534	43	0.02024584237165582	0.6511627906976745	0.3765981100611451
YBR158W	-1	-/-	-294.8570079803467	-26455.99721288681	43	0.02023121387283237	0.6511627906976745	0.37687604224569204
YLR026C	-1	-/-	-294.861364364624	-26881.32482767105	43	0.020216606498194945	0.6511627906976745	0.377153974430239
YJL186W	-1	-/-	-294.86945247650146	-26428.18129634857	43	0.020202020202020204	0.6511627906976745	0.377431906614786
YDR201W	-1	-/-	-294.87680864334106	-26843.204286575317	43	0.020187454938716654	0.6511627906976745	0.37770983879933295
YJR078W	-1	-/-	-294.9151668548584	-27619.704728126526	43	0.020172910662824207	0.6511627906976745	0.3779877709838799
YNL007C	-1	-/-	-294.9266891479492	-27256.82248020172	43	0.020158387329013677	0.6511627906976745	0.3782657031684269
YGR006W	-1	-/-	-294.93458700180054	-26383.992055892944	43	0.02014388489208633	0.6511627906976745	0.37854363535297386
YDR022C	-1	-/-	-294.95366048812866	-27947.108066558838	43	0.020129403306973402	0.6511627906976745	0.37882156753752083
YKL173W	-1	-/-	-294.954176902771	-26791.618631839752	43	0.020114942528735632	0.6511627906976745	0.3790994997220678
YNR056C	-1	-/-	-294.9705901145935	-26792.569296360016	43	0.020100502512562814	0.6511627906976745	0.37937743190661477
YDR311W	-1	-/-	-294.9795331954956	-26771.15748500824	43	0.020086083213773313	0.6511627906976745	0.37965536409116174
YGL020C	-1	-/-	-294.9829864501953	-26445.673887252808	43	0.02007168458781362	0.6511627906976745	0.3799332962757087
YOR043W	-1	-/-	-294.9939761161804	-26784.67556500435	43	0.02005730659025788	0.6511627906976745	0.3802112284602557
YDR192C	-1	-/-	-295.00077962875366	-25975.403407096863	43	0.020042949176807445	0.6511627906976745	0.38048916064480265
YGR231C	-1	-/-	-295.02471351623535	-27685.132846832275	43	0.020028612303290415	0.6511627906976745	0.3807670928293496
YAR019C	-1	-/-	-295.03218173980713	-25676.08965778351	43	0.020014295925661188	0.6511627906976745	0.3810450250138966
YLR417W	-1	-/-	-295.0370030403137	-26943.55273962021	43	0.02	0.6511627906976745	0.38132295719844356
YEL057C	-1	-/0	-295.0428981781006	-25398.121391296387	43	0.01998572448251249	0.6511627906976745	0.3816008893829905
YGL013C	-1	-/-	-295.0711750984192	-26967.706689834595	43	0.019971469329529243	0.6511627906976745	0.3818788215675375
YAR003W	-1	-/-	-295.0722498893738	-27545.195865631104	43	0.019957234497505347	0.6511627906976745	0.38215675375208447
YML071C	-1	-/-	-295.08521270751953	-26871.2384724617	43	0.019943019943019943	0.6511627906976745	0.38243468593663144
YHR176W	-1	-/-	-295.08898305892944	-26955.289325237274	43	0.0199288256227758	0.6511627906976745	0.3827126181211784
YNL243W	-1	-/-	-295.0926489830017	-26956.852598667145	43	0.01991465149359886	0.6511627906976745	0.38299055030572543
YCR017C	0	0/-	-295.0986510515213	-42900.03021413088	172	0.01991465149359886	0.6511627906976745	0.38299055030572543
YGL006W	-1	-/-	-295.10286378860474	-27696.420265197754	43	0.01990049751243781	0.6511627906976745	0.3832684824902724
YLR141W	-1	-/-	-295.1065640449524	-26718.94033384323	43	0.019886363636363636	0.6511627906976745	0.38354641467481937
YMR145C	-1	-/0	-295.1443738937378	-26936.642936706543	43	0.0198722498225692	0.6511627906976745	0.38382434685936634
YDR402C	0	0/-	-295.1445984840393	-43850.13636869192	172	0.0198722498225692	0.6511627906976745	0.38382434685936634
YKR004C	0	0/-	-295.14706003665924	-44378.1083304286	172	0.0198722498225692	0.6511627906976745	0.38382434685936634
YKL116C	0	0/-	-295.16220182180405	-44090.92966932058	172	0.0198722498225692	0.6511627906976745	0.38382434685936634
YPR115W	0	0/-	-295.16381645202637	-42856.5046145916	172	0.0198722498225692	0.6511627906976745	0.38382434685936634
YLR397C	-1	-/-	-295.1847839355469	-28098.939774513245	43	0.019858156028368795	0.6511627906976745	0.3841022790439133
YDR359C	-1	-/-	-295.1878819465637	-26236.600407123566	43	0.019844082211197732	0.6511627906976745	0.3843802112284603
YMR250W	-1	-/-	-295.20450162887573	-28298.32096886635	43	0.019830028328611898	0.6511627906976745	0.38465814341300725
YBR218C	-1	-/-	-295.2069983482361	-26289.17357158661	43	0.019815994338287332	0.6511627906976745	0.3849360755975542
YOL018C	0	0/-	-295.2186542749405	-44145.27904498577	172	0.019815994338287332	0.6511627906976745	0.3849360755975542
YER153C	0	0/-	-295.22656786441803	-43224.24001073837	172	0.019815994338287332	0.6511627906976745	0.3849360755975542
YFL060C	-1	-/-	-295.2382273674011	-26240.914192199707	43	0.019801980198019802	0.6511627906976745	0.3852140077821012
YEL038W	0	0/0	-295.24113368988037	-42949.718402564526	172	0.019801980198019802	0.6511627906976745	0.3852140077821012
YDR394W	-1	-/-	-295.2425727844238	-27326.571996688843	43	0.019787985865724382	0.6511627906976745	0.38549193996664816
YOL146W	-1	-/-	-295.243043422699	-27101.560876846313	43	0.01977401129943503	0.6511627906976745	0.3857698721511951
YKL092C	-1	-/-	-295.25369930267334	-26630.511120796204	43	0.019760056457304165	0.6511627906976745	0.3860478043357421
YER124C	0	0/+	-295.2587146759033	-43106.413867115974	172	0.019760056457304165	0.6511627906976745	0.3860478043357421
YGR059W	-1	-/-	-295.2633943557739	-26440.35723590851	43	0.019746121297602257	0.6511627906976745	0.38632573652028906
YOR081C	-1	-/-	-295.2766056060791	-25956.553349494934	43	0.019732205778717406	0.6511627906976745	0.38660366870483603
YPR105C	-1	-/-	-295.2777671813965	-26968.47652387619	43	0.01971830985915493	0.6511627906976745	0.386881600889383
YGR003W	-1	-/-	-295.29306268692017	-27091.832334518433	43	0.019704433497536946	0.6511627906976745	0.38715953307393
YHR150W	-1	-/-	-295.29580783843994	-27095.601519346237	43	0.01969057665260197	0.6511627906976745	0.38743746525847694
YNL298W	-1	-/-	-295.29882192611694	-27569.86851501465	43	0.019676739283204497	0.6511627906976745	0.3877153974430239
YDL244W	-1	-/-	-295.3026695251465	-26084.299384593964	43	0.019662921348314606	0.6511627906976745	0.3879933296275709
YFR007W	0	0/0	-295.3265571594238	-43640.032045185566	172	0.019662921348314606	0.6511627906976745	0.3879933296275709
YDR198C	-1	-/-	-295.33533096313477	-26633.29785823822	43	0.019649122807017545	0.6511627906976745	0.38827126181211785
YFR010W	0	0/-	-295.34968543052673	-44136.03132879734	172	0.019649122807017545	0.6511627906976745	0.38827126181211785
YKL166C	-1	-/-	-295.3514881134033	-27120.720425605774	43	0.019635343618513323	0.6511627906976745	0.3885491939966648
YPR088C	-1	-/-	-295.35374689102173	-26922.530319213867	43	0.019621583742116328	0.6511627906976745	0.3888271261812118
YOR241W	-1	-/0	-295.3643321990967	-27583.036630630493	43	0.0196078431372549	0.6511627906976745	0.38910505836575876
YLR438C-A	-1	-/-	-295.36980390548706	-26076.371270656586	43	0.01959412176347096	0.6511627906976745	0.38938299055030573
YGL064C	0	0/-	-295.3754583597183	-43637.98841446638	172	0.01959412176347096	0.6511627906976745	0.38938299055030573
YNR032W	-1	-/-	-295.3935947418213	-27657.341476917267	43	0.019580419580419582	0.6511627906976745	0.3896609227348527
YNR055C	0	0/-	-295.40981554985046	-43450.04723209143	172	0.019580419580419582	0.6511627906976745	0.3896609227348527
YML038C	-1	-/-	-295.4145131111145	-26300.653217315674	43	0.019566736547868623	0.6511627906976745	0.38993885491939967
YAL032C	-1	-/-	-295.4160785675049	-27069.520231723785	43	0.019553072625698324	0.6511627906976745	0.39021678710394664
YBL089W	0	0/-	-295.4230794906616	-43278.91337746382	172	0.019553072625698324	0.6511627906976745	0.39021678710394664
YFR055W	-1	-/-	-295.4383306503296	-25886.306700706482	43	0.019539427773900907	0.6511627906976745	0.3904947192884936
YPR161C	-1	-/-	-295.4423966407776	-27680.896658420563	43	0.019525801952580194	0.6511627906976745	0.3907726514730406
YGR135W	-1	-/-	-295.46490240097046	-27062.740592479706	43	0.01951219512195122	0.6511627906976745	0.39105058365758755
YMR323W	0	0/-	-295.46495378017426	-43265.315538764	172	0.01951219512195122	0.6511627906976745	0.39105058365758755
YFL011W	-1	-/-	-295.4688620567322	-26877.774166345596	43	0.019498607242339833	0.6511627906976745	0.3913285158421345
YFL005W	-1	-/-	-295.48540019989014	-26865.50555896759	43	0.019485038274182326	0.6511627906976745	0.3916064480266815
YNL216W	-1	-/-	-295.4887852668762	-26589.473113536835	43	0.019471488178025034	0.6511627906976745	0.39188438021122846
YOR003W	-1	-/0	-295.5282955169678	-28358.848319530487	43	0.019457956914523976	0.6511627906976745	0.3921623123957754
YKL114C	-1	-/-	-295.53091859817505	-27282.855590820312	43	0.019444444444444445	0.6511627906976745	0.3924402445803224
YCR083W	-1	-/-	-295.53814220428467	-27899.828503131866	43	0.01943095072866065	0.6511627906976745	0.39271817676486936
YER169W	-1	-/-	-295.5636854171753	-27201.42857170105	43	0.019417475728155338	0.6511627906976745	0.39299610894941633
YBR269C	0	0/-	-295.56540060043335	-45682.428004443645	172	0.019417475728155338	0.6511627906976745	0.39299610894941633
YDL077C	-1	-/-	-295.5741910934448	-27436.616845607758	43	0.019404019404019403	0.6511627906976745	0.3932740411339633
YNR038W	-1	-/-	-295.59467935562134	-28277.23834180832	43	0.019390581717451522	0.6511627906976745	0.3935519733185103
YLR410W	-1	-/0	-295.59595489501953	-26871.03000020981	43	0.019377162629757784	0.6511627906976745	0.39382990550305724
YEL007W	0	0/0	-295.6002939939499	-42728.201292693615	172	0.019377162629757784	0.6511627906976745	0.39382990550305724
YNL281W	-1	-/-	-295.6087164878845	-25401.11928319931	43	0.019363762102351315	0.6511627906976745	0.3941078376876042
YDR517W	-1	-/-	-295.62093448638916	-26303.900325775146	43	0.019350380096751902	0.6511627906976745	0.3943857698721512
YLR054C	0	0/-	-295.63729602098465	-45161.34873121977	172	0.019350380096751902	0.6511627906976745	0.3943857698721512
YGL157W	0	0/0	-295.63825607299805	-42966.88599359989	172	0.019350380096751902	0.6511627906976745	0.3943857698721512
YGL207W	-1	-/-	-295.6433663368225	-27421.07185983658	43	0.019337016574585635	0.6511627906976745	0.39466370205669815
YJL023C	0	0/-	-295.64694344997406	-44980.95864909887	172	0.019337016574585635	0.6511627906976745	0.39466370205669815
YKR105C	0	0/-	-295.6503108739853	-42775.35118198395	172	0.019337016574585635	0.6511627906976745	0.39466370205669815
YJR130C	0	0/0	-295.6574238538742	-45269.81744611263	172	0.019337016574585635	0.6511627906976745	0.39466370205669815
YKL149C	-1	-/-	-295.66658782958984	-26733.311616420746	43	0.01932367149758454	0.6511627906976745	0.3949416342412451
YCR048W	-1	-/-	-295.667537689209	-26595.32398700714	43	0.019310344827586208	0.6511627906976745	0.3952195664257921
YKR009C	-1	-/-	-295.67995023727417	-27709.26994037628	43	0.019297036526533425	0.6511627906976745	0.39549749861033906
YOR089C	-1	-/-	-295.68344497680664	-26849.31138443947	43	0.01928374655647383	0.6511627906976745	0.39577543079488603
YBR281C	0	0/0	-295.69511008262634	-43856.44869381189	172	0.01928374655647383	0.6511627906976745	0.39577543079488603
YPR067W	-1	-/-	-295.7283763885498	-27480.931989192963	43	0.019270474879559532	0.6511627906976745	0.396053362979433
YFR028C	-1	-/-	-295.7845492362976	-27656.041793823242	43	0.01925722145804677	0.6511627906976745	0.39633129516397997
YGR083C	-1	-/-	-295.7909688949585	-28156.388278722763	43	0.019243986254295534	0.6511627906976745	0.39660922734852694
YDL205C	0	0/-	-295.7986890077591	-42859.02323460579	172	0.019243986254295534	0.6511627906976745	0.39660922734852694
YLL049W	0	0/-	-295.7998284101486	-43482.95628941059	172	0.019243986254295534	0.6511627906976745	0.39660922734852694
YKR066C	-1	-/-	-295.8088655471802	-26884.493904590607	43	0.019230769230769232	0.6511627906976745	0.3968871595330739
YNL041C	-1	-/-	-295.8093385696411	-26991.971823215485	43	0.019217570350034317	0.6511627906976745	0.3971650917176209
[truncated: 3,961 more rows]
