# Supplementary material for: Revisiting co-expression-based automated function prediction in yeast with neural networks and updated Gene Ontology annotations
Source: PLoS One. 2026 Apr 16;21(4):e0322689. doi: 10.1371/journal.pone.0322689 (PMC13086303; doi:10.1371/journal.pone.0322689)
Supplement: S1 File — A zip file of tables in csv format containing individual genes ranked by their predicted involvement in each predicted GO term. These predictions were made by Model 1 as described in Table A of S1 Text. (ZIP) [file pone.0322689.s002.zip › GO0003700_SingleGeneRanking.csv]

Gene	Label	Annos	Score	Background Score	Num pos pairs	Precision	Recall	False Positive Rate
YIL046W	-1	-/-	-268.0477302670479	-20967.31540966034	60	0.0	0.0	0.00027925160569673273
YGR161C	-1	-/0	-273.64183135703206	-23361.13713343069	60	0.0	0.0	0.0005585032113934655
YPR030W	-1	-/-	-274.1003384590149	-23112.842084646225	60	0.0	0.0	0.0008377548170901983
YDR043C	-1	-/+	-274.8770877122879	-22168.299594163895	60	0.0	0.0	0.001117006422786931
YBL075C	-1	-/-	-275.753604888916	-21453.923852980137	60	0.0	0.0	0.0013962580284836638
YDL247W	-1	-/-	-276.9379143714905	-21605.569118738174	60	0.0	0.0	0.0016755096341803965
YLR205C	-1	-/-	-277.3653441667557	-21243.74445027113	60	0.0	0.0	0.001954761239877129
YMR175W	-1	-/-	-277.5827671289444	-22604.813381791115	60	0.0	0.0	0.002234012845573862
YGL184C	0	0/0	-279.7102938890457	-35500.36054967344	240	0.0	0.0	0.002234012845573862
YHR096C	-1	-/-	-281.68946874141693	-22800.98245380819	60	0.0	0.0	0.002513264451270595
YDR277C	-1	-/-	-281.86511066555977	-21965.67609038949	60	0.0	0.0	0.0027925160569673277
YKL188C	-1	-/-	-282.09604835510254	-23354.977337002754	60	0.0	0.0	0.0030717676626640603
YPL089C	-1	-/+	-282.614288687706	-22261.214580357075	60	0.0	0.0	0.003351019268360793
YJL106W	-1	-/-	-282.7605905532837	-21168.708672761917	60	0.0	0.0	0.0036302708740575257
YDR479C	-1	-/-	-282.93907403945923	-23757.014624595642	60	0.0	0.0	0.003909522479754258
YGL045W	-1	-/-	-283.8711688518524	-22944.030901312828	60	0.0	0.0	0.004188774085450991
YML042W	-1	-/-	-284.35391879081726	-22535.158880352974	60	0.0	0.0	0.004468025691147724
YIL101C	1	+/+	-284.9366582632065	-23280.29806125164	59	0.058823529411764705	0.016666666666666666	0.004468025691147724
YIL160C	-1	-/-	-286.26183104515076	-22254.968564748764	60	0.05555555555555555	0.016666666666666666	0.004747277296844457
YGL158W	-1	-/-	-286.33617079257965	-20877.958344221115	60	0.05263157894736842	0.016666666666666666	0.00502652890254119
YHR006W	-1	-/+	-286.9245694875717	-22202.107580065727	60	0.05	0.016666666666666666	0.005305780508237923
YLR176C	-1	-/+	-288.1253960132599	-22779.79436659813	60	0.047619047619047616	0.016666666666666666	0.005585032113934655
YJR127C	1	+/+	-289.1481399536133	-22310.360762000084	59	0.09090909090909091	0.03333333333333333	0.005585032113934655
YMR068W	-1	-/-	-289.59844732284546	-23062.26890718937	60	0.08695652173913043	0.03333333333333333	0.005864283719631388
YIR017C	-1	-/+	-290.1922881603241	-21710.5466183424	60	0.08333333333333333	0.03333333333333333	0.006143535325328121
YIL155C	-1	-/0	-290.4230843782425	-24264.699281811714	60	0.08	0.03333333333333333	0.006422786931024853
YPR005C	-1	-/-	-290.94728112220764	-23395.956795334816	60	0.07692307692307693	0.03333333333333333	0.006702038536721586
YOR030W	-1	-/-	-291.73889446258545	-22026.01435673237	60	0.07407407407407407	0.03333333333333333	0.006981290142418319
YDL194W	-1	-/-	-291.99258303642273	-22648.965740919113	60	0.07142857142857142	0.03333333333333333	0.007260541748115051
YGR088W	-1	-/-	-292.5943909883499	-22464.05814933777	60	0.06896551724137931	0.03333333333333333	0.007539793353811784
YKL201C	-1	-/-	-293.315233707428	-21085.066096544266	60	0.06666666666666667	0.03333333333333333	0.007819044959508517
YDR437W	-1	-/-	-293.51620984077454	-20618.995284557343	60	0.06451612903225806	0.03333333333333333	0.00809829656520525
YPR168W	-1	-/-	-293.5963649749756	-20433.265445113182	60	0.0625	0.03333333333333333	0.008377548170901982
YLL055W	0	0/-	-293.9700729548931	-39132.59979081154	240	0.0625	0.03333333333333333	0.008377548170901982
YGR249W	1	+/+	-294.28486359119415	-21854.333842873573	59	0.09090909090909091	0.05	0.008377548170901982
YCR091W	-1	-/-	-294.86774349212646	-23204.208757400513	60	0.08823529411764706	0.05	0.008656799776598716
YDR151C	1	+/-	-295.38804817199707	-21963.831139326096	59	0.11428571428571428	0.06666666666666667	0.008656799776598716
YGL096W	1	+/+	-295.4465699195862	-22446.88347542286	59	0.1388888888888889	0.08333333333333333	0.008656799776598716
YER020W	-1	-/-	-295.56180572509766	-24504.331163406372	60	0.13513513513513514	0.08333333333333333	0.008936051382295447
YPL222W	0	0/0	-295.58079519867897	-40281.83458271623	240	0.13513513513513514	0.08333333333333333	0.008936051382295447
YNL277W	0	0/0	-295.68387144804	-35304.9135684073	240	0.13513513513513514	0.08333333333333333	0.008936051382295447
YDR403W	0	0/-	-296.00983959436417	-36434.83988511562	240	0.13513513513513514	0.08333333333333333	0.008936051382295447
YOL067C	-1	-/+	-296.2348668575287	-20313.02623319626	60	0.13157894736842105	0.08333333333333333	0.009215302987992181
YPL135W	-1	-/-	-296.2656320333481	-24529.08795249462	60	0.1282051282051282	0.08333333333333333	0.009494554593688915
YGL205W	-1	-/-	-296.4685971736908	-23577.168073654175	60	0.125	0.08333333333333333	0.009773806199385646
YLR117C	-1	-/-	-297.50387716293335	-22461.752338171005	60	0.12195121951219512	0.08333333333333333	0.01005305780508238
YIL143C	-1	-/-	-298.29670798778534	-23143.586307406425	60	0.11904761904761904	0.08333333333333333	0.010332309410779112
YML091C	-1	-/-	-298.3311709165573	-23780.022901654243	60	0.11627906976744186	0.08333333333333333	0.010611561016475845
YIL167W	-1	-/0	-298.610239982605	-21823.15872335434	60	0.11363636363636363	0.08333333333333333	0.010890812622172577
YPL230W	0	0/+	-298.9885997772217	-39316.8933169113	240	0.11363636363636363	0.08333333333333333	0.010890812622172577
YGR225W	-1	-/-	-299.22700667381287	-22026.483371257782	60	0.1111111111111111	0.08333333333333333	0.01117006422786931
YBR072W	-1	-/-	-299.7965463399887	-25384.03896379471	60	0.10869565217391304	0.08333333333333333	0.011449315833566042
YGR023W	0	0/-	-299.90511371940374	-37992.49741321057	240	0.10869565217391304	0.08333333333333333	0.011449315833566042
YFL050C	-1	-/-	-300.102156996727	-22708.85416150093	60	0.10638297872340426	0.08333333333333333	0.011728567439262776
YLR047C	-1	-/-	-300.4134330749512	-22372.98873782158	60	0.10416666666666667	0.08333333333333333	0.012007819044959508
YOL084W	0	0/-	-300.54786881804466	-39723.722202278674	240	0.10416666666666667	0.08333333333333333	0.012007819044959508
YLR174W	0	0/-	-300.56065225601196	-38682.05498676188	240	0.10416666666666667	0.08333333333333333	0.012007819044959508
YHL036W	-1	-/-	-300.82927626371384	-22714.11687284708	60	0.10204081632653061	0.08333333333333333	0.012287070650656241
YDR253C	0	0/+	-300.878404378891	-35959.03270317614	240	0.10204081632653061	0.08333333333333333	0.012287070650656241
YOL052C-A	0	0/-	-300.9401788711548	-38692.04063399136	240	0.10204081632653061	0.08333333333333333	0.012287070650656241
YKR102W	0	0/-	-301.0118896961212	-37191.297882437706	240	0.10204081632653061	0.08333333333333333	0.012287070650656241
YIL119C	-1	-/-	-301.0572648048401	-22008.688916921616	60	0.1	0.08333333333333333	0.012566322256352975
YER040W	1	+/+	-301.4177837371826	-21891.723131418228	59	0.11764705882352941	0.1	0.012566322256352975
YFL021W	-1	-/+	-301.59926104545593	-22656.692514181137	60	0.11538461538461539	0.1	0.012845573862049707
YPL055C	-1	-/-	-301.67480087280273	-23241.004709482193	60	0.11320754716981132	0.1	0.01312482546774644
YKR053C	-1	-/-	-302.09475922584534	-22209.367518424988	60	0.1111111111111111	0.1	0.013404077073443172
YER045C	-1	-/+	-302.10385251045227	-22124.40099978447	60	0.10909090909090909	0.1	0.013683328679139906
YLL010C	0	0/-	-302.27605217695236	-36378.614372730255	240	0.10909090909090909	0.1	0.013683328679139906
YLR267W	0	0/0	-302.4051444530487	-37603.58390069008	240	0.10909090909090909	0.1	0.013683328679139906
YMR104C	-1	-/-	-302.53145694732666	-23641.497039318085	60	0.10714285714285714	0.1	0.013962580284836637
YER150W	0	0/-	-302.61453011631966	-39743.535798057914	240	0.10714285714285714	0.1	0.013962580284836637
YLL057C	0	0/0	-302.90127244591713	-37170.46953842044	240	0.10714285714285714	0.1	0.013962580284836637
YPR201W	-1	-/-	-303.0944674015045	-21164.317645072937	60	0.10526315789473684	0.1	0.014241831890533371
YDL231C	-1	-/-	-303.1096205711365	-23116.393125534058	60	0.10344827586206896	0.1	0.014521083496230103
YDR259C	-1	-/+	-303.1118412017822	-22031.721034526825	60	0.1016949152542373	0.1	0.014800335101926836
YDL024C	-1	-/-	-303.3793351650238	-23782.384284496307	60	0.1	0.1	0.015079586707623568
YNR002C	-1	-/-	-303.5392487049103	-25377.230503082275	60	0.09836065573770492	0.1	0.015358838313320302
YGR270W	-1	-/-	-303.56508004665375	-22963.530061125755	60	0.0967741935483871	0.1	0.015638089919017033
YBR240C	-1	-/+	-303.58723878860474	-23346.172835469246	60	0.09523809523809523	0.1	0.015917341524713767
YDR070C	0	0/0	-303.8765563964844	-41241.35039752722	240	0.09523809523809523	0.1	0.015917341524713767
YLL052C	0	0/-	-303.92535492777824	-34679.3562310189	240	0.09523809523809523	0.1	0.015917341524713767
YBR294W	-1	-/-	-304.08551383018494	-22679.6796336174	60	0.09375	0.1	0.0161965931304105
YOR028C	-1	-/+	-304.3202475309372	-22906.70374071598	60	0.09230769230769231	0.1	0.016475844736107234
YLL019C	-1	-/-	-304.4297432899475	-26351.233954191208	60	0.09090909090909091	0.1	0.016755096341803964
YKL189W	-1	-/-	-304.752432346344	-23269.255990982056	60	0.08955223880597014	0.1	0.017034347947500698
YER015W	-1	-/-	-304.84880471229553	-24290.759501218796	60	0.08823529411764706	0.1	0.01731359955319743
YNR069C	0	0/-	-304.9073293209076	-36884.706817388535	240	0.08823529411764706	0.1	0.01731359955319743
YJR158W	-1	-/-	-305.32391452789307	-22848.439885497093	60	0.08695652173913043	0.1	0.017592851158894165
YLR362W	-1	-/-	-305.85646080970764	-25034.307441473007	60	0.08571428571428572	0.1	0.017872102764590895
YLR461W	0	0/-	-305.8718296289444	-36629.44591398537	240	0.08571428571428572	0.1	0.017872102764590895
YDR351W	0	0/-	-306.02976590394974	-36457.39789193869	240	0.08571428571428572	0.1	0.017872102764590895
YNL077W	0	0/-	-306.17753994464874	-38998.77168419957	240	0.08571428571428572	0.1	0.017872102764590895
YDR082W	-1	-/-	-306.2267920970917	-22766.31568670273	60	0.08450704225352113	0.1	0.01815135437028763
YOL015W	0	0/0	-306.77608275413513	-36808.34205952287	240	0.08450704225352113	0.1	0.01815135437028763
YIL037C	-1	-/-	-306.8155632019043	-22327.396738767624	60	0.08333333333333333	0.1	0.018430605975984362
YDR125C	0	0/-	-307.1138270497322	-36536.36998143792	240	0.08333333333333333	0.1	0.018430605975984362
YDR425W	-1	-/-	-307.24972558021545	-24660.645328879356	60	0.0821917808219178	0.1	0.018709857581681096
YOR190W	0	0/-	-307.69128078222275	-36556.12563839555	240	0.0821917808219178	0.1	0.018709857581681096
YDR359C	-1	-/-	-307.8157684803009	-23510.73928141594	60	0.08108108108108109	0.1	0.01898910918737783
YPR192W	0	0/-	-308.1092193722725	-38207.734864115715	240	0.08108108108108109	0.1	0.01898910918737783
YMR165C	-1	-/-	-308.12319588661194	-23453.744102716446	60	0.08	0.1	0.01926836079307456
YDL223C	-1	-/-	-308.30461978912354	-25338.617307066917	60	0.07894736842105263	0.1	0.019547612398771293
YDR069C	-1	-/-	-308.3347473144531	-24076.443809509277	60	0.07792207792207792	0.1	0.019826864004468026
YNL187W	0	0/-	-308.34536319971085	-36589.16086269915	240	0.07792207792207792	0.1	0.019826864004468026
YNR072W	-1	-/-	-308.3688864707947	-22377.82763195038	60	0.07692307692307693	0.1	0.02010611561016476
YMR180C	0	0/-	-308.38396710157394	-38339.42194826901	240	0.07692307692307693	0.1	0.02010611561016476
YNL230C	-1	-/-	-308.42729663848877	-22478.746061086655	60	0.0759493670886076	0.1	0.02038536721586149
YPR061C	0	0/0	-308.5987876057625	-40443.37222032249	240	0.0759493670886076	0.1	0.02038536721586149
YOR156C	-1	-/-	-308.9518961906433	-23434.828625917435	60	0.075	0.1	0.020664618821558223
YIL099W	0	0/-	-308.983799546957	-39249.07240840793	240	0.075	0.1	0.020664618821558223
YLR394W	-1	-/-	-309.16640973091125	-22638.293672800064	60	0.07407407407407407	0.1	0.020943870427254957
YOR192C	0	0/-	-309.19539976119995	-37254.314188331366	240	0.07407407407407407	0.1	0.020943870427254957
YOR044W	0	0/0	-309.25851060450077	-38980.45292408019	240	0.07407407407407407	0.1	0.020943870427254957
YDR485C	-1	-/-	-309.2730221748352	-23956.897332429886	60	0.07317073170731707	0.1	0.02122312203295169
YPL164C	-1	-/-	-309.2857029438019	-24730.027107596397	60	0.07228915662650602	0.1	0.02150237363864842
YBR148W	0	0/-	-309.29394298791885	-37313.67902329564	240	0.07228915662650602	0.1	0.02150237363864842
YGR258C	-1	-/-	-309.56012654304504	-24053.30690550804	60	0.07142857142857142	0.1	0.021781625244345154
YIL164C	0	0/0	-310.10442557930946	-36042.684155374765	240	0.07142857142857142	0.1	0.021781625244345154
YBR114W	-1	-/-	-310.20187759399414	-22759.85581922531	60	0.07058823529411765	0.1	0.022060876850041888
YBR250W	-1	-/-	-310.37593030929565	-21952.90983939171	60	0.06976744186046512	0.1	0.02234012845573862
YLR327C	0	0/0	-310.8378169685602	-40753.174233305734	240	0.06976744186046512	0.1	0.02234012845573862
YER035W	-1	-/-	-310.90891695022583	-24184.676976561546	60	0.06896551724137931	0.1	0.022619380061435355
YPL095C	-1	-/-	-310.9387593269348	-21724.246547222137	60	0.06818181818181818	0.1	0.022898631667132085
YNL097C	-1	-/-	-311.1743004322052	-23065.97778582573	60	0.06741573033707865	0.1	0.02317788327282882
YBL043W	0	0/-	-311.2406562268734	-39884.80790549517	240	0.06741573033707865	0.1	0.02317788327282882
YKL022C	-1	-/-	-311.32380723953247	-22668.560247659683	60	0.06666666666666667	0.1	0.023457134878525552
YCL008C	-1	-/-	-311.360755443573	-22807.190901756287	60	0.06593406593406594	0.1	0.023736386484222285
YPL159C	-1	-/-	-311.3883023262024	-23010.580593824387	60	0.06521739130434782	0.1	0.024015638089919016
YKL095W	-1	-/-	-311.53058195114136	-22336.853457927704	60	0.06451612903225806	0.1	0.02429488969561575
YJL083W	0	0/-	-311.5826061964035	-38124.00687250495	240	0.06451612903225806	0.1	0.02429488969561575
YNL009W	-1	-/-	-311.7524416446686	-24417.303244829178	60	0.06382978723404255	0.1	0.024574141301312483
YER024W	-1	-/-	-311.7993621826172	-23830.625621795654	60	0.06315789473684211	0.1	0.024853392907009216
YNL271C	-1	-/-	-311.8305766582489	-22127.064229249954	60	0.0625	0.1	0.02513264451270595
YMR322C	-1	-/-	-311.84924840927124	-24769.033710241318	60	0.061855670103092786	0.1	0.02541189611840268
YDL170W	1	+/+	-311.8663237094879	-23752.914454460144	59	0.07142857142857142	0.11666666666666667	0.02541189611840268
YDL123W	0	0/0	-311.8931244313717	-40263.70240658522	240	0.07142857142857142	0.11666666666666667	0.02541189611840268
YHR124W	1	+/+	-311.8981990814209	-22313.86126089096	59	0.08080808080808081	0.13333333333333333	0.02541189611840268
YMR107W	0	0/0	-311.9223412126303	-40919.17041873187	240	0.08080808080808081	0.13333333333333333	0.02541189611840268
YPR065W	-1	-/+	-312.10699558258057	-23151.274262189865	60	0.08	0.13333333333333333	0.025691147724099413
YBR270C	0	0/-	-312.2787067294121	-37612.5562735796	240	0.08	0.13333333333333333	0.025691147724099413
YLR139C	-1	-/-	-312.4288377761841	-20748.044955015182	60	0.07920792079207921	0.13333333333333333	0.025970399329796147
YDR059C	-1	-/-	-312.5278215408325	-25785.79322862625	60	0.0784313725490196	0.13333333333333333	0.02624965093549288
YCR021C	0	0/0	-312.6373000442982	-37334.88733406365	240	0.0784313725490196	0.13333333333333333	0.02624965093549288
YBL005W	-1	-/+	-312.70091569423676	-23036.9475659132	60	0.07766990291262135	0.13333333333333333	0.02652890254118961
YPR049C	-1	-/-	-312.7313199043274	-23605.794545650482	60	0.07692307692307693	0.13333333333333333	0.026808154146886344
YBR237W	-1	-/-	-312.84377002716064	-22127.272544384003	60	0.0761904761904762	0.13333333333333333	0.027087405752583078
YDL154W	-1	-/-	-312.90967178344727	-23206.73630285263	60	0.07547169811320754	0.13333333333333333	0.02736665735827981
YPR152C	0	0/-	-312.9269337654114	-36692.385223805904	240	0.07547169811320754	0.13333333333333333	0.02736665735827981
YDR358W	-1	-/-	-313.2256031036377	-25459.397009313107	60	0.07476635514018691	0.13333333333333333	0.02764590896397654
YDR143C	-1	-/-	-313.3610107898712	-23472.079676389694	60	0.07407407407407407	0.13333333333333333	0.027925160569673275
YAL061W	0	0/0	-313.3707557171583	-41024.01431842148	240	0.07407407407407407	0.13333333333333333	0.027925160569673275
YDL204W	0	0/-	-313.4333282113075	-41920.96047081053	240	0.07407407407407407	0.13333333333333333	0.027925160569673275
YOR059C	0	0/-	-313.4359618425369	-41399.15374836326	240	0.07407407407407407	0.13333333333333333	0.027925160569673275
YGL163C	-1	-/-	-313.47796845436096	-24229.31608223915	60	0.07339449541284404	0.13333333333333333	0.02820441217537001
YER096W	0	0/-	-313.4993409216404	-38294.51154816151	240	0.07339449541284404	0.13333333333333333	0.02820441217537001
YBR298C	-1	-/-	-313.5949339866638	-24569.883584976196	60	0.07272727272727272	0.13333333333333333	0.028483663781066742
YKR046C	-1	-/-	-313.6308608055115	-24340.832920074463	60	0.07207207207207207	0.13333333333333333	0.028762915386763475
YIR018W	-1	-/+	-313.6483986377716	-22419.9480946064	60	0.07142857142857142	0.13333333333333333	0.029042166992460205
YPR026W	0	0/-	-313.66783729195595	-40483.171085074544	240	0.07142857142857142	0.13333333333333333	0.029042166992460205
YMR280C	-1	-/+	-313.727112531662	-22505.158463716507	60	0.07079646017699115	0.13333333333333333	0.02932141859815694
YKL132C	0	0/0	-313.9350640177727	-37336.198600396514	240	0.07079646017699115	0.13333333333333333	0.02932141859815694
YLL015W	-1	-/-	-313.9377794265747	-24641.64906525612	60	0.07017543859649122	0.13333333333333333	0.029600670203853673
YNL191W	0	0/0	-314.01585441827774	-37386.50722822547	240	0.07017543859649122	0.13333333333333333	0.029600670203853673
YER093C	-1	-/-	-314.07298040390015	-22330.664434671402	60	0.06956521739130435	0.13333333333333333	0.029879921809550406
YJL045W	-1	-/-	-314.10563468933105	-23892.250841379166	60	0.06896551724137931	0.13333333333333333	0.030159173415247136
YDR030C	-1	-/-	-314.1453421115875	-24566.172768831253	60	0.06837606837606838	0.13333333333333333	0.03043842502094387
YOR003W	-1	-/0	-314.17409086227417	-23039.674296855927	60	0.06779661016949153	0.13333333333333333	0.030717676626640603
YBL066C	0	0/+	-314.23451149463654	-39339.09525151551	240	0.06779661016949153	0.13333333333333333	0.030717676626640603
YPL005W	0	0/-	-314.34215807914734	-38633.23838993907	240	0.06779661016949153	0.13333333333333333	0.030717676626640603
YMR207C	-1	-/-	-314.449426651001	-22294.285537481308	60	0.06722689075630252	0.13333333333333333	0.030996928232337337
YGL003C	-1	-/-	-314.4664583206177	-23761.74021112919	60	0.06666666666666667	0.13333333333333333	0.03127617983803407
YFR029W	-1	-/-	-314.5046417117119	-23643.494268596172	60	0.06611570247933884	0.13333333333333333	0.031555431443730804
YGR043C	0	0/-	-314.63216921687126	-41301.54752768576	240	0.06611570247933884	0.13333333333333333	0.031555431443730804
YDR171W	-1	-/-	-314.87075448036194	-25780.420037269592	60	0.06557377049180328	0.13333333333333333	0.031834683049427534
YJR021C	-1	-/-	-314.87732672691345	-24224.7421336174	60	0.06504065040650407	0.13333333333333333	0.032113934655124264
YNR060W	-1	-/-	-314.8981993198395	-22198.606357574463	60	0.06451612903225806	0.13333333333333333	0.032393186260821
YKR019C	-1	-/-	-314.9391746520996	-23189.820648550987	60	0.064	0.13333333333333333	0.03267243786651773
YOL164W	-1	-/-	-315.2444648742676	-22336.28666472435	60	0.06349206349206349	0.13333333333333333	0.03295168947221447
YIL112W	-1	-/-	-315.42200565338135	-24402.953309059143	60	0.06299212598425197	0.13333333333333333	0.0332309410779112
YOR298W	-1	-/-	-315.42491030693054	-22554.74561703205	60	0.0625	0.13333333333333333	0.03351019268360793
YJR046W	-1	-/-	-315.63851952552795	-22698.28238749504	60	0.06201550387596899	0.13333333333333333	0.033789444289304665
YGL212W	-1	-/-	-315.64474415779114	-21299.95155096054	60	0.06153846153846154	0.13333333333333333	0.034068695895001395
YNL012W	-1	-/-	-315.6562280654907	-23101.6160364151	60	0.061068702290076333	0.13333333333333333	0.03434794750069813
YDL139C	0	0/-	-315.9110089838505	-38078.9999422729	240	0.061068702290076333	0.13333333333333333	0.03434794750069813
YOL060C	-1	-/-	-315.9320578575134	-24536.59058201313	60	0.06060606060606061	0.13333333333333333	0.03462719910639486
YMR257C	0	0/-	-315.94253292679787	-38483.72658023238	240	0.06060606060606061	0.13333333333333333	0.03462719910639486
YDR446W	-1	-/-	-315.9882049560547	-21167.612087726593	60	0.06015037593984962	0.13333333333333333	0.03490645071209159
YLR004C	0	0/-	-316.28534865379333	-37458.65436354652	240	0.06015037593984962	0.13333333333333333	0.03490645071209159
YJL089W	-1	-/+	-316.47675943374634	-23895.924196362495	60	0.05970149253731343	0.13333333333333333	0.03518570231778833
YAL054C	-1	-/-	-316.54441714286804	-25417.000748753548	60	0.05925925925925926	0.13333333333333333	0.03546495392348506
YKL217W	0	0/-	-316.7131126523018	-39213.45231311023	240	0.05925925925925926	0.13333333333333333	0.03546495392348506
YGR002C	-1	-/-	-316.71406173706055	-24544.526205778122	60	0.058823529411764705	0.13333333333333333	0.03574420552918179
YER054C	-1	-/0	-316.75943994522095	-24167.528748512268	60	0.058394160583941604	0.13333333333333333	0.03602345713487853
YNL270C	-1	-/-	-316.91781735420227	-22815.50062942505	60	0.057971014492753624	0.13333333333333333	0.03630270874057526
YNL008C	-1	-/-	-317.061829328537	-23351.689776539803	60	0.05755395683453238	0.13333333333333333	0.036581960346271994
YNL042W	-1	-/-	-317.08806228637695	-22215.204455018044	60	0.05714285714285714	0.13333333333333333	0.036861211951968724
YML066C	0	0/-	-317.2030720114708	-36731.00475054979	240	0.05714285714285714	0.13333333333333333	0.036861211951968724
YOL132W	0	0/-	-317.26124078035355	-37100.79358509183	240	0.05714285714285714	0.13333333333333333	0.036861211951968724
YOR023C	-1	-/-	-317.4433546066284	-23871.4882979393	60	0.05673758865248227	0.13333333333333333	0.037140463557665454
YHL009C	1	+/+	-317.67792773246765	-22255.96409511566	59	0.06338028169014084	0.15	0.037140463557665454
YJR052W	-1	-/-	-317.7430031299591	-23174.400576114655	60	0.06293706293706294	0.15	0.03741971516336219
YPL188W	-1	-/-	-317.86934757232666	-23457.471821069717	60	0.0625	0.15	0.03769896676905892
YOR348C	-1	-/-	-317.9430845975876	-25952.962128281593	60	0.06206896551724138	0.15	0.03797821837475566
YIL146C	0	0/-	-317.9597070813179	-41012.59543257952	240	0.06206896551724138	0.15	0.03797821837475566
YDL222C	0	0/-	-318.0560069680214	-40189.349985808134	240	0.06206896551724138	0.15	0.03797821837475566
YBR045C	0	0/-	-318.06869488954544	-38044.663327634335	240	0.06206896551724138	0.15	0.03797821837475566
YBR301W	0	0/-	-318.13208693265915	-38640.47837215662	240	0.06206896551724138	0.15	0.03797821837475566
YPR158W	0	0/-	-318.1472026705742	-39225.91820794344	240	0.06206896551724138	0.15	0.03797821837475566
YPL258C	-1	-/-	-318.1828763484955	-23332.682809114456	60	0.06164383561643835	0.15	0.03825746998045239
YGL073W	1	+/+	-318.2513246536255	-25589.021986961365	59	0.06802721088435375	0.16666666666666666	0.03825746998045239
YLR142W	0	0/0	-318.2613909840584	-40187.51015840657	240	0.06802721088435375	0.16666666666666666	0.03825746998045239
YLR247C	0	0/-	-318.3693129122257	-39874.052372574806	240	0.06802721088435375	0.16666666666666666	0.03825746998045239
YBR147W	0	0/-	-318.4786658883095	-39241.55213069916	240	0.06802721088435375	0.16666666666666666	0.03825746998045239
YLR094C	0	0/-	-318.48002207279205	-36741.54051551223	240	0.06802721088435375	0.16666666666666666	0.03825746998045239
YDR438W	0	0/0	-318.62076780200005	-37928.05067756772	240	0.06802721088435375	0.16666666666666666	0.03825746998045239
YDR422C	-1	-/-	-318.68761456012726	-22724.78806078434	60	0.06756756756756757	0.16666666666666666	0.03853672158614912
YGR236C	0	0/0	-318.69310235977173	-38699.72087097168	240	0.06756756756756757	0.16666666666666666	0.03853672158614912
YKR050W	-1	-/-	-318.7821087837219	-24184.39706015587	60	0.06711409395973154	0.16666666666666666	0.038815973191845855
YFL013C	-1	-/-	-318.9129641056061	-23512.383690595627	60	0.06666666666666667	0.16666666666666666	0.039095224797542585
YOL091W	-1	-/-	-318.9553780555725	-22049.037562847137	60	0.06622516556291391	0.16666666666666666	0.039374476403239315
YKR049C	0	0/-	-319.0141732096672	-41042.59048254788	240	0.06622516556291391	0.16666666666666666	0.039374476403239315
YDL013W	-1	-/-	-319.0205571651459	-24326.971460580826	60	0.06578947368421052	0.16666666666666666	0.03965372800893605
YIL045W	0	0/0	-319.07926964759827	-40842.15852572024	240	0.06578947368421052	0.16666666666666666	0.03965372800893605
YDR255C	-1	-/-	-319.13447093963623	-24838.29119157791	60	0.06535947712418301	0.16666666666666666	0.03993297961463278
YGR052W	0	0/-	-319.3656706213951	-38159.24584901333	240	0.06535947712418301	0.16666666666666666	0.03993297961463278
YDL085W	-1	-/0	-319.47138929367065	-24864.99292898178	60	0.06493506493506493	0.16666666666666666	0.04021223122032952
YLR256W	-1	-/+	-319.5057876110077	-22115.764442920685	60	0.06451612903225806	0.16666666666666666	0.04049148282602625
YLR135W	-1	-/-	-319.57699370384216	-23867.416504383087	60	0.0641025641025641	0.16666666666666666	0.04077073443172298
YBR169C	-1	-/-	-319.6083210706711	-25700.416398763657	60	0.06369426751592357	0.16666666666666666	0.04104998603741972
YER038C	-1	-/-	-319.63394474983215	-23528.486784934998	60	0.06329113924050633	0.16666666666666666	0.04132923764311645
YIL097W	-1	-/-	-319.67555844783783	-26143.599360585213	60	0.06289308176100629	0.16666666666666666	0.041608489248813184
YOR032C	1	+/+	-319.7021198272705	-22235.28377342224	59	0.06875	0.18333333333333332	0.041608489248813184
YGL133W	-1	-/-	-319.7114921808243	-22784.691861748695	60	0.06832298136645963	0.18333333333333332	0.041887740854509914
YFR022W	0	0/-	-319.7294864952564	-39667.40921378136	240	0.06832298136645963	0.18333333333333332	0.041887740854509914
YDL035C	-1	-/-	-319.99008107185364	-24109.313059329987	60	0.06790123456790123	0.18333333333333332	0.042166992460206644
YIL107C	0	0/0	-319.99822586774826	-41615.540345042944	240	0.06790123456790123	0.18333333333333332	0.042166992460206644
YEL072W	0	0/-	-320.04536885023117	-36551.25090417266	240	0.06790123456790123	0.18333333333333332	0.042166992460206644
YOR381W	-1	-/-	-320.0627763271332	-22656.023357391357	60	0.06748466257668712	0.18333333333333332	0.04244624406590338
YAL034C	0	0/-	-320.1662067770958	-41378.11802221835	240	0.06748466257668712	0.18333333333333332	0.04244624406590338
YOR064C	-1	-/-	-320.29517006874084	-23361.65175652504	60	0.06707317073170732	0.18333333333333332	0.04272549567160011
YNL125C	0	0/-	-320.30545753240585	-39617.64145249128	240	0.06707317073170732	0.18333333333333332	0.04272549567160011
YJL016W	0	0/0	-320.4525121450424	-38458.53527483344	240	0.06707317073170732	0.18333333333333332	0.04272549567160011
YNR056C	-1	-/-	-320.5597114562988	-23253.481829047203	60	0.06666666666666667	0.18333333333333332	0.04300474727729684
YJL223C	0	0/-	-320.56597954034805	-38337.2891420722	240	0.06666666666666667	0.18333333333333332	0.04300474727729684
YLR425W	-1	-/-	-320.5930087566376	-23499.09378528595	60	0.06626506024096386	0.18333333333333332	0.04328399888299358
YBR180W	0	0/-	-320.7530134320259	-37730.76948976517	240	0.06626506024096386	0.18333333333333332	0.04328399888299358
YPR121W	-1	-/-	-320.76802802085876	-22771.919456243515	60	0.0658682634730539	0.18333333333333332	0.04356325048869031
YDL028C	-1	-/-	-320.7989161014557	-23626.872114419937	60	0.06547619047619048	0.18333333333333332	0.043842502094387045
YLR337C	-1	-/-	-320.98411321640015	-23447.810105085373	60	0.0650887573964497	0.18333333333333332	0.044121753700083775
YOL100W	-1	-/-	-321.00021266937256	-25528.846630334854	60	0.06470588235294118	0.18333333333333332	0.044401005305780505
YPR138C	-1	-/-	-321.06634736061096	-23026.37229323387	60	0.06432748538011696	0.18333333333333332	0.04468025691147724
YPR083W	-1	-/-	-321.1095623970032	-22770.223872423172	60	0.06395348837209303	0.18333333333333332	0.04495950851717397
YLR090W	-1	-/-	-321.1282305717468	-23996.728541135788	60	0.06358381502890173	0.18333333333333332	0.04523876012287071
YLR245C	0	0/-	-321.14966332912445	-35937.013966441154	240	0.06358381502890173	0.18333333333333332	0.04523876012287071
YJL214W	-1	-/-	-321.15366864204407	-22573.9934797287	60	0.06321839080459771	0.18333333333333332	0.04551801172856744
YGL090W	-1	-/-	-321.230366230011	-22252.64061999321	60	0.06285714285714286	0.18333333333333332	0.04579726333426417
YDR208W	-1	-/-	-321.2841075658798	-24140.066756248474	60	0.0625	0.18333333333333332	0.04607651493996091
YDR409W	-1	-/-	-321.3494825363159	-23391.861110925674	60	0.062146892655367235	0.18333333333333332	0.04635576654565764
YLR284C	-1	-/-	-321.48703169822693	-25100.598826289177	60	0.06179775280898876	0.18333333333333332	0.04663501815135437
YMR232W	-1	-/-	-321.5127718448639	-22113.99876141548	60	0.061452513966480445	0.18333333333333332	0.046914269757051104
YDR256C	-1	-/-	-321.54765367507935	-23834.14683532715	60	0.06111111111111111	0.18333333333333332	0.047193521362747834
YKR069W	0	0/0	-321.6076273918152	-37825.31383660436	240	0.06111111111111111	0.18333333333333332	0.047193521362747834
YPL123C	-1	-/-	-321.8380506038666	-24973.731090426445	60	0.06077348066298342	0.18333333333333332	0.04747277296844457
YCR106W	1	+/+	-321.87925696372986	-21565.935086250305	59	0.06593406593406594	0.2	0.04747277296844457
YAL028W	0	0/-	-321.88592606782913	-39177.17103269696	240	0.06593406593406594	0.2	0.04747277296844457
YGL071W	1	+/+	-321.91174030303955	-22424.986170053482	59	0.07103825136612021	0.21666666666666667	0.04747277296844457
YFL016C	-1	-/-	-321.9394488334656	-24797.176472067833	60	0.07065217391304347	0.21666666666666667	0.0477520245741413
YDR350C	0	0/-	-322.0228515267372	-39036.141558110714	240	0.07065217391304347	0.21666666666666667	0.0477520245741413
YOR193W	-1	-/-	-322.13308477401733	-22006.36018550396	60	0.07027027027027027	0.21666666666666667	0.04803127617983803
YNL237W	0	0/0	-322.2391021847725	-40007.617438316345	240	0.07027027027027027	0.21666666666666667	0.04803127617983803
YBL049W	0	0/0	-322.46219795942307	-40158.71590846777	240	0.07027027027027027	0.21666666666666667	0.04803127617983803
YOR363C	-1	-/+	-322.5245100259781	-25465.695278048515	60	0.06989247311827956	0.21666666666666667	0.04831052778553477
YKL062W	1	+/+	-322.56127285957336	-24856.41872525215	59	0.0748663101604278	0.23333333333333334	0.04831052778553477
YBR203W	0	0/-	-322.64689218997955	-37475.29767900705	240	0.0748663101604278	0.23333333333333334	0.04831052778553477
YAL067C	0	0/-	-322.7016874551773	-37673.70185747743	240	0.0748663101604278	0.23333333333333334	0.04831052778553477
YBR212W	-1	-/-	-322.7308168411255	-25913.414596796036	60	0.07446808510638298	0.23333333333333334	0.0485897793912315
YBL085W	-1	-/-	-322.8586769104004	-23313.272651910782	60	0.07407407407407407	0.23333333333333334	0.048869030996928235
YCR008W	-1	-/-	-322.9206943511963	-23661.530890226364	60	0.07368421052631578	0.23333333333333334	0.049148282602624965
YHR171W	-1	-/-	-323.03817915916443	-24675.942140817642	60	0.07329842931937172	0.23333333333333334	0.049427534208321695
YMR313C	-1	-/-	-323.05207538604736	-23985.886565446854	60	0.07291666666666667	0.23333333333333334	0.04970678581401843
YLR081W	-1	-/-	-323.10241866111755	-22116.797065496445	60	0.07253886010362694	0.23333333333333334	0.04998603741971516
YMR140W	-1	-/-	-323.22611021995544	-25670.240967988968	60	0.07216494845360824	0.23333333333333334	0.0502652890254119
YJL103C	0	0/+	-323.3479290008545	-41460.234965860844	240	0.07216494845360824	0.23333333333333334	0.0502652890254119
YKL198C	0	0/-	-323.37547528743744	-38863.75420990866	240	0.07216494845360824	0.23333333333333334	0.0502652890254119
YJR151C	0	0/-	-323.40407824516296	-39462.210350587964	240	0.07216494845360824	0.23333333333333334	0.0502652890254119
YIL159W	-1	-/-	-323.5513198375702	-23519.935820817947	60	0.07179487179487179	0.23333333333333334	0.05054454063110863
YPL223C	0	0/0	-323.55247485637665	-40466.05419720709	240	0.07179487179487179	0.23333333333333334	0.05054454063110863
YDR247W	-1	-/-	-323.61704897880554	-24980.398813843727	60	0.07142857142857142	0.23333333333333334	0.05082379223680536
YKL148C	-1	-/-	-323.63534688949585	-26133.22915518284	60	0.07106598984771574	0.23333333333333334	0.0511030438425021
YML088W	-1	-/-	-323.7100625038147	-24008.167030334473	60	0.0707070707070707	0.23333333333333334	0.05138229544819883
YPL186C	0	0/-	-323.75387436151505	-41559.44187102467	240	0.0707070707070707	0.23333333333333334	0.05138229544819883
YMR017W	0	0/-	-323.84068101644516	-38156.97561067343	240	0.0707070707070707	0.23333333333333334	0.05138229544819883
YDL203C	0	0/-	-323.8413202762604	-38361.65402084589	240	0.0707070707070707	0.23333333333333334	0.05138229544819883
YPL181W	-1	-/-	-323.857385635376	-24080.33905649185	60	0.07035175879396985	0.23333333333333334	0.05166154705389556
YLL029W	0	0/-	-323.9501259624958	-41080.790037572384	240	0.07035175879396985	0.23333333333333334	0.05166154705389556
YDR270W	-1	-/-	-323.95822310447693	-23112.260630369186	60	0.07	0.23333333333333334	0.051940798659592294
YIL056W	-1	-/+	-323.9706144332886	-23744.47021818161	60	0.06965174129353234	0.23333333333333334	0.052220050265289024
YML118W	-1	-/-	-324.0423755645752	-24732.867255210876	60	0.06930693069306931	0.23333333333333334	0.05249930187098576
YOL104C	-1	-/-	-324.0872106552124	-21607.090133190155	60	0.06896551724137931	0.23333333333333334	0.05277855347668249
YLR116W	-1	-/-	-324.1685173511505	-21422.566368579865	60	0.06862745098039216	0.23333333333333334	0.05305780508237922
YNL054W	-1	-/-	-324.1811468601227	-24449.62781572342	60	0.06829268292682927	0.23333333333333334	0.05333705668807596
YJL155C	0	0/0	-324.2168663740158	-43962.32805965841	240	0.06829268292682927	0.23333333333333334	0.05333705668807596
YHR155W	0	0/-	-324.22223603725433	-38852.69074438792	240	0.06829268292682927	0.23333333333333334	0.05333705668807596
YNR076W	0	0/-	-324.26380586624146	-37265.12493672967	240	0.06829268292682927	0.23333333333333334	0.05333705668807596
YEL061C	-1	-/-	-324.31658029556274	-23722.69845557213	60	0.06796116504854369	0.23333333333333334	0.05361630829377269
YDR362C	-1	-/-	-324.3184232711792	-24288.839903593063	60	0.06763285024154589	0.23333333333333334	0.053895559899469425
YIL122W	-1	-/-	-324.4745337963104	-23532.95542740822	60	0.0673076923076923	0.23333333333333334	0.054174811505166155
YOR100C	-1	-/-	-324.66164088249207	-23668.90370440483	60	0.06698564593301436	0.23333333333333334	0.054454063110862885
YMR063W	0	0/-	-324.74387603998184	-37342.647944033146	240	0.06698564593301436	0.23333333333333334	0.054454063110862885
YOR054C	-1	-/-	-324.74412631988525	-24963.407101154327	60	0.06666666666666667	0.23333333333333334	0.05473331471655962
YKL093W	-1	-/-	-324.8469958305359	-23419.24823665619	60	0.06635071090047394	0.23333333333333334	0.05501256632225635
YMR137C	-1	-/-	-324.90189266204834	-24142.525130987167	60	0.0660377358490566	0.23333333333333334	0.05529181792795308
YBR182C	1	+/+	-325.07750844955444	-22606.43528985977	59	0.07042253521126761	0.25	0.05529181792795308
YER065C	-1	-/-	-325.11034655570984	-23798.50136435032	60	0.07009345794392523	0.25	0.05557106953364982
YLL060C	-1	-/0	-325.1616487503052	-24772.08713698387	60	0.06976744186046512	0.25	0.05585032113934655
YNR039C	-1	-/-	-325.22078704833984	-22693.64469051361	60	0.06944444444444445	0.25	0.05612957274504329
YFR023W	0	0/0	-325.23229283094406	-36808.55788484216	240	0.06944444444444445	0.25	0.05612957274504329
YDR160W	-1	-/-	-325.372309923172	-23686.621121883392	60	0.06912442396313365	0.25	0.05640882435074002
YDR163W	-1	-/-	-325.38991379737854	-23092.037546634674	60	0.06880733944954129	0.25	0.05668807595643675
YCR068W	0	0/-	-325.3919733762741	-39027.03905156255	240	0.06880733944954129	0.25	0.05668807595643675
YDR540C	0	0/-	-325.4227197319269	-37961.64560292661	240	0.06880733944954129	0.25	0.05668807595643675
YML054C	0	0/-	-325.4885725751519	-42136.93627163023	240	0.06880733944954129	0.25	0.05668807595643675
YDR419W	-1	-/-	-325.5481023788452	-23430.739183187485	60	0.0684931506849315	0.25	0.056967327562133484
YPR070W	-1	-/-	-325.631539106369	-23630.671784877777	60	0.06818181818181818	0.25	0.057246579167830214
YNL196C	0	0/-	-325.7255123257637	-38583.10577726364	240	0.06818181818181818	0.25	0.057246579167830214
YPL166W	0	0/-	-325.89648309350014	-38592.99394991994	240	0.06818181818181818	0.25	0.057246579167830214
YDR522C	0	0/-	-325.9162910580635	-38008.824626117945	240	0.06818181818181818	0.25	0.057246579167830214
YFL053W	0	0/-	-326.0846440792084	-38180.05531230569	240	0.06818181818181818	0.25	0.057246579167830214
YLR238W	-1	-/-	-326.101194858551	-22650.4815428257	60	0.06787330316742081	0.25	0.05752583077352695
YPR085C	0	0/-	-326.31666213274	-39327.93726423383	240	0.06787330316742081	0.25	0.05752583077352695
YFR019W	-1	-/-	-326.36065220832825	-24220.977249860764	60	0.06756756756756757	0.25	0.05780508237922368
YLR246W	-1	-/-	-326.3924217224121	-24068.760247707367	60	0.06726457399103139	0.25	0.05808433398492041
YJL090C	-1	-/-	-326.465891122818	-23010.362084388733	60	0.06696428571428571	0.25	0.05836358559061715
YOL119C	0	0/-	-326.48523887991905	-38526.01466435939	240	0.06696428571428571	0.25	0.05836358559061715
YKR097W	-1	-/0	-326.5986211299896	-23593.546607017517	60	0.06666666666666667	0.25	0.05864283719631388
YMR191W	0	0/0	-326.61766213178635	-41563.9885238111	240	0.06666666666666667	0.25	0.05864283719631388
YFL011W	-1	-/-	-326.68879890441895	-22479.858319044113	60	0.06637168141592921	0.25	0.05892208880201061
YJR094C	-1	-/-	-326.8103723526001	-24555.445133686066	60	0.06607929515418502	0.25	0.059201340407707345
YLR213C	0	0/-	-326.8134375810623	-37838.597421973944	240	0.06607929515418502	0.25	0.059201340407707345
YKL139W	-1	-/-	-326.97019267082214	-22898.919446229935	60	0.06578947368421052	0.25	0.059480592013404075
YCR020C	-1	-/-	-327.0065908432007	-21695.44161272049	60	0.06550218340611354	0.25	0.05975984361910081
YPR040W	0	0/-	-327.0739948153496	-40078.361827492714	240	0.06550218340611354	0.25	0.05975984361910081
YHR199C	0	0/0	-327.111232817173	-41213.896990418434	240	0.06550218340611354	0.25	0.05975984361910081
YNR034W	-1	-/-	-327.1736009120941	-24476.773327827454	60	0.06521739130434782	0.25	0.06003909522479754
YGL183C	-1	-/-	-327.21138072013855	-22492.226021528244	60	0.06493506493506493	0.25	0.06031834683049427
YNR058W	-1	-/-	-327.2169539928436	-22615.12633752823	60	0.06465517241379311	0.25	0.06059759843619101
YKR101W	-1	-/-	-327.3668394088745	-23627.70636034012	60	0.06437768240343347	0.25	0.06087685004188774
YOR057W	-1	-/0	-327.3970170021057	-24059.822772026062	60	0.0641025641025641	0.25	0.06115610164758448
YCR038C	-1	-/-	-327.46546173095703	-22768.689177513123	60	0.06382978723404255	0.25	0.06143535325328121
YLR098C	1	+/+	-327.5072331428528	-22155.325907468796	59	0.06779661016949153	0.26666666666666666	0.06143535325328121
YOL011W	-1	-/-	-327.5711805820465	-22691.57804942131	60	0.06751054852320675	0.26666666666666666	0.06171460485897794
YBR076W	0	0/-	-327.6086552143097	-37528.681057453156	240	0.06751054852320675	0.26666666666666666	0.06171460485897794
YKL208W	-1	-/-	-327.6384665966034	-22971.82306933403	60	0.06722689075630252	0.26666666666666666	0.061993856464674674
YIL013C	-1	-/-	-327.6901695728302	-22346.396558761597	60	0.06694560669456066	0.26666666666666666	0.062273108070371404
YDR369C	-1	-/-	-327.70762157440186	-23747.191421747208	60	0.06666666666666667	0.26666666666666666	0.06255235967606813
YJL048C	-1	-/-	-327.7077547311783	-26446.586702287197	60	0.06639004149377593	0.26666666666666666	0.06283161128176487
YHL024W	-1	-/-	-327.85717391967773	-23900.675341129303	60	0.06611570247933884	0.26666666666666666	0.06311086288746161
YOR358W	0	0/+	-327.894853502512	-39456.88701695204	240	0.06611570247933884	0.26666666666666666	0.06311086288746161
YOL028C	-1	-/+	-327.9965875148773	-21851.57264637947	60	0.06584362139917696	0.26666666666666666	0.06339011449315833
YJR089W	-1	-/-	-327.99714708328247	-23290.327179670334	60	0.06557377049180328	0.26666666666666666	0.06366936609885507
YGR238C	-1	-/-	-328.08588910102844	-24758.47091317177	60	0.0653061224489796	0.26666666666666666	0.0639486177045518
YML016C	-1	-/-	-328.08962059020996	-23739.72348833084	60	0.06504065040650407	0.26666666666666666	0.06422786931024853
YGL141W	0	0/-	-328.1461293697357	-39246.341015040874	240	0.06504065040650407	0.26666666666666666	0.06422786931024853
YOL025W	0	0/-	-328.2210720181465	-39854.06561014056	240	0.06504065040650407	0.26666666666666666	0.06422786931024853
YOR162C	-1	-/+	-328.32630825042725	-24571.898601531982	60	0.06477732793522267	0.26666666666666666	0.06450712091594527
YPL174C	-1	-/-	-328.38481998443604	-22718.641620874405	60	0.06451612903225806	0.26666666666666666	0.064786372521642
YML114C	-1	-/-	-328.3996024131775	-22887.058039188385	60	0.0642570281124498	0.26666666666666666	0.06506562412733873
YPL017C	0	0/-	-328.40885788202286	-39513.31066314876	240	0.0642570281124498	0.26666666666666666	0.06506562412733873
YPL190C	-1	-/-	-328.50773549079895	-23150.92889857292	60	0.064	0.26666666666666666	0.06534487573303546
YIL072W	-1	-/-	-328.5500338077545	-23338.538686275482	60	0.06374501992031872	0.26666666666666666	0.0656241273387322
YBL103C	-1	-/+	-328.559467792511	-23551.703880548477	60	0.06349206349206349	0.26666666666666666	0.06590337894442894
YGL059W	0	0/-	-328.5961008667946	-40347.94972681999	240	0.06349206349206349	0.26666666666666666	0.06590337894442894
YJR119C	-1	-/-	-328.64472007751465	-22526.246353387833	60	0.06324110671936758	0.26666666666666666	0.06618263055012566
YMR145C	-1	-/0	-328.6817352771759	-22896.651082277298	60	0.06299212598425197	0.26666666666666666	0.0664618821558224
YLR099C	0	0/-	-328.7160818576813	-38548.32214719057	240	0.06299212598425197	0.26666666666666666	0.0664618821558224
YHL019C	-1	-/-	-328.71735548973083	-25320.790893554688	60	0.06274509803921569	0.26666666666666666	0.06674113376151913
YLR424W	-1	-/-	-328.7391257286072	-22886.239087820053	60	0.0625	0.26666666666666666	0.06702038536721586
YJL038C	0	0/-	-328.79808497428894	-38476.45653834939	240	0.0625	0.26666666666666666	0.06702038536721586
YMR323W	0	0/-	-328.8096258044243	-37761.1244879663	240	0.0625	0.26666666666666666	0.06702038536721586
YLL061W	-1	-/-	-328.8251235485077	-22407.49500632286	60	0.0622568093385214	0.26666666666666666	0.0672996369729126
YOL154W	0	0/0	-328.84257131814957	-37853.902165949345	240	0.0622568093385214	0.26666666666666666	0.0672996369729126
YNR010W	-1	-/-	-328.8551378250122	-22104.104271411896	60	0.06201550387596899	0.26666666666666666	0.06757888857860933
YKL220C	-1	-/-	-328.8942141532898	-22173.65421438217	60	0.06177606177606178	0.26666666666666666	0.06785814018430605
YBR019C	0	0/0	-328.9550236463547	-37873.57190808654	240	0.06177606177606178	0.26666666666666666	0.06785814018430605
YOR062C	0	0/-	-329.02262860536575	-39881.06209051609	240	0.06177606177606178	0.26666666666666666	0.06785814018430605
YGR143W	-1	-/-	-329.09725880622864	-25099.64738726616	60	0.06153846153846154	0.26666666666666666	0.06813739179000279
YKL089W	-1	-/-	-329.0983474254608	-23965.05948984623	60	0.06130268199233716	0.26666666666666666	0.06841664339569953
YER144C	0	0/-	-329.12202364206314	-40774.92176267505	240	0.06130268199233716	0.26666666666666666	0.06841664339569953
YOR058C	-1	-/-	-329.1393485069275	-23746.60193657875	60	0.061068702290076333	0.26666666666666666	0.06869589500139626
YDR216W	1	+/+	-329.1419689655304	-25588.408859729767	59	0.06463878326996197	0.2833333333333333	0.06869589500139626
YDL169C	0	0/0	-329.1787219941616	-42089.62567344308	240	0.06463878326996197	0.2833333333333333	0.06869589500139626
YLR092W	-1	-/-	-329.1900329589844	-22602.434695243835	60	0.06439393939393939	0.2833333333333333	0.06897514660709299
YOL023W	-1	-/-	-329.2318158149719	-23148.21676313877	60	0.06415094339622641	0.2833333333333333	0.06925439821278973
YOR113W	-1	-/+	-329.34828329086304	-24661.512172222137	60	0.06390977443609022	0.2833333333333333	0.06953364981848646
YOR328W	-1	-/-	-329.5984616279602	-23819.78325843811	60	0.06367041198501873	0.2833333333333333	0.06981290142418319
YDR475C	0	0/-	-329.61333298683167	-39539.339984208345	240	0.06367041198501873	0.2833333333333333	0.06981290142418319
YER185W	0	0/-	-329.66531109809875	-38831.907653838396	240	0.06367041198501873	0.2833333333333333	0.06981290142418319
YDL037C	0	0/0	-329.66892886161804	-36398.18641656637	240	0.06367041198501873	0.2833333333333333	0.06981290142418319
YKL090W	0	0/-	-329.67597740888596	-37635.96937072277	240	0.06367041198501873	0.2833333333333333	0.06981290142418319
YKL203C	-1	-/-	-329.68115282058716	-23461.651748657227	60	0.06343283582089553	0.2833333333333333	0.07009215302987992
YPL016W	-1	-/-	-329.7277364730835	-25271.350414276123	60	0.06319702602230483	0.2833333333333333	0.07037140463557666
YBR050C	-1	-/-	-329.7797975540161	-24323.513738393784	60	0.06296296296296296	0.2833333333333333	0.07065065624127338
YFL020C	0	0/-	-329.7944293022156	-40223.46425680816	240	0.06296296296296296	0.2833333333333333	0.07065065624127338
YBR152W	-1	-/-	-329.8083567619324	-22621.00040960312	60	0.06273062730627306	0.2833333333333333	0.07092990784697012
YNL242W	-1	-/-	-329.8579728603363	-24651.55882382393	60	0.0625	0.2833333333333333	0.07120915945266686
YDR285W	-1	-/-	-329.9132146835327	-23550.697878837585	60	0.06227106227106227	0.2833333333333333	0.07148841105836358
YJL127C	-1	-/-	-329.9715359210968	-23162.784407138824	60	0.06204379562043796	0.2833333333333333	0.07176766266406032
YBR217W	-1	-/-	-329.97886323928833	-22934.435936689377	60	0.06181818181818182	0.2833333333333333	0.07204691426975705
YOR384W	0	0/-	-330.079991877079	-38291.85434934497	240	0.06181818181818182	0.2833333333333333	0.07204691426975705
YJR150C	-1	-/-	-330.16529631614685	-22049.602870702744	60	0.06159420289855073	0.2833333333333333	0.07232616587545379
YDR317W	-1	-/-	-330.16582107543945	-22365.531708478928	60	0.061371841155234655	0.2833333333333333	0.07260541748115051
YNL210W	-1	-/-	-330.17200684547424	-21362.255327939987	60	0.06115107913669065	0.2833333333333333	0.07288466908684725
YDR515W	-1	-/-	-330.179404258728	-22684.863672733307	60	0.06093189964157706	0.2833333333333333	0.07316392069254399
YMR201C	-1	-/-	-330.23493480682373	-24478.752279996872	60	0.060714285714285714	0.2833333333333333	0.07344317229824071
YJR036C	0	0/-	-330.2656746208668	-40443.20343875885	240	0.060714285714285714	0.2833333333333333	0.07344317229824071
YCR089W	-1	-/-	-330.3101010322571	-22127.169109344482	60	0.060498220640569395	0.2833333333333333	0.07372242390393745
YBR230C	0	0/-	-330.32485073804855	-42757.20186074823	240	0.060498220640569395	0.2833333333333333	0.07372242390393745
YDL197C	-1	-/-	-330.54058265686035	-25745.57198357582	60	0.06028368794326241	0.2833333333333333	0.07400167550963418
YNL204C	0	0/-	-330.55019319057465	-38664.083362579346	240	0.06028368794326241	0.2833333333333333	0.07400167550963418
YMR136W	1	+/+	-330.5686333179474	-25957.29385304451	59	0.0636042402826855	0.3	0.07400167550963418
YJR155W	-1	-/0	-330.62121200561523	-22841.765726566315	60	0.06338028169014084	0.3	0.07428092711533091
YPL033C	-1	-/-	-330.6859393119812	-22968.70324420929	60	0.06315789473684211	0.3	0.07456017872102765
YPR054W	-1	-/-	-330.6868121623993	-21283.793298006058	60	0.06293706293706294	0.3	0.07483943032672438
YOR140W	-1	-/+	-330.75279211997986	-23115.525465726852	60	0.0627177700348432	0.3	0.0751186819324211
YCL051W	-1	-/-	-330.91007018089294	-23642.079447746277	60	0.0625	0.3	0.07539793353811784
YPL202C	1	+/+	-330.9468412399292	-23494.809544086456	59	0.0657439446366782	0.31666666666666665	0.07539793353811784
YJL116C	-1	-/-	-330.9590096473694	-23727.0165476799	60	0.06551724137931035	0.31666666666666665	0.07567718514381458
YOR177C	0	0/-	-330.9699672460556	-40436.0030195117	240	0.06551724137931035	0.31666666666666665	0.07567718514381458
YDR202C	-1	-/-	-330.9767394065857	-24681.197272777557	60	0.06529209621993128	0.31666666666666665	0.07595643674951132
YMR169C	0	0/-	-331.00048965215683	-41666.54966814816	240	0.06529209621993128	0.31666666666666665	0.07595643674951132
YNR007C	-1	-/-	-331.08966064453125	-26960.57715523243	60	0.06506849315068493	0.31666666666666665	0.07623568835520804
YBR132C	-1	-/-	-331.2003450393677	-26023.30355131626	60	0.06484641638225255	0.31666666666666665	0.07651493996090478
YLL041C	-1	-/-	-331.2039177417755	-25992.712263703346	60	0.06462585034013606	0.31666666666666665	0.07679419156660151
YKR105C	0	0/-	-331.2812727689743	-38537.2393630743	240	0.06462585034013606	0.31666666666666665	0.07679419156660151
YDL020C	1	+/+	-331.3199939727783	-26338.44391298294	59	0.06779661016949153	0.3333333333333333	0.07679419156660151
YMR204C	-1	-/-	-331.3468232154846	-22862.58939409256	60	0.06756756756756757	0.3333333333333333	0.07707344317229824
YDL214C	0	0/-	-331.3548822402954	-39491.526878744364	240	0.06756756756756757	0.3333333333333333	0.07707344317229824
YHR206W	1	+/+	-331.4081115722656	-24713.835466861725	59	0.0707070707070707	0.35	0.07707344317229824
YBR043C	-1	-/-	-331.42436504364014	-25007.576705932617	60	0.07046979865771812	0.35	0.07735269477799497
YGL023C	0	0/-	-331.44257432222366	-39600.01534718275	240	0.07046979865771812	0.35	0.07735269477799497
YDR490C	-1	-/-	-331.58057260513306	-25053.888913869858	60	0.07023411371237458	0.35	0.07763194638369171
YPL179W	-1	-/-	-331.595965385437	-24516.222819805145	60	0.07	0.35	0.07791119798938843
YHR105W	0	0/0	-331.66439896821976	-39307.33393672109	240	0.07	0.35	0.07791119798938843
YEL063C	-1	-/-	-331.6913728713989	-23160.040853500366	60	0.06976744186046512	0.35	0.07819044959508517
YIL168W	0	0/0	-331.6926928758621	-38966.919748842716	240	0.06976744186046512	0.35	0.07819044959508517
YBR006W	-1	-/-	-331.69536447525024	-25607.1138753891	60	0.0695364238410596	0.35	0.07846970120078191
YPL269W	-1	-/-	-331.7209701538086	-22667.75485086441	60	0.06930693069306931	0.35	0.07874895280647863
YKR021W	0	0/-	-331.74341708421707	-39133.12173989415	240	0.06930693069306931	0.35	0.07874895280647863
YJL013C	-1	-/-	-331.91944670677185	-22226.36963033676	60	0.06907894736842106	0.35	0.07902820441217537
YHR102W	-1	-/-	-331.97844338417053	-24475.50325703621	60	0.06885245901639345	0.35	0.0793074560178721
YNL091W	-1	-/-	-332.02753043174744	-24293.847768068314	60	0.06862745098039216	0.35	0.07958670762356884
YAR019C	-1	-/-	-332.05479192733765	-22830.76518392563	60	0.06840390879478828	0.35	0.07986595922926557
YPL165C	0	0/-	-332.2107697725296	-38180.23209428787	240	0.06840390879478828	0.35	0.07986595922926557
YMR037C	1	+/+	-332.232381105423	-25722.57262611389	59	0.07142857142857142	0.36666666666666664	0.07986595922926557
YCL027W	-1	-/-	-332.2940921783447	-23947.6597366333	60	0.07119741100323625	0.36666666666666664	0.0801452108349623
YCL048W	0	0/-	-332.3036318421364	-37948.08805167675	240	0.07119741100323625	0.36666666666666664	0.0801452108349623
YHR031C	-1	-/-	-332.34883213043213	-23258.153473854065	60	0.07096774193548387	0.36666666666666664	0.08042446244065904
YOL066C	-1	-/-	-332.39053320884705	-23889.34233736992	60	0.0707395498392283	0.36666666666666664	0.08070371404635576
YPR025C	-1	-/-	-332.408212184906	-24109.17255949974	60	0.07051282051282051	0.36666666666666664	0.0809829656520525
YKR072C	-1	-/-	-332.4317183494568	-22893.336480259895	60	0.07028753993610223	0.36666666666666664	0.08126221725774924
YER039C	0	0/-	-332.4884520173073	-40326.498665213585	240	0.07028753993610223	0.36666666666666664	0.08126221725774924
YPL189W	0	0/-	-332.50214743614197	-36470.02922487259	240	0.07028753993610223	0.36666666666666664	0.08126221725774924
YGR281W	-1	-/-	-332.5776925086975	-23948.425956726074	60	0.07006369426751592	0.36666666666666664	0.08154146886344596
YGR142W	-1	-/-	-332.5880044698715	-24587.341669917107	60	0.06984126984126984	0.36666666666666664	0.0818207204691427
YHR048W	-1	-/-	-332.607834815979	-22701.77449274063	60	0.06962025316455696	0.36666666666666664	0.08209997207483943
YMR251W	0	0/0	-332.6198877096176	-38150.28238195181	240	0.06962025316455696	0.36666666666666664	0.08209997207483943
YER162C	-1	-/-	-332.64904594421387	-24077.58929681778	60	0.0694006309148265	0.36666666666666664	0.08237922368053616
YMR172W	-1	-/+	-332.7544541358948	-22937.89941549301	60	0.06918238993710692	0.36666666666666664	0.0826584752862329
YOL054W	-1	-/-	-332.7965395450592	-24612.811668157578	60	0.06896551724137931	0.36666666666666664	0.08293772689192963
YIL042C	-1	-/-	-332.8299925327301	-25091.78349518776	60	0.06875	0.36666666666666664	0.08321697849762637
YPR193C	-1	-/-	-332.853928565979	-24139.44253396988	60	0.06853582554517133	0.36666666666666664	0.08349623010332309
YGR213C	-1	-/0	-332.8751859664917	-23552.239166498184	60	0.06832298136645963	0.36666666666666664	0.08377548170901983
YHR115C	-1	-/-	-332.92937564849854	-24401.91982984543	60	0.06811145510835913	0.36666666666666664	0.08405473331471656
YER101C	0	0/-	-332.9696836769581	-41776.827531695366	240	0.06811145510835913	0.36666666666666664	0.08405473331471656
YMR154C	0	0/-	-333.066048681736	-38944.55034303665	240	0.06811145510835913	0.36666666666666664	0.08405473331471656
YOR313C	-1	-/-	-333.09971714019775	-22118.300734996796	60	0.06790123456790123	0.36666666666666664	0.08433398492041329
YDR320C	-1	-/-	-333.1751525402069	-24415.89145755768	60	0.06769230769230769	0.36666666666666664	0.08461323652611002
YOR383C	0	0/-	-333.1824208498001	-38996.47516348958	240	0.06769230769230769	0.36666666666666664	0.08461323652611002
YLR206W	-1	-/-	-333.3624601364136	-25180.223006248474	60	0.06748466257668712	0.36666666666666664	0.08489248813180676
YNL117W	-1	-/-	-333.38349962234497	-24535.88085126877	60	0.0672782874617737	0.36666666666666664	0.08517173973750349
YDR530C	0	0/-	-333.4023494720459	-40236.101158708334	240	0.0672782874617737	0.36666666666666664	0.08517173973750349
YGR196C	0	0/0	-333.4208952188492	-40424.060717999935	240	0.0672782874617737	0.36666666666666664	0.08517173973750349
YER028C	-1	-/+	-333.4261155128479	-22526.610163211823	60	0.06707317073170732	0.36666666666666664	0.08545099134320022
YEL041W	-1	-/-	-333.44111251831055	-24414.811242341995	60	0.0668693009118541	0.36666666666666664	0.08573024294889696
YDR011W	-1	-/-	-333.4578456878662	-23125.132162332535	60	0.06666666666666667	0.36666666666666664	0.08600949455459368
YGR068C	0	0/-	-333.49375784397125	-39507.71348011494	240	0.06666666666666667	0.36666666666666664	0.08600949455459368
YBR105C	-1	-/-	-333.5653829574585	-24029.17970955372	60	0.06646525679758308	0.36666666666666664	0.08628874616029042
YGL219C	-1	-/-	-333.64188146591187	-26103.38893342018	60	0.06626506024096386	0.36666666666666664	0.08656799776598716
YOR161C	0	0/-	-333.71244394779205	-40438.434393033385	240	0.06626506024096386	0.36666666666666664	0.08656799776598716
YOR172W	-1	-/+	-333.7576069831848	-22988.570707559586	60	0.06606606606606606	0.36666666666666664	0.0868472493716839
YPL140C	-1	-/-	-333.81500148773193	-24857.513309001923	60	0.0658682634730539	0.36666666666666664	0.08712650097738062
YLR168C	0	0/-	-333.8490846455097	-39587.01102179289	240	0.0658682634730539	0.36666666666666664	0.08712650097738062
YAL048C	0	0/-	-333.96172749996185	-39086.051257789135	240	0.0658682634730539	0.36666666666666664	0.08712650097738062
YNL167C	-1	-/+	-333.9645085334778	-24635.218399763107	60	0.06567164179104477	0.36666666666666664	0.08740575258307735
YLR237W	0	0/-	-333.9690868258476	-39422.46054835012	240	0.06567164179104477	0.36666666666666664	0.08740575258307735
YDR389W	-1	-/-	-334.00536274909973	-23886.55517601967	60	0.06547619047619048	0.36666666666666664	0.08768500418877409
YNL172W	-1	-/-	-334.0126655101776	-23930.224465847015	60	0.06528189910979229	0.36666666666666664	0.08796425579447081
YOL135C	-1	-/-	-334.06726145744324	-22532.33542728424	60	0.0650887573964497	0.36666666666666664	0.08824350740016755
YHR002W	0	0/-	-334.06934854388237	-39806.48228734732	240	0.0650887573964497	0.36666666666666664	0.08824350740016755
YJL161W	0	0/0	-334.1464182138443	-39742.8230150938	240	0.0650887573964497	0.36666666666666664	0.08824350740016755
YNL251C	-1	-/-	-334.2491569519043	-23480.099796772003	60	0.06489675516224189	0.36666666666666664	0.08852275900586429
YBL015W	-1	-/-	-334.32241463661194	-26047.338263630867	60	0.06470588235294118	0.36666666666666664	0.08880201061156101
YKL224C	0	0/-	-334.43796890974045	-38609.60234671831	240	0.06470588235294118	0.36666666666666664	0.08880201061156101
YBL078C	-1	-/-	-334.47447419166565	-26784.08842253685	60	0.06451612903225806	0.36666666666666664	0.08908126221725775
YEL049W	0	0/-	-334.514855325222	-39911.63270293176	240	0.06451612903225806	0.36666666666666664	0.08908126221725775
YDR001C	0	0/-	-334.59173142910004	-41907.870930194855	240	0.06451612903225806	0.36666666666666664	0.08908126221725775
YER075C	-1	-/-	-334.6048457622528	-24359.77086043358	60	0.06432748538011696	0.36666666666666664	0.08936051382295448
YKR034W	1	+/+	-334.6532835960388	-23847.646717071533	59	0.06705539358600583	0.38333333333333336	0.08936051382295448
YDR473C	-1	-/-	-334.70919823646545	-23789.742914438248	60	0.06686046511627906	0.38333333333333336	0.08963976542865121
YOR330C	-1	-/-	-334.72234535217285	-23514.79803109169	60	0.06666666666666667	0.38333333333333336	0.08991901703434795
YBL084C	-1	-/-	-334.7312207221985	-23714.607335329056	60	0.06647398843930635	0.38333333333333336	0.09019826864004468
YNL076W	0	0/-	-334.7402108311653	-39066.98929065466	240	0.06647398843930635	0.38333333333333336	0.09019826864004468
YOR353C	-1	-/-	-334.8781123161316	-23727.849870681763	60	0.06628242074927954	0.38333333333333336	0.09047752024574142
YDR200C	-1	-/-	-334.97055435180664	-24735.28981733322	60	0.06609195402298851	0.38333333333333336	0.09075677185143814
YML051W	-1	-/-	-335.1036717891693	-24568.127036571503	60	0.0659025787965616	0.38333333333333336	0.09103602345713488
YDL088C	-1	-/-	-335.2555339336395	-25559.809472084045	60	0.06571428571428571	0.38333333333333336	0.09131527506283162
YEL070W	0	0/0	-335.26366716623306	-38880.1611597538	240	0.06571428571428571	0.38333333333333336	0.09131527506283162
YKR103W	0	0/-	-335.2679159641266	-38816.19733989239	240	0.06571428571428571	0.38333333333333336	0.09131527506283162
YIL135C	-1	-/-	-335.27742171287537	-24344.505870342255	60	0.06552706552706553	0.38333333333333336	0.09159452666852834
YIL006W	0	0/-	-335.30195567011833	-39620.819978654385	240	0.06552706552706553	0.38333333333333336	0.09159452666852834
YDR520C	0	0/+	-335.47196757793427	-38087.89719197154	240	0.06552706552706553	0.38333333333333336	0.09159452666852834
YLR453C	-1	-/-	-335.4801228046417	-21827.9662450552	60	0.06534090909090909	0.38333333333333336	0.09187377827422508
YOL113W	-1	-/-	-335.51182901859283	-24776.9982483387	60	0.06515580736543909	0.38333333333333336	0.09215302987992181
YER033C	0	0/-	-335.5290635228157	-41058.916091412306	240	0.06515580736543909	0.38333333333333336	0.09215302987992181
YPL214C	-1	-/-	-335.5353727340698	-24640.099395036697	60	0.06497175141242938	0.38333333333333336	0.09243228148561854
YBR128C	0	0/-	-335.5364098548889	-40049.635713517666	240	0.06497175141242938	0.38333333333333336	0.09243228148561854
YGR243W	0	0/-	-335.602796882391	-41144.207370236516	240	0.06497175141242938	0.38333333333333336	0.09243228148561854
YPL176C	-1	-/-	-335.6063942909241	-23329.321961402893	60	0.0647887323943662	0.38333333333333336	0.09271153309131527
YDR534C	0	0/-	-335.63731467723846	-39320.062079548836	240	0.0647887323943662	0.38333333333333336	0.09271153309131527
YBR290W	-1	-/-	-335.65899872779846	-25706.929167032242	60	0.06460674157303371	0.38333333333333336	0.09299078469701201
YDR076W	-1	-/-	-335.66956663131714	-23935.005360126495	60	0.06442577030812324	0.38333333333333336	0.09327003630270873
YDR039C	-1	-/-	-335.7464179992676	-23581.5688226223	60	0.06424581005586592	0.38333333333333336	0.09354928790840547
YLR411W	-1	-/-	-335.7895157337189	-24224.247935175896	60	0.06406685236768803	0.38333333333333336	0.09382853951410221
YOR154W	0	0/-	-335.8012294769287	-38639.824447751045	240	0.06406685236768803	0.38333333333333336	0.09382853951410221
YNL047C	-1	-/-	-335.8249782323837	-24218.071912169456	60	0.06388888888888888	0.38333333333333336	0.09410779111979894
YHR056C	-1	-/+	-335.85548186302185	-22559.244653463364	60	0.06371191135734072	0.38333333333333336	0.09438704272549567
YFL056C	-1	-/0	-335.9065613746643	-22816.07817554474	60	0.06353591160220995	0.38333333333333336	0.0946662943311924
YJR004C	-1	-/-	-336.00192284584045	-23029.94696688652	60	0.06336088154269973	0.38333333333333336	0.09494554593688914
YDR006C	0	0/-	-336.0366988182068	-39540.78554689884	240	0.06336088154269973	0.38333333333333336	0.09494554593688914
YBR057C	-1	-/-	-336.0898358821869	-24089.99604845047	60	0.06318681318681318	0.38333333333333336	0.09522479754258587
YFL003C	-1	-/-	-336.1437976360321	-22708.876747608185	60	0.06301369863013699	0.38333333333333336	0.0955040491482826
YGL134W	0	0/-	-336.1873810887337	-39647.20308184624	240	0.06301369863013699	0.38333333333333336	0.0955040491482826
YBR018C	0	0/0	-336.1964259147644	-39006.318771481514	240	0.06301369863013699	0.38333333333333336	0.0955040491482826
YBR020W	-1	-/-	-336.40214109420776	-22598.09981584549	60	0.06284153005464481	0.38333333333333336	0.09578330075397934
YDR482C	0	0/-	-336.62415939569473	-38709.96717506647	240	0.06284153005464481	0.38333333333333336	0.09578330075397934
YNL103W	-1	-/+	-336.6301236152649	-24365.099075198174	60	0.06267029972752043	0.38333333333333336	0.09606255235967606
YKR058W	0	0/0	-336.6565591990948	-41254.56456440687	240	0.06267029972752043	0.38333333333333336	0.09606255235967606
YMR094W	0	0/-	-336.6657014489174	-37299.1886561811	240	0.06267029972752043	0.38333333333333336	0.09606255235967606
YBR228W	-1	-/-	-336.6832823753357	-24072.329673051834	60	0.0625	0.38333333333333336	0.0963418039653728
YGL017W	-1	-/-	-336.71872758865356	-21494.362186670303	60	0.06233062330623306	0.38333333333333336	0.09662105557106954
YDR332W	0	0/-	-336.7255566716194	-39336.49822741747	240	0.06233062330623306	0.38333333333333336	0.09662105557106954
YGL192W	-1	-/-	-336.7543077468872	-20866.292719602585	60	0.062162162162162166	0.38333333333333336	0.09690030717676627
YMR070W	-1	-/+	-336.7626042366028	-23761.844234466553	60	0.06199460916442048	0.38333333333333336	0.097179558782463
YOR391C	0	0/-	-336.8137398958206	-39699.50732642412	240	0.06199460916442048	0.38333333333333336	0.097179558782463
YDR528W	0	0/-	-336.84914261102676	-36828.905224233866	240	0.06199460916442048	0.38333333333333336	0.097179558782463
YAL011W	-1	-/-	-336.8545322418213	-22235.26277780533	60	0.06182795698924731	0.38333333333333336	0.09745881038815973
YLR399C	-1	-/-	-336.8656804561615	-23577.827481269836	60	0.06166219839142091	0.38333333333333336	0.09773806199385647
YLL051C	0	0/-	-336.8939433693886	-39249.115805745125	240	0.06166219839142091	0.38333333333333336	0.09773806199385647
YOR049C	-1	-/-	-336.9233350753784	-22357.923484802246	60	0.06149732620320856	0.38333333333333336	0.0980173135995532
YMR067C	-1	-/-	-336.973863363266	-24380.5732793808	60	0.06133333333333333	0.38333333333333336	0.09829656520524993
YAL015C	-1	-/-	-337.049165725708	-22744.772720098495	60	0.061170212765957445	0.38333333333333336	0.09857581681094667
YDR123C	-1	-/+	-337.08150148391724	-24853.851243376732	60	0.0610079575596817	0.38333333333333336	0.09885506841664339
YHL016C	0	0/-	-337.08431124687195	-39424.090169906616	240	0.0610079575596817	0.38333333333333336	0.09885506841664339
YOR178C	-1	-/-	-337.16974210739136	-25196.272023916245	60	0.06084656084656084	0.38333333333333336	0.09913432002234013
YPL054W	0	0/-	-337.17149809002876	-42794.744335368276	240	0.06084656084656084	0.38333333333333336	0.09913432002234013
YPL194W	-1	-/-	-337.2103407382965	-24325.9663772583	60	0.06068601583113457	0.38333333333333336	0.09941357162803686
YJL141C	-1	-/-	-337.26801681518555	-26325.312259674072	60	0.060526315789473685	0.38333333333333336	0.09969282323373359
YFL061W	0	0/-	-337.3052641749382	-38276.90691202879	240	0.060526315789473685	0.38333333333333336	0.09969282323373359
YDR150W	-1	-/-	-337.3061463832855	-25133.301057577133	60	0.06036745406824147	0.38333333333333336	0.09997207483943032
YGR154C	0	0/-	-337.34572046995163	-40376.906204909086	240	0.06036745406824147	0.38333333333333336	0.09997207483943032
YFL049W	-1	-/-	-337.515198469162	-24615.509313583374	60	0.060209424083769635	0.38333333333333336	0.10025132644512706
YPR154W	-1	-/-	-337.604371547699	-26307.501436710358	60	0.06005221932114883	0.38333333333333336	0.1005305780508238
YJL056C	-1	-/+	-337.61754155158997	-22962.707275390625	60	0.059895833333333336	0.38333333333333336	0.10080982965652052
YAR042W	-1	-/-	-337.6405277252197	-23537.82245206833	60	0.05974025974025974	0.38333333333333336	0.10108908126221726
YPR007C	-1	-/-	-337.6659896373749	-24300.113123893738	60	0.05958549222797927	0.38333333333333336	0.101368332867914
YLR234W	-1	-/-	-337.76120829582214	-22543.243649959564	60	0.059431524547803614	0.38333333333333336	0.10164758447361072
YDR103W	-1	-/-	-337.8327090740204	-24825.378400325775	60	0.059278350515463915	0.38333333333333336	0.10192683607930746
YOR005C	-1	-/-	-337.9359219074249	-24804.872427105904	60	0.05912596401028278	0.38333333333333336	0.1022060876850042
YNL240C	0	0/0	-337.9682214856148	-38212.49282193184	240	0.05912596401028278	0.38333333333333336	0.1022060876850042
YHR082C	-1	-/-	-337.98812532424927	-24028.967800855637	60	0.05897435897435897	0.38333333333333336	0.10248533929070092
YNL334C	-1	-/-	-338.0632276535034	-23141.749917030334	60	0.058823529411764705	0.38333333333333336	0.10276459089639765
YOR220W	0	0/0	-338.0962556004524	-42758.05176439881	240	0.058823529411764705	0.38333333333333336	0.10276459089639765
YMR174C	0	0/0	-338.1561814248562	-41866.675531834364	240	0.058823529411764705	0.38333333333333336	0.10276459089639765
YGL180W	-1	-/-	-338.16040802001953	-24300.663950920105	60	0.058673469387755105	0.38333333333333336	0.10304384250209439
YKR104W	0	0/-	-338.19635915756226	-39322.48233926296	240	0.058673469387755105	0.38333333333333336	0.10304384250209439
YHR189W	0	0/-	-338.2427489757538	-37550.7745102644	240	0.058673469387755105	0.38333333333333336	0.10304384250209439
YJL156C	-1	-/-	-338.2533161640167	-23889.435903787613	60	0.058524173027989825	0.38333333333333336	0.10332309410779111
YDL234C	0	0/-	-338.299928188324	-44108.29532459378	240	0.058524173027989825	0.38333333333333336	0.10332309410779111
YOR208W	-1	-/-	-338.36249470710754	-23966.14835047722	60	0.0583756345177665	0.38333333333333336	0.10360234571348785
YMR056C	-1	-/-	-338.42548179626465	-24407.511909484863	60	0.05822784810126582	0.38333333333333336	0.10388159731918459
YGR224W	-1	-/-	-338.48827624320984	-22379.338287591934	60	0.05808080808080808	0.38333333333333336	0.10416084892488132
YCL004W	-1	-/-	-338.52063941955566	-22804.546792030334	60	0.05793450881612091	0.38333333333333336	0.10444010053057805
YKL124W	0	0/-	-338.7781455516815	-41739.972816705704	240	0.05793450881612091	0.38333333333333336	0.10444010053057805
YNL254C	0	0/0	-338.9072676897049	-38773.80916899443	240	0.05793450881612091	0.38333333333333336	0.10444010053057805
YIL136W	0	0/0	-338.9204662144184	-43545.518431037664	240	0.05793450881612091	0.38333333333333336	0.10444010053057805
YDR314C	-1	-/-	-338.96251153945923	-22168.602170467377	60	0.05778894472361809	0.38333333333333336	0.10471935213627478
YKL038W	-1	-/+	-339.0125844478607	-25721.68021130562	60	0.05764411027568922	0.38333333333333336	0.10499860374197152
YJL084C	0	0/-	-339.0396534204483	-40204.55186522007	240	0.05764411027568922	0.38333333333333336	0.10499860374197152
YLL027W	-1	-/-	-339.0495939254761	-24319.399401664734	60	0.0575	0.38333333333333336	0.10527785534766824
YDL113C	-1	-/-	-339.05415511131287	-26048.12526369095	60	0.057356608478802994	0.38333333333333336	0.10555710695336498
YHL002W	-1	-/-	-339.08145809173584	-24893.92126607895	60	0.05721393034825871	0.38333333333333336	0.10583635855906172
YDR283C	-1	-/-	-339.13052225112915	-23757.450959682465	60	0.05707196029776675	0.38333333333333336	0.10611561016475844
YDR104C	0	0/-	-339.2303674221039	-39145.27880692482	240	0.05707196029776675	0.38333333333333336	0.10611561016475844
YHR168W	0	0/-	-339.23755407333374	-37490.10714292526	240	0.05707196029776675	0.38333333333333336	0.10611561016475844
YPR156C	0	0/-	-339.25714004039764	-39778.34534743428	240	0.05707196029776675	0.38333333333333336	0.10611561016475844
YNL269W	0	0/0	-339.2820637822151	-39646.99725803733	240	0.05707196029776675	0.38333333333333336	0.10611561016475844
YLR121C	0	0/-	-339.3226746916771	-39171.45810595155	240	0.05707196029776675	0.38333333333333336	0.10611561016475844
YNL279W	-1	-/-	-339.38223934173584	-23104.76824438572	60	0.05693069306930693	0.38333333333333336	0.10639486177045518
YIL121W	-1	-/-	-339.4168772697449	-22090.146300315857	60	0.056790123456790124	0.38333333333333336	0.10667411337615192
YDR311W	-1	-/-	-339.4381868839264	-24577.87544631958	60	0.05665024630541872	0.38333333333333336	0.10695336498184864
YCR014C	-1	-/-	-339.44477462768555	-22755.354884386063	60	0.056511056511056514	0.38333333333333336	0.10723261658754538
YJR152W	0	0/-	-339.51476231217384	-39312.57274273038	240	0.056511056511056514	0.38333333333333336	0.10723261658754538
YDR301W	-1	-/-	-339.6477448940277	-22596.142946958542	60	0.056372549019607844	0.38333333333333336	0.10751186819324211
YBL106C	-1	-/-	-339.8285138607025	-24121.97735452652	60	0.05623471882640587	0.38333333333333336	0.10779111979893885
YOL105C	-1	-/-	-339.86971950531006	-24143.346496105194	60	0.05609756097560976	0.38333333333333336	0.10807037140463557
YHR166C	-1	-/-	-339.9288880825043	-24229.384155511856	60	0.05596107055961071	0.38333333333333336	0.10834962301033231
YMR101C	-1	-/-	-339.95496439933777	-22890.489392995834	60	0.055825242718446605	0.38333333333333336	0.10862887461602905
YBR007C	0	0/0	-339.9701144695282	-38530.601303875446	240	0.055825242718446605	0.38333333333333336	0.10862887461602905
YKL012W	-1	-/-	-340.0303990840912	-24065.20285129547	60	0.05569007263922518	0.38333333333333336	0.10890812622172577
YLR070C	0	0/0	-340.07187578082085	-40529.22010460496	240	0.05569007263922518	0.38333333333333336	0.10890812622172577
YJL082W	0	0/-	-340.07606306672096	-40878.49295639992	240	0.05569007263922518	0.38333333333333336	0.10890812622172577
YOR171C	-1	-/-	-340.1323881149292	-25351.388279676437	60	0.05555555555555555	0.38333333333333336	0.10918737782742251
YDR533C	0	0/-	-340.1735563278198	-41595.791640505195	240	0.05555555555555555	0.38333333333333336	0.10918737782742251
YPL137C	-1	-/-	-340.1739284992218	-22646.947289466858	60	0.05542168674698795	0.38333333333333336	0.10946662943311924
YNL063W	0	0/-	-340.1837109923363	-39663.71094316244	240	0.05542168674698795	0.38333333333333336	0.10946662943311924
YHR165C	-1	-/-	-340.3194327354431	-22979.4614675045	60	0.055288461538461536	0.38333333333333336	0.10974588103881597
YIR019C	-1	-/-	-340.33810925483704	-23316.250379562378	60	0.05515587529976019	0.38333333333333336	0.1100251326445127
YDR406W	0	0/-	-340.3668082356453	-40110.46669484675	240	0.05515587529976019	0.38333333333333336	0.1100251326445127
YGL098W	-1	-/-	-340.37165117263794	-24885.520215511322	60	0.05502392344497608	0.38333333333333336	0.11030438425020944
YBL025W	-1	-/-	-340.41092705726624	-24555.747426867485	60	0.05489260143198091	0.38333333333333336	0.11058363585590616
YNL074C	-1	-/-	-340.4253685474396	-24628.766831874847	60	0.05476190476190476	0.38333333333333336	0.1108628874616029
YGL093W	-1	-/-	-340.43753123283386	-24521.05173921585	60	0.05463182897862233	0.38333333333333336	0.11114213906729964
YIR015W	-1	-/-	-340.61945056915283	-22866.235172510147	60	0.054502369668246446	0.38333333333333336	0.11142139067299638
YLR054C	0	0/-	-340.67578768730164	-40023.2801579237	240	0.054502369668246446	0.38333333333333336	0.11142139067299638
YGL248W	0	0/-	-340.71639454364777	-42488.1982973516	240	0.054502369668246446	0.38333333333333336	0.11142139067299638
YAL051W	-1	-/+	-340.8228783607483	-26368.103922247887	60	0.054373522458628844	0.38333333333333336	0.1117006422786931
YNR059W	-1	-/-	-340.8925497531891	-23160.639281749725	60	0.054245283018867926	0.38333333333333336	0.11197989388438984
YOR324C	0	0/-	-340.8940252661705	-40138.12596207857	240	0.054245283018867926	0.38333333333333336	0.11197989388438984
YGR003W	-1	-/-	-340.9595820903778	-25171.28109550476	60	0.05411764705882353	0.38333333333333336	0.11225914549008657
YGR274C	-1	-/-	-340.9764621257782	-24218.4562458992	60	0.0539906103286385	0.38333333333333336	0.1125383970957833
YLR240W	-1	-/-	-340.97993993759155	-25872.917634010315	60	0.053864168618266976	0.38333333333333336	0.11281764870148003
YMR164C	-1	-/-	-340.98546838760376	-23765.394758939743	60	0.053738317757009345	0.38333333333333336	0.11309690030717677
YML128C	-1	-/-	-341.0016624927521	-28188.527789235115	60	0.053613053613053616	0.38333333333333336	0.1133761519128735
YER116C	-1	-/-	-341.03908467292786	-24020.920041561127	60	0.053488372093023255	0.38333333333333336	0.11365540351857023
YER115C	0	0/-	-341.05669113993645	-40768.55144043267	240	0.053488372093023255	0.38333333333333336	0.11365540351857023
YOR036W	-1	-/-	-341.14596676826477	-27097.583374261856	60	0.05336426914153132	0.38333333333333336	0.11393465512426697
YML099C	-1	-/+	-341.2060306072235	-24543.578352212906	60	0.05324074074074074	0.38333333333333336	0.11421390672996369
YDR111C	0	0/0	-341.23354506492615	-39388.50942975283	240	0.05324074074074074	0.38333333333333336	0.11421390672996369
YBR255W	0	0/0	-341.237978041172	-41618.59146374464	240	0.05324074074074074	0.38333333333333336	0.11421390672996369
YMR075W	-1	-/-	-341.248770236969	-23564.25980067253	60	0.053117782909930716	0.38333333333333336	0.11449315833566043
YLR343W	0	0/-	-341.29587084054947	-39822.794266968966	240	0.053117782909930716	0.38333333333333336	0.11449315833566043
YLR013W	1	+/-	-341.31729555130005	-22603.480154037476	59	0.055299539170506916	0.4	0.11449315833566043
YMR171C	0	0/-	-341.41348963975906	-41820.769655913115	240	0.055299539170506916	0.4	0.11449315833566043
YDR423C	-1	-/+	-341.42114639282227	-24717.00698876381	60	0.05517241379310345	0.4	0.11477240994135716
YGL251C	-1	-/-	-341.4500949382782	-22824.316380023956	60	0.05504587155963303	0.4	0.1150516615470539
YDR073W	-1	-/-	-341.45498538017273	-25449.20691359043	60	0.05491990846681922	0.4	0.11533091315275062
YMR036C	-1	-/-	-341.4639925956726	-23593.718471050262	60	0.0547945205479452	0.4	0.11561016475844736
YJL005W	-1	-/-	-341.4695689678192	-25172.55935239792	60	0.05466970387243736	0.4	0.1158894163641441
YLR087C	0	0/-	-341.4950347542763	-39066.98556703329	240	0.05466970387243736	0.4	0.1158894163641441
YJL100W	-1	-/-	-341.6618061065674	-24115.15488243103	60	0.05454545454545454	0.4	0.11616866796984082
YDL080C	-1	-/-	-341.7359826564789	-24340.440051674843	60	0.05442176870748299	0.4	0.11644791957553756
YDR329C	-1	-/-	-341.76222372055054	-25547.99905371666	60	0.05429864253393665	0.4	0.1167271711812343
YDL159W	-1	-/-	-341.8103973865509	-23175.570024967194	60	0.05417607223476298	0.4	0.11700642278693102
YPL133C	1	+/+	-341.95799922943115	-23305.671586036682	59	0.05630630630630631	0.4166666666666667	0.11700642278693102
YOR245C	-1	-/-	-342.01239919662476	-25901.718215465546	60	0.056179775280898875	0.4166666666666667	0.11728567439262776
YPL204W	-1	-/-	-342.10040616989136	-25051.63157081604	60	0.05605381165919283	0.4166666666666667	0.1175649259983245
YPR031W	-1	-/-	-342.1099247932434	-24482.077515125275	60	0.05592841163310962	0.4166666666666667	0.11784417760402122
YMR255W	-1	-/-	-342.1692199707031	-26283.914855241776	60	0.05580357142857143	0.4166666666666667	0.11812342920971795
YKR089C	-1	-/-	-342.1827473640442	-24681.91798865795	60	0.0556792873051225	0.4166666666666667	0.11840268081541469
YMR250W	-1	-/-	-342.23133540153503	-26153.852451086044	60	0.05555555555555555	0.4166666666666667	0.11868193242111143
YPL280W	0	0/-	-342.296646296978	-40271.84846872091	240	0.05555555555555555	0.4166666666666667	0.11868193242111143
YPR066W	0	0/-	-342.3195783495903	-40788.98705929518	240	0.05555555555555555	0.4166666666666667	0.11868193242111143
YAL013W	-1	-/-	-342.5515704154968	-22619.375430583954	60	0.05543237250554324	0.4166666666666667	0.11896118402680815
YLL025W	0	0/-	-342.69227135181427	-41244.02628710866	240	0.05543237250554324	0.4166666666666667	0.11896118402680815
YFL055W	-1	-/-	-342.72573351860046	-24145.979543447495	60	0.05530973451327434	0.4166666666666667	0.11924043563250489
YMR273C	-1	-/-	-342.7578146457672	-23481.009145975113	60	0.05518763796909492	0.4166666666666667	0.11951968723820162
YER109C	-1	-/+	-342.77743220329285	-23107.569283246994	60	0.05506607929515418	0.4166666666666667	0.11979893884389835
YDL044C	-1	-/-	-342.7968406677246	-23050.62667632103	60	0.054945054945054944	0.4166666666666667	0.12007819044959508
YOR255W	0	0/-	-342.79849725961685	-39083.723303973675	240	0.054945054945054944	0.4166666666666667	0.12007819044959508
YNR011C	-1	-/-	-342.8889265060425	-24219.671862602234	60	0.05482456140350877	0.4166666666666667	0.12035744205529182
YBR098W	-1	-/-	-342.90814328193665	-24758.246088385582	60	0.05470459518599562	0.4166666666666667	0.12063669366098854
YDR523C	-1	-/-	-342.91497135162354	-23249.495669603348	60	0.05458515283842795	0.4166666666666667	0.12091594526668528
YMR043W	-1	-/+	-342.9576139450073	-24114.03486275673	60	0.054466230936819175	0.4166666666666667	0.12119519687238202
YDR505C	0	0/0	-342.99374213814735	-43090.255094885826	240	0.054466230936819175	0.4166666666666667	0.12119519687238202
YKL055C	-1	-/-	-343.0654606819153	-23416.684144973755	60	0.05434782608695652	0.4166666666666667	0.12147444847807874
YHR101C	0	0/-	-343.08820044994354	-40970.87696266174	240	0.05434782608695652	0.4166666666666667	0.12147444847807874
YNL322C	0	0/-	-343.1268116235733	-40066.90995790064	240	0.05434782608695652	0.4166666666666667	0.12147444847807874
YMR271C	0	0/-	-343.12809759378433	-41660.3275809139	240	0.05434782608695652	0.4166666666666667	0.12147444847807874
YEL019C	-1	-/-	-343.1949577331543	-23016.63921356201	60	0.05422993492407809	0.4166666666666667	0.12175370008377548
YDL174C	-1	-/-	-343.19996094703674	-24989.84807896614	60	0.05411255411255411	0.4166666666666667	0.12203295168947222
YNL335W	0	0/-	-343.214506149292	-38676.96162176132	240	0.05411255411255411	0.4166666666666667	0.12203295168947222
YER173W	-1	-/-	-343.4067032337189	-23971.944185495377	60	0.05399568034557235	0.4166666666666667	0.12231220329516895
YOR279C	-1	-/-	-343.43768644332886	-23436.79758453369	60	0.05387931034482758	0.4166666666666667	0.12259145490086568
YKL197C	-1	-/-	-343.44107151031494	-25198.260356664658	60	0.053763440860215055	0.4166666666666667	0.12287070650656241
YOR052C	0	0/-	-343.4763653278351	-44360.88307648897	240	0.053763440860215055	0.4166666666666667	0.12287070650656241
YNL215W	0	0/-	-343.52119648456573	-40993.83748656511	240	0.053763440860215055	0.4166666666666667	0.12287070650656241
YGL121C	0	0/-	-343.5756380558014	-42260.54148751497	240	0.053763440860215055	0.4166666666666667	0.12287070650656241
YHR205W	-1	-/-	-343.60080575942993	-24572.346091270447	60	0.0536480686695279	0.4166666666666667	0.12314995811225915
YLR377C	-1	-/-	-343.6200976371765	-24924.92312312126	60	0.05353319057815846	0.4166666666666667	0.12342920971795587
YBR033W	0	0/+	-343.71908164024353	-39070.06773084402	240	0.05353319057815846	0.4166666666666667	0.12342920971795587
YGL227W	-1	-/-	-343.75282096862793	-26597.294489860535	60	0.053418803418803416	0.4166666666666667	0.12370846132365261
YNL245C	-1	-/-	-343.77097487449646	-21846.80690264702	60	0.053304904051172705	0.4166666666666667	0.12398771292934935
YER037W	0	0/-	-343.8643030524254	-42973.33495607972	240	0.053304904051172705	0.4166666666666667	0.12398771292934935
YPL255W	-1	-/-	-343.8972680568695	-24119.86796760559	60	0.05319148936170213	0.4166666666666667	0.12426696453504607
YDL049C	0	0/-	-343.9407234787941	-39094.972066283226	240	0.05319148936170213	0.4166666666666667	0.12426696453504607
YGR197C	-1	-/-	-343.9707102775574	-24581.2254447937	60	0.05307855626326964	0.4166666666666667	0.12454621614074281
YGR239C	-1	-/-	-343.9859228134155	-23682.79887676239	60	0.05296610169491525	0.4166666666666667	0.12482546774643954
YMR096W	-1	-/-	-343.99560499191284	-24169.869715690613	60	0.052854122621564484	0.4166666666666667	0.12510471935213627
YCR107W	-1	-/0	-344.02248311042786	-23073.407469034195	60	0.052742616033755275	0.4166666666666667	0.12538397095783302
YMR227C	-1	-/-	-344.0415062904358	-24005.963178634644	60	0.05263157894736842	0.4166666666666667	0.12566322256352974
YMR042W	-1	-/+	-344.04753279685974	-23120.646349430084	60	0.052521008403361345	0.4166666666666667	0.12594247416922646
YIL113W	0	0/-	-344.0811690092087	-40654.31868031621	240	0.052521008403361345	0.4166666666666667	0.12594247416922646
YMR040W	0	0/-	-344.09031558036804	-41800.45774444938	240	0.052521008403361345	0.4166666666666667	0.12594247416922646
YPR086W	-1	-/-	-344.12037539482117	-24948.60599040985	60	0.05241090146750524	0.4166666666666667	0.12622172577492322
YPL151C	-1	-/-	-344.1727328300476	-23565.959141254425	60	0.05230125523012552	0.4166666666666667	0.12650097738061994
YJL066C	0	0/0	-344.23210883140564	-43987.576654076576	240	0.05230125523012552	0.4166666666666667	0.12650097738061994
YGR013W	-1	-/-	-344.26477456092834	-24072.657824993134	60	0.05219206680584551	0.4166666666666667	0.12678022898631666
YLR037C	0	0/-	-344.36076831817627	-41010.07050395012	240	0.05219206680584551	0.4166666666666667	0.12678022898631666
YDR538W	0	0/-	-344.3645297884941	-40304.562113404274	240	0.05219206680584551	0.4166666666666667	0.12678022898631666
YIL154C	-1	-/-	-344.4061200618744	-24319.110998749733	60	0.052083333333333336	0.4166666666666667	0.1270594805920134
YHR184W	0	0/-	-344.41690105199814	-38186.14660945535	240	0.052083333333333336	0.4166666666666667	0.1270594805920134
YLR254C	-1	-/0	-344.42084097862244	-24688.91433119774	60	0.05197505197505198	0.4166666666666667	0.12733873219771014
YCR033W	-1	-/-	-344.4354844093323	-24005.933383464813	60	0.05186721991701245	0.4166666666666667	0.12761798380340686
YGL013C	-1	-/+	-344.4614692926407	-25627.269778609276	60	0.051759834368530024	0.4166666666666667	0.1278972354091036
YDR313C	0	0/-	-344.47500854730606	-42340.86111719906	240	0.051759834368530024	0.4166666666666667	0.1278972354091036
YBR065C	-1	-/-	-344.5058403015137	-23600.21290063858	60	0.05165289256198347	0.4166666666666667	0.12817648701480033
YLR045C	-1	-/-	-344.52011132240295	-23220.97595334053	60	0.05154639175257732	0.4166666666666667	0.12845573862049706
YHR186C	-1	-/-	-344.54929208755493	-23963.576174736023	60	0.051440329218107	0.4166666666666667	0.1287349902261938
YKL134C	-1	-/-	-344.5772967338562	-24635.818903684616	60	0.0513347022587269	0.4166666666666667	0.12901424183189053
YLR034C	-1	-/-	-344.65223145484924	-23859.96498274803	60	0.05122950819672131	0.4166666666666667	0.12929349343758725
YGR268C	-1	-/0	-344.70655262470245	-26851.694787621498	60	0.05112474437627812	0.4166666666666667	0.129572745043284
YOR388C	-1	-/-	-344.73833990097046	-24113.11533021927	60	0.05102040816326531	0.4166666666666667	0.12985199664898073
YGR134W	-1	-/-	-344.7949719429016	-24245.607557058334	60	0.05091649694501019	0.4166666666666667	0.13013124825467745
YER047C	0	0/0	-344.8525684475899	-40470.05459803343	240	0.05091649694501019	0.4166666666666667	0.13013124825467745
YBL051C	-1	-/-	-344.8795359134674	-22665.176756620407	60	0.0508130081300813	0.4166666666666667	0.1304104998603742
YLR007W	-1	-/-	-344.90341687202454	-24637.917956352234	60	0.05070993914807302	0.4166666666666667	0.13068975146607092
YCL016C	-1	-/-	-344.978355884552	-22528.54559969902	60	0.05060728744939271	0.4166666666666667	0.13096900307176768
YDR078C	-1	-/-	-344.9928388595581	-24421.95507502556	60	0.050505050505050504	0.4166666666666667	0.1312482546774644
YGR121C	-1	-/-	-345.0446798801422	-25924.180403113365	60	0.05040322580645161	0.4166666666666667	0.13152750628316112
YPL250C	0	0/-	-345.0750412940979	-38860.448347479105	240	0.05040322580645161	0.4166666666666667	0.13152750628316112
YHR079C	-1	-/-	-345.0795464515686	-24091.109091758728	60	0.05030181086519115	0.4166666666666667	0.13180675788885787
YKR004C	0	0/-	-345.0955482721329	-39126.987623512745	240	0.05030181086519115	0.4166666666666667	0.13180675788885787
YJR130C	0	0/0	-345.1173804998398	-40442.95679754019	240	0.05030181086519115	0.4166666666666667	0.13180675788885787
YPL075W	-1	-/+	-345.1623480319977	-23070.885673046112	60	0.050200803212851405	0.4166666666666667	0.1320860094945546
YBR157C	0	0/0	-345.1728298664093	-40148.031939685345	240	0.050200803212851405	0.4166666666666667	0.1320860094945546
YHR114W	-1	-/-	-345.1734576225281	-25363.05297780037	60	0.050100200400801605	0.4166666666666667	0.13236526110025132
YPL193W	-1	-/-	-345.23635935783386	-24301.76061487198	60	0.05	0.4166666666666667	0.13264451270594807
YOR371C	-1	-/-	-345.3398427963257	-23250.88279414177	60	0.0499001996007984	0.4166666666666667	0.1329237643116448
YLR151C	0	0/-	-345.3663971424103	-40306.263900756836	240	0.0499001996007984	0.4166666666666667	0.1329237643116448
YIL170W	0	0/-	-345.444965839386	-39356.351597726345	240	0.0499001996007984	0.4166666666666667	0.1329237643116448
YHR160C	-1	-/-	-345.4660539627075	-23704.684889793396	60	0.049800796812749	0.4166666666666667	0.13320301591734152
YLR387C	0	0/-	-345.4854763150215	-42588.05212944746	240	0.049800796812749	0.4166666666666667	0.13320301591734152
YLR086W	-1	-/-	-345.4972770214081	-23235.8679831028	60	0.04970178926441352	0.4166666666666667	0.13348226752303827
YFR026C	0	0/-	-345.5436033010483	-39686.76750046015	240	0.04970178926441352	0.4166666666666667	0.13348226752303827
YMR167W	-1	-/-	-345.5776746273041	-23036.943912744522	60	0.0496031746031746	0.4166666666666667	0.133761519128735
YHR156C	0	0/0	-345.5809863805771	-39077.1993688643	240	0.0496031746031746	0.4166666666666667	0.133761519128735
YMR066W	0	0/-	-345.5963294506073	-38487.83390647173	240	0.0496031746031746	0.4166666666666667	0.133761519128735
YHL047C	-1	-/-	-345.619215965271	-22859.803814411163	60	0.04950495049504951	0.4166666666666667	0.1340407707344317
YDR460W	-1	-/-	-345.69107604026794	-23711.426004886627	60	0.04940711462450593	0.4166666666666667	0.13432002234012846
YCL044C	-1	-/-	-345.6921138763428	-23816.4714550972	60	0.04930966469428008	0.4166666666666667	0.1345992739458252
YJL071W	-1	-/0	-345.7819516658783	-22033.894607067108	60	0.04921259842519685	0.4166666666666667	0.1348785255515219
YMR009W	0	0/0	-345.79041880369186	-39746.19979634881	240	0.04921259842519685	0.4166666666666667	0.1348785255515219
YKL085W	-1	-/-	-345.8032033443451	-26733.91044807434	60	0.04911591355599214	0.4166666666666667	0.13515777715721866
YPR184W	0	0/0	-345.80481147766113	-42331.539426505566	240	0.04911591355599214	0.4166666666666667	0.13515777715721866
YIR029W	0	0/-	-345.8813157081604	-41071.93761974573	240	0.04911591355599214	0.4166666666666667	0.13515777715721866
YNR049C	-1	-/-	-346.01695728302	-23900.839136123657	60	0.049019607843137254	0.4166666666666667	0.13543702876291538
YBL101C	0	0/-	-346.0264351963997	-43406.12936425209	240	0.049019607843137254	0.4166666666666667	0.13543702876291538
YPL100W	-1	-/-	-346.0274019241333	-25006.872534513474	60	0.04892367906066536	0.4166666666666667	0.1357162803686121
YNL250W	-1	-/-	-346.19816160202026	-24503.21190547943	60	0.048828125	0.4166666666666667	0.13599553197430886
YOR237W	-1	-/-	-346.22989559173584	-21745.834381103516	60	0.04873294346978557	0.4166666666666667	0.13627478358000558
YAR050W	0	0/0	-346.2716155052185	-37825.20085147023	240	0.04873294346978557	0.4166666666666667	0.13627478358000558
YPL155C	-1	-/-	-346.29112005233765	-23818.82131099701	60	0.048638132295719845	0.4166666666666667	0.1365540351857023
YLR350W	-1	-/-	-346.2951099872589	-26310.991101026535	60	0.04854368932038835	0.4166666666666667	0.13683328679139906
YLL046C	0	0/0	-346.31015437841415	-37740.6734944582	240	0.04854368932038835	0.4166666666666667	0.13683328679139906
YDL209C	-1	-/-	-346.33703327178955	-22449.737673044205	60	0.04844961240310078	0.4166666666666667	0.13711253839709578
YPR006C	-1	-/-	-346.3470833301544	-24705.76394510269	60	0.048355899419729204	0.4166666666666667	0.13739179000279253
YIR002C	-1	-/-	-346.3969204425812	-26636.548930883408	60	0.04826254826254826	0.4166666666666667	0.13767104160848925
YER106W	-1	-/-	-346.409245967865	-23599.818942308426	60	0.04816955684007707	0.4166666666666667	0.13795029321418598
YGR144W	-1	-/-	-346.4183678627014	-25348.598537921906	60	0.04807692307692308	0.4166666666666667	0.13822954481988273
YOL072W	-1	-/-	-346.42397928237915	-23073.34582066536	60	0.04798464491362764	0.4166666666666667	0.13850879642557945
YDL210W	0	0/-	-346.42632484436035	-40644.887278974056	240	0.04798464491362764	0.4166666666666667	0.13850879642557945
YDR402C	0	0/-	-346.4358440041542	-39375.960355103016	240	0.04798464491362764	0.4166666666666667	0.13850879642557945
YCR104W	0	0/-	-346.4769867658615	-41144.854879781604	240	0.04798464491362764	0.4166666666666667	0.13850879642557945
YBR131W	-1	-/-	-346.4990475177765	-22940.719563245773	60	0.04789272030651341	0.4166666666666667	0.13878804803127617
YGR292W	0	0/-	-346.5520607829094	-39085.84875243902	240	0.04789272030651341	0.4166666666666667	0.13878804803127617
YOR043W	-1	-/-	-346.55224895477295	-24124.65144634247	60	0.04780114722753346	0.4166666666666667	0.13906729963697292
YIR041W	-1	-/-	-346.55275869369507	-24602.38368344307	60	0.04770992366412214	0.4166666666666667	0.13934655124266965
YPL060W	-1	-/-	-346.62361192703247	-25480.279613256454	60	0.047619047619047616	0.4166666666666667	0.13962580284836637
YPR151C	0	0/0	-346.6316428780556	-42592.10366874933	240	0.047619047619047616	0.4166666666666667	0.13962580284836637
YOR071C	0	0/-	-346.66572415828705	-39201.83238598704	240	0.047619047619047616	0.4166666666666667	0.13962580284836637
YGL053W	-1	-/0	-346.6979167461395	-25455.528000950813	60	0.04752851711026616	0.4166666666666667	0.13990505445406312
YOR267C	-1	-/-	-346.7348430156708	-25711.063866615295	60	0.04743833017077799	0.4166666666666667	0.14018430605975984
YDL239C	0	0/-	-346.73563653230667	-40299.00437438488	240	0.04743833017077799	0.4166666666666667	0.14018430605975984
YLL063C	0	0/-	-346.743837416172	-38411.4772887826	240	0.04743833017077799	0.4166666666666667	0.14018430605975984
YEL004W	-1	-/-	-346.7797794342041	-23377.836247205734	60	0.04734848484848485	0.4166666666666667	0.14046355766545657
YDR421W	-1	-/+	-346.8160843849182	-24745.684183120728	60	0.04725897920604915	0.4166666666666667	0.14074280927115332
YIL050W	0	0/-	-346.84600615501404	-42970.154298216105	240	0.04725897920604915	0.4166666666666667	0.14074280927115332
YMR162C	-1	-/-	-346.8992533683777	-23440.13156604767	60	0.04716981132075472	0.4166666666666667	0.14102206087685004
YFR036W	-1	-/-	-346.9207525253296	-23034.309197425842	60	0.047080979284369114	0.4166666666666667	0.14130131248254676
YEL011W	0	0/0	-346.9840966463089	-43036.22541204095	240	0.047080979284369114	0.4166666666666667	0.14130131248254676
YDR273W	-1	-/-	-347.0542469024658	-24781.60765361786	60	0.046992481203007516	0.4166666666666667	0.14158056408824352
YBR117C	-1	-/0	-347.0569808483124	-25215.753072738647	60	0.04690431519699812	0.4166666666666667	0.14185981569394024
YOR018W	-1	-/-	-347.0736474990845	-24432.440368890762	60	0.04681647940074907	0.4166666666666667	0.14213906729963696
YPR032W	-1	-/-	-347.09287452697754	-23330.912902116776	60	0.04672897196261682	0.4166666666666667	0.1424183189053337
YDR122W	-1	-/-	-347.09354066848755	-25945.201690673828	60	0.04664179104477612	0.4166666666666667	0.14269757051103044
YGL175C	-1	-/-	-347.1007671356201	-22667.96268582344	60	0.04655493482309125	0.4166666666666667	0.14297682211672716
YGL075C	-1	-/-	-347.1816289424896	-25082.724768161774	60	0.046468401486988845	0.4166666666666667	0.1432560737224239
YPL027W	0	0/-	-347.22453367710114	-38832.01722550392	240	0.046468401486988845	0.4166666666666667	0.1432560737224239
YJL057C	0	0/-	-347.2297065258026	-42124.925051271915	240	0.046468401486988845	0.4166666666666667	0.1432560737224239
YNL231C	-1	-/-	-347.2520389556885	-24418.687790870667	60	0.04638218923933209	0.4166666666666667	0.14353532532812063
YKR076W	-1	-/-	-347.35052728652954	-25388.158190250397	60	0.046296296296296294	0.4166666666666667	0.14381457693381736
YOR273C	0	0/-	-347.3734729588032	-41766.568786501884	240	0.046296296296296294	0.4166666666666667	0.14381457693381736
YLR403W	1	+/+	-347.3977220058441	-25248.960763931274	59	0.04805914972273567	0.43333333333333335	0.14381457693381736
YLR382C	-1	-/-	-347.4077982902527	-24502.679251194	60	0.04797047970479705	0.43333333333333335	0.1440938285395141
YKL168C	0	0/-	-347.46847999095917	-42409.282377660275	240	0.04797047970479705	0.43333333333333335	0.1440938285395141
YDR501W	1	+/0	-347.4818637371063	-24328.42552423477	59	0.049723756906077346	0.45	0.1440938285395141
YMR133W	-1	-/-	-347.4877779483795	-24075.99224257469	60	0.04963235294117647	0.45	0.14437308014521083
YML109W	-1	-/-	-347.49487352371216	-23684.66542172432	60	0.04954128440366973	0.45	0.14465233175090758
YMR170C	0	0/-	-347.55042243003845	-41056.49263653159	240	0.04954128440366973	0.45	0.14465233175090758
YPR095C	-1	-/-	-347.55846977233887	-24584.869553804398	60	0.04945054945054945	0.45	0.1449315833566043
YFL030W	0	0/0	-347.5961087048054	-42206.733623832464	240	0.04945054945054945	0.45	0.1449315833566043
YBR023C	-1	-/-	-347.60505294799805	-24396.44061779976	60	0.04936014625228519	0.45	0.14521083496230103
YDR148C	-1	-/-	-347.61802315711975	-27925.588634610176	60	0.04927007299270073	0.45	0.14549008656799778
YLR127C	-1	-/-	-347.77348268032074	-24295.74298477173	60	0.04918032786885246	0.45	0.1457693381736945
YBR183W	-1	-/-	-347.82898139953613	-24128.303678035736	60	0.04909090909090909	0.45	0.14604858977939122
YFL033C	-1	-/-	-347.8371343612671	-25751.205701828003	60	0.04900181488203267	0.45	0.14632784138508798
YMR135C	-1	-/-	-347.885338306427	-25837.660650014877	60	0.04891304347826087	0.45	0.1466070929907847
YLR323C	0	0/-	-347.9250939488411	-39575.3542599082	240	0.04891304347826087	0.45	0.1466070929907847
YJL153C	0	0/-	-347.92556113004684	-39637.46381658316	240	0.04891304347826087	0.45	0.1466070929907847
YBR047W	0	0/0	-347.97202318906784	-39072.66686794162	240	0.04891304347826087	0.45	0.1466070929907847
YDR363W	-1	-/-	-347.992858171463	-23705.659605503082	60	0.048824593128390596	0.45	0.14688634459648142
YER013W	-1	-/-	-348.17556977272034	-23893.04457759857	60	0.048736462093862815	0.45	0.14716559620217817
YPL192C	-1	-/-	-348.17943143844604	-23702.98947119713	60	0.04864864864864865	0.45	0.1474448478078749
YDR223W	0	0/-	-348.1847434043884	-41036.71184921265	240	0.04864864864864865	0.45	0.1474448478078749
YML112W	-1	-/-	-348.334547996521	-25424.191162586212	60	0.048561151079136694	0.45	0.14772409941357162
YJR138W	0	0/-	-348.40804320573807	-39917.88932818174	240	0.048561151079136694	0.45	0.14772409941357162
YLR251W	0	0/0	-348.4188888669014	-41151.18525284529	240	0.048561151079136694	0.45	0.14772409941357162
YIR031C	0	0/-	-348.4479483962059	-39759.54355305433	240	0.048561151079136694	0.45	0.14772409941357162
YIL173W	-1	-/-	-348.46298909187317	-22714.905552387238	60	0.04847396768402154	0.45	0.14800335101926837
YDR532C	-1	-/0	-348.4687042236328	-24528.768203258514	60	0.04838709677419355	0.45	0.1482826026249651
YPL152W	-1	-/-	-348.5874903202057	-25886.36692547798	60	0.04830053667262969	0.45	0.14856185423066182
YLR210W	-1	-/-	-348.61007046699524	-24097.335968971252	60	0.048214285714285716	0.45	0.14884110583635857
YLR015W	-1	-/-	-348.62721943855286	-26140.862045764923	60	0.0481283422459893	0.45	0.1491203574420553
YJL020C	-1	-/-	-348.6291902065277	-25929.50853165984	60	0.04804270462633452	0.45	0.149399609047752
YDL048C	0	0/-	-348.70272558927536	-41705.52349990606	240	0.04804270462633452	0.45	0.149399609047752
YML130C	-1	-/-	-348.71051120758057	-23390.661262989044	60	0.047957371225577264	0.45	0.14967886065344876
YLR273C	0	0/0	-348.7146381139755	-40853.76728796959	240	0.047957371225577264	0.45	0.14967886065344876
YPR199C	-1	-/+	-348.82039880752563	-24180.29006242752	60	0.047872340425531915	0.45	0.1499581122591455
YKR009C	-1	-/-	-348.8518373966217	-25709.912447571754	60	0.047787610619469026	0.45	0.1502373638648422
YNR075W	-1	-/-	-348.85271191596985	-22391.761283397675	60	0.04770318021201413	0.45	0.15051661547053896
YEL060C	-1	-/-	-348.87455129623413	-27618.65441429615	60	0.047619047619047616	0.45	0.15079586707623568
YDR495C	-1	-/-	-348.9028990268707	-23728.58546280861	60	0.04753521126760563	0.45	0.1510751186819324
YLR228C	-1	-/+	-349.05277156829834	-25243.09475326538	60	0.04745166959578207	0.45	0.15135437028762916
YGL104C	-1	-/-	-349.06261110305786	-24457.185309886932	60	0.04736842105263158	0.45	0.15163362189332588
YLR107W	-1	-/-	-349.0712161064148	-23219.900824069977	60	0.047285464098073555	0.45	0.15191287349902263
YNR074C	-1	-/-	-349.1305818557739	-22634.19011592865	60	0.0472027972027972	0.45	0.15219212510471936
YHR151C	0	0/0	-349.1667640209198	-39176.39855512977	240	0.0472027972027972	0.45	0.15219212510471936
YCL069W	-1	-/-	-349.1725101470947	-23559.419978141785	60	0.04712041884816754	0.45	0.15247137671041608
YLR189C	-1	-/-	-349.19750332832336	-26657.740134716034	60	0.047038327526132406	0.45	0.15275062831611283
YIL105C	-1	-/-	-349.242219209671	-25286.119964122772	60	0.04695652173913043	0.45	0.15302987992180955
YJL129C	-1	-/-	-349.28560304641724	-23925.445794582367	60	0.046875	0.45	0.15330913152750628
YKL010C	0	0/-	-349.2911928296089	-40093.82096284628	240	0.046875	0.45	0.15330913152750628
YPR079W	0	0/0	-349.3593578338623	-39769.63427913189	240	0.046875	0.45	0.15330913152750628
YER161C	-1	-/-	-349.3631706237793	-25066.572445869446	60	0.04679376083188908	0.45	0.15358838313320303
YLR393W	0	0/-	-349.3653873205185	-38639.943598508835	240	0.04679376083188908	0.45	0.15358838313320303
YNL093W	-1	-/-	-349.46714466810226	-25618.57884925604	60	0.04671280276816609	0.45	0.15386763473889975
YJR108W	-1	-/-	-349.4825189113617	-23466.428255081177	60	0.046632124352331605	0.45	0.15414688634459647
YIL120W	-1	-/-	-349.49766659736633	-25048.673575162888	60	0.04655172413793104	0.45	0.15442613795029322
YOL138C	-1	-/-	-349.5301237106323	-25241.322203159332	60	0.04647160068846816	0.45	0.15470538955598995
YER147C	-1	-/-	-349.621280670166	-23662.482509851456	60	0.04639175257731959	0.45	0.15498464116168667
YOR137C	-1	-/-	-349.746910572052	-25172.436260700226	60	0.04631217838765009	0.45	0.15526389276738342
YPR200C	-1	-/-	-349.76727652549744	-23092.698787927628	60	0.046232876712328765	0.45	0.15554314437308014
YDR536W	0	0/-	-349.86794340610504	-40324.02832072973	240	0.046232876712328765	0.45	0.15554314437308014
YOR066W	0	0/-	-349.8717576265335	-38595.2480430603	240	0.046232876712328765	0.45	0.15554314437308014
YNL223W	-1	-/-	-349.8742296695709	-26088.045474290848	60	0.046153846153846156	0.45	0.15582239597877687
YFR048W	-1	-/-	-349.8846297264099	-24298.293238401413	60	0.04607508532423208	0.45	0.15610164758447362
YPR106W	0	0/-	-349.90903663635254	-40836.149818480015	240	0.04607508532423208	0.45	0.15610164758447362
YHR075C	-1	-/-	-349.97377276420593	-24827.863752126694	60	0.04599659284497445	0.45	0.15638089919017034
YOR034C	-1	-/-	-349.9777525663376	-25069.183778882027	60	0.04591836734693878	0.45	0.15666015079586706
YEL005C	0	0/-	-349.98485457897186	-41114.49502980709	240	0.04591836734693878	0.45	0.15666015079586706
YGL254W	1	+/+	-349.9917902946472	-23490.450083732605	59	0.04753820033955857	0.4666666666666667	0.15666015079586706
YPL221W	-1	-/-	-350.0769155025482	-24544.620654582977	60	0.04745762711864407	0.4666666666666667	0.15693940240156382
YJR147W	-1	-/+	-350.10903215408325	-22958.980557203293	60	0.047377326565143825	0.4666666666666667	0.15721865400726054
YHR036W	-1	-/-	-350.1334373950958	-24991.29124903679	60	0.0472972972972973	0.4666666666666667	0.15749790561295726
YOR256C	-1	-/-	-350.2000079154968	-26171.28015112877	60	0.047217537942664416	0.4666666666666667	0.157777157218654
YOR386W	-1	-/-	-350.20945405960083	-26287.298443317413	60	0.04713804713804714	0.4666666666666667	0.15805640882435074
YDL149W	-1	-/-	-350.2844269275665	-26265.005475759506	60	0.047058823529411764	0.4666666666666667	0.15833566043004746
YLL028W	0	0/-	-350.29491287469864	-40829.01239979267	240	0.047058823529411764	0.4666666666666667	0.15833566043004746
YPL052W	0	0/-	-350.3272715806961	-40151.42776718736	240	0.047058823529411764	0.4666666666666667	0.15833566043004746
YLR219W	-1	-/-	-350.42258405685425	-26456.09351015091	60	0.04697986577181208	0.4666666666666667	0.1586149120357442
YPR008W	-1	-/+	-350.451376914978	-27055.569892406464	60	0.04690117252931323	0.4666666666666667	0.15889416364144093
YMR195W	0	0/0	-350.5378244817257	-41605.03259947896	240	0.04690117252931323	0.4666666666666667	0.15889416364144093
YLR046C	0	0/0	-350.5484815835953	-41508.226067364216	240	0.04690117252931323	0.4666666666666667	0.15889416364144093
YDL039C	-1	-/0	-350.5665113925934	-23550.608123779297	60	0.046822742474916385	0.4666666666666667	0.15917341524713768
YBR275C	-1	-/-	-350.64149260520935	-24941.62135744095	60	0.04674457429048414	0.4666666666666667	0.1594526668528344
YOR244W	-1	-/-	-350.7219662666321	-24463.53009533882	60	0.04666666666666667	0.4666666666666667	0.15973191845853113
YIR028W	-1	-/-	-350.724059343338	-24716.420755386353	60	0.04658901830282862	0.4666666666666667	0.16001117006422788
YMR115W	0	0/-	-350.7324947118759	-41824.25271731615	240	0.04658901830282862	0.4666666666666667	0.16001117006422788
YLR307W	0	0/-	-350.7442580461502	-38211.40910449624	240	0.04658901830282862	0.4666666666666667	0.16001117006422788
YOR107W	0	0/-	-350.813865840435	-41392.333339989185	240	0.04658901830282862	0.4666666666666667	0.16001117006422788
YLR080W	-1	-/-	-350.8286828994751	-26830.566962242126	60	0.046511627906976744	0.4666666666666667	0.1602904216699246
YKL121W	0	0/0	-350.8679200410843	-42736.56226795912	240	0.046511627906976744	0.4666666666666667	0.1602904216699246
YNL275W	-1	-/-	-350.98818802833557	-23236.770078897476	60	0.04643449419568822	0.4666666666666667	0.16056967327562133
YDR054C	-1	-/-	-351.02250123023987	-25348.613372325897	60	0.046357615894039736	0.4666666666666667	0.16084892488131808
YOR322C	-1	-/-	-351.1811046600342	-24857.60534143448	60	0.04628099173553719	0.4666666666666667	0.1611281764870148
YJL219W	-1	-/-	-351.1972961425781	-23386.693330287933	60	0.0462046204620462	0.4666666666666667	0.16140742809271152
YKR039W	-1	-/-	-351.2099585533142	-25904.608218193054	60	0.04612850082372323	0.4666666666666667	0.16168667969840828
YIL111W	0	0/-	-351.24826616048813	-39325.71429629624	240	0.04612850082372323	0.4666666666666667	0.16168667969840828
YOR242C	0	0/-	-351.25752437114716	-38347.34559246898	240	0.04612850082372323	0.4666666666666667	0.16168667969840828
YNL039W	-1	-/-	-351.3072814941406	-25827.38015937805	60	0.046052631578947366	0.4666666666666667	0.161965931304105
YIL084C	-1	-/-	-351.30785512924194	-22260.55593919754	60	0.04597701149425287	0.4666666666666667	0.16224518290980172
YHL032C	0	0/-	-351.3141627907753	-42477.59068322182	240	0.04597701149425287	0.4666666666666667	0.16224518290980172
YML076C	1	+/+	-351.3294882774353	-23800.08300924301	59	0.047540983606557376	0.48333333333333334	0.16224518290980172
YCR037C	-1	-/-	-351.3731324672699	-23159.724395513535	60	0.04746317512274959	0.48333333333333334	0.16252443451549847
YOL081W	0	0/-	-351.38760673999786	-39281.845861285925	240	0.04746317512274959	0.48333333333333334	0.16252443451549847
YIL132C	-1	-/-	-351.45443964004517	-23364.624282836914	60	0.04738562091503268	0.48333333333333334	0.1628036861211952
YER164W	-1	-/-	-351.46449756622314	-24147.094969034195	60	0.04730831973898858	0.48333333333333334	0.16308293772689192
YER169W	-1	-/+	-351.4651026725769	-24500.650325775146	60	0.04723127035830619	0.48333333333333334	0.16336218933258867
YNL116W	-1	-/-	-351.4877610206604	-24849.707328796387	60	0.04715447154471545	0.48333333333333334	0.1636414409382854
YDR504C	0	0/0	-351.50818568468094	-44021.187207341194	240	0.04715447154471545	0.48333333333333334	0.1636414409382854
YNL127W	-1	-/-	-351.5086102485657	-24921.526764392853	60	0.04707792207792208	0.48333333333333334	0.16392069254398212
YMR278W	0	0/-	-351.5094821304083	-42414.93263198435	240	0.04707792207792208	0.48333333333333334	0.16392069254398212
YNR023W	-1	-/-	-351.53773641586304	-24637.944119930267	60	0.04700162074554295	0.48333333333333334	0.16419994414967887
YDL110C	0	0/-	-351.5422067642212	-43304.45617455244	240	0.04700162074554295	0.48333333333333334	0.16419994414967887
YJL047C	-1	-/-	-351.54999709129333	-25617.27257347107	60	0.04692556634304207	0.48333333333333334	0.1644791957553756
YKR100C	0	0/-	-351.5798905491829	-40695.45136231184	240	0.04692556634304207	0.48333333333333334	0.1644791957553756
YBR001C	0	0/-	-351.59422838687897	-43493.201496094465	240	0.04692556634304207	0.48333333333333334	0.1644791957553756
YMR053C	-1	-/0	-351.6085772514343	-25653.699442863464	60	0.046849757673667204	0.48333333333333334	0.1647584473610723
YPL167C	-1	-/-	-351.64290046691895	-23863.233798742294	60	0.0467741935483871	0.48333333333333334	0.16503769896676906
YCR019W	0	0/0	-351.65773862600327	-39212.96997052431	240	0.0467741935483871	0.48333333333333334	0.16503769896676906
YBL074C	-1	-/-	-351.65899085998535	-23388.989579439163	60	0.04669887278582931	0.48333333333333334	0.1653169505724658
YLR165C	-1	-/-	-351.6833415031433	-25103.475325107574	60	0.04662379421221865	0.48333333333333334	0.16559620217816254
YBL008W	-1	-/-	-351.74134254455566	-23151.48483967781	60	0.04654895666131621	0.48333333333333334	0.16587545378385926
YDR288W	-1	-/-	-351.7970972061157	-26065.195428609848	60	0.046474358974358976	0.48333333333333334	0.16615470538955598
YGR009C	-1	-/-	-351.80679965019226	-25151.606914520264	60	0.0464	0.48333333333333334	0.16643395699525274
YOL141W	0	0/-	-351.8090101480484	-38744.38760530949	240	0.0464	0.48333333333333334	0.16643395699525274
YPL149W	-1	-/-	-351.83691000938416	-25328.75942015648	60	0.0463258785942492	0.48333333333333334	0.16671320860094946
YJL095W	-1	-/-	-351.84996271133423	-23803.300840377808	60	0.046251993620414676	0.48333333333333334	0.16699246020664618
YGL259W	0	0/0	-351.85344767570496	-40406.761882156134	240	0.046251993620414676	0.48333333333333334	0.16699246020664618
YGL170C	0	0/-	-351.8604431152344	-38252.57900086045	240	0.046251993620414676	0.48333333333333334	0.16699246020664618
YJL058C	-1	-/-	-351.86971950531006	-23988.52921295166	60	0.04617834394904458	0.48333333333333334	0.16727171181234293
YPR179C	-1	-/-	-351.90504026412964	-24208.400079488754	60	0.046104928457869634	0.48333333333333334	0.16755096341803966
YPL018W	-1	-/-	-351.9097218513489	-23919.76328420639	60	0.046031746031746035	0.48333333333333334	0.16783021502373638
YBR040W	-1	-/-	-351.91033244132996	-23786.875074386597	60	0.04595879556259905	0.48333333333333334	0.16810946662943313
YJL037W	0	0/-	-351.9196252822876	-40209.31973268092	240	0.04595879556259905	0.48333333333333334	0.16810946662943313
YJL059W	-1	-/-	-351.9565587043762	-24147.971515893936	60	0.04588607594936709	0.48333333333333334	0.16838871823512985
YHR139C	-1	-/-	-351.9596700668335	-25647.679551124573	60	0.045813586097946286	0.48333333333333334	0.16866796984082658
YFR034C	1	+/+	-351.966495513916	-23587.408094406128	59	0.0473186119873817	0.5	0.16866796984082658
YDR218C	-1	-/-	-352.00247049331665	-23266.491688251495	60	0.047244094488188976	0.5	0.16894722144652333
YOR183W	0	0/0	-352.0265743136406	-39234.06852173805	240	0.047244094488188976	0.5	0.16894722144652333
YCR073C	-1	-/-	-352.063175201416	-24085.084414958954	60	0.04716981132075472	0.5	0.16922647305222005
YPL049C	-1	-/-	-352.0781366825104	-24015.3086540699	60	0.04709576138147567	0.5	0.16950572465791677
YDL168W	0	0/-	-352.0927256643772	-42075.722955554724	240	0.04709576138147567	0.5	0.16950572465791677
YGL249W	-1	-/-	-352.1757457256317	-24250.343149900436	60	0.047021943573667714	0.5	0.16978497626361352
YNL309W	-1	-/-	-352.18338441848755	-24515.455919504166	60	0.046948356807511735	0.5	0.17006422786931025
YDR416W	-1	-/-	-352.2208139896393	-23337.456121444702	60	0.046875	0.5	0.17034347947500697
YLL018C-A	-1	-/-	-352.2934527397156	-24080.361021995544	60	0.046801872074883	0.5	0.17062273108070372
YOR227W	0	0/0	-352.30017989873886	-44175.17431861162	240	0.046801872074883	0.5	0.17062273108070372
YIL140W	-1	-/-	-352.35458302497864	-24792.197709083557	60	0.04672897196261682	0.5	0.17090198268640044
YDL220C	-1	-/-	-352.35841703414917	-23114.76544380188	60	0.04665629860031104	0.5	0.17118123429209717
YAR020C	0	0/-	-352.41582375764847	-40820.91231048107	240	0.04665629860031104	0.5	0.17118123429209717
YCR105W	0	0/0	-352.4298115968704	-39104.03891700506	240	0.04665629860031104	0.5	0.17118123429209717
YMR294W	0	0/-	-352.4395733475685	-39949.43817579746	240	0.04665629860031104	0.5	0.17118123429209717
YDL079C	-1	-/-	-352.44407844543457	-22782.185935497284	60	0.046583850931677016	0.5	0.17146048589779392
YBL014C	-1	-/-	-352.473347902298	-24170.976972818375	60	0.046511627906976744	0.5	0.17173973750349064
YMR004W	-1	-/-	-352.53985476493835	-26668.27442765236	60	0.04643962848297214	0.5	0.17201898910918736
YMR275C	-1	-/-	-352.63264083862305	-24974.44894504547	60	0.04636785162287481	0.5	0.17229824071488412
YPL115C	-1	-/-	-352.64768075942993	-24686.20565032959	60	0.046296296296296294	0.5	0.17257749232058084
YCL026C-A	-1	-/-	-352.65559911727905	-22757.4365067482	60	0.046224961479198766	0.5	0.1728567439262776
YNR008W	-1	-/-	-352.65622901916504	-22969.52897620201	60	0.046153846153846156	0.5	0.1731359955319743
YLR368W	-1	-/-	-352.6578936576843	-25108.964584827423	60	0.04608294930875576	0.5	0.17341524713767104
YLR016C	-1	-/-	-352.6914825439453	-24738.48840522766	60	0.046012269938650305	0.5	0.1736944987433678
YAL017W	-1	-/-	-352.81730556488037	-27311.383924007416	60	0.045941807044410414	0.5	0.1739737503490645
YDL175C	-1	-/-	-352.8280072212219	-24249.82491493225	60	0.045871559633027525	0.5	0.17425300195476123
YOR380W	1	+/+	-352.8294024467468	-25229.326018810272	59	0.04732824427480916	0.5166666666666667	0.17425300195476123
YGL258W	0	0/0	-352.8849065899849	-39367.277885735035	240	0.04732824427480916	0.5166666666666667	0.17425300195476123
YLR363C	-1	-/-	-352.9020326137543	-23345.102319955826	60	0.04725609756097561	0.5166666666666667	0.17453225356045798
YKL032C	-1	-/-	-352.91836881637573	-23875.579244613647	60	0.0471841704718417	0.5166666666666667	0.1748115051661547
YNR048W	-1	-/-	-352.93703961372375	-24915.040916204453	60	0.04711246200607903	0.5166666666666667	0.17509075677185143
YCL029C	-1	-/-	-352.9448137283325	-23913.998608589172	60	0.04704097116843703	0.5166666666666667	0.17537000837754818
YDR291W	0	0/-	-353.0273233652115	-41580.15632390976	240	0.04704097116843703	0.5166666666666667	0.17537000837754818
YBL013W	-1	-/-	-353.0320749282837	-23077.084979057312	60	0.04696969696969697	0.5166666666666667	0.1756492599832449
YML017W	0	0/-	-353.0465580224991	-38849.116317391396	240	0.04696969696969697	0.5166666666666667	0.1756492599832449
YLR364W	0	0/-	-353.1355996131897	-39111.049498707056	240	0.04696969696969697	0.5166666666666667	0.1756492599832449
YLR376C	-1	-/-	-353.1451449394226	-24516.197956562042	60	0.046898638426626324	0.5166666666666667	0.17592851158894163
YGR223C	0	0/-	-353.1475532054901	-42612.742475152016	240	0.046898638426626324	0.5166666666666667	0.17592851158894163
YOR017W	0	0/0	-353.21387654542923	-39987.48143482208	240	0.046898638426626324	0.5166666666666667	0.17592851158894163
YLR436C	0	0/-	-353.2359475493431	-39055.43999403715	240	0.046898638426626324	0.5166666666666667	0.17592851158894163
YKR061W	-1	-/-	-353.24322175979614	-24196.891114234924	60	0.04682779456193353	0.5166666666666667	0.17620776319463838
YOR173W	-1	-/-	-353.2685794830322	-26254.784034252167	60	0.04675716440422323	0.5166666666666667	0.1764870148003351
YPR075C	-1	-/-	-353.30165672302246	-25087.617943763733	60	0.046686746987951805	0.5166666666666667	0.17676626640603182
YFL059W	-1	-/-	-353.30660581588745	-22875.851504802704	60	0.04661654135338346	0.5166666666666667	0.17704551801172858
YER051W	-1	-/-	-353.3158748149872	-24545.44319152832	60	0.046546546546546545	0.5166666666666667	0.1773247696174253
YDR477W	-1	-/-	-353.3837718963623	-25691.113241434097	60	0.046476761619190406	0.5166666666666667	0.17760402122312202
YKL109W	0	0/-	-353.41806480288506	-41457.59617885947	240	0.046476761619190406	0.5166666666666667	0.17760402122312202
YDL069C	-1	-/-	-353.4469647407532	-23969.445499658585	60	0.04640718562874251	0.5166666666666667	0.17788327282881877
YNL332W	-1	-/-	-353.4634838104248	-24172.760122537613	60	0.04633781763826607	0.5166666666666667	0.1781625244345155
YAL062W	0	0/0	-353.5422683954239	-42188.46502280235	240	0.04633781763826607	0.5166666666666667	0.1781625244345155
YBR293W	-1	-/-	-353.56125354766846	-24912.494363427162	60	0.04626865671641791	0.5166666666666667	0.17844177604021222
YGR087C	0	0/0	-353.5726121068001	-40418.80785614252	240	0.04626865671641791	0.5166666666666667	0.17844177604021222
YKL146W	-1	-/-	-353.5919032096863	-26202.059433460236	60	0.046199701937406856	0.5166666666666667	0.17872102764590897
YNL014W	-1	-/-	-353.61674213409424	-24746.8011033535	60	0.046130952380952384	0.5166666666666667	0.1790002792516057
YPL196W	-1	-/-	-353.65257263183594	-25827.201171159744	60	0.04606240713224369	0.5166666666666667	0.17927953085730242
YDR173C	-1	-/-	-353.7319369316101	-25382.74369621277	60	0.04599406528189911	0.5166666666666667	0.17955878246299917
YBL088C	-1	-/-	-353.7649817466736	-25078.174842834473	60	0.045925925925925926	0.5166666666666667	0.1798380340686959
YGR133W	-1	-/-	-353.8455288410187	-24814.411002397537	60	0.04585798816568047	0.5166666666666667	0.18011728567439264
YMR213W	-1	-/-	-353.9034962654114	-24821.24422287941	60	0.04579025110782865	0.5166666666666667	0.18039653728008936
YJL112W	-1	-/-	-353.9110345840454	-24142.353289604187	60	0.045722713864306784	0.5166666666666667	0.1806757888857861
YMR306W	0	0/-	-353.91891491413116	-40614.93962472677	240	0.045722713864306784	0.5166666666666667	0.1806757888857861
YBR068C	-1	-/-	-353.952757358551	-24834.213307619095	60	0.045655375552282766	0.5166666666666667	0.18095504049148284
YCL024W	-1	-/-	-353.9723665714264	-23351.924894809723	60	0.045588235294117645	0.5166666666666667	0.18123429209717956
YLL038C	-1	-/-	-353.9832365512848	-22293.59029507637	60	0.04552129221732746	0.5166666666666667	0.18151354370287628
YIR005W	-1	-/-	-353.9991157054901	-23777.220062971115	60	0.045454545454545456	0.5166666666666667	0.18179279530857304
YNL333W	-1	-/-	-354.0624146461487	-24478.456894397736	60	0.04538799414348463	0.5166666666666667	0.18207204691426976
YLR207W	-1	-/-	-354.0639944076538	-25046.504409074783	60	0.04532163742690058	0.5166666666666667	0.18235129851996648
YGL197W	0	0/-	-354.0739795565605	-42089.441860198975	240	0.04532163742690058	0.5166666666666667	0.18235129851996648
YNR047W	-1	-/-	-354.07957124710083	-26937.241218924522	60	0.04525547445255475	0.5166666666666667	0.18263055012566323
YDR244W	-1	-/-	-354.19617986679077	-24851.30870294571	60	0.04518950437317784	0.5166666666666667	0.18290980173135996
YOR089C	-1	-/-	-354.24041748046875	-25520.025638580322	60	0.04512372634643377	0.5166666666666667	0.18318905333705668
YBR102C	-1	-/-	-354.270560503006	-24061.667432308197	60	0.04505813953488372	0.5166666666666667	0.18346830494275343
YDR014W	0	0/-	-354.2813839316368	-39918.36761260033	240	0.04505813953488372	0.5166666666666667	0.18346830494275343
YBL033C	-1	-/-	-354.3648738861084	-24972.055339574814	60	0.04499274310595065	0.5166666666666667	0.18374755654845015
YDL115C	-1	-/0	-354.37214183807373	-26744.05076622963	60	0.04492753623188406	0.5166666666666667	0.18402680815414688
YDR405W	0	0/-	-354.43156284093857	-41740.54840892553	240	0.04492753623188406	0.5166666666666667	0.18402680815414688
YJR160C	-1	-/-	-354.4319167137146	-23754.07059431076	60	0.04486251808972504	0.5166666666666667	0.18430605975984363
YPL177C	-1	-/+	-354.43298411369324	-24605.830807209015	60	0.044797687861271675	0.5166666666666667	0.18458531136554035
YDR034C	0	0/+	-354.4453646540642	-40694.442768871784	240	0.044797687861271675	0.5166666666666667	0.18458531136554035
YJR110W	-1	-/-	-354.495897769928	-23881.100582122803	60	0.044733044733044736	0.5166666666666667	0.18486456297123707
YCL067C	-1	-/+	-354.50809836387634	-24994.808897972107	60	0.0446685878962536	0.5166666666666667	0.18514381457693382
YDR206W	-1	-/-	-354.5448069572449	-24827.25203847885	60	0.04460431654676259	0.5166666666666667	0.18542306618263055
YLR019W	0	0/-	-354.5783706307411	-41733.89671218395	240	0.04460431654676259	0.5166666666666667	0.18542306618263055
YJL139C	-1	-/-	-354.5790042877197	-24340.495360851288	60	0.04454022988505747	0.5166666666666667	0.18570231778832727
YER159C	-1	-/-	-354.6041078567505	-26119.30055809021	60	0.04447632711621234	0.5166666666666667	0.18598156939402402
YBL097W	-1	-/-	-354.6131978034973	-22328.746857643127	60	0.044412607449856735	0.5166666666666667	0.18626082099972074
YBR172C	-1	-/-	-354.62513613700867	-25325.811710596085	60	0.044349070100143065	0.5166666666666667	0.18654007260541747
YLL012W	-1	-/-	-354.67871356010437	-24416.81339740753	60	0.04428571428571428	0.5166666666666667	0.18681932421111422
YLR023C	-1	-/-	-354.7567205429077	-23919.043611049652	60	0.0442225392296719	0.5166666666666667	0.18709857581681094
YMR287C	-1	-/-	-354.78188848495483	-24343.12839126587	60	0.04415954415954416	0.5166666666666667	0.1873778274225077
YBR216C	-1	-/-	-354.8761098384857	-26151.147544145584	60	0.044096728307254626	0.5166666666666667	0.18765707902820442
YLR128W	0	0/-	-354.8794231414795	-41304.55098962784	240	0.044096728307254626	0.5166666666666667	0.18765707902820442
YPL281C	0	0/-	-354.92298632860184	-39397.938859820366	240	0.044096728307254626	0.5166666666666667	0.18765707902820442
YBR273C	-1	-/-	-354.95838260650635	-26295.52319598198	60	0.04403409090909091	0.5166666666666667	0.18793633063390114
YJR156C	-1	-/-	-354.9698030948639	-25604.106414556503	60	0.04397163120567376	0.5166666666666667	0.1882155822395979
YDR488C	-1	-/-	-354.9957284927368	-24785.224179506302	60	0.043909348441926344	0.5166666666666667	0.1884948338452946
YEL032W	-1	-/-	-355.0250418186188	-23984.197445869446	60	0.04384724186704385	0.5166666666666667	0.18877408545099134
YFL025C	-1	-/-	-355.02533864974976	-23701.887989521027	60	0.043785310734463276	0.5166666666666667	0.1890533370566881
YMR182C	-1	-/+	-355.12196922302246	-23699.22587299347	60	0.04372355430183357	0.5166666666666667	0.1893325886623848
YLR226W	-1	-/-	-355.1974587440491	-25264.936446905136	60	0.04366197183098591	0.5166666666666667	0.18961184026808153
YDR293C	-1	-/-	-355.2004806995392	-26482.829948425293	60	0.04360056258790436	0.5166666666666667	0.18989109187377828
YHR176W	-1	-/-	-355.2247385978699	-24981.148457050323	60	0.04353932584269663	0.5166666666666667	0.190170343479475
YJR126C	-1	-/-	-355.2685658931732	-26183.978902339935	60	0.043478260869565216	0.5166666666666667	0.19044959508517173
YFR008W	-1	-/-	-355.30437183380127	-24983.686241149902	60	0.04341736694677871	0.5166666666666667	0.19072884669086848
YJR091C	-1	-/-	-355.32359647750854	-25564.655261039734	60	0.043356643356643354	0.5166666666666667	0.1910080982965652
YPL201C	0	0/0	-355.3346806168556	-41205.686084628105	240	0.043356643356643354	0.5166666666666667	0.1910080982965652
YNL083W	0	0/-	-355.34372383356094	-40663.65890133381	240	0.043356643356643354	0.5166666666666667	0.1910080982965652
YKR054C	-1	-/-	-355.3487958908081	-23944.882294654846	60	0.04329608938547486	0.5166666666666667	0.19128734990226193
YDR503C	-1	-/-	-355.39253187179565	-24095.880518436432	60	0.043235704323570434	0.5166666666666667	0.19156660150795868
YBR289W	-1	-/-	-355.41465616226196	-25241.27450990677	60	0.04317548746518106	0.5166666666666667	0.1918458531136554
YOR393W	0	0/-	-355.4180258512497	-39709.01553297043	240	0.04317548746518106	0.5166666666666667	0.1918458531136554
YIL003W	0	0/-	-355.4369601011276	-40187.57008036971	240	0.04317548746518106	0.5166666666666667	0.1918458531136554
YJL210W	-1	-/-	-355.50745463371277	-25073.148377895355	60	0.043115438108484005	0.5166666666666667	0.19212510471935212
YNL023C	1	+/+	-355.5511386394501	-26189.669199228287	59	0.044444444444444446	0.5333333333333333	0.19212510471935212
YJL078C	0	0/-	-355.60781717300415	-39572.30067461729	240	0.044444444444444446	0.5333333333333333	0.19212510471935212
YOR060C	-1	-/-	-355.63450860977173	-24247.6901845932	60	0.044382801664355064	0.5333333333333333	0.19240435632504888
YOL116W	-1	-/+	-355.6359417438507	-26048.54147863388	60	0.0443213296398892	0.5333333333333333	0.1926836079307456
YOR180C	-1	-/-	-355.6859185695648	-24671.36455821991	60	0.04426002766251729	0.5333333333333333	0.19296285953644232
YBR138C	0	0/0	-355.7666479945183	-39327.459617972374	240	0.04426002766251729	0.5333333333333333	0.19296285953644232
YDL005C	-1	-/-	-355.76675391197205	-25822.380160331726	60	0.04419889502762431	0.5333333333333333	0.19324211114213907
YFR040W	-1	-/-	-355.81054878234863	-24500.93921995163	60	0.044137931034482755	0.5333333333333333	0.1935213627478358
YIL126W	-1	-/-	-355.82818245887756	-26132.856544971466	60	0.0440771349862259	0.5333333333333333	0.19380061435353255
YPR162C	-1	-/-	-355.8898935317993	-23496.879125356674	60	0.04401650618982118	0.5333333333333333	0.19407986595922927
YFL057C	-1	-/0	-355.9083151817322	-23913.89936184883	60	0.04395604395604396	0.5333333333333333	0.194359117564926
YOR083W	-1	-/-	-355.9241716861725	-23332.39733982086	60	0.0438957475994513	0.5333333333333333	0.19463836917062274
YPR104C	1	+/+	-355.99106192588806	-24227.26028418541	59	0.045205479452054796	0.55	0.19463836917062274
YDR254W	-1	-/-	-356.0241148471832	-24555.38550877571	60	0.04514363885088919	0.55	0.19491762077631947
YOR226C	-1	-/-	-356.02934646606445	-23443.310249328613	60	0.045081967213114756	0.55	0.1951968723820162
YKL043W	1	+/+	-356.0454213619232	-24978.37591123581	59	0.04638472032742155	0.5666666666666667	0.1951968723820162
YHR058C	-1	-/-	-356.04975152015686	-25130.677316904068	60	0.04632152588555858	0.5666666666666667	0.19547612398771294
YGR032W	0	0/-	-356.06708174943924	-42360.69907024503	240	0.04632152588555858	0.5666666666666667	0.19547612398771294
YHL035C	0	0/-	-356.09046226739883	-40644.95688581467	240	0.04632152588555858	0.5666666666666667	0.19547612398771294
YAL024C	-1	-/-	-356.0940020084381	-23213.75271010399	60	0.04625850340136054	0.5666666666666667	0.19575537559340966
YOR033C	-1	-/-	-356.1041316986084	-24669.411680698395	60	0.04619565217391304	0.5666666666666667	0.1960346271991064
YNL183C	0	0/-	-356.11909878253937	-42712.00253999233	240	0.04619565217391304	0.5666666666666667	0.1960346271991064
YBL021C	0	0/+	-356.16048884391785	-39213.20948728919	240	0.04619565217391304	0.5666666666666667	0.1960346271991064
YHL040C	-1	-/-	-356.1648268699646	-22932.78828048706	60	0.04613297150610583	0.5666666666666667	0.19631387880480314
YMR020W	0	0/-	-356.1667552292347	-42315.97113958001	240	0.04613297150610583	0.5666666666666667	0.19631387880480314
YER088C	-1	-/-	-356.1724622249603	-25034.37612056732	60	0.04607046070460705	0.5666666666666667	0.19659313041049986
YOL051W	-1	-/-	-356.19129061698914	-25367.664525985718	60	0.046008119079837616	0.5666666666666667	0.19687238201619658
YPR167C	-1	-/0	-356.1913375854492	-23530.72773897648	60	0.04594594594594595	0.5666666666666667	0.19715163362189334
YHR211W	0	0/0	-356.20570707321167	-39747.48296183348	240	0.04594594594594595	0.5666666666666667	0.19715163362189334
YLR320W	-1	-/-	-356.21897745132446	-22991.92055273056	60	0.04588394062078273	0.5666666666666667	0.19743088522759006
YKL051W	-1	-/-	-356.2237882614136	-23412.32901239395	60	0.04582210242587601	0.5666666666666667	0.19771013683328678
YBR161W	-1	-/-	-356.31369042396545	-23902.995610952377	60	0.04576043068640646	0.5666666666666667	0.19798938843898353
YPL282C	0	0/-	-356.4854998588562	-40079.1849758625	240	0.04576043068640646	0.5666666666666667	0.19798938843898353
YOR360C	0	0/-	-356.50972640514374	-41154.75825121999	240	0.04576043068640646	0.5666666666666667	0.19798938843898353
YGL066W	-1	-/-	-356.53105068206787	-24924.959953546524	60	0.0456989247311828	0.5666666666666667	0.19826864004468026
YER098W	0	0/-	-356.5954856276512	-42447.24331855774	240	0.0456989247311828	0.5666666666666667	0.19826864004468026
YPL130W	-1	-/-	-356.6245617866516	-22920.48867225647	60	0.04563758389261745	0.5666666666666667	0.19854789165037698
YIR027C	0	0/-	-356.66710019111633	-38492.76845782995	240	0.04563758389261745	0.5666666666666667	0.19854789165037698
YDR214W	-1	-/-	-356.7228627204895	-25462.259019970894	60	0.045576407506702415	0.5666666666666667	0.19882714325607373
YLR375W	0	0/-	-356.7332059144974	-41482.22359418869	240	0.045576407506702415	0.5666666666666667	0.19882714325607373
YKL005C	-1	-/-	-356.73459482192993	-25232.96542930603	60	0.04551539491298527	0.5666666666666667	0.19910639486177045
YER114C	-1	-/-	-356.739914894104	-24419.332544326782	60	0.045454545454545456	0.5666666666666667	0.19938564646746718
YDL244W	-1	-/-	-356.75834226608276	-24367.70055747032	60	0.04539385847797063	0.5666666666666667	0.19966489807316393
YFL029C	-1	-/-	-356.7655849456787	-25863.88015985489	60	0.04533333333333334	0.5666666666666667	0.19994414967886065
YFL023W	-1	-/-	-356.77313137054443	-26593.48481321335	60	0.045272969374167776	0.5666666666666667	0.20022340128455737
YOR132W	-1	-/-	-356.7957887649536	-26600.064532995224	60	0.04521276595744681	0.5666666666666667	0.20050265289025412
YJR106W	0	0/-	-357.0308440923691	-40921.552512943745	240	0.04521276595744681	0.5666666666666667	0.20050265289025412
YOR350C	0	0/-	-357.03640335798264	-41719.30284404755	240	0.04521276595744681	0.5666666666666667	0.20050265289025412
YKL221W	0	0/-	-357.10936123132706	-40110.2510612309	240	0.04521276595744681	0.5666666666666667	0.20050265289025412
YJL108C	-1	-/-	-357.1255450248718	-23543.56377363205	60	0.0451527224435591	0.5666666666666667	0.20078190449595085
YPL138C	-1	-/-	-357.1600205898285	-25083.954400777817	60	0.04509283819628647	0.5666666666666667	0.2010611561016476
YLR288C	-1	-/-	-357.1730246543884	-24773.21116375923	60	0.045033112582781455	0.5666666666666667	0.20134040770734432
YNL126W	-1	-/-	-357.17941999435425	-24292.554904699326	60	0.04497354497354497	0.5666666666666667	0.20161965931304104
YJL221C	0	0/-	-357.1885555386543	-41528.3322057724	240	0.04497354497354497	0.5666666666666667	0.20161965931304104
YER044C-A	-1	-/-	-357.19981479644775	-24039.071243286133	60	0.04491413474240423	0.5666666666666667	0.2018989109187378
YOL136C	0	0/-	-357.21560686826706	-41023.8028716743	240	0.04491413474240423	0.5666666666666667	0.2018989109187378
YER060W	0	0/-	-357.2285640835762	-39431.39136958122	240	0.04491413474240423	0.5666666666666667	0.2018989109187378
YBR004C	-1	-/-	-357.3169951438904	-24991.588938713074	60	0.044854881266490766	0.5666666666666667	0.20217816252443452
YML117W	0	0/0	-357.42718774080276	-42883.11625736952	240	0.044854881266490766	0.5666666666666667	0.20217816252443452
YIL171W	0	0/-	-357.4830809235573	-38318.94369572401	240	0.044854881266490766	0.5666666666666667	0.20217816252443452
YOL117W	-1	-/-	-357.4977116584778	-24451.960594654083	60	0.04479578392621871	0.5666666666666667	0.20245741413013124
YGL215W	0	0/-	-357.52562791109085	-40975.837167203426	240	0.04479578392621871	0.5666666666666667	0.20245741413013124
YBL098W	-1	-/-	-357.55542755126953	-24417.84705543518	60	0.04473684210526316	0.5666666666666667	0.202736665735828
YFL010W-A	-1	-/-	-357.5826778411865	-22582.23534321785	60	0.04467805519053877	0.5666666666666667	0.20301591734152472
YDL087C	-1	-/-	-357.60773634910583	-24423.76355624199	60	0.04461942257217848	0.5666666666666667	0.20329516894722144
YLR136C	-1	-/-	-357.6419196128845	-24516.324162960052	60	0.04456094364351245	0.5666666666666667	0.2035744205529182
YPL253C	-1	-/-	-357.6793112754822	-24084.577728033066	60	0.04450261780104712	0.5666666666666667	0.2038536721586149
YFR038W	0	0/-	-357.7414858341217	-40776.46708625555	240	0.04450261780104712	0.5666666666666667	0.2038536721586149
YLR299W	0	0/-	-357.7428811490536	-43393.67573463917	240	0.04450261780104712	0.5666666666666667	0.2038536721586149
YBR150C	0	0/+	-357.7909198999405	-40181.999099850655	240	0.04450261780104712	0.5666666666666667	0.2038536721586149
YHR016C	-1	-/-	-357.8034210205078	-27446.057701826096	60	0.044444444444444446	0.5666666666666667	0.20413292376431164
YKL052C	-1	-/-	-357.8116750717163	-24270.618455410004	60	0.044386422976501305	0.5666666666666667	0.2044121753700084
YMR281W	-1	-/-	-357.8145136833191	-24838.455499887466	60	0.04432855280312908	0.5666666666666667	0.2046914269757051
YHR090C	-1	-/-	-357.8329198360443	-24126.220992088318	60	0.044270833333333336	0.5666666666666667	0.20497067858140183
YOL068C	-1	-/-	-357.8504719734192	-24891.47802209854	60	0.044213263979193757	0.5666666666666667	0.20524993018709858
YNL264C	-1	-/-	-357.95637679100037	-23446.687586069107	60	0.04415584415584416	0.5666666666666667	0.2055291817927953
YOR110W	-1	-/-	-357.9679822921753	-25433.423128843307	60	0.04409857328145266	0.5666666666666667	0.20580843339849203
YGL168W	-1	-/-	-357.97861099243164	-24156.679366588593	60	0.04404145077720207	0.5666666666666667	0.20608768500418878
YML041C	-1	-/-	-358.0874938964844	-25992.29905319214	60	0.04398447606727038	0.5666666666666667	0.2063669366098855
YDL070W	0	0/-	-358.0963326692581	-40261.90424636006	240	0.04398447606727038	0.5666666666666667	0.2063669366098855
YHL029C	0	0/0	-358.1093390583992	-40248.62462306023	240	0.04398447606727038	0.5666666666666667	0.2063669366098855
YGL064C	0	0/-	-358.19225442409515	-39905.01967936754	240	0.04398447606727038	0.5666666666666667	0.2063669366098855
YIR030C	0	0/0	-358.20910000801086	-40437.425900399685	240	0.04398447606727038	0.5666666666666667	0.2063669366098855
YOR081C	-1	-/-	-358.30114126205444	-24338.02314376831	60	0.04392764857881137	0.5666666666666667	0.20664618821558223
YDR287W	0	0/-	-358.3160026073456	-42495.9652594924	240	0.04392764857881137	0.5666666666666667	0.20664618821558223
YNL160W	-1	-/-	-358.3214979171753	-27410.359841823578	60	0.04387096774193548	0.5666666666666667	0.20692543982127898
YLL042C	-1	-/-	-358.3656406402588	-23442.03607416153	60	0.04381443298969072	0.5666666666666667	0.2072046914269757
YFL024C	-1	-/-	-358.38073921203613	-25125.389766216278	60	0.043758043758043756	0.5666666666666667	0.20748394303267242
YGL178W	-1	-/-	-358.43809938430786	-24352.873031377792	60	0.043701799485861184	0.5666666666666667	0.20776319463836918
YPR068C	-1	-/-	-358.46096444129944	-24456.465722084045	60	0.043645699614890884	0.5666666666666667	0.2080424462440659
YLR457C	0	0/-	-358.46189534664154	-41371.1860435009	240	0.043645699614890884	0.5666666666666667	0.2080424462440659
YCL039W	-1	-/-	-358.49683570861816	-25054.667504310608	60	0.04358974358974359	0.5666666666666667	0.20832169784976265
YIL150C	-1	-/-	-358.5500726699829	-21913.685521125793	60	0.04353393085787452	0.5666666666666667	0.20860094945545937
YNR006W	-1	-/-	-358.5566463470459	-26979.12575173378	60	0.043478260869565216	0.5666666666666667	0.2088802010611561
YGL179C	0	0/-	-358.5634070634842	-40136.166987895966	240	0.043478260869565216	0.5666666666666667	0.2088802010611561
YNL006W	-1	-/-	-358.57013034820557	-24839.990396738052	60	0.04342273307790549	0.5666666666666667	0.20915945266685285
YHR014W	-1	-/-	-358.5822811126709	-23498.14132833481	60	0.04336734693877551	0.5666666666666667	0.20943870427254957
YGR289C	-1	-/-	-358.6063461303711	-24599.633776187897	60	0.04331210191082802	0.5666666666666667	0.2097179558782463
YOL125W	-1	-/-	-358.63342785835266	-26244.288511276245	60	0.043256997455470736	0.5666666666666667	0.20999720748394304
YHR015W	-1	-/0	-358.6456151008606	-23404.825276374817	60	0.043202033036848796	0.5666666666666667	0.21027645908963977
YKR098C	0	0/-	-358.6567612886429	-41901.27530562878	240	0.043202033036848796	0.5666666666666667	0.21027645908963977
YIL038C	-1	-/-	-358.67130613327026	-24183.40821647644	60	0.04314720812182741	0.5666666666666667	0.2105557106953365
YJL025W	-1	-/-	-358.7048969268799	-24076.761444807053	60	0.043092522179974654	0.5666666666666667	0.21083496230103324
YLR332W	-1	-/-	-358.7930386066437	-24853.064238786697	60	0.043037974683544304	0.5666666666666667	0.21111421390672996
YLR308W	0	0/-	-358.8147084116936	-39590.43383336067	240	0.043037974683544304	0.5666666666666667	0.21111421390672996
YOR134W	0	0/-	-358.87926214933395	-41108.06148174405	240	0.043037974683544304	0.5666666666666667	0.21111421390672996
YOR233W	-1	-/-	-358.8942360877991	-26270.807800769806	60	0.04298356510745891	0.5666666666666667	0.2113934655124267
YNL027W	1	+/+	-358.9665343761444	-26437.376873493195	59	0.04419191919191919	0.5833333333333334	0.2113934655124267
YDL243C	-1	-/0	-358.9808382987976	-25078.06049823761	60	0.044136191677175286	0.5833333333333334	0.21167271711812344
YML034W	-1	-/-	-359.18176913261414	-25059.72238445282	60	0.04408060453400504	0.5833333333333334	0.21195196872382016
YDR264C	-1	-/-	-359.1897406578064	-25054.379816770554	60	0.0440251572327044	0.5833333333333334	0.21223122032951688
YCR079W	0	0/-	-359.19945776462555	-43844.5247836709	240	0.0440251572327044	0.5833333333333334	0.21223122032951688
YDR246W	-1	-/-	-359.2044038772583	-25352.789461135864	60	0.04396984924623116	0.5833333333333334	0.21251047193521364
YJR055W	-1	-/-	-359.24507761001587	-23346.87604355812	60	0.043914680050188205	0.5833333333333334	0.21278972354091036
YDR096W	1	+/+	-359.2883653640747	-26320.436529636383	59	0.045112781954887216	0.6	0.21278972354091036
YNL261W	-1	-/-	-359.33074045181274	-24677.325345993042	60	0.04505632040050062	0.6	0.21306897514660708
YDR110W	-1	-/-	-359.35376143455505	-26370.472333669662	60	0.045	0.6	0.21334822675230383
YDR242W	0	0/0	-359.3730304837227	-40982.76255041361	240	0.045	0.6	0.21334822675230383
YPR107C	-1	-/-	-359.37339544296265	-25191.454852581024	60	0.0449438202247191	0.6	0.21362747835800056
YMR110C	0	0/-	-359.37683004140854	-44875.29967427254	240	0.0449438202247191	0.6	0.21362747835800056
YLR266C	-1	-/+	-359.39373540878296	-26039.793604373932	60	0.04488778054862843	0.6	0.21390672996369728
YPL020C	-1	-/-	-359.41051292419434	-25356.96808028221	60	0.0448318804483188	0.6	0.21418598156939403
YIL061C	-1	-/-	-359.42229747772217	-23269.834315299988	60	0.04477611940298507	0.6	0.21446523317509075
YPL248C	1	+/+	-359.4773292541504	-23819.970873355865	59	0.04596273291925466	0.6166666666666667	0.21446523317509075
YHR185C	0	0/-	-359.49944150447845	-39226.60468959808	240	0.04596273291925466	0.6166666666666667	0.21446523317509075
YOR349W	-1	-/-	-359.5393850803375	-23509.26006746292	60	0.04590570719602978	0.6166666666666667	0.21474448478078748
YBR194W	0	0/0	-359.5442335009575	-40149.420835375786	240	0.04590570719602978	0.6166666666666667	0.21474448478078748
YMR095C	-1	-/-	-359.56334042549133	-22304.257415294647	60	0.04584882280049566	0.6166666666666667	0.21502373638648423
YLR430W	-1	-/-	-359.56638073921204	-25627.896275043488	60	0.04579207920792079	0.6166666666666667	0.21530298799218095
YMR052W	-1	-/-	-359.5745153427124	-24314.480780363083	60	0.04573547589616811	0.6166666666666667	0.2155822395978777
YOR394W	0	0/-	-359.58374267816544	-41302.400524914265	240	0.04573547589616811	0.6166666666666667	0.2155822395978777
YML032C	-1	-/-	-359.5951428413391	-25339.35443854332	60	0.04567901234567901	0.6166666666666667	0.21586149120357442
YNL142W	-1	-/-	-359.60279750823975	-24969.34398984909	60	0.04562268803945746	0.6166666666666667	0.21614074280927115
YHR111W	-1	-/-	-359.6119339466095	-24992.505320310593	60	0.04556650246305419	0.6166666666666667	0.2164199944149679
YDL230W	-1	-/-	-359.6538333892822	-26406.863041639328	60	0.04551045510455105	0.6166666666666667	0.21669924602066462
YML011C	-1	-/-	-359.7216649055481	-24277.200066566467	60	0.045454545454545456	0.6166666666666667	0.21697849762636134
YIR025W	-1	-/-	-359.7271318435669	-25178.806429862976	60	0.04539877300613497	0.6166666666666667	0.2172577492320581
YDL117W	-1	-/-	-359.76661252975464	-23887.243314027786	60	0.04534313725490196	0.6166666666666667	0.21753700083775482
YOR308C	-1	-/-	-359.80311918258667	-23223.91240644455	60	0.04528763769889841	0.6166666666666667	0.21781625244345154
YIL147C	-1	-/-	-359.8450598716736	-24846.630001068115	60	0.04523227383863081	0.6166666666666667	0.2180955040491483
YKL173W	-1	-/-	-359.91405749320984	-24528.092520713806	60	0.045177045177045176	0.6166666666666667	0.21837475565484502
YPR045C	0	0/-	-359.9366207122803	-41464.950273394585	240	0.045177045177045176	0.6166666666666667	0.21837475565484502
YKL191W	-1	-/-	-359.94505310058594	-26753.556817293167	60	0.045121951219512194	0.6166666666666667	0.21865400726054174
YLR289W	0	0/0	-360.0207909345627	-40909.44787329435	240	0.045121951219512194	0.6166666666666667	0.21865400726054174
YEL030W	-1	-/-	-360.0472345352173	-24881.03126525879	60	0.04506699147381242	0.6166666666666667	0.2189332588662385
YNL053W	-1	-/-	-360.0939140319824	-23823.62055706978	60	0.045012165450121655	0.6166666666666667	0.2192125104719352
YOR195W	-1	-/-	-360.1009349822998	-25306.298050403595	60	0.04495747266099635	0.6166666666666667	0.21949176207763194
YNL278W	-1	-/-	-360.1558403968811	-24335.128176689148	60	0.044902912621359224	0.6166666666666667	0.2197710136833287
YLR119W	-1	-/-	-360.1606168746948	-25296.073055267334	60	0.044848484848484846	0.6166666666666667	0.2200502652890254
YNL133C	-1	-/-	-360.19984221458435	-26732.490394830704	60	0.044794188861985475	0.6166666666666667	0.22032951689472213
YIL073C	-1	-/-	-360.20162653923035	-24629.285670757294	60	0.044740024183796856	0.6166666666666667	0.22060876850041888
YPL120W	-1	-/-	-360.2092583179474	-26805.93505382538	60	0.04468599033816425	0.6166666666666667	0.2208880201061156
YAL063C	0	0/0	-360.2630568742752	-40739.82125246525	240	0.04468599033816425	0.6166666666666667	0.2208880201061156
YEL069C	-1	-/-	-360.2998471260071	-23864.504551410675	60	0.04463208685162847	0.6166666666666667	0.22116727171181233
YIR039C	0	0/-	-360.347932100296	-43544.597068339586	240	0.04463208685162847	0.6166666666666667	0.22116727171181233
YIL023C	-1	-/-	-360.35048627853394	-23907.53395986557	60	0.04457831325301205	0.6166666666666667	0.22144652331750908
YDR420W	-1	-/-	-360.4161186218262	-23821.539538383484	60	0.044524669073405534	0.6166666666666667	0.2217257749232058
YBL060W	0	0/-	-360.4424262046814	-41773.56295719743	240	0.044524669073405534	0.6166666666666667	0.2217257749232058
YMR081C	-1	-/-	-360.5306601524353	-25141.829545497894	60	0.04447115384615385	0.6166666666666667	0.22200502652890255
YIR009W	-1	-/-	-360.53815841674805	-23778.158267498016	60	0.04441776710684274	0.6166666666666667	0.22228427813459928
YLR035C	-1	-/-	-360.5627245903015	-25403.428017616272	60	0.04436450839328537	0.6166666666666667	0.222563529740296
YHR011W	-1	-/-	-360.5804989337921	-24359.907599925995	60	0.04431137724550898	0.6166666666666667	0.22284278134599275
YAL041W	-1	-/-	-360.61939001083374	-24496.947214126587	60	0.04425837320574163	0.6166666666666667	0.22312203295168948
YGR166W	-1	-/-	-360.6445219516754	-23374.247709035873	60	0.04420549581839905	0.6166666666666667	0.2234012845573862
YHR164C	-1	-/-	-360.73387336730957	-24661.06283712387	60	0.0441527446300716	0.6166666666666667	0.22368053616308295
YLL033W	0	0/-	-360.7611976861954	-40896.43784880638	240	0.0441527446300716	0.6166666666666667	0.22368053616308295
YML095C	-1	-/-	-360.80891847610474	-22995.044872760773	60	0.04410011918951132	0.6166666666666667	0.22395978776877967
YJL105W	0	0/-	-360.828084230423	-38224.434350311756	240	0.04410011918951132	0.6166666666666667	0.22395978776877967
YLR318W	-1	-/-	-360.8574652671814	-24019.78891658783	60	0.04404761904761905	0.6166666666666667	0.2242390393744764
YML006C	-1	-/-	-360.8784251213074	-24791.61407470703	60	0.04399524375743163	0.6166666666666667	0.22451829098017315
YNL094W	-1	-/-	-360.89963817596436	-26424.568512678146	60	0.043942992874109264	0.6166666666666667	0.22479754258586987
YEL039C	0	0/-	-360.9000116586685	-41662.83786192536	240	0.043942992874109264	0.6166666666666667	0.22479754258586987
YER167W	-1	-/-	-360.94391107559204	-24883.506584882736	60	0.04389086595492289	0.6166666666666667	0.2250767941915666
YOL095C	-1	-/-	-361.00688886642456	-23842.67417526245	60	0.04383886255924171	0.6166666666666667	0.22535604579726334
YDR457W	-1	-/-	-361.01653242111206	-24425.935473680496	60	0.04378698224852071	0.6166666666666667	0.22563529740296007
YOL059W	-1	-/0	-361.0411841869354	-24000.951258182526	60	0.04373522458628842	0.6166666666666667	0.2259145490086568
YDR516C	-1	-/-	-361.0944139957428	-26344.95598745346	60	0.043683589138134596	0.6166666666666667	0.22619380061435354
YNL161W	-1	-/-	-361.1245093345642	-25626.583304405212	60	0.04363207547169811	0.6166666666666667	0.22647305222005026
YMR179W	-1	-/-	-361.2075288295746	-24604.79350757599	60	0.043580683156654886	0.6166666666666667	0.226752303825747
YPR093C	-1	-/-	-361.2354245185852	-24603.35455942154	60	0.04352941176470588	0.6166666666666667	0.22703155543144374
YGL063W	-1	-/-	-361.2640948295593	-23085.48436689377	60	0.043478260869565216	0.6166666666666667	0.22731080703714046
YNL249C	0	0/0	-361.2645768523216	-39195.7549187541	240	0.043478260869565216	0.6166666666666667	0.22731080703714046
YAR035W	-1	-/-	-361.29390001296997	-24826.47732400894	60	0.04342723004694836	0.6166666666666667	0.22759005864283718
YDR207C	-1	-/+	-361.3016285896301	-24871.517107725143	60	0.04337631887456037	0.6166666666666667	0.22786931024853394
YFL009W	-1	-/-	-361.3387248516083	-25494.27266216278	60	0.04332552693208431	0.6166666666666667	0.22814856185423066
YGR059W	-1	-/-	-361.3729124069214	-23441.026214122772	60	0.04327485380116959	0.6166666666666667	0.22842781345992738
YFL058W	-1	-/-	-361.3814432621002	-24813.04565668106	60	0.04322429906542056	0.6166666666666667	0.22870706506562413
YML065W	-1	-/-	-361.4002311229706	-25039.631543159485	60	0.043173862310385065	0.6166666666666667	0.22898631667132086
YKR020W	-1	-/-	-361.43191480636597	-23027.706567764282	60	0.04312354312354312	0.6166666666666667	0.2292655682770176
YKL064W	-1	-/-	-361.4390778541565	-26975.222185611725	60	0.04307334109429569	0.6166666666666667	0.22954481988271433
YBR165W	-1	-/-	-361.45007038116455	-25237.219650745392	60	0.04302325581395349	0.6166666666666667	0.22982407148841105
YJL102W	-1	-/-	-361.48563265800476	-26343.888006210327	60	0.0429732868757259	0.6166666666666667	0.2301033230941078
YOL151W	-1	-/-	-361.4873991012573	-24555.02344417572	60	0.042923433874709975	0.6166666666666667	0.23038257469980453
YJR082C	-1	-/-	-361.4882974624634	-24757.05520248413	60	0.04287369640787949	0.6166666666666667	0.23066182630550125
YBR299W	0	0/-	-361.50532698631287	-40247.320048868656	240	0.04287369640787949	0.6166666666666667	0.23066182630550125
YOR297C	-1	-/-	-361.60308623313904	-23941.742634773254	60	0.04282407407407408	0.6166666666666667	0.230941077911198
YOR219C	0	0/-	-361.6149662733078	-42428.388031840324	240	0.04282407407407408	0.6166666666666667	0.230941077911198
YGL203C	0	0/0	-361.6305253505707	-42304.15082770586	240	0.04282407407407408	0.6166666666666667	0.230941077911198
YPR101W	-1	-/-	-361.63728380203247	-25412.987713575363	60	0.04277456647398844	0.6166666666666667	0.23122032951689472
YML100W	0	0/-	-361.7012724876404	-43710.43717008829	240	0.04277456647398844	0.6166666666666667	0.23122032951689472
YGR099W	-1	-/-	-361.72623443603516	-25811.862303495407	60	0.042725173210161664	0.6166666666666667	0.23149958112259145
YMR021C	-1	-/+	-361.7960660457611	-25459.584758996964	60	0.04267589388696655	0.6166666666666667	0.2317788327282882
YDL146W	0	0/-	-361.80424070358276	-42122.39715242386	240	0.04267589388696655	0.6166666666666667	0.2317788327282882
YNL314W	-1	-/+	-361.84424352645874	-25400.718468427658	60	0.04262672811059908	0.6166666666666667	0.23205808433398492
YPR178W	-1	-/-	-361.8543071746826	-24634.358929157257	60	0.04257767548906789	0.6166666666666667	0.23233733593968164
YER123W	-1	-/-	-361.88860988616943	-24858.321532726288	60	0.04252873563218391	0.6166666666666667	0.2326165875453784
YPL171C	-1	-/0	-361.93493008613586	-24499.65851163864	60	0.04247990815154994	0.6166666666666667	0.23289583915107512
YDR263C	-1	-/-	-361.9443049430847	-23509.670538902283	60	0.04243119266055046	0.6166666666666667	0.23317509075677184
YKL015W	-1	-/+	-361.9716205596924	-24770.948072195053	60	0.042382588774341354	0.6166666666666667	0.2334543423624686
YKL072W	0	0/0	-362.03640246391296	-41281.943904697895	240	0.042382588774341354	0.6166666666666667	0.2334543423624686
YJL110C	1	+/+	-362.0412223339081	-25203.50925374031	59	0.043478260869565216	0.6333333333333333	0.2334543423624686
YGR153W	0	0/0	-362.0426994562149	-41282.833904355764	240	0.043478260869565216	0.6333333333333333	0.2334543423624686
YCL017C	-1	-/-	-362.04710388183594	-26493.177587985992	60	0.04342857142857143	0.6333333333333333	0.23373359396816532
YGL222C	-1	-/-	-362.0784101486206	-23561.98600912094	60	0.04337899543378995	0.6333333333333333	0.23401284557386204
YPL024W	0	0/-	-362.1128881573677	-40457.52217257023	240	0.04337899543378995	0.6333333333333333	0.23401284557386204
YIL007C	-1	-/0	-362.1557312011719	-26334.23050236702	60	0.043329532497149374	0.6333333333333333	0.2342920971795588
YER053C	-1	-/-	-362.2814350128174	-27010.040600776672	60	0.04328018223234624	0.6333333333333333	0.2345713487852555
YKR077W	0	0/-	-362.2845589518547	-39678.455106318	240	0.04328018223234624	0.6333333333333333	0.2345713487852555
YLR383W	-1	-/-	-362.30593156814575	-25316.56584906578	60	0.04323094425483504	0.6333333333333333	0.23485060039095224
YGL139W	0	0/-	-362.33567398786545	-41832.12326699495	240	0.04323094425483504	0.6333333333333333	0.23485060039095224
YNR070W	0	0/-	-362.3585354089737	-40030.40175241232	240	0.04323094425483504	0.6333333333333333	0.23485060039095224
YPL011C	-1	-/-	-362.3598213195801	-23820.71347284317	60	0.04318181818181818	0.6333333333333333	0.235129851996649
YBR295W	-1	-/-	-362.3941295146942	-24938.4013171196	60	0.043132803632236094	0.6333333333333333	0.2354091036023457
YMR301C	-1	-/-	-362.3963301181793	-24594.58652162552	60	0.04308390022675737	0.6333333333333333	0.23568835520804243
YEL035C	0	0/0	-362.4295802116394	-39921.22581726313	240	0.04308390022675737	0.6333333333333333	0.23568835520804243
YOL108C	-1	-/+	-362.44683742523193	-26333.14196872711	60	0.04303510758776897	0.6333333333333333	0.23596760681373918
YGL033W	-1	-/-	-362.48226833343506	-23782.884864091873	60	0.042986425339366516	0.6333333333333333	0.2362468584194359
YOR040W	-1	-/-	-362.4905843734741	-24417.983560085297	60	0.04293785310734463	0.6333333333333333	0.23652611002513266
YBL067C	0	0/-	-362.56813710927963	-41255.3194321394	240	0.04293785310734463	0.6333333333333333	0.23652611002513266
YOL033W	-1	-/-	-362.5933213233948	-25066.522352457047	60	0.04288939051918736	0.6333333333333333	0.23680536163082938
YOR031W	-1	-/-	-362.59889698028564	-25755.17604827881	60	0.04284103720405862	0.6333333333333333	0.2370846132365261
YDR072C	-1	-/-	-362.6123821735382	-25709.863229990005	60	0.04279279279279279	0.6333333333333333	0.23736386484222285
YGL056C	0	0/-	-362.61644238233566	-43050.5791349411	240	0.04279279279279279	0.6333333333333333	0.23736386484222285
YDR057W	-1	-/-	-362.62408447265625	-25600.8390045166	60	0.04274465691788527	0.6333333333333333	0.23764311644791958
YPR155C	-1	-/-	-362.64425468444824	-27361.551161050797	60	0.04269662921348315	0.6333333333333333	0.2379223680536163
YDR436W	-1	-/-	-362.6765503883362	-27568.476630449295	60	0.04264870931537598	0.6333333333333333	0.23820161965931305
YOR026W	-1	-/-	-362.75282859802246	-25661.668514728546	60	0.042600896860986545	0.6333333333333333	0.23848087126500978
YPL268W	-1	-/-	-362.79177498817444	-24275.294580698013	60	0.0425531914893617	0.6333333333333333	0.2387601228707065
YIR011C	-1	-/-	-362.80438256263733	-24932.0417740345	60	0.042505592841163314	0.6333333333333333	0.23903937447640325
YJL128C	-1	-/-	-362.8443009853363	-26083.481375217438	60	0.042458100558659215	0.6333333333333333	0.23931862608209997
YPL101W	-1	-/-	-362.8473892211914	-25738.445261240005	60	0.04241071428571429	0.6333333333333333	0.2395978776877967
YOR129C	-1	-/-	-362.87946224212646	-24755.51450395584	60	0.042363433667781496	0.6333333333333333	0.23987712929349345
YNR045W	0	0/-	-362.913949906826	-42454.495428174734	240	0.042363433667781496	0.6333333333333333	0.23987712929349345
YDL138W	-1	-/-	-362.9707007408142	-25176.44311094284	60	0.042316258351893093	0.6333333333333333	0.24015638089919017
YLR431C	-1	-/-	-362.98223304748535	-24638.92501974106	60	0.042269187986651836	0.6333333333333333	0.2404356325048869
YCR054C	0	0/0	-362.9845049381256	-40322.178014457226	240	0.042269187986651836	0.6333333333333333	0.2404356325048869
YPR134W	-1	-/-	-363.0644340515137	-25979.07128238678	60	0.042222222222222223	0.6333333333333333	0.24071488411058364
YPL119C	-1	-/-	-363.1007318496704	-25328.031666755676	60	0.042175360710321866	0.6333333333333333	0.24099413571628037
YGR057C	-1	-/-	-363.1470844745636	-24350.87673807144	60	0.04212860310421286	0.6333333333333333	0.2412733873219771
YFR033C	-1	-/-	-363.1630291938782	-26353.826472997665	60	0.042081949058693245	0.6333333333333333	0.24155263892767384
YDR275W	0	0/0	-363.25708186626434	-42591.52556750178	240	0.042081949058693245	0.6333333333333333	0.24155263892767384
YMR256C	0	0/-	-363.26287764310837	-42223.13503104448	240	0.042081949058693245	0.6333333333333333	0.24155263892767384
YDR229W	0	0/-	-363.30186849832535	-42435.20777899027	240	0.042081949058693245	0.6333333333333333	0.24155263892767384
YOR014W	-1	-/-	-363.30511569976807	-25323.476336479187	60	0.0420353982300885	0.6333333333333333	0.24183189053337056
YDL205C	0	0/-	-363.3416135907173	-40202.28201621771	240	0.0420353982300885	0.6333333333333333	0.24183189053337056
YGL237C	0	0/+	-363.34703665971756	-41430.01918524504	240	0.0420353982300885	0.6333333333333333	0.24183189053337056
YNR044W	-1	-/-	-363.3802442550659	-25443.078724503517	60	0.041988950276243095	0.6333333333333333	0.2421111421390673
YIL017C	-1	-/-	-363.4051628112793	-27277.182497501373	60	0.04194260485651214	0.6333333333333333	0.24239039374476404
YOL043C	-1	-/-	-363.4206733703613	-24494.687277317047	60	0.04189636163175303	0.6333333333333333	0.24266964535046076
YDR003W	0	0/0	-363.45042327046394	-44293.96402385831	240	0.04189636163175303	0.6333333333333333	0.24266964535046076
YPL046C	-1	-/-	-363.46087861061096	-25990.69020795822	60	0.04185022026431718	0.6333333333333333	0.24294889695615748
YGR247W	-1	-/-	-363.4672899246216	-23695.383621692657	60	0.041804180418041806	0.6333333333333333	0.24322814856185423
YEL012W	-1	-/-	-363.4757001399994	-28470.792142868042	60	0.041758241758241756	0.6333333333333333	0.24350740016755096
YCR010C	-1	-/-	-363.4780607223511	-24244.683141708374	60	0.04171240395170143	0.6333333333333333	0.2437866517732477
YER124C	0	0/-	-363.48964577913284	-39699.421461224556	240	0.04171240395170143	0.6333333333333333	0.2437866517732477
YLR201C	-1	-/0	-363.54874324798584	-27728.865840673447	60	0.041666666666666664	0.6333333333333333	0.24406590337894443
YLR138W	-1	-/-	-363.5621802806854	-25945.050585269928	60	0.0416210295728368	0.6333333333333333	0.24434515498464116
YKR002W	-1	-/-	-363.7083423137665	-25972.82052755356	60	0.04157549234135667	0.6333333333333333	0.2446244065903379
YDL091C	0	0/-	-363.73952460289	-43208.554892838	240	0.04157549234135667	0.6333333333333333	0.2446244065903379
YGR248W	-1	-/0	-363.74674224853516	-26938.535489559174	60	0.041530054644808745	0.6333333333333333	0.24490365819603463
YFL036W	-1	-/-	-363.7873136997223	-24908.864879965782	60	0.04148471615720524	0.6333333333333333	0.24518290980173135
YMR159C	0	0/-	-363.7925966978073	-41086.62381589413	240	0.04148471615720524	0.6333333333333333	0.24518290980173135
YDR383C	0	0/-	-363.7977248430252	-39517.070126473904	240	0.04148471615720524	0.6333333333333333	0.24518290980173135
YHR195W	0	0/0	-363.80375772714615	-43240.39711821079	240	0.04148471615720524	0.6333333333333333	0.24518290980173135
YOL109W	-1	-/-	-363.8696975708008	-25667.80339074135	60	0.04143947655398037	0.6333333333333333	0.2454621614074281
YGR070W	-1	-/-	-363.8714962005615	-25560.38525533676	60	0.04139433551198257	0.6333333333333333	0.24574141301312483
YJL170C	-1	-/-	-363.92222690582275	-24504.77543401718	60	0.041349292709466814	0.6333333333333333	0.24602066461882155
YKL020C	-1	-/-	-363.96432161331177	-24405.532355308533	60	0.041304347826086954	0.6333333333333333	0.2462999162245183
YCL055W	1	+/+	-363.96508598327637	-24698.726230859756	59	0.04234527687296417	0.65	0.2462999162245183
YDR181C	-1	-/-	-364.0083990097046	-25486.6835398674	60	0.04229934924078091	0.65	0.24657916783021502
YCR061W	-1	-/0	-364.00987577438354	-25718.279154777527	60	0.04225352112676056	0.65	0.24685841943591175
YCR027C	-1	-/-	-364.02082324028015	-24363.968928575516	60	0.04220779220779221	0.65	0.2471376710416085
YMR268C	-1	-/-	-364.03093791007996	-24405.886526584625	60	0.04216216216216216	0.65	0.24741692264730522
YKR036C	-1	-/-	-364.0626492500305	-24484.115133285522	60	0.042116630669546434	0.65	0.24769617425300194
YOL133W	-1	-/-	-364.0739917755127	-25602.69540119171	60	0.042071197411003236	0.65	0.2479754258586987
YER004W	0	0/0	-364.0749423503876	-44111.56409269571	240	0.042071197411003236	0.65	0.2479754258586987
YBR256C	-1	-/-	-364.08221101760864	-24910.256150722504	60	0.04202586206896552	0.65	0.24825467746439542
YHR178W	1	+/+	-364.09381771087646	-24481.98911333084	59	0.04305705059203445	0.6666666666666666	0.24825467746439542
YJL201W	-1	-/-	-364.10993480682373	-24410.33220744133	60	0.043010752688172046	0.6666666666666666	0.24853392907009214
YLR328W	-1	-/-	-364.13209795951843	-25320.664246082306	60	0.04296455424274973	0.6666666666666666	0.2488131806757889
YHR037W	0	0/0	-364.19236302375793	-43963.03751811385	240	0.04296455424274973	0.6666666666666666	0.2488131806757889
YBL061C	-1	-/-	-364.19367361068726	-25994.76134300232	60	0.04291845493562232	0.6666666666666666	0.24909243228148562
YEL036C	-1	-/-	-364.20909214019775	-24719.91433739662	60	0.04287245444801715	0.6666666666666666	0.24937168388718234
YBR214W	-1	-/-	-364.21128129959106	-26479.581374645233	60	0.042826552462526764	0.6666666666666666	0.2496509354928791
YLR298C	-1	-/-	-364.23047065734863	-24861.125293254852	60	0.0427807486631016	0.6666666666666666	0.2499301870985758
YML127W	-1	-/-	-364.2803683280945	-24894.465666770935	60	0.042735042735042736	0.6666666666666666	0.25020943870427254
YGL124C	-1	-/-	-364.31258606910706	-26197.566794872284	60	0.042689434364994665	0.6666666666666666	0.2504886903099693
YOL032W	0	0/-	-364.3127353787422	-41635.3735986948	240	0.042689434364994665	0.6666666666666666	0.2504886903099693
YNR015W	-1	-/-	-364.31965923309326	-25804.789504289627	60	0.042643923240938165	0.6666666666666666	0.25076794191566604
YFL041W	-1	-/-	-364.363566160202	-26265.132959127426	60	0.042598509052183174	0.6666666666666666	0.25104719352136273
YJL065C	-1	-/-	-364.40003538131714	-26096.523515701294	60	0.0425531914893617	0.6666666666666666	0.2513264451270595
YOR306C	0	0/-	-364.4049686193466	-42511.397788763046	240	0.0425531914893617	0.6666666666666666	0.2513264451270595
YDL030W	-1	-/-	-364.45247411727905	-23930.233971834183	60	0.04250797024442083	0.6666666666666666	0.25160569673275623
YPR124W	-1	-/-	-364.4632887840271	-24035.34461402893	60	0.04246284501061571	0.6666666666666666	0.25188494833845293
YMR168C	-1	-/+	-364.53017473220825	-24496.211688518524	60	0.042417815482502653	0.6666666666666666	0.2521641999441497
YIL090W	0	0/-	-364.553722679615	-43295.38928669691	240	0.042417815482502653	0.6666666666666666	0.2521641999441497
YKL041W	-1	-/-	-364.5543475151062	-25706.4605615139	60	0.0423728813559322	0.6666666666666666	0.25244345154984643
YNL202W	-1	-/-	-364.5726635456085	-26470.548676013947	60	0.042328042328042326	0.6666666666666666	0.2527227031555431
YLR032W	-1	-/-	-364.58998346328735	-25420.821399450302	60	0.042283298097251586	0.6666666666666666	0.2530019547612399
YJR092W	-1	-/-	-364.59818410873413	-23150.523187160492	60	0.042238648363252376	0.6666666666666666	0.25328120636693663
YHL043W	0	0/-	-364.610392332077	-39599.33141922951	240	0.042238648363252376	0.6666666666666666	0.25328120636693663
YDR231C	-1	-/-	-364.62006282806396	-27588.312116980553	60	0.04219409282700422	0.6666666666666666	0.2535604579726333
YGL122C	-1	-/-	-364.6293394565582	-24286.906938791275	60	0.04214963119072708	0.6666666666666666	0.2538397095783301
YJL146W	-1	-/-	-364.6403555870056	-25869.460667848587	60	0.042105263157894736	0.6666666666666666	0.2541189611840268
YLR260W	-1	-/-	-364.64254999160767	-26174.870003938675	60	0.04206098843322818	0.6666666666666666	0.2543982127897235
YGR188C	-1	-/-	-364.69236993789673	-24122.375106096268	60	0.04201680672268908	0.6666666666666666	0.25467746439542027
YLR361C	-1	-/-	-364.7330539226532	-26445.5590634346	60	0.04197271773347324	0.6666666666666666	0.254956716001117
YDR017C	-1	-/-	-364.7529616355896	-26622.60765504837	60	0.041928721174004195	0.6666666666666666	0.2552359676068137
YJL207C	-1	-/-	-364.7881438732147	-23448.593085050583	60	0.041884816753926704	0.6666666666666666	0.25551521921251047
YGL194C	-1	-/-	-364.888277053833	-23900.54056119919	60	0.04184100418410042	0.6666666666666666	0.2557944708182072
YOL130W	-1	-/-	-364.8973309993744	-26977.513434648514	60	0.04179728317659352	0.6666666666666666	0.2560737224239039
YLR360W	-1	-/-	-364.9008159637451	-24123.25860142708	60	0.04175365344467641	0.6666666666666666	0.25635297402960067
YDR309C	-1	-/-	-364.98174715042114	-25062.87740755081	60	0.04171011470281543	0.6666666666666666	0.2566322256352974
YML059C	-1	-/-	-365.0254559516907	-24594.218250751495	60	0.041666666666666664	0.6666666666666666	0.2569114772409941
YDL102W	-1	-/-	-365.14071822166443	-25176.840072631836	60	0.04162330905306972	0.6666666666666666	0.25719072884669086
YDR126W	-1	-/-	-365.14971828460693	-24658.25705909729	60	0.04158004158004158	0.6666666666666666	0.2574699804523876
YDL224C	-1	-/-	-365.165314912796	-24947.787713050842	60	0.04153686396677051	0.6666666666666666	0.2577492320580843
YDR169C	0	0/+	-365.24456202983856	-43597.40338745713	240	0.04153686396677051	0.6666666666666666	0.2577492320580843
YKL091C	0	0/0	-365.24799102544785	-42941.00350883603	240	0.04153686396677051	0.6666666666666666	0.2577492320580843
YPL207W	0	0/-	-365.29266053438187	-44516.26813286543	240	0.04153686396677051	0.6666666666666666	0.2577492320580843
YDL245C	-1	-/-	-365.3109402656555	-24296.79570865631	60	0.04149377593360996	0.6666666666666666	0.25802848366378106
YFL008W	-1	-/-	-365.3622295856476	-25239.669087409973	60	0.04145077720207254	0.6666666666666666	0.2583077352694778
YER175C	0	0/-	-365.37678730487823	-41033.74102115631	240	0.04145077720207254	0.6666666666666666	0.2583077352694778
YGL208W	-1	-/-	-365.4522068500519	-27004.16700720787	60	0.041407867494824016	0.6666666666666666	0.2585869868751745
YGR230W	-1	-/-	-365.45950841903687	-25348.34465765953	60	0.04136504653567735	0.6666666666666666	0.25886623848087126
YMR065W	-1	-/-	-365.4803192615509	-23891.32682657242	60	0.04132231404958678	0.6666666666666666	0.259145490086568
YFL014W	-1	-/-	-365.500741481781	-27569.7965965271	60	0.0412796697626419	0.6666666666666666	0.2594247416922647
YKL098W	0	0/0	-365.63030982017517	-41816.69780051708	240	0.0412796697626419	0.6666666666666666	0.2594247416922647
YLL022C	-1	-/-	-365.6795120239258	-27364.175501585007	60	0.041237113402061855	0.6666666666666666	0.25970399329796146
YLR187W	0	0/-	-365.68007415533066	-40462.88691532612	240	0.041237113402061855	0.6666666666666666	0.25970399329796146
YOL152W	0	0/-	-365.6826162338257	-39343.916883111	240	0.041237113402061855	0.6666666666666666	0.25970399329796146
YER008C	-1	-/-	-365.69751930236816	-25064.276219844818	60	0.0411946446961895	0.6666666666666666	0.2599832449036582
YHR087W	0	0/-	-365.7751011252403	-43221.018290400505	240	0.0411946446961895	0.6666666666666666	0.2599832449036582
YCR081W	-1	-/-	-365.8001379966736	-24962.04758834839	60	0.0411522633744856	0.6666666666666666	0.2602624965093549
YMR055C	-1	-/-	-365.82734632492065	-23540.331454515457	60	0.041109969167523124	0.6666666666666666	0.26054174811505165
YDL033C	-1	-/-	-365.8326334953308	-25109.24590587616	60	0.04106776180698152	0.6666666666666666	0.2608209997207484
YFL042C	0	0/-	-365.86809557676315	-44247.66534394026	240	0.04106776180698152	0.6666666666666666	0.2608209997207484
YOR329C	-1	-/-	-365.8690333366394	-26823.856402397156	60	0.041025641025641026	0.6666666666666666	0.26110025132644515
YDL107W	0	0/-	-365.8719227910042	-42287.58525556326	240	0.041025641025641026	0.6666666666666666	0.26110025132644515
YML129C	-1	-/-	-365.95589447021484	-27286.632517576218	60	0.040983606557377046	0.6666666666666666	0.26137950293214185
YMR029C	-1	-/-	-365.959267616272	-25877.26854777336	60	0.04094165813715456	0.6666666666666666	0.2616587545378386
YKL176C	-1	-/-	-365.9625301361084	-25306.402856588364	60	0.0408997955010225	0.6666666666666666	0.26193800614353535
YKR008W	-1	-/-	-365.97289752960205	-24515.326575517654	60	0.04085801838610827	0.6666666666666666	0.26221725774923205
YHR091C	-1	-/-	-365.97579860687256	-26531.076148748398	60	0.04081632653061224	0.6666666666666666	0.2624965093549288
YOR077W	0	0/0	-365.98627269268036	-39743.336134791374	240	0.04081632653061224	0.6666666666666666	0.2624965093549288
YGL181W	-1	-/-	-365.9929051399231	-25643.841101408005	60	0.040774719673802244	0.6666666666666666	0.26277576096062555
YMR216C	-1	-/-	-366.019615650177	-25607.077953100204	60	0.04073319755600815	0.6666666666666666	0.26305501256632224
YBR296C	-1	-/-	-366.0270607471466	-25453.801222085953	60	0.04069175991861648	0.6666666666666666	0.263334264172019
YJR095W	0	0/-	-366.03363102674484	-41293.37445598841	240	0.04069175991861648	0.6666666666666666	0.263334264172019
YML121W	-1	-/-	-366.0470771789551	-25922.82968354225	60	0.04065040650406504	0.6666666666666666	0.26361351577771575
YJL154C	-1	-/-	-366.05546045303345	-26860.49887084961	60	0.04060913705583756	0.6666666666666666	0.26389276738341244
YMR156C	-1	-/-	-366.0578649044037	-26005.919080257416	60	0.04056795131845842	0.6666666666666666	0.2641720189891092
YOR070C	0	0/0	-366.06476616859436	-43266.46091783047	240	0.04056795131845842	0.6666666666666666	0.2641720189891092
YGR256W	-1	-/-	-366.08534932136536	-27298.29306077957	60	0.040526849037487336	0.6666666666666666	0.26445127059480594
YDR204W	0	0/0	-366.13895773887634	-42963.19031959772	240	0.040526849037487336	0.6666666666666666	0.26445127059480594
YGR089W	-1	-/0	-366.15535974502563	-24732.616865873337	60	0.04048582995951417	0.6666666666666666	0.26473052220050264
YBR003W	0	0/-	-366.1624503135681	-43539.59057432413	240	0.04048582995951417	0.6666666666666666	0.26473052220050264
YHR194W	-1	-/-	-366.1837058067322	-26364.64439058304	60	0.04044489383215369	0.6666666666666666	0.2650097738061994
YER168C	-1	-/-	-366.21960163116455	-25928.491359233856	60	0.04040404040404041	0.6666666666666666	0.26528902541189614
YML102W	-1	-/-	-366.2293789386749	-25262.349153280258	60	0.04036326942482341	0.6666666666666666	0.26556827701759284
YOL128C	-1	-/-	-366.233482837677	-24718.684566497803	60	0.04032258064516129	0.6666666666666666	0.2658475286232896
YOR191W	-1	-/-	-366.2749562263489	-24550.67316198349	60	0.04028197381671702	0.6666666666666666	0.26612678022898634
YMR240C	-1	-/-	-366.29503321647644	-25862.35924077034	60	0.04024144869215292	0.6666666666666666	0.26640603183468303
YCR066W	-1	-/-	-366.32491636276245	-24494.1672706604	60	0.04020100502512563	0.6666666666666666	0.2666852834403798
YDR004W	-1	-/-	-366.3426847457886	-24017.340941667557	60	0.040160642570281124	0.6666666666666666	0.26696453504607653
YKR090W	-1	-/-	-366.36683893203735	-23496.92454624176	60	0.04012036108324975	0.6666666666666666	0.26724378665177323
YJR066W	-1	-/-	-366.4034149646759	-24322.699044704437	60	0.04008016032064128	0.6666666666666666	0.26752303825747
YLR319C	-1	-/-	-366.4446768760681	-24697.823350906372	60	0.04004004004004004	0.6666666666666666	0.26780228986316673
YMR097C	-1	-/-	-366.4572958946228	-25888.61848974228	60	0.04	0.6666666666666666	0.2680815414688634
YOR160W	-1	-/-	-366.5030508041382	-24992.505400657654	60	0.03996003996003996	0.6666666666666666	0.2683607930745602
YOR112W	-1	-/-	-366.52311420440674	-25070.718026161194	60	0.03992015968063872	0.6666666666666666	0.26864004468025693
YLR227C	0	0/-	-366.5231904387474	-40692.196758031845	240	0.03992015968063872	0.6666666666666666	0.26864004468025693
YDR463W	1	+/+	-366.5474920272827	-25220.235804080963	59	0.040877367896311065	0.6833333333333333	0.26864004468025693
YDR066C	0	0/-	-366.5596556663513	-40708.54286414385	240	0.040877367896311065	0.6833333333333333	0.26864004468025693
YBL105C	-1	-/-	-366.5623154640198	-25890.328167438507	60	0.04083665338645418	0.6833333333333333	0.2689192962859536
YGL025C	-1	-/-	-366.58066964149475	-24935.41608095169	60	0.04079601990049751	0.6833333333333333	0.2691985478916504
YLL016W	-1	-/-	-366.6070189476013	-23475.651394367218	60	0.040755467196819085	0.6833333333333333	0.2694777994973471
YPR024W	-1	-/-	-366.607568025589	-26894.639538288116	60	0.0407149950347567	0.6833333333333333	0.2697570511030438
YDR137W	-1	-/-	-366.6837115287781	-24141.380265951157	60	0.040674603174603176	0.6833333333333333	0.27003630270874057
YNL298W	-1	-/-	-366.724586725235	-24968.154807567596	60	0.040634291377601585	0.6833333333333333	0.2703155543144373
YJR078W	-1	-/-	-366.72623920440674	-27612.836117506027	60	0.040594059405940595	0.6833333333333333	0.270594805920134
YIL071C	0	0/-	-366.7541233301163	-40978.922003507614	240	0.040594059405940595	0.6833333333333333	0.270594805920134
YOL137W	0	0/-	-366.78224021196365	-42121.30128568411	240	0.040594059405940595	0.6833333333333333	0.270594805920134
YPL224C	-1	-/-	-366.8043019771576	-26746.994069576263	60	0.040553907022749754	0.6833333333333333	0.27087405752583077
YER132C	0	0/-	-366.80869764089584	-39739.59525680542	240	0.040553907022749754	0.6833333333333333	0.27087405752583077
YMR126C	0	0/0	-366.8109574317932	-39404.934851288795	240	0.040553907022749754	0.6833333333333333	0.27087405752583077
YPR111W	-1	-/-	-366.84833335876465	-25660.973236083984	60	0.040513833992094864	0.6833333333333333	0.2711533091315275
YDR386W	-1	-/-	-366.85838627815247	-25730.4745054245	60	0.040473840078973346	0.6833333333333333	0.2714325607372242
YER104W	-1	-/-	-366.9065706729889	-25394.3791513443	60	0.04043392504930966	0.6833333333333333	0.27171181234292097
YEL065W	-1	-/-	-366.91107177734375	-24783.44384789467	60	0.04039408866995074	0.6833333333333333	0.2719910639486177
YBR231C	-1	-/-	-366.9809875488281	-23963.54571890831	60	0.040354330708661415	0.6833333333333333	0.2722703155543144
YLR214W	-1	-/-	-366.9862449169159	-24171.45151233673	60	0.04031465093411996	0.6833333333333333	0.27254956716001116
YAL039C	0	0/0	-366.9954240322113	-41501.05777013302	240	0.04031465093411996	0.6833333333333333	0.27254956716001116
YOR179C	-1	-/-	-366.99725914001465	-25012.243971824646	60	0.04027504911591356	0.6833333333333333	0.2728288187657079
YDR205W	-1	-/-	-366.99768805503845	-25339.56797027588	60	0.040235525024533855	0.6833333333333333	0.2731080703714046
YKL112W	1	+/+	-367.00997972488403	-26651.997504234314	59	0.041176470588235294	0.7	0.2731080703714046
YOR337W	0	0/+	-367.02301543951035	-39950.08108282089	240	0.041176470588235294	0.7	0.2731080703714046
YIL106W	-1	-/-	-367.0321431159973	-25289.64107632637	60	0.04113614103819784	0.7	0.27338732197710136
YJR059W	-1	-/-	-367.104585647583	-26185.04961013794	60	0.0410958904109589	0.7	0.2736665735827981
YHL028W	-1	-/-	-367.1923122406006	-25183.668553352356	60	0.04105571847507331	0.7	0.2739458251884948
YDR443C	-1	-/-	-367.20428466796875	-26053.514790058136	60	0.041015625	0.7	0.27422507679419156
YBR186W	-1	-/-	-367.23514223098755	-23738.14368224144	60	0.04097560975609756	0.7	0.2745043283998883
YKL125W	-1	-/-	-367.23989486694336	-24727.16202545166	60	0.04093567251461988	0.7	0.27478358000558506
YIL144W	-1	-/-	-367.2568795681	-24776.302074432373	60	0.04089581304771178	0.7	0.27506283161128176
YKL135C	-1	-/-	-367.2820429801941	-25329.113431453705	60	0.04085603112840467	0.7	0.2753420832169785
YPL021W	-1	-/-	-367.3248414993286	-23860.08858513832	60	0.04081632653061224	0.7	0.27562133482267526
YLR079W	-1	-/-	-367.40138721466064	-25135.591064214706	60	0.040776699029126215	0.7	0.27590058642837195
YCR011C	0	0/-	-367.42114919424057	-41887.55614191294	240	0.040776699029126215	0.7	0.27590058642837195
YGR288W	1	+/+	-367.4248785972595	-25221.238598823547	59	0.041707080504364696	0.7166666666666667	0.27590058642837195
YLR233C	-1	-/-	-367.4343318939209	-24164.947748184204	60	0.041666666666666664	0.7166666666666667	0.2761798380340687
YBR223C	-1	-/-	-367.45565366744995	-25569.559713840485	60	0.041626331074540175	0.7166666666666667	0.27645908963976545
YAL058W	-1	-/-	-367.4716958999634	-25012.3580327034	60	0.041586073500967116	0.7166666666666667	0.27673834124546215
YPR057W	-1	-/-	-367.47533893585205	-24472.198668718338	60	0.04154589371980676	0.7166666666666667	0.2770175928511589
YOR274W	-1	-/-	-367.51902770996094	-24784.34980916977	60	0.041505791505791506	0.7166666666666667	0.27729684445685565
YFR046C	-1	-/-	-367.5571827888489	-25479.386419296265	60	0.041465766634522665	0.7166666666666667	0.27757609606255235
YJR077C	-1	-/-	-367.5636477470398	-25862.95323896408	60	0.041425818882466284	0.7166666666666667	0.2778553476682491
YMR106C	-1	-/-	-367.5952458381653	-25198.778851032257	60	0.04138594802694899	0.7166666666666667	0.27813459927394585
YLR005W	-1	-/-	-367.6100196838379	-25338.54463171959	60	0.041346153846153845	0.7166666666666667	0.27841385087964254
YHR157W	-1	-/-	-367.6356625556946	-23823.264739513397	60	0.04130643611911623	0.7166666666666667	0.2786931024853393
YNL128W	-1	-/-	-367.64498805999756	-24464.87759590149	60	0.04126679462571977	0.7166666666666667	0.27897235409103605
YIL031W	-1	-/-	-367.6457495689392	-24200.086951732635	60	0.04122722914669223	0.7166666666666667	0.27925160569673274
YOR147W	-1	-/-	-367.6530125141144	-25947.029750585556	60	0.04118773946360153	0.7166666666666667	0.2795308573024295
YAL032C	-1	-/-	-367.6567783355713	-23858.614350795746	60	0.04114832535885168	0.7166666666666667	0.27981010890812624
YNL293W	-1	-/-	-367.6646227836609	-26046.7849111557	60	0.04110898661567878	0.7166666666666667	0.28008936051382294
YPR194C	0	0/-	-367.66478538513184	-41499.66887718439	240	0.04110898661567878	0.7166666666666667	0.28008936051382294
YLR263W	-1	-/-	-367.8193988800049	-25087.90727519989	60	0.041069723018147083	0.7166666666666667	0.2803686121195197
YNL310C	-1	-/-	-367.83410930633545	-24318.478591918945	60	0.04103053435114504	0.7166666666666667	0.28064786372521644
YIL026C	-1	-/-	-367.83933186531067	-25415.25938487053	60	0.04099142040038131	0.7166666666666667	0.28092711533091314
YLR199C	0	0/0	-367.84534740448	-41194.51588857174	240	0.04099142040038131	0.7166666666666667	0.28092711533091314
YPL064C	0	0/-	-367.86211359500885	-41316.8321069479	240	0.04099142040038131	0.7166666666666667	0.28092711533091314
YML113W	-1	-/-	-367.89448046684265	-26045.75427889824	60	0.040952380952380955	0.7166666666666667	0.2812063669366099
YHL022C	-1	-/-	-367.92467212677	-23488.771280288696	60	0.04091341579448145	0.7166666666666667	0.28148561854230664
YOR138C	0	0/-	-367.9421233534813	-43275.67978990078	240	0.04091341579448145	0.7166666666666667	0.28148561854230664
YPR185W	-1	-/-	-367.94287300109863	-25835.823175907135	60	0.0408745247148289	0.7166666666666667	0.28176487014800333
YJL205C	0	0/0	-367.9447556734085	-42501.76943196356	240	0.0408745247148289	0.7166666666666667	0.28176487014800333
YDR108W	-1	-/-	-368.02027440071106	-24292.525942325592	60	0.04083570750237417	0.7166666666666667	0.2820441217537001
YBR107C	-1	-/-	-368.02612805366516	-25461.23074388504	60	0.04079696394686907	0.7166666666666667	0.28232337335939683
YKL166C	-1	-/-	-368.02752017974854	-24922.58352136612	60	0.04075829383886256	0.7166666666666667	0.28260262496509353
YPR002W	-1	-/-	-368.07203674316406	-25315.386553764343	60	0.04071969696969697	0.7166666666666667	0.2828818765707903
YHR061C	-1	-/-	-368.15222120285034	-25065.619089126587	60	0.04068117313150426	0.7166666666666667	0.28316112817648703
YJL162C	0	0/-	-368.1743109226227	-39667.52681708336	240	0.04068117313150426	0.7166666666666667	0.28316112817648703
YGR058W	0	0/-	-368.1842095851898	-41360.58177816868	240	0.04068117313150426	0.7166666666666667	0.28316112817648703
YHR146W	0	0/-	-368.20083224773407	-41764.340296790004	240	0.04068117313150426	0.7166666666666667	0.28316112817648703
YGL156W	0	0/-	-368.20543414354324	-44359.380729585886	240	0.04068117313150426	0.7166666666666667	0.28316112817648703
YMR190C	-1	-/-	-368.2191495895386	-25023.93960762024	60	0.04064272211720227	0.7166666666666667	0.2834403797821837
YDR323C	-1	-/-	-368.26051211357117	-24846.545553207397	60	0.04060434372049103	0.7166666666666667	0.2837196313878805
YOR319W	-1	-/-	-368.27097606658936	-25292.38324022293	60	0.040566037735849055	0.7166666666666667	0.28399888299357723
YJR135C	-1	-/-	-368.29420280456543	-23396.785214662552	60	0.04052780395852969	0.7166666666666667	0.2842781345992739
YER058W	0	0/-	-368.3175706267357	-40924.02240464091	240	0.04052780395852969	0.7166666666666667	0.2842781345992739
YPL122C	-1	-/-	-368.3702013492584	-26657.522877693176	60	0.04048964218455744	0.7166666666666667	0.2845573862049707
YGR055W	-1	-/-	-368.37839126586914	-23463.32279109955	60	0.04045155221072436	0.7166666666666667	0.2848366378106674
YKL149C	-1	-/-	-368.3977165222168	-25782.784146547318	60	0.040413533834586464	0.7166666666666667	0.2851158894163641
YOL078W	-1	-/-	-368.42286825180054	-23498.005751132965	60	0.04037558685446009	0.7166666666666667	0.28539514102206087
YGR212W	-1	-/-	-368.4410026073456	-24868.426923274994	60	0.040337711069418386	0.7166666666666667	0.2856743926277576
YMR016C	1	+/+	-368.4540042877197	-24666.47907924652	59	0.041237113402061855	0.7333333333333333	0.2856743926277576
YKR031C	-1	-/-	-368.49006032943726	-25265.667141914368	60	0.04119850187265917	0.7333333333333333	0.2859536442334543
YOR298C-A	-1	-/-	-368.4925286769867	-26291.391404867172	60	0.0411599625818522	0.7333333333333333	0.28623289583915107
YBR269C	0	0/-	-368.50851941108704	-45429.81558442116	240	0.0411599625818522	0.7333333333333333	0.28623289583915107
YOR372C	-1	-/-	-368.5089313983917	-26195.709615945816	60	0.041121495327102804	0.7333333333333333	0.2865121474448478
YNL156C	-1	-/-	-368.52877140045166	-27399.666472673416	60	0.04108309990662932	0.7333333333333333	0.2867913990505445
YHR084W	1	+/+	-368.5302572250366	-25553.368062496185	59	0.04197761194029851	0.75	0.2867913990505445
YPL110C	-1	-/-	-368.6046380996704	-25924.24876832962	60	0.04193849021435228	0.75	0.28707065065624127
YHR071W	0	0/-	-368.6100761294365	-41363.12567421794	240	0.04193849021435228	0.75	0.28707065065624127
YGR170W	-1	-/-	-368.63812732696533	-25573.295067071915	60	0.04189944134078212	0.75	0.287349902261938
YGL128C	0	0/-	-368.6952679157257	-41395.28832131624	240	0.04189944134078212	0.75	0.287349902261938
YPL270W	-1	-/-	-368.743022441864	-26920.093498945236	60	0.04186046511627907	0.75	0.2876291538676347
YOL027C	-1	-/-	-368.762243270874	-25559.85723257065	60	0.041821561338289966	0.75	0.28790840547333146
YIR038C	0	0/-	-368.8167681694031	-43408.596386015415	240	0.041821561338289966	0.75	0.28790840547333146
YML120C	-1	-/-	-368.91228103637695	-27200.329788684845	60	0.04178272980501393	0.75	0.2881876570790282
YBL046W	-1	-/-	-368.9253234863281	-25545.195192575455	60	0.041743970315398886	0.75	0.2884669086847249
YGR184C	0	0/-	-368.94642424583435	-41866.942048966885	240	0.041743970315398886	0.75	0.2884669086847249
YPL032C	-1	-/-	-368.9531879425049	-26200.746875047684	60	0.04170528266913809	0.75	0.28874616029042166
YOR284W	-1	-/0	-368.95428681373596	-26030.98969388008	60	0.041666666666666664	0.75	0.2890254118961184
YLR385C	-1	-/-	-368.97296667099	-23346.19983124733	60	0.041628122109158186	0.75	0.28930466350181516
YHL006C	-1	-/-	-369.0446901321411	-24685.49369072914	60	0.041589648798521256	0.75	0.28958391510751186
YNL118C	-1	-/-	-369.073162317276	-24869.74718117714	60	0.04155124653739612	0.75	0.2898631667132086
YGL174W	-1	-/-	-369.1974310874939	-25907.748854398727	60	0.04151291512915129	0.75	0.29014241831890536
YPR001W	-1	-/-	-369.2236318588257	-25943.62184047699	60	0.041474654377880185	0.75	0.29042166992460205
YMR100W	-1	-/-	-369.22428369522095	-26526.649807453156	60	0.04143646408839779	0.75	0.2907009215302988
YLR438W	0	0/0	-369.26890540122986	-41307.19328349829	240	0.04143646408839779	0.75	0.2907009215302988
YJL035C	-1	-/-	-369.3031873703003	-24498.550676822662	60	0.04139834406623735	0.75	0.29098017313599556
YLL003W	-1	-/-	-369.30699014663696	-26267.164830446243	60	0.04136029411764706	0.75	0.29125942474169225
YCL010C	-1	-/-	-369.320209980011	-25144.025208473206	60	0.04132231404958678	0.75	0.291538676347389
YER182W	0	0/0	-369.339195728302	-43823.79936251044	240	0.04132231404958678	0.75	0.291538676347389
YPR048W	0	0/-	-369.3555741906166	-41384.761199235916	240	0.04132231404958678	0.75	0.291538676347389
YOR290C	-1	-/-	-369.3761088848114	-25866.894368171692	60	0.04128440366972477	0.75	0.29181792795308575
YDR022C	-1	-/-	-369.4096465110779	-25457.360176563263	60	0.04124656278643447	0.75	0.29209717955878245
YHL027W	-1	-/+	-369.41736459732056	-25329.691093444824	60	0.04120879120879121	0.75	0.2923764311644792
YDL238C	0	0/-	-369.43612641096115	-42108.34327149391	240	0.04120879120879121	0.75	0.2923764311644792
YOL071W	-1	-/-	-369.4398217201233	-27145.379761219025	60	0.04117108874656908	0.75	0.29265568277017595
YHR177W	0	0/-	-369.5023229122162	-39987.771024405956	240	0.04117108874656908	0.75	0.29265568277017595
YGL154C	0	0/0	-369.534974694252	-42267.06738126278	240	0.04117108874656908	0.75	0.29265568277017595
YDR213W	-1	-/+	-369.6139643192291	-23207.357162714005	60	0.04113345521023766	0.75	0.29293493437587265
YLR371W	-1	-/-	-369.6145853996277	-25413.222407341003	60	0.0410958904109589	0.75	0.2932141859815694
YLR341W	0	0/-	-369.6399086713791	-39726.627951323986	240	0.0410958904109589	0.75	0.2932141859815694
YNL164C	-1	-/-	-369.671448469162	-25479.77164030075	60	0.04105839416058394	0.75	0.29349343758726615
YAL064C-A	0	0/0	-369.6794529557228	-40576.43466645479	240	0.04105839416058394	0.75	0.29349343758726615
YHR021W-A	0	0/-	-369.73087978363037	-40039.91624647379	240	0.04105839416058394	0.75	0.29349343758726615
YGR136W	0	0/-	-369.76950907707214	-42660.92407274246	240	0.04105839416058394	0.75	0.29349343758726615
YGL018C	-1	-/-	-369.79378175735474	-25762.903613328934	60	0.04102096627164995	0.75	0.29377268919296284
YPL038W	0	0/+	-369.8304407596588	-39727.48622965813	240	0.04102096627164995	0.75	0.29377268919296284
YOR257W	-1	-/-	-369.8866424560547	-25826.624790668488	60	0.040983606557377046	0.75	0.2940519407986596
YOR009W	0	0/-	-369.8889033794403	-40286.22120785713	240	0.040983606557377046	0.75	0.2940519407986596
YDR106W	-1	-/-	-369.9229507446289	-23914.80935382843	60	0.04094631483166515	0.75	0.29433119240435635
YDR027C	-1	-/-	-369.92613887786865	-24916.5004901886	60	0.04090909090909091	0.75	0.29461044401005304
YLR039C	-1	-/-	-369.9774241447449	-25245.85393166542	60	0.04087193460490463	0.75	0.2948896956157498
YGL151W	-1	-/-	-369.99053406715393	-24665.15135884285	60	0.04083484573502722	0.75	0.29516894722144654
YJR053W	-1	-/-	-369.9910616874695	-23315.445879220963	60	0.04079782411604715	0.75	0.29544819882714324
YDL008W	-1	-/-	-370.121000289917	-25238.18945622444	60	0.04076086956521739	0.75	0.29572745043284
YDL058W	-1	-/-	-370.2614734172821	-24578.843285799026	60	0.04072398190045249	0.75	0.29600670203853674
YEL062W	-1	-/-	-370.32703137397766	-25675.736495256424	60	0.0406871609403255	0.75	0.29628595364423344
YOL065C	-1	-/-	-370.3292016983032	-26614.496839165688	60	0.04065040650406504	0.75	0.2965652052499302
YMR069W	-1	-/-	-370.33570194244385	-24117.993659496307	60	0.04061371841155235	0.75	0.29684445685562694
YBR213W	-1	-/0	-370.3746190071106	-23916.216009140015	60	0.0405770964833183	0.75	0.29712370846132363
YIR010W	-1	-/-	-370.38692331314087	-25554.301867961884	60	0.04054054054054054	0.75	0.2974029600670204
YNR057C	-1	-/-	-370.4413552284241	-24151.41110420227	60	0.0405040504050405	0.75	0.29768221167271713
YLR052W	-1	-/-	-370.44490098953247	-24787.010184288025	60	0.040467625899280574	0.75	0.29796146327841383
YHR153C	0	0/-	-370.45332157611847	-40701.87633407116	240	0.040467625899280574	0.75	0.29796146327841383
YDR484W	-1	-/-	-370.4657099246979	-25292.463469028473	60	0.04043126684636118	0.75	0.2982407148841106
YLR024C	0	0/-	-370.470970928669	-40499.58092159033	240	0.04043126684636118	0.75	0.2982407148841106
YGL263W	0	0/-	-370.4759612083435	-39425.438351750374	240	0.04043126684636118	0.75	0.2982407148841106
YOL055C	-1	-/-	-370.4862217903137	-26515.553749084473	60	0.04039497307001795	0.75	0.29851996648980733
YDR128W	0	0/-	-370.5346209406853	-41108.03614002466	240	0.04039497307001795	0.75	0.29851996648980733
YLR026C	-1	-/-	-370.5420000553131	-25407.43828725815	60	0.04035874439461883	0.75	0.298799218095504
YLR330W	-1	-/-	-370.54973554611206	-27243.183038949966	60	0.04032258064516129	0.75	0.2990784697012008
YMR044W	-1	-/-	-370.56004762649536	-24676.11950492859	60	0.04028648164726947	0.75	0.29935772130689753
YDL042C	-1	-/-	-370.5854434967041	-25279.242265701294	60	0.04025044722719141	0.75	0.2996369729125942
YLL021W	-1	-/-	-370.5974955558777	-27171.56459903717	60	0.040214477211796246	0.75	0.299916224518291
YIL129C	-1	-/-	-370.6226854324341	-26132.895545244217	60	0.04017857142857143	0.75	0.3001954761239877
YGL089C	-1	-/-	-370.6467728614807	-23096.959575891495	60	0.04014272970561998	0.75	0.3004747277296844
YDR498C	-1	-/-	-370.6924684047699	-23952.216977596283	60	0.040106951871657755	0.75	0.30075397933538117
YEL025C	0	0/0	-370.7389538884163	-41919.928484499454	240	0.040106951871657755	0.75	0.30075397933538117
YLR067C	-1	-/-	-370.7911887168884	-24851.731127023697	60	0.04007123775601069	0.75	0.3010332309410779
YMR224C	-1	-/-	-370.8374695777893	-25583.243575811386	60	0.0400355871886121	0.75	0.3013124825467746
YFL027C	0	0/-	-370.8412432074547	-40936.95803099871	240	0.0400355871886121	0.75	0.3013124825467746
YKL094W	0	0/-	-370.8570684790611	-44132.20285561681	240	0.0400355871886121	0.75	0.3013124825467746
YKR086W	-1	-/-	-370.8911130428314	-24767.556251764297	60	0.04	0.75	0.30159173415247137
YPR122W	-1	-/-	-370.897527217865	-24148.267642498016	60	0.03996447602131439	0.75	0.3018709857581681
YCR039C	-1	-/+	-370.90280771255493	-25104.567212343216	60	0.03992901508429459	0.75	0.3021502373638648
YEL064C	0	0/-	-370.95364305377007	-41401.70827573538	240	0.03992901508429459	0.75	0.3021502373638648
YDR085C	-1	-/-	-370.99817276000977	-26464.223700523376	60	0.0398936170212766	0.75	0.30242948896956157
YDL036C	-1	-/-	-371.0774898529053	-25140.402664899826	60	0.03985828166519043	0.75	0.3027087405752583
YDR480W	-1	-/-	-371.08733463287354	-26661.81584739685	60	0.03982300884955752	0.75	0.30298799218095507
YMR316W	-1	-/-	-371.0909962654114	-25158.538051605225	60	0.03978779840848806	0.75	0.30326724378665176
YGR278W	-1	-/-	-371.16468954086304	-24525.415649175644	60	0.03975265017667844	0.75	0.3035464953923485
YGR006W	-1	-/-	-371.17960929870605	-24274.179530620575	60	0.03971756398940865	0.75	0.30382574699804527
YOR304W	-1	-/-	-371.20109033584595	-25571.647534370422	60	0.03968253968253968	0.75	0.30410499860374196
YDR142C	-1	-/-	-371.3154249191284	-26349.402890443802	60	0.039647577092511016	0.75	0.3043842502094387
YPL105C	0	0/-	-371.3722959160805	-41661.643547832966	240	0.039647577092511016	0.75	0.3043842502094387
YKR022C	-1	-/-	-371.3740744590759	-24629.107941150665	60	0.03961267605633803	0.75	0.30466350181513546
YMR177W	-1	-/-	-371.3765001296997	-23073.492985725403	60	0.0395778364116095	0.75	0.30494275342083216
YHR004C	-1	-/-	-371.39104437828064	-25764.07135939598	60	0.03954305799648506	0.75	0.3052220050265289
YJL023C	0	0/-	-371.4192464351654	-42086.07604688406	240	0.03954305799648506	0.75	0.3052220050265289
YDL207W	-1	-/-	-371.47490310668945	-25229.84828853607	60	0.03950834064969271	0.75	0.30550125663222566
YKL017C	-1	-/-	-371.4771294593811	-25471.694219589233	60	0.039473684210526314	0.75	0.30578050823792235
YNL159C	-1	-/-	-371.50327157974243	-27768.350659132004	60	0.03943908851884312	0.75	0.3060597598436191
YJL051W	0	0/-	-371.51861929893494	-39321.40450245142	240	0.03943908851884312	0.75	0.3060597598436191
YER017C	-1	-/-	-371.5884778499603	-26387.006623744965	60	0.03940455341506129	0.75	0.30633901144931586
YJL077C	0	0/0	-371.7272222042084	-40742.30608099699	240	0.03940455341506129	0.75	0.30633901144931586
YBR163W	0	0/-	-371.73312455415726	-41916.718639194965	240	0.03940455341506129	0.75	0.30633901144931586
YKL074C	-1	-/-	-371.7427477836609	-25137.929541826248	60	0.03937007874015748	0.75	0.30661826305501255
YDR067C	0	0/-	-371.7806639075279	-41062.428780287504	240	0.03937007874015748	0.75	0.30661826305501255
YBL052C	-1	-/-	-371.8360767364502	-24727.91386127472	60	0.039335664335664336	0.75	0.3068975146607093
YGR202C	-1	-/-	-371.8525667190552	-25624.812626361847	60	0.039301310043668124	0.75	0.30717676626640605
YGL144C	-1	-/-	-371.9127769470215	-24155.782059669495	60	0.03926701570680628	0.75	0.30745601787210275
YDL004W	-1	-/-	-371.94912481307983	-26408.777108430862	60	0.03923278116826504	0.75	0.3077352694777995
YPL003W	0	0/-	-371.98373556137085	-41747.62959575653	240	0.03923278116826504	0.75	0.3077352694777995
YPR017C	-1	-/-	-371.9942605495453	-26761.8078789711	60	0.039198606271777	0.75	0.30801452108349625
YDR400W	-1	-/-	-371.9997658729553	-25993.191727638245	60	0.0391644908616188	0.75	0.30829377268919295
YJR090C	-1	-/-	-372.01674795150757	-25551.98733472824	60	0.0391304347826087	0.75	0.3085730242948897
YPL121C	-1	-/-	-372.019700050354	-23769.673978328705	60	0.03909643788010426	0.75	0.30885227590058645
YOR092W	0	0/-	-372.0344172716141	-41432.823498249054	240	0.03909643788010426	0.75	0.30885227590058645
YNL323W	-1	-/-	-372.0585267543793	-24232.17513012886	60	0.0390625	0.75	0.30913152750628314
YFR013W	-1	-/-	-372.1824679374695	-25327.738327264786	60	0.03902862098872507	0.75	0.3094107791119799
YIL048W	-1	-/-	-372.1870377063751	-25435.053500413895	60	0.0389948006932409	0.75	0.30969003071767665
YNL152W	0	0/-	-372.20124047994614	-41073.27308413386	240	0.0389948006932409	0.75	0.30969003071767665
YER142C	-1	-/-	-372.2450704574585	-26141.92268514633	60	0.03896103896103896	0.75	0.30996928232337334
YAL055W	-1	-/-	-372.2488224506378	-26473.476669311523	60	0.03892733564013841	0.75	0.3102485339290701
YBR201W	-1	-/-	-372.3122911453247	-24888.68769788742	60	0.03889369057908384	0.75	0.31052778553476684
YML038C	-1	-/-	-372.3255364894867	-24772.049118995667	60	0.038860103626943004	0.75	0.31080703714046354
YHR134W	0	0/-	-372.33703500032425	-40897.35386741161	240	0.038860103626943004	0.75	0.31080703714046354
YDR371W	0	0/-	-372.34884464740753	-41704.52380722761	240	0.038860103626943004	0.75	0.31080703714046354
YER179W	-1	-/-	-372.380738735199	-24641.61478948593	60	0.03882657463330457	0.75	0.3110862887461603
YJR103W	-1	-/-	-372.3902316093445	-27590.703161478043	60	0.03879310344827586	0.75	0.31136554035185704
YGL162W	1	+/+	-372.42745876312256	-25911.339057445526	59	0.03962101636520241	0.7666666666666667	0.31136554035185704
YDR159W	-1	-/-	-372.43455815315247	-25092.48588323593	60	0.039586919104991396	0.7666666666666667	0.31164479195755374
YPL219W	0	0/-	-372.45635056495667	-42238.43760639429	240	0.039586919104991396	0.7666666666666667	0.31164479195755374
YOR351C	-1	-/-	-372.47260427474976	-25215.389546871185	60	0.03955288048151333	0.7666666666666667	0.3119240435632505
YNR065C	0	0/-	-372.50185787677765	-40894.95081833005	240	0.03955288048151333	0.7666666666666667	0.3119240435632505
YAR027W	0	0/0	-372.516453564167	-43705.55885177851	240	0.03955288048151333	0.7666666666666667	0.3119240435632505
YOR104W	0	0/0	-372.5261735320091	-43362.69251823425	240	0.03955288048151333	0.7666666666666667	0.3119240435632505
YOR213C	-1	-/-	-372.56714630126953	-24117.11576795578	60	0.03951890034364261	0.7666666666666667	0.31220329516894724
YLR329W	-1	-/-	-372.572660446167	-23914.020196914673	60	0.039484978540772535	0.7666666666666667	0.31248254677464393
YKR071C	0	0/-	-372.59128123521805	-42398.234307050705	240	0.039484978540772535	0.7666666666666667	0.31248254677464393
YMR200W	-1	-/-	-372.63975739479065	-26415.22886657715	60	0.03945111492281304	0.7666666666666667	0.3127617983803407
YGR041W	-1	-/-	-372.66975355148315	-24231.8860373497	60	0.03941730934018852	0.7666666666666667	0.31304104998603743
YOR258W	0	0/-	-372.6891516447067	-40392.932533442974	240	0.03941730934018852	0.7666666666666667	0.31304104998603743
YGL113W	-1	-/-	-372.7161228656769	-26030.501208782196	60	0.039383561643835614	0.7666666666666667	0.31332030159173413
YBR022W	-1	-/-	-372.74137353897095	-24501.168521881104	60	0.03934987168520103	0.7666666666666667	0.3135995531974309
YKL026C	-1	-/-	-372.76098442077637	-26146.470221042633	60	0.039316239316239315	0.7666666666666667	0.31387880480312763
YFL060C	-1	-/-	-372.7990560531616	-23441.016481876373	60	0.03928266438941076	0.7666666666666667	0.3141580564088243
YDR306C	-1	-/-	-372.8104748725891	-24023.092390537262	60	0.03924914675767918	0.7666666666666667	0.3144373080145211
YJR035W	-1	-/-	-372.82436442375183	-26262.170295715332	60	0.0392156862745098	0.7666666666666667	0.31471655962021783
YIR001C	0	0/0	-372.8354062438011	-42062.3729172349	240	0.0392156862745098	0.7666666666666667	0.31471655962021783
YMR218C	-1	-/-	-372.8715853691101	-23979.15132188797	60	0.039182282793867124	0.7666666666666667	0.3149958112259145
YLR315W	0	0/-	-372.87323248386383	-38813.480576336384	240	0.039182282793867124	0.7666666666666667	0.3149958112259145
YGL164C	0	0/0	-372.92365711927414	-42215.957189679146	240	0.039182282793867124	0.7666666666666667	0.3149958112259145
YMR032W	-1	-/-	-372.95335149765015	-24515.143347740173	60	0.03914893617021276	0.7666666666666667	0.3152750628316113
YMR138W	-1	-/-	-372.9649329185486	-26360.72896051407	60	0.0391156462585034	0.7666666666666667	0.315554314437308
YKL142W	0	0/0	-373.0101308822632	-45697.876990258694	240	0.0391156462585034	0.7666666666666667	0.315554314437308
YOR048C	-1	-/-	-373.01658868789673	-27070.328542232513	60	0.03908241291418862	0.7666666666666667	0.3158335660430047
YBR093C	-1	-/-	-373.03782987594604	-24933.234308242798	60	0.03904923599320883	0.7666666666666667	0.31611281764870147
YLR417W	-1	-/-	-373.05082273483276	-26836.90831375122	60	0.039016115351993216	0.7666666666666667	0.3163920692543982
YLR270W	-1	-/-	-373.07268142700195	-26890.136721611023	60	0.03898305084745763	0.7666666666666667	0.3166713208600949
YDR489W	-1	-/-	-373.10119247436523	-25843.855672359467	60	0.03895004233700254	0.7666666666666667	0.31695057246579167
YBR058C	-1	-/-	-373.11340618133545	-25591.353006839752	60	0.038917089678511	0.7666666666666667	0.3172298240714884
YIR032C	0	0/-	-373.13944017887115	-41666.00835138559	240	0.038917089678511	0.7666666666666667	0.3172298240714884
YMR064W	0	0/0	-373.1428444981575	-42526.81114244461	240	0.038917089678511	0.7666666666666667	0.3172298240714884
YIL068C	-1	-/-	-373.15342473983765	-25135.805453300476	60	0.03888419273034658	0.7666666666666667	0.31750907567718517
YLR272C	-1	-/-	-373.18543910980225	-26060.847370624542	60	0.03885135135135135	0.7666666666666667	0.31778832728288187
YNL199C	-1	-/-	-373.20428109169006	-27424.435093164444	60	0.038818565400843885	0.7666666666666667	0.3180675788885786
YER046W	0	0/-	-373.21055191755295	-41646.441378861666	240	0.038818565400843885	0.7666666666666667	0.3180675788885786
YEL018W	-1	-/-	-373.2137415409088	-24983.337693929672	60	0.0387858347386172	0.7666666666666667	0.31834683049427537
YLR014C	1	+/+	-373.22525095939636	-26136.880138874054	59	0.039595619208087615	0.7833333333333333	0.31834683049427537
YBL009W	-1	-/-	-373.22857880592346	-26486.888117313385	60	0.03956228956228956	0.7833333333333333	0.31862608209997206
YCL063W	-1	-/-	-373.28801369667053	-25681.418359041214	60	0.03952901597981497	0.7833333333333333	0.3189053337056688
YML023C	-1	-/-	-373.29087471961975	-25257.576636075974	60	0.03949579831932773	0.7833333333333333	0.31918458531136557
YLL040C	-1	-/-	-373.380455493927	-24961.226165771484	60	0.03946263643996641	0.7833333333333333	0.31946383691706226
YKR064W	0	0/+	-373.38182747364044	-42889.23060101271	240	0.03946263643996641	0.7833333333333333	0.31946383691706226
YJL101C	-1	-/-	-373.385226726532	-25006.73424053192	60	0.03942953020134228	0.7833333333333333	0.319743088522759
YJL184W	-1	-/-	-373.3974275588989	-24427.399289131165	60	0.039396479463537304	0.7833333333333333	0.32002234012845576
YER176W	0	0/-	-373.4193175435066	-41601.19181281328	240	0.039396479463537304	0.7833333333333333	0.32002234012845576
YJL209W	-1	-/-	-373.4263606071472	-26054.248014211655	60	0.03936348408710218	0.7833333333333333	0.32030159173415246
YNL229C	-1	-/-	-373.4286780357361	-26137.18164253235	60	0.03933054393305439	0.7833333333333333	0.3205808433398492
YDL104C	0	0/-	-373.5166708827019	-39485.694381058216	240	0.03933054393305439	0.7833333333333333	0.3205808433398492
YCR082W	-1	-/-	-373.5319633483887	-27084.311499357224	60	0.039297658862876256	0.7833333333333333	0.32086009494554596
YLR454W	0	0/0	-373.56610530614853	-42414.60050731897	240	0.039297658862876256	0.7833333333333333	0.32086009494554596
YBR054W	0	0/0	-373.60384380817413	-43022.598991274834	240	0.039297658862876256	0.7833333333333333	0.32086009494554596
YCR083W	-1	-/-	-373.604031085968	-28338.595962285995	60	0.03926482873851295	0.7833333333333333	0.32113934655124265
YGL131C	0	0/-	-373.6137465238571	-42009.17563402653	240	0.03926482873851295	0.7833333333333333	0.32113934655124265
YBR136W	-1	-/-	-373.69333505630493	-24760.625788211823	60	0.03923205342237062	0.7833333333333333	0.3214185981569394
YPL187W	-1	-/-	-373.69673204421997	-23504.427115678787	60	0.03919933277731443	0.7833333333333333	0.32169784976263616
YER180C	0	0/-	-373.6997946500778	-40675.3456543684	240	0.03919933277731443	0.7833333333333333	0.32169784976263616
YLR071C	-1	-/-	-373.72255182266235	-24484.619943141937	60	0.03916666666666667	0.7833333333333333	0.32197710136833285
YJL006C	-1	-/-	-373.72276496887207	-25242.11150789261	60	0.03913405495420483	0.7833333333333333	0.3222563529740296
YOL110W	-1	-/-	-373.78174924850464	-26337.281141996384	60	0.039101497504159734	0.7833333333333333	0.32253560457972635
YDR448W	-1	-/-	-373.79214000701904	-23301.229737997055	60	0.03906899418121363	0.7833333333333333	0.32281485618542305
YEL016C	-1	-/-	-373.8418278694153	-24221.942792654037	60	0.03903654485049834	0.7833333333333333	0.3230941077911198
YDR113C	-1	-/-	-373.8727731704712	-25782.829102039337	60	0.03900414937759336	0.7833333333333333	0.32337335939681655
YMR073C	-1	-/-	-373.8842525482178	-25850.996267795563	60	0.03897180762852405	0.7833333333333333	0.32365261100251325
YBR060C	-1	-/-	-373.89934611320496	-26412.13059091568	60	0.03893951946975974	0.7833333333333333	0.32393186260821
YPL057C	-1	-/-	-373.921298623085	-26501.690883874893	60	0.03890728476821192	0.7833333333333333	0.32421111421390675
YPL232W	-1	-/-	-373.922221660614	-26112.075761556625	60	0.03887510339123242	0.7833333333333333	0.32449036581960344
YOR035C	-1	-/-	-373.94140625	-28339.81867456436	60	0.03884297520661157	0.7833333333333333	0.3247696174253002
YLR055C	-1	-/-	-373.94372749328613	-24660.42228078842	60	0.038810900082576386	0.7833333333333333	0.32504886903099695
YGR049W	0	0/-	-373.96430921554565	-40905.764553159475	240	0.038810900082576386	0.7833333333333333	0.32504886903099695
YDL200C	-1	-/-	-373.96667313575745	-27814.176108837128	60	0.038778877887788776	0.7833333333333333	0.32532812063669364
YPL128C	1	+/+	-373.9780488014221	-27358.661652088165	59	0.03957131079967024	0.8	0.32532812063669364
YLR025W	-1	-/-	-373.9863295555115	-26172.014919519424	60	0.039538714991762765	0.8	0.3256073722423904
YGL244W	-1	-/-	-374.0199317932129	-24766.788284301758	60	0.03950617283950617	0.8	0.32588662384808714
YMR117C	-1	-/-	-374.04458236694336	-24112.292814016342	60	0.039473684210526314	0.8	0.32616587545378384
YCR032W	0	0/-	-374.05741196870804	-40527.313825666904	240	0.039473684210526314	0.8	0.32616587545378384
YLR220W	-1	-/-	-374.0591537952423	-26233.465546369553	60	0.03944124897288414	0.8	0.3264451270594806
YHR092C	-1	-/-	-374.0625762939453	-25891.261895895004	60	0.03940886699507389	0.8	0.32672437866517734
YDR081C	-1	-/-	-374.1555094718933	-25315.746857881546	60	0.03937653814602133	0.8	0.32700363027087404
YLR313C	-1	-/-	-374.1668109893799	-24151.494032472372	60	0.03934426229508197	0.8	0.3272828818765708
YGR110W	0	0/-	-374.1738486289978	-39880.77250522375	240	0.03934426229508197	0.8	0.3272828818765708
YMR015C	-1	-/-	-374.2051603794098	-26136.465342998505	60	0.03931203931203931	0.8	0.32756213348226754
YPL249C	-1	-/-	-374.2067756652832	-25606.15749168396	60	0.03927986906710311	0.8	0.32784138508796423
YGR241C	-1	-/-	-374.23847103118896	-26115.11988067627	60	0.039247751430907606	0.8	0.328120636693661
YNL299W	-1	-/-	-374.30540305376053	-26966.197520315647	60	0.0392156862745098	0.8	0.32839988829935773
YDL215C	0	0/0	-374.34534442424774	-42764.7705411315	240	0.0392156862745098	0.8	0.32839988829935773
YOR084W	-1	-/-	-374.3873653411865	-25265.621970176697	60	0.03918367346938775	0.8	0.32867913990505443
YBR005W	0	0/-	-374.40192115306854	-43138.01673519611	240	0.03918367346938775	0.8	0.32867913990505443
YOL001W	-1	-/-	-374.4081084728241	-26074.983973026276	60	0.03915171288743882	0.8	0.3289583915107512
YDR487C	-1	-/-	-374.42088413238525	-25175.165493249893	60	0.039119804400977995	0.8	0.32923764311644793
YDL130W-A	-1	-/0	-374.4340789318085	-27340.127289295197	60	0.03908794788273615	0.8	0.3295168947221446
YOR141C	0	0/-	-374.4388161301613	-43410.516276717186	240	0.03908794788273615	0.8	0.3295168947221446
YBL093C	-1	-/-	-374.45477294921875	-26597.306965112686	60	0.03905614320585842	0.8	0.3297961463278414
YJL222W	-1	-/-	-374.4706983566284	-25549.81607723236	60	0.03902439024390244	0.8	0.33007539793353813
YLR193C	-1	-/-	-374.48468255996704	-26064.640240192413	60	0.03899268887083672	0.8	0.3303546495392348
YOL155C	0	0/-	-374.5007196068764	-41672.07567757368	240	0.03899268887083672	0.8	0.3303546495392348
YBR021W	-1	-/-	-374.5354845523834	-25531.89828968048	60	0.03896103896103896	0.8	0.3306339011449316
YML047C	-1	-/-	-374.5467162132263	-24511.336090564728	60	0.038929440389294405	0.8	0.3309131527506283
YER022W	-1	-/-	-374.54743337631226	-25046.237151384354	60	0.03889789303079417	0.8	0.3311924043563251
YDL122W	0	0/-	-374.5511962175369	-44215.758066892624	240	0.03889789303079417	0.8	0.3311924043563251
YGL107C	0	0/-	-374.59287971258163	-42528.86375635862	240	0.03889789303079417	0.8	0.3311924043563251
YLR223C	1	+/-	-374.6000576019287	-26128.30418229103	59	0.03967611336032389	0.8166666666666667	0.3311924043563251
YNL227C	-1	-/-	-374.6004238128662	-27213.803950548172	60	0.03964401294498382	0.8166666666666667	0.33147165596202177
YER139C	0	0/-	-374.6489919424057	-42541.04236295819	240	0.03964401294498382	0.8166666666666667	0.33147165596202177
YOL006C	-1	-/-	-374.6601333618164	-27895.63208079338	60	0.039611964430072755	0.8166666666666667	0.3317509075677185
YLR141W	-1	-/-	-374.6886806488037	-24669.825963974	60	0.0395799676898223	0.8166666666666667	0.3320301591734153
YOR370C	0	0/-	-374.69985258579254	-44039.33980232477	240	0.0395799676898223	0.8166666666666667	0.3320301591734153
YLR152C	0	0/0	-374.72931265830994	-39288.497835576534	240	0.0395799676898223	0.8166666666666667	0.3320301591734153
YDL227C	-1	-/-	-374.7432978153229	-23748.53849339485	60	0.03954802259887006	0.8166666666666667	0.33230941077911197
YMR047C	-1	-/-	-374.7500629425049	-25210.633432388306	60	0.03951612903225806	0.8166666666666667	0.3325886623848087
YLR097C	-1	-/-	-374.75302839279175	-27310.51440358162	60	0.0394842868654311	0.8166666666666667	0.33286791399050547
YDL141W	0	0/0	-374.76419109106064	-40264.936605632305	240	0.0394842868654311	0.8166666666666667	0.33286791399050547
YHR119W	-1	-/-	-374.78896951675415	-25764.14558649063	60	0.039452495974235106	0.8166666666666667	0.33314716559620217
YNR019W	-1	-/-	-374.82768154144287	-25037.884633541107	60	0.039420756234915526	0.8166666666666667	0.3334264172018989
YIL057C	0	0/0	-374.8804852962494	-39716.51424252987	240	0.039420756234915526	0.8166666666666667	0.3334264172018989
YBR297W	1	+/+	-374.92663407325745	-25223.409878730774	59	0.04019292604501608	0.8333333333333334	0.3334264172018989
YBL080C	-1	-/-	-374.9380714893341	-25134.17573904991	60	0.040160642570281124	0.8333333333333334	0.33370566880759567
YBR280C	-1	-/-	-374.9582781791687	-28101.891260623932	60	0.04012841091492777	0.8333333333333334	0.33398492041329236
YGR097W	-1	-/-	-374.9932689666748	-25766.779098033905	60	0.040096230954290296	0.8333333333333334	0.3342641720189891
YOR339C	0	0/-	-375.00124514102936	-40666.59894436598	240	0.040096230954290296	0.8333333333333334	0.3342641720189891
YPR094W	-1	-/-	-375.04664397239685	-25666.32262444496	60	0.04006410256410257	0.8333333333333334	0.33454342362468587
YMR038C	-1	-/-	-375.07385063171387	-23633.71695137024	60	0.040032025620496396	0.8333333333333334	0.33482267523038256
YDR295C	-1	-/-	-375.10593700408936	-24377.009934425354	60	0.04	0.8333333333333334	0.3351019268360793
YCR048W	-1	-/-	-375.1573438644409	-25483.493292808533	60	0.03996802557953637	0.8333333333333334	0.33538117844177606
YKR052C	-1	-/-	-375.17115664482117	-25003.037823438644	60	0.039936102236421724	0.8333333333333334	0.33566043004747276
YOL045W	-1	-/-	-375.1723189353943	-26017.22667336464	60	0.03990422984836393	0.8333333333333334	0.3359396816531695
YDL045W-A	0	0/-	-375.1805912256241	-42135.79796695709	240	0.03990422984836393	0.8333333333333334	0.3359396816531695
YPL051W	-1	-/-	-375.190322637558	-26183.384491443634	60	0.03987240829346093	0.8333333333333334	0.33621893325886626
YIL095W	-1	-/-	-375.193470954895	-23168.752337694168	60	0.0398406374501992	0.8333333333333334	0.33649818486456295
YMR288W	-1	-/-	-375.33992433547974	-25485.177948474884	60	0.03980891719745223	0.8333333333333334	0.3367774364702597
YOL063C	-1	-/-	-375.37147212028503	-26217.67410469055	60	0.03977724741447892	0.8333333333333334	0.33705668807595646
YDR217C	-1	-/-	-375.39211559295654	-24109.613308429718	60	0.0397456279809221	0.8333333333333334	0.33733593968165315
YDL017W	-1	-/-	-375.4166874885559	-26226.757887125015	60	0.03971405877680699	0.8333333333333334	0.3376151912873499
YIR023W	-1	-/+	-375.4167203903198	-23762.619964838028	60	0.03968253968253968	0.8333333333333334	0.33789444289304665
YOR382W	0	0/-	-375.4202929139137	-40644.3006169498	240	0.03968253968253968	0.8333333333333334	0.33789444289304665
YPL072W	0	0/-	-375.4415440559387	-40630.21902936697	240	0.03968253968253968	0.8333333333333334	0.33789444289304665
YNL101W	-1	-/-	-375.44922256469727	-27222.546178102493	60	0.03965107057890563	0.8333333333333334	0.33817369449874335
YML068W	0	0/-	-375.46171420812607	-43023.27168351412	240	0.03965107057890563	0.8333333333333334	0.33817369449874335
YER042W	-1	-/-	-375.47802352905273	-26225.63415145874	60	0.039619651347068144	0.8333333333333334	0.3384529461044401
YDL003W	-1	-/-	-375.48367643356323	-25337.321494102478	60	0.0395882818685669	0.8333333333333334	0.33873219771013685
YOR269W	-1	-/-	-375.49393129348755	-24733.508080244064	60	0.03955696202531646	0.8333333333333334	0.33901144931583355
YHR094C	-1	-/-	-375.4997630119324	-25768.054264307022	60	0.039525691699604744	0.8333333333333334	0.3392907009215303
YLR423C	-1	-/-	-375.5305061340332	-26728.25682759285	60	0.03949447077409163	0.8333333333333334	0.33956995252722705
YJL115W	-1	-/-	-375.5346899032593	-24645.94004702568	60	0.03946329913180742	0.8333333333333334	0.33984920413292374
YLR133W	-1	-/-	-375.53986263275146	-26287.198642492294	60	0.03943217665615142	0.8333333333333334	0.3401284557386205
YOR106W	-1	-/-	-375.5780358314514	-25399.634805202484	60	0.039401103230890466	0.8333333333333334	0.34040770734431725
YOR068C	-1	-/-	-375.5811195373535	-24294.186522722244	60	0.03937007874015748	0.8333333333333334	0.34068695895001394
YIL153W	-1	-/-	-375.6082944869995	-26179.6108751297	60	0.03933910306845004	0.8333333333333334	0.3409662105557107
YGL091C	0	0/-	-375.6460506916046	-42784.58354854584	240	0.03933910306845004	0.8333333333333334	0.3409662105557107
YLR242C	-1	-/-	-375.7667832374573	-24883.249589443207	60	0.03930817610062893	0.8333333333333334	0.34124546216140744
YOR011W	-1	-/-	-375.7785921096802	-24829.944102287292	60	0.03927729772191673	0.8333333333333334	0.34152471376710414
YJL166W	-1	-/-	-375.78304624557495	-26063.795889377594	60	0.03924646781789639	0.8333333333333334	0.3418039653728009
YNR020C	0	0/-	-375.79862546920776	-40963.4587546587	240	0.03924646781789639	0.8333333333333334	0.3418039653728009
YBR272C	-1	-/-	-375.8124198913574	-26750.244803905487	60	0.0392156862745098	0.8333333333333334	0.34208321697849764
YCR024C	0	0/-	-375.8227322101593	-41350.778078854084	240	0.0392156862745098	0.8333333333333334	0.34208321697849764
YBR101C	0	0/-	-375.92922925949097	-42578.819616913795	240	0.0392156862745098	0.8333333333333334	0.34208321697849764
YGR008C	-1	-/-	-375.9292585849762	-28059.51710128784	60	0.03918495297805643	0.8333333333333334	0.34236246858419433
YGL085W	0	0/-	-375.93145728111267	-39494.02981710434	240	0.03918495297805643	0.8333333333333334	0.34236246858419433
YGL035C	-1	-/+	-375.9342703819275	-25233.62109851837	60	0.03915426781519186	0.8333333333333334	0.3426417201898911
YMR283C	-1	-/-	-375.953022480011	-24945.50923681259	60	0.03912363067292645	0.8333333333333334	0.34292097179558784
YGL228W	0	0/-	-375.9645510315895	-44788.27818351984	240	0.03912363067292645	0.8333333333333334	0.34292097179558784
YPL141C	0	0/-	-375.9730032682419	-39517.88303542137	240	0.03912363067292645	0.8333333333333334	0.34292097179558784
YGL166W	-1	-/+	-375.98180103302	-26781.184452295303	60	0.039093041438623924	0.8333333333333334	0.34320022340128453
YML057W	-1	-/-	-375.99400544166565	-26843.453404188156	60	0.0390625	0.8333333333333334	0.3434794750069813
YDR252W	-1	-/-	-376.039843082428	-24240.367329597473	60	0.039032006245121	0.8333333333333334	0.34375872661267803
YMR086W	0	0/0	-376.0443856716156	-40072.3708345294	240	0.039032006245121	0.8333333333333334	0.34375872661267803
YBL019W	-1	-/-	-376.05247139930725	-26570.696128606796	60	0.0390015600624025	0.8333333333333334	0.34403797821837473
YNL025C	-1	-/-	-376.07157278060913	-25901.06866645813	60	0.03897116134060795	0.8333333333333334	0.3443172298240715
YPL022W	-1	-/-	-376.0763099193573	-26579.50679588318	60	0.03894080996884735	0.8333333333333334	0.34459648142976823
YJL194W	-1	-/-	-376.0875520706177	-23400.862929344177	60	0.038910505836575876	0.8333333333333334	0.3448757330354649
YPL026C	-1	-/-	-376.15431022644043	-27186.194014310837	60	0.038880248833592534	0.8333333333333334	0.3451549846411617
YGR036C	-1	-/-	-376.16411328315735	-25878.7777364254	60	0.03885003885003885	0.8333333333333334	0.34543423624685843
YPL076W	-1	-/-	-376.24366068840027	-25238.596917629242	60	0.03881987577639751	0.8333333333333334	0.3457134878525552
YLR410W	-1	-/0	-376.2789328098297	-27012.85173726082	60	0.038789759503491075	0.8333333333333334	0.3459927394582519
YGR075C	-1	-/-	-376.3025178909302	-22876.152587890625	60	0.03875968992248062	0.8333333333333334	0.3462719910639486
YDR342C	-1	-/-	-376.31340742111206	-26074.643455028534	60	0.038729666924864445	0.8333333333333334	0.3465512426696454
YBR119W	-1	-/-	-376.404420375824	-27283.17508339882	60	0.03869969040247678	0.8333333333333334	0.34683049427534207
YLL031C	-1	-/-	-376.43243765830994	-26095.422758102417	60	0.038669760247486466	0.8333333333333334	0.3471097458810388
YIL036W	-1	-/+	-376.47875690460205	-27164.96932411194	60	0.03863987635239567	0.8333333333333334	0.3473889974867356
YOR065W	0	0/-	-376.5068450272083	-43286.43960002065	240	0.03863987635239567	0.8333333333333334	0.3473889974867356
YOR181W	-1	-/-	-376.5096378326416	-25608.086571216583	60	0.03861003861003861	0.8333333333333334	0.34766824909243227
YFL007W	0	0/-	-376.5097516179085	-44079.36530101299	240	0.03861003861003861	0.8333333333333334	0.34766824909243227
YLR102C	-1	-/-	-376.52533864974976	-26571.87892627716	60	0.038580246913580245	0.8333333333333334	0.347947500698129
YDR338C	0	0/-	-376.56501626968384	-40077.06728327274	240	0.038580246913580245	0.8333333333333334	0.347947500698129
YGL006W	-1	-/-	-376.58023738861084	-26857.932829380035	60	0.03855050115651504	0.8333333333333334	0.34822675230382577
YDR118W	-1	-/-	-376.64993476867676	-25352.73897242546	60	0.03852080123266564	0.8333333333333334	0.34850600390952247
YJL044C	0	0/0	-376.6695809364319	-42004.69484603405	240	0.03852080123266564	0.8333333333333334	0.34850600390952247
YGL116W	-1	-/-	-376.6705355644226	-25680.10405945778	60	0.03849114703618168	0.8333333333333334	0.3487852555152192
YGR048W	-1	-/-	-376.6845688819885	-27398.35611152649	60	0.038461538461538464	0.8333333333333334	0.34906450712091597
YGL125W	0	0/0	-376.68998539447784	-40373.25741255283	240	0.038461538461538464	0.8333333333333334	0.34906450712091597
YBR233W	0	0/-	-376.7319004535675	-40957.72384315729	240	0.038461538461538464	0.8333333333333334	0.34906450712091597
YPR171W	-1	-/-	-376.74763011932373	-25728.6125330925	60	0.03843197540353574	0.8333333333333334	0.34934375872661266
YOL030W	0	0/-	-376.76297557353973	-42701.39739918709	240	0.03843197540353574	0.8333333333333334	0.34934375872661266
YNL073W	-1	-/-	-376.79174542427063	-27316.82959127426	60	0.03840245775729647	0.8333333333333334	0.3496230103323094
YBL047C	-1	-/-	-376.80030965805054	-26386.73414349556	60	0.03837298541826554	0.8333333333333334	0.34990226193800616
YPL203W	-1	-/-	-376.8307237625122	-28327.072913646698	60	0.03834355828220859	0.8333333333333334	0.35018151354370286
YDL246C	0	0/0	-376.8714798092842	-40479.47524434328	240	0.03834355828220859	0.8333333333333334	0.35018151354370286
YJL019W	-1	-/-	-376.88991832733154	-25603.7494058609	60	0.038314176245210725	0.8333333333333334	0.3504607651493996
YKR024C	-1	-/-	-376.8902027606964	-26288.793630838394	60	0.03828483920367534	0.8333333333333334	0.35074001675509636
YPL111W	0	0/0	-376.91002947092056	-39170.637656867504	240	0.03828483920367534	0.8333333333333334	0.35074001675509636
YAL001C	-1	-/-	-376.9118609428406	-25143.76034092903	60	0.03825554705432287	0.8333333333333334	0.35101926836079306
YHR109W	0	0/-	-376.9351816177368	-41617.41091835499	240	0.03825554705432287	0.8333333333333334	0.35101926836079306
YAL021C	-1	-/-	-376.9358458518982	-24453.37345790863	60	0.0382262996941896	0.8333333333333334	0.3512985199664898
YGL252C	-1	-/-	-376.96326994895935	-27275.51875090599	60	0.03819709702062643	0.8333333333333334	0.35157777157218656
YOL042W	-1	-/-	-376.9760138988495	-25346.859919071198	60	0.03816793893129771	0.8333333333333334	0.35185702317788325
YDR335W	-1	-/-	-377.0301365852356	-27159.894603967667	60	0.03813882532418002	0.8333333333333334	0.35213627478358
YBR085W	-1	-/-	-377.0374388694763	-24384.113221168518	60	0.038109756097560975	0.8333333333333334	0.35241552638927676
YCL047C	0	0/-	-377.0448360443115	-39784.93196427822	240	0.038109756097560975	0.8333333333333334	0.35241552638927676
YPR120C	-1	-/-	-377.04553961753845	-25781.76507472992	60	0.03808073115003808	0.8333333333333334	0.35269477799497345
YBR049C	-1	-/+	-377.05964040756226	-26819.877130508423	60	0.0380517503805175	0.8333333333333334	0.3529740296006702
YBR120C	0	0/-	-377.11398589611053	-43383.89062923193	240	0.0380517503805175	0.8333333333333334	0.3529740296006702
YOR037W	-1	-/-	-377.1182746887207	-26670.861852645874	60	0.03802281368821293	0.8333333333333334	0.35325328120636695
YBR026C	-1	-/-	-377.1302309036255	-27277.12446641922	60	0.037993920972644375	0.8333333333333334	0.35353253281206365
YCL035C	-1	-/-	-377.2222385406494	-27353.937398076057	60	0.037965072133637055	0.8333333333333334	0.3538117844177604
YOR368W	-1	-/-	-377.26526737213135	-23987.52007293701	60	0.03793626707132018	0.8333333333333334	0.35409103602345715
YNL239W	-1	-/-	-377.2716603279114	-26602.845497369766	60	0.03790750568612585	0.8333333333333334	0.35437028762915385
YDR166C	-1	-/-	-377.3079128265381	-25489.748721837997	60	0.03787878787878788	0.8333333333333334	0.3546495392348506
YDR459C	-1	-/-	-377.31681060791016	-25288.635605335236	60	0.03785011355034065	0.8333333333333334	0.35492879084054735
YHR106W	-1	-/-	-377.33415508270264	-27951.15926361084	60	0.037821482602118005	0.8333333333333334	0.35520804244624404
YOL165C	-1	-/0	-377.34827613830566	-24368.83224964142	60	0.03779289493575208	0.8333333333333334	0.3554872940519408
YNL052W	0	0/-	-377.3517187833786	-42960.39764520526	240	0.03779289493575208	0.8333333333333334	0.3554872940519408
YGR129W	-1	-/-	-377.4142017364502	-25805.461198329926	60	0.0377643504531722	0.8333333333333334	0.35576654565763755
YOR149C	-1	-/-	-377.4155538082123	-26387.562673807144	60	0.03773584905660377	0.8333333333333334	0.35604579726333424
YPL259C	-1	-/-	-377.4219505786896	-25830.740012168884	60	0.03770739064856712	0.8333333333333334	0.356325048869031
YDR130C	-1	-/-	-377.46707344055176	-24613.282937288284	60	0.037678975131876416	0.8333333333333334	0.35660430047472774
YNL163C	-1	-/-	-377.4997544288635	-26557.771411895752	60	0.03765060240963856	0.8333333333333334	0.35688355208042444
YER068W	-1	-/-	-377.5039162635803	-25525.236353874207	60	0.03762227238525207	0.8333333333333334	0.3571628036861212
YER157W	-1	-/-	-377.50873613357544	-24626.2042427063	60	0.03759398496240601	0.8333333333333334	0.35744205529181794
YGR180C	-1	-/-	-377.55292081832886	-25175.930381298065	60	0.037565740045078885	0.8333333333333334	0.35772130689751463
YLR006C	-1	-/-	-377.5649528503418	-25434.803346157074	60	0.03753753753753754	0.8333333333333334	0.3580005585032114
YOL056W	0	0/-	-377.65213096141815	-40034.03123822808	240	0.03753753753753754	0.8333333333333334	0.3580005585032114
YJL093C	-1	-/-	-377.7073378562927	-25881.682238578796	60	0.037509377344336084	0.8333333333333334	0.35827981010890814
YNL201C	-1	-/-	-377.7095699310303	-26241.167061805725	60	0.037481259370314844	0.8333333333333334	0.35855906171460483
YNL180C	0	0/-	-377.71620017290115	-42946.859884262085	240	0.037481259370314844	0.8333333333333334	0.35855906171460483
YMR023C	-1	-/-	-377.7176444530487	-26274.87312436104	60	0.03745318352059925	0.8333333333333334	0.3588383133203016
YHR187W	-1	-/-	-377.7191686630249	-25515.813069343567	60	0.0374251497005988	0.8333333333333334	0.35911756492599833
YDL106C	1	+/+	-377.7620463371277	-26165.430941581726	59	0.0381451009723261	0.85	0.35911756492599833
YKL141W	-1	-/-	-377.79395627975464	-27176.309262752533	60	0.03811659192825112	0.85	0.3593968165316951
YJL042W	-1	-/-	-377.8173191547394	-26747.98694252968	60	0.038088125466766244	0.85	0.3596760681373918
YOR144C	-1	-/-	-377.87980794906616	-25374.23412847519	60	0.03805970149253731	0.85	0.35995531974308853
YGR271W	0	0/-	-377.88210493326187	-42573.381403148174	240	0.03805970149253731	0.85	0.35995531974308853
YMR302C	-1	-/-	-377.9126079082489	-27870.970323085785	60	0.03803131991051454	0.85	0.3602345713487853
YOR010C	0	0/-	-377.9435045719147	-41051.9707685709	240	0.03803131991051454	0.85	0.3602345713487853
YBR055C	-1	-/-	-377.97426414489746	-25933.963873386383	60	0.038002980625931444	0.85	0.360513822954482
YNL158W	0	0/-	-377.99791407585144	-41804.686157763004	240	0.038002980625931444	0.85	0.360513822954482
YHR086W	-1	-/-	-378.03384733200073	-26131.291940927505	60	0.0379746835443038	0.85	0.36079307456017873
YML104C	-1	-/-	-378.043137550354	-24476.607064962387	60	0.03794642857142857	0.85	0.3610723261658755
YIL114C	-1	-/-	-378.0554618835449	-25162.89210176468	60	0.0379182156133829	0.85	0.3613515777715722
YOR231W	-1	-/-	-378.0613226890564	-25536.41431760788	60	0.03789004457652303	0.85	0.3616308293772689
YBR126C	-1	-/-	-378.086142539978	-27572.881373643875	60	0.0378619153674833	0.85	0.3619100809829657
YDL054C	0	0/-	-378.1814261674881	-42301.94396352768	240	0.0378619153674833	0.85	0.3619100809829657
YOR327C	-1	-/-	-378.1994254589081	-26535.08485674858	60	0.037833827893175076	0.85	0.36218933258866237
YGL240W	-1	-/-	-378.2017168998718	-24353.07963848114	60	0.03780578206078577	0.85	0.3624685841943591
YDR162C	-1	-/-	-378.22455883026123	-25483.257944345474	60	0.03777777777777778	0.85	0.3627478358000559
YFR017C	0	0/0	-378.2438362836838	-40704.18953329325	240	0.03777777777777778	0.85	0.3627478358000559
YIL002C	-1	-/-	-378.3565149307251	-26166.790687084198	60	0.03774981495188749	0.85	0.36302708740575257
YBR081C	-1	-/-	-378.36125898361206	-24884.13453769684	60	0.03772189349112426	0.85	0.3633063390114493
YML116W	-1	-/-	-378.43592858314514	-25447.33910560608	60	0.037694013303769404	0.85	0.36358559061714607
YKR062W	-1	-/-	-378.44411420822144	-25664.779326438904	60	0.03766617429837518	0.85	0.36386484222284277
YDR315C	0	0/-	-378.44433611631393	-42161.43386298418	240	0.03766617429837518	0.85	0.36386484222284277
YDL006W	-1	-/-	-378.4649586677551	-25793.489131450653	60	0.037638376383763834	0.85	0.3641440938285395
YNL238W	0	0/-	-378.4925794005394	-43077.813673853874	240	0.037638376383763834	0.85	0.3641440938285395
YOR027W	-1	-/-	-378.5172505378723	-27053.559807300568	60	0.03761061946902655	0.85	0.36442334543423627
YDR121W	-1	-/-	-378.54079389572144	-26744.172526836395	60	0.03758290346352248	0.85	0.36470259703993296
YJL149W	0	0/-	-378.7610709667206	-40652.26923763752	240	0.03758290346352248	0.85	0.36470259703993296
YOR249C	-1	-/-	-378.7652997970581	-25490.149790287018	60	0.03755522827687776	0.85	0.3649818486456297
YKL075C	-1	-/-	-378.8038983345032	-23900.340096473694	60	0.037527593818984545	0.85	0.36526110025132646
YPL153C	-1	-/-	-378.8112347126007	-25224.3512635231	60	0.0375	0.85	0.36554035185702316
YLR258W	0	0/0	-378.8881215453148	-45237.892276108265	240	0.0375	0.85	0.36554035185702316
YFR028C	-1	-/-	-378.91539192199707	-26491.640776872635	60	0.03747244673034533	0.85	0.3658196034627199
YAL053W	-1	-/-	-378.9422891139984	-25663.79845905304	60	0.037444933920704845	0.85	0.36609885506841666
YFL047W	0	0/-	-378.9958844780922	-41601.46464496851	240	0.037444933920704845	0.85	0.36609885506841666
YLR011W	-1	-/-	-378.9987106323242	-27412.26312661171	60	0.03741746148202495	0.85	0.36637810667411336
YKL001C	-1	-/0	-379.0177125930786	-25120.332728624344	60	0.0373900293255132	0.85	0.3666573582798101
YOR344C	1	+/+	-379.0254325866699	-25188.846987724304	59	0.0380952380952381	0.8666666666666667	0.3666573582798101
YER149C	-1	-/-	-379.06700825691223	-25191.012899637222	60	0.03806734992679356	0.8666666666666667	0.36693660988550686
YNL041C	-1	-/-	-379.0914206504822	-25401.53565788269	60	0.038039502560351136	0.8666666666666667	0.36721586149120355
YKR007W	-1	-/-	-379.0933573246002	-25625.430275201797	60	0.038011695906432746	0.8666666666666667	0.3674951130969003
YLR231C	-1	-/-	-379.1281566619873	-26740.902732610703	60	0.03798392987582177	0.8666666666666667	0.36777436470259706
YAL020C	-1	-/-	-379.1435532569885	-25234.697521686554	60	0.03795620437956204	0.8666666666666667	0.36805361630829375
YPL200W	-1	-/-	-379.14860439300537	-24187.337352752686	60	0.03792851932895697	0.8666666666666667	0.3683328679139905
YER119C	-1	-/-	-379.15675473213196	-27737.702390670776	60	0.037900874635568516	0.8666666666666667	0.36861211951968725
YPL169C	-1	-/-	-379.1961212158203	-25717.971383571625	60	0.037873270211216316	0.8666666666666667	0.36889137112538395
YFR043C	0	0/0	-379.2121714949608	-40652.84889551997	240	0.037873270211216316	0.8666666666666667	0.36889137112538395
YJL137C	0	0/0	-379.26880376040936	-43007.31521396339	240	0.037873270211216316	0.8666666666666667	0.36889137112538395
YLL049W	0	0/-	-379.33289861679077	-40983.062527894974	240	0.037873270211216316	0.8666666666666667	0.36889137112538395
YNL286W	-1	-/-	-379.34248304367065	-24945.214499235153	60	0.03784570596797671	0.8666666666666667	0.3691706227310807
YLR381W	-1	-/-	-379.39109992980957	-25007.597482204437	60	0.03781818181818182	0.8666666666666667	0.36944987433677745
YOR185C	-1	-/-	-379.4180088043213	-27298.32371878624	60	0.0377906976744186	0.8666666666666667	0.36972912594247415
YDL216C	-1	-/-	-379.46118211746216	-26351.777741909027	60	0.03776325344952796	0.8666666666666667	0.3700083775481709
YBL104C	0	0/-	-379.46500051021576	-40525.951880693436	240	0.03776325344952796	0.8666666666666667	0.3700083775481709
YER027C	-1	-/-	-379.49881887435913	-24502.604273319244	60	0.03773584905660377	0.8666666666666667	0.37028762915386765
YER143W	-1	-/-	-379.5404863357544	-26617.307678222656	60	0.03770848440899202	0.8666666666666667	0.37056688075956434
YMR139W	-1	-/-	-379.55437564849854	-27182.83572769165	60	0.03768115942028986	0.8666666666666667	0.3708461323652611
YJR050W	-1	-/-	-379.5621175765991	-24334.973797798157	60	0.03765387400434468	0.8666666666666667	0.37112538397095785
YKL130C	-1	-/-	-379.567729473114	-24685.284640073776	60	0.03762662807525326	0.8666666666666667	0.37140463557665454
YER059W	0	0/-	-379.58557707071304	-42986.255807340145	240	0.03762662807525326	0.8666666666666667	0.37140463557665454
YBR008C	-1	-/-	-379.6351227760315	-25586.270360946655	60	0.03759942154736081	0.8666666666666667	0.3716838871823513
YKL161C	0	0/-	-379.68967497348785	-40576.72876495123	240	0.03759942154736081	0.8666666666666667	0.3716838871823513
YCR026C	-1	-/-	-379.7417621612549	-25057.263357400894	60	0.03757225433526012	0.8666666666666667	0.37196313878804804
YKL011C	-1	-/-	-379.7479615211487	-23856.841138362885	60	0.03754512635379061	0.8666666666666667	0.37224239039374474
YNL253W	-1	-/-	-379.761501789093	-26027.800724744797	60	0.03751803751803752	0.8666666666666667	0.3725216419994415
YKL159C	0	0/-	-379.7956383228302	-41775.19574278593	240	0.03751803751803752	0.8666666666666667	0.3725216419994415
YDR525W-A	0	0/-	-379.7963489294052	-44249.12317174673	240	0.03751803751803752	0.8666666666666667	0.3725216419994415
YPL233W	-1	-/-	-379.8031520843506	-24302.208569288254	60	0.03749098774333093	0.8666666666666667	0.37280089360513824
YBL011W	-1	-/-	-379.8058063983917	-24810.123159646988	60	0.037463976945244955	0.8666666666666667	0.37308014521083493
YHR167W	-1	-/-	-379.844117641449	-26128.027900218964	60	0.037437005039596835	0.8666666666666667	0.3733593968165317
YLR443W	0	0/-	-379.8444501757622	-40960.70017284155	240	0.037437005039596835	0.8666666666666667	0.3733593968165317
YPL175W	-1	-/-	-379.9136371612549	-25192.80846309662	60	0.03741007194244604	0.8666666666666667	0.37363864842222844
YPL097W	-1	-/-	-379.9160678386688	-25774.559445142746	60	0.037383177570093455	0.8666666666666667	0.3739179000279252
YGL223C	-1	-/-	-379.9333863258362	-25602.171204566956	60	0.03735632183908046	0.8666666666666667	0.3741971516336219
YHR079C-A	-1	-/-	-379.9348497390747	-24300.96686410904	60	0.03732950466618808	0.8666666666666667	0.37447640323931863
YMR026C	-1	-/-	-380.06258964538574	-26263.431881427765	60	0.03730272596843615	0.8666666666666667	0.3747556548450154
YHL038C	-1	-/-	-380.1098656654358	-25264.040935516357	60	0.03727598566308244	0.8666666666666667	0.3750349064507121
YDR221W	-1	-/0	-380.154417514801	-26162.96931052208	60	0.03724928366762178	0.8666666666666667	0.37531415805640883
YML004C	-1	-/-	-380.2021381855011	-27283.398810863495	60	0.03722261989978525	0.8666666666666667	0.3755934096621056
YCR028C	-1	-/-	-380.229496717453	-26214.098222970963	60	0.03719599427753934	0.8666666666666667	0.3758726612678023
YDR458C	0	0/0	-380.230743765831	-41842.5938847661	240	0.03719599427753934	0.8666666666666667	0.3758726612678023
YDL056W	1	+/+	-380.274986743927	-25678.97989797592	59	0.03788420300214439	0.8833333333333333	0.3758726612678023
YPL147W	-1	-/-	-380.3537337779999	-26704.779542922974	60	0.03785714285714286	0.8833333333333333	0.37615191287349903
YPL029W	-1	-/-	-380.38040566444397	-25416.770943164825	60	0.03783012134189864	0.8833333333333333	0.3764311644791958
YNL173C	-1	-/-	-380.40499210357666	-26137.52725315094	60	0.037803138373751786	0.8833333333333333	0.3767104160848925
YOR148C	-1	-/-	-380.4229197502136	-26465.84951376915	60	0.037776193870277974	0.8833333333333333	0.3769896676905892
YBR211C	-1	-/-	-380.4317488670349	-24774.193045139313	60	0.03774928774928775	0.8833333333333333	0.377268919296286
YCL066W	-1	-/-	-380.4491367340088	-24210.099895715714	60	0.03772241992882562	0.8833333333333333	0.37754817090198267
YER005W	-1	-/-	-380.4597587585449	-26356.806910037994	60	0.03769559032716927	0.8833333333333333	0.3778274225076794
YPL103C	0	0/-	-380.4657236933708	-41797.54680210352	240	0.03769559032716927	0.8833333333333333	0.3778274225076794
YBR095C	-1	-/-	-380.4795365333557	-25066.07810497284	60	0.037668798862828715	0.8833333333333333	0.3781066741133762
YBR257W	-1	-/-	-380.4847185611725	-26722.87955212593	60	0.037642045454545456	0.8833333333333333	0.37838592571907287
YPL206C	-1	-/-	-380.50228238105774	-28666.79681634903	60	0.03761533002129169	0.8833333333333333	0.3786651773247696
YOR264W	0	0/0	-380.56607234477997	-42425.489731669426	240	0.03761533002129169	0.8833333333333333	0.3786651773247696
YGR179C	-1	-/-	-380.56691217422485	-25257.24397778511	60	0.0375886524822695	0.8833333333333333	0.37894442893046637
YOL003C	-1	-/-	-380.5719530582428	-26750.124572515488	60	0.03756201275690999	0.8833333333333333	0.37922368053616307
YDR046C	-1	-/-	-380.59628105163574	-24951.610446453094	60	0.037535410764872525	0.8833333333333333	0.3795029321418598
YMR127C	-1	-/-	-380.6469941139221	-26141.30312347412	60	0.03750884642604388	0.8833333333333333	0.37978218374755657
YOR288C	-1	-/-	-380.6645278930664	-25401.05649995804	60	0.03748231966053748	0.8833333333333333	0.38006143535325326
YDR305C	0	0/-	-380.6767972111702	-42405.20768755674	240	0.03748231966053748	0.8833333333333333	0.38006143535325326
YBL037W	0	0/-	-380.70078587532043	-41950.26137548685	240	0.03748231966053748	0.8833333333333333	0.38006143535325326
YKR027W	-1	-/-	-380.75258350372314	-25231.20181131363	60	0.03745583038869258	0.8833333333333333	0.38034068695895
YDR258C	-1	-/-	-380.7929368019104	-27600.854439735413	60	0.03742937853107345	0.8833333333333333	0.38061993856464676
YKL155C	0	0/-	-380.8202532529831	-41134.665908038616	240	0.03742937853107345	0.8833333333333333	0.38061993856464676
YNL029C	-1	-/-	-380.8206648826599	-24743.0990691185	60	0.0374029640084686	0.8833333333333333	0.38089919017034346
[truncated: 3,961 more rows]
