# Supplementary material for: Revisiting co-expression-based automated function prediction in yeast with neural networks and updated Gene Ontology annotations
Source: PLoS One. 2026 Apr 16;21(4):e0322689. doi: 10.1371/journal.pone.0322689 (PMC13086303; doi:10.1371/journal.pone.0322689)
Supplement: S1 File — A zip file of tables in csv format containing individual genes ranked by their predicted involvement in each predicted GO term. These predictions were made by Model 1 as described in Table A of S1 Text. (ZIP) [file pone.0322689.s002.zip › GO0004518_SingleGeneRanking.csv]

Gene	Label	Annos	Score	Background Score	Num pos pairs	Precision	Recall	False Positive Rate
YOL103W-B	1	+/+	-219.2369413562119	-7111.253002945334	139	1.0	0.007142857142857143	0.0
YNL284C-B	1	+/+	-223.70732217282057	-6954.479573875666	139	1.0	0.014285714285714285	0.0
YPR158W-B	1	+/+	-223.85165927931666	-7002.165891271085	139	1.0	0.02142857142857143	0.0
YPR158C-D	1	+/+	-227.08128103613853	-6914.349652096629	139	1.0	0.02857142857142857	0.0
YDR316W-A	-1	-/-	-234.21563051640987	-7113.94352594763	140	0.8	0.02857142857142857	0.00028563267637817766
YDR210C-D	1	+/+	-252.23995629139245	-7640.882310735062	139	0.8333333333333334	0.03571428571428571	0.00028563267637817766
YDR261C-D	1	+/+	-252.75866094231606	-7456.182692729868	139	0.8571428571428571	0.04285714285714286	0.00028563267637817766
YMR045C	1	+/+	-254.34164342284203	-10224.294158548117	139	0.875	0.05	0.00028563267637817766
YLR227W-B	1	+/+	-257.2131113409996	-7524.426773540676	139	0.8888888888888888	0.05714285714285714	0.00028563267637817766
YGR161C-D	1	+/+	-257.7109715938568	-7523.524176418781	139	0.9	0.06428571428571428	0.00028563267637817766
YLR157C-B	1	+/+	-259.1439762711525	-7492.953405499458	139	0.9090909090909091	0.07142857142857142	0.00028563267637817766
YDR034C-C	-1	-/-	-261.0082356631756	-7643.513795986772	140	0.8333333333333334	0.07142857142857142	0.0005712653527563553
YGR038C-B	1	+/+	-261.8999820947647	-7558.123019754887	139	0.8461538461538461	0.07857142857142857	0.0005712653527563553
YDR316W-B	1	+/+	-262.0670148730278	-7528.574090480804	139	0.8571428571428571	0.08571428571428572	0.0005712653527563553
YOR343W-B	1	+/+	-263.5104078054428	-7576.211971461773	139	0.8666666666666667	0.09285714285714286	0.0005712653527563553
YOR142W-A	-1	-/-	-265.51652920246124	-7563.311094582081	140	0.8125	0.09285714285714286	0.000856898029134533
YDR098C-B	1	+/+	-265.6764576435089	-7596.219754874706	139	0.8235294117647058	0.1	0.000856898029134533
YDR034C-D	1	+/+	-266.53701663017273	-7273.871544241905	139	0.8333333333333334	0.10714285714285714	0.000856898029134533
YPL257W-B	1	+/+	-266.7465840578079	-7600.957934916019	139	0.8421052631578947	0.11428571428571428	0.000856898029134533
YGR109W-B	1	+/+	-266.7621484324336	-7078.740476742387	139	0.85	0.12142857142857143	0.000856898029134533
YPR137C-B	1	+/+	-268.6935440301895	-7591.4645656347275	139	0.8571428571428571	0.12857142857142856	0.000856898029134533
YOR343W-A	-1	-/-	-269.6761068701744	-7665.6406282782555	140	0.8181818181818182	0.12857142857142856	0.0011425307055127106
YDR210W-B	1	+/+	-269.9427711367607	-7632.7975625395775	139	0.8260869565217391	0.1357142857142857	0.0011425307055127106
YOR192C-B	1	+/+	-270.2368739247322	-7675.1351608633995	139	0.8333333333333334	0.14285714285714285	0.0011425307055127106
YGR161W-B	1	+/+	-270.38020223379135	-7754.401098847389	139	0.84	0.15	0.0011425307055127106
YHR214C-C	-1	-/-	-270.98761546611786	-6994.791195511818	140	0.8076923076923077	0.15	0.0014281633818908884
YGR161W-A	-1	-/-	-271.14796113967896	-7067.848821461201	140	0.7777777777777778	0.15	0.001713796058269066
YDR261W-A	-1	-/-	-271.5136717557907	-7059.009650222957	140	0.75	0.15	0.001999428734647244
YBR012W-B	1	+/+	-271.8522189874202	-10277.504969226196	139	0.7586206896551724	0.15714285714285714	0.001999428734647244
YLR410W-B	1	+/+	-273.5609093904495	-7373.602391242981	139	0.7666666666666667	0.16428571428571428	0.001999428734647244
YPL257W-A	-1	-/-	-274.23413026332855	-7586.2544593811035	140	0.7419354838709677	0.16428571428571428	0.0022850614110254213
YPR158W-A	-1	-/-	-274.25022637844086	-7109.68750846386	140	0.71875	0.16428571428571428	0.002570694087403599
YGR027W-A	-1	-/-	-274.75062239170074	-7101.797685980797	140	0.696969696969697	0.16428571428571428	0.0028563267637817767
YFL002W-B	-1	-/-	-274.8878664970398	-7557.426228582859	140	0.6764705882352942	0.16428571428571428	0.003141959440159954
YOL103W-A	-1	-/-	-274.9827643632889	-7126.215568572283	140	0.6571428571428571	0.16428571428571428	0.003427592116538132
YPR137C-A	-1	-/-	-275.3187847137451	-7118.335928708315	140	0.6388888888888888	0.16428571428571428	0.0037132247929163096
YDR365W-B	1	+/+	-276.4038494825363	-7724.780475497246	139	0.6486486486486487	0.17142857142857143	0.0037132247929163096
YML045W	1	+/+	-276.829058162868	-9681.910965494812	139	0.6578947368421053	0.17857142857142858	0.0037132247929163096
YHR214C-B	1	+/+	-277.192979875952	-10620.278582639992	139	0.6666666666666666	0.18571428571428572	0.0037132247929163096
YMR050C	1	+/+	-277.51717511191964	-10256.64779945463	139	0.675	0.19285714285714287	0.0037132247929163096
YOR142W-B	1	+/+	-277.851563334465	-7623.19084662199	139	0.6829268292682927	0.2	0.0037132247929163096
YLR410W-A	-1	-/-	-279.0939290523529	-7694.600763678551	140	0.6666666666666666	0.2	0.003998857469294488
YDR365W-A	-1	-/-	-280.8209880590439	-7219.736603498459	140	0.6511627906976745	0.2	0.004284490145672665
YER159C-A	-1	-/-	-281.05058109760284	-7248.558992348611	140	0.6363636363636364	0.2	0.004570122822050843
YHL009W-B	1	+/+	-282.42466938495636	-7254.796024680138	139	0.6444444444444445	0.20714285714285716	0.004570122822050843
YCL019W	1	+/+	-282.89186468720436	-10658.340382412076	139	0.6521739130434783	0.21428571428571427	0.004570122822050843
YBL005W-B	1	+/+	-283.28715158998966	-10501.799377724528	139	0.6595744680851063	0.22142857142857142	0.004570122822050843
YER138C	1	+/+	-285.73784064128995	-10260.712829899043	139	0.6666666666666666	0.22857142857142856	0.004570122822050843
YPL060C-A	-1	-/+	-287.1204262971878	-7404.585964500904	140	0.6530612244897959	0.22857142857142856	0.00485575549842902
YML039W	1	+/+	-288.2406784892082	-10559.264092966914	139	0.66	0.2357142857142857	0.00485575549842902
YBL100W-B	1	+/+	-288.8901081196964	-10711.922413092107	139	0.6666666666666666	0.24285714285714285	0.00485575549842902
YPR158C-C	-1	-/-	-289.371905207634	-7420.501359581947	140	0.6538461538461539	0.24285714285714285	0.005141388174807198
YJR027W	1	+/+	-289.37304965406656	-10799.394905790687	139	0.660377358490566	0.25	0.005141388174807198
YDR098C-A	-1	-/-	-292.30985832214355	-7522.7694439888	140	0.6481481481481481	0.25	0.005427020851185376
YGR038C-A	-1	-/-	-294.95086205005646	-7632.3664138913155	140	0.6363636363636364	0.25	0.0057126535275635534
YDR170W-A	-1	-/-	-295.3850519657135	-8493.517890557647	140	0.625	0.25	0.005998286203941731
YER160C	1	+/+	-296.5211592465639	-10962.129698887467	139	0.631578947368421	0.2571428571428571	0.005998286203941731
YFL002W-A	1	+/+	-298.81321358680725	-9223.497238099575	139	0.6379310344827587	0.2642857142857143	0.005998286203941731
YDR210W-D	1	+/+	-299.2470872402191	-7836.3985023498535	139	0.6440677966101694	0.2714285714285714	0.005998286203941731
YLR227W-A	-1	-/-	-299.26324236392975	-7723.77293536067	140	0.6333333333333333	0.2714285714285714	0.006283918880319908
YDR210W-A	-1	-/-	-300.74012541770935	-7919.5945110321045	140	0.6229508196721312	0.2714285714285714	0.006569551556698086
YML040W	-1	-/-	-301.14025765657425	-10382.522119231522	140	0.6129032258064516	0.2714285714285714	0.006855184233076264
YPR036W-A	-1	-/-	-301.3999423980713	-7836.3985023498535	140	0.6031746031746031	0.2714285714285714	0.007140816909454442
YBL101W-A	-1	-/-	-301.3999423980713	-7836.3985023498535	140	0.59375	0.2714285714285714	0.007426449585832619
YGR109W-A	-1	-/-	-302.96426594257355	-7894.036900162697	140	0.5846153846153846	0.2714285714285714	0.007712082262210797
YJR029W	1	+/+	-303.02963358163834	-10497.10629311204	139	0.5909090909090909	0.2785714285714286	0.007712082262210797
YGR027W-B	1	+/+	-303.5850678682327	-7769.618206560612	139	0.5970149253731343	0.2857142857142857	0.007712082262210797
YER137C-A	-1	-/-	-303.98039078712463	-7780.93548835814	140	0.5882352941176471	0.2857142857142857	0.007997714938588975
YHR214W	0	0/0	-304.3149746917188	-17670.154958525673	560	0.5882352941176471	0.2857142857142857	0.007997714938588975
YOR343C-B	1	+/+	-304.85224652290344	-7983.181060791016	139	0.5942028985507246	0.29285714285714287	0.007997714938588975
YDR261W-B	1	+/+	-305.54129934310913	-7763.130927622318	139	0.6	0.3	0.007997714938588975
YGR161C-C	-1	-/-	-305.8499501943588	-7868.547117590904	140	0.5915492957746479	0.3	0.008283347614967152
YDR261C-C	-1	-/-	-305.8782984018326	-8036.325256347656	140	0.5833333333333334	0.3	0.00856898029134533
YOR192C-A	-1	-/-	-305.91206753253937	-7894.05836802721	140	0.5753424657534246	0.3	0.008854612967723507
YBR012W-A	-1	-/-	-306.9409085214138	-11285.175091594458	140	0.5675675675675675	0.3	0.009140245644101685
YDR014W-A	-1	-/-	-307.04542779922485	-7983.181060791016	140	0.56	0.3	0.009425878320479864
YDR210W-C	-1	-/-	-307.04542875289917	-7983.181060791016	140	0.5526315789473685	0.3	0.00971151099685804
YML045W-A	-1	-/-	-307.04543018341064	-7983.181060791016	140	0.5454545454545454	0.3	0.009997143673236219
YNL054W-B	1	+/+	-308.61505222320557	-7967.779143333435	139	0.5512820512820513	0.30714285714285716	0.009997143673236219
YNL054W-A	-1	-/-	-310.53740763664246	-8061.749896526337	140	0.5443037974683544	0.30714285714285716	0.010282776349614395
YGR174W-A	0	0/0	-311.6631611585617	-13265.719949424267	560	0.5443037974683544	0.30714285714285716	0.010282776349614395
YGR204C-A	0	0/0	-311.6631615161896	-13265.719949781895	560	0.5443037974683544	0.30714285714285716	0.010282776349614395
YKL018C-A	0	0/0	-311.6631615757942	-13265.719949781895	560	0.5443037974683544	0.30714285714285716	0.010282776349614395
YPL119C-A	0	0/0	-311.66316175460815	-13265.719949781895	560	0.5443037974683544	0.30714285714285716	0.010282776349614395
YBR072C-A	0	0/0	-311.6631619334221	-13265.719949781895	560	0.5443037974683544	0.30714285714285716	0.010282776349614395
YKL068W-A	0	0/0	-311.6631620526314	-13265.719949901104	560	0.5443037974683544	0.30714285714285716	0.010282776349614395
YMR230W-A	0	0/0	-311.66316217184067	-13265.71994960308	560	0.5443037974683544	0.30714285714285716	0.010282776349614395
YKL065W-A	0	0/0	-311.6631623506546	-13265.719949781895	560	0.5443037974683544	0.30714285714285716	0.010282776349614395
YBR200W-A	0	0/0	-311.6631623506546	-13265.719949781895	560	0.5443037974683544	0.30714285714285716	0.010282776349614395
YCR024C-B	0	0/0	-311.66316241025925	-13265.719949781895	560	0.5443037974683544	0.30714285714285716	0.010282776349614395
YMR242W-A	0	0/0	-311.66316241025925	-13265.719949781895	560	0.5443037974683544	0.30714285714285716	0.010282776349614395
YKL183C-A	0	0/0	-311.66316252946854	-13265.719950020313	560	0.5443037974683544	0.30714285714285716	0.010282776349614395
YIL046W-A	0	0/0	-311.6631625890732	-13265.71994960308	560	0.5443037974683544	0.30714285714285716	0.010282776349614395
YHR086W-A	0	0/0	-311.6631625890732	-13265.719949483871	560	0.5443037974683544	0.30714285714285716	0.010282776349614395
YFR012W-A	0	0/0	-311.6631625890732	-13265.719949781895	560	0.5443037974683544	0.30714285714285716	0.010282776349614395
YHR214C-E	0	0/0	-311.6631625890732	-13265.719949781895	560	0.5443037974683544	0.30714285714285716	0.010282776349614395
YDR379C-A	0	0/-	-311.6631627678871	-13265.719949781895	560	0.5443037974683544	0.30714285714285716	0.010282776349614395
YHR213W-A	0	0/0	-311.6631627678871	-13265.719949901104	560	0.5443037974683544	0.30714285714285716	0.010282776349614395
YLR157C-C	0	0/0	-311.66316282749176	-13265.719949781895	560	0.5443037974683544	0.30714285714285716	0.010282776349614395
YNL277W-A	0	0/0	-311.66316282749176	-13265.719949901104	560	0.5443037974683544	0.30714285714285716	0.010282776349614395
YHL048C-A	0	0/0	-311.66316282749176	-13265.719949781895	560	0.5443037974683544	0.30714285714285716	0.010282776349614395
YJL047C-A	0	0/0	-311.66316282749176	-13265.719949781895	560	0.5443037974683544	0.30714285714285716	0.010282776349614395
YFL041W-A	0	0/0	-311.6631628870964	-13265.719949781895	560	0.5443037974683544	0.30714285714285716	0.010282776349614395
YOR376W-A	0	0/0	-311.66316294670105	-13265.719949781895	560	0.5443037974683544	0.30714285714285716	0.010282776349614395
YJL127C-A	0	0/-	-311.66316294670105	-13265.719949781895	560	0.5443037974683544	0.30714285714285716	0.010282776349614395
YNL024C-A	0	0/0	-311.66316294670105	-13265.719949781895	560	0.5443037974683544	0.30714285714285716	0.010282776349614395
YLR363W-A	0	0/0	-311.66316294670105	-13265.719949781895	560	0.5443037974683544	0.30714285714285716	0.010282776349614395
YHR007C-A	0	0/0	-311.66316294670105	-13265.719949781895	560	0.5443037974683544	0.30714285714285716	0.010282776349614395
YOR293C-A	0	0/0	-311.6631630063057	-13265.719949781895	560	0.5443037974683544	0.30714285714285716	0.010282776349614395
YIL102C-A	0	0/-	-311.6631630063057	-13265.719949781895	560	0.5443037974683544	0.30714285714285716	0.010282776349614395
YLR466C-B	0	0/0	-311.6631630063057	-13265.719949781895	560	0.5443037974683544	0.30714285714285716	0.010282776349614395
YOR161C-C	0	0/0	-311.6631630063057	-13265.7199498415	560	0.5443037974683544	0.30714285714285716	0.010282776349614395
YBR296C-A	0	0/-	-311.6631630063057	-13265.719949781895	560	0.5443037974683544	0.30714285714285716	0.010282776349614395
YMR030W-A	0	0/0	-311.66316306591034	-13265.719949901104	560	0.5443037974683544	0.30714285714285716	0.010282776349614395
YHR022C-A	0	0/0	-311.66316306591034	-13265.719949781895	560	0.5443037974683544	0.30714285714285716	0.010282776349614395
YBL101W-C	0	0/0	-311.66316306591034	-13265.719949781895	560	0.5443037974683544	0.30714285714285716	0.010282776349614395
YLR156C-A	0	0/0	-311.66316306591034	-13265.719949781895	560	0.5443037974683544	0.30714285714285716	0.010282776349614395
YLR285C-A	0	0/0	-311.66316306591034	-13265.719950020313	560	0.5443037974683544	0.30714285714285716	0.010282776349614395
YOR020W-A	0	0/-	-311.66316306591034	-13265.719949781895	560	0.5443037974683544	0.30714285714285716	0.010282776349614395
YLR307C-A	0	0/0	-311.66316306591034	-13265.719949781895	560	0.5443037974683544	0.30714285714285716	0.010282776349614395
YDR461C-A	0	0/0	-311.663163125515	-13265.719949901104	560	0.5443037974683544	0.30714285714285716	0.010282776349614395
YPR145C-A	0	0/0	-311.66316318511963	-13265.7199498415	560	0.5443037974683544	0.30714285714285716	0.010282776349614395
YJR151W-A	0	0/0	-311.6631632447243	-13265.719949781895	560	0.5443037974683544	0.30714285714285716	0.010282776349614395
YDR381C-A	0	0/-	-311.6631632447243	-13265.719949901104	560	0.5443037974683544	0.30714285714285716	0.010282776349614395
YBL071C-B	0	0/0	-311.6631632447243	-13265.719949781895	560	0.5443037974683544	0.30714285714285716	0.010282776349614395
YHR214C-D	0	0/0	-311.6631633043289	-13265.719949781895	560	0.5443037974683544	0.30714285714285716	0.010282776349614395
YIL134C-A	0	0/0	-311.6631633043289	-13265.719949543476	560	0.5443037974683544	0.30714285714285716	0.010282776349614395
YGR240C-A	0	0/0	-311.6631633043289	-13265.719949424267	560	0.5443037974683544	0.30714285714285716	0.010282776349614395
YCL048W-A	0	0/0	-311.6631633043289	-13265.719949781895	560	0.5443037974683544	0.30714285714285716	0.010282776349614395
YGL007C-A	0	0/0	-311.66316336393356	-13265.719949662685	560	0.5443037974683544	0.30714285714285716	0.010282776349614395
YMR315W-A	0	0/0	-311.66316336393356	-13265.719949781895	560	0.5443037974683544	0.30714285714285716	0.010282776349614395
YOR381W-A	0	0/0	-311.6631634235382	-13265.719949781895	560	0.5443037974683544	0.30714285714285716	0.010282776349614395
YJL077W-B	0	0/0	-311.6631634235382	-13265.719949781895	560	0.5443037974683544	0.30714285714285716	0.010282776349614395
YLR162W-A	0	0/0	-311.66316348314285	-13265.719949781895	560	0.5443037974683544	0.30714285714285716	0.010282776349614395
YBR201C-A	0	0/0	-311.66316348314285	-13265.719949781895	560	0.5443037974683544	0.30714285714285716	0.010282776349614395
YBR182C-A	0	0/0	-311.66316348314285	-13265.719949781895	560	0.5443037974683544	0.30714285714285716	0.010282776349614395
YPR108W-A	0	0/0	-311.6631635427475	-13265.719949781895	560	0.5443037974683544	0.30714285714285716	0.010282776349614395
YMR105W-A	0	0/0	-311.6631635427475	-13265.719949901104	560	0.5443037974683544	0.30714285714285716	0.010282776349614395
YDR246W-A	0	0/0	-311.6631635427475	-13265.719949781895	560	0.5443037974683544	0.30714285714285716	0.010282776349614395
YKL096C-B	0	0/0	-311.66316360235214	-13265.719949781895	560	0.5443037974683544	0.30714285714285716	0.010282776349614395
YOL166W-A	0	0/0	-311.66316360235214	-13265.719949781895	560	0.5443037974683544	0.30714285714285716	0.010282776349614395
YHR212W-A	0	0/0	-311.66316360235214	-13265.719949424267	560	0.5443037974683544	0.30714285714285716	0.010282776349614395
YLR412C-A	0	0/0	-311.66316360235214	-13265.719949781895	560	0.5443037974683544	0.30714285714285716	0.010282776349614395
YKL106C-A	0	0/0	-311.6631636619568	-13265.719949781895	560	0.5443037974683544	0.30714285714285716	0.010282776349614395
YOL155W-A	0	0/0	-311.6631636619568	-13265.719949781895	560	0.5443037974683544	0.30714285714285716	0.010282776349614395
YJR112W-A	0	0/0	-311.6631636619568	-13265.719949781895	560	0.5443037974683544	0.30714285714285716	0.010282776349614395
YCR108C	0	0/0	-311.66316372156143	-13265.719949960709	560	0.5443037974683544	0.30714285714285716	0.010282776349614395
YMR247W-A	0	0/0	-311.66316372156143	-13265.7199498415	560	0.5443037974683544	0.30714285714285716	0.010282776349614395
YHR050W-A	0	0/0	-311.66316372156143	-13265.719949781895	560	0.5443037974683544	0.30714285714285716	0.010282776349614395
YER053C-A	0	0/0	-311.66316372156143	-13265.719949781895	560	0.5443037974683544	0.30714285714285716	0.010282776349614395
YIL002W-A	0	0/0	-311.6631637811661	-13265.719949781895	560	0.5443037974683544	0.30714285714285716	0.010282776349614395
YLR157W-B	0	0/0	-311.6631637811661	-13265.719949781895	560	0.5443037974683544	0.30714285714285716	0.010282776349614395
YBR221W-A	0	0/0	-311.6631637811661	-13265.719949662685	560	0.5443037974683544	0.30714285714285716	0.010282776349614395
YML007C-A	0	0/0	-311.6631637811661	-13265.719949781895	560	0.5443037974683544	0.30714285714285716	0.010282776349614395
YBL039W-A	0	0/0	-311.6631637811661	-13265.719949901104	560	0.5443037974683544	0.30714285714285716	0.010282776349614395
YGL194C-A	0	0/0	-311.6631637811661	-13265.719949901104	560	0.5443037974683544	0.30714285714285716	0.010282776349614395
YOR011W-A	0	0/0	-311.6631637811661	-13265.719950020313	560	0.5443037974683544	0.30714285714285716	0.010282776349614395
YDR119W-A	0	0/0	-311.6631637811661	-13265.719949781895	560	0.5443037974683544	0.30714285714285716	0.010282776349614395
YBR230W-A	0	0/0	-311.6631637811661	-13265.719949781895	560	0.5443037974683544	0.30714285714285716	0.010282776349614395
YGR146C-A	0	0/0	-311.6631638407707	-13265.719949781895	560	0.5443037974683544	0.30714285714285716	0.010282776349614395
YNR075C-A	0	0/0	-311.6631638407707	-13265.719949781895	560	0.5443037974683544	0.30714285714285716	0.010282776349614395
YBR196C-B	0	0/0	-311.6631638407707	-13265.719949781895	560	0.5443037974683544	0.30714285714285716	0.010282776349614395
YAL063C-A	0	0/0	-311.6631638407707	-13265.719949960709	560	0.5443037974683544	0.30714285714285716	0.010282776349614395
YOL164W-A	0	0/0	-311.6631638407707	-13265.719949781895	560	0.5443037974683544	0.30714285714285716	0.010282776349614395
YGL258W-A	0	0/0	-311.66316390037537	-13265.719949424267	560	0.5443037974683544	0.30714285714285716	0.010282776349614395
YPL152W-A	0	0/0	-311.66316390037537	-13265.71994972229	560	0.5443037974683544	0.30714285714285716	0.010282776349614395
YNL097C-A	0	0/0	-311.66316390037537	-13265.719949781895	560	0.5443037974683544	0.30714285714285716	0.010282776349614395
YGR121W-A	0	0/0	-311.66316395998	-13265.719949781895	560	0.5443037974683544	0.30714285714285716	0.010282776349614395
YOL097W-A	0	0/0	-311.66316395998	-13265.719949781895	560	0.5443037974683544	0.30714285714285716	0.010282776349614395
YFR032C-B	0	0/0	-311.66316395998	-13265.719949901104	560	0.5443037974683544	0.30714285714285716	0.010282776349614395
YOR316C-A	0	0/0	-311.66316395998	-13265.719949781895	560	0.5443037974683544	0.30714285714285716	0.010282776349614395
YDL160C-A	0	0/-	-311.66316395998	-13265.719949662685	560	0.5443037974683544	0.30714285714285716	0.010282776349614395
YGL041C-B	0	0/0	-311.66316401958466	-13265.719949781895	560	0.5443037974683544	0.30714285714285716	0.010282776349614395
YDR374W-A	0	0/-	-311.66316401958466	-13265.719949781895	560	0.5443037974683544	0.30714285714285716	0.010282776349614395
YIR018C-A	0	0/0	-311.66316401958466	-13265.719949781895	560	0.5443037974683544	0.30714285714285716	0.010282776349614395
YBR255C-A	0	0/0	-311.66316401958466	-13265.719949781895	560	0.5443037974683544	0.30714285714285716	0.010282776349614395
YMR272W-B	0	0/0	-311.66316401958466	-13265.719949781895	560	0.5443037974683544	0.30714285714285716	0.010282776349614395
YPR159C-A	0	0/0	-311.66316401958466	-13265.719949781895	560	0.5443037974683544	0.30714285714285716	0.010282776349614395
YJL052C-A	0	0/0	-311.66316401958466	-13265.719949424267	560	0.5443037974683544	0.30714285714285716	0.010282776349614395
YHL015W-A	0	0/0	-311.6631640791893	-13265.719949781895	560	0.5443037974683544	0.30714285714285716	0.010282776349614395
YOL019W-A	0	0/0	-311.6631640791893	-13265.719950020313	560	0.5443037974683544	0.30714285714285716	0.010282776349614395
YML054C-A	0	0/0	-311.6631640791893	-13265.719949781895	560	0.5443037974683544	0.30714285714285716	0.010282776349614395
YNL162W-A	0	0/0	-311.6631640791893	-13265.719949781895	560	0.5443037974683544	0.30714285714285716	0.010282776349614395
YJR005C-A	0	0/0	-311.6631640791893	-13265.719949781895	560	0.5443037974683544	0.30714285714285716	0.010282776349614395
YPL038W-A	0	0/0	-311.66316413879395	-13265.719949781895	560	0.5443037974683544	0.30714285714285716	0.010282776349614395
YOR032W-A	0	0/0	-311.66316413879395	-13265.719949662685	560	0.5443037974683544	0.30714285714285716	0.010282776349614395
YLR157W-D	0	0/0	-311.66316413879395	-13265.719949781895	560	0.5443037974683544	0.30714285714285716	0.010282776349614395
YGR035W-A	0	0/0	-311.66316413879395	-13265.719949781895	560	0.5443037974683544	0.30714285714285716	0.010282776349614395
YOR394C-A	0	0/0	-311.66316413879395	-13265.719950020313	560	0.5443037974683544	0.30714285714285716	0.010282776349614395
YLR361C-A	0	0/0	-311.66316413879395	-13265.719949781895	560	0.5443037974683544	0.30714285714285716	0.010282776349614395
YCR095W-A	0	0/0	-311.66316413879395	-13265.719949424267	560	0.5443037974683544	0.30714285714285716	0.010282776349614395
YLR154C-H	0	0/0	-311.66316425800323	-13265.719949781895	560	0.5443037974683544	0.30714285714285716	0.010282776349614395
YBL008W-A	0	0/0	-311.66316425800323	-13265.719949662685	560	0.5443037974683544	0.30714285714285716	0.010282776349614395
YDR194W-A	0	0/0	-311.6631643176079	-13265.719949781895	560	0.5443037974683544	0.30714285714285716	0.010282776349614395
YLR159C-A	0	0/0	-311.6631643772125	-13265.719949781895	560	0.5443037974683544	0.30714285714285716	0.010282776349614395
YOR192C-C	0	0/0	-311.6631643772125	-13265.719949781895	560	0.5443037974683544	0.30714285714285716	0.010282776349614395
YCL011C-A	0	0/0	-311.6631643772125	-13265.719949781895	560	0.5443037974683544	0.30714285714285716	0.010282776349614395
YDL007C-A	0	0/0	-311.6631643772125	-13265.719950139523	560	0.5443037974683544	0.30714285714285716	0.010282776349614395
YIR021W-A	0	0/0	-311.66316443681717	-13265.719949781895	560	0.5443037974683544	0.30714285714285716	0.010282776349614395
YKL023C-A	0	0/0	-311.66316443681717	-13265.719949781895	560	0.5443037974683544	0.30714285714285716	0.010282776349614395
YBR196C-A	0	0/0	-311.66316443681717	-13265.719949960709	560	0.5443037974683544	0.30714285714285716	0.010282776349614395
YDR524C-B	0	0/0	-311.66316443681717	-13265.719949901104	560	0.5443037974683544	0.30714285714285716	0.010282776349614395
YOR034C-A	0	0/0	-311.66316443681717	-13265.719950139523	560	0.5443037974683544	0.30714285714285716	0.010282776349614395
YHR175W-A	0	0/0	-311.6631644964218	-13265.719949781895	560	0.5443037974683544	0.30714285714285716	0.010282776349614395
YCR075W-A	0	0/-	-311.6631644964218	-13265.7199498415	560	0.5443037974683544	0.30714285714285716	0.010282776349614395
YLR157W-C	0	0/0	-311.6631644964218	-13265.719949424267	560	0.5443037974683544	0.30714285714285716	0.010282776349614395
YLR154C-G	0	0/0	-311.66316455602646	-13265.719949781895	560	0.5443037974683544	0.30714285714285716	0.010282776349614395
YMR175W-A	0	0/0	-311.66316455602646	-13265.719949781895	560	0.5443037974683544	0.30714285714285716	0.010282776349614395
YHR213W-B	0	0/0	-311.66316455602646	-13265.719949781895	560	0.5443037974683544	0.30714285714285716	0.010282776349614395
YMR194C-B	0	0/0	-311.66316455602646	-13265.719949781895	560	0.5443037974683544	0.30714285714285716	0.010282776349614395
YMR182W-A	0	0/0	-311.6631646156311	-13265.719949781895	560	0.5443037974683544	0.30714285714285716	0.010282776349614395
YAR035C-A	0	0/0	-311.6631646156311	-13265.719949781895	560	0.5443037974683544	0.30714285714285716	0.010282776349614395
YAL067W-A	0	0/0	-311.6631646156311	-13265.719950318336	560	0.5443037974683544	0.30714285714285716	0.010282776349614395
YLR099W-A	0	0/-	-311.66316467523575	-13265.719949781895	560	0.5443037974683544	0.30714285714285716	0.010282776349614395
YLR342W-A	0	0/0	-311.66316467523575	-13265.719949781895	560	0.5443037974683544	0.30714285714285716	0.010282776349614395
YER078W-A	0	0/0	-311.66316467523575	-13265.719949781895	560	0.5443037974683544	0.30714285714285716	0.010282776349614395
YER190C-B	0	0/0	-311.6631647348404	-13265.719949960709	560	0.5443037974683544	0.30714285714285716	0.010282776349614395
YBR298C-A	0	0/0	-311.66316479444504	-13265.719949781895	560	0.5443037974683544	0.30714285714285716	0.010282776349614395
YDR182W-A	0	0/0	-311.66316479444504	-13265.719949781895	560	0.5443037974683544	0.30714285714285716	0.010282776349614395
YBL029C-A	0	0/0	-311.66316479444504	-13265.719949901104	560	0.5443037974683544	0.30714285714285716	0.010282776349614395
YER175W-A	0	0/0	-311.6631648540497	-13265.719949781895	560	0.5443037974683544	0.30714285714285716	0.010282776349614395
YJL133C-A	0	0/0	-311.6631649136543	-13265.719950139523	560	0.5443037974683544	0.30714285714285716	0.010282776349614395
YIL156W-B	0	0/0	-311.6631649136543	-13265.719949781895	560	0.5443037974683544	0.30714285714285716	0.010282776349614395
YGR161W-C	0	0/0	-311.663164973259	-13265.719950139523	560	0.5443037974683544	0.30714285714285716	0.010282776349614395
YNL146C-A	0	0/0	-311.6631650328636	-13265.719949960709	560	0.5443037974683544	0.30714285714285716	0.010282776349614395
YCL001W-B	0	0/-	-311.6631652712822	-13265.7199498415	560	0.5443037974683544	0.30714285714285716	0.010282776349614395
YGL188C-A	0	0/0	-311.66316533088684	-13265.719949781895	560	0.5443037974683544	0.30714285714285716	0.010282776349614395
YDR524W-A	0	0/0	-311.66316533088684	-13265.719949781895	560	0.5443037974683544	0.30714285714285716	0.010282776349614395
YNL042W-B	0	0/0	-311.66316533088684	-13265.719949781895	560	0.5443037974683544	0.30714285714285716	0.010282776349614395
YLR146W-A	0	0/0	-311.6631653904915	-13265.719949781895	560	0.5443037974683544	0.30714285714285716	0.010282776349614395
YOR072W-B	0	0/0	-311.6631653904915	-13265.719949960709	560	0.5443037974683544	0.30714285714285716	0.010282776349614395
YLL006W-A	0	0/0	-311.6631653904915	-13265.719949781895	560	0.5443037974683544	0.30714285714285716	0.010282776349614395
YAL044W-A	0	0/-	-311.6631653904915	-13265.719950020313	560	0.5443037974683544	0.30714285714285716	0.010282776349614395
YMR001C-A	0	0/0	-311.66316545009613	-13265.719949960709	560	0.5443037974683544	0.30714285714285716	0.010282776349614395
YCL021W-A	0	0/0	-311.66316545009613	-13265.719949781895	560	0.5443037974683544	0.30714285714285716	0.010282776349614395
YLR406C-A	0	0/0	-311.6631655693054	-13265.719949781895	560	0.5443037974683544	0.30714285714285716	0.010282776349614395
YOL159C-A	0	0/0	-311.6631655693054	-13265.719949781895	560	0.5443037974683544	0.30714285714285716	0.010282776349614395
YDR169C-A	0	0/0	-311.6631655693054	-13265.719949781895	560	0.5443037974683544	0.30714285714285716	0.010282776349614395
YDR003W-A	0	0/0	-311.66316562891006	-13265.719949781895	560	0.5443037974683544	0.30714285714285716	0.010282776349614395
YGR169C-C	0	0/-	-311.66316562891006	-13265.719949781895	560	0.5443037974683544	0.30714285714285716	0.010282776349614395
YLR157W-A	0	0/0	-311.6631656885147	-13265.719950139523	560	0.5443037974683544	0.30714285714285716	0.010282776349614395
YBL108C-A	0	0/-	-311.663165807724	-13265.719950139523	560	0.5443037974683544	0.30714285714285716	0.010282776349614395
YLL066W-B	0	0/0	-311.66316682100296	-13265.719950139523	560	0.5443037974683544	0.30714285714285716	0.010282776349614395
YAR010C	-1	-/-	-311.9026593565941	-10786.05700225383	140	0.5375	0.30714285714285716	0.010568409025992574
YBL005W-A	-1	-/-	-313.17095923423767	-10692.876813936979	140	0.5308641975308642	0.30714285714285716	0.010854041702370752
YBL100W-A	-1	-/-	-314.4031110331416	-10993.709888994694	140	0.524390243902439	0.30714285714285716	0.011139674378748929
YER138W-A	0	0/0	-314.43457106500864	-15118.296790741384	560	0.524390243902439	0.30714285714285716	0.011139674378748929
YLR035C-A	-1	-/+	-314.50953209400177	-8517.615955352783	140	0.5180722891566265	0.30714285714285716	0.011425307055127107
YOR343C-A	-1	-/-	-314.75693702697754	-8183.680362701416	140	0.5119047619047619	0.30714285714285716	0.011710939731505284
YCL020W	-1	-/-	-315.3090013563633	-11384.165886439383	140	0.5058823529411764	0.30714285714285716	0.011996572407883462
YLR256W-A	-1	-/-	-315.3321886062622	-8117.148829579353	140	0.5	0.30714285714285716	0.01228220508426164
YJR028W	-1	-/-	-315.7091561704874	-10600.70345401764	140	0.4942528735632184	0.30714285714285716	0.012567837760639817
YAR009C	1	+/+	-316.1970870345831	-11742.860615804791	139	0.5	0.3142857142857143	0.012567837760639817
YDR210C-C	-1	-/-	-316.30713987350464	-8121.932098388672	140	0.4943820224719101	0.3142857142857143	0.012853470437017995
YBL101W-B	1	+/+	-321.1399929523468	-8409.709107398987	139	0.5	0.32142857142857145	0.012853470437017995
YNL284C-A	-1	-/-	-323.45035123825073	-8409.709107398987	140	0.4945054945054945	0.32142857142857145	0.013139103113396172
YLR157C-A	-1	-/-	-323.4503526687622	-8409.709107398987	140	0.4891304347826087	0.32142857142857145	0.01342473578977435
YHL009W-A	-1	-/-	-323.4503529071808	-8409.709107398987	140	0.4838709677419355	0.32142857142857145	0.013710368466152529
YMR046C	-1	-/-	-323.47914288938046	-10860.552611395717	140	0.4787234042553192	0.32142857142857145	0.013996001142530705
YJR026W	-1	-/-	-325.8984226360917	-10699.965102180839	140	0.47368421052631576	0.32142857142857145	0.014281633818908884
YDL159W-B	0	0/0	-327.7702831029892	-14314.75138837099	560	0.47368421052631576	0.32142857142857145	0.014281633818908884
YDR034C-A	0	0/0	-333.6592372059822	-15055.281030230224	560	0.47368421052631576	0.32142857142857145	0.014281633818908884
YMR051C	-1	-/-	-348.0059751868248	-11792.853996858	140	0.46875	0.32142857142857145	0.01456726649528706
YJL062W-A	0	0/-	-349.9096817970276	-15311.2066898942	560	0.46875	0.32142857142857145	0.01456726649528706
YNL067W-A	0	0/0	-350.42451840639114	-15619.727974236012	560	0.46875	0.32142857142857145	0.01456726649528706
YIL082W-A	1	+/+	-352.3939746618271	-11522.266547679901	139	0.4742268041237113	0.32857142857142857	0.01456726649528706
YBL113C	0	0/0	-357.9694664478302	-18075.174427988008	560	0.4742268041237113	0.32857142857142857	0.01456726649528706
YJL114W	-1	-/-	-358.3646309375763	-10872.249690294266	140	0.46938775510204084	0.32857142857142857	0.014852899171665239
YOR305W	-1	-/0	-362.26941215991974	-13289.58033028245	140	0.46464646464646464	0.32857142857142857	0.015138531848043417
YIL060W	0	0/0	-363.5597954168916	-21319.551458548754	560	0.46464646464646464	0.32857142857142857	0.015138531848043417
YHR213W	0	0/0	-366.5254552438855	-17362.409795194864	560	0.46464646464646464	0.32857142857142857	0.015138531848043417
YPR090W	0	0/0	-368.1833531856537	-16502.21295619011	560	0.46464646464646464	0.32857142857142857	0.015138531848043417
YDR266C	0	0/-	-369.90893509984016	-21968.865377917886	560	0.46464646464646464	0.32857142857142857	0.015138531848043417
YBR013C	0	0/0	-370.949341788888	-19713.942770026624	560	0.46464646464646464	0.32857142857142857	0.015138531848043417
YCL058W-A	0	0/-	-374.41761046648026	-18245.717622876167	560	0.46464646464646464	0.32857142857142857	0.015138531848043417
YMR158C-B	0	0/0	-374.5045120716095	-16595.34408456087	560	0.46464646464646464	0.32857142857142857	0.015138531848043417
YIL080W	1	+/0	-375.7038885653019	-13133.647100225091	139	0.47	0.3357142857142857	0.015138531848043417
YAL065C-A	0	0/0	-375.8141510486603	-17023.74882656336	560	0.47	0.3357142857142857	0.015138531848043417
YOR114W	0	0/0	-375.88499265909195	-20954.10339625459	560	0.47	0.3357142857142857	0.015138531848043417
YEL076C	0	0/0	-377.01870316267014	-18744.569219455123	560	0.47	0.3357142857142857	0.015138531848043417
YHR132W-A	0	0/-	-377.26275312900543	-16783.046287953854	560	0.47	0.3357142857142857	0.015138531848043417
YCL001W-A	0	0/-	-378.27024072408676	-17254.076348274946	560	0.47	0.3357142857142857	0.015138531848043417
YFL066C	0	0/0	-378.9642090573907	-19138.951923653483	560	0.47	0.3357142857142857	0.015138531848043417
YBL111C	0	0/0	-378.991218149662	-19016.06035628915	560	0.47	0.3357142857142857	0.015138531848043417
YBL036C	0	0/0	-379.04668807704	-21747.890720051713	560	0.47	0.3357142857142857	0.015138531848043417
YPL216W	0	0/-	-379.6961974352598	-19937.19915626943	560	0.47	0.3357142857142857	0.015138531848043417
YOL157C	0	0/-	-379.96680322289467	-19042.32552330941	560	0.47	0.3357142857142857	0.015138531848043417
YDR366C	0	0/0	-380.23420079797506	-21996.948917530477	560	0.47	0.3357142857142857	0.015138531848043417
YLR154W-A	0	0/-	-382.941518843174	-17059.913966357708	560	0.47	0.3357142857142857	0.015138531848043417
YLR161W	0	0/0	-383.2538132816553	-18361.728347012773	560	0.47	0.3357142857142857	0.015138531848043417
YLR419W	0	0/0	-385.6571479141712	-20950.36710458994	560	0.47	0.3357142857142857	0.015138531848043417
YER077C	0	0/0	-386.3371090963483	-21732.70872141421	560	0.47	0.3357142857142857	0.015138531848043417
YOL114C	0	0/-	-387.1404705494642	-20820.864008138888	560	0.47	0.3357142857142857	0.015138531848043417
YKL075C	-1	-/-	-387.87006509304047	-13495.202054202557	140	0.46534653465346537	0.3357142857142857	0.015424164524421594
YJL113W	1	+/+	-388.5108470916748	-11098.272669255733	139	0.47058823529411764	0.34285714285714286	0.015424164524421594
YER189W	0	0/0	-388.54767793416977	-18734.44917473942	560	0.47058823529411764	0.34285714285714286	0.015424164524421594
YLR154W-C	0	0/-	-388.59121215343475	-17337.207405805588	560	0.47058823529411764	0.34285714285714286	0.015424164524421594
YDR131C	-1	-/-	-388.9717366397381	-13513.86896455288	140	0.46601941747572817	0.34285714285714286	0.01570979720079977
YBR063C	0	0/0	-389.5298419110477	-23658.22039865097	560	0.46601941747572817	0.34285714285714286	0.01570979720079977
YGL006W-A	0	0/0	-389.98979526758194	-18371.617670059204	560	0.46601941747572817	0.34285714285714286	0.01570979720079977
YOR262W	0	0/-	-390.94192649424076	-23425.13256921619	560	0.46601941747572817	0.34285714285714286	0.01570979720079977
YOR268C	0	0/0	-391.6445636600256	-20342.7820545882	560	0.46601941747572817	0.34285714285714286	0.01570979720079977
YJR141W	-1	-/-	-391.8818037509918	-13269.2483907938	140	0.46153846153846156	0.34285714285714286	0.01599542987717795
YFL034W	0	0/0	-392.3152460604906	-21077.672488093376	560	0.46153846153846156	0.34285714285714286	0.01599542987717795
YKL063C	0	0/0	-393.66394156217575	-21925.53462959081	560	0.46153846153846156	0.34285714285714286	0.01599542987717795
YNL035C	0	0/0	-394.7956503331661	-22155.222179973498	560	0.46153846153846156	0.34285714285714286	0.01599542987717795
YLR051C	-1	-/-	-394.9691534936428	-17672.64568567276	140	0.45714285714285713	0.34285714285714286	0.016281062553556127
YLL054C	0	0/-	-395.05005571246147	-21263.79484333098	560	0.45714285714285713	0.34285714285714286	0.016281062553556127
YBL059C-A	0	0/-	-395.79859256744385	-17513.098914563656	560	0.45714285714285713	0.34285714285714286	0.016281062553556127
YJR003C	0	0/0	-397.0183624327183	-22803.326037570834	560	0.45714285714285713	0.34285714285714286	0.016281062553556127
YMR134W	-1	-/-	-397.1320947408676	-13039.34843480587	140	0.4528301886792453	0.34285714285714286	0.016566695229934304
YHR054C	0	0/0	-397.66880532354116	-23195.190939307213	560	0.4528301886792453	0.34285714285714286	0.016566695229934304
YBL010C	0	0/0	-398.2065591365099	-20933.12926497683	560	0.4528301886792453	0.34285714285714286	0.016566695229934304
YKL144C	-1	-/-	-399.13458636030555	-18297.91327708587	140	0.4485981308411215	0.34285714285714286	0.016852327906312484
YNL018C	0	0/0	-400.5615166723728	-18069.224994689226	560	0.4485981308411215	0.34285714285714286	0.016852327906312484
YML108W	0	0/0	-401.58011297136545	-22457.577266424894	560	0.4485981308411215	0.34285714285714286	0.016852327906312484
YLR159W	0	0/0	-401.6275269687176	-19467.443034939468	560	0.4485981308411215	0.34285714285714286	0.016852327906312484
YNL247W	-1	-/-	-401.7673274278641	-14674.059862196445	140	0.4444444444444444	0.34285714285714286	0.01713796058269066
YJR149W	0	0/0	-402.2529897093773	-22865.30632290058	560	0.4444444444444444	0.34285714285714286	0.01713796058269066
YKL050C	0	0/0	-403.4304575175047	-22028.80153685808	560	0.4444444444444444	0.34285714285714286	0.01713796058269066
YBR242W	0	0/-	-404.21436838433146	-23319.832603622228	560	0.4444444444444444	0.34285714285714286	0.01713796058269066
YLR287C	0	0/-	-404.6249354593456	-21356.295836213976	560	0.4444444444444444	0.34285714285714286	0.01713796058269066
YCR062W	-1	-/0	-405.95216131210327	-11672.08859539032	140	0.44036697247706424	0.34285714285714286	0.017423593259068837
YDR186C	0	0/0	-406.78051306679845	-23206.545430157334	560	0.44036697247706424	0.34285714285714286	0.017423593259068837
YHR219W	0	0/0	-406.84096820652485	-18535.14367058873	560	0.44036697247706424	0.34285714285714286	0.017423593259068837
YIL161W	0	0/0	-406.93367344141006	-22742.351768165827	560	0.44036697247706424	0.34285714285714286	0.017423593259068837
YCL073C	0	0/-	-407.21709832549095	-19224.907261766493	560	0.44036697247706424	0.34285714285714286	0.017423593259068837
YLL032C	0	0/0	-407.28519639372826	-20282.811579808593	560	0.44036697247706424	0.34285714285714286	0.017423593259068837
YLR126C	-1	-/-	-407.36054915189743	-14319.693375527859	140	0.43636363636363634	0.34285714285714286	0.017709225935447014
YHR035W	0	0/-	-407.4203335791826	-21108.152684286237	560	0.43636363636363634	0.34285714285714286	0.017709225935447014
YFL065C	0	0/0	-408.1239492446184	-19366.728663004935	560	0.43636363636363634	0.34285714285714286	0.017709225935447014
YPL157W	-1	-/-	-408.46844375133514	-17428.533420979977	140	0.43243243243243246	0.34285714285714286	0.017994858611825194
YLR173W	0	0/-	-409.3859592080116	-21613.23433355987	560	0.43243243243243246	0.34285714285714286	0.017994858611825194
YEL075C	0	0/0	-409.6173147559166	-18163.798715993762	560	0.43243243243243246	0.34285714285714286	0.017994858611825194
YEL076C-A	0	0/0	-409.9913052916527	-18589.115873739123	560	0.43243243243243246	0.34285714285714286	0.017994858611825194
YDR239C	0	0/0	-410.2277343273163	-23394.95473484695	560	0.43243243243243246	0.34285714285714286	0.017994858611825194
YPR153W	0	0/-	-410.4046164378524	-22428.554070793092	560	0.43243243243243246	0.34285714285714286	0.017994858611825194
YJL147C	0	0/0	-410.47717118263245	-22738.017882615328	560	0.43243243243243246	0.34285714285714286	0.017994858611825194
YFL043C	0	0/-	-410.564290702343	-18352.48547422886	560	0.43243243243243246	0.34285714285714286	0.017994858611825194
YNL040W	0	0/0	-411.2460171058774	-23048.85555600375	560	0.43243243243243246	0.34285714285714286	0.017994858611825194
YIL174W	0	0/0	-411.3274182975292	-19475.60310727358	560	0.43243243243243246	0.34285714285714286	0.017994858611825194
YDR249C	0	0/0	-412.1052873060107	-23007.668087668717	560	0.43243243243243246	0.34285714285714286	0.017994858611825194
YDR444W	0	0/-	-412.5352909043431	-23020.016968350857	560	0.43243243243243246	0.34285714285714286	0.017994858611825194
YBR075W	0	0/0	-412.58762991428375	-19018.550455749035	560	0.43243243243243246	0.34285714285714286	0.017994858611825194
YGR079W	0	0/0	-412.7751527875662	-23894.330291196704	560	0.43243243243243246	0.34285714285714286	0.017994858611825194
YFR035C	0	0/0	-412.79691568017006	-21369.58409344405	560	0.43243243243243246	0.34285714285714286	0.017994858611825194
YBR197C	0	0/0	-413.0198227763176	-22622.894683454186	560	0.43243243243243246	0.34285714285714286	0.017994858611825194
YEL077C	0	0/0	-413.14505702257156	-19048.202416338027	560	0.43243243243243246	0.34285714285714286	0.017994858611825194
YCR087C-A	0	0/-	-413.2519918978214	-22291.58550208062	560	0.43243243243243246	0.34285714285714286	0.017994858611825194
YLR143W	0	0/-	-414.2861899137497	-23761.619696385693	560	0.43243243243243246	0.34285714285714286	0.017994858611825194
YGR093W	0	0/-	-414.53916361927986	-23365.374375090003	560	0.43243243243243246	0.34285714285714286	0.017994858611825194
YIL103W	-1	-/-	-415.03934102132916	-19608.230273861438	140	0.42857142857142855	0.34285714285714286	0.01828049128820337
YPL034W	0	0/0	-415.17595487833023	-21961.016432784498	560	0.42857142857142855	0.34285714285714286	0.01828049128820337
YHL049C	0	0/0	-415.2143058180809	-19920.84461686015	560	0.42857142857142855	0.34285714285714286	0.01828049128820337
YCR016W	0	0/0	-415.5100051984191	-24622.387471619993	560	0.42857142857142855	0.34285714285714286	0.01828049128820337
YOL036W	0	0/0	-415.9606903195381	-24125.345501184464	560	0.42857142857142855	0.34285714285714286	0.01828049128820337
YPL108W	0	0/0	-416.52449437975883	-22009.861532226205	560	0.42857142857142855	0.34285714285714286	0.01828049128820337
YHL012W	-1	-/-	-416.79995822906494	-12936.474116683006	140	0.4247787610619469	0.34285714285714286	0.018566123964581547
YOR093C	0	0/0	-417.12739656865597	-21158.82627774775	560	0.4247787610619469	0.34285714285714286	0.018566123964581547
YKR078W	0	0/-	-417.2537371516228	-21634.769862800837	560	0.4247787610619469	0.34285714285714286	0.018566123964581547
YCR100C	0	0/-	-417.7211525924504	-22365.048906967044	560	0.4247787610619469	0.34285714285714286	0.018566123964581547
YNL119W	-1	-/-	-417.84975638985634	-19225.0099029243	140	0.42105263157894735	0.34285714285714286	0.018851756640959727
YKL088W	-1	-/-	-417.8671963214874	-14724.141231894493	140	0.41739130434782606	0.34285714285714286	0.019137389317337904
YFL035C-A	-1	-/-	-417.88416504859924	-12312.837380170822	140	0.41379310344827586	0.34285714285714286	0.01942302199371608
YFL035C	-1	-/-	-417.88416504859924	-12312.8374273777	140	0.41025641025641024	0.34285714285714286	0.01970865467009426
YDL156W	0	0/-	-418.04986560344696	-23320.906342104077	560	0.41025641025641024	0.34285714285714286	0.01970865467009426
YOR296W	0	0/0	-418.25069242715836	-22868.056737691164	560	0.41025641025641024	0.34285714285714286	0.01970865467009426
YFR057W	0	0/0	-418.64728513360023	-18797.8297586143	560	0.41025641025641024	0.34285714285714286	0.01970865467009426
YPR097W	0	0/0	-418.9214189052582	-22617.307679707184	560	0.41025641025641024	0.34285714285714286	0.01970865467009426
YPL278C	0	0/0	-418.9748744741082	-21323.42559901625	560	0.41025641025641024	0.34285714285714286	0.01970865467009426
YNL165W	0	0/0	-419.0019057691097	-23460.9109435305	560	0.41025641025641024	0.34285714285714286	0.01970865467009426
YGR126W	0	0/0	-419.0585678219795	-21894.40659081936	560	0.41025641025641024	0.34285714285714286	0.01970865467009426
YOR365C	0	0/-	-419.43598145246506	-21116.035397276282	560	0.41025641025641024	0.34285714285714286	0.01970865467009426
YLR391W	-1	-/-	-419.5483331680298	-12578.308849811554	140	0.4067796610169492	0.34285714285714286	0.019994287346472437
YBL107C	0	0/0	-419.6686613559723	-23178.209617719054	560	0.4067796610169492	0.34285714285714286	0.019994287346472437
YLR157W-E	0	0/0	-419.89891999959946	-19461.7690731287	560	0.4067796610169492	0.34285714285714286	0.019994287346472437
YPL107W	0	0/0	-420.6494970321655	-23910.985158920288	560	0.4067796610169492	0.34285714285714286	0.019994287346472437
YCR080W	-1	-/-	-420.790030002594	-12097.255815267563	140	0.40336134453781514	0.34285714285714286	0.020279920022850614
YER039C-A	0	0/0	-421.22182393074036	-21367.267806261778	560	0.40336134453781514	0.34285714285714286	0.020279920022850614
YJR098C	0	0/-	-421.34971967339516	-21737.81551423669	560	0.40336134453781514	0.34285714285714286	0.020279920022850614
YGR016W	0	0/0	-421.59600844979286	-21586.233095943928	560	0.40336134453781514	0.34285714285714286	0.020279920022850614
YFL064C	0	0/0	-421.65302497148514	-19915.18076260388	560	0.40336134453781514	0.34285714285714286	0.020279920022850614
YGL140C	0	0/0	-421.73119193315506	-23858.239443928003	560	0.40336134453781514	0.34285714285714286	0.020279920022850614
YNR029C	0	0/0	-421.7735008895397	-22876.728904008865	560	0.40336134453781514	0.34285714285714286	0.020279920022850614
YGR001C	0	0/-	-422.1575091034174	-23525.248669229448	560	0.40336134453781514	0.34285714285714286	0.020279920022850614
YJR030C	0	0/0	-422.3241588771343	-23131.925653740764	560	0.40336134453781514	0.34285714285714286	0.020279920022850614
YCR101C	0	0/0	-422.32518911361694	-20552.16081817448	560	0.40336134453781514	0.34285714285714286	0.020279920022850614
YKR015C	0	0/0	-422.522418230772	-20870.97934152186	560	0.40336134453781514	0.34285714285714286	0.020279920022850614
YLR253W	0	0/-	-422.55660501122475	-21877.821186736226	560	0.40336134453781514	0.34285714285714286	0.020279920022850614
YIL092W	0	0/0	-422.629639133811	-22369.318530112505	560	0.40336134453781514	0.34285714285714286	0.020279920022850614
YPL245W	0	0/0	-422.6693223565817	-24035.062106072903	560	0.40336134453781514	0.34285714285714286	0.020279920022850614
YER140W	0	0/-	-422.8565685003996	-23791.37214154005	560	0.40336134453781514	0.34285714285714286	0.020279920022850614
YDL063C	0	0/-	-423.0060817524791	-22970.583167809993	560	0.40336134453781514	0.34285714285714286	0.020279920022850614
YHL018W	0	0/0	-423.08804803341627	-21940.380961097777	560	0.40336134453781514	0.34285714285714286	0.020279920022850614
YOR283W	0	0/0	-423.1569567322731	-24422.59916579351	560	0.40336134453781514	0.34285714285714286	0.020279920022850614
YKR023W	0	0/-	-423.25712898373604	-23565.603091463447	560	0.40336134453781514	0.34285714285714286	0.020279920022850614
YDL134C-A	0	0/-	-423.42322182655334	-19693.781064748764	560	0.40336134453781514	0.34285714285714286	0.020279920022850614
YBL100W-C	0	0/0	-424.2178936600685	-19902.604894161224	560	0.40336134453781514	0.34285714285714286	0.020279920022850614
YFR016C	0	0/-	-424.3531831204891	-22949.204810902476	560	0.40336134453781514	0.34285714285714286	0.020279920022850614
YGR283C	0	0/0	-424.36674377322197	-23838.756788432598	560	0.40336134453781514	0.34285714285714286	0.020279920022850614
YOR387C	0	0/0	-424.8799617290497	-19315.535435169935	560	0.40336134453781514	0.34285714285714286	0.020279920022850614
YER010C	0	0/-	-424.88966435194016	-22176.755345225334	560	0.40336134453781514	0.34285714285714286	0.020279920022850614
YOR378W	0	0/-	-425.1051420867443	-22292.886871263385	560	0.40336134453781514	0.34285714285714286	0.020279920022850614
YGR102C	0	0/-	-425.2822982817888	-24552.436043435708	560	0.40336134453781514	0.34285714285714286	0.020279920022850614
YPR117W	0	0/0	-425.40838274359703	-21438.779356837273	560	0.40336134453781514	0.34285714285714286	0.020279920022850614
YBL039W-B	0	0/0	-425.4549351334572	-19374.074467599392	560	0.40336134453781514	0.34285714285714286	0.020279920022850614
YOL013W-B	0	0/0	-425.4554676413536	-19402.950356006622	560	0.40336134453781514	0.34285714285714286	0.020279920022850614
YPL199C	0	0/-	-425.6903111934662	-23802.02887629345	560	0.40336134453781514	0.34285714285714286	0.020279920022850614
YKR045C	0	0/0	-426.030559360981	-22252.52245488763	560	0.40336134453781514	0.34285714285714286	0.020279920022850614
YOL086W-A	0	0/-	-426.39982134103775	-19491.925480782986	560	0.40336134453781514	0.34285714285714286	0.020279920022850614
YIL015C-A	0	0/0	-426.5538103580475	-19398.98018616438	560	0.40336134453781514	0.34285714285714286	0.020279920022850614
YLR407W	0	0/0	-427.04406647384167	-23579.573274597526	560	0.40336134453781514	0.34285714285714286	0.020279920022850614
YPR202W	0	0/0	-427.4741733521223	-19863.77187357843	560	0.40336134453781514	0.34285714285714286	0.020279920022850614
YNR062C	0	0/0	-427.5414155777544	-22847.01816551946	560	0.40336134453781514	0.34285714285714286	0.020279920022850614
YKR096W	0	0/-	-427.6577235162258	-22939.39114536345	560	0.40336134453781514	0.34285714285714286	0.020279920022850614
YKL027W	0	0/-	-427.76944947242737	-23145.221734642982	560	0.40336134453781514	0.34285714285714286	0.020279920022850614
YHL026C	0	0/0	-428.142704308033	-22904.815314881504	560	0.40336134453781514	0.34285714285714286	0.020279920022850614
YLR455W	-1	-/-	-428.17304611206055	-14120.787112295628	140	0.4	0.34285714285714286	0.02056555269922879
YNL146W	0	0/0	-428.1745989024639	-22238.117931760848	560	0.4	0.34285714285714286	0.02056555269922879
YNL050C	0	0/0	-428.26717653125525	-24507.12780417502	560	0.4	0.34285714285714286	0.02056555269922879
YHR003C	0	0/-	-428.2969663999975	-24984.25085945055	560	0.4	0.34285714285714286	0.02056555269922879
YOR304C-A	0	0/-	-428.3723695576191	-22448.08803655207	560	0.4	0.34285714285714286	0.02056555269922879
YGL108C	0	0/0	-428.40181267261505	-21437.030230902135	560	0.4	0.34285714285714286	0.02056555269922879
YDR248C	0	0/-	-428.8128615617752	-23451.632313679904	560	0.4	0.34285714285714286	0.02056555269922879
YGL138C	0	0/0	-428.9615262746811	-20506.96893953532	560	0.4	0.34285714285714286	0.02056555269922879
YDL176W	0	0/-	-429.0741438344121	-24221.716082125902	560	0.4	0.34285714285714286	0.02056555269922879
YPL077C	0	0/0	-429.2048679590225	-23527.47919113934	560	0.4	0.34285714285714286	0.02056555269922879
YJL017W	0	0/0	-429.3301028609276	-19470.3932235837	560	0.4	0.34285714285714286	0.02056555269922879
YEL067C	0	0/0	-429.35161650180817	-20819.710355743766	560	0.4	0.34285714285714286	0.02056555269922879
YJR012C	0	0/0	-429.40287041664124	-21735.28364347294	560	0.4	0.34285714285714286	0.02056555269922879
YCL075W	1	+/+	-429.7302191257477	-12052.671627163887	139	0.4049586776859504	0.35	0.02056555269922879
YPL071C	0	0/0	-429.81233751773834	-23145.722649065778	560	0.4049586776859504	0.35	0.02056555269922879
YDR262W	0	0/0	-429.8220780044794	-25702.44188824296	560	0.4049586776859504	0.35	0.02056555269922879
YPL162C	0	0/0	-429.8489319086075	-24239.04044136405	560	0.4049586776859504	0.35	0.02056555269922879
YPL277C	0	0/0	-429.8670509457588	-24004.171314164996	560	0.4049586776859504	0.35	0.02056555269922879
YDR109C	0	0/0	-430.12647929787636	-23691.797244418412	560	0.4049586776859504	0.35	0.02056555269922879
YOL098C	0	0/0	-431.0269604027271	-23685.588841482997	560	0.4049586776859504	0.35	0.02056555269922879
YBL029W	0	0/0	-431.1394335627556	-23226.378292862326	560	0.4049586776859504	0.35	0.02056555269922879
YBR184W	0	0/0	-431.28867280483246	-22048.21765872836	560	0.4049586776859504	0.35	0.02056555269922879
YCR043C	0	0/0	-431.638739451766	-23026.23707127571	560	0.4049586776859504	0.35	0.02056555269922879
YAL064W-B	0	0/0	-432.36718451976776	-20571.826927274466	560	0.4049586776859504	0.35	0.02056555269922879
YCL074W	1	+/+	-432.3738924264908	-12427.06425845623	139	0.4098360655737705	0.35714285714285715	0.02056555269922879
YBL103C-A	0	0/-	-432.86169785261154	-20469.68691933155	560	0.4098360655737705	0.35714285714285715	0.02056555269922879
YCR099C	0	0/0	-433.0232885479927	-22098.460641667247	560	0.4098360655737705	0.35714285714285715	0.02056555269922879
YKL105C	0	0/0	-433.13827937841415	-23503.01478480734	560	0.4098360655737705	0.35714285714285715	0.02056555269922879
YDR367W	0	0/-	-433.19107399880886	-22167.252331890166	560	0.4098360655737705	0.35714285714285715	0.02056555269922879
YDR134C	0	0/0	-433.59922102093697	-20195.709565270692	560	0.4098360655737705	0.35714285714285715	0.02056555269922879
YOR008C-A	-1	-/0	-434.0510199069977	-12314.117190241814	140	0.4065040650406504	0.35714285714285715	0.02085118537560697
YJL127C-B	0	0/-	-434.32051265239716	-19792.88614821434	560	0.4065040650406504	0.35714285714285715	0.02085118537560697
YJR111C	0	0/-	-435.0807550549507	-21913.586707487702	560	0.4065040650406504	0.35714285714285715	0.02085118537560697
YDR514C	0	0/0	-435.18637574417517	-22414.799978665542	560	0.4065040650406504	0.35714285714285715	0.02085118537560697
YOR390W	0	0/-	-435.31719624996185	-22010.47167685628	560	0.4065040650406504	0.35714285714285715	0.02085118537560697
YBL028C	0	0/0	-435.370191141963	-25248.80794100836	560	0.4065040650406504	0.35714285714285715	0.02085118537560697
YLR391W-A	-1	-/-	-435.4742662906647	-13184.662004709244	140	0.4032258064516129	0.35714285714285715	0.021136818051985147
YFL040W	0	0/-	-435.79070857167244	-21404.42462746799	560	0.4032258064516129	0.35714285714285715	0.021136818051985147
YJL049W	0	0/-	-436.0864704698324	-23449.728544309735	560	0.4032258064516129	0.35714285714285715	0.021136818051985147
YMR209C	0	0/0	-436.1500437259674	-24558.77964039147	560	0.4032258064516129	0.35714285714285715	0.021136818051985147
YBR246W	0	0/-	-436.1756980419159	-23991.79193855822	560	0.4032258064516129	0.35714285714285715	0.021136818051985147
YNL313C	-1	-/-	-436.2006882429123	-15227.01700425148	140	0.4	0.35714285714285715	0.021422450728363324
YMR087W	-1	-/-	-436.3483798503876	-14673.19101703167	140	0.3968253968253968	0.35714285714285715	0.021708083404741504
YIL089W	0	0/0	-436.4360716640949	-23067.777424439788	560	0.3968253968253968	0.35714285714285715	0.021708083404741504
YNR066C	0	0/-	-436.52146780490875	-22839.700136721134	560	0.3968253968253968	0.35714285714285715	0.021708083404741504
YHR143W-A	-1	-/-	-436.5561293363571	-18648.044234752655	140	0.3937007874015748	0.35714285714285715	0.02199371608111968
YBR235W	0	0/-	-436.6064149439335	-24306.17306303978	560	0.3937007874015748	0.35714285714285715	0.02199371608111968
YPR078C	-1	-/0	-436.76606142520905	-13758.559358686209	140	0.390625	0.35714285714285715	0.022279348757497857
YGR150C	0	0/-	-437.01006031036377	-22206.87987485528	560	0.390625	0.35714285714285715	0.022279348757497857
YJR056C	0	0/0	-437.3225282356143	-23630.89003007859	560	0.390625	0.35714285714285715	0.022279348757497857
YOL038C-A	0	0/0	-437.47464793920517	-21262.72619062662	560	0.390625	0.35714285714285715	0.022279348757497857
YDR049W	0	0/-	-437.4898073077202	-25024.36599327624	560	0.390625	0.35714285714285715	0.022279348757497857
YLR336C	0	0/-	-437.55126584880054	-30147.71932256082	560	0.390625	0.35714285714285715	0.022279348757497857
YDL057W	0	0/0	-438.04958018660545	-25151.47332073748	560	0.390625	0.35714285714285715	0.022279348757497857
YOR214C	0	0/0	-438.2388840317726	-21044.995732694864	560	0.390625	0.35714285714285715	0.022279348757497857
YKL047W	0	0/0	-438.46271073818207	-23120.577859818935	560	0.390625	0.35714285714285715	0.022279348757497857
YFL067W	0	0/0	-438.62594389915466	-22884.664450496435	560	0.390625	0.35714285714285715	0.022279348757497857
YJR154W	0	0/0	-438.6358227208257	-23846.281284421682	560	0.390625	0.35714285714285715	0.022279348757497857
YCR007C	0	0/0	-438.71366798877716	-24816.98922470212	560	0.390625	0.35714285714285715	0.022279348757497857
YMR034C	0	0/-	-439.02388680167496	-26468.992026502267	560	0.390625	0.35714285714285715	0.022279348757497857
YPL257W	0	0/0	-439.0437379181385	-21929.907811313868	560	0.390625	0.35714285714285715	0.022279348757497857
YDR352W	0	0/-	-439.0489333868027	-24044.387950479984	560	0.390625	0.35714285714285715	0.022279348757497857
YML002W	0	0/-	-439.2923755943775	-24022.864960104227	560	0.390625	0.35714285714285715	0.022279348757497857
YJL125C	-1	-/-	-439.39173578098416	-20916.72354446724	140	0.3875968992248062	0.35714285714285715	0.022564981433876037
YOL024W	0	0/0	-439.39610427618027	-21943.035693258047	560	0.3875968992248062	0.35714285714285715	0.022564981433876037
YDL177C	0	0/-	-439.5230298638344	-23688.28177841939	560	0.3875968992248062	0.35714285714285715	0.022564981433876037
YLL066C	0	0/0	-439.5796874165535	-22982.79665987566	560	0.3875968992248062	0.35714285714285715	0.022564981433876037
YNL097C-B	0	0/0	-440.0729384422302	-20517.097184062004	560	0.3875968992248062	0.35714285714285715	0.022564981433876037
YKL070W	-1	-/0	-440.67948603630066	-13665.549439668655	140	0.38461538461538464	0.35714285714285715	0.022850614110254214
YDL114W	0	0/0	-440.79323479533195	-21259.757958739996	560	0.38461538461538464	0.35714285714285715	0.022850614110254214
YHR039C-B	-1	-/-	-440.84668588638306	-13065.023601770401	140	0.3816793893129771	0.35714285714285715	0.02313624678663239
YBL112C	0	0/0	-441.24904921650887	-23177.56735920906	560	0.3816793893129771	0.35714285714285715	0.02313624678663239
YOL107W	0	0/-	-441.2590599954128	-21787.256734520197	560	0.3816793893129771	0.35714285714285715	0.02313624678663239
YDR370C	0	0/+	-441.3006321787834	-24224.716712638736	560	0.3816793893129771	0.35714285714285715	0.02313624678663239
YPR203W	0	0/0	-441.416969537735	-20424.906573280692	560	0.3816793893129771	0.35714285714285715	0.02313624678663239
YKR060W	-1	-/-	-441.417849779129	-19210.603442415595	140	0.3787878787878788	0.35714285714285715	0.023421879463010567
YPL068C	0	0/0	-441.4640131890774	-24475.720412671566	560	0.3787878787878788	0.35714285714285715	0.023421879463010567
YBR259W	0	0/0	-441.58213436603546	-24123.0310228765	560	0.3787878787878788	0.35714285714285715	0.023421879463010567
YDR333C	0	0/-	-441.8382942378521	-23180.908384367824	560	0.3787878787878788	0.35714285714285715	0.023421879463010567
YHR122W	0	0/-	-441.96445709466934	-22973.70855487883	560	0.3787878787878788	0.35714285714285715	0.023421879463010567
YBR141C	0	0/-	-442.1288991570473	-23991.961765900254	560	0.3787878787878788	0.35714285714285715	0.023421879463010567
YDR449C	-1	-/-	-442.67284032702446	-21120.93741503358	140	0.37593984962406013	0.35714285714285715	0.023707512139388747
YPR174C	0	0/0	-443.0296177342534	-24965.416012965143	560	0.37593984962406013	0.35714285714285715	0.023707512139388747
YER137C	0	0/0	-443.261156976223	-23710.94452151656	560	0.37593984962406013	0.35714285714285715	0.023707512139388747
YCL012C	0	0/0	-443.26978129148483	-20792.431180894375	560	0.37593984962406013	0.35714285714285715	0.023707512139388747
YGL015C	0	0/-	-443.334921002388	-22863.987364903092	560	0.37593984962406013	0.35714285714285715	0.023707512139388747
YAR062W	0	0/0	-443.49366477131844	-22215.679474517703	560	0.37593984962406013	0.35714285714285715	0.023707512139388747
YML020W	0	0/0	-444.32382893562317	-23000.92259967327	560	0.37593984962406013	0.35714285714285715	0.023707512139388747
YOL057W	0	0/0	-444.52630680799484	-23974.79881040752	560	0.37593984962406013	0.35714285714285715	0.023707512139388747
YIL172C	0	0/-	-444.8788414001465	-19104.006305396557	560	0.37593984962406013	0.35714285714285715	0.023707512139388747
YPL279C	0	0/-	-444.98940604925156	-19588.949988886714	560	0.37593984962406013	0.35714285714285715	0.023707512139388747
YGL235W	0	0/0	-445.1011293232441	-21274.250571519136	560	0.37593984962406013	0.35714285714285715	0.023707512139388747
YIL096C	0	0/-	-445.2592639476061	-25255.128542646766	560	0.37593984962406013	0.35714285714285715	0.023707512139388747
YOR238W	0	0/0	-445.92578215897083	-25512.76453386247	560	0.37593984962406013	0.35714285714285715	0.023707512139388747
YNL181W	0	0/0	-446.097293227911	-23906.790109097958	560	0.37593984962406013	0.35714285714285715	0.023707512139388747
YDR161W	0	0/-	-446.33793656527996	-25236.227170127444	560	0.37593984962406013	0.35714285714285715	0.023707512139388747
YCL068C	0	0/0	-446.4347531199455	-22762.377580195665	560	0.37593984962406013	0.35714285714285715	0.023707512139388747
YCL060C	-1	-/-	-446.9160556793213	-13272.901626110077	140	0.373134328358209	0.35714285714285715	0.023993144815766924
YAL037C-A	0	0/0	-446.9386811852455	-21774.894528269768	560	0.373134328358209	0.35714285714285715	0.023993144815766924
YGL242C	0	0/0	-446.95809119939804	-22594.14518795535	560	0.373134328358209	0.35714285714285715	0.023993144815766924
YLR283W	0	0/0	-446.9583818912506	-22124.62110568583	560	0.373134328358209	0.35714285714285715	0.023993144815766924
YJL107C	0	0/-	-447.5231214761734	-23716.83508107066	560	0.373134328358209	0.35714285714285715	0.023993144815766924
YNL211C	0	0/0	-447.5825733244419	-22276.94312860258	560	0.373134328358209	0.35714285714285715	0.023993144815766924
YIL102C	0	0/0	-447.67110309004784	-20017.440276294947	560	0.373134328358209	0.35714285714285715	0.023993144815766924
YKL014C	-1	-/-	-447.87869273126125	-18448.895611986518	140	0.37037037037037035	0.35714285714285715	0.0242787774921451
YOR006C	0	0/-	-447.91243863105774	-26473.16363160312	560	0.37037037037037035	0.35714285714285715	0.0242787774921451
YPL009C	0	0/-	-448.06308560073376	-24861.007351458073	560	0.37037037037037035	0.35714285714285715	0.0242787774921451
YKR025W	-1	-/-	-448.2408323287964	-17861.16752934456	140	0.36764705882352944	0.35714285714285715	0.02456441016852328
YNL217W	0	0/0	-448.4010212123394	-24972.653103671968	560	0.36764705882352944	0.35714285714285715	0.02456441016852328
YDL073W	0	0/-	-448.4303233921528	-24536.0485740304	560	0.36764705882352944	0.35714285714285715	0.02456441016852328
YBL059W	0	0/0	-448.51002794504166	-23659.49083289504	560	0.36764705882352944	0.35714285714285715	0.02456441016852328
YOR389W	0	0/0	-448.5467866063118	-24395.54679632187	560	0.36764705882352944	0.35714285714285715	0.02456441016852328
YGR042W	-1	-/-	-448.65673875808716	-15030.962016642094	140	0.36496350364963503	0.35714285714285715	0.024850042844901457
YPL039W	0	0/0	-448.77911254763603	-22648.69310937822	560	0.36496350364963503	0.35714285714285715	0.024850042844901457
YLR224W	-1	-/-	-448.8250644207001	-14395.160164773464	140	0.36231884057971014	0.35714285714285715	0.025135675521279634
YFL068W	0	0/0	-448.99317267537117	-22528.84618152678	560	0.36231884057971014	0.35714285714285715	0.025135675521279634
YHR062C	1	+/+	-449.1083910167217	-21910.43924278021	139	0.3669064748201439	0.36428571428571427	0.025135675521279634
YLR278C	0	0/-	-449.433036506176	-23589.32317596674	560	0.3669064748201439	0.36428571428571427	0.025135675521279634
YKR041W	0	0/0	-449.9609977006912	-22189.913835287094	560	0.3669064748201439	0.36428571428571427	0.025135675521279634
YMR130W	0	0/0	-450.2472806572914	-23128.239680439234	560	0.3669064748201439	0.36428571428571427	0.025135675521279634
YLR464W	0	0/0	-450.46625776588917	-23506.315387412906	560	0.3669064748201439	0.36428571428571427	0.025135675521279634
YLL007C	0	0/-	-450.6158409714699	-21206.144440114498	560	0.3669064748201439	0.36428571428571427	0.025135675521279634
YLR446W	0	0/-	-450.6174726486206	-23792.90587940812	560	0.3669064748201439	0.36428571428571427	0.025135675521279634
YIL083C	0	0/-	-450.6495110914111	-25431.18941739574	560	0.3669064748201439	0.36428571428571427	0.025135675521279634
YLR225C	0	0/-	-451.27781969308853	-24987.890921868384	560	0.3669064748201439	0.36428571428571427	0.025135675521279634
YGR169C-A	0	0/-	-451.3054177761078	-21207.7700843513	560	0.3669064748201439	0.36428571428571427	0.025135675521279634
YDL233W	0	0/-	-451.30599215626717	-24948.93845784664	560	0.3669064748201439	0.36428571428571427	0.025135675521279634
YMR259C	0	0/-	-451.63074810802937	-25013.781041391194	560	0.3669064748201439	0.36428571428571427	0.025135675521279634
YJL012C-A	-1	-/-	-451.6946175098419	-13708.435346364975	140	0.36428571428571427	0.36428571428571427	0.02542130819765781
YKL215C	0	0/0	-451.76249201595783	-24599.11541518569	560	0.36428571428571427	0.36428571428571427	0.02542130819765781
YOL131W	0	0/0	-452.083232447505	-22754.110353797674	560	0.36428571428571427	0.36428571428571427	0.02542130819765781
YBR271W	0	0/-	-452.283566147089	-23849.574313536286	560	0.36428571428571427	0.36428571428571427	0.02542130819765781
YNR071C	0	0/0	-452.3192506432533	-22554.047172367573	560	0.36428571428571427	0.36428571428571427	0.02542130819765781
YBR239C	0	0/-	-452.4155985414982	-23748.43676134944	560	0.36428571428571427	0.36428571428571427	0.02542130819765781
YML119W	0	0/0	-452.54983964562416	-22704.715809732676	560	0.36428571428571427	0.36428571428571427	0.02542130819765781
YNR063W	0	0/-	-452.7778922319412	-22847.225171983242	560	0.36428571428571427	0.36428571428571427	0.02542130819765781
YDL043C	-1	-/-	-452.8338605761528	-17852.975477337837	140	0.3617021276595745	0.36428571428571427	0.02570694087403599
YLL017W	-1	-/-	-453.16784393787384	-13386.314888596535	140	0.3591549295774648	0.36428571428571427	0.025992573550414167
YNL033W	0	0/0	-453.22745656967163	-22622.683581352234	560	0.3591549295774648	0.36428571428571427	0.025992573550414167
YLL067C	0	0/0	-453.3388255536556	-22936.01306144893	560	0.3591549295774648	0.36428571428571427	0.025992573550414167
YPR022C	0	0/-	-453.5594170689583	-22417.762594640255	560	0.3591549295774648	0.36428571428571427	0.025992573550414167
YOL162W	0	0/-	-453.6380764991045	-23291.16529069841	560	0.3591549295774648	0.36428571428571427	0.025992573550414167
YJL018W	-1	-/-	-453.7061712741852	-14800.669023990631	140	0.35664335664335667	0.36428571428571427	0.026278206226792344
YGL246C	-1	-/+	-453.81132102012634	-18852.597954511642	140	0.3541666666666667	0.36428571428571427	0.026563838903170524
YML003W	0	0/-	-453.9653083086014	-21872.853804171085	560	0.3541666666666667	0.36428571428571427	0.026563838903170524
YNL022C	0	0/-	-454.0042214989662	-25663.835024625063	560	0.3541666666666667	0.36428571428571427	0.026563838903170524
YNL295W	0	0/-	-454.113727748394	-24295.956951484084	560	0.3541666666666667	0.36428571428571427	0.026563838903170524
YPL146C	-1	-/-	-454.33711206912994	-17840.359774902463	140	0.35172413793103446	0.36428571428571427	0.0268494715795487
YNL260C	0	0/-	-454.5308595299721	-23980.27375072241	560	0.35172413793103446	0.36428571428571427	0.0268494715795487
YNR024W	0	0/-	-454.8862329927506	-30898.701911468175	560	0.35172413793103446	0.36428571428571427	0.0268494715795487
YCL012W	-1	-/-	-455.1058979034424	-14044.914706468582	140	0.3493150684931507	0.36428571428571427	0.027135104255926877
YJL160C	0	0/-	-455.20542319118977	-22895.89420634508	560	0.3493150684931507	0.36428571428571427	0.027135104255926877
YER128W	0	0/0	-455.36279002577066	-26234.591098196805	560	0.3493150684931507	0.36428571428571427	0.027135104255926877
YIL151C	0	0/-	-455.46245351433754	-22892.066486269236	560	0.3493150684931507	0.36428571428571427	0.027135104255926877
YOL075C	0	0/-	-455.47429801523685	-24261.976691171527	560	0.3493150684931507	0.36428571428571427	0.027135104255926877
YHR078W	0	0/0	-455.6898631453514	-24789.605664372444	560	0.3493150684931507	0.36428571428571427	0.027135104255926877
YGR012W	0	0/0	-456.00296118855476	-25107.16230714321	560	0.3493150684931507	0.36428571428571427	0.027135104255926877
YCL002C	0	0/0	-456.21419256925583	-24559.948525331914	560	0.3493150684931507	0.36428571428571427	0.027135104255926877
YMR185W	0	0/0	-456.2778979241848	-25535.614031523466	560	0.3493150684931507	0.36428571428571427	0.027135104255926877
YGR035C	0	0/0	-456.2923841178417	-23497.03940716386	560	0.3493150684931507	0.36428571428571427	0.027135104255926877
YEL023C	0	0/0	-456.3038132786751	-22376.193073108792	560	0.3493150684931507	0.36428571428571427	0.027135104255926877
YLR063W	0	0/-	-456.8140911459923	-23787.96082983911	560	0.3493150684931507	0.36428571428571427	0.027135104255926877
YOR223W	0	0/-	-457.2450332082808	-25122.989241514355	560	0.3493150684931507	0.36428571428571427	0.027135104255926877
YGR125W	0	0/-	-457.2938089966774	-24076.15063969791	560	0.3493150684931507	0.36428571428571427	0.027135104255926877
YLR012C	0	0/0	-457.36410623788834	-20681.877780884504	560	0.3493150684931507	0.36428571428571427	0.027135104255926877
YGR207C	0	0/0	-457.39764219522476	-24923.32595538348	560	0.3493150684931507	0.36428571428571427	0.027135104255926877
YNR038W	-1	-/-	-457.4380900859833	-21164.692697286606	140	0.3469387755102041	0.36428571428571427	0.027420736932305057
YML100W-A	0	0/0	-457.5875273346901	-21893.04018971324	560	0.3469387755102041	0.36428571428571427	0.027420736932305057
YLR053C	0	0/-	-457.74010825157166	-24144.632840633392	560	0.3469387755102041	0.36428571428571427	0.027420736932305057
YDL166C	-1	-/-	-458.1013751924038	-19408.01197643578	140	0.34459459459459457	0.36428571428571427	0.027706369608683234
YKR070W	0	0/-	-458.494397431612	-23253.99123154953	560	0.34459459459459457	0.36428571428571427	0.027706369608683234
YLR415C	0	0/0	-458.7298594266176	-24107.470295757055	560	0.34459459459459457	0.36428571428571427	0.027706369608683234
YOL047C	0	0/-	-458.78871461749077	-24059.272005029023	560	0.34459459459459457	0.36428571428571427	0.027706369608683234
YPL150W	0	0/-	-458.90078032016754	-24983.8220474571	560	0.34459459459459457	0.36428571428571427	0.027706369608683234
YOL041C	0	0/-	-459.10389121621847	-30057.64871255774	560	0.34459459459459457	0.36428571428571427	0.027706369608683234
YHR199C-A	0	0/-	-459.1459379196167	-20935.207493692636	560	0.34459459459459457	0.36428571428571427	0.027706369608683234
YJR061W	0	0/-	-459.5435639023781	-23034.888034820557	560	0.34459459459459457	0.36428571428571427	0.027706369608683234
YOR021C	0	0/-	-459.8413852453232	-25674.349891796708	560	0.34459459459459457	0.36428571428571427	0.027706369608683234
YKL138C-A	-1	-/-	-459.8990557193756	-15141.210372209549	140	0.3422818791946309	0.36428571428571427	0.02799200228506141
YPL088W	0	0/0	-459.97189804911613	-26345.21675643325	560	0.3422818791946309	0.36428571428571427	0.02799200228506141
YLR243W	0	0/-	-460.0880902502686	-25682.73159504868	560	0.3422818791946309	0.36428571428571427	0.02799200228506141
YFL051C	0	0/0	-460.38445258140564	-22470.10722464323	560	0.3422818791946309	0.36428571428571427	0.02799200228506141
YLR337W	-1	-/-	-460.7514560222626	-14097.52111005783	140	0.34	0.36428571428571427	0.028277634961439587
YEL048C	0	0/-	-460.7842116653919	-24706.678270444274	560	0.34	0.36428571428571427	0.028277634961439587
YDL085C-A	0	0/0	-461.1644961833954	-23768.70168119669	560	0.34	0.36428571428571427	0.028277634961439587
YNR003C	-1	-/-	-461.58248925209045	-19744.13877183199	140	0.33774834437086093	0.36428571428571427	0.028563267637817767
YLR352W	0	0/-	-461.6712799370289	-25084.79381468892	560	0.33774834437086093	0.36428571428571427	0.028563267637817767
YFR039C	0	0/-	-461.83422100543976	-25164.41210002452	560	0.33774834437086093	0.36428571428571427	0.028563267637817767
YJR097W	-1	-/-	-462.0932917073369	-18250.873473472893	140	0.3355263157894737	0.36428571428571427	0.028848900314195944
YJR120W	-1	-/-	-462.1472496986389	-13370.795719504356	140	0.3333333333333333	0.36428571428571427	0.02913453299057412
YIL152W	0	0/0	-462.24430072307587	-24867.840500324965	560	0.3333333333333333	0.36428571428571427	0.02913453299057412
YHR131C	0	0/0	-462.24673560261726	-23946.388887375593	560	0.3333333333333333	0.36428571428571427	0.02913453299057412
YCR015C	0	0/-	-462.3155052959919	-24429.56845611334	560	0.3333333333333333	0.36428571428571427	0.02913453299057412
YGL079W	0	0/-	-462.6288876608014	-25777.839986927807	560	0.3333333333333333	0.36428571428571427	0.02913453299057412
YDR114C	0	0/0	-462.7810825109482	-21829.31751191616	560	0.3333333333333333	0.36428571428571427	0.02913453299057412
YFR011C	0	0/-	-462.86965546011925	-24699.440329000354	560	0.3333333333333333	0.36428571428571427	0.02913453299057412
YJR124C	0	0/-	-462.88918086886406	-25984.051825478673	560	0.3333333333333333	0.36428571428571427	0.02913453299057412
YNL095C	0	0/0	-462.9960807263851	-23966.366829752922	560	0.3333333333333333	0.36428571428571427	0.02913453299057412
YLL053C	0	0/-	-463.08343440294266	-24114.997066020966	560	0.3333333333333333	0.36428571428571427	0.02913453299057412
YGR074W	-1	-/-	-463.1661010980606	-18235.463974952698	140	0.33116883116883117	0.36428571428571427	0.0294201656669523
YDL159W-A	0	0/0	-463.2253270149231	-22717.74197536707	560	0.33116883116883117	0.36428571428571427	0.0294201656669523
YDR179W-A	0	0/0	-463.3565112054348	-24635.13892546296	560	0.33116883116883117	0.36428571428571427	0.0294201656669523
YDL183C	0	0/-	-463.36010870337486	-24308.95001679659	560	0.33116883116883117	0.36428571428571427	0.0294201656669523
YMR111C	0	0/-	-463.41596299409866	-25825.816879093647	560	0.33116883116883117	0.36428571428571427	0.0294201656669523
YGR251W	-1	-/-	-463.56991016864777	-15599.597480416298	140	0.32903225806451614	0.36428571428571427	0.029705798343330477
YHR218W	0	0/0	-463.8572162389755	-23928.02984711528	560	0.32903225806451614	0.36428571428571427	0.029705798343330477
YGR117C	0	0/0	-463.96988183259964	-25261.26784518361	560	0.32903225806451614	0.36428571428571427	0.029705798343330477
YHL013C	0	0/-	-463.9914580695331	-32368.29641372338	560	0.32903225806451614	0.36428571428571427	0.029705798343330477
YJR054W	0	0/-	-464.0590359568596	-25405.725386738777	560	0.32903225806451614	0.36428571428571427	0.029705798343330477
YJL206C	0	0/-	-464.1371540725231	-23634.42698599398	560	0.32903225806451614	0.36428571428571427	0.029705798343330477
YBR284W	-1	-/0	-464.16034257411957	-14138.890994429588	140	0.3269230769230769	0.36428571428571427	0.029991431019708654
YAR029W	0	0/0	-464.1931650340557	-25196.802484925836	560	0.3269230769230769	0.36428571428571427	0.029991431019708654
YML037C	0	0/0	-464.6519879102707	-23390.428838647902	560	0.3269230769230769	0.36428571428571427	0.029991431019708654
YDR336W	0	0/0	-464.7277317941189	-23899.366208449006	560	0.3269230769230769	0.36428571428571427	0.029991431019708654
YDL144C	0	0/0	-465.03608298674226	-24315.105372950435	560	0.3269230769230769	0.36428571428571427	0.029991431019708654
YHR120W	-1	-/-	-465.1154226064682	-19602.071097522974	140	0.3248407643312102	0.36428571428571427	0.030277063696086834
YNR054C	-1	-/-	-465.32180386967957	-20059.124702157453	140	0.3227848101265823	0.36428571428571427	0.03056269637246501
YLR200W	-1	-/-	-465.4532567858696	-21291.59087239951	140	0.32075471698113206	0.36428571428571427	0.030848329048843187
YPL168W	0	0/0	-465.5303462743759	-22944.89501170814	560	0.32075471698113206	0.36428571428571427	0.030848329048843187
YMR138W	-1	-/-	-465.90291187912226	-18330.319060586393	140	0.31875	0.36428571428571427	0.031133961725221364
YLR445W	0	0/-	-465.914662361145	-23620.401529073715	560	0.31875	0.36428571428571427	0.031133961725221364
YLR211C	0	0/0	-465.9875360131264	-25190.762988612056	560	0.31875	0.36428571428571427	0.031133961725221364
YGR173W	0	0/-	-466.04416480846703	-33858.10434985347	560	0.31875	0.36428571428571427	0.031133961725221364
YPR112C	-1	-/-	-466.2502801120281	-21345.801106661558	140	0.3167701863354037	0.36428571428571427	0.03141959440159954
YOR251C	0	0/-	-466.2874343395233	-24666.443240106106	560	0.3167701863354037	0.36428571428571427	0.03141959440159954
YPL275W	-1	-/-	-466.42741990089417	-13676.192880153656	140	0.3148148148148148	0.36428571428571427	0.031705227077977724
YGL086W	-1	-/-	-467.00110644102097	-18662.566756129265	140	0.3128834355828221	0.36428571428571427	0.0319908597543559
YBR219C	0	0/-	-467.02613784372807	-22534.727575816214	560	0.3128834355828221	0.36428571428571427	0.0319908597543559
YJL010C	-1	-/-	-467.07756876945496	-21071.14779162407	140	0.31097560975609756	0.36428571428571427	0.03227649243073408
YML083C	0	0/0	-467.26673021912575	-23683.262705296278	560	0.31097560975609756	0.36428571428571427	0.03227649243073408
YKL077W	0	0/-	-467.30100560188293	-24375.708861917257	560	0.31097560975609756	0.36428571428571427	0.03227649243073408
YDR339C	-1	-/+	-467.31050381064415	-20068.828975826502	140	0.3090909090909091	0.36428571428571427	0.032562125107112254
YDL121C	0	0/0	-467.3272704780102	-23662.024878082797	560	0.3090909090909091	0.36428571428571427	0.032562125107112254
YJR011C	0	0/0	-467.4462687969208	-25061.571720033884	560	0.3090909090909091	0.36428571428571427	0.032562125107112254
YHR032W	0	0/-	-467.90565130114555	-25574.53812082112	560	0.3090909090909091	0.36428571428571427	0.032562125107112254
YER130C	0	0/-	-467.9595819860697	-25596.087501853704	560	0.3090909090909091	0.36428571428571427	0.032562125107112254
YGR066C	0	0/-	-467.98058703541756	-25305.604290246964	560	0.3090909090909091	0.36428571428571427	0.032562125107112254
YHL039W	0	0/-	-468.1745123155415	-26598.578521106392	560	0.3090909090909091	0.36428571428571427	0.032562125107112254
YJL021C	-1	-/-	-468.23957109451294	-14720.17950129509	140	0.3072289156626506	0.36428571428571427	0.03284775778349043
YCL056C	0	0/-	-468.58382335305214	-25374.35500460863	560	0.3072289156626506	0.36428571428571427	0.03284775778349043
YDR286C	0	0/0	-468.70340076088905	-25158.00467827916	560	0.3072289156626506	0.36428571428571427	0.03284775778349043
YAL065C	0	0/0	-468.78286638855934	-22387.242155134678	560	0.3072289156626506	0.36428571428571427	0.03284775778349043
YDR132C	0	0/0	-469.00223383307457	-24021.584842592478	560	0.3072289156626506	0.36428571428571427	0.03284775778349043
YOL125W	-1	-/-	-469.20746195316315	-18906.892988838255	140	0.30538922155688625	0.36428571428571427	0.03313339045986861
YOL159C	0	0/0	-469.57698664069176	-25578.462025746703	560	0.30538922155688625	0.36428571428571427	0.03313339045986861
YJL225C	0	0/0	-469.7701562643051	-23708.889154575765	560	0.30538922155688625	0.36428571428571427	0.03313339045986861
YPL096C-A	-1	-/-	-470.08474254608154	-14582.381294727325	140	0.30357142857142855	0.36428571428571427	0.033419023136246784
YNL067W-B	0	0/0	-470.3811182975769	-21920.63113477826	560	0.30357142857142855	0.36428571428571427	0.033419023136246784
YMR253C	0	0/0	-470.4533606916666	-24783.141655718908	560	0.30357142857142855	0.36428571428571427	0.033419023136246784
YLR003C	-1	-/0	-470.570589363575	-22666.03766453266	140	0.30177514792899407	0.36428571428571427	0.03370465581262497
YLR052W	-1	-/-	-470.8598647117615	-18323.86932837963	140	0.3	0.36428571428571427	0.033990288489003144
YHR022C	0	0/0	-471.08176895976067	-24176.829075947404	560	0.3	0.36428571428571427	0.033990288489003144
YLR462W	0	0/0	-471.0972100496292	-24117.76660054922	560	0.3	0.36428571428571427	0.033990288489003144
YMR099C	0	0/0	-471.10770593583584	-23804.35314566642	560	0.3	0.36428571428571427	0.033990288489003144
YOL163W	0	0/-	-471.3017511665821	-23776.030732631683	560	0.3	0.36428571428571427	0.033990288489003144
YLL034C	-1	-/-	-471.33140325546265	-22697.941299438477	140	0.2982456140350877	0.36428571428571427	0.03427592116538132
YDR121W	-1	-/+	-471.539584338665	-18407.710180044174	140	0.29651162790697677	0.36428571428571427	0.0345615538417595
YGL210W-A	-1	-/-	-471.72950744628906	-14347.738930225372	140	0.2947976878612717	0.36428571428571427	0.034847186518137674
YHR159W	0	0/0	-471.9494126290083	-25412.450713589787	560	0.2947976878612717	0.36428571428571427	0.034847186518137674
YBR090C	0	0/0	-472.00505247712135	-24768.55698555708	560	0.2947976878612717	0.36428571428571427	0.034847186518137674
YMR031C	0	0/0	-472.1236485019326	-25929.108615733683	560	0.2947976878612717	0.36428571428571427	0.034847186518137674
YFR024C	-1	-/-	-472.26271963119507	-15993.126147985458	140	0.29310344827586204	0.36428571428571427	0.03513281919451585
YPR084W	0	0/0	-472.37572929263115	-24606.322140797973	560	0.29310344827586204	0.36428571428571427	0.03513281919451585
YLR125W	0	0/0	-472.42617359757423	-22836.59222522378	560	0.29310344827586204	0.36428571428571427	0.03513281919451585
YAL064W	0	0/0	-472.43841433525085	-22886.260650530457	560	0.29310344827586204	0.36428571428571427	0.03513281919451585
YHR100C	0	0/-	-472.9963002502918	-26532.81700114906	560	0.29310344827586204	0.36428571428571427	0.03513281919451585
YIR042C	0	0/-	-473.11067178845406	-22736.227743446827	560	0.29310344827586204	0.36428571428571427	0.03513281919451585
YOR302W	0	0/0	-473.20268961787224	-25489.117617547512	560	0.29310344827586204	0.36428571428571427	0.03513281919451585
YLR073C	0	0/-	-473.2346299290657	-26866.018545616418	560	0.29310344827586204	0.36428571428571427	0.03513281919451585
YPL184C	0	0/-	-473.29545214772224	-25790.302106440067	560	0.29310344827586204	0.36428571428571427	0.03513281919451585
YCR023C	0	0/-	-473.298445135355	-26389.12068042159	560	0.29310344827586204	0.36428571428571427	0.03513281919451585
YDR299W	-1	-/-	-473.31145618855953	-19666.17103843391	140	0.2914285714285714	0.36428571428571427	0.03541845187089403
YNR068C	0	0/-	-473.43995693325996	-25464.635440200567	560	0.2914285714285714	0.36428571428571427	0.03541845187089403
YDL118W	-1	-/0	-473.71418476104736	-14079.155729055405	140	0.2897727272727273	0.36428571428571427	0.03570408454727221
YDL038C	-1	-/0	-473.71845030784607	-14398.915030002594	140	0.288135593220339	0.36428571428571427	0.03598971722365039
YLR137W	0	0/-	-473.73015785217285	-25702.52667145431	560	0.288135593220339	0.36428571428571427	0.03598971722365039
YPR003C	0	0/-	-473.747830837965	-24843.86648374796	560	0.288135593220339	0.36428571428571427	0.03598971722365039
YMR114C	0	0/0	-473.97856083512306	-24252.347467958927	560	0.288135593220339	0.36428571428571427	0.03598971722365039
YOL092W	0	0/-	-474.0379876792431	-25998.211692214012	560	0.288135593220339	0.36428571428571427	0.03598971722365039
YGL260W	0	0/0	-474.09028711915016	-23566.60582819581	560	0.288135593220339	0.36428571428571427	0.03598971722365039
YDR210W	0	0/0	-474.1070864498615	-27475.512241840363	560	0.288135593220339	0.36428571428571427	0.03598971722365039
YGR015C	0	0/-	-474.1916442811489	-24183.526216506958	560	0.288135593220339	0.36428571428571427	0.03598971722365039
YNL164C	-1	-/-	-474.35581159591675	-20256.218195915222	140	0.28651685393258425	0.36428571428571427	0.036275349900028564
YGL230C	0	0/0	-474.4081581532955	-22967.35655017197	560	0.28651685393258425	0.36428571428571427	0.036275349900028564
YJL118W	0	0/0	-474.41443172097206	-24661.32641479373	560	0.28651685393258425	0.36428571428571427	0.036275349900028564
YIL091C	0	0/-	-474.6631862819195	-26278.52494568657	560	0.28651685393258425	0.36428571428571427	0.036275349900028564
YML096W	0	0/0	-474.7883197069168	-24196.758115053177	560	0.28651685393258425	0.36428571428571427	0.036275349900028564
YMR124W	0	0/0	-474.823352843523	-24438.344667561352	560	0.28651685393258425	0.36428571428571427	0.036275349900028564
YCR050C	0	0/0	-474.9923303425312	-23528.8558216393	560	0.28651685393258425	0.36428571428571427	0.036275349900028564
YMR010W	0	0/-	-475.0157673358917	-24596.918060541153	560	0.28651685393258425	0.36428571428571427	0.036275349900028564
YLR456W	0	0/0	-475.12917348742485	-24754.526695370674	560	0.28651685393258425	0.36428571428571427	0.036275349900028564
YMR018W	0	0/-	-475.1767753660679	-25106.019108355045	560	0.28651685393258425	0.36428571428571427	0.036275349900028564
YPR013C	0	0/-	-475.27542409300804	-24498.122101813555	560	0.28651685393258425	0.36428571428571427	0.036275349900028564
YHR182W	0	0/-	-475.3206333220005	-24858.92582976818	560	0.28651685393258425	0.36428571428571427	0.036275349900028564
YOR396W	0	0/0	-475.37499392032623	-21779.545950204134	560	0.28651685393258425	0.36428571428571427	0.036275349900028564
YHR079C-B	-1	-/-	-475.4671673774719	-15148.022091150284	140	0.2849162011173184	0.36428571428571427	0.03656098257640674
YLR091W	0	0/-	-475.5454093813896	-25073.052710205317	560	0.2849162011173184	0.36428571428571427	0.03656098257640674
YGR266W	0	0/0	-475.6978988945484	-25104.20757034421	560	0.2849162011173184	0.36428571428571427	0.03656098257640674
YGR158C	1	+/-	-476.01359808444977	-21164.87755960226	139	0.28888888888888886	0.37142857142857144	0.03656098257640674
YHL050C	0	0/0	-476.1153426170349	-23808.811687296256	560	0.28888888888888886	0.37142857142857144	0.03656098257640674
YIL071W	0	0/-	-476.27649569511414	-23616.247255682945	560	0.28888888888888886	0.37142857142857144	0.03656098257640674
YFL006W	0	0/-	-476.7761201262474	-23115.541570067406	560	0.28888888888888886	0.37142857142857144	0.03656098257640674
YLR405W	-1	-/-	-476.8170005083084	-21643.997143805027	140	0.287292817679558	0.37142857142857144	0.03684661525278492
YNL075W	-1	-/-	-477.0142795443535	-21082.440574109554	140	0.2857142857142857	0.37142857142857144	0.037132247929163094
YLR312C-B	-1	-/-	-477.08059191703796	-16077.59563446045	140	0.28415300546448086	0.37142857142857144	0.03741788060554127
YDL211C	0	0/0	-477.19809767603874	-25431.44902214408	560	0.28415300546448086	0.37142857142857144	0.03741788060554127
YFL018W-A	-1	-/-	-477.5653967857361	-15851.9848985672	140	0.2826086956521739	0.37142857142857144	0.037703513281919454
YKR063C	-1	-/+	-477.6231374144554	-20261.51302140951	140	0.2810810810810811	0.37142857142857144	0.03798914595829763
YKL110C	-1	-/-	-477.7878235578537	-20864.70286166668	140	0.27956989247311825	0.37142857142857144	0.03827477863467581
YKL154W	-1	-/-	-477.94241988658905	-19361.01172721386	140	0.27807486631016043	0.37142857142857144	0.038560411311053984
YKL200C	-1	-/-	-477.9520926475525	-15085.900308132172	140	0.2765957446808511	0.37142857142857144	0.03884604398743216
YML043C	-1	-/-	-477.99649572372437	-18668.269435107708	140	0.2751322751322751	0.37142857142857144	0.03913167666381034
YNL155W	0	0/-	-478.17054399847984	-25065.618738692254	560	0.2751322751322751	0.37142857142857144	0.03913167666381034
YLR346C	-1	-/0	-478.1960972547531	-15017.534033283591	140	0.2736842105263158	0.37142857142857144	0.03941730934018852
YDR348C	0	0/-	-478.2496709525585	-28076.76939353347	560	0.2736842105263158	0.37142857142857144	0.03941730934018852
YJR042W	-1	-/-	-478.287691116333	-18030.629719614983	140	0.27225130890052357	0.37142857142857144	0.0397029420165667
YDR267C	0	0/-	-478.37230224721134	-32113.584132416174	560	0.27225130890052357	0.37142857142857144	0.0397029420165667
YER076C	0	0/0	-478.3727163374424	-24692.256891801953	560	0.27225130890052357	0.37142857142857144	0.0397029420165667
YOR338W	-1	-/-	-478.4420346021652	-15936.040347218513	140	0.2708333333333333	0.37142857142857144	0.039988574692944874
YNL206C	-1	-/-	-478.5170999802649	-21557.169312646613	140	0.2694300518134715	0.37142857142857144	0.04027420736932305
YGR140W	-1	-/-	-478.52924168109894	-18072.14246250689	140	0.26804123711340205	0.37142857142857144	0.04055984004570123
YHL017W	0	0/-	-478.54617235064507	-23718.70901708305	560	0.26804123711340205	0.37142857142857144	0.04055984004570123
YGL046W	-1	-/-	-478.8826267719269	-15903.496398687363	140	0.26666666666666666	0.37142857142857144	0.040845472722079404
YDR042C	0	0/0	-478.9164590984583	-25084.85192143917	560	0.26666666666666666	0.37142857142857144	0.040845472722079404
YCR090C	0	0/0	-479.0675617158413	-24363.851866066456	560	0.26666666666666666	0.37142857142857144	0.040845472722079404
YPL189C-A	0	0/-	-479.0738704800606	-24586.882962703705	560	0.26666666666666666	0.37142857142857144	0.040845472722079404
YNR048W	-1	-/-	-479.36475670337677	-18765.099796175957	140	0.2653061224489796	0.37142857142857144	0.04113110539845758
YER186C	0	0/0	-479.5712423026562	-23915.77567725256	560	0.2653061224489796	0.37142857142857144	0.04113110539845758
YPR060C	0	0/0	-479.8230569884181	-33977.0499300994	560	0.2653061224489796	0.37142857142857144	0.04113110539845758
YCR045C	0	0/-	-479.9416225552559	-24900.517712265253	560	0.2653061224489796	0.37142857142857144	0.04113110539845758
YMR144W	0	0/0	-480.12111285328865	-23753.897613316774	560	0.2653061224489796	0.37142857142857144	0.04113110539845758
YJL136W-A	0	0/0	-480.2812252044678	-22859.278709590435	560	0.2653061224489796	0.37142857142857144	0.04113110539845758
YLR072W	0	0/-	-480.31542667746544	-24768.85051368177	560	0.2653061224489796	0.37142857142857144	0.04113110539845758
YDR312W	-1	-/-	-480.3560576438904	-20486.029951810837	140	0.2639593908629442	0.37142857142857144	0.041416738074835764
YJL193W	0	0/-	-480.82895889878273	-24534.358686862513	560	0.2639593908629442	0.37142857142857144	0.041416738074835764
YGR210C	0	0/0	-480.90204767882824	-26163.761025615036	560	0.2639593908629442	0.37142857142857144	0.041416738074835764
YPL109C	0	0/0	-481.0742126405239	-25349.496525511146	560	0.2639593908629442	0.37142857142857144	0.041416738074835764
YLR281C	0	0/-	-481.3293723165989	-23976.938471645117	560	0.2639593908629442	0.37142857142857144	0.041416738074835764
YDL109C	-1	-/-	-481.3904151916504	-14874.642248749733	140	0.26262626262626265	0.37142857142857144	0.04170237075121394
YNR011C	-1	-/-	-481.51208528876305	-21597.999555923045	140	0.2613065326633166	0.37142857142857144	0.04198800342759212
YDR306C	-1	-/-	-481.8130226135254	-15626.771840453148	140	0.26	0.37142857142857144	0.042273636103970294
YCR070W	0	0/-	-481.9525706768036	-22761.218491494656	560	0.26	0.37142857142857144	0.042273636103970294
YHR202W	0	0/-	-481.97644451260567	-25860.744828522205	560	0.26	0.37142857142857144	0.042273636103970294
YNL092W	0	0/-	-482.0937776565552	-25752.966981738806	560	0.26	0.37142857142857144	0.042273636103970294
YBR220C	0	0/-	-482.1252540946007	-25051.721330672503	560	0.26	0.37142857142857144	0.042273636103970294
YGR122W	-1	-/-	-482.2328819036484	-14713.363139718771	140	0.25870646766169153	0.37142857142857144	0.04255926878034847
YDR338C	0	0/-	-482.29641283489764	-27313.707581305876	560	0.25870646766169153	0.37142857142857144	0.04255926878034847
YDL157C	0	0/0	-482.3011220395565	-25487.86703592539	560	0.25870646766169153	0.37142857142857144	0.04255926878034847
YPL276W	-1	-/-	-482.481826543808	-15190.169547438622	140	0.25742574257425743	0.37142857142857144	0.04284490145672665
YNL130C-A	0	0/0	-482.5593116283417	-25019.87823820114	560	0.25742574257425743	0.37142857142857144	0.04284490145672665
YJR063W	-1	-/-	-482.76849779486656	-21760.114723980427	140	0.2561576354679803	0.37142857142857144	0.043130534133104824
YGR168C	0	0/-	-483.2992728948593	-25636.138844251633	560	0.2561576354679803	0.37142857142857144	0.043130534133104824
YAR061W	0	0/0	-483.39069643616676	-22812.823432832956	560	0.2561576354679803	0.37142857142857144	0.043130534133104824
YHR080C	0	0/-	-483.4540406167507	-25835.26822449267	560	0.2561576354679803	0.37142857142857144	0.043130534133104824
YBL095W	0	0/0	-483.50952622294426	-24000.81254076585	560	0.2561576354679803	0.37142857142857144	0.043130534133104824
YDR474C	0	0/-	-483.56982684135437	-24189.909189403057	560	0.2561576354679803	0.37142857142857144	0.043130534133104824
YGL211W	-1	-/-	-483.8989932537079	-19143.958702802658	140	0.2549019607843137	0.37142857142857144	0.04341616680948301
YGR083C	-1	-/-	-484.2041985988617	-22957.306562662125	140	0.25365853658536586	0.37142857142857144	0.043701799485861184
YGR067C	0	0/-	-484.20976185798645	-24224.27566227317	560	0.25365853658536586	0.37142857142857144	0.043701799485861184
YFL011W-A	-1	-/-	-484.2234916687012	-15428.257058620453	140	0.2524271844660194	0.37142857142857144	0.04398743216223936
YJR068W	-1	-/-	-484.304407954216	-18488.31572932005	140	0.25120772946859904	0.37142857142857144	0.04427306483861754
YER171W	-1	-/-	-484.31575095653534	-20107.198787033558	140	0.25	0.37142857142857144	0.044558697514995714
YNL122C	0	0/-	-484.376650840044	-22623.008315563202	560	0.25	0.37142857142857144	0.044558697514995714
YLR326W	0	0/0	-484.5043648779392	-26041.83770376444	560	0.25	0.37142857142857144	0.044558697514995714
YKL158W	0	0/0	-484.51679664850235	-23284.44523704052	560	0.25	0.37142857142857144	0.044558697514995714
YMR279C	0	0/-	-484.5478877723217	-24269.584721297026	560	0.25	0.37142857142857144	0.044558697514995714
YGR272C	-1	-/-	-484.5598638057709	-15689.23837351799	140	0.24880382775119617	0.37142857142857144	0.04484433019137389
YML015C	-1	-/-	-484.6620556116104	-19674.703617811203	140	0.24761904761904763	0.37142857142857144	0.045129962867752074
YKR082W	-1	-/-	-484.80015474557877	-19972.36652046442	140	0.24644549763033174	0.37142857142857144	0.04541559554413025
YDR079C-A	-1	-/-	-485.1850826740265	-15847.102432727814	140	0.24528301886792453	0.37142857142857144	0.04570122822050843
YLR275W	-1	-/-	-485.2759358882904	-19443.06895571947	140	0.24413145539906103	0.37142857142857144	0.045986860896886604
YCR097WB	0	0/-	-485.30339854955673	-24067.633100509644	560	0.24413145539906103	0.37142857142857144	0.045986860896886604
YNL234W	0	0/-	-485.3765074759722	-26015.459939969704	560	0.24413145539906103	0.37142857142857144	0.045986860896886604
YMR158C-A	0	0/0	-485.40345465391874	-25079.500927709043	560	0.24413145539906103	0.37142857142857144	0.045986860896886604
YPR071W	0	0/0	-485.52664533257484	-23721.998636096716	560	0.24413145539906103	0.37142857142857144	0.045986860896886604
YMR084W	0	0/-	-485.65804091095924	-23809.283738672733	560	0.24413145539906103	0.37142857142857144	0.045986860896886604
YHR066W	-1	-/-	-485.9877263382077	-23187.425175767392	140	0.24299065420560748	0.37142857142857144	0.04627249357326478
YMR221C	0	0/-	-486.1684735119343	-25500.72325593233	560	0.24299065420560748	0.37142857142857144	0.04627249357326478
YNL190W	0	0/-	-486.22725558280945	-26272.379645593464	560	0.24299065420560748	0.37142857142857144	0.04627249357326478
YNR021W	0	0/-	-486.3517527580261	-24960.292903378606	560	0.24299065420560748	0.37142857142857144	0.04627249357326478
YGL160W	0	0/-	-486.55564710497856	-25196.116431042552	560	0.24299065420560748	0.37142857142857144	0.04627249357326478
YGR072W	-1	-/-	-486.8295614719391	-19765.798775602132	140	0.24186046511627907	0.37142857142857144	0.04655812624964296
YDL129W	0	0/0	-486.985264480114	-25305.270965516567	560	0.24186046511627907	0.37142857142857144	0.04655812624964296
YNL019C	0	0/0	-487.2863537669182	-23003.100379884243	560	0.24186046511627907	0.37142857142857144	0.04655812624964296
YOR143C	-1	-/-	-487.43008226156235	-19449.104496121407	140	0.24074074074074073	0.37142857142857144	0.046843758926021134
YPL191C	0	0/-	-487.48892609775066	-24757.168725267053	560	0.24074074074074073	0.37142857142857144	0.046843758926021134
YDR527W	-1	-/-	-487.51706540584564	-20256.71921658516	140	0.23963133640552994	0.37142857142857144	0.04712939160239932
YEL018W	-1	-/-	-487.74006366729736	-19870.2053027153	140	0.23853211009174313	0.37142857142857144	0.047415024278777494
YDL012C	0	0/0	-487.8021305799484	-25897.963035732508	560	0.23853211009174313	0.37142857142857144	0.047415024278777494
YGR111W	-1	-/0	-487.9586765766144	-15457.86269056797	140	0.2374429223744292	0.37142857142857144	0.04770065695515567
YIL127C	0	0/0	-488.05035146325827	-27758.985427610576	560	0.2374429223744292	0.37142857142857144	0.04770065695515567
YGL176C	0	0/0	-488.0822623074055	-25519.885834813118	560	0.2374429223744292	0.37142857142857144	0.04770065695515567
YPR143W	-1	-/-	-488.08361691236496	-20963.95231268555	140	0.23636363636363636	0.37142857142857144	0.04798628963153385
YOR287C	-1	-/-	-488.54953014850616	-16452.364576369524	140	0.23529411764705882	0.37142857142857144	0.048271922307912024
YDR307W	0	0/-	-488.5889676809311	-24288.64492958784	560	0.23529411764705882	0.37142857142857144	0.048271922307912024
YBR111W-A	-1	-/-	-488.6122417449951	-15494.49659371376	140	0.23423423423423423	0.37142857142857144	0.0485575549842902
YER085C	0	0/0	-488.6796632707119	-22935.615127891302	560	0.23423423423423423	0.37142857142857144	0.0485575549842902
YMR244W	0	0/0	-488.8008793592453	-23856.82022370398	560	0.23423423423423423	0.37142857142857144	0.0485575549842902
YIL019W	-1	-/-	-488.92464458942413	-23041.92662924528	140	0.23318385650224216	0.37142857142857144	0.04884318766066838
YLR218C	0	0/-	-488.9599975645542	-25024.302635774016	560	0.23318385650224216	0.37142857142857144	0.04884318766066838
YGL085W	0	0/+	-489.27903866767883	-25620.93077081442	560	0.23318385650224216	0.37142857142857144	0.04884318766066838
YOR308C	-1	-/-	-489.34634375572205	-17795.621888637543	140	0.23214285714285715	0.37142857142857144	0.04912882033704656
YOR088W	-1	-/-	-489.5990529060364	-16345.398897409439	140	0.2311111111111111	0.37142857142857144	0.04941445301342474
YPL254W	-1	-/-	-489.6779087781906	-21155.001522362232	140	0.23008849557522124	0.37142857142857144	0.049700085689802914
YJL043W	0	0/0	-489.75819596648216	-23466.03032952547	560	0.23008849557522124	0.37142857142857144	0.049700085689802914
YGR071C	0	0/-	-489.94001972675323	-24553.87352927029	560	0.23008849557522124	0.37142857142857144	0.049700085689802914
YCR081W	-1	-/-	-490.0053882598877	-18838.638564527035	140	0.2290748898678414	0.37142857142857144	0.04998571836618109
YBL035C	-1	-/-	-490.02058655023575	-19337.34487324953	140	0.22807017543859648	0.37142857142857144	0.05027135104255927
YIL001W	0	0/0	-490.05491545796394	-26309.310052633286	560	0.22807017543859648	0.37142857142857144	0.05027135104255927
YML081W	0	0/-	-490.256538271904	-26065.137084171176	560	0.22807017543859648	0.37142857142857144	0.05027135104255927
YKL173W	-1	-/-	-490.2778478860855	-18601.741804599762	140	0.22707423580786026	0.37142857142857144	0.050556983718937444
YKR106W	0	0/-	-490.29729267954826	-25399.114410206676	560	0.22707423580786026	0.37142857142857144	0.050556983718937444
YCR051W	0	0/0	-490.3275483250618	-25676.090604379773	560	0.22707423580786026	0.37142857142857144	0.050556983718937444
YIL017W	-1	-/-	-490.33252143859863	-15516.524383306503	140	0.22608695652173913	0.37142857142857144	0.05084261639531562
YJL024C	-1	-/-	-490.41286969184875	-20106.700677752495	140	0.22510822510822512	0.37142857142857144	0.051128249071693804
YMR127C	-1	-/-	-490.60487323999405	-18577.643656671047	140	0.22413793103448276	0.37142857142857144	0.05141388174807198
YDR021W	-1	-/-	-490.74569976329803	-22262.318877220154	140	0.22317596566523606	0.37142857142857144	0.05169951442445016
YBR028C	0	0/-	-490.76033264398575	-25431.305044919252	560	0.22317596566523606	0.37142857142857144	0.05169951442445016
YHR088W	-1	-/-	-490.96167251467705	-20486.554618805647	140	0.2222222222222222	0.37142857142857144	0.051985147100828334
YIR007W	0	0/-	-491.09710347652435	-24528.840277954936	560	0.2222222222222222	0.37142857142857144	0.051985147100828334
YGL057C	0	0/0	-491.49148324131966	-26251.960229575634	560	0.2222222222222222	0.37142857142857144	0.051985147100828334
YDL119C	0	0/-	-491.8451762497425	-24245.86667340994	560	0.2222222222222222	0.37142857142857144	0.051985147100828334
YGL101W	0	0/-	-492.5124409198761	-24921.7682056427	560	0.2222222222222222	0.37142857142857144	0.051985147100828334
YDL027C	0	0/0	-492.5305403470993	-25922.236914753914	560	0.2222222222222222	0.37142857142857144	0.051985147100828334
YLR156W	0	0/0	-492.54871091246605	-24139.370676748455	560	0.2222222222222222	0.37142857142857144	0.051985147100828334
YKR043C	0	0/0	-492.6582313477993	-27513.978508025408	560	0.2222222222222222	0.37142857142857144	0.051985147100828334
YDL206W	0	0/-	-492.8155717551708	-26067.06394955516	560	0.2222222222222222	0.37142857142857144	0.051985147100828334
YPL056C	0	0/0	-493.0513631105423	-26186.633629083633	560	0.2222222222222222	0.37142857142857144	0.051985147100828334
YDR531W	0	0/-	-493.1227870583534	-25032.64277213812	560	0.2222222222222222	0.37142857142857144	0.051985147100828334
YNR046W	-1	-/-	-493.4839985370636	-22164.397492319345	140	0.22127659574468084	0.37142857142857144	0.05227077977720651
YDR124W	0	0/0	-493.4979185760021	-24743.910605311394	560	0.22127659574468084	0.37142857142857144	0.05227077977720651
YDR198C	-1	-/-	-493.6161278486252	-19123.340736687183	140	0.22033898305084745	0.37142857142857144	0.05255641245358469
YLR426W	-1	-/-	-493.670209646225	-15836.771072626114	140	0.21940928270042195	0.37142857142857144	0.05284204512996287
YLR001C	0	0/0	-493.75930139422417	-26303.11151883006	560	0.21940928270042195	0.37142857142857144	0.05284204512996287
YLR392C	0	0/-	-493.8990088701248	-25061.00083437562	560	0.21940928270042195	0.37142857142857144	0.05284204512996287
YML018C	0	0/0	-494.0210406333208	-27659.48567776382	560	0.21940928270042195	0.37142857142857144	0.05284204512996287
YLR215C	-1	-/-	-494.1978614330292	-20742.43693947792	140	0.2184873949579832	0.37142857142857144	0.05312767780634105
YER180C-A	-1	-/0	-494.2340748310089	-16375.24936413765	140	0.2175732217573222	0.37142857142857144	0.053413310482719224
YAR008W	1	+/+	-494.23549723625183	-19365.07473796606	139	0.22083333333333333	0.37857142857142856	0.053413310482719224
YOR205C	0	0/-	-494.3103204369545	-31684.401714518666	560	0.22083333333333333	0.37857142857142856	0.053413310482719224
YOR001W	1	+/+	-494.7179501056671	-20167.378543257713	139	0.22406639004149378	0.38571428571428573	0.053413310482719224
YFR012W	0	0/0	-494.7382659614086	-23855.764035910368	560	0.22406639004149378	0.38571428571428573	0.053413310482719224
YJR041C	0	0/-	-494.93977901525795	-32586.78994406946	560	0.22406639004149378	0.38571428571428573	0.053413310482719224
YOR111W	0	0/-	-495.0248280465603	-24740.157554477453	560	0.22406639004149378	0.38571428571428573	0.053413310482719224
YDR222W	0	0/-	-495.0545973479748	-26667.218326702714	560	0.22406639004149378	0.38571428571428573	0.053413310482719224
YDR506C	0	0/-	-495.0605223476887	-27247.44190725684	560	0.22406639004149378	0.38571428571428573	0.053413310482719224
YBR108W	0	0/-	-495.1586068868637	-27679.288946956396	560	0.22406639004149378	0.38571428571428573	0.053413310482719224
YCL045C	0	0/-	-495.1789998412132	-26114.113648548722	560	0.22406639004149378	0.38571428571428573	0.053413310482719224
YGL016W	-1	-/0	-495.57684956490993	-20751.235763002187	140	0.2231404958677686	0.38571428571428573	0.0536989431590974
YER108C	-1	-/-	-495.62776350975037	-15634.935767650604	140	0.2222222222222222	0.38571428571428573	0.05398457583547558
YDR089W	0	0/-	-495.64378395676613	-25264.89931999892	560	0.2222222222222222	0.38571428571428573	0.05398457583547558
YJR112W	-1	-/-	-495.8130340576172	-19720.02161884308	140	0.22131147540983606	0.38571428571428573	0.054270208511853754
YKL033W-A	0	0/0	-495.89069697260857	-24539.90083399415	560	0.22131147540983606	0.38571428571428573	0.054270208511853754
YLL064C	0	0/-	-495.94507652521133	-26354.46712353453	560	0.22131147540983606	0.38571428571428573	0.054270208511853754
YPL260W	0	0/0	-496.0064175724983	-26853.79228979349	560	0.22131147540983606	0.38571428571428573	0.054270208511853754
YNL201C	-1	-/-	-496.0663419663906	-19634.326761573553	140	0.22040816326530613	0.38571428571428573	0.05455584118823193
YGL061C	-1	-/-	-496.2608880996704	-21036.83761370182	140	0.21951219512195122	0.38571428571428573	0.054841473864610114
YLR017W	0	0/-	-496.36189522594213	-33584.17315474711	560	0.21951219512195122	0.38571428571428573	0.054841473864610114
YGR273C	0	0/0	-496.39002311229706	-22938.14100754261	560	0.21951219512195122	0.38571428571428573	0.054841473864610114
YOL022C	0	0/-	-496.45267900824547	-28601.566165030003	560	0.21951219512195122	0.38571428571428573	0.054841473864610114
YDR415C	0	0/0	-496.5143591463566	-25713.134896047413	560	0.21951219512195122	0.38571428571428573	0.054841473864610114
YKL199C	0	0/-	-496.5480701327324	-24379.407895445824	560	0.21951219512195122	0.38571428571428573	0.054841473864610114
YLR057W	0	0/-	-496.9401825070381	-25375.34787198901	560	0.21951219512195122	0.38571428571428573	0.054841473864610114
YBR159W	-1	-/-	-497.1495428085327	-16104.583721518517	140	0.21862348178137653	0.38571428571428573	0.05512710654098829
YER034W	0	0/0	-497.1509413421154	-25707.88411486149	560	0.21862348178137653	0.38571428571428573	0.05512710654098829
YMR147W	0	0/0	-497.16001600027084	-26664.377100735903	560	0.21862348178137653	0.38571428571428573	0.05512710654098829
YLR030W	0	0/0	-497.2493351995945	-24594.37710390985	560	0.21862348178137653	0.38571428571428573	0.05512710654098829
YHL010C	0	0/-	-497.2735297679901	-26428.399906992912	560	0.21862348178137653	0.38571428571428573	0.05512710654098829
YIL067C	0	0/0	-497.40943387150764	-25377.993408709764	560	0.21862348178137653	0.38571428571428573	0.05512710654098829
YGR031W	0	0/-	-497.44704362750053	-25684.700305104256	560	0.21862348178137653	0.38571428571428573	0.05512710654098829
YHR148W	-1	-/-	-497.5183411836624	-22888.3768607378	140	0.21774193548387097	0.38571428571428573	0.05541273921736647
YLR002C	-1	-/-	-497.5558480620384	-21146.23765897751	140	0.21686746987951808	0.38571428571428573	0.055698371893744644
YBR100W	1	+/+	-497.69410252571106	-14893.335685491562	139	0.22	0.39285714285714285	0.055698371893744644
YHR072W-A	-1	-/-	-497.6962648630142	-16844.340388417244	140	0.21912350597609562	0.39285714285714285	0.05598400457012282
YBR204C	0	0/-	-498.0775833129883	-26607.987694203854	560	0.21912350597609562	0.39285714285714285	0.05598400457012282
YKL107W	0	0/-	-498.0911773443222	-24863.21650597453	560	0.21912350597609562	0.39285714285714285	0.05598400457012282
YIL064W	0	0/-	-498.0957962870598	-27984.329106926918	560	0.21912350597609562	0.39285714285714285	0.05598400457012282
YJL098W	-1	-/-	-498.17134779691696	-21057.397029459476	140	0.21825396825396826	0.39285714285714285	0.056269637246501
YGL243W	-1	-/-	-498.1824082136154	-20347.725224986672	140	0.21739130434782608	0.39285714285714285	0.056555269922879174
YNL299W	-1	-/-	-498.55075764656067	-21967.240062117577	140	0.21653543307086615	0.39285714285714285	0.05684090259925736
YKL023W	0	0/-	-498.5905547440052	-26125.737201482058	560	0.21653543307086615	0.39285714285714285	0.05684090259925736
YLR285W	-1	-/-	-498.82533137500286	-22266.075313434005	140	0.21568627450980393	0.39285714285714285	0.057126535275635534
YKR056W	1	+/+	-498.9609164595604	-19176.0625590086	139	0.21875	0.4	0.057126535275635534
YML030W	0	0/-	-499.0604411661625	-25428.85315425694	560	0.21875	0.4	0.057126535275635534
YGR195W	1	+/-	-499.3573434948921	-19739.78980666399	139	0.22178988326848248	0.40714285714285714	0.057126535275635534
YCR055C	-1	-/-	-499.36554193496704	-16318.134610891342	140	0.22093023255813954	0.40714285714285714	0.05741216795201371
YNL138W-A	0	0/-	-499.4163328409195	-25921.956977784634	560	0.22093023255813954	0.40714285714285714	0.05741216795201371
YDR227W	-1	-/-	-499.67665576934814	-20356.33111000061	140	0.22007722007722008	0.40714285714285714	0.05769780062839189
YMR027W	0	0/0	-499.75033462047577	-26822.452767327428	560	0.22007722007722008	0.40714285714285714	0.05769780062839189
YBR061C	-1	-/-	-499.7589738368988	-21658.624231234193	140	0.21923076923076923	0.40714285714285714	0.057983433304770064
YMR226C	0	0/0	-499.80162309110165	-26822.085019294173	560	0.21923076923076923	0.40714285714285714	0.057983433304770064
YGL231C	0	0/-	-499.85682222247124	-26705.866167485714	560	0.21923076923076923	0.40714285714285714	0.057983433304770064
YCL003W	-1	-/-	-499.9836890697479	-16048.104943752289	140	0.21839080459770116	0.40714285714285714	0.05826906598114824
YJR142W	0	0/0	-500.0371812582016	-26270.036027237773	560	0.21839080459770116	0.40714285714285714	0.05826906598114824
YDR184C	-1	-/-	-500.13157157599926	-20233.761548087	140	0.21755725190839695	0.40714285714285714	0.058554698657526424
YMR178W	0	0/0	-500.20041893422604	-26332.194829016924	560	0.21755725190839695	0.40714285714285714	0.058554698657526424
YLL008W	-1	-/-	-500.24870693683624	-21965.8855727911	140	0.21673003802281368	0.40714285714285714	0.0588403313339046
YJL213W	0	0/0	-500.3544819056988	-27990.00410926342	560	0.21673003802281368	0.40714285714285714	0.0588403313339046
YOL153C	0	0/0	-500.5685279071331	-25742.774622678757	560	0.21673003802281368	0.40714285714285714	0.0588403313339046
YPL141C	0	0/-	-500.5777316391468	-26387.626822650433	560	0.21673003802281368	0.40714285714285714	0.0588403313339046
YDR075W	-1	-/-	-500.5918527916074	-19873.38468004018	140	0.2159090909090909	0.40714285714285714	0.05912596401028278
YPL229W	0	0/0	-500.6541177034378	-27604.24499464035	560	0.2159090909090909	0.40714285714285714	0.05912596401028278
YMR129W	-1	-/-	-500.6903164386749	-19880.211626708508	140	0.21509433962264152	0.40714285714285714	0.059411596686660954
YNL163C	-1	-/-	-500.7216577529907	-19558.57043814659	140	0.21428571428571427	0.40714285714285714	0.05969722936303913
YDR478W	1	+/+	-500.7866536974907	-20985.136524140835	139	0.21722846441947566	0.4142857142857143	0.05969722936303913
YDR110W	-1	-/-	-500.89480471611023	-20818.1965944767	140	0.21641791044776118	0.4142857142857143	0.05998286203941731
YDR087C	-1	-/-	-500.91317397356033	-21284.702392578125	140	0.21561338289962825	0.4142857142857143	0.060268494715795484
YJR129C	0	0/-	-501.0109350979328	-26070.558280222118	560	0.21561338289962825	0.4142857142857143	0.060268494715795484
YNL034W	0	0/0	-501.02594804763794	-24315.57579614967	560	0.21561338289962825	0.4142857142857143	0.060268494715795484
YHR118C	-1	-/-	-501.09473636746407	-19804.433479368687	140	0.21481481481481482	0.4142857142857143	0.06055412739217367
YAR064W	0	0/0	-501.3451346755028	-24159.42356878519	560	0.21481481481481482	0.4142857142857143	0.06055412739217367
YMR187C	0	0/0	-501.4188505113125	-27342.464697495103	560	0.21481481481481482	0.4142857142857143	0.06055412739217367
YGL185C	0	0/0	-501.4493283033371	-26316.765518546104	560	0.21481481481481482	0.4142857142857143	0.06055412739217367
YKR099C-A	0	0/-	-501.46255791187286	-25305.166672229767	560	0.21481481481481482	0.4142857142857143	0.06055412739217367
YML097C	-1	-/-	-501.6387178301811	-21540.889052331448	140	0.2140221402214022	0.4142857142857143	0.060839760068551844
YPL052W-A	0	0/-	-501.8492280244827	-23982.15253764391	560	0.2140221402214022	0.4142857142857143	0.060839760068551844
YFL023W	-1	-/-	-501.87930953502655	-20117.602662563324	140	0.21323529411764705	0.4142857142857143	0.06112539274493002
YOR166C	0	0/+	-501.8799886852503	-32672.297492697835	560	0.21323529411764705	0.4142857142857143	0.06112539274493002
YFL001W	0	0/-	-502.5557325184345	-32456.620135864243	560	0.21323529411764705	0.4142857142857143	0.06112539274493002
YGR104C	-1	-/-	-502.5988972187042	-20949.25704598427	140	0.21245421245421245	0.4142857142857143	0.0614110254213082
YDL148C	-1	-/-	-502.63780426979065	-22079.74726855755	140	0.2116788321167883	0.4142857142857143	0.061696658097686374
YOR019W	0	0/-	-502.9764589369297	-25849.79006330669	560	0.2116788321167883	0.4142857142857143	0.061696658097686374
YKL133C	0	0/-	-503.32466834783554	-26526.23973238468	560	0.2116788321167883	0.4142857142857143	0.061696658097686374
YNL286W	-1	-/-	-503.43868231773376	-18080.97126865387	140	0.2109090909090909	0.4142857142857143	0.06198229077406455
YIL029C	-1	-/0	-503.4462003707886	-14860.911212801933	140	0.21014492753623187	0.4142857142857143	0.06226792345044273
YPL217C	-1	-/-	-503.52744060754776	-21998.07350462675	140	0.20938628158844766	0.4142857142857143	0.06255355612682091
YIL166C	0	0/-	-503.59394359588623	-27852.88705214858	560	0.20938628158844766	0.4142857142857143	0.06255355612682091
YMR270C	-1	-/-	-503.6183079481125	-21017.238458275795	140	0.20863309352517986	0.4142857142857143	0.06283918880319908
YDL058W	-1	-/-	-503.7117123603821	-19038.931139826775	140	0.2078853046594982	0.4142857142857143	0.06312482147957726
YPR091C	0	0/-	-503.8386823832989	-27088.75834259391	560	0.2078853046594982	0.4142857142857143	0.06312482147957726
YFL054C	0	0/-	-503.9060997366905	-26549.754898115993	560	0.2078853046594982	0.4142857142857143	0.06312482147957726
YDR013W	-1	-/-	-503.94412219524384	-19046.288630843163	140	0.20714285714285716	0.4142857142857143	0.06341045415595545
YGR054W	-1	-/-	-504.00943326950073	-16234.395943380892	140	0.20640569395017794	0.4142857142857143	0.06369608683233362
YKL222C	0	0/-	-504.09766206145287	-24379.057828381658	560	0.20640569395017794	0.4142857142857143	0.06369608683233362
YGL081W	0	0/0	-504.1064867079258	-25386.242837321013	560	0.20640569395017794	0.4142857142857143	0.06369608683233362
YHR127W	0	0/-	-504.2257350832224	-32104.670523630455	560	0.20640569395017794	0.4142857142857143	0.06369608683233362
YJR039W	0	0/0	-504.3624169677496	-25230.442996770144	560	0.20640569395017794	0.4142857142857143	0.06369608683233362
YPR175W	-1	-/-	-504.37950575351715	-20228.16495525837	140	0.20567375886524822	0.4142857142857143	0.0639817195087118
YJR067C	0	0/-	-504.50677686184645	-31519.108566984534	560	0.20567375886524822	0.4142857142857143	0.0639817195087118
YJR107W	0	0/-	-504.71498259902	-25921.92157778144	560	0.20567375886524822	0.4142857142857143	0.0639817195087118
YKR005C	0	0/0	-504.78046402335167	-26638.185436308384	560	0.20567375886524822	0.4142857142857143	0.0639817195087118
YOR144C	-1	-/-	-504.89950001239777	-19366.938384711742	140	0.2049469964664311	0.4142857142857143	0.06426735218508997
YCR020W-B	-1	-/-	-504.95689034461975	-18136.11555123329	140	0.20422535211267606	0.4142857142857143	0.06455298486146815
YLR241W	0	0/-	-505.00777158141136	-27194.40961202979	560	0.20422535211267606	0.4142857142857143	0.06455298486146815
YJL132W	0	0/-	-505.0270448923111	-26381.175180986524	560	0.20422535211267606	0.4142857142857143	0.06455298486146815
YPL266W	-1	-/-	-505.0553916990757	-21802.07939466834	140	0.20350877192982456	0.4142857142857143	0.06483861753784632
YCL062W	-1	-/-	-505.13371562957764	-16051.211334466934	140	0.20279720279720279	0.4142857142857143	0.06512425021422451
YDR374C	0	0/-	-505.18515861034393	-24191.586075365543	560	0.20279720279720279	0.4142857142857143	0.06512425021422451
YIL002C	-1	-/-	-505.2327713742852	-19279.494483031332	140	0.20209059233449478	0.4142857142857143	0.06540988289060269
YGR271C-A	0	0/-	-505.23849335871637	-34245.46053460799	560	0.20209059233449478	0.4142857142857143	0.06540988289060269
YNL001W	-1	-/+	-505.3855103254318	-20023.61136776209	140	0.2013888888888889	0.4142857142857143	0.06569551556698086
YHR140W	0	0/0	-505.38938188552856	-25801.67523507774	560	0.2013888888888889	0.4142857142857143	0.06569551556698086
YMR295C	0	0/0	-505.82160920649767	-28057.339986510575	560	0.2013888888888889	0.4142857142857143	0.06569551556698086
YER071C	0	0/-	-505.8616468012333	-27160.006710216403	560	0.2013888888888889	0.4142857142857143	0.06569551556698086
YLR179C	0	0/-	-506.01383408904076	-27340.410527601838	560	0.2013888888888889	0.4142857142857143	0.06569551556698086
YJL216C	0	0/-	-506.0142742097378	-23894.703033804893	560	0.2013888888888889	0.4142857142857143	0.06569551556698086
YPL175W	-1	-/-	-506.03447806835175	-19260.02452993393	140	0.20069204152249134	0.4142857142857143	0.06598114824335904
YLR319C	-1	-/-	-506.1245548725128	-20515.58218240738	140	0.2	0.4142857142857143	0.06626678091973721
YOL142W	1	+/-	-506.15913474559784	-20537.672701060772	139	0.2027491408934708	0.42142857142857143	0.06626678091973721
YOR186W	0	0/0	-506.2172347009182	-24899.281439095736	560	0.2027491408934708	0.42142857142857143	0.06626678091973721
YGL010W	0	0/-	-506.21775808930397	-26087.829555034637	560	0.2027491408934708	0.42142857142857143	0.06626678091973721
YOR094W	-1	-/-	-506.2321941331029	-22181.022982176393	140	0.20205479452054795	0.42142857142857143	0.0665524135961154
YDL150W	-1	-/-	-506.3403705358505	-19665.087467730045	140	0.20136518771331058	0.42142857142857143	0.06683804627249357
YIL139C	-1	-/-	-506.3972166776657	-20683.139300614595	140	0.20068027210884354	0.42142857142857143	0.06712367894887175
YIL110W	-1	-/-	-506.54505693912506	-21013.613321065903	140	0.2	0.42142857142857143	0.06740931162524993
YLR222C	-1	-/-	-506.64324855804443	-20594.299372792244	140	0.19932432432432431	0.42142857142857143	0.0676949443016281
YLR221C	-1	-/-	-506.76238533854485	-22534.575248509645	140	0.19865319865319866	0.42142857142857143	0.06798057697800629
YIL055C	0	0/0	-506.84163865447044	-26469.57042194903	560	0.19865319865319866	0.42142857142857143	0.06798057697800629
YPL041C	-1	-/0	-506.9562553167343	-15068.591049194336	140	0.19798657718120805	0.42142857142857143	0.06826620965438446
YKL061W	0	0/-	-507.07295405864716	-26484.034547060728	560	0.19798657718120805	0.42142857142857143	0.06826620965438446
YCL057C-A	0	0/-	-507.10874396562576	-25018.95930171013	560	0.19798657718120805	0.42142857142857143	0.06826620965438446
YFL002C	-1	-/-	-507.2300171852112	-22429.983079075813	140	0.19732441471571907	0.42142857142857143	0.06855184233076264
YIL021W	-1	-/-	-507.24352899193764	-21643.318898826838	140	0.19666666666666666	0.42142857142857143	0.06883747500714081
YJL011C	-1	-/-	-507.422283411026	-21830.355065464973	140	0.19601328903654486	0.42142857142857143	0.069123107683519
YDR412W	-1	-/+	-507.5075682550669	-21142.479631081223	140	0.19536423841059603	0.42142857142857143	0.06940874035989718
YLR108C	0	0/0	-507.5294260382652	-25705.038775354624	560	0.19536423841059603	0.42142857142857143	0.06940874035989718
YNL222W	-1	-/-	-507.5398237109184	-19233.525050371885	140	0.19471947194719472	0.42142857142857143	0.06969437303627535
YGR130C	0	0/0	-507.9683980047703	-27237.480339810252	560	0.19471947194719472	0.42142857142857143	0.06969437303627535
YHR085W	-1	-/-	-508.0247485637665	-22883.203526496887	140	0.19407894736842105	0.42142857142857143	0.06998000571265353
YMR268W-A	0	0/-	-508.11032223701477	-24975.74921298027	560	0.19407894736842105	0.42142857142857143	0.06998000571265353
YDR065W	-1	-/-	-508.2541116476059	-17469.967472195625	140	0.19344262295081968	0.42142857142857143	0.0702656383890317
YLL016W	-1	-/-	-508.32251048088074	-15975.933676838875	140	0.19281045751633988	0.42142857142857143	0.07055127106540988
YPR147C	0	0/-	-508.44611236453056	-26636.921274006367	560	0.19281045751633988	0.42142857142857143	0.07055127106540988
YDR476C	0	0/0	-508.4740195572376	-25169.920220017433	560	0.19281045751633988	0.42142857142857143	0.07055127106540988
YIL108W	0	0/0	-508.956224411726	-26960.599333941936	560	0.19281045751633988	0.42142857142857143	0.07055127106540988
YHR081W	-1	-/-	-509.2790105044842	-22361.17021498084	140	0.19218241042345277	0.42142857142857143	0.07083690374178805
YIL004C	-1	-/-	-509.3984117731452	-22332.41806151718	140	0.19155844155844157	0.42142857142857143	0.07112253641816624
YGL111W	-1	-/-	-509.591570854187	-24492.522983789444	140	0.19093851132686085	0.42142857142857143	0.07140816909454442
YMR317W	0	0/0	-509.6746538281441	-24292.37944662571	560	0.19093851132686085	0.42142857142857143	0.07140816909454442
YOR207C	-1	-/-	-509.7232378721237	-21506.732057660818	140	0.19032258064516128	0.42142857142857143	0.07169380177092259
YJR088C	0	0/-	-509.99099293351173	-28151.21041253209	560	0.19032258064516128	0.42142857142857143	0.07169380177092259
YMR310C	0	0/0	-510.0403535068035	-26894.925650194287	560	0.19032258064516128	0.42142857142857143	0.07169380177092259
YAR023C	0	0/0	-510.12226754426956	-26779.672964438796	560	0.19032258064516128	0.42142857142857143	0.07169380177092259
YDR026C	0	0/-	-510.12594443559647	-26488.549997508526	560	0.19032258064516128	0.42142857142857143	0.07169380177092259
YKR079C	1	+/+	-510.1422483921051	-20317.186220765114	139	0.19292604501607716	0.42857142857142855	0.07169380177092259
YJR002W	-1	-/-	-510.17671740055084	-22172.23261654377	140	0.19230769230769232	0.42857142857142855	0.07197943444730077
YBL081W	0	0/0	-510.21640118956566	-26156.594656452537	560	0.19230769230769232	0.42857142857142855	0.07197943444730077
YKL172W	-1	-/-	-510.2378624379635	-22878.64839360118	140	0.19169329073482427	0.42857142857142855	0.07226506712367894
YJL144W	0	0/-	-510.3817005008459	-27360.881097860634	560	0.19169329073482427	0.42857142857142855	0.07226506712367894
YOR154W	0	0/-	-510.4310872554779	-31475.57897877693	560	0.19169329073482427	0.42857142857142855	0.07226506712367894
YML053C	0	0/0	-510.4413765370846	-24815.76154331211	560	0.19169329073482427	0.42857142857142855	0.07226506712367894
YOR292C	0	0/0	-510.5052927955985	-25252.892309542745	560	0.19169329073482427	0.42857142857142855	0.07226506712367894
YMR234W	1	+/+	-510.530442237854	-19207.806500077248	139	0.1942675159235669	0.4357142857142857	0.07226506712367894
YEL043W	0	0/-	-510.8415053188801	-24558.313066974282	560	0.1942675159235669	0.4357142857142857	0.07226506712367894
YER188C-A	0	0/0	-511.06092447042465	-25043.117795825005	560	0.1942675159235669	0.4357142857142857	0.07226506712367894
YNR018W	0	0/-	-511.15358954668045	-28767.043587490916	560	0.1942675159235669	0.4357142857142857	0.07226506712367894
YEL020C	0	0/-	-511.2291540503502	-27466.98311060667	560	0.1942675159235669	0.4357142857142857	0.07226506712367894
YAR044W	-1	-/-	-511.3046917915344	-17755.098212718964	140	0.19365079365079366	0.4357142857142857	0.07255069980005713
YJR015W	0	0/0	-511.394858956337	-26137.77190309763	560	0.19365079365079366	0.4357142857142857	0.07255069980005713
YJR100C	0	0/-	-511.3999148309231	-25748.925820305943	560	0.19365079365079366	0.4357142857142857	0.07255069980005713
YCL027C-A	0	0/-	-511.4028913974762	-24953.200003147125	560	0.19365079365079366	0.4357142857142857	0.07255069980005713
YMR102C	0	0/-	-511.42882150411606	-24175.65507644415	560	0.19365079365079366	0.4357142857142857	0.07255069980005713
YMR268C	-1	-/-	-511.55200856924057	-19269.533631145954	140	0.1930379746835443	0.4357142857142857	0.0728363324764353
YIL118W	-1	-/-	-511.69104540348053	-21562.844656944275	140	0.19242902208201892	0.4357142857142857	0.07312196515281348
YGL029W	-1	-/-	-511.80897160060704	-21726.42562940903	140	0.1918238993710692	0.4357142857142857	0.07340759782919166
YCL031C	-1	-/-	-511.94287848472595	-21858.520292043686	140	0.19122257053291536	0.4357142857142857	0.07369323050556983
YIR026C	-1	-/-	-511.9911070764065	-24158.567690104246	140	0.190625	0.4357142857142857	0.07397886318194802
YGR277C	0	0/-	-512.1232234835625	-27494.30497701466	560	0.190625	0.4357142857142857	0.07397886318194802
YKR095W-A	-1	-/-	-512.2654166221619	-16233.195131778717	140	0.19003115264797507	0.4357142857142857	0.07426449585832619
YLR408C	0	0/-	-512.4549900591373	-26746.24099494517	560	0.19003115264797507	0.4357142857142857	0.07426449585832619
YKR051W	0	0/-	-512.4887307882309	-24905.67698727548	560	0.19003115264797507	0.4357142857142857	0.07426449585832619
YNR061C	0	0/0	-512.4891163408756	-25378.696500837803	560	0.19003115264797507	0.4357142857142857	0.07426449585832619
YLR383W	-1	-/-	-512.5960358381271	-20360.9885340333	140	0.18944099378881987	0.4357142857142857	0.07455012853470437
YDL186W	0	0/0	-512.9036826491356	-24418.01090309024	560	0.18944099378881987	0.4357142857142857	0.07455012853470437
YMR086W	0	0/0	-512.9645629227161	-27102.151972413063	560	0.18944099378881987	0.4357142857142857	0.07455012853470437
YIR014W	0	0/0	-513.2137484252453	-25355.03145954013	560	0.18944099378881987	0.4357142857142857	0.07455012853470437
YLR065C	0	0/-	-513.3000476881862	-27398.008759908378	560	0.18944099378881987	0.4357142857142857	0.07455012853470437
YDR245W	-1	-/-	-513.512059211731	-20237.216544628143	140	0.18885448916408668	0.4357142857142857	0.07483576121108254
YOL093W	-1	-/-	-513.7111749053001	-19654.822178781033	140	0.1882716049382716	0.4357142857142857	0.07512139388746072
YOR240W	-1	-/-	-513.841028213501	-17148.30849981308	140	0.18769230769230769	0.4357142857142857	0.07540702656383891
YLR223C	-1	-/-	-514.0331618785858	-18611.891104221344	140	0.18711656441717792	0.4357142857142857	0.07569265924021708
YBR055C	-1	-/-	-514.1488335132599	-20195.478393137455	140	0.18654434250764526	0.4357142857142857	0.07597829191659526
YGR095C	1	+/-	-514.2595785409212	-21354.43231959641	139	0.18902439024390244	0.44285714285714284	0.07597829191659526
YCR094W	-1	-/-	-514.3605004549026	-22867.941015720367	140	0.1884498480243161	0.44285714285714284	0.07626392459297343
YDR090C	0	0/0	-514.4959118366241	-26260.40090227127	560	0.1884498480243161	0.44285714285714284	0.07626392459297343
YDR361C	-1	-/-	-514.5798900127411	-20874.000963032246	140	0.18787878787878787	0.44285714285714284	0.07654955726935161
YLL011W	-1	-/-	-514.5969825983047	-20390.892091989517	140	0.18731117824773413	0.44285714285714284	0.0768351899457298
YLR147C	-1	-/-	-514.6002995371819	-19564.883885234594	140	0.18674698795180722	0.44285714285714284	0.07712082262210797
YFR006W	0	0/0	-514.7370758652687	-24776.89381982386	560	0.18674698795180722	0.44285714285714284	0.07712082262210797
YJR079W	0	0/0	-514.7962831184268	-25849.799238927662	560	0.18674698795180722	0.44285714285714284	0.07712082262210797
YLR036C	0	0/0	-514.8026874959469	-25823.242497891188	560	0.18674698795180722	0.44285714285714284	0.07712082262210797
YNL282W	1	+/+	-515.0136469602585	-19164.14528489113	139	0.1891891891891892	0.45	0.07712082262210797
YDR495C	-1	-/-	-515.1351155042648	-18095.20175755024	140	0.18862275449101795	0.45	0.07740645529848615
YOR022C	0	0/-	-515.1411342918873	-24789.042269825935	560	0.18862275449101795	0.45	0.07740645529848615
YEL053C	-1	-/-	-515.1570603847504	-19134.436858654022	140	0.1880597014925373	0.45	0.07769208797486432
YML033W	-1	-/-	-515.205454826355	-16548.81786751747	140	0.1875	0.45	0.0779777206512425
YBR096W	0	0/0	-515.4260183870792	-25795.77760244906	560	0.1875	0.45	0.0779777206512425
YDR185C	0	0/-	-515.4521369338036	-25946.682720154524	560	0.1875	0.45	0.0779777206512425
YML080W	-1	-/-	-515.5404973626137	-20863.604330956936	140	0.18694362017804153	0.45	0.07826335332762067
YDR439W	-1	-/-	-515.5638031959534	-20549.22174870968	140	0.1863905325443787	0.45	0.07854898600399886
YNL166C	-1	-/-	-515.6593917608261	-21186.630668997765	140	0.18584070796460178	0.45	0.07883461868037704
YDR387C	0	0/-	-515.6679727435112	-27259.70776477456	560	0.18584070796460178	0.45	0.07883461868037704
YML079W	0	0/0	-515.6701038181782	-25628.19122236967	560	0.18584070796460178	0.45	0.07883461868037704
YCL059C	-1	-/-	-515.6925159692764	-23816.15991783142	140	0.18529411764705883	0.45	0.07912025135675521
YNL207W	-1	-/-	-515.8361965417862	-19239.56405889988	140	0.18475073313782991	0.45	0.0794058840331334
YJL205C-A	0	0/0	-515.8667439818382	-27097.868278682232	560	0.18475073313782991	0.45	0.0794058840331334
YJL206C-A	0	0/0	-515.86674451828	-27097.868287742138	560	0.18475073313782991	0.45	0.0794058840331334
YDR034W-B	0	0/0	-515.9870494008064	-25712.218299090862	560	0.18475073313782991	0.45	0.0794058840331334
YNL182C	-1	-/-	-516.0508542358875	-23675.862611562014	140	0.18421052631578946	0.45	0.07969151670951156
YKL037W	0	0/-	-516.3406112492085	-25425.82421502471	560	0.18421052631578946	0.45	0.07969151670951156
YNR012W	0	0/-	-516.3723526000977	-35082.57318241894	560	0.18421052631578946	0.45	0.07969151670951156
YMR003W	0	0/0	-516.3959488272667	-28138.106535345316	560	0.18421052631578946	0.45	0.07969151670951156
YKR004C-A	0	0/-	-516.4001549482346	-26262.188449144363	560	0.18421052631578946	0.45	0.07969151670951156
YBL044W	0	0/0	-516.409507215023	-24015.010794073343	560	0.18421052631578946	0.45	0.07969151670951156
YHR119W	-1	-/-	-516.4107140302658	-20049.248644828796	140	0.1836734693877551	0.45	0.07997714938588975
YJL181W	0	0/0	-516.4676083922386	-26280.205229207873	560	0.1836734693877551	0.45	0.07997714938588975
YLL003W	-1	-/-	-516.4709763526917	-20241.895347833633	140	0.18313953488372092	0.45	0.08026278206226792
YJR075W	0	0/-	-516.578248500824	-35076.11094896495	560	0.18313953488372092	0.45	0.08026278206226792
YGL112C	-1	-/-	-516.6907165050507	-21417.1720328331	140	0.1826086956521739	0.45	0.0805484147386461
YKL207W	0	0/-	-516.7419572174549	-25699.707490235567	560	0.1826086956521739	0.45	0.0805484147386461
YGR237C	0	0/0	-516.7872470021248	-27236.219068795443	560	0.1826086956521739	0.45	0.0805484147386461
YLR049C	0	0/0	-516.9122743606567	-26283.362013801932	560	0.1826086956521739	0.45	0.0805484147386461
YKL205W	-1	-/-	-516.9745618104935	-21438.201184988022	140	0.18208092485549132	0.45	0.08083404741502428
YLR226W	-1	-/-	-517.0219564437866	-22274.13361763954	140	0.18155619596541786	0.45	0.08111968009140245
YPL129W	-1	-/-	-517.19668841362	-20628.78636574745	140	0.1810344827586207	0.45	0.08140531276778064
YLR321C	-1	-/-	-517.382658302784	-20321.939741298556	140	0.18051575931232092	0.45	0.08169094544415881
YJL028W	0	0/0	-517.5579008460045	-23743.148206681013	560	0.18051575931232092	0.45	0.08169094544415881
YIL131C	-1	-/-	-517.5932936668396	-21204.32955363393	140	0.18	0.45	0.08197657812053699
YMR166C	0	0/-	-517.6827341020107	-24728.14755782485	560	0.18	0.45	0.08197657812053699
YFR001W	-1	-/-	-517.6889707446098	-20946.809429705143	140	0.1794871794871795	0.45	0.08226221079691516
YNL151C	-1	-/-	-517.8239671885967	-23577.808154791594	140	0.17897727272727273	0.45	0.08254784347329334
YBR238C	0	0/-	-517.9166667461395	-28157.893067091703	560	0.17897727272727273	0.45	0.08254784347329334
YOR246C	0	0/-	-518.2908879220486	-27276.57530450821	560	0.17897727272727273	0.45	0.08254784347329334
YDL031W	-1	-/-	-518.4027923345566	-19500.521300196648	140	0.17847025495750707	0.45	0.08283347614967153
YBL018C	1	+/+	-518.437108874321	-20856.874023079872	139	0.1807909604519774	0.45714285714285713	0.08283347614967153
YJL046W	0	0/-	-518.5041083395481	-26303.37738582492	560	0.1807909604519774	0.45714285714285713	0.08283347614967153
YAR028W	0	0/0	-518.5514980852604	-27690.064920693636	560	0.1807909604519774	0.45714285714285713	0.08283347614967153
YDR280W	1	+/-	-518.5731502771378	-21244.104556560516	139	0.18309859154929578	0.4642857142857143	0.08283347614967153
YDR541C	0	0/-	-518.5779618024826	-27722.50853961706	560	0.18309859154929578	0.4642857142857143	0.08283347614967153
YNL292W	-1	-/-	-518.6430770158768	-21358.799394607544	140	0.18258426966292135	0.4642857142857143	0.0831191088260497
YBR167C	1	+/+	-518.6514256000519	-20000.729093790054	139	0.18487394957983194	0.4714285714285714	0.0831191088260497
YNL193W	0	0/0	-518.7313459515572	-27641.36338865757	560	0.18487394957983194	0.4714285714285714	0.0831191088260497
YPR046W	-1	-/-	-519.0655291080475	-20532.185108840466	140	0.18435754189944134	0.4714285714285714	0.08340474150242788
YLR313C	-1	-/-	-519.2238966822624	-19543.47590047121	140	0.18384401114206128	0.4714285714285714	0.08369037417880605
YKL125W	-1	-/-	-519.243000626564	-19763.495965003967	140	0.18333333333333332	0.4714285714285714	0.08397600685518423
YCR072C	-1	-/-	-519.3413290977478	-20836.37129342556	140	0.18282548476454294	0.4714285714285714	0.0842616395315624
YHR192W	0	0/0	-519.3437036573887	-26182.188839897513	560	0.18282548476454294	0.4714285714285714	0.0842616395315624
YDR244W	-1	-/-	-519.4316564798355	-19252.353808283806	140	0.18232044198895028	0.4714285714285714	0.08454727220794059
YKL099C	-1	-/-	-519.476714193821	-19971.453415215015	140	0.18181818181818182	0.4714285714285714	0.08483290488431877
YDR097C	-1	-/-	-519.5682498216629	-21026.77502965927	140	0.1813186813186813	0.4714285714285714	0.08511853756069694
YJR055W	-1	-/-	-519.5685130357742	-19877.13882315159	140	0.18082191780821918	0.4714285714285714	0.08540417023707512
YPL264C	0	0/0	-519.5949552953243	-25556.772947117686	560	0.18082191780821918	0.4714285714285714	0.08540417023707512
YMR252C	0	0/0	-519.6277995705605	-27022.9521933496	560	0.18082191780821918	0.4714285714285714	0.08540417023707512
YPL235W	-1	-/-	-519.7038617134094	-20642.941593170166	140	0.18032786885245902	0.4714285714285714	0.0856898029134533
YPL178W	-1	-/-	-519.865757226944	-20731.155200242996	140	0.17983651226158037	0.4714285714285714	0.08597543558983148
YGL117W	0	0/0	-520.099872559309	-25534.59911634028	560	0.17983651226158037	0.4714285714285714	0.08597543558983148
YPR186C	-1	-/-	-520.1639486551285	-18790.275765180588	140	0.1793478260869565	0.4714285714285714	0.08626106826620965
YGR294W	0	0/-	-520.1844201683998	-28035.33524422068	560	0.1793478260869565	0.4714285714285714	0.08626106826620965
YPR015C	0	0/-	-520.3107722103596	-24690.488757640123	560	0.1793478260869565	0.4714285714285714	0.08626106826620965
YOR295W	-1	-/-	-520.3369337320328	-20915.170939922333	140	0.17886178861788618	0.4714285714285714	0.08654670094258783
YOR152C	0	0/0	-520.6981537938118	-27277.461131572723	560	0.17886178861788618	0.4714285714285714	0.08654670094258783
YDR465C	-1	-/-	-520.8530916199088	-21572.09403886646	140	0.1783783783783784	0.4714285714285714	0.08683233361896601
YNL102W	-1	-/-	-520.8773057460785	-21522.55878305435	140	0.1778975741239892	0.4714285714285714	0.08711796629534418
YMR211W	-1	-/-	-521.067481637001	-19273.306145310402	140	0.1774193548387097	0.4714285714285714	0.08740359897172237
YIL079C	-1	-/-	-521.0719358921051	-22817.64756166935	140	0.1769436997319035	0.4714285714285714	0.08768923164810054
YCL016C	-1	-/-	-521.2210358381271	-20215.130028247833	140	0.17647058823529413	0.4714285714285714	0.08797486432447872
YDL112W	-1	-/-	-521.2337002754211	-22052.586158931255	140	0.176	0.4714285714285714	0.08826049700085689
YBL054W	0	0/-	-521.339068070054	-32738.927633792162	560	0.176	0.4714285714285714	0.08826049700085689
YLR422W	0	0/-	-521.5274775028229	-25930.29278215766	560	0.176	0.4714285714285714	0.08826049700085689
YNL188W	-1	-/-	-521.6920421123505	-21983.77148324251	140	0.17553191489361702	0.4714285714285714	0.08854612967723507
YKL071W	0	0/-	-521.8543816208839	-25961.906735867262	560	0.17553191489361702	0.4714285714285714	0.08854612967723507
YCL005W-A	-1	-/-	-521.8596754074097	-17040.13837838173	140	0.17506631299734748	0.4714285714285714	0.08883176235361326
YKR075C	0	0/-	-521.8832973241806	-24912.317446246743	560	0.17506631299734748	0.4714285714285714	0.08883176235361326
YIL175W	0	0/0	-522.0472485125065	-26127.83539918065	560	0.17506631299734748	0.4714285714285714	0.08883176235361326
YHR077C	-1	-/-	-522.0593681335449	-18998.565008044243	140	0.1746031746031746	0.4714285714285714	0.08911739502999143
YDR243C	-1	-/-	-522.0866148471832	-19075.720330536366	140	0.1741424802110818	0.4714285714285714	0.08940302770636961
YER168C	-1	-/-	-522.1781371235847	-22240.913683712482	140	0.1736842105263158	0.4714285714285714	0.08968866038274778
YJL087C	-1	-/+	-522.2572346925735	-19363.5714969635	140	0.1732283464566929	0.4714285714285714	0.08997429305912596
YDR045C	-1	-/-	-522.5045509338379	-22483.45926654339	140	0.17277486910994763	0.4714285714285714	0.09025992573550415
YJL204C	-1	-/-	-522.7044400572777	-20534.787721335888	140	0.17232375979112272	0.4714285714285714	0.09054555841188232
YLR242C	-1	-/-	-522.7348371744156	-19297.269634127617	140	0.171875	0.4714285714285714	0.0908311910882605
YAL025C	-1	-/-	-522.770236492157	-22877.626644968987	140	0.17142857142857143	0.4714285714285714	0.09111682376463867
YPL008W	-1	-/-	-522.7901157140732	-19933.525228500366	140	0.17098445595854922	0.4714285714285714	0.09140245644101685
YKL021C	-1	-/-	-523.003270983696	-23250.46906143427	140	0.17054263565891473	0.4714285714285714	0.09168808911739502
YIL177C	0	0/0	-523.0111681222916	-25154.9225037992	560	0.17054263565891473	0.4714285714285714	0.09168808911739502
YKL097W-A	0	0/-	-523.1027474403381	-25020.25694054365	560	0.17054263565891473	0.4714285714285714	0.09168808911739502
YKR105C	0	0/-	-523.1545281559229	-29243.467461809516	560	0.17054263565891473	0.4714285714285714	0.09168808911739502
YBL079W	-1	-/-	-523.2288374900818	-20878.404293179512	140	0.17010309278350516	0.4714285714285714	0.09197372179377321
YAL047C	-1	-/-	-523.3006113767624	-20593.335308670998	140	0.16966580976863754	0.4714285714285714	0.09225935447015139
YHR187W	-1	-/-	-523.3021038770676	-20837.67639118433	140	0.16923076923076924	0.4714285714285714	0.09254498714652956
YOL029C	0	0/0	-523.6604121923447	-26917.5734834373	560	0.16923076923076924	0.4714285714285714	0.09254498714652956
YLR435W	-1	-/-	-523.6806277632713	-21078.112910330296	140	0.16879795396419436	0.4714285714285714	0.09283061982290775
YDR469W	-1	-/-	-523.782143831253	-20073.888221502304	140	0.1683673469387755	0.4714285714285714	0.09311625249928591
YFR046C	-1	-/-	-523.855611205101	-21281.493788599968	140	0.16793893129770993	0.4714285714285714	0.0934018851756641
YMR155W	0	0/0	-523.8961597979069	-26523.18373736739	560	0.16793893129770993	0.4714285714285714	0.0934018851756641
YDR167W	-1	-/-	-524.23790538311	-21002.460331201553	140	0.16751269035532995	0.4714285714285714	0.09368751785204227
YER079W	0	0/0	-524.528349339962	-27208.788291325793	560	0.16751269035532995	0.4714285714285714	0.09368751785204227
YDL153C	-1	-/-	-524.5614087432623	-20916.83917377889	140	0.1670886075949367	0.4714285714285714	0.09397315052842045
YHR020W	-1	-/-	-524.8062428832054	-16729.37164312601	140	0.16666666666666666	0.4714285714285714	0.09425878320479864
YJL131C	0	0/-	-525.1215507686138	-26332.662613153458	560	0.16666666666666666	0.4714285714285714	0.09425878320479864
YEL029C	-1	-/-	-525.2582646608353	-19661.341210067272	140	0.16624685138539042	0.4714285714285714	0.0945444158811768
YOR260W	-1	-/-	-525.3662948459387	-23326.016932293773	140	0.1658291457286432	0.4714285714285714	0.09483004855755499
YPR115W	0	0/-	-525.4453124403954	-28179.244440168142	560	0.1658291457286432	0.4714285714285714	0.09483004855755499
YER152C	0	0/0	-525.7790220081806	-25899.943114727736	560	0.1658291457286432	0.4714285714285714	0.09483004855755499
YBR225W	0	0/0	-525.783062338829	-25612.595718860626	560	0.1658291457286432	0.4714285714285714	0.09483004855755499
YDR499W	-1	-/-	-525.8878656625748	-20970.043788552284	140	0.16541353383458646	0.4714285714285714	0.09511568123393316
YPR096C	0	0/0	-525.9725216627121	-24026.84321579337	560	0.16541353383458646	0.4714285714285714	0.09511568123393316
YLL004W	-1	-/-	-526.1180350184441	-20824.48534411192	140	0.165	0.4714285714285714	0.09540131391031134
YGR026W	0	0/0	-526.2138022184372	-25206.5563403517	560	0.165	0.4714285714285714	0.09540131391031134
YMR160W	0	0/0	-526.2336006760597	-27452.26312851906	560	0.165	0.4714285714285714	0.09540131391031134
YNL248C	-1	-/-	-526.3084973096848	-23045.832406520844	140	0.16458852867830423	0.4714285714285714	0.09568694658668951
YOL094C	-1	-/-	-526.3754707574844	-19975.7518222332	140	0.16417910447761194	0.4714285714285714	0.0959725792630677
YNL256W	-1	-/-	-526.7124133110046	-24321.73985660076	140	0.16377171215880892	0.4714285714285714	0.09625821193944588
YHL042W	0	0/0	-526.756505727768	-25826.850680947304	560	0.16377171215880892	0.4714285714285714	0.09625821193944588
YER156C	0	0/-	-526.8274142257869	-27854.6394767873	560	0.16377171215880892	0.4714285714285714	0.09625821193944588
YDR320C-A	-1	-/-	-526.8525590896606	-17577.049305677414	140	0.16336633663366337	0.4714285714285714	0.09654384461582405
YOL053C-A	0	0/-	-526.9996009469032	-26428.25989919901	560	0.16336633663366337	0.4714285714285714	0.09654384461582405
YIL008W	-1	-/-	-527.0908741950989	-21381.08362221718	140	0.16296296296296298	0.4714285714285714	0.09682947729220223
YDR257C	0	0/-	-527.2366284430027	-31233.323651295155	560	0.16296296296296298	0.4714285714285714	0.09682947729220223
YOL115W	-1	-/-	-527.2898242473602	-21319.898260831833	140	0.1625615763546798	0.4714285714285714	0.0971151099685804
YKL018W	-1	-/-	-527.3439718484879	-22522.350185394287	140	0.16216216216216217	0.4714285714285714	0.09740074264495859
YNL308C	0	0/-	-527.3944262340665	-35194.95589733869	560	0.16216216216216217	0.4714285714285714	0.09740074264495859
YOR078W	-1	-/-	-527.5792087316513	-22845.89210522175	140	0.16176470588235295	0.4714285714285714	0.09768637532133675
YDL241W	0	0/0	-527.6544984579086	-26747.46281942725	560	0.16176470588235295	0.4714285714285714	0.09768637532133675
YIL104C	0	0/0	-527.6752445548773	-33212.41338134371	560	0.16176470588235295	0.4714285714285714	0.09768637532133675
YNR040W	0	0/-	-527.7401489019394	-25345.989543497562	560	0.16176470588235295	0.4714285714285714	0.09768637532133675
YER149C	-1	-/-	-527.7720050811768	-21084.7168674469	140	0.16136919315403422	0.4714285714285714	0.09797200799771494
YPL113C	0	0/0	-527.8360399901867	-25547.587132960558	560	0.16136919315403422	0.4714285714285714	0.09797200799771494
YDR083W	-1	-/-	-527.8363546133041	-22609.99554860592	140	0.16097560975609757	0.4714285714285714	0.09825764067409312
YJL148W	-1	-/-	-528.1279296576977	-23651.9663028419	140	0.16058394160583941	0.4714285714285714	0.09854327335047129
YBR200W	-1	-/-	-528.252451300621	-20573.64927661419	140	0.16019417475728157	0.4714285714285714	0.09882890602684948
YJL179W	-1	-/-	-528.2891645431519	-20660.72991991043	140	0.15980629539951574	0.4714285714285714	0.09911453870322764
YGL036W	0	0/0	-528.4046998620033	-26912.143352985382	560	0.15980629539951574	0.4714285714285714	0.09911453870322764
YLR010C	-1	-/-	-528.4092614650726	-20760.5543512702	140	0.15942028985507245	0.4714285714285714	0.09940017137960583
YPR055W	-1	-/-	-528.5007300376892	-18405.796472489834	140	0.15903614457831325	0.4714285714285714	0.099685804055984
YGR262C	-1	-/-	-528.5709751844406	-21986.757162332535	140	0.15865384615384615	0.4714285714285714	0.09997143673236218
YHR069C	1	+/-	-528.6556340456009	-23373.696989238262	139	0.1606714628297362	0.4785714285714286	0.09997143673236218
YOR164C	0	0/-	-528.7198624908924	-27005.57306676358	560	0.1606714628297362	0.4785714285714286	0.09997143673236218
YPL225W	0	0/0	-528.8510678857565	-25962.220809429884	560	0.1606714628297362	0.4785714285714286	0.09997143673236218
YBR261C	0	0/-	-528.8879344165325	-34620.47585057467	560	0.1606714628297362	0.4785714285714286	0.09997143673236218
YLR323C	0	0/-	-529.0220871567726	-33774.467738196254	560	0.1606714628297362	0.4785714285714286	0.09997143673236218
YAR066W	0	0/0	-529.0339671969414	-25839.59360331297	560	0.1606714628297362	0.4785714285714286	0.09997143673236218
YGR021W	0	0/0	-529.1520663797855	-25825.167780041695	560	0.1606714628297362	0.4785714285714286	0.09997143673236218
YBR074W	0	0/0	-529.3796431720257	-32454.69222727418	560	0.1606714628297362	0.4785714285714286	0.09997143673236218
YNL002C	-1	-/-	-529.4518273472786	-22543.399434626102	140	0.16028708133971292	0.4785714285714286	0.10025706940874037
YNR032C-A	-1	-/-	-529.5065495967865	-18180.374263048172	140	0.15990453460620524	0.4785714285714286	0.10054270208511853
YGL159W	0	0/0	-529.5648692548275	-26575.552052140236	560	0.15990453460620524	0.4785714285714286	0.10054270208511853
YGR003W	-1	-/-	-529.7710375785828	-21020.987528204918	140	0.1595238095238095	0.4785714285714286	0.10082833476149672
YBR215W	-1	-/-	-529.7893248200417	-21917.541558790952	140	0.15914489311163896	0.4785714285714286	0.10111396743787489
YHR065C	-1	-/-	-529.8257621526718	-21658.362571120262	140	0.15876777251184834	0.4785714285714286	0.10139960011425307
YJR007W	-1	-/-	-529.8385539054871	-23655.449706435204	140	0.15839243498817968	0.4785714285714286	0.10168523279063124
YER002W	-1	-/-	-529.9208567738533	-23082.466140523553	140	0.1580188679245283	0.4785714285714286	0.10197086546700942
YOL161C	0	0/-	-529.9326072335243	-27228.336626138538	560	0.1580188679245283	0.4785714285714286	0.10197086546700942
YPL236C	0	0/-	-530.0412535071373	-27674.04130218923	560	0.1580188679245283	0.4785714285714286	0.10197086546700942
YMR128W	-1	-/-	-530.1317752599716	-21011.798879802227	140	0.15764705882352942	0.4785714285714286	0.10225649814338761
YGR145W	-1	-/-	-530.14013671875	-21973.12643802166	140	0.1572769953051643	0.4785714285714286	0.10254213081976578
YML115C	-1	-/-	-530.2000199556351	-21813.07827103138	140	0.15690866510538642	0.4785714285714286	0.10282776349614396
YGR129W	-1	-/-	-530.2710480690002	-21239.17590522766	140	0.15654205607476634	0.4785714285714286	0.10311339617252213
YLR264C-A	0	0/0	-530.282664835453	-24828.379458248615	560	0.15654205607476634	0.4785714285714286	0.10311339617252213
YDR440W	-1	-/-	-530.3033102750778	-21195.767266631126	140	0.1561771561771562	0.4785714285714286	0.10339902884890032
YMR118C	0	0/-	-530.3818812966347	-28576.038232147694	560	0.1561771561771562	0.4785714285714286	0.10339902884890032
YDR398W	-1	-/-	-530.4977105334401	-24512.337769337	140	0.1558139534883721	0.4785714285714286	0.1036846615252785
YHR033W	0	0/0	-530.5385333299637	-25282.172181516886	560	0.1558139534883721	0.4785714285714286	0.1036846615252785
YPR127W	0	0/-	-530.55631300807	-27180.87075598538	560	0.1558139534883721	0.4785714285714286	0.1036846615252785
YLR425W	-1	-/-	-530.5692440271378	-19782.306186437607	140	0.1554524361948956	0.4785714285714286	0.10397029420165667
YDR386W	1	+/+	-530.658938407898	-21007.348618984222	139	0.1574074074074074	0.4857142857142857	0.10397029420165667
YPL086C	-1	-/-	-530.7741198465228	-23566.651943080127	140	0.15704387990762125	0.4857142857142857	0.10425592687803485
YLR074C	-1	-/-	-530.8189677447081	-24096.918220564723	140	0.15668202764976957	0.4857142857142857	0.10454155955441302
YOR319W	-1	-/-	-530.8292505741119	-21657.8075953722	140	0.15632183908045977	0.4857142857142857	0.1048271922307912
YER127W	-1	-/-	-530.9156829379499	-23881.22152307257	140	0.1559633027522936	0.4857142857142857	0.10511282490716937
YER184C	0	0/-	-531.1108186542988	-26830.34382134676	560	0.1559633027522936	0.4857142857142857	0.10511282490716937
YPR018W	-1	-/-	-531.1464439630508	-20412.107283830643	140	0.15560640732265446	0.4857142857142857	0.10539845758354756
YPR027C	0	0/0	-531.1465999484062	-24358.152812965214	560	0.15560640732265446	0.4857142857142857	0.10539845758354756
YDL042C	-1	-/-	-531.1828420162201	-19896.39964723587	140	0.1552511415525114	0.4857142857142857	0.10568409025992574
YHL008C	0	0/-	-531.2354116141796	-27099.34692183137	560	0.1552511415525114	0.4857142857142857	0.10568409025992574
YBR285W	0	0/0	-531.2506441771984	-26470.022748082876	560	0.1552511415525114	0.4857142857142857	0.10568409025992574
YLR384C	-1	-/-	-531.3541812896729	-20869.784016370773	140	0.1548974943052392	0.4857142857142857	0.10596972293630391
YPL158C	0	0/-	-531.5156486332417	-27249.39455616474	560	0.1548974943052392	0.4857142857142857	0.10596972293630391
YER163C	0	0/0	-531.5488596260548	-28129.233887188137	560	0.1548974943052392	0.4857142857142857	0.10596972293630391
YIL061C	-1	-/-	-531.5724071264267	-20033.60918712616	140	0.15454545454545454	0.4857142857142857	0.1062553556126821
YKL151C	0	0/-	-531.5774384140968	-27720.223730688915	560	0.15454545454545454	0.4857142857142857	0.1062553556126821
YDR357C	0	0/-	-531.5832594335079	-27255.701226979494	560	0.15454545454545454	0.4857142857142857	0.1062553556126821
YFL052W	0	0/-	-531.7817125618458	-24456.05056157708	560	0.15454545454545454	0.4857142857142857	0.1062553556126821
YMR269W	0	0/-	-531.7961524799466	-35461.68089581281	560	0.15454545454545454	0.4857142857142857	0.1062553556126821
YNL110C	-1	-/-	-531.8946651220322	-20485.385973393917	140	0.15419501133786848	0.4857142857142857	0.10654098828906026
YGL169W	-1	-/-	-531.9016771316528	-19577.000403225422	140	0.15384615384615385	0.4857142857142857	0.10682662096543845
YPR109W	0	0/0	-531.9237302839756	-27243.311615362763	560	0.15384615384615385	0.4857142857142857	0.10682662096543845
YOL124C	-1	-/-	-531.945460319519	-20798.803132653236	140	0.15349887133182843	0.4857142857142857	0.10711225364181662
YBL086C	0	0/0	-532.0459715127945	-27432.72601880133	560	0.15349887133182843	0.4857142857142857	0.10711225364181662
YLR033W	-1	-/-	-532.0676904320717	-20533.700736820698	140	0.15315315315315314	0.4857142857142857	0.1073978863181948
YKL162C	0	0/-	-532.0718673169613	-26866.813084244728	560	0.15315315315315314	0.4857142857142857	0.1073978863181948
YHR082C	-1	-/-	-532.1864739656448	-21297.621678948402	140	0.15280898876404495	0.4857142857142857	0.10768351899457299
YNR015W	-1	-/-	-532.2101364135742	-21145.15030145645	140	0.15246636771300448	0.4857142857142857	0.10796915167095116
YBR217W	-1	-/-	-532.222305059433	-19903.61177921295	140	0.15212527964205816	0.4857142857142857	0.10825478434732934
YCR029C-A	0	0/-	-532.3578097224236	-26231.420001089573	560	0.15212527964205816	0.4857142857142857	0.10825478434732934
YMR258C	0	0/-	-532.4162707924843	-27084.803080260754	560	0.15212527964205816	0.4857142857142857	0.10825478434732934
YBR154C	-1	-/-	-532.5339946746826	-22028.0112631917	140	0.15178571428571427	0.4857142857142857	0.10854041702370751
YDL086W	0	0/0	-532.7339425683022	-26979.147452689707	560	0.15178571428571427	0.4857142857142857	0.10854041702370751
YDR545W	-1	-/-	-532.7977819442749	-16830.607723474503	140	0.1514476614699332	0.4857142857142857	0.10882604970008569
YMR210W	-1	-/-	-532.9107534885406	-15859.067230701447	140	0.1511111111111111	0.4857142857142857	0.10911168237646386
YBR085C-A	0	0/0	-532.9395813941956	-25845.43325805664	560	0.1511111111111111	0.4857142857142857	0.10911168237646386
YHR112C	0	0/0	-532.9734995663166	-29539.099655985832	560	0.1511111111111111	0.4857142857142857	0.10911168237646386
YMR123W	0	0/0	-533.2499229460955	-36386.266734381206	560	0.1511111111111111	0.4857142857142857	0.10911168237646386
YJR082C	-1	-/-	-533.3048795461655	-20087.707122206688	140	0.15077605321507762	0.4857142857142857	0.10939731505284205
YBR102C	-1	-/-	-533.3134788274765	-22457.025102376938	140	0.1504424778761062	0.4857142857142857	0.10968294772922023
YOR351C	-1	-/-	-533.3822168111801	-18082.090250253677	140	0.15011037527593818	0.4857142857142857	0.1099685804055984
YDL098C	-1	-/-	-533.5700781345367	-20567.205481410027	140	0.14977973568281938	0.4857142857142857	0.11025421308197658
YNL227C	-1	-/-	-533.63594353199	-21619.70976805687	140	0.14945054945054945	0.4857142857142857	0.11053984575835475
YJR014W	0	0/-	-533.8179079489782	-35436.1549486788	560	0.14945054945054945	0.4857142857142857	0.11053984575835475
YNL024C	0	0/-	-533.8772960305214	-26575.61074063182	560	0.14945054945054945	0.4857142857142857	0.11053984575835475
YCR066W	-1	-/-	-533.882922410965	-20130.720710873604	140	0.14912280701754385	0.4857142857142857	0.11082547843473294
YOL021C	1	+/+	-534.1022514104843	-21738.821464419365	139	0.15098468271334792	0.4928571428571429	0.11082547843473294
YOL087C	0	0/-	-534.158161520958	-27946.9784540236	560	0.15098468271334792	0.4928571428571429	0.11082547843473294
YLR438C-A	-1	-/-	-534.2747278213501	-19424.644617319107	140	0.15065502183406113	0.4928571428571429	0.1111111111111111
YMR227C	-1	-/-	-534.3462997674942	-20404.58820927143	140	0.1503267973856209	0.4928571428571429	0.11139674378748929
YOR294W	-1	-/-	-534.4435144662857	-23715.00389587879	140	0.15	0.4928571428571429	0.11168237646386747
YDL074C	-1	-/-	-534.975959777832	-20695.072163045406	140	0.14967462039045554	0.4928571428571429	0.11196800914024564
YDL159W	-1	-/-	-535.3112233281136	-20461.62942034006	140	0.14935064935064934	0.4928571428571429	0.11225364181662383
YML082W	0	0/0	-535.3163105100393	-27942.309690400958	560	0.14935064935064934	0.4928571428571429	0.11225364181662383
YIL024C	0	0/0	-535.4878079295158	-26502.736130803823	560	0.14935064935064934	0.4928571428571429	0.11225364181662383
YMR078C	-1	-/-	-535.5972008705139	-21426.608679175377	140	0.1490280777537797	0.4928571428571429	0.112539274493002
YOR291W	0	0/-	-535.706288009882	-26584.248872041702	560	0.1490280777537797	0.4928571428571429	0.112539274493002
YBR090C-A	-1	-/-	-535.8348298072815	-17846.399432182312	140	0.14870689655172414	0.4928571428571429	0.11282490716938018
YGL131C	0	0/-	-535.8732888996601	-32088.394670680165	560	0.14870689655172414	0.4928571428571429	0.11282490716938018
YMR014W	-1	-/-	-535.9000403881073	-21681.44259250164	140	0.14838709677419354	0.4928571428571429	0.11311053984575835
YDR020C	0	0/-	-536.0228259265423	-27145.461190849543	560	0.14838709677419354	0.4928571428571429	0.11311053984575835
YLL058W	0	0/0	-536.0374421477318	-28260.082170449197	560	0.14838709677419354	0.4928571428571429	0.11311053984575835
YCR058C	-1	-/-	-536.1985983848572	-17056.0838034153	140	0.148068669527897	0.4928571428571429	0.11339617252213653
YLR105C	1	+/+	-536.2680607438087	-20311.058439016342	139	0.14989293361884368	0.5	0.11339617252213653
YAL037W	0	0/0	-536.5280947685242	-26797.843180418015	560	0.14989293361884368	0.5	0.11339617252213653
YPL001W	-1	-/-	-536.5561792850494	-21460.68413078785	140	0.14957264957264957	0.5	0.11368180519851472
YNL250W	-1	-/-	-536.6092301607132	-21181.16185104847	140	0.14925373134328357	0.5	0.11396743787489289
YOR289W	0	0/0	-536.6577403247356	-28654.102624833584	560	0.14925373134328357	0.5	0.11396743787489289
YDR018C	-1	-/-	-536.7353131771088	-16443.16921699047	140	0.14893617021276595	0.5	0.11425307055127107
YMR021C	-1	-/-	-536.9066764116287	-21906.878188490868	140	0.14861995753715498	0.5	0.11453870322764924
YLR397C	-1	-/-	-536.9502128362656	-23740.63808941841	140	0.1483050847457627	0.5	0.11482433590402742
YDR282C	0	0/-	-536.9673081934452	-28830.610232114792	560	0.1483050847457627	0.5	0.11482433590402742
YLR104W	0	0/-	-537.0808383822441	-28906.408391535282	560	0.1483050847457627	0.5	0.11482433590402742
YKL100C	0	0/-	-537.1408380866051	-26902.502284757793	560	0.1483050847457627	0.5	0.11482433590402742
YGR127W	0	0/0	-537.4659116566181	-28960.109345555305	560	0.1483050847457627	0.5	0.11482433590402742
YBR254C	-1	-/-	-537.4996910095215	-20961.65235745907	140	0.14799154334038056	0.5	0.11510996858040559
YHR149C	0	0/-	-537.5049301087856	-32991.32591905445	560	0.14799154334038056	0.5	0.11510996858040559
YER082C	-1	-/-	-537.6275372505188	-20879.469112873077	140	0.14767932489451477	0.5	0.11539560125678378
YKL057C	-1	-/-	-537.7586954832077	-20733.885181307793	140	0.14736842105263157	0.5	0.11568123393316196
YHL044W	0	0/0	-537.8996627032757	-27096.722181245685	560	0.14736842105263157	0.5	0.11568123393316196
YMR093W	-1	-/-	-537.9007328599691	-22381.18886333704	140	0.14705882352941177	0.5	0.11596686660954013
YFR028C	-1	-/-	-537.951659321785	-21495.57116794586	140	0.14675052410901468	0.5	0.11625249928591831
YDL111C	1	+/-	-538.00321662426	-22502.033239483833	139	0.14853556485355648	0.5071428571428571	0.11625249928591831
YJR136C	0	0/-	-538.057070940733	-31346.311762325466	560	0.14853556485355648	0.5071428571428571	0.11625249928591831
YOL013W-A	0	0/0	-538.0835066214204	-28366.708855114877	560	0.14853556485355648	0.5071428571428571	0.11625249928591831
YFL058W	-1	-/-	-538.332642197609	-18966.464244127274	140	0.14822546972860126	0.5071428571428571	0.11653813196229648
YNL115C	0	0/0	-538.4162964522839	-28576.519914507866	560	0.14822546972860126	0.5071428571428571	0.11653813196229648
YEL073C	0	0/0	-538.4332374334335	-25990.80915825069	560	0.14822546972860126	0.5071428571428571	0.11653813196229648
YOR215C	0	0/0	-538.4718520343304	-28730.909116383642	560	0.14822546972860126	0.5071428571428571	0.11653813196229648
YHR197W	-1	-/-	-538.5016044676304	-23572.08579042554	140	0.14791666666666667	0.5071428571428571	0.11682376463867467
YNL004W	-1	-/-	-538.5056087970734	-20746.201744794846	140	0.14760914760914762	0.5071428571428571	0.11710939731505285
YMR277W	-1	-/-	-538.6434897184372	-21643.398432374	140	0.14730290456431536	0.5071428571428571	0.11739502999143102
YBR155W	-1	-/-	-538.6495043337345	-23066.130869328976	140	0.14699792960662525	0.5071428571428571	0.1176806626678092
YBL008W	-1	-/-	-538.8871815800667	-19857.122766792774	140	0.14669421487603307	0.5071428571428571	0.11796629534418737
YOR342C	0	0/0	-538.9359861910343	-26719.705160602927	560	0.14669421487603307	0.5071428571428571	0.11796629534418737
YOR216C	-1	-/-	-539.0628501176834	-21241.118787765503	140	0.1463917525773196	0.5071428571428571	0.11825192802056556
YPL122C	-1	-/-	-539.0834766626358	-22851.68834257126	140	0.14609053497942387	0.5071428571428571	0.11853756069694373
YNL023C	-1	-/-	-539.1084305047989	-21361.22798681259	140	0.1457905544147844	0.5071428571428571	0.11882319337332191
YPL011C	-1	-/-	-539.1113293766975	-20026.63308829069	140	0.14549180327868852	0.5071428571428571	0.11910882604970009
YDR056C	0	0/0	-539.3821615278721	-27506.057296782732	560	0.14549180327868852	0.5071428571428571	0.11910882604970009
YPL067C	0	0/0	-539.388962328434	-26702.183718830347	560	0.14549180327868852	0.5071428571428571	0.11910882604970009
YCR014C	-1	-/-	-539.5053522586823	-21194.17269694805	140	0.14519427402862986	0.5071428571428571	0.11939445872607826
YIR009W	-1	-/-	-539.7455052137375	-18945.791752815247	140	0.14489795918367346	0.5071428571428571	0.11968009140245645
YDL105W	-1	-/-	-539.8356626033783	-19293.67993438244	140	0.1446028513238289	0.5071428571428571	0.11996572407883462
YLR186W	-1	-/-	-540.1300672292709	-22859.115465283394	140	0.1443089430894309	0.5071428571428571	0.1202513567552128
YGR275W	-1	-/-	-540.2658515572548	-21671.025184214115	140	0.1440162271805274	0.5071428571428571	0.12053698943159097
YDL025C	0	0/-	-540.3542898595333	-27639.36572189629	560	0.1440162271805274	0.5071428571428571	0.12053698943159097
YML107C	-1	-/-	-540.4255779981613	-23505.58431982994	140	0.1437246963562753	0.5071428571428571	0.12082262210796915
YOL144W	-1	-/-	-540.4361939430237	-23034.51853811741	140	0.14343434343434344	0.5071428571428571	0.12110825478434734
YIR043C	0	0/0	-540.529049038887	-26867.60186030343	560	0.14343434343434344	0.5071428571428571	0.12110825478434734
YEL057C	-1	-/0	-540.5332928299904	-17131.76622337103	140	0.1431451612903226	0.5071428571428571	0.1213938874607255
YNL108C	0	0/0	-540.6269015967846	-32881.39885053411	560	0.1431451612903226	0.5071428571428571	0.1213938874607255
YCR040W	-1	-/-	-540.6363513469696	-17984.20839691162	140	0.14285714285714285	0.5071428571428571	0.12167952013710369
YML133C	0	0/0	-540.6402961909771	-26817.161202967167	560	0.14285714285714285	0.5071428571428571	0.12167952013710369
YLR385C	-1	-/-	-540.654264330864	-18161.537187695503	140	0.142570281124498	0.5071428571428571	0.12196515281348186
YGR058W	0	0/-	-540.6768557429314	-34113.89224535227	560	0.142570281124498	0.5071428571428571	0.12196515281348186
YKL143W	-1	-/-	-540.7159807682037	-21130.908801317215	140	0.14228456913827656	0.5071428571428571	0.12225078548986004
YLR170C	-1	-/-	-540.7870626449585	-20585.192951321602	140	0.142	0.5071428571428571	0.12253641816623821
YCR092C	-1	-/-	-540.8169289827347	-20014.839412629604	140	0.14171656686626746	0.5071428571428571	0.1228220508426164
YML095C	1	+/+	-540.8719044923782	-20070.22125530243	139	0.14342629482071714	0.5142857142857142	0.1228220508426164
YKR086W	-1	-/-	-540.8834367990494	-19531.22399330139	140	0.14314115308151093	0.5142857142857142	0.12310768351899458
YJL025W	-1	-/-	-541.1901789903641	-19135.03221166134	140	0.14285714285714285	0.5142857142857142	0.12339331619537275
YPL280W	0	0/-	-541.2449970394373	-30314.493504039943	560	0.14285714285714285	0.5142857142857142	0.12339331619537275
YPR104C	-1	-/-	-541.2763735055923	-20049.44904601574	140	0.14257425742574256	0.5142857142857142	0.12367894887175093
YFL017W-A	-1	-/-	-541.2878819704056	-22169.071877121925	140	0.1422924901185771	0.5142857142857142	0.1239645815481291
YMR059W	1	+/+	-541.4157133102417	-21094.650526046753	139	0.14398422090729784	0.5214285714285715	0.1239645815481291
YGL262W	0	0/0	-541.6350426673889	-26363.518705397844	560	0.14398422090729784	0.5214285714285715	0.1239645815481291
YGR081C	-1	-/-	-541.6477574408054	-21244.291567593813	140	0.1437007874015748	0.5214285714285715	0.12425021422450729
YDL173W	0	0/0	-541.7063236758113	-29952.322792358696	560	0.1437007874015748	0.5214285714285715	0.12425021422450729
YHR169W	-1	-/-	-541.8686789274216	-22991.347520709038	140	0.14341846758349705	0.5214285714285715	0.12453584690088546
YDR470C	-1	-/-	-542.0132421851158	-20442.06073373556	140	0.14313725490196078	0.5214285714285715	0.12482147957726364
YPR133C	-1	-/-	-542.02709877491	-20539.03797340393	140	0.14285714285714285	0.5214285714285715	0.12510711225364182
YGR146C	0	0/0	-542.0399271547794	-28042.129132837057	560	0.14285714285714285	0.5214285714285715	0.12510711225364182
YLR015W	-1	-/-	-542.0897312164307	-22313.585478425026	140	0.142578125	0.5214285714285715	0.12539274493002
YPR048W	0	0/-	-542.4236505329609	-33956.15866929293	560	0.142578125	0.5214285714285715	0.12539274493002
YHL046C	0	0/-	-542.423770159483	-27396.8124169223	560	0.142578125	0.5214285714285715	0.12539274493002
YHR060W	-1	-/-	-542.4575679302216	-21260.929764151573	140	0.14230019493177387	0.5214285714285715	0.12567837760639816
YGL201C	-1	-/-	-542.7328262329102	-20024.164234995842	140	0.14202334630350194	0.5214285714285715	0.12596401028277635
YKL045W	-1	-/-	-542.8362486362457	-20983.129479169846	140	0.141747572815534	0.5214285714285715	0.12624964295915453
YGL193C	0	0/0	-542.9339739084244	-26856.454944983125	560	0.141747572815534	0.5214285714285715	0.12624964295915453
YOR056C	-1	-/+	-542.9776328206062	-22249.685339689255	140	0.14147286821705427	0.5214285714285715	0.1265352756355327
YIR044C	0	0/0	-543.1595502793789	-26578.796149149537	560	0.14147286821705427	0.5214285714285715	0.1265352756355327
YNR073C	0	0/0	-543.2155928015709	-26599.950003162026	560	0.14147286821705427	0.5214285714285715	0.1265352756355327
YDL001W	0	0/-	-543.2562841176987	-33847.20944932103	560	0.14147286821705427	0.5214285714285715	0.1265352756355327
YMR080C	-1	-/-	-543.2806700468063	-20644.43807888031	140	0.14119922630560927	0.5214285714285715	0.1268209083119109
YDL005C	-1	-/-	-543.2846455574036	-21838.0780210495	140	0.14092664092664092	0.5214285714285715	0.12710654098828905
YPL014W	0	0/-	-543.3396477997303	-25929.675956945866	560	0.14092664092664092	0.5214285714285715	0.12710654098828905
YLR189C	-1	-/-	-543.4613622426987	-20991.58324712515	140	0.14065510597302505	0.5214285714285715	0.12739217366466724
YCL061C	-1	-/-	-543.4780248403549	-20134.75904893875	140	0.14038461538461539	0.5214285714285715	0.12767780634104542
YNL082W	-1	-/-	-543.5238423347473	-20359.97112417221	140	0.1401151631477927	0.5214285714285715	0.1279634390174236
YGL070C	-1	-/-	-543.6759868860245	-20852.98198902607	140	0.13984674329501914	0.5214285714285715	0.12824907169380176
YOR274W	-1	-/-	-543.7529635429382	-20779.173603773117	140	0.13957934990439771	0.5214285714285715	0.12853470437017994
YDR416W	-1	-/-	-543.8314604759216	-20543.551612973213	140	0.13931297709923665	0.5214285714285715	0.12882033704655813
YFL035C-B	0	0/-	-544.1754075288773	-27778.069135904312	560	0.13931297709923665	0.5214285714285715	0.12882033704655813
YGL113W	-1	-/-	-544.227813243866	-20222.8394190073	140	0.13904761904761906	0.5214285714285715	0.1291059697229363
YKL042W	-1	-/-	-544.3041095137596	-20764.462059915066	140	0.13878326996197718	0.5214285714285715	0.1293916023993145
YLL014W	0	0/-	-544.3173276782036	-28961.12887632847	560	0.13878326996197718	0.5214285714285715	0.1293916023993145
YHR036W	-1	-/-	-544.3370164632797	-21598.68527802825	140	0.13851992409867173	0.5214285714285715	0.12967723507569265
YHR144C	0	0/-	-544.3474278785288	-34881.60823233053	560	0.13851992409867173	0.5214285714285715	0.12967723507569265
YEL055C	0	0/-	-544.3566138073802	-35131.41490275413	560	0.13851992409867173	0.5214285714285715	0.12967723507569265
YIL016W	-1	-/-	-544.4140001535416	-21589.835287213326	140	0.13825757575757575	0.5214285714285715	0.12996286775207083
YOL090W	-1	-/-	-544.6798771619797	-21417.81788086891	140	0.13799621928166353	0.5214285714285715	0.13024850042844902
YDR311W	-1	-/-	-544.7201374769211	-20828.550236344337	140	0.13773584905660377	0.5214285714285715	0.1305341331048272
YDR152W	0	0/-	-544.7254488840699	-35290.0005194433	560	0.13773584905660377	0.5214285714285715	0.1305341331048272
YLR460C	0	0/0	-544.7401166260242	-27341.492868691683	560	0.13773584905660377	0.5214285714285715	0.1305341331048272
YLR132C	-1	-/+	-544.8815643787384	-17441.666001558304	140	0.1374764595103578	0.5214285714285715	0.13081976578120538
YML094W	-1	-/-	-544.8883129358292	-21641.561930179596	140	0.13721804511278196	0.5214285714285715	0.13110539845758354
YGR053C	0	0/-	-544.9527529478073	-27402.558958113194	560	0.13721804511278196	0.5214285714285715	0.13110539845758354
YDR165W	-1	-/-	-544.9621508717537	-23427.93208038807	140	0.13696060037523453	0.5214285714285715	0.13139103113396172
YMR228W	0	0/-	-545.0175636410713	-31446.838167116046	560	0.13696060037523453	0.5214285714285715	0.13139103113396172
YPR179C	-1	-/-	-545.0831091403961	-20080.400645136833	140	0.13670411985018727	0.5214285714285715	0.1316766638103399
YLR312C	0	0/0	-545.2278797328472	-27291.164867281914	560	0.13670411985018727	0.5214285714285715	0.1316766638103399
YOR145C	-1	-/-	-545.2299210131168	-22785.959708720446	140	0.13644859813084112	0.5214285714285715	0.1319622964867181
YLR145W	1	+/-	-545.3037759065628	-20977.093717455864	139	0.13805970149253732	0.5285714285714286	0.1319622964867181
YHR058C	-1	-/-	-545.4206519126892	-19438.72124683857	140	0.1378026070763501	0.5285714285714286	0.13224792916309625
YGR017W	0	0/0	-545.647129803896	-26062.854728400707	560	0.1378026070763501	0.5285714285714286	0.13224792916309625
YLL056C	-1	-/0	-545.8130438327789	-16952.12298452854	140	0.137546468401487	0.5285714285714286	0.13253356183947443
YFR048W	-1	-/-	-545.8675121590495	-21316.9654719159	140	0.137291280148423	0.5285714285714286	0.1328191945158526
YLR413W	0	0/-	-545.8709552586079	-29888.562308356166	560	0.137291280148423	0.5285714285714286	0.1328191945158526
YDL218W	0	0/0	-545.9442518725991	-26304.09566987306	560	0.137291280148423	0.5285714285714286	0.1328191945158526
YER087W	0	0/-	-546.0444412529469	-25413.793344795704	560	0.137291280148423	0.5285714285714286	0.1328191945158526
YJR043C	1	+/+	-546.1448057591915	-22711.982121556997	139	0.1388888888888889	0.5357142857142857	0.1328191945158526
YFR045W	0	0/-	-546.1750075817108	-25619.096562951803	560	0.1388888888888889	0.5357142857142857	0.1328191945158526
YDR323C	-1	-/-	-546.2580833435059	-19312.780779480934	140	0.13863216266173753	0.5357142857142857	0.1331048271922308
YPL112C	-1	-/-	-546.2652074694633	-21011.811876177788	140	0.13837638376383765	0.5357142857142857	0.13339045986860898
YDL069C	-1	-/-	-546.2721076011658	-21497.881818532944	140	0.13812154696132597	0.5357142857142857	0.13367609254498714
YFR037C	-1	-/-	-546.3777384757996	-22221.018157362938	140	0.13786764705882354	0.5357142857142857	0.13396172522136532
YAR068W	0	0/0	-546.4866355210543	-28593.768078371882	560	0.13786764705882354	0.5357142857142857	0.13396172522136532
YLR297W	0	0/0	-546.6200396120548	-27757.76159504056	560	0.13786764705882354	0.5357142857142857	0.13396172522136532
YPR172W	0	0/0	-546.9640597701073	-27770.07690960169	560	0.13786764705882354	0.5357142857142857	0.13396172522136532
YML105C	-1	-/-	-546.994662463665	-20726.247008383274	140	0.13761467889908258	0.5357142857142857	0.1342473578977435
YKL191W	-1	-/-	-547.1817216873169	-22183.954252243042	140	0.13736263736263737	0.5357142857142857	0.13453299057412169
YKL033W	0	0/-	-547.2417861521244	-33829.465070694685	560	0.13736263736263737	0.5357142857142857	0.13453299057412169
YGR152C	-1	-/-	-547.2633103132248	-22149.318389058113	140	0.13711151736745886	0.5357142857142857	0.13481862325049987
YJR132W	-1	-/0	-547.3223423957825	-21849.03894662857	140	0.13686131386861314	0.5357142857142857	0.13510425592687803
YGL241W	-1	-/-	-547.3293751478195	-19140.407406687737	140	0.1366120218579235	0.5357142857142857	0.1353898886032562
YDR196C	0	0/-	-547.5865532457829	-27985.156606793404	560	0.1366120218579235	0.5357142857142857	0.1353898886032562
YKR062W	-1	-/-	-547.6130615919828	-21087.65762939304	140	0.13636363636363635	0.5357142857142857	0.1356755212796344
YJL068C	0	0/-	-547.613692522049	-26222.04438753426	560	0.13636363636363635	0.5357142857142857	0.1356755212796344
YKL112W	-1	-/-	-547.6296973228455	-21527.89495396614	140	0.13611615245009073	0.5357142857142857	0.13596115395601258
YOL009C	-1	-/-	-547.6905434131622	-19612.502291202545	140	0.1358695652173913	0.5357142857142857	0.13624678663239073
YGL171W	-1	-/-	-547.6910681128502	-25338.349445283413	140	0.13562386980108498	0.5357142857142857	0.13653241930876892
YHR129C	-1	-/-	-547.7866964936256	-22557.29802161455	140	0.13537906137184116	0.5357142857142857	0.1368180519851471
YNL332W	-1	-/-	-547.9601213932037	-18161.302461132407	140	0.13513513513513514	0.5357142857142857	0.13710368466152528
YNL086W	0	0/-	-548.0443060696125	-27778.5635201931	560	0.13513513513513514	0.5357142857142857	0.13710368466152528
YGL082W	0	0/-	-548.0814032256603	-26821.29106847942	560	0.13513513513513514	0.5357142857142857	0.13710368466152528
YDR061W	0	0/0	-548.1476408541203	-29147.007841989398	560	0.13513513513513514	0.5357142857142857	0.13710368466152528
YBR257W	1	+/+	-548.1577261686325	-21852.73669242859	139	0.1366906474820144	0.5428571428571428	0.13710368466152528
YLR050C	0	0/-	-548.311988145113	-27504.446800142527	560	0.1366906474820144	0.5428571428571428	0.13710368466152528
YLR276C	-1	-/-	-548.4609999656677	-22755.24402320385	140	0.13644524236983843	0.5428571428571428	0.13738931733790347
YCR102C	-1	-/-	-548.5308529138565	-17678.689118266106	140	0.13620071684587814	0.5428571428571428	0.13767495001428162
YOL066C	-1	-/-	-548.6470412015915	-21247.177024126053	140	0.13595706618962433	0.5428571428571428	0.1379605826906598
YCR060W	-1	-/-	-548.7904422283173	-21626.316430926323	140	0.1357142857142857	0.5428571428571428	0.138246215367038
YNL320W	0	0/0	-548.8636615872383	-27772.605307728052	560	0.1357142857142857	0.5428571428571428	0.138246215367038
YER190W	-1	-/-	-548.8898807764053	-17849.585277676582	140	0.1354723707664884	0.5428571428571428	0.13853184804341617
YER107C	-1	-/-	-548.900897860527	-21016.18879377842	140	0.13523131672597866	0.5428571428571428	0.13881748071979436
YOR252W	0	0/0	-548.930253058672	-34889.546652540565	560	0.13523131672597866	0.5428571428571428	0.13881748071979436
YBR137W	0	0/-	-549.055166810751	-28861.819539681077	560	0.13523131672597866	0.5428571428571428	0.13881748071979436
YMR176W	0	0/-	-549.1460552364588	-34442.66104089096	560	0.13523131672597866	0.5428571428571428	0.13881748071979436
YJR069C	-1	-/-	-549.1677811145782	-23401.94780945778	140	0.1349911190053286	0.5428571428571428	0.1391031133961725
YOL080C	1	+/+	-549.2212011814117	-22201.703924655914	139	0.13652482269503546	0.55	0.1391031133961725
YLR433C	-1	-/-	-549.2618287801743	-21051.01872766018	140	0.13628318584070798	0.55	0.1393887460725507
YLR291C	-1	-/-	-549.4289689064026	-23674.29489801824	140	0.13604240282685512	0.55	0.13967437874892888
YER187W	0	0/0	-549.5571456849575	-26747.161597296596	560	0.13604240282685512	0.55	0.13967437874892888
YIL095W	-1	-/-	-549.5773681402206	-20051.994920253754	140	0.13580246913580246	0.55	0.13996001142530706
YDL199C	0	0/-	-549.6088655591011	-28778.822329193354	560	0.13580246913580246	0.55	0.13996001142530706
YOL034W	-1	-/-	-549.7855067253113	-18712.628302812576	140	0.13556338028169015	0.55	0.14024564410168525
YKR024C	-1	-/-	-549.8488396406174	-22519.215705513954	140	0.13532513181019332	0.55	0.1405312767780634
YPL233W	-1	-/-	-549.8594613075256	-20478.077622115612	140	0.13508771929824562	0.55	0.14081690945444159
YNR023W	-1	-/-	-549.901082277298	-22007.788156986237	140	0.13485113835376533	0.55	0.14110254213081977
YML087C	0	0/0	-550.0059722363949	-27921.99667236209	560	0.13485113835376533	0.55	0.14110254213081977
YJL027C	0	0/0	-550.1296349167824	-25079.798579722643	560	0.13485113835376533	0.55	0.14110254213081977
YKL089W	-1	-/-	-550.1534873247147	-21623.986550092697	140	0.1346153846153846	0.55	0.14138817480719795
YPR169W	0	0/-	-550.3231963217258	-36245.403105169535	560	0.1346153846153846	0.55	0.14138817480719795
YLR381W	-1	-/-	-550.3611633181572	-20323.194256812334	140	0.1343804537521815	0.55	0.1416738074835761
YJR032W	0	0/-	-550.4101048260927	-33715.18016529083	560	0.1343804537521815	0.55	0.1416738074835761
YKR099W	-1	-/-	-550.4533870220184	-21834.59597182274	140	0.13414634146341464	0.55	0.1419594401599543
YDR080W	-1	-/-	-550.475617647171	-20777.320712566376	140	0.13391304347826086	0.55	0.14224507283633248
YGR216C	-1	-/-	-550.586261510849	-20106.532643795013	140	0.13368055555555555	0.55	0.14253070551271066
YOR097C	0	0/0	-550.6314981579781	-27789.177497431636	560	0.13368055555555555	0.55	0.14253070551271066
YML031W	-1	-/-	-550.6901664733887	-21236.09557723999	140	0.13344887348353554	0.55	0.14281633818908884
YMR294W	0	0/-	-550.7224896401167	-33900.68438473344	560	0.13344887348353554	0.55	0.14281633818908884
YKR064W	0	0/-	-550.7252283990383	-33028.18903455138	560	0.13344887348353554	0.55	0.14281633818908884
YKL068W	-1	-/-	-550.7392331361771	-22350.54635965824	140	0.13321799307958476	0.55	0.143101970865467
YLR040C	0	0/-	-550.7418558597565	-28227.421469658613	560	0.13321799307958476	0.55	0.143101970865467
YGR205W	0	0/0	-550.7764385044575	-25775.697957754135	560	0.13321799307958476	0.55	0.143101970865467
YDR434W	-1	-/-	-550.8020261526108	-21056.397061228752	140	0.13298791018998274	0.55	0.14338760354184518
YLR409C	-1	-/-	-550.9591801166534	-24972.78588116169	140	0.13275862068965516	0.55	0.14367323621822337
YAL019W	0	0/-	-550.9834023267031	-32905.383226044476	560	0.13275862068965516	0.55	0.14367323621822337
YDR292C	-1	-/-	-551.0407568216324	-22630.390518426895	140	0.13253012048192772	0.55	0.14395886889460155
YPL249C	-1	-/-	-551.1925535947084	-21902.770631164312	140	0.1323024054982818	0.55	0.14424450157097973
YDR082W	-1	-/-	-551.2315544486046	-21929.073344409466	140	0.1320754716981132	0.55	0.1445301342473579
YLR162W	0	0/0	-551.3439294993877	-27192.28364433348	560	0.1320754716981132	0.55	0.1445301342473579
YDR473C	-1	-/-	-551.7812349200249	-21249.506721436977	140	0.13184931506849315	0.55	0.14481576692373607
YJL149W	0	0/-	-551.7870487868786	-29989.727052360773	560	0.13184931506849315	0.55	0.14481576692373607
YGR149W	0	0/-	-551.7940737009048	-27705.155751734972	560	0.13184931506849315	0.55	0.14481576692373607
YOL102C	-1	-/-	-551.8199717998505	-22353.70806235075	140	0.13162393162393163	0.55	0.14510139960011426
YLR068W	-1	-/-	-551.9082579612732	-22679.825770020485	140	0.13139931740614336	0.55	0.14538703227649244
YLR272C	-1	-/-	-552.0395637899637	-21626.14396609366	140	0.131175468483816	0.55	0.1456726649528706
YLR146C	0	0/-	-552.1107837297022	-35971.02299368009	560	0.131175468483816	0.55	0.1456726649528706
YPR110C	-1	-/-	-552.1576533913612	-24144.08607620001	140	0.13095238095238096	0.55	0.14595829762924878
YNL189W	0	0/-	-552.1685541272163	-33254.96973070502	560	0.13095238095238096	0.55	0.14595829762924878
YHR172W	-1	-/-	-552.2210953235626	-21397.29875266552	140	0.1307300509337861	0.55	0.14624393030562696
YLR262C	-1	-/-	-552.3196651935577	-20410.82367736101	140	0.13050847457627118	0.55	0.14652956298200515
YBR060C	-1	-/-	-552.3377912044525	-21350.099565148354	140	0.13028764805414553	0.55	0.14681519565838333
YBR016W	0	0/0	-552.3386290967464	-25589.995678715408	560	0.13028764805414553	0.55	0.14681519565838333
YJL006C	-1	-/-	-552.36183989048	-21458.029622077942	140	0.13006756756756757	0.55	0.14710082833476149
YER118C	-1	-/-	-552.3791515827179	-21676.03841292858	140	0.12984822934232715	0.55	0.14738646101113967
YLR316C	-1	-/-	-552.380259513855	-20877.914073348045	140	0.12962962962962962	0.55	0.14767209368751785
YER007W	-1	-/-	-552.5073179006577	-20283.64703166485	140	0.12941176470588237	0.55	0.14795772636389604
YDL180W	0	0/0	-552.6232826113701	-26203.953951358795	560	0.12941176470588237	0.55	0.14795772636389604
YIL165C	0	0/-	-552.6598317921162	-26764.364826500416	560	0.12941176470588237	0.55	0.14795772636389604
YDR542W	0	0/-	-552.778840392828	-28707.607156559825	560	0.12941176470588237	0.55	0.14795772636389604
YNR027W	-1	-/-	-552.8894212245941	-21066.909194350243	140	0.12919463087248323	0.55	0.14824335904027422
YLR386W	-1	-/-	-552.9591205120087	-21175.71032834053	140	0.12897822445561138	0.55	0.14852899171665238
YHR052W	-1	-/-	-552.9641567766666	-24552.250481516123	140	0.12876254180602006	0.55	0.14881462439303056
YML061C	-1	-/-	-553.1136886626482	-20625.18609328568	140	0.1285475792988314	0.55	0.14910025706940874
YPR135W	-1	-/-	-553.1369154453278	-21680.368769168854	140	0.12833333333333333	0.55	0.14938588974578693
YKR038C	-1	-/-	-553.1586594581604	-22004.609580874443	140	0.1281198003327787	0.55	0.14967152242216508
YHR045W	0	0/0	-553.1900221407413	-28575.938003376126	560	0.1281198003327787	0.55	0.14967152242216508
YJR072C	0	0/-	-553.2497942857444	-36121.41213745996	560	0.1281198003327787	0.55	0.14967152242216508
YML011C	-1	-/-	-553.3695205450058	-22351.476024389267	140	0.12790697674418605	0.55	0.14995715509854327
YNL094W	-1	-/-	-553.3796112537384	-21713.849595189095	140	0.12769485903814262	0.55	0.15024278777492145
YOR151C	-1	-/-	-553.5224496126175	-22366.39066551393	140	0.12748344370860928	0.55	0.15052842045129963
YPL060W	-1	-/-	-553.5267226696014	-20395.66241145134	140	0.12727272727272726	0.55	0.15081405312767782
YER173W	-1	-/-	-553.7541233897209	-20865.327567875385	140	0.12706270627062707	0.55	0.15109968580405597
YFR040W	-1	-/-	-553.8419623970985	-21883.72412008047	140	0.12685337726523888	0.55	0.15138531848043416
YEL051W	-1	-/-	-553.8466891050339	-21755.815334558487	140	0.12664473684210525	0.55	0.15167095115681234
YHL023C	0	0/-	-554.0613982900977	-35229.79851653427	560	0.12664473684210525	0.55	0.15167095115681234
YPL212C	-1	-/-	-554.0890612602234	-21186.64906680584	140	0.12643678160919541	0.55	0.15195658383319052
YOR012W	0	0/0	-554.2780889570713	-28771.02555716876	560	0.12643678160919541	0.55	0.15195658383319052
YMR048W	-1	-/-	-554.303985118866	-21715.568248152733	140	0.12622950819672132	0.55	0.1522422165095687
YOL149W	-1	-/-	-554.3158496618271	-21091.668056964874	140	0.1260229132569558	0.55	0.15252784918594686
YNR004W	0	0/-	-554.3582619726658	-26923.43019875884	560	0.1260229132569558	0.55	0.15252784918594686
YBR188C	-1	-/-	-554.4007886648178	-22523.71723508835	140	0.12581699346405228	0.55	0.15281348186232505
YCR054C	0	0/0	-554.4265855252743	-31658.10756212473	560	0.12581699346405228	0.55	0.15281348186232505
YDL237W	0	0/-	-554.4764358997345	-29639.2348690778	560	0.12581699346405228	0.55	0.15281348186232505
YNL213C	-1	-/-	-554.556148648262	-17254.032891750336	140	0.12561174551386622	0.55	0.15309911453870323
YJR116W	0	0/0	-554.6235639154911	-27374.32564598322	560	0.12561174551386622	0.55	0.15309911453870323
YER087C-A	-1	-/-	-554.7042610645294	-16929.453121066093	140	0.1254071661237785	0.55	0.1533847472150814
YMR074C	0	0/0	-554.8374881073833	-26642.269012235105	560	0.1254071661237785	0.55	0.1533847472150814
YIL030C	-1	-/-	-554.9297488927841	-22641.712034463882	140	0.12520325203252033	0.55	0.1536703798914596
YER074W-A	-1	-/-	-555.0981543064117	-19387.202930927277	140	0.125	0.55	0.15395601256783775
YFR038W	0	0/-	-555.1718097627163	-35377.85763224214	560	0.125	0.55	0.15395601256783775
YBR258C	-1	-/-	-555.2286962270737	-21091.802413225174	140	0.12479740680713128	0.55	0.15424164524421594
YOR048C	1	+/+	-555.4991159439087	-23402.619782447815	139	0.1262135922330097	0.5571428571428572	0.15424164524421594
YPR116W	0	0/-	-555.516781270504	-28050.73081088066	560	0.1262135922330097	0.5571428571428572	0.15424164524421594
YOR236W	-1	-/0	-555.5519573688507	-21902.31417107582	140	0.1260096930533118	0.5571428571428572	0.15452727792059412
YJL168C	-1	-/-	-555.6253321170807	-21419.647132575512	140	0.12580645161290321	0.5571428571428572	0.1548129105969723
YOR195W	-1	-/-	-555.6398034095764	-20582.687042951584	140	0.12560386473429952	0.5571428571428572	0.15509854327335046
YBR211C	-1	-/-	-555.6425691843033	-21040.798665761948	140	0.12540192926045016	0.5571428571428572	0.15538417594972864
YLR361C	-1	-/-	-555.6733542084694	-22346.350842297077	140	0.12520064205457465	0.5571428571428572	0.15566980862610683
YKL135C	-1	-/-	-555.7130786180496	-21796.913213014603	140	0.125	0.5571428571428572	0.155955441302485
YKR018C	0	0/0	-555.8445040881634	-27049.20433971286	560	0.125	0.5571428571428572	0.155955441302485
YPR148C	0	0/0	-555.846798479557	-28314.054858013988	560	0.125	0.5571428571428572	0.155955441302485
YNL118C	-1	-/-	-555.9254585504532	-21254.85592150688	140	0.1248	0.5571428571428572	0.1562410739788632
YDL133W	0	0/-	-556.1750793755054	-28316.6151586473	560	0.1248	0.5571428571428572	0.1562410739788632
YNR070W	0	0/-	-556.3225769102573	-29894.243583619595	560	0.1248	0.5571428571428572	0.1562410739788632
YGR119C	-1	-/-	-556.361483335495	-22182.439433336258	140	0.12460063897763578	0.5571428571428572	0.15652670665524135
YML050W	0	0/0	-556.4754162430763	-28798.80640679598	560	0.12460063897763578	0.5571428571428572	0.15652670665524135
YDL108W	-1	-/-	-556.624373793602	-23570.13569664955	140	0.12440191387559808	0.5571428571428572	0.15681233933161953
YML046W	-1	-/-	-556.6641902923584	-23552.718253016472	140	0.12420382165605096	0.5571428571428572	0.15709797200799772
YLR107W	1	+/+	-556.6926121711731	-21490.134148478508	139	0.12559618441971382	0.5642857142857143	0.15709797200799772
YHR196W	-1	-/-	-556.7555269598961	-23279.670853435993	140	0.1253968253968254	0.5642857142857143	0.1573836046843759
YPR190C	-1	-/-	-556.7609961032867	-22095.110299110413	140	0.12519809825673534	0.5642857142857143	0.15766923736075408
YIL158W	0	0/0	-556.821979612112	-29643.567442860454	560	0.12519809825673534	0.5642857142857143	0.15766923736075408
YNL058C	0	0/0	-556.908336609602	-28803.795859783888	560	0.12519809825673534	0.5642857142857143	0.15766923736075408
YDL087C	-1	-/-	-556.9251011610031	-19728.44608476758	140	0.125	0.5642857142857143	0.15795487003713224
YOL061W	-1	-/-	-556.9365563392639	-22991.634605169296	140	0.12480252764612954	0.5642857142857143	0.15824050271351042
YAL049C	0	0/0	-556.9692261815071	-27647.629892408848	560	0.12480252764612954	0.5642857142857143	0.15824050271351042
YAL046C	0	0/-	-556.9978813827038	-29876.459811270237	560	0.12480252764612954	0.5642857142857143	0.15824050271351042
YLR115W	-1	-/-	-557.4543565511703	-21567.58032757044	140	0.12460567823343849	0.5642857142857143	0.1585261353898886
YMR076C	-1	-/-	-557.4641735553741	-21723.569264650345	140	0.12440944881889764	0.5642857142857143	0.1588117680662668
YGR120C	-1	-/-	-557.6593878269196	-22395.945626616478	140	0.12421383647798742	0.5642857142857143	0.15909740074264495
YPR082C	-1	-/-	-557.7256556749344	-22925.009468197823	140	0.12401883830455258	0.5642857142857143	0.15938303341902313
YDR464W	-1	-/0	-557.7841267585754	-19464.346086502075	140	0.1238244514106583	0.5642857142857143	0.1596686660954013
YDR539W	0	0/-	-557.8080163002014	-30110.71480358392	560	0.1238244514106583	0.5642857142857143	0.1596686660954013
YKR104W	0	0/-	-557.8952017426491	-30235.647131726146	560	0.1238244514106583	0.5642857142857143	0.1596686660954013
YLR227C	0	0/-	-557.9050332903862	-34569.77879756689	560	0.1238244514106583	0.5642857142857143	0.1596686660954013
YGR245C	-1	-/-	-558.0376876592636	-24055.17877113819	140	0.12363067292644757	0.5642857142857143	0.1599542987717795
YHR067W	-1	-/-	-558.0492553710938	-21595.506716787815	140	0.1234375	0.5642857142857143	0.16023993144815768
YGL153W	-1	-/-	-558.097669005394	-21046.016928374767	140	0.12324492979719189	0.5642857142857143	0.16052556412453584
YHR126C	0	0/0	-558.1830625236034	-27278.08379638195	560	0.12324492979719189	0.5642857142857143	0.16052556412453584
YMR061W	-1	-/-	-558.1966415047646	-21855.4877769351	140	0.12305295950155763	0.5642857142857143	0.16081119680091402
YLR248W	-1	-/-	-558.2696980237961	-22372.063339352608	140	0.12286158631415241	0.5642857142857143	0.1610968294772922
YBL004W	-1	-/-	-558.3699208498001	-21534.05187880993	140	0.12267080745341614	0.5642857142857143	0.1613824621536704
YPR004C	0	0/-	-558.380086183548	-28168.55781197548	560	0.12267080745341614	0.5642857142857143	0.1613824621536704
YBL071W-A	-1	-/-	-558.3866634368896	-18219.67118215561	140	0.12248062015503876	0.5642857142857143	0.16166809483004857
YBL025W	-1	-/-	-558.4189633131027	-21040.80320122838	140	0.12229102167182662	0.5642857142857143	0.16195372750642673
YML062C	-1	-/-	-558.4750612974167	-20585.206505417824	140	0.12210200927357033	0.5642857142857143	0.1622393601828049
YPR204W	0	0/0	-558.4805408120155	-27221.22269447148	560	0.12210200927357033	0.5642857142857143	0.1622393601828049
YPR011C	0	0/-	-558.4840719401836	-26695.469089388847	560	0.12210200927357033	0.5642857142857143	0.1622393601828049
YJL197W	0	0/-	-558.50668813847	-32894.10713755153	560	0.12210200927357033	0.5642857142857143	0.1622393601828049
YLR032W	-1	-/-	-558.5227710008621	-20889.357240200043	140	0.12191358024691358	0.5642857142857143	0.1625249928591831
YFR018C	0	0/-	-558.6098413467407	-28141.22777837515	560	0.12191358024691358	0.5642857142857143	0.1625249928591831
YOL137W	0	0/-	-558.8034637272358	-35015.73483812064	560	0.12191358024691358	0.5642857142857143	0.1625249928591831
YGL120C	-1	-/-	-558.8739688396454	-22814.845944285393	140	0.12172573189522343	0.5642857142857143	0.16281062553556128
YNL061W	-1	-/-	-559.1070991754532	-25801.912203669548	140	0.12153846153846154	0.5642857142857143	0.16309625821193943
YER134C	0	0/0	-559.1789959967136	-26629.23977074027	560	0.12153846153846154	0.5642857142857143	0.16309625821193943
YNR064C	-1	-/0	-559.183783531189	-17130.975856900215	140	0.12135176651305683	0.5642857142857143	0.16338189088831762
YML005W	-1	-/-	-559.3249946832657	-21491.733498454094	140	0.12116564417177914	0.5642857142857143	0.1636675235646958
YBR171W	-1	-/-	-559.3407698869705	-22901.70204102993	140	0.12098009188361408	0.5642857142857143	0.16395315624107398
YIL115C	-1	-/-	-559.538599729538	-21317.632797002792	140	0.12079510703363915	0.5642857142857143	0.16423878891745217
YHR167W	-1	-/-	-559.5816093683243	-22347.951372385025	140	0.12061068702290076	0.5642857142857143	0.16452442159383032
YJL185C	0	0/-	-559.5906289070845	-29329.290041044354	560	0.12061068702290076	0.5642857142857143	0.16452442159383032
YLR451W	-1	-/-	-559.5918290615082	-21722.95749926567	140	0.12042682926829268	0.5642857142857143	0.1648100542702085
YGL174W	-1	-/-	-559.655545592308	-22037.208667635918	140	0.1202435312024353	0.5642857142857143	0.1650956869465867
YMR239C	1	+/+	-559.7626750469208	-22415.6839492321	139	0.12158054711246201	0.5714285714285714	0.1650956869465867
YOR119C	-1	-/-	-559.7690834999084	-21839.052567243576	140	0.12139605462822459	0.5714285714285714	0.16538131962296487
YHR201C	0	0/0	-559.7692916095257	-36097.80603761226	560	0.12139605462822459	0.5714285714285714	0.16538131962296487
YBR276C	-1	-/-	-559.7743074893951	-20609.641972899437	140	0.12121212121212122	0.5714285714285714	0.16566695229934306
YBL104C	0	0/-	-560.0143952071667	-32516.206126101315	560	0.12121212121212122	0.5714285714285714	0.16566695229934306
YOR159C	-1	-/-	-560.0467438697815	-21412.3218472749	140	0.12102874432677761	0.5714285714285714	0.1659525849757212
YHL014C	0	0/0	-560.1251917183399	-33768.73439100385	560	0.12102874432677761	0.5714285714285714	0.1659525849757212
YBR241C	0	0/-	-560.2093626260757	-29000.880808219314	560	0.12102874432677761	0.5714285714285714	0.1659525849757212
YFL034C-B	-1	-/-	-560.5357406139374	-21455.803127765656	140	0.12084592145015106	0.5714285714285714	0.1662382176520994
YGL114W	0	0/-	-560.5550502836704	-28046.25614026189	560	0.12084592145015106	0.5714285714285714	0.1662382176520994
YBR233W-A	-1	-/-	-560.5914108753204	-18407.86439061165	140	0.12066365007541478	0.5714285714285714	0.16652385032847758
YMR137C	1	+/+	-560.7808004617691	-20976.55103111267	139	0.12198795180722892	0.5785714285714286	0.16652385032847758
YPL126W	-1	-/-	-560.8299224376678	-22721.77821290493	140	0.12180451127819548	0.5785714285714286	0.16680948300485576
YBL084C	-1	-/-	-560.9024594426155	-20076.41445094347	140	0.12162162162162163	0.5785714285714286	0.16709511568123395
YLR301W	-1	-/-	-560.9628210067749	-19226.063673377037	140	0.12143928035982009	0.5785714285714286	0.1673807483576121
YER041W	1	+/+	-561.1012401282787	-20713.75670275092	139	0.12275449101796407	0.5857142857142857	0.1673807483576121
YDR060W	-1	-/-	-561.1014593243599	-21657.66223758459	140	0.12257100149476831	0.5857142857142857	0.16766638103399029
YOR068C	-1	-/-	-561.1684778928757	-19842.884294629097	140	0.12238805970149254	0.5857142857142857	0.16795201371036847
YNL132W	0	0/-	-561.2216644287109	-37658.94250829518	560	0.12238805970149254	0.5857142857142857	0.16795201371036847
YDR364C	-1	-/-	-561.3052581548691	-21020.858573794365	140	0.12220566318926974	0.5857142857142857	0.16823764638674665
YKL078W	0	0/-	-561.3879722952843	-36245.94698972255	560	0.12220566318926974	0.5857142857142857	0.16823764638674665
YKR036C	-1	-/-	-561.4159725904465	-20970.752044558525	140	0.12202380952380952	0.5857142857142857	0.1685232790631248
YBR071W	0	0/0	-561.4627605080605	-27843.812516525388	560	0.12202380952380952	0.5857142857142857	0.1685232790631248
YIR003W	0	0/-	-561.4675815552473	-29063.059464260936	560	0.12202380952380952	0.5857142857142857	0.1685232790631248
YBR252W	0	0/-	-561.50770637393	-36168.918072549626	560	0.12202380952380952	0.5857142857142857	0.1685232790631248
YGR013W	-1	-/-	-561.5536890029907	-21054.46742427349	140	0.12184249628528974	0.5857142857142857	0.168808911739503
YDL235C	-1	-/-	-561.5751991271973	-20955.44079577923	140	0.12166172106824925	0.5857142857142857	0.16909454441588118
YNL325C	-1	-/-	-561.7119537591934	-21822.82202422619	140	0.12148148148148148	0.5857142857142857	0.16938017709225936
YML014W	-1	-/-	-561.7587348222733	-22686.368226647377	140	0.12130177514792899	0.5857142857142857	0.16966580976863754
YJR024C	0	0/0	-561.8305570185184	-33018.807698875666	560	0.12130177514792899	0.5857142857142857	0.16966580976863754
YHR210C	0	0/0	-561.8784563839436	-29009.01933762431	560	0.12130177514792899	0.5857142857142857	0.16966580976863754
YOR061W	-1	-/-	-562.0459520816803	-21469.568105459213	140	0.12112259970457903	0.5857142857142857	0.1699514424450157
YFL025C	-1	-/-	-562.0471633672714	-20242.009073257446	140	0.12094395280235988	0.5857142857142857	0.17023707512139388
YGR024C	-1	-/-	-562.3050742149353	-21232.26055276394	140	0.12076583210603829	0.5857142857142857	0.17052270779777207
YDL013W	-1	-/-	-562.3813817501068	-22573.319356679916	140	0.12058823529411765	0.5857142857142857	0.17080834047415025
YPL226W	0	0/-	-562.3886784315109	-38575.82460930571	560	0.12058823529411765	0.5857142857142857	0.17080834047415025
YAL002W	-1	-/-	-562.4178858995438	-20972.00417160988	140	0.12041116005873716	0.5857142857142857	0.17109397315052843
YOR171C	-1	-/-	-562.4369918107986	-24250.260979652405	140	0.12023460410557185	0.5857142857142857	0.1713796058269066
YAL011W	-1	-/-	-562.4439306259155	-20180.206159114838	140	0.12005856515373353	0.5857142857142857	0.17166523850328477
YLR042C	0	0/0	-562.5266253352165	-29211.283265292645	560	0.12005856515373353	0.5857142857142857	0.17166523850328477
YER183C	-1	-/0	-562.5333364605904	-20792.207457005978	140	0.11988304093567251	0.5857142857142857	0.17195087117966296
YNL176C	0	0/0	-562.5722423791885	-29100.119368195534	560	0.11988304093567251	0.5857142857142857	0.17195087117966296
YNL062C	-1	-/-	-562.5846796035767	-24721.511620163918	140	0.11970802919708029	0.5857142857142857	0.17223650385604114
YFL012W	0	0/0	-562.5853736996651	-26675.994957476854	560	0.11970802919708029	0.5857142857142857	0.17223650385604114
YDR172W	-1	-/-	-562.8582745790482	-23008.007583737373	140	0.119533527696793	0.5857142857142857	0.1725221365324193
YPL051W	-1	-/-	-562.8646875619888	-20237.242752075195	140	0.11935953420669577	0.5857142857142857	0.17280776920879748
YOR003W	-1	-/0	-562.8894685506821	-22342.770747303963	140	0.11918604651162791	0.5857142857142857	0.17309340188517566
YBR274W	-1	-/-	-562.9512641429901	-21445.127635478973	140	0.11901306240928883	0.5857142857142857	0.17337903456155385
YLR031W	0	0/0	-562.975163757801	-27928.011536628008	560	0.11901306240928883	0.5857142857142857	0.17337903456155385
YEL025C	0	0/0	-563.0592458546162	-32306.51419621706	560	0.11901306240928883	0.5857142857142857	0.17337903456155385
YHL022C	1	+/-	-563.3164601325989	-21129.96402347088	139	0.12028985507246377	0.5928571428571429	0.17337903456155385
YPL263C	0	0/0	-563.4372961074114	-37831.27405716479	560	0.12028985507246377	0.5928571428571429	0.17337903456155385
YPL183C	0	0/-	-563.4377760440111	-35826.088664811105	560	0.12028985507246377	0.5928571428571429	0.17337903456155385
YMR288W	-1	-/-	-563.4531939029694	-21667.627967476845	140	0.12011577424023155	0.5928571428571429	0.17366466723793203
YAL034W-A	-1	-/-	-563.5144183635712	-20586.01093196869	140	0.1199421965317919	0.5928571428571429	0.17395029991431019
YGR057C	-1	-/-	-563.5167475938797	-21811.849692821503	140	0.11976911976911978	0.5928571428571429	0.17423593259068837
YDL036C	-1	-/-	-563.5467208623886	-22646.110417366028	140	0.11959654178674352	0.5928571428571429	0.17452156526706655
YBR062C	0	0/-	-563.5971424877644	-29862.491563528776	560	0.11959654178674352	0.5928571428571429	0.17452156526706655
YKL082C	-1	-/-	-563.7625133991241	-21916.700231552124	140	0.11942446043165468	0.5928571428571429	0.17480719794344474
YDL245C	-1	-/-	-563.9061099290848	-20048.57313835621	140	0.11925287356321838	0.5928571428571429	0.17509283061982292
YMR285C	1	+/+	-564.0337537527084	-21933.045192718506	139	0.12051649928263988	0.6	0.17509283061982292
YDR305C	0	0/-	-564.1278674304485	-31561.761224873364	560	0.12051649928263988	0.6	0.17509283061982292
YBR278W	-1	-/+	-564.1442843675613	-20472.138716816902	140	0.12034383954154727	0.6	0.17537846329620108
YNL290W	-1	-/-	-564.3948485851288	-23588.022968411446	140	0.12017167381974249	0.6	0.17566409597257926
YDR362C	-1	-/-	-564.4486658573151	-22242.73747909069	140	0.12	0.6	0.17594972864895744
YML023C	-1	-/-	-564.4715620279312	-20614.441057801247	140	0.11982881597717546	0.6	0.17623536132533563
YJL070C	0	0/0	-564.540818721056	-25645.414531350136	560	0.11982881597717546	0.6	0.17623536132533563
YLL036C	-1	-/-	-564.5486606359482	-23535.109857082367	140	0.11965811965811966	0.6	0.17652099400171378
YOR210W	-1	-/-	-564.7791820764542	-21296.01982164383	140	0.11948790896159317	0.6	0.17680662667809197
YKR017C	0	0/-	-564.7914382517338	-26878.98018682003	560	0.11948790896159317	0.6	0.17680662667809197
YJR084W	-1	-/-	-564.8879826068878	-20705.001994252205	140	0.11931818181818182	0.6	0.17709225935447015
YLL033W	0	0/-	-564.9846338629723	-36138.405512303114	560	0.11931818181818182	0.6	0.17709225935447015
YNL233W	-1	-/-	-565.0262706279755	-22806.85650038719	140	0.11914893617021277	0.6	0.17737789203084833
YBR087W	-1	-/-	-565.0813168287277	-22225.197721123695	140	0.11898016997167139	0.6	0.17766352470722652
YGL050W	0	0/-	-565.2921613454819	-33624.73830019683	560	0.11898016997167139	0.6	0.17766352470722652
YLR149C	0	0/0	-565.3323419988155	-28714.547397613525	560	0.11898016997167139	0.6	0.17766352470722652
YNL316C	0	0/0	-565.3492004722357	-36262.046795398	560	0.11898016997167139	0.6	0.17766352470722652
YOR091W	0	0/-	-565.3522132337093	-36494.360412448645	560	0.11898016997167139	0.6	0.17766352470722652
YKR044W	0	0/-	-565.4279050529003	-34273.06612658501	560	0.11898016997167139	0.6	0.17766352470722652
YJL194W	-1	-/-	-565.5327883958817	-19813.4986256361	140	0.1188118811881188	0.6	0.17794915738360467
YHR021W-A	0	0/-	-565.5763826072216	-29214.907375127077	560	0.1188118811881188	0.6	0.17794915738360467
YLR021W	0	0/-	-565.60209608078	-34972.28737422824	560	0.1188118811881188	0.6	0.17794915738360467
YPL267W	-1	-/-	-565.668325483799	-22309.03629153967	140	0.11864406779661017	0.6	0.17823479005998286
YJR053W	-1	-/-	-565.7610102891922	-20137.91780269146	140	0.11847672778561354	0.6	0.17852042273636104
YKL108W	-1	-/-	-565.7856456041336	-20375.732270240784	140	0.11830985915492957	0.6	0.17880605541273922
YOR341W	-1	-/-	-565.80599796772	-24152.691672563553	140	0.11814345991561181	0.6	0.1790916880891174
YKL122C	-1	-/-	-565.9737048149109	-23145.923997163773	140	0.11797752808988764	0.6	0.17937732076549556
YJR031C	-1	-/-	-565.9988392591476	-21410.252618312836	140	0.11781206171107994	0.6	0.17966295344187375
YBL061C	-1	-/-	-566.0221437215805	-22171.776500631124	140	0.11764705882352941	0.6	0.17994858611825193
YLR152C	0	0/0	-566.0582865476608	-27229.9134118855	560	0.11764705882352941	0.6	0.17994858611825193
YGL100W	-1	-/-	-566.2546216249466	-22843.949392437935	140	0.11748251748251748	0.6	0.1802342187946301
YDR496C	0	0/-	-566.2764129787683	-36660.83355037868	560	0.11748251748251748	0.6	0.1802342187946301
YOR131C	0	0/0	-566.2779710590839	-28390.89420300722	560	0.11748251748251748	0.6	0.1802342187946301
YCR057C	-1	-/-	-566.28293633461	-24049.945989966393	140	0.11731843575418995	0.6	0.1805198514710083
YMR005W	-1	-/-	-566.3010861873627	-22476.4481215477	140	0.11715481171548117	0.6	0.18080548414738645
YKL012W	-1	-/-	-566.3744786977768	-21782.9714717865	140	0.116991643454039	0.6	0.18109111682376464
YDR081C	-1	-/-	-566.4430133104324	-23431.523212194443	140	0.1168289290681502	0.6	0.18137674950014282
YHR013C	-1	-/-	-566.5087356567383	-23590.269927740097	140	0.11666666666666667	0.6	0.181662382176521
YPL012W	-1	-/-	-566.5648005008698	-22211.795189142227	140	0.11650485436893204	0.6	0.18194801485289916
YGR229C	-1	-/-	-566.5664239749312	-24774.556731663644	140	0.11634349030470914	0.6	0.18223364752927734
YDL003W	-1	-/-	-566.6128576397896	-22641.66510283947	140	0.11618257261410789	0.6	0.18251928020565553
YIL026C	-1	-/-	-566.6658726930618	-22798.54028725624	140	0.11602209944751381	0.6	0.1828049128820337
YKL011C	1	+/+	-566.6858711242676	-19613.543568611145	139	0.11724137931034483	0.6071428571428571	0.1828049128820337
YBR162W-A	0	0/-	-566.8029073923826	-35827.02112419903	560	0.11724137931034483	0.6071428571428571	0.1828049128820337
YGR274C	-1	-/-	-566.8910157680511	-21707.963997721672	140	0.11707988980716254	0.6071428571428571	0.1830905455584119
YGR271W	0	0/-	-566.9146010875702	-34876.46391379833	560	0.11707988980716254	0.6071428571428571	0.1830905455584119
YJR089W	-1	-/-	-566.9153317213058	-21526.352730989456	140	0.11691884456671252	0.6071428571428571	0.18337617823479005
YAL064C-A	0	0/0	-567.1235977709293	-28357.062910735607	560	0.11691884456671252	0.6071428571428571	0.18337617823479005
YPL022W	1	+/+	-567.1946985721588	-20833.491936922073	139	0.11813186813186813	0.6142857142857143	0.18337617823479005
YHR070W	-1	-/-	-567.2115451097488	-22424.986273884773	140	0.11796982167352538	0.6142857142857143	0.18366181091116823
YCL054W	-1	-/-	-567.3200744986534	-23765.437473595142	140	0.1178082191780822	0.6142857142857143	0.18394744358754642
YGR187C	0	0/-	-567.5339616537094	-35775.54534398019	560	0.1178082191780822	0.6142857142857143	0.18394744358754642
YCR035C	1	+/-	-567.5565499961376	-25037.695900171995	139	0.11901504787961696	0.6214285714285714	0.18394744358754642
YOR206W	-1	-/-	-567.6040536314249	-24680.952983871102	140	0.11885245901639344	0.6214285714285714	0.1842330762639246
YLL022C	-1	-/-	-567.6968284845352	-22831.21601355076	140	0.11869031377899045	0.6214285714285714	0.18451870894030278
YIL090W	0	0/-	-567.8669234514236	-36340.51776447892	560	0.11869031377899045	0.6214285714285714	0.18451870894030278
YBL026W	-1	-/-	-567.8830308914185	-21057.593084692955	140	0.11852861035422343	0.6214285714285714	0.18480434161668094
YIR012W	-1	-/-	-568.1218748092651	-23753.781598329544	140	0.11836734693877551	0.6214285714285714	0.18508997429305912
YKR026C	-1	-/-	-568.1953747272491	-24458.595702171326	140	0.11820652173913043	0.6214285714285714	0.1853756069694373
YJL111W	-1	-/-	-568.2057412862778	-22758.97163760662	140	0.11804613297150611	0.6214285714285714	0.1856612396458155
YJL005W	-1	-/-	-568.2484087944031	-21261.702473402023	140	0.11788617886178862	0.6214285714285714	0.18594687232219365
YDR014W	0	0/-	-568.2667778134346	-32589.471649557352	560	0.11788617886178862	0.6214285714285714	0.18594687232219365
YJR144W	-1	-/-	-568.353906929493	-22349.777272999287	140	0.11772665764546685	0.6214285714285714	0.18623250499857183
YDR503C	-1	-/-	-568.5264601707458	-20837.79978108406	140	0.11756756756756757	0.6214285714285714	0.18651813767495
YDL164C	-1	-/-	-568.6192405223846	-21726.015484929085	140	0.11740890688259109	0.6214285714285714	0.1868037703513282
YDL102W	1	+/+	-568.8054496049881	-21119.522323966026	139	0.11859838274932614	0.6285714285714286	0.1868037703513282
YGR005C	-1	-/-	-569.1130044460297	-22779.3509888649	140	0.11843876177658143	0.6285714285714286	0.18708940302770638
YBR216C	-1	-/-	-569.2390698194504	-22593.572753071785	140	0.11827956989247312	0.6285714285714286	0.18737503570408454
YOR124C	0	0/-	-569.306423574686	-34729.74716875702	560	0.11827956989247312	0.6285714285714286	0.18737503570408454
YNL254C	0	0/0	-569.3764564022422	-33644.891852259636	560	0.11827956989247312	0.6285714285714286	0.18737503570408454
YDR240C	-1	-/-	-569.3840916156769	-22041.06415307522	140	0.11812080536912752	0.6285714285714286	0.18766066838046272
YJL208C	1	+/+	-569.4263559579849	-21459.99349808693	139	0.1193029490616622	0.6357142857142857	0.18766066838046272
YAR002W	-1	-/-	-569.4567412137985	-22705.551770925522	140	0.11914323962516733	0.6357142857142857	0.1879463010568409
YLR018C	0	0/-	-569.4906156137586	-35195.59809229523	560	0.11914323962516733	0.6357142857142857	0.1879463010568409
YOL073C	0	0/0	-569.5354716479778	-27363.500581473112	560	0.11914323962516733	0.6357142857142857	0.1879463010568409
YGL043W	-1	-/-	-569.7039246559143	-21765.553770661354	140	0.11898395721925134	0.6357142857142857	0.1882319337332191
YHL009C	-1	-/-	-569.7392523288727	-21531.900068104267	140	0.11882510013351134	0.6357142857142857	0.18851756640959727
YLR306W	0	0/-	-569.7563684284687	-32024.38876082003	560	0.11882510013351134	0.6357142857142857	0.18851756640959727
YBR104W	0	0/-	-569.8861826062202	-34966.19586369395	560	0.11882510013351134	0.6357142857142857	0.18851756640959727
YEL004W	-1	-/-	-569.9474608898163	-21199.120134830475	140	0.11866666666666667	0.6357142857142857	0.18880319908597543
YGR030C	1	+/+	-570.0053737163544	-22310.354933679104	139	0.11984021304926765	0.6428571428571429	0.18880319908597543
YNL072W	1	+/+	-570.0908343195915	-20616.12758165598	139	0.12101063829787234	0.65	0.18880319908597543
YMR085W	0	0/-	-570.2153052985668	-27481.69159349799	560	0.12101063829787234	0.65	0.18880319908597543
YML093W	-1	-/-	-570.2272319197655	-25168.64533931017	140	0.12084993359893759	0.65	0.1890888317623536
YGR134W	-1	-/-	-570.2852678373456	-24641.22178788483	140	0.1206896551724138	0.65	0.1893744644387318
YDR195W	-1	-/-	-570.2935763597488	-21088.325064897537	140	0.1205298013245033	0.65	0.18966009711510998
YNL113W	-1	-/-	-570.3211404830217	-23055.761369124055	140	0.12037037037037036	0.65	0.18994572979148813
YBR288C	-1	-/-	-570.5633364915848	-21661.847900509834	140	0.1202113606340819	0.65	0.19023136246786632
YBL074C	-1	-/-	-570.5781630277634	-19656.243139505386	140	0.12005277044854881	0.65	0.1905169951442445
YML098W	-1	-/-	-570.5873600244522	-20266.678212046623	140	0.11989459815546773	0.65	0.19080262782062268
YCR020C-A	-1	-/-	-570.6408494710922	-20859.320600152016	140	0.11973684210526316	0.65	0.19108826049700087
YFR027W	-1	-/-	-570.6581416130066	-20625.081376075745	140	0.11957950065703023	0.65	0.19137389317337902
YLR007W	-1	-/-	-570.7975990772247	-22389.01314163208	140	0.1194225721784777	0.65	0.1916595258497572
YMR091C	-1	-/-	-570.8642188310623	-22605.912310242653	140	0.11926605504587157	0.65	0.1919451585261354
YJL122W	-1	-/-	-570.8813627958298	-24720.513999819756	140	0.11910994764397906	0.65	0.19223079120251357
YMR167W	-1	-/-	-570.9673268795013	-22026.09706866741	140	0.11895424836601307	0.65	0.19251642387889176
YMR153W	-1	-/-	-571.0992687940598	-22451.12567651272	140	0.11879895561357702	0.65	0.1928020565552699
YGL210W	-1	-/-	-571.2576838731766	-21382.454988241196	140	0.11864406779661017	0.65	0.1930876892316481
YOR391C	0	0/-	-571.3048149943352	-30430.406279340386	560	0.11864406779661017	0.65	0.1930876892316481
YDR324C	-1	-/-	-571.3078290224075	-22466.830738782883	140	0.11848958333333333	0.65	0.19337332190802628
YDR183W	-1	-/-	-571.4988929629326	-22720.272662460804	140	0.11833550065019506	0.65	0.19365895458440446
YDR217C	-1	-/-	-571.5052106380463	-20488.325038075447	140	0.11818181818181818	0.65	0.19394458726078265
YMR126C	0	0/0	-571.5211374759674	-34030.73452241719	560	0.11818181818181818	0.65	0.19394458726078265
YDL216C	-1	-/-	-571.6184315681458	-22412.984668135643	140	0.11802853437094682	0.65	0.1942302199371608
YOR233W	-1	-/-	-571.7089622020721	-23623.089859068394	140	0.11787564766839378	0.65	0.194515852613539
YOR353C	-1	-/-	-571.7335367202759	-22172.270660817623	140	0.11772315653298836	0.65	0.19480148528991717
YOR046C	-1	-/-	-571.752824485302	-23494.8215162158	140	0.11757105943152454	0.65	0.19508711796629535
YGL099W	-1	-/-	-571.8098619878292	-26262.34487041831	140	0.11741935483870967	0.65	0.1953727506426735
YPR185W	-1	-/-	-571.8944889307022	-21691.769414305687	140	0.1172680412371134	0.65	0.1956583833190517
YGL119W	-1	-/0	-571.9964166581631	-22360.822571843863	140	0.11711711711711711	0.65	0.19594401599542988
YLL035W	-1	-/-	-572.0007098913193	-22261.019077420235	140	0.11696658097686376	0.65	0.19622964867180806
YOR254C	-1	-/-	-572.0713658332825	-22494.413526177406	140	0.11681643132220795	0.65	0.19651528134818624
YGL249W	-1	-/-	-572.2013006210327	-19801.13860332966	140	0.11666666666666667	0.65	0.1968009140245644
YNL059C	-1	-/-	-572.2064362764359	-22437.983461380005	140	0.11651728553137004	0.65	0.19708654670094258
YPR063C	0	0/0	-572.2118943929672	-26065.649882405996	560	0.11651728553137004	0.65	0.19708654670094258
YDR351W	0	0/-	-572.2457270920277	-33873.9586687386	560	0.11651728553137004	0.65	0.19708654670094258
YAL018C	0	0/-	-572.374532699585	-26079.128322929144	560	0.11651728553137004	0.65	0.19708654670094258
YJL050W	-1	-/-	-572.3942039012909	-22987.85473382473	140	0.11636828644501279	0.65	0.19737217937732077
YBR030W	-1	-/-	-572.4225722551346	-23476.211210370064	140	0.11621966794380588	0.65	0.19765781205369895
YKL041W	-1	-/-	-572.4834869503975	-21567.762633144855	140	0.11607142857142858	0.65	0.19794344473007713
YNL225C	-1	-/-	-572.5208714008331	-22963.911977171898	140	0.1159235668789809	0.65	0.1982290774064553
YOR368W	-1	-/+	-572.5832127332687	-20861.432033777237	140	0.11577608142493638	0.65	0.19851471008283347
YBR142W	-1	-/-	-572.6360388994217	-24652.965140104294	140	0.1156289707750953	0.65	0.19880034275921166
YOL006C	-1	-/-	-572.7124438285828	-21334.517488241196	140	0.11548223350253807	0.65	0.19908597543558984
YML077W	-1	-/-	-572.7569048404694	-21704.344630002975	140	0.11533586818757921	0.65	0.199371608111968
YDR228C	-1	-/-	-572.8231507539749	-21633.835943698883	140	0.11518987341772152	0.65	0.19965724078834618
YGL244W	-1	-/-	-572.9736843109131	-21488.492274284363	140	0.11504424778761062	0.65	0.19994287346472436
YBR056W	0	0/0	-572.9780428111553	-29139.7735131979	560	0.11504424778761062	0.65	0.19994287346472436
YNL221C	1	+/+	-573.0062719583511	-21161.093987226486	139	0.11616161616161616	0.6571428571428571	0.19994287346472436
YML065W	-1	-/-	-573.0083270072937	-22049.848041713238	140	0.11601513240857503	0.6571428571428571	0.20022850614110255
YPL193W	-1	-/-	-573.0957086086273	-22928.771206498146	140	0.11586901763224182	0.6571428571428571	0.20051413881748073
YGL044C	-1	-/-	-573.6459195017815	-21876.157884538174	140	0.11572327044025157	0.6571428571428571	0.2007997714938589
YJL072C	-1	-/-	-573.7600891590118	-20317.25240421295	140	0.11557788944723618	0.6571428571428571	0.20108540417023707
YOR340C	-1	-/-	-573.9324722290039	-22908.8180924654	140	0.11543287327478043	0.6571428571428571	0.20137103684661525
YHR207C	0	0/-	-574.0157995708287	-34900.324737299234	560	0.11543287327478043	0.6571428571428571	0.20137103684661525
YMR309C	-1	-/-	-574.0210133194923	-25370.20752686262	140	0.11528822055137844	0.6571428571428571	0.20165666952299344
YPR041W	-1	-/-	-574.1059955358505	-22541.667978286743	140	0.11514392991239049	0.6571428571428571	0.20194230219937162
YHR211W	0	0/0	-574.1505138576031	-29009.877049058676	560	0.11514392991239049	0.6571428571428571	0.20194230219937162
YPL207W	0	0/-	-574.1844339370728	-37473.87842914462	560	0.11514392991239049	0.6571428571428571	0.20194230219937162
YDR335W	-1	-/-	-574.2296605110168	-21476.87059646845	140	0.115	0.6571428571428571	0.20222793487574978
YGL157W	0	0/0	-574.4049111306667	-31910.852070331573	560	0.115	0.6571428571428571	0.20222793487574978
YPL045W	-1	-/-	-574.4387456774712	-22103.59528273344	140	0.11485642946317104	0.6571428571428571	0.20251356755212796
YLR014C	-1	-/-	-574.498643040657	-21568.88386964798	140	0.11471321695760599	0.6571428571428571	0.20279920022850614
YPR157W	0	0/0	-574.5061928331852	-28934.204271644354	560	0.11471321695760599	0.6571428571428571	0.20279920022850614
YHR023W	-1	-/-	-574.5185114145279	-20714.79431629181	140	0.11457036114570361	0.6571428571428571	0.20308483290488433
YDR120C	-1	-/-	-574.5759968757629	-22773.56635940075	140	0.11442786069651742	0.6571428571428571	0.20337046558126248
YPR162C	-1	-/-	-574.5792301893234	-23117.710967689753	140	0.11428571428571428	0.6571428571428571	0.20365609825764067
YNL088W	-1	-/-	-574.5804207324982	-22794.583530306816	140	0.1141439205955335	0.6571428571428571	0.20394173093401885
YDR392W	-1	-/-	-574.6288014650345	-21157.16360414028	140	0.11400247831474597	0.6571428571428571	0.20422736361039703
YOR116C	-1	-/-	-574.6449251174927	-21105.064649879932	140	0.11386138613861387	0.6571428571428571	0.20451299628677522
YBL055C	1	+/+	-574.6900779008865	-21165.249853610992	139	0.11495673671199011	0.6642857142857143	0.20451299628677522
YKL187C	0	0/-	-574.7210718989372	-27038.19485542178	560	0.11495673671199011	0.6642857142857143	0.20451299628677522
YPL211W	-1	-/-	-574.7395666837692	-25045.935402035713	140	0.11481481481481481	0.6642857142857143	0.20479862896315337
YPL227C	-1	-/-	-574.8631836175919	-22824.257148623466	140	0.11467324290998766	0.6642857142857143	0.20508426163953156
YGL145W	-1	-/-	-574.8782411813736	-20929.421564936638	140	0.1145320197044335	0.6642857142857143	0.20536989431590974
YPL082C	-1	-/-	-575.0687689781189	-21485.975907564163	140	0.11439114391143912	0.6642857142857143	0.20565552699228792
YNL056W	0	0/-	-575.127112865448	-33269.203196167946	560	0.11439114391143912	0.6642857142857143	0.20565552699228792
YOR349W	-1	-/-	-575.172974228859	-20430.201710820198	140	0.11425061425061425	0.6642857142857143	0.2059411596686661
YLR106C	-1	-/-	-575.4356601238251	-21926.644227981567	140	0.11411042944785275	0.6642857142857143	0.20622679234504426
YPL101W	-1	-/-	-575.4820066690445	-22513.764227986336	140	0.11397058823529412	0.6642857142857143	0.20651242502142245
YCR042C	-1	-/-	-575.4880812168121	-21616.008034348488	140	0.11383108935128519	0.6642857142857143	0.20679805769780063
YDR315C	0	0/-	-575.6728340089321	-33321.814211800694	560	0.11383108935128519	0.6642857142857143	0.20679805769780063
YLR181C	-1	-/-	-575.8932249546051	-22795.344903230667	140	0.1136919315403423	0.6642857142857143	0.2070836903741788
YPL016W	-1	-/-	-576.007861495018	-21402.68363904953	140	0.11355311355311355	0.6642857142857143	0.207369323050557
YEL005C	0	0/-	-576.0269546359777	-35758.16394388676	560	0.11355311355311355	0.6642857142857143	0.207369323050557
YAL009W	-1	-/-	-576.031081199646	-20768.09196281433	140	0.11341463414634147	0.6642857142857143	0.20765495572693515
YDR443C	-1	-/-	-576.0892531871796	-21777.858548402786	140	0.11327649208282582	0.6642857142857143	0.20794058840331334
YHR040W	0	0/-	-576.2316209971905	-36330.3185198009	560	0.11327649208282582	0.6642857142857143	0.20794058840331334
YHR191C	-1	-/-	-576.4064116477966	-21700.809818983078	140	0.11313868613138686	0.6642857142857143	0.20822622107969152
YDR414C	-1	-/-	-576.4217609167099	-21877.769632697105	140	0.11300121506682867	0.6642857142857143	0.2085118537560697
YER151C	-1	-/-	-576.4552611112595	-21338.004098296165	140	0.11286407766990292	0.6642857142857143	0.20879748643244786
YMR132C	0	0/0	-576.4840078502893	-33882.5627303198	560	0.11286407766990292	0.6642857142857143	0.20879748643244786
YBR091C	-1	-/-	-576.5859602689743	-22433.7258759737	140	0.11272727272727273	0.6642857142857143	0.20908311910882604
YCL005W	0	0/-	-576.655728712678	-35081.496600702405	560	0.11272727272727273	0.6642857142857143	0.20908311910882604
YDR101C	-1	-/-	-576.7283862829208	-22394.815532445908	140	0.11259079903147699	0.6642857142857143	0.20936875178520423
YOL096C	0	0/0	-576.7304302603006	-34209.09413323924	560	0.11259079903147699	0.6642857142857143	0.20936875178520423
YOR370C	0	0/-	-576.7388022243977	-35949.697242707014	560	0.11259079903147699	0.6642857142857143	0.20936875178520423
YOR272W	-1	-/-	-576.788696885109	-25508.85573863983	140	0.1124546553808948	0.6642857142857143	0.2096543844615824
YBR156C	-1	-/-	-576.7960257530212	-22370.771635770798	140	0.11231884057971014	0.6642857142857143	0.2099400171379606
YBR237W	-1	-/-	-576.9076256752014	-22011.565628170967	140	0.11218335343787696	0.6642857142857143	0.21022564981433875
YML060W	1	+/-	-576.9434014558792	-21958.3940012455	139	0.11325301204819277	0.6714285714285714	0.21022564981433875
YGR263C	0	0/-	-576.986387103796	-36118.06897628307	560	0.11325301204819277	0.6714285714285714	0.21022564981433875
YJL110C	-1	-/-	-577.1574364900589	-22143.665677309036	140	0.11311672683513839	0.6714285714285714	0.21051128249071693
YGL039W	-1	-/-	-577.3408806324005	-18261.184482216835	140	0.11298076923076923	0.6714285714285714	0.21079691516709512
YER121W	0	0/0	-577.352518081665	-28253.71916374564	560	0.11298076923076923	0.6714285714285714	0.21079691516709512
YER142C	-1	-/-	-577.3668538331985	-22414.160279273987	140	0.11284513805522209	0.6714285714285714	0.2110825478434733
YOR051C	0	0/-	-577.5682757794857	-37145.30502897501	560	0.11284513805522209	0.6714285714285714	0.2110825478434733
YCL047C	0	0/-	-577.8022862672806	-32372.118057519197	560	0.11284513805522209	0.6714285714285714	0.2110825478434733
YNR053C	-1	-/-	-577.886480808258	-22314.695768475533	140	0.11270983213429256	0.6714285714285714	0.21136818051985148
YDR283C	-1	-/-	-578.0005795955658	-21450.089180231094	140	0.1125748502994012	0.6714285714285714	0.21165381319622964
YOR030W	-1	-/-	-578.0543415546417	-22384.55017197132	140	0.11244019138755981	0.6714285714285714	0.21193944587260782
YDL246C	0	0/0	-578.1300593912601	-29864.966073200107	560	0.11244019138755981	0.6714285714285714	0.21193944587260782
YLL021W	-1	-/-	-578.1445196866989	-23968.14668750763	140	0.11230585424133811	0.6714285714285714	0.212225078548986
YJL104W	-1	-/-	-578.1956223845482	-23098.471333682537	140	0.11217183770883055	0.6714285714285714	0.2125107112253642
YLR022C	-1	-/-	-578.2749208211899	-23284.747145831585	140	0.11203814064362336	0.6714285714285714	0.21279634390174235
YER066W	0	0/-	-578.2920182049274	-26790.650320529938	560	0.11203814064362336	0.6714285714285714	0.21279634390174235
YJL069C	-1	-/-	-578.2998067140579	-23302.562334775925	140	0.11190476190476191	0.6714285714285714	0.21308197657812053
YBR228W	1	+/+	-578.3571500778198	-21410.72769701481	139	0.11296076099881094	0.6785714285714286	0.21308197657812053
YDR425W	-1	-/-	-578.4897643327713	-22776.568866610527	140	0.11282660332541568	0.6785714285714286	0.2133676092544987
YLL006W	-1	-/-	-578.4975008964539	-21288.841118335724	140	0.11269276393831554	0.6785714285714286	0.2136532419308769
YOR265W	-1	-/-	-578.5527727603912	-23015.056086301804	140	0.11255924170616113	0.6785714285714286	0.21393887460725508
YBL090W	-1	-/-	-578.5740433931351	-20796.713691473007	140	0.11242603550295859	0.6785714285714286	0.21422450728363324
YDR404C	-1	-/-	-578.693153500557	-20578.194535017014	140	0.11229314420803782	0.6785714285714286	0.21451013996001142
YBR231C	-1	-/-	-578.8346198797226	-21290.14492583275	140	0.11216056670602124	0.6785714285714286	0.2147957726363896
YLR431C	-1	-/-	-578.8626552820206	-21768.403193593025	140	0.11202830188679246	0.6785714285714286	0.2150814053127678
YMR301C	-1	-/-	-578.8725752234459	-21943.715926468372	140	0.11189634864546526	0.6785714285714286	0.21536703798914597
YLR166C	-1	-/-	-578.8903075456619	-22266.194683909416	140	0.11176470588235295	0.6785714285714286	0.21565267066552413
YBR248C	0	0/0	-578.8981321752071	-33973.257851585746	560	0.11176470588235295	0.6785714285714286	0.21565267066552413
YAL068C	-1	-/-	-579.1845541000366	-18210.936265528202	140	0.11163337250293771	0.6785714285714286	0.2159383033419023
YGL064C	0	0/-	-579.3349206373096	-35388.89877756685	560	0.11163337250293771	0.6785714285714286	0.2159383033419023
YNL257C	-1	-/-	-579.3410618305206	-21017.600055933	140	0.11150234741784038	0.6785714285714286	0.2162239360182805
YDL017W	-1	-/-	-579.3702222108841	-21827.874468445778	140	0.11137162954279015	0.6785714285714286	0.21650956869465868
YLR401C	-1	-/-	-579.5567035675049	-22686.36771953106	140	0.11124121779859485	0.6785714285714286	0.21679520137103683
YGR078C	-1	-/-	-579.5790409445763	-23577.877807319164	140	0.1111111111111111	0.6785714285714286	0.21708083404741502
YKR095W	-1	-/-	-579.5839283466339	-22283.284538149834	140	0.11098130841121495	0.6785714285714286	0.2173664667237932
YDR472W	-1	-/-	-579.5947778224945	-21621.759159445763	140	0.11085180863477247	0.6785714285714286	0.21765209940017138
YJL109C	-1	-/-	-579.6016246080399	-22020.061002731323	140	0.11072261072261072	0.6785714285714286	0.21793773207654957
YNL304W	-1	-/-	-579.6318687200546	-21097.868505001068	140	0.11059371362048893	0.6785714285714286	0.21822336475292772
YOL043C	1	+/-	-579.7272341251373	-21700.437362909317	139	0.11162790697674418	0.6857142857142857	0.21822336475292772
YOR074C	-1	-/-	-579.7498831152916	-21616.079992711544	140	0.11149825783972125	0.6857142857142857	0.2185089974293059
YCR071C	-1	-/-	-579.7587280273438	-21215.856303930283	140	0.11136890951276102	0.6857142857142857	0.2187946301056841
YBL080C	-1	-/-	-579.7735986635089	-21214.243971459568	140	0.11123986095017381	0.6857142857142857	0.21908026278206227
YGR002C	-1	-/-	-579.7737457752228	-22462.318943858147	140	0.1111111111111111	0.6857142857142857	0.21936589545844046
YDR138W	-1	-/-	-579.7920626401901	-20812.072239279747	140	0.11098265895953757	0.6857142857142857	0.2196515281348186
YPL117C	-1	-/-	-579.9325321912766	-21537.469314575195	140	0.11085450346420324	0.6857142857142857	0.2199371608111968
YHR154W	-1	-/-	-580.1062121391296	-21991.28044861555	140	0.11072664359861592	0.6857142857142857	0.22022279348757498
YEL015W	-1	-/-	-580.1421499252319	-21448.37269794941	140	0.11059907834101383	0.6857142857142857	0.22050842616395316
YNL232W	1	+/-	-580.1845036745071	-20579.44241476059	139	0.11162255466052934	0.6928571428571428	0.22050842616395316
YER048W-A	0	0/0	-580.3584393262863	-33339.65331068635	560	0.11162255466052934	0.6928571428571428	0.22050842616395316
YAL036C	0	0/-	-580.3627667278051	-36936.23089335859	560	0.11162255466052934	0.6928571428571428	0.22050842616395316
YHR153C	0	0/-	-580.4130267798901	-33634.15776249766	560	0.11162255466052934	0.6928571428571428	0.22050842616395316
YMR224C	1	+/+	-580.4372454881668	-21470.460891246796	139	0.11264367816091954	0.7	0.22050842616395316
YMR265C	0	0/-	-580.4648174643517	-29101.667295366526	560	0.11264367816091954	0.7	0.22050842616395316
YDR480W	-1	-/-	-580.4810400009155	-22827.007218509912	140	0.11251435132032148	0.7	0.22079405884033135
YGR063C	-1	-/-	-580.605073094368	-20660.45801258087	140	0.11238532110091744	0.7	0.2210796915167095
YOR004W	-1	-/-	-580.7431243062019	-26032.46393018961	140	0.11225658648339061	0.7	0.2213653241930877
YMR075W	-1	-/-	-580.9253952503204	-20734.100692868233	140	0.11212814645308924	0.7	0.22165095686946587
YIL077C	-1	-/0	-580.9844505786896	-17153.070021152496	140	0.112	0.7	0.22193658954584405
YNL139C	-1	-/-	-581.0891052484512	-20677.692708969116	140	0.11187214611872145	0.7	0.2222222222222222
YPL166W	0	0/-	-581.1588342189789	-34088.35317632556	560	0.11187214611872145	0.7	0.2222222222222222
YBR034C	-1	-/-	-581.208261013031	-23080.99701577425	140	0.11174458380843785	0.7	0.2225078548986004
YNL010W	0	0/0	-581.2165843844414	-28557.07593907416	560	0.11174458380843785	0.7	0.2225078548986004
YPL121C	-1	-/-	-581.2819687128067	-19042.57027077675	140	0.11161731207289294	0.7	0.22279348757497858
YAL059W	-1	-/-	-581.3152725696564	-24682.78818130493	140	0.11149032992036405	0.7	0.22307912025135676
YJL003W	-1	-/-	-581.3573837280273	-21527.570482611656	140	0.11136363636363636	0.7	0.22336475292773494
YMR262W	0	0/+	-581.4443835020065	-29442.663997381926	560	0.11136363636363636	0.7	0.22336475292773494
YHR031C	-1	-/-	-581.561998963356	-22783.078704953194	140	0.1112372304199773	0.7	0.2236503856041131
YLR114C	-1	-/-	-581.6289278268814	-21721.246966719627	140	0.1111111111111111	0.7	0.22393601828049128
YGL247W	-1	-/-	-581.6640449762344	-20875.359558701515	140	0.11098527746319366	0.7	0.22422165095686947
YMR025W	-1	-/-	-581.6685320138931	-22265.62831455469	140	0.11085972850678733	0.7	0.22450728363324765
YNL041C	-1	-/-	-581.8203195333481	-22822.902242183685	140	0.11073446327683616	0.7	0.22479291630962583
YCL063W	-1	-/-	-581.9381151199341	-21974.57607448101	140	0.11060948081264109	0.7	0.225078548986004
YOR385W	0	0/0	-582.0785329639912	-30572.3866366148	560	0.11060948081264109	0.7	0.225078548986004
YDR300C	-1	-/0	-582.1393187642097	-24680.993662774563	140	0.1104847801578354	0.7	0.22536418166238217
YMR240C	-1	-/-	-582.1782292127609	-24410.98769879341	140	0.11036036036036036	0.7	0.22564981433876036
YIL035C	-1	-/-	-582.211695432663	-22180.364757061005	140	0.11023622047244094	0.7	0.22593544701513854
YHL007C	-1	-/-	-582.2126611471176	-23256.315525770187	140	0.1101123595505618	0.7	0.2262210796915167
YOR129C	-1	-/-	-582.2158596515656	-22071.424976468086	140	0.10998877665544332	0.7	0.22650671236789488
YPR051W	-1	-/-	-582.320464015007	-22300.555262207985	140	0.10986547085201794	0.7	0.22679234504427306
YMR218C	-1	-/-	-582.5255968570709	-21442.296129584312	140	0.10974244120940649	0.7	0.22707797772065125
YBR267W	-1	-/-	-582.5739595890045	-23100.320079624653	140	0.10961968680089486	0.7	0.22736361039702943
YOL018C	0	0/-	-582.7002524733543	-35908.012379389256	560	0.10961968680089486	0.7	0.22736361039702943
YDR363W	-1	-/-	-582.8330990076065	-21060.952157139778	140	0.10949720670391061	0.7	0.2276492430734076
YPL043W	-1	-/-	-582.8529875278473	-25721.42578804493	140	0.109375	0.7	0.22793487574978577
YIL144W	-1	-/-	-582.9638712406158	-22491.815802574158	140	0.10925306577480491	0.7	0.22822050842616395
YPR045C	0	0/-	-582.9733865559101	-32625.72964450717	560	0.10925306577480491	0.7	0.22822050842616395
YGR179C	-1	-/-	-583.0506817102432	-22500.548632621765	140	0.1091314031180401	0.7	0.22850614110254214
YGR203W	0	0/0	-583.0809054076672	-27986.477406203747	560	0.1091314031180401	0.7	0.22850614110254214
YJL186W	-1	-/-	-583.08396089077	-24096.836225152016	140	0.10901001112347053	0.7	0.22879177377892032
YDR279W	1	+/+	-583.0995147228241	-23907.683712482452	139	0.11	0.7071428571428572	0.22879177377892032
YML071C	-1	-/-	-583.1064366102219	-22619.371901273727	140	0.10987791342952276	0.7071428571428572	0.22907740645529848
YGL261C	0	0/-	-583.1691672801971	-29289.362200368196	560	0.10987791342952276	0.7071428571428572	0.22907740645529848
YIR035C	0	0/0	-583.2641663849354	-29474.599212139845	560	0.10987791342952276	0.7071428571428572	0.22907740645529848
YPR144C	-1	-/-	-583.42345225811	-22923.2846878767	140	0.10975609756097561	0.7071428571428572	0.22936303913167666
YBL097W	-1	-/-	-583.508248925209	-19958.551669478416	140	0.10963455149501661	0.7071428571428572	0.22964867180805484
YKL113C	1	+/+	-583.5209391117096	-23008.94634258747	139	0.11061946902654868	0.7142857142857143	0.22964867180805484
YDR325W	-1	-/-	-583.5612517595291	-22223.93862736225	140	0.11049723756906077	0.7142857142857143	0.22993430448443303
YDL028C	-1	-/-	-583.623037815094	-21924.635273575783	140	0.11037527593818984	0.7142857142857143	0.23021993716081118
YCL049C	0	0/0	-583.7658756375313	-29360.530829429626	560	0.11037527593818984	0.7142857142857143	0.23021993716081118
YGL195W	-1	-/-	-583.7854171991348	-22463.985631227493	140	0.11025358324145534	0.7142857142857143	0.23050556983718937
YOR371C	-1	-/-	-583.8776723146439	-20749.817826628685	140	0.11013215859030837	0.7142857142857143	0.23079120251356755
YKL048C	-1	-/-	-583.8814470767975	-20803.62656188011	140	0.11001100110011001	0.7142857142857143	0.23107683518994573
YGR296W	-1	-/-	-583.9079939126968	-18471.216305851936	140	0.10989010989010989	0.7142857142857143	0.23136246786632392
YNL229C	-1	-/-	-583.9497263431549	-21521.378173708916	140	0.10976948408342481	0.7142857142857143	0.23164810054270207
YPL066W	0	0/-	-584.0037205517292	-28805.88113063574	560	0.10976948408342481	0.7142857142857143	0.23164810054270207
YMR247C	-1	-/-	-584.1844843626022	-22124.498856008053	140	0.10964912280701754	0.7142857142857143	0.23193373321908026
YER109C	-1	-/-	-584.2023589611053	-21727.55949509144	140	0.10952902519167579	0.7142857142857143	0.23221936589545844
YBL057C	-1	-/-	-584.2491829395294	-22791.942223846912	140	0.10940919037199125	0.7142857142857143	0.23250499857183662
YGR098C	-1	-/-	-584.3884494304657	-21382.960384249687	140	0.1092896174863388	0.7142857142857143	0.2327906312482148
YMR235C	-1	-/-	-584.4496743679047	-22899.73121368885	140	0.1091703056768559	0.7142857142857143	0.23307626392459296
YDR391C	0	0/0	-584.5239469707012	-29660.040102750063	560	0.1091703056768559	0.7142857142857143	0.23307626392459296
YMR312W	-1	-/-	-584.5912568569183	-23874.11175405979	140	0.10905125408942203	0.7142857142857143	0.23336189660097115
YHR090C	-1	-/-	-584.7393007278442	-22521.286455631256	140	0.10893246187363835	0.7142857142857143	0.23364752927734933
YJL061W	-1	-/-	-584.8639552593231	-23653.665506124496	140	0.1088139281828074	0.7142857142857143	0.23393316195372751
YGR186W	-1	-/-	-584.9205780029297	-21866.396983385086	140	0.10869565217391304	0.7142857142857143	0.2342187946301057
YJL124C	-1	-/-	-584.9421888589859	-23532.615415930748	140	0.10857763300760044	0.7142857142857143	0.23450442730648385
YGR075C	-1	-/-	-585.0234192609787	-21617.230506896973	140	0.10845986984815618	0.7142857142857143	0.23479005998286204
YIL003W	0	0/-	-585.0898315608501	-35746.194432765245	560	0.10845986984815618	0.7142857142857143	0.23479005998286204
YPL151C	-1	-/-	-585.1158031225204	-22957.75421690941	140	0.10834236186348863	0.7142857142857143	0.23507569265924022
YCR039C	-1	-/-	-585.1391935348511	-19936.924512028694	140	0.10822510822510822	0.7142857142857143	0.2353613253356184
YFR032C	0	0/0	-585.259344112128	-28670.430084686726	560	0.10822510822510822	0.7142857142857143	0.2353613253356184
YER005W	-1	-/-	-585.3607128858566	-21925.255234479904	140	0.10810810810810811	0.7142857142857143	0.23564695801199656
YFL049W	-1	-/-	-585.4566075801849	-23253.356139421463	140	0.1079913606911447	0.7142857142857143	0.23593259068837474
YJR076C	-1	-/-	-585.485305428505	-22669.552705079317	140	0.10787486515641856	0.7142857142857143	0.23621822336475293
YLR457C	0	0/-	-585.4987724125385	-33469.88496154547	560	0.10787486515641856	0.7142857142857143	0.23621822336475293
YHR107C	-1	-/-	-585.4989955425262	-23063.15817987919	140	0.10775862068965517	0.7142857142857143	0.2365038560411311
YNL261W	-1	-/-	-585.657473564148	-21263.615749955177	140	0.10764262648008611	0.7142857142857143	0.2367894887175093
YMR122W-A	0	0/0	-585.6575763225555	-28138.750356554985	560	0.10764262648008611	0.7142857142857143	0.2367894887175093
YDR160W	-1	-/-	-585.7622038125992	-20504.216429948807	140	0.10752688172043011	0.7142857142857143	0.23707512139388745
YLR271W	0	0/0	-585.8029700815678	-29014.34310002625	560	0.10752688172043011	0.7142857142857143	0.23707512139388745
YOR076C	-1	-/-	-585.8251937627792	-23032.833223462105	140	0.10741138560687433	0.7142857142857143	0.23736075407026563
YBR275C	-1	-/-	-586.0231750011444	-21790.909754753113	140	0.1072961373390558	0.7142857142857143	0.23764638674664382
YJL089W	-1	-/-	-586.1757591962814	-22570.913322389126	140	0.10718113612004287	0.7142857142857143	0.237932019423022
YDR117C	0	0/-	-586.2867022752762	-38312.47352620959	560	0.10718113612004287	0.7142857142857143	0.237932019423022
YFL046W	0	0/-	-586.3242308795452	-37016.36357086897	560	0.10718113612004287	0.7142857142857143	0.237932019423022
YOR194C	-1	-/-	-586.3569847941399	-21977.694824278355	140	0.10706638115631692	0.7142857142857143	0.23821765209940018
YGL146C	0	0/0	-586.366287946701	-28081.71830431372	560	0.10706638115631692	0.7142857142857143	0.23821765209940018
YOR361C	-1	-/-	-586.4480387270451	-26387.52834764123	140	0.10695187165775401	0.7142857142857143	0.23850328477577834
YPR196W	0	0/-	-586.5378722772002	-28787.89116641134	560	0.10695187165775401	0.7142857142857143	0.23850328477577834
YDR532C	-1	-/0	-586.6119227409363	-20384.624160408974	140	0.10683760683760683	0.7142857142857143	0.23878891745215652
YDR390C	0	0/-	-586.6337272822857	-37739.67371211946	560	0.10683760683760683	0.7142857142857143	0.23878891745215652
YOR231W	-1	-/-	-586.7972244024277	-23196.559131741524	140	0.10672358591248667	0.7142857142857143	0.2390745501285347
YBR253W	-1	-/-	-587.0326689481735	-21820.03006219864	140	0.10660980810234541	0.7142857142857143	0.2393601828049129
YMR321C	0	0/0	-587.0760647393763	-30017.257539067417	560	0.10660980810234541	0.7142857142857143	0.2393601828049129
YEL037C	-1	-/-	-587.0784727334976	-21637.44397997856	140	0.10649627263045794	0.7142857142857143	0.23964581548129105
YMR229C	-1	-/-	-587.1709752082825	-25395.491988778114	140	0.10638297872340426	0.7142857142857143	0.23993144815766923
YGR033C	-1	-/-	-587.4147350341082	-22589.250045612454	140	0.10626992561105207	0.7142857142857143	0.24021708083404741
YJL055W	0	0/-	-587.5055956542492	-28959.327210873365	560	0.10626992561105207	0.7142857142857143	0.24021708083404741
YDR140W	-1	-/-	-587.5089350938797	-21288.1094353199	140	0.10615711252653928	0.7142857142857143	0.2405027135104256
YNL046W	-1	-/0	-587.5798580646515	-16824.33621418476	140	0.10604453870625663	0.7142857142857143	0.24078834618680378
YNL245C	-1	-/-	-587.6451953649521	-21607.024679660797	140	0.1059322033898305	0.7142857142857143	0.24107397886318194
YKL005C	-1	-/-	-587.7360329627991	-23080.799767792225	140	0.10582010582010581	0.7142857142857143	0.24135961153956012
YPR114W	0	0/0	-587.7757569253445	-29821.961606889963	560	0.10582010582010581	0.7142857142857143	0.24135961153956012
YOL146W	-1	-/-	-587.7762360572815	-24095.56294131279	140	0.10570824524312897	0.7142857142857143	0.2416452442159383
YDL209C	-1	-/-	-587.7832206487656	-20466.226070404053	140	0.10559662090813093	0.7142857142857143	0.2419308768923165
YPL239W	-1	-/-	-587.8460340499878	-24094.1991969347	140	0.10548523206751055	0.7142857142857143	0.24221650956869467
YDL244W	-1	-/-	-587.8895716667175	-22012.54625287652	140	0.1053740779768177	0.7142857142857143	0.24250214224507283
YIL176C	0	0/-	-587.9495820701122	-29943.312898874283	560	0.1053740779768177	0.7142857142857143	0.24250214224507283
YFL024C	-1	-/-	-587.9528368711472	-20765.944947123528	140	0.10526315789473684	0.7142857142857143	0.242787774921451
YBR272C	-1	-/-	-588.0499941110611	-22600.38663995266	140	0.10515247108307045	0.7142857142857143	0.2430734075978292
[truncated: 3,961 more rows]
