# Supplementary material for: Revisiting co-expression-based automated function prediction in yeast with neural networks and updated Gene Ontology annotations
Source: PLoS One. 2026 Apr 16;21(4):e0322689. doi: 10.1371/journal.pone.0322689 (PMC13086303; doi:10.1371/journal.pone.0322689)
Supplement: S1 File — A zip file of tables in csv format containing individual genes ranked by their predicted involvement in each predicted GO term. These predictions were made by Model 1 as described in Table A of S1 Text. (ZIP) [file pone.0322689.s002.zip › GO0005085_SingleGeneRanking.csv]

Gene	Label	Annos	Score	Background Score	Num pos pairs	Precision	Recall	False Positive Rate
YHR077C	-1	-/-	-211.77547073364258	-23820.174443483353	38	0.0	0.0	0.0002775464890369137
YOL115W	-1	-/-	-214.60070943832397	-24005.491966724396	38	0.0	0.0	0.0005550929780738274
YLR182W	-1	-/-	-215.25775909423828	-23812.71665287018	38	0.0	0.0	0.0008326394671107411
YLR277C	-1	-/-	-215.53331089019775	-23715.627112150192	38	0.0	0.0	0.0011101859561476548
YGL113W	-1	-/-	-215.65563583374023	-22924.685342788696	38	0.0	0.0	0.0013877324451845685
YNL082W	-1	-/-	-216.3068928718567	-23881.701610326767	38	0.0	0.0	0.0016652789342214821
YLR292C	-1	-/-	-217.24728298187256	-24358.777327537537	38	0.0	0.0	0.0019428254232583958
YJL087C	-1	-/-	-217.48828172683716	-24165.67372918129	38	0.0	0.0	0.0022203719122953097
YOL034W	-1	-/-	-218.46001529693604	-24110.310435771942	38	0.0	0.0	0.002497918401332223
YBR060C	-1	-/-	-218.76255655288696	-24121.43878006935	38	0.0	0.0	0.002775464890369137
YER022W	-1	-/-	-219.31419277191162	-24852.466663599014	38	0.0	0.0	0.0030530113794060504
YLR321C	-1	-/-	-220.41128873825073	-23708.968401432037	38	0.0	0.0	0.0033305578684429643
YDR414C	-1	-/-	-220.77390336990356	-24212.095346689224	38	0.0	0.0	0.0036081043574798777
YER007W	-1	-/-	-220.90634298324585	-24128.767377853394	38	0.0	0.0	0.0038856508465167916
YJL041W	-1	-/-	-221.5802264213562	-23595.232397556305	38	0.0	0.0	0.004163197335553705
YPL129W	-1	-/-	-221.75661897659302	-24257.465606689453	38	0.0	0.0	0.004440743824590619
YMR060C	-1	-/-	-221.9425835609436	-24123.920766830444	38	0.0	0.0	0.004718290313627533
YLR274W	-1	-/-	-222.39833450317383	-23927.298695087433	38	0.0	0.0	0.004995836802664446
YDR121W	-1	-/-	-222.40086317062378	-24222.342372894287	38	0.0	0.0	0.00527338329170136
YPR162C	-1	-/-	-222.47054719924927	-24737.762322425842	38	0.0	0.0	0.005550929780738274
YGR056W	-1	-/-	-222.56362581253052	-23504.86070919037	38	0.0	0.0	0.005828476269775187
YDR108W	-1	-/-	-222.84932041168213	-24413.429463386536	38	0.0	0.0	0.006106022758812101
YJL039C	-1	-/-	-223.28208351135254	-24709.820620059967	38	0.0	0.0	0.006383569247849014
YBR058C	-1	-/-	-223.903169631958	-24021.253074645996	38	0.0	0.0	0.006661115736885929
YMR224C	-1	-/-	-223.938880443573	-23537.030153274536	38	0.0	0.0	0.006938662225922842
YOL021C	-1	-/-	-224.3724160194397	-24785.216893196106	38	0.0	0.0	0.0072162087149597555
YCR042C	-1	-/-	-225.05023765563965	-25440.545083999634	38	0.0	0.0	0.00749375520399667
YLR298C	-1	-/-	-225.14300298690796	-23896.159063339233	38	0.0	0.0	0.007771301693033583
YMR138W	-1	-/-	-225.36468887329102	-24223.42369413376	38	0.0	0.0	0.008048848182070497
YDR524C	-1	-/-	-225.72881603240967	-23965.8618144989	38	0.0	0.0	0.00832639467110741
YMR231W	-1	-/-	-225.73439979553223	-24176.245052814484	38	0.0	0.0	0.008603941160144324
YGL238W	-1	-/-	-225.87395238876343	-24840.16047525406	38	0.0	0.0	0.008881487649181239
YGL244W	-1	-/-	-225.91000127792358	-24405.952316761017	38	0.0	0.0	0.009159034138218152
YLR166C	-1	-/-	-226.29741525650024	-25061.29995250702	38	0.0	0.0	0.009436580627255066
YKL015W	-1	-/-	-226.36654567718506	-25279.253850460052	38	0.0	0.0	0.009714127116291979
YOL076W	-1	-/-	-227.00475883483887	-24809.875012397766	38	0.0	0.0	0.009991673605328892
YGR116W	-1	-/-	-227.31703567504883	-24521.63396883011	38	0.0	0.0	0.010269220094365806
YLR088W	-1	-/-	-227.3269534111023	-24412.010685443878	38	0.0	0.0	0.01054676658340272
YOR033C	-1	-/-	-227.44319820404053	-25152.08968925476	38	0.0	0.0	0.010824313072439634
YLR309C	-1	-/-	-227.56880807876587	-25897.448598384857	38	0.0	0.0	0.011101859561476548
YKR086W	-1	-/-	-227.69081783294678	-25509.88855934143	38	0.0	0.0	0.011379406050513461
YGL241W	-1	-/-	-227.93249416351318	-24017.380788326263	38	0.0	0.0	0.011656952539550375
YPL175W	-1	-/-	-228.1051344871521	-24225.688383579254	38	0.0	0.0	0.011934499028587288
YOL095C	-1	-/-	-228.22388219833374	-23650.675149202347	38	0.0	0.0	0.012212045517624202
YPR086W	-1	-/-	-228.3466396331787	-26175.691594600677	38	0.0	0.0	0.012489592006661115
YDR372C	-1	-/-	-228.43466758728027	-25676.460131645203	38	0.0	0.0	0.012767138495698029
YDL102W	-1	-/-	-228.4980764389038	-24328.855305433273	38	0.0	0.0	0.013044684984734944
YMR091C	-1	-/-	-228.68447041511536	-25333.908439397812	38	0.0	0.0	0.013322231473771857
YDL074C	-1	-/-	-228.71877241134644	-25049.48267841339	38	0.0	0.0	0.01359977796280877
YIL035C	-1	-/-	-228.92656087875366	-25350.7602558136	38	0.0	0.0	0.013877324451845684
YOR304W	-1	-/-	-228.96332597732544	-25321.587378501892	38	0.0	0.0	0.014154870940882597
YPR055W	-1	-/-	-229.0265245437622	-24618.389509677887	38	0.0	0.0	0.014432417429919511
YDR137W	1	+/+	-229.15386629104614	-25388.121581077576	37	0.018867924528301886	0.02631578947368421	0.014432417429919511
YML105C	-1	-/-	-229.30779933929443	-24444.118112564087	38	0.018518518518518517	0.02631578947368421	0.014709963918956424
YJL081C	-1	-/-	-229.3793501853943	-24763.505467414856	38	0.01818181818181818	0.02631578947368421	0.01498751040799334
YBL020W	-1	-/-	-229.43479299545288	-23984.962707042694	38	0.017857142857142856	0.02631578947368421	0.015265056897030253
YKR035W-A	-1	-/-	-229.61788368225098	-24668.227120399475	38	0.017543859649122806	0.02631578947368421	0.015542603386067166
YMR153W	-1	-/-	-229.79590225219727	-24878.18457508087	38	0.017241379310344827	0.02631578947368421	0.01582014987510408
YGL145W	-1	-/-	-229.7986340522766	-25655.290855884552	38	0.01694915254237288	0.02631578947368421	0.016097696364140993
YDR238C	-1	-/-	-230.1552219390869	-24923.983296394348	38	0.016666666666666666	0.02631578947368421	0.01637524285317791
YOR241W	-1	-/0	-230.19206380844116	-25561.30752325058	38	0.01639344262295082	0.02631578947368421	0.01665278934221482
YDR489W	-1	-/-	-230.24262952804565	-24239.446839809418	38	0.016129032258064516	0.02631578947368421	0.016930335831251735
YDR180W	-1	-/-	-230.3211727142334	-25062.53827905655	38	0.015873015873015872	0.02631578947368421	0.017207882320288647
YAL029C	-1	-/-	-230.32411909103394	-26061.977662086487	38	0.015625	0.02631578947368421	0.017485428809325562
YNL216W	-1	-/-	-230.36767625808716	-25157.28056049347	38	0.015384615384615385	0.02631578947368421	0.017762975298362477
YFR048W	-1	-/-	-230.38377475738525	-24680.989706516266	38	0.015151515151515152	0.02631578947368421	0.01804052178739939
YDR320C-A	-1	-/-	-230.51916360855103	-22523.06675720215	38	0.014925373134328358	0.02631578947368421	0.018318068276436304
YDR200C	-1	-/-	-230.5582413673401	-25273.746495246887	38	0.014705882352941176	0.02631578947368421	0.018595614765473216
YNL166C	-1	-/-	-230.6546893119812	-25219.911236524582	38	0.014492753623188406	0.02631578947368421	0.01887316125451013
YGR262C	-1	-/-	-231.06008052825928	-25239.726524353027	38	0.014285714285714285	0.02631578947368421	0.019150707743547043
YDL117W	-1	-/-	-231.07021713256836	-24656.54812479019	38	0.014084507042253521	0.02631578947368421	0.019428254232583958
YBR081C	-1	-/-	-231.13158750534058	-25010.74019575119	38	0.013888888888888888	0.02631578947368421	0.019705800721620873
YJR022W	-1	-/-	-231.58364295959473	-25249.478244781494	38	0.0136986301369863	0.02631578947368421	0.019983347210657785
YGR217W	-1	-/-	-231.69607496261597	-24441.4463698864	38	0.013513513513513514	0.02631578947368421	0.0202608936996947
YFR031C	-1	-/-	-231.72489500045776	-24136.404562473297	38	0.013333333333333334	0.02631578947368421	0.020538440188731612
YDR364C	-1	-/-	-231.9128851890564	-25597.165748119354	38	0.013157894736842105	0.02631578947368421	0.020815986677768527
YBL063W	-1	-/-	-231.9956922531128	-24432.9265999794	38	0.012987012987012988	0.02631578947368421	0.02109353316680544
YLR363C	-1	-/-	-232.1178126335144	-25187.758066654205	38	0.01282051282051282	0.02631578947368421	0.021371079655842354
YML099C	-1	-/-	-232.26630783081055	-25065.295572280884	38	0.012658227848101266	0.02631578947368421	0.02164862614487927
YJR006W	-1	-/-	-232.32419347763062	-25486.43597483635	38	0.0125	0.02631578947368421	0.02192617263391618
YDR243C	-1	-/-	-232.64057970046997	-23858.518565654755	38	0.012345679012345678	0.02631578947368421	0.022203719122953096
YBR123C	-1	-/-	-232.7997407913208	-25078.997663497925	38	0.012195121951219513	0.02631578947368421	0.022481265611990008
YLR115W	-1	-/-	-232.89296865463257	-24858.258318424225	38	0.012048192771084338	0.02631578947368421	0.022758812101026923
YNL326C	-1	-/-	-232.95732975006104	-25238.507194042206	38	0.011904761904761904	0.02631578947368421	0.023036358590063834
YOR194C	-1	-/-	-233.0068163871765	-24945.891800880432	38	0.011764705882352941	0.02631578947368421	0.02331390507910075
YDL040C	-1	-/-	-233.0832600593567	-25974.22399520874	38	0.011627906976744186	0.02631578947368421	0.023591451568137665
YDR211W	1	+/+	-233.16608142852783	-26236.9626660347	37	0.022988505747126436	0.05263157894736842	0.023591451568137665
YMR127C	-1	-/-	-233.22461366653442	-24777.893764972687	38	0.022727272727272728	0.05263157894736842	0.023868998057174576
YJR135W-A	-1	-/-	-233.24561309814453	-24632.3789563179	38	0.02247191011235955	0.05263157894736842	0.02414654454621149
YDL005C	-1	-/-	-233.26741456985474	-25579.880962848663	38	0.022222222222222223	0.05263157894736842	0.024424091035248403
YPR186C	-1	-/-	-233.3397011756897	-25435.719400405884	38	0.02197802197802198	0.05263157894736842	0.02470163752428532
YPL051W	-1	-/-	-233.4146809577942	-24925.2014837265	38	0.021739130434782608	0.05263157894736842	0.02497918401332223
YKR028W	-1	-/-	-233.58065032958984	-24698.07776117325	38	0.021505376344086023	0.05263157894736842	0.025256730502359145
YOL009C	-1	-/-	-233.61649322509766	-24656.7632894516	38	0.02127659574468085	0.05263157894736842	0.025534276991396057
YDR140W	-1	-/-	-233.63258171081543	-24997.60239982605	38	0.021052631578947368	0.05263157894736842	0.025811823480432972
YKL073W	-1	-/-	-233.7536859512329	-26669.21043252945	38	0.020833333333333332	0.05263157894736842	0.026089369969469887
YNL225C	-1	-/-	-233.76406955718994	-24279.608187437057	38	0.020618556701030927	0.05263157894736842	0.0263669164585068
YNL088W	-1	-/-	-233.82647705078125	-25346.171778678894	38	0.02040816326530612	0.05263157894736842	0.026644462947543714
YDR235W	-1	-/-	-233.92556238174438	-24857.735544204712	38	0.020202020202020204	0.05263157894736842	0.026922009436580626
YOR126C	-1	-/-	-234.06576919555664	-25242.976233005524	38	0.02	0.05263157894736842	0.02719955592561754
YKL130C	-1	-/-	-234.22541999816895	-25736.85792016983	38	0.019801980198019802	0.05263157894736842	0.027477102414654453
YBR133C	-1	-/-	-234.2369327545166	-24187.989309072495	38	0.0196078431372549	0.05263157894736842	0.027754648903691368
YGL049C	-1	-/-	-234.23891258239746	-24539.77973651886	38	0.019417475728155338	0.05263157894736842	0.028032195392728283
YDR339C	-1	-/-	-234.37817764282227	-26302.490939617157	38	0.019230769230769232	0.05263157894736842	0.028309741881765195
YLR114C	-1	-/-	-234.38672590255737	-25073.414239883423	38	0.01904761904761905	0.05263157894736842	0.02858728837080211
YPR070W	-1	-/-	-234.42379808425903	-24943.129506587982	38	0.018867924528301886	0.05263157894736842	0.028864834859839022
YDR280W	-1	-/-	-234.42556524276733	-25640.877244234085	38	0.018691588785046728	0.05263157894736842	0.029142381348875937
YDR331W	-1	-/-	-234.4815754890442	-25370.300125598907	38	0.018518518518518517	0.05263157894736842	0.02941992783791285
YJR090C	-1	-/-	-234.53662061691284	-25669.994486808777	38	0.01834862385321101	0.05263157894736842	0.029697474326949764
YKR095W	-1	-/-	-234.55708932876587	-24816.105113506317	38	0.01818181818181818	0.05263157894736842	0.02997502081598668
YGL044C	-1	-/-	-234.6758041381836	-24995.5133600235	38	0.018018018018018018	0.05263157894736842	0.03025256730502359
YJL091C	-1	-/-	-234.69798374176025	-26689.65004825592	38	0.017857142857142856	0.05263157894736842	0.030530113794060506
YIL128W	-1	-/-	-234.71938228607178	-24934.68669128418	38	0.017699115044247787	0.05263157894736842	0.030807660283097418
YMR055C	-1	-/-	-234.90116214752197	-25231.375004291534	38	0.017543859649122806	0.05263157894736842	0.031085206772134333
YOL004W	-1	-/-	-235.0177984237671	-24608.68366241455	38	0.017391304347826087	0.05263157894736842	0.031362753261171245
YBR276C	-1	-/-	-235.02144956588745	-24866.116623401642	38	0.017241379310344827	0.05263157894736842	0.03164029975020816
YJR055W	-1	-/-	-235.04971647262573	-25659.115412712097	38	0.017094017094017096	0.05263157894736842	0.031917846239245075
YKL114C	-1	-/-	-235.11914730072021	-25774.370433807373	38	0.01694915254237288	0.05263157894736842	0.03219539272828199
YAL024C	1	+/+	-235.27136182785034	-24991.85617351532	37	0.025210084033613446	0.07894736842105263	0.03219539272828199
YHR058C	-1	-/-	-235.3230710029602	-24612.917083740234	38	0.025	0.07894736842105263	0.0324729392173189
YOL148C	-1	-/-	-235.35659551620483	-25175.859382152557	38	0.024793388429752067	0.07894736842105263	0.03275048570635582
YOR236W	-1	-/0	-235.52811527252197	-25195.958105564117	38	0.02459016393442623	0.07894736842105263	0.03302803219539273
YJL154C	-1	-/-	-235.5334186553955	-25001.753491401672	38	0.024390243902439025	0.07894736842105263	0.03330557868442964
YOL044W	-1	-/-	-235.59296131134033	-25177.556835889816	38	0.024193548387096774	0.07894736842105263	0.03358312517346656
YGL100W	-1	-/-	-235.6724877357483	-24901.48787689209	38	0.024	0.07894736842105263	0.03386067166250347
YDL069C	-1	-/-	-235.69357109069824	-24629.90668487549	38	0.023809523809523808	0.07894736842105263	0.03413821815154038
YKL176C	-1	-/-	-235.75621509552002	-25561.6032371521	38	0.023622047244094488	0.07894736842105263	0.034415764640577294
YOR308C	-1	-/-	-236.03182554244995	-24379.94804239273	38	0.0234375	0.07894736842105263	0.03469331112961421
YJL201W	-1	-/-	-236.10479974746704	-25928.437536001205	38	0.023255813953488372	0.07894736842105263	0.034970857618651124
YDR459C	-1	-/-	-236.18462944030762	-25199.812765598297	38	0.023076923076923078	0.07894736842105263	0.035248404107688036
YER161C	-1	-/-	-236.2653341293335	-25970.220971107483	38	0.022900763358778626	0.07894736842105263	0.035525950596724955
YML071C	-1	-/-	-236.41404628753662	-24990.611219406128	38	0.022727272727272728	0.07894736842105263	0.035803497085761866
YDR227W	-1	-/-	-236.5716323852539	-24335.74724817276	38	0.022556390977443608	0.07894736842105263	0.03608104357479878
YJL178C	-1	-/-	-236.57187032699585	-25755.697284698486	38	0.022388059701492536	0.07894736842105263	0.03635859006383569
YLR103C	-1	-/-	-236.5731110572815	-25642.21855378151	38	0.022222222222222223	0.07894736842105263	0.03663613655287261
YKR060W	-1	-/-	-236.58137369155884	-25713.480345010757	38	0.022058823529411766	0.07894736842105263	0.03691368304190952
YMR235C	-1	-/-	-236.61328649520874	-25921.63409423828	38	0.021897810218978103	0.07894736842105263	0.03719122953094643
YOR269W	-1	-/-	-236.66097927093506	-26239.936220169067	38	0.021739130434782608	0.07894736842105263	0.03746877601998335
YGR095C	-1	-/-	-236.66262292861938	-25538.87251138687	38	0.02158273381294964	0.07894736842105263	0.03774632250902026
YAR003W	-1	-/-	-236.6963233947754	-25415.84221315384	38	0.02142857142857143	0.07894736842105263	0.038023868998057174
YKR095W-A	-1	-/-	-236.72924900054932	-22926.94246149063	38	0.02127659574468085	0.07894736842105263	0.038301415487094086
YGL019W	-1	-/-	-236.7800326347351	-24876.794105529785	38	0.02112676056338028	0.07894736842105263	0.038578961976131004
YDL090C	-1	-/0	-236.79798364639282	-25307.364780902863	38	0.02097902097902098	0.07894736842105263	0.038856508465167916
YDL111C	-1	-/-	-236.8518385887146	-25984.512216567993	38	0.020833333333333332	0.07894736842105263	0.03913405495420483
YLR275W	-1	-/-	-236.86776447296143	-26023.401520729065	38	0.020689655172413793	0.07894736842105263	0.039411601443241746
YBR167C	-1	-/-	-236.87570095062256	-25892.377425193787	38	0.02054794520547945	0.07894736842105263	0.03968914793227866
YOR353C	-1	-/-	-237.00552940368652	-25827.405098438263	38	0.02040816326530612	0.07894736842105263	0.03996669442131557
YAL026C	-1	-/-	-237.01942014694214	-25868.034396648407	38	0.02027027027027027	0.07894736842105263	0.04024424091035248
YDR407C	1	+/+	-237.1423044204712	-25559.78647518158	37	0.026845637583892617	0.10526315789473684	0.04024424091035248
YCL063W	-1	-/-	-237.24738121032715	-25219.119993686676	38	0.02666666666666667	0.10526315789473684	0.0405217873993894
YBL055C	-1	-/-	-237.29891920089722	-24775.12272977829	38	0.026490066225165563	0.10526315789473684	0.04079933388842631
YOR367W	-1	-/-	-237.33966493606567	-25030.39620256424	38	0.02631578947368421	0.10526315789473684	0.041076880377463224
YIR005W	-1	-/-	-237.47904062271118	-25638.69914007187	38	0.026143790849673203	0.10526315789473684	0.04135442686650014
YMR268C	-1	-/-	-237.63571119308472	-24874.11247777939	38	0.025974025974025976	0.10526315789473684	0.041631973355537054
YPR131C	-1	-/-	-237.81370162963867	-25444.933634757996	38	0.025806451612903226	0.10526315789473684	0.041909519844573966
YER074W-A	-1	-/-	-237.82485246658325	-23290.325677871704	38	0.02564102564102564	0.10526315789473684	0.04218706633361088
YDR302W	-1	-/-	-237.9588222503662	-25358.94425392151	38	0.025477707006369428	0.10526315789473684	0.042464612822647796
YDL006W	-1	-/-	-238.03232288360596	-25595.94678258896	38	0.02531645569620253	0.10526315789473684	0.04274215931168471
YOR166C	0	0/-	-238.03620839118958	-42493.905029416084	152	0.02531645569620253	0.10526315789473684	0.04274215931168471
YGR024C	-1	-/-	-238.0390362739563	-24570.135492801666	38	0.025157232704402517	0.10526315789473684	0.04301970580072162
YLR176C	-1	-/-	-238.0728359222412	-26344.394590377808	38	0.025	0.10526315789473684	0.04329725228975854
YDR017C	-1	-/-	-238.0951886177063	-25354.935896396637	38	0.024844720496894408	0.10526315789473684	0.04357479877879545
YML021C	-1	-/-	-238.09964609146118	-25075.455965042114	38	0.024691358024691357	0.10526315789473684	0.04385234526783236
YGL092W	-1	-/-	-238.31695699691772	-25341.183970212936	38	0.024539877300613498	0.10526315789473684	0.04412989175686927
YPR104C	-1	-/-	-238.4640073776245	-24992.79679298401	38	0.024390243902439025	0.10526315789473684	0.04440743824590619
YOL054W	-1	-/-	-238.54022216796875	-26187.06285095215	38	0.024242424242424242	0.10526315789473684	0.0446849847349431
YPR088C	-1	-/-	-238.54051637649536	-25114.90311574936	38	0.024096385542168676	0.10526315789473684	0.044962531223980015
YBL057C	-1	-/-	-238.5535831451416	-25355.592169761658	38	0.023952095808383235	0.10526315789473684	0.045240077713016934
YOR123C	-1	-/-	-238.6226291656494	-25209.78890657425	38	0.023809523809523808	0.10526315789473684	0.045517624202053845
YDL042C	-1	-/-	-238.62944555282593	-24641.56061553955	38	0.023668639053254437	0.10526315789473684	0.04579517069109076
YLR438C-A	-1	-/-	-238.76518297195435	-24888.44399547577	38	0.023529411764705882	0.10526315789473684	0.04607271718012767
YGL195W	-1	-/-	-238.7702980041504	-26483.12347459793	38	0.023391812865497075	0.10526315789473684	0.04635026366916459
YDR075W	-1	-/-	-238.79513692855835	-26350.001680374146	38	0.023255813953488372	0.10526315789473684	0.0466278101582015
YER180C-A	-1	-/0	-238.88144540786743	-23009.61383485794	38	0.023121387283236993	0.10526315789473684	0.04690535664723841
YOR172W	-1	-/-	-238.9334282875061	-24402.679986953735	38	0.022988505747126436	0.10526315789473684	0.04718290313627533
YCR066W	-1	-/-	-238.95803546905518	-25203.47245502472	38	0.022857142857142857	0.10526315789473684	0.04746044962531224
YJR068W	-1	-/-	-238.99058723449707	-25038.459628105164	38	0.022727272727272728	0.10526315789473684	0.04773799611434915
YPR139C	-1	-/-	-239.16590642929077	-25296.458674430847	38	0.022598870056497175	0.10526315789473684	0.048015542603386065
YHR119W	-1	-/-	-239.16738653182983	-24842.089968681335	38	0.02247191011235955	0.10526315789473684	0.04829308909242298
YDL155W	-1	-/-	-239.18700647354126	-25383.607756614685	38	0.0223463687150838	0.10526315789473684	0.048570635581459895
YKR008W	-1	-/-	-239.24546337127686	-25980.676975250244	38	0.022222222222222223	0.10526315789473684	0.04884818207049681
YBL035C	-1	-/-	-239.31270790100098	-26063.38273859024	38	0.022099447513812154	0.10526315789473684	0.049125728559533725
YER157W	-1	-/-	-239.3264446258545	-25879.158062934875	38	0.02197802197802198	0.10526315789473684	0.04940327504857064
YGR199W	-1	-/-	-239.36376762390137	-26132.11124277115	38	0.02185792349726776	0.10526315789473684	0.04968082153760755
YBR198C	-1	-/-	-239.37169981002808	-25810.91681289673	38	0.021739130434782608	0.10526315789473684	0.04995836802664446
YJR110W	-1	-/-	-239.38589000701904	-25810.908071517944	38	0.021621621621621623	0.10526315789473684	0.05023591451568138
YDR166C	-1	-/-	-239.41886854171753	-26494.84230041504	38	0.021505376344086023	0.10526315789473684	0.05051346100471829
YCL005W-A	-1	-/-	-239.43837976455688	-23235.56952381134	38	0.0213903743315508	0.10526315789473684	0.0507910074937552
YJR140C	-1	-/-	-239.44514751434326	-24431.537683963776	38	0.02127659574468085	0.10526315789473684	0.051068553982792114
YER164W	-1	-/-	-239.55184650421143	-25586.524571418762	38	0.021164021164021163	0.10526315789473684	0.05134610047182903
YOR144C	-1	-/-	-239.7348780632019	-25761.306307315826	38	0.021052631578947368	0.10526315789473684	0.051623646960865945
YDL231C	-1	-/-	-239.7374129295349	-26556.1365981102	38	0.020942408376963352	0.10526315789473684	0.051901193449902856
YDR141C	-1	-/-	-239.74287509918213	-26204.264422655106	38	0.020833333333333332	0.10526315789473684	0.052178739938939775
YMR073C	-1	-/-	-239.75413942337036	-25395.04234790802	38	0.02072538860103627	0.10526315789473684	0.05245628642797669
YOR257W	-1	-/-	-239.768385887146	-26130.791019439697	38	0.020618556701030927	0.10526315789473684	0.0527338329170136
YDR464W	-1	-/0	-239.8130602836609	-25531.32730102539	38	0.020512820512820513	0.10526315789473684	0.05301137940605051
YLR369W	-1	-/-	-239.81932258605957	-25383.671815395355	38	0.02040816326530612	0.10526315789473684	0.05328892589508743
YBR236C	-1	-/-	-239.86910724639893	-26113.73510313034	38	0.02030456852791878	0.10526315789473684	0.05356647238412434
YDR170C	1	+/+	-239.90089654922485	-25687.312257766724	37	0.025252525252525252	0.13157894736842105	0.05356647238412434
YCL061C	-1	-/-	-240.00231838226318	-25301.721471309662	38	0.02512562814070352	0.13157894736842105	0.05384401887316125
YNL298W	-1	-/-	-240.14098167419434	-26263.804762363434	38	0.025	0.13157894736842105	0.05412156536219817
YMR129W	-1	-/-	-240.15419578552246	-25658.946576595306	38	0.024875621890547265	0.13157894736842105	0.05439911185123508
YKR064W	0	0/-	-240.19128930568695	-42948.55922359228	152	0.024875621890547265	0.13157894736842105	0.05439911185123508
YAL047C	-1	-/-	-240.20082807540894	-24559.903661251068	38	0.024752475247524754	0.13157894736842105	0.054676658340271994
YJL090C	-1	-/-	-240.27311897277832	-25137.257120609283	38	0.024630541871921183	0.13157894736842105	0.054954204829308906
YER087C-B	1	+/+	-240.294828414917	-24538.1817278862	37	0.029411764705882353	0.15789473684210525	0.054954204829308906
YGR170W	-1	-/-	-240.33676147460938	-25355.742410182953	38	0.02926829268292683	0.15789473684210525	0.055231751318345824
YDR392W	-1	-/-	-240.39003086090088	-25294.33011484146	38	0.02912621359223301	0.15789473684210525	0.055509297807382736
YDL017W	-1	-/-	-240.4607377052307	-26242.553738594055	38	0.028985507246376812	0.15789473684210525	0.05578684429641965
YKR020W	-1	-/-	-240.51504755020142	-25608.41858768463	38	0.028846153846153848	0.15789473684210525	0.056064390785456567
YGR120C	-1	-/-	-240.57508087158203	-25596.38698911667	38	0.028708133971291867	0.15789473684210525	0.05634193727449348
YPL101W	-1	-/-	-240.61263227462769	-25625.648920059204	38	0.02857142857142857	0.15789473684210525	0.05661948376353039
YBR211C	-1	-/-	-240.65932941436768	-24930.01014328003	38	0.02843601895734597	0.15789473684210525	0.0568970302525673
YIL115C	-1	-/-	-240.70292901992798	-25992.73087644577	38	0.02830188679245283	0.15789473684210525	0.05717457674160422
YDR217C	-1	-/-	-240.756977558136	-25220.201914787292	38	0.028169014084507043	0.15789473684210525	0.05745212323064113
YGR074W	-1	-/-	-240.7840723991394	-25866.23085784912	38	0.028037383177570093	0.15789473684210525	0.057729669719678044
YJL204C	-1	-/-	-240.88892364501953	-26005.973117351532	38	0.027906976744186046	0.15789473684210525	0.05800721620871496
YBR080C	-1	-/-	-240.974711894989	-25736.304425239563	38	0.027777777777777776	0.15789473684210525	0.058284762697751874
YDR363W	-1	-/-	-240.97900867462158	-25211.672226905823	38	0.027649769585253458	0.15789473684210525	0.058562309186788786
YFR005C	-1	-/-	-241.11094617843628	-25083.946294784546	38	0.027522935779816515	0.15789473684210525	0.0588398556758257
YDR477W	-1	-/+	-241.1306767463684	-25423.766336917877	38	0.0273972602739726	0.15789473684210525	0.059117402164862616
YLR005W	-1	-/-	-241.14541482925415	-25908.316725730896	38	0.02727272727272727	0.15789473684210525	0.05939494865389953
YLR212C	-1	-/-	-241.17761993408203	-25828.889859199524	38	0.027149321266968326	0.15789473684210525	0.05967249514293644
YBR171W	-1	-/-	-241.23062658309937	-26050.031210899353	38	0.02702702702702703	0.15789473684210525	0.05995004163197336
YKR062W	-1	-/-	-241.3382658958435	-25597.81610059738	38	0.026905829596412557	0.15789473684210525	0.06022758812101027
YDR228C	-1	-/-	-241.3506269454956	-25476.724108695984	38	0.026785714285714284	0.15789473684210525	0.06050513461004718
YMR211W	-1	-/-	-241.54222536087036	-26089.130250692368	38	0.02666666666666667	0.15789473684210525	0.06078268109908409
YDL036C	-1	-/-	-241.56026649475098	-25850.59288406372	38	0.02654867256637168	0.15789473684210525	0.06106022758812101
YHR129C	-1	-/-	-241.57995080947876	-26184.81148672104	38	0.02643171806167401	0.15789473684210525	0.061337774077157924
YDR201W	-1	-/-	-241.6054172515869	-25473.53036737442	38	0.02631578947368421	0.15789473684210525	0.061615320566194835
YNL330C	-1	-/-	-241.68517351150513	-25591.738343715668	38	0.026200873362445413	0.15789473684210525	0.061892867055231754
YDR439W	-1	-/-	-241.707932472229	-25493.775950431824	38	0.02608695652173913	0.15789473684210525	0.062170413544268666
YBR215W	-1	-/-	-241.86382389068604	-25951.85001564026	38	0.025974025974025976	0.15789473684210525	0.06244796003330558
YCR081W	-1	-/-	-241.8963222503662	-25852.65220117569	38	0.02586206896551724	0.15789473684210525	0.06272550652234249
YOL102C	-1	-/-	-241.93449211120605	-25789.637796401978	38	0.02575107296137339	0.15789473684210525	0.0630030530113794
YGL020C	-1	-/-	-242.03784465789795	-25507.343450069427	38	0.02564102564102564	0.15789473684210525	0.06328059950041633
YLR305C	-1	-/-	-242.049795627594	-25658.59486103058	38	0.02553191489361702	0.15789473684210525	0.06355814598945324
YDR532C	-1	-/0	-242.19986295700073	-24955.217456817627	38	0.025423728813559324	0.15789473684210525	0.06383569247849015
YMR212C	-1	-/0	-242.22068309783936	-26996.401568889618	38	0.02531645569620253	0.15789473684210525	0.06411323896752706
YGL173C	-1	-/-	-242.24728965759277	-26047.36942100525	38	0.025210084033613446	0.15789473684210525	0.06439078545656397
YKR025W	-1	-/-	-242.36274814605713	-26057.077553749084	38	0.02510460251046025	0.15789473684210525	0.06466833194560088
YGR270W	-1	-/-	-242.3794708251953	-26440.246799468994	38	0.025	0.15789473684210525	0.0649458784346378
YIR023W	-1	-/-	-242.41200494766235	-26171.71372795105	38	0.024896265560165973	0.15789473684210525	0.06522342492367472
YOR001W	-1	-/-	-242.45141887664795	-26031.120807170868	38	0.024793388429752067	0.15789473684210525	0.06550097141271163
YKR031C	-1	-/-	-242.45875024795532	-25886.162164211273	38	0.024691358024691357	0.15789473684210525	0.06577851790174855
YJL006C	-1	-/-	-242.6019549369812	-26915.321353912354	38	0.02459016393442623	0.15789473684210525	0.06605606439078546
YER129W	-1	-/-	-242.6604781150818	-25922.37962579727	38	0.024489795918367346	0.15789473684210525	0.06633361087982237
YDL043C	-1	-/-	-242.69284868240356	-24719.582808494568	38	0.024390243902439025	0.15789473684210525	0.06661115736885928
YAL009W	-1	-/-	-242.701566696167	-25244.006890296936	38	0.024291497975708502	0.15789473684210525	0.06688870385789619
YJL197W	0	0/-	-242.7193740606308	-43137.20950901508	152	0.024291497975708502	0.15789473684210525	0.06688870385789619
YBR057C	-1	-/-	-242.79638385772705	-26608.664732456207	38	0.024193548387096774	0.15789473684210525	0.06716625034693312
YMR207C	-1	-/-	-242.88675165176392	-26122.404048919678	38	0.024096385542168676	0.15789473684210525	0.06744379683597003
YPL228W	-1	-/-	-242.9059190750122	-25268.98366689682	38	0.024	0.15789473684210525	0.06772134332500694
YGR275W	-1	-/-	-242.98482990264893	-25862.934891700745	38	0.02390438247011952	0.15789473684210525	0.06799888981404385
YOR239W	-1	-/-	-243.0014271736145	-26227.53278875351	38	0.023809523809523808	0.15789473684210525	0.06827643630308076
YLR096W	-1	-/-	-243.02466106414795	-25895.48422241211	38	0.023715415019762844	0.15789473684210525	0.06855398279211768
YBL026W	-1	-/-	-243.0516481399536	-25164.70241713524	38	0.023622047244094488	0.15789473684210525	0.06883152928115459
YLR147C	-1	-/-	-243.16416597366333	-25693.316474437714	38	0.023529411764705882	0.15789473684210525	0.06910907577019151
YMR299C	-1	-/0	-243.19449996948242	-25047.22197675705	38	0.0234375	0.15789473684210525	0.06938662225922843
YER155C	-1	-/+	-243.2221474647522	-25831.203286647797	38	0.023346303501945526	0.15789473684210525	0.06966416874826534
YBR136W	-1	-/-	-243.23084354400635	-25571.577058792114	38	0.023255813953488372	0.15789473684210525	0.06994171523730225
YPL029W	-1	-/-	-243.23202800750732	-26165.395716190338	38	0.023166023166023165	0.15789473684210525	0.07021926172633916
YDR499W	-1	-/-	-243.28820180892944	-26030.407328128815	38	0.023076923076923078	0.15789473684210525	0.07049680821537607
YGL086W	-1	-/-	-243.29911756515503	-25184.72144651413	38	0.022988505747126436	0.15789473684210525	0.07077435470441298
YBL079W	-1	-/-	-243.3420867919922	-25842.858914852142	38	0.022900763358778626	0.15789473684210525	0.07105190119344991
YDR323C	-1	-/-	-243.4461851119995	-26704.095808029175	38	0.022813688212927757	0.15789473684210525	0.07132944768248682
YCR082W	-1	-/-	-243.45609998703003	-26745.635096549988	38	0.022727272727272728	0.15789473684210525	0.07160699417152373
YLR262C	-1	-/-	-243.50533533096313	-25650.568940639496	38	0.022641509433962263	0.15789473684210525	0.07188454066056064
YNL139C	-1	-/-	-243.60834741592407	-24545.42710161209	38	0.022556390977443608	0.15789473684210525	0.07216208714959756
YGR005C	-1	-/-	-243.7452621459961	-26473.421912670135	38	0.02247191011235955	0.15789473684210525	0.07243963363863447
YGL112C	-1	-/-	-243.76937246322632	-25838.251513957977	38	0.022388059701492536	0.15789473684210525	0.07271718012767138
YKL175W	-1	-/-	-243.77270460128784	-26497.932147979736	38	0.022304832713754646	0.15789473684210525	0.0729947266167083
YLR033W	-1	-/-	-243.82665872573853	-25473.964068889618	38	0.022222222222222223	0.15789473684210525	0.07327227310574522
YBR279W	-1	-/-	-243.83292865753174	-26573.849430561066	38	0.02214022140221402	0.15789473684210525	0.07354981959478213
YBR119W	-1	-/-	-243.8670449256897	-26503.303021907806	38	0.022058823529411766	0.15789473684210525	0.07382736608381904
YGL190C	-1	-/-	-243.97821044921875	-25463.15963125229	38	0.02197802197802198	0.15789473684210525	0.07410491257285595
YIL044C	-1	-/-	-243.999671459198	-25994.22665452957	38	0.021897810218978103	0.15789473684210525	0.07438245906189286
YDR195W	-1	-/-	-244.00623178482056	-25400.65921974182	38	0.02181818181818182	0.15789473684210525	0.07466000555092978
YML049C	-1	-/-	-244.01707696914673	-25957.490334510803	38	0.021739130434782608	0.15789473684210525	0.0749375520399667
YDR468C	0	0/-	-244.11783134937286	-42807.66237092018	152	0.021739130434782608	0.15789473684210525	0.0749375520399667
YNL001W	-1	-/-	-244.1728172302246	-26669.133863210678	38	0.021660649819494584	0.15789473684210525	0.07521509852900361
YKL119C	-1	-/-	-244.17569541931152	-25765.62049627304	38	0.02158273381294964	0.15789473684210525	0.07549264501804052
YMR080C	-1	-/-	-244.19324398040771	-25827.684057235718	38	0.021505376344086023	0.15789473684210525	0.07577019150707744
YJR060W	-1	-/-	-244.19771003723145	-25600.481494903564	38	0.02142857142857143	0.15789473684210525	0.07604773799611435
YDR088C	-1	-/-	-244.30521249771118	-25961.816953659058	38	0.021352313167259787	0.15789473684210525	0.07632528448515126
YCL011C	-1	-/-	-244.3690004348755	-25745.80859231949	38	0.02127659574468085	0.15789473684210525	0.07660283097418817
YLR385C	-1	-/-	-244.41293287277222	-24036.001155376434	38	0.02120141342756184	0.15789473684210525	0.0768803774632251
YDL008W	-1	-/-	-244.4207968711853	-25330.403989315033	38	0.02112676056338028	0.15789473684210525	0.07715792395226201
YJR097W	-1	-/-	-244.42711114883423	-26730.29979610443	38	0.021052631578947368	0.15789473684210525	0.07743547044129892
YKL033W	0	0/-	-244.46018528938293	-44238.73224103451	152	0.021052631578947368	0.15789473684210525	0.07743547044129892
YML014W	-1	-/-	-244.49465370178223	-26315.66214132309	38	0.02097902097902098	0.15789473684210525	0.07771301693033583
YHR186C	-1	-/-	-244.5086808204651	-25879.3759059906	38	0.020905923344947737	0.15789473684210525	0.07799056341937274
YNL197C	-1	-/-	-244.55358743667603	-25828.86076784134	38	0.020833333333333332	0.15789473684210525	0.07826810990840966
YJL029C	-1	-/-	-244.58027410507202	-25888.599924087524	38	0.020761245674740483	0.15789473684210525	0.07854565639744657
YGL247W	-1	-/-	-244.5923056602478	-25538.378549575806	38	0.020689655172413793	0.15789473684210525	0.07882320288648349
YDL161W	-1	-/-	-244.65460109710693	-26817.621985435486	38	0.020618556701030927	0.15789473684210525	0.0791007493755204
YFR051C	-1	-/-	-244.66893339157104	-26198.395736694336	38	0.02054794520547945	0.15789473684210525	0.07937829586455732
YAL034W-A	-1	-/-	-244.71193933486938	-25554.42150068283	38	0.020477815699658702	0.15789473684210525	0.07965584235359423
YAL022C	-1	-/-	-244.94093418121338	-26044.466260910034	38	0.02040816326530612	0.15789473684210525	0.07993338884263114
YCL069W	-1	-/-	-244.94852828979492	-25088.859661579132	38	0.020338983050847456	0.15789473684210525	0.08021093533166805
YER100W	-1	-/-	-244.95720529556274	-25740.253792762756	38	0.02027027027027027	0.15789473684210525	0.08048848182070496
YGL124C	-1	-/+	-244.99271774291992	-25658.159387111664	38	0.020202020202020204	0.15789473684210525	0.08076602830974189
YJR083C	-1	-/0	-245.03513383865356	-25646.838289260864	38	0.020134228187919462	0.15789473684210525	0.0810435747987788
YDR422C	-1	-/-	-245.05110788345337	-25556.929716587067	38	0.020066889632107024	0.15789473684210525	0.08132112128781571
YNR013C	-1	-/-	-245.0584602355957	-26163.049061775208	38	0.02	0.15789473684210525	0.08159866777685262
YOR322C	-1	-/-	-245.08755254745483	-25459.44303035736	38	0.019933554817275746	0.15789473684210525	0.08187621426588954
YJR136C	0	0/-	-245.10155427455902	-42911.047297894955	152	0.019933554817275746	0.15789473684210525	0.08187621426588954
YCR044C	-1	-/-	-245.14207553863525	-25558.61057472229	38	0.019867549668874173	0.15789473684210525	0.08215376075492645
YDR419W	-1	-/-	-245.1472043991089	-26869.276364803314	38	0.019801980198019802	0.15789473684210525	0.08243130724396336
YDL058W	-1	-/-	-245.17103242874146	-25975.88344144821	38	0.019736842105263157	0.15789473684210525	0.08270885373300028
YLR418C	-1	-/-	-245.19006776809692	-26002.86732149124	38	0.019672131147540985	0.15789473684210525	0.0829864002220372
YLR105C	-1	-/-	-245.2247166633606	-25772.158620357513	38	0.0196078431372549	0.15789473684210525	0.08326394671107411
YJR067C	0	0/-	-245.2464714050293	-43810.78561937809	152	0.0196078431372549	0.15789473684210525	0.08326394671107411
YJL104W	-1	-/-	-245.27955675125122	-26131.472382068634	38	0.019543973941368076	0.15789473684210525	0.08354149320011102
YBR153W	-1	-/-	-245.3232979774475	-25648.61643266678	38	0.01948051948051948	0.15789473684210525	0.08381903968914793
YDR176W	-1	-/-	-245.36055326461792	-25748.576828956604	38	0.019417475728155338	0.15789473684210525	0.08409658617818484
YGR216C	-1	-/-	-245.3672399520874	-25936.49528169632	38	0.01935483870967742	0.15789473684210525	0.08437413266722175
YDR485C	-1	-/-	-245.3855471611023	-26248.597088336945	38	0.01929260450160772	0.15789473684210525	0.08465167915625868
YNL189W	0	0/-	-245.40065276622772	-43271.54315930605	152	0.01929260450160772	0.15789473684210525	0.08465167915625868
YER008C	-1	-/-	-245.44930171966553	-25752.42881679535	38	0.019230769230769232	0.15789473684210525	0.08492922564529559
YDR191W	-1	-/-	-245.45456218719482	-26042.381633758545	38	0.019169329073482427	0.15789473684210525	0.0852067721343325
YPL060W	-1	-/-	-245.48527765274048	-26237.0456867218	38	0.01910828025477707	0.15789473684210525	0.08548431862336942
YDR183W	-1	-/-	-245.60631275177002	-26009.034057617188	38	0.01904761904761905	0.15789473684210525	0.08576186511240633
YKR063C	-1	-/-	-245.60679006576538	-26322.036602020264	38	0.0189873417721519	0.15789473684210525	0.08603941160144324
YPR082C	-1	-/-	-245.6081418991089	-25621.860552310944	38	0.01892744479495268	0.15789473684210525	0.08631695809048015
YGR036C	-1	-/-	-245.63150024414062	-25282.513612747192	38	0.018867924528301886	0.15789473684210525	0.08659450457951708
YBR002C	-1	-/-	-245.76479816436768	-26914.898748397827	38	0.018808777429467086	0.15789473684210525	0.08687205106855399
YKR090W	-1	-/-	-245.78637599945068	-25224.26549386978	38	0.01875	0.15789473684210525	0.0871495975575909
YPL112C	-1	-/-	-245.7983636856079	-25909.865802288055	38	0.018691588785046728	0.15789473684210525	0.08742714404662781
YLR144C	-1	-/-	-245.81741189956665	-26828.940792560577	38	0.018633540372670808	0.15789473684210525	0.08770469053566472
YLR396C	-1	-/-	-245.83543586730957	-26320.438774108887	38	0.018575851393188854	0.15789473684210525	0.08798223702470163
YOL043C	-1	-/-	-245.84726095199585	-25901.648706912994	38	0.018518518518518517	0.15789473684210525	0.08825978351373855
YMR177W	-1	-/-	-245.85364723205566	-27132.021663188934	38	0.018461538461538463	0.15789473684210525	0.08853733000277547
YKL048C	-1	-/-	-245.86923694610596	-25925.06220626831	38	0.018404907975460124	0.15789473684210525	0.08881487649181238
YLR240W	-1	-/-	-245.87789058685303	-27445.24378013611	38	0.01834862385321101	0.15789473684210525	0.0890924229808493
YJL047C	-1	-/-	-245.94199419021606	-26870.688831806183	38	0.018292682926829267	0.15789473684210525	0.0893699694698862
YNR003C	-1	-/-	-245.9735450744629	-26628.976489067078	38	0.0182370820668693	0.15789473684210525	0.08964751595892312
YLR148W	-1	-/-	-246.03382873535156	-25674.598267555237	38	0.01818181818181818	0.15789473684210525	0.08992506244796003
YOL042W	-1	-/-	-246.08343505859375	-25565.109096050262	38	0.01812688821752266	0.15789473684210525	0.09020260893699694
YKR082W	-1	-/-	-246.090087890625	-26053.992135047913	38	0.018072289156626505	0.15789473684210525	0.09048015542603387
YGL065C	-1	-/-	-246.09088611602783	-25488.889928340912	38	0.018018018018018018	0.15789473684210525	0.09075770191507078
YHR133C	-1	-/-	-246.09470081329346	-26516.043669700623	38	0.017964071856287425	0.15789473684210525	0.09103524840410769
YDR079C-A	-1	-/-	-246.1288185119629	-24196.387948036194	38	0.01791044776119403	0.15789473684210525	0.0913127948931446
YDR292C	-1	-/-	-246.1640329360962	-26327.559138059616	38	0.017857142857142856	0.15789473684210525	0.09159034138218151
YFL048C	-1	-/-	-246.18149518966675	-25820.06799387932	38	0.017804154302670624	0.15789473684210525	0.09186788787121843
YNL304W	-1	-/-	-246.18444967269897	-25818.870834827423	38	0.01775147928994083	0.15789473684210525	0.09214543436025534
YNR026C	1	+/+	-246.1980562210083	-27063.431933403015	37	0.02064896755162242	0.18421052631578946	0.09214543436025534
YOR094W	-1	-/-	-246.2064938545227	-26127.124260902405	38	0.020588235294117647	0.18421052631578946	0.09242298084929226
YGR090W	-1	-/-	-246.2573413848877	-25946.164625167847	38	0.020527859237536656	0.18421052631578946	0.09270052733832918
YCR020W-B	-1	-/-	-246.2606234550476	-25366.3562002182	38	0.02046783625730994	0.18421052631578946	0.09297807382736609
YDR498C	-1	-/-	-246.29776620864868	-25728.989187717438	38	0.02040816326530612	0.18421052631578946	0.093255620316403
YMR192W	-1	-/-	-246.30662631988525	-26632.788262844086	38	0.020348837209302327	0.18421052631578946	0.09353316680543991
YGL206C	-1	-/-	-246.31533765792847	-26007.005848884583	38	0.020289855072463767	0.18421052631578946	0.09381071329447682
YOR368W	-1	-/-	-246.40909147262573	-25614.689932346344	38	0.02023121387283237	0.18421052631578946	0.09408825978351373
YJR005W	0	0/-	-246.51288104057312	-43036.69352388382	152	0.02023121387283237	0.18421052631578946	0.09408825978351373
YIL038C	-1	-/-	-246.52006769180298	-26224.051485061646	38	0.020172910662824207	0.18421052631578946	0.09436580627255066
YPL138C	-1	-/-	-246.53822994232178	-26266.130158901215	38	0.020114942528735632	0.18421052631578946	0.09464335276158757
YDL207W	-1	-/-	-246.54230546951294	-25695.73354244232	38	0.02005730659025788	0.18421052631578946	0.09492089925062448
YLR427W	-1	-/-	-246.55837059020996	-26702.064476013184	38	0.02	0.18421052631578946	0.0951984457396614
YLR425W	1	+/+	-246.56107473373413	-26889.138914585114	37	0.022792022792022793	0.21052631578947367	0.0951984457396614
YGL246C	-1	-/-	-246.6128125190735	-26738.051627635956	38	0.022727272727272728	0.21052631578947367	0.0954759922286983
YPL253C	-1	-/-	-246.7255721092224	-25561.703131198883	38	0.0226628895184136	0.21052631578947367	0.09575353871773522
YDR395W	-1	-/-	-246.73102045059204	-26702.760645866394	38	0.022598870056497175	0.21052631578947367	0.09603108520677213
YGR029W	-1	-/-	-246.7546796798706	-25837.04984474182	38	0.022535211267605635	0.21052631578947367	0.09630863169580905
YBL071W-A	-1	-/-	-246.75621461868286	-25271.19601917267	38	0.02247191011235955	0.21052631578947367	0.09658617818484597
YDR463W	-1	-/-	-246.81150817871094	-26326.415910720825	38	0.022408963585434174	0.21052631578947367	0.09686372467388288
YGL207W	-1	-/-	-246.88565397262573	-26398.31084060669	38	0.0223463687150838	0.21052631578947367	0.09714127116291979
YML115C	-1	-/-	-246.89014863967896	-26061.20315027237	38	0.022284122562674095	0.21052631578947367	0.0974188176519567
YOR151C	-1	-/-	-246.912663936615	-26108.003117084503	38	0.022222222222222223	0.21052631578947367	0.09769636414099361
YML041C	-1	-/-	-246.92635488510132	-26552.552584171295	38	0.0221606648199446	0.21052631578947367	0.09797391063003053
YOL125W	-1	-/-	-247.01797771453857	-26444.261966705322	38	0.022099447513812154	0.21052631578947367	0.09825145711906745
YKL140W	-1	-/-	-247.07565689086914	-25657.245485782623	38	0.02203856749311295	0.21052631578947367	0.09852900360810436
YOR165W	0	0/-	-247.12948381900787	-44198.279060423374	152	0.02203856749311295	0.21052631578947367	0.09852900360810436
YDL154W	-1	-/-	-247.19075775146484	-26313.40829181671	38	0.02197802197802198	0.21052631578947367	0.09880655009714127
YHR135C	-1	-/-	-247.20557832717896	-26111.5999045372	38	0.021917808219178082	0.21052631578947367	0.09908409658617819
YGR227W	-1	-/-	-247.23483419418335	-25443.372696876526	38	0.02185792349726776	0.21052631578947367	0.0993616430752151
YNL329C	-1	-/-	-247.23676204681396	-25767.80496931076	38	0.021798365122615803	0.21052631578947367	0.09963918956425201
YDR495C	-1	-/-	-247.24413013458252	-26592.30028963089	38	0.021739130434782608	0.21052631578947367	0.09991673605328892
YGR140W	-1	-/-	-247.25162172317505	-24695.2030544281	38	0.02168021680216802	0.21052631578947367	0.10019428254232583
YDR310C	-1	-/-	-247.2729296684265	-25502.87991666794	38	0.021621621621621623	0.21052631578947367	0.10047182903136276
YNL118C	-1	-/-	-247.28659868240356	-25722.56582069397	38	0.0215633423180593	0.21052631578947367	0.10074937552039967
YNL127W	-1	-/-	-247.29705667495728	-26529.90200138092	38	0.021505376344086023	0.21052631578947367	0.10102692200943658
YFR041C	-1	-/-	-247.29754781723022	-26874.99491930008	38	0.021447721179624665	0.21052631578947367	0.1013044684984735
YMR005W	-1	-/-	-247.30316925048828	-26015.972255706787	38	0.0213903743315508	0.21052631578947367	0.1015820149875104
YOL078W	-1	-/-	-247.30707454681396	-25659.154843330383	38	0.021333333333333333	0.21052631578947367	0.10185956147654732
YKL057C	-1	-/-	-247.32405138015747	-26608.031867027283	38	0.02127659574468085	0.21052631578947367	0.10213710796558423
YEL053C	-1	-/-	-247.34125757217407	-26107.94970703125	38	0.021220159151193633	0.21052631578947367	0.10241465445462115
YNL206C	-1	-/-	-247.34201335906982	-25960.886070251465	38	0.021164021164021163	0.21052631578947367	0.10269220094365807
YPR181C	-1	-/-	-247.36186265945435	-26076.224912166595	38	0.021108179419525065	0.21052631578947367	0.10296974743269498
YIL085C	-1	-/-	-247.3865842819214	-25667.892461299896	38	0.021052631578947368	0.21052631578947367	0.10324729392173189
YMR079W	-1	-/-	-247.42067575454712	-26262.500555038452	38	0.02099737532808399	0.21052631578947367	0.1035248404107688
YHR155W	0	0/-	-247.48501992225647	-43628.08437049389	152	0.02099737532808399	0.21052631578947367	0.1035248404107688
YML097C	1	+/+	-247.49064779281616	-26730.294399261475	37	0.02356020942408377	0.23684210526315788	0.1035248404107688
YOR253W	-1	-/-	-247.49172496795654	-26266.43400335312	38	0.02349869451697128	0.23684210526315788	0.10380238689980571
YNL236W	-1	-/-	-247.52712440490723	-26358.341550827026	38	0.0234375	0.23684210526315788	0.10407993338884262
YJL085W	-1	-/-	-247.56372213363647	-26101.979063510895	38	0.023376623376623377	0.23684210526315788	0.10435747987787955
YOR159C	-1	-/-	-247.59226942062378	-25985.128818511963	38	0.023316062176165803	0.23684210526315788	0.10463502636691646
YLR328W	-1	-/-	-247.62546396255493	-26437.99992084503	38	0.023255813953488372	0.23684210526315788	0.10491257285595337
YDR052C	-1	-/-	-247.6687831878662	-25599.306364536285	38	0.023195876288659795	0.23684210526315788	0.10519011934499028
YOR212W	-1	-/-	-247.7590527534485	-26167.55157136917	38	0.02313624678663239	0.23684210526315788	0.1054676658340272
YDL235C	-1	-/-	-247.77252054214478	-25601.586917877197	38	0.023076923076923078	0.23684210526315788	0.10574521232306411
YNL286W	-1	-/-	-247.80362796783447	-25539.09402155876	38	0.023017902813299233	0.23684210526315788	0.10602275881210102
YKL017C	-1	-/-	-247.806293964386	-25979.68004322052	38	0.02295918367346939	0.23684210526315788	0.10630030530113795
YNL229C	-1	-/-	-247.82910871505737	-26136.760189056396	38	0.022900763358778626	0.23684210526315788	0.10657785179017486
YKL011C	-1	-/-	-247.86950540542603	-26531.61928319931	38	0.02284263959390863	0.23684210526315788	0.10685539827921177
YMR044W	-1	-/-	-247.8701252937317	-26053.077786922455	38	0.02278481012658228	0.23684210526315788	0.10713294476824868
YPL125W	-1	-/0	-247.88048267364502	-25924.19769001007	38	0.022727272727272728	0.23684210526315788	0.10741049125728559
YDR334W	-1	-/-	-247.88989877700806	-26529.57669353485	38	0.022670025188916875	0.23684210526315788	0.1076880377463225
YBR176W	0	0/-	-247.89311122894287	-42852.44790160656	152	0.022670025188916875	0.23684210526315788	0.1076880377463225
YHR067W	-1	-/-	-247.89498710632324	-26518.202100753784	38	0.022613065326633167	0.23684210526315788	0.10796558423535942
YKR079C	-1	-/-	-247.91949939727783	-26435.927971839905	38	0.022556390977443608	0.23684210526315788	0.10824313072439634
YNL090W	-1	-/-	-247.93853282928467	-26670.394533634186	38	0.0225	0.23684210526315788	0.10852067721343325
YDR244W	-1	-/-	-248.03659343719482	-26238.86969614029	38	0.022443890274314215	0.23684210526315788	0.10879822370247016
YJL003W	-1	-/-	-248.0377984046936	-26312.82462453842	38	0.022388059701492536	0.23684210526315788	0.10907577019150708
YDR212W	-1	-/-	-248.0458264350891	-27476.8222322464	38	0.022332506203473945	0.23684210526315788	0.10935331668054399
YDR305C	0	0/-	-248.09407222270966	-42463.078447818756	152	0.022332506203473945	0.23684210526315788	0.10935331668054399
YBR200W	-1	-/-	-248.12402248382568	-25783.743557929993	38	0.022277227722772276	0.23684210526315788	0.1096308631695809
YBR095C	-1	-/-	-248.13504266738892	-25772.74502515793	38	0.022222222222222223	0.23684210526315788	0.10990840965861781
YOL006C	-1	-/-	-248.15634107589722	-25939.51358318329	38	0.022167487684729065	0.23684210526315788	0.11018595614765474
YML109W	-1	-/-	-248.2137632369995	-26038.553505420685	38	0.022113022113022112	0.23684210526315788	0.11046350263669165
YBR275C	-1	-/-	-248.21556663513184	-25659.381334781647	38	0.022058823529411766	0.23684210526315788	0.11074104912572856
YHR023W	-1	-/-	-248.22074222564697	-25793.67897462845	38	0.022004889975550123	0.23684210526315788	0.11101859561476547
YKL042W	-1	-/-	-248.2664017677307	-25407.575790405273	38	0.02195121951219512	0.23684210526315788	0.11129614210380238
YKL166C	-1	-/-	-248.26908254623413	-26372.396431446075	38	0.021897810218978103	0.23684210526315788	0.1115736885928393
YOR254C	-1	-/-	-248.28904819488525	-26670.359472751617	38	0.021844660194174758	0.23684210526315788	0.11185123508187621
YMR214W	-1	-/-	-248.2895474433899	-26809.427122592926	38	0.021791767554479417	0.23684210526315788	0.11212878157091313
YDL056W	-1	-/-	-248.29809951782227	-25892.33610725403	38	0.021739130434782608	0.23684210526315788	0.11240632805995004
YGR038W	-1	-/-	-248.36886548995972	-25684.056933641434	38	0.021686746987951807	0.23684210526315788	0.11268387454898696
YOR030W	-1	-/-	-248.3927779197693	-26189.65781021118	38	0.021634615384615384	0.23684210526315788	0.11296142103802387
YDR240C	-1	-/-	-248.40347528457642	-26126.12224006653	38	0.02158273381294964	0.23684210526315788	0.11323896752706078
YML111W	0	0/-	-248.41159784793854	-43497.85667949915	152	0.02158273381294964	0.23684210526315788	0.11323896752706078
YML064C	-1	-/-	-248.45869255065918	-25481.45634841919	38	0.0215311004784689	0.23684210526315788	0.11351651401609769
YDR361C	-1	-/-	-248.47822046279907	-26650.898029327393	38	0.021479713603818614	0.23684210526315788	0.1137940605051346
YPR105C	-1	-/-	-248.51707649230957	-26066.045728206635	38	0.02142857142857143	0.23684210526315788	0.11407160699417153
YBR097W	-1	-/-	-248.53388929367065	-25758.30986881256	38	0.021377672209026127	0.23684210526315788	0.11434915348320844
YDR379W	-1	-/-	-248.561203956604	-25819.230116844177	38	0.02132701421800948	0.23684210526315788	0.11462669997224535
YBR166C	0	0/0	-248.57051920890808	-44576.306986927986	152	0.02132701421800948	0.23684210526315788	0.11462669997224535
YMR025W	-1	-/-	-248.58740520477295	-26372.130343437195	38	0.02127659574468085	0.23684210526315788	0.11490424646128226
YOR148C	-1	-/-	-248.59884357452393	-26925.33633708954	38	0.02122641509433962	0.23684210526315788	0.11518179295031918
YGL046W	-1	-/-	-248.6013617515564	-24375.226063728333	38	0.021176470588235293	0.23684210526315788	0.11545933943935609
YLR086W	-1	-/-	-248.61770343780518	-25789.10794353485	38	0.02112676056338028	0.23684210526315788	0.115736885928393
YGL210W-A	-1	-/-	-248.63271617889404	-24009.548248291016	38	0.02107728337236534	0.23684210526315788	0.11601443241742992
YOR039W	-1	-/-	-248.74438905715942	-26636.111258029938	38	0.02102803738317757	0.23684210526315788	0.11629197890646684
YLR107W	-1	-/-	-248.7457332611084	-26202.593609809875	38	0.02097902097902098	0.23684210526315788	0.11656952539550375
YKL010C	0	0/-	-248.7840291261673	-43640.56231302023	152	0.02097902097902098	0.23684210526315788	0.11656952539550375
YJL168C	-1	-/-	-248.80592727661133	-25778.20626974106	38	0.020930232558139535	0.23684210526315788	0.11684707188454066
YER151C	-1	-/-	-248.80886125564575	-26281.13361787796	38	0.02088167053364269	0.23684210526315788	0.11712461837357757
YGR276C	-1	-/-	-248.83115673065186	-26134.825211524963	38	0.020833333333333332	0.23684210526315788	0.11740216486261448
YPR125W	-1	-/-	-248.85097551345825	-27192.74335336685	38	0.020785219399538105	0.23684210526315788	0.1176797113516514
YHR172W	-1	-/-	-248.85310745239258	-25450.235536575317	38	0.020737327188940093	0.23684210526315788	0.11795725784068832
YLR381W	-1	-/-	-248.85403299331665	-25884.892416000366	38	0.020689655172413793	0.23684210526315788	0.11823480432972523
YEL032W	-1	-/-	-248.86432552337646	-26424.297877788544	38	0.020642201834862386	0.23684210526315788	0.11851235081876214
YKR021W	0	0/-	-248.86585974693298	-43935.75294268131	152	0.020642201834862386	0.23684210526315788	0.11851235081876214
YDL128W	-1	-/-	-248.88126802444458	-26132.365213394165	38	0.020594965675057208	0.23684210526315788	0.11878989730779906
YML036W	-1	-/-	-248.88543272018433	-26000.43499994278	38	0.02054794520547945	0.23684210526315788	0.11906744379683597
YKR083C	-1	-/-	-248.90038061141968	-25745.4561958313	38	0.02050113895216401	0.23684210526315788	0.11934499028587288
YDR198C	-1	-/-	-248.94555950164795	-25604.895236968994	38	0.020454545454545454	0.23684210526315788	0.11962253677490979
YNL161W	-1	-/-	-248.9504246711731	-26436.878207206726	38	0.02040816326530612	0.23684210526315788	0.11990008326394672
YER174C	-1	-/-	-248.96782732009888	-25969.301629543304	38	0.020361990950226245	0.23684210526315788	0.12017762975298363
YJL203W	-1	-/-	-249.03059816360474	-26704.388432502747	38	0.020316027088036117	0.23684210526315788	0.12045517624202054
YLL015W	-1	-/-	-249.09306621551514	-26932.405139923096	38	0.02027027027027027	0.23684210526315788	0.12073272273105745
YML023C	-1	-/-	-249.11041259765625	-25978.20134496689	38	0.020224719101123594	0.23684210526315788	0.12101026922009436
YCR027C	-1	-/-	-249.11153841018677	-25824.529050827026	38	0.020179372197309416	0.23684210526315788	0.12128781570913127
YER029C	-1	-/-	-249.11394023895264	-25908.067042827606	38	0.020134228187919462	0.23684210526315788	0.12156536219816819
YML077W	1	+/+	-249.115957736969	-26650.115336418152	37	0.022321428571428572	0.2631578947368421	0.12156536219816819
YOR319W	-1	-/-	-249.13048553466797	-25698.528525829315	38	0.022271714922048998	0.2631578947368421	0.12184290868720511
YPL145C	-1	-/-	-249.16219663619995	-26364.555634975433	38	0.022222222222222223	0.2631578947368421	0.12212045517624202
YHR079C-B	-1	-/-	-249.1690640449524	-24151.863021850586	38	0.022172949002217297	0.2631578947368421	0.12239800166527894
YER013W	-1	-/-	-249.17827653884888	-27028.249641895294	38	0.022123893805309734	0.2631578947368421	0.12267554815431585
YKL005C	-1	-/-	-249.1792163848877	-26353.28630256653	38	0.02207505518763797	0.2631578947368421	0.12295309464335276
YMR228W	0	0/-	-249.19578969478607	-43480.138888537884	152	0.02207505518763797	0.2631578947368421	0.12295309464335276
YDL001W	0	0/-	-249.202907204628	-43488.92377090454	152	0.02207505518763797	0.2631578947368421	0.12295309464335276
YKR029C	-1	-/-	-249.23307609558105	-25752.846875190735	38	0.022026431718061675	0.2631578947368421	0.12323064113238967
YMR288W	-1	-/-	-249.2930874824524	-26012.469312667847	38	0.02197802197802198	0.2631578947368421	0.12350818762142658
YCR008W	-1	-/-	-249.29980087280273	-26171.811027526855	38	0.021929824561403508	0.2631578947368421	0.12378573411046351
YKL020C	-1	-/-	-249.33061838150024	-26307.64389514923	38	0.02188183807439825	0.2631578947368421	0.12406328059950042
YFL034C-B	-1	-/-	-249.34525537490845	-25876.568975925446	38	0.021834061135371178	0.2631578947368421	0.12434082708853733
YPL194W	-1	-/-	-249.35817527770996	-25703.244079113007	38	0.02178649237472767	0.2631578947368421	0.12461837357757424
YJL024C	-1	-/-	-249.37858533859253	-26361.535940647125	38	0.021739130434782608	0.2631578947368421	0.12489592006661115
YGL201C	-1	-/-	-249.3847165107727	-26329.819495677948	38	0.021691973969631236	0.2631578947368421	0.12517346655564807
YOL113W	-1	-/-	-249.43704509735107	-26695.46497440338	38	0.021645021645021644	0.2631578947368421	0.12545101304468498
YJR093C	-1	-/-	-249.44288539886475	-25940.662336826324	38	0.02159827213822894	0.2631578947368421	0.1257285595337219
YKR037C	-1	-/-	-249.44335889816284	-25731.7045378685	38	0.021551724137931036	0.2631578947368421	0.1260061060227588
YML043C	-1	-/-	-249.4541130065918	-27140.265025615692	38	0.021505376344086023	0.2631578947368421	0.1262836525117957
YBR074W	0	0/0	-249.46590495109558	-43769.8600551486	152	0.021505376344086023	0.2631578947368421	0.1262836525117957
YNL317W	-1	-/-	-249.4758095741272	-26300.54742050171	38	0.02145922746781116	0.2631578947368421	0.12656119900083265
YGR271W	0	0/-	-249.5294440984726	-43521.52706217766	152	0.02145922746781116	0.2631578947368421	0.12656119900083265
YER168C	-1	-/-	-249.55838060379028	-27085.443154335022	38	0.021413276231263382	0.2631578947368421	0.12683874548986956
YAL041W	1	+/+	-249.59673070907593	-26984.877297878265	37	0.023504273504273504	0.2894736842105263	0.12683874548986956
YBR216C	-1	-/-	-249.60204362869263	-27133.174596309662	38	0.023454157782515993	0.2894736842105263	0.12711629197890648
YEL015W	-1	-/-	-249.63128328323364	-26138.865211486816	38	0.023404255319148935	0.2894736842105263	0.1273938384679434
YCR080W	-1	-/-	-249.68042469024658	-23963.418208122253	38	0.02335456475583864	0.2894736842105263	0.1276713849569803
YBR288C	-1	-/-	-249.70774126052856	-26344.714261054993	38	0.023305084745762712	0.2894736842105263	0.1279489314460172
YOR205C	0	0/-	-249.71356654167175	-43967.29439532757	152	0.023305084745762712	0.2894736842105263	0.1279489314460172
YPR175W	-1	-/-	-249.71819591522217	-26114.993871688843	38	0.023255813953488372	0.2894736842105263	0.12822647793505412
YDR390C	0	0/-	-249.7762541770935	-43953.88173455	152	0.023255813953488372	0.2894736842105263	0.12822647793505412
YEL051W	-1	-/-	-249.78401947021484	-26206.844656467438	38	0.023206751054852322	0.2894736842105263	0.12850402442409103
YLR052W	-1	-/-	-249.79135990142822	-25521.762335777283	38	0.023157894736842106	0.2894736842105263	0.12878157091312795
YJL092W	-1	-/-	-249.79427909851074	-25535.33688545227	38	0.023109243697478993	0.2894736842105263	0.12905911740216486
YPR133C	-1	-/-	-249.9249563217163	-26352.78354024887	38	0.023060796645702306	0.2894736842105263	0.12933666389120177
YBR111W-A	-1	-/-	-249.93197298049927	-23996.467439174652	38	0.02301255230125523	0.2894736842105263	0.12961421038023868
YMR225C	-1	-/-	-249.94647645950317	-25997.177609443665	38	0.022964509394572025	0.2894736842105263	0.1298917568692756
YER183C	-1	-/0	-249.95596599578857	-26339.277341365814	38	0.022916666666666665	0.2894736842105263	0.1301693033583125
YLR126C	-1	-/-	-249.99276638031006	-25393.20478439331	38	0.02286902286902287	0.2894736842105263	0.13044684984734944
YOR088W	-1	-/-	-250.01403856277466	-24090.145790576935	38	0.022821576763485476	0.2894736842105263	0.13072439633638636
YKL173W	-1	-/-	-250.02576112747192	-26680.875388622284	38	0.022774327122153208	0.2894736842105263	0.13100194282542327
YLR207W	-1	-/-	-250.05358123779297	-26576.475870132446	38	0.022727272727272728	0.2894736842105263	0.13127948931446018
YCR039C	-1	-/-	-250.10912561416626	-25732.191214084625	38	0.02268041237113402	0.2894736842105263	0.1315570358034971
YDR332W	0	0/-	-250.11089074611664	-43407.27551329136	152	0.02268041237113402	0.2894736842105263	0.1315570358034971
YJR053W	-1	-/-	-250.1126832962036	-25208.528381347656	38	0.02263374485596708	0.2894736842105263	0.131834582292534
YHR005C	-1	-/-	-250.13542699813843	-26804.726252555847	38	0.022587268993839837	0.2894736842105263	0.13211212878157091
YER108C	-1	-/-	-250.1366686820984	-23988.208131313324	38	0.022540983606557378	0.2894736842105263	0.13238967527060783
YPR189W	-1	-/-	-250.16376638412476	-26737.94652557373	38	0.022494887525562373	0.2894736842105263	0.13266722175964474
YHR072W-A	-1	-/-	-250.2218475341797	-24747.269503593445	38	0.022448979591836733	0.2894736842105263	0.13294476824868165
YGL167C	-1	-/-	-250.25157594680786	-26569.063755989075	38	0.02240325865580448	0.2894736842105263	0.13322231473771856
YGR261C	-1	-/-	-250.2586431503296	-27066.552092552185	38	0.022357723577235773	0.2894736842105263	0.13349986122675547
YNL250W	-1	-/-	-250.27476739883423	-26950.792878627777	38	0.02231237322515213	0.2894736842105263	0.13377740771579238
YGR057C	-1	-/-	-250.28718852996826	-26481.276703834534	38	0.022267206477732792	0.2894736842105263	0.1340549542048293
YIL014W	-1	-/-	-250.34207105636597	-26379.331082820892	38	0.022222222222222223	0.2894736842105263	0.13433250069386624
YJR075W	0	0/-	-250.34978103637695	-44208.30428266525	152	0.022222222222222223	0.2894736842105263	0.13433250069386624
YOL018C	0	0/-	-250.35377430915833	-43427.29005455971	152	0.022222222222222223	0.2894736842105263	0.13433250069386624
YCL067C	-1	-/-	-250.3689317703247	-26784.730989456177	38	0.02217741935483871	0.2894736842105263	0.13461004718290315
YJL012C-A	-1	-/-	-250.37075853347778	-23759.925708293915	38	0.022132796780684104	0.2894736842105263	0.13488759367194006
YIL149C	-1	-/-	-250.42399835586548	-26341.086037635803	38	0.02208835341365462	0.2894736842105263	0.13516514016097697
YNL222W	-1	-/-	-250.43535470962524	-26102.8273062706	38	0.022044088176352707	0.2894736842105263	0.13544268665001388
YMR013C	-1	-/-	-250.4581379890442	-26272.253846168518	38	0.022	0.2894736842105263	0.1357202331390508
YDR245W	-1	-/-	-250.47571754455566	-26781.88983631134	38	0.021956087824351298	0.2894736842105263	0.1359977796280877
YAL043C	-1	-/-	-250.5115966796875	-26286.311734199524	38	0.021912350597609563	0.2894736842105263	0.13627532611712462
YJL109C	-1	-/-	-250.5129942893982	-26926.608916282654	38	0.02186878727634195	0.2894736842105263	0.13655287260616153
YCR002C	-1	-/-	-250.5292673110962	-26339.60543203354	38	0.021825396825396824	0.2894736842105263	0.13683041909519844
YDR351W	0	0/-	-250.5358146429062	-43362.38120651245	152	0.021825396825396824	0.2894736842105263	0.13683041909519844
YJR050W	-1	-/-	-250.57695865631104	-26194.058505535126	38	0.02178217821782178	0.2894736842105263	0.13710796558423535
YLR391W-A	-1	-/-	-250.59613227844238	-24151.950370311737	38	0.021739130434782608	0.2894736842105263	0.13738551207327226
YGL116W	-1	-/-	-250.60393285751343	-25808.99686717987	38	0.021696252465483234	0.2894736842105263	0.13766305856230918
YLR238W	-1	-/-	-250.6213517189026	-26994.894883155823	38	0.021653543307086614	0.2894736842105263	0.1379406050513461
YOR265W	-1	-/-	-250.66974353790283	-27191.961519241333	38	0.021611001964636542	0.2894736842105263	0.13821815154038303
YLR242C	-1	-/-	-250.68243026733398	-26554.8469581604	38	0.021568627450980392	0.2894736842105263	0.13849569802941994
YHR187W	-1	-/-	-250.69427824020386	-26208.257139205933	38	0.021526418786692758	0.2894736842105263	0.13877324451845685
YIR022W	-1	-/-	-250.72631788253784	-26254.844227790833	38	0.021484375	0.2894736842105263	0.13905079100749376
YOL137W	0	0/-	-250.73570203781128	-44401.01175558567	152	0.021484375	0.2894736842105263	0.13905079100749376
YNL201C	-1	-/-	-250.7418065071106	-25587.766821861267	38	0.021442495126705652	0.2894736842105263	0.13932833749653067
YJR032W	0	0/-	-250.76062524318695	-43203.86380124092	152	0.021442495126705652	0.2894736842105263	0.13932833749653067
YHR036W	-1	-/-	-250.76401948928833	-25800.385175704956	38	0.021400778210116732	0.2894736842105263	0.13960588398556759
YJR102C	-1	-/-	-250.76903438568115	-25801.221968650818	38	0.021359223300970873	0.2894736842105263	0.1398834304746045
YNL297C	1	+/+	-250.83532333374023	-27313.776767730713	37	0.023255813953488372	0.3157894736842105	0.1398834304746045
YFL035C-A	-1	-/-	-250.8359785079956	-24197.06891155243	38	0.02321083172147002	0.3157894736842105	0.1401609769636414
YFL035C	-1	-/-	-250.83597898483276	-24197.068871498108	38	0.023166023166023165	0.3157894736842105	0.14043852345267832
YOR116C	-1	-/-	-250.8786702156067	-27211.019817829132	38	0.023121387283236993	0.3157894736842105	0.14071606994171523
YLR268W	-1	-/-	-250.89241695404053	-26438.565426826477	38	0.023076923076923078	0.3157894736842105	0.14099361643075214
YPL181W	-1	-/-	-250.95734071731567	-26279.46911907196	38	0.023032629558541268	0.3157894736842105	0.14127116291978906
YEL029C	-1	-/-	-250.97199010849	-26135.488203525543	38	0.022988505747126436	0.3157894736842105	0.14154870940882597
YJL192C	-1	-/-	-250.97905015945435	-26840.860194683075	38	0.022944550669216062	0.3157894736842105	0.14182625589786288
YDL150W	-1	-/-	-250.98778676986694	-26981.986399650574	38	0.022900763358778626	0.3157894736842105	0.14210380238689982
YJL058C	-1	-/-	-251.06136465072632	-26616.91272354126	38	0.022857142857142857	0.3157894736842105	0.14238134887593673
YDR458C	0	0/0	-251.09279084205627	-43394.668951034546	152	0.022857142857142857	0.3157894736842105	0.14238134887593673
YJL095W	-1	-/-	-251.14836406707764	-27314.310306549072	38	0.022813688212927757	0.3157894736842105	0.14265889536497364
YGR058W	0	0/-	-251.1529985666275	-43096.8439745903	152	0.022813688212927757	0.3157894736842105	0.14265889536497364
YMR223W	0	0/-	-251.16695773601532	-45002.4880105257	152	0.022813688212927757	0.3157894736842105	0.14265889536497364
YDR117C	0	0/-	-251.1831334233284	-45223.38261729479	152	0.022813688212927757	0.3157894736842105	0.14265889536497364
YLR357W	-1	-/-	-251.2241759300232	-25996.792490959167	38	0.022770398481973434	0.3157894736842105	0.14293644185401055
YMR100W	-1	-/-	-251.26397800445557	-26844.619409561157	38	0.022727272727272728	0.3157894736842105	0.14321398834304747
YIL063C	-1	-/-	-251.26869583129883	-26476.485231876373	38	0.022684310018903593	0.3157894736842105	0.14349153483208438
YDR267C	0	0/-	-251.29421091079712	-43449.54841846228	152	0.022684310018903593	0.3157894736842105	0.14349153483208438
YCR054C	0	0/0	-251.29966711997986	-43548.445264816284	152	0.022684310018903593	0.3157894736842105	0.14349153483208438
YDR397C	-1	-/-	-251.31021308898926	-26091.156317710876	38	0.022641509433962263	0.3157894736842105	0.1437690813211213
YML076C	-1	-/-	-251.32634353637695	-26888.919615268707	38	0.022598870056497175	0.3157894736842105	0.1440466278101582
YKL179C	-1	-/-	-251.38187170028687	-27334.869700431824	38	0.022556390977443608	0.3157894736842105	0.1443241742991951
YBR254C	1	+/-	-251.46950006484985	-26704.938954353333	37	0.024390243902439025	0.34210526315789475	0.1443241742991951
YDR289C	-1	-/-	-251.48075580596924	-26659.533449172974	38	0.024344569288389514	0.34210526315789475	0.14460172078823202
YOR191W	-1	-/-	-251.5336790084839	-26405.45552444458	38	0.024299065420560748	0.34210526315789475	0.14487926727726894
YIR004W	-1	-/-	-251.5520520210266	-26467.6428399086	38	0.024253731343283583	0.34210526315789475	0.14515681376630585
YHR191C	-1	-/-	-251.56734323501587	-26646.493480205536	38	0.024208566108007448	0.34210526315789475	0.14543436025534276
YML051W	-1	-/-	-251.5972466468811	-26723.567571163177	38	0.024163568773234202	0.34210526315789475	0.14571190674437967
YPL069C	-1	-/-	-251.5990505218506	-26047.261521816254	38	0.02411873840445269	0.34210526315789475	0.1459894532334166
YBR283C	-1	-/-	-251.64009380340576	-27190.82275533676	38	0.024074074074074074	0.34210526315789475	0.14626699972245352
YBR227C	0	0/-	-251.66463994979858	-44520.379086613655	152	0.024074074074074074	0.34210526315789475	0.14626699972245352
YBL005W-B	-1	-/-	-251.66556692123413	-24426.900232315063	38	0.024029574861367836	0.34210526315789475	0.14654454621149043
YDR291W	0	0/-	-251.7318915128708	-45033.395610272884	152	0.024029574861367836	0.34210526315789475	0.14654454621149043
YLR443W	0	0/-	-251.73273992538452	-43348.94263249636	152	0.024029574861367836	0.34210526315789475	0.14654454621149043
YKR002W	-1	-/-	-251.77019548416138	-26650.1523270607	38	0.023985239852398525	0.34210526315789475	0.14682209270052735
YBR100W	-1	-/-	-251.82465744018555	-24379.58095598221	38	0.02394106813996317	0.34210526315789475	0.14709963918956426
YFL046W	0	0/-	-251.83923280239105	-44227.44596874714	152	0.02394106813996317	0.34210526315789475	0.14709963918956426
YHR206W	-1	-/-	-251.84450769424438	-26926.04199552536	38	0.02389705882352941	0.34210526315789475	0.14737718567860117
YNL325C	-1	-/-	-251.87401676177979	-27027.67725133896	38	0.023853211009174313	0.34210526315789475	0.14765473216763808
YBR202W	-1	-/-	-251.88634872436523	-25617.047256946564	38	0.023809523809523808	0.34210526315789475	0.147932278656675
YOR124C	0	0/-	-251.9003654718399	-44395.89244520664	152	0.023809523809523808	0.34210526315789475	0.147932278656675
YGR105W	0	0/0	-251.93292677402496	-44171.73993432522	152	0.023809523809523808	0.34210526315789475	0.147932278656675
YDR078C	-1	-/-	-251.93344259262085	-27197.17896270752	38	0.02376599634369287	0.34210526315789475	0.1482098251457119
YNL059C	-1	-/-	-251.9459810256958	-25830.48491716385	38	0.023722627737226276	0.34210526315789475	0.14848737163474882
YNL221C	-1	-/-	-251.97646856307983	-27314.52065896988	38	0.023679417122040074	0.34210526315789475	0.14876491812378573
YPL053C	-1	-/-	-251.9834804534912	-26253.596079826355	38	0.023636363636363636	0.34210526315789475	0.14904246461282264
YMR061W	-1	-/-	-252.0015254020691	-27301.124343395233	38	0.023593466424682397	0.34210526315789475	0.14932001110185955
YER113C	0	0/-	-252.00229704380035	-44643.548684597015	152	0.023593466424682397	0.34210526315789475	0.14932001110185955
YBR055C	-1	-/-	-252.01088428497314	-27311.100162506104	38	0.02355072463768116	0.34210526315789475	0.14959755759089646
YHL023C	0	0/-	-252.03052759170532	-44408.45216333866	152	0.02355072463768116	0.34210526315789475	0.14959755759089646
YDR257C	0	0/-	-252.03715705871582	-45280.19279026985	152	0.02355072463768116	0.34210526315789475	0.14959755759089646
YJR042W	-1	-/-	-252.06064414978027	-26354.14230632782	38	0.023508137432188065	0.34210526315789475	0.1498751040799334
YMR097C	-1	-/-	-252.08553171157837	-27608.777443885803	38	0.023465703971119134	0.34210526315789475	0.15015265056897031
YOR002W	-1	-/-	-252.09923028945923	-26809.161418437958	38	0.023423423423423424	0.34210526315789475	0.15043019705800723
YDL002C	-1	-/-	-252.11468029022217	-26911.366089344025	38	0.023381294964028777	0.34210526315789475	0.15070774354704414
YDR409W	-1	-/-	-252.1274700164795	-25708.922115802765	38	0.02333931777378815	0.34210526315789475	0.15098529003608105
YKR054C	-1	-/-	-252.1299033164978	-26568.70058965683	38	0.023297491039426525	0.34210526315789475	0.15126283652511796
YDL166C	-1	-/-	-252.1325922012329	-27046.246745586395	38	0.023255813953488372	0.34210526315789475	0.15154038301415487
YPR019W	-1	-/-	-252.1539134979248	-26082.64509820938	38	0.023214285714285715	0.34210526315789475	0.15181792950319178
YJL002C	-1	-/-	-252.18973588943481	-26704.85902786255	38	0.023172905525846704	0.34210526315789475	0.1520954759922287
YJL179W	-1	-/-	-252.2181487083435	-26913.55921649933	38	0.023131672597864767	0.34210526315789475	0.1523730224812656
YHR039C-B	-1	-/-	-252.27802276611328	-24122.497849464417	38	0.023090586145648313	0.34210526315789475	0.15265056897030252
YMR247C	-1	-/-	-252.2887716293335	-26853.784781694412	38	0.02304964539007092	0.34210526315789475	0.15292811545933943
YPL212C	-1	-/-	-252.290753364563	-27114.710101127625	38	0.023008849557522124	0.34210526315789475	0.15320566194837634
YDR337W	-1	-/-	-252.39064073562622	-26754.602900981903	38	0.022968197879858657	0.34210526315789475	0.15348320843741325
YGL110C	0	0/-	-252.42472624778748	-43989.410690784454	152	0.022968197879858657	0.34210526315789475	0.15348320843741325
YLL048C	0	0/-	-252.52297103405	-44646.19497966766	152	0.022968197879858657	0.34210526315789475	0.15348320843741325
YNL316C	0	0/0	-252.53343439102173	-44164.824090361595	152	0.022968197879858657	0.34210526315789475	0.15348320843741325
YJR010C-A	-1	-/-	-252.57782554626465	-26760.153543949127	38	0.02292768959435626	0.34210526315789475	0.1537607549264502
YER176W	0	0/-	-252.58807623386383	-44718.348971009254	152	0.02292768959435626	0.34210526315789475	0.1537607549264502
YKR084C	0	0/-	-252.59027683734894	-43953.94538927078	152	0.02292768959435626	0.34210526315789475	0.1537607549264502
YEL018W	-1	-/-	-252.59678268432617	-26927.508639335632	38	0.022887323943661973	0.34210526315789475	0.1540383014154871
YLR117C	-1	-/-	-252.61043643951416	-27098.264867782593	38	0.022847100175746926	0.34210526315789475	0.15431584790452402
YFL018W-A	-1	-/-	-252.61722803115845	-24424.187929153442	38	0.02280701754385965	0.34210526315789475	0.15459339439356093
YDR013W	-1	-/-	-252.6479549407959	-26662.740324497223	38	0.02276707530647986	0.34210526315789475	0.15487094088259784
YGR047C	-1	-/-	-252.65977478027344	-26016.945011615753	38	0.022727272727272728	0.34210526315789475	0.15514848737163475
YCL005W	0	0/-	-252.69579482078552	-44158.015137553215	152	0.022727272727272728	0.34210526315789475	0.15514848737163475
YPL042C	-1	-/-	-252.70947360992432	-26803.59323167801	38	0.02268760907504363	0.34210526315789475	0.15542603386067166
YJR138W	0	0/-	-252.71930062770844	-44075.722651958466	152	0.02268760907504363	0.34210526315789475	0.15542603386067166
YBR228W	-1	-/-	-252.7193250656128	-26422.582509994507	38	0.02264808362369338	0.34210526315789475	0.15570358034970858
YPL178W	-1	-/-	-252.71991395950317	-26741.57136297226	38	0.022608695652173914	0.34210526315789475	0.1559811268387455
YGL130W	-1	-/-	-252.79928350448608	-26847.219943523407	38	0.022569444444444444	0.34210526315789475	0.1562586733277824
YBL090W	-1	-/-	-252.82796621322632	-26370.067501544952	38	0.022530329289428077	0.34210526315789475	0.1565362198168193
YLR010C	-1	-/-	-252.83058977127075	-26122.722534179688	38	0.02249134948096886	0.34210526315789475	0.15681376630585622
YJR134C	0	0/0	-252.8861973285675	-43613.339722156525	152	0.02249134948096886	0.34210526315789475	0.15681376630585622
YLR389C	0	0/-	-252.89143884181976	-44100.48712456226	152	0.02249134948096886	0.34210526315789475	0.15681376630585622
YNL257C	-1	-/-	-252.8934931755066	-26613.05853319168	38	0.022452504317789293	0.34210526315789475	0.15709131279489313
YEL062W	-1	-/-	-252.8938112258911	-27207.229615211487	38	0.022413793103448276	0.34210526315789475	0.15736885928393005
YGR163W	-1	-/-	-252.90595817565918	-25958.54248571396	38	0.022375215146299483	0.34210526315789475	0.15764640577296699
YNL021W	-1	-/-	-252.94541358947754	-25602.953905582428	38	0.022336769759450172	0.34210526315789475	0.1579239522620039
YPL157W	-1	-/-	-252.95775413513184	-26535.079243659973	38	0.022298456260720412	0.34210526315789475	0.1582014987510408
YNL192W	-1	-/-	-252.96396017074585	-27721.52717065811	38	0.02226027397260274	0.34210526315789475	0.15847904524007772
YKL025C	-1	-/-	-252.96411991119385	-26196.6752076149	38	0.022222222222222223	0.34210526315789475	0.15875659172911463
YML059C	-1	-/-	-252.98626375198364	-25593.601251125336	38	0.02218430034129693	0.34210526315789475	0.15903413821815154
YML019W	-1	-/-	-253.08736276626587	-26357.057629585266	38	0.022146507666098807	0.34210526315789475	0.15931168470718846
YNL207W	-1	-/-	-253.10872650146484	-26769.179851531982	38	0.022108843537414966	0.34210526315789475	0.15958923119622537
YMR113W	-1	-/0	-253.1528434753418	-26074.528806209564	38	0.022071307300509338	0.34210526315789475	0.15986677768526228
YJR043C	-1	-/-	-253.1842098236084	-25766.06423997879	38	0.022033898305084745	0.34210526315789475	0.1601443241742992
YDR469W	-1	-/-	-253.22639560699463	-26120.71830368042	38	0.021996615905245348	0.34210526315789475	0.1604218706633361
YER107C	-1	-/-	-253.23703479766846	-27337.55898141861	38	0.02195945945945946	0.34210526315789475	0.16069941715237301
YDR062W	-1	-/-	-253.24713706970215	-26315.848134994507	38	0.021922428330522766	0.34210526315789475	0.16097696364140993
YLR200W	-1	-/-	-253.24842071533203	-26972.37648677826	38	0.021885521885521887	0.34210526315789475	0.16125451013044684
YDR378C	-1	-/-	-253.25534629821777	-26698.887414455414	38	0.021848739495798318	0.34210526315789475	0.16153205661948378
YOR160W	-1	-/-	-253.27828884124756	-25763.535312652588	38	0.02181208053691275	0.34210526315789475	0.1618096031085207
YJR092W	-1	-/-	-253.30548858642578	-26434.42192554474	38	0.021775544388609715	0.34210526315789475	0.1620871495975576
YOR249C	-1	-/-	-253.31550931930542	-26591.098269462585	38	0.021739130434782608	0.34210526315789475	0.1623646960865945
YJR126C	-1	-/-	-253.39939737319946	-26185.557028770447	38	0.021702838063439065	0.34210526315789475	0.16264224257563142
YJR057W	-1	-/-	-253.40084648132324	-26572.95894575119	38	0.021666666666666667	0.34210526315789475	0.16291978906466834
YPL192C	-1	-/-	-253.40090417861938	-25844.39854001999	38	0.021630615640599003	0.34210526315789475	0.16319733555370525
YOR370C	0	0/-	-253.40907180309296	-43981.34451276064	152	0.021630615640599003	0.34210526315789475	0.16319733555370525
YDR181C	-1	-/-	-253.41102600097656	-25951.051003456116	38	0.02159468438538206	0.34210526315789475	0.16347488204274216
YER093C	-1	-/+	-253.42449235916138	-26417.285841464996	38	0.02155887230514096	0.34210526315789475	0.16375242853177907
YOR016C	0	0/-	-253.4329708814621	-43485.27663052082	152	0.02155887230514096	0.34210526315789475	0.16375242853177907
YIL080W	-1	-/0	-253.44972324371338	-24843.833267211914	38	0.02152317880794702	0.34210526315789475	0.16402997502081598
YMR287C	-1	-/-	-253.45215559005737	-26345.12040090561	38	0.021487603305785124	0.34210526315789475	0.1643075215098529
YOL117W	-1	-/-	-253.507230758667	-27045.962795734406	38	0.02145214521452145	0.34210526315789475	0.1645850679988898
YPL227C	-1	-/-	-253.51814985275269	-27543.127668380737	38	0.0214168039538715	0.34210526315789475	0.16486261448792672
YHR204W	-1	-/-	-253.52089262008667	-25827.295187950134	38	0.02138157894736842	0.34210526315789475	0.16514016097696363
YOR240W	-1	-/-	-253.54726028442383	-24402.740234375	38	0.021346469622331693	0.34210526315789475	0.16541770746600057
YDR404C	-1	-/-	-253.6132845878601	-26467.966312408447	38	0.021311475409836064	0.34210526315789475	0.16569525395503748
YGL050W	0	0/-	-253.64201617240906	-44376.66809570789	152	0.021311475409836064	0.34210526315789475	0.16569525395503748
YDR427W	-1	-/-	-253.65492582321167	-26824.35005903244	38	0.02127659574468085	0.34210526315789475	0.1659728004440744
YPR045C	0	0/-	-253.6818906068802	-42847.47880387306	152	0.02127659574468085	0.34210526315789475	0.1659728004440744
YLR007W	-1	-/-	-253.7823405265808	-27161.640154838562	38	0.021241830065359478	0.34210526315789475	0.1662503469331113
YFR027W	-1	-/-	-253.8392095565796	-25625.23907661438	38	0.021207177814029365	0.34210526315789475	0.16652789342214822
YNL154C	-1	-/-	-253.84416437149048	-26797.232024669647	38	0.021172638436482084	0.34210526315789475	0.16680543991118513
YCR067C	-1	-/+	-253.85268449783325	-26473.561299324036	38	0.02113821138211382	0.34210526315789475	0.16708298640022204
YNL076W	0	0/-	-253.8710277080536	-43289.723850250244	152	0.02113821138211382	0.34210526315789475	0.16708298640022204
YPL116W	-1	-/-	-253.8732385635376	-26520.05117559433	38	0.021103896103896104	0.34210526315789475	0.16736053288925895
YBR188C	-1	-/-	-253.89341688156128	-26720.266751766205	38	0.02106969205834684	0.34210526315789475	0.16763807937829586
YCL012W	-1	-/+	-253.91492891311646	-24356.666868686676	38	0.021035598705501618	0.34210526315789475	0.16791562586733277
YGR202C	-1	-/-	-253.9234938621521	-26237.003014564514	38	0.0210016155088853	0.34210526315789475	0.16819317235636969
YBR041W	-1	-/-	-253.92550659179688	-26366.717715263367	38	0.020967741935483872	0.34210526315789475	0.1684707188454066
YBL091C	0	0/-	-253.93323051929474	-43640.107964634895	152	0.020967741935483872	0.34210526315789475	0.1684707188454066
YIL130W	0	0/-	-253.96674156188965	-44149.43959105015	152	0.020967741935483872	0.34210526315789475	0.1684707188454066
YNL072W	-1	-/-	-253.96967267990112	-25979.367443561554	38	0.020933977455716585	0.34210526315789475	0.1687482653344435
YNL267W	-1	-/-	-253.97643613815308	-26817.315979003906	38	0.02090032154340836	0.34210526315789475	0.16902581182348042
YPR101W	-1	-/-	-253.995183467865	-27710.777611255646	38	0.02086677367576244	0.34210526315789475	0.16930335831251736
YDR163W	-1	-/-	-254.00336074829102	-27680.8188290596	38	0.020833333333333332	0.34210526315789475	0.16958090480155427
YMR109W	-1	-/-	-254.0316777229309	-26900.533718585968	38	0.0208	0.34210526315789475	0.16985845129059118
YJR033C	-1	-/-	-254.05595636367798	-26073.108559131622	38	0.020766773162939296	0.34210526315789475	0.1701359977796281
YLR285W	-1	-/-	-254.06307888031006	-26836.654303073883	38	0.02073365231259968	0.34210526315789475	0.170413544268665
YJR031C	1	+/+	-254.08084726333618	-28004.916137218475	37	0.022292993630573247	0.3684210526315789	0.170413544268665
YKL028W	-1	-/-	-254.1006727218628	-27163.723996162415	38	0.022257551669316374	0.3684210526315789	0.17069109075770192
YOL049W	-1	-/0	-254.1141004562378	-27078.913884162903	38	0.022222222222222223	0.3684210526315789	0.17096863724673883
YKL200C	-1	-/-	-254.1518211364746	-24090.803874492645	38	0.022187004754358162	0.3684210526315789	0.17124618373577574
YBL040C	-1	-/-	-254.1624321937561	-26978.63283109665	38	0.022151898734177215	0.3684210526315789	0.17152373022481265
YKR072C	-1	-/-	-254.17207860946655	-26399.779758930206	38	0.022116903633491312	0.3684210526315789	0.17180127671384957
YJR024C	0	0/0	-254.2040343284607	-43766.62789916992	152	0.022116903633491312	0.3684210526315789	0.17180127671384957
YDR311W	-1	-/-	-254.21485424041748	-27290.193216323853	38	0.022082018927444796	0.3684210526315789	0.17207882320288648
YOL094C	-1	-/-	-254.3359727859497	-27089.753125667572	38	0.02204724409448819	0.3684210526315789	0.1723563696919234
YNL029C	-1	-/-	-254.38072061538696	-26310.910522460938	38	0.0220125786163522	0.3684210526315789	0.1726339161809603
YPL235W	-1	-/-	-254.39353561401367	-27086.37610721588	38	0.02197802197802198	0.3684210526315789	0.1729114626699972
YPL094C	-1	-/-	-254.40526151657104	-27112.5874042511	38	0.0219435736677116	0.3684210526315789	0.17318900915903415
YKL014C	-1	-/-	-254.42579984664917	-27762.669553279877	38	0.02190923317683881	0.3684210526315789	0.17346655564807106
YBR289W	-1	-/-	-254.44466590881348	-26979.097805976868	38	0.021875	0.3684210526315789	0.17374410213710798
YMR164C	-1	-/-	-254.4484405517578	-27282.989495754242	38	0.0218408736349454	0.3684210526315789	0.1740216486261449
YNL310C	-1	-/-	-254.45942974090576	-26903.587389469147	38	0.021806853582554516	0.3684210526315789	0.1742991951151818
YLR313C	-1	-/-	-254.46311712265015	-26415.312910079956	38	0.02177293934681182	0.3684210526315789	0.1745767416042187
YPL007C	-1	-/-	-254.47298765182495	-26210.19031238556	38	0.021739130434782608	0.3684210526315789	0.17485428809325562
YMR075W	-1	-/-	-254.47655868530273	-26157.216283798218	38	0.021705426356589147	0.3684210526315789	0.17513183458229253
YKL155C	0	0/-	-254.50544500350952	-43976.65280973911	152	0.021705426356589147	0.3684210526315789	0.17513183458229253
YER049W	-1	-/-	-254.51630640029907	-27233.421544075012	38	0.021671826625386997	0.3684210526315789	0.17540938107132945
YBL105C	-1	-/-	-254.5242156982422	-25621.5762963295	38	0.021638330757341576	0.3684210526315789	0.17568692756036636
YNL219C	-1	-/-	-254.56785440444946	-26213.266574382782	38	0.021604938271604937	0.3684210526315789	0.17596447404940327
YLL004W	-1	-/-	-254.56887865066528	-26851.766621112823	38	0.02157164869029276	0.3684210526315789	0.17624202053844018
YOL068C	-1	-/-	-254.5878701210022	-27872.644772529602	38	0.021538461538461538	0.3684210526315789	0.1765195670274771
YLL021W	-1	-/-	-254.6054563522339	-26707.657591342926	38	0.021505376344086023	0.3684210526315789	0.176797113516514
YDR440W	-1	-/-	-254.69813346862793	-26090.51872110367	38	0.02147239263803681	0.3684210526315789	0.17707466000555094
YMR149W	-1	-/-	-254.70086526870728	-26573.03078842163	38	0.021439509954058193	0.3684210526315789	0.17735220649458786
YPL244C	-1	-/-	-254.71420860290527	-26868.300205230713	38	0.021406727828746176	0.3684210526315789	0.17762975298362477
YKR001C	-1	-/-	-254.72250270843506	-26573.540467262268	38	0.021374045801526718	0.3684210526315789	0.17790729947266168
YPR031W	-1	-/-	-254.72288990020752	-26504.849323272705	38	0.021341463414634148	0.3684210526315789	0.1781848459616986
YNL025C	-1	-/-	-254.7613983154297	-26470.301072597504	38	0.0213089802130898	0.3684210526315789	0.1784623924507355
YLR440C	0	0/-	-254.76360642910004	-43995.44005405903	152	0.0213089802130898	0.3684210526315789	0.1784623924507355
YLR021W	0	0/-	-254.77580845355988	-44541.40342605114	152	0.0213089802130898	0.3684210526315789	0.1784623924507355
YJL124C	-1	-/-	-254.80893850326538	-26960.440683603287	38	0.02127659574468085	0.3684210526315789	0.1787399389397724
YAL019W	0	0/-	-254.85591566562653	-45095.29513370991	152	0.02127659574468085	0.3684210526315789	0.1787399389397724
YCL055W	-1	-/-	-254.88867092132568	-27313.040149211884	38	0.021244309559939303	0.3684210526315789	0.17901748542880933
YDR315C	0	0/-	-254.90178537368774	-44446.39960324764	152	0.021244309559939303	0.3684210526315789	0.17901748542880933
YDL105W	-1	-/-	-254.91458988189697	-25622.63111782074	38	0.021212121212121213	0.3684210526315789	0.17929503191784624
YMR078C	-1	-/-	-254.9320330619812	-26672.40262079239	38	0.02118003025718608	0.3684210526315789	0.17957257840688315
YLR417W	-1	-/-	-254.94350862503052	-26073.000878810883	38	0.021148036253776436	0.3684210526315789	0.17985012489592006
YGR098C	-1	-/-	-254.9447546005249	-26414.551929950714	38	0.021116138763197588	0.3684210526315789	0.18012767138495697
YNL016W	-1	-/-	-254.9475555419922	-26884.14701461792	38	0.02108433734939759	0.3684210526315789	0.18040521787399388
YML010W	-1	-/-	-254.9584150314331	-26551.394263267517	38	0.021052631578947368	0.3684210526315789	0.1806827643630308
YOL146W	-1	-/-	-254.96522521972656	-26619.537420749664	38	0.021021021021021023	0.3684210526315789	0.18096031085206774
YKL058W	-1	-/-	-254.9888195991516	-26662.173555374146	38	0.020989505247376312	0.3684210526315789	0.18123785734110465
YGL016W	-1	-/0	-255.05021142959595	-26544.161284446716	38	0.020958083832335328	0.3684210526315789	0.18151540383014156
YMR019W	0	0/-	-255.07666659355164	-45358.8753772378	152	0.020958083832335328	0.3684210526315789	0.18151540383014156
YHR142W	-1	-/-	-255.10738039016724	-27608.163942813873	38	0.02092675635276532	0.3684210526315789	0.18179295031917847
YBR290W	-1	-/-	-255.16850805282593	-28292.201469898224	38	0.020895522388059702	0.3684210526315789	0.18207049680821538
YJR029W	-1	-/-	-255.20193147659302	-24474.380986213684	38	0.020864381520119227	0.3684210526315789	0.1823480432972523
YBL037W	0	0/-	-255.210768699646	-43667.20515143871	152	0.020864381520119227	0.3684210526315789	0.1823480432972523
YOR143C	-1	-/-	-255.21477031707764	-27284.130110263824	38	0.020833333333333332	0.3684210526315789	0.1826255897862892
YEL025C	0	0/0	-255.22962951660156	-43249.56258022785	152	0.020833333333333332	0.3684210526315789	0.1826255897862892
YNL261W	-1	-/-	-255.2427897453308	-26688.8861246109	38	0.020802377414561663	0.3684210526315789	0.18290313627532612
YIL147C	-1	-/-	-255.242901802063	-25733.80951690674	38	0.020771513353115726	0.3684210526315789	0.18318068276436303
YIL071C	0	0/-	-255.28397512435913	-43373.607784986496	152	0.020771513353115726	0.3684210526315789	0.18318068276436303
YGR267C	-1	-/-	-255.28417825698853	-26858.639683246613	38	0.02074074074074074	0.3684210526315789	0.18345822925339994
YGR169C	-1	-/-	-255.29174518585205	-27765.975442409515	38	0.020710059171597635	0.3684210526315789	0.18373577574243685
YDR168W	-1	-/-	-255.29376411437988	-26844.82870864868	38	0.0206794682422452	0.3684210526315789	0.18401332223147376
YGR109W-B	-1	-/-	-255.30533027648926	-24395.20001602173	38	0.02064896755162242	0.3684210526315789	0.18429086872051068
YFR046C	-1	-/-	-255.31487607955933	-26181.255174160004	38	0.020618556701030927	0.3684210526315789	0.1845684152095476
YGL150C	-1	-/-	-255.33652925491333	-26854.47520828247	38	0.020588235294117647	0.3684210526315789	0.18484596169858453
YOR213C	-1	-/-	-255.35942029953003	-26915.793310642242	38	0.020558002936857563	0.3684210526315789	0.18512350818762144
YJR082C	-1	-/-	-255.40733766555786	-26740.28567123413	38	0.020527859237536656	0.3684210526315789	0.18540105467665835
YPL268W	-1	-/-	-255.41323614120483	-27262.71712732315	38	0.020497803806734993	0.3684210526315789	0.18567860116569526
YDR303C	-1	-/-	-255.41341638565063	-27632.229372501373	38	0.02046783625730994	0.3684210526315789	0.18595614765473217
YMR047C	-1	-/-	-255.44290399551392	-26470.32873725891	38	0.020437956204379562	0.3684210526315789	0.18623369414376909
YJL074C	-1	-/-	-255.44441175460815	-26406.765914440155	38	0.02040816326530612	0.3684210526315789	0.186511240632806
YBR102C	-1	-/-	-255.47602558135986	-26883.71048974991	38	0.020378457059679767	0.3684210526315789	0.1867887871218429
YKL116C	0	0/-	-255.48510718345642	-43711.93560254574	152	0.020378457059679767	0.3684210526315789	0.1867887871218429
YFR013W	-1	-/-	-255.50869178771973	-27097.579676151276	38	0.020348837209302327	0.3684210526315789	0.18706633361087982
YGL220W	0	0/-	-255.51165306568146	-43950.39920306206	152	0.020348837209302327	0.3684210526315789	0.18706633361087982
YHL038C	-1	-/-	-255.5187668800354	-26132.12409734726	38	0.020319303338171262	0.3684210526315789	0.18734388009991673
YLR320W	-1	-/-	-255.56196546554565	-26157.705358982086	38	0.020289855072463767	0.3684210526315789	0.18762142658895364
YER104W	-1	-/-	-255.56477069854736	-26426.36960029602	38	0.020260492040520984	0.3684210526315789	0.18789897307799056
YNL238W	0	0/-	-255.57050108909607	-44642.90919828415	152	0.020260492040520984	0.3684210526315789	0.18789897307799056
YLR353W	-1	-/-	-255.5787591934204	-26257.968539237976	38	0.02023121387283237	0.3684210526315789	0.18817651956702747
YLR227W-B	-1	-/-	-255.5881862640381	-24488.538187980652	38	0.020202020202020204	0.3684210526315789	0.18845406605606438
YKL184W	0	0/-	-255.61616802215576	-45198.97918820381	152	0.020202020202020204	0.3684210526315789	0.18845406605606438
YNL091W	-1	-/-	-255.61713790893555	-27611.771644592285	38	0.020172910662824207	0.3684210526315789	0.18873161254510132
YPR171W	-1	-/-	-255.63264226913452	-26124.311942577362	38	0.02014388489208633	0.3684210526315789	0.18900915903413823
YKL154W	-1	-/-	-255.6738042831421	-27240.478674411774	38	0.020114942528735632	0.3684210526315789	0.18928670552317514
YDL033C	-1	-/-	-255.68413543701172	-25904.574055671692	38	0.020086083213773313	0.3684210526315789	0.18956425201221205
YAR042W	-1	-/-	-255.7445249557495	-26431.858557224274	38	0.02005730659025788	0.3684210526315789	0.18984179850124897
YDR421W	-1	-/-	-255.76603984832764	-27270.752599716187	38	0.020028612303290415	0.3684210526315789	0.19011934499028588
YOR174W	-1	-/-	-255.78683185577393	-26586.202297210693	38	0.02	0.3684210526315789	0.1903968914793228
YAL051W	-1	-/-	-255.8069577217102	-27485.584243774414	38	0.019971469329529243	0.3684210526315789	0.1906744379683597
YKL045W	-1	-/-	-255.80982542037964	-26625.12607526779	38	0.019943019943019943	0.3684210526315789	0.1909519844573966
YBR115C	0	0/0	-255.81475269794464	-45450.50115299225	152	0.019943019943019943	0.3684210526315789	0.1909519844573966
YIR009W	-1	-/-	-255.8170509338379	-26175.111670017242	38	0.01991465149359886	0.3684210526315789	0.19122953094643352
YDR034C-C	-1	-/-	-255.82578802108765	-24514.205786705017	38	0.019886363636363636	0.3684210526315789	0.19150707743547044
YCR058C	-1	-/-	-255.86178255081177	-24604.561426639557	38	0.019858156028368795	0.3684210526315789	0.19178462392450735
YKR030W	0	0/0	-255.90772652626038	-44235.01719903946	152	0.019858156028368795	0.3684210526315789	0.19178462392450735
YJR058C	0	0/-	-255.90918231010437	-43975.95272767544	152	0.019858156028368795	0.3684210526315789	0.19178462392450735
YDL076C	-1	-/-	-255.9511694908142	-27068.8709564209	38	0.019830028328611898	0.3684210526315789	0.19206217041354426
YDL103C	0	0/-	-255.97926688194275	-44611.367211699486	152	0.019830028328611898	0.3684210526315789	0.19206217041354426
YLR227C	0	0/-	-255.99780416488647	-44331.60176765919	152	0.019830028328611898	0.3684210526315789	0.19206217041354426
YPL254W	-1	-/-	-256.0127420425415	-26771.898090839386	38	0.019801980198019802	0.3684210526315789	0.19233971690258117
YJL062W	-1	-/-	-256.0267643928528	-26517.008529663086	38	0.01977401129943503	0.3684210526315789	0.1926172633916181
YHR207C	0	0/-	-256.02926421165466	-44896.34850436449	152	0.01977401129943503	0.3684210526315789	0.1926172633916181
YLR412W	0	0/0	-256.03215193748474	-44738.86558675766	152	0.01977401129943503	0.3684210526315789	0.1926172633916181
YBR058C-A	-1	-/-	-256.0410919189453	-25568.708021640778	38	0.019746121297602257	0.3684210526315789	0.19289480988065502
YGL243W	-1	-/-	-256.0572328567505	-26768.880332946777	38	0.01971830985915493	0.3684210526315789	0.19317235636969193
YOR343W-A	-1	-/-	-256.0897092819214	-24517.009166240692	38	0.01969057665260197	0.3684210526315789	0.19344990285872884
YJR084W	-1	-/-	-256.1256446838379	-26743.3205575943	38	0.019662921348314606	0.3684210526315789	0.19372744934776576
YDR210C-D	-1	-/-	-256.13477087020874	-24515.753388404846	38	0.019635343618513323	0.3684210526315789	0.19400499583680267
YOL103W	0	0/-	-256.1374839544296	-43778.638454794884	152	0.019635343618513323	0.3684210526315789	0.19400499583680267
YNL048W	-1	-/-	-256.1619873046875	-26851.19209766388	38	0.0196078431372549	0.3684210526315789	0.19428254232583958
YGR272C	-1	-/-	-256.16579008102417	-24465.223827838898	38	0.019580419580419582	0.3684210526315789	0.1945600888148765
YOR346W	-1	-/-	-256.17004442214966	-26335.507369041443	38	0.019553072625698324	0.3684210526315789	0.1948376353039134
YDR520C	0	0/-	-256.1778804063797	-44306.92545771599	152	0.019553072625698324	0.3684210526315789	0.1948376353039134
YDR261C-D	-1	-/-	-256.1833567619324	-24468.04510784149	38	0.019525801952580194	0.3684210526315789	0.19511518179295032
YMR098C	0	0/-	-256.22952258586884	-44729.52928543091	152	0.019525801952580194	0.3684210526315789	0.19511518179295032
YIL138C	-1	-/-	-256.2758045196533	-27776.988681793213	38	0.019498607242339833	0.3684210526315789	0.19539272828198723
YGR161W-B	-1	-/-	-256.2789726257324	-24538.549209594727	38	0.019471488178025034	0.3684210526315789	0.19567027477102414
YDL120W	-1	-/-	-256.28274154663086	-26909.745074748993	38	0.019444444444444445	0.3684210526315789	0.19594782126006105
YFL002W-B	-1	-/-	-256.2907681465149	-24490.775901317596	38	0.019417475728155338	0.3684210526315789	0.19622536774909796
YBL089W	0	0/-	-256.2926721572876	-43693.60663616657	152	0.019417475728155338	0.3684210526315789	0.19622536774909796
YIL005W	0	0/-	-256.3198586702347	-43510.07498693466	152	0.019417475728155338	0.3684210526315789	0.19622536774909796
YOL093W	-1	-/-	-256.3284707069397	-26838.52841234207	38	0.019390581717451522	0.3684210526315789	0.1965029142381349
YNL108C	0	0/0	-256.34123742580414	-44902.66652429104	152	0.019390581717451522	0.3684210526315789	0.1965029142381349
YJR119C	-1	-/-	-256.36465883255005	-26582.669220924377	38	0.019363762102351315	0.3684210526315789	0.1967804607271718
YNL262W	-1	-/-	-256.3767213821411	-25986.273718833923	38	0.019337016574585635	0.3684210526315789	0.19705800721620872
YMR236W	-1	-/-	-256.3772187232971	-26655.716044425964	38	0.019310344827586208	0.3684210526315789	0.19733555370524564
YNL272C	1	+/+	-256.3829503059387	-26942.155702114105	37	0.02066115702479339	0.39473684210526316	0.19733555370524564
YIR010W	-1	-/-	-256.3842806816101	-26675.737269878387	38	0.02063273727647868	0.39473684210526316	0.19761310019428255
YGL070C	-1	-/-	-256.4095311164856	-27519.95016670227	38	0.020604395604395604	0.39473684210526316	0.19789064668331946
YNL085W	-1	-/-	-256.4135317802429	-27637.345841884613	38	0.0205761316872428	0.39473684210526316	0.19816819317235637
YOR179C	-1	-/-	-256.4210834503174	-26704.10477256775	38	0.02054794520547945	0.39473684210526316	0.19844573966139328
YOR343W-B	-1	-/-	-256.43984746932983	-24492.062596797943	38	0.02051983584131327	0.39473684210526316	0.1987232861504302
YBL004W	-1	-/-	-256.459725856781	-26696.673282146454	38	0.020491803278688523	0.39473684210526316	0.1990008326394671
YNL291C	-1	-/-	-256.4676442146301	-25985.488543510437	38	0.020463847203274217	0.39473684210526316	0.19927837912850402
YIL027C	0	0/-	-256.4953064918518	-44500.94398319721	152	0.020463847203274217	0.39473684210526316	0.19927837912850402
YHR166C	-1	-/-	-256.50518894195557	-27281.660614013672	38	0.020435967302452316	0.39473684210526316	0.19955592561754093
YOR106W	-1	-/-	-256.5108528137207	-26733.313776016235	38	0.02040816326530612	0.39473684210526316	0.19983347210657784
YLR224W	-1	-/-	-256.53205823898315	-25393.31649875641	38	0.020380434782608696	0.39473684210526316	0.20011101859561475
YOR130C	-1	-/-	-256.55711030960083	-27072.0233502388	38	0.0203527815468114	0.39473684210526316	0.20038856508465167
YNR052C	-1	-/-	-256.56087923049927	-26219.79456615448	38	0.02032520325203252	0.39473684210526316	0.2006661115736886
YAL002W	-1	-/-	-256.56334924697876	-26289.762196063995	38	0.02029769959404601	0.39473684210526316	0.20094365806272552
YOR127W	-1	-/-	-256.5784206390381	-26663.170608520508	38	0.02027027027027027	0.39473684210526316	0.20122120455176243
YOR141C	0	0/-	-256.5804166793823	-44675.2998200655	152	0.02027027027027027	0.39473684210526316	0.20122120455176243
YNL106C	-1	-/-	-256.6398320198059	-26597.114001750946	38	0.020242914979757085	0.39473684210526316	0.20149875104079934
YDL116W	-1	-/-	-256.6499729156494	-27511.97806930542	38	0.02021563342318059	0.39473684210526316	0.20177629752983625
YDR051C	0	0/-	-256.6513720750809	-44333.66512942314	152	0.02021563342318059	0.39473684210526316	0.20177629752983625
YDL038C	-1	-/0	-256.65814685821533	-24592.197391033173	38	0.020188425302826378	0.39473684210526316	0.20205384401887316
YGL144C	-1	-/-	-256.66338205337524	-26732.480081558228	38	0.020161290322580645	0.39473684210526316	0.20233139050791007
YGL163C	-1	-/-	-256.68044805526733	-28198.773896217346	38	0.020134228187919462	0.39473684210526316	0.202608936996947
YHR090C	-1	-/-	-256.6900405883789	-26581.848333120346	38	0.020107238605898123	0.39473684210526316	0.2028864834859839
YDR261W-B	-1	-/-	-256.7217845916748	-24543.069480895996	38	0.020080321285140562	0.39473684210526316	0.2031640299750208
YJL129C	-1	-/-	-256.7673134803772	-26134.442467212677	38	0.020053475935828877	0.39473684210526316	0.20344157646405772
YBR210W	-1	-/-	-256.78178215026855	-26464.290956497192	38	0.020026702269692925	0.39473684210526316	0.20371912295309463
YJL061W	-1	-/-	-256.79393434524536	-27442.413455486298	38	0.02	0.39473684210526316	0.20399666944213155
YPL032C	-1	-/-	-256.7982020378113	-26479.288264751434	38	0.019973368841544607	0.39473684210526316	0.20427421593116846
YOR118W	0	0/0	-256.8381230831146	-44008.729209303856	152	0.019973368841544607	0.39473684210526316	0.20427421593116846
YER137C-A	-1	-/-	-256.85842990875244	-24543.925597190857	38	0.0199468085106383	0.39473684210526316	0.2045517624202054
YLR426W	-1	-/-	-256.8762617111206	-25448.951472759247	38	0.0199203187250996	0.39473684210526316	0.2048293089092423
YAR018C	-1	-/-	-256.87921380996704	-25763.608934879303	38	0.01989389920424403	0.39473684210526316	0.20510685539827922
YGR027W-B	-1	-/-	-256.90243577957153	-24543.818970680237	38	0.019867549668874173	0.39473684210526316	0.20538440188731613
YER040W	-1	-/-	-256.94004249572754	-27797.332807540894	38	0.01984126984126984	0.39473684210526316	0.20566194837635304
YLR097C	-1	-/-	-256.99044132232666	-27336.271364688873	38	0.019815059445178335	0.39473684210526316	0.20593949486538995
YDL093W	-1	-/-	-257.0455822944641	-27140.633468151093	38	0.01978891820580475	0.39473684210526316	0.20621704135442687
YDR005C	-1	-/-	-257.09369134902954	-26692.548860549927	38	0.019762845849802372	0.39473684210526316	0.20649458784346378
YLL035W	-1	-/-	-257.1053218841553	-27923.80796146393	38	0.019736842105263157	0.39473684210526316	0.2067721343325007
YNL054W-A	-1	-/-	-257.1134281158447	-24616.03608417511	38	0.01971090670170828	0.39473684210526316	0.2070496808215376
YJR002W	-1	-/-	-257.1147656440735	-26963.2916765213	38	0.01968503937007874	0.39473684210526316	0.2073272273105745
YER038C	-1	-/-	-257.1271686553955	-26921.24907064438	38	0.019659239842726082	0.39473684210526316	0.20760477379961143
YNL054W-B	-1	-/-	-257.13113737106323	-24587.31969308853	38	0.01963350785340314	0.39473684210526316	0.20788232028864834
YOL070C	0	0/-	-257.1783267259598	-44879.93588101864	152	0.01963350785340314	0.39473684210526316	0.20788232028864834
YOR311C	0	0/-	-257.2216454744339	-44333.41213512421	152	0.01963350785340314	0.39473684210526316	0.20788232028864834
YKR056W	-1	-/-	-257.2615032196045	-27889.84593629837	38	0.0196078431372549	0.39473684210526316	0.20815986677768525
YNL041C	-1	-/-	-257.27944707870483	-27665.258801698685	38	0.0195822454308094	0.39473684210526316	0.2084374132667222
YLR256W-A	-1	-/-	-257.29669666290283	-24631.27773284912	38	0.01955671447196871	0.39473684210526316	0.2087149597557591
YHR084W	-1	-/-	-257.30232858657837	-26549.5825715065	38	0.01953125	0.39473684210526316	0.208992506244796
YEL017C-A	-1	-/0	-257.33088970184326	-26502.93043422699	38	0.01950585175552666	0.39473684210526316	0.20927005273383292
YLR188W	0	0/-	-257.34307849407196	-44804.207898020744	152	0.01950585175552666	0.39473684210526316	0.20927005273383292
YDR210C-C	-1	-/-	-257.362012386322	-24628.367801189423	38	0.01948051948051948	0.39473684210526316	0.20954759922286983
YPL016W	-1	-/-	-257.41548204421997	-27107.33626794815	38	0.019455252918287938	0.39473684210526316	0.20982514571190675
YML011C	-1	-/-	-257.431218624115	-27177.254749298096	38	0.019430051813471502	0.39473684210526316	0.21010269220094366
YGL153W	-1	-/-	-257.48190927505493	-27336.605031490326	38	0.019404915912031046	0.39473684210526316	0.21038023868998057
YKL174C	0	0/-	-257.49781918525696	-45057.5662702322	152	0.019404915912031046	0.39473684210526316	0.21038023868998057
YNL080C	-1	-/-	-257.51564741134644	-26407.661583423615	38	0.01937984496124031	0.39473684210526316	0.21065778517901748
YBR110W	-1	-/-	-257.51759576797485	-27368.25220298767	38	0.01935483870967742	0.39473684210526316	0.2109353316680544
YPR111W	-1	-/-	-257.52297925949097	-26311.03476381302	38	0.019329896907216496	0.39473684210526316	0.2112128781570913
YKL206C	-1	-/0	-257.5339789390564	-26772.160977363586	38	0.019305019305019305	0.39473684210526316	0.21149042464612822
YOR104W	0	0/0	-257.53643798828125	-44236.70696043968	152	0.019305019305019305	0.39473684210526316	0.21149042464612822
YLR223C	-1	-/-	-257.56405448913574	-27047.596383571625	38	0.019280205655526992	0.39473684210526316	0.21176797113516513
YDR142C	-1	-/-	-257.5669574737549	-26717.446321964264	38	0.019255455712451863	0.39473684210526316	0.21204551762420204
YBR163W	0	0/-	-257.5749486684799	-44423.85615801811	152	0.019255455712451863	0.39473684210526316	0.21204551762420204
YML031W	-1	-/-	-257.58939933776855	-26353.469844818115	38	0.019230769230769232	0.39473684210526316	0.21232306411323898
YFL017W-A	-1	-/-	-257.5904083251953	-26459.925766944885	38	0.019206145966709345	0.39473684210526316	0.2126006106022759
YER132C	0	0/-	-257.60427713394165	-43122.78541994095	152	0.019206145966709345	0.39473684210526316	0.2126006106022759
YNL004W	-1	-/-	-257.62250089645386	-26213.8298535347	38	0.01918158567774936	0.39473684210526316	0.2128781570913128
YJL072C	-1	-/-	-257.64631938934326	-26385.475464344025	38	0.019157088122605363	0.39473684210526316	0.21315570358034971
YLR431C	-1	-/-	-257.65323638916016	-25816.58008003235	38	0.01913265306122449	0.39473684210526316	0.21343325006938663
YGL032C	-1	-/-	-257.65465259552	-26844.25008249283	38	0.01910828025477707	0.39473684210526316	0.21371079655842354
YFL017C	0	0/-	-257.6811463832855	-43680.74021196365	152	0.01910828025477707	0.39473684210526316	0.21371079655842354
YMR273C	-1	-/-	-257.68653774261475	-25382.041530132294	38	0.019083969465648856	0.39473684210526316	0.21398834304746045
YDR375C	-1	-/-	-257.69423389434814	-26387.497946739197	38	0.01905972045743329	0.39473684210526316	0.21426588953649736
YDR068W	0	0/0	-257.71498668193817	-44042.53850507736	152	0.01905972045743329	0.39473684210526316	0.21426588953649736
YGL004C	-1	-/-	-257.73268127441406	-26547.08025741577	38	0.01903553299492386	0.39473684210526316	0.21454343602553427
YNL212W	0	0/0	-257.7869522571564	-44614.53210377693	152	0.01903553299492386	0.39473684210526316	0.21454343602553427
YPR169W	0	0/-	-257.81306183338165	-46464.17588031292	152	0.01903553299492386	0.39473684210526316	0.21454343602553427
YMR033W	-1	-/-	-257.82090950012207	-26693.76899290085	38	0.019011406844106463	0.39473684210526316	0.21482098251457118
YPL064C	0	0/-	-257.84337961673737	-44498.71904706955	152	0.019011406844106463	0.39473684210526316	0.21482098251457118
YJL099W	-1	-/-	-257.84537839889526	-27500.5021276474	38	0.0189873417721519	0.39473684210526316	0.2150985290036081
YOR086C	0	0/-	-257.8526940345764	-44550.70568931103	152	0.0189873417721519	0.39473684210526316	0.2150985290036081
YPL283C	-1	-/-	-257.85560941696167	-26420.321462631226	38	0.018963337547408345	0.39473684210526316	0.215376075492645
YPR042C	-1	-/-	-257.9008541107178	-26193.24994468689	38	0.01893939393939394	0.39473684210526316	0.21565362198168192
YLR459W	-1	-/-	-257.92515420913696	-26827.288011550903	38	0.018915510718789406	0.39473684210526316	0.21593116847071883
YBR012W-B	-1	-/-	-257.9442458152771	-24606.160529613495	38	0.018891687657430732	0.39473684210526316	0.21620871495975577
YIL036W	-1	-/-	-257.95091581344604	-27059.229685783386	38	0.018867924528301886	0.39473684210526316	0.21648626144879268
YIL076W	-1	-/-	-257.9522066116333	-27471.10594177246	38	0.018844221105527637	0.39473684210526316	0.2167638079378296
YDR105C	0	0/0	-257.9708306789398	-43596.15257436037	152	0.018844221105527637	0.39473684210526316	0.2167638079378296
YOL133W	-1	-/-	-257.9936742782593	-27584.025901794434	38	0.018820577164366373	0.39473684210526316	0.2170413544268665
YBR264C	0	0/0	-258.03186333179474	-44255.6670447588	152	0.018820577164366373	0.39473684210526316	0.2170413544268665
YNR023W	-1	-/-	-258.0367798805237	-27710.012763500214	38	0.018796992481203006	0.39473684210526316	0.21731890091590342
YHL009W-A	-1	-/-	-258.0564045906067	-24719.087377548218	38	0.01877346683354193	0.39473684210526316	0.21759644740494033
YLR157C-A	-1	-/-	-258.05640506744385	-24719.087377548218	38	0.01875	0.39473684210526316	0.21787399389397724
YBL101W-B	-1	-/-	-258.05640506744385	-24719.087377548218	38	0.018726591760299626	0.39473684210526316	0.21815154038301415
YNL284C-A	-1	-/-	-258.05640745162964	-24719.087377548218	38	0.018703241895261846	0.39473684210526316	0.21842908687205106
YLR008C	-1	-/-	-258.06302404403687	-27005.87598466873	38	0.0186799501867995	0.39473684210526316	0.21870663336108798
YOR274W	-1	-/-	-258.0795826911926	-26917.713099002838	38	0.018656716417910446	0.39473684210526316	0.2189841798501249
YKL074C	-1	-/-	-258.0913095474243	-27099.525389671326	38	0.018633540372670808	0.39473684210526316	0.2192617263391618
YDR022C	-1	-/-	-258.12930154800415	-27262.059863567352	38	0.018610421836228287	0.39473684210526316	0.2195392728281987
YBL023C	-1	-/-	-258.1418671607971	-26325.52268266678	38	0.01858736059479554	0.39473684210526316	0.21981681931723562
YMR014W	-1	-/-	-258.1627049446106	-28331.276448726654	38	0.018564356435643563	0.39473684210526316	0.22009436580627256
YKL144C	-1	-/-	-258.1911931037903	-27419.466683864594	38	0.018541409147095178	0.39473684210526316	0.22037191229530947
YDR098C	-1	-/-	-258.1932144165039	-27415.685258865356	38	0.018518518518518517	0.39473684210526316	0.2206494587843464
YFL047W	0	0/-	-258.1932762861252	-44805.57804167271	152	0.018518518518518517	0.39473684210526316	0.2206494587843464
YGR169C-A	0	0/-	-258.22410106658936	-41481.64872944355	152	0.018518518518518517	0.39473684210526316	0.2206494587843464
YGR072W	-1	-/-	-258.23533630371094	-26640.84649324417	38	0.018495684340320593	0.39473684210526316	0.2209270052733833
YGR196C	0	0/0	-258.2488681077957	-44847.00012111664	152	0.018495684340320593	0.39473684210526316	0.2209270052733833
YIL095W	-1	-/-	-258.2521028518677	-27154.48109960556	38	0.01847290640394089	0.39473684210526316	0.2212045517624202
YBR281C	0	0/0	-258.2574989795685	-45298.739340782166	152	0.01847290640394089	0.39473684210526316	0.2212045517624202
YLR386W	-1	-/-	-258.27189016342163	-27679.296543598175	38	0.01845018450184502	0.39473684210526316	0.22148209825145712
YML055W	-1	-/-	-258.27615547180176	-26710.94771385193	38	0.018427518427518427	0.39473684210526316	0.22175964474049403
YNL323W	-1	-/-	-258.2961468696594	-27224.156014442444	38	0.018404907975460124	0.39473684210526316	0.22203719122953094
YMR219W	-1	-/-	-258.33013916015625	-26244.500261306763	38	0.01838235294117647	0.39473684210526316	0.22231473771856786
YKL108W	-1	-/-	-258.36261463165283	-26682.089366436005	38	0.01835985312117503	0.39473684210526316	0.22259228420760477
YHR115C	-1	-/-	-258.36717653274536	-26786.90263557434	38	0.018337408312958436	0.39473684210526316	0.22286983069664168
YKL135C	-1	-/-	-258.37765645980835	-27025.046327114105	38	0.018315018315018316	0.39473684210526316	0.2231473771856786
YFL011W-A	-1	-/-	-258.3812355995178	-24600.70493412018	38	0.018292682926829267	0.39473684210526316	0.2234249236747155
YDR308C	-1	-/-	-258.3981776237488	-26625.23629808426	38	0.018270401948842874	0.39473684210526316	0.22370247016375241
YEL022W	1	+/+	-258.4244451522827	-27986.847509860992	37	0.019464720194647202	0.42105263157894735	0.22370247016375241
YLR368W	-1	-/-	-258.4405937194824	-26808.387403011322	38	0.019441069258809233	0.42105263157894735	0.22398001665278935
YMR168C	-1	-/-	-258.52578496932983	-26333.784029006958	38	0.019417475728155338	0.42105263157894735	0.22425756314182627
YDR034C	0	0/-	-258.5472242832184	-44984.667972803116	152	0.019417475728155338	0.42105263157894735	0.22425756314182627
YOR280C	0	0/0	-258.5540153980255	-44777.30807387829	152	0.019417475728155338	0.42105263157894735	0.22425756314182627
YPR048W	0	0/-	-258.55489015579224	-45797.178339123726	152	0.019417475728155338	0.42105263157894735	0.22425756314182627
YGL051W	-1	-/-	-258.58287382125854	-26873.135131835938	38	0.019393939393939394	0.42105263157894735	0.22453510963086318
YOR090C	0	0/-	-258.6132535934448	-44427.47466528416	152	0.019393939393939394	0.42105263157894735	0.22453510963086318
YPR141C	-1	-/-	-258.6375832557678	-26370.166728019714	38	0.01937046004842615	0.42105263157894735	0.2248126561199001
YDR028C	-1	-/-	-258.63949489593506	-27326.662364959717	38	0.019347037484885126	0.42105263157894735	0.225090202608937
YDR301W	-1	-/-	-258.65817308425903	-27213.72815322876	38	0.01932367149758454	0.42105263157894735	0.2253677490979739
YDR470C	-1	-/-	-258.66447496414185	-26713.623442173004	38	0.019300361881785282	0.42105263157894735	0.22564529558701082
YPL010W	-1	-/-	-258.6691746711731	-27402.771461486816	38	0.01927710843373494	0.42105263157894735	0.22592284207604774
YMR274C	0	0/-	-258.67523741722107	-44070.985127568245	152	0.01927710843373494	0.42105263157894735	0.22592284207604774
YHL006C	-1	-/-	-258.67776679992676	-26494.144005298615	38	0.019253910950661854	0.42105263157894735	0.22620038856508465
YPR046W	-1	-/-	-258.6952180862427	-26124.78833436966	38	0.019230769230769232	0.42105263157894735	0.22647793505412156
YHR143W-A	-1	-/-	-258.6972827911377	-27273.961499214172	38	0.01920768307322929	0.42105263157894735	0.22675548154315847
YJL139C	-1	-/-	-258.6979064941406	-26168.58710193634	38	0.019184652278177457	0.42105263157894735	0.22703302803219538
YKR055W	-1	-/-	-258.7079291343689	-27048.22627210617	38	0.019161676646706587	0.42105263157894735	0.2273105745212323
YLR373C	0	0/-	-258.7091187238693	-44502.19682943821	152	0.019161676646706587	0.42105263157894735	0.2273105745212323
YIL090W	0	0/-	-258.76738131046295	-44007.05242085457	152	0.019161676646706587	0.42105263157894735	0.2273105745212323
YJL114W	-1	-/-	-258.7736167907715	-25263.024930477142	38	0.019138755980861243	0.42105263157894735	0.2275881210102692
YFL028C	0	0/-	-258.78277373313904	-45089.94697010517	152	0.019138755980861243	0.42105263157894735	0.2275881210102692
YDR126W	-1	-/-	-258.8044762611389	-26911.424326896667	38	0.019115890083632018	0.42105263157894735	0.22786566749930615
YOL145C	-1	-/-	-258.8806948661804	-26942.081863880157	38	0.01909307875894988	0.42105263157894735	0.22814321398834306
YIL134W	0	0/-	-258.88195645809174	-44184.403559207916	152	0.01909307875894988	0.42105263157894735	0.22814321398834306
YDR179C	-1	-/-	-258.88565492630005	-26768.95413541794	38	0.01907032181168057	0.42105263157894735	0.22842076047737997
YIL106W	-1	-/-	-258.8948163986206	-26676.84277820587	38	0.01904761904761905	0.42105263157894735	0.22869830696641688
YER123W	-1	-/-	-258.93683767318726	-25972.776171207428	38	0.019024970273483946	0.42105263157894735	0.2289758534554538
YPR178W	-1	-/-	-258.9573941230774	-27246.620674610138	38	0.019002375296912115	0.42105263157894735	0.2292533999444907
YPR051W	-1	-/-	-258.9711012840271	-26834.90552330017	38	0.018979833926453145	0.42105263157894735	0.22953094643352762
YDR206W	-1	-/-	-258.9921922683716	-27532.307015419006	38	0.018957345971563982	0.42105263157894735	0.22980849292256453
YHR056C	-1	-/-	-259.0007309913635	-26025.304412841797	38	0.01893491124260355	0.42105263157894735	0.23008603941160144
YIL068C	-1	-/-	-259.06013584136963	-27317.675928115845	38	0.018912529550827423	0.42105263157894735	0.23036358590063835
YJL186W	-1	-/-	-259.08449602127075	-26194.172105312347	38	0.018890200708382526	0.42105263157894735	0.23064113238967526
YMR125W	-1	-/-	-259.08970308303833	-27465.05207300186	38	0.018867924528301886	0.42105263157894735	0.23091867887871217
YHR164C	-1	-/-	-259.0945405960083	-26603.82425260544	38	0.01884570082449941	0.42105263157894735	0.2311962253677491
YDL245C	-1	-/-	-259.1160259246826	-26418.69787836075	38	0.018823529411764704	0.42105263157894735	0.231473771856786
YMR275C	-1	-/-	-259.1482810974121	-26819.71460533142	38	0.01880141010575793	0.42105263157894735	0.23175131834582294
YOR154W	0	0/-	-259.15397357940674	-43838.70309841633	152	0.01880141010575793	0.42105263157894735	0.23175131834582294
YIL003W	0	0/-	-259.1647870540619	-44993.61309885979	152	0.01880141010575793	0.42105263157894735	0.23175131834582294
YGR195W	-1	-/-	-259.1666398048401	-27820.043172836304	38	0.018779342723004695	0.42105263157894735	0.23202886483485985
YEL030W	-1	-/-	-259.2042851448059	-26557.68734407425	38	0.01875732708089097	0.42105263157894735	0.23230641132389676
YJL035C	-1	-/-	-259.21368741989136	-27607.90679550171	38	0.01873536299765808	0.42105263157894735	0.23258395781293367
YDR371W	0	0/-	-259.21985375881195	-45128.96453678608	152	0.01873536299765808	0.42105263157894735	0.23258395781293367
YNL163C	-1	-/-	-259.24178886413574	-27147.85726928711	38	0.01871345029239766	0.42105263157894735	0.23286150430197058
YDR152W	0	0/-	-259.2450294494629	-46351.73947453499	152	0.01871345029239766	0.42105263157894735	0.23286150430197058
YBL082C	-1	-/-	-259.26180934906006	-26194.491694927216	38	0.018691588785046728	0.42105263157894735	0.2331390507910075
YGL022W	-1	-/-	-259.266752243042	-26685.079707622528	38	0.01866977829638273	0.42105263157894735	0.2334165972800444
YGR081C	-1	-/-	-259.29457807540894	-27832.826219558716	38	0.018648018648018648	0.42105263157894735	0.23369414376908132
YML067C	-1	-/-	-259.2946562767029	-27451.797299861908	38	0.018626309662398137	0.42105263157894735	0.23397169025811823
YPL210C	-1	-/-	-259.3012475967407	-27696.263426303864	38	0.018604651162790697	0.42105263157894735	0.23424923674715514
YDL097C	-1	-/-	-259.31197452545166	-27502.782843112946	38	0.018583042973286876	0.42105263157894735	0.23452678323619205
YNL056W	0	0/-	-259.31959640979767	-44384.079191207886	152	0.018583042973286876	0.42105263157894735	0.23452678323619205
YBL041W	-1	-/-	-259.3224263191223	-27967.57110929489	38	0.018561484918793503	0.42105263157894735	0.23480432972522897
YOR073W	-1	-/-	-259.3757667541504	-27025.731878757477	38	0.01853997682502897	0.42105263157894735	0.23508187621426588
YMR200W	-1	-/-	-259.3768239021301	-26994.614030838013	38	0.018518518518518517	0.42105263157894735	0.2353594227033028
YDL189W	0	0/0	-259.40344178676605	-45211.23379456997	152	0.018518518518518517	0.42105263157894735	0.2353594227033028
YJL021C	-1	-/-	-259.40398836135864	-24456.813044548035	38	0.018497109826589597	0.42105263157894735	0.23563696919233973
YHR154W	-1	-/-	-259.4134712219238	-26527.669994831085	38	0.018475750577367205	0.42105263157894735	0.23591451568137664
YMR264W	-1	-/-	-259.4167466163635	-26717.6375374794	38	0.01845444059976932	0.42105263157894735	0.23619206217041355
YMR282C	0	0/-	-259.4446631669998	-44614.3469786644	152	0.01845444059976932	0.42105263157894735	0.23619206217041355
YER105C	-1	-/-	-259.5685615539551	-26947.83331346512	38	0.018433179723502304	0.42105263157894735	0.23646960865945046
YPL074W	0	0/0	-259.5790377855301	-44484.64961218834	152	0.018433179723502304	0.42105263157894735	0.23646960865945046
YAR002W	-1	-/-	-259.58481788635254	-27033.68972301483	38	0.018411967779056387	0.42105263157894735	0.23674715514848738
YNR072W	-1	-/-	-259.6109051704407	-26250.082899093628	38	0.01839080459770115	0.42105263157894735	0.2370247016375243
YOR336W	0	0/-	-259.6130566596985	-46864.89242607355	152	0.01839080459770115	0.42105263157894735	0.2370247016375243
YMR255W	-1	-/-	-259.61548376083374	-28099.151024341583	38	0.018369690011481057	0.42105263157894735	0.2373022481265612
YLR170C	-1	-/-	-259.6165256500244	-27303.96271133423	38	0.01834862385321101	0.42105263157894735	0.2375797946155981
YMR112C	-1	-/-	-259.6469736099243	-26997.53414106369	38	0.018327605956471937	0.42105263157894735	0.23785734110463502
YDL188C	-1	-/-	-259.69054889678955	-27147.706170082092	38	0.018306636155606407	0.42105263157894735	0.23813488759367193
YDR208W	-1	-/-	-259.70096158981323	-27941.451368808746	38	0.018285714285714287	0.42105263157894735	0.23841243408270885
YGL151W	-1	-/-	-259.70107412338257	-27976.186619758606	38	0.0182648401826484	0.42105263157894735	0.23868998057174576
YGL098W	-1	-/-	-259.70317554473877	-26646.140543937683	38	0.018244013683010263	0.42105263157894735	0.23896752706078267
YDR501W	-1	-/0	-259.76916694641113	-26701.95409965515	38	0.018223234624145785	0.42105263157894735	0.23924507354981958
YER190W	-1	-/-	-259.7748017311096	-25629.404843330383	38	0.01820250284414107	0.42105263157894735	0.23952262003885652
YFL036W	-1	-/-	-259.77996301651	-26953.563010692596	38	0.01818181818181818	0.42105263157894735	0.23980016652789343
YGR063C	-1	-/-	-259.8267135620117	-26971.130392551422	38	0.018161180476730987	0.42105263157894735	0.24007771301693034
YNL264C	-1	-/-	-259.8644976615906	-27595.082986831665	38	0.018140589569160998	0.42105263157894735	0.24035525950596726
YLR131C	-1	-/-	-259.86505699157715	-25874.291989326477	38	0.01812004530011325	0.42105263157894735	0.24063280599500417
YBR243C	-1	-/-	-259.8679623603821	-26531.3006234169	38	0.01809954751131222	0.42105263157894735	0.24091035248404108
YLR319C	-1	-/-	-259.8735246658325	-27135.723388671875	38	0.01807909604519774	0.42105263157894735	0.241187898973078
YOR061W	-1	-/-	-259.88148975372314	-26576.71671962738	38	0.01805869074492099	0.42105263157894735	0.2414654454621149
YOR189W	0	0/-	-259.8917850255966	-44363.15784084797	152	0.01805869074492099	0.42105263157894735	0.2414654454621149
YNL097C-B	0	0/0	-259.9028733968735	-41764.10206031799	152	0.01805869074492099	0.42105263157894735	0.2414654454621149
YLR066W	-1	-/-	-259.90613555908203	-28019.729583263397	38	0.018038331454340473	0.42105263157894735	0.24174299195115181
YGR241C	-1	-/-	-259.91558027267456	-27187.73856306076	38	0.018018018018018018	0.42105263157894735	0.24202053844018873
YIL061C	-1	-/-	-259.92119216918945	-26496.209166526794	38	0.01799775028121485	0.42105263157894735	0.24229808492922564
YPL139C	-1	-/-	-259.9429979324341	-27150.22978258133	38	0.017977528089887642	0.42105263157894735	0.24257563141826255
YOR195W	-1	-/-	-259.9494848251343	-26669.40708732605	38	0.017957351290684626	0.42105263157894735	0.24285317790729946
YOR216C	-1	-/-	-259.9644618034363	-27379.051055908203	38	0.017937219730941704	0.42105263157894735	0.24313072439633637
YCR094W	-1	-/-	-259.9812912940979	-27615.33708524704	38	0.01791713325867861	0.42105263157894735	0.2434082708853733
YML062C	-1	-/-	-259.9815149307251	-26749.770843029022	38	0.017897091722595078	0.42105263157894735	0.24368581737441022
YPR135W	-1	-/-	-260.0054569244385	-26488.96937942505	38	0.017877094972067038	0.42105263157894735	0.24396336386344714
YLR404W	0	0/-	-260.01576817035675	-45067.432676792145	152	0.017877094972067038	0.42105263157894735	0.24396336386344714
YCL012C	0	0/0	-260.0214145183563	-41828.34585523605	152	0.017877094972067038	0.42105263157894735	0.24396336386344714
YLR332W	-1	-/-	-260.0447373390198	-27505.153441905975	38	0.017857142857142856	0.42105263157894735	0.24424091035248405
YOL149W	-1	-/-	-260.0486969947815	-26537.596311569214	38	0.017837235228539576	0.42105263157894735	0.24451845684152096
YPL243W	-1	-/-	-260.0557403564453	-27941.03182697296	38	0.017817371937639197	0.42105263157894735	0.24479600333055787
YGL115W	-1	-/-	-260.07747077941895	-27181.116067409515	38	0.017797552836484983	0.42105263157894735	0.24507354981959478
YBR021W	-1	-/-	-260.11699295043945	-26906.44889688492	38	0.017777777777777778	0.42105263157894735	0.2453510963086317
YPR128C	-1	-/-	-260.1184220314026	-26776.16189622879	38	0.017758046614872364	0.42105263157894735	0.2456286427976686
YBL047C	-1	-/-	-260.1210370063782	-27753.099009990692	38	0.017738359201773836	0.42105263157894735	0.24590618928670552
YCR095C	0	0/0	-260.1276890039444	-45630.579092144966	152	0.017738359201773836	0.42105263157894735	0.24590618928670552
YDL112W	-1	-/-	-260.1383967399597	-28129.798304080963	38	0.017718715393133997	0.42105263157894735	0.24618373577574243
YGL155W	-1	-/0	-260.1535482406616	-27168.288268089294	38	0.017699115044247787	0.42105263157894735	0.24646128226477934
YHR199C-A	0	0/-	-260.16412460803986	-41787.03014945984	152	0.017699115044247787	0.42105263157894735	0.24646128226477934
YOR070C	0	0/0	-260.2062602043152	-44328.41041135788	152	0.017699115044247787	0.42105263157894735	0.24646128226477934
YKL070W	-1	-/0	-260.2244486808777	-25144.086104393005	38	0.017679558011049725	0.42105263157894735	0.24673882875381625
YDR071C	-1	-/-	-260.23655462265015	-27896.654078006744	38	0.017660044150110375	0.42105263157894735	0.24701637524285316
YER160C	-1	-/-	-260.24852752685547	-24759.9259390831	38	0.017640573318632856	0.42105263157894735	0.2472939217318901
YOR156C	-1	-/-	-260.2594828605652	-26583.032212257385	38	0.01762114537444934	0.42105263157894735	0.24757146822092702
YNR015W	-1	-/-	-260.27938318252563	-27673.38179540634	38	0.0176017601760176	0.42105263157894735	0.24784901470996393
YMR218C	1	+/+	-260.2811393737793	-28850.953132629395	37	0.01868131868131868	0.4473684210526316	0.24784901470996393
YMR064W	0	0/0	-260.29201674461365	-44542.91137957573	152	0.01868131868131868	0.4473684210526316	0.24784901470996393
YER012W	-1	-/-	-260.2950768470764	-27477.82200193405	38	0.018660812294182216	0.4473684210526316	0.24812656119900084
YER063W	0	0/-	-260.30417585372925	-44621.456337213516	152	0.018660812294182216	0.4473684210526316	0.24812656119900084
YBR229C	0	0/-	-260.3348618745804	-44746.98505163193	152	0.018660812294182216	0.4473684210526316	0.24812656119900084
YKL186C	-1	-/-	-260.33863639831543	-26999.22885942459	38	0.01864035087719298	0.4473684210526316	0.24840410768803775
YDL193W	0	0/-	-260.37680780887604	-45910.217114925385	152	0.01864035087719298	0.4473684210526316	0.24840410768803775
YKL079W	-1	-/-	-260.38120460510254	-26577.328727722168	38	0.018619934282584884	0.4473684210526316	0.24868165417707466
YGL211W	-1	-/-	-260.40689182281494	-26708.011295318604	38	0.018599562363238512	0.4473684210526316	0.24895920066611157
YIL143C	-1	-/-	-260.41765880584717	-28102.56105184555	38	0.018579234972677595	0.4473684210526316	0.24923674715514849
YGR092W	-1	-/-	-260.42375326156616	-26554.940191745758	38	0.018558951965065504	0.4473684210526316	0.2495142936441854
YIR018W	-1	-/-	-260.4607849121094	-26666.786180973053	38	0.018538713195201745	0.4473684210526316	0.2497918401332223
YLL013C	-1	-/-	-260.46110010147095	-25926.504451274872	38	0.018518518518518517	0.4473684210526316	0.25006938662225925
YIR008C	-1	-/-	-260.4826250076294	-27002.190817832947	38	0.018498367791077257	0.4473684210526316	0.25034693311129613
YDL226C	-1	-/-	-260.50011920928955	-27137.22576856613	38	0.01847826086956522	0.4473684210526316	0.25062447960033307
YHR158C	-1	-/-	-260.51227474212646	-26510.26451587677	38	0.018458197611292075	0.4473684210526316	0.25090202608936996
YBR131W	1	+/+	-260.5575199127197	-26890.747546195984	37	0.019522776572668113	0.47368421052631576	0.25090202608936996
YMR026C	-1	-/-	-260.56104373931885	-27099.615149497986	38	0.01950162513542795	0.47368421052631576	0.2511795725784069
YJL156C	-1	-/-	-260.60455656051636	-26237.665672302246	38	0.01948051948051948	0.47368421052631576	0.2514571190674438
YDR486C	-1	-/-	-260.61993408203125	-27915.663455486298	38	0.01945945945945946	0.47368421052631576	0.2517346655564807
YMR119W	-1	-/-	-260.63002014160156	-27481.351993083954	38	0.019438444924406047	0.47368421052631576	0.2520122120455176
YNL145W	-1	-/-	-260.6320323944092	-26962.43991279602	38	0.019417475728155338	0.47368421052631576	0.25228975853455454
YMR289W	0	0/-	-260.6899859905243	-44973.44453394413	152	0.019417475728155338	0.47368421052631576	0.25228975853455454
YOR217W	-1	-/-	-260.6988515853882	-27511.34791278839	38	0.01939655172413793	0.47368421052631576	0.2525673050235914
YER138C	-1	-/-	-260.7240686416626	-25359.84900379181	38	0.0193756727664155	0.47368421052631576	0.25284485151262837
YNL258C	-1	-/-	-260.7288875579834	-27284.160762310028	38	0.01935483870967742	0.47368421052631576	0.2531223980016653
YDL003W	-1	-/-	-260.7384886741638	-27842.356654167175	38	0.01933404940923738	0.47368421052631576	0.2533999444907022
YOL139C	-1	-/-	-260.7424736022949	-28113.888956069946	38	0.019313304721030045	0.47368421052631576	0.25367749097973913
YDR182W	-1	-/-	-260.8064613342285	-27396.658645153046	38	0.01929260450160772	0.47368421052631576	0.253955037468776
YDL135C	-1	-/-	-260.8271427154541	-27797.116618156433	38	0.019271948608137045	0.47368421052631576	0.25423258395781295
YPL096C-A	-1	-/-	-260.82762384414673	-25393.551650047302	38	0.019251336898395723	0.47368421052631576	0.25451013044684984
YOR266W	-1	-/-	-260.85971879959106	-26714.821882724762	38	0.019230769230769232	0.47368421052631576	0.2547876769358868
YOR261C	-1	-/-	-260.9030861854553	-28538.003452301025	38	0.0192102454642476	0.47368421052631576	0.25506522342492366
YLL006W	-1	-/-	-260.92063188552856	-26316.56368780136	38	0.019189765458422176	0.47368421052631576	0.2553427699139606
YHR060W	-1	-/-	-260.9535422325134	-27186.03194952011	38	0.019169329073482427	0.47368421052631576	0.2556203164029975
YBL100W-C	0	0/0	-260.9589443206787	-41984.57232260704	152	0.019169329073482427	0.47368421052631576	0.2556203164029975
YER090W	0	0/0	-260.9811177253723	-45926.1540607214	152	0.019169329073482427	0.47368421052631576	0.2556203164029975
YLR128W	0	0/-	-260.9859570264816	-44994.80397462845	152	0.019169329073482427	0.47368421052631576	0.2556203164029975
YNR032C-A	-1	-/-	-260.99753046035767	-26593.217354297638	38	0.019148936170212766	0.47368421052631576	0.2558978628920344
YDL095W	-1	-/-	-261.0150537490845	-27445.84528875351	38	0.019128586609989374	0.47368421052631576	0.2561754093810713
YDR349C	0	0/-	-261.0350785255432	-44852.53359699249	152	0.019128586609989374	0.47368421052631576	0.2561754093810713
YJL127C-B	0	0/-	-261.0539776086807	-42012.23802495003	152	0.019128586609989374	0.47368421052631576	0.2561754093810713
YJL054W	-1	-/-	-261.0659899711609	-27464.529658317566	38	0.01910828025477707	0.47368421052631576	0.25645295587010825
YNL214W	-1	-/-	-261.0922141075134	-26563.53079557419	38	0.019088016967126194	0.47368421052631576	0.25673050235914513
YJR089W	-1	-/-	-261.1506185531616	-27523.769908428192	38	0.019067796610169493	0.47368421052631576	0.25700804884818207
YLR199C	0	0/0	-261.1566643714905	-44981.0424349308	152	0.019067796610169493	0.47368421052631576	0.25700804884818207
YHR098C	-1	-/-	-261.2100749015808	-28455.899441719055	38	0.01904761904761905	0.47368421052631576	0.257285595337219
YOR074C	-1	-/-	-261.26633310317993	-27674.165736675262	38	0.019027484143763214	0.47368421052631576	0.2575631418262559
YFR038W	0	0/-	-261.2667113542557	-45401.12665259838	152	0.019027484143763214	0.47368421052631576	0.2575631418262559
YFR028C	-1	-/-	-261.3249235153198	-27070.071984291077	38	0.01900739176346357	0.47368421052631576	0.25784068831529283
YDR221W	-1	-/0	-261.32535457611084	-26396.822003364563	38	0.0189873417721519	0.47368421052631576	0.2581182348043297
YGR020C	-1	-/-	-261.33478021621704	-26864.93246603012	38	0.018967334035827187	0.47368421052631576	0.25839578129336666
YPL151C	-1	-/-	-261.37026357650757	-27367.016432762146	38	0.018947368421052633	0.47368421052631576	0.25867332778240354
YPL105C	0	0/-	-261.3909145593643	-44776.12631678581	152	0.018947368421052633	0.47368421052631576	0.25867332778240354
YPR095C	1	+/+	-261.39246940612793	-26994.416657924652	37	0.019978969505783387	0.5	0.25867332778240354
YDR354W	0	0/0	-261.39369654655457	-45225.87812936306	152	0.019978969505783387	0.5	0.25867332778240354
YGR181W	-1	-/-	-261.4109926223755	-26664.894338607788	38	0.01995798319327731	0.5	0.2589508742714405
YER030W	-1	-/-	-261.43462085723877	-27859.75837612152	38	0.01993704092339979	0.5	0.25922842076047736
YER133W	-1	-/-	-261.44782161712646	-26515.594708919525	38	0.019916142557651992	0.5	0.2595059672495143
YBR192W	-1	-/-	-261.4568786621094	-26557.882556915283	38	0.019895287958115182	0.5	0.2597835137385512
YBR245C	-1	-/-	-261.4571900367737	-28098.762053966522	38	0.0198744769874477	0.5	0.2600610602275881
YIR025W	-1	-/-	-261.46240043640137	-26630.892029762268	38	0.019853709508881923	0.5	0.260338606716625
YGL223C	-1	-/-	-261.4635081291199	-27343.564612865448	38	0.019832985386221295	0.5	0.26061615320566195
YBR193C	-1	-/-	-261.47742319107056	-27299.484625816345	38	0.01981230448383733	0.5	0.2608936996946989
YGL164C	0	0/0	-261.49812483787537	-44488.77462863922	152	0.01981230448383733	0.5	0.2608936996946989
YLR018C	0	0/-	-261.4988044500351	-44722.8153642416	152	0.01981230448383733	0.5	0.2608936996946989
YJL005W	-1	-/-	-261.5392174720764	-28564.836255550385	38	0.019791666666666666	0.5	0.2611712461837358
YGL021W	-1	-/-	-261.55517959594727	-26895.63352918625	38	0.019771071800208116	0.5	0.2614487926727727
YBR103W	-1	-/-	-261.55732822418213	-27173.404923439026	38	0.01975051975051975	0.5	0.2617263391618096
YMR277W	-1	-/-	-261.5673394203186	-26886.059260845184	38	0.01973001038421599	0.5	0.26200388565084654
YNL290W	-1	-/-	-261.59764337539673	-26994.766595840454	38	0.01970954356846473	0.5	0.2622814321398834
YDR394W	-1	-/-	-261.609486579895	-27614.972358226776	38	0.019689119170984457	0.5	0.26255897862892036
YOR260W	1	+/+	-261.6313271522522	-28334.063195705414	37	0.020703933747412008	0.5263157894736842	0.26255897862892036
YBL104C	0	0/-	-261.6335598230362	-44950.11553454399	152	0.020703933747412008	0.5263157894736842	0.26255897862892036
YMR043W	-1	-/-	-261.66345834732056	-27220.80683040619	38	0.020682523267838676	0.5263157894736842	0.26283652511795724
YML074C	-1	-/-	-261.686158657074	-27797.759975910187	38	0.02066115702479339	0.5263157894736842	0.2631140716069942
YMR243C	-1	-/-	-261.7350244522095	-27390.725782871246	38	0.02063983488132095	0.5263157894736842	0.26339161809603107
YDR457W	-1	-/-	-261.7511992454529	-26782.12043571472	38	0.020618556701030927	0.5263157894736842	0.263669164585068
YGR281W	-1	-/-	-261.7562713623047	-27215.064413547516	38	0.02059732234809475	0.5263157894736842	0.2639467110741049
YHR073W	-1	-/-	-261.767774105072	-25936.23269701004	38	0.0205761316872428	0.5263157894736842	0.26422425756314183
YBL067C	0	0/-	-261.78700590133667	-45344.672712922096	152	0.0205761316872428	0.5263157894736842	0.26422425756314183
YDR190C	-1	-/-	-261.78836011886597	-27966.63310289383	38	0.020554984583761562	0.5263157894736842	0.2645018040521787
YDR434W	-1	-/-	-261.7933392524719	-27427.660001277924	38	0.02053388090349076	0.5263157894736842	0.26477935054121565
YPR179C	-1	-/-	-261.8132553100586	-27344.85864496231	38	0.020512820512820513	0.5263157894736842	0.2650568970302526
YGR186W	-1	-/-	-261.820321559906	-27084.235547065735	38	0.020491803278688523	0.5263157894736842	0.2653344435192895
YGR070W	1	+/+	-261.844783782959	-29018.42545747757	37	0.021494370522006142	0.5526315789473685	0.2653344435192895
YFR043C	0	0/0	-261.85917818546295	-44922.14600431919	152	0.021494370522006142	0.5526315789473685	0.2653344435192895
YOR109W	-1	-/-	-261.8941459655762	-27187.19291782379	38	0.02147239263803681	0.5526315789473685	0.2656119900083264
YJL093C	-1	-/-	-261.9052381515503	-27259.0831489563	38	0.021450459652706845	0.5526315789473685	0.2658895364973633
YDR164C	-1	-/-	-261.9189338684082	-27134.503548145294	38	0.02142857142857143	0.5526315789473685	0.26616708298640024
YKR085C	-1	-/-	-261.93728256225586	-27134.945633888245	38	0.021406727828746176	0.5526315789473685	0.2664446294754371
YFR009W	-1	-/-	-261.9416904449463	-28188.042883872986	38	0.021384928716904276	0.5526315789473685	0.26672217596447406
YOR026W	-1	-/-	-261.9946994781494	-27071.437291622162	38	0.021363173957273652	0.5526315789473685	0.26699972245351095
YNL049C	-1	-/-	-262.0251393318176	-27577.987753391266	38	0.021341463414634148	0.5526315789473685	0.2672772689425479
YOR357C	0	0/-	-262.04419350624084	-45140.813753545284	152	0.021341463414634148	0.5526315789473685	0.2672772689425479
YDL219W	0	0/0	-262.05999314785004	-45977.65155798197	152	0.021341463414634148	0.5526315789473685	0.2672772689425479
YER083C	-1	-/-	-262.06379652023315	-26035.60633277893	38	0.02131979695431472	0.5526315789473685	0.26755481543158477
YGL216W	-1	-/-	-262.0770435333252	-27082.60163784027	38	0.02129817444219067	0.5526315789473685	0.2678323619206217
YIL030C	-1	-/-	-262.0783429145813	-27324.551768779755	38	0.02127659574468085	0.5526315789473685	0.2681099084096586
YDL220C	-1	-/-	-262.1207494735718	-26414.11641073227	38	0.02125506072874494	0.5526315789473685	0.26838745489869553
YLR247C	0	0/-	-262.14300179481506	-45893.40097594261	152	0.02125506072874494	0.5526315789473685	0.26838745489869553
YDR326C	0	0/-	-262.15820467472076	-45676.12976229191	152	0.02125506072874494	0.5526315789473685	0.26838745489869553
YPL008W	-1	-/-	-262.15850925445557	-27527.860188484192	38	0.021233569261880688	0.5526315789473685	0.26866500138773247
YLR191W	-1	-/-	-262.1695775985718	-26697.352724552155	38	0.021212121212121213	0.5526315789473685	0.26894254787676936
YDR466W	0	0/-	-262.1704988479614	-44870.8940397501	152	0.021212121212121213	0.5526315789473685	0.26894254787676936
YNL038W	-1	-/-	-262.1907992362976	-27309.75519800186	38	0.02119071644803229	0.5526315789473685	0.2692200943658063
YMR146C	-1	-/-	-262.1970191001892	-28057.40253686905	38	0.021169354838709676	0.5526315789473685	0.2694976408548432
YKR100C	0	0/-	-262.20222103595734	-44369.013870596886	152	0.021169354838709676	0.5526315789473685	0.2694976408548432
YDR138W	-1	-/-	-262.2043719291687	-27439.77219247818	38	0.021148036253776436	0.5526315789473685	0.2697751873438801
YCR106W	-1	-/-	-262.2110662460327	-26663.635312080383	38	0.02112676056338028	0.5526315789473685	0.270052733832917
YBR129C	-1	-/-	-262.21310901641846	-26998.033308029175	38	0.021105527638190954	0.5526315789473685	0.27033028032195394
YLL033W	0	0/-	-262.21471309661865	-45581.624656915665	152	0.021105527638190954	0.5526315789473685	0.27033028032195394
YML039W	-1	-/-	-262.2184224128723	-25667.911899089813	38	0.02108433734939759	0.5526315789473685	0.2706078268109908
YML069W	-1	-/-	-262.2271685600281	-27517.323818683624	38	0.02106318956870612	0.5526315789473685	0.27088537330002777
YMR037C	-1	-/-	-262.2713665962219	-27732.589211940765	38	0.021042084168336674	0.5526315789473685	0.27116291978906465
YMR234W	-1	-/-	-262.27373790740967	-26780.61631822586	38	0.021021021021021023	0.5526315789473685	0.2714404662781016
YER019C-A	1	+/+	-262.281934261322	-27307.29789829254	37	0.022	0.5789473684210527	0.2714404662781016
YGR246C	-1	-/-	-262.29341745376587	-27386.383449792862	38	0.02197802197802198	0.5789473684210527	0.2717180127671385
YIL144W	-1	-/-	-262.2999749183655	-27328.426914691925	38	0.021956087824351298	0.5789473684210527	0.2719955592561754
YFR040W	-1	-/-	-262.30268955230713	-27641.930072307587	38	0.02193419740777667	0.5789473684210527	0.2722731057452123
YHR121W	0	0/0	-262.3061295747757	-45068.62811458111	152	0.02193419740777667	0.5789473684210527	0.2722731057452123
YKL122C	-1	-/-	-262.3093304634094	-27732.241286754608	38	0.021912350597609563	0.5789473684210527	0.27255065223424924
YDL164C	-1	-/-	-262.316876411438	-27555.350960731506	38	0.021890547263681594	0.5789473684210527	0.2728281987232862
YDL240W	0	0/-	-262.3189527988434	-44718.368186712265	152	0.021890547263681594	0.5789473684210527	0.2728281987232862
YOL142W	-1	-/-	-262.31992626190186	-27333.200694561005	38	0.02186878727634195	0.5789473684210527	0.27310574521232306
YFR042W	0	0/-	-262.32261550426483	-45175.76173478365	152	0.02186878727634195	0.5789473684210527	0.27310574521232306
YMR263W	-1	-/-	-262.32265996932983	-27245.14756011963	38	0.021847070506454815	0.5789473684210527	0.27338329170136
YIL126W	-1	-/-	-262.3276319503784	-27892.352032661438	38	0.021825396825396824	0.5789473684210527	0.2736608381903969
YCL038C	-1	-/-	-262.3342046737671	-27095.192524433136	38	0.02180376610505451	0.5789473684210527	0.2739383846794338
YMR132C	0	0/0	-262.3438194990158	-44693.8254789114	152	0.02180376610505451	0.5789473684210527	0.2739383846794338
YDR410C	0	0/-	-262.3456470966339	-44436.44169521332	152	0.02180376610505451	0.5789473684210527	0.2739383846794338
YKR101W	-1	-/-	-262.3472595214844	-26697.42865896225	38	0.02178217821782178	0.5789473684210527	0.2742159311684707
YKL196C	-1	-/-	-262.3593006134033	-28215.651997566223	38	0.021760633036597428	0.5789473684210527	0.27449347765750765
YJL113W	-1	-/-	-262.37225914001465	-24670.742264270782	38	0.021739130434782608	0.5789473684210527	0.27477102414654453
YCR024C-A	-1	-/0	-262.3800439834595	-27365.373309612274	38	0.02171767028627838	0.5789473684210527	0.27504857063558147
YCL029C	-1	-/-	-262.41050481796265	-26492.869155406952	38	0.021696252465483234	0.5789473684210527	0.27532611712461835
YPL161C	-1	-/+	-262.4237389564514	-27827.231189727783	38	0.02167487684729064	0.5789473684210527	0.2756036636136553
YDR484W	-1	-/-	-262.42541790008545	-27177.593060016632	38	0.021653543307086614	0.5789473684210527	0.2758812101026922
YNL188W	-1	-/-	-262.43247509002686	-27330.850983142853	38	0.021632251720747297	0.5789473684210527	0.2761587565917291
YLR436C	0	0/-	-262.46717035770416	-44605.48308801651	152	0.021632251720747297	0.5789473684210527	0.2761587565917291
YBL005W-A	-1	-/-	-262.4733772277832	-25467.852987766266	38	0.021611001964636542	0.5789473684210527	0.27643630308076605
YLR046C	0	0/0	-262.48239266872406	-44927.706533670425	152	0.021611001964636542	0.5789473684210527	0.27643630308076605
YPR164W	-1	-/-	-262.4953775405884	-26572.69239091873	38	0.021589793915603533	0.5789473684210527	0.27671384956980294
YPL146C	-1	-/-	-262.50428771972656	-28263.3392496109	38	0.021568627450980392	0.5789473684210527	0.2769913960588399
YBR077C	-1	-/-	-262.50767850875854	-27558.562512397766	38	0.021547502448579822	0.5789473684210527	0.27726894254787676
YIL031W	-1	-/-	-262.5100908279419	-27473.922069072723	38	0.021526418786692758	0.5789473684210527	0.2775464890369137
YBR094W	0	0/0	-262.56136989593506	-44763.8897446394	152	0.021526418786692758	0.5789473684210527	0.2775464890369137
YBR221C	-1	-/-	-262.5790128707886	-27543.200332164764	38	0.021505376344086023	0.5789473684210527	0.2778240355259506
YDR545W	-1	-/-	-262.59605598449707	-26413.899953365326	38	0.021484375	0.5789473684210527	0.2781015820149875
YLR078C	-1	-/-	-262.59798860549927	-27139.40253019333	38	0.021463414634146343	0.5789473684210527	0.2783791285040244
YKL019W	-1	-/-	-262.6052713394165	-26851.97504377365	38	0.021442495126705652	0.5789473684210527	0.27865667499306135
YNL167C	-1	-/-	-262.685772895813	-27328.48075914383	38	0.021421616358325218	0.5789473684210527	0.27893422148209823
YLR361C	-1	-/-	-262.6859612464905	-28061.95944070816	38	0.021400778210116732	0.5789473684210527	0.27921176797113517
YPL195W	-1	-/-	-262.69166231155396	-26964.03441810608	38	0.021379980563654033	0.5789473684210527	0.27948931446017206
YML006C	-1	-/-	-262.69385147094727	-27334.676084041595	38	0.021359223300970873	0.5789473684210527	0.279766860949209
YJL111W	-1	-/-	-262.7023663520813	-27759.068717956543	38	0.02133850630455868	0.5789473684210527	0.2800444074382459
YAR014C	-1	-/-	-262.7074947357178	-27563.352203845978	38	0.02131782945736434	0.5789473684210527	0.2803219539272828
YLL031C	-1	-/-	-262.7259440422058	-27747.499875068665	38	0.021297192642787996	0.5789473684210527	0.28059950041631976
YHR027C	-1	-/-	-262.7588143348694	-27096.68888092041	38	0.02127659574468085	0.5789473684210527	0.28087704690535664
YDR080W	1	+/-	-262.77292013168335	-28259.720442295074	37	0.022222222222222223	0.6052631578947368	0.28087704690535664
YJL098W	-1	-/-	-262.77872705459595	-27708.42381668091	38	0.0222007722007722	0.6052631578947368	0.2811545933943936
YDR104C	0	0/-	-262.78533017635345	-45271.9678478241	152	0.0222007722007722	0.6052631578947368	0.2811545933943936
YJL025W	-1	-/-	-262.79151248931885	-27035.88426733017	38	0.022179363548698167	0.6052631578947368	0.28143213988343047
YBR248C	0	0/0	-262.8094993829727	-45785.08653187752	152	0.022179363548698167	0.6052631578947368	0.28143213988343047
YHR076W	0	0/-	-262.81778216362	-45701.39218711853	152	0.022179363548698167	0.6052631578947368	0.28143213988343047
YGL139W	0	0/-	-262.82411766052246	-45217.35872578621	152	0.022179363548698167	0.6052631578947368	0.28143213988343047
YLR085C	-1	-/-	-262.8278350830078	-27093.696073055267	38	0.022157996146435453	0.6052631578947368	0.2817096863724674
YIL021W	-1	-/-	-262.85053873062134	-27562.148008346558	38	0.02213666987487969	0.6052631578947368	0.2819872328615043
YOL096C	0	0/0	-262.8546961545944	-45828.92966389656	152	0.02213666987487969	0.6052631578947368	0.2819872328615043
YGL142C	-1	-/-	-262.86057138442993	-26866.224900722504	38	0.022115384615384617	0.6052631578947368	0.28226477935054123
YMR028W	0	0/-	-262.8651616573334	-45873.500450611115	152	0.022115384615384617	0.6052631578947368	0.28226477935054123
YHL003C	-1	-/-	-262.8838782310486	-27255.454566955566	38	0.022094140249759846	0.6052631578947368	0.2825423258395781
YDR039C	-1	-/-	-262.8872299194336	-27686.355401039124	38	0.022072936660268713	0.6052631578947368	0.28281987232861505
YDR086C	-1	-/-	-262.8876061439514	-28086.066329956055	38	0.02205177372962608	0.6052631578947368	0.28309741881765194
YHR127W	0	0/-	-262.9179859161377	-44961.26440346241	152	0.02205177372962608	0.6052631578947368	0.28309741881765194
YOR396W	0	0/0	-262.94939363002777	-42309.83950448036	152	0.02205177372962608	0.6052631578947368	0.28309741881765194
YML001W	-1	-/-	-262.9554305076599	-26977.53573322296	38	0.022030651340996167	0.6052631578947368	0.2833749653066889
YBL061C	-1	-/-	-262.9620933532715	-27256.665110588074	38	0.02200956937799043	0.6052631578947368	0.28365251179572576
YGR198W	0	0/-	-262.9798585176468	-46565.92525112629	152	0.02200956937799043	0.6052631578947368	0.28365251179572576
YBR284W	-1	-/0	-262.9936189651489	-25798.697093486786	38	0.02198852772466539	0.6052631578947368	0.2839300582847627
YKL128C	0	0/0	-263.0411707162857	-45841.456631064415	152	0.02198852772466539	0.6052631578947368	0.2839300582847627
YIL002C	-1	-/-	-263.04267978668213	-27248.60685110092	38	0.021967526265520534	0.6052631578947368	0.28420760477379964
YNL099C	-1	-/-	-263.0507688522339	-27209.642248153687	38	0.02194656488549618	0.6052631578947368	0.2844851512628365
YMR036C	-1	-/-	-263.0509786605835	-27640.808670043945	38	0.0219256434699714	0.6052631578947368	0.28476269775187346
YJL014W	-1	-/-	-263.07357931137085	-27046.54973936081	38	0.021904761904761906	0.6052631578947368	0.28504024424091035
YBR218C	-1	-/-	-263.0887975692749	-27222.263839244843	38	0.021883920076117985	0.6052631578947368	0.2853177907299473
YBR086C	-1	-/-	-263.10695934295654	-27141.107895851135	38	0.021863117870722433	0.6052631578947368	0.28559533721898417
YLR371W	1	+/+	-263.12175035476685	-27851.98871898651	37	0.022792022792022793	0.631578947368421	0.28559533721898417
YNL084C	-1	-/-	-263.12266302108765	-27387.534613132477	38	0.022770398481973434	0.631578947368421	0.2858728837080211
YPL023C	0	0/0	-263.13499689102173	-44552.18054687977	152	0.022770398481973434	0.631578947368421	0.2858728837080211
YER149C	-1	-/-	-263.14952516555786	-26903.16206550598	38	0.022748815165876776	0.631578947368421	0.286150430197058
YPL072W	0	0/-	-263.1537911891937	-44892.80858004093	152	0.022748815165876776	0.631578947368421	0.286150430197058
YGL083W	0	0/-	-263.1557778120041	-43721.07360035181	152	0.022748815165876776	0.631578947368421	0.286150430197058
YER048W-A	0	0/0	-263.1803466081619	-44738.05171096325	152	0.022748815165876776	0.631578947368421	0.286150430197058
YOR231W	-1	-/-	-263.1877498626709	-26858.738375663757	38	0.022727272727272728	0.631578947368421	0.28642797668609493
YDL106C	-1	-/-	-263.2043466567993	-26874.766440868378	38	0.02270577105014191	0.631578947368421	0.2867055231751318
YOR329C	-1	-/-	-263.2234845161438	-27776.2860622406	38	0.022684310018903593	0.631578947368421	0.28698306966416876
YDR425W	-1	-/-	-263.2383008003235	-28357.54089450836	38	0.0226628895184136	0.631578947368421	0.28726061615320564
YMR294W	0	0/-	-263.28188836574554	-45084.53108334541	152	0.0226628895184136	0.631578947368421	0.28726061615320564
YBR165W	-1	-/-	-263.32136821746826	-28209.982764720917	38	0.022641509433962263	0.631578947368421	0.2875381626422426
YGR119C	-1	-/-	-263.37664222717285	-27910.204917430878	38	0.022620169651272386	0.631578947368421	0.28781570913127946
YDR067C	0	0/-	-263.3808023929596	-44755.86627840996	152	0.022620169651272386	0.631578947368421	0.28781570913127946
YLR157W-E	0	0/0	-263.3818197250366	-42167.54684281349	152	0.022620169651272386	0.631578947368421	0.28781570913127946
YMR048W	-1	-/-	-263.38266944885254	-26408.15976047516	38	0.022598870056497175	0.631578947368421	0.2880932556203164
YCR032W	0	0/-	-263.3848706483841	-44885.48956489563	152	0.022598870056497175	0.631578947368421	0.2880932556203164
YDR428C	0	0/-	-263.3975931406021	-44376.2433719635	152	0.022598870056497175	0.631578947368421	0.2880932556203164
YCR020C	-1	-/-	-263.40995740890503	-27746.457666873932	38	0.022577610536218252	0.631578947368421	0.28837080210935334
YDR373W	0	0/-	-263.41196274757385	-45695.48985898495	152	0.022577610536218252	0.631578947368421	0.28837080210935334
YML103C	-1	-/-	-263.4331569671631	-27946.479665756226	38	0.022556390977443608	0.631578947368421	0.2886483485983902
YGL233W	-1	-/-	-263.44067764282227	-27941.976986408234	38	0.022535211267605635	0.631578947368421	0.28892589508742716
YIL016W	-1	-/-	-263.45285654067993	-27672.31763982773	38	0.0225140712945591	0.631578947368421	0.28920344157646405
YEL069C	-1	-/-	-263.4573087692261	-26335.726356506348	38	0.022492970946579195	0.631578947368421	0.289480988065501
YGR065C	0	0/-	-263.46476435661316	-45611.6989120245	152	0.022492970946579195	0.631578947368421	0.289480988065501
YBR125C	0	0/-	-263.49186730384827	-45066.63739156723	152	0.022492970946579195	0.631578947368421	0.289480988065501
YGL245W	-1	-/-	-263.52019739151	-27688.855287075043	38	0.02247191011235955	0.631578947368421	0.28975853455453787
YGL066W	-1	-/-	-263.53472566604614	-26849.188096523285	38	0.02245088868101029	0.631578947368421	0.2900360810435748
YAL020C	-1	-/-	-263.5502109527588	-26619.482676506042	38	0.022429906542056073	0.631578947368421	0.2903136275326117
YMR285C	-1	-/-	-263.5653715133667	-26566.04292821884	38	0.022408963585434174	0.631578947368421	0.29059117402164863
YLR146C	0	0/-	-263.57124066352844	-46819.346797823906	152	0.022408963585434174	0.631578947368421	0.29059117402164863
YLL022C	-1	-/-	-263.581130027771	-27271.961087226868	38	0.022388059701492536	0.631578947368421	0.2908687205106855
YLR035C	-1	-/-	-263.60082483291626	-26321.44163131714	38	0.022367194780987885	0.631578947368421	0.29114626699972246
YBR109C	-1	-/-	-263.6030502319336	-27076.304703235626	38	0.0223463687150838	0.631578947368421	0.29142381348875934
YLR273C	0	0/0	-263.61468291282654	-45554.261919140816	152	0.0223463687150838	0.631578947368421	0.29142381348875934
YMR158W	0	0/-	-263.6216514110565	-45454.50668001175	152	0.0223463687150838	0.631578947368421	0.29142381348875934
YNR024W	0	0/-	-263.6285916566849	-45992.08287644386	152	0.0223463687150838	0.631578947368421	0.29142381348875934
YNL130C-A	0	0/0	-263.6617956161499	-42377.20049750805	152	0.0223463687150838	0.631578947368421	0.29142381348875934
YML065W	-1	-/-	-263.66705226898193	-27198.09676027298	38	0.022325581395348838	0.631578947368421	0.2917013599777963
YMR046C	-1	-/-	-263.68545961380005	-25325.203951358795	38	0.022304832713754646	0.631578947368421	0.2919789064668332
YDL045C	-1	-/-	-263.68928956985474	-28169.963242530823	38	0.022284122562674095	0.631578947368421	0.2922564529558701
YGL203C	0	0/0	-263.69271290302277	-44835.866636395454	152	0.022284122562674095	0.631578947368421	0.2922564529558701
YDR400W	-1	-/-	-263.6932339668274	-27457.976762771606	38	0.022263450834879406	0.631578947368421	0.29253399944490704
YOR350C	0	0/-	-263.7119873762131	-45623.89413189888	152	0.022263450834879406	0.631578947368421	0.29253399944490704
YPR180W	0	0/-	-263.73932111263275	-45711.909383773804	152	0.022263450834879406	0.631578947368421	0.29253399944490704
YHR069C	-1	-/-	-263.7456274032593	-28423.326429843903	38	0.022242817423540315	0.631578947368421	0.29281154593394393
YOL156W	-1	-/-	-263.7470865249634	-26715.32995557785	38	0.022222222222222223	0.631578947368421	0.29308909242298087
YNL107W	-1	-/-	-263.75363874435425	-27624.564556598663	38	0.022201665124884366	0.631578947368421	0.29336663891201775
YMR183C	-1	-/-	-263.7629656791687	-26710.440787792206	38	0.022181146025878003	0.631578947368421	0.2936441854010547
YOR326W	-1	-/-	-263.81956243515015	-27318.961545467377	38	0.0221606648199446	0.631578947368421	0.2939217318900916
YOR275C	-1	-/-	-263.8204493522644	-27601.427695274353	38	0.02214022140221402	0.631578947368421	0.2941992783791285
YDL053C	0	0/0	-263.82866752147675	-44841.098571419716	152	0.02214022140221402	0.631578947368421	0.2941992783791285
YLR329W	-1	-/-	-263.8326606750488	-27216.558075904846	38	0.022119815668202765	0.631578947368421	0.2944768248681654
YDR135C	-1	-/-	-263.8401355743408	-27611.590331554413	38	0.022099447513812154	0.631578947368421	0.29475437135720234
YLR310C	1	+/+	-263.88433933258057	-27083.415772914886	37	0.022999080036798528	0.6578947368421053	0.29475437135720234
YCL066W	-1	-/-	-263.88704109191895	-25611.17752981186	38	0.02297794117647059	0.6578947368421053	0.2950319178462392
YDL018C	0	0/-	-263.9441146850586	-45161.170816898346	152	0.02297794117647059	0.6578947368421053	0.2950319178462392
YEL064C	0	0/-	-263.94468796253204	-44355.10526037216	152	0.02297794117647059	0.6578947368421053	0.2950319178462392
YEL037C	-1	-/-	-263.9634323120117	-26641.323249816895	38	0.02295684113865932	0.6578947368421053	0.29530946433527616
YLR457C	0	0/-	-263.966512799263	-44580.135986447334	152	0.02295684113865932	0.6578947368421053	0.29530946433527616
YFR002W	-1	-/-	-263.9738087654114	-27562.55259990692	38	0.022935779816513763	0.6578947368421053	0.29558701082431305
YNL026W	-1	-/-	-264.01001358032227	-27043.963798999786	38	0.022914757103574702	0.6578947368421053	0.29586455731335
YMR101C	-1	-/-	-264.0140781402588	-26850.42038154602	38	0.022893772893772892	0.6578947368421053	0.2961421038023869
YDL209C	-1	-/-	-264.02035331726074	-26735.92777299881	38	0.022872827081427266	0.6578947368421053	0.2964196502914238
YLR421C	0	0/-	-264.05015909671783	-47024.77843439579	152	0.022872827081427266	0.6578947368421053	0.2964196502914238
YML127W	-1	-/-	-264.0610394477844	-26633.753526210785	38	0.022851919561243144	0.6578947368421053	0.29669719678046075
YDR335W	-1	-/-	-264.10213565826416	-27674.8032746315	38	0.0228310502283105	0.6578947368421053	0.29697474326949763
YLR272C	-1	-/-	-264.10249519348145	-27074.888778209686	38	0.02281021897810219	0.6578947368421053	0.29725228975853457
YJL207C	-1	-/-	-264.1479072570801	-27311.571115016937	38	0.022789425706472195	0.6578947368421053	0.29752983624757146
YPR129W	0	0/-	-264.17834734916687	-45220.956412673	152	0.022789425706472195	0.6578947368421053	0.29752983624757146
YJR135C	-1	-/-	-264.1812033653259	-27194.26159095764	38	0.022768670309653915	0.6578947368421053	0.2978073827366084
YHR188C	-1	-/-	-264.1872720718384	-26941.495054244995	38	0.022747952684258416	0.6578947368421053	0.2980849292256453
YKR036C	-1	-/-	-264.23872232437134	-27066.499787330627	38	0.022727272727272728	0.6578947368421053	0.2983624757146822
YDL047W	-1	-/-	-264.23939847946167	-26395.96959209442	38	0.022706630336058128	0.6578947368421053	0.2986400222037191
YNL032W	-1	-/-	-264.2415747642517	-26938.276559829712	38	0.022686025408348458	0.6578947368421053	0.29891756869275604
YOL062C	0	0/-	-264.2474321126938	-45147.314311504364	152	0.022686025408348458	0.6578947368421053	0.29891756869275604
YNL265C	0	0/-	-264.25653517246246	-46517.36774253845	152	0.022686025408348458	0.6578947368421053	0.29891756869275604
YNL153C	-1	-/-	-264.2809371948242	-28028.300429344177	38	0.022665457842248413	0.6578947368421053	0.2991951151817929
YDR058C	-1	-/-	-264.2853398323059	-28628.400270462036	38	0.022644927536231884	0.6578947368421053	0.29947266167082986
YPL020C	-1	-/-	-264.299768447876	-27873.884761810303	38	0.02262443438914027	0.6578947368421053	0.2997502081598668
YPR018W	-1	-/-	-264.30048274993896	-27082.064096927643	38	0.022603978300180832	0.6578947368421053	0.3000277546489037
YDR251W	-1	-/-	-264.31142950057983	-26917.85406446457	38	0.022583559168925023	0.6578947368421053	0.30030530113794063
YGR274C	-1	-/-	-264.3136234283447	-27859.41874408722	38	0.02256317689530686	0.6578947368421053	0.3005828476269775
YML068W	0	0/-	-264.3421938419342	-45795.91830921173	152	0.02256317689530686	0.6578947368421053	0.3005828476269775
YNL287W	-1	-/-	-264.3665089607239	-27974.821432590485	38	0.02254283137962128	0.6578947368421053	0.30086039411601445
YMR301C	-1	-/-	-264.3873209953308	-27142.876633644104	38	0.02252252252252252	0.6578947368421053	0.30113794060505134
YBL088C	-1	-/-	-264.4093728065491	-27523.540904521942	38	0.022502250225022502	0.6578947368421053	0.3014154870940883
YDL113C	-1	-/-	-264.44008922576904	-29013.328444480896	38	0.022482014388489208	0.6578947368421053	0.30169303358312516
YGR158C	-1	-/-	-264.4833388328552	-27865.430122852325	38	0.022461814914645103	0.6578947368421053	0.3019705800721621
YBR168W	-1	-/-	-264.49095582962036	-27340.140370368958	38	0.02244165170556553	0.6578947368421053	0.302248126561199
YFL009W	-1	-/-	-264.52303647994995	-27142.287794589996	38	0.02242152466367713	0.6578947368421053	0.3025256730502359
YDL028C	-1	-/-	-264.5302505493164	-26776.58095407486	38	0.022401433691756272	0.6578947368421053	0.3028032195392728
YNL074C	-1	-/-	-264.54508113861084	-28021.336948394775	38	0.022381378692927483	0.6578947368421053	0.30308076602830974
YPR089W	0	0/0	-264.5707242488861	-43788.17260944843	152	0.022381378692927483	0.6578947368421053	0.30308076602830974
YPL041C	-1	-/0	-264.5867700576782	-25845.52978658676	38	0.022361359570661897	0.6578947368421053	0.30335831251734663
YOR048C	-1	-/-	-264.6014847755432	-28786.521933078766	38	0.022341376228775692	0.6578947368421053	0.30363585900638357
YBR160W	-1	-/-	-264.61835765838623	-28154.256243228912	38	0.022321428571428572	0.6578947368421053	0.3039134054954205
YER099C	0	0/-	-264.62593054771423	-44523.48137772083	152	0.022321428571428572	0.6578947368421053	0.3039134054954205
YPL001W	-1	-/-	-264.6823515892029	-27415.80522441864	38	0.02230151650312221	0.6578947368421053	0.3041909519844574
YDR416W	-1	-/-	-264.68923711776733	-27780.26863336563	38	0.022281639928698752	0.6578947368421053	0.30446849847349433
YOR258W	0	0/-	-264.6920189857483	-45093.14285707474	152	0.022281639928698752	0.6578947368421053	0.30446849847349433
YKL041W	-1	-/-	-264.7281937599182	-27895.969805002213	38	0.02226179875333927	0.6578947368421053	0.3047460449625312
YDR174W	-1	-/-	-264.7364535331726	-26891.15110731125	38	0.02224199288256228	0.6578947368421053	0.30502359145156815
YGR296W	-1	-/-	-264.76947498321533	-26603.402834415436	38	0.022222222222222223	0.6578947368421053	0.30530113794060504
YDR367W	0	0/-	-264.77117395401	-43348.890354156494	152	0.022222222222222223	0.6578947368421053	0.30530113794060504
YFL033C	-1	-/-	-264.77211809158325	-27535.624971866608	38	0.022202486678507993	0.6578947368421053	0.305578684429642
YPR060C	0	0/0	-264.7761869430542	-46702.83584368229	152	0.022202486678507993	0.6578947368421053	0.305578684429642
YDL190C	-1	-/-	-264.78261613845825	-27334.56843805313	38	0.022182786157941437	0.6578947368421053	0.30585623091867886
YAL056W	-1	-/-	-264.79817390441895	-27614.131289958954	38	0.022163120567375887	0.6578947368421053	0.3061337774077158
YPL083C	-1	-/-	-264.8071436882019	-27180.889933109283	38	0.022143489813994686	0.6578947368421053	0.3064113238967527
YPL259C	-1	-/-	-264.8186254501343	-27611.855698108673	38	0.022123893805309734	0.6578947368421053	0.3066888703857896
YNL249C	0	0/0	-264.83731484413147	-44403.07740497589	152	0.022123893805309734	0.6578947368421053	0.3066888703857896
YIL156W	0	0/-	-264.84194338321686	-45807.91328108311	152	0.022123893805309734	0.6578947368421053	0.3066888703857896
YPL267W	-1	-/-	-264.84900760650635	-27312.8580327034	38	0.022104332449160036	0.6578947368421053	0.3069664168748265
YDR160W	-1	-/-	-264.85086154937744	-26775.84279680252	38	0.022084805653710248	0.6578947368421053	0.30724396336386345
YLR102C	-1	-/-	-264.8593964576721	-27614.404397964478	38	0.02206531332744925	0.6578947368421053	0.3075215098529004
YHR079C	-1	-/-	-264.8707809448242	-26884.789631843567	38	0.02204585537918871	0.6578947368421053	0.30779905634193727
YLR250W	0	0/0	-264.88641583919525	-45526.77149569988	152	0.02204585537918871	0.6578947368421053	0.30779905634193727
YML114C	-1	-/-	-264.9052972793579	-27892.19549894333	38	0.022026431718061675	0.6578947368421053	0.3080766028309742
YOR196C	0	0/-	-264.9347085952759	-44441.1821988821	152	0.022026431718061675	0.6578947368421053	0.3080766028309742
YOL128C	-1	-/-	-264.938853263855	-27433.783962726593	38	0.022007042253521125	0.6578947368421053	0.3083541493200111
YDR128W	0	0/-	-264.9446687698364	-45929.95592498779	152	0.022007042253521125	0.6578947368421053	0.3083541493200111
YGR230W	-1	-/-	-264.95389699935913	-28215.2215051651	38	0.02198768689533861	0.6578947368421053	0.30863169580904803
YNL068C	-1	-/-	-264.954448223114	-27309.042848587036	38	0.021968365553602813	0.6578947368421053	0.3089092422980849
YOR017W	0	0/0	-265.01917028427124	-44858.13609004021	152	0.021968365553602813	0.6578947368421053	0.3089092422980849
YOR219C	0	0/-	-265.0433202981949	-45796.30139315128	152	0.021968365553602813	0.6578947368421053	0.3089092422980849
YDR312W	-1	-/-	-265.06164598464966	-28040.82326555252	38	0.021949078138718173	0.6578947368421053	0.30918678878712186
YDL141W	0	0/0	-265.0711272954941	-45504.90553367138	152	0.021949078138718173	0.6578947368421053	0.30918678878712186
YHR214C-B	-1	-/-	-265.0923366546631	-25715.902440071106	38	0.021929824561403508	0.6578947368421053	0.30946433527615874
YIL150C	-1	-/-	-265.103796005249	-27080.100979328156	38	0.021910604732690624	0.6578947368421053	0.3097418817651957
YEL063C	-1	-/-	-265.10486030578613	-27332.143295764923	38	0.021891418563922942	0.6578947368421053	0.31001942825423257
YOR129C	-1	-/-	-265.11667823791504	-26987.679046154022	38	0.021872265966754154	0.6578947368421053	0.3102969747432695
YLR239C	0	0/-	-265.1314641237259	-45278.05575966835	152	0.021872265966754154	0.6578947368421053	0.3102969747432695
YPL241C	-1	-/-	-265.1499629020691	-27301.042757987976	38	0.021853146853146852	0.6578947368421053	0.3105745212323064
YDR118W	-1	-/-	-265.15382051467896	-27575.116294384003	38	0.021834061135371178	0.6578947368421053	0.31085206772134333
YPL155C	-1	-/-	-265.156485080719	-27105.647479057312	38	0.02181500872600349	0.6578947368421053	0.3111296142103802
YGL131C	0	0/-	-265.16607916355133	-44812.86282801628	152	0.02181500872600349	0.6578947368421053	0.3111296142103802
YKL214C	-1	-/-	-265.1775531768799	-27255.348554611206	38	0.021795989537925022	0.6578947368421053	0.31140716069941715
YDR119W	0	0/-	-265.17904353141785	-46489.49585497379	152	0.021795989537925022	0.6578947368421053	0.31140716069941715
YDR478W	-1	-/-	-265.19380044937134	-26892.03530406952	38	0.02177700348432056	0.6578947368421053	0.3116847071884541
YER109C	-1	-/-	-265.20445680618286	-26946.51579284668	38	0.02175805047867711	0.6578947368421053	0.311962253677491
YMR293C	-1	-/-	-265.2052445411682	-27186.807170391083	38	0.021739130434782608	0.6578947368421053	0.3122398001665279
YIL026C	-1	-/-	-265.2100110054016	-27792.13726425171	38	0.021720243266724587	0.6578947368421053	0.3125173466555648
YML080W	-1	-/-	-265.21148109436035	-28406.774359226227	38	0.021701388888888888	0.6578947368421053	0.31279489314460174
YGR171C	-1	-/-	-265.2267837524414	-26965.841028690338	38	0.02168256721595837	0.6578947368421053	0.3130724396336386
YGL060W	0	0/-	-265.22912895679474	-46532.90466117859	152	0.02168256721595837	0.6578947368421053	0.3130724396336386
YJR131W	-1	-/-	-265.2341556549072	-27365.917100906372	38	0.021663778162911613	0.6578947368421053	0.31334998612267556
YBR162W-A	0	0/-	-265.2343782186508	-45583.58389246464	152	0.021663778162911613	0.6578947368421053	0.31334998612267556
YJL205C	0	0/0	-265.26543724536896	-45639.494418501854	152	0.021663778162911613	0.6578947368421053	0.31334998612267556
YOR067C	-1	-/-	-265.28065299987793	-27907.184226989746	38	0.021645021645021644	0.6578947368421053	0.31362753261171245
YMR051C	-1	-/-	-265.28598642349243	-25854.45320367813	38	0.02162629757785467	0.6578947368421053	0.3139050791007494
YCR071C	-1	-/-	-265.2874484062195	-27487.86117887497	38	0.021607605877268798	0.6578947368421053	0.31418262558978627
YNR030W	-1	-/-	-265.29824018478394	-27405.5711517334	38	0.02158894645941278	0.6578947368421053	0.3144601720788232
YFR010W	0	0/-	-265.3008762598038	-46118.795196175575	152	0.02158894645941278	0.6578947368421053	0.3144601720788232
YPR056W	-1	-/-	-265.3186864852905	-27273.299264431	38	0.021570319240724764	0.6578947368421053	0.3147377185678601
YFR001W	-1	-/-	-265.3344798088074	-28130.224844932556	38	0.021551724137931036	0.6578947368421053	0.31501526505689703
YFL001W	0	0/-	-265.34847140312195	-45836.370552420616	152	0.021551724137931036	0.6578947368421053	0.31501526505689703
YMR197C	-1	-/-	-265.3503155708313	-28471.078864574432	38	0.02153316106804479	0.6578947368421053	0.31529281154593397
YJL044C	0	0/0	-265.37024986743927	-44512.164338469505	152	0.02153316106804479	0.6578947368421053	0.31529281154593397
YOR197W	0	0/-	-265.3884347677231	-45692.68601834774	152	0.02153316106804479	0.6578947368421053	0.31529281154593397
YDR066C	0	0/-	-265.3977224826813	-44890.88776278496	152	0.02153316106804479	0.6578947368421053	0.31529281154593397
YNR048W	-1	-/-	-265.39990520477295	-27002.05158996582	38	0.021514629948364887	0.6578947368421053	0.31557035803497085
YPL128C	-1	-/-	-265.4261403083801	-26721.167821407318	38	0.021496130696474634	0.6578947368421053	0.3158479045240078
YPL045W	-1	-/-	-265.43148851394653	-27843.408402442932	38	0.02147766323024055	0.6578947368421053	0.3161254510130447
YCR020C-A	-1	-/-	-265.43641471862793	-27734.163475990295	38	0.02145922746781116	0.6578947368421053	0.3164029975020816
YJR112W	-1	-/-	-265.45942878723145	-27174.465421676636	38	0.02144082332761578	0.6578947368421053	0.3166805439911185
YBR278W	-1	-/-	-265.4649405479431	-27263.38942527771	38	0.021422450728363324	0.6578947368421053	0.31695809048015544
YGL210W	-1	-/-	-265.49126291275024	-26597.798428058624	38	0.021404109589041095	0.6578947368421053	0.3172356369691923
YGR104C	-1	-/-	-265.5012574195862	-27129.362045764923	38	0.0213857998289136	0.6578947368421053	0.31751318345822926
YKL126W	-1	-/-	-265.5092034339905	-28396.788836479187	38	0.021367521367521368	0.6578947368421053	0.31779072994726615
YFL023W	-1	-/-	-265.51051235198975	-27482.42918252945	38	0.02134927412467976	0.6578947368421053	0.3180682764363031
YLR087C	0	0/-	-265.55919909477234	-44030.35124146938	152	0.02134927412467976	0.6578947368421053	0.3180682764363031
YJR132W	-1	-/0	-265.5649709701538	-27162.730195999146	38	0.021331058020477817	0.6578947368421053	0.31834582292533997
YMR233W	0	0/-	-265.5872631072998	-45834.93516480923	152	0.021331058020477817	0.6578947368421053	0.31834582292533997
YDR519W	0	0/-	-265.5886642932892	-46080.272050619125	152	0.021331058020477817	0.6578947368421053	0.31834582292533997
YNL263C	-1	-/-	-265.59218168258667	-27200.706731796265	38	0.021312872975277068	0.6578947368421053	0.3186233694143769
YCR096C	0	0/-	-265.5938643217087	-45815.31127905846	152	0.021312872975277068	0.6578947368421053	0.3186233694143769
YPL189C-A	0	0/-	-265.59598112106323	-42561.81299495697	152	0.021312872975277068	0.6578947368421053	0.3186233694143769
YKL072W	0	0/0	-265.6077171564102	-46606.51186752319	152	0.021312872975277068	0.6578947368421053	0.3186233694143769
YDR081C	-1	-/-	-265.62353515625	-27362.43043756485	38	0.02129471890971039	0.6578947368421053	0.3189009159034138
YKL018W	-1	-/-	-265.6397113800049	-27907.96728515625	38	0.02127659574468085	0.6578947368421053	0.31917846239245073
YKL139W	-1	-/-	-265.66553258895874	-28003.52823972702	38	0.021258503401360544	0.6578947368421053	0.3194560088814877
YKL125W	-1	-/-	-265.6798486709595	-27369.170516490936	38	0.021240441801189464	0.6578947368421053	0.31973355537052456
YCR009C	-1	-/-	-265.69666624069214	-28287.342158317566	38	0.021222410865874362	0.6578947368421053	0.3200111018595615
YML061C	-1	-/-	-265.6974787712097	-26967.74076128006	38	0.021204410517387615	0.6578947368421053	0.3202886483485984
YDL029W	-1	-/-	-265.69974851608276	-28297.41502714157	38	0.0211864406779661	0.6578947368421053	0.3205661948376353
YGR106C	0	0/0	-265.73292541503906	-45907.03255712986	152	0.0211864406779661	0.6578947368421053	0.3205661948376353
YPL213W	-1	-/-	-265.78045320510864	-28477.926357746124	38	0.021168501270110076	0.6578947368421053	0.3208437413266722
YLR119W	-1	-/-	-265.8056182861328	-27797.43939113617	38	0.021150592216582064	0.6578947368421053	0.32112128781570914
YOR060C	-1	-/-	-265.82739877700806	-27188.452539920807	38	0.021132713440405747	0.6578947368421053	0.32139883430474603
YLR289W	0	0/0	-265.8278203010559	-45621.222485780716	152	0.021132713440405747	0.6578947368421053	0.32139883430474603
YDL175C	-1	-/-	-265.83350563049316	-27146.03690481186	38	0.021114864864864864	0.6578947368421053	0.32167638079378297
YEL019C	-1	-/-	-265.85591411590576	-26591.23437309265	38	0.02109704641350211	0.6578947368421053	0.32195392728281985
YER047C	0	0/0	-265.86130917072296	-45473.16482758522	152	0.02109704641350211	0.6578947368421053	0.32195392728281985
YLL001W	-1	-/-	-265.86227560043335	-28365.178770542145	38	0.021079258010118045	0.6578947368421053	0.3222314737718568
YJL184W	-1	-/-	-265.8764796257019	-27403.560019016266	38	0.02106149957877001	0.6578947368421053	0.3225090202608937
YHR205W	-1	-/-	-265.89961194992065	-27311.849588871002	38	0.021043771043771045	0.6578947368421053	0.3227865667499306
YGR252W	-1	-/-	-265.9044337272644	-26910.708419799805	38	0.021026072329688814	0.6578947368421053	0.32306411323896755
YBR140C	0	0/-	-265.9124904870987	-46824.52726662159	152	0.021026072329688814	0.6578947368421053	0.32306411323896755
YPL022W	-1	-/-	-265.92742109298706	-27901.132858753204	38	0.02100840336134454	0.6578947368421053	0.32334165972800444
YKR050W	-1	-/-	-265.94116592407227	-27455.316563129425	38	0.020990764063811923	0.6578947368421053	0.3236192062170414
YOR188W	-1	-/0	-265.95283222198486	-26872.39461660385	38	0.02097315436241611	0.6578947368421053	0.32389675270607826
YDR472W	1	+/+	-265.9697570800781	-27614.248582839966	37	0.02179379715004191	0.6842105263157895	0.32389675270607826
YER068W	-1	-/-	-265.98985862731934	-27283.64542579651	38	0.021775544388609715	0.6842105263157895	0.3241742991951152
YGR097W	-1	-/-	-266.0008735656738	-27705.82030582428	38	0.021757322175732216	0.6842105263157895	0.3244518456841521
YNL138W-A	0	0/-	-266.00283563137054	-42371.4025285244	152	0.021757322175732216	0.6842105263157895	0.3244518456841521
YJL162C	0	0/-	-266.00679409503937	-44602.191302895546	152	0.021757322175732216	0.6842105263157895	0.3244518456841521
YPL115C	-1	-/-	-266.01206064224243	-28454.023056030273	38	0.021739130434782608	0.6842105263157895	0.324729392173189
YKR010C	0	0/-	-266.0153969526291	-45074.06269824505	152	0.021739130434782608	0.6842105263157895	0.324729392173189
YJL140W	-1	-/-	-266.01754236221313	-28058.821949005127	38	0.02172096908939014	0.6842105263157895	0.3250069386622259
YNL281W	-1	-/-	-266.01988410949707	-27749.625044822693	38	0.021702838063439065	0.6842105263157895	0.32528448515126285
YPR122W	-1	-/-	-266.03778409957886	-27611.612099170685	38	0.021684737281067557	0.6842105263157895	0.32556203164029973
YKR038C	-1	-/-	-266.0533947944641	-27260.556468963623	38	0.021666666666666667	0.6842105263157895	0.32583957812933667
YOR193W	-1	-/-	-266.05996894836426	-27466.48936510086	38	0.02164862614487927	0.6842105263157895	0.32611712461837356
YIL118W	-1	-/-	-266.06656074523926	-27540.24459552765	38	0.021630615640599003	0.6842105263157895	0.3263946711074105
YBR038W	-1	-/-	-266.0732464790344	-27025.577127933502	38	0.021612635078969242	0.6842105263157895	0.3266722175964474
YJR014W	0	0/-	-266.1059811115265	-46111.043784856796	152	0.021612635078969242	0.6842105263157895	0.3266722175964474
YLR071C	-1	-/-	-266.11327743530273	-27798.221055984497	38	0.02159468438538206	0.6842105263157895	0.3269497640854843
YOR112W	-1	-/-	-266.1157956123352	-27665.39249944687	38	0.021576763485477178	0.6842105263157895	0.32722731057452126
YDR159W	-1	-/-	-266.1238570213318	-27129.176556110382	38	0.02155887230514096	0.6842105263157895	0.32750485706355814
YPR143W	-1	-/-	-266.1400337219238	-28767.189097881317	38	0.021541010770505385	0.6842105263157895	0.3277824035525951
YJL031C	-1	-/-	-266.16530990600586	-27892.31757926941	38	0.02152317880794702	0.6842105263157895	0.32805995004163196
YMR176W	0	0/-	-266.18181252479553	-46173.234089136124	152	0.02152317880794702	0.6842105263157895	0.32805995004163196
YER169W	-1	-/-	-266.19685888290405	-27689.008613586426	38	0.021505376344086023	0.6842105263157895	0.3283374965306689
YIL137C	0	0/-	-266.20183885097504	-45291.07465982437	152	0.021505376344086023	0.6842105263157895	0.3283374965306689
YML124C	-1	-/-	-266.2109146118164	-27498.988022327423	38	0.021487603305785124	0.6842105263157895	0.3286150430197058
YIL120W	-1	-/-	-266.22915506362915	-27064.088982105255	38	0.021469859620148638	0.6842105263157895	0.3288925895087427
YNL288W	-1	-/-	-266.2406120300293	-26691.18333339691	38	0.02145214521452145	0.6842105263157895	0.3291701359977796
YOR211C	-1	-/-	-266.24475955963135	-27269.167538166046	38	0.021434460016488046	0.6842105263157895	0.32944768248681655
YIL048W	-1	-/-	-266.24647092819214	-27823.426932811737	38	0.0214168039538715	0.6842105263157895	0.32972522897585343
YDR194C	-1	-/-	-266.2761974334717	-27943.996623039246	38	0.02139917695473251	0.6842105263157895	0.3300027754648904
YOR351C	-1	-/-	-266.27984523773193	-26199.002733707428	38	0.02138157894736842	0.6842105263157895	0.33028032195392726
YKL195W	-1	-/-	-266.2813425064087	-28333.932529449463	38	0.021364009860312245	0.6842105263157895	0.3305578684429642
YBR164C	-1	-/-	-266.2836184501648	-27895.329216957092	38	0.021346469622331693	0.6842105263157895	0.33083541493200114
YIL020C	0	0/0	-266.2874034643173	-46594.70233178139	152	0.021346469622331693	0.6842105263157895	0.33083541493200114
YBR240C	-1	-/-	-266.291898727417	-26809.40523147583	38	0.02132895816242822	0.6842105263157895	0.331112961421038
YBR023C	-1	-/-	-266.30505418777466	-27532.075897693634	38	0.021311475409836064	0.6842105263157895	0.33139050791007496
YBL052C	-1	-/-	-266.31053590774536	-27395.55276823044	38	0.021294021294021293	0.6842105263157895	0.33166805439911184
YHR107C	-1	-/-	-266.31745195388794	-27370.287653923035	38	0.02127659574468085	0.6842105263157895	0.3319456008881488
YNL218W	-1	-/-	-266.3278007507324	-26677.42408847809	38	0.02125919869174162	0.6842105263157895	0.33222314737718567
YBR049C	-1	-/-	-266.33336210250854	-27212.68605518341	38	0.021241830065359478	0.6842105263157895	0.3325006938662226
YJR160C	-1	-/-	-266.3432912826538	-26975.06740951538	38	0.02122448979591837	0.6842105263157895	0.3327782403552595
YNL224C	0	0/-	-266.3540120124817	-45162.81978225708	152	0.02122448979591837	0.6842105263157895	0.3327782403552595
YER014C-A	-1	-/-	-266.3664331436157	-25623.475169181824	38	0.021207177814029365	0.6842105263157895	0.33305578684429643
YBR130C	-1	-/-	-266.3690896034241	-28138.901793003082	38	0.021189894050529748	0.6842105263157895	0.3333333333333333
YDL236W	-1	-/0	-266.3711476325989	-26706.653331279755	38	0.021172638436482084	0.6842105263157895	0.33361087982237025
YBR282W	0	0/-	-266.3744683265686	-45205.183445453644	152	0.021172638436482084	0.6842105263157895	0.33361087982237025
YBR251W	0	0/-	-266.3754676580429	-45657.97121334076	152	0.021172638436482084	0.6842105263157895	0.33361087982237025
YOR349W	-1	-/-	-266.384220123291	-28038.286401748657	38	0.02115541090317331	0.6842105263157895	0.33388842631140714
YER139C	0	0/-	-266.4041588306427	-46312.76761817932	152	0.02115541090317331	0.6842105263157895	0.33388842631140714
YGL227W	-1	-/-	-266.4063959121704	-28572.51455783844	38	0.02113821138211382	0.6842105263157895	0.3341659728004441
YPR119W	-1	-/-	-266.41968393325806	-27525.79507112503	38	0.021121039805036556	0.6842105263157895	0.33444351928948096
YDR430C	0	0/-	-266.4199903011322	-45257.78996479511	152	0.021121039805036556	0.6842105263157895	0.33444351928948096
YLR347C	-1	-/+	-266.4409227371216	-26944.837502002716	38	0.021103896103896104	0.6842105263157895	0.3347210657785179
YPR029C	-1	-/-	-266.4682903289795	-27415.256895542145	38	0.021086780210867802	0.6842105263157895	0.33499861226755484
YNL158W	0	0/-	-266.50925981998444	-45682.752418756485	152	0.021086780210867802	0.6842105263157895	0.33499861226755484
YJL165C	-1	-/-	-266.5111322402954	-27649.771242141724	38	0.02106969205834684	0.6842105263157895	0.3352761587565917
YPR118W	0	0/0	-266.5123289823532	-46514.20704674721	152	0.02106969205834684	0.6842105263157895	0.3352761587565917
YHR114W	-1	-/-	-266.51685333251953	-26939.463278770447	38	0.021052631578947368	0.6842105263157895	0.33555370524562866
YPL188W	-1	-/-	-266.5448169708252	-27823.85220193863	38	0.021035598705501618	0.6842105263157895	0.33583125173466555
YDL084W	-1	-/-	-266.5519299507141	-28472.5701751709	38	0.021018593371059015	0.6842105263157895	0.3361087982237025
YDL147W	-1	-/-	-266.55536794662476	-28641.51847076416	38	0.0210016155088853	0.6842105263157895	0.33638634471273937
YBR022W	-1	-/-	-266.59080505371094	-27511.315436840057	38	0.020984665052461663	0.6842105263157895	0.3366638912017763
YDR330W	-1	-/-	-266.6017556190491	-27704.580102443695	38	0.020967741935483872	0.6842105263157895	0.3369414376908132
YOR103C	-1	-/-	-266.637659072876	-27842.632795333862	38	0.020950846091861403	0.6842105263157895	0.33721898417985013
YNR008W	-1	-/-	-266.6590437889099	-25990.018640995026	38	0.020933977455716585	0.6842105263157895	0.337496530668887
YOR058C	-1	-/-	-266.6906361579895	-27285.733510494232	38	0.02091713596138375	0.6842105263157895	0.33777407715792396
YJR144W	-1	-/-	-266.6939043998718	-27444.060190677643	38	0.02090032154340836	0.6842105263157895	0.33805162364696084
YML095C	-1	-/-	-266.7045841217041	-27569.70587539673	38	0.020883534136546186	0.6842105263157895	0.3383291701359978
YIR015W	-1	-/-	-266.723105430603	-26018.757941246033	38	0.02086677367576244	0.6842105263157895	0.3386067166250347
YDL225W	-1	-/-	-266.73537969589233	-27701.47004508972	38	0.020850040096230954	0.6842105263157895	0.3388842631140716
YIL008W	-1	-/-	-266.74419021606445	-27846.77111005783	38	0.020833333333333332	0.6842105263157895	0.33916180960310854
YGL168W	-1	-/-	-266.7455220222473	-27823.386662960052	38	0.020816653322658127	0.6842105263157895	0.33943935609214543
YMR001C	-1	-/-	-266.78761196136475	-27495.53441286087	38	0.0208	0.6842105263157895	0.33971690258118237
YKL134C	-1	-/-	-266.8142237663269	-28319.143923282623	38	0.020783373301358914	0.6842105263157895	0.33999444907021925
YOL100W	-1	-/-	-266.8232731819153	-29098.71861410141	38	0.020766773162939296	0.6842105263157895	0.3402719955592562
YHR144C	0	0/-	-266.8245280981064	-46878.24460685253	152	0.020766773162939296	0.6842105263157895	0.3402719955592562
YGR218W	-1	-/-	-266.8554644584656	-28154.279536247253	38	0.020750199521149242	0.6842105263157895	0.3405495420482931
YLR318W	-1	-/-	-266.8594045639038	-27261.190626621246	38	0.02073365231259968	0.6842105263157895	0.34082708853733
YLR082C	0	0/0	-266.8682111501694	-45658.94897568226	152	0.02073365231259968	0.6842105263157895	0.34082708853733
YOL017W	-1	-/-	-266.87639331817627	-27807.444301128387	38	0.020717131474103586	0.6842105263157895	0.3411046350263669
YJL126W	0	0/0	-266.9020217657089	-45006.63904547691	152	0.020717131474103586	0.6842105263157895	0.3411046350263669
YLR118C	0	0/-	-266.93669617176056	-45415.01665711403	152	0.020717131474103586	0.6842105263157895	0.3411046350263669
YBL080C	-1	-/-	-266.9466595649719	-28327.501675128937	38	0.020700636942675158	0.6842105263157895	0.34138218151540384
YKL219W	0	0/-	-266.9542578458786	-46294.56329023838	152	0.020700636942675158	0.6842105263157895	0.34138218151540384
YIL009C-A	-1	-/-	-266.97367668151855	-27815.855384349823	38	0.020684168655529037	0.6842105263157895	0.3416597280044407
YLR306W	0	0/-	-266.97674655914307	-44774.94402742386	152	0.020684168655529037	0.6842105263157895	0.3416597280044407
YOR278W	0	0/0	-266.97875559329987	-45899.0767185688	152	0.020684168655529037	0.6842105263157895	0.3416597280044407
YFR021W	-1	-/-	-266.98018884658813	-26945.855291843414	38	0.02066772655007949	0.6842105263157895	0.34193727449347766
YCR070W	0	0/-	-266.9872088432312	-42305.18877410889	152	0.02066772655007949	0.6842105263157895	0.34193727449347766
YOR250C	-1	-/-	-266.98812198638916	-27404.52992916107	38	0.020651310563939634	0.6842105263157895	0.34221482098251454
YHR088W	-1	-/-	-266.99318265914917	-27736.439079761505	38	0.020634920634920634	0.6842105263157895	0.3424923674715515
YKL149C	-1	-/-	-267.0149154663086	-27511.091192245483	38	0.020618556701030927	0.6842105263157895	0.3427699139605884
YER060W	0	0/-	-267.0183678865433	-45244.25377571583	152	0.020618556701030927	0.6842105263157895	0.3427699139605884
YMR156C	-1	-/-	-267.0369052886963	-28216.7195186615	38	0.020602218700475437	0.6842105263157895	0.3430474604496253
YMR050C	-1	-/-	-267.05443572998047	-25719.811235904694	38	0.02058590657165479	0.6842105263157895	0.34332500693866225
YLR210W	-1	-/-	-267.06196641921997	-28224.0567278862	38	0.020569620253164556	0.6842105263157895	0.34360255342769913
YOR209C	-1	-/-	-267.0946202278137	-28204.068608760834	38	0.020553359683794466	0.6842105263157895	0.34388009991673607
YPL085W	-1	-/-	-267.11107778549194	-26715.30620956421	38	0.020537124802527645	0.6842105263157895	0.34415764640577295
YBL009W	-1	-/-	-267.1181592941284	-27700.04905605316	38	0.020520915548539857	0.6842105263157895	0.3444351928948099
YKL003C	0	0/-	-267.1247910261154	-45947.04022169113	152	0.020520915548539857	0.6842105263157895	0.3444351928948099
YKR014C	-1	-/-	-267.136634349823	-28376.224001407623	38	0.02050473186119874	0.6842105263157895	0.3447127393838468
YOR295W	-1	-/-	-267.14588928222656	-27060.95999956131	38	0.02048857368006304	0.6842105263157895	0.3449902858728837
YIL004C	-1	-/-	-267.1728000640869	-27165.02378320694	38	0.02047244094488189	0.6842105263157895	0.3452678323619206
YLR398C	-1	-/-	-267.1742696762085	-28718.23223924637	38	0.020456333595594022	0.6842105263157895	0.34554537885095754
YNL042W	-1	-/-	-267.20064401626587	-27723.22732782364	38	0.020440251572327043	0.6842105263157895	0.3458229253399944
YGR101W	-1	-/-	-267.2013373374939	-28202.124705791473	38	0.0204241948153967	0.6842105263157895	0.34610047182903136
YBR044C	0	0/-	-267.2275558710098	-44602.155277848244	152	0.0204241948153967	0.6842105263157895	0.34610047182903136
YLR447C	-1	-/-	-267.2397198677063	-27869.726041316986	38	0.02040816326530612	0.6842105263157895	0.3463780183180683
YHR134W	0	0/-	-267.24556028842926	-45051.08036148548	152	0.02040816326530612	0.6842105263157895	0.3463780183180683
YGR006W	-1	-/-	-267.2578568458557	-26453.333431243896	38	0.0203921568627451	0.6842105263157895	0.3466555648071052
YLR351C	0	0/0	-267.27198934555054	-45090.443674206734	152	0.0203921568627451	0.6842105263157895	0.3466555648071052
YMR126C	0	0/0	-267.27273523807526	-45258.97461819649	152	0.0203921568627451	0.6842105263157895	0.3466555648071052
YDL031W	-1	-/-	-267.273334980011	-28026.691735744476	38	0.02037617554858934	0.6842105263157895	0.3469331112961421
YGL174W	-1	-/-	-267.27787733078003	-27699.56761598587	38	0.020360219263899765	0.6842105263157895	0.347210657785179
YHR120W	-1	-/-	-267.3453974723816	-28038.62718820572	38	0.02034428794992175	0.6842105263157895	0.34748820427421595
YBL008W	-1	-/-	-267.3621425628662	-27460.20400619507	38	0.020328381548084442	0.6842105263157895	0.34776575076325283
YDR014W	0	0/-	-267.3763086795807	-44664.30637514591	152	0.020328381548084442	0.6842105263157895	0.34776575076325283
YKL160W	-1	-/-	-267.3872056007385	-28496.332765102386	38	0.0203125	0.6842105263157895	0.3480432972522898
YOL031C	-1	-/-	-267.40251874923706	-28215.80173444748	38	0.02029664324746292	0.6842105263157895	0.34832084374132666
YGL254W	-1	-/-	-267.4406509399414	-26616.601157188416	38	0.0202808112324493	0.6842105263157895	0.3485983902303636
YKL069W	0	0/-	-267.47384774684906	-46092.55805718899	152	0.0202808112324493	0.6842105263157895	0.3485983902303636
YLR084C	-1	-/-	-267.48633432388306	-27166.381186962128	38	0.020265003897116135	0.6842105263157895	0.3488759367194005
YNL268W	-1	-/-	-267.5019860267639	-27859.883410930634	38	0.020249221183800622	0.6842105263157895	0.3491534832084374
YHR103W	0	0/-	-267.51726484298706	-45335.66532051563	152	0.020249221183800622	0.6842105263157895	0.3491534832084374
YGR100W	0	0/0	-267.538161277771	-45421.848244190216	152	0.020249221183800622	0.6842105263157895	0.3491534832084374
YHL014C	0	0/0	-267.5561112165451	-44905.25754094124	152	0.020249221183800622	0.6842105263157895	0.3491534832084374
YDR325W	-1	-/-	-267.5566248893738	-28016.333270072937	38	0.020233463035019456	0.6842105263157895	0.3494310296974743
YNL094W	-1	-/-	-267.5587077140808	-27821.474693775177	38	0.02021772939346812	0.6842105263157895	0.34970857618651124
YML112W	-1	-/-	-267.62323904037476	-28052.916531085968	38	0.020202020202020204	0.6842105263157895	0.34998612267554813
YKL095W	-1	-/-	-267.64757204055786	-26968.20229625702	38	0.020186335403726708	0.6842105263157895	0.35026366916458507
YFL060C	-1	-/-	-267.65625619888306	-26501.553362846375	38	0.02017067494181536	0.6842105263157895	0.350541215653622
YBR042C	-1	-/-	-267.6611328125	-27551.889732837677	38	0.020155038759689922	0.6842105263157895	0.3508187621426589
YMR158C-A	0	0/0	-267.6693242788315	-44070.93236577511	152	0.020155038759689922	0.6842105263157895	0.3508187621426589
YDL178W	-1	-/-	-267.6761612892151	-27143.821780204773	38	0.020139426800929512	0.6842105263157895	0.35109630863169583
YNR031C	-1	-/-	-267.67816495895386	-27138.72703742981	38	0.020123839009287926	0.6842105263157895	0.3513738551207327
YMR123W	0	0/0	-267.69269704818726	-46664.90889441967	152	0.020123839009287926	0.6842105263157895	0.3513738551207327
YLL040C	-1	-/-	-267.7097840309143	-28244.26500749588	38	0.020108275328692964	0.6842105263157895	0.35165140160976965
YHL022C	-1	-/-	-267.7145895957947	-26974.65138912201	38	0.02009273570324575	0.6842105263157895	0.35192894809880654
YKL006C-A	-1	-/-	-267.728063583374	-27910.312415122986	38	0.020077220077220077	0.6842105263157895	0.3522064945878435
YCL017C	-1	-/-	-267.7398600578308	-27559.16523885727	38	0.020061728395061727	0.6842105263157895	0.35248404107688036
YOR256C	-1	-/-	-267.74242544174194	-28394.217322826385	38	0.020046260601387818	0.6842105263157895	0.3527615875659173
YOL045W	-1	-/-	-267.750461101532	-28807.25197505951	38	0.020030816640986132	0.6842105263157895	0.3530391340549542
YJL176C	-1	-/-	-267.77117109298706	-27339.071776390076	38	0.020015396458814474	0.6842105263157895	0.3533166805439911
YJL133W	-1	-/-	-267.7931637763977	-27106.43848991394	38	0.02	0.6842105263157895	0.353594227033028
YMR150C	-1	-/-	-267.7948799133301	-27616.13848543167	38	0.019984627209838585	0.6842105263157895	0.35387177352206495
YOR162C	-1	-/-	-267.8038845062256	-27589.08016014099	38	0.019969278033794162	0.6842105263157895	0.3541493200111019
YIL139C	-1	-/-	-267.80690717697144	-27414.433616638184	38	0.019953952417498082	0.6842105263157895	0.35442686650013877
YBL039W-B	0	0/0	-267.81004309654236	-42816.75943672657	152	0.019953952417498082	0.6842105263157895	0.35442686650013877
YHR201C	0	0/0	-267.81089425086975	-46491.01898312569	152	0.019953952417498082	0.6842105263157895	0.35442686650013877
YAL010C	-1	-/-	-267.81990003585815	-27809.149896621704	38	0.019938650306748466	0.6842105263157895	0.3547044129891757
YLR248W	-1	-/-	-267.82943058013916	-27651.933726787567	38	0.01992337164750958	0.6842105263157895	0.3549819594782126
YGL080W	0	0/-	-267.8468608856201	-46525.95009672642	152	0.01992337164750958	0.6842105263157895	0.3549819594782126
YPL169C	-1	-/-	-267.84739685058594	-27234.359265327454	38	0.019908116385911178	0.6842105263157895	0.35525950596724953
YDL153C	-1	-/-	-267.84739875793457	-28768.001116275787	38	0.019892884468247895	0.6842105263157895	0.3555370524562864
YGR048W	-1	-/-	-267.86280632019043	-28571.646308898926	38	0.019877675840978593	0.6842105263157895	0.35581459894532336
YOL012C	-1	-/-	-267.8636546134949	-27864.824261665344	38	0.019862490450725745	0.6842105263157895	0.35609214543436024
YER114C	-1	-/-	-267.8866639137268	-27679.530885219574	38	0.01984732824427481	0.6842105263157895	0.3563696919233972
YDR420W	-1	-/-	-267.8915719985962	-27022.083350658417	38	0.019832189168573607	0.6842105263157895	0.35664723841243406
YDL159W-A	0	0/0	-267.899990439415	-43922.6950019598	152	0.019832189168573607	0.6842105263157895	0.35664723841243406
YNL215W	0	0/-	-267.9066859483719	-46673.29963552952	152	0.019832189168573607	0.6842105263157895	0.35664723841243406
YNL087W	0	0/-	-267.924404501915	-46563.239436626434	152	0.019832189168573607	0.6842105263157895	0.35664723841243406
YDL122W	0	0/-	-267.93372201919556	-46587.401384592056	152	0.019832189168573607	0.6842105263157895	0.35664723841243406
YJL174W	0	0/-	-267.93721783161163	-45861.58148801327	152	0.019832189168573607	0.6842105263157895	0.35664723841243406
YOR056C	-1	-/-	-267.93808698654175	-28409.198514461517	38	0.019817073170731708	0.6842105263157895	0.356924784901471
YFL025C	-1	-/-	-267.9409055709839	-27248.61146593094	38	0.019801980198019802	0.6842105263157895	0.3572023313905079
YER005W	-1	-/-	-267.9612717628479	-27465.135956287384	38	0.0197869101978691	0.6842105263157895	0.3574798778795448
YFL003C	-1	-/-	-267.97205781936646	-27158.86390542984	38	0.01977186311787072	0.6842105263157895	0.3577574243685817
YMR171C	0	0/-	-267.9779350757599	-46284.21216034889	152	0.01977186311787072	0.6842105263157895	0.3577574243685817
YBR014C	0	0/-	-268.0051624774933	-46060.33314740658	152	0.01977186311787072	0.6842105263157895	0.3577574243685817
YOL138C	-1	-/-	-268.0055513381958	-27521.18884372711	38	0.019756838905775075	0.6842105263157895	0.35803497085761865
YMR190C	-1	-/-	-268.03048372268677	-27804.446990013123	38	0.019741837509491267	0.6842105263157895	0.3583125173466556
YDL132W	-1	-/-	-268.0323042869568	-27904.857530117035	38	0.019726858877086494	0.6842105263157895	0.3585900638356925
YNL137C	0	0/-	-268.0551074743271	-45501.85042345524	152	0.019726858877086494	0.6842105263157895	0.3585900638356925
YLR314C	-1	-/-	-268.0644154548645	-27099.22347164154	38	0.019711902956785442	0.6842105263157895	0.3588676103247294
YLR039C	1	+/+	-268.0659861564636	-28416.24355316162	37	0.020454545454545454	0.7105263157894737	0.3588676103247294
YDR153C	-1	-/-	-268.0720133781433	-27692.682331562042	38	0.02043906131718395	0.7105263157894737	0.3591451568137663
YCR017C	0	0/-	-268.07366049289703	-44989.82205402851	152	0.02043906131718395	0.7105263157894737	0.3591451568137663
YBR199W	-1	-/-	-268.0995669364929	-28463.84112739563	38	0.02042360060514372	0.7105263157894737	0.35942270330280324
YKL039W	0	0/-	-268.10491263866425	-45879.9571532011	152	0.02042360060514372	0.7105263157894737	0.35942270330280324
YPR108W	-1	-/-	-268.14911699295044	-28581.135912895203	38	0.02040816326530612	0.7105263157894737	0.3597002497918401
YDL127W	0	0/-	-268.1620976924896	-45166.93879687786	152	0.02040816326530612	0.7105263157894737	0.3597002497918401
YBR186W	-1	-/-	-268.1762661933899	-26120.84080886841	38	0.02039274924471299	0.7105263157894737	0.35997779628087706
YER092W	0	0/-	-268.1999696493149	-45425.6144272089	152	0.02039274924471299	0.7105263157894737	0.35997779628087706
YLL049W	0	0/-	-268.2172325849533	-45199.73112976551	152	0.02039274924471299	0.7105263157894737	0.35997779628087706
YOR076C	-1	-/-	-268.2478356361389	-28142.865916252136	38	0.020377358490566037	0.7105263157894737	0.36025534276991394
YKR044W	0	0/-	-268.2761436700821	-45050.85225856304	152	0.020377358490566037	0.7105263157894737	0.36025534276991394
YNR055C	0	0/-	-268.3044012784958	-44823.9842376709	152	0.020377358490566037	0.7105263157894737	0.36025534276991394
YMR054W	-1	-/-	-268.3211488723755	-27228.976544857025	38	0.020361990950226245	0.7105263157894737	0.3605328892589509
YDR146C	-1	-/-	-268.3374676704407	-28506.786153316498	38	0.020346646571213264	0.7105263157894737	0.36081043574798777
YML016C	-1	-/-	-268.3446569442749	-27796.022213935852	38	0.02033132530120482	0.7105263157894737	0.3610879822370247
YNL309W	-1	-/-	-268.34542751312256	-27121.842181682587	38	0.020316027088036117	0.7105263157894737	0.3613655287260616
YLR291C	1	+/+	-268.34715461730957	-28477.519659519196	37	0.021052631578947368	0.7368421052631579	0.3613655287260616
YBR172C	-1	-/-	-268.35854053497314	-27774.087888240814	38	0.021036814425244178	0.7368421052631579	0.36164307521509853
YER136W	0	0/-	-268.36096930503845	-46505.18800485134	152	0.021036814425244178	0.7368421052631579	0.36164307521509853
YOR119C	-1	-/-	-268.36648416519165	-27324.52522277832	38	0.021021021021021023	0.7368421052631579	0.36192062170413547
YLR254C	-1	-/0	-268.36895656585693	-27755.483366966248	38	0.021005251312828207	0.7368421052631579	0.36219816819317235
YFR008W	-1	-/-	-268.40471601486206	-27723.165301799774	38	0.020989505247376312	0.7368421052631579	0.3624757146822093
YER080W	0	0/0	-268.40768790245056	-45876.41749668121	152	0.020989505247376312	0.7368421052631579	0.3624757146822093
YJL094C	-1	-/-	-268.4317102432251	-28146.290765285492	38	0.020973782771535582	0.7368421052631579	0.3627532611712462
YLR032W	-1	-/-	-268.435839176178	-27431.09985589981	38	0.020958083832335328	0.7368421052631579	0.3630308076602831
YCR003W	0	0/-	-268.4365599155426	-45685.6782258749	152	0.020958083832335328	0.7368421052631579	0.3630308076602831
YGL023C	0	0/-	-268.45123755931854	-45565.28788077831	152	0.020958083832335328	0.7368421052631579	0.3630308076602831
YPL193W	-1	-/-	-268.4523286819458	-27587.95778131485	38	0.020942408376963352	0.7368421052631579	0.36330835414932
YPL117C	-1	-/-	-268.4543685913086	-27596.439318180084	38	0.02092675635276532	0.7368421052631579	0.36358590063835694
YDR293C	-1	-/-	-268.4546332359314	-28339.333289146423	38	0.020911127707244213	0.7368421052631579	0.3638634471273938
YMR281W	-1	-/-	-268.4687919616699	-27891.018793582916	38	0.020895522388059702	0.7368421052631579	0.36414099361643076
YOR115C	-1	-/-	-268.4722685813904	-27807.528515338898	38	0.020879940343027592	0.7368421052631579	0.36441854010546765
YNL232W	-1	-/-	-268.47540807724	-28171.341176509857	38	0.020864381520119227	0.7368421052631579	0.3646960865945046
YKL113C	-1	-/-	-268.4893145561218	-28413.664417266846	38	0.02084884586746091	0.7368421052631579	0.36497363308354147
YGR263C	0	0/-	-268.5042406320572	-45547.70574057102	152	0.02084884586746091	0.7368421052631579	0.36497363308354147
YGR038C-A	-1	-/-	-268.532648563385	-25747.496433734894	38	0.020833333333333332	0.7368421052631579	0.3652511795725784
YBR073W	-1	-/-	-268.538978099823	-27566.13073539734	38	0.020817843866171002	0.7368421052631579	0.3655287260616153
YOR192C-A	-1	-/-	-268.54563093185425	-25732.91723203659	38	0.020802377414561663	0.7368421052631579	0.36580627255065223
YKL192C	-1	-/-	-268.5601043701172	-27726.17700958252	38	0.020786933927245732	0.7368421052631579	0.3660838190396892
YBL103C-A	0	0/-	-268.5613076686859	-42874.390548586845	152	0.020786933927245732	0.7368421052631579	0.3660838190396892
YOR087W	-1	-/-	-268.5773868560791	-28247.022689819336	38	0.020771513353115726	0.7368421052631579	0.36636136552872606
YKL052C	-1	-/-	-268.58254051208496	-26924.490296840668	38	0.020756115641215715	0.7368421052631579	0.366638912017763
YDR362C	-1	-/-	-268.58529138565063	-27312.15331220627	38	0.02074074074074074	0.7368421052631579	0.3669164585067999
YGR109W-A	-1	-/-	-268.5927052497864	-25730.120891571045	38	0.02072538860103627	0.7368421052631579	0.3671940049958368
YCR040W	-1	-/-	-268.5979027748108	-26571.701714515686	38	0.020710059171597635	0.7368421052631579	0.3674715514848737
YDR210W-A	-1	-/-	-268.5994772911072	-25727.862181663513	38	0.020694752402069475	0.7368421052631579	0.36774909797391064
YLR227W-A	-1	-/-	-268.5995807647705	-25739.754873752594	38	0.0206794682422452	0.7368421052631579	0.3680266444629475
YPR081C	-1	-/-	-268.6094675064087	-27696.74416923523	38	0.020664206642066422	0.7368421052631579	0.36830419095198447
YOR210W	-1	-/-	-268.6316566467285	-28040.922283649445	38	0.02064896755162242	0.7368421052631579	0.36858173744102135
YOR192C-B	-1	-/-	-268.64519596099854	-25745.841727733612	38	0.020633750921149593	0.7368421052631579	0.3688592839300583
YPL013C	0	0/-	-268.64852702617645	-45635.150725245476	152	0.020633750921149593	0.7368421052631579	0.3688592839300583
YDR283C	-1	-/-	-268.654212474823	-28932.1746468544	38	0.020618556701030927	0.7368421052631579	0.3691368304190952
YGR184C	0	0/-	-268.6551115512848	-47124.530282855034	152	0.020618556701030927	0.7368421052631579	0.3691368304190952
YDR438W	0	0/0	-268.6708724498749	-45648.28646731377	152	0.020618556701030927	0.7368421052631579	0.3691368304190952
YDR261C-C	-1	-/-	-268.68160676956177	-25734.363251686096	38	0.020603384841795438	0.7368421052631579	0.3694143769081321
YMR210W	-1	-/-	-268.6827006340027	-26068.866775512695	38	0.020588235294117647	0.7368421052631579	0.36969192339716905
YDL059C	-1	-/-	-268.68565034866333	-27322.012038230896	38	0.020573108008817047	0.7368421052631579	0.36996946988620594
YDR263C	-1	-/-	-268.6869020462036	-27807.23695373535	38	0.020558002936857563	0.7368421052631579	0.3702470163752429
YGR033C	-1	-/-	-268.6911234855652	-28176.975680351257	38	0.020542920029347028	0.7368421052631579	0.37052456286427976
YHR081W	-1	-/-	-268.7034225463867	-28667.434461593628	38	0.020527859237536656	0.7368421052631579	0.3708021093533167
YDR210W-B	-1	-/-	-268.70575428009033	-25749.885165691376	38	0.020512820512820513	0.7368421052631579	0.3710796558423536
YDR365W-B	-1	-/-	-268.7102246284485	-25737.742341518402	38	0.020497803806734993	0.7368421052631579	0.3713572023313905
YGR094W	-1	-/-	-268.72960901260376	-28702.292243003845	38	0.020482809070958303	0.7368421052631579	0.3716347488204274
YML094W	-1	-/-	-268.737425327301	-27855.37776041031	38	0.02046783625730994	0.7368421052631579	0.37191229530946435
YPR075C	-1	-/-	-268.7458562850952	-28417.576310157776	38	0.020452885317750184	0.7368421052631579	0.37218984179850123
YKL138C-A	-1	-/-	-268.74743604660034	-26015.145780563354	38	0.020437956204379562	0.7368421052631579	0.37246738828753817
YOR142W-B	-1	-/-	-268.7486391067505	-25747.00644302368	38	0.020423048869438368	0.7368421052631579	0.37274493477657505
YPL257W-B	-1	-/-	-268.74911165237427	-25746.552992343903	38	0.02040816326530612	0.7368421052631579	0.373022481265612
YPL249C	-1	-/-	-268.7598628997803	-27768.28472328186	38	0.02039329934450109	0.7368421052631579	0.3733000277546489
YGR161C-C	-1	-/-	-268.761212348938	-25735.789021492004	38	0.020378457059679767	0.7368421052631579	0.3735775742436858
YDR098C-B	-1	-/-	-268.76341247558594	-25748.915427207947	38	0.020363636363636365	0.7368421052631579	0.37385512073272276
YLR410W-A	-1	-/-	-268.7639365196228	-25743.84782409668	38	0.020348837209302327	0.7368421052631579	0.37413266722175964
YOL122C	-1	-/-	-268.77981185913086	-27902.926089286804	38	0.020334059549745823	0.7368421052631579	0.3744102137107966
YDR316W-B	-1	-/-	-268.7831001281738	-25759.54420852661	38	0.020319303338171262	0.7368421052631579	0.37468776019983346
YGR152C	-1	-/-	-268.7840437889099	-28069.924941062927	38	0.02030456852791878	0.7368421052631579	0.3749653066888704
YIL145C	0	0/-	-268.78823018074036	-45955.2729421854	152	0.02030456852791878	0.7368421052631579	0.3749653066888704
YMR117C	-1	-/-	-268.7906069755554	-26951.799489974976	38	0.020289855072463767	0.7368421052631579	0.3752428531779073
YMR270C	-1	-/-	-268.79111909866333	-27050.54353761673	38	0.020275162925416364	0.7368421052631579	0.3755203996669442
YGR161C-D	-1	-/-	-268.80077028274536	-25762.710808753967	38	0.020260492040520984	0.7368421052631579	0.3757979461559811
YPR137C-B	-1	-/-	-268.80617570877075	-25745.253989696503	38	0.02024584237165582	0.7368421052631579	0.37607549264501805
YLR006C	-1	-/-	-268.8071804046631	-28294.35035800934	38	0.02023121387283237	0.7368421052631579	0.37635303913405493
YGR038C-B	-1	-/-	-268.80959463119507	-25760.34334897995	38	0.020216606498194945	0.7368421052631579	0.3766305856230919
YHR117W	0	0/-	-268.81444895267487	-45786.2945882082	152	0.020216606498194945	0.7368421052631579	0.3766305856230919
YOR142W-A	-1	-/-	-268.83714866638184	-25751.451642513275	38	0.020202020202020204	0.7368421052631579	0.37690813211212876
YPL257W-A	-1	-/-	-268.8419427871704	-25746.151499271393	38	0.020187454938716654	0.7368421052631579	0.3771856786011657
YNL116W	-1	-/-	-268.8537173271179	-28517.835734844208	38	0.020172910662824207	0.7368421052631579	0.37746322509020264
YLR157C-B	-1	-/-	-268.8623523712158	-25765.66037273407	38	0.020158387329013677	0.7368421052631579	0.3777407715792395
YML032C	-1	-/-	-268.86426401138306	-27919.744358062744	38	0.02014388489208633	0.7368421052631579	0.37801831806827646
YJR017C	-1	-/-	-268.86474561691284	-27063.260496616364	38	0.020129403306973402	0.7368421052631579	0.37829586455731334
YJR062C	0	0/0	-268.87719345092773	-46201.68320894241	152	0.020129403306973402	0.7368421052631579	0.37829586455731334
YOR343C-A	-1	-/-	-268.9055423736572	-25758.320402145386	38	0.020114942528735632	0.7368421052631579	0.3785734110463503
YOR066W	0	0/-	-268.91026163101196	-46079.698070168495	152	0.020114942528735632	0.7368421052631579	0.3785734110463503
YHL019C	-1	-/-	-268.9207139015198	-27649.676775455475	38	0.020100502512562814	0.7368421052631579	0.37885095753538717
YCL014W	-1	-/+	-268.9372911453247	-27348.638624191284	38	0.020086083213773313	0.7368421052631579	0.3791285040244241
YPL050C	-1	-/-	-268.95411014556885	-27877.7192568779	38	0.02007168458781362	0.7368421052631579	0.379406050513461
YKL064W	-1	-/-	-268.9635705947876	-28390.033827781677	38	0.02005730659025788	0.7368421052631579	0.37968359700249793
YPR199C	-1	-/-	-268.970899105072	-26918.023126602173	38	0.020042949176807445	0.7368421052631579	0.3799611434915348
YDR493W	0	0/-	-268.9979422092438	-45325.67011773586	152	0.020042949176807445	0.7368421052631579	0.3799611434915348
YJR046W	-1	-/-	-269.02008867263794	-28530.194029808044	38	0.020028612303290415	0.7368421052631579	0.38023868998057175
YEL002C	-1	-/-	-269.02590703964233	-27553.322957515717	38	0.020014295925661188	0.7368421052631579	0.38051623646960864
YGL093W	-1	-/-	-269.0344886779785	-29936.623841285706	38	0.02	0.7368421052631579	0.3807937829586456
YHL012W	-1	-/-	-269.0416488647461	-25723.38124847412	38	0.01998572448251249	0.7368421052631579	0.38107132944768246
YIL039W	-1	-/-	-269.0463171005249	-27332.16706085205	38	0.019971469329529243	0.7368421052631579	0.3813488759367194
YOR270C	-1	-/-	-269.0713496208191	-27635.912085533142	38	0.019957234497505347	0.7368421052631579	0.38162642242575634
YDR139C	0	0/-	-269.1205619573593	-45690.16784083843	152	0.019957234497505347	0.7368421052631579	0.38162642242575634
YBR156C	-1	-/-	-269.131844997406	-27516.29336309433	38	0.019943019943019943	0.7368421052631579	0.3819039689147932
YJR013W	-1	-/-	-269.1450848579407	-28184.609146118164	38	0.0199288256227758	0.7368421052631579	0.38218151540383016
YLR090W	-1	-/-	-269.1564130783081	-27454.735855579376	38	0.01991465149359886	0.7368421052631579	0.38245906189286705
YLR138W	-1	-/-	-269.1635103225708	-27541.236097335815	38	0.01990049751243781	0.7368421052631579	0.382736608381904
YNL230C	-1	-/-	-269.16959953308105	-27240.065648555756	38	0.019886363636363636	0.7368421052631579	0.38301415487094087
YGL058W	-1	-/-	-269.17167234420776	-27809.093509197235	38	0.0198722498225692	0.7368421052631579	0.3832917013599778
YPL234C	-1	-/-	-269.1738739013672	-27322.364670276642	38	0.019858156028368795	0.7368421052631579	0.3835692478490147
YKR088C	0	0/-	-269.2316893339157	-45409.45216155052	152	0.019858156028368795	0.7368421052631579	0.3835692478490147
YGL154C	0	0/0	-269.25846016407013	-46404.372149944305	152	0.019858156028368795	0.7368421052631579	0.3835692478490147
YNL213C	-1	-/-	-269.2586359977722	-26464.842625141144	38	0.019844082211197732	0.7368421052631579	0.38384679433805163
YPL167C	-1	-/-	-269.2771100997925	-27651.754045009613	38	0.019830028328611898	0.7368421052631579	0.3841243408270885
YJR130C	0	0/0	-269.29142594337463	-47640.4820817709	152	0.019830028328611898	0.7368421052631579	0.3841243408270885
YLR337W	-1	-/-	-269.3182029724121	-25810.235586166382	38	0.019815994338287332	0.7368421052631579	0.38440188731612546
YMR052W	-1	-/-	-269.3203330039978	-27597.32778453827	38	0.019801980198019802	0.7368421052631579	0.38467943380516234
YJR040W	-1	-/-	-269.3249292373657	-27686.574095726013	38	0.019787985865724382	0.7368421052631579	0.3849569802941993
YGL043W	-1	-/-	-269.32523345947266	-27519.540744304657	38	0.01977401129943503	0.7368421052631579	0.3852345267832362
YBR255W	0	0/0	-269.3274155855179	-46344.172555446625	152	0.01977401129943503	0.7368421052631579	0.3852345267832362
YBR104W	0	0/-	-269.32742500305176	-47871.348806500435	152	0.01977401129943503	0.7368421052631579	0.3852345267832362
YPL104W	0	0/-	-269.3277266025543	-45883.142938017845	152	0.01977401129943503	0.7368421052631579	0.3852345267832362
YNL054W	-1	-/-	-269.3458275794983	-29023.826226711273	38	0.019760056457304165	0.7368421052631579	0.3855120732722731
YKR077W	0	0/-	-269.3511550426483	-45830.524490594864	152	0.019760056457304165	0.7368421052631579	0.3855120732722731
YNR039C	-1	-/-	-269.3601212501526	-28375.41458272934	38	0.019746121297602257	0.7368421052631579	0.38578961976131004
YJR141W	-1	-/-	-269.38209104537964	-27227.491720199585	38	0.019732205778717406	0.7368421052631579	0.3860671662503469
YHL013C	0	0/-	-269.3913482427597	-46277.02118217945	152	0.019732205778717406	0.7368421052631579	0.3860671662503469
YMR311C	-1	-/-	-269.4128098487854	-28557.93827342987	38	0.01971830985915493	0.7368421052631579	0.38634471273938387
YDL098C	-1	-/-	-269.4144334793091	-28127.710281848907	38	0.019704433497536946	0.7368421052631579	0.38662225922842075
YOR380W	-1	-/-	-269.43943214416504	-27611.847646713257	38	0.01969057665260197	0.7368421052631579	0.3868998057174577
YNR012W	0	0/-	-269.4438511133194	-47211.608962893486	152	0.01969057665260197	0.7368421052631579	0.3868998057174577
YLR429W	-1	-/-	-269.4452748298645	-27514.94443464279	38	0.019676739283204497	0.7368421052631579	0.3871773522064946
YDL109C	-1	-/-	-269.45735216140747	-25894.90598344803	38	0.019662921348314606	0.7368421052631579	0.3874548986955315
YNR033W	-1	-/-	-269.46063899993896	-27750.70656967163	38	0.019649122807017545	0.7368421052631579	0.3877324451845684
YHR163W	-1	-/0	-269.4724235534668	-27557.91773891449	38	0.019635343618513323	0.7368421052631579	0.38800999167360534
YPL099C	0	0/-	-269.4907522201538	-44911.96235728264	152	0.019635343618513323	0.7368421052631579	0.38800999167360534
YDR383C	0	0/-	-269.49308013916016	-45364.41070127487	152	0.019635343618513323	0.7368421052631579	0.38800999167360534
YHR153C	0	0/-	-269.4975028038025	-45271.35093152523	152	0.019635343618513323	0.7368421052631579	0.38800999167360534
YBL085W	-1	-/-	-269.5353379249573	-28895.648798942566	38	0.019621583742116328	0.7368421052631579	0.3882875381626422
YGR111W	-1	-/0	-269.55577325820923	-26910.416224002838	38	0.0196078431372549	0.7368421052631579	0.38856508465167916
YLL042C	-1	-/-	-269.5790662765503	-28285.18749189377	38	0.01959412176347096	0.7368421052631579	0.38884263114071604
YER112W	-1	-/-	-269.58109617233276	-27755.422783851624	38	0.019580419580419582	0.7368421052631579	0.389120177629753
YOL089C	-1	-/-	-269.5883779525757	-27774.443387508392	38	0.019566736547868623	0.7368421052631579	0.3893977241187899
YDR040C	-1	-/-	-269.6117830276489	-27220.155528068542	38	0.019553072625698324	0.7368421052631579	0.3896752706078268
YMR076C	-1	-/-	-269.61250925064087	-27828.174409866333	38	0.019539427773900907	0.7368421052631579	0.38995281709686375
YGR133W	-1	-/-	-269.61917448043823	-28144.61262845993	38	0.019525801952580194	0.7368421052631579	0.39023036358590063
YLR208W	-1	-/-	-269.6502571105957	-28116.403450489044	38	0.01951219512195122	0.7368421052631579	0.39050791007493757
YNR041C	0	0/-	-269.6514801979065	-44923.92098236084	152	0.01951219512195122	0.7368421052631579	0.39050791007493757
YKR098C	0	0/-	-269.6566014289856	-45978.95292055607	152	0.01951219512195122	0.7368421052631579	0.39050791007493757
YBR012W-A	-1	-/-	-269.6572861671448	-26105.614924907684	38	0.019498607242339833	0.7368421052631579	0.39078545656397445
YJR117W	0	0/-	-269.6729406118393	-45822.256031394005	152	0.019498607242339833	0.7368421052631579	0.39078545656397445
YGL228W	0	0/-	-269.6756706237793	-46154.3085116148	152	0.019498607242339833	0.7368421052631579	0.39078545656397445
YML072C	0	0/-	-269.6762180328369	-46438.658955693245	152	0.019498607242339833	0.7368421052631579	0.39078545656397445
YGR077C	-1	-/-	-269.70604705810547	-27564.32375574112	38	0.019485038274182326	0.7368421052631579	0.3910630030530114
YKL121W	0	0/0	-269.7209187746048	-46105.90064251423	152	0.019485038274182326	0.7368421052631579	0.3910630030530114
YDR480W	-1	-/-	-269.76360750198364	-27333.06526327133	38	0.019471488178025034	0.7368421052631579	0.3913405495420483
YGL137W	-1	-/-	-269.7755174636841	-27788.00416946411	38	0.019457956914523976	0.7368421052631579	0.3916180960310852
YPR033C	-1	-/-	-269.7795720100403	-28070.59913253784	38	0.019444444444444445	0.7368421052631579	0.3918956425201221
YDL087C	-1	-/-	-269.8029074668884	-27577.056003570557	38	0.01943095072866065	0.7368421052631579	0.39217318900915904
YCR037C	-1	-/-	-269.81926584243774	-27953.499294281006	38	0.019417475728155338	0.7368421052631579	0.3924507354981959
YKR089C	-1	-/-	-269.82753801345825	-28018.793655872345	38	0.019404019404019403	0.7368421052631579	0.39272828198723286
YFL029C	-1	-/-	-269.84037828445435	-28460.931740283966	38	0.019390581717451522	0.7368421052631579	0.3930058284762698
YDL145C	-1	-/-	-269.84233951568604	-28288.702850341797	38	0.019377162629757784	0.7368421052631579	0.3932833749653067
YBL018C	-1	-/-	-269.8479652404785	-28373.93095254898	38	0.019363762102351315	0.7368421052631579	0.3935609214543436
YHR026W	-1	-/-	-269.85393381118774	-27889.261217594147	38	0.019350380096751902	0.7368421052631579	0.3938384679433805
YJR051W	0	0/-	-269.864564538002	-45664.39786350727	152	0.019350380096751902	0.7368421052631579	0.3938384679433805
YIL075C	-1	-/-	-269.86801385879517	-27925.61137533188	38	0.019337016574585635	0.7368421052631579	0.39411601443241745
YOR360C	0	0/-	-269.87241554260254	-46676.6693123579	152	0.019337016574585635	0.7368421052631579	0.39411601443241745
YDR346C	-1	-/-	-269.88033294677734	-28407.3983335495	38	0.01932367149758454	0.7368421052631579	0.39439356092145433
YOR305W	-1	-/0	-269.8833842277527	-26985.523951530457	38	0.019310344827586208	0.7368421052631579	0.3946711074104913
YNR065C	0	0/-	-269.90591275691986	-47099.92489898205	152	0.019310344827586208	0.7368421052631579	0.3946711074104913
YLR067C	-1	-/-	-269.92618894577026	-27006.342708587646	38	0.019297036526533425	0.7368421052631579	0.39494865389952816
YDR027C	-1	-/-	-269.94102716445923	-27750.649123191833	38	0.01928374655647383	0.7368421052631579	0.3952262003885651
YDR510W	0	0/-	-269.94245409965515	-45774.97839868069	152	0.01928374655647383	0.7368421052631579	0.3952262003885651
YPL133C	-1	-/-	-269.9470200538635	-28261.724880218506	38	0.019270474879559532	0.7368421052631579	0.395503746877602
YGR165W	-1	-/-	-269.97662925720215	-27492.834466934204	38	0.01925722145804677	0.7368421052631579	0.3957812933666389
YKL007W	-1	-/-	-269.9919877052307	-28251.20658493042	38	0.019243986254295534	0.7368421052631579	0.3960588398556758
YOR171C	-1	-/-	-270.0129351615906	-27306.084860801697	38	0.019230769230769232	0.7368421052631579	0.39633638634471274
YGR288W	-1	-/-	-270.0300703048706	-28047.066834926605	38	0.019217570350034317	0.7368421052631579	0.3966139328337496
YEL055C	0	0/-	-270.03227281570435	-47920.55312168598	152	0.019217570350034317	0.7368421052631579	0.3966139328337496
YMR163C	-1	-/-	-270.03832387924194	-26572.930418014526	38	0.019204389574759947	0.7368421052631579	0.39689147932278657
YBR007C	0	0/0	-270.07522416114807	-46301.73900401592	152	0.019204389574759947	0.7368421052631579	0.39689147932278657
YLR452C	-1	-/-	-270.14895153045654	-27912.122659683228	38	0.019191226867717615	0.7368421052631579	0.3971690258118235
YNL023C	-1	-/-	-270.150107383728	-28838.27870130539	38	0.019178082191780823	0.7368421052631579	0.3974465723008604
YHR074W	-1	-/-	-270.17637968063354	-27425.32712173462	38	0.019164955509924708	0.7368421052631579	0.39772411878989733
YKL101W	-1	-/-	-270.19242334365845	-28025.28775215149	38	0.019151846785225718	0.7368421052631579	0.3980016652789342
YML029W	-1	-/-	-270.2068977355957	-27696.96860933304	38	0.019138755980861243	0.7368421052631579	0.39827921176797115
YDR272W	-1	-/-	-270.2313289642334	-28561.316890239716	38	0.01912568306010929	0.7368421052631579	0.39855675825700804
YLR383W	-1	-/-	-270.24969959259033	-27196.28043603897	38	0.01911262798634812	0.7368421052631579	0.398834304746045
YGR147C	-1	-/-	-270.25344228744507	-28114.504261016846	38	0.019099590723055934	0.7368421052631579	0.39911185123508186
YGL172W	-1	-/-	-270.2608232498169	-27450.83811712265	38	0.0190865712338105	0.7368421052631579	0.3993893977241188
YLR392C	0	0/-	-270.2685874700546	-44671.61722075939	152	0.0190865712338105	0.7368421052631579	0.3993893977241188
YGR071C	0	0/-	-270.2777954339981	-44337.18990755081	152	0.0190865712338105	0.7368421052631579	0.3993893977241188
YIR033W	-1	-/-	-270.3521490097046	-28589.389139652252	38	0.01907356948228883	0.7368421052631579	0.3996669442131557
YGR013W	-1	-/-	-270.3693404197693	-28536.25218820572	38	0.01906058543226685	0.7368421052631579	0.3999444907021926
YHR149C	0	0/-	-270.38205909729004	-46143.960508942604	152	0.01906058543226685	0.7368421052631579	0.3999444907021926
YGR135W	-1	-/-	-270.4585814476013	-28382.54240512848	38	0.01904761904761905	0.7368421052631579	0.4002220371912295
YDR197W	0	0/-	-270.4680253267288	-46218.1767449379	152	0.01904761904761905	0.7368421052631579	0.4002220371912295
YFL007W	0	0/-	-270.4890384674072	-46318.31376743317	152	0.01904761904761905	0.7368421052631579	0.4002220371912295
YER048C	0	0/-	-270.5329576730728	-46386.76153635979	152	0.01904761904761905	0.7368421052631579	0.4002220371912295
YDR299W	-1	-/-	-270.56002044677734	-28613.621366024017	38	0.019034670292318152	0.7368421052631579	0.40049958368026645
YDL077C	1	+/+	-270.60423040390015	-28360.90873861313	37	0.01970108695652174	0.7631578947368421	0.40049958368026645
YKL124W	0	0/-	-270.6054458618164	-46988.58603680134	152	0.01970108695652174	0.7631578947368421	0.40049958368026645
YPR041W	-1	-/-	-270.60580825805664	-28728.18262386322	38	0.019687712152070606	0.7631578947368421	0.40077713016930333
YKL209C	0	0/-	-270.6109892129898	-46439.108924508095	152	0.019687712152070606	0.7631578947368421	0.40077713016930333
YDL044C	-1	-/-	-270.61959743499756	-27891.851360797882	38	0.01967435549525102	0.7631578947368421	0.40105467665834027
YML046W	-1	-/-	-270.6216549873352	-29193.101051330566	38	0.01966101694915254	0.7631578947368421	0.4013322231473772
YMR038C	-1	-/-	-270.623122215271	-27956.701870918274	38	0.01964769647696477	0.7631578947368421	0.4016097696364141
YOL091W	-1	-/-	-270.63199377059937	-27704.98065137863	38	0.01963439404197698	0.7631578947368421	0.40188731612545103
YBL010C	0	0/0	-270.63515269756317	-43775.837522387505	152	0.01963439404197698	0.7631578947368421	0.40188731612545103
YNL126W	-1	-/-	-270.64382886886597	-27908.184278011322	38	0.01962110960757781	0.7631578947368421	0.4021648626144879
YDR177W	-1	-/-	-270.65858125686646	-28711.886079788208	38	0.0196078431372549	0.7631578947368421	0.40244240910352486
YGL048C	-1	-/-	-270.6613025665283	-28449.4821972847	38	0.019594594594594596	0.7631578947368421	0.40271995559256174
YGR004W	-1	-/-	-270.66359519958496	-28030.395951271057	38	0.019581363943281565	0.7631578947368421	0.4029975020815987
YMR053C	-1	-/0	-270.69008016586304	-28216.858622074127	38	0.019568151147098516	0.7631578947368421	0.40327504857063556
YPL180W	-1	-/-	-270.6992835998535	-27317.42482805252	38	0.019554956169925825	0.7631578947368421	0.4035525950596725
YPL141C	0	0/-	-270.726885676384	-44659.72683084011	152	0.019554956169925825	0.7631578947368421	0.4035525950596725
YCL074W	-1	-/-	-270.73234033584595	-25702.774384498596	38	0.01954177897574124	0.7631578947368421	0.4038301415487094
YOL005C	-1	-/-	-270.740113735199	-27739.477368831635	38	0.019528619528619527	0.7631578947368421	0.4041076880377463
YCR089W	-1	-/-	-270.7706527709961	-27247.4566116333	38	0.019515477792732168	0.7631578947368421	0.4043852345267832
YOL081W	0	0/-	-270.78562462329865	-46806.67329752445	152	0.019515477792732168	0.7631578947368421	0.4043852345267832
YGL027C	-1	-/-	-270.7957339286804	-27678.69160604477	38	0.019502353732347006	0.7631578947368421	0.40466278101582015
YKL211C	0	0/0	-270.7999496459961	-46388.828824043274	152	0.019502353732347006	0.7631578947368421	0.40466278101582015
YMR313C	-1	-/-	-270.82569456100464	-27694.049619674683	38	0.019489247311827957	0.7631578947368421	0.4049403275048571
YML104C	-1	-/-	-270.8320245742798	-28387.25032711029	38	0.019476158495634655	0.7631578947368421	0.405217873993894
YNL284C	0	0/-	-270.8385007381439	-46500.09077644348	152	0.019476158495634655	0.7631578947368421	0.405217873993894
YLR454W	0	0/0	-270.84137547016144	-46254.62719762325	152	0.019476158495634655	0.7631578947368421	0.405217873993894
YKL191W	-1	-/-	-270.84545707702637	-28442.87065601349	38	0.019463087248322148	0.7631578947368421	0.4054954204829309
YNL177C	-1	-/-	-270.8456926345825	-27932.257295131683	38	0.019450033534540577	0.7631578947368421	0.4057729669719678
YLR403W	-1	-/-	-270.90370893478394	-28144.399830818176	38	0.01943699731903485	0.7631578947368421	0.40605051346100474
YKL129C	-1	-/-	-270.9105281829834	-28750.75800561905	38	0.01942397856664434	0.7631578947368421	0.4063280599500416
YDR460W	-1	-/-	-270.92225074768066	-28307.306978225708	38	0.019410977242302542	0.7631578947368421	0.40660560643907856
YPL082C	-1	-/-	-270.9307417869568	-27339.424666404724	38	0.01939799331103679	0.7631578947368421	0.40688315292811544
YCR097WB	0	0/-	-270.9522901773453	-43400.5320173502	152	0.01939799331103679	0.7631578947368421	0.40688315292811544
YNR027W	-1	-/-	-270.9638042449951	-27455.6218791008	38	0.019385026737967916	0.7631578947368421	0.4071606994171524
YML005W	-1	-/-	-270.96403980255127	-28395.385938167572	38	0.019372077488309953	0.7631578947368421	0.40743824590618927
YER059W	0	0/-	-270.9749765396118	-45893.44798207283	152	0.019372077488309953	0.7631578947368421	0.40743824590618927
YDR435C	-1	-/-	-271.0015959739685	-28119.270238876343	38	0.019359145527369826	0.7631578947368421	0.4077157923952262
YDL133C-A	0	0/-	-271.02046382427216	-44602.286826610565	152	0.019359145527369826	0.7631578947368421	0.4077157923952262
YKL199C	0	0/-	-271.02560698986053	-42925.64898300171	152	0.019359145527369826	0.7631578947368421	0.4077157923952262
YML048W	-1	-/-	-271.033643245697	-27998.03039264679	38	0.019346230820547032	0.7631578947368421	0.4079933388842631
YIL071W	0	0/-	-271.0352301597595	-43039.227323532104	152	0.019346230820547032	0.7631578947368421	0.4079933388842631
YER172C	-1	-/-	-271.0440320968628	-28774.574576854706	38	0.019333333333333334	0.7631578947368421	0.40827088537330003
YMR030W	-1	-/-	-271.0697650909424	-28018.65266418457	38	0.019320453031312457	0.7631578947368421	0.4085484318623369
YLR336C	0	0/-	-271.09000766277313	-47146.433030724525	152	0.019320453031312457	0.7631578947368421	0.4085484318623369
YDR057W	-1	-/-	-271.1008768081665	-27394.509672641754	38	0.019307589880159785	0.7631578947368421	0.40882597835137385
YOR330C	-1	-/-	-271.10864877700806	-27825.37113237381	38	0.01929474384564205	0.7631578947368421	0.4091035248404108
YER050C	0	0/-	-271.11097514629364	-46735.22677338123	152	0.01929474384564205	0.7631578947368421	0.4091035248404108
YBR065C	-1	-/-	-271.1281085014343	-27601.688232421875	38	0.01928191489361702	0.7631578947368421	0.4093810713294477
YHR072W	-1	-/-	-271.1582279205322	-28411.69052171707	38	0.019269102990033222	0.7631578947368421	0.4096586178184846
YAL032C	-1	-/-	-271.16788053512573	-27963.40037918091	38	0.019256308100929615	0.7631578947368421	0.4099361643075215
YKL034W	-1	-/-	-271.1882586479187	-28641.907762527466	38	0.019243530192435302	0.7631578947368421	0.41021371079655844
YPR072W	-1	-/-	-271.1987442970276	-27814.911425113678	38	0.019230769230769232	0.7631578947368421	0.4104912572855953
YLR181C	-1	-/-	-271.20354986190796	-27586.573155403137	38	0.019218025182239893	0.7631578947368421	0.41076880377463226
YMR072W	-1	-/-	-271.207067489624	-27985.947431087494	38	0.019205298013245033	0.7631578947368421	0.41104635026366915
YCR084C	-1	-/-	-271.21946382522583	-28034.45844554901	38	0.019192587690271344	0.7631578947368421	0.4113238967527061
YDL035C	-1	-/-	-271.2223482131958	-27863.437098026276	38	0.01917989417989418	0.7631578947368421	0.41160144324174297
YKR007W	-1	-/-	-271.2244486808777	-27782.172331809998	38	0.019167217448777262	0.7631578947368421	0.4118789897307799
YFL006W	0	0/-	-271.2255334854126	-43087.2607460022	152	0.019167217448777262	0.7631578947368421	0.4118789897307799
YLR455W	-1	-/-	-271.22983169555664	-27126.755266189575	38	0.01915455746367239	0.7631578947368421	0.4121565362198168
YJL121C	-1	-/0	-271.23328590393066	-27548.039766311646	38	0.01914191419141914	0.7631578947368421	0.41243408270885373
YJL071W	-1	-/0	-271.2472367286682	-27738.634588718414	38	0.01912928759894459	0.7631578947368421	0.4127116291978907
YLR077W	0	0/-	-271.2556037902832	-45533.79725921154	152	0.01912928759894459	0.7631578947368421	0.4127116291978907
YMR227C	-1	-/-	-271.25738525390625	-26958.223797798157	38	0.01911667765326302	0.7631578947368421	0.41298917568692756
YPL011C	-1	-/-	-271.26506519317627	-28566.773772239685	38	0.019104084321475624	0.7631578947368421	0.4132667221759645
YDR219C	-1	-/-	-271.2857565879822	-27607.723824501038	38	0.019091507570770244	0.7631578947368421	0.4135442686650014
YDL104C	0	0/-	-271.28832149505615	-45136.3024251461	152	0.019091507570770244	0.7631578947368421	0.4135442686650014
YGR150C	0	0/-	-271.2940744161606	-44268.223316669464	152	0.019091507570770244	0.7631578947368421	0.4135442686650014
YPL122C	-1	-/-	-271.294141292572	-28606.00837278366	38	0.019078947368421053	0.7631578947368421	0.4138218151540383
YPL237W	-1	-/-	-271.30441761016846	-29453.345347881317	38	0.0190664036817883	0.7631578947368421	0.4140993616430752
YMR306W	0	0/-	-271.3351229429245	-45188.90971696377	152	0.0190664036817883	0.7631578947368421	0.4140993616430752
YLR019W	0	0/-	-271.3420453071594	-45628.989787101746	152	0.0190664036817883	0.7631578947368421	0.4140993616430752
YCR018C	-1	-/-	-271.3457546234131	-26716.148104667664	38	0.019053876478318004	0.7631578947368421	0.41437690813211214
YDR242W	0	0/0	-271.35141122341156	-46606.68709552288	152	0.019053876478318004	0.7631578947368421	0.41437690813211214
YBL100W-B	-1	-/-	-271.37485933303833	-26584.444691181183	38	0.019041365725541694	0.7631578947368421	0.414654454621149
YCR019W	0	0/0	-271.3902781009674	-45909.578976511955	152	0.019041365725541694	0.7631578947368421	0.414654454621149
YGR007W	-1	-/-	-271.3971428871155	-27795.371357917786	38	0.019028871391076115	0.7631578947368421	0.41493200111018597
YKL110C	-1	-/-	-271.4221544265747	-28092.77130651474	38	0.01901639344262295	0.7631578947368421	0.41520954759922285
YJR153W	-1	-/-	-271.42726039886475	-27235.59886264801	38	0.019003931847968544	0.7631578947368421	0.4154870940882598
YLR195C	-1	-/-	-271.42977571487427	-28036.580964565277	38	0.01899148657498363	0.7631578947368421	0.4157646405772967
YJL073W	-1	-/-	-271.4354166984558	-27579.527105808258	38	0.018979057591623036	0.7631578947368421	0.4160421870663336
YMR008C	-1	-/-	-271.4431004524231	-27879.78184890747	38	0.01896664486592544	0.7631578947368421	0.4163197335553705
YKL097W-A	0	0/-	-271.48268818855286	-43034.722240924835	152	0.01896664486592544	0.7631578947368421	0.4163197335553705
YKL104C	0	0/-	-271.48673617839813	-46861.107431054115	152	0.01896664486592544	0.7631578947368421	0.4163197335553705
YOL010W	-1	-/-	-271.4920506477356	-28860.456025600433	38	0.01895424836601307	0.7631578947368421	0.41659728004440744
YOL090W	-1	-/-	-271.4987254142761	-28811.55257177353	38	0.018941868060091443	0.7631578947368421	0.4168748265334444
YJR099W	0	0/-	-271.4992197751999	-45548.684956908226	152	0.018941868060091443	0.7631578947368421	0.4168748265334444
YDL045W-A	0	0/-	-271.5001702308655	-45746.4680505991	152	0.018941868060091443	0.7631578947368421	0.4168748265334444
YLR391W	-1	-/-	-271.50287771224976	-26093.78030204773	38	0.018929503916449087	0.7631578947368421	0.41715237302248126
YOR296W	0	0/0	-271.51427125930786	-44434.47558379173	152	0.018929503916449087	0.7631578947368421	0.41715237302248126
YOR085W	-1	-/-	-271.57894134521484	-27826.502539157867	38	0.018917155903457272	0.7631578947368421	0.4174299195115182
YLR424W	-1	-/-	-271.58533334732056	-28794.142066955566	38	0.018904823989569754	0.7631578947368421	0.4177074660005551
YKL212W	-1	-/-	-271.5900321006775	-28450.019185066223	38	0.018892508143322474	0.7631578947368421	0.417985012489592
YHR151C	0	0/0	-271.5928567647934	-45400.230996608734	152	0.018892508143322474	0.7631578947368421	0.417985012489592
YDR237W	0	0/-	-271.6064749956131	-45610.4053157568	152	0.018892508143322474	0.7631578947368421	0.417985012489592
YNL027W	-1	-/-	-271.60660457611084	-28533.644020080566	38	0.018880208333333332	0.7631578947368421	0.4182625589786289
YLR015W	-1	-/-	-271.6069574356079	-27334.371930599213	38	0.018867924528301886	0.7631578947368421	0.41854010546766585
YGL095C	-1	-/-	-271.61341667175293	-28750.63103532791	38	0.0188556566970091	0.7631578947368421	0.41881765195670273
YBR253W	-1	-/-	-271.6198534965515	-27421.822376728058	38	0.018843404808317088	0.7631578947368421	0.41909519844573967
YCR029C-A	0	0/-	-271.6222095489502	-42640.62411022186	152	0.018843404808317088	0.7631578947368421	0.41909519844573967
YOL107W	0	0/-	-271.6245846748352	-44265.54598939419	152	0.018843404808317088	0.7631578947368421	0.41909519844573967
YOR043W	-1	-/-	-271.6416869163513	-28549.698311805725	38	0.01883116883116883	0.7631578947368421	0.41937274493477655
YML098W	-1	-/-	-271.6422724723816	-27594.63987636566	38	0.01881894873458793	0.7631578947368421	0.4196502914238135
YDR016C	-1	-/-	-271.64329719543457	-28725.02674293518	38	0.01880674448767834	0.7631578947368421	0.4199278379128504
YNL254C	0	0/0	-271.6524111032486	-45013.7040797472	152	0.01880674448767834	0.7631578947368421	0.4199278379128504
YDL010W	0	0/-	-271.65798580646515	-46935.824723005295	152	0.01880674448767834	0.7631578947368421	0.4199278379128504
YML035C	0	0/-	-271.68671691417694	-45304.63817191124	152	0.01880674448767834	0.7631578947368421	0.4199278379128504
YPL233W	-1	-/-	-271.6976532936096	-28166.057104110718	38	0.018794556059624108	0.7631578947368421	0.4202053844018873
YLR143W	0	0/-	-271.7081869840622	-44774.504267692566	152	0.018794556059624108	0.7631578947368421	0.4202053844018873
YMR010W	0	0/-	-271.7251418828964	-44658.375725626945	152	0.018794556059624108	0.7631578947368421	0.4202053844018873
YKR099C-A	0	0/-	-271.7287063598633	-43058.63477015495	152	0.018794556059624108	0.7631578947368421	0.4202053844018873
YOR038C	-1	-/-	-271.7611861228943	-27936.14236354828	38	0.01878238341968912	0.7631578947368421	0.42048293089092426
YDL015C	-1	-/-	-271.7627925872803	-27951.55237340927	38	0.018770226537216828	0.7631578947368421	0.42076047737996114
YMR237W	-1	-/-	-271.77807998657227	-27559.92834997177	38	0.018758085381630013	0.7631578947368421	0.4210380238689981
YOL104C	-1	-/-	-271.78067541122437	-26929.441717147827	38	0.01874595992243051	0.7631578947368421	0.42131557035803496
YLR323C	0	0/-	-271.7876238822937	-46980.45306420326	152	0.01874595992243051	0.7631578947368421	0.42131557035803496
YIL017W	-1	-/-	-271.81378746032715	-26309.70770215988	38	0.018733850129198967	0.7631578947368421	0.4215931168470719
YCR073C	-1	-/-	-271.8167190551758	-27485.68785095215	38	0.01872175597159458	0.7631578947368421	0.4218706633361088
YOR359W	-1	-/-	-271.8277020454407	-27510.54459476471	38	0.01870967741935484	0.7631578947368421	0.4221482098251457
YKL165C	-1	-/-	-271.8595304489136	-28834.520273685455	38	0.018697614442295292	0.7631578947368421	0.4224257563141826
YLR244C	0	0/-	-271.86872947216034	-47512.70720434189	152	0.018697614442295292	0.7631578947368421	0.4224257563141826
YOR338W	-1	-/-	-271.8835196495056	-26448.424256801605	38	0.018685567010309278	0.7631578947368421	0.42270330280321955
YKL004W	-1	-/-	-271.8862352371216	-28133.238529205322	38	0.018673535093367676	0.7631578947368421	0.42298084929225643
YER180C	0	0/-	-271.89382886886597	-45650.24603676796	152	0.018673535093367676	0.7631578947368421	0.42298084929225643
YNL003C	-1	-/-	-271.9212245941162	-27195.642923355103	38	0.01866151866151866	0.7631578947368421	0.4232583957812934
YJL050W	-1	-/-	-271.94909858703613	-29498.542365074158	38	0.01864951768488746	0.7631578947368421	0.42353594227033026
YNR070W	0	0/-	-271.9530930519104	-44909.205196619034	152	0.01864951768488746	0.7631578947368421	0.42353594227033026
YJR101W	0	0/-	-271.96282720565796	-45823.46994781494	152	0.01864951768488746	0.7631578947368421	0.42353594227033026
YNR067C	-1	-/0	-271.96338987350464	-27968.261138916016	38	0.018637532133676093	0.7631578947368421	0.4238134887593672
YOR307C	-1	-/-	-271.971435546875	-27811.37246465683	38	0.018625561978163133	0.7631578947368421	0.4240910352484041
YNL292W	-1	-/-	-271.9884214401245	-28389.40187740326	38	0.018613607188703467	0.7631578947368421	0.424368581737441
YIL104C	0	0/0	-272.0045212507248	-47232.900968551636	152	0.018613607188703467	0.7631578947368421	0.424368581737441
YDR307W	0	0/-	-272.0179718732834	-44240.24193906784	152	0.018613607188703467	0.7631578947368421	0.424368581737441
YPR161C	-1	-/-	-272.04295206069946	-28274.119104862213	38	0.01860166773572803	0.7631578947368421	0.42464612822647796
YHR034C	-1	-/-	-272.06143951416016	-27341.099539756775	38	0.01858974358974359	0.7631578947368421	0.42492367471551484
YPR166C	0	0/-	-272.0939596891403	-46803.526963829994	152	0.01858974358974359	0.7631578947368421	0.42492367471551484
YPR091C	0	0/-	-272.1146000623703	-44650.69490087032	152	0.01858974358974359	0.7631578947368421	0.42492367471551484
YDR412W	-1	-/-	-272.131639957428	-28932.049836158752	38	0.018577834721332478	0.7631578947368421	0.4252012212045518
YDL088C	-1	-/-	-272.13787317276	-27277.51922941208	38	0.01856594110115237	0.7631578947368421	0.42547876769358867
YDR002W	-1	-/-	-272.13953924179077	-27812.492868423462	38	0.018554062699936022	0.7631578947368421	0.4257563141826256
YMR268W-A	0	0/-	-272.16554486751556	-43258.0777425766	152	0.018554062699936022	0.7631578947368421	0.4257563141826256
YKL158W	0	0/0	-272.1681994199753	-43155.34134018421	152	0.018554062699936022	0.7631578947368421	0.4257563141826256
YPR185W	-1	-/-	-272.1753625869751	-28759.389415740967	38	0.01854219948849105	0.7631578947368421	0.4260338606716625
YOR153W	-1	-/-	-272.18911266326904	-28743.71179485321	38	0.01853035143769968	0.7631578947368421	0.42631140716069943
YHL007C	-1	-/-	-272.19112730026245	-28061.30508184433	38	0.018518518518518517	0.7631578947368421	0.4265889536497363
YDL092W	-1	-/-	-272.21014499664307	-28874.330928325653	38	0.018506700701978303	0.7631578947368421	0.42686650013877325
YJL205C-A	0	0/0	-272.2767935991287	-43391.7966350317	152	0.018506700701978303	0.7631578947368421	0.42686650013877325
YJL206C-A	0	0/0	-272.2767950296402	-43391.79661047459	152	0.018506700701978303	0.7631578947368421	0.42686650013877325
YOR304C-A	0	0/-	-272.2813653945923	-44251.737782001495	152	0.018506700701978303	0.7631578947368421	0.42686650013877325
YLR133W	-1	-/-	-272.29913854599	-28183.395433425903	38	0.018494897959183673	0.7631578947368421	0.42714404662781014
YNL148C	-1	-/-	-272.3107752799988	-27189.437482833862	38	0.018483110261312937	0.7631578947368421	0.4274215931168471
YKR004C-A	0	0/-	-272.3186708688736	-42944.76621389389	152	0.018483110261312937	0.7631578947368421	0.4274215931168471
YNL199C	-1	-/-	-272.31935358047485	-28198.929844856262	38	0.018471337579617834	0.7631578947368421	0.42769913960588396
YMR029C	-1	-/-	-272.3273220062256	-28125.288062095642	38	0.018459579885423297	0.7631578947368421	0.4279766860949209
YBR265W	-1	-/-	-272.33278942108154	-28216.756058692932	38	0.018447837150127225	0.7631578947368421	0.42825423258395784
YHR038W	-1	-/-	-272.3351664543152	-27131.079816818237	38	0.018436109345200253	0.7631578947368421	0.4285317790729947
YCR028C-A	-1	-/-	-272.3409857749939	-28078.90604686737	38	0.018424396442185513	0.7631578947368421	0.42880932556203166
YPL065W	-1	-/-	-272.3440284729004	-28081.41185951233	38	0.018412698412698412	0.7631578947368421	0.42908687205106855
YOL056W	0	0/-	-272.34604346752167	-47271.3768157959	152	0.018412698412698412	0.7631578947368421	0.42908687205106855
YEL006W	0	0/-	-272.35540759563446	-45198.02881419659	152	0.018412698412698412	0.7631578947368421	0.42908687205106855
YDL205C	0	0/-	-272.3654444217682	-45753.30074810982	152	0.018412698412698412	0.7631578947368421	0.42908687205106855
YER044C-A	-1	-/-	-272.3687686920166	-26883.48553466797	38	0.018401015228426396	0.7631578947368421	0.4293644185401055
YGR075C	-1	-/-	-272.40142917633057	-28141.4402551651	38	0.018389346861128725	0.7631578947368421	0.42964196502914237
YDR448W	-1	-/-	-272.43114137649536	-27304.045804023743	38	0.018377693282636248	0.7631578947368421	0.4299195115181793
YDL089W	0	0/-	-272.4524177312851	-47362.175706624985	152	0.018377693282636248	0.7631578947368421	0.4299195115181793
YDL115C	-1	-/0	-272.4546890258789	-29457.143154144287	38	0.01836605446485117	0.7631578947368421	0.4301970580072162
YBR205W	-1	-/-	-272.4706120491028	-27772.604306697845	38	0.018354430379746836	0.7631578947368421	0.43047460449625313
YLR049C	0	0/0	-272.4743937253952	-45628.13075685501	152	0.018354430379746836	0.7631578947368421	0.43047460449625313
YPL184C	0	0/-	-272.4927177429199	-44533.378776073456	152	0.018354430379746836	0.7631578947368421	0.43047460449625313
YKL213C	-1	-/-	-272.5082564353943	-28780.54745054245	38	0.018342820999367487	0.7631578947368421	0.43075215098529
YLR226W	-1	-/-	-272.54456663131714	-28183.10755968094	38	0.018331226295828066	0.7631578947368421	0.43102969747432696
YDR091C	-1	-/-	-272.56288719177246	-28769.087330818176	38	0.01831964624131396	0.7631578947368421	0.43130724396336384
YDR318W	-1	-/-	-272.57507514953613	-27377.386067390442	38	0.018308080808080808	0.7631578947368421	0.4315847904524008
YDL134C-A	0	0/-	-272.5992362499237	-43265.28935289383	152	0.018308080808080808	0.7631578947368421	0.4315847904524008
YLR026C	-1	-/-	-272.61470222473145	-27869.014761924744	38	0.01829652996845426	0.7631578947368421	0.43186233694143766
YDR514C	0	0/0	-272.62863993644714	-44529.67925155163	152	0.01829652996845426	0.7631578947368421	0.43186233694143766
YER032W	-1	-/-	-272.63225841522217	-27803.460643291473	38	0.01828499369482976	0.7631578947368421	0.4321398834304746
YNL283C	-1	-/-	-272.64278507232666	-27411.742933273315	38	0.018273471959672338	0.7631578947368421	0.43241742991951154
YCL050C	0	0/-	-272.64788496494293	-47528.15108990669	152	0.018273471959672338	0.7631578947368421	0.43241742991951154
YPR117W	0	0/0	-272.66466295719147	-43888.21594834328	152	0.018273471959672338	0.7631578947368421	0.43241742991951154
YEL016C	-1	-/-	-272.67009973526	-28116.238666534424	38	0.018261964735516372	0.7631578947368421	0.4326949764085484
YOR372C	-1	-/-	-272.691611289978	-28086.416458129883	38	0.01825047199496539	0.7631578947368421	0.43297252289758537
YGL226W	0	0/-	-272.6997267007828	-45955.57751905918	152	0.01825047199496539	0.7631578947368421	0.43297252289758537
YFR037C	-1	-/-	-272.7136826515198	-27536.464540481567	38	0.018238993710691823	0.7631578947368421	0.43325006938662225
YKL099C	-1	-/-	-272.7159790992737	-28351.21347808838	38	0.018227529855436832	0.7631578947368421	0.4335276158756592
YOL033W	-1	-/-	-272.73125076293945	-28289.728357315063	38	0.01821608040201005	0.7631578947368421	0.4338051623646961
YDL232W	-1	-/-	-272.75330781936646	-27697.235743045807	38	0.01820464532328939	0.7631578947368421	0.434082708853733
YLR165C	-1	-/-	-272.75381898880005	-28757.23650932312	38	0.01819322459222083	0.7631578947368421	0.4343602553427699
YLR253W	0	0/-	-272.76410388946533	-44850.7440418005	152	0.01819322459222083	0.7631578947368421	0.4343602553427699
[truncated: 3,961 more rows]
