# Supplementary material for: Revisiting co-expression-based automated function prediction in yeast with neural networks and updated Gene Ontology annotations
Source: PLoS One. 2026 Apr 16;21(4):e0322689. doi: 10.1371/journal.pone.0322689 (PMC13086303; doi:10.1371/journal.pone.0322689)
Supplement: S1 File — A zip file of tables in csv format containing individual genes ranked by their predicted involvement in each predicted GO term. These predictions were made by Model 1 as described in Table A of S1 Text. (ZIP) [file pone.0322689.s002.zip › GO0006260_SingleGeneRanking.csv]

Gene	Label	Annos	Score	Background Score	Num pos pairs	Precision	Recall	False Positive Rate
YBL035C	1	+/+	-162.725807197392	-13108.285478387028	111	1.0	0.008928571428571428	0.0
YLR183C	-1	-/0	-181.13772957026958	-15528.16599264741	112	0.5	0.008928571428571428	0.00028336639274582036
YCR092C	1	+/+	-219.19559451937675	-14399.485544346273	111	0.6666666666666666	0.017857142857142856	0.00028336639274582036
YAR008W	-1	-/-	-221.9326121136546	-17570.395720601082	112	0.5	0.017857142857142856	0.0005667327854916407
YPL153C	1	+/+	-234.31598035246134	-16375.962111279368	111	0.6	0.026785714285714284	0.0005667327854916407
YBL009W	-1	-/-	-243.0496320873499	-16377.004458732903	112	0.5	0.026785714285714284	0.000850099178237461
YMR078C	-1	-/+	-247.7879355624318	-17171.51057318598	112	0.42857142857142855	0.026785714285714284	0.0011334655709832814
YNL273W	1	+/+	-251.88193603605032	-16910.965930454433	111	0.5	0.03571428571428571	0.0011334655709832814
YML061C	-1	-/+	-257.66902950406075	-17571.070233225822	112	0.4444444444444444	0.03571428571428571	0.0014168319637291016
YLR103C	1	+/+	-258.4902566894889	-16788.425909258425	111	0.5	0.044642857142857144	0.0014168319637291016
YGL201C	1	+/+	-264.2248954772949	-16619.644093461335	111	0.5454545454545454	0.05357142857142857	0.0014168319637291016
YNL233W	-1	-/-	-264.9883655756712	-17435.787817507982	112	0.5	0.05357142857142857	0.001700198356474922
YNL222W	-1	-/-	-267.09084356576204	-15352.803345248103	112	0.46153846153846156	0.05357142857142857	0.0019835647492207425
YNL102W	1	+/+	-272.6492816209793	-17054.60059635341	111	0.5	0.0625	0.0019835647492207425
YDL003W	-1	-/-	-274.9499088078737	-16478.779661007226	112	0.4666666666666667	0.0625	0.002266931141966563
YLR274W	1	+/+	-276.5576874539256	-16575.594934880733	111	0.5	0.07142857142857142	0.002266931141966563
YNL082W	1	+/-	-278.7693883776665	-16539.41711485386	111	0.5294117647058824	0.08035714285714286	0.002266931141966563
YGR140W	-1	-/-	-283.8243700861931	-17184.401599377394	112	0.5	0.08035714285714286	0.0025502975347123833
YBR073W	-1	-/-	-284.727682210505	-18866.246479436755	112	0.47368421052631576	0.08035714285714286	0.0028336639274582033
YPL267W	-1	-/-	-287.07444033771753	-15168.655270278454	112	0.45	0.08035714285714286	0.0031170303202040237
YLR272C	-1	-/-	-288.1882047355175	-18102.62636142969	112	0.42857142857142855	0.08035714285714286	0.003400396712949844
YHR120W	1	+/-	-291.2144175991416	-16958.107033915818	111	0.45454545454545453	0.08928571428571429	0.003400396712949844
YCL024W	-1	-/-	-294.5888737142086	-18326.122623689473	112	0.43478260869565216	0.08928571428571429	0.0036837631056956645
YKL045W	1	+/+	-297.1785014644265	-18372.253751970828	111	0.4583333333333333	0.09821428571428571	0.0036837631056956645
YDR013W	1	+/+	-297.63989594578743	-18226.94423162192	111	0.48	0.10714285714285714	0.0036837631056956645
YKL089W	-1	-/-	-297.9820087477565	-17395.696610800922	112	0.46153846153846156	0.10714285714285714	0.003967129498441485
YGL061C	-1	-/-	-303.6576534807682	-18678.986217677593	112	0.4444444444444444	0.10714285714285714	0.004250495891187305
YFL008W	-1	-/-	-309.4594736248255	-18485.037709891796	112	0.42857142857142855	0.10714285714285714	0.004533862283933126
YOR026W	-1	-/-	-311.8678314611316	-18424.25896816328	112	0.41379310344827586	0.10714285714285714	0.004817228676678946
YJR042W	-1	-/-	-312.0072114765644	-17559.31553003192	112	0.4	0.10714285714285714	0.005100595069424767
YDR180W	-1	-/-	-315.6623295843601	-16893.677927702665	112	0.3870967741935484	0.10714285714285714	0.005383961462170587
YDL164C	1	+/+	-316.52361692488194	-19076.42687302828	111	0.40625	0.11607142857142858	0.005383961462170587
YAR002W	-1	-/-	-316.99863431602716	-18773.925191529095	112	0.3939393939393939	0.11607142857142858	0.0056673278549164065
YOL034W	-1	-/-	-318.9869468510151	-15699.574332423508	112	0.38235294117647056	0.11607142857142858	0.005950694247662227
YLR212C	-1	-/-	-319.76890559494495	-16159.887883000076	112	0.37142857142857144	0.11607142857142858	0.006234060640408047
YHR153C	0	0/-	-319.8657542914152	-30010.64236717485	448	0.37142857142857144	0.11607142857142858	0.006234060640408047
YHR129C	-1	-/-	-319.9672098234296	-16166.124164566398	112	0.3611111111111111	0.11607142857142858	0.006517427033153868
YDL102W	1	+/+	-323.95467922091484	-16961.718330498785	111	0.3783783783783784	0.125	0.006517427033153868
YBR088C	1	+/+	-325.03457298874855	-18879.747354760766	111	0.39473684210526316	0.13392857142857142	0.006517427033153868
YHR172W	-1	-/-	-327.26390781998634	-17422.532262019813	112	0.38461538461538464	0.13392857142857142	0.006800793425899688
YDR279W	1	+/+	-329.1923616975546	-17340.199714407325	111	0.4	0.14285714285714285	0.006800793425899688
YOL076W	-1	-/-	-330.33574146032333	-16666.447021089494	112	0.3902439024390244	0.14285714285714285	0.007084159818645509
YPR175W	1	+/+	-330.9772255793214	-19291.06424023211	111	0.40476190476190477	0.15178571428571427	0.007084159818645509
YER070W	1	+/+	-333.9413152113557	-19758.563657343388	111	0.4186046511627907	0.16071428571428573	0.007084159818645509
YHR149C	0	0/-	-336.20996013097465	-33414.288302369416	448	0.4186046511627907	0.16071428571428573	0.007084159818645509
YGR188C	-1	-/-	-336.4600894153118	-17747.88659887761	112	0.4090909090909091	0.16071428571428573	0.007367526211391329
YLR383W	-1	-/-	-336.82403971254826	-17481.47733001411	112	0.4	0.16071428571428573	0.0076508926041371494
YNL304W	-1	-/-	-337.01891881227493	-15514.225363530219	112	0.391304347826087	0.16071428571428573	0.00793425899688297
YOL115W	-1	-/-	-337.2779300734401	-18234.76973383501	112	0.3829787234042553	0.16071428571428573	0.00821762538962879
YLR319C	-1	-/-	-337.6448248922825	-17751.784690737724	112	0.375	0.16071428571428573	0.00850099178237461
YDR501W	-1	-/0	-338.60007870197296	-16955.115701250732	112	0.3673469387755102	0.16071428571428573	0.008784358175120431
YMR048W	1	+/+	-340.638634160161	-19179.138181246817	111	0.38	0.16964285714285715	0.008784358175120431
YOL090W	1	+/+	-340.86116556823254	-20275.92513230443	111	0.39215686274509803	0.17857142857142858	0.008784358175120431
YOR144C	1	+/+	-342.2229210808873	-19609.21177288145	111	0.40384615384615385	0.1875	0.008784358175120431
YIL026C	-1	-/-	-342.9979226514697	-19435.051436416805	112	0.39622641509433965	0.1875	0.009067724567866252
YNL206C	-1	-/-	-343.04357639700174	-20720.200592003763	112	0.3888888888888889	0.1875	0.009351090960612072
YJR006W	1	+/+	-343.99230513721704	-19784.04036852345	111	0.4	0.19642857142857142	0.009351090960612072
YML103C	-1	-/-	-345.69300539791584	-17507.702893063426	112	0.39285714285714285	0.19642857142857142	0.009634457353357892
YJL194W	1	+/+	-347.633902028203	-16802.13154322654	111	0.40350877192982454	0.20535714285714285	0.009634457353357892
YKL042W	-1	-/-	-348.6446264721453	-18942.92970810458	112	0.39655172413793105	0.20535714285714285	0.009917823746103713
YPR060C	0	0/0	-349.360326025635	-35788.24878681172	448	0.39655172413793105	0.20535714285714285	0.009917823746103713
YNL309W	-1	-/-	-351.2709190547466	-17849.459341019392	112	0.3898305084745763	0.20535714285714285	0.010201190138849533
YNL166C	-1	-/-	-352.3617752082646	-20629.58753793314	112	0.38333333333333336	0.20535714285714285	0.010484556531595354
YJR031C	-1	-/-	-352.9653356000781	-20073.289049960673	112	0.3770491803278688	0.20535714285714285	0.010767922924341174
YNL201C	-1	-/-	-353.0654359459877	-19753.93396347016	112	0.3709677419354839	0.20535714285714285	0.011051289317086993
YKL112W	1	+/+	-353.73242369294167	-19927.54156665504	111	0.38095238095238093	0.21428571428571427	0.011051289317086993
YDR097C	1	+/+	-353.9158228337765	-19795.559439092875	111	0.390625	0.22321428571428573	0.011051289317086993
YNL299W	-1	-/-	-354.6641889512539	-19104.138575717807	112	0.38461538461538464	0.22321428571428573	0.011334655709832813
YJL187C	-1	-/-	-354.8241446316242	-17942.59781229496	112	0.3787878787878788	0.22321428571428573	0.011618022102578634
YBR070C	-1	-/-	-354.9667000025511	-19206.058474093676	112	0.373134328358209	0.22321428571428573	0.011901388495324454
YDR440W	-1	-/-	-356.77786488831043	-19060.258628979325	112	0.36764705882352944	0.22321428571428573	0.012184754888070274
YGL016W	-1	-/0	-357.14822820574045	-20120.406034059823	112	0.36231884057971014	0.22321428571428573	0.012468121280816095
YNL290W	1	+/+	-357.3216461837292	-18928.933528877795	111	0.37142857142857144	0.23214285714285715	0.012468121280816095
YCL061C	1	+/+	-357.4353358000517	-17172.95213584602	111	0.38028169014084506	0.24107142857142858	0.012468121280816095
YOL066C	-1	-/-	-357.7335915565491	-19261.92471602559	112	0.375	0.24107142857142858	0.012751487673561915
YKL108W	1	+/+	-357.8846560716629	-17934.746176555753	111	0.3835616438356164	0.25	0.012751487673561915
YKR082W	-1	-/-	-359.2385864406824	-19890.93225263059	112	0.3783783783783784	0.25	0.013034854066307736
YLR424W	-1	-/-	-359.9601545035839	-20218.924585327506	112	0.37333333333333335	0.25	0.013318220459053556
YJL073W	-1	-/-	-360.8273755311966	-18607.967178493738	112	0.3684210526315789	0.25	0.013601586851799376
YPR018W	-1	-/-	-361.34430769085884	-18778.12335702777	112	0.36363636363636365	0.25	0.013884953244545197
YBR087W	1	+/+	-361.95242370665073	-19373.16147530079	111	0.3717948717948718	0.25892857142857145	0.013884953244545197
YBL104C	0	0/-	-362.7758257947862	-33100.09042788483	448	0.3717948717948718	0.25892857142857145	0.013884953244545197
YJR057W	1	+/-	-363.2972726225853	-17279.812556050718	111	0.379746835443038	0.26785714285714285	0.013884953244545197
YGR274C	-1	-/-	-363.82895378023386	-18928.623389951885	112	0.375	0.26785714285714285	0.014168319637291017
YBL085W	-1	-/-	-364.2403929531574	-17008.16113165021	112	0.37037037037037035	0.26785714285714285	0.014451686030036838
YOR038C	-1	-/-	-365.9640319645405	-18410.57691924274	112	0.36585365853658536	0.26785714285714285	0.014735052422782658
YDL030W	-1	-/-	-366.03828740119934	-18081.667456552386	112	0.3614457831325301	0.26785714285714285	0.015018418815528478
YIR008C	1	+/+	-366.3354324698448	-19617.881369143724	111	0.36904761904761907	0.2767857142857143	0.015018418815528478
YBL063W	-1	-/-	-366.5439853668213	-17280.276119541377	112	0.36470588235294116	0.2767857142857143	0.015301785208274299
YPL227C	-1	-/-	-366.9746814072132	-19364.27537970245	112	0.36046511627906974	0.2767857142857143	0.01558515160102012
YJL025W	-1	-/-	-369.6413749754429	-19478.572340987623	112	0.3563218390804598	0.2767857142857143	0.01586851799376594
YOR033C	1	+/-	-370.92603892087936	-17862.55289760232	111	0.36363636363636365	0.2857142857142857	0.01586851799376594
YFR028C	-1	-/-	-371.1842488273978	-19932.468842975795	112	0.3595505617977528	0.2857142857142857	0.01615188438651176
YHR036W	-1	-/-	-371.54081720113754	-18711.402574807405	112	0.35555555555555557	0.2857142857142857	0.01643525077925758
YMR277W	-1	-/-	-371.9928364381194	-20248.30816265568	112	0.3516483516483517	0.2857142857142857	0.0167186171720034
YHR013C	-1	-/-	-373.0658718422055	-20127.582275234163	112	0.34782608695652173	0.2857142857142857	0.01700198356474922
YPR046W	-1	-/-	-373.9970835894346	-18113.76464521885	112	0.34408602150537637	0.2857142857142857	0.01728534995749504
YKL113C	1	+/+	-374.1172090768814	-19587.259178459644	111	0.35106382978723405	0.29464285714285715	0.01728534995749504
YMR179W	-1	-/-	-375.19180846214294	-19759.844777420163	112	0.3473684210526316	0.29464285714285715	0.017568716350240862
YDR121W	1	+/+	-375.3734737634659	-18660.22682118416	111	0.3541666666666667	0.30357142857142855	0.017568716350240862
YPL115C	-1	-/-	-375.47307056188583	-19882.71021234244	112	0.35051546391752575	0.30357142857142855	0.01785208274298668
YPL112C	-1	-/-	-375.8850548863411	-20367.118837043643	112	0.3469387755102041	0.30357142857142855	0.018135449135732503
YML060W	-1	-/-	-375.94058461487293	-21190.40059326589	112	0.3434343434343434	0.30357142857142855	0.01841881552847832
YBR195C	-1	-/-	-376.3206207752228	-19822.835367321968	112	0.34	0.30357142857142855	0.018702181921224144
YER173W	-1	-/-	-377.0739190876484	-21533.051344648004	112	0.33663366336633666	0.30357142857142855	0.018985548313969963
YJL173C	1	+/+	-377.27498695254326	-18943.60855421424	111	0.3431372549019608	0.3125	0.018985548313969963
YJL115W	-1	-/-	-378.1567954868078	-20116.111650705338	112	0.33980582524271846	0.3125	0.019268914706715785
YMR224C	-1	-/-	-379.30824184417725	-16447.0591647923	112	0.33653846153846156	0.3125	0.019552281099461603
YGR091W	-1	-/-	-379.78667962551117	-16962.159629784524	112	0.3333333333333333	0.3125	0.019835647492207426
YPL208W	-1	-/-	-381.1742511987686	-19443.63274049759	112	0.330188679245283	0.3125	0.020119013884953244
YLL002W	-1	-/-	-381.3895446360111	-18863.568333894014	112	0.32710280373831774	0.3125	0.020402380277699066
YPR135W	1	+/+	-381.43409526348114	-18924.87604206428	111	0.3333333333333333	0.32142857142857145	0.020402380277699066
YIL131C	-1	-/+	-381.65892392396927	-19280.546342626214	112	0.3302752293577982	0.32142857142857145	0.020685746670444885
YNL261W	1	+/+	-381.6987102627754	-19648.124817490578	111	0.33636363636363636	0.33035714285714285	0.020685746670444885
YDL074C	-1	-/+	-382.1387409493327	-19591.74799502641	112	0.3333333333333333	0.33035714285714285	0.020969113063190707
YOR074C	1	+/-	-382.6983148753643	-20090.252055943012	111	0.3392857142857143	0.3392857142857143	0.020969113063190707
YIL159W	-1	-/-	-382.99010276794434	-17721.508714169264	112	0.336283185840708	0.3392857142857143	0.021252479455936526
YFR038W	0	0/-	-383.21421962603927	-35068.09882557206	448	0.336283185840708	0.3392857142857143	0.021252479455936526
YGR109C	1	+/+	-383.4456673040986	-19510.4700563699	111	0.34210526315789475	0.3482142857142857	0.021252479455936526
YDR489W	1	+/+	-384.3811804950237	-17854.434458613396	111	0.34782608695652173	0.35714285714285715	0.021252479455936526
YLR442C	-1	-/+	-384.81166207790375	-19264.394583046436	112	0.3448275862068966	0.35714285714285715	0.021535845848682348
YDR507C	-1	-/-	-384.84483206272125	-19412.10011318326	112	0.3418803418803419	0.35714285714285715	0.021819212241428167
YJL061W	-1	-/-	-385.56731759011745	-19381.503651067615	112	0.3389830508474576	0.35714285714285715	0.022102578634173985
YEL022W	-1	-/-	-385.78697070479393	-19764.364552497864	112	0.33613445378151263	0.35714285714285715	0.022385945026919808
YPR141C	-1	-/-	-386.25321984291077	-19038.57846286893	112	0.3333333333333333	0.35714285714285715	0.022669311419665626
YMR285C	-1	-/-	-386.4711773991585	-20971.248474627733	112	0.3305785123966942	0.35714285714285715	0.02295267781241145
YOL094C	1	+/+	-386.5237600803375	-20772.886341035366	111	0.3360655737704918	0.36607142857142855	0.02295267781241145
YLR318W	-1	-/-	-386.66593235731125	-18054.02348740399	112	0.3333333333333333	0.36607142857142855	0.023236044205157267
YNL272C	-1	-/-	-386.73037099838257	-18152.33340200782	112	0.33064516129032256	0.36607142857142855	0.02351941059790309
YLR115W	-1	-/-	-386.7602531313896	-17540.735969536006	112	0.328	0.36607142857142855	0.023802776990648908
YML111W	0	0/-	-387.27364734373987	-34742.75938336365	448	0.328	0.36607142857142855	0.023802776990648908
YIR005W	-1	-/-	-387.3970613479614	-16521.108905225992	112	0.3253968253968254	0.36607142857142855	0.02408614338339473
YFR029W	-1	-/-	-387.91071689128876	-19105.984033450484	112	0.3228346456692913	0.36607142857142855	0.02436950977614055
YJL035C	-1	-/-	-387.91773945093155	-19601.570270761847	112	0.3203125	0.36607142857142855	0.02465287616888637
YJL011C	-1	-/-	-388.2271443158388	-20367.44080147147	112	0.3178294573643411	0.36607142857142855	0.02493624256163219
YKL154W	-1	-/-	-388.2601220905781	-19416.346279770136	112	0.3153846153846154	0.36607142857142855	0.02521960895437801
YPR119W	-1	-/-	-388.28441578894854	-17370.744107343256	112	0.31297709923664124	0.36607142857142855	0.02550297534712383
YPL209C	-1	-/-	-388.68890526890755	-18780.499030977488	112	0.3106060606060606	0.36607142857142855	0.025786341739869652
YOR166C	0	0/-	-389.02277168631554	-32159.61593493074	448	0.3106060606060606	0.36607142857142855	0.025786341739869652
YML046W	-1	-/-	-389.474355250597	-20604.377230092883	112	0.3082706766917293	0.36607142857142855	0.02606970813261547
YDR414C	-1	-/-	-389.5244730114937	-19647.34970676899	112	0.30597014925373134	0.36607142857142855	0.026353074525361293
YML021C	-1	-/-	-389.8028140440583	-18701.190789468586	112	0.3037037037037037	0.36607142857142855	0.026636440918107112
YNL023C	-1	-/-	-390.25557076931	-19860.734522670507	112	0.3014705882352941	0.36607142857142855	0.026919807310852934
YHR127W	0	0/-	-390.9570521917194	-35172.64900388941	448	0.3014705882352941	0.36607142857142855	0.026919807310852934
YPL157W	-1	-/-	-391.06490682810545	-19954.752167001367	112	0.29927007299270075	0.36607142857142855	0.027203173703598753
YNL072W	1	+/+	-391.3145564198494	-17835.805173188448	111	0.30434782608695654	0.375	0.027203173703598753
YOR284W	-1	-/0	-391.5560359954834	-19644.288256585598	112	0.302158273381295	0.375	0.027486540096344575
YCR020W-B	-1	-/-	-391.8119977489114	-18732.55228445679	112	0.3	0.375	0.027769906489090394
YDR416W	-1	-/-	-392.39603811502457	-19406.904872745275	112	0.2978723404255319	0.375	0.028053272881836216
YBR060C	1	+/+	-392.4415211677551	-20098.04154765606	111	0.3028169014084507	0.38392857142857145	0.028053272881836216
YOL017W	-1	-/-	-392.59223275631666	-19978.583660803735	112	0.3006993006993007	0.38392857142857145	0.028336639274582034
YBL008W	-1	-/-	-392.93757367134094	-19447.426606595516	112	0.2986111111111111	0.38392857142857145	0.028620005667327857
YOR048C	-1	-/-	-393.0831357240677	-19969.747488319874	112	0.296551724137931	0.38392857142857145	0.028903372060073675
YEL061C	-1	-/-	-393.1217115521431	-18199.70751877129	112	0.2945205479452055	0.38392857142857145	0.029186738452819494
YLR215C	-1	-/-	-393.329198166728	-18780.820692688227	112	0.2925170068027211	0.38392857142857145	0.029470104845565316
YCL055W	-1	-/-	-393.72425478696823	-20465.716250777245	112	0.2905405405405405	0.38392857142857145	0.029753471238311135
YKR086W	-1	-/-	-394.0053253173828	-16846.719467699528	112	0.28859060402684567	0.38392857142857145	0.030036837631056957
YER113C	0	0/-	-394.0958531089127	-35363.06890088506	448	0.28859060402684567	0.38392857142857145	0.030036837631056957
YBR200W	-1	-/-	-394.8846138715744	-17649.6250538826	112	0.2866666666666667	0.38392857142857145	0.030320204023802776
YJL072C	1	+/+	-395.1084869503975	-20468.848025888205	111	0.2913907284768212	0.39285714285714285	0.030320204023802776
YMR127C	-1	-/-	-395.73562356829643	-19194.96547868848	112	0.2894736842105263	0.39285714285714285	0.030603570416548598
YBR131W	-1	-/-	-395.99788361787796	-18298.60750091076	112	0.2875816993464052	0.39285714285714285	0.030886936809294416
YDR228C	-1	-/-	-396.8275317251682	-19251.685744427145	112	0.2857142857142857	0.39285714285714285	0.03117030320204024
YJL110C	-1	-/-	-397.24382919073105	-18754.60147303343	112	0.2838709677419355	0.39285714285714285	0.03145366959478606
YML098W	-1	-/-	-397.41120398044586	-20826.85695528984	112	0.28205128205128205	0.39285714285714285	0.03173703598753188
YPL210C	-1	-/-	-397.5767021179199	-19201.969896793365	112	0.2802547770700637	0.39285714285714285	0.0320204023802777
YLR210W	-1	-/-	-398.96353667229414	-20365.91893211752	112	0.27848101265822783	0.39285714285714285	0.03230376877302352
YOL149W	-1	-/-	-399.2306717336178	-19122.639448687434	112	0.27672955974842767	0.39285714285714285	0.03258713516576934
YDL098C	-1	-/-	-400.25669246912	-16829.824240922928	112	0.275	0.39285714285714285	0.03287050155851516
YMR235C	-1	-/-	-400.9322672486305	-18973.13814640045	112	0.2732919254658385	0.39285714285714285	0.03315386795126098
YPL001W	-1	-/-	-401.3026177883148	-19074.432399958372	112	0.2716049382716049	0.39285714285714285	0.0334372343440068
YDR017C	-1	-/-	-401.31067883968353	-18908.15957635641	112	0.26993865030674846	0.39285714285714285	0.03372060073675262
YOL006C	1	+/+	-401.31379613280296	-21547.617331415415	111	0.27439024390243905	0.4017857142857143	0.03372060073675262
YER171W	-1	-/-	-401.37689124047756	-20477.080119878054	112	0.2727272727272727	0.4017857142857143	0.03400396712949844
YML065W	1	+/+	-401.4502963721752	-20189.070679306984	111	0.27710843373493976	0.4107142857142857	0.03400396712949844
YDR499W	-1	-/-	-402.25279243290424	-18993.79818996787	112	0.2754491017964072	0.4107142857142857	0.034287333522244265
YLR451W	-1	-/-	-402.7134847640991	-18827.2036806494	112	0.27380952380952384	0.4107142857142857	0.03457069991499008
YKL090W	0	0/-	-402.7619791030884	-33237.40192622878	448	0.27380952380952384	0.4107142857142857	0.03457069991499008
YKL033W	0	0/-	-402.8449775725603	-33990.78022797033	448	0.27380952380952384	0.4107142857142857	0.03457069991499008
YJR043C	1	+/+	-402.85543078929186	-20055.624821938574	111	0.2781065088757396	0.41964285714285715	0.03457069991499008
YER111C	-1	-/-	-403.18682113289833	-19707.20394924283	112	0.27647058823529413	0.41964285714285715	0.0348540663077359
YNL218W	1	+/+	-404.5737267136574	-19095.091596774757	111	0.2807017543859649	0.42857142857142855	0.0348540663077359
YDL028C	-1	-/-	-404.65349638462067	-17635.903597727418	112	0.27906976744186046	0.42857142857142855	0.035137432700481724
YPL122C	-1	-/-	-405.21448320150375	-20287.269603580236	112	0.2774566473988439	0.42857142857142855	0.03542079909322755
YLR015W	-1	-/-	-405.624325633049	-18606.962084770203	112	0.27586206896551724	0.42857142857142855	0.03570416548597336
YHR118C	1	+/+	-405.70250380039215	-18043.85381257534	111	0.28	0.4375	0.03570416548597336
YLR288C	-1	-/-	-405.81321012973785	-20494.667556762695	112	0.2784090909090909	0.4375	0.035987531878719184
YPR048W	0	0/-	-406.31758510507643	-36355.64331526309	448	0.2784090909090909	0.4375	0.035987531878719184
YNL188W	-1	-/-	-406.6213739514351	-19329.990280598402	112	0.2768361581920904	0.4375	0.036270898271465006
YDR147W	-1	-/-	-406.65280786156654	-20549.82088433206	112	0.2752808988764045	0.4375	0.03655426466421082
YBR257W	-1	-/-	-406.88442428410053	-20651.137879535556	112	0.2737430167597765	0.4375	0.03683763105695664
YNL123W	-1	-/-	-407.2443597614765	-21728.255100756884	112	0.2722222222222222	0.4375	0.037120997449702466
YIL139C	-1	-/-	-407.4051321744919	-17778.409153461456	112	0.27071823204419887	0.4375	0.03740436384244829
YLR227C	0	0/-	-407.49406987428665	-32113.45417176094	448	0.27071823204419887	0.4375	0.03740436384244829
YDR159W	-1	-/-	-407.7402867078781	-18487.728577256203	112	0.2692307692307692	0.4375	0.0376877302351941
YPL254W	-1	-/-	-408.1648624241352	-19723.645359419286	112	0.2677595628415301	0.4375	0.037971096627939925
YDR291W	0	0/-	-408.1851959787309	-36088.242854820564	448	0.2677595628415301	0.4375	0.037971096627939925
YCR054C	0	0/0	-408.60757544636726	-29996.175434231758	448	0.2677595628415301	0.4375	0.037971096627939925
YGL060W	0	0/-	-408.8072121851146	-34954.7078323029	448	0.2677595628415301	0.4375	0.037971096627939925
YGL050W	0	0/-	-408.90172573179007	-35106.39634578489	448	0.2677595628415301	0.4375	0.037971096627939925
YMR227C	-1	-/-	-408.9610314965248	-19629.193841159344	112	0.266304347826087	0.4375	0.03825446302068575
YLR277C	-1	-/-	-409.3747284784913	-18674.44208356738	112	0.2648648648648649	0.4375	0.03853782941343157
YPR120C	1	+/+	-409.67421881854534	-19812.021056234837	111	0.26881720430107525	0.44642857142857145	0.03853782941343157
YOR279C	-1	-/+	-409.7203565835953	-18759.525174826384	112	0.26737967914438504	0.44642857142857145	0.038821195806177385
YFL001W	0	0/-	-410.2965772654861	-35554.867977889255	448	0.26737967914438504	0.44642857142857145	0.038821195806177385
YOL125W	-1	-/-	-410.35562294721603	-19057.460073888302	112	0.26595744680851063	0.44642857142857145	0.03910456219892321
YBR175W	-1	-/-	-410.36679220199585	-19048.846340358257	112	0.26455026455026454	0.44642857142857145	0.03938792859166903
YKL018W	-1	-/-	-410.52045488357544	-20532.7964656353	112	0.2631578947368421	0.44642857142857145	0.03967129498441485
YFR027W	1	+/+	-410.8399097919464	-18484.37438762188	111	0.2670157068062827	0.45535714285714285	0.03967129498441485
YJL074C	-1	-/-	-411.1004612669349	-19992.94341584295	112	0.265625	0.45535714285714285	0.039954661377160666
YGL243W	-1	-/-	-411.49395939707756	-19486.907432749867	112	0.26424870466321243	0.45535714285714285	0.04023802776990649
YMR065W	-1	-/-	-411.5823201164603	-20332.43884689361	112	0.26288659793814434	0.45535714285714285	0.04052139416265231
YNL126W	-1	-/-	-412.1004644036293	-19639.547455742955	112	0.26153846153846155	0.45535714285714285	0.04080476055539813
YIL031W	-1	-/-	-412.30509781092405	-19958.91180690378	112	0.2602040816326531	0.45535714285714285	0.04108812694814395
YBL023C	1	+/+	-412.32687413692474	-20016.523235321045	111	0.2639593908629442	0.4642857142857143	0.04108812694814395
YDR021W	-1	-/-	-412.3889816850424	-21211.78247345984	112	0.26262626262626265	0.4642857142857143	0.04137149334088977
YHR077C	-1	-/-	-412.9386352300644	-18400.977645397186	112	0.2613065326633166	0.4642857142857143	0.04165485973363559
YKL166C	-1	-/-	-414.6149837002158	-19875.063121460378	112	0.26	0.4642857142857143	0.041938226126381414
YEL032W	1	+/+	-414.721903026104	-19781.471779346466	111	0.263681592039801	0.4732142857142857	0.041938226126381414
YBR258C	-1	-/-	-415.73589515686035	-19027.13015460968	112	0.2623762376237624	0.4732142857142857	0.04222159251912723
YPL008W	-1	-/-	-416.070707693696	-21215.665547430515	112	0.26108374384236455	0.4732142857142857	0.04250495891187305
YDR140W	-1	-/-	-416.1071275472641	-18785.751514434814	112	0.25980392156862747	0.4732142857142857	0.042788325304618874
YBL034C	-1	-/-	-416.20348185300827	-21143.988730549812	112	0.25853658536585367	0.4732142857142857	0.043071691697364696
YMR240C	-1	-/-	-416.88420897722244	-20217.29648834467	112	0.25728155339805825	0.4732142857142857	0.04335505809011051
YDR081C	-1	-/-	-417.03352189064026	-19836.23871305585	112	0.2560386473429952	0.4732142857142857	0.04363842448285633
YNR011C	-1	-/-	-417.09042620658875	-20856.52214574814	112	0.2548076923076923	0.4732142857142857	0.043921790875602156
YJL156C	-1	-/-	-417.18271893262863	-19742.283717751503	112	0.2535885167464115	0.4732142857142857	0.04420515726834797
YML015C	-1	-/-	-417.6973820924759	-19357.18358644843	112	0.2523809523809524	0.4732142857142857	0.04448852366109379
YLR457C	0	0/-	-418.007446013391	-32689.473892051727	448	0.2523809523809524	0.4732142857142857	0.04448852366109379
YPR031W	-1	-/-	-418.0093452334404	-18308.952864587307	112	0.25118483412322273	0.4732142857142857	0.044771890053839615
YDR472W	-1	-/-	-418.31083154678345	-18400.620427131653	112	0.25	0.4732142857142857	0.04505525644658544
YDR439W	-1	-/-	-418.5445787012577	-19449.341637820005	112	0.24882629107981222	0.4732142857142857	0.04533862283933125
YHR144C	0	0/-	-418.75745090842247	-36199.917464058846	448	0.24882629107981222	0.4732142857142857	0.04533862283933125
YBR133C	-1	-/-	-419.0067101120949	-18818.11746609211	112	0.24766355140186916	0.4732142857142857	0.045621989232077075
YHL038C	-1	-/-	-420.65401339530945	-18973.843936815858	112	0.24651162790697675	0.4732142857142857	0.0459053556248229
YIL004C	-1	-/-	-420.7821255326271	-19029.32489234209	112	0.24537037037037038	0.4732142857142857	0.04618872201756872
YKL116C	0	0/-	-421.215249478817	-35443.966019822285	448	0.24537037037037038	0.4732142857142857	0.04618872201756872
YGL113W	1	+/+	-421.5009860396385	-18930.12822085619	111	0.2488479262672811	0.48214285714285715	0.04618872201756872
YPR189W	-1	-/-	-421.68421141803265	-20493.19772528112	112	0.24770642201834864	0.48214285714285715	0.046472088410314534
YBR091C	-1	-/-	-421.84375751018524	-18754.55375006795	112	0.2465753424657534	0.48214285714285715	0.046755454803060356
YER109C	-1	-/-	-421.9619786068797	-19211.530025415123	112	0.24545454545454545	0.48214285714285715	0.04703882119580618
YOR195W	-1	-/-	-422.1494883596897	-20755.257275134325	112	0.24434389140271492	0.48214285714285715	0.047322187588552
YBR055C	-1	-/-	-422.38101065158844	-21096.196301043034	112	0.24324324324324326	0.48214285714285715	0.047605553981297816
YFL049W	-1	-/-	-422.46077132225037	-18982.267788022757	112	0.242152466367713	0.48214285714285715	0.04788892037404364
YKL205W	-1	-/-	-423.1884800195694	-21060.210586458445	112	0.24107142857142858	0.48214285714285715	0.04817228676678946
YMR080C	-1	-/-	-423.58337461948395	-19799.04308743775	112	0.24	0.48214285714285715	0.04845565315953528
YHR167W	-1	-/-	-423.8686853349209	-20321.44804210961	112	0.23893805309734514	0.48214285714285715	0.0487390195522811
YDL240W	0	0/-	-423.95924051105976	-33359.037310229614	448	0.23893805309734514	0.48214285714285715	0.0487390195522811
YKR064W	0	0/-	-424.18211667239666	-34669.276198387146	448	0.23893805309734514	0.48214285714285715	0.0487390195522811
YJL126W	0	0/0	-424.2451575882733	-33106.03095236048	448	0.23893805309734514	0.48214285714285715	0.0487390195522811
YNL088W	1	+/+	-424.4335174560547	-20300.911020684987	111	0.2422907488986784	0.49107142857142855	0.0487390195522811
YGL241W	-1	-/-	-424.55952191352844	-18362.687345921993	112	0.2412280701754386	0.49107142857142855	0.04902238594502692
YMR076C	-1	-/-	-424.56634110212326	-19831.964058816433	112	0.24017467248908297	0.49107142857142855	0.04930575233777274
YJL201W	-1	-/-	-425.51509124040604	-19902.471989154816	112	0.2391304347826087	0.49107142857142855	0.049589118730518564
YBR215W	-1	-/-	-425.631907582283	-22344.675564467907	112	0.23809523809523808	0.49107142857142855	0.04987248512326438
YBR231C	-1	-/-	-425.7552265524864	-20877.748355567455	112	0.23706896551724138	0.49107142857142855	0.0501558515160102
YMR270C	-1	-/-	-425.89729273319244	-18643.375433325768	112	0.23605150214592274	0.49107142857142855	0.05043921790875602
YMR288W	-1	-/-	-426.32003128528595	-19411.05426466465	112	0.23504273504273504	0.49107142857142855	0.05072258430150184
YOR025W	-1	-/-	-426.33491080999374	-18756.786778062582	112	0.23404255319148937	0.49107142857142855	0.05100595069424766
YPR133C	-1	-/-	-426.77500331401825	-20772.69048309326	112	0.2330508474576271	0.49107142857142855	0.05128931708699348
YCR086W	1	+/-	-427.5792099237442	-19554.05861991644	111	0.23628691983122363	0.5	0.05128931708699348
YOL093W	-1	-/-	-427.67174738645554	-19619.129790201783	112	0.23529411764705882	0.5	0.051572683479739305
YML005W	-1	-/-	-428.0850722193718	-20036.087281435728	112	0.23430962343096234	0.5	0.05185604987248512
YIL128W	-1	-/-	-428.2664628624916	-19131.258458197117	112	0.23333333333333334	0.5	0.05213941626523094
YNL282W	-1	-/-	-428.3534592986107	-20058.745252370834	112	0.23236514522821577	0.5	0.052422782657976764
YPR104C	-1	-/-	-428.5447795689106	-21036.93195077032	112	0.23140495867768596	0.5	0.05270614905072259
YPL016W	-1	-/+	-428.57502087950706	-20360.25444161147	112	0.23045267489711935	0.5	0.0529895154434684
YCL063W	-1	-/-	-428.8053399324417	-20003.16015315056	112	0.22950819672131148	0.5	0.053272881836214224
YOR205C	0	0/-	-429.0477434694767	-32993.021790370345	448	0.22950819672131148	0.5	0.053272881836214224
YOR075W	-1	-/-	-429.1389027237892	-21140.90940466523	112	0.22857142857142856	0.5	0.053556248228960046
YGR098C	-1	-/-	-429.2155499756336	-21739.01733599603	112	0.22764227642276422	0.5	0.05383961462170587
YDL105W	-1	-/-	-429.4055269956589	-17835.939384400845	112	0.22672064777327935	0.5	0.05412298101445168
YML097C	-1	-/-	-429.6254470124841	-20727.423480279744	112	0.22580645161290322	0.5	0.054406347407197506
YMR268C	-1	-/-	-429.7787946462631	-19457.983371973038	112	0.2248995983935743	0.5	0.05468971379994333
YIL030C	-1	-/-	-429.7856449484825	-19430.657193899155	112	0.224	0.5	0.05497308019268915
YDL001W	0	0/-	-430.09684017300606	-33108.43251568824	448	0.224	0.5	0.05497308019268915
YMR060C	-1	-/-	-430.43480908870697	-18251.279679507017	112	0.22310756972111553	0.5	0.055256446585434965
YLR376C	-1	-/-	-431.24733930826187	-21199.301581420004	112	0.2222222222222222	0.5	0.05553981297818079
YIR031C	0	0/-	-431.348635815084	-35168.28239072114	448	0.2222222222222222	0.5	0.05553981297818079
YJR097W	-1	-/-	-431.7407103776932	-20425.497592926025	112	0.22134387351778656	0.5	0.05582317937092661
YCL016C	-1	-/+	-431.88246035575867	-20513.483406186104	112	0.2204724409448819	0.5	0.05610654576367243
YPR056W	-1	-/-	-431.8932800292969	-19258.594324439764	112	0.2196078431372549	0.5	0.05638991215641825
YJL203W	-1	-/-	-432.07497081160545	-20541.582137554884	112	0.21875	0.5	0.05667327854916407
YPL124W	-1	-/-	-432.11081051826477	-19021.01516544819	112	0.2178988326848249	0.5	0.05695664494190989
YJR112W	-1	-/-	-432.65660777688026	-22059.38875669241	112	0.21705426356589147	0.5	0.05724001133465571
YDL092W	-1	-/-	-432.72035878896713	-20972.607308894396	112	0.21621621621621623	0.5	0.05752337772740153
YPL155C	-1	-/-	-432.97278666496277	-19817.891254633665	112	0.2153846153846154	0.5	0.05780674412014735
YLR085C	-1	-/-	-433.0461168885231	-17563.850023448467	112	0.21455938697318008	0.5	0.05809011051289317
YMR223W	0	0/-	-433.14320977032185	-32280.08285491541	448	0.21455938697318008	0.5	0.05809011051289317
YNR023W	-1	-/-	-433.4425204396248	-20967.975571751595	112	0.21374045801526717	0.5	0.05837347690563899
YNL298W	-1	-/-	-433.73410761356354	-20938.004139781	112	0.21292775665399238	0.5	0.05865684329838481
YBR030W	-1	-/-	-433.91522136330605	-22174.13685670495	112	0.21212121212121213	0.5	0.05894020969113063
YDR495C	-1	-/-	-434.1484818458557	-19463.575361460447	112	0.21132075471698114	0.5	0.059223576083876454
YGR113W	-1	-/-	-434.23990374803543	-20222.864420592785	112	0.21052631578947367	0.5	0.05950694247662227
YDR113C	-1	-/-	-434.8873348236084	-20631.943089328706	112	0.20973782771535582	0.5	0.05979030886936809
YKL014C	-1	-/-	-435.2346179783344	-21301.727327018976	112	0.208955223880597	0.5	0.060073675262113914
YNL256W	-1	-/-	-435.25583486258984	-22988.311401322484	112	0.20817843866171004	0.5	0.060357041654859736
YHR119W	-1	-/-	-435.5968727245927	-20600.03532831371	112	0.2074074074074074	0.5	0.06064040804760555
YNR048W	-1	-/-	-435.6389274597168	-18849.04893359542	112	0.2066420664206642	0.5	0.06092377444035137
YDR198C	-1	-/-	-435.8391264677048	-20265.131002426147	112	0.20588235294117646	0.5	0.061207140833097196
YLR181C	-1	-/-	-436.7221843600273	-19986.21255862713	112	0.20512820512820512	0.5	0.06149050722584302
YNL151C	-1	-/-	-436.791463136673	-20122.576490953565	112	0.20437956204379562	0.5	0.06177387361858883
YER172C	-1	-/-	-436.89091244339943	-20324.15505978465	112	0.20363636363636364	0.5	0.062057240011334655
YDL159W	-1	-/-	-437.0073143839836	-19140.66604694724	112	0.2028985507246377	0.5	0.06234060640408048
YLR321C	-1	-/+	-437.1051597595215	-19795.991362333298	112	0.20216606498194944	0.5	0.0626239727968263
YGL067W	-1	-/-	-437.4625343978405	-20905.669399112463	112	0.2014388489208633	0.5	0.06290733918957211
YMR171C	0	0/-	-437.5287724416703	-37055.59385600872	448	0.2014388489208633	0.5	0.06290733918957211
YIR030C	0	0/0	-437.53759214282036	-32665.276210531592	448	0.2014388489208633	0.5	0.06290733918957211
YOR216C	-1	-/-	-437.59318232536316	-20538.147494733334	112	0.2007168458781362	0.5	0.06319070558231794
YKR077W	0	0/-	-437.9474585428834	-34701.443267609924	448	0.2007168458781362	0.5	0.06319070558231794
YNR003C	-1	-/-	-438.29749822616577	-21835.87684158981	112	0.2	0.5	0.06347407197506376
YNL262W	1	+/+	-438.3481827378273	-20703.008247599006	111	0.20284697508896798	0.5089285714285714	0.06347407197506376
YKL068W	-1	-/-	-438.3673406243324	-22003.30034598708	112	0.20212765957446807	0.5089285714285714	0.06375743836780957
YNL227C	-1	-/-	-438.7679603099823	-20626.957054793835	112	0.20141342756183744	0.5089285714285714	0.0640408047605554
YDL017W	1	+/+	-438.85289192199707	-21303.666400194168	111	0.20422535211267606	0.5178571428571429	0.0640408047605554
YKR021W	0	0/-	-439.3275588545948	-34437.285118298605	448	0.20422535211267606	0.5178571428571429	0.0640408047605554
YAL034W-A	-1	-/-	-439.6061600446701	-19939.040190577507	112	0.20350877192982456	0.5178571428571429	0.06432417115330122
YIL071C	0	0/-	-440.02046601474285	-32821.74125619233	448	0.20350877192982456	0.5178571428571429	0.06432417115330122
YAR003W	-1	-/-	-440.2071330025792	-19198.256728954613	112	0.20279720279720279	0.5178571428571429	0.06460753754604703
YPR025C	-1	-/-	-440.39049130678177	-22134.441418468952	112	0.20209059233449478	0.5178571428571429	0.06489090393879286
YPR186C	-1	-/-	-440.6231213212013	-19491.339894749224	112	0.2013888888888889	0.5178571428571429	0.06517427033153868
YNL245C	-1	-/-	-440.8487071990967	-18016.889638245106	112	0.20069204152249134	0.5178571428571429	0.0654576367242845
YJR140C	-1	-/-	-440.88126027584076	-18762.115025281906	112	0.2	0.5178571428571429	0.06574100311703032
YOL045W	-1	-/-	-440.9498245418072	-20548.16813954711	112	0.19931271477663232	0.5178571428571429	0.06602436950977614
YKL130C	-1	-/-	-441.0581592321396	-19629.356757581234	112	0.19863013698630136	0.5178571428571429	0.06630773590252197
YJL024C	-1	-/-	-441.3359988331795	-20378.398179382086	112	0.19795221843003413	0.5178571428571429	0.06659110229526778
YKR079C	-1	-/-	-441.3965593576431	-19240.166702136397	112	0.19727891156462585	0.5178571428571429	0.0668744686880136
YBR275C	-1	-/+	-441.60233360528946	-19282.052170097828	112	0.19661016949152543	0.5178571428571429	0.06715783508075943
YKR025W	-1	-/-	-442.1712222099304	-20400.22367364168	112	0.19594594594594594	0.5178571428571429	0.06744120147350524
YOR058C	-1	-/-	-442.32063925266266	-19868.461044073105	112	0.19528619528619529	0.5178571428571429	0.06772456786625106
YMR231W	-1	-/-	-442.3261682987213	-17923.512141108513	112	0.19463087248322147	0.5178571428571429	0.06800793425899689
YER168C	-1	-/-	-442.4090957045555	-20934.056866824627	112	0.1939799331103679	0.5178571428571429	0.0682913006517427
YJL008C	-1	-/-	-442.58890521526337	-20816.450775921345	112	0.19333333333333333	0.5178571428571429	0.06857466704448853
YIL132C	-1	-/-	-442.95906925201416	-18865.040084719658	112	0.19269102990033224	0.5178571428571429	0.06885803343723434
YOL089C	-1	-/-	-443.25384509563446	-20327.32366847992	112	0.19205298013245034	0.5178571428571429	0.06914139982998016
YBR253W	-1	-/-	-443.2909811735153	-19987.165615439415	112	0.19141914191419143	0.5178571428571429	0.06942476622272599
YLR368W	-1	-/-	-443.63714277744293	-19478.087428689003	112	0.19078947368421054	0.5178571428571429	0.0697081326154718
YGL075C	-1	-/-	-443.6955472230911	-19927.777114868164	112	0.1901639344262295	0.5178571428571429	0.06999149900821762
YMR228W	0	0/-	-443.7354833781719	-33541.82258524001	448	0.1901639344262295	0.5178571428571429	0.06999149900821762
YLR418C	-1	-/-	-443.9388148188591	-20350.103372633457	112	0.1895424836601307	0.5178571428571429	0.07027486540096345
YMR172W	-1	-/-	-444.09470850229263	-20790.394253849983	112	0.18892508143322476	0.5178571428571429	0.07055823179370926
YDR022C	-1	-/-	-444.2955297231674	-19860.827287316322	112	0.18831168831168832	0.5178571428571429	0.0708415981864551
YOL135C	-1	-/-	-444.3565847873688	-19859.33620172739	112	0.18770226537216828	0.5178571428571429	0.07112496457920091
YBR171W	-1	-/-	-444.41727977991104	-20838.195897638798	112	0.1870967741935484	0.5178571428571429	0.07140833097194672
YJR138W	0	0/-	-444.6788410693407	-33604.044911963865	448	0.1870967741935484	0.5178571428571429	0.07140833097194672
YLR021W	0	0/-	-445.03942827135324	-35481.63654580712	448	0.1870967741935484	0.5178571428571429	0.07140833097194672
YOR016C	0	0/-	-445.3492452055216	-34253.43675880879	448	0.1870967741935484	0.5178571428571429	0.07140833097194672
YNL216W	-1	-/-	-445.3621491789818	-19916.44850987196	112	0.1864951768488746	0.5178571428571429	0.07169169736469255
YDL077C	-1	-/-	-445.4915336370468	-20343.203559041023	112	0.1858974358974359	0.5178571428571429	0.07197506375743837
YDR240C	-1	-/-	-445.53589510917664	-20398.1394892931	112	0.1853035143769968	0.5178571428571429	0.07225843015018418
YJL204C	-1	-/-	-445.7464916706085	-21681.26904541254	112	0.18471337579617833	0.5178571428571429	0.07254179654293001
YKR026C	-1	-/-	-445.92776986956596	-23759.19508817792	112	0.18412698412698414	0.5178571428571429	0.07282516293567583
YGL064C	0	0/-	-446.0239079222083	-35058.80769861862	448	0.18412698412698414	0.5178571428571429	0.07282516293567583
YAL047C	-1	-/-	-446.13593792915344	-18909.523051142693	112	0.18354430379746836	0.5178571428571429	0.07310852932842164
YNL292W	-1	-/-	-446.19930270314217	-23052.65765747428	112	0.1829652996845426	0.5178571428571429	0.07339189572116747
YOR368W	-1	-/-	-446.2209851741791	-20784.238281428814	112	0.18238993710691823	0.5178571428571429	0.07367526211391329
YLR263W	-1	-/-	-446.48158288002014	-19551.185337781906	112	0.18181818181818182	0.5178571428571429	0.07395862850665912
YDL069C	-1	-/-	-446.65280055999756	-17630.86726641655	112	0.18125	0.5178571428571429	0.07424199489940493
YNL041C	-1	-/-	-446.67220520973206	-20128.442561030388	112	0.1806853582554517	0.5178571428571429	0.07452536129215075
YNL314W	-1	-/-	-446.7574803829193	-21080.626277565956	112	0.18012422360248448	0.5178571428571429	0.07480872768489658
YHR154W	-1	-/-	-446.77530051767826	-20562.01053841412	112	0.17956656346749225	0.5178571428571429	0.07509209407764239
YHL013C	0	0/-	-447.26123394072056	-36064.97514462471	448	0.17956656346749225	0.5178571428571429	0.07509209407764239
YML105C	-1	-/-	-447.39869767427444	-20264.249716937542	112	0.17901234567901234	0.5178571428571429	0.0753754604703882
YDR484W	-1	-/-	-447.4128897860646	-21303.217948265374	112	0.17846153846153845	0.5178571428571429	0.07565882686313403
YNR009W	0	0/-	-447.42302463948727	-33135.80776180886	448	0.17846153846153845	0.5178571428571429	0.07565882686313403
YNL225C	-1	-/-	-447.5419157743454	-19512.898604929447	112	0.17791411042944785	0.5178571428571429	0.07594219325587985
YER107C	-1	-/-	-447.7748388648033	-21318.072610795498	112	0.17737003058103976	0.5178571428571429	0.07622555964862568
YJL154C	-1	-/-	-448.2546859383583	-20403.642448455095	112	0.17682926829268292	0.5178571428571429	0.0765089260413715
YDR473C	-1	-/-	-448.3861364275217	-20421.628223195672	112	0.1762917933130699	0.5178571428571429	0.07679229243411731
YML109W	-1	-/-	-448.3907507658005	-20245.586232066154	112	0.17575757575757575	0.5178571428571429	0.07707565882686314
YML104C	-1	-/-	-448.4842870235443	-21748.471658468246	112	0.17522658610271905	0.5178571428571429	0.07735902521960895
YML023C	-1	-/-	-448.50188302993774	-19580.078765511513	112	0.1746987951807229	0.5178571428571429	0.07764239161235477
YPL083C	-1	-/-	-448.5287344455719	-17643.14088432491	112	0.17417417417417416	0.5178571428571429	0.0779257580051006
YLR381W	-1	-/+	-448.69100695848465	-19762.453094363213	112	0.17365269461077845	0.5178571428571429	0.07820912439784641
YBR138C	0	0/0	-448.8797252625227	-32592.475316960365	448	0.17365269461077845	0.5178571428571429	0.07820912439784641
YOR308C	-1	-/-	-448.93464732170105	-18323.2081053257	112	0.17313432835820897	0.5178571428571429	0.07849249079059224
YGL213C	-1	-/-	-448.99474158883095	-22229.73457571864	112	0.17261904761904762	0.5178571428571429	0.07877585718333806
YOR066W	0	0/-	-449.02607433497906	-34968.62956663966	448	0.17261904761904762	0.5178571428571429	0.07877585718333806
YIL115C	-1	-/-	-449.2279838323593	-21842.952170073986	112	0.17210682492581603	0.5178571428571429	0.07905922357608387
YFL025C	-1	-/-	-449.3137418627739	-20272.490284860134	112	0.17159763313609466	0.5178571428571429	0.0793425899688297
YPL129W	-1	-/-	-449.3962301015854	-21099.868026137352	112	0.1710914454277286	0.5178571428571429	0.07962595636157552
YDL058W	-1	-/-	-449.5781636238098	-18522.923186182976	112	0.17058823529411765	0.5178571428571429	0.07990932275432133
YOR211C	-1	-/-	-449.6220293045044	-20641.340370088816	112	0.17008797653958943	0.5178571428571429	0.08019268914706716
YDR527W	-1	-/-	-449.67925322055817	-18928.529372692108	112	0.1695906432748538	0.5178571428571429	0.08047605553981298
YKL005C	-1	-/-	-449.70241236686707	-21530.619865357876	112	0.16909620991253643	0.5178571428571429	0.08075942193255879
YNL163C	-1	-/-	-449.80143243074417	-21963.727977871895	112	0.1686046511627907	0.5178571428571429	0.08104278832530462
YKL057C	-1	-/-	-449.839718580246	-20290.870828598738	112	0.1681159420289855	0.5178571428571429	0.08132615471805044
YIL021W	-1	-/-	-450.72357058525085	-20875.901077091694	112	0.1676300578034682	0.5178571428571429	0.08160952111079627
YML099C	-1	-/-	-450.95709359645844	-19034.09896606207	112	0.16714697406340057	0.5178571428571429	0.08189288750354208
YGL155W	-1	-/0	-451.0567331314087	-19620.274502277374	112	0.16666666666666666	0.5178571428571429	0.0821762538962879
YKL101W	-1	-/-	-451.591380238533	-20727.906878471375	112	0.166189111747851	0.5178571428571429	0.08245962028903372
YLR316C	-1	-/-	-451.6167496442795	-20600.75622075796	112	0.1657142857142857	0.5178571428571429	0.08274298668177954
YML043C	-1	-/-	-451.7727877423167	-22202.135227255523	112	0.16524216524216523	0.5178571428571429	0.08302635307452536
YMR234W	1	+/+	-452.3253936767578	-20241.504550486803	111	0.16761363636363635	0.5267857142857143	0.08302635307452536
YDL090C	-1	-/0	-452.73905315995216	-19043.63677313924	112	0.1671388101983003	0.5267857142857143	0.08330971946727118
YKL173W	-1	-/-	-452.96826922893524	-20212.40803438425	112	0.16666666666666666	0.5267857142857143	0.083593085860017
YBR130C	-1	-/-	-453.3372249007225	-22833.22330185771	112	0.16619718309859155	0.5267857142857143	0.08387645225276283
YKL048C	-1	-/-	-453.7016568183899	-20708.43524849415	112	0.16573033707865167	0.5267857142857143	0.08415981864550864
YBR049C	-1	-/-	-454.3838975429535	-19948.11152628064	112	0.16526610644257703	0.5267857142857143	0.08444318503825446
YHR085W	-1	-/+	-454.62085914611816	-21942.92618060112	112	0.164804469273743	0.5267857142857143	0.08472655143100029
YJL071W	-1	-/0	-454.76992988586426	-20457.6480666399	112	0.16434540389972144	0.5267857142857143	0.0850099178237461
YDR325W	-1	-/-	-454.8953928947449	-21387.679325714707	112	0.1638888888888889	0.5267857142857143	0.08529328421649192
YCR038C	-1	-/-	-454.91233468055725	-20248.971160888672	112	0.1634349030470914	0.5267857142857143	0.08557665060923775
YER013W	-1	-/-	-455.0042031109333	-20197.62888327241	112	0.16298342541436464	0.5267857142857143	0.08586001700198356
YML064C	-1	-/-	-455.0339504480362	-20923.317684732378	112	0.162534435261708	0.5267857142857143	0.08614338339472939
YMR126C	0	0/0	-455.04631692171097	-33511.648942016065	448	0.162534435261708	0.5267857142857143	0.08614338339472939
YBR074W	0	0/0	-455.0551234334707	-32272.55162972212	448	0.162534435261708	0.5267857142857143	0.08614338339472939
YDL189W	0	0/0	-455.09600265324116	-35762.23263692111	448	0.162534435261708	0.5267857142857143	0.08614338339472939
YBR245C	-1	-/-	-455.22329553961754	-21634.299159199	112	0.1620879120879121	0.5267857142857143	0.08642674978747521
YCR035C	-1	-/-	-455.58100213110447	-20648.74891604483	112	0.16164383561643836	0.5267857142857143	0.08671011618022102
YGR003W	-1	-/-	-455.66003066301346	-21175.932694107294	112	0.16120218579234974	0.5267857142857143	0.08699348257296685
YDR219C	-1	-/-	-455.9334020614624	-19367.372175335884	112	0.16076294277929154	0.5267857142857143	0.08727684896571267
YGR056W	-1	-/-	-455.9680267572403	-17735.55536082387	112	0.16032608695652173	0.5267857142857143	0.08756021535845848
YHR165C	-1	-/-	-456.3262108564377	-20732.29617857933	112	0.15989159891598917	0.5267857142857143	0.08784358175120431
YOL123W	-1	-/-	-456.46078193187714	-22254.592311501503	112	0.15945945945945947	0.5267857142857143	0.08812694814395013
YDR110W	1	+/+	-456.977103933692	-21608.72475503385	111	0.16172506738544473	0.5357142857142857	0.08812694814395013
YCR066W	-1	-/-	-457.01629769802094	-20643.203790426254	112	0.16129032258064516	0.5357142857142857	0.08841031453669594
YJL168C	-1	-/+	-457.1781908273697	-19143.563472390175	112	0.16085790884718498	0.5357142857142857	0.08869368092944177
YNL059C	-1	-/-	-457.4505069255829	-21197.244064450264	112	0.16042780748663102	0.5357142857142857	0.08897704732218759
YKR068C	-1	-/-	-457.88000559806824	-20285.81650967896	112	0.16	0.5357142857142857	0.08926041371493341
YJL112W	-1	-/-	-458.0278164744377	-21715.744588792324	112	0.1595744680851064	0.5357142857142857	0.08954378010767923
YOL095C	-1	-/-	-458.133989572525	-18287.874908924103	112	0.15915119363395225	0.5357142857142857	0.08982714650042505
YOR217W	1	+/+	-458.26744028925896	-21135.257660239935	111	0.16137566137566137	0.5446428571428571	0.08982714650042505
YLR144C	-1	-/-	-458.5606255233288	-21351.12718257308	112	0.16094986807387862	0.5446428571428571	0.09011051289317087
YOR373W	-1	-/-	-458.8478820323944	-20579.576558351517	112	0.16052631578947368	0.5446428571428571	0.09039387928591669
YIR009W	-1	-/-	-458.8975973725319	-20171.50548827648	112	0.16010498687664043	0.5446428571428571	0.0906772456786625
YNR043W	-1	-/-	-458.99437940120697	-20456.18281674385	112	0.15968586387434555	0.5446428571428571	0.09096061207140833
YJR136C	0	0/-	-459.13972236961126	-32637.454872194678	448	0.15968586387434555	0.5446428571428571	0.09096061207140833
YNR012W	0	0/-	-460.2067157626152	-38030.47860471159	448	0.15968586387434555	0.5446428571428571	0.09096061207140833
YJR035W	-1	-/-	-460.57413256168365	-21201.138046741486	112	0.15926892950391644	0.5446428571428571	0.09124397846415415
YKL203C	-1	-/-	-460.6829960346222	-19939.231214106083	112	0.15885416666666666	0.5446428571428571	0.09152734485689998
YKR020W	-1	-/-	-460.71176981925964	-19308.10754263401	112	0.15844155844155844	0.5446428571428571	0.0918107112496458
YPL253C	-1	-/-	-460.85547053813934	-19406.187637925148	112	0.15803108808290156	0.5446428571428571	0.09209407764239161
YDR386W	-1	-/-	-460.8631875514984	-20779.473099708557	112	0.15762273901808785	0.5446428571428571	0.09237744403513744
YNL025C	-1	-/-	-460.892833173275	-19670.37629431486	112	0.15721649484536082	0.5446428571428571	0.09266081042788325
YOL021C	-1	-/-	-460.91506761312485	-21339.879752337933	112	0.15681233933161953	0.5446428571428571	0.09294417682062907
YML006C	-1	-/-	-460.99561938643456	-21798.982357352972	112	0.1564102564102564	0.5446428571428571	0.0932275432133749
YIL130W	0	0/-	-461.1287458874285	-34538.153702098876	448	0.1564102564102564	0.5446428571428571	0.0932275432133749
YBR152W	-1	-/-	-461.2992820739746	-18787.287796497345	112	0.15601023017902813	0.5446428571428571	0.09351090960612071
YOR260W	-1	-/-	-461.3028662800789	-23777.07856440544	112	0.1556122448979592	0.5446428571428571	0.09379427599886653
YBR252W	0	0/-	-461.5167609155178	-38770.96531444788	448	0.1556122448979592	0.5446428571428571	0.09379427599886653
YPL022W	1	+/-	-461.6725808978081	-20155.024093031883	111	0.15776081424936386	0.5535714285714286	0.09379427599886653
YCL069W	-1	-/-	-461.7580336332321	-16518.813366651535	112	0.15736040609137056	0.5535714285714286	0.09407764239161236
YDL108W	-1	-/-	-461.7758878469467	-20605.500939011574	112	0.1569620253164557	0.5535714285714286	0.09436100878435817
YGR047C	-1	-/-	-461.904778778553	-22501.492362618446	112	0.15656565656565657	0.5535714285714286	0.094644375177104
YOL054W	-1	-/-	-461.9284906387329	-21431.867797613144	112	0.1561712846347607	0.5535714285714286	0.09492774156984982
YBR166C	0	0/0	-462.0512378513813	-37661.181695060804	448	0.1561712846347607	0.5535714285714286	0.09492774156984982
YJR110W	-1	-/-	-462.1902381181717	-20310.059861809015	112	0.15577889447236182	0.5535714285714286	0.09521110796259563
YBR007C	0	0/0	-462.28181348741055	-36841.42059773207	448	0.15577889447236182	0.5535714285714286	0.09521110796259563
YGR119C	-1	-/-	-462.60657688975334	-22341.61577832699	112	0.15538847117794485	0.5535714285714286	0.09549447435534146
YDR362C	-1	-/-	-462.6632146835327	-19514.116261959076	112	0.155	0.5535714285714286	0.09577784074808728
YLR139C	-1	-/-	-462.9485291838646	-17934.996082663536	112	0.1546134663341646	0.5535714285714286	0.09606120714083309
YBL046W	-1	-/-	-463.1401096582413	-22577.545615315437	112	0.15422885572139303	0.5535714285714286	0.09634457353357892
YOL137W	0	0/-	-463.1864458024502	-36881.165681786835	448	0.15422885572139303	0.5535714285714286	0.09634457353357892
YIL120W	-1	-/-	-464.16527783870697	-18041.309265494347	112	0.15384615384615385	0.5535714285714286	0.09662793992632474
YNL236W	-1	-/-	-464.24220979213715	-21636.553867459297	112	0.15346534653465346	0.5535714285714286	0.09691130631907056
YKR060W	-1	-/-	-464.3589665219188	-21721.35085784644	112	0.15308641975308643	0.5535714285714286	0.09719467271181638
YGL023C	0	0/-	-464.3893726617098	-37206.80488380045	448	0.15308641975308643	0.5535714285714286	0.09719467271181638
YNL189W	0	0/-	-464.4069090411067	-36140.548705898225	448	0.15308641975308643	0.5535714285714286	0.09719467271181638
YMR059W	-1	-/-	-464.5414729118347	-19371.70205539465	112	0.15270935960591134	0.5535714285714286	0.0974780391045622
YLR425W	-1	-/-	-464.60040187835693	-19869.18317371607	112	0.15233415233415235	0.5535714285714286	0.09776140549730802
YMR132C	0	0/0	-464.6247804835439	-34812.27000094205	448	0.15233415233415235	0.5535714285714286	0.09776140549730802
YJR092W	-1	-/-	-464.7362089753151	-19128.002507805824	112	0.15196078431372548	0.5535714285714286	0.09804477189005384
YER032W	-1	-/-	-465.0460110902786	-20125.325845837593	112	0.15158924205378974	0.5535714285714286	0.09832813828279965
YDR288W	-1	-/-	-465.1976866722107	-20341.233723521233	112	0.15121951219512195	0.5535714285714286	0.09861150467554548
YLL003W	-1	-/-	-465.210715174675	-19770.754290938377	112	0.15085158150851583	0.5535714285714286	0.0988948710682913
YOR242C	0	0/-	-465.4787457510829	-33435.996616264805	448	0.15085158150851583	0.5535714285714286	0.0988948710682913
YJL058C	-1	-/-	-465.5339546203613	-20227.739284530282	112	0.15048543689320387	0.5535714285714286	0.09917823746103713
YFR041C	-1	-/-	-465.6754766777158	-20931.145161099732	112	0.15012106537530268	0.5535714285714286	0.09946160385378294
YOR319W	-1	-/-	-465.67765760421753	-20943.418515115976	112	0.1497584541062802	0.5535714285714286	0.09974497024652876
YMR125W	-1	-/-	-465.721995472908	-19862.636009812355	112	0.1493975903614458	0.5535714285714286	0.10002833663927459
YJR022W	-1	-/-	-465.7957065105438	-18554.632255911827	112	0.14903846153846154	0.5535714285714286	0.1003117030320204
YPR055W	-1	-/-	-465.8365187942982	-20742.92465174198	112	0.1486810551558753	0.5535714285714286	0.10059506942476622
YGR134W	-1	-/-	-465.86902648210526	-22330.87364667654	112	0.14832535885167464	0.5535714285714286	0.10087843581751205
YPL074W	0	0/0	-466.0268220603466	-36669.487473502755	448	0.14832535885167464	0.5535714285714286	0.10087843581751205
YLR396C	-1	-/-	-466.10912492126226	-22694.135385371745	112	0.14797136038186157	0.5535714285714286	0.10116180221025786
YDR528W	0	0/-	-466.12732148543	-36103.97795280069	448	0.14797136038186157	0.5535714285714286	0.10116180221025786
YPR200C	-1	-/-	-466.1935017108917	-20469.806663036346	112	0.14761904761904762	0.5535714285714286	0.10144516860300368
YDR138W	-1	-/-	-466.29727524518967	-20191.49446260929	112	0.14726840855106887	0.5535714285714286	0.1017285349957495
YOL044W	-1	-/-	-466.3898237347603	-20372.57916009426	112	0.14691943127962084	0.5535714285714286	0.10201190138849532
YNL172W	-1	-/-	-466.46394097805023	-19105.51290076971	112	0.14657210401891252	0.5535714285714286	0.10229526778124115
YJR089W	-1	-/-	-466.59852504730225	-20325.68627411127	112	0.14622641509433962	0.5535714285714286	0.10257863417398697
YHR107C	-1	-/-	-466.62676310539246	-21867.732480049133	112	0.14588235294117646	0.5535714285714286	0.10286200056673278
YJL056C	-1	-/-	-466.6394509077072	-20136.304047226906	112	0.14553990610328638	0.5535714285714286	0.10314536695947861
YJR076C	-1	-/-	-466.6594700217247	-22204.867355287075	112	0.1451990632318501	0.5535714285714286	0.10342873335222443
YDL216C	-1	-/-	-466.67775547504425	-20260.74974679947	112	0.14485981308411214	0.5535714285714286	0.10371209974497024
YPL151C	-1	-/-	-466.7202112674713	-22757.739929676056	112	0.1445221445221445	0.5535714285714286	0.10399546613771607
YJL006C	-1	-/-	-466.7725412398577	-22781.541514620185	112	0.14418604651162792	0.5535714285714286	0.10427883253046188
YLR313C	-1	-/-	-466.80244958400726	-19769.102897405624	112	0.14385150812064965	0.5535714285714286	0.10456219892320771
YDR244W	-1	-/-	-466.8223135471344	-20359.10311615467	112	0.14351851851851852	0.5535714285714286	0.10484556531595353
YGL154C	0	0/0	-466.82607401907444	-35657.87016168982	448	0.14351851851851852	0.5535714285714286	0.10484556531595353
YBR123C	-1	-/-	-466.9170110821724	-20960.583593904972	112	0.14318706697459585	0.5535714285714286	0.10512893170869934
YKL134C	-1	-/-	-467.3035855293274	-20674.62068516016	112	0.14285714285714285	0.5535714285714286	0.10541229810144517
YGL071W	-1	-/-	-467.44656533002853	-21633.98128736019	112	0.1425287356321839	0.5535714285714286	0.10569566449419099
YKR027W	-1	-/-	-467.51061248779297	-21081.227409362793	112	0.14220183486238533	0.5535714285714286	0.1059790308869368
YOR143C	-1	-/-	-467.8070310652256	-23365.112434372306	112	0.14187643020594964	0.5535714285714286	0.10626239727968263
YJL179W	-1	-/-	-467.8955127000809	-21977.002576947212	112	0.1415525114155251	0.5535714285714286	0.10654576367242845
YJL176C	-1	-/-	-468.2062478065491	-19962.843127846718	112	0.14123006833712984	0.5535714285714286	0.10682913006517428
YMR055C	-1	-/-	-468.3524045944214	-19673.096670627594	112	0.1409090909090909	0.5535714285714286	0.10711249645792009
YJL059W	-1	-/-	-468.40438282489777	-21984.89611259103	112	0.14058956916099774	0.5535714285714286	0.10739586285066591
YFR031C	-1	-/-	-468.7433304786682	-19806.664935708046	112	0.14027149321266968	0.5535714285714286	0.10767922924341174
YLR234W	-1	-/-	-468.79841780662537	-19319.005571126938	112	0.1399548532731377	0.5535714285714286	0.10796259563615755
YJL162C	0	0/-	-468.85806615650654	-33254.309996046126	448	0.1399548532731377	0.5535714285714286	0.10796259563615755
YML069W	1	+/+	-469.0417491197586	-22877.53309571743	111	0.14189189189189189	0.5625	0.10796259563615755
YER075C	-1	-/-	-469.1417496204376	-20554.66793975234	112	0.14157303370786517	0.5625	0.10824596202890337
YAL024C	-1	-/-	-469.2030771970749	-19080.58153259754	112	0.1412556053811659	0.5625	0.1085293284216492
YDL101C	-1	-/+	-469.348241686821	-21069.95640695095	112	0.14093959731543623	0.5625	0.10881269481439501
YDR303C	-1	-/+	-469.3633453845978	-21450.28913962841	112	0.140625	0.5625	0.10909606120714083
YGR166W	-1	-/-	-469.39824306964874	-20047.07926285267	112	0.1403118040089087	0.5625	0.10937942759988666
YGR120C	-1	-/-	-469.67489302158356	-20973.166081666946	112	0.14	0.5625	0.10966279399263247
YPL055C	-1	-/+	-469.76685976982117	-20960.656524956226	112	0.13968957871396895	0.5625	0.1099461603853783
YDR217C	-1	-/+	-470.0829004049301	-19942.621631860733	112	0.13938053097345132	0.5625	0.11022952677812412
YHR058C	-1	-/-	-470.35422015190125	-18267.28002333641	112	0.1390728476821192	0.5625	0.11051289317086993
YCR094W	-1	-/-	-470.4967710971832	-21669.74460864067	112	0.13876651982378854	0.5625	0.11079625956361576
YNL039W	-1	-/-	-470.6078932285309	-20158.573714613914	112	0.13846153846153847	0.5625	0.11107962595636157
YDR246W	-1	-/-	-470.63665676116943	-21107.23057937622	112	0.13815789473684212	0.5625	0.11136299234910739
YGR083C	-1	-/-	-470.7291376888752	-24469.773645609617	112	0.13785557986870897	0.5625	0.11164635874185322
YIL009C-A	-1	-/-	-470.7559858560562	-20311.825063347816	112	0.13755458515283842	0.5625	0.11192972513459903
YGL065C	-1	-/-	-470.7795954942703	-20599.55621868372	112	0.13725490196078433	0.5625	0.11221309152734486
YCR042C	-1	-/-	-470.87269258499146	-19849.72714447975	112	0.13695652173913042	0.5625	0.11249645792009068
YKL006C-A	-1	-/-	-471.10561364889145	-18937.26387516409	112	0.13665943600867678	0.5625	0.1127798243128365
YDR285W	-1	-/-	-471.16214376688004	-20922.508278608322	112	0.13636363636363635	0.5625	0.11306319070558232
YGL174W	-1	-/-	-471.2451922893524	-22785.562939926982	112	0.13606911447084233	0.5625	0.11334655709832814
YMR019W	0	0/-	-471.30760099738836	-35328.85484621674	448	0.13606911447084233	0.5625	0.11334655709832814
YNL090W	-1	-/-	-471.38721764087677	-21664.942691087723	112	0.13577586206896552	0.5625	0.11362992349107395
YDL042C	1	+/+	-471.4639874100685	-20551.844491422176	111	0.13763440860215054	0.5714285714285714	0.11362992349107395
YGL083W	0	0/-	-471.5876041650772	-33481.80941868201	448	0.13763440860215054	0.5714285714285714	0.11362992349107395
YJL010C	-1	-/-	-471.62858867645264	-21629.39816132188	112	0.13733905579399142	0.5714285714285714	0.11391328988381978
YCL032W	-1	-/-	-471.7112168073654	-22935.919958353043	112	0.13704496788008566	0.5714285714285714	0.1141966562765656
YDR052C	1	+/+	-471.8647321462631	-21587.084255099297	111	0.1388888888888889	0.5803571428571429	0.1141966562765656
YEL015W	-1	-/-	-471.8772246837616	-20948.13189446926	112	0.13859275053304904	0.5803571428571429	0.11448002266931143
YCL031C	-1	-/-	-472.00880324840546	-23232.983493685722	112	0.13829787234042554	0.5803571428571429	0.11476338906205724
YDL005C	-1	-/-	-472.35287058353424	-21010.128438413143	112	0.13800424628450106	0.5803571428571429	0.11504675545480306
YGR252W	-1	-/-	-472.48798537254333	-19768.57950630784	112	0.13771186440677965	0.5803571428571429	0.11533012184754889
YJL014W	-1	-/-	-472.4973176717758	-20391.529148697853	112	0.13742071881606766	0.5803571428571429	0.1156134882402947
YKR104W	0	0/-	-472.5163539946079	-34261.235214378685	448	0.13742071881606766	0.5803571428571429	0.1156134882402947
YDR280W	-1	-/-	-472.5573436021805	-23445.7827347517	112	0.1371308016877637	0.5803571428571429	0.11589685463304052
YML077W	-1	-/-	-472.65246790647507	-20249.057620368898	112	0.1368421052631579	0.5803571428571429	0.11618022102578635
YIR010W	-1	-/-	-472.7066159248352	-22105.953104376793	112	0.13655462184873948	0.5803571428571429	0.11646358741853216
YML031W	-1	-/-	-472.9475483894348	-21434.93830561638	112	0.13626834381551362	0.5803571428571429	0.11674695381127798
YJR032W	0	0/-	-473.0044184848666	-36074.43341739476	448	0.13626834381551362	0.5803571428571429	0.11674695381127798
YER051W	-1	-/-	-473.0414515733719	-21297.82534122467	112	0.13598326359832635	0.5803571428571429	0.1170303202040238
YLR310C	-1	-/-	-473.1822510957718	-20022.450130701065	112	0.13569937369519833	0.5803571428571429	0.11731368659676962
YGR005C	-1	-/-	-473.3064910173416	-22178.4285903275	112	0.13541666666666666	0.5803571428571429	0.11759705298951545
YLR417W	-1	-/-	-473.3233511149883	-21878.548165231943	112	0.13513513513513514	0.5803571428571429	0.11788041938226126
YJR119C	-1	-/-	-473.63797920942307	-19388.540102481842	112	0.13485477178423236	0.5803571428571429	0.11816378577500708
YNL108C	0	0/0	-473.80159421265125	-36838.4999342598	448	0.13485477178423236	0.5803571428571429	0.11816378577500708
YBR167C	-1	-/-	-473.92967677116394	-19739.62874621153	112	0.13457556935817805	0.5803571428571429	0.11844715216775291
YPR179C	-1	-/-	-473.9305329322815	-20662.10045981407	112	0.13429752066115702	0.5803571428571429	0.11873051856049872
YDR402C	0	0/-	-473.96201926469803	-32342.11382508278	448	0.13429752066115702	0.5803571428571429	0.11873051856049872
YLR335W	-1	-/-	-474.0641441643238	-22833.600366830826	112	0.13402061855670103	0.5803571428571429	0.11901388495324454
YPR095C	-1	-/-	-474.5704469680786	-20219.067400932312	112	0.1337448559670782	0.5803571428571429	0.11929725134599037
YGR104C	-1	-/-	-474.5946380496025	-21834.6105196923	112	0.13347022587268995	0.5803571428571429	0.11958061773873618
YLR226W	-1	-/-	-474.5983741283417	-20775.649522587657	112	0.13319672131147542	0.5803571428571429	0.11986398413148201
YPL183C	0	0/-	-474.6210478004068	-38337.61501056701	448	0.13319672131147542	0.5803571428571429	0.11986398413148201
YMR162C	-1	-/-	-474.8349184989929	-22042.81614255905	112	0.1329243353783231	0.5803571428571429	0.12014735052422783
YLL004W	1	+/+	-475.005858540535	-21255.96604529023	111	0.1346938775510204	0.5892857142857143	0.12014735052422783
YNL164C	-1	-/-	-475.0724800825119	-21663.94195050001	112	0.13441955193482688	0.5892857142857143	0.12043071691697364
YMR283C	-1	-/-	-475.1623914241791	-19536.612045764923	112	0.13414634146341464	0.5892857142857143	0.12071408330971947
YJR004C	-1	-/-	-475.1782429218292	-23612.07551497221	112	0.13387423935091278	0.5892857142857143	0.12099744970246529
YLR275W	-1	-/-	-475.3507391810417	-21050.386114895344	112	0.13360323886639677	0.5892857142857143	0.1212808160952111
YNL257C	-1	-/-	-475.5969250202179	-20364.80100673437	112	0.13333333333333333	0.5892857142857143	0.12156418248795693
YFR002W	-1	-/-	-475.61663107573986	-22006.731853738427	112	0.13306451612903225	0.5892857142857143	0.12184754888070275
YHR061C	-1	-/-	-475.71777737140656	-19618.52336382866	112	0.13279678068410464	0.5892857142857143	0.12213091527344858
YML041C	-1	-/-	-475.85264587402344	-22108.80343464017	112	0.13253012048192772	0.5892857142857143	0.12241428166619439
YPL020C	-1	-/-	-475.9404706954956	-20922.55878853798	112	0.13226452905811623	0.5892857142857143	0.1226976480589402
YGL163C	-1	-/-	-476.0088960826397	-22513.444692581892	112	0.132	0.5892857142857143	0.12298101445168604
YOL063C	-1	-/-	-476.18880355358124	-21366.3289860487	112	0.1317365269461078	0.5892857142857143	0.12326438084443185
YBR202W	1	+/+	-476.25168216228485	-21995.20530435443	111	0.13346613545816732	0.5982142857142857	0.12326438084443185
YMR213W	-1	-/-	-476.26557010412216	-21635.866633832455	112	0.13320079522862824	0.5982142857142857	0.12354774723717767
YHR166C	-1	-/-	-476.388036608696	-20474.500063300133	112	0.13293650793650794	0.5982142857142857	0.1238311136299235
YDR520C	0	0/-	-476.6354151368141	-36331.47400996089	448	0.13293650793650794	0.5982142857142857	0.1238311136299235
YPL045W	-1	-/-	-476.74761605262756	-21601.30749696493	112	0.13267326732673268	0.5982142857142857	0.12411448002266931
YOR244W	-1	-/-	-476.8069999217987	-20819.771847248077	112	0.1324110671936759	0.5982142857142857	0.12439784641541513
YER149C	-1	-/-	-476.8148543834686	-22403.60536146164	112	0.13214990138067062	0.5982142857142857	0.12468121280816095
YOR018W	-1	-/-	-477.0082765817642	-20638.21228468418	112	0.13188976377952755	0.5982142857142857	0.12496457920090677
YLR117C	1	+/+	-477.05071246623993	-19788.218520522118	111	0.13359528487229863	0.6071428571428571	0.12496457920090677
YMR138W	-1	-/-	-477.1015533208847	-18977.533687472343	112	0.13333333333333333	0.6071428571428571	0.1252479455936526
YKR037C	-1	-/-	-477.23999574780464	-21696.742713719606	112	0.13307240704500978	0.6071428571428571	0.12553131198639841
YBR217W	-1	-/-	-477.30245667696	-21310.079680025578	112	0.1328125	0.6071428571428571	0.12581467837914423
YNL311C	-1	-/-	-477.45751917362213	-20712.65748593211	112	0.13255360623781676	0.6071428571428571	0.12609804477189004
YAR007C	1	+/+	-477.5653862208128	-24109.615821048617	111	0.13424124513618677	0.6160714285714286	0.12609804477189004
YBR098W	-1	-/+	-477.6733727455139	-20158.30302453041	112	0.13398058252427184	0.6160714285714286	0.1263814111646359
YOR233W	-1	-/-	-478.00427727401257	-22198.70285384357	112	0.13372093023255813	0.6160714285714286	0.1266647775573817
YDR515W	-1	-/-	-478.13372057676315	-20622.25641411543	112	0.13346228239845262	0.6160714285714286	0.12694814395012752
YGL086W	-1	-/-	-478.2014640569687	-20010.046177625656	112	0.13320463320463322	0.6160714285714286	0.12723151034287333
YGR221C	-1	-/-	-478.23141741752625	-21456.72096848488	112	0.1329479768786127	0.6160714285714286	0.12751487673561915
YDR478W	-1	-/-	-478.80655789375305	-19315.922593533993	112	0.1326923076923077	0.6160714285714286	0.12779824312836496
YOR073W	-1	-/-	-478.85464692115784	-20612.190293066204	112	0.1324376199616123	0.6160714285714286	0.1280816095211108
YMR275C	-1	-/-	-478.91055139899254	-22656.620267361403	112	0.13218390804597702	0.6160714285714286	0.12836497591385662
YEL062W	-1	-/-	-479.0904927253723	-21897.796112000942	112	0.13193116634799235	0.6160714285714286	0.12864834230660244
YDR311W	-1	-/-	-479.2666600346565	-21755.27655160427	112	0.1316793893129771	0.6160714285714286	0.12893170869934825
YMR274C	0	0/-	-479.4949903395027	-32992.90833910648	448	0.1316793893129771	0.6160714285714286	0.12893170869934825
YPL255W	-1	-/-	-479.6640580892563	-19815.11217355728	112	0.13142857142857142	0.6160714285714286	0.12921507509209407
YHL023C	0	0/-	-479.90903829038143	-37624.46579234302	448	0.13142857142857142	0.6160714285714286	0.12921507509209407
YNL249C	0	0/0	-480.0456686615944	-33450.470519408584	448	0.13142857142857142	0.6160714285714286	0.12921507509209407
YOR207C	-1	-/-	-480.14162957668304	-21907.153728961945	112	0.1311787072243346	0.6160714285714286	0.1294984414848399
YKR083C	-1	-/-	-480.3766802549362	-20630.888672336936	112	0.13092979127134724	0.6160714285714286	0.12978180787758573
YOL069W	-1	-/-	-480.93179059028625	-18635.97723901272	112	0.13068181818181818	0.6160714285714286	0.13006517427033154
YBR163W	0	0/-	-481.03031582944095	-36862.12822911702	448	0.13068181818181818	0.6160714285714286	0.13006517427033154
YGR013W	-1	-/-	-481.043776512146	-20865.968175172806	112	0.13043478260869565	0.6160714285714286	0.13034854066307736
YPR009W	-1	-/-	-481.2049958705902	-21008.00131189823	112	0.13018867924528302	0.6160714285714286	0.13063190705582317
YBR160W	-1	-/+	-481.3181433081627	-22027.100557386875	112	0.12994350282485875	0.6160714285714286	0.130915273448569
YDR257C	0	0/-	-481.3206775188446	-36080.13143413514	448	0.12994350282485875	0.6160714285714286	0.130915273448569
YPL167C	-1	-/+	-481.364045381546	-19815.655325770378	112	0.12969924812030076	0.6160714285714286	0.13119863984131483
YML007W	-1	-/-	-481.3745642900467	-22775.769325971603	112	0.1294559099437148	0.6160714285714286	0.13148200623406064
YDR315C	0	0/-	-481.43536376953125	-34869.602859944105	448	0.1294559099437148	0.6160714285714286	0.13148200623406064
YIL073C	-1	-/-	-481.5889518260956	-19521.548857808113	112	0.12921348314606743	0.6160714285714286	0.13176537262680646
YBR216C	-1	-/-	-481.6214020550251	-22678.15160563588	112	0.12897196261682242	0.6160714285714286	0.13204873901955227
YCR093W	-1	-/-	-481.6323291063309	-19829.45899543166	112	0.1287313432835821	0.6160714285714286	0.1323321054122981
YIL126W	-1	-/-	-481.90343177318573	-22943.98559463024	112	0.12849162011173185	0.6160714285714286	0.13261547180504393
YDL117W	-1	-/-	-482.1136759519577	-21245.000509411097	112	0.12825278810408922	0.6160714285714286	0.13289883819778975
YHL022C	-1	-/-	-482.19513177871704	-19374.37960702181	112	0.1280148423005566	0.6160714285714286	0.13318220459053556
YGR179C	-1	-/-	-482.33378863334656	-20129.893971323967	112	0.12777777777777777	0.6160714285714286	0.13346557098328138
YNL128W	-1	-/-	-482.3704113662243	-21312.230646193027	112	0.12754158964879853	0.6160714285714286	0.1337489373760272
YDR104C	0	0/-	-482.4225041270256	-35056.86464784667	448	0.12754158964879853	0.6160714285714286	0.1337489373760272
YPR070W	-1	-/-	-482.67647993564606	-21934.492055654526	112	0.12730627306273062	0.6160714285714286	0.13403230376877304
YNL312W	1	+/+	-482.69135957956314	-22461.836584687233	111	0.1289134438305709	0.625	0.13403230376877304
YFR005C	-1	-/-	-482.7077736258507	-20987.96203237772	112	0.12867647058823528	0.625	0.13431567016151885
YJR147W	-1	-/-	-482.7948749065399	-20269.29885223508	112	0.12844036697247707	0.625	0.13459903655426467
YNL152W	0	0/-	-482.9287993311882	-34837.72721375525	448	0.12844036697247707	0.625	0.13459903655426467
YNL316C	0	0/0	-483.02769469469786	-36769.4847105667	448	0.12844036697247707	0.625	0.13459903655426467
YKL010C	0	0/-	-483.30160574615	-36464.986071914434	448	0.12844036697247707	0.625	0.13459903655426467
YLR182W	-1	-/-	-483.3435198068619	-21551.95949089527	112	0.1282051282051282	0.625	0.13488240294701048
YPL069C	-1	-/-	-483.4031089544296	-21597.122838914394	112	0.12797074954296161	0.625	0.1351657693397563
YOR171C	-1	-/-	-483.4830847978592	-22391.892181634903	112	0.12773722627737227	0.625	0.1354491357325021
YNL038W	-1	-/-	-483.5192565917969	-20559.536069750786	112	0.12750455373406194	0.625	0.13573250212524796
YEL029C	-1	-/-	-483.7498880624771	-20854.44228065014	112	0.12727272727272726	0.625	0.13601586851799377
YKL175W	-1	-/-	-483.85012382268906	-22357.685919702053	112	0.12704174228675136	0.625	0.1362992349107396
YOR351C	-1	-/-	-483.88381040096283	-18270.045160651207	112	0.12681159420289856	0.625	0.1365826013034854
YMR247C	-1	-/-	-483.8872615098953	-20983.83267891407	112	0.12658227848101267	0.625	0.13686596769623122
YMR023C	-1	-/-	-483.9006994962692	-21411.879993081093	112	0.1263537906137184	0.625	0.13714933408897706
YDR045C	-1	-/-	-484.0013048648834	-22874.29016840458	112	0.12612612612612611	0.625	0.13743270048172287
YBL018C	-1	-/-	-484.190824508667	-20983.298030257225	112	0.12589928057553956	0.625	0.1377160668744687
YNL214W	-1	-/-	-484.31931149959564	-21346.265353620052	112	0.12567324955116696	0.625	0.1379994332672145
YGR263C	0	0/-	-484.33069548010826	-35342.07874186523	448	0.12567324955116696	0.625	0.1379994332672145
YBL031W	0	0/-	-484.43447314202785	-35722.09675489366	448	0.12567324955116696	0.625	0.1379994332672145
YEL018W	-1	-/-	-484.543944478035	-21234.861696124077	112	0.12544802867383512	0.625	0.13828279965996032
YGL100W	-1	-/-	-484.6741216182709	-21842.246106624603	112	0.1252236135957066	0.625	0.13856616605270614
YMR177W	-1	-/-	-485.3248031139374	-22493.178305506706	112	0.125	0.625	0.13884953244545198
YMR301C	-1	-/-	-485.34506237506866	-20677.066483974457	112	0.12477718360071301	0.625	0.1391328988381978
YLR336C	0	0/-	-485.3610383272171	-36103.02047446929	448	0.12477718360071301	0.625	0.1391328988381978
YKL015W	-1	-/-	-485.3782397508621	-21827.52273529768	112	0.12455516014234876	0.625	0.1394162652309436
YJL098W	-1	-/-	-485.42573135346174	-23007.448900662363	112	0.12433392539964476	0.625	0.13969963162368942
YER048W-A	0	0/0	-485.49418380856514	-36285.93441782892	448	0.12433392539964476	0.625	0.13969963162368942
YMR129W	-1	-/-	-485.60524129867554	-20342.378916978836	112	0.12411347517730496	0.625	0.13998299801643524
YNL212W	0	0/0	-486.0768349543214	-34198.18995081633	448	0.12411347517730496	0.625	0.13998299801643524
YLR369W	1	+/-	-486.14608404040337	-20632.11800929904	111	0.1256637168141593	0.6339285714285714	0.13998299801643524
YBR095C	-1	-/-	-486.2144457101822	-22117.677350491285	112	0.1254416961130742	0.6339285714285714	0.14026636440918108
YLR273C	0	0/0	-486.21770448982716	-35722.8696911782	448	0.1254416961130742	0.6339285714285714	0.14026636440918108
YPL202C	-1	-/-	-486.27800154685974	-22792.71958374977	112	0.12522045855379188	0.6339285714285714	0.1405497308019269
YKL144C	-1	-/-	-486.5051769018173	-22875.060430049896	112	0.125	0.6339285714285714	0.1408330971946727
YBR119W	-1	-/-	-486.58671033382416	-21195.454414248466	112	0.12478031634446397	0.6339285714285714	0.14111646358741853
YMR091C	-1	-/-	-486.9538508653641	-22125.10616415739	112	0.12456140350877193	0.6339285714285714	0.14139982998016434
YHL048W	-1	-/-	-487.0594835281372	-22215.86003446579	112	0.1243432574430823	0.6339285714285714	0.1416831963729102
YDR118W	-1	-/-	-487.18807888031006	-22092.220993876457	112	0.12412587412587413	0.6339285714285714	0.141966562765656
YER022W	-1	-/-	-487.32225865125656	-21395.533409655094	112	0.12390924956369982	0.6339285714285714	0.14224992915840182
YOR253W	-1	-/-	-487.3708644211292	-20965.296775132418	112	0.12369337979094076	0.6339285714285714	0.14253329555114763
YGL153W	-1	-/-	-487.4166405200958	-21686.444400072098	112	0.12347826086956522	0.6339285714285714	0.14281666194389345
YKL106W	0	0/0	-487.6016403082758	-40298.703121159226	448	0.12347826086956522	0.6339285714285714	0.14281666194389345
YNL271C	-1	-/-	-487.8018412590027	-21256.85626423359	112	0.1232638888888889	0.6339285714285714	0.14310002833663926
YIL140W	-1	-/-	-487.88576805591583	-21428.45455288887	112	0.12305025996533796	0.6339285714285714	0.1433833947293851
YDR144C	0	0/-	-487.8977839201689	-37612.337262667716	448	0.12305025996533796	0.6339285714285714	0.1433833947293851
YLR398C	-1	-/-	-487.9206118583679	-22455.4651234895	112	0.12283737024221453	0.6339285714285714	0.14366676112213092
YLL036C	-1	-/-	-487.9632685184479	-21189.43915295601	112	0.1226252158894646	0.6339285714285714	0.14395012751487674
YKR087C	-1	-/-	-488.1312779188156	-19734.35427713394	112	0.12241379310344827	0.6339285714285714	0.14423349390762255
YLR386W	-1	-/-	-488.1978616118431	-21518.336663544178	112	0.12220309810671257	0.6339285714285714	0.14451686030036837
YLR410W	-1	-/0	-488.2065620422363	-22164.955706954002	112	0.12199312714776632	0.6339285714285714	0.1448002266931142
YDR172W	-1	-/-	-488.2648595571518	-21594.461223363876	112	0.12178387650085763	0.6339285714285714	0.14508359308586002
YHR201C	0	0/0	-488.3480496779084	-39569.29763709381	448	0.12178387650085763	0.6339285714285714	0.14508359308586002
YMR077C	-1	-/-	-488.5892366170883	-20303.383599877357	112	0.12157534246575342	0.6339285714285714	0.14536695947860584
YLL021W	-1	-/-	-488.64986151456833	-22323.44301146269	112	0.12136752136752137	0.6339285714285714	0.14565032587135165
YBR227C	0	0/-	-488.77894063293934	-37570.16830665618	448	0.12136752136752137	0.6339285714285714	0.14565032587135165
YJL095W	-1	-/-	-488.91164034605026	-22139.883847653866	112	0.12116040955631399	0.6339285714285714	0.14593369226409747
YHR062C	-1	-/-	-489.11361722648144	-23944.888321742415	112	0.12095400340715502	0.6339285714285714	0.14621705865684329
YJL038C	0	0/-	-489.1247662752867	-33821.837832696736	448	0.12095400340715502	0.6339285714285714	0.14621705865684329
YKL114C	-1	-/-	-489.27166771888733	-23313.674569427967	112	0.12074829931972789	0.6339285714285714	0.14650042504958913
YLR097C	-1	-/-	-489.39220428466797	-21784.770493149757	112	0.12054329371816638	0.6339285714285714	0.14678379144233494
YEL003W	-1	-/-	-489.41393625736237	-22145.634245991707	112	0.12033898305084746	0.6339285714285714	0.14706715783508076
YKL012W	-1	-/-	-489.6076864004135	-20925.15624189377	112	0.12013536379018612	0.6339285714285714	0.14735052422782657
YPL174C	-1	-/-	-489.77722811698914	-20965.4752304554	112	0.11993243243243243	0.6339285714285714	0.1476338906205724
YPL011C	-1	-/-	-489.78245973587036	-22006.052050292492	112	0.11973018549747048	0.6339285714285714	0.14791725701331823
YBR228W	1	+/+	-490.0160241127014	-21295.31809413433	111	0.12121212121212122	0.6428571428571429	0.14791725701331823
YBL074C	-1	-/-	-490.09516406059265	-18222.738555669785	112	0.12100840336134454	0.6428571428571429	0.14820062340606405
YLR033W	-1	-/-	-490.23389035463333	-21025.91348513961	112	0.12080536912751678	0.6428571428571429	0.14848398979880986
YDL245C	-1	-/-	-490.28371226787567	-18538.761941730976	112	0.12060301507537688	0.6428571428571429	0.14876735619155568
YDR379W	-1	-/-	-490.38539600372314	-19896.244724452496	112	0.12040133779264214	0.6428571428571429	0.1490507225843015
YLR292C	-1	-/-	-490.4359211921692	-21268.253410100937	112	0.12020033388981637	0.6428571428571429	0.14933408897704734
YGR038W	-1	-/-	-490.45793199539185	-20562.784662127495	112	0.12	0.6428571428571429	0.14961745536979315
YKR022C	-1	-/-	-490.645494222641	-20999.950061440468	112	0.11980033277870217	0.6428571428571429	0.14990082176253897
YOR201C	-1	-/-	-491.1330552101135	-20644.153341531754	112	0.11960132890365449	0.6428571428571429	0.15018418815528478
YMR211W	-1	-/-	-491.14247381687164	-22405.738893449306	112	0.11940298507462686	0.6428571428571429	0.1504675545480306
YOL112W	-1	-/-	-491.26221334934235	-21388.592867016792	112	0.11920529801324503	0.6428571428571429	0.1507509209407764
YAL019W	0	0/-	-491.54005173780024	-36888.077233554795	448	0.11920529801324503	0.6428571428571429	0.1507509209407764
YJR075W	0	0/-	-491.62907487154007	-36479.532012490556	448	0.11920529801324503	0.6428571428571429	0.1507509209407764
YKL125W	-1	-/-	-491.7860219478607	-21345.918793201447	112	0.11900826446280992	0.6428571428571429	0.15103428733352225
YBR254C	-1	-/-	-491.91744565963745	-21583.113361656666	112	0.1188118811881188	0.6428571428571429	0.15131765372626807
YML068W	0	0/-	-492.0266082584858	-36086.10053816438	448	0.1188118811881188	0.6428571428571429	0.15131765372626807
YNL047C	-1	-/-	-492.4327778816223	-20599.203090310097	112	0.1186161449752883	0.6428571428571429	0.15160102011901389
YGL112C	-1	-/-	-492.45265221595764	-20938.653660714626	112	0.11842105263157894	0.6428571428571429	0.1518843865117597
YDL006W	-1	-/-	-492.67924892902374	-20155.870128154755	112	0.11822660098522167	0.6428571428571429	0.15216775290450552
YIL079C	-1	-/-	-492.8419576883316	-22692.82647752762	112	0.1180327868852459	0.6428571428571429	0.15245111929725136
YCL005W	0	0/-	-492.8727032840252	-37469.99117907882	448	0.1180327868852459	0.6428571428571429	0.15245111929725136
YDL150W	-1	-/-	-493.16253012418747	-22818.77827093005	112	0.11783960720130933	0.6428571428571429	0.15273448568999717
YDR323C	-1	-/-	-493.25597190856934	-19565.397561073303	112	0.11764705882352941	0.6428571428571429	0.153017852082743
YPL175W	-1	-/-	-493.3014786243439	-20096.24822115898	112	0.11745513866231648	0.6428571428571429	0.1533012184754888
YLR127C	-1	-/-	-493.50591707229614	-19703.58499479294	112	0.11726384364820847	0.6428571428571429	0.15358458486823462
YJL208C	-1	-/-	-493.83393716812134	-22147.178879976273	112	0.11707317073170732	0.6428571428571429	0.15386795126098043
YNL020C	-1	-/-	-493.9335103034973	-22002.86237847805	112	0.11688311688311688	0.6428571428571429	0.15415131765372628
YDL044C	-1	-/-	-493.98553347587585	-21356.771346092224	112	0.1166936790923825	0.6428571428571429	0.1544346840464721
YNL012W	-1	-/-	-494.25141954421997	-21598.540958702564	112	0.11650485436893204	0.6428571428571429	0.1547180504392179
YDR464W	-1	-/0	-494.30909764766693	-20366.560358095914	112	0.11631663974151858	0.6428571428571429	0.15500141683196372
YFL047W	0	0/-	-494.35663886368275	-36664.497941449285	448	0.11631663974151858	0.6428571428571429	0.15500141683196372
YML080W	-1	-/-	-494.35723519325256	-23587.142165243626	112	0.11612903225806452	0.6428571428571429	0.15528478322470954
YJR130C	0	0/0	-494.3738937675953	-36438.12949568778	448	0.11612903225806452	0.6428571428571429	0.15528478322470954
YDR283C	-1	-/-	-494.3790804743767	-21420.323600947857	112	0.11594202898550725	0.6428571428571429	0.15556814961745538
YPR069C	0	0/-	-494.49838107824326	-36943.18696216494	448	0.11594202898550725	0.6428571428571429	0.15556814961745538
YOL138C	-1	-/-	-494.6708713769913	-22541.695112466812	112	0.1157556270096463	0.6428571428571429	0.1558515160102012
YIR002C	-1	-/+	-494.7037786245346	-21640.997241199017	112	0.11556982343499198	0.6428571428571429	0.156134882402947
YDR167W	-1	-/-	-494.8170101046562	-21544.323417901993	112	0.11538461538461539	0.6428571428571429	0.15641824879569283
YIL072W	-1	-/-	-494.84416794776917	-19516.442707180977	112	0.1152	0.6428571428571429	0.15670161518843864
YDR160W	-1	-/-	-494.8685746192932	-19806.04591715336	112	0.11501597444089456	0.6428571428571429	0.15698498158118449
YHR031C	1	+/+	-495.1189908981323	-20711.57658445835	111	0.11642743221690591	0.6517857142857143	0.15698498158118449
YBR233W	0	0/-	-495.2104758694768	-38654.29116215091	448	0.11642743221690591	0.6517857142857143	0.15698498158118449
YLR403W	-1	-/-	-495.51767230033875	-21165.733040213585	112	0.11624203821656051	0.6517857142857143	0.1572683479739303
YKL072W	0	0/0	-495.5874540656805	-37637.407418474555	448	0.11624203821656051	0.6517857142857143	0.1572683479739303
YLR233C	-1	-/-	-495.6739146709442	-20066.50113749504	112	0.11605723370429252	0.6517857142857143	0.15755171436667612
YLR373C	0	0/-	-495.76862621307373	-34441.35198626667	448	0.11605723370429252	0.6517857142857143	0.15755171436667612
YNL001W	-1	-/-	-496.0961813926697	-23586.45840770006	112	0.11587301587301588	0.6517857142857143	0.15783508075942193
YPR057W	-1	-/-	-496.1479103565216	-21200.563474059105	112	0.11568938193343899	0.6517857142857143	0.15811844715216775
YOR295W	-1	-/-	-496.4610583782196	-21259.212134718895	112	0.11550632911392406	0.6517857142857143	0.15840181354491356
YGL025C	-1	-/-	-496.63652420043945	-22351.595529079437	112	0.11532385466034756	0.6517857142857143	0.1586851799376594
YML102W	-1	-/-	-496.63988521695137	-23241.3844088614	112	0.11514195583596215	0.6517857142857143	0.15896854633040522
YGR195W	-1	-/-	-496.64483976364136	-22791.301523685455	112	0.11496062992125984	0.6517857142857143	0.15925191272315103
YDR011W	-1	-/-	-496.69981122016907	-19402.68958553672	112	0.11477987421383648	0.6517857142857143	0.15953527911589685
YDR339C	-1	-/-	-496.72823548316956	-23939.858809292316	112	0.11459968602825746	0.6517857142857143	0.15981864550864266
YBR125C	0	0/-	-496.8670111745596	-35486.9728256315	448	0.11459968602825746	0.6517857142857143	0.15981864550864266
YOL117W	-1	-/-	-496.86745887994766	-21034.353122770786	112	0.11442006269592477	0.6517857142857143	0.1601020119013885
YKR038C	-1	-/-	-496.89892292022705	-23433.55855950713	112	0.11424100156494522	0.6517857142857143	0.16038537829413432
YOR265W	-1	-/-	-496.9810804128647	-22107.31935364008	112	0.1140625	0.6517857142857143	0.16066874468688014
YPL038W	0	0/-	-497.0023274868727	-37718.21664540097	448	0.1140625	0.6517857142857143	0.16066874468688014
YPL241C	-1	-/-	-497.0385472178459	-22865.107628703117	112	0.11388455538221529	0.6517857142857143	0.16095211107962595
YNL118C	-1	-/-	-497.05611968040466	-22290.75147461891	112	0.11370716510903427	0.6517857142857143	0.16123547747237177
YDR419W	1	+/+	-497.0621017217636	-22569.26233935356	111	0.1150855365474339	0.6607142857142857	0.16123547747237177
YMR190C	1	+/+	-497.21931105852127	-22963.32754099369	111	0.11645962732919254	0.6696428571428571	0.16123547747237177
YOR370C	0	0/-	-497.25008433684707	-38828.123106218874	448	0.11645962732919254	0.6696428571428571	0.16123547747237177
YOL070C	0	0/-	-497.3278891071677	-37781.45274922252	448	0.11645962732919254	0.6696428571428571	0.16123547747237177
YOL104C	-1	-/-	-497.3463788032532	-18455.78192436695	112	0.11627906976744186	0.6696428571428571	0.16151884386511758
YDL043C	-1	-/-	-497.34707844257355	-20709.319669127464	112	0.11609907120743033	0.6696428571428571	0.16180221025786343
YMR292W	-1	-/-	-497.3588902950287	-21186.72200408578	112	0.11591962905718702	0.6696428571428571	0.16208557665060924
YLR223C	-1	-/-	-497.38050953298807	-21701.09667328745	112	0.11574074074074074	0.6696428571428571	0.16236894304335506
YOR299W	-1	-/-	-497.60163700580597	-19702.56952738762	112	0.11556240369799692	0.6696428571428571	0.16265230943610087
YNR074C	-1	-/-	-497.66196978092194	-19181.63277465105	112	0.11538461538461539	0.6696428571428571	0.1629356758288467
YPL228W	-1	-/-	-497.7388154268265	-21171.770615816116	112	0.1152073732718894	0.6696428571428571	0.16321904222159253
YLR067C	-1	-/-	-497.8898561000824	-19987.81819295883	112	0.11503067484662577	0.6696428571428571	0.16350240861433835
YJL197W	0	0/-	-498.253734216094	-36283.1613239795	448	0.11503067484662577	0.6696428571428571	0.16350240861433835
YDL238C	0	0/-	-498.42707109451294	-36508.21026787534	448	0.11503067484662577	0.6696428571428571	0.16350240861433835
YHR168W	0	0/-	-498.4604716002941	-35251.1259890981	448	0.11503067484662577	0.6696428571428571	0.16350240861433835
YDR205W	-1	-/-	-498.53073835372925	-21174.4230838418	112	0.11485451761102604	0.6696428571428571	0.16378577500708416
YNL231C	-1	-/-	-498.7265855669975	-23853.804832190275	112	0.11467889908256881	0.6696428571428571	0.16406914139982998
YMR239C	-1	-/-	-498.7830104827881	-23729.801893532276	112	0.11450381679389313	0.6696428571428571	0.1643525077925758
YDL149W	-1	-/-	-498.8251363635063	-25260.676147282124	112	0.11432926829268293	0.6696428571428571	0.16463587418532163
YBR023C	-1	-/-	-498.9581549167633	-21367.644109010696	112	0.1141552511415525	0.6696428571428571	0.16491924057806745
YPL181W	-1	-/+	-499.0278584957123	-20527.22037705779	112	0.11398176291793313	0.6696428571428571	0.16520260697081326
YLR337C	-1	-/-	-499.0385525226593	-19642.612312436104	112	0.11380880121396054	0.6696428571428571	0.16548597336355908
YML076C	-1	-/-	-499.2213486433029	-21537.85249081254	112	0.11363636363636363	0.6696428571428571	0.1657693397563049
YNR028W	0	0/-	-499.2572224624455	-36183.99673511088	448	0.11363636363636363	0.6696428571428571	0.1657693397563049
YOR328W	-1	-/-	-499.35905319452286	-23153.41901254654	112	0.11346444780635401	0.6696428571428571	0.1660527061490507
YBL052C	-1	-/-	-499.6212805509567	-21053.305432915688	112	0.11329305135951662	0.6696428571428571	0.16633607254179655
YBL025W	-1	-/-	-499.88212847709656	-20512.692122101784	112	0.11312217194570136	0.6696428571428571	0.16661943893454237
YNR015W	-1	-/-	-500.0428570508957	-23482.097003400326	112	0.11295180722891567	0.6696428571428571	0.16690280532728818
YIL104C	0	0/0	-500.0626174733043	-37820.31678622216	448	0.11295180722891567	0.6696428571428571	0.16690280532728818
YCR052W	-1	-/-	-500.0816305279732	-23307.197728782892	112	0.11278195488721804	0.6696428571428571	0.167186171720034
YFR013W	-1	-/-	-500.10139214992523	-20770.03266775608	112	0.11261261261261261	0.6696428571428571	0.16746953811277981
YLR071C	-1	-/-	-500.1651101112366	-21605.466983675957	112	0.11244377811094453	0.6696428571428571	0.16775290450552566
YDL088C	-1	-/-	-500.290545463562	-21193.891727864742	112	0.1122754491017964	0.6696428571428571	0.16803627089827147
YMR117C	-1	-/-	-500.47425150871277	-18105.873074650764	112	0.11210762331838565	0.6696428571428571	0.1683196372910173
YJL041W	-1	-/-	-500.54113006591797	-20428.399259328842	112	0.11194029850746269	0.6696428571428571	0.1686030036837631
YDR351W	0	0/-	-500.7142876982689	-36240.852714791894	448	0.11194029850746269	0.6696428571428571	0.1686030036837631
YKR063C	-1	-/-	-500.7162153124809	-21558.30484074354	112	0.11177347242921014	0.6696428571428571	0.16888637007650892
YNL199C	-1	-/-	-501.00737977027893	-21690.539985775948	112	0.11160714285714286	0.6696428571428571	0.16916973646925473
YKR095W	-1	-/-	-501.03770208358765	-19297.281829595566	112	0.11144130757800892	0.6696428571428571	0.16945310286200058
YDL036C	-1	-/-	-501.25902128219604	-20656.54046934843	112	0.11127596439169139	0.6696428571428571	0.1697364692547464
YBR104W	0	0/-	-501.3924268465489	-39516.65037381463	448	0.11127596439169139	0.6696428571428571	0.1697364692547464
YLR078C	-1	-/-	-501.40311832726	-23773.120244935155	112	0.1111111111111111	0.6696428571428571	0.1700198356474922
YML059C	-1	-/-	-501.41143131256104	-20920.52738624811	112	0.11094674556213018	0.6696428571428571	0.17030320204023802
YHR163W	-1	-/0	-501.47501987218857	-21395.600674569607	112	0.11078286558345643	0.6696428571428571	0.17058656843298384
YJL087C	-1	-/-	-501.5119709968567	-21309.06400409341	112	0.11061946902654868	0.6696428571428571	0.17086993482572968
YOL007C	0	0/0	-501.55026955902576	-35956.04664120078	448	0.11061946902654868	0.6696428571428571	0.17086993482572968
YJL111W	-1	-/-	-501.6143343448639	-24576.590757898986	112	0.11045655375552282	0.6696428571428571	0.1711533012184755
YJL023C	0	0/-	-501.6660261005163	-38441.692522384226	448	0.11045655375552282	0.6696428571428571	0.1711533012184755
YPL244C	-1	-/-	-501.70994424819946	-21022.0458445549	112	0.11029411764705882	0.6696428571428571	0.1714366676112213
YPR171W	-1	-/-	-501.77086597681046	-22178.847490280867	112	0.11013215859030837	0.6696428571428571	0.17172003400396713
YDR005C	-1	-/-	-501.77577924728394	-19410.030795276165	112	0.10997067448680352	0.6696428571428571	0.17200340039671294
YLR145W	-1	-/-	-501.8262770175934	-20414.1899279356	112	0.10980966325036604	0.6696428571428571	0.17228676678945878
YPR118W	0	0/0	-502.0083326548338	-36679.21526847966	448	0.10980966325036604	0.6696428571428571	0.17228676678945878
YPL007C	-1	-/-	-502.03380113840103	-21371.398204892874	112	0.10964912280701754	0.6696428571428571	0.1725701331822046
YBR081C	-1	-/-	-502.0905054807663	-21338.12785899639	112	0.10948905109489052	0.6696428571428571	0.17285349957495041
YKL017C	1	+/-	-502.1217259168625	-23276.503236055374	111	0.11078717201166181	0.6785714285714286	0.17285349957495041
YPR161C	-1	-/-	-502.2394671738148	-21787.73580017686	112	0.11062590975254731	0.6785714285714286	0.17313686596769623
YLR329W	-1	-/-	-502.25186002254486	-19463.09551075101	112	0.11046511627906977	0.6785714285714286	0.17342023236044204
YMR299C	-1	-/0	-502.3518234491348	-20375.838495850563	112	0.11030478955007257	0.6785714285714286	0.17370359875318786
YBL069W	-1	-/-	-502.50280117988586	-20075.76331013441	112	0.11014492753623188	0.6785714285714286	0.1739869651459337
YFL050C	-1	-/-	-502.5204118490219	-20660.426209449768	112	0.10998552821997105	0.6785714285714286	0.17427033153867952
YDR183W	-1	-/-	-502.63997638225555	-21094.42757475376	112	0.10982658959537572	0.6785714285714286	0.17455369793142533
YPR085C	0	0/-	-502.6938078701496	-37077.35751182586	448	0.10982658959537572	0.6785714285714286	0.17455369793142533
YBR198C	-1	-/-	-503.02017533779144	-22030.30104279518	112	0.10966810966810966	0.6785714285714286	0.17483706432417115
YDL200C	-1	-/-	-503.1002950668335	-22553.791556596756	112	0.10951008645533142	0.6785714285714286	0.17512043071691696
YOR141C	0	0/-	-503.2150850519538	-39443.76183051616	448	0.10951008645533142	0.6785714285714286	0.17512043071691696
YGR144W	-1	-/-	-503.233421087265	-22439.246604561806	112	0.1093525179856115	0.6785714285714286	0.1754037971096628
YNL254C	0	0/0	-503.23956418037415	-37398.73328639567	448	0.1093525179856115	0.6785714285714286	0.1754037971096628
YDR407C	-1	-/-	-503.43815064430237	-21646.715790629387	112	0.10919540229885058	0.6785714285714286	0.17568716350240862
YBR236C	-1	-/-	-503.4640302658081	-24191.563787460327	112	0.10903873744619799	0.6785714285714286	0.17597052989515444
YDR446W	-1	-/-	-503.63351994752884	-19131.997610777617	112	0.10888252148997135	0.6785714285714286	0.17625389628790025
YOR149C	-1	-/-	-503.737859249115	-21898.400185227394	112	0.10872675250357654	0.6785714285714286	0.17653726268064607
YNL196C	0	0/-	-503.74288258701563	-34036.34821333736	448	0.10872675250357654	0.6785714285714286	0.17653726268064607
YDR441C	0	0/-	-503.74766913056374	-37439.60360777378	448	0.10872675250357654	0.6785714285714286	0.17653726268064607
YGR057C	-1	-/-	-503.91623187065125	-19306.037835001945	112	0.10857142857142857	0.6785714285714286	0.17682062907339188
YGL116W	-1	-/-	-504.0944118499756	-21580.16644370556	112	0.10841654778887304	0.6785714285714286	0.17710399546613773
YMR167W	1	+/-	-504.1441879272461	-20889.42288708687	111	0.10968660968660969	0.6875	0.17710399546613773
YEL053C	-1	-/-	-504.2272838950157	-20109.47550982237	112	0.10953058321479374	0.6875	0.17738736185888354
YDR390C	0	0/-	-504.3744343556464	-38738.6869183518	448	0.10953058321479374	0.6875	0.17738736185888354
YPR017C	-1	-/-	-504.3844156265259	-21607.796284914017	112	0.109375	0.6875	0.17767072825162936
YLR052W	-1	-/-	-504.61459827423096	-21392.178271830082	112	0.10921985815602837	0.6875	0.17795409464437517
YGR262C	-1	-/-	-504.6213904619217	-21315.215287923813	112	0.10906515580736544	0.6875	0.178237461037121
YGL124C	-1	-/-	-504.72531366348267	-21914.99053108692	112	0.10891089108910891	0.6875	0.17852082742986683
YOR116C	-1	-/-	-504.899660885334	-22937.689493238926	112	0.10875706214689265	0.6875	0.17880419382261264
YMR198W	-1	-/-	-505.18089044094086	-21669.468315720558	112	0.10860366713681241	0.6875	0.17908756021535846
YDR195W	-1	-/-	-505.2553051710129	-20107.65721386671	112	0.10845070422535211	0.6875	0.17937092660810428
YNL283C	-1	-/-	-505.29896569252014	-22373.623064279556	112	0.10829817158931083	0.6875	0.1796542930008501
YAR014C	-1	-/-	-505.3644021451473	-23891.630226939917	112	0.10814606741573034	0.6875	0.1799376593935959
YLR004C	0	0/-	-505.5280021429062	-34094.391394004226	448	0.10814606741573034	0.6875	0.1799376593935959
YDR389W	-1	-/-	-505.5347194671631	-24051.246715545654	112	0.10799438990182328	0.6875	0.18022102578634175
YDL103C	0	0/-	-505.5966362133622	-36800.281461678445	448	0.10799438990182328	0.6875	0.18022102578634175
YIL134W	0	0/-	-505.62306693196297	-34227.93347870745	448	0.10799438990182328	0.6875	0.18022102578634175
YDL087C	-1	-/-	-505.7379732131958	-21606.880869865417	112	0.10784313725490197	0.6875	0.18050439217908756
YOL116W	-1	-/-	-505.87207064032555	-22803.684989899397	112	0.1076923076923077	0.6875	0.18078775857183338
YDR363W	-1	-/-	-505.95580983161926	-19565.616973161697	112	0.10754189944134078	0.6875	0.1810711249645792
YBR176W	0	0/-	-506.1576578915119	-35074.694732666016	448	0.10754189944134078	0.6875	0.1810711249645792
YML062C	-1	-/-	-506.3094067275524	-22149.31759235263	112	0.10739191073919108	0.6875	0.181354491357325
YOR034C	-1	-/-	-506.3550760746002	-21102.546553373337	112	0.10724233983286909	0.6875	0.18163785775007085
YLR412W	0	0/0	-506.3579981774092	-38154.07770971209	448	0.10724233983286909	0.6875	0.18163785775007085
YGR099W	-1	-/-	-506.6673758029938	-22694.86539286375	112	0.1070931849791377	0.6875	0.18192122414281667
YLR314C	-1	-/-	-506.951033949852	-21346.750819802284	112	0.10694444444444444	0.6875	0.18220459053556248
YMR047C	-1	-/-	-507.00175735354424	-21342.137468189	112	0.10679611650485436	0.6875	0.1824879569283083
YCR027C	-1	-/-	-507.18468594551086	-19128.112257003784	112	0.10664819944598337	0.6875	0.1827713233210541
YDR108W	-1	-/-	-507.37233436107635	-19825.77078294754	112	0.10650069156293222	0.6875	0.18305468971379996
YLR320W	-1	-/+	-507.75000113248825	-21342.963511288166	112	0.106353591160221	0.6875	0.18333805610654577
YGR246C	-1	-/-	-507.9890298843384	-22589.293662905693	112	0.10620689655172413	0.6875	0.1836214224992916
YDL111C	-1	-/-	-508.02522921562195	-22840.55377829075	112	0.10606060606060606	0.6875	0.1839047888920374
YDR245W	-1	-/-	-508.1886551976204	-24906.842507898808	112	0.10591471801925723	0.6875	0.18418815528478322
YPL190C	-1	-/-	-508.260128736496	-20307.08975291252	112	0.10576923076923077	0.6875	0.18447152167752903
YDR312W	-1	-/-	-508.3032138347626	-23533.725222587585	112	0.1056241426611797	0.6875	0.18475488807027488
YLR105C	-1	-/-	-508.40050530433655	-20988.593282461166	112	0.10547945205479452	0.6875	0.1850382544630207
YPL235W	-1	-/-	-508.4480812549591	-21800.122115671635	112	0.10533515731874145	0.6875	0.1853216208557665
YPR169W	0	0/-	-508.5030628684908	-40306.71662936546	448	0.10533515731874145	0.6875	0.1853216208557665
YMR021C	-1	-/-	-508.5979266166687	-21882.359335064888	112	0.1051912568306011	0.6875	0.18560498724851232
YNL258C	-1	-/-	-508.9483777284622	-21442.114716291428	112	0.10504774897680765	0.6875	0.18588835364125814
YHL016C	0	0/-	-508.99179976433516	-37110.81767679565	448	0.10504774897680765	0.6875	0.18588835364125814
YJL039C	-1	-/-	-509.07367384433746	-22037.237377643585	112	0.10490463215258855	0.6875	0.18617172003400398
YGL252C	-1	-/-	-509.31251537799835	-23310.616104841232	112	0.10476190476190476	0.6875	0.1864550864267498
YNL250W	-1	-/-	-509.42209327220917	-21580.663730740547	112	0.10461956521739131	0.6875	0.1867384528194956
YJR132W	-1	-/0	-509.44480097293854	-21910.62752982974	112	0.1044776119402985	0.6875	0.18702181921224142
YGL238W	-1	-/-	-509.51806461811066	-20953.911713957787	112	0.1043360433604336	0.6875	0.18730518560498724
YJL051W	0	0/-	-509.52477556467056	-35329.3401157856	448	0.1043360433604336	0.6875	0.18730518560498724
YBR136W	1	+/+	-509.7207968235016	-19862.04359012842	111	0.10554803788903924	0.6964285714285714	0.18730518560498724
YIL118W	-1	-/-	-509.7773689329624	-23093.342230796814	112	0.10540540540540541	0.6964285714285714	0.18758855199773306
YBL014C	-1	-/-	-509.90999841690063	-22313.626376986504	112	0.10526315789473684	0.6964285714285714	0.1878719183904789
YBR135W	-1	-/-	-509.9678328037262	-22183.836923122406	112	0.10512129380053908	0.6964285714285714	0.1881552847832247
YDL166C	-1	-/-	-510.03397488594055	-23523.381425261497	112	0.10497981157469717	0.6964285714285714	0.18843865117597053
YIR023W	-1	-/-	-510.0472629070282	-22579.988436460495	112	0.10483870967741936	0.6964285714285714	0.18872201756871634
YKR101W	-1	-/-	-510.1918967962265	-23310.823643803596	112	0.10469798657718121	0.6964285714285714	0.18900538396146216
YIL020C	0	0/0	-510.20176605693996	-39722.48544724099	448	0.10469798657718121	0.6964285714285714	0.18900538396146216
YNL149C	-1	-/0	-510.27475970983505	-23181.758418738842	112	0.10455764075067024	0.6964285714285714	0.189288750354208
YAL033W	-1	-/-	-510.3071218729019	-24214.583997040987	112	0.10441767068273092	0.6964285714285714	0.18957211674695382
YER104W	-1	-/-	-510.3880543708801	-21072.475467205048	112	0.10427807486631016	0.6964285714285714	0.18985548313969963
YAL051W	-1	-/-	-510.41531896591187	-22963.50398671627	112	0.1041388518024032	0.6964285714285714	0.19013884953244545
YMR075W	-1	-/+	-510.5081555843353	-21459.50639152527	112	0.104	0.6964285714285714	0.19042221592519126
YDR027C	-1	-/-	-510.58259630203247	-23179.730454683304	112	0.10386151797603196	0.6964285714285714	0.1907055823179371
YJR102C	-1	-/-	-510.6593337059021	-20693.55826306343	112	0.10372340425531915	0.6964285714285714	0.19098894871068292
YGR072W	-1	-/-	-510.6629148721695	-22316.75771856308	112	0.10358565737051793	0.6964285714285714	0.19127231510342874
YDL018C	0	0/-	-510.98849281668663	-37499.47492016852	448	0.10358565737051793	0.6964285714285714	0.19127231510342874
YOL136C	0	0/-	-511.0523235052824	-37724.26675665006	448	0.10358565737051793	0.6964285714285714	0.19127231510342874
YLR135W	1	+/+	-511.312935590744	-21930.465892910957	111	0.10477453580901856	0.7053571428571429	0.19127231510342874
YCL001W	-1	-/-	-511.4951021671295	-21206.291887044907	112	0.10463576158940398	0.7053571428571429	0.19155568149617455
YKL197C	-1	-/-	-511.71955728530884	-22305.589153647423	112	0.10449735449735449	0.7053571428571429	0.19183904788892037
YMR014W	-1	-/-	-511.806777715683	-23805.670617222786	112	0.10435931307793923	0.7053571428571429	0.19212241428166618
YLR045C	-1	-/-	-511.81201112270355	-21716.12993595004	112	0.10422163588390501	0.7053571428571429	0.19240578067441202
YDL207W	-1	-/-	-512.1317452192307	-21528.66173440218	112	0.10408432147562582	0.7053571428571429	0.19268914706715784
YOL119C	0	0/-	-512.2378616333008	-35570.53795418888	448	0.10408432147562582	0.7053571428571429	0.19268914706715784
YGL246C	-1	-/-	-512.279721736908	-22445.13854408264	112	0.10394736842105264	0.7053571428571429	0.19297251345990366
YGL227W	-1	-/-	-512.339219212532	-23645.76625031233	112	0.1038107752956636	0.7053571428571429	0.19325587985264947
YOR212W	-1	-/-	-512.4960602521896	-21540.358060717583	112	0.1036745406824147	0.7053571428571429	0.19353924624539529
YER151C	-1	-/-	-512.5516440868378	-21495.3525891006	112	0.10353866317169069	0.7053571428571429	0.19382261263814113
YOR001W	-1	-/-	-512.618749499321	-21777.73125333339	112	0.10340314136125654	0.7053571428571429	0.19410597903088694
YOL009C	-1	-/-	-512.6257524490356	-21204.205336093903	112	0.10326797385620914	0.7053571428571429	0.19438934542363276
YPL169C	-1	-/-	-512.7112325429916	-22436.42409133911	112	0.1031331592689295	0.7053571428571429	0.19467271181637857
YGR271W	0	0/-	-512.8035772126168	-36383.91533216648	448	0.1031331592689295	0.7053571428571429	0.19467271181637857
YNL062C	-1	-/-	-513.0706946849823	-23010.842207223177	112	0.10299869621903521	0.7053571428571429	0.1949560782091244
YDL116W	-1	-/-	-513.0937855243683	-22760.333952069283	112	0.10286458333333333	0.7053571428571429	0.1952394446018702
YEL069C	-1	-/-	-513.1499264240265	-19271.7841411829	112	0.10273081924577374	0.7053571428571429	0.19552281099461605
YNL027W	-1	-/-	-513.2994880378246	-23503.692050904036	112	0.1025974025974026	0.7053571428571429	0.19580617738736186
YBR165W	-1	-/-	-513.4522218108177	-23504.60228508711	112	0.10246433203631647	0.7053571428571429	0.19608954378010768
YGL110C	0	0/-	-513.4747126400471	-37368.18604232371	448	0.10246433203631647	0.7053571428571429	0.19608954378010768
YMR212C	-1	-/0	-513.5460073947906	-24577.231867074966	112	0.10233160621761658	0.7053571428571429	0.1963729101728535
YIR028W	-1	-/-	-513.5767611265182	-20477.767756015062	112	0.10219922380336352	0.7053571428571429	0.1966562765655993
YDL080C	-1	-/-	-513.631094455719	-23703.78032886982	112	0.1020671834625323	0.7053571428571429	0.19693964295834515
YHR082C	-1	-/-	-513.6343025863171	-20865.601771444082	112	0.10193548387096774	0.7053571428571429	0.19722300935109097
YOL164W	-1	-/-	-513.6741478443146	-20255.971137404442	112	0.1018041237113402	0.7053571428571429	0.19750637574383678
YJR117W	0	0/-	-513.7144087962806	-34755.86144817993	448	0.1018041237113402	0.7053571428571429	0.19750637574383678
YGR157W	-1	-/-	-513.7953391075134	-21602.47896003723	112	0.10167310167310167	0.7053571428571429	0.1977897421365826
YLR285W	-1	-/-	-513.7997343540192	-23395.251984268427	112	0.10154241645244216	0.7053571428571429	0.1980731085293284
YLR035C	-1	-/-	-513.9405152797699	-21445.59283274412	112	0.10141206675224647	0.7053571428571429	0.19835647492207426
YLR131C	-1	-/-	-513.9728447198868	-20862.158582627773	112	0.10128205128205128	0.7053571428571429	0.19863984131482007
YPL051W	-1	-/-	-514.0993791818619	-21557.476455003023	112	0.10115236875800256	0.7053571428571429	0.19892320770756589
YJR024C	0	0/0	-514.1492560505867	-35558.869731873274	448	0.10115236875800256	0.7053571428571429	0.19892320770756589
YLR405W	-1	-/-	-514.2366363704205	-21987.43276128173	112	0.1010230179028133	0.7053571428571429	0.1992065741003117
YLR014C	-1	-/-	-514.2999153137207	-21588.579605959356	112	0.10089399744572158	0.7053571428571429	0.19948994049305752
YDL059C	-1	-/-	-514.3430712223053	-21067.057903647423	112	0.10076530612244898	0.7053571428571429	0.19977330688580333
YOR094W	-1	-/-	-514.389439702034	-24247.8217369318	112	0.10063694267515924	0.7053571428571429	0.20005667327854917
YPR168W	-1	-/-	-514.4520812034607	-18568.903950572014	112	0.1005089058524173	0.7053571428571429	0.200340039671295
YNL068C	-1	-/+	-514.4788565039635	-21999.474821150303	112	0.10038119440914867	0.7053571428571429	0.2006234060640408
YGL151W	-1	-/-	-514.488175868988	-21166.265983581543	112	0.10025380710659898	0.7053571428571429	0.20090677245678662
YDR522C	0	0/-	-514.6672210097313	-31855.0411056038	448	0.10025380710659898	0.7053571428571429	0.20090677245678662
YIR032C	0	0/-	-514.8282452225685	-39120.53934919834	448	0.10025380710659898	0.7053571428571429	0.20090677245678662
YOR330C	1	+/+	-514.8649090528488	-21332.23188495636	111	0.10139416983523447	0.7142857142857143	0.20090677245678662
YNL099C	-1	-/-	-515.2924799919128	-23378.88011622429	112	0.10126582278481013	0.7142857142857143	0.20119013884953243
YGR068C	0	0/-	-515.3055574893951	-38717.899193370715	448	0.10126582278481013	0.7142857142857143	0.20119013884953243
YGR092W	-1	-/-	-515.3196196556091	-22086.14148890972	112	0.1011378002528445	0.7142857142857143	0.20147350524227828
YDR014W	0	0/-	-515.477617919445	-34806.175597548485	448	0.1011378002528445	0.7142857142857143	0.20147350524227828
YBR278W	1	+/+	-515.5114850401878	-20348.330923974514	111	0.10227272727272728	0.7232142857142857	0.20147350524227828
YLR187W	0	0/-	-515.556455373764	-36579.94044828415	448	0.10227272727272728	0.7232142857142857	0.20147350524227828
YGL145W	-1	-/-	-515.6568467617035	-21369.574681401253	112	0.1021437578814628	0.7232142857142857	0.2017568716350241
YDR403W	0	0/-	-515.6894678249955	-35812.2692566663	448	0.1021437578814628	0.7232142857142857	0.2017568716350241
YPR131C	-1	-/-	-515.9616043567657	-21678.08751642704	112	0.10201511335012595	0.7232142857142857	0.2020402380277699
YOL028C	-1	-/-	-516.173150062561	-19809.003618240356	112	0.1018867924528302	0.7232142857142857	0.20232360442051572
YLR298C	-1	-/-	-516.1901495456696	-21267.54592257738	112	0.10175879396984924	0.7232142857142857	0.20260697081326154
YBR164C	-1	-/-	-516.2560648918152	-22121.530803620815	112	0.10163111668757842	0.7232142857142857	0.20289033720600735
YOR112W	-1	-/-	-516.2812278270721	-23803.879768371582	112	0.10150375939849623	0.7232142857142857	0.2031737035987532
YLR026C	-1	-/-	-516.4781727790833	-21782.825425565243	112	0.10137672090112641	0.7232142857142857	0.203457069991499
YGR152C	-1	-/-	-516.6067281961441	-23587.6540132761	112	0.10125	0.7232142857142857	0.20374043638424483
YLR147C	-1	-/-	-516.6336884498596	-21081.16748213768	112	0.10112359550561797	0.7232142857142857	0.20402380277699064
YOR106W	-1	-/-	-516.6721321344376	-23086.21997642517	112	0.10099750623441396	0.7232142857142857	0.20430716916973646
YAR018C	-1	-/-	-516.8995538949966	-22277.632327377796	112	0.10087173100871731	0.7232142857142857	0.2045905355624823
YMR033W	-1	-/-	-517.0177907943726	-21218.94902893901	112	0.10074626865671642	0.7232142857142857	0.20487390195522812
YLR165C	-1	-/-	-517.0674239397049	-22034.484143853188	112	0.10062111801242236	0.7232142857142857	0.20515726834797393
YHL014C	0	0/0	-517.1588494479656	-33293.761502966285	448	0.10062111801242236	0.7232142857142857	0.20515726834797393
YJL084C	0	0/-	-517.2518202662468	-38413.38816459477	448	0.10062111801242236	0.7232142857142857	0.20515726834797393
YAL010C	-1	-/-	-517.4053184986115	-21159.473056077957	112	0.10049627791563276	0.7232142857142857	0.20544063474071975
YNL207W	-1	-/-	-517.524163722992	-23560.91806036234	112	0.10037174721189591	0.7232142857142857	0.20572400113346556
YCL014W	-1	-/-	-517.6276552677155	-20696.635001301765	112	0.10024752475247525	0.7232142857142857	0.2060073675262114
YKR030W	0	0/0	-517.818278208375	-35911.571195587516	448	0.10024752475247525	0.7232142857142857	0.2060073675262114
YIL085C	-1	-/-	-517.8695504665375	-21956.188599944115	112	0.10012360939431397	0.7232142857142857	0.20629073391895722
YGL216W	-1	-/-	-518.0144139528275	-22576.11264359951	112	0.1	0.7232142857142857	0.20657410031170303
YGR198W	0	0/-	-518.058611780405	-38985.28655259311	448	0.1	0.7232142857142857	0.20657410031170303
YCR032W	0	0/-	-518.1368320286274	-35724.30279156566	448	0.1	0.7232142857142857	0.20657410031170303
YML095C	1	+/-	-518.201417684555	-19853.09481048584	111	0.10110974106041924	0.7321428571428571	0.20657410031170303
YJL002C	-1	-/-	-518.2546328306198	-22819.069476485252	112	0.10098522167487685	0.7321428571428571	0.20685746670444885
YLR254C	-1	-/0	-518.2603954076767	-20398.141621351242	112	0.1008610086100861	0.7321428571428571	0.20714083309719467
YGR216C	-1	-/-	-518.3110284805298	-22233.597020983696	112	0.10073710073710074	0.7321428571428571	0.20742419948994048
YDR130C	-1	-/-	-518.3435238599777	-20290.494140177965	112	0.10061349693251534	0.7321428571428571	0.20770756588268632
YLR176C	-1	-/-	-518.4442411661148	-22346.10619556904	112	0.10049019607843138	0.7321428571428571	0.20799093227543214
YHR005C	-1	-/-	-518.5218629017472	-22967.477200187743	112	0.1003671970624235	0.7321428571428571	0.20827429866817795
YLL063C	0	0/-	-518.5322377979755	-35707.31590497494	448	0.1003671970624235	0.7321428571428571	0.20827429866817795
YLR098C	-1	-/-	-518.5337393283844	-20420.497864365578	112	0.10024449877750612	0.7321428571428571	0.20855766506092377
YMR042W	-1	-/-	-518.6177275180817	-19853.110540688038	112	0.10012210012210013	0.7321428571428571	0.20884103145366958
YNL317W	-1	-/-	-518.7158077955246	-21569.307805925608	112	0.1	0.7321428571428571	0.20912439784641543
YOR269W	-1	-/-	-518.745495557785	-22400.497915148735	112	0.09987819732034105	0.7321428571428571	0.20940776423916124
YJL124C	-1	-/-	-519.0281405448914	-24419.06263962388	112	0.09975669099756691	0.7321428571428571	0.20969113063190706
YGL048C	-1	-/-	-519.0669880509377	-22657.87777055055	112	0.09963547995139732	0.7321428571428571	0.20997449702465287
YHR133C	-1	-/-	-519.0795723199844	-22663.575662970543	112	0.09951456310679611	0.7321428571428571	0.2102578634173987
YDR302W	-1	-/-	-519.1103355884552	-21912.49649244547	112	0.0993939393939394	0.7321428571428571	0.2105412298101445
YPR019W	1	+/+	-519.1218115389347	-21492.461316496134	111	0.10048426150121065	0.7410714285714286	0.2105412298101445
YGL244W	-1	-/-	-519.1282781362534	-20595.42131483555	112	0.1003627569528416	0.7410714285714286	0.21082459620289035
YDR356W	-1	-/-	-519.1812419891357	-21896.563440203667	112	0.10024154589371981	0.7410714285714286	0.21110796259563616
YER016W	-1	-/-	-519.2273498773575	-22740.186581343412	112	0.10012062726176116	0.7410714285714286	0.21139132898838198
YBR237W	-1	-/-	-519.2504639625549	-22896.376129865646	112	0.1	0.7410714285714286	0.2116746953811278
YLR096W	-1	-/-	-519.2551151514053	-23429.17797768116	112	0.09987966305655836	0.7410714285714286	0.2119580617738736
YJL047C	-1	-/+	-519.307895898819	-24095.20841473341	112	0.09975961538461539	0.7410714285714286	0.21224142816661945
YLR433C	-1	-/-	-519.5951130390167	-22674.114747285843	112	0.09963985594237695	0.7410714285714286	0.21252479455936527
YJR060W	-1	-/-	-519.5986489057541	-22351.999400258064	112	0.09952038369304557	0.7410714285714286	0.21280816095211108
YNL119W	-1	-/-	-519.6030299067497	-23157.828269138932	112	0.09940119760479042	0.7410714285714286	0.2130915273448569
YLL035W	-1	-/-	-519.6509966850281	-22954.996561408043	112	0.09928229665071771	0.7410714285714286	0.2133748937376027
YLR190W	-1	-/-	-519.8120886087418	-21933.46398985386	112	0.0991636798088411	0.7410714285714286	0.21365826013034855
YNL238W	0	0/-	-519.9200570695102	-37854.664926137775	448	0.0991636798088411	0.7410714285714286	0.21365826013034855
YHR023W	-1	-/-	-519.9657600522041	-20945.842975854874	112	0.09904534606205251	0.7410714285714286	0.21394162652309437
YBL060W	0	0/-	-520.145411580801	-38793.730663865805	448	0.09904534606205251	0.7410714285714286	0.21394162652309437
YDR126W	-1	-/-	-520.2051330804825	-21228.243633508682	112	0.09892729439809297	0.7410714285714286	0.21422499291584018
YOR241W	-1	-/0	-520.4087235629559	-23876.84142705798	112	0.0988095238095238	0.7410714285714286	0.214508359308586
YHR011W	-1	-/-	-520.4714744091034	-20152.509631305933	112	0.09869203329369798	0.7410714285714286	0.21479172570133181
YPR066W	0	0/-	-520.5254545360804	-34931.559702433646	448	0.09869203329369798	0.7410714285714286	0.21479172570133181
YDR267C	0	0/-	-520.6539682224393	-36275.65051135793	448	0.09869203329369798	0.7410714285714286	0.21479172570133181
YOR258W	0	0/-	-520.6691362559795	-36697.49355009198	448	0.09869203329369798	0.7410714285714286	0.21479172570133181
YJL054W	-1	-/-	-520.6854916810989	-21936.50797367096	112	0.09857482185273159	0.7410714285714286	0.21507509209407763
YGL070C	-1	-/-	-520.728223323822	-23100.280068457127	112	0.09845788849347568	0.7410714285714286	0.21535845848682347
YHR038W	-1	-/-	-520.8202636241913	-19909.388556852937	112	0.09834123222748815	0.7410714285714286	0.2156418248795693
YPL047W	-1	-/-	-520.9296374320984	-21631.224810123444	112	0.09822485207100591	0.7410714285714286	0.2159251912723151
YFR026C	0	0/-	-520.9550563097	-34776.83399112895	448	0.09822485207100591	0.7410714285714286	0.2159251912723151
YOR148C	-1	-/-	-520.9788691997528	-22879.515092670918	112	0.09810874704491726	0.7410714285714286	0.21620855766506092
YIL003W	0	0/-	-520.9804327189922	-35745.060167990625	448	0.09810874704491726	0.7410714285714286	0.21620855766506092
YPL105C	0	0/-	-521.302782446146	-37706.26325123012	448	0.09810874704491726	0.7410714285714286	0.21620855766506092
YLL057C	0	0/0	-521.3076721429825	-37589.86026903987	448	0.09810874704491726	0.7410714285714286	0.21620855766506092
YDR443C	-1	-/-	-521.4516830444336	-22658.737339496613	112	0.09799291617473435	0.7410714285714286	0.21649192405780673
YOL145C	-1	-/-	-521.7172206640244	-21393.887198090553	112	0.09787735849056604	0.7410714285714286	0.21677529045055258
YDR410C	0	0/-	-521.7198421955109	-37765.58818010241	448	0.09787735849056604	0.7410714285714286	0.21677529045055258
YGR229C	-1	-/-	-521.755821108818	-23491.968228936195	112	0.0977620730270907	0.7410714285714286	0.2170586568432984
YGR270W	-1	-/-	-521.7604066133499	-21066.5086915493	112	0.0976470588235294	0.7410714285714286	0.2173420232360442
YNL232W	-1	-/-	-521.8544588088989	-23136.267356544733	112	0.09753231492361927	0.7410714285714286	0.21762538962879002
YPR072W	-1	-/-	-521.8656562566757	-24035.12890791893	112	0.09741784037558686	0.7410714285714286	0.21790875602153584
YLL033W	0	0/-	-521.9674279689789	-37247.648884519935	448	0.09741784037558686	0.7410714285714286	0.21790875602153584
YKR089C	-1	-/-	-522.0834563970566	-22041.703736901283	112	0.09730363423212192	0.7410714285714286	0.21819212241428165
YMR220W	-1	-/-	-522.2342408895493	-22483.142304062843	112	0.09718969555035128	0.7410714285714286	0.2184754888070275
YBR193C	-1	-/-	-522.257600903511	-23088.8905031085	112	0.09707602339181287	0.7410714285714286	0.2187588551997733
YML127W	-1	-/-	-522.2872879505157	-20168.104330420494	112	0.0969626168224299	0.7410714285714286	0.21904222159251913
YPR049C	-1	-/-	-522.4698618650436	-21582.04289391637	112	0.09684947491248541	0.7410714285714286	0.21932558798526494
YOR030W	-1	-/-	-522.4980419874191	-20753.907680630684	112	0.09673659673659674	0.7410714285714286	0.21960895437801076
YEL055C	0	0/-	-522.51512812078	-39368.684747422114	448	0.09673659673659674	0.7410714285714286	0.21960895437801076
YGR186W	-1	-/-	-522.5377020835876	-21896.11058551073	112	0.09662398137369034	0.7410714285714286	0.2198923207707566
YBR057C	1	+/+	-522.5544761419296	-23313.089863538742	111	0.09767441860465116	0.75	0.2198923207707566
YPR173C	-1	-/-	-522.6628679037094	-21596.23203623295	112	0.0975609756097561	0.75	0.22017568716350241
YHL029C	0	0/0	-522.6740468591452	-39395.98227979243	448	0.0975609756097561	0.75	0.22017568716350241
YPR108W	-1	-/-	-522.6901276111603	-22619.35210353136	112	0.09744779582366589	0.75	0.22045905355624823
YER169W	-1	-/-	-522.7198063135147	-21484.295487999916	112	0.09733487833140209	0.75	0.22074241994899405
YNL182C	-1	-/+	-522.7343339323997	-25647.10880985856	112	0.09722222222222222	0.75	0.22102578634173986
YGR058W	0	0/-	-522.7403846979141	-34260.46008002758	448	0.09722222222222222	0.75	0.22102578634173986
YKL127W	0	0/-	-522.9014188051224	-34584.222406223416	448	0.09722222222222222	0.75	0.22102578634173986
YOR051C	0	0/-	-523.4435837715864	-39236.22546726465	448	0.09722222222222222	0.75	0.22102578634173986
YJL145W	-1	-/-	-523.7417315244675	-22484.230229496956	112	0.09710982658959537	0.75	0.2213091527344857
YER157W	-1	-/-	-523.7492150068283	-23060.244309425354	112	0.09699769053117784	0.75	0.22159251912723152
YIL061C	-1	-/-	-523.8329327106476	-20414.683450818062	112	0.09688581314878893	0.75	0.22187588551997733
YPL010W	-1	-/-	-523.8634001016617	-22524.89873290062	112	0.0967741935483871	0.75	0.22215925191272315
YOR039W	-1	-/-	-523.9538323283195	-22482.180177390575	112	0.09666283084004602	0.75	0.22244261830546896
YJL134W	-1	-/-	-523.9989719390869	-21058.620864987373	112	0.09655172413793103	0.75	0.22272598469821478
YMR236W	-1	-/-	-524.1631540060043	-23799.61161440611	112	0.09644087256027555	0.75	0.22300935109096062
YKR010C	0	0/-	-524.2040161639452	-37911.6270827204	448	0.09644087256027555	0.75	0.22300935109096062
YER049W	-1	-/-	-524.2289074659348	-23053.730563879013	112	0.0963302752293578	0.75	0.22329271748370644
YPL125W	-1	-/0	-524.2308063209057	-22614.01373705268	112	0.09621993127147767	0.75	0.22357608387645225
YIL110W	-1	-/-	-524.4526436328888	-22982.514617681503	112	0.09610983981693363	0.75	0.22385945026919807
YOR179C	-1	-/-	-524.4632112979889	-22807.08176779747	112	0.096	0.75	0.22414281666194388
YOR320C	-1	-/-	-524.5742931365967	-22059.887026667595	112	0.0958904109589041	0.75	0.22442618305468973
YOR334W	-1	-/-	-524.6258851289749	-20516.02902507782	112	0.09578107183580388	0.75	0.22470954944743554
YOR037W	-1	-/-	-524.6386501789093	-21177.59850013256	112	0.09567198177676538	0.75	0.22499291584018136
YGL119W	-1	-/0	-524.7314966917038	-22482.76554596424	112	0.09556313993174062	0.75	0.22527628223292717
YBL037W	0	0/-	-524.7569715455174	-38581.68462430686	448	0.09556313993174062	0.75	0.22527628223292717
YKR035W-A	-1	-/-	-524.9317992925644	-20810.221732020378	112	0.09545454545454546	0.75	0.225559648625673
YLR141W	-1	-/-	-525.0108871459961	-19993.4218198061	112	0.09534619750283768	0.75	0.2258430150184188
YHR090C	-1	-/-	-525.5284693241119	-20032.400920510292	112	0.09523809523809523	0.75	0.22612638141116465
YMR309C	-1	-/-	-525.5993719100952	-24886.786945581436	112	0.09513023782559456	0.75	0.22640974780391046
YHR207C	0	0/-	-525.6440243422985	-39292.121749192476	448	0.09513023782559456	0.75	0.22640974780391046
YFR021W	-1	-/-	-525.6491029262543	-22254.883382201195	112	0.09502262443438914	0.75	0.22669311419665628
YLR363C	-1	-/-	-525.6972308158875	-22189.846990466118	112	0.09491525423728814	0.75	0.2269764805894021
YOR080W	1	+/+	-525.7162220478058	-23010.57918071747	111	0.09593679458239278	0.7589285714285714	0.2269764805894021
YIL016W	-1	-/-	-525.823254108429	-22522.39521187544	112	0.09582863585118377	0.7589285714285714	0.2272598469821479
YMR037C	-1	-/-	-525.8721318244934	-23095.65814089775	112	0.09572072072072071	0.7589285714285714	0.22754321337489375
YBR017C	-1	-/-	-525.8808348178864	-22834.190853834152	112	0.09561304836895389	0.7589285714285714	0.22782657976763956
YDR066C	0	0/-	-525.9440969824791	-34352.49493971467	448	0.09561304836895389	0.7589285714285714	0.22782657976763956
YLL031C	-1	-/-	-525.9611251354218	-20259.62809550762	112	0.09550561797752809	0.7589285714285714	0.22810994616038538
YPL139C	-1	-/-	-525.9827928543091	-22593.473452299833	112	0.09539842873176206	0.7589285714285714	0.2283933125531312
YGR006W	-1	-/-	-526.22110414505	-20205.974774956703	112	0.0952914798206278	0.7589285714285714	0.228676678945877
YGL012W	-1	-/-	-526.4418280124664	-21839.687747240067	112	0.09518477043673013	0.7589285714285714	0.22896004533862285
YOR183W	0	0/0	-526.4888218939304	-33100.510247945786	448	0.09518477043673013	0.7589285714285714	0.22896004533862285
YNL204C	0	0/-	-526.5986056625843	-34589.004197105765	448	0.09518477043673013	0.7589285714285714	0.22896004533862285
YLR312W-A	0	0/-	-526.666306078434	-35720.29904326238	448	0.09518477043673013	0.7589285714285714	0.22896004533862285
YBR043C	-1	-/-	-526.7794040441513	-24387.80507326126	112	0.09507829977628636	0.7589285714285714	0.22924341173136867
YLL046C	0	0/0	-526.8184716999531	-33908.322084605694	448	0.09507829977628636	0.7589285714285714	0.22924341173136867
YOR193W	-1	-/-	-526.8398151397705	-23140.9164853096	112	0.09497206703910614	0.7589285714285714	0.22952677812411448
YOR127W	-1	-/-	-526.8583401441574	-23836.046253561974	112	0.09486607142857142	0.7589285714285714	0.2298101445168603
YLR265C	-1	-/-	-526.8822478055954	-20001.550343751907	112	0.0947603121516165	0.7589285714285714	0.2300935109096061
YOR035C	-1	-/-	-526.8938645124435	-24165.568302750587	112	0.09465478841870824	0.7589285714285714	0.23037687730235193
YPR061C	0	0/0	-526.9699950218201	-38246.90565504134	448	0.09465478841870824	0.7589285714285714	0.23037687730235193
YHR155W	0	0/-	-527.2078740000725	-37655.1939021945	448	0.09465478841870824	0.7589285714285714	0.23037687730235193
YBR261C	0	0/-	-527.2153295055032	-37227.95886378549	448	0.09465478841870824	0.7589285714285714	0.23037687730235193
YDR082W	-1	-/-	-527.2789747714996	-22358.73735141754	112	0.09454949944382647	0.7589285714285714	0.23066024369509777
YMR106C	-1	-/-	-527.559633731842	-19631.906541585922	112	0.09444444444444444	0.7589285714285714	0.2309436100878436
YMR001C	1	+/-	-527.7291040420532	-21867.563541918993	111	0.09544950055493896	0.7678571428571429	0.2309436100878436
YMR064W	0	0/0	-527.8003196418285	-38648.639969557524	448	0.09544950055493896	0.7678571428571429	0.2309436100878436
YHR066W	-1	-/-	-527.8428829908371	-25561.731832921505	112	0.09534368070953436	0.7678571428571429	0.2312269764805894
YCR014C	-1	-/-	-527.8631138801575	-21355.647868812084	112	0.09523809523809523	0.7678571428571429	0.23151034287333522
YPL192C	-1	-/-	-528.1364877223969	-20465.476269841194	112	0.09513274336283185	0.7678571428571429	0.23179370926608103
YNL064C	-1	-/-	-528.153383731842	-21612.758714735508	112	0.09502762430939227	0.7678571428571429	0.23207707565882688
YFL017W-A	-1	-/-	-528.1910518407822	-21630.798214673996	112	0.09492273730684327	0.7678571428571429	0.2323604420515727
YLR018C	0	0/-	-528.1976031884551	-38142.511036437005	448	0.09492273730684327	0.7678571428571429	0.2323604420515727
YKL149C	-1	-/-	-528.2869608402252	-21507.62154608965	112	0.09481808158765159	0.7678571428571429	0.2326438084443185
YOR337W	0	0/-	-528.5340606570244	-37111.267446264625	448	0.09481808158765159	0.7678571428571429	0.2326438084443185
YGR048W	-1	-/+	-528.5459359884262	-23381.00645005703	112	0.0947136563876652	0.7678571428571429	0.23292717483706432
YLR438C-A	-1	-/-	-528.7035890817642	-20922.918140798807	112	0.09460946094609461	0.7678571428571429	0.23321054122981014
YOL078W	-1	-/-	-528.753543138504	-21514.38787460327	112	0.0945054945054945	0.7678571428571429	0.23349390762255595
YKL189W	-1	-/-	-528.836927652359	-22637.214033931494	112	0.09440175631174534	0.7678571428571429	0.2337772740153018
YHR178W	-1	-/-	-528.8687408864498	-21701.899536281824	112	0.09429824561403509	0.7678571428571429	0.2340606404080476
YMR263W	-1	-/-	-528.885852098465	-23087.984322696924	112	0.09419496166484119	0.7678571428571429	0.23434400680079343
YPL164C	1	+/-	-528.9600846767426	-23992.302329421043	111	0.09518599562363239	0.7767857142857143	0.23434400680079343
YOL113W	-1	-/-	-528.9889727830887	-22436.955393195152	112	0.09508196721311475	0.7767857142857143	0.23462737319353924
YNL263C	-1	-/-	-529.1784498691559	-24414.613869309425	112	0.09497816593886463	0.7767857142857143	0.23491073958628506
YPL042C	-1	-/-	-529.1893298625946	-21295.222055584192	112	0.09487459105779716	0.7767857142857143	0.2351941059790309
YPL116W	-1	-/-	-529.2281475067139	-22301.106054782867	112	0.09477124183006536	0.7767857142857143	0.2354774723717767
YPR032W	-1	-/-	-529.2382116317749	-22446.905579805374	112	0.09466811751904244	0.7767857142857143	0.23576083876452253
YGL044C	-1	-/-	-529.3155696392059	-23702.30321919918	112	0.09456521739130434	0.7767857142857143	0.23604420515726834
YCR065W	-1	-/-	-529.3660174608231	-22978.790627241135	112	0.09446254071661238	0.7767857142857143	0.23632757155001416
YBL088C	-1	-/-	-529.503715634346	-22391.209142684937	112	0.09436008676789588	0.7767857142857143	0.23661093794276
YKL079W	-1	-/-	-529.5793249607086	-22874.183400392532	112	0.09425785482123511	0.7767857142857143	0.23689430433550582
YCL027W	-1	-/-	-529.6463153362274	-21488.429007589817	112	0.09415584415584416	0.7767857142857143	0.23717767072825163
YNL279W	-1	-/-	-529.6977114677429	-23510.11145621538	112	0.09405405405405405	0.7767857142857143	0.23746103712099745
YHR105W	0	0/0	-529.7853613495827	-35237.76108080894	448	0.09405405405405405	0.7767857142857143	0.23746103712099745
YOL102C	-1	-/-	-529.82177734375	-22700.053241968155	112	0.0939524838012959	0.7767857142857143	0.23774440351374326
YJR152W	0	0/-	-529.9042049348354	-36529.06372188032	448	0.0939524838012959	0.7767857142857143	0.23774440351374326
YDR212W	-1	-/-	-529.9616829156876	-22895.668397784233	112	0.09385113268608414	0.7767857142857143	0.23802776990648908
YGR217W	-1	-/-	-529.9693549871445	-21520.015289068222	112	0.09375	0.7767857142857143	0.23831113629923492
YMR013C	-1	-/-	-530.070309638977	-22994.323998093605	112	0.09364908503767493	0.7767857142857143	0.23859450269198074
YER007W	-1	-/-	-530.3640933036804	-21561.069660782814	112	0.0935483870967742	0.7767857142857143	0.23887786908472655
YOR156C	-1	-/-	-530.4728399515152	-21922.086627960205	112	0.09344790547798067	0.7767857142857143	0.23916123547747237
YGR081C	-1	-/-	-530.619197934866	-22341.78135791421	112	0.09334763948497854	0.7767857142857143	0.23944460187021818
YJR053W	-1	-/-	-530.7613028287888	-20833.104927539825	112	0.0932475884244373	0.7767857142857143	0.23972796826296403
YGL105W	-1	-/-	-530.9903614521027	-24867.645683646202	112	0.09314775160599571	0.7767857142857143	0.24001133465570984
YMR094W	0	0/-	-531.1430045962334	-34803.66674759984	448	0.09314775160599571	0.7767857142857143	0.24001133465570984
YLR247C	0	0/-	-531.2658010330051	-38305.130757329985	448	0.09314775160599571	0.7767857142857143	0.24001133465570984
YDR524C	-1	-/-	-531.2806763648987	-20405.76870983839	112	0.09304812834224599	0.7767857142857143	0.24029470104845566
YBR281C	0	0/0	-531.3150011301041	-37658.03549949825	448	0.09304812834224599	0.7767857142857143	0.24029470104845566
YGL247W	-1	-/-	-531.4119477272034	-20910.31104886532	112	0.09294871794871795	0.7767857142857143	0.24057806744120147
YGR169C	-1	-/-	-531.4266085624695	-22104.584373533726	112	0.09284951974386339	0.7767857142857143	0.24086143383394729
YBL103C	-1	-/-	-531.4622659683228	-22930.194122195244	112	0.09275053304904052	0.7767857142857143	0.2411448002266931
YPR083W	-1	-/-	-531.4659893512726	-21831.961034476757	112	0.0926517571884984	0.7767857142857143	0.24142816661943894
YOR014W	-1	-/-	-531.4699733257294	-21060.38262858987	112	0.0925531914893617	0.7767857142857143	0.24171153301218476
YIL068C	-1	-/-	-531.5333313941956	-21662.791083455086	112	0.0924548352816153	0.7767857142857143	0.24199489940493057
YLR389C	0	0/-	-531.5539673417807	-36145.77332726121	448	0.0924548352816153	0.7767857142857143	0.24199489940493057
YMR005W	-1	-/-	-531.7704965472221	-23499.664228856564	112	0.09235668789808917	0.7767857142857143	0.2422782657976764
YDL141W	0	0/0	-531.9129345268011	-36351.204952284694	448	0.09235668789808917	0.7767857142857143	0.2422782657976764
YNL147W	-1	-/-	-531.9160442352295	-20691.328333735466	112	0.09225874867444327	0.7767857142857143	0.2425616321904222
YPL161C	-1	-/-	-532.1622397899628	-22630.671858787537	112	0.09216101694915255	0.7767857142857143	0.24284499858316805
YBR186W	-1	-/-	-532.2028415203094	-20456.153009533882	112	0.09206349206349207	0.7767857142857143	0.24312836497591386
YER176W	0	0/-	-532.2123544216156	-38210.42215272784	448	0.09206349206349207	0.7767857142857143	0.24312836497591386
YML038C	-1	-/-	-532.5653121471405	-22116.480634093285	112	0.0919661733615222	0.7767857142857143	0.24341173136865968
YEL021W	0	0/-	-532.6573567092419	-37370.57759016752	448	0.0919661733615222	0.7767857142857143	0.24341173136865968
YDR079C-A	-1	-/-	-532.7272479534149	-19761.161321163177	112	0.09186906019007392	0.7767857142857143	0.2436950977614055
YMR216C	-1	-/-	-532.7805440425873	-22719.284500956535	112	0.09177215189873418	0.7767857142857143	0.2439784641541513
YPL096C-A	-1	-/-	-532.9028136730194	-19012.779747486115	112	0.0916754478398314	0.7767857142857143	0.24426183054689715
YGR145W	-1	-/-	-532.9675076007843	-23876.532489180565	112	0.09157894736842105	0.7767857142857143	0.24454519693964297
YJR072C	0	0/-	-533.2722502350807	-39180.91269521229	448	0.09157894736842105	0.7767857142857143	0.24454519693964297
YER040W	-1	-/-	-533.2819647789001	-22232.04035139084	112	0.0914826498422713	0.7767857142857143	0.24482856333238878
YNL267W	-1	-/-	-533.3057354688644	-23114.173003077507	112	0.09138655462184873	0.7767857142857143	0.2451119297251346
YLR242C	-1	-/-	-533.3142473697662	-20613.74494409561	112	0.0912906610703043	0.7767857142857143	0.2453952961178804
YOR367W	-1	-/-	-533.3539340496063	-22206.725710511208	112	0.09119496855345911	0.7767857142857143	0.24567866251062623
YDR532C	-1	-/0	-533.3997935056686	-20345.410860478878	112	0.09109947643979058	0.7767857142857143	0.24596202890337207
YHR171W	-1	-/-	-533.4311234951019	-23338.642568171024	112	0.09100418410041841	0.7767857142857143	0.24624539529611789
YHR156C	0	0/0	-533.4888791739941	-37384.0141890198	448	0.09100418410041841	0.7767857142857143	0.24624539529611789
YMR287C	-1	-/-	-533.6020794510841	-19819.896013259888	112	0.09090909090909091	0.7767857142857143	0.2465287616888637
YDR143C	-1	-/-	-533.6953277587891	-22419.732833504677	112	0.09081419624217119	0.7767857142857143	0.24681212808160952
YIL008W	-1	-/-	-533.729174464941	-24172.663863778114	112	0.09071949947862357	0.7767857142857143	0.24709549447435533
YJR001W	-1	-/-	-533.7600419521332	-21620.90010845661	112	0.090625	0.7767857142857143	0.24737886086710117
YLR423C	-1	-/-	-533.8637673854828	-23237.456597924232	112	0.09053069719042664	0.7767857142857143	0.247662227259847
YCR081W	-1	-/-	-533.8668355941772	-21377.5915569067	112	0.09043659043659044	0.7767857142857143	0.2479455936525928
YMR168C	-1	-/-	-533.9069952964783	-23285.9954033494	112	0.09034267912772585	0.7767857142857143	0.24822896004533862
YJL089W	-1	-/-	-533.9423208236694	-24213.350465774536	112	0.09024896265560166	0.7767857142857143	0.24851232643808444
YMR313C	-1	-/-	-533.9672284126282	-22697.640048742294	112	0.09015544041450778	0.7767857142857143	0.24879569283083025
YMR215W	0	0/-	-534.0382428318262	-36990.758905902505	448	0.09015544041450778	0.7767857142857143	0.24879569283083025
YHR099W	-1	-/-	-534.0951859951019	-21352.31094288826	112	0.09006211180124224	0.7767857142857143	0.2490790592235761
YPL046C	-1	-/-	-534.2212519645691	-23162.061833024025	112	0.08996897621509824	0.7767857142857143	0.2493624256163219
YCR019W	0	0/0	-534.3551632165909	-37903.46536232531	448	0.08996897621509824	0.7767857142857143	0.2493624256163219
YMR128W	-1	-/-	-534.8031265735626	-23222.083227723837	112	0.08987603305785125	0.7767857142857143	0.24964579200906772
YNL076W	0	0/-	-535.0055617690086	-36928.82824856043	448	0.08987603305785125	0.7767857142857143	0.24964579200906772
YDR292C	-1	-/-	-535.0188527107239	-23245.92252922058	112	0.08978328173374613	0.7767857142857143	0.24992915840181354
YLR207W	-1	-/-	-535.1956186294556	-23945.5871758461	112	0.08969072164948454	0.7767857142857143	0.25021252479455935
YDL139C	0	0/-	-535.2970825582743	-40384.696397289634	448	0.08969072164948454	0.7767857142857143	0.25021252479455935
YDR117C	0	0/-	-535.3200534582138	-38146.02617105842	448	0.08969072164948454	0.7767857142857143	0.25021252479455935
YDL122W	0	0/-	-535.4618769586086	-37473.230446543545	448	0.08969072164948454	0.7767857142857143	0.25021252479455935
YOR154W	0	0/-	-535.6049316823483	-36373.986835844815	448	0.08969072164948454	0.7767857142857143	0.25021252479455935
YDR373W	0	0/-	-535.6875498685986	-36569.591401422396	448	0.08969072164948454	0.7767857142857143	0.25021252479455935
YNL156C	-1	-/-	-535.8200561590493	-24332.538275320083	112	0.08959835221421215	0.7767857142857143	0.2504958911873052
YDL161W	-1	-/-	-535.8406837582588	-22556.34401613474	112	0.08950617283950617	0.7767857142857143	0.250779257580051
YOR371C	-1	-/-	-535.9083292484283	-22096.11925804615	112	0.08941418293936279	0.7767857142857143	0.25106262397279683
YCR106W	-1	-/-	-536.194028377533	-19727.642552375793	112	0.08932238193018481	0.7767857142857143	0.25134599036554267
YML049C	-1	-/-	-536.2460743784904	-23634.0705550313	112	0.08923076923076922	0.7767857142857143	0.25162935675828846
YDL209C	-1	-/-	-536.3934386968613	-21813.54441201687	112	0.08913934426229508	0.7767857142857143	0.2519127231510343
YDR054C	-1	-/+	-536.4224281311035	-22046.474032640457	112	0.08904810644831115	0.7767857142857143	0.2521960895437801
YOR359W	-1	-/-	-536.5193358063698	-24414.06507831812	112	0.08895705521472393	0.7767857142857143	0.25247945593652593
YGL053W	-1	-/0	-536.5489467382431	-22728.74239528179	112	0.0888661899897855	0.7767857142857143	0.2527628223292718
YBR255W	0	0/0	-536.5581929981709	-40580.71912908554	448	0.0888661899897855	0.7767857142857143	0.2527628223292718
YHR084W	-1	-/-	-536.647978246212	-23431.08026832342	112	0.08877551020408163	0.7767857142857143	0.25304618872201756
YDR404C	-1	-/-	-536.8054690361023	-20319.69022023678	112	0.08868501529051988	0.7767857142857143	0.2533295551147634
YLL034C	-1	-/-	-536.840144276619	-24463.047988533974	112	0.08859470468431772	0.7767857142857143	0.2536129215075092
YMR294W	0	0/-	-536.8648427426815	-35880.13893902302	448	0.08859470468431772	0.7767857142857143	0.2536129215075092
YEL037C	-1	-/-	-536.926997423172	-22355.910486221313	112	0.08850457782299084	0.7767857142857143	0.25389628790025504
YER105C	-1	-/-	-536.9337614774704	-23145.959429740906	112	0.08841463414634146	0.7767857142857143	0.2541796542930008
YIR025W	-1	-/-	-537.1081449985504	-23588.411333203316	112	0.0883248730964467	0.7767857142857143	0.25446302068574667
YMR306W	0	0/-	-537.1672483682632	-36195.88437381387	448	0.0883248730964467	0.7767857142857143	0.25446302068574667
YLR430W	-1	-/+	-537.3014860153198	-22595.099001049995	112	0.08823529411764706	0.7767857142857143	0.2547463870784925
YNR031C	-1	-/-	-537.4034504890442	-21977.13955771923	112	0.08814589665653495	0.7767857142857143	0.2550297534712383
YLR032W	-1	-/-	-537.5434482097626	-21678.77114868164	112	0.08805668016194332	0.7767857142857143	0.25531311986398414
YDR142C	-1	-/-	-537.584378361702	-22081.912607073784	112	0.08796764408493428	0.7767857142857143	0.2555964862567299
YLR228C	-1	-/-	-537.6059925556183	-21654.013786554337	112	0.08787878787878788	0.7767857142857143	0.25587985264947577
YNL329C	-1	-/-	-537.6179451942444	-22501.94611442089	112	0.08779011099899092	0.7767857142857143	0.2561632190422216
YOL001W	-1	-/-	-537.6848449707031	-21314.232833743095	112	0.08770161290322581	0.7767857142857143	0.2564465854349674
YJL013C	-1	-/-	-537.7971315383911	-20755.060372710228	112	0.08761329305135952	0.7767857142857143	0.25672995182771324
YMR233W	0	0/-	-537.8500996232033	-35936.87623381615	448	0.08761329305135952	0.7767857142857143	0.25672995182771324
YBR276C	-1	-/+	-537.9104487895966	-21625.70961046219	112	0.0875251509054326	0.7767857142857143	0.25701331822045903
YLR361C	-1	-/-	-537.9171969890594	-22400.945499539375	112	0.08743718592964825	0.7767857142857143	0.2572966846132049
YOR140W	-1	-/-	-538.0121414065361	-23040.642497479916	112	0.08734939759036145	0.7767857142857143	0.2575800510059507
YER029C	-1	-/-	-538.1721489429474	-24132.51250743866	112	0.08726178535606821	0.7767857142857143	0.2578634173986965
YER068W	-1	-/-	-538.204205930233	-23712.708103209734	112	0.0871743486973948	0.7767857142857143	0.25814678379144235
YHL020C	-1	-/-	-538.2462183237076	-23697.14252114296	112	0.08708708708708708	0.7767857142857143	0.25843015018418813
YOL156W	-1	-/-	-538.3226721286774	-19753.802738785744	112	0.087	0.7767857142857143	0.258713516576934
YBR180W	0	0/-	-538.3416073024273	-34396.09599690512	448	0.087	0.7767857142857143	0.258713516576934
YOR005C	-1	-/+	-538.3902370929718	-21308.04612159729	112	0.08691308691308691	0.7767857142857143	0.2589968829696798
YGR227W	-1	-/-	-538.398992061615	-20481.496788859367	112	0.08682634730538923	0.7767857142857143	0.2592802493624256
YNL167C	-1	-/-	-538.4745011329651	-21359.957109212875	112	0.08673978065802593	0.7767857142857143	0.25956361575517145
YJR090C	-1	-/-	-538.4898762702942	-22761.975805848837	112	0.08665338645418327	0.7767857142857143	0.25984698214791724
YEL064C	0	0/-	-538.5081117749214	-34763.741414405406	448	0.08665338645418327	0.7767857142857143	0.25984698214791724
YGR078C	-1	-/-	-538.5634832382202	-25252.198167681694	112	0.08656716417910448	0.7767857142857143	0.2601303485406631
YLR016C	-1	-/-	-538.648140668869	-22643.607488393784	112	0.08648111332007952	0.7767857142857143	0.2604137149334089
YBL019W	-1	-/-	-538.715539097786	-21650.49305152893	112	0.08639523336643495	0.7767857142857143	0.2606970813261547
YDL010W	0	0/-	-538.7426441758871	-39176.54338929057	448	0.08639523336643495	0.7767857142857143	0.2606970813261547
YCR082W	-1	-/-	-538.9306092262268	-22961.29673576355	112	0.08630952380952381	0.7767857142857143	0.26098044771890055
YOR353C	-1	-/-	-538.9950213506818	-25235.624943621457	112	0.08622398414271557	0.7767857142857143	0.26126381411164634
YEL016C	-1	-/-	-539.0085630118847	-21036.986962765455	112	0.08613861386138613	0.7767857142857143	0.2615471805043922
YGL251C	1	+/+	-539.0652792453766	-20570.910952568054	111	0.08704253214638971	0.7857142857142857	0.2615471805043922
YPR152C	0	0/-	-539.1718659996986	-35679.106143951416	448	0.08704253214638971	0.7857142857142857	0.2615471805043922
YLL022C	-1	-/-	-539.1927322149277	-22867.465040564537	112	0.08695652173913043	0.7857142857142857	0.261830546897138
YML124C	-1	-/-	-539.2417507171631	-22762.875235676765	112	0.08687068114511352	0.7857142857142857	0.2621139132898838
YKL139W	-1	-/-	-539.2893464565277	-23331.545267522335	112	0.08678500986193294	0.7857142857142857	0.26239727968262966
YNL129W	-1	-/-	-539.3216115832329	-23773.176074683666	112	0.08669950738916256	0.7857142857142857	0.26268064607537545
YJL091C	-1	-/-	-539.3781147003174	-23126.51312160492	112	0.08661417322834646	0.7857142857142857	0.2629640124681213
YGR236C	0	0/0	-539.4030541870743	-36080.73003819585	448	0.08661417322834646	0.7857142857142857	0.2629640124681213
YBR042C	-1	-/-	-539.4477542638779	-23216.59597969055	112	0.08652900688298919	0.7857142857142857	0.2632473788608671
YLR394W	-1	-/-	-539.4482917785645	-21309.6038492918	112	0.08644400785854617	0.7857142857142857	0.2635307452536129
YBL061C	-1	-/-	-539.5162106454372	-23514.53067588806	112	0.08635917566241413	0.7857142857142857	0.26381411164635876
YNL127W	-1	-/-	-539.5805712342262	-23666.24536410719	112	0.08627450980392157	0.7857142857142857	0.26409747803910455
YAL021C	-1	-/+	-539.8074123859406	-21369.519880771637	112	0.08619000979431929	0.7857142857142857	0.2643808444318504
YNR026C	-1	-/-	-539.9251456260681	-22960.33406686783	112	0.08610567514677103	0.7857142857142857	0.2646642108245962
YJL060W	-1	-/-	-539.925952911377	-21387.66012841463	112	0.08602150537634409	0.7857142857142857	0.264947577217342
YER118C	-1	-/-	-539.9268462657928	-23518.71074026823	112	0.0859375	0.7857142857142857	0.26523094361008787
YEL001C	0	0/0	-539.9603849351406	-38243.017989471555	448	0.0859375	0.7857142857142857	0.26523094361008787
YGL207W	-1	-/+	-539.968532204628	-23600.065542936325	112	0.08585365853658537	0.7857142857142857	0.26551431000283365
YIL037C	-1	-/-	-540.0256488323212	-21373.578883886337	112	0.08576998050682261	0.7857142857142857	0.2657976763955795
YLR443W	0	0/-	-540.1000605374575	-38971.36426641047	448	0.08576998050682261	0.7857142857142857	0.2657976763955795
YOL108C	-1	-/-	-540.2181667089462	-24056.237181305885	112	0.08568646543330087	0.7857142857142857	0.2660810427883253
YKL095W	-1	-/-	-540.3078560829163	-20960.399065732956	112	0.08560311284046693	0.7857142857142857	0.2663644091810711
YAL029C	-1	-/-	-540.5213379263878	-24108.302922070026	112	0.08551992225461613	0.7857142857142857	0.26664777557381697
YDR150W	-1	-/-	-540.5800969600677	-24043.0659532547	112	0.0854368932038835	0.7857142857142857	0.26693114196656276
YDR191W	-1	-/-	-540.6429742574692	-21555.031039476395	112	0.08535402521823472	0.7857142857142857	0.2672145083593086
YJL104W	-1	-/-	-540.6721860170364	-22095.86400347948	112	0.08527131782945736	0.7857142857142857	0.2674978747520544
YFR046C	-1	-/-	-540.7529072761536	-21754.17057442665	112	0.08518877057115198	0.7857142857142857	0.26778124114480023
YOR381W	-1	-/-	-540.8477599620819	-23278.56354689598	112	0.0851063829787234	0.7857142857142857	0.2680646075375461
YGR002C	-1	-/-	-540.9154260158539	-24051.36142539978	112	0.08502415458937199	0.7857142857142857	0.26834797393029186
YKL155C	0	0/-	-540.983267635107	-37728.81482305378	448	0.08502415458937199	0.7857142857142857	0.26834797393029186
YPL072W	0	0/-	-541.0722194314003	-34818.03769020736	448	0.08502415458937199	0.7857142857142857	0.26834797393029186
YKR062W	-1	-/-	-541.1143419742584	-23006.97305959463	112	0.08494208494208494	0.7857142857142857	0.2686313403230377
YKL132C	0	0/0	-541.3241688609123	-35878.852196119726	448	0.08494208494208494	0.7857142857142857	0.2686313403230377
YJL209W	-1	-/-	-541.3255748748779	-22179.270072579384	112	0.08486017357762778	0.7857142857142857	0.2689147067157835
YLR323C	0	0/-	-541.611122250557	-39887.80988122523	448	0.08486017357762778	0.7857142857142857	0.2689147067157835
YIL035C	-1	-/-	-541.644612967968	-23251.854774475098	112	0.08477842003853564	0.7857142857142857	0.26919807310852933
YGR041W	-1	-/-	-541.7303155660629	-22291.31718122959	112	0.0846968238691049	0.7857142857142857	0.2694814395012751
YML036W	-1	-/-	-541.7663217782974	-21936.426914691925	112	0.08461538461538462	0.7857142857142857	0.26976480589402096
YDL045C	-1	-/-	-542.2421181499958	-24967.323300629854	112	0.0845341018251681	0.7857142857142857	0.2700481722867668
YOL105C	-1	-/-	-542.3117011785507	-20907.575423121452	112	0.08445297504798464	0.7857142857142857	0.2703315386795126
YER144C	0	0/-	-542.3678905777633	-38476.93535776064	448	0.08445297504798464	0.7857142857142857	0.2703315386795126
YKR090W	-1	-/-	-542.3736447095871	-21415.96082317829	112	0.08437200383509108	0.7857142857142857	0.27061490507225844
YAL009W	-1	-/-	-542.425806760788	-20639.96443235874	112	0.0842911877394636	0.7857142857142857	0.2708982714650042
YDR211W	-1	-/-	-542.5092587471008	-25225.501681685448	112	0.08421052631578947	0.7857142857142857	0.27118163785775007
YOL031C	-1	-/-	-542.621507525444	-23380.129524827003	112	0.0841300191204589	0.7857142857142857	0.2714650042504959
YOR190W	0	0/-	-542.6267977356911	-35188.58571322262	448	0.0841300191204589	0.7857142857142857	0.2714650042504959
YPL242C	-1	-/-	-542.7691540718079	-22297.02311885357	112	0.08404966571155682	0.7857142857142857	0.2717483706432417
YDR460W	-1	-/-	-542.8867211341858	-22270.364787817	112	0.08396946564885496	0.7857142857142857	0.27203173703598754
YML121W	-1	-/-	-542.9299366474152	-22188.346762418747	112	0.08388941849380362	0.7857142857142857	0.27231510342873333
YPR040W	0	0/-	-542.9387409687042	-39714.29376913607	448	0.08388941849380362	0.7857142857142857	0.27231510342873333
YKR099W	-1	-/-	-542.966806769371	-21926.879908680916	112	0.0838095238095238	0.7857142857142857	0.2725984698214792
YOR304W	-1	-/-	-543.0509432554245	-22548.97470474243	112	0.08372978116079924	0.7857142857142857	0.272881836214225
YOR177C	0	0/-	-543.0851631164551	-39104.40290970355	448	0.08372978116079924	0.7857142857142857	0.272881836214225
YLR011W	-1	-/-	-543.1494119167328	-21956.722866654396	112	0.08365019011406843	0.7857142857142857	0.2731652026069708
YMR097C	-1	-/-	-543.2513386011124	-24229.90443843603	112	0.0835707502374169	0.7857142857142857	0.27344856899971665
YOR249C	-1	-/-	-543.2663571834564	-22736.605199098587	112	0.08349146110056926	0.7857142857142857	0.27373193539246243
YNR024W	0	0/-	-543.2812536358833	-39414.01885201037	448	0.08349146110056926	0.7857142857142857	0.27373193539246243
YAL032C	-1	-/-	-543.3235746622086	-23155.582671761513	112	0.08341232227488152	0.7857142857142857	0.2740153017852083
YLR268W	-1	-/-	-543.3408420085907	-23161.679679989815	112	0.08333333333333333	0.7857142857142857	0.2742986681779541
YCR067C	-1	-/-	-543.5308380126953	-22144.035561561584	112	0.08325449385052035	0.7857142857142857	0.2745820345706999
YMR052W	-1	-/-	-543.6417264938354	-22634.828207612038	112	0.0831758034026465	0.7857142857142857	0.27486540096344575
YOL049W	-1	-/0	-543.7151572704315	-23427.453517377377	112	0.08309726156751653	0.7857142857142857	0.27514876735619154
YPL029W	-1	-/+	-543.7219685316086	-22171.801815509796	112	0.0830188679245283	0.7857142857142857	0.2754321337489374
YPR068C	-1	-/-	-543.8100312948227	-20796.77229297161	112	0.08294062205466542	0.7857142857142857	0.2757155001416832
YML088W	-1	-/-	-543.8596986532211	-23540.620633006096	112	0.08286252354048965	0.7857142857142857	0.275998866534429
YKL078W	0	0/-	-544.1380318105221	-40243.9776250124	448	0.08286252354048965	0.7857142857142857	0.275998866534429
YGL250W	0	0/-	-544.1414258182049	-37877.12817560136	448	0.08286252354048965	0.7857142857142857	0.275998866534429
YPL243W	-1	-/-	-544.1606495380402	-24913.126796722412	112	0.08278457196613359	0.7857142857142857	0.27628223292717485
YOR274W	-1	-/-	-544.3361873030663	-22334.34524810314	112	0.08270676691729323	0.7857142857142857	0.27656559931992064
YLR146C	0	0/-	-544.4696117341518	-40287.674876600504	448	0.08270676691729323	0.7857142857142857	0.27656559931992064
YOL065C	-1	-/-	-544.4916718006134	-21780.298174858093	112	0.08262910798122065	0.7857142857142857	0.2768489657126665
YDR438W	0	0/0	-544.506916180253	-36111.39990015328	448	0.08262910798122065	0.7857142857142857	0.2768489657126665
YLR133W	-1	-/-	-544.5152421593666	-22833.81791239977	112	0.0825515947467167	0.7857142857142857	0.27713233210541227
YPR162C	1	+/+	-544.7915163040161	-21918.10500204563	111	0.08341143392689784	0.7946428571428571	0.27713233210541227
YGR196C	0	0/0	-544.7987541854382	-39839.173788651824	448	0.08341143392689784	0.7946428571428571	0.27713233210541227
YGR158C	-1	-/-	-544.8389848470688	-24635.462889313698	112	0.08333333333333333	0.7946428571428571	0.2774156984981581
YKR056W	-1	-/-	-544.8640962839127	-24054.480566203594	112	0.0832553788587465	0.7946428571428571	0.27769906489090396
YCL029C	-1	-/-	-544.9165060520172	-24132.33321404457	112	0.08317757009345794	0.7946428571428571	0.27798243128364974
YDR493W	0	0/-	-544.9532503187656	-33982.764028098434	448	0.08317757009345794	0.7946428571428571	0.27798243128364974
YFR040W	-1	-/-	-545.0910683870316	-21308.56123650074	112	0.08309990662931839	0.7946428571428571	0.2782657976763956
YPR125W	-1	-/-	-545.1185477972031	-23468.70026218891	112	0.0830223880597015	0.7946428571428571	0.2785491640691414
YDR540C	0	0/-	-545.3084809184074	-35599.496004372835	448	0.0830223880597015	0.7946428571428571	0.2785491640691414
YPL053C	-1	-/-	-545.3132627010345	-24380.166942834854	112	0.08294501397949673	0.7946428571428571	0.2788325304618872
YDL197C	-1	-/-	-545.4126220941544	-23646.07135260105	112	0.08286778398510242	0.7946428571428571	0.27911589685463306
YBR107C	-1	-/-	-545.4293487071991	-22207.358447909355	112	0.0827906976744186	0.7946428571428571	0.27939926324737885
YBR041W	-1	-/-	-545.4982249736786	-22245.57378166914	112	0.08271375464684015	0.7946428571428571	0.2796826296401247
YDL155W	-1	-/-	-545.5013174712658	-23712.63473662734	112	0.08263695450324977	0.7946428571428571	0.2799659960328705
YGR030C	-1	-/-	-545.5055488348007	-23723.049402058125	112	0.08256029684601113	0.7946428571428571	0.2802493624256163
YDR088C	-1	-/-	-545.5725553035736	-21987.467887043953	112	0.082483781278962	0.7946428571428571	0.28053272881836216
YBR250W	-1	-/-	-545.6023223400116	-21210.91074037552	112	0.0824074074074074	0.7946428571428571	0.28081609521110795
YJR094C	-1	-/-	-545.6182377338409	-21177.437333226204	112	0.08233117483811286	0.7946428571428571	0.2810994616038538
YLR087C	0	0/-	-545.635479837656	-34782.434872329235	448	0.08233117483811286	0.7946428571428571	0.2810994616038538
YML027W	-1	-/-	-545.6466899514198	-22805.66291898489	112	0.0822550831792976	0.7946428571428571	0.2813828279965996
YHR124W	-1	-/-	-545.802983045578	-20778.76058113575	112	0.08217913204062789	0.7946428571428571	0.2816661943893454
YBR112C	-1	-/-	-545.8481348752975	-22881.652972340584	112	0.08210332103321033	0.7946428571428571	0.28194956078209127
YNL107W	-1	-/-	-545.9096078723669	-24062.55842410028	112	0.08202764976958525	0.7946428571428571	0.28223292717483706
YNL054W	-1	-/-	-545.9541687965393	-22472.078802764416	112	0.08195211786372007	0.7946428571428571	0.2825162935675829
YER148W	-1	-/-	-545.9655249118805	-24289.345304489136	112	0.08187672493100276	0.7946428571428571	0.2827996599603287
YLR086W	-1	-/-	-545.9722845554352	-21352.867178201675	112	0.0818014705882353	0.7946428571428571	0.28308302635307453
YGR074W	-1	-/-	-545.9756779670715	-23171.408516585827	112	0.08172635445362718	0.7946428571428571	0.2833663927458204
YPL052W	0	0/-	-545.9800274074078	-38056.856244817376	448	0.08172635445362718	0.7946428571428571	0.2833663927458204
YDR395W	-1	-/-	-545.9978110790253	-24882.239371061325	112	0.081651376146789	0.7946428571428571	0.28364975913856616
YOL052C	0	0/-	-546.0600439608097	-36883.24091631174	448	0.081651376146789	0.7946428571428571	0.28364975913856616
YOL018C	0	0/-	-546.0971480458975	-36119.901096865535	448	0.081651376146789	0.7946428571428571	0.28364975913856616
YBR248C	0	0/0	-546.1114981770515	-37275.8798443079	448	0.081651376146789	0.7946428571428571	0.28364975913856616
YNL004W	-1	-/-	-546.1754093170166	-23294.635152101517	112	0.08157653528872594	0.7946428571428571	0.283933125531312
YML071C	-1	-/-	-546.2128956317902	-22156.113034963608	112	0.0815018315018315	0.7946428571428571	0.2842164919240578
YDR179C	-1	-/-	-546.2442142665386	-22034.88761511445	112	0.08142726440988106	0.7946428571428571	0.28449985831680363
YFR019W	-1	-/-	-546.2905366420746	-22522.281755447388	112	0.08135283363802559	0.7946428571428571	0.2847832247095494
YLR114C	-1	-/-	-546.4232032299042	-22052.034831762314	112	0.08127853881278539	0.7946428571428571	0.28506659110229526
YDL045W-A	0	0/-	-546.4650705754757	-34856.01064023748	448	0.08127853881278539	0.7946428571428571	0.28506659110229526
YJR143C	-1	-/-	-546.538063287735	-24248.398676276207	112	0.0812043795620438	0.7946428571428571	0.2853499574950411
YKL011C	-1	-/-	-546.6384505033493	-22357.531627058983	112	0.08113035551504102	0.7946428571428571	0.2856333238877869
YKL188C	-1	-/-	-546.7084758281708	-23100.501713514328	112	0.08105646630236794	0.7946428571428571	0.28591669028053274
YML107C	-1	-/-	-546.7693288326263	-23616.844967365265	112	0.08098271155595996	0.7946428571428571	0.2862000566732785
YPL050C	-1	-/-	-546.7820868492126	-24677.877071082592	112	0.0809090909090909	0.7946428571428571	0.28648342306602437
YDR242W	0	0/0	-546.8331301212311	-38356.52615335584	448	0.0809090909090909	0.7946428571428571	0.28648342306602437
YJR055W	-1	-/-	-546.9011464118958	-21373.275789022446	112	0.08083560399636694	0.7946428571428571	0.2867667894587702
YGR278W	-1	-/-	-547.0294907093048	-22360.318965911865	112	0.08076225045372051	0.7946428571428571	0.287050155851516
YDR166C	-1	-/-	-547.0391612648964	-23423.65227431059	112	0.08068902991840435	0.7946428571428571	0.28733352224426184
YER183C	-1	-/0	-547.041656255722	-21039.397990942	112	0.0806159420289855	0.7946428571428571	0.28761688863700763
YJR082C	-1	-/-	-547.0609283447266	-21223.769682645798	112	0.08054298642533937	0.7946428571428571	0.28790025502975347
YDL106C	-1	-/-	-547.1504981219769	-23992.271256536245	112	0.08047016274864376	0.7946428571428571	0.2881836214224993
YAL064C-A	0	0/0	-547.1626961827278	-33257.50927501917	448	0.08047016274864376	0.7946428571428571	0.2881836214224993
YOR198C	-1	-/-	-547.1724946498871	-23839.615101099014	112	0.08039747064137308	0.7946428571428571	0.2884669878152451
YGR173W	0	0/-	-547.2526967227459	-43342.765947028995	448	0.08039747064137308	0.7946428571428571	0.2884669878152451
YDL008W	-1	-/-	-547.3187217712402	-20219.905650377274	112	0.08032490974729242	0.7946428571428571	0.28875035420799094
YLR066W	-1	-/-	-547.3800975084305	-23275.630658239126	112	0.08025247971145176	0.7946428571428571	0.28903372060073673
YGL139W	0	0/-	-547.3981848806143	-39109.06862427667	448	0.08025247971145176	0.7946428571428571	0.28903372060073673
YDR409W	-1	-/-	-547.4431533813477	-23673.92327952385	112	0.08018018018018018	0.7946428571428571	0.2893170869934826
YOR157C	-1	-/-	-547.4988062381744	-23796.477675914764	112	0.08010801080108011	0.7946428571428571	0.2896004533862284
YHR151C	0	0/0	-547.5288434326649	-36819.10683435202	448	0.08010801080108011	0.7946428571428571	0.2896004533862284
YNR013C	-1	-/-	-547.6452082395554	-24789.77576124668	112	0.08003597122302158	0.7946428571428571	0.2898838197789742
YNR072W	-1	-/-	-547.7351450920105	-20147.88449060917	112	0.07996406109613657	0.7946428571428571	0.29016718617172005
YJL184W	-1	-/-	-547.8017120361328	-22160.832735851407	112	0.07989228007181329	0.7946428571428571	0.29045055256446584
YKL041W	-1	-/-	-547.9064888954163	-23078.88553071022	112	0.07982062780269059	0.7946428571428571	0.2907339189572117
YGL125W	0	0/0	-547.9294294714928	-37600.98544870317	448	0.07982062780269059	0.7946428571428571	0.2907339189572117
YBR240C	-1	-/-	-547.957127571106	-20223.623839348555	112	0.07974910394265233	0.7946428571428571	0.2910172853499575
YNR046W	-1	-/-	-547.9896045923233	-23315.404801130295	112	0.07967770814682185	0.7946428571428571	0.2913006517427033
YMR123W	0	0/0	-548.0595269799232	-39024.95925755054	448	0.07967770814682185	0.7946428571428571	0.2913006517427033
YLR427W	-1	-/-	-548.1030978560448	-22298.161317765713	112	0.07960644007155634	0.7946428571428571	0.29158401813544915
YER044C-A	-1	-/-	-548.1624739170074	-20078.50743973255	112	0.07953529937444147	0.7946428571428571	0.29186738452819494
YFR048W	-1	-/-	-548.1981827020645	-22572.086226463318	112	0.07946428571428571	0.7946428571428571	0.2921507509209408
YBR153W	-1	-/-	-548.2491433620453	-22388.965455949306	112	0.07939339875111508	0.7946428571428571	0.29243411731368657
YML112W	-1	-/-	-548.3590117394924	-24182.87993708253	112	0.07932263814616755	0.7946428571428571	0.2927174837064324
YDR120C	-1	-/-	-548.5318233966827	-24379.131165862083	112	0.0792520035618878	0.7946428571428571	0.29300085009917826
YDR376W	-1	-/-	-548.6371903419495	-22725.703091859818	112	0.0791814946619217	0.7946428571428571	0.29328421649192404
YLR309C	-1	-/-	-548.8045048266649	-23667.83179755509	112	0.0791111111111111	0.7946428571428571	0.2935675828846699
YDR075W	-1	-/-	-548.9885872602463	-23855.1043125391	112	0.07904085257548846	0.7946428571428571	0.2938509492774157
YIL122W	-1	-/-	-548.997923374176	-23232.71608519554	112	0.07897071872227152	0.7946428571428571	0.2941343156701615
YGR153W	0	0/0	-549.0049938261509	-37075.694754973054	448	0.07897071872227152	0.7946428571428571	0.2941343156701615
YIL121W	-1	-/-	-549.1031029224396	-22085.02663731575	112	0.07890070921985816	0.7946428571428571	0.29441768206290736
YNL078W	-1	-/-	-549.1258895397186	-19703.739847898483	112	0.07883082373782108	0.7946428571428571	0.29470104845565315
YLR421C	0	0/-	-549.2342316582799	-39464.244985848665	448	0.07883082373782108	0.7946428571428571	0.29470104845565315
YDR201W	-1	-/-	-549.3496054410934	-23307.185903191566	112	0.07876106194690266	0.7946428571428571	0.294984414848399
YGR275W	-1	-/-	-549.3661148548126	-22853.13369655609	112	0.07869142351900972	0.7946428571428571	0.2952677812411448
YJL090C	1	+/+	-549.4583449363708	-23030.566894888878	111	0.07950530035335689	0.8035714285714286	0.2952677812411448
YGL005C	-1	-/-	-549.4657542705536	-22232.702573657036	112	0.0794351279788173	0.8035714285714286	0.2955511476338906
YGL223C	-1	-/-	-549.8471680879593	-24464.177907586098	112	0.07936507936507936	0.8035714285714286	0.29583451402663646
YBL079W	-1	-/-	-549.8693556785583	-23311.188023209572	112	0.07929515418502203	0.8035714285714286	0.29611788041938225
YLR291C	-1	-/-	-550.0566775798798	-23521.26478254795	112	0.07922535211267606	0.8035714285714286	0.2964012468121281
YOR017W	0	0/0	-550.1403148323298	-36455.40997295827	448	0.07922535211267606	0.8035714285714286	0.2964012468121281
YJR052W	-1	-/-	-550.1553974151611	-22564.76499271393	112	0.079155672823219	0.8035714285714286	0.2966846132048739
YJR093C	-1	-/-	-550.2667473554611	-22683.082600831985	112	0.07908611599297012	0.8035714285714286	0.2969679795976197
YPL259C	-1	-/-	-550.2727873325348	-21989.94081866741	112	0.07901668129938542	0.8035714285714286	0.29725134599036557
YHL007C	-1	-/-	-550.2897419929504	-24764.70534490794	112	0.07894736842105263	0.8035714285714286	0.29753471238311135
YJL085W	-1	-/-	-550.2952332496643	-22959.03887104988	112	0.07887817703768624	0.8035714285714286	0.2978180787758572
YKL220C	-1	-/-	-550.2962300777435	-23635.296962738037	112	0.07880910683012259	0.8035714285714286	0.298101445168603
YGR089W	-1	-/0	-550.3844375610352	-22511.576745033264	112	0.07874015748031496	0.8035714285714286	0.29838481156134883
YGL221C	0	0/0	-550.4178542792797	-41147.70356655121	448	0.07874015748031496	0.8035714285714286	0.29838481156134883
YGL224C	0	0/-	-550.4391680955887	-37214.659405801445	448	0.07874015748031496	0.8035714285714286	0.29838481156134883
YFL033C	-1	-/-	-550.5074749588966	-23794.932565510273	112	0.07867132867132867	0.8035714285714286	0.29866817795409467
YDL203C	0	0/-	-550.508278876543	-37245.85931346938	448	0.07867132867132867	0.8035714285714286	0.29866817795409467
YGL248W	0	0/-	-550.5546590983868	-39811.0592713058	448	0.07867132867132867	0.8035714285714286	0.29866817795409467
YPR190C	-1	-/-	-550.5611493587494	-24941.946902036667	112	0.07860262008733625	0.8035714285714286	0.29895154434684046
YGR004W	-1	-/-	-550.605993270874	-21098.61021566391	112	0.07853403141361257	0.8035714285714286	0.2992349107395863
YJL146W	-1	-/-	-550.6860253810883	-23732.02129614353	112	0.07846556233653008	0.8035714285714286	0.2995182771323321
YNL158W	0	0/-	-550.7156764268875	-37980.53682228923	448	0.07846556233653008	0.8035714285714286	0.2995182771323321
YKL179C	-1	-/-	-550.8135006427765	-21751.35068488121	112	0.078397212543554	0.8035714285714286	0.29980164352507793
YOR350C	0	0/-	-550.8799000680447	-38978.51236046851	448	0.078397212543554	0.8035714285714286	0.29980164352507793
YOR357C	0	0/-	-550.9469444155693	-39514.64670108259	448	0.078397212543554	0.8035714285714286	0.29980164352507793
YLR084C	-1	-/-	-551.3112320899963	-21941.227197766304	112	0.0783289817232376	0.8035714285714286	0.3000850099178237
YHR034C	-1	-/-	-551.5947920084	-22973.848049283028	112	0.0782608695652174	0.8035714285714286	0.30036837631056956
YLR055C	-1	-/-	-551.6436306238174	-22719.431018829346	112	0.07819287576020852	0.8035714285714286	0.3006517427033154
YMR156C	-1	-/-	-551.6482691764832	-23043.650136113167	112	0.078125	0.8035714285714286	0.3009351090960612
YIR021W	-1	-/-	-551.7232754230499	-21315.25313580036	112	0.07805724197745013	0.8035714285714286	0.30121847548880704
YLR440C	0	0/-	-551.7325654923916	-38257.11129491031	448	0.07805724197745013	0.8035714285714286	0.30121847548880704
YJL004C	-1	-/-	-551.7983939647675	-22504.417885303497	112	0.0779896013864818	0.8035714285714286	0.3015018418815528
YIL173W	-1	-/-	-551.8564426898956	-20419.303866624832	112	0.07792207792207792	0.8035714285714286	0.30178520827429867
YLR166C	-1	-/-	-551.903481721878	-22844.277537226677	112	0.07785467128027682	0.8035714285714286	0.3020685746670445
YOR113W	-1	-/-	-551.9179985523224	-22987.666340589523	112	0.07778738115816768	0.8035714285714286	0.3023519410597903
YIL049W	-1	-/-	-551.9954605102539	-22487.549836039543	112	0.07772020725388601	0.8035714285714286	0.30263530745253614
YHR187W	-1	-/-	-552.2063083648682	-22242.23380100727	112	0.07765314926660914	0.8035714285714286	0.3029186738452819
YGL058W	-1	-/-	-552.254628777504	-23814.637056574225	112	0.07758620689655173	0.8035714285714286	0.30320204023802777
YDL239C	0	0/-	-552.255941696465	-39820.88742674887	448	0.07758620689655173	0.8035714285714286	0.30320204023802777
YJL196C	-1	-/-	-552.2886310815811	-22166.468072533607	112	0.07751937984496124	0.8035714285714286	0.3034854066307736
YDR243C	-1	-/-	-552.2989232540131	-20731.725035607815	112	0.0774526678141136	0.8035714285714286	0.3037687730235194
YIL169C	0	0/-	-552.3467375040054	-35983.21681654453	448	0.0774526678141136	0.8035714285714286	0.3037687730235194
YJL200C	0	0/-	-552.4456017315388	-39242.148706778884	448	0.0774526678141136	0.8035714285714286	0.3037687730235194
YPL128C	-1	-/-	-552.4744240045547	-23069.4808729887	112	0.07738607050730868	0.8035714285714286	0.30405213941626524
YER095W	-1	-/+	-552.5059377774596	-23623.78051891178	112	0.07731958762886598	0.8035714285714286	0.30433550580901103
YNR038W	-1	-/-	-552.7819168567657	-24514.92071157694	112	0.07725321888412018	0.8035714285714286	0.3046188722017569
YNL197C	-1	-/-	-552.8048720359802	-22206.608486413956	112	0.07718696397941681	0.8035714285714286	0.3049022385945027
YGR295C	0	0/-	-552.8398838639259	-40047.62720927596	448	0.07718696397941681	0.8035714285714286	0.3049022385945027
YHR059W	-1	-/-	-552.8947385549545	-21996.46609199047	112	0.07712082262210797	0.8035714285714286	0.3051856049872485
YDR260C	-1	-/-	-552.981088757515	-22647.34311580658	112	0.07705479452054795	0.8035714285714286	0.30546897137999435
YPR167C	-1	-/0	-553.0082576274872	-21958.77690036595	112	0.07698887938408897	0.8035714285714286	0.30575233777274013
YLR200W	-1	-/-	-553.2087380886078	-23765.448165416718	112	0.07692307692307693	0.8035714285714286	0.306035704165486
YBL084C	-1	-/-	-553.225218296051	-21653.524966716766	112	0.07685738684884715	0.8035714285714286	0.3063190705582318
YNL006W	-1	-/-	-553.3125895261765	-23173.10820519924	112	0.07679180887372014	0.8035714285714286	0.3066024369509776
YDL210W	0	0/-	-553.3410297632217	-37199.17944179475	448	0.07679180887372014	0.8035714285714286	0.3066024369509776
YNL330C	-1	-/+	-553.4745645523071	-23617.25075006485	112	0.07672634271099744	0.8035714285714286	0.30688580334372345
YIL109C	-1	-/-	-553.534765958786	-21452.192444443703	112	0.07666098807495741	0.8035714285714286	0.30716916973646924
YMR176W	0	0/-	-553.5970215499401	-36634.18256446719	448	0.07666098807495741	0.8035714285714286	0.30716916973646924
YPR188C	-1	-/-	-553.6152889728546	-23210.692058563232	112	0.07659574468085106	0.8035714285714286	0.3074525361292151
YLL029W	0	0/-	-553.7265407294035	-40633.494496934116	448	0.07659574468085106	0.8035714285714286	0.3074525361292151
YBR084C-A	0	0/-	-553.8393942117691	-38145.2493365705	448	0.07659574468085106	0.8035714285714286	0.3074525361292151
YPL263C	0	0/0	-553.8650497347116	-41625.51905813813	448	0.07659574468085106	0.8035714285714286	0.3074525361292151
YMR164C	-1	-/-	-553.8734958171844	-23204.631233096123	112	0.07653061224489796	0.8035714285714286	0.30773590252196087
YAL011W	-1	-/-	-553.9254159927368	-20690.876701116562	112	0.07646559048428207	0.8035714285714286	0.3080192689147067
YEL051W	-1	-/-	-553.9714043140411	-22744.132435679436	112	0.07640067911714771	0.8035714285714286	0.30830263530745255
YOR222W	0	0/-	-553.9944967627525	-38666.531668394804	448	0.07640067911714771	0.8035714285714286	0.30830263530745255
YKL183W	0	0/-	-554.0117018520832	-36506.36576958001	448	0.07640067911714771	0.8035714285714286	0.30830263530745255
YGL017W	-1	-/-	-554.0319972038269	-22435.74892270565	112	0.07633587786259542	0.8035714285714286	0.30858600170019834
YJL207C	-1	-/-	-554.0852160453796	-19903.630744338036	112	0.07627118644067797	0.8035714285714286	0.3088693680929442
YPR086W	-1	-/-	-554.154670715332	-24276.106120824814	112	0.07620660457239628	0.8035714285714286	0.30915273448569
YLR082C	0	0/0	-554.1665177345276	-38627.414404809475	448	0.07620660457239628	0.8035714285714286	0.30915273448569
YIR029W	0	0/-	-554.1846885979176	-39071.26669165492	448	0.07620660457239628	0.8035714285714286	0.30915273448569
YNL021W	-1	-/-	-554.2191138267517	-19726.2025359869	112	0.07614213197969544	0.8035714285714286	0.3094361008784358
YLR409C	-1	-/-	-554.3008561134338	-25703.010002851486	112	0.0760777683854607	0.8035714285714286	0.30971946727118166
YOR261C	-1	-/-	-554.3015462756157	-24287.86205381155	112	0.07601351351351351	0.8035714285714286	0.31000283366392745
YHR191C	-1	-/+	-554.3661878108978	-22496.389530181885	112	0.0759493670886076	0.8035714285714286	0.3102862000566733
YPR111W	-1	-/-	-554.4237478971481	-22094.579913139343	112	0.07588532883642496	0.8035714285714286	0.3105695664494191
YGL142C	-1	-/-	-554.5333521366119	-23268.80425477028	112	0.07582139848357203	0.8035714285714286	0.3108529328421649
YNR027W	-1	-/-	-554.5591855049133	-23218.886221587658	112	0.07575757575757576	0.8035714285714286	0.31113629923491076
YGL259W	0	0/0	-554.568217664957	-37585.081889003515	448	0.07575757575757576	0.8035714285714286	0.31113629923491076
YBR274W	-1	-/+	-554.5801570415497	-22049.63273382187	112	0.07569386038687972	0.8035714285714286	0.31141966562765655
YDR425W	-1	-/-	-554.7054771110415	-23537.86137317866	112	0.07563025210084033	0.8035714285714286	0.3117030320204024
YLL015W	-1	-/-	-554.7663618326187	-23737.889830112457	112	0.07556675062972293	0.8035714285714286	0.3119863984131482
YLR154C	1	+/+	-554.8260262012482	-22910.61617165804	111	0.07634228187919463	0.8125	0.3119863984131482
YAR019C	-1	-/-	-554.9092171192169	-22046.873162686825	112	0.07627829002514669	0.8125	0.312269764805894
YHR002W	0	0/-	-554.9282511174679	-39816.695914804935	448	0.07627829002514669	0.8125	0.312269764805894
YJL062W	-1	-/-	-555.0370013713837	-22312.14901947975	112	0.076214405360134	0.8125	0.31255313119863987
YFL009W	-1	-/-	-555.0667717456818	-22874.476397037506	112	0.07615062761506276	0.8125	0.31283649759138565
YBR156C	-1	-/-	-555.092940568924	-24410.812599420547	112	0.07608695652173914	0.8125	0.3131198639841315
YMR112C	-1	-/-	-555.1393703222275	-23030.79051756859	112	0.07602339181286549	0.8125	0.3134032303768773
YJL050W	-1	-/-	-555.1497995853424	-24224.637165904045	112	0.07595993322203673	0.8125	0.3136865967696231
YMR175W	-1	-/-	-555.2441772222519	-22220.53786289692	112	0.07589658048373644	0.8125	0.31396996316236897
YDL002C	-1	-/-	-555.3857251405716	-22663.96746981144	112	0.07583333333333334	0.8125	0.31425332955511476
YPL064C	0	0/-	-555.3902770876884	-37510.17098136246	448	0.07583333333333334	0.8125	0.31425332955511476
YFR037C	-1	-/-	-555.5222265720367	-23765.00243997574	112	0.07577019150707744	0.8125	0.3145366959478606
YKR044W	0	0/-	-555.5431174039841	-37199.80249558389	448	0.07577019150707744	0.8125	0.3145366959478606
YLR397C	-1	-/-	-555.5449895858765	-24838.78507041931	112	0.07570715474209651	0.8125	0.3148200623406064
YLR128W	0	0/-	-555.5790831446648	-38143.40631055832	448	0.07570715474209651	0.8125	0.3148200623406064
YLR191W	-1	-/-	-555.6429319381714	-22898.785086929798	112	0.07564422277639235	0.8125	0.31510342873335223
YDR310C	-1	-/+	-555.6563017368317	-23004.636410713196	112	0.0755813953488372	0.8125	0.315386795126098
YPL212C	-1	-/-	-555.663427233696	-23645.496418714523	112	0.07551867219917012	0.8125	0.31567016151884386
YER122C	-1	-/-	-555.8997257947922	-24820.21230697632	112	0.07545605306799337	0.8125	0.3159535279115897
YBL097W	-1	-/-	-555.9627814292908	-19858.46412873268	112	0.07539353769676885	0.8125	0.3162368943043355
YHR184W	0	0/-	-555.9776276946068	-35312.86472809315	448	0.07539353769676885	0.8125	0.3162368943043355
YOR256C	-1	-/-	-555.9843528270721	-24449.257104992867	112	0.07533112582781457	0.8125	0.31652026069708133
YKR028W	-1	-/-	-556.1205615103245	-23280.908209234476	112	0.07526881720430108	0.8125	0.3168036270898271
YDR080W	-1	-/-	-556.1725015640259	-22463.638418078423	112	0.07520661157024794	0.8125	0.31708699348257297
YDR146C	-1	-/-	-556.2375682592392	-22292.79199361801	112	0.07514450867052024	0.8125	0.3173703598753188
YDL175C	-1	-/-	-556.4491845369339	-24639.284666895866	112	0.07508250825082509	0.8125	0.3176537262680646
YGL258W	0	0/0	-556.5291629731655	-36254.74255998619	448	0.07508250825082509	0.8125	0.3176537262680646
YMR207C	-1	-/-	-556.6242678165436	-23589.690075039864	112	0.07502061005770816	0.8125	0.31793709266081044
YJL036W	-1	-/-	-556.6539467573166	-25430.599549114704	112	0.07495881383855024	0.8125	0.3182204590535562
YPR134W	-1	-/-	-556.697414457798	-23538.729988396168	112	0.07489711934156379	0.8125	0.31850382544630207
YNL221C	-1	-/-	-556.8872553706169	-23886.575163125992	112	0.07483552631578948	0.8125	0.3187871918390479
YDL170W	-1	-/-	-557.0094124078751	-22755.34318870306	112	0.07477403451109285	0.8125	0.3190705582317937
YJR067C	0	0/-	-557.1130784749985	-38721.49055429548	448	0.07477403451109285	0.8125	0.3190705582317937
YFR051C	-1	-/-	-557.1258854866028	-22471.858356952667	112	0.07471264367816093	0.8125	0.31935392462453954
YGL003C	-1	-/-	-557.1414015293121	-23375.80957877636	112	0.07465135356849877	0.8125	0.31963729101728533
YBR106W	-1	-/-	-557.1769745349884	-26560.350449681282	112	0.07459016393442623	0.8125	0.3199206574100312
YJL170C	-1	-/-	-557.2228598594666	-20975.28824174404	112	0.07452907452907453	0.8125	0.320204023802777
YLR459W	-1	-/-	-557.3876643180847	-20792.702091634274	112	0.07446808510638298	0.8125	0.3204873901955228
YOR130C	-1	-/-	-557.4227207899094	-23203.968956947327	112	0.07440719542109567	0.8125	0.32077075658826865
YMR044W	-1	-/-	-557.4634743928909	-23079.057210803032	112	0.07434640522875817	0.8125	0.32105412298101443
YPR139C	-1	-/-	-557.5029189586639	-22997.995217859745	112	0.07428571428571429	0.8125	0.3213374893737603
YOR236W	-1	-/0	-557.5966871976852	-22031.11279141903	112	0.07422512234910278	0.8125	0.3216208557665061
YBR194W	0	0/0	-557.712939709425	-38743.972428679466	448	0.07422512234910278	0.8125	0.3216208557665061
YJL003W	-1	-/-	-557.7292139530182	-22629.48882853985	112	0.07416462917685411	0.8125	0.3219042221592519
YLR452C	-1	-/-	-557.7904179096222	-23674.726344883442	112	0.0741042345276873	0.8125	0.32218758855199775
YNR054C	-1	-/-	-557.8056733608246	-23531.739196777344	112	0.07404393816110659	0.8125	0.32247095494474354
YBL080C	-1	-/-	-557.8317890167236	-20873.276943325996	112	0.07398373983739838	0.8125	0.3227543213374894
YHR041C	-1	-/-	-557.887056350708	-22470.450495570898	112	0.07392363931762795	0.8125	0.32303768773023517
YOR070C	0	0/0	-557.9381747841835	-38037.279785722494	448	0.07392363931762795	0.8125	0.32303768773023517
YGL027C	-1	-/-	-558.0256117582321	-22732.41667187214	112	0.07386363636363637	0.8125	0.323321054122981
YBR288C	-1	-/-	-558.0399775505066	-24145.409950971603	112	0.07380373073803731	0.8125	0.32360442051572685
YHL009C	-1	-/-	-558.0707168579102	-22631.324244856834	112	0.07374392220421394	0.8125	0.32388778690847264
YMR289W	0	0/-	-558.0862369835377	-36191.502239853144	448	0.07374392220421394	0.8125	0.32388778690847264
YGR172C	-1	-/-	-558.101038068533	-24016.387110322714	112	0.07368421052631578	0.8125	0.3241711533012185
YDL194W	-1	-/-	-558.1151269674301	-23265.522525072098	112	0.07362459546925566	0.8125	0.32445451969396427
YPL140C	-1	-/-	-558.1184724569321	-24920.677014231682	112	0.07356507679870655	0.8125	0.3247378860867101
YCR095C	0	0/0	-558.163271009922	-40207.7181917727	448	0.07356507679870655	0.8125	0.3247378860867101
YIL090W	0	0/-	-558.1726061403751	-39958.263546317816	448	0.07356507679870655	0.8125	0.3247378860867101
YJL029C	-1	-/-	-558.2520217895508	-23371.992465138435	112	0.07350565428109855	0.8125	0.32502125247945596
YDL224C	-1	-/-	-558.3101886510849	-23394.877155661583	112	0.07344632768361582	0.8125	0.32530461887220175
YDR200C	-1	-/-	-558.4163570404053	-22485.68064570427	112	0.07338709677419354	0.8125	0.3255879852649476
YLR199C	0	0/0	-558.5202346146107	-38446.39815723896	448	0.07338709677419354	0.8125	0.3255879852649476
YHR164C	1	+/+	-558.5468661785126	-23217.047216176987	111	0.07413376309427881	0.8214285714285714	0.3255879852649476
YKL145W	-1	-/-	-558.7998750209808	-24286.53356075287	112	0.07407407407407407	0.8214285714285714	0.3258713516576934
YOR281C	-1	-/-	-558.9253655672073	-24771.67812013626	112	0.07401448109412712	0.8214285714285714	0.3261547180504392
YGR241C	-1	-/-	-559.1228303909302	-23775.872830986977	112	0.07395498392282958	0.8214285714285714	0.32643808444318506
YPL095C	-1	-/-	-559.2355325222015	-22263.972459077835	112	0.07389558232931727	0.8214285714285714	0.32672145083593085
YLR238W	-1	-/-	-559.2591245174408	-23236.580177158117	112	0.0738362760834671	0.8214285714285714	0.3270048172286767
YER159C	-1	-/-	-559.2701476812363	-23858.308225750923	112	0.07377706495589414	0.8214285714285714	0.3272881836214225
YML011C	-1	-/-	-559.3342406749725	-23986.82441496849	112	0.07371794871794872	0.8214285714285714	0.3275715500141683
YDR486C	-1	-/-	-559.3782447576523	-24852.768123447895	112	0.07365892714171338	0.8214285714285714	0.32785491640691417
YLR068W	-1	-/-	-559.3946458101273	-24588.630918502808	112	0.0736	0.8214285714285714	0.32813828279965995
YNL085W	-1	-/-	-559.5502054691315	-23919.440413355827	112	0.07354116706634692	0.8214285714285714	0.3284216491924058
YGL130W	-1	-/-	-559.658856511116	-24362.691709935665	112	0.07348242811501597	0.8214285714285714	0.3287050155851516
YLR262C	-1	-/-	-559.683849811554	-21703.10885667801	112	0.07342378292098962	0.8214285714285714	0.3289883819778974
YLR239C	0	0/-	-559.9173120856285	-37209.255945054814	448	0.07342378292098962	0.8214285714285714	0.3289883819778974
YLR088W	-1	-/-	-559.9306881427765	-21780.387427449226	112	0.0733652312599681	0.8214285714285714	0.32927174837064327
YFR036W	-1	-/-	-559.9477173686028	-22135.355324685574	112	0.07330677290836653	0.8214285714285714	0.32955511476338906
YGL063W	-1	-/-	-559.9866571426392	-21898.906333088875	112	0.0732484076433121	0.8214285714285714	0.3298384811561349
YDR181C	-1	-/-	-560.0262715816498	-22893.829809308052	112	0.07319013524264122	0.8214285714285714	0.3301218475488807
YER038C	-1	-/-	-560.0347249507904	-20801.442917704582	112	0.07313195548489666	0.8214285714285714	0.33040521394162653
YDL093W	-1	-/-	-560.1689188480377	-20303.67033689469	112	0.07307386814932486	0.8214285714285714	0.3306885803343723
YMR214W	-1	-/-	-560.2187035381794	-23797.856155782938	112	0.07301587301587302	0.8214285714285714	0.33097194672711816
YOR307C	-1	-/-	-560.3247766494751	-22491.568064689636	112	0.07295796986518636	0.8214285714285714	0.331255313119864
YNL049C	-1	-/-	-560.3304145336151	-20189.634479284286	112	0.07290015847860538	0.8214285714285714	0.3315386795126098
YIL084C	-1	-/-	-560.3360416889191	-21733.862437963486	112	0.0728424386381631	0.8214285714285714	0.33182204590535563
YJR135C	-1	-/-	-560.3442275524139	-20896.259251356125	112	0.07278481012658228	0.8214285714285714	0.3321054122981014
YDL248W	0	0/-	-560.3607960045338	-39165.45786001161	448	0.07278481012658228	0.8214285714285714	0.3321054122981014
YHL019C	-1	-/-	-560.3669406175613	-24031.472696185112	112	0.07272727272727272	0.8214285714285714	0.33238877869084726
YKL140W	-1	-/-	-560.4253284931183	-22534.692927360535	112	0.07266982622432859	0.8214285714285714	0.3326721450835931
YMR098C	0	0/-	-560.5271336138248	-39637.43542641401	448	0.07266982622432859	0.8214285714285714	0.3326721450835931
YGR133W	-1	-/-	-560.6171638965607	-22703.95200252533	112	0.07261247040252565	0.8214285714285714	0.3329555114763389
YPL194W	-1	-/-	-560.6243841648102	-22676.112788438797	112	0.07255520504731862	0.8214285714285714	0.33323887786908474
YEL025C	0	0/0	-560.6964549124241	-36659.35513741523	448	0.07255520504731862	0.8214285714285714	0.33323887786908474
YPL214C	-1	-/-	-560.7339571714401	-23049.49224179983	112	0.07249802994483845	0.8214285714285714	0.3335222442618305
YOL051W	-1	-/-	-560.8500895500183	-23874.58742403984	112	0.07244094488188976	0.8214285714285714	0.33380561065457637
YOR129C	-1	-/-	-560.8784048557281	-23417.60394191742	112	0.07238394964594808	0.8214285714285714	0.3340889770473222
YLR192C	-1	-/-	-560.9747412204742	-24670.701775312424	112	0.07232704402515723	0.8214285714285714	0.334372343440068
YJR005W	0	0/-	-560.9809729456902	-35718.910270541906	448	0.07232704402515723	0.8214285714285714	0.334372343440068
YMR066W	0	0/-	-561.2678610086441	-37393.69620594382	448	0.07232704402515723	0.8214285714285714	0.334372343440068
YKR055W	-1	-/-	-561.2841207385063	-22817.681420624256	112	0.07227022780832679	0.8214285714285714	0.33465570983281384
YDL143W	-1	-/-	-561.3186740875244	-24396.31206893921	112	0.07221350078492936	0.8214285714285714	0.33493907622555963
YOR324C	0	0/-	-561.3944031000137	-39836.14373679459	448	0.07221350078492936	0.8214285714285714	0.33493907622555963
YLR453C	-1	-/-	-561.5455949306488	-20888.133661985397	112	0.07215686274509804	0.8214285714285714	0.33522244261830547
YNL242W	-1	-/-	-561.5928033515811	-24388.961523287	112	0.07210031347962383	0.8214285714285714	0.3355058090110513
YDL244W	-1	-/-	-561.6524348258972	-21171.607094049454	112	0.07204385277995301	0.8214285714285714	0.3357891754037971
YJR069C	-1	-/-	-561.6680543422699	-23862.9679749012	112	0.07198748043818466	0.8214285714285714	0.33607254179654295
YLR437C	0	0/0	-561.6762693226337	-37827.900763418525	448	0.07198748043818466	0.8214285714285714	0.33607254179654295
YCR096C	0	0/-	-561.7284986674786	-37854.81516062282	448	0.07198748043818466	0.8214285714285714	0.33607254179654295
YJL183W	-1	-/-	-561.8231366872787	-25237.798364162445	112	0.07193119624706802	0.8214285714285714	0.33635590818928873
YNL223W	-1	-/-	-561.9692069292068	-23396.82875227928	112	0.071875	0.8214285714285714	0.3366392745820346
YNL133C	-1	-/-	-562.0356547832489	-23864.848556876183	112	0.07181889149102264	0.8214285714285714	0.3369226409747804
YMR028W	0	0/-	-562.1006388366222	-39957.483273625374	448	0.07181889149102264	0.8214285714285714	0.3369226409747804
YJL125C	-1	-/-	-562.1144044995308	-26650.555606603622	112	0.0717628705148206	0.8214285714285714	0.3372060073675262
YFL003C	-1	-/-	-562.1327660083771	-21515.531466126442	112	0.07170693686671863	0.8214285714285714	0.33748937376027205
YER082C	-1	-/-	-562.2314071655273	-25439.058574855328	112	0.07165109034267912	0.8214285714285714	0.33777274015301784
YMR067C	-1	-/-	-562.3155601024628	-23357.303135871887	112	0.0715953307392996	0.8214285714285714	0.3380561065457637
YBR094W	0	0/0	-562.3389434814453	-38737.65852430463	448	0.0715953307392996	0.8214285714285714	0.3380561065457637
YOR118W	0	0/0	-562.3924503624439	-39698.75756543875	448	0.0715953307392996	0.8214285714285714	0.3380561065457637
YBR233W-A	-1	-/-	-562.4142589569092	-20927.55387043953	112	0.07153965785381027	0.8214285714285714	0.33833947293850947
YDR093W	-1	-/-	-562.5817487239838	-22633.19943189621	112	0.07148407148407149	0.8214285714285714	0.3386228393312553
YJR083C	-1	-/0	-562.766598701477	-22608.416578292847	112	0.07142857142857142	0.8214285714285714	0.33890620572400115
YER098W	0	0/-	-562.7740159928799	-38444.41828408837	448	0.07142857142857142	0.8214285714285714	0.33890620572400115
YCR072C	-1	-/-	-562.8574512004852	-24771.473831236362	112	0.07137315748642359	0.8214285714285714	0.33918957211674694
YBL041W	-1	-/-	-562.9486865997314	-24621.47037577629	112	0.07131782945736434	0.8214285714285714	0.3394729385094928
YAL013W	-1	-/+	-563.038892865181	-23729.66737318039	112	0.07126258714175059	0.8214285714285714	0.33975630490223857
YOL056W	0	0/-	-563.1573240160942	-38869.957256320864	448	0.07126258714175059	0.8214285714285714	0.33975630490223857
YDL040C	-1	-/-	-563.2355580329895	-24047.4342546463	112	0.07120743034055728	0.8214285714285714	0.3400396712949844
YGR100W	0	0/0	-563.3579022288322	-39651.22738325596	448	0.07120743034055728	0.8214285714285714	0.3400396712949844
YEL070W	0	0/0	-563.4830121099949	-35344.30606371164	448	0.07120743034055728	0.8214285714285714	0.3400396712949844
YLR431C	-1	-/-	-563.4914977550507	-22273.393851041794	112	0.0711523588553751	0.8214285714285714	0.34032303768773026
YKR036C	-1	-/-	-563.5396653413773	-22675.73656499386	112	0.07109737248840804	0.8214285714285714	0.34060640408047604
YFL061W	0	0/-	-563.5719583034515	-34326.47228229046	448	0.07109737248840804	0.8214285714285714	0.34060640408047604
YOR110W	-1	-/-	-563.6234495639801	-24153.586492300034	112	0.07104247104247104	0.8214285714285714	0.3408897704732219
YOR226C	-1	-/-	-563.7799959182739	-23993.17778199911	112	0.07098765432098765	0.8214285714285714	0.3411731368659677
YHR117W	0	0/-	-563.8420704305172	-37413.87033417821	448	0.07098765432098765	0.8214285714285714	0.3411731368659677
YHR069C	-1	-/-	-563.8451658189297	-26750.643109172583	112	0.07093292212798766	0.8214285714285714	0.3414565032587135
YKR001C	-1	-/-	-563.9491999149323	-21037.9525680542	112	0.07087827426810478	0.8214285714285714	0.34173986965145936
YCR091W	-1	-/-	-564.0324766635895	-22749.252283215523	112	0.07082371054657428	0.8214285714285714	0.34202323604420515
YBR270C	0	0/-	-564.1705782413483	-39815.65126508474	448	0.07082371054657428	0.8214285714285714	0.34202323604420515
YOR052C	0	0/-	-564.2521486878395	-43099.738162487745	448	0.07082371054657428	0.8214285714285714	0.34202323604420515
YBR003W	0	0/-	-564.5482478439808	-38027.207350067794	448	0.07082371054657428	0.8214285714285714	0.34202323604420515
YOR115C	-1	-/-	-564.553276181221	-24785.087590545416	112	0.07076923076923076	0.8214285714285714	0.342306602436951
YGR239C	-1	-/-	-564.6412193775177	-22993.03629899025	112	0.07071483474250577	0.8214285714285714	0.3425899688296968
YPR112C	-1	-/-	-564.7031043767929	-25445.37204658985	112	0.0706605222734255	0.8214285714285714	0.3428733352224426
YBR211C	-1	-/-	-564.8816074132919	-22056.910020828247	112	0.07060629316960859	0.8214285714285714	0.34315670161518846
YNL051W	-1	-/-	-565.0347794890404	-23173.719394505024	112	0.0705521472392638	0.8214285714285714	0.34344006800793425
YDR477W	-1	-/-	-565.2301235198975	-23199.067626535892	112	0.07049808429118774	0.8214285714285714	0.3437234344006801
YER100W	-1	-/-	-565.3007297515869	-21997.095966100693	112	0.07044410413476264	0.8214285714285714	0.3440068007934259
YOR068C	-1	-/-	-565.3010716438293	-20450.726597070694	112	0.0703902065799541	0.8214285714285714	0.3442901671861717
YHR186C	-1	-/-	-565.3055655956268	-23688.103455781937	112	0.07033639143730887	0.8214285714285714	0.34457353357891757
YPR122W	-1	-/-	-565.3974876403809	-23278.115570306778	112	0.07028265851795264	0.8214285714285714	0.34485689997166336
YCR107W	-1	-/0	-565.4380214214325	-19468.997043132782	112	0.07022900763358779	0.8214285714285714	0.3451402663644092
YLR020C	-1	-/-	-565.4468505382538	-23765.768577456474	112	0.07017543859649122	0.8214285714285714	0.345423632757155
YCR105W	0	0/0	-565.6493292450905	-36333.84876564145	448	0.07017543859649122	0.8214285714285714	0.345423632757155
YLL008W	-1	-/-	-565.7134681940079	-23075.843355953693	112	0.0701219512195122	0.8214285714285714	0.34570699914990083
YBR179C	-1	-/-	-565.7675930261612	-23084.58861154318	112	0.07006854531607007	0.8214285714285714	0.3459903655426466
YOR210W	-1	-/-	-565.7835594415665	-23986.76976132393	112	0.0700152207001522	0.8214285714285714	0.34627373193539246
YFL060C	-1	-/-	-565.8843903541565	-20469.307965397835	112	0.0699619771863118	0.8214285714285714	0.3465570983281383
YOL013C	-1	-/-	-565.9635316133499	-23726.650333702564	112	0.06990881458966565	0.8214285714285714	0.3468404647208841
YHR150W	-1	-/-	-565.9930839538574	-23762.57856631279	112	0.06985573272589218	0.8214285714285714	0.34712383111362993
YKL092C	-1	-/-	-566.0047571659088	-23503.083629608154	112	0.06980273141122914	0.8214285714285714	0.3474071975063757
YGL240W	-1	-/-	-566.0068628787994	-21555.368259847164	112	0.06974981046247157	0.8214285714285714	0.34769056389912156
YKR029C	-1	-/-	-566.0336037874222	-23608.420003771782	112	0.0696969696969697	0.8214285714285714	0.3479739302918674
YBL089W	0	0/-	-566.167996019125	-37638.637747719884	448	0.0696969696969697	0.8214285714285714	0.3479739302918674
YNL101W	-1	-/-	-566.1834828853607	-23544.146373033524	112	0.0696442089326268	0.8214285714285714	0.3482572966846132
YPR041W	-1	-/-	-566.2411494255066	-25100.100897073746	112	0.06959152798789713	0.8214285714285714	0.34854066307735904
YOR346W	1	+/-	-566.2589540481567	-19982.52104240656	111	0.07029478458049887	0.8303571428571429	0.34854066307735904
YEL042W	-1	-/-	-566.2734169960022	-25103.41296482086	112	0.0702416918429003	0.8303571428571429	0.3488240294701048
YOR363C	-1	-/-	-566.2929437160492	-24526.320338487625	112	0.07018867924528302	0.8303571428571429	0.34910739586285067
YBR084W	-1	-/-	-566.3250880241394	-24630.134499549866	112	0.07013574660633484	0.8303571428571429	0.3493907622555965
YOR049C	-1	-/-	-566.3267486095428	-23088.401198744774	112	0.07008289374529013	0.8303571428571429	0.3496741286483423
YCR060W	-1	-/-	-566.330527305603	-23380.69896197319	112	0.07003012048192771	0.8303571428571429	0.34995749504108814
YPL144W	-1	-/0	-566.4097747802734	-23047.484922021627	112	0.06997742663656885	0.8303571428571429	0.3502408614338339
YGR029W	-1	-/-	-566.4660571813583	-21722.891797542572	112	0.06992481203007518	0.8303571428571429	0.35052422782657977
YGL136C	-1	-/-	-566.6469609737396	-22922.525842547417	112	0.06987227648384674	0.8303571428571429	0.3508075942193256
YMR218C	-1	-/-	-566.6669540405273	-23622.914229631424	112	0.06981981981981981	0.8303571428571429	0.3510909606120714
YMR154C	0	0/-	-566.6758553087711	-38755.919556975365	448	0.06981981981981981	0.8303571428571429	0.3510909606120714
YJL092W	-1	-/-	-566.6960470676422	-21885.740058779716	112	0.06976744186046512	0.8303571428571429	0.35137432700481724
YGL059W	0	0/-	-566.8667570650578	-40347.91861968115	448	0.06976744186046512	0.8303571428571429	0.35137432700481724
YER161C	-1	-/-	-567.0220764875412	-24063.158740639687	112	0.06971514242878561	0.8303571428571429	0.35165769339756303
YDR485C	-1	-/-	-567.02363884449	-24052.33838891983	112	0.0696629213483146	0.8303571428571429	0.3519410597903089
YDR098C	-1	-/-	-567.0645506381989	-23724.709642887115	112	0.06961077844311377	0.8303571428571429	0.3522244261830547
YGL203C	0	0/0	-567.090086877346	-37914.36418172717	448	0.06961077844311377	0.8303571428571429	0.3522244261830547
YNL310C	-1	-/-	-567.1259862184525	-24103.4960668087	112	0.06955871353777113	0.8303571428571429	0.3525077925758005
YDL127W	0	0/-	-567.1761099100113	-37620.718570411205	448	0.06955871353777113	0.8303571428571429	0.3525077925758005
YGR154C	0	0/-	-567.2450820505619	-39090.29086761922	448	0.06955871353777113	0.8303571428571429	0.3525077925758005
YGR222W	-1	-/-	-567.286069393158	-24380.475913763046	112	0.06950672645739911	0.8303571428571429	0.35279115896854635
YGR065C	0	0/-	-567.3549038469791	-35971.111573245376	448	0.06950672645739911	0.8303571428571429	0.35279115896854635
YGL022W	-1	-/-	-567.3670692443848	-22570.140612185	112	0.06945481702763256	0.8303571428571429	0.35307452536129214
YGL033W	-1	-/-	-567.371474981308	-20750.8574937582	112	0.06940298507462686	0.8303571428571429	0.353357891754038
YMR113W	-1	-/0	-567.4933142662048	-22402.91238951683	112	0.06935123042505593	0.8303571428571429	0.35364125814678377
YDR235W	-1	-/-	-567.5352858304977	-22178.010444164276	112	0.06929955290611028	0.8303571428571429	0.3539246245395296
YMR153W	-1	-/-	-567.5644035339355	-23625.241062879562	112	0.06924795234549516	0.8303571428571429	0.35420799093227545
YIL009W	-1	-/-	-567.5998646020889	-24410.723834186792	112	0.06919642857142858	0.8303571428571429	0.35449135732502124
YEL019C	-1	-/-	-567.7874166965485	-21448.14262342453	112	0.0691449814126394	0.8303571428571429	0.3547747237177671
YDR332W	0	0/-	-567.8397099375725	-37850.83416339755	448	0.0691449814126394	0.8303571428571429	0.3547747237177671
YFR023W	0	0/0	-567.8409843742847	-35755.39037632942	448	0.0691449814126394	0.8303571428571429	0.3547747237177671
YGL043W	-1	-/-	-567.877786397934	-23817.843401908875	112	0.06909361069836553	0.8303571428571429	0.35505809011051287
YFL048C	-1	-/-	-567.8889406323433	-22327.093778312206	112	0.06904231625835189	0.8303571428571429	0.3553414565032587
YOL133W	-1	-/-	-567.959464609623	-25467.22866898775	112	0.06899109792284866	0.8303571428571429	0.35562482289600456
YLR260W	-1	-/-	-567.9773110151291	-23499.30815553665	112	0.06893995552260934	0.8303571428571429	0.35590818928875034
YIR019C	-1	-/-	-567.9932831525803	-21772.086230397224	112	0.06888888888888889	0.8303571428571429	0.3561915556814962
YMR032W	-1	-/-	-568.1107516288757	-22417.74903291464	112	0.0688378978534419	0.8303571428571429	0.356474922074242
YHR204W	-1	-/-	-568.1250789165497	-21172.667806863785	112	0.06878698224852071	0.8303571428571429	0.3567582884669878
YMR282C	0	0/-	-568.1268392503262	-35424.3491923511	448	0.06878698224852071	0.8303571428571429	0.3567582884669878
YGL183C	-1	-/-	-568.1585988998413	-20510.37673521042	112	0.06873614190687362	0.8303571428571429	0.35704165485973366
YBL026W	-1	-/-	-568.2065720558167	-22724.953690052032	112	0.06868537666174299	0.8303571428571429	0.35732502125247945
YIL063C	-1	-/-	-568.3258135318756	-23189.976977825165	112	0.06863468634686347	0.8303571428571429	0.3576083876452253
YER047C	0	0/0	-568.3542605638504	-38411.61631941795	448	0.06863468634686347	0.8303571428571429	0.3576083876452253
YIL144W	-1	-/-	-568.5205359458923	-23237.34412741661	112	0.06858407079646017	0.8303571428571429	0.3578917540379711
YDL056W	1	+/-	-568.5417854785919	-22586.445254802704	111	0.06927044952100221	0.8392857142857143	0.3578917540379711
YDR254W	-1	-/-	-568.8002555370331	-23569.70673942566	112	0.06921944035346098	0.8392857142857143	0.3581751204307169
YJR064W	-1	-/-	-568.8028929233551	-25473.044809937477	112	0.06916850625459897	0.8392857142857143	0.35845848682346276
YGL175C	-1	-/-	-568.8175330162048	-21478.662024259567	112	0.06911764705882353	0.8392857142857143	0.35874185321620855
YBR264C	0	0/0	-568.8195008635521	-39713.42122283578	448	0.06911764705882353	0.8392857142857143	0.35874185321620855
YGL018C	-1	-/-	-568.9063222408295	-22184.873407959938	112	0.06906686260102865	0.8392857142857143	0.3590252196089544
YLR435W	-1	-/-	-569.005208492279	-24832.850623607635	112	0.06901615271659324	0.8392857142857143	0.3593085860017002
YGR199W	-1	-/-	-569.1039795875549	-23674.577545046806	112	0.06896551724137931	0.8392857142857143	0.359591952394446
YMR036C	-1	-/-	-569.1071704626083	-24158.859317302704	112	0.0689149560117302	0.8392857142857143	0.3598753187871918
YNR044W	-1	-/-	-569.1103317737579	-23500.94635128975	112	0.06886446886446887	0.8392857142857143	0.36015868517993765
YDR125C	0	0/-	-569.1242903470993	-35971.920579105616	448	0.06886446886446887	0.8392857142857143	0.36015868517993765
YNR065C	0	0/-	-569.1275995969772	-37495.72275350988	448	0.06886446886446887	0.8392857142857143	0.36015868517993765
YOR194C	-1	-/-	-569.1281578540802	-23473.49133360386	112	0.06881405563689605	0.8392857142857143	0.3604420515726835
YDR498C	-1	-/-	-569.1633410453796	-22540.51686525345	112	0.06876371616678859	0.8392857142857143	0.3607254179654293
YLR306W	0	0/-	-569.2939113974571	-34691.53975445032	448	0.06876371616678859	0.8392857142857143	0.3607254179654293
YLR172C	-1	-/-	-569.3337074518204	-25990.689534902573	112	0.06871345029239766	0.8392857142857143	0.3610087843581751
YMR269W	0	0/-	-569.3879629671574	-40123.368029611185	448	0.06871345029239766	0.8392857142857143	0.3610087843581751
YGR218W	-1	-/-	-569.4361367225647	-23865.131771683693	112	0.06866325785244703	0.8392857142857143	0.3612921507509209
YBR279W	-1	-/-	-569.4786875844002	-24278.754699528217	112	0.06861313868613139	0.8392857142857143	0.36157551714366676
YHR063C	0	0/-	-569.7086351662874	-40808.395258143544	448	0.06861313868613139	0.8392857142857143	0.36157551714366676
YJL109C	-1	-/-	-569.7095539569855	-22548.815666675568	112	0.06856309263311451	0.8392857142857143	0.3618588835364126
YLR138W	-1	-/-	-569.7578747272491	-23081.520253300667	112	0.06851311953352769	0.8392857142857143	0.3621422499291584
YJR002W	-1	-/-	-569.7757778167725	-23859.307215452194	112	0.06846321922796796	0.8392857142857143	0.36242561632190423
YER041W	-1	-/-	-569.8583433628082	-21987.180421113968	112	0.06841339155749636	0.8392857142857143	0.36270898271465
YMR079W	-1	-/-	-569.8791735172272	-22101.1052570343	112	0.06836363636363636	0.8392857142857143	0.36299234910739586
YJL133W	-1	-/-	-569.8821594715118	-22217.75101029873	112	0.06831395348837209	0.8392857142857143	0.3632757155001417
YDR459C	-1	-/-	-569.8908642530441	-23626.65252006054	112	0.0682643427741467	0.8392857142857143	0.3635590818928875
YPR143W	-1	-/-	-569.9036087989807	-24426.292100667953	112	0.06821480406386067	0.8392857142857143	0.36384244828563334
YCR044C	-1	-/-	-569.9869921207428	-22068.061430215836	112	0.0681653372008702	0.8392857142857143	0.3641258146783791
YBL057C	-1	-/-	-570.2148798704147	-23902.377690076828	112	0.06811594202898551	0.8392857142857143	0.36440918107112497
YFL036W	-1	-/+	-570.3172755241394	-23263.61611163616	112	0.06806661839246922	0.8392857142857143	0.3646925474638708
YOL060C	-1	-/-	-570.3239371776581	-25660.567257881165	112	0.06801736613603473	0.8392857142857143	0.3649759138566166
YIL076W	-1	-/-	-570.5201535224915	-23989.316866874695	112	0.06796818510484454	0.8392857142857143	0.36525928024936244
YHR121W	0	0/0	-570.6933681368828	-39089.191575424746	448	0.06796818510484454	0.8392857142857143	0.36525928024936244
YMR020W	0	0/-	-570.7259832620621	-41772.19084640592	448	0.06796818510484454	0.8392857142857143	0.36525928024936244
YKR019C	-1	-/-	-570.7846748828888	-23527.466614961624	112	0.06791907514450866	0.8392857142857143	0.3655426466421082
YOL011W	-1	-/-	-570.8183555603027	-21030.354689598083	112	0.06787003610108304	0.8392857142857143	0.36582601303485407
YGR036C	-1	-/-	-570.9692974090576	-20243.473713994026	112	0.06782106782106782	0.8392857142857143	0.3661093794275999
YCR089W	-1	-/-	-571.0273698568344	-23430.95301735401	112	0.06777217015140591	0.8392857142857143	0.3663927458203457
YGR095C	-1	-/-	-571.0289337933064	-25148.60316541791	112	0.06772334293948126	0.8392857142857143	0.36667611221309154
YOR257W	-1	-/-	-571.1105023622513	-22575.809693694115	112	0.06767458603311735	0.8392857142857143	0.36695947860583733
YER180C-A	-1	-/0	-571.1976089477539	-20504.17005109787	112	0.06762589928057554	0.8392857142857143	0.3672428449985832
YOL103W	0	0/-	-571.5152170956135	-37025.46374467015	448	0.06762589928057554	0.8392857142857143	0.3672428449985832
YKL122C	-1	-/-	-571.5454306602478	-24734.704165041447	112	0.06757728253055356	0.8392857142857143	0.36752621139132896
YBR102C	-1	-/-	-571.5936286449432	-21996.495548009872	112	0.06752873563218391	0.8392857142857143	0.3678095777840748
YGR200C	-1	-/-	-571.7911695241928	-25934.671875357628	112	0.0674802584350323	0.8392857142857143	0.36809294417682065
YML032C	-1	-/-	-571.8332107067108	-25113.372064948082	112	0.06743185078909612	0.8392857142857143	0.36837631056956643
YHR152W	-1	-/-	-571.8413038253784	-22022.820029318333	112	0.06738351254480286	0.8392857142857143	0.3686596769623123
YOR229W	-1	-/-	-571.8812606558204	-23005.028518252075	112	0.0673352435530086	0.8392857142857143	0.36894304335505806
YDR301W	-1	-/-	-571.9018876552582	-22328.04866564274	112	0.06728704366499642	0.8392857142857143	0.3692264097478039
YDL165W	-1	-/-	-571.9240128993988	-23571.35410261154	112	0.06723891273247497	0.8392857142857143	0.36950977614054975
YNL161W	-1	-/-	-571.9988194704056	-24897.05677819252	112	0.06719085060757685	0.8392857142857143	0.36979314253329554
YKL040C	-1	-/-	-572.00617146492	-24505.88025856018	112	0.06714285714285714	0.8392857142857143	0.3700765089260414
YKL209C	0	0/-	-572.011683255434	-37620.26784893125	448	0.06714285714285714	0.8392857142857143	0.3700765089260414
YNR039C	-1	-/-	-572.0341100692749	-23196.763453245163	112	0.06709493219129194	0.8392857142857143	0.37035987531878717
YOL148C	-1	-/-	-572.0924454927444	-22678.213514328003	112	0.06704707560627675	0.8392857142857143	0.370643241711533
YPL163C	-1	-/0	-572.1890221834183	-23138.56699025631	112	0.06699928724162509	0.8392857142857143	0.37092660810427885
YER030W	-1	-/-	-572.2060135602951	-24804.791405916214	112	0.06695156695156695	0.8392857142857143	0.37120997449702464
YLR129W	-1	-/-	-572.2253711223602	-25404.816156461835	112	0.06690391459074733	0.8392857142857143	0.3714933408897705
YGL162W	-1	-/-	-572.2437811493874	-22815.611653625965	112	0.06685633001422475	0.8392857142857143	0.37177670728251627
YMR137C	-1	-/-	-572.256111741066	-24749.782462239265	112	0.06680881307746979	0.8392857142857143	0.3720600736752621
YGL051W	-1	-/-	-572.307222366333	-21696.85396966338	112	0.06676136363636363	0.8392857142857143	0.37234344006800796
YMR058W	-1	-/-	-572.3075842857361	-22447.750537991524	112	0.0667139815471966	0.8392857142857143	0.37262680646075375
YGL164C	0	0/0	-572.3829950094223	-39342.34596949816	448	0.0667139815471966	0.8392857142857143	0.37262680646075375
YPL269W	-1	-/-	-572.4363734722137	-22380.838074564934	112	0.06666666666666667	0.8392857142857143	0.3729101728534996
YDR372C	-1	-/-	-572.4830205440521	-25000.526341080666	112	0.0666194188518781	0.8392857142857143	0.3731935392462454
YLR148W	-1	-/-	-572.6250994205475	-22964.440157532692	112	0.06657223796033994	0.8392857142857143	0.3734769056389912
YDR468C	0	0/-	-572.6678681969643	-37771.46598139405	448	0.06657223796033994	0.8392857142857143	0.3734769056389912
YIL015W	0	0/-	-572.6700508445501	-37374.12841438502	448	0.06657223796033994	0.8392857142857143	0.3734769056389912
YMR312W	-1	-/-	-572.8003704547882	-24384.62101852894	112	0.06652512384996462	0.8392857142857143	0.37376027203173706
YHR142W	-1	-/-	-572.9000645279884	-23486.16282981634	112	0.06647807637906648	0.8392857142857143	0.37404363842448285
YGR292W	0	0/-	-573.0731425881386	-35007.51476222277	448	0.06647807637906648	0.8392857142857143	0.37404363842448285
YPL146C	-1	-/-	-573.2542653083801	-24548.282289505005	112	0.06643109540636043	0.8392857142857143	0.3743270048172287
YDR152W	0	0/-	-573.3277794718742	-41135.635628551245	448	0.06643109540636043	0.8392857142857143	0.3743270048172287
YHR021W-A	0	0/-	-573.3496590256691	-34620.80542933941	448	0.06643109540636043	0.8392857142857143	0.3743270048172287
YOR003W	-1	-/0	-573.4182715415955	-23349.862837672234	112	0.06638418079096045	0.8392857142857143	0.3746103712099745
YDR192C	-1	-/-	-573.433574795723	-22775.024526953697	112	0.06633733239237827	0.8392857142857143	0.3748937376027203
YLR276C	-1	-/-	-573.5643461942673	-24941.218744039536	112	0.06629055007052186	0.8392857142857143	0.3751771039954661
YNL169C	-1	-/-	-573.7084505558014	-23633.050301790237	112	0.06624383368569416	0.8392857142857143	0.37546047038821195
YOR372C	-1	-/-	-573.7400555610657	-24184.894329071045	112	0.06619718309859154	0.8392857142857143	0.3757438367809578
YDR305C	0	0/-	-573.8041274547577	-37198.97160303593	448	0.06619718309859154	0.8392857142857143	0.3757438367809578
YML014W	-1	-/-	-573.8698044419289	-25413.37336140871	112	0.06615059817030261	0.8392857142857143	0.3760272031737036
YOL128C	-1	-/-	-573.8860510587692	-22793.360890746117	112	0.06610407876230662	0.8392857142857143	0.3763105695664494
YPR058W	0	0/-	-573.9679698646069	-39550.66298946738	448	0.06610407876230662	0.8392857142857143	0.3763105695664494
YBR188C	-1	-/-	-573.982940196991	-22660.832455158234	112	0.06605762473647224	0.8392857142857143	0.3765939359591952
YER074W-A	-1	-/-	-573.9894995689392	-20836.091680049896	112	0.06601123595505617	0.8392857142857143	0.37687730235194106
YBR040W	-1	-/-	-574.105831861496	-22801.302349686623	112	0.06596491228070175	0.8392857142857143	0.3771606687446869
YOR174W	-1	-/-	-574.2719576358795	-22358.05306339264	112	0.06591865357643759	0.8392857142857143	0.3774440351374327
YKL001C	-1	-/0	-574.2780404090881	-22748.646154642105	112	0.06587245970567625	0.8392857142857143	0.37772740153017853
YLR107W	-1	-/-	-574.3297287225723	-23024.398257136345	112	0.06582633053221289	0.8392857142857143	0.3780107679229243
YNL300W	0	0/0	-574.3576571941376	-36811.53163181245	448	0.06582633053221289	0.8392857142857143	0.3780107679229243
YBR181C	0	0/-	-574.4318554401398	-37589.534868091345	448	0.06582633053221289	0.8392857142857143	0.3780107679229243
YEL040W	0	0/-	-574.5151154696941	-41385.446626851335	448	0.06582633053221289	0.8392857142857143	0.3780107679229243
YJL053W	-1	-/-	-574.523078083992	-25661.50029551983	112	0.06578026592022393	0.8392857142857143	0.37829413431567016
YDR318W	-1	-/-	-574.6514024734497	-23443.61000907421	112	0.06573426573426573	0.8392857142857143	0.378577500708416
YLR019W	0	0/-	-574.8691749572754	-39017.54289937019	448	0.06573426573426573	0.8392857142857143	0.378577500708416
YLL011W	-1	-/-	-574.9313371181488	-26306.38195014	112	0.06568832983927324	0.8392857142857143	0.3788608671011618
YMR278W	0	0/-	-574.9518009126186	-39176.20633505285	448	0.06568832983927324	0.8392857142857143	0.3788608671011618
YDL031W	-1	-/-	-574.9966552257538	-23357.830544948578	112	0.06564245810055866	0.8392857142857143	0.37914423349390763
YDR069C	1	+/+	-574.9982435703278	-23049.71502995491	111	0.06629448709002093	0.8482142857142857	0.37914423349390763
YER060W	0	0/-	-575.0107213258743	-34466.00527557358	448	0.06629448709002093	0.8482142857142857	0.37914423349390763
YGR261C	-1	-/-	-575.0841174125671	-23508.934225559235	112	0.06624825662482567	0.8482142857142857	0.3794275998866534
YGR238C	-1	-/-	-575.1095478534698	-22680.133080005646	112	0.06620209059233449	0.8482142857142857	0.37971096627939926
YER185W	0	0/-	-575.1523851454258	-39664.63489347696	448	0.06620209059233449	0.8482142857142857	0.37971096627939926
YJL106W	-1	-/-	-575.2015421390533	-21696.995764493942	112	0.06615598885793872	0.8482142857142857	0.3799943326721451
YGL127C	-1	-/-	-575.2986907958984	-20968.23272781074	112	0.06610995128740431	0.8482142857142857	0.3802776990648909
YKR007W	-1	-/-	-575.3473120927811	-22106.95840060711	112	0.06606397774687066	0.8482142857142857	0.38056106545763674
YDR463W	-1	-/-	-575.3846710026264	-23248.380253702402	112	0.0660180681028492	0.8482142857142857	0.3808444318503825
YBL020W	-1	-/-	-575.4143879413605	-21897.18132019043	112	0.06597222222222222	0.8482142857142857	0.38112779824312837
YGL225W	-1	-/-	-575.4796650409698	-24145.157849788666	112	0.0659264399722415	0.8482142857142857	0.3814111646358742
YMR061W	-1	-/-	-575.4805901050568	-24699.477846860886	112	0.06588072122052704	0.8482142857142857	0.38169453102862
YOR221C	-1	-/-	-575.4972829818726	-21878.773967146873	112	0.06583506583506583	0.8482142857142857	0.38197789742136584
YHR039C-A	-1	-/-	-575.5129852294922	-23649.860070466995	112	0.06578947368421052	0.8482142857142857	0.38226126381411163
YDL225W	-1	-/-	-575.5771851539612	-24094.280316710472	112	0.0657439446366782	0.8482142857142857	0.38254463020685747
YDR392W	-1	-/-	-575.5775454044342	-23728.9330753088	112	0.0656984785615491	0.8482142857142857	0.38282799659960326
YNL026W	-1	-/-	-575.5900037288666	-22501.722403287888	112	0.06565307532826538	0.8482142857142857	0.3831113629923491
YKL219W	0	0/-	-575.619246840477	-40003.98508006334	448	0.06565307532826538	0.8482142857142857	0.3831113629923491
YER180C	0	0/-	-575.7007623016834	-39310.81708137691	448	0.06565307532826538	0.8482142857142857	0.3831113629923491
YPR194C	0	0/-	-575.7617343068123	-37309.286291599274	448	0.06565307532826538	0.8482142857142857	0.3831113629923491
YIL149C	-1	-/-	-575.8565149307251	-23797.22205415368	112	0.06560773480662983	0.8482142857142857	0.38339472938509495
YDR272W	-1	-/-	-575.9576830863953	-25043.170133709908	112	0.06556245686680469	0.8482142857142857	0.38367809577784073
YOL124C	-1	-/-	-575.9635696411133	-23609.984465122223	112	0.06551724137931035	0.8482142857142857	0.3839614621705866
YNL154C	-1	-/-	-575.9819034337997	-25435.282004475594	112	0.06547208821502412	0.8482142857142857	0.38424482856333236
YPL096W	-1	-/-	-576.0563263893127	-23298.023349285126	112	0.06542699724517906	0.8482142857142857	0.3845281949560782
YIL143C	-1	-/-	-576.0566847324371	-24678.858483076096	112	0.0653819683413627	0.8482142857142857	0.38481156134882405
YPR029C	-1	-/-	-576.1457571983337	-24041.474500894547	112	0.06533700137551582	0.8482142857142857	0.38509492774156984
YBL067C	0	0/-	-576.2030630707741	-37341.68606093526	448	0.06533700137551582	0.8482142857142857	0.38509492774156984
YLR039C	-1	-/-	-576.274884223938	-23635.503420591354	112	0.06529209621993128	0.8482142857142857	0.3853782941343157
YNL332W	-1	-/-	-576.2989366054535	-21391.63821029663	112	0.06524725274725275	0.8482142857142857	0.38566166052706147
YHR067W	-1	-/-	-576.3044830560684	-23282.771572470665	112	0.06520247083047358	0.8482142857142857	0.3859450269198073
YGR090W	-1	-/-	-576.3090573549271	-23653.704881072044	112	0.06515775034293553	0.8482142857142857	0.38622839331255315
YOR254C	-1	-/-	-576.3393378257751	-22308.2563534379	112	0.06511309115832763	0.8482142857142857	0.38651175970529894
YGL094C	-1	-/-	-576.4000797271729	-23625.01602077484	112	0.06506849315068493	0.8482142857142857	0.3867951260980448
YCR037C	-1	-/-	-576.4297983646393	-21759.114367723465	112	0.0650239561943874	0.8482142857142857	0.38707849249079057
YNL275W	-1	-/-	-576.4303321838379	-22196.617758750916	112	0.06497948016415869	0.8482142857142857	0.3873618588835364
YPL101W	-1	-/-	-576.436544418335	-24538.51918196678	112	0.06493506493506493	0.8482142857142857	0.38764522527628226
YER147C	-1	-/-	-576.5018225908279	-23039.054141402245	112	0.06489071038251366	0.8482142857142857	0.38792859166902804
YDL153C	-1	-/-	-576.5352005958557	-24874.96779692173	112	0.06484641638225255	0.8482142857142857	0.3882119580617739
YAR050W	0	0/0	-576.5509973019361	-37706.03407141566	448	0.06484641638225255	0.8482142857142857	0.3882119580617739
YKR002W	-1	-/-	-576.6297245025635	-22873.571951150894	112	0.06480218281036836	0.8482142857142857	0.3884953244545197
YAL056W	-1	-/-	-576.6419262886047	-24068.980607271194	112	0.06475800954328562	0.8482142857142857	0.3887786908472655
YGR271C-A	0	0/-	-576.6811766028404	-40980.154959231615	448	0.06475800954328562	0.8482142857142857	0.3887786908472655
YJR040W	-1	-/-	-576.7190532684326	-23437.858144760132	112	0.06471389645776567	0.8482142857142857	0.38906205724001136
YGL249W	-1	-/-	-576.8276422023773	-21325.28729379177	112	0.06466984343090537	0.8482142857142857	0.38934542363275715
YDR163W	-1	-/-	-577.0096848011017	-23364.46942460537	112	0.06462585034013606	0.8482142857142857	0.389628790025503
YIL129C	-1	-/-	-577.0312180519104	-25084.41130924225	112	0.06458191706322229	0.8482142857142857	0.3899121564182488
YNL187W	0	0/-	-577.0543273091316	-36594.28652155399	448	0.06458191706322229	0.8482142857142857	0.3899121564182488
YFL027C	0	0/-	-577.057399392128	-39682.880956470966	448	0.06458191706322229	0.8482142857142857	0.3899121564182488
YOR339C	0	0/-	-577.0865780711174	-37680.814473338425	448	0.06458191706322229	0.8482142857142857	0.3899121564182488
YBR173C	-1	-/-	-577.098916053772	-24453.053874343634	112	0.06453804347826086	0.8482142857142857	0.3901955228109946
YOL144W	-1	-/-	-577.1247136592865	-25075.700459241867	112	0.06449422946367957	0.8482142857142857	0.3904788892037404
YMR201C	-1	-/-	-577.1387951374054	-25631.492611408234	112	0.06445047489823609	0.8482142857142857	0.39076225559648625
YLR005W	-1	-/-	-577.1696623563766	-24406.484806776047	112	0.06440677966101695	0.8482142857142857	0.3910456219892321
YNL224C	0	0/-	-577.2376659810543	-38310.78791598976	448	0.06440677966101695	0.8482142857142857	0.3910456219892321
YPL057C	-1	-/-	-577.2577304840088	-23878.469551086426	112	0.06436314363143632	0.8482142857142857	0.3913289883819779
YHR070W	-1	-/-	-577.2717843055725	-23045.79108262062	112	0.06431956668923494	0.8482142857142857	0.3916123547747237
YDR337W	-1	-/-	-577.4472461938858	-22098.50625666976	112	0.06427604871447902	0.8482142857142857	0.3918957211674695
YGR213C	-1	-/0	-577.5835984945297	-22975.122535705566	112	0.06423258958755916	0.8482142857142857	0.39217908756021536
YDL070W	0	0/-	-577.5917703211308	-38535.99516660161	448	0.06423258958755916	0.8482142857142857	0.39217908756021536
YKL159C	0	0/-	-577.5996716022491	-40624.63494417071	448	0.06423258958755916	0.8482142857142857	0.39217908756021536
YJR066W	-1	-/-	-577.6354281902313	-21892.188855051994	112	0.06418918918918919	0.8482142857142857	0.3924624539529612
YFL046W	0	0/-	-577.6591820716858	-38274.97014015913	448	0.06418918918918919	0.8482142857142857	0.3924624539529612
YLR007W	-1	-/-	-577.6914412975311	-24498.929840683937	112	0.06414584740040513	0.8482142857142857	0.392745820345707
YDR119W	0	0/-	-577.7078957259655	-40657.754532530904	448	0.06414584740040513	0.8482142857142857	0.392745820345707
YDR482C	0	0/-	-577.7149965763092	-39763.001628004014	448	0.06414584740040513	0.8482142857142857	0.392745820345707
YOR046C	-1	-/-	-577.8564411401749	-25396.405440688133	112	0.0641025641025641	0.8482142857142857	0.39302918673845283
YCR079W	0	0/-	-578.0007247030735	-41197.68970988691	448	0.0641025641025641	0.8482142857142857	0.39302918673845283
YBR148W	0	0/-	-578.2453157901764	-37470.7863926366	448	0.0641025641025641	0.8482142857142857	0.39302918673845283
YDR085C	-1	-/-	-578.4335172176361	-25385.622618734837	112	0.06405933917734322	0.8482142857142857	0.3933125531311986
YHR065C	-1	-/-	-578.493859320879	-27408.84122994542	112	0.06401617250673855	0.8482142857142857	0.39359591952394446
YER031C	-1	-/-	-578.5421898365021	-25622.188539743423	112	0.06397306397306397	0.8482142857142857	0.3938792859166903
YOL100W	-1	-/-	-578.567807674408	-24897.728706359863	112	0.0639300134589502	0.8482142857142857	0.3941626523094361
YNL087W	0	0/-	-578.6004461348057	-40265.76964581944	448	0.0639300134589502	0.8482142857142857	0.3941626523094361
YGR230W	-1	-/-	-578.702320098877	-22598.478437900543	112	0.06388702084734364	0.8482142857142857	0.39444601870218193
YPL024W	0	0/-	-578.9798879921436	-38995.82694052346	448	0.06388702084734364	0.8482142857142857	0.39444601870218193
YKL128C	0	0/0	-579.0219177007675	-37230.02690881491	448	0.06388702084734364	0.8482142857142857	0.39444601870218193
YOR151C	-1	-/-	-579.0567138195038	-24302.760231614113	112	0.06384408602150538	0.8482142857142857	0.3947293850949277
YGR202C	-1	-/-	-579.1821057796478	-23319.25154542923	112	0.06380120886501008	0.8482142857142857	0.39501275148767356
YBR061C	-1	-/-	-579.2165821790695	-25417.41797351837	112	0.06375838926174497	0.8482142857142857	0.3952961178804194
YLL049W	0	0/-	-579.2894352674484	-39137.2732539475	448	0.06375838926174497	0.8482142857142857	0.3952961178804194
YKL110C	-1	-/-	-579.3756771087646	-25468.847510665655	112	0.06371562709590879	0.8482142857142857	0.3955794842731652
YBR077C	-1	-/-	-579.3871667385101	-25436.077971935272	112	0.06367292225201072	0.8482142857142857	0.39586285066591104
YMR273C	-1	-/-	-579.4938683509827	-22631.893004894257	112	0.06363027461486939	0.8482142857142857	0.3961462170586568
YCR034W	-1	-/-	-579.522635102272	-24886.44158360362	112	0.06358768406961178	0.8482142857142857	0.39642958345140267
YPR034W	-1	-/-	-579.5574328899384	-22997.62628030777	112	0.06354515050167224	0.8482142857142857	0.3967129498441485
YGL091C	0	0/-	-579.5640087351203	-42709.17829876393	448	0.06354515050167224	0.8482142857142857	0.3967129498441485
YPL180W	-1	-/-	-579.5715531110764	-23977.477265119553	112	0.06350267379679145	0.8482142857142857	0.3969963162368943
YGR046W	-1	-/-	-579.6354349851608	-24667.430289506912	112	0.06346025384101536	0.8482142857142857	0.39727968262964014
YNL215W	0	0/-	-579.6969677805901	-39849.01279050112	448	0.06346025384101536	0.8482142857142857	0.39727968262964014
YGL098W	-1	-/-	-579.7131226062775	-24369.854001641273	112	0.06341789052069426	0.8482142857142857	0.39756304902238593
YLR060W	-1	-/-	-579.7887117862701	-25212.41989994049	112	0.06337558372248166	0.8482142857142857	0.39784641541513177
YHR123W	-1	-/-	-579.8053081035614	-21818.565746307373	112	0.06333333333333334	0.8482142857142857	0.39812978180787756
YOR147W	-1	-/-	-580.0592813491821	-22103.978895783424	112	0.06329113924050633	0.8482142857142857	0.3984131482006234
YNL230C	-1	-/-	-580.1973209381104	-21843.380609989166	112	0.06324900133155792	0.8482142857142857	0.39869651459336924
YGR028W	-1	-/-	-580.2652297019958	-23905.946885704994	112	0.06320691949434465	0.8482142857142857	0.39897988098611503
YDR087C	-1	-/-	-580.3120727539062	-24857.897684812546	112	0.06316489361702128	0.8482142857142857	0.3992632473788609
YEL066W	-1	-/-	-580.3722612857819	-23796.299675107002	112	0.06312292358803986	0.8482142857142857	0.39954661377160666
YFR001W	-1	-/-	-580.4215767383575	-25868.403401851654	112	0.06308100929614874	0.8482142857142857	0.3998299801643525
YGR009C	-1	-/-	-580.4750666618347	-23179.06613767147	112	0.0630391506303915	0.8482142857142857	0.40011334655709835
YNL003C	-1	-/-	-580.4772856235504	-23246.10878610611	112	0.0629973474801061	0.8482142857142857	0.40039671294984414
YMR322C	-1	-/-	-580.4945139884949	-23438.57878601551	112	0.06295559973492379	0.8482142857142857	0.40068007934259
YDR490C	-1	-/-	-580.5227174758911	-25147.063949108124	112	0.06291390728476821	0.8482142857142857	0.40096344573533577
YMR243C	-1	-/-	-580.7911002635956	-25951.31072998047	112	0.0628722700198544	0.8482142857142857	0.4012468121280816
YDR123C	-1	-/-	-580.840235710144	-21112.9371727705	112	0.06283068783068783	0.8482142857142857	0.40153017852082745
YCR073C	-1	-/-	-580.8927245140076	-21885.873551368713	112	0.06278916060806344	0.8482142857142857	0.40181354491357324
YER132C	0	0/-	-580.901116758585	-36624.378968670964	448	0.06278916060806344	0.8482142857142857	0.40181354491357324
YDL227C	-1	-/-	-580.9173557758331	-21329.4464661479	112	0.06274768824306473	0.8482142857142857	0.4020969113063191
YJL157C	-1	-/-	-581.0107952952385	-24267.396127164364	112	0.0627062706270627	0.8482142857142857	0.40238027769906487
YHR183W	-1	-/-	-581.179046869278	-22837.293390274048	112	0.06266490765171503	0.8482142857142857	0.4026636440918107
YEL004W	-1	-/-	-581.3435204029083	-20170.818749427795	112	0.06262359920896507	0.8482142857142857	0.40294701048455656
YHR148W	-1	-/-	-581.3920620679855	-25420.055250167847	112	0.06258234519104085	0.8482142857142857	0.40323037687730234
YMR192W	-1	-/-	-581.5615582466125	-23025.70425236225	112	0.06254114549045425	0.8482142857142857	0.4035137432700482
YOR159C	-1	-/-	-581.6059919595718	-23761.949635863304	112	0.0625	0.8482142857142857	0.403797109662794
YGL106W	-1	-/-	-581.714800953865	-23451.9483178854	112	0.062458908612754764	0.8482142857142857	0.4040804760555398
YBR021W	-1	-/-	-581.7219953536987	-21829.430827260017	112	0.06241787122207622	0.8482142857142857	0.40436384244828566
YBR015C	-1	-/-	-581.7775378227234	-22987.46084213257	112	0.0623768877216021	0.8482142857142857	0.40464720884103145
YPR024W	-1	-/-	-581.7847419977188	-25651.929312467575	112	0.062335958005249346	0.8482142857142857	0.4049305752337773
YDL033C	-1	-/-	-581.7875277996063	-22162.958553910255	112	0.06229508196721312	0.8482142857142857	0.4052139416265231
YNL056W	0	0/-	-581.8448424637318	-38145.33938122541	448	0.06229508196721312	0.8482142857142857	0.4052139416265231
YEL072W	0	0/-	-581.939843416214	-36492.852935642004	448	0.06229508196721312	0.8482142857142857	0.4052139416265231
YBL105C	-1	-/-	-582.042200922966	-24540.183351039886	112	0.062254259501965926	0.8482142857142857	0.4054973080192689
YCL011C	-1	-/-	-582.0902283191681	-25175.407816648483	112	0.06221349050425671	0.8482142857142857	0.4057806744120147
YDR457W	-1	-/-	-582.1665703058243	-23841.965170383453	112	0.06217277486910995	0.8482142857142857	0.40606404080476055
YIL156W	0	0/-	-582.2135200053453	-38193.71282787621	448	0.06217277486910995	0.8482142857142857	0.40606404080476055
YEL007W	0	0/0	-582.2314423918724	-36410.71506881714	448	0.06217277486910995	0.8482142857142857	0.40606404080476055
YBR080C	-1	-/-	-582.341780424118	-22901.60940259695	112	0.06213211249182472	0.8482142857142857	0.4063474071975064
YHR076W	0	0/-	-582.5916847884655	-38087.63928666711	448	0.06213211249182472	0.8482142857142857	0.4063474071975064
YHR040W	0	0/-	-582.6650885716081	-41560.47051269561	448	0.06213211249182472	0.8482142857142857	0.4063474071975064
YJL178C	-1	-/-	-582.6853739023209	-23007.308391809464	112	0.06209150326797386	0.8482142857142857	0.4066307735902522
YLR357W	-1	-/-	-582.7566709518433	-24523.270436048508	112	0.062050947093403	0.8482142857142857	0.406914139982998
YJL033W	-1	-/-	-582.824045419693	-24921.421899318695	112	0.06201044386422976	0.8482142857142857	0.4071975063757438
YLR170C	-1	-/-	-582.8350586891174	-22963.536650657654	112	0.06196999347684279	0.8482142857142857	0.40748087276848965
YBR170C	-1	-/+	-582.85015848279	-25955.222276479006	112	0.06192959582790091	0.8482142857142857	0.4077642391612355
YCL038C	-1	-/-	-582.9649918079376	-21245.80051469803	112	0.06188925081433225	0.8482142857142857	0.4080476055539813
YDR369C	-1	-/-	-582.9662826061249	-23550.709602832794	112	0.061848958333333336	0.8482142857142857	0.40833097194672713
YLR046C	0	0/0	-583.0570164322853	-37637.61846727133	448	0.061848958333333336	0.8482142857142857	0.40833097194672713
YPL148C	0	0/-	-583.0901627540588	-39761.83044332266	448	0.061848958333333336	0.8482142857142857	0.40833097194672713
YJR068W	1	+/+	-583.2331595420837	-22946.222056388855	111	0.062459336369551074	0.8571428571428571	0.40833097194672713
YIR024C	0	0/-	-583.251609236002	-38655.04859341681	448	0.062459336369551074	0.8571428571428571	0.40833097194672713
YDR101C	-1	-/-	-583.2589766979218	-24011.417231559753	112	0.06241872561768531	0.8571428571428571	0.4086143383394729
YNL074C	-1	-/-	-583.3863677978516	-24231.537829756737	112	0.06237816764132553	0.8571428571428571	0.40889770473221876
YGL122C	-1	-/-	-583.3998854160309	-23683.47859275341	112	0.06233766233766234	0.8571428571428571	0.4091810711249646
YEL063C	-1	-/-	-583.4524018764496	-24416.592946767807	112	0.06229720960415315	0.8571428571428571	0.4094644375177104
YAL027W	0	0/-	-583.518816202879	-39809.68586990237	448	0.06229720960415315	0.8571428571428571	0.4094644375177104
YDL104C	0	0/-	-583.5373493432999	-37650.94841867685	448	0.06229720960415315	0.8571428571428571	0.4094644375177104
YJR134C	0	0/0	-583.5636811852455	-37240.50346881151	448	0.06229720960415315	0.8571428571428571	0.4094644375177104
YOR061W	-1	-/-	-583.6005094051361	-24057.984103918076	112	0.0622568093385214	0.8571428571428571	0.40974780391045623
YBL006C	-1	-/-	-583.6647193431854	-24029.820274233818	112	0.06221646143875567	0.8571428571428571	0.410031170303202
YLL010C	0	0/-	-583.7277462482452	-36405.535422220826	448	0.06221646143875567	0.8571428571428571	0.410031170303202
YDL054C	0	0/-	-583.750969439745	-40694.939849000424	448	0.06221646143875567	0.8571428571428571	0.410031170303202
YDL231C	-1	-/-	-583.8783084154129	-24857.623990416527	112	0.06217616580310881	0.8571428571428571	0.41031453669594786
YHR108W	-1	-/-	-583.8912123441696	-22282.317395567894	112	0.062135922330097085	0.8571428571428571	0.4105979030886937
YOR060C	-1	-/+	-583.893049955368	-22528.927117943764	112	0.062095730918499355	0.8571428571428571	0.4108812694814395
YER164W	-1	-/+	-583.9201104640961	-23676.96036696434	112	0.062055591467356175	0.8571428571428571	0.41116463587418534
YIR004W	-1	-/-	-583.9619355201721	-23382.625509142876	112	0.06201550387596899	0.8571428571428571	0.4114480022669311
YPR054W	-1	-/-	-583.9891262054443	-20945.381732702255	112	0.06197546804389929	0.8571428571428571	0.41173136865967697
YMR284W	-1	-/-	-584.0523903369904	-23291.050503492355	112	0.06193548387096774	0.8571428571428571	0.4120147350524228
YCL048W	0	0/-	-584.1448570489883	-34383.53954344243	448	0.06193548387096774	0.8571428571428571	0.4120147350524228
YLR404W	0	0/-	-584.1710795462132	-37342.56538191438	448	0.06193548387096774	0.8571428571428571	0.4120147350524228
YOL139C	-1	-/-	-584.2064671516418	-25515.290161132812	112	0.061895551257253385	0.8571428571428571	0.4122981014451686
YIL147C	-1	-/-	-584.2725856304169	-23880.628665685654	112	0.061855670103092786	0.8571428571428571	0.41258146783791444
YBR038W	-1	-/-	-584.3556864261627	-22963.153461158276	112	0.061815840309079204	0.8571428571428571	0.4128648342306602
YPL258C	-1	-/-	-584.414722442627	-23053.140771389008	112	0.06177606177606178	0.8571428571428571	0.41314820062340607
YKL184W	0	0/-	-584.4197672903538	-38733.06179206446	448	0.06177606177606178	0.8571428571428571	0.41314820062340607
YDL020C	-1	-/-	-584.5208045244217	-24755.454901576042	112	0.06173633440514469	0.8571428571428571	0.41343156701615186
YKL062W	-1	-/-	-584.6283259391785	-25332.807464122772	112	0.061696658097686374	0.8571428571428571	0.4137149334088977
YGL158W	-1	-/-	-584.6383228302002	-21339.514120459557	112	0.06165703275529865	0.8571428571428571	0.41399829980164354
YOR031W	-1	-/-	-584.6560769081116	-24554.196924686432	112	0.06161745827984596	0.8571428571428571	0.41428166619438933
YOL013W-A	0	0/0	-584.7513545155525	-33879.91065737605	448	0.06161745827984596	0.8571428571428571	0.41428166619438933
YHR134W	0	0/-	-585.0898581445217	-38666.32272192836	448	0.06161745827984596	0.8571428571428571	0.41428166619438933
YGL170C	0	0/-	-585.1237870454788	-35705.782974779606	448	0.06161745827984596	0.8571428571428571	0.41428166619438933
YDR227W	-1	-/-	-585.183375120163	-21947.91083943844	112	0.061577934573444515	0.8571428571428571	0.4145650325871352
YNL323W	-1	-/-	-585.278843164444	-23402.92560863495	112	0.06153846153846154	0.8571428571428571	0.41484839897988096
YIL135C	-1	-/-	-585.3014611005783	-23856.23526918888	112	0.06149903907751442	0.8571428571428571	0.4151317653726268
YOR104W	0	0/0	-585.3111329972744	-39650.01638904214	448	0.06149903907751442	0.8571428571428571	0.4151317653726268
YLR266C	-1	-/-	-585.3198719024658	-22337.02396249771	112	0.06145966709346991	0.8571428571428571	0.41541513176537265
YCL034W	-1	-/-	-585.3732030391693	-23728.236758828163	112	0.061420345489443376	0.8571428571428571	0.41569849815811843
YJL205C	0	0/0	-585.3780179470778	-38130.33624305017	448	0.061420345489443376	0.8571428571428571	0.41569849815811843
YBR085W	-1	-/-	-585.3938024044037	-23609.99221587181	112	0.061381074168797956	0.8571428571428571	0.4159818645508643
YGL032C	-1	-/-	-585.6604700088501	-22817.58019387722	112	0.06134185303514377	0.8571428571428571	0.41626523094361007
YDR051C	0	0/-	-585.7536284923553	-40902.81409561634	448	0.06134185303514377	0.8571428571428571	0.41626523094361007
YBR129C	-1	-/-	-585.8341376781464	-24897.532277941704	112	0.06130268199233716	0.8571428571428571	0.4165485973363559
YGL021W	-1	-/-	-585.8466271162033	-23212.649846434593	112	0.0612635609444799	0.8571428571428571	0.41683196372910175
YNL288W	-1	-/-	-585.9096522331238	-22885.026981830597	112	0.061224489795918366	0.8571428571428571	0.41711533012184754
YPL207W	0	0/-	-585.9213268235326	-40845.0063027069	448	0.061224489795918366	0.8571428571428571	0.41711533012184754
YNL042W	-1	-/-	-585.93661236763	-24496.251933336258	112	0.06118546845124283	0.8571428571428571	0.4173986965145934
YBR290W	-1	-/-	-585.9631010293961	-25415.690811276436	112	0.061146496815286625	0.8571428571428571	0.41768206290733917
YDR534C	0	0/-	-586.0044816732407	-37413.30908483267	448	0.061146496815286625	0.8571428571428571	0.41768206290733917
YIL164C	0	0/0	-586.0465198159218	-40899.68085197173	448	0.061146496815286625	0.8571428571428571	0.41768206290733917
YPR185W	-1	-/-	-586.229327917099	-22780.22866845131	112	0.061107574793125397	0.8571428571428571	0.417965429300085
YJL099W	-1	-/-	-586.4118965268135	-26118.24317806959	112	0.061068702290076333	0.8571428571428571	0.41824879569283085
YGR123C	-1	-/-	-586.5405867099762	-25141.764248132706	112	0.06102987921169739	0.8571428571428571	0.41853216208557664
YLR299W	0	0/-	-586.6982171535492	-41696.214180231094	448	0.06102987921169739	0.8571428571428571	0.41853216208557664
YPL268W	-1	-/-	-586.7123045921326	-22490.17028069496	112	0.060991105463786534	0.8571428571428571	0.4188155284783225
YOR089C	-1	-/-	-586.8310172557831	-25103.422170877457	112	0.06095238095238095	0.8571428571428571	0.4190988948710683
YIL103W	-1	-/-	-586.9131135940552	-24450.50189000368	112	0.06091370558375635	0.8571428571428571	0.4193822612638141
YHR072W	-1	-/-	-586.980418920517	-23123.880107164383	112	0.060875079264426125	0.8571428571428571	0.41966562765655996
YIL019W	-1	-/-	-587.0391253232956	-24627.444980978966	112	0.060836501901140684	0.8571428571428571	0.41994899404930575
YML092C	-1	-/-	-587.1034907102585	-24228.31950557232	112	0.060797973400886635	0.8571428571428571	0.4202323604420516
YNR070W	0	0/-	-587.3164491951466	-34549.34074674547	448	0.060797973400886635	0.8571428571428571	0.4202323604420516
YKL176C	-1	-/-	-587.3249895572662	-24073.94078528881	112	0.060759493670886074	0.8571428571428571	0.4205157268347974
YLR315W	0	0/-	-587.4170528650284	-35318.41449896991	448	0.060759493670886074	0.8571428571428571	0.4205157268347974
YNR032C-A	-1	-/-	-587.5209064483643	-22662.5799844265	112	0.06072106261859583	0.8571428571428571	0.4207990932275432
YDL076C	-1	-/-	-587.6069176197052	-25948.586524248123	112	0.0606826801517067	0.8571428571428571	0.421082459620289
YDR300C	-1	-/0	-587.6309901475906	-25134.90425825119	112	0.060644346178142766	0.8571428571428571	0.42136582601303485
YBR018C	0	0/0	-587.9245871603489	-38395.732203125954	448	0.060644346178142766	0.8571428571428571	0.42136582601303485
YDR073W	-1	-/-	-587.9512555599213	-23861.647472262383	112	0.06060606060606061	0.8571428571428571	0.4216491924057807
YHR027C	-1	-/-	-588.1064310073853	-23615.774086117744	112	0.06056782334384858	0.8571428571428571	0.4219325587985265
YNL083W	0	0/-	-588.1205444037914	-38696.56511454284	448	0.06056782334384858	0.8571428571428571	0.4219325587985265
YBR002C	-1	-/-	-588.2180008888245	-24924.156561732292	112	0.0605296343001261	0.8571428571428571	0.4222159251912723
YDR265W	-1	-/-	-588.3841273784637	-24291.92078447342	112	0.06049149338374291	0.8571428571428571	0.4224992915840181
YNL153C	-1	-/-	-588.4356455802917	-25805.11198979616	112	0.060453400503778336	0.8571428571428571	0.42278265797676395
YDL024C	-1	-/-	-588.4425165653229	-23994.724294662476	112	0.06041535556954059	0.8571428571428571	0.4230660243695098
YNL229C	-1	-/-	-588.4911022186279	-23356.584960997105	112	0.06037735849056604	0.8571428571428571	0.4233493907622556
YOL097C	-1	-/-	-588.530534029007	-25431.55643081665	112	0.06033940917661848	0.8571428571428571	0.4236327571550014
YDR111C	0	0/0	-588.5693208873272	-40174.78106054664	448	0.06033940917661848	0.8571428571428571	0.4236327571550014
YNL136W	-1	-/-	-588.6359786987305	-24510.128762960434	112	0.06030150753768844	0.8571428571428571	0.4239161235477472
YMR163C	-1	-/-	-588.7765507698059	-23202.205603837967	112	0.060263653483992465	0.8571428571428571	0.42419948994049306
YKL034W	-1	-/-	-588.8140141069889	-26142.72559323907	112	0.060225846925972396	0.8571428571428571	0.4244828563332389
YJR160C	-1	-/-	-588.8407598733902	-22056.07772219181	112	0.06018808777429467	0.8571428571428571	0.4247662227259847
YNL032W	-1	-/-	-588.9028582572937	-21932.00321340561	112	0.06015037593984962	0.8571428571428571	0.42504958911873053
YML126C	-1	-/-	-589.0664603710175	-22329.120975136757	112	0.06011271133375078	0.8571428571428571	0.4253329555114763
YOR056C	-1	-/-	-589.1969689130783	-24902.517708301544	112	0.060075093867334166	0.8571428571428571	0.42561632190422216
YEL036C	-1	-/-	-589.2312531471252	-24078.074321746826	112	0.0600375234521576	0.8571428571428571	0.425899688296968
YKR048C	-1	-/-	-589.251025557518	-23781.783148407936	112	0.06	0.8571428571428571	0.4261830546897138
YDL219W	0	0/0	-589.2997960448265	-39373.02090343833	448	0.06	0.8571428571428571	0.4261830546897138
YDR320C-A	-1	-/-	-589.3092947006226	-21612.43157172203	112	0.059962523422860715	0.8571428571428571	0.42646642108245963
YPR062W	0	0/-	-589.3387123644352	-40601.33515942097	448	0.059962523422860715	0.8571428571428571	0.42646642108245963
YKR014C	-1	-/-	-589.3604483604431	-24398.491982340813	112	0.0599250936329588	0.8571428571428571	0.4267497874752054
YER115C	0	0/-	-589.4169291853905	-39992.14767744206	448	0.0599250936329588	0.8571428571428571	0.4267497874752054
YLL051C	0	0/-	-589.4654751718044	-38278.989879474044	448	0.0599250936329588	0.8571428571428571	0.4267497874752054
YDR255C	-1	-/-	-589.5105012059212	-25001.372873686254	112	0.05988771054273238	0.8571428571428571	0.42703315386795127
YAL025C	-1	-/-	-589.5105159282684	-25169.543177366257	112	0.059850374064837904	0.8571428571428571	0.4273165202606971
YNR007C	-1	-/-	-589.6319550275803	-25784.98452913761	112	0.059813084112149535	0.8571428571428571	0.4275998866534429
YJL128C	-1	-/-	-589.6532251834869	-23682.559497356415	112	0.05977584059775841	0.8571428571428571	0.42788325304618874
YBR213W	-1	-/0	-589.7378671169281	-22031.495864748955	112	0.059738643434972	0.8571428571428571	0.4281666194389345
[truncated: 3,961 more rows]
