# Supplementary material for: Revisiting co-expression-based automated function prediction in yeast with neural networks and updated Gene Ontology annotations
Source: PLoS One. 2026 Apr 16;21(4):e0322689. doi: 10.1371/journal.pone.0322689 (PMC13086303; doi:10.1371/journal.pone.0322689)
Supplement: S1 File — A zip file of tables in csv format containing individual genes ranked by their predicted involvement in each predicted GO term. These predictions were made by Model 1 as described in Table A of S1 Text. (ZIP) [file pone.0322689.s002.zip › GO0006281_SingleGeneRanking.csv]

Gene	Label	Annos	Score	Background Score	Num pos pairs	Precision	Recall	False Positive Rate
YAR008W	-1	-/-	-363.4324097968638	-12136.287770266645	185	0.0	0.0	0.00028935185185185184
YGL153W	-1	-/-	-387.9431757424027	-12264.998333638534	185	0.0	0.0	0.0005787037037037037
YDL087C	-1	-/-	-388.8162055341527	-12700.054599840194	185	0.0	0.0	0.0008680555555555555
YBL035C	-1	-/-	-410.7211664170027	-13976.92373368796	185	0.0	0.0	0.0011574074074074073
YBR228W	-1	-/+	-427.5463072285056	-12687.77949333191	185	0.0	0.0	0.0014467592592592592
YOR351C	-1	-/-	-428.3770364783704	-11663.644857939333	185	0.0	0.0	0.001736111111111111
YOL017W	-1	-/-	-430.0128342360258	-12010.423811644316	185	0.0	0.0	0.002025462962962963
YOL034W	1	+/+	-433.52934332937	-11777.085307605565	184	0.125	0.005405405405405406	0.002025462962962963
YKL089W	-1	-/-	-447.15040078759193	-12552.377692267299	185	0.1111111111111111	0.005405405405405406	0.0023148148148148147
YJR035W	1	+/+	-451.02346773445606	-13403.416265651584	184	0.2	0.010810810810810811	0.0023148148148148147
YBR073W	1	+/+	-451.1160080730915	-13792.203683786094	184	0.2727272727272727	0.016216216216216217	0.0023148148148148147
YKL045W	1	+/+	-452.49235382676125	-13339.756524808705	184	0.3333333333333333	0.021621621621621623	0.0023148148148148147
YMR117C	-1	-/-	-456.5433466434479	-11812.876744434237	185	0.3076923076923077	0.021621621621621623	0.0026041666666666665
YNL082W	1	+/+	-456.6376750022173	-13241.837184194475	184	0.35714285714285715	0.02702702702702703	0.0026041666666666665
YJL036W	-1	-/-	-457.7108861282468	-15072.079742960632	185	0.3333333333333333	0.02702702702702703	0.0028935185185185184
YHR172W	-1	-/-	-458.78116934746504	-14120.726534627378	185	0.3125	0.02702702702702703	0.00318287037037037
YIR025W	-1	-/-	-462.6996389105916	-13078.498255573213	185	0.29411764705882354	0.02702702702702703	0.003472222222222222
YHR090C	1	+/+	-462.9645999837667	-13643.649393172935	184	0.3333333333333333	0.032432432432432434	0.003472222222222222
YBR275C	-1	-/+	-463.33839650452137	-13236.344159722328	185	0.3157894736842105	0.032432432432432434	0.003761574074074074
YGR048W	-1	-/-	-467.78720677644014	-14901.669701414183	185	0.3	0.032432432432432434	0.004050925925925926
YJR006W	1	+/+	-468.8740263581276	-13747.271930569783	184	0.3333333333333333	0.03783783783783784	0.004050925925925926
YLR431C	-1	-/-	-469.3924393504858	-13525.75907490775	185	0.3181818181818182	0.03783783783783784	0.004340277777777778
YHR153C	0	0/-	-470.9117456302047	-23558.500194895547	740	0.3181818181818182	0.03783783783783784	0.004340277777777778
YKL012W	-1	-/-	-472.0011979043484	-12912.107783287764	185	0.30434782608695654	0.03783783783783784	0.004629629629629629
YCR092C	1	+/+	-475.58661180734634	-12534.768660470843	184	0.3333333333333333	0.043243243243243246	0.004629629629629629
YBR231C	-1	-/-	-479.2755610719323	-13353.584158360958	185	0.32	0.043243243243243246	0.004918981481481482
YMR137C	1	+/+	-483.71586410328746	-13665.650559058413	184	0.34615384615384615	0.04864864864864865	0.004918981481481482
YJL084C	0	0/-	-485.8302271272987	-24911.50035170396	740	0.34615384615384615	0.04864864864864865	0.004918981481481482
YGL216W	-1	-/-	-487.54923260584474	-13750.786878500134	185	0.3333333333333333	0.04864864864864865	0.005208333333333333
YAL034W-A	-1	-/-	-487.8158392608166	-13540.670419681817	185	0.32142857142857145	0.04864864864864865	0.005497685185185185
YDR097C	1	+/+	-489.03004854917526	-14610.876331828535	184	0.3448275862068966	0.05405405405405406	0.005497685185185185
YHR119W	-1	-/-	-490.23986369371414	-13204.123653531075	185	0.3333333333333333	0.05405405405405406	0.005787037037037037
YCL016C	-1	-/-	-491.73957374691963	-13049.320353994146	185	0.3225806451612903	0.05405405405405406	0.006076388888888889
YNL250W	1	+/+	-493.53543777763844	-14476.752527981997	184	0.34375	0.05945945945945946	0.006076388888888889
YLR212C	-1	-/-	-494.2716757953167	-14605.606901725754	185	0.3333333333333333	0.05945945945945946	0.00636574074074074
YDL017W	-1	-/+	-495.1875959187746	-15041.16441078484	185	0.3235294117647059	0.05945945945945946	0.006655092592592593
YDL102W	1	+/+	-495.52003022283316	-13602.851846545935	184	0.34285714285714286	0.06486486486486487	0.006655092592592593
YHR058C	-1	-/-	-496.3359303474426	-13470.356500595808	185	0.3333333333333333	0.06486486486486487	0.006944444444444444
YER041W	-1	-/+	-499.0384406596422	-12588.359350979328	185	0.32432432432432434	0.06486486486486487	0.007233796296296296
YMR052W	-1	-/-	-499.9925958663225	-14244.773241072893	185	0.3157894736842105	0.06486486486486487	0.007523148148148148
YIL026C	-1	-/-	-501.57608089596033	-13395.758340612054	185	0.3076923076923077	0.06486486486486487	0.0078125
YDL077C	-1	-/-	-502.5556148290634	-13934.082346439362	185	0.3	0.06486486486486487	0.008101851851851851
YDR014W	0	0/-	-503.052033893764	-23100.514669285156	740	0.3	0.06486486486486487	0.008101851851851851
YBR200W	-1	-/-	-503.24569860100746	-13659.454298377037	185	0.2926829268292683	0.06486486486486487	0.008391203703703705
YBR170C	-1	-/-	-504.1918315142393	-15550.978054150939	185	0.2857142857142857	0.06486486486486487	0.008680555555555556
YNL304W	-1	-/-	-505.7902484089136	-13250.773868458346	185	0.27906976744186046	0.06486486486486487	0.008969907407407407
YKL005C	-1	-/-	-506.55415031313896	-14955.418195679784	185	0.2727272727272727	0.06486486486486487	0.009259259259259259
YPL153C	1	+/+	-506.70737485587597	-13928.530892036855	184	0.28888888888888886	0.07027027027027027	0.009259259259259259
YML109W	-1	-/-	-506.967535816133	-14193.064749367535	185	0.2826086956521739	0.07027027027027027	0.009548611111111112
YNL233W	-1	-/-	-508.23932072520256	-14986.358698889613	185	0.2765957446808511	0.07027027027027027	0.009837962962962963
YBR216C	-1	-/-	-508.8753597140312	-14614.871305540204	185	0.2708333333333333	0.07027027027027027	0.010127314814814815
YNL317W	-1	-/-	-509.4917975664139	-13524.1131349653	185	0.2653061224489796	0.07027027027027027	0.010416666666666666
YDR495C	-1	-/-	-511.62254667282104	-12974.612105093896	185	0.26	0.07027027027027027	0.01070601851851852
YLR288C	-1	-/+	-512.6246579289436	-14325.608525753021	185	0.2549019607843137	0.07027027027027027	0.01099537037037037
YKR029C	-1	-/-	-512.8165801018476	-14604.096578255296	185	0.25	0.07027027027027027	0.011284722222222222
YER098W	0	0/-	-513.0444149300456	-25748.962719375268	740	0.25	0.07027027027027027	0.011284722222222222
YHR082C	-1	-/-	-513.9852679371834	-13931.01283267513	185	0.24528301886792453	0.07027027027027027	0.011574074074074073
YLR313C	-1	-/-	-514.1652793884277	-13948.666162073612	185	0.24074074074074073	0.07027027027027027	0.011863425925925927
YHR129C	-1	-/-	-514.5345791876316	-14968.600488948636	185	0.23636363636363636	0.07027027027027027	0.012152777777777778
YDR244W	-1	-/-	-514.700269818306	-13682.962424600497	185	0.23214285714285715	0.07027027027027027	0.01244212962962963
YOL067C	-1	-/-	-514.7335597276688	-12716.427939370275	185	0.22807017543859648	0.07027027027027027	0.01273148148148148
YKL095W	-1	-/-	-517.2172855734825	-14394.614803090692	185	0.22413793103448276	0.07027027027027027	0.013020833333333334
YPL209C	-1	-/-	-518.4550424665213	-13648.099723763764	185	0.22033898305084745	0.07027027027027027	0.013310185185185185
YDR416W	-1	-/-	-521.0205634534359	-13982.431150116026	185	0.21666666666666667	0.07027027027027027	0.013599537037037037
YJR140C	-1	-/-	-521.0351572185755	-13883.594938069582	185	0.21311475409836064	0.07027027027027027	0.013888888888888888
YNL222W	-1	-/-	-521.2798334360123	-13945.233474761248	185	0.20967741935483872	0.07027027027027027	0.014178240740740741
YBL060W	0	0/-	-521.2885341085494	-24510.03014121577	740	0.20967741935483872	0.07027027027027027	0.014178240740740741
YGR013W	-1	-/-	-522.5051835849881	-13385.655627466738	185	0.20634920634920634	0.07027027027027027	0.014467592592592593
YDR386W	1	+/+	-522.6829316914082	-13426.87736326456	184	0.21875	0.07567567567567568	0.014467592592592593
YPR046W	-1	-/-	-523.2912430763245	-14344.365107998252	185	0.2153846153846154	0.07567567567567568	0.014756944444444444
YOR349W	-1	-/-	-523.9124751091003	-13433.277105905116	185	0.21212121212121213	0.07567567567567568	0.015046296296296295
YOR368W	-1	-/+	-524.2112069576979	-13613.984400466084	185	0.208955223880597	0.07567567567567568	0.015335648148148149
YDL005C	-1	-/-	-524.681081160903	-14878.544001489878	185	0.20588235294117646	0.07567567567567568	0.015625
YER104W	-1	-/-	-525.0303887054324	-15015.824261032045	185	0.2028985507246377	0.07567567567567568	0.015914351851851853
YMR067C	-1	-/-	-525.8314701616764	-13865.326327711344	185	0.2	0.07567567567567568	0.016203703703703703
YGL241W	-1	-/-	-525.8605216741562	-13024.034476220608	185	0.19718309859154928	0.07567567567567568	0.016493055555555556
YCL024W	-1	-/-	-526.3606749232858	-13598.24550849013	185	0.19444444444444445	0.07567567567567568	0.01678240740740741
YNL325C	-1	-/-	-526.9398208260536	-15300.962463110685	185	0.1917808219178082	0.07567567567567568	0.01707175925925926
YLR103C	-1	-/+	-527.658914655447	-15562.421986095607	185	0.1891891891891892	0.07567567567567568	0.017361111111111112
YGL124C	-1	-/-	-527.6722715497017	-14762.610978521407	185	0.18666666666666668	0.07567567567567568	0.01765046296296296
YBR270C	0	0/-	-528.6306853499264	-25413.378958973102	740	0.18666666666666668	0.07567567567567568	0.01765046296296296
YGL249W	-1	-/-	-528.8872091770172	-13758.180721253157	185	0.18421052631578946	0.07567567567567568	0.017939814814814815
YDL216C	-1	-/-	-530.6643801629543	-13425.422057062387	185	0.18181818181818182	0.07567567567567568	0.018229166666666668
YER116C	-1	-/+	-530.8977253735065	-14032.787297643721	185	0.1794871794871795	0.07567567567567568	0.018518518518518517
YDR423C	-1	-/-	-531.8486071005464	-15383.711895084009	185	0.17721518987341772	0.07567567567567568	0.01880787037037037
YOL044W	-1	-/-	-531.9379307925701	-16529.051904015243	185	0.175	0.07567567567567568	0.019097222222222224
YMR156C	1	+/+	-532.041302099824	-14556.828882182017	184	0.18518518518518517	0.08108108108108109	0.019097222222222224
YBL009W	-1	-/-	-532.5675840377808	-15172.558391284198	185	0.18292682926829268	0.08108108108108109	0.019386574074074073
YDR464W	-1	-/0	-533.1983020752668	-14884.132714182138	185	0.18072289156626506	0.08108108108108109	0.019675925925925927
YBL104C	0	0/-	-533.4326828178018	-24435.922127744183	740	0.18072289156626506	0.08108108108108109	0.019675925925925927
YKR101W	-1	-/-	-533.968896523118	-14482.722836628556	185	0.17857142857142858	0.08108108108108109	0.019965277777777776
YBR119W	-1	-/-	-535.2070786803961	-14530.718307301402	185	0.17647058823529413	0.08108108108108109	0.02025462962962963
YJL194W	-1	-/-	-535.7268473803997	-13751.881582677364	185	0.1744186046511628	0.08108108108108109	0.020543981481481483
YLR115W	-1	-/-	-536.1820585131645	-13441.351282596588	185	0.1724137931034483	0.08108108108108109	0.020833333333333332
YDR052C	-1	-/-	-536.9620989486575	-14395.724422834814	185	0.17045454545454544	0.08108108108108109	0.021122685185185185
YOR308C	-1	-/-	-537.3551585674286	-14194.184493497014	185	0.16853932584269662	0.08108108108108109	0.02141203703703704
YMR004W	-1	-/-	-537.4272327423096	-15642.175460547209	185	0.16666666666666666	0.08108108108108109	0.021701388888888888
YNR048W	-1	-/-	-538.0343526303768	-14640.2415168304	185	0.16483516483516483	0.08108108108108109	0.02199074074074074
YNL273W	-1	-/+	-538.2235037982464	-14954.473446547985	185	0.16304347826086957	0.08108108108108109	0.02228009259259259
YJR084W	-1	-/-	-538.6616565734148	-14585.376452010125	185	0.16129032258064516	0.08108108108108109	0.022569444444444444
YOR258W	0	0/+	-538.8518002787605	-24945.376631072722	740	0.16129032258064516	0.08108108108108109	0.022569444444444444
YLR386W	-1	-/-	-539.0565156042576	-14081.00316221267	185	0.1595744680851064	0.08108108108108109	0.022858796296296297
YGR101W	-1	-/-	-539.4437454044819	-15715.29646679759	185	0.15789473684210525	0.08108108108108109	0.023148148148148147
YGL180W	-1	-/-	-539.6756298840046	-15052.50904366374	185	0.15625	0.08108108108108109	0.0234375
YCR042C	-1	-/-	-540.0117784738541	-13357.033412615769	185	0.15463917525773196	0.08108108108108109	0.023726851851851853
YDR439W	-1	-/+	-540.5221218466759	-14484.661175876856	185	0.15306122448979592	0.08108108108108109	0.024016203703703703
YMR268C	-1	-/-	-540.5401495993137	-15336.08973306045	185	0.15151515151515152	0.08108108108108109	0.024305555555555556
YPL060W	-1	-/-	-540.7502012401819	-14412.04227656126	185	0.15	0.08108108108108109	0.02459490740740741
YNL196C	0	0/-	-540.984211305622	-24634.723505820613	740	0.15	0.08108108108108109	0.02459490740740741
YGL212W	-1	-/-	-541.3721191585064	-13769.152009665966	185	0.1485148514851485	0.08108108108108109	0.02488425925925926
YCL061C	-1	-/+	-542.3683408796787	-14223.072568789124	185	0.14705882352941177	0.08108108108108109	0.025173611111111112
YGR133W	-1	-/-	-542.8096082732081	-14919.713555246592	185	0.14563106796116504	0.08108108108108109	0.02546296296296296
YDR499W	-1	-/+	-543.0346706211567	-14269.331584766507	185	0.14423076923076922	0.08108108108108109	0.025752314814814815
YHR166C	-1	-/-	-543.0441229939461	-14279.872936069965	185	0.14285714285714285	0.08108108108108109	0.026041666666666668
YBR081C	-1	-/-	-544.3912570774555	-13782.152725055814	185	0.14150943396226415	0.08108108108108109	0.026331018518518517
YDR217C	1	+/+	-544.7276067137718	-14518.090837821364	184	0.14953271028037382	0.08648648648648649	0.026331018518518517
YGR005C	-1	-/-	-544.9001658558846	-15877.747191593051	185	0.14814814814814814	0.08648648648648649	0.02662037037037037
YDL115C	-1	-/0	-544.9786453954875	-16860.173494111747	185	0.14678899082568808	0.08648648648648649	0.026909722222222224
YML061C	-1	-/+	-544.981174081564	-14857.727988984436	185	0.14545454545454545	0.08648648648648649	0.027199074074074073
YMR154C	0	0/-	-545.4669499350712	-25553.268691486446	740	0.14545454545454545	0.08648648648648649	0.027199074074074073
YPR104C	-1	-/-	-545.6893154382706	-14189.76337421313	185	0.14414414414414414	0.08648648648648649	0.027488425925925927
YBL008W	-1	-/-	-545.8258267343044	-14160.54897711426	185	0.14285714285714285	0.08648648648648649	0.027777777777777776
YPL151C	-1	-/-	-546.2238249778748	-14780.997169494629	185	0.1415929203539823	0.08648648648648649	0.02806712962962963
YGL201C	-1	-/+	-546.9763770401478	-14681.380456648767	185	0.14035087719298245	0.08648648648648649	0.028356481481481483
YLR383W	1	+/+	-547.1063245162368	-14248.310567073524	184	0.14782608695652175	0.0918918918918919	0.028356481481481483
YNL039W	-1	-/-	-548.0580343604088	-14658.668785393238	185	0.14655172413793102	0.0918918918918919	0.028645833333333332
YMR078C	-1	-/+	-548.1034181714058	-15479.48286524415	185	0.1452991452991453	0.0918918918918919	0.028935185185185185
YMR127C	-1	-/-	-548.3710480853915	-15923.873047165573	185	0.1440677966101695	0.0918918918918919	0.02922453703703704
YMR048W	-1	-/+	-548.6800224781036	-14949.035514250398	185	0.14285714285714285	0.0918918918918919	0.029513888888888888
YLR396C	-1	-/-	-548.7747194468975	-14741.069374293089	185	0.14166666666666666	0.0918918918918919	0.02980324074074074
YPR178W	-1	-/-	-549.6425175070763	-14579.856793940067	185	0.14049586776859505	0.0918918918918919	0.03009259259259259
YER142C	1	+/+	-549.7915827929974	-15668.044928468764	184	0.14754098360655737	0.0972972972972973	0.03009259259259259
YFL008W	1	+/+	-549.8183006346226	-15206.483656212687	184	0.15447154471544716	0.10270270270270271	0.03009259259259259
YEL062W	-1	-/-	-550.382333368063	-15635.877029642463	185	0.1532258064516129	0.10270270270270271	0.030381944444444444
YDR473C	-1	-/-	-551.3975071012974	-15084.760730534792	185	0.152	0.10270270270270271	0.030671296296296297
YIL073C	-1	-/-	-551.5761566311121	-14509.332721754909	185	0.15079365079365079	0.10270270270270271	0.030960648148148147
YBR217W	-1	-/-	-551.6660506129265	-14435.716355837882	185	0.14960629921259844	0.10270270270270271	0.03125
YCR082W	-1	-/-	-552.0995042324066	-14862.540370836854	185	0.1484375	0.10270270270270271	0.03153935185185185
YCL032W	-1	-/-	-552.378725618124	-16000.619823724031	185	0.14728682170542637	0.10270270270270271	0.031828703703703706
YDL244W	-1	-/-	-553.0219446718693	-13506.658292770386	185	0.14615384615384616	0.10270270270270271	0.03211805555555555
YBR258C	-1	-/-	-553.2332428991795	-14552.462886631489	185	0.1450381679389313	0.10270270270270271	0.032407407407407406
YMR179W	-1	-/-	-553.2959816157818	-13670.247833430767	185	0.14393939393939395	0.10270270270270271	0.03269675925925926
YOR144C	1	+/+	-553.3721889853477	-14624.757572218776	184	0.15037593984962405	0.10810810810810811	0.03269675925925926
YDR030C	1	+/+	-553.5460583567619	-16564.745091080666	184	0.15671641791044777	0.11351351351351352	0.03269675925925926
YLR457C	0	0/-	-553.629778008908	-24586.643959276378	740	0.15671641791044777	0.11351351351351352	0.03269675925925926
YML021C	1	+/+	-554.5854427814484	-15611.302515938878	184	0.16296296296296298	0.11891891891891893	0.03269675925925926
YDR142C	-1	-/-	-554.833721216768	-16113.836780820042	185	0.16176470588235295	0.11891891891891893	0.03298611111111111
YPL055C	-1	-/-	-555.0504970550537	-14413.471270024776	185	0.16058394160583941	0.11891891891891893	0.033275462962962965
YJL115W	-1	-/-	-555.1869252324104	-15516.66147968173	185	0.15942028985507245	0.11891891891891893	0.03356481481481482
YPR186C	-1	-/-	-555.3095841556787	-15063.1421187222	185	0.15827338129496402	0.11891891891891893	0.033854166666666664
YGL033W	-1	-/-	-555.5609405189753	-14779.950878202915	185	0.15714285714285714	0.11891891891891893	0.03414351851851852
YNL314W	-1	-/-	-555.8656952381134	-15165.3445828259	185	0.15602836879432624	0.11891891891891893	0.03443287037037037
YML041C	-1	-/-	-556.4391933679581	-15271.1703286618	185	0.15492957746478872	0.11891891891891893	0.034722222222222224
YDR163W	-1	-/-	-556.5319669246674	-15345.851388886571	185	0.15384615384615385	0.11891891891891893	0.03501157407407408
YBR186W	-1	-/-	-557.323210299015	-13876.8875092417	185	0.1527777777777778	0.11891891891891893	0.03530092592592592
YLR207W	-1	-/-	-557.637697711587	-15377.69086138159	185	0.15172413793103448	0.11891891891891893	0.035590277777777776
YGR179C	-1	-/-	-558.7091627717018	-13977.90961316228	185	0.1506849315068493	0.11891891891891893	0.03587962962962963
YGL013C	-1	-/-	-559.2783918380737	-14666.433377563953	185	0.14965986394557823	0.11891891891891893	0.03616898148148148
YIR005W	-1	-/-	-559.5859814435244	-14578.112118728459	185	0.14864864864864866	0.11891891891891893	0.036458333333333336
YPL007C	-1	-/-	-560.5544232726097	-15092.839963436127	185	0.1476510067114094	0.11891891891891893	0.03674768518518518
YGR140W	-1	-/-	-561.3336328864098	-14192.676015853882	185	0.14666666666666667	0.11891891891891893	0.037037037037037035
YLR323C	0	0/-	-561.3915500063449	-27024.6688343212	740	0.14666666666666667	0.11891891891891893	0.037037037037037035
YNL107W	1	+/+	-561.5857100486755	-15381.773560933769	184	0.152317880794702	0.12432432432432433	0.037037037037037035
YGR258C	1	+/+	-562.1974183171988	-15002.402267591096	184	0.15789473684210525	0.12972972972972974	0.037037037037037035
YLR362W	-1	-/-	-562.3880205564201	-16810.745359368622	185	0.1568627450980392	0.12972972972972974	0.03732638888888889
YAL009W	-1	-/-	-562.7807075604796	-14642.739271216094	185	0.15584415584415584	0.12972972972972974	0.03761574074074074
YBR103W	-1	-/-	-562.9161552786827	-15315.86443644762	185	0.15483870967741936	0.12972972972972974	0.037905092592592594
YFR027W	1	+/+	-563.0540959239006	-14842.886945903301	184	0.16025641025641027	0.13513513513513514	0.037905092592592594
YFR038W	0	0/+	-564.1062544472516	-26856.093655919656	740	0.16025641025641027	0.13513513513513514	0.037905092592592594
YDR004W	1	+/+	-564.4197680801153	-14201.321030884981	184	0.16560509554140126	0.14054054054054055	0.037905092592592594
YGR188C	-1	-/-	-564.65466812253	-14562.406488597393	185	0.16455696202531644	0.14054054054054055	0.03819444444444445
YBR128C	0	0/-	-564.9599326532334	-26466.002505082637	740	0.16455696202531644	0.14054054054054055	0.03819444444444445
YFR046C	-1	-/-	-565.1061454713345	-14960.8370218575	185	0.16352201257861634	0.14054054054054055	0.038483796296296294
YOR074C	-1	-/-	-565.2029648274183	-15866.623449414968	185	0.1625	0.14054054054054055	0.03877314814814815
YAL047C	-1	-/-	-565.8784065246582	-14255.062299460173	185	0.16149068322981366	0.14054054054054055	0.0390625
YKR086W	-1	-/-	-567.1204170659184	-14147.41511721164	185	0.16049382716049382	0.14054054054054055	0.03935185185185185
YBR250W	-1	-/-	-567.1914189532399	-15221.84215786308	185	0.15950920245398773	0.14054054054054055	0.039641203703703706
YIL061C	-1	-/-	-567.4193513393402	-14884.830700397491	185	0.15853658536585366	0.14054054054054055	0.03993055555555555
YDL245C	-1	-/-	-567.5142578482628	-13722.39240014553	185	0.15757575757575756	0.14054054054054055	0.040219907407407406
YDR501W	-1	-/0	-568.2678057551384	-14584.950359150767	185	0.1566265060240964	0.14054054054054055	0.04050925925925926
YGL250W	0	0/-	-568.6604503020644	-27911.568720790558	740	0.1566265060240964	0.14054054054054055	0.04050925925925926
YFL003C	-1	-/-	-568.8266191631556	-15185.103782191873	185	0.15568862275449102	0.14054054054054055	0.04079861111111111
YGL073W	-1	-/-	-568.8796415105462	-16402.18612857908	185	0.15476190476190477	0.14054054054054055	0.041087962962962965
YDR323C	-1	-/-	-568.8935228437185	-14013.2526807338	185	0.15384615384615385	0.14054054054054055	0.04137731481481482
YMR288W	-1	-/-	-569.0830421447754	-15647.76740835607	185	0.15294117647058825	0.14054054054054055	0.041666666666666664
YDR425W	-1	-/-	-569.2430346012115	-16626.6622671932	185	0.15204678362573099	0.14054054054054055	0.04195601851851852
YBR278W	1	+/+	-569.4484049379826	-14261.204921722412	184	0.1569767441860465	0.14594594594594595	0.04195601851851852
YNL072W	-1	-/+	-570.0171499252319	-14428.426220472902	185	0.15606936416184972	0.14594594594594595	0.04224537037037037
YCR066W	1	+/+	-570.3840119242668	-15347.056304812431	184	0.16091954022988506	0.15135135135135136	0.04224537037037037
YMR165C	-1	-/-	-570.6488464921713	-15617.74114318192	185	0.16	0.15135135135135136	0.042534722222222224
YKL125W	-1	-/-	-570.8755448162556	-14434.406167626381	185	0.1590909090909091	0.15135135135135136	0.04282407407407408
YDR436W	-1	-/-	-571.2229557037354	-17203.40000168979	185	0.15819209039548024	0.15135135135135136	0.04311342592592592
YER173W	1	+/+	-571.2704454883933	-14984.712866216898	184	0.16292134831460675	0.15675675675675677	0.04311342592592592
YNL088W	-1	-/-	-571.2784647941589	-15880.969293273985	185	0.16201117318435754	0.15675675675675677	0.043402777777777776
YKR037C	-1	-/-	-571.3705759644508	-14562.141484618187	185	0.16111111111111112	0.15675675675675677	0.04369212962962963
YPL155C	-1	-/-	-571.4342577457428	-13987.221680551767	185	0.16022099447513813	0.15675675675675677	0.04398148148148148
YBR167C	-1	-/-	-571.6221346855164	-15115.07329981029	185	0.15934065934065933	0.15675675675675677	0.044270833333333336
YGR028W	-1	-/-	-572.1802080273628	-17254.068450152874	185	0.15846994535519127	0.15675675675675677	0.04456018518518518
YKL173W	-1	-/-	-572.1875532865524	-15089.059622770175	185	0.15760869565217392	0.15675675675675677	0.044849537037037035
YPL124W	-1	-/-	-572.4735234454274	-13993.7029100433	185	0.15675675675675677	0.15675675675675677	0.04513888888888889
YOR329C	-1	-/-	-572.6193127334118	-16311.363638192415	185	0.15591397849462366	0.15675675675675677	0.04542824074074074
YDR291W	0	0/+	-572.9036076683551	-26511.466533524916	740	0.15591397849462366	0.15675675675675677	0.04542824074074074
YPR066W	0	0/-	-573.1933706924319	-26087.653683887795	740	0.15591397849462366	0.15675675675675677	0.04542824074074074
YML049C	-1	-/-	-573.5522176027298	-15507.682585448027	185	0.15508021390374332	0.15675675675675677	0.045717592592592594
YIL159W	-1	-/-	-573.8463010489941	-14915.127712070942	185	0.15425531914893617	0.15675675675675677	0.04600694444444445
YCR038C	-1	-/-	-573.8522825241089	-15731.443669043481	185	0.15343915343915343	0.15675675675675677	0.046296296296296294
YIL072W	-1	-/-	-573.9973326325417	-15260.36138150096	185	0.15263157894736842	0.15675675675675677	0.04658564814814815
YDL030W	-1	-/-	-574.0994660556316	-14332.985402613878	185	0.1518324607329843	0.15675675675675677	0.046875
YML011C	1	+/+	-574.291412383318	-15024.599551528692	184	0.15625	0.16216216216216217	0.046875
YDR228C	-1	-/-	-574.4476883113384	-15489.083322554827	185	0.15544041450777202	0.16216216216216217	0.04716435185185185
YLR318W	-1	-/-	-575.1470513343811	-15091.65829128027	185	0.15463917525773196	0.16216216216216217	0.047453703703703706
YLR377C	-1	-/-	-575.462223790586	-15042.31922814995	185	0.15384615384615385	0.16216216216216217	0.04774305555555555
YPR135W	1	+/+	-577.0362266004086	-15323.820131987333	184	0.15816326530612246	0.16756756756756758	0.04774305555555555
YDR482C	0	0/-	-577.0990747082978	-25909.344904547557	740	0.15816326530612246	0.16756756756756758	0.04774305555555555
YHL006C	1	+/+	-577.2703687548637	-14964.706565573812	184	0.16243654822335024	0.17297297297297298	0.04774305555555555
YPR018W	-1	-/-	-577.3508286774158	-15226.945528212935	185	0.16161616161616163	0.17297297297297298	0.048032407407407406
YDL246C	0	0/0	-578.1924302130938	-24240.77993326634	740	0.16161616161616163	0.17297297297297298	0.048032407407407406
YPL181W	-1	-/-	-578.6328986361623	-15457.770149286836	185	0.16080402010050251	0.17297297297297298	0.04832175925925926
YOR274W	-1	-/-	-579.1399192810059	-15388.036805391312	185	0.16	0.17297297297297298	0.04861111111111111
YBL025W	-1	-/-	-579.2461373209953	-14561.584593057632	185	0.15920398009950248	0.17297297297297298	0.048900462962962965
YPL011C	-1	-/-	-579.6710279583931	-14305.290860660374	185	0.15841584158415842	0.17297297297297298	0.04918981481481482
YDR356W	-1	-/-	-579.9473789334297	-14768.852671265602	185	0.15763546798029557	0.17297297297297298	0.049479166666666664
YBR125C	0	0/-	-580.0508861877024	-25947.912102299277	740	0.15763546798029557	0.17297297297297298	0.049479166666666664
YJR097W	-1	-/-	-580.238412886858	-17600.8081086725	185	0.1568627450980392	0.17297297297297298	0.04976851851851852
YML112W	-1	-/-	-580.6712597608566	-15761.798504114151	185	0.15609756097560976	0.17297297297297298	0.05005787037037037
YGL086W	-1	-/-	-580.8694932460785	-14459.920320749283	185	0.1553398058252427	0.17297297297297298	0.050347222222222224
YLR035C	1	+/+	-581.3060060143471	-15187.358077287674	184	0.15942028985507245	0.1783783783783784	0.050347222222222224
YJL203W	-1	-/-	-581.8769826292992	-15496.920612871647	185	0.15865384615384615	0.1783783783783784	0.05063657407407408
YDR392W	-1	-/-	-582.1553345024586	-15037.012883275747	185	0.15789473684210525	0.1783783783783784	0.05092592592592592
YMR097C	-1	-/-	-582.161289870739	-15974.780680030584	185	0.15714285714285714	0.1783783783783784	0.051215277777777776
YDR334W	-1	-/+	-582.3072108961642	-14985.319338086993	185	0.15639810426540285	0.1783783783783784	0.05150462962962963
YCL008C	-1	-/-	-582.4084120392799	-15113.304753810167	185	0.15566037735849056	0.1783783783783784	0.05179398148148148
YPL147W	-1	-/-	-582.4439936727285	-16162.867204010487	185	0.15492957746478872	0.1783783783783784	0.052083333333333336
YDR532C	-1	-/0	-582.4623374938965	-14856.425042763352	185	0.1542056074766355	0.1783783783783784	0.05237268518518518
YKL197C	-1	-/-	-582.552753329277	-14879.103066265583	185	0.15348837209302327	0.1783783783783784	0.052662037037037035
YMR055C	-1	-/-	-582.6755197048187	-14593.639531731606	185	0.1527777777777778	0.1783783783783784	0.05295138888888889
YDR022C	-1	-/-	-582.945350587368	-15594.324626356363	185	0.15207373271889402	0.1783783783783784	0.05324074074074074
YBR240C	-1	-/-	-583.0146432109177	-15303.329365562648	185	0.15137614678899083	0.1783783783783784	0.053530092592592594
YBR131W	-1	-/-	-583.1506883259863	-15761.449171578512	185	0.1506849315068493	0.1783783783783784	0.05381944444444445
YKL042W	-1	-/-	-583.3216832280159	-15469.994188845158	185	0.15	0.1783783783783784	0.054108796296296294
YHR156C	0	0/0	-583.5585460406728	-26787.29845985258	740	0.15	0.1783783783783784	0.054108796296296294
YDR315C	0	0/-	-583.822725366801	-26061.83626118116	740	0.15	0.1783783783783784	0.054108796296296294
YLR381W	-1	-/-	-584.0405035018921	-14270.16565901041	185	0.1493212669683258	0.1783783783783784	0.05439814814814815
YJL085W	-1	-/-	-584.0957807004452	-14759.232267439365	185	0.14864864864864866	0.1783783783783784	0.0546875
YLR385C	-1	-/-	-584.1334148049355	-14075.57394182682	185	0.14798206278026907	0.1783783783783784	0.05497685185185185
YER106W	-1	-/-	-584.5513514727354	-15868.94531354867	185	0.14732142857142858	0.1783783783783784	0.055266203703703706
YML068W	0	0/-	-584.8293871171772	-25693.344857875258	740	0.14732142857142858	0.1783783783783784	0.055266203703703706
YNL272C	-1	-/-	-585.027656942606	-14691.722928643227	185	0.14666666666666667	0.1783783783783784	0.05555555555555555
YDR485C	-1	-/-	-585.1032114177942	-16392.83671052754	185	0.14601769911504425	0.1783783783783784	0.055844907407407406
YKR077W	0	0/-	-585.2759984899312	-25467.158731216565	740	0.14601769911504425	0.1783783783783784	0.055844907407407406
YGL098W	-1	-/-	-585.2914096415043	-15654.464770704508	185	0.14537444933920704	0.1783783783783784	0.05613425925925926
YNR070W	0	0/-	-585.3188059665263	-23645.802682911977	740	0.14537444933920704	0.1783783783783784	0.05613425925925926
YLR234W	-1	-/-	-585.3232154846191	-14753.755656465888	185	0.14473684210526316	0.1783783783783784	0.05642361111111111
YHR154W	1	+/+	-585.8871781826019	-14281.203067719936	184	0.14847161572052403	0.1837837837837838	0.05642361111111111
YNL309W	-1	-/-	-586.1177896410227	-15785.558317337185	185	0.14782608695652175	0.1837837837837838	0.056712962962962965
YNL012W	-1	-/-	-586.4168725945055	-16104.928329024464	185	0.1471861471861472	0.1837837837837838	0.05700231481481482
YNL083W	0	0/-	-586.7384025454521	-26571.678329519928	740	0.1471861471861472	0.1837837837837838	0.05700231481481482
YHR034C	-1	-/-	-587.0685080885887	-15945.076818346977	185	0.14655172413793102	0.1837837837837838	0.057291666666666664
YBR198C	-1	-/-	-587.1149294376373	-15481.61997691542	185	0.1459227467811159	0.1837837837837838	0.05758101851851852
YML088W	-1	-/-	-587.2857677936554	-14790.392027437687	185	0.1452991452991453	0.1837837837837838	0.05787037037037037
YMR138W	-1	-/-	-587.3542975187302	-15169.69041230157	185	0.14468085106382977	0.1837837837837838	0.058159722222222224
YOL043C	1	+/+	-587.405200779438	-15614.130291819572	184	0.1483050847457627	0.1891891891891892	0.058159722222222224
YEL061C	-1	-/-	-587.6593434810638	-14635.747296571732	185	0.14767932489451477	0.1891891891891892	0.05844907407407408
YNL090W	-1	-/-	-588.8252382278442	-15931.787022475153	185	0.14705882352941177	0.1891891891891892	0.05873842592592592
YEL018W	1	+/+	-588.8498471081257	-16430.070442944765	184	0.1506276150627615	0.1945945945945946	0.05873842592592592
YBR010W	-1	-/+	-588.9487186819315	-16003.327283874154	185	0.15	0.1945945945945946	0.059027777777777776
YDR484W	-1	-/-	-589.5875360518694	-15953.608679682016	185	0.14937759336099585	0.1945945945945946	0.05931712962962963
YMR299C	-1	-/0	-589.8505999445915	-14201.84686857462	185	0.1487603305785124	0.1945945945945946	0.05960648148148148
YOR257W	-1	-/-	-590.3408731222153	-15745.998752981424	185	0.14814814814814814	0.1945945945945946	0.059895833333333336
YGL093W	-1	-/-	-590.3651957660913	-16026.382717326283	185	0.14754098360655737	0.1945945945945946	0.06018518518518518
YMR159C	0	0/-	-590.6514420583844	-26063.670057086274	740	0.14754098360655737	0.1945945945945946	0.06018518518518518
YOL135C	-1	-/-	-591.6089813411236	-15633.100222401321	185	0.1469387755102041	0.1945945945945946	0.060474537037037035
YOR250C	-1	-/-	-591.6616297066212	-14373.778255552053	185	0.14634146341463414	0.1945945945945946	0.06076388888888889
YBR274W	-1	-/-	-591.7432684004307	-15103.715290606022	185	0.145748987854251	0.1945945945945946	0.06105324074074074
YDR183W	-1	-/-	-591.8510109186172	-15745.402686059475	185	0.14516129032258066	0.1945945945945946	0.061342592592592594
YHR077C	-1	-/-	-591.8538665175438	-15802.676220789552	185	0.14457831325301204	0.1945945945945946	0.06163194444444445
YER162C	1	+/+	-592.158918172121	-17653.015171557665	184	0.148	0.2	0.06163194444444445
YFL055W	-1	-/-	-592.456160068512	-15155.412612915039	185	0.14741035856573706	0.2	0.061921296296296294
YNR011C	-1	-/-	-592.4615547060966	-15387.814392209053	185	0.14682539682539683	0.2	0.06221064814814815
YCL069W	-1	-/-	-592.6061596274376	-14204.415915802121	185	0.14624505928853754	0.2	0.0625
YMR227C	-1	-/-	-592.9288958311081	-16158.085361719131	185	0.14566929133858267	0.2	0.06278935185185185
YCR019W	0	0/0	-593.2045354042202	-26653.72504501324	740	0.14566929133858267	0.2	0.06278935185185185
YJR021C	-1	-/-	-593.4503751397133	-16814.27321602404	185	0.1450980392156863	0.2	0.0630787037037037
YER147C	1	+/+	-593.510633289814	-14809.546116441488	184	0.1484375	0.20540540540540542	0.0630787037037037
YLR393W	0	0/-	-593.8980496525764	-24977.77166632004	740	0.1484375	0.20540540540540542	0.0630787037037037
YDL139C	0	0/-	-594.1840232610703	-27939.848344327882	740	0.1484375	0.20540540540540542	0.0630787037037037
YMR218C	-1	-/-	-594.7444123625755	-14763.426645219326	185	0.14785992217898833	0.20540540540540542	0.06336805555555555
YDR104C	0	0/-	-594.8307297863066	-27900.791087973863	740	0.14785992217898833	0.20540540540540542	0.06336805555555555
YPL267W	-1	-/-	-595.2098098993301	-15021.040979065001	185	0.14728682170542637	0.20540540540540542	0.06365740740740741
YOL054W	-1	-/-	-595.40366512537	-15683.66668434441	185	0.14671814671814673	0.20540540540540542	0.06394675925925926
YKL092C	-1	-/-	-595.811973452568	-14239.137207746506	185	0.14615384615384616	0.20540540540540542	0.0642361111111111
YDR267C	0	0/-	-595.9896810390055	-27619.150903606787	740	0.14615384615384616	0.20540540540540542	0.0642361111111111
YJR089W	-1	-/-	-596.306952804327	-15552.865487873554	185	0.14559386973180077	0.20540540540540542	0.06452546296296297
YDL059C	1	+/+	-596.3975248932838	-15450.288750886917	184	0.14885496183206107	0.21081081081081082	0.06452546296296297
YDL091C	0	0/-	-596.4449425321072	-29614.736151908524	740	0.14885496183206107	0.21081081081081082	0.06452546296296297
YMR164C	-1	-/-	-596.8009933233261	-15630.891608946025	185	0.1482889733840304	0.21081081081081082	0.06481481481481481
YDR166C	-1	-/-	-597.0132340788841	-16497.439590141177	185	0.14772727272727273	0.21081081081081082	0.06510416666666667
YCR095C	0	0/0	-597.0878153070807	-26653.35803069966	740	0.14772727272727273	0.21081081081081082	0.06510416666666667
YLR087C	0	0/-	-597.14018501807	-25382.05801320728	740	0.14772727272727273	0.21081081081081082	0.06510416666666667
YBR215W	-1	-/-	-597.1577908992767	-16385.89732646942	185	0.1471698113207547	0.21081081081081082	0.06539351851851852
YJR138W	0	0/-	-597.1715297643095	-26078.205600069836	740	0.1471698113207547	0.21081081081081082	0.06539351851851852
YLR277C	-1	-/-	-597.1925650238991	-14302.861999928951	185	0.14661654135338345	0.21081081081081082	0.06568287037037036
YLR233C	-1	-/-	-597.5477704405785	-15172.909360289574	185	0.14606741573033707	0.21081081081081082	0.06597222222222222
YMR172W	-1	-/-	-597.8546077609062	-14848.010016918182	185	0.1455223880597015	0.21081081081081082	0.06626157407407407
YOL125W	-1	-/-	-598.0295765399933	-16956.89977489412	185	0.1449814126394052	0.21081081081081082	0.06655092592592593
YER033C	0	0/-	-598.4390684738755	-29072.382239663973	740	0.1449814126394052	0.21081081081081082	0.06655092592592593
YBL031W	0	0/-	-598.6033375393599	-26487.533523727674	740	0.1449814126394052	0.21081081081081082	0.06655092592592593
YDL149W	-1	-/-	-598.7808607816696	-17075.881011486053	185	0.14444444444444443	0.21081081081081082	0.06684027777777778
YNL166C	-1	-/-	-599.2993599176407	-17599.868792653084	185	0.14391143911439114	0.21081081081081082	0.06712962962962964
YMR076C	-1	-/+	-599.4795631170273	-14954.197543524206	185	0.14338235294117646	0.21081081081081082	0.06741898148148148
YGR113W	-1	-/-	-599.6307674944401	-15418.54741320014	185	0.14285714285714285	0.21081081081081082	0.06770833333333333
YMR126C	0	0/0	-599.6706117764115	-25234.604139124975	740	0.14285714285714285	0.21081081081081082	0.06770833333333333
YNL076W	0	0/-	-599.7625157162547	-26814.005915449932	740	0.14285714285714285	0.21081081081081082	0.06770833333333333
YDR130C	-1	-/-	-599.9630095362663	-14786.200894623995	185	0.14233576642335766	0.21081081081081082	0.06799768518518519
YNL290W	1	+/+	-600.0037642121315	-16831.748124480247	184	0.14545454545454545	0.21621621621621623	0.06799768518518519
YDR515W	-1	-/-	-600.1814408637583	-15869.864357035607	185	0.14492753623188406	0.21621621621621623	0.06828703703703703
YEL030W	-1	-/-	-600.3617968559265	-15797.328683957458	185	0.1444043321299639	0.21621621621621623	0.0685763888888889
YLR321C	1	+/+	-600.5199525952339	-16257.682151734829	184	0.1474820143884892	0.22162162162162163	0.0685763888888889
YBR211C	-1	-/-	-600.6678824424744	-14496.492809593678	185	0.14695340501792115	0.22162162162162163	0.06886574074074074
YGL164C	0	0/0	-601.0191261805594	-26442.579486692324	740	0.14695340501792115	0.22162162162162163	0.06886574074074074
YNL206C	-1	-/-	-601.0591744557023	-17021.685950048268	185	0.14642857142857144	0.22162162162162163	0.06915509259259259
YDL003W	-1	-/+	-601.0753950402141	-16143.123250082135	185	0.14590747330960854	0.22162162162162163	0.06944444444444445
YKL129C	-1	-/-	-601.2463610172272	-16107.108327120543	185	0.1453900709219858	0.22162162162162163	0.0697337962962963
YHR164C	1	+/+	-601.2795234322548	-15392.07189053297	184	0.14840989399293286	0.22702702702702704	0.0697337962962963
YGR072W	-1	-/-	-601.4203410148621	-16660.47574093938	185	0.14788732394366197	0.22702702702702704	0.07002314814814815
YMR197C	-1	-/-	-601.529015392065	-17194.734404951334	185	0.14736842105263157	0.22702702702702704	0.0703125
YOR190W	0	0/-	-601.6796993017197	-24881.65482166037	740	0.14736842105263157	0.22702702702702704	0.0703125
YIL071C	0	0/-	-601.7837651949376	-27227.741624563932	740	0.14736842105263157	0.22702702702702704	0.0703125
YPR179C	-1	-/-	-601.8427871465683	-15036.79201322794	185	0.14685314685314685	0.22702702702702704	0.07060185185185185
YBR095C	-1	-/-	-602.026971578598	-16490.30674698949	185	0.14634146341463414	0.22702702702702704	0.0708912037037037
YGL048C	-1	-/+	-602.211939111352	-16258.226818695664	185	0.14583333333333334	0.22702702702702704	0.07118055555555555
YHL009C	-1	-/-	-602.2531799077988	-15039.779352486134	185	0.1453287197231834	0.22702702702702704	0.07146990740740741
YFR028C	-1	-/-	-602.3225513100624	-16127.193786866963	185	0.14482758620689656	0.22702702702702704	0.07175925925925926
YDR421W	-1	-/-	-602.3544105738401	-16430.659425720572	185	0.14432989690721648	0.22702702702702704	0.0720486111111111
YLR247C	0	0/+	-602.3714344650507	-27889.986760433763	740	0.14432989690721648	0.22702702702702704	0.0720486111111111
YKL090W	0	0/-	-602.5073778927326	-26039.243587858975	740	0.14432989690721648	0.22702702702702704	0.0720486111111111
YDL159W	-1	-/-	-602.5228118896484	-14755.205779016018	185	0.14383561643835616	0.22702702702702704	0.07233796296296297
YNL023C	-1	-/-	-602.6519673243165	-16020.034356541932	185	0.14334470989761092	0.22702702702702704	0.07262731481481481
YIL004C	-1	-/-	-602.7516240775585	-15902.959365427494	185	0.14285714285714285	0.22702702702702704	0.07291666666666667
YDR279W	-1	-/-	-603.1319023966789	-16509.180646166205	185	0.1423728813559322	0.22702702702702704	0.07320601851851852
YMR240C	-1	-/-	-603.1836917996407	-16038.841166183352	185	0.14189189189189189	0.22702702702702704	0.07349537037037036
YGR009C	-1	-/-	-603.3048124909401	-15825.802273489535	185	0.1414141414141414	0.22702702702702704	0.07378472222222222
YEL035C	0	0/0	-603.5587711371481	-24774.013596532866	740	0.1414141414141414	0.22702702702702704	0.07378472222222222
YMR139W	-1	-/-	-604.2689872980118	-16738.751344736665	185	0.14093959731543623	0.22702702702702704	0.07407407407407407
YML102W	1	+/-	-604.6698855757713	-15082.20854139328	184	0.14381270903010032	0.23243243243243245	0.07407407407407407
YOR350C	0	0/-	-604.7238387074322	-27362.98537832871	740	0.14381270903010032	0.23243243243243245	0.07407407407407407
YFL044C	0	0/-	-604.7482023276389	-27936.314107551705	740	0.14381270903010032	0.23243243243243245	0.07407407407407407
YPR175W	1	+/+	-605.3190265893936	-16222.77508598566	184	0.14666666666666667	0.23783783783783785	0.07407407407407407
YDL164C	1	+/+	-605.3409315943718	-15743.703671693802	184	0.14950166112956811	0.24324324324324326	0.07407407407407407
YMR228W	0	0/-	-605.3830939531326	-27190.5191499372	740	0.14950166112956811	0.24324324324324326	0.07407407407407407
YAL011W	-1	-/-	-605.3849360942841	-14178.496214963496	185	0.1490066225165563	0.24324324324324326	0.07436342592592593
YMR294W	0	0/-	-605.6639460772276	-25127.568394565955	740	0.1490066225165563	0.24324324324324326	0.07436342592592593
YJL112W	-1	-/-	-605.7179964929819	-15099.742167305201	185	0.1485148514851485	0.24324324324324326	0.07465277777777778
YMR306W	0	0/-	-605.7321726158261	-26029.602773128077	740	0.1485148514851485	0.24324324324324326	0.07465277777777778
YFL061W	0	0/-	-605.8278545215726	-24601.57548624277	740	0.1485148514851485	0.24324324324324326	0.07465277777777778
YDR013W	-1	-/+	-605.9444367587566	-16212.093573488295	185	0.14802631578947367	0.24324324324324326	0.07494212962962964
YBL013W	-1	-/-	-606.4546841979027	-15059.560345888138	185	0.14754098360655737	0.24324324324324326	0.07523148148148148
YJL003W	-1	-/-	-606.8358613401651	-16722.335290148854	185	0.14705882352941177	0.24324324324324326	0.07552083333333333
YNR023W	-1	-/-	-606.8374416772276	-15607.113809460774	185	0.1465798045602606	0.24324324324324326	0.07581018518518519
YDL044C	-1	-/-	-606.882843375206	-15501.629815518856	185	0.1461038961038961	0.24324324324324326	0.07609953703703703
YER007W	-1	-/-	-607.0506861805916	-15058.957821726799	185	0.14563106796116504	0.24324324324324326	0.0763888888888889
YMR277W	-1	-/-	-607.0577403903008	-15838.104652106762	185	0.14516129032258066	0.24324324324324326	0.07667824074074074
YOR038C	-1	-/-	-607.996464073658	-15437.219076812267	185	0.14469453376205788	0.24324324324324326	0.07696759259259259
YER151C	-1	-/-	-608.0303152278066	-15818.43812123686	185	0.14423076923076922	0.24324324324324326	0.07725694444444445
YNL223W	-1	-/-	-608.0612553544343	-17471.417725328356	185	0.14376996805111822	0.24324324324324326	0.0775462962962963
YOR069W	-1	-/-	-608.4280835241079	-15758.71452562511	185	0.14331210191082802	0.24324324324324326	0.07783564814814815
YDR379W	-1	-/-	-608.5588681399822	-15481.08917453885	185	0.14285714285714285	0.24324324324324326	0.078125
YDR005C	-1	-/-	-608.6381598189473	-15986.479646511376	185	0.14240506329113925	0.24324324324324326	0.07841435185185185
YBR233W	0	0/-	-608.9238183386624	-27198.903794626705	740	0.14240506329113925	0.24324324324324326	0.07841435185185185
YDR121W	-1	-/+	-608.9314364790916	-16526.640352487564	185	0.14195583596214512	0.24324324324324326	0.0787037037037037
YCR014C	1	+/+	-609.1005792617798	-15439.790171951056	184	0.14465408805031446	0.24864864864864866	0.0787037037037037
YPR168W	-1	-/-	-609.2607108354568	-14046.571839690208	185	0.14420062695924765	0.24864864864864866	0.07899305555555555
YDR113C	1	+/+	-609.2938903272152	-15442.371176756918	184	0.146875	0.25405405405405407	0.07899305555555555
YHR124W	-1	-/-	-609.6292097121477	-15853.80625142157	185	0.14641744548286603	0.25405405405405407	0.07928240740740741
YFR040W	-1	-/-	-609.9314497858286	-15260.591623559594	185	0.14596273291925466	0.25405405405405407	0.07957175925925926
YML065W	-1	-/-	-610.2567013502121	-15108.210848927498	185	0.14551083591331268	0.25405405405405407	0.0798611111111111
YGL075C	-1	-/-	-610.5101619958878	-15486.848103255033	185	0.14506172839506173	0.25405405405405407	0.08015046296296297
YDR369C	1	+/+	-610.687371879816	-16502.923414707184	184	0.1476923076923077	0.2594594594594595	0.08015046296296297
YGL254W	-1	-/-	-610.711750805378	-15537.30846196413	185	0.147239263803681	0.2594594594594595	0.08043981481481481
YGL130W	-1	-/-	-611.0409527420998	-16537.86383880675	185	0.14678899082568808	0.2594594594594595	0.08072916666666667
YPL024W	0	0/-	-611.1750096231699	-26527.314803913236	740	0.14678899082568808	0.2594594594594595	0.08072916666666667
YJL074C	-1	-/+	-611.2477606534958	-16421.926408410072	185	0.14634146341463414	0.2594594594594595	0.08101851851851852
YDR180W	1	+/+	-611.2675778865814	-15694.679018050432	184	0.14893617021276595	0.2648648648648649	0.08101851851851852
YJL023C	0	0/-	-611.500710491091	-28183.957855817862	740	0.14893617021276595	0.2648648648648649	0.08101851851851852
YKR089C	-1	-/-	-612.0965987667441	-15984.340392373502	185	0.1484848484848485	0.2648648648648649	0.08130787037037036
YLR319C	-1	-/-	-612.1242773532867	-15927.018634535372	185	0.14803625377643503	0.2648648648648649	0.08159722222222222
YNL172W	-1	-/-	-612.20992821455	-14502.589325487614	185	0.14759036144578314	0.2648648648648649	0.08188657407407407
YHR120W	1	+/+	-612.2416708767414	-16264.874031573534	184	0.15015015015015015	0.2702702702702703	0.08188657407407407
YKL134C	-1	-/-	-612.6215257421136	-16951.33246497065	185	0.1497005988023952	0.2702702702702703	0.08217592592592593
YLL003W	-1	-/-	-613.332054913044	-14769.315788656473	185	0.14925373134328357	0.2702702702702703	0.08246527777777778
YIL120W	-1	-/-	-613.5553513616323	-16456.9834035635	185	0.1488095238095238	0.2702702702702703	0.08275462962962964
YGL244W	-1	-/+	-613.7067577838898	-15176.839491605759	185	0.14836795252225518	0.2702702702702703	0.08304398148148148
YML111W	0	0/-	-614.1739638745785	-26721.883772708476	740	0.14836795252225518	0.2702702702702703	0.08304398148148148
YPR055W	-1	-/-	-614.288078814745	-15782.274113446474	185	0.14792899408284024	0.2702702702702703	0.08333333333333333
YNL215W	0	0/+	-614.7988461088389	-28556.61983931251	740	0.14792899408284024	0.2702702702702703	0.08333333333333333
YJL047C	-1	-/+	-615.2613058686256	-17529.85960993357	185	0.14749262536873156	0.2702702702702703	0.08362268518518519
YPL083C	-1	-/-	-615.4239643216133	-16129.40519091487	185	0.14705882352941177	0.2702702702702703	0.08391203703703703
YMR167W	1	+/+	-615.4797100424767	-14626.633451581001	184	0.1495601173020528	0.2756756756756757	0.08391203703703703
YJR057W	1	+/-	-615.5306596755981	-16464.689730226994	184	0.15204678362573099	0.2810810810810811	0.08391203703703703
YKR062W	-1	-/-	-615.7156363129616	-16109.060495138168	185	0.15160349854227406	0.2810810810810811	0.0842013888888889
YGL025C	-1	-/-	-615.853945016861	-15458.362501963973	185	0.1511627906976744	0.2810810810810811	0.08449074074074074
YLR306W	0	0/-	-616.4524104185402	-24756.74984961748	740	0.1511627906976744	0.2810810810810811	0.08449074074074074
YML076C	-1	-/-	-616.5764311552048	-16711.050911933184	185	0.15072463768115943	0.2810810810810811	0.08478009259259259
YLL004W	-1	-/-	-616.7533013224602	-16222.092846095562	185	0.15028901734104047	0.2810810810810811	0.08506944444444445
YPR185W	-1	-/-	-616.7754700183868	-15823.254457108676	185	0.14985590778097982	0.2810810810810811	0.0853587962962963
YOR068C	-1	-/-	-616.9569878578186	-14168.643914699554	185	0.14942528735632185	0.2810810810810811	0.08564814814814815
YGL110C	0	0/-	-617.5451665446162	-28371.136008608388	740	0.14942528735632185	0.2810810810810811	0.08564814814814815
YPL008W	-1	-/+	-617.6022377610207	-15590.543027333915	185	0.1489971346704871	0.2810810810810811	0.0859375
YNL077W	0	0/-	-617.9398608654737	-27800.61765487492	740	0.1489971346704871	0.2810810810810811	0.0859375
YLR274W	-1	-/+	-618.1248390674591	-16173.605533242226	185	0.14857142857142858	0.2810810810810811	0.08622685185185185
YOL069W	-1	-/-	-618.5192784070969	-14215.00904405117	185	0.14814814814814814	0.2810810810810811	0.0865162037037037
YOR076C	-1	-/-	-618.5660812854767	-15099.975572742522	185	0.14772727272727273	0.2810810810810811	0.08680555555555555
YPL167C	1	+/+	-618.6565745174885	-15132.181955844164	184	0.1501416430594901	0.2864864864864865	0.08680555555555555
YFL060C	-1	-/-	-618.7406550645828	-14423.022298812866	185	0.1497175141242938	0.2864864864864865	0.08709490740740741
YFR041C	-1	-/-	-618.7891888022423	-16382.831061124802	185	0.14929577464788732	0.2864864864864865	0.08738425925925926
YER070W	-1	-/-	-619.0074313879013	-17061.49579757452	185	0.14887640449438203	0.2864864864864865	0.0876736111111111
YMR059W	-1	-/-	-619.108392290771	-15966.672989599407	185	0.1484593837535014	0.2864864864864865	0.08796296296296297
YJR134C	0	0/0	-619.4264853745699	-26999.321266420186	740	0.1484593837535014	0.2864864864864865	0.08796296296296297
YPR152C	0	0/-	-619.7800343111157	-26360.817254452035	740	0.1484593837535014	0.2864864864864865	0.08796296296296297
YKL048C	-1	-/-	-619.9783261418343	-16897.643578529358	185	0.14804469273743018	0.2864864864864865	0.08825231481481481
YDR363W	-1	-/+	-620.2146767228842	-16313.005626663566	185	0.14763231197771587	0.2864864864864865	0.08854166666666667
YKL108W	-1	-/+	-620.5247551202774	-14310.943874537945	185	0.14722222222222223	0.2864864864864865	0.08883101851851852
YBR255W	0	0/0	-620.7808285541832	-29827.86665769946	740	0.14722222222222223	0.2864864864864865	0.08883101851851852
YLR117C	-1	-/-	-620.7966168522835	-15837.705854952335	185	0.14681440443213298	0.2864864864864865	0.08912037037037036
YHR200W	-1	-/-	-620.8786577582359	-16132.65343824774	185	0.1464088397790055	0.2864864864864865	0.08940972222222222
YOR112W	-1	-/-	-620.9603587388992	-15438.77155187726	185	0.14600550964187328	0.2864864864864865	0.08969907407407407
YGR144W	-1	-/-	-621.0034971237183	-16510.07347050309	185	0.14560439560439561	0.2864864864864865	0.08998842592592593
YGR047C	-1	-/-	-621.0102487206459	-17078.449889838696	185	0.14520547945205478	0.2864864864864865	0.09027777777777778
YGL240W	-1	-/-	-621.0522863864899	-15645.410074681044	185	0.1448087431693989	0.2864864864864865	0.09056712962962964
YDR011W	-1	-/-	-621.2006472945213	-15993.425970830023	185	0.1444141689373297	0.2864864864864865	0.09085648148148148
YLL063C	0	0/-	-621.2111234627664	-25908.54903154634	740	0.1444141689373297	0.2864864864864865	0.09085648148148148
YER143W	-1	-/-	-621.5603446364403	-16862.13431286812	185	0.14402173913043478	0.2864864864864865	0.09114583333333333
YER075C	-1	-/-	-621.8185724020004	-15016.125939071178	185	0.14363143631436315	0.2864864864864865	0.09143518518518519
YLR045C	-1	-/-	-621.9613833427429	-14787.706095576286	185	0.14324324324324325	0.2864864864864865	0.09172453703703703
YDR082W	-1	-/-	-622.1995820403099	-15225.178443789482	185	0.14285714285714285	0.2864864864864865	0.0920138888888889
YKL113C	1	+/+	-622.3457898497581	-16976.67867934704	184	0.14516129032258066	0.2918918918918919	0.0920138888888889
YOR070C	0	0/0	-622.511421918869	-27623.128540674224	740	0.14516129032258066	0.2918918918918919	0.0920138888888889
YGR223C	0	0/-	-622.6383414156735	-29018.613015837967	740	0.14516129032258066	0.2918918918918919	0.0920138888888889
YML118W	-1	-/-	-622.7261500954628	-17314.129879787564	185	0.1447721179624665	0.2918918918918919	0.09230324074074074
YPR119W	-1	-/-	-622.8212974667549	-16613.094606533647	185	0.1443850267379679	0.2918918918918919	0.09259259259259259
YGL154C	0	0/0	-623.015203166753	-28615.403090607375	740	0.1443850267379679	0.2918918918918919	0.09259259259259259
YCR086W	-1	-/-	-623.0332220755517	-15495.613885840401	185	0.144	0.2918918918918919	0.09288194444444445
YNL245C	-1	-/-	-623.0598926320672	-15284.382348634303	185	0.14361702127659576	0.2918918918918919	0.0931712962962963
YOR166C	0	0/-	-623.0743630584329	-27557.03379764594	740	0.14361702127659576	0.2918918918918919	0.0931712962962963
YKR083C	-1	-/-	-623.1566913127899	-15233.511882662773	185	0.14323607427055704	0.2918918918918919	0.09346064814814815
YDR080W	-1	-/-	-623.4134560674429	-15906.287424579263	185	0.14285714285714285	0.2918918918918919	0.09375
YOL132W	0	0/-	-623.4940653294325	-25810.11257242039	740	0.14285714285714285	0.2918918918918919	0.09375
YML015C	-1	-/-	-623.6277984976768	-16573.934544965625	185	0.1424802110817942	0.2918918918918919	0.09403935185185185
YOL066C	-1	-/-	-623.9394148886204	-16150.631256252527	185	0.14210526315789473	0.2918918918918919	0.0943287037037037
YGR075C	-1	-/-	-624.0614850521088	-14945.159524083138	185	0.14173228346456693	0.2918918918918919	0.09461805555555555
YNL118C	-1	-/-	-624.0634186267853	-15881.64249432087	185	0.14136125654450263	0.2918918918918919	0.09490740740740741
YGL227W	-1	-/-	-624.1365321055055	-18179.885586611927	185	0.1409921671018277	0.2918918918918919	0.09519675925925926
YMR255W	-1	-/-	-624.3692178726196	-18245.595585227013	185	0.140625	0.2918918918918919	0.0954861111111111
YMR213W	-1	-/-	-624.4125114157796	-15776.924692429602	185	0.14025974025974025	0.2918918918918919	0.09577546296296297
YCR063W	-1	-/-	-624.8554694205523	-16370.913991168141	185	0.13989637305699482	0.2918918918918919	0.09606481481481481
YDR066C	0	0/-	-624.8594036009163	-27347.009703166317	740	0.13989637305699482	0.2918918918918919	0.09606481481481481
YKL017C	-1	-/+	-625.0150806903839	-16497.60842204094	185	0.13953488372093023	0.2918918918918919	0.09635416666666667
YJR022W	-1	-/-	-625.2509824633598	-15506.347541332245	185	0.13917525773195877	0.2918918918918919	0.09664351851851852
YMR275C	-1	-/-	-625.4342457950115	-16810.654408961535	185	0.13881748071979436	0.2918918918918919	0.09693287037037036
YPL165C	0	0/-	-625.4892287179828	-26413.29336053878	740	0.13881748071979436	0.2918918918918919	0.09693287037037036
YFR008W	-1	-/-	-625.6168678998947	-16948.55333918333	185	0.13846153846153847	0.2918918918918919	0.09722222222222222
YAL032C	-1	-/-	-625.800621509552	-16274.514883249998	185	0.13810741687979539	0.2918918918918919	0.09751157407407407
YLR082C	0	0/0	-625.9094197228551	-27820.11454088986	740	0.13810741687979539	0.2918918918918919	0.09751157407407407
YIL075C	-1	-/-	-625.9560710191727	-17117.942197576165	185	0.1377551020408163	0.2918918918918919	0.09780092592592593
YER139C	0	0/-	-626.1040530782193	-28293.077277207747	740	0.1377551020408163	0.2918918918918919	0.09780092592592593
YPR049C	-1	-/-	-626.1153426468372	-15617.548223255202	185	0.13740458015267176	0.2918918918918919	0.09809027777777778
YLR423C	-1	-/-	-626.2693609595299	-17246.705876916647	185	0.13705583756345177	0.2918918918918919	0.09837962962962964
YKR025W	-1	-/-	-626.3452542060986	-17830.411719941534	185	0.13670886075949368	0.2918918918918919	0.09866898148148148
YGL145W	-1	-/-	-626.3832129836082	-16204.42356711626	185	0.13636363636363635	0.2918918918918919	0.09895833333333333
YGR003W	-1	-/-	-626.3884165883064	-16086.338403083384	185	0.13602015113350127	0.2918918918918919	0.09924768518518519
YLR151C	0	0/+	-626.40888530761	-27658.68411607854	740	0.13602015113350127	0.2918918918918919	0.09924768518518519
YDL001W	0	0/-	-626.5218912810087	-27584.964523313567	740	0.13602015113350127	0.2918918918918919	0.09924768518518519
YPL074W	0	0/0	-626.6103933751583	-27548.2851588279	740	0.13602015113350127	0.2918918918918919	0.09924768518518519
YBR020W	-1	-/-	-627.0273609161377	-14640.889255225658	185	0.135678391959799	0.2918918918918919	0.09953703703703703
YHR101C	0	0/-	-627.2691962458193	-28598.398615619168	740	0.135678391959799	0.2918918918918919	0.09953703703703703
YDR140W	-1	-/-	-627.3189396858215	-17037.77131256461	185	0.13533834586466165	0.2918918918918919	0.0998263888888889
YJL087C	-1	-/-	-627.5369226932526	-16162.014425873756	185	0.135	0.2918918918918919	0.10011574074074074
YJL073W	-1	-/-	-627.5926530957222	-17248.28018513322	185	0.13466334164588528	0.2918918918918919	0.10040509259259259
YOR057W	-1	-/0	-627.7559657394886	-15637.02311900258	185	0.13432835820895522	0.2918918918918919	0.10069444444444445
YOR279C	-1	-/-	-627.7665280103683	-15242.923123419285	185	0.13399503722084366	0.2918918918918919	0.1009837962962963
YJR031C	-1	-/-	-627.8926283270121	-16689.356239810586	185	0.13366336633663367	0.2918918918918919	0.10127314814814815
YOR075W	-1	-/-	-627.9556013047695	-16637.587780743837	185	0.13333333333333333	0.2918918918918919	0.1015625
YAL015C	1	+/+	-628.0412454009056	-15679.631592720747	184	0.1354679802955665	0.2972972972972973	0.1015625
YBR077C	-1	-/-	-628.1878678798676	-16918.325375795364	185	0.13513513513513514	0.2972972972972973	0.10185185185185185
YOR030W	-1	-/-	-628.2487568855286	-16244.305782198906	185	0.13480392156862744	0.2972972972972973	0.1021412037037037
YPR111W	-1	-/-	-628.2725933790207	-16324.022267997265	185	0.13447432762836187	0.2972972972972973	0.10243055555555555
YOR266W	-1	-/-	-628.380264878273	-15579.043871760368	185	0.13414634146341464	0.2972972972972973	0.10271990740740741
YIL150C	-1	-/+	-628.4263202250004	-14694.975011616945	185	0.13381995133819952	0.2972972972972973	0.10300925925925926
YIL112W	-1	-/-	-628.4599861800671	-16463.059123903513	185	0.13349514563106796	0.2972972972972973	0.1032986111111111
YJL154C	-1	-/-	-628.4894047528505	-16844.35039487481	185	0.13317191283292978	0.2972972972972973	0.10358796296296297
YDL113C	-1	-/-	-628.5978253483772	-17350.604119703174	185	0.13285024154589373	0.2972972972972973	0.10387731481481481
YMR023C	-1	-/-	-628.6848948299885	-15447.032198190689	185	0.13253012048192772	0.2972972972972973	0.10416666666666667
YPR095C	-1	-/-	-628.6906922459602	-15225.681776240468	185	0.13221153846153846	0.2972972972972973	0.10445601851851852
YCR106W	-1	-/-	-628.6914559602737	-14776.539421916008	185	0.13189448441247004	0.2972972972972973	0.10474537037037036
YPR061C	0	0/0	-629.1842673681676	-29302.821352936327	740	0.13189448441247004	0.2972972972972973	0.10474537037037036
YBL034C	-1	-/-	-629.2402758002281	-15036.592945575714	185	0.13157894736842105	0.2972972972972973	0.10503472222222222
YDL058W	-1	-/-	-629.7320091128349	-14883.056081622839	185	0.13126491646778043	0.2972972972972973	0.10532407407407407
YLR329W	-1	-/-	-630.2011199593544	-15544.65516486764	185	0.13095238095238096	0.2972972972972973	0.10561342592592593
YLR387C	0	0/-	-630.2027032505721	-28768.349292414263	740	0.13095238095238096	0.2972972972972973	0.10561342592592593
YJL030W	-1	-/-	-630.2034733295441	-15622.41518369317	185	0.13064133016627077	0.2972972972972973	0.10590277777777778
YGR154C	0	0/-	-630.460098426789	-28580.61298101768	740	0.13064133016627077	0.2972972972972973	0.10590277777777778
YBR193C	-1	-/-	-630.5463862121105	-15931.815537244081	185	0.13033175355450238	0.2972972972972973	0.10619212962962964
YLR368W	-1	-/-	-630.7515317797661	-15858.699018627405	185	0.13002364066193853	0.2972972972972973	0.10648148148148148
YCL048W	0	0/-	-630.9246020801365	-26368.315277773887	740	0.13002364066193853	0.2972972972972973	0.10648148148148148
YOR026W	-1	-/-	-630.994514644146	-16891.796364188194	185	0.12971698113207547	0.2972972972972973	0.10677083333333333
YLL033W	0	0/-	-631.4557064883411	-29253.684359297156	740	0.12971698113207547	0.2972972972972973	0.10677083333333333
YLR183C	-1	-/0	-631.5072197318077	-16606.329044938087	185	0.12941176470588237	0.2972972972972973	0.10706018518518519
YMR224C	1	+/+	-631.5204702615738	-16047.057379201055	184	0.13145539906103287	0.3027027027027027	0.10706018518518519
YNL102W	1	+/+	-631.5476858019829	-15902.225449383259	184	0.13348946135831383	0.3081081081081081	0.10706018518518519
YNL054W	-1	-/-	-631.6919886469841	-15769.154795445502	185	0.13317757009345793	0.3081081081081081	0.10734953703703703
YMR025W	-1	-/-	-631.7930957078934	-16032.801307320595	185	0.13286713286713286	0.3081081081081081	0.1076388888888889
YMR176W	0	0/-	-632.1356287449598	-26690.743572803214	740	0.13286713286713286	0.3081081081081081	0.1076388888888889
YDR437W	-1	-/-	-632.1584348678589	-14925.563610948622	185	0.1325581395348837	0.3081081081081081	0.10792824074074074
YHR171W	-1	-/-	-632.2211622968316	-18999.584334008396	185	0.13225058004640372	0.3081081081081081	0.10821759259259259
YGR271W	0	0/-	-632.3236492034048	-26509.89616845362	740	0.13225058004640372	0.3081081081081081	0.10821759259259259
YBL063W	-1	-/-	-632.3493933081627	-15428.79039490223	185	0.13194444444444445	0.3081081081081081	0.10850694444444445
YCR032W	0	0/-	-632.4132990241051	-27154.51869880408	740	0.13194444444444445	0.3081081081081081	0.10850694444444445
YOL094C	1	+/+	-632.4449563026428	-17393.082587003708	184	0.13394919168591224	0.31351351351351353	0.10850694444444445
YBL084C	-1	-/-	-632.5467474460602	-15362.949770830572	185	0.1336405529953917	0.31351351351351353	0.1087962962962963
YGR104C	-1	-/-	-632.5469700396061	-16668.286095291376	185	0.13333333333333333	0.31351351351351353	0.10908564814814815
YMR100W	-1	-/-	-632.7990356683731	-17481.77477800846	185	0.13302752293577982	0.31351351351351353	0.109375
YLR182W	-1	-/-	-633.084845662117	-15645.41221165657	185	0.13272311212814644	0.31351351351351353	0.10966435185185185
YML099C	-1	-/-	-633.1491129845381	-16546.106213018298	185	0.1324200913242009	0.31351351351351353	0.1099537037037037
YJR108W	-1	-/-	-633.1829457879066	-15204.266975462437	185	0.13211845102505695	0.31351351351351353	0.11024305555555555
YIR015W	-1	-/-	-633.2718895077705	-16046.577667668462	185	0.1318181818181818	0.31351351351351353	0.11053240740740741
YMR115W	0	0/-	-633.2918101288378	-28971.456094507128	740	0.1318181818181818	0.31351351351351353	0.11053240740740741
YOL009C	-1	-/-	-633.3487074375153	-16351.1009253487	185	0.13151927437641722	0.31351351351351353	0.11082175925925926
YBR057C	-1	-/-	-633.4020648747683	-16158.618823543191	185	0.13122171945701358	0.31351351351351353	0.1111111111111111
YGR196C	0	0/0	-633.6665420755744	-27522.406810976565	740	0.13122171945701358	0.31351351351351353	0.1111111111111111
YPL202C	-1	-/-	-633.975547760725	-16704.285014629364	185	0.1309255079006772	0.31351351351351353	0.11140046296296297
YDL006W	-1	-/-	-634.138209104538	-16062.079577893019	185	0.13063063063063063	0.31351351351351353	0.11168981481481481
YOR106W	-1	-/-	-634.3299780488014	-16689.453481554985	185	0.1303370786516854	0.31351351351351353	0.11197916666666667
YGL116W	-1	-/-	-634.4573525190353	-15709.92387278378	185	0.13004484304932734	0.31351351351351353	0.11226851851851852
YER111C	-1	-/-	-634.5212957859039	-15714.639853477478	185	0.1297539149888143	0.31351351351351353	0.11255787037037036
YKR031C	-1	-/-	-634.9084691405296	-17123.593364298344	185	0.12946428571428573	0.31351351351351353	0.11284722222222222
YPR034W	-1	-/-	-635.0486913621426	-15502.310458168387	185	0.1291759465478842	0.31351351351351353	0.11313657407407407
YNL152W	0	0/-	-635.1576188728213	-27603.80101245269	740	0.1291759465478842	0.31351351351351353	0.11313657407407407
YBR152W	-1	-/-	-635.604134619236	-15401.835196733475	185	0.1288888888888889	0.31351351351351353	0.11342592592592593
YNL225C	-1	-/-	-635.7010125517845	-16029.170989453793	185	0.1286031042128603	0.31351351351351353	0.11371527777777778
YGL131C	0	0/-	-635.8334839101881	-26180.71564902924	740	0.1286031042128603	0.31351351351351353	0.11371527777777778
YPR141C	-1	-/-	-635.966117888689	-16221.954501330853	185	0.12831858407079647	0.31351351351351353	0.11400462962962964
YLR119W	-1	-/-	-636.1607223153114	-17668.147687092423	185	0.1280353200883002	0.31351351351351353	0.11429398148148148
YIL097W	-1	-/-	-636.1790310665965	-20093.263908684254	185	0.1277533039647577	0.31351351351351353	0.11458333333333333
YLR273C	0	0/0	-636.2240133434534	-28316.319253174588	740	0.1277533039647577	0.31351351351351353	0.11458333333333333
YPL112C	-1	-/-	-636.2536698281765	-16526.824433863163	185	0.12747252747252746	0.31351351351351353	0.11487268518518519
YBR171W	-1	-/-	-636.2934529185295	-17769.34064567089	185	0.12719298245614036	0.31351351351351353	0.11516203703703703
YHR006W	-1	-/-	-636.339297413826	-16742.50997787714	185	0.12691466083150985	0.31351351351351353	0.1154513888888889
YHR012W	-1	-/-	-636.3714631795883	-15962.52522033453	185	0.12663755458515283	0.31351351351351353	0.11574074074074074
YIR009W	-1	-/-	-636.5322905778885	-15334.060159474611	185	0.12636165577342048	0.31351351351351353	0.11603009259259259
YKL033W	0	0/-	-636.5574374087155	-29322.18716663122	740	0.12636165577342048	0.31351351351351353	0.11603009259259259
YLR451W	-1	-/-	-636.7049850821495	-16709.726974725723	185	0.12608695652173912	0.31351351351351353	0.11631944444444445
YGL128C	0	0/-	-636.7054428607225	-28244.333611482754	740	0.12608695652173912	0.31351351351351353	0.11631944444444445
YJL024C	-1	-/-	-636.722040772438	-16093.824714362621	185	0.12581344902386118	0.31351351351351353	0.1166087962962963
YJR093C	-1	-/-	-636.7493373155594	-16551.408424437046	185	0.12554112554112554	0.31351351351351353	0.11689814814814815
YGL174W	-1	-/-	-636.7634143531322	-17450.009678959846	185	0.12526997840172785	0.31351351351351353	0.1171875
YGR056W	1	+/+	-636.8591263890266	-15847.116237342358	184	0.1271551724137931	0.31891891891891894	0.1171875
YLR369W	-1	-/-	-636.9577613472939	-16977.419213816524	185	0.12688172043010754	0.31891891891891894	0.11747685185185185
YDR320C	-1	-/-	-637.2425518631935	-16774.52876378596	185	0.12660944206008584	0.31891891891891894	0.1177662037037037
YIR024C	0	0/-	-637.8699579536915	-28596.237524563447	740	0.12660944206008584	0.31891891891891894	0.1177662037037037
YJL126W	0	0/0	-638.0843952484429	-27575.902584321797	740	0.12660944206008584	0.31891891891891894	0.1177662037037037
YCL034W	-1	-/-	-638.1481377184391	-17021.11307296157	185	0.12633832976445397	0.31891891891891894	0.11805555555555555
YHL019C	-1	-/-	-638.1915808320045	-17350.783433496952	185	0.12606837606837606	0.31891891891891894	0.11834490740740741
YJL173C	1	+/+	-638.2974818348885	-16459.301735028625	184	0.1279317697228145	0.32432432432432434	0.11834490740740741
YDL069C	-1	-/-	-638.5086831450462	-15666.721546053886	185	0.1276595744680851	0.32432432432432434	0.11863425925925926
YDR145W	-1	-/-	-638.8927709460258	-16033.722164593637	185	0.12738853503184713	0.32432432432432434	0.1189236111111111
YOL156W	-1	-/-	-638.9419851303101	-14636.306388378143	185	0.1271186440677966	0.32432432432432434	0.11921296296296297
YJR092W	-1	-/-	-638.942311540246	-15870.638560965657	185	0.12684989429175475	0.32432432432432434	0.11950231481481481
YHL023C	0	0/-	-639.0792148523033	-28302.63084131945	740	0.12684989429175475	0.32432432432432434	0.11950231481481481
YEL004W	-1	-/-	-639.3012126684189	-15457.976351767778	185	0.12658227848101267	0.32432432432432434	0.11979166666666667
YBR001C	0	0/-	-639.4631384881213	-30776.306525889784	740	0.12658227848101267	0.32432432432432434	0.11979166666666667
YMR234W	-1	-/-	-639.5291039347649	-15707.787765786052	185	0.12631578947368421	0.32432432432432434	0.12008101851851852
YNL210W	-1	-/-	-639.5297264456749	-15175.108957231045	185	0.12605042016806722	0.32432432432432434	0.12037037037037036
YBL085W	-1	-/-	-639.67049446702	-15179.554993145168	185	0.12578616352201258	0.32432432432432434	0.12065972222222222
YBR276C	-1	-/-	-639.6770545244217	-16240.024079322815	185	0.12552301255230125	0.32432432432432434	0.12094907407407407
YDR088C	-1	-/-	-639.7049038410187	-16058.603970050812	185	0.12526096033402923	0.32432432432432434	0.12123842592592593
YDL008W	-1	-/-	-639.8271539211273	-16432.893011689186	185	0.125	0.32432432432432434	0.12152777777777778
YGL061C	-1	-/-	-639.8930308818817	-16664.221747338772	185	0.12474012474012475	0.32432432432432434	0.12181712962962964
YOR195W	-1	-/-	-639.9731485843658	-16114.40266880393	185	0.12448132780082988	0.32432432432432434	0.12210648148148148
YDR478W	-1	-/-	-639.9839492440224	-16435.93035042286	185	0.12422360248447205	0.32432432432432434	0.12239583333333333
YDR243C	-1	-/-	-640.2652470469475	-15854.115178346634	185	0.12396694214876033	0.32432432432432434	0.12268518518518519
YEL019C	1	+/+	-640.3166975975037	-15137.146023094654	184	0.12577319587628866	0.32972972972972975	0.12268518518518519
YAR007C	1	+/+	-640.4950509667397	-16996.161285310984	184	0.12757201646090535	0.33513513513513515	0.12268518518518519
YJR050W	-1	-/-	-640.5599170327187	-16606.214829444885	185	0.1273100616016427	0.33513513513513515	0.12297453703703703
YNL262W	1	+/+	-640.6542922258377	-16279.862135708332	184	0.1290983606557377	0.34054054054054056	0.12297453703703703
YGR091W	-1	-/-	-640.7993183135986	-16263.951591193676	185	0.12883435582822086	0.34054054054054056	0.1232638888888889
YLL006W	-1	-/-	-640.9725831747055	-16454.367849230766	185	0.12857142857142856	0.34054054054054056	0.12355324074074074
YHL022C	-1	-/+	-641.0488166809082	-15202.431644916534	185	0.12830957230142567	0.34054054054054056	0.12384259259259259
YMR068W	-1	-/-	-641.2678293585777	-16889.41065802425	185	0.12804878048780488	0.34054054054054056	0.12413194444444445
YNL126W	-1	-/-	-641.5398408770561	-15480.730294115841	185	0.12778904665314403	0.34054054054054056	0.1244212962962963
YHR061C	-1	-/-	-641.7931602597237	-15413.923536114395	185	0.12753036437246965	0.34054054054054056	0.12471064814814815
YMR044W	-1	-/-	-642.0372809171677	-16109.166408836842	185	0.12727272727272726	0.34054054054054056	0.125
YNR033W	-1	-/-	-642.1288626790047	-16518.749052345753	185	0.12701612903225806	0.34054054054054056	0.12528935185185186
YHR105W	0	0/0	-642.3986414708197	-27787.668641082942	740	0.12701612903225806	0.34054054054054056	0.12528935185185186
YHR023W	-1	-/-	-642.4070025682449	-15244.643617093563	185	0.1267605633802817	0.34054054054054056	0.1255787037037037
YDR205W	-1	-/-	-642.5531013011932	-16712.76843994856	185	0.12650602409638553	0.34054054054054056	0.12586805555555555
YFL011W	-1	-/-	-642.6127568483353	-15423.679416745901	185	0.12625250501002003	0.34054054054054056	0.1261574074074074
YNL201C	-1	-/+	-642.7371882200241	-17119.17747348547	185	0.126	0.34054054054054056	0.12644675925925927
YBR290W	-1	-/-	-642.8297702968121	-18079.499119848013	185	0.12574850299401197	0.34054054054054056	0.1267361111111111
YNL128W	-1	-/-	-643.7627981305122	-16358.433134794235	185	0.1254980079681275	0.34054054054054056	0.12702546296296297
YNL236W	-1	-/-	-644.0764203667641	-17224.805315196514	185	0.12524850894632206	0.34054054054054056	0.12731481481481483
YNL329C	-1	-/-	-644.0889264345169	-16564.13709026575	185	0.125	0.34054054054054056	0.12760416666666666
YLR097C	-1	-/-	-644.0996304750443	-17355.427528619766	185	0.12475247524752475	0.34054054054054056	0.12789351851851852
YGR274C	-1	-/-	-644.2594547122717	-16057.53639574349	185	0.12450592885375494	0.34054054054054056	0.12818287037037038
YFL059W	-1	-/-	-644.3258006572723	-14351.93513070792	185	0.1242603550295858	0.34054054054054056	0.1284722222222222
YDR240C	-1	-/-	-644.3597697019577	-16736.7838960886	185	0.12401574803149606	0.34054054054054056	0.12876157407407407
YML095C	1	+/+	-644.6092214360833	-15016.604217246175	184	0.12573673870333987	0.34594594594594597	0.12876157407407407
YGR002C	1	+/+	-644.73032528162	-17066.8514226079	184	0.12745098039215685	0.35135135135135137	0.12876157407407407
YDR242W	0	0/0	-644.7973920851946	-28231.337236055173	740	0.12745098039215685	0.35135135135135137	0.12876157407407407
YOL089C	-1	-/-	-644.8037269115448	-16585.38137626648	185	0.12720156555772993	0.35135135135135137	0.12905092592592593
YKL057C	-1	-/+	-644.8848589658737	-16682.18851596117	185	0.126953125	0.35135135135135137	0.1293402777777778
YGR058W	0	0/-	-645.2722910046577	-27845.17535180226	740	0.126953125	0.35135135135135137	0.1293402777777778
YDR403W	0	0/-	-645.3004120513797	-27272.313836034387	740	0.126953125	0.35135135135135137	0.1293402777777778
YGL100W	-1	-/-	-645.4249522686005	-17212.717453226447	185	0.1267056530214425	0.35135135135135137	0.12962962962962962
YDR503C	-1	-/-	-645.4690846204758	-15302.937136650085	185	0.1264591439688716	0.35135135135135137	0.12991898148148148
YGL065C	-1	-/-	-645.5552216768265	-16758.44429421425	185	0.1262135922330097	0.35135135135135137	0.13020833333333334
YOR244W	1	+/+	-645.8699906468391	-16435.749997973442	184	0.12790697674418605	0.3567567567567568	0.13020833333333334
YHR160C	-1	-/-	-646.2117206454277	-15938.45962253213	185	0.1276595744680851	0.3567567567567568	0.13049768518518517
YOR259C	-1	-/+	-646.3982969224453	-16614.083745986223	185	0.1274131274131274	0.3567567567567568	0.13078703703703703
YGL045W	-1	-/-	-646.4510647058487	-17396.252542175353	185	0.12716763005780346	0.3567567567567568	0.1310763888888889
YNL218W	-1	-/+	-646.7393963336945	-16951.247631430626	185	0.12692307692307692	0.3567567567567568	0.13136574074074073
YML007W	-1	-/-	-646.768779695034	-17057.46472236514	185	0.12667946257197696	0.3567567567567568	0.1316550925925926
YFR031C	-1	-/-	-646.9800276756287	-16640.635348141193	185	0.12643678160919541	0.3567567567567568	0.13194444444444445
YDL042C	1	+/+	-647.1374355554581	-16834.33161264658	184	0.12810707456978968	0.3621621621621622	0.13194444444444445
YKL055C	-1	-/-	-647.2325459718704	-14719.118819892406	185	0.12786259541984732	0.3621621621621622	0.1322337962962963
YOR162C	-1	-/-	-647.3202111721039	-15960.05549235642	185	0.12761904761904763	0.3621621621621622	0.13252314814814814
YDR191W	-1	-/+	-647.3344074487686	-16015.054399430752	185	0.12737642585551331	0.3621621621621622	0.1328125
YOR064C	-1	-/-	-647.799111366272	-16316.038422942162	185	0.127134724857685	0.3621621621621622	0.13310185185185186
YMR021C	-1	-/-	-647.8398212194443	-16719.226256221533	185	0.1268939393939394	0.3621621621621622	0.1333912037037037
YJR052W	1	+/+	-647.8824397623539	-16146.697303622961	184	0.1285444234404537	0.3675675675675676	0.1333912037037037
YLR135W	-1	-/+	-648.3304616212845	-16140.17274107039	185	0.12830188679245283	0.3675675675675676	0.13368055555555555
YKL154W	-1	-/-	-648.46755194664	-16640.37552911043	185	0.128060263653484	0.3675675675675676	0.1339699074074074
YDL090C	-1	-/0	-648.5722325444221	-15759.47328159213	185	0.12781954887218044	0.3675675675675676	0.13425925925925927
YIL128W	1	+/+	-648.585598051548	-17042.183214977384	184	0.1294559099437148	0.372972972972973	0.13425925925925927
YDR285W	-1	-/-	-649.0506537556648	-16832.202711373568	185	0.12921348314606743	0.372972972972973	0.1345486111111111
YAL024C	-1	-/-	-649.0575695633888	-16421.285808205605	185	0.12897196261682242	0.372972972972973	0.13483796296296297
YHR107C	-1	-/-	-649.1562457680702	-17393.491043686867	185	0.1287313432835821	0.372972972972973	0.13512731481481483
YGR100W	0	0/0	-649.2346183508635	-28167.730718361214	740	0.1287313432835821	0.372972972972973	0.13512731481481483
YJR055W	-1	-/-	-649.4774172753096	-17150.474526688457	185	0.12849162011173185	0.372972972972973	0.13541666666666666
YLR128W	0	0/-	-649.4789873249829	-28463.203074077144	740	0.12849162011173185	0.372972972972973	0.13541666666666666
YLR010C	-1	-/-	-649.4974541664124	-15935.257900238037	185	0.12825278810408922	0.372972972972973	0.13570601851851852
YGL060W	0	0/-	-649.6057934388518	-28501.07748365542	740	0.12825278810408922	0.372972972972973	0.13570601851851852
YDR265W	-1	-/-	-649.6579728126526	-17924.529583215714	185	0.1280148423005566	0.372972972972973	0.13599537037037038
YDR219C	-1	-/-	-649.7336639761925	-16296.207803428173	185	0.12777777777777777	0.372972972972973	0.1362847222222222
YIL132C	1	+/+	-649.787420630455	-15986.152414143085	184	0.12939001848428835	0.3783783783783784	0.1362847222222222
YLR376C	1	+/+	-649.8337688446045	-16560.966886371374	184	0.13099630996309963	0.3837837837837838	0.1362847222222222
YGL163C	1	+/+	-650.0730776041746	-16676.700021468103	184	0.13259668508287292	0.3891891891891892	0.1362847222222222
YLR315W	0	0/-	-650.220497623086	-26182.656480394304	740	0.13259668508287292	0.3891891891891892	0.1362847222222222
YKL139W	-1	-/-	-650.5234554708004	-15780.9784694314	185	0.1323529411764706	0.3891891891891892	0.13657407407407407
YMR075W	-1	-/-	-650.8258417844772	-14922.013249576092	185	0.13211009174311927	0.3891891891891892	0.13686342592592593
YDR223W	0	0/-	-651.0351163800806	-29753.82020597346	740	0.13211009174311927	0.3891891891891892	0.13686342592592593
YJL035C	-1	-/-	-651.1538984775543	-16440.84535560012	185	0.13186813186813187	0.3891891891891892	0.1371527777777778
YJL187C	-1	-/-	-651.1610153913498	-15564.978757023811	185	0.1316270566727605	0.3891891891891892	0.13744212962962962
YNL127W	-1	-/-	-651.207030415535	-17470.24617654085	185	0.13138686131386862	0.3891891891891892	0.13773148148148148
YJL168C	-1	-/+	-651.3611122965813	-15299.180979669094	185	0.13114754098360656	0.3891891891891892	0.13802083333333334
YBR280C	-1	-/-	-651.4454684853554	-20408.6518830508	185	0.13090909090909092	0.3891891891891892	0.13831018518518517
YOL018C	0	0/-	-651.6618577390909	-28423.842737879604	740	0.13090909090909092	0.3891891891891892	0.13831018518518517
YAL064C-A	0	0/0	-651.7435245662928	-25212.995110929012	740	0.13090909090909092	0.3891891891891892	0.13831018518518517
YDL220C	-1	-/-	-651.8429551869631	-15589.446117646992	185	0.1306715063520871	0.3891891891891892	0.13859953703703703
YER039C	0	0/-	-651.8942705038935	-30509.03112201765	740	0.1306715063520871	0.3891891891891892	0.13859953703703703
YJL095W	-1	-/-	-651.896734714508	-16919.29595863819	185	0.13043478260869565	0.3891891891891892	0.1388888888888889
YGR230W	-1	-/-	-652.1348139047623	-16670.587132826447	185	0.1301989150090416	0.3891891891891892	0.13917824074074073
YNL253W	-1	-/-	-652.3965931534767	-15882.242488443851	185	0.1299638989169675	0.3891891891891892	0.1394675925925926
YFL013C	-1	-/-	-652.5231409668922	-17801.93515610695	185	0.12972972972972974	0.3891891891891892	0.13975694444444445
YIL068C	-1	-/-	-652.616553068161	-15871.408486366272	185	0.12949640287769784	0.3891891891891892	0.1400462962962963
YPL121C	1	+/+	-652.7183906435966	-15380.098437130451	184	0.1310592459605027	0.3945945945945946	0.1400462962962963
YCL033C	-1	-/-	-652.9301635622978	-16497.83715313673	185	0.13082437275985664	0.3945945945945946	0.14033564814814814
YNL332W	-1	-/-	-652.9449388980865	-15894.161049138755	185	0.13059033989266547	0.3945945945945946	0.140625
YOL117W	-1	-/-	-652.9546718597412	-17700.270640037954	185	0.13035714285714287	0.3945945945945946	0.14091435185185186
YLR085C	-1	-/-	-653.1281080842018	-16095.043459951878	185	0.13012477718360071	0.3945945945945946	0.1412037037037037
YKL079W	-1	-/-	-653.2241932749748	-15981.282308936119	185	0.1298932384341637	0.3945945945945946	0.14149305555555555
YLR453C	-1	-/-	-653.3386087417603	-15122.137955218554	185	0.12966252220248667	0.3945945945945946	0.1417824074074074
YCL014W	-1	-/-	-653.3861429095268	-16036.368777483702	185	0.12943262411347517	0.3945945945945946	0.14207175925925927
YAL020C	-1	-/-	-653.4079982042313	-15076.770465373993	185	0.12920353982300886	0.3945945945945946	0.1423611111111111
YOR211C	-1	-/-	-653.5152143537998	-16838.850713163614	185	0.12897526501766785	0.3945945945945946	0.14265046296296297
YMR019W	0	0/-	-653.547791281715	-28289.221863776445	740	0.12897526501766785	0.3945945945945946	0.14265046296296297
YDR332W	0	0/-	-653.753502048552	-27082.158048398793	740	0.12897526501766785	0.3945945945945946	0.14265046296296297
YPR068C	-1	-/-	-653.7635688781738	-16529.153146892786	185	0.12874779541446207	0.3945945945945946	0.14293981481481483
YBR129C	-1	-/-	-653.8687270879745	-16310.803142905235	185	0.12852112676056338	0.3945945945945946	0.14322916666666666
YHR186C	-1	-/-	-653.8974945545197	-17485.339287757874	185	0.1282952548330404	0.3945945945945946	0.14351851851851852
YBR138C	0	0/0	-653.955544155091	-25027.60783805186	740	0.1282952548330404	0.3945945945945946	0.14351851851851852
YOR077W	0	0/0	-653.9689407944679	-26897.660355420783	740	0.1282952548330404	0.3945945945945946	0.14351851851851852
YFL023W	-1	-/-	-654.0167328864336	-18271.861576363444	185	0.1280701754385965	0.3945945945945946	0.14380787037037038
YLR024C	0	0/-	-654.0198918688111	-28442.58536658762	740	0.1280701754385965	0.3945945945945946	0.14380787037037038
YJR135C	-1	-/-	-654.2212585806847	-16071.969293035567	185	0.12784588441331	0.3945945945945946	0.1440972222222222
YDL043C	-1	-/-	-654.2970181703568	-16849.351771116257	185	0.12762237762237763	0.3945945945945946	0.14438657407407407
YCL063W	-1	-/-	-654.3237709403038	-16544.925293788314	185	0.1273996509598604	0.3945945945945946	0.14467592592592593
YOL100W	-1	-/-	-654.3826286792755	-18405.337250173092	185	0.12717770034843207	0.3945945945945946	0.1449652777777778
YIL101C	-1	-/-	-654.4576373100281	-17114.43889886141	185	0.12695652173913044	0.3945945945945946	0.14525462962962962
YBL021C	0	0/-	-654.5354903936386	-27567.57407978922	740	0.12695652173913044	0.3945945945945946	0.14525462962962962
YKR063C	-1	-/-	-654.7268849015236	-17362.234916478395	185	0.1267361111111111	0.3945945945945946	0.14554398148148148
YPL249C	-1	-/-	-654.7557767033577	-16387.586517214775	185	0.1265164644714038	0.3945945945945946	0.14583333333333334
YNL074C	-1	-/-	-654.8078351020813	-17908.62450826168	185	0.12629757785467127	0.3945945945945946	0.14612268518518517
YGL053W	-1	-/0	-654.9415696412325	-18854.344134505838	185	0.12607944732297063	0.3945945945945946	0.14641203703703703
YER169W	1	+/-	-655.0337492227554	-17700.462940335274	184	0.12758620689655173	0.4	0.14641203703703703
YHR189W	0	0/-	-655.0797387901694	-27836.95916229859	740	0.12758620689655173	0.4	0.14641203703703703
YLR025W	-1	-/-	-655.3282291293144	-17078.655986249447	185	0.12736660929432014	0.4	0.1467013888888889
YMR201C	1	+/+	-655.3436650037766	-17361.203566730022	184	0.12886597938144329	0.40540540540540543	0.1467013888888889
YML107C	-1	-/-	-655.3915603756905	-16616.166400671005	185	0.12864493996569468	0.40540540540540543	0.14699074074074073
YDR181C	-1	-/-	-655.4795583486557	-17119.5044323802	185	0.1284246575342466	0.40540540540540543	0.1472800925925926
YBR227C	0	0/-	-655.5356364548206	-27952.417615707964	740	0.1284246575342466	0.40540540540540543	0.1472800925925926
YGL251C	-1	-/-	-655.5416288375854	-15898.736385524273	185	0.1282051282051282	0.40540540540540543	0.14756944444444445
YNL189W	0	0/-	-655.678585126996	-28842.86209540814	740	0.1282051282051282	0.40540540540540543	0.14756944444444445
YER109C	-1	-/-	-655.7155239582062	-14874.173093914986	185	0.12798634812286688	0.40540540540540543	0.1478587962962963
YJL156C	-1	-/-	-655.7565541267395	-15974.891965568066	185	0.12776831345826234	0.40540540540540543	0.14814814814814814
YLR254C	-1	-/0	-655.7593803405762	-18028.784590363503	185	0.12755102040816327	0.40540540540540543	0.1484375
YLR176C	-1	-/-	-655.9430357217789	-17051.523307085037	185	0.1273344651952462	0.40540540540540543	0.14872685185185186
YMR061W	-1	-/-	-656.0004631727934	-17326.099616006017	185	0.1271186440677966	0.40540540540540543	0.1490162037037037
YJL089W	-1	-/-	-656.011067956686	-17162.001411885023	185	0.12690355329949238	0.40540540540540543	0.14930555555555555
YGR221C	-1	-/-	-656.1378841400146	-15700.085549294949	185	0.1266891891891892	0.40540540540540543	0.1495949074074074
YLR114C	-1	-/-	-656.3804572820663	-16251.170225143433	185	0.12647554806070826	0.40540540540540543	0.14988425925925927
YFL025C	-1	-/-	-656.6686989665031	-16493.220637738705	185	0.12626262626262627	0.40540540540540543	0.1501736111111111
YKR009C	-1	-/-	-656.8930915594101	-17794.66101449728	185	0.12605042016806722	0.40540540540540543	0.15046296296296297
YDL101C	-1	-/+	-656.9231731146574	-16663.980606660247	185	0.12583892617449666	0.40540540540540543	0.15075231481481483
YDR486C	-1	-/-	-657.0253845602274	-17906.929000988603	185	0.12562814070351758	0.40540540540540543	0.15104166666666666
YLR032W	1	+/+	-657.1795583963394	-15517.802523076534	184	0.12709030100334448	0.41081081081081083	0.15104166666666666
YBR180W	0	0/-	-657.4471336007118	-25769.57547752373	740	0.12709030100334448	0.41081081081081083	0.15104166666666666
YOR005C	1	+/+	-657.6387864947319	-16444.590755045414	184	0.1285475792988314	0.41621621621621624	0.15104166666666666
YHR036W	-1	-/-	-657.7077148705721	-17448.44132526219	185	0.12833333333333333	0.41621621621621624	0.15133101851851852
YBR038W	-1	-/-	-658.0070353746414	-16293.406478345394	185	0.1281198003327787	0.41621621621621624	0.15162037037037038
YJR110W	-1	-/-	-658.0936126708984	-16899.215216457844	185	0.12790697674418605	0.41621621621621624	0.1519097222222222
YIL099W	0	0/-	-658.1456905878149	-30991.125406321604	740	0.12790697674418605	0.41621621621621624	0.1519097222222222
YGR109C	-1	-/-	-658.1886699199677	-17080.991749614477	185	0.12769485903814262	0.41621621621621624	0.15219907407407407
YGL091C	0	0/-	-658.2575952284969	-30333.684261644725	740	0.12769485903814262	0.41621621621621624	0.15219907407407407
YAL051W	-1	-/-	-658.2987277507782	-18308.473408732563	185	0.12748344370860928	0.41621621621621624	0.15248842592592593
YDR440W	1	+/+	-658.3352757096291	-17822.302336096764	184	0.12892561983471074	0.42162162162162165	0.15248842592592593
YHR102W	-1	-/-	-658.4445840120316	-17429.37711405754	185	0.12871287128712872	0.42162162162162165	0.1527777777777778
YFR048W	-1	-/-	-658.4732687473297	-16898.179681241512	185	0.128500823723229	0.42162162162162165	0.15306712962962962
YHR067W	-1	-/-	-658.59361577034	-16154.667627573013	185	0.12828947368421054	0.42162162162162165	0.15335648148148148
YMR101C	-1	-/-	-658.8153582215309	-16388.674636900425	185	0.12807881773399016	0.42162162162162165	0.15364583333333334
YDR540C	0	0/+	-658.9980845302343	-27221.80944892019	740	0.12807881773399016	0.42162162162162165	0.15364583333333334
YMR094W	0	0/-	-659.0306898243725	-28108.108308562078	740	0.12807881773399016	0.42162162162162165	0.15364583333333334
YMR235C	-1	-/-	-659.0903844237328	-17852.597107872367	185	0.12786885245901639	0.42162162162162165	0.15393518518518517
YKR019C	-1	-/-	-659.1434563994408	-17095.184791326523	185	0.1276595744680851	0.42162162162162165	0.15422453703703703
YMR168C	-1	-/-	-659.1698542833328	-16041.080153822899	185	0.12745098039215685	0.42162162162162165	0.1545138888888889
YOL065C	-1	-/-	-659.2216075137258	-18187.382495827973	185	0.1272430668841762	0.42162162162162165	0.15480324074074073
YKR064W	0	0/-	-659.2468873858452	-28569.46937749535	740	0.1272430668841762	0.42162162162162165	0.15480324074074073
YJR136C	0	0/-	-659.2877294421196	-27204.827296042815	740	0.1272430668841762	0.42162162162162165	0.15480324074074073
YKL002W	-1	-/-	-659.5064178705215	-17296.687383413315	185	0.1270358306188925	0.42162162162162165	0.1550925925925926
YGR217W	-1	-/-	-659.6183350235224	-16339.348715081811	185	0.12682926829268293	0.42162162162162165	0.15538194444444445
YHR167W	-1	-/-	-659.6327102780342	-16078.013331770897	185	0.1266233766233766	0.42162162162162165	0.1556712962962963
YPR031W	-1	-/-	-659.6616782546043	-17375.753042928874	185	0.12641815235008103	0.42162162162162165	0.15596064814814814
YPR025C	-1	-/-	-659.7533446922898	-17128.97649486363	185	0.1262135922330097	0.42162162162162165	0.15625
YBR123C	-1	-/-	-659.7619483470917	-17180.18975251913	185	0.1260096930533118	0.42162162162162165	0.15653935185185186
YHR187W	-1	-/-	-659.8279182314873	-17550.98503434658	185	0.12580645161290321	0.42162162162162165	0.1568287037037037
YGL094C	1	+/+	-660.0444289445877	-15579.627826869488	184	0.12721417069243157	0.42702702702702705	0.1568287037037037
YPL046C	1	+/+	-660.0471583604813	-16559.664362311363	184	0.12861736334405144	0.43243243243243246	0.1568287037037037
YNL156C	-1	-/-	-660.2181382104754	-19857.15239971131	185	0.12841091492776885	0.43243243243243246	0.15711805555555555
YBL046W	-1	-/-	-660.2496586740017	-16542.957349717617	185	0.1282051282051282	0.43243243243243246	0.1574074074074074
YDR288W	1	+/+	-660.4122019410133	-16454.93085348606	184	0.1296	0.43783783783783786	0.1574074074074074
YOR148C	-1	-/-	-660.4565469622612	-17729.218297854066	185	0.12939297124600638	0.43783783783783786	0.15769675925925927
YAL056W	-1	-/-	-660.6178395450115	-17216.98395165801	185	0.1291866028708134	0.43783783783783786	0.1579861111111111
YBR272C	1	+/+	-660.8113424777985	-16968.157082736492	184	0.1305732484076433	0.44324324324324327	0.1579861111111111
YEL005C	0	0/-	-660.8698982223868	-30191.13504068833	740	0.1305732484076433	0.44324324324324327	0.1579861111111111
YLR181C	-1	-/-	-661.1786087155342	-16747.480915248394	185	0.13036565977742448	0.44324324324324327	0.15827546296296297
YPL001W	-1	-/+	-661.3042462468147	-16017.7208635211	185	0.13015873015873017	0.44324324324324327	0.15856481481481483
YHR177W	0	0/-	-661.3698125332594	-26118.60928797815	740	0.13015873015873017	0.44324324324324327	0.15856481481481483
YDR522C	0	0/-	-661.4385361969471	-25454.23292599432	740	0.13015873015873017	0.44324324324324327	0.15856481481481483
YLR227C	0	0/-	-661.5117698609829	-27253.157749142498	740	0.13015873015873017	0.44324324324324327	0.15856481481481483
YPL122C	1	+/+	-661.9683678746223	-16282.80259525776	184	0.13153724247226625	0.4486486486486487	0.15856481481481483
YDR329C	-1	-/-	-661.9931546449661	-18406.118835173547	185	0.13132911392405064	0.4486486486486487	0.15885416666666666
YLR272C	-1	-/-	-662.118913590908	-18059.232518434525	185	0.13112164296998421	0.4486486486486487	0.15914351851851852
YCL004W	-1	-/-	-662.1997056603432	-16269.433007657528	185	0.1309148264984227	0.4486486486486487	0.15943287037037038
YDR362C	-1	-/-	-662.2316776514053	-16022.978058755398	185	0.13070866141732285	0.4486486486486487	0.1597222222222222
YNR009W	0	0/-	-662.3588850013912	-27393.976734397933	740	0.13070866141732285	0.4486486486486487	0.1597222222222222
YDR414C	-1	-/-	-662.5618388652802	-17074.915990412235	185	0.13050314465408805	0.4486486486486487	0.16001157407407407
YHR149C	0	0/-	-662.6240559834987	-29995.53459877707	740	0.13050314465408805	0.4486486486486487	0.16001157407407407
YOR216C	-1	-/-	-662.6723782420158	-16425.003981292248	185	0.130298273155416	0.4486486486486487	0.16030092592592593
YLR433C	-1	-/-	-662.7261642217636	-16377.716190338135	185	0.13009404388714735	0.4486486486486487	0.1605902777777778
YMR037C	-1	-/-	-662.7291291877627	-18482.98676022142	185	0.1298904538341158	0.4486486486486487	0.16087962962962962
YJL057C	0	0/-	-662.7484678570181	-31869.270489564165	740	0.1298904538341158	0.4486486486486487	0.16087962962962962
YPR106W	0	0/-	-662.9698928445578	-29118.301300335675	740	0.1298904538341158	0.4486486486486487	0.16087962962962962
YOR141C	0	0/+	-663.2225209325552	-29060.81430707127	740	0.1298904538341158	0.4486486486486487	0.16087962962962962
YIL030C	-1	-/-	-663.2386813163757	-17050.74171847105	185	0.1296875	0.4486486486486487	0.16116898148148148
YNL282W	-1	-/-	-663.2743223756552	-17893.72572864592	185	0.1294851794071763	0.4486486486486487	0.16145833333333334
YPR120C	-1	-/-	-663.2932504415512	-15855.946497708559	185	0.1292834890965732	0.4486486486486487	0.16174768518518517
YGL016W	-1	-/0	-663.2971476912498	-17494.82547840476	185	0.1290824261275272	0.4486486486486487	0.16203703703703703
YDR383C	0	0/-	-663.3020398616791	-27520.854087356478	740	0.1290824261275272	0.4486486486486487	0.16203703703703703
YNL188W	-1	-/-	-663.3496224880219	-16850.253959536552	185	0.12888198757763975	0.4486486486486487	0.1623263888888889
YBL097W	-1	-/-	-663.4299523830414	-15449.75330901146	185	0.12868217054263567	0.4486486486486487	0.16261574074074073
YPL020C	-1	-/-	-663.4548639059067	-16961.39456871152	185	0.12848297213622292	0.4486486486486487	0.1629050925925926
YGR029W	-1	-/-	-663.7498024106026	-16246.241057172418	185	0.12828438948995363	0.4486486486486487	0.16319444444444445
YKL203C	-1	-/-	-663.8113813698292	-15520.653701096773	185	0.12808641975308643	0.4486486486486487	0.1634837962962963
YGR006W	-1	-/-	-663.9192304611206	-16331.451742887497	185	0.12788906009244994	0.4486486486486487	0.16377314814814814
YER038C	1	+/+	-663.9288454726338	-16018.42169124633	184	0.12923076923076923	0.4540540540540541	0.16377314814814814
YER022W	-1	-/-	-663.9516724646091	-16847.74452316761	185	0.12903225806451613	0.4540540540540541	0.1640625
YDR078C	1	+/+	-664.0005915760994	-17061.06642359495	184	0.1303680981595092	0.4594594594594595	0.1640625
YBL041W	-1	-/-	-664.0114758610725	-17276.65224826336	185	0.13016845329249618	0.4594594594594595	0.16435185185185186
YOR177C	0	0/-	-664.2531669633463	-29041.718271751888	740	0.13016845329249618	0.4594594594594595	0.16435185185185186
YDR003W	0	0/0	-664.2621202617884	-32453.955376092345	740	0.13016845329249618	0.4594594594594595	0.16435185185185186
YOL076W	-1	-/-	-664.4179815649986	-16648.612609557807	185	0.12996941896024464	0.4594594594594595	0.1646412037037037
YDR179C	-1	-/-	-664.7557548880577	-16387.9104693532	185	0.1297709923664122	0.4594594594594595	0.16493055555555555
YNL027W	-1	-/-	-664.9067992568016	-17622.64846366644	185	0.12957317073170732	0.4594594594594595	0.1652199074074074
YJL072C	-1	-/+	-665.0040091872215	-17281.442169308662	185	0.1293759512937595	0.4594594594594595	0.16550925925925927
YOR058C	-1	-/-	-665.0681437849998	-15957.182780086994	185	0.12917933130699089	0.4594594594594595	0.1657986111111111
YDL010W	0	0/-	-665.1494246721268	-29180.82812292222	740	0.12917933130699089	0.4594594594594595	0.1657986111111111
YPL269W	-1	-/-	-665.1949398517609	-16057.809927895665	185	0.12898330804248861	0.4594594594594595	0.16608796296296297
YPL139C	-1	-/-	-665.1970284581184	-16937.241130173206	185	0.12878787878787878	0.4594594594594595	0.16637731481481483
YDR460W	1	+/+	-665.3002332448959	-16408.736391544342	184	0.13010590015128592	0.4648648648648649	0.16637731481481483
YER171W	1	+/+	-665.4153396487236	-18498.735158368945	184	0.13141993957703926	0.4702702702702703	0.16637731481481483
YDR067C	0	0/-	-665.420506671071	-28366.019361186773	740	0.13141993957703926	0.4702702702702703	0.16637731481481483
YFR021W	-1	-/-	-665.5597250461578	-16740.276249840856	185	0.13122171945701358	0.4702702702702703	0.16666666666666666
YDR110W	-1	-/-	-665.5992388129234	-17595.665203511715	185	0.13102409638554216	0.4702702702702703	0.16695601851851852
YDL207W	-1	-/-	-665.6840120851994	-16950.516840606928	185	0.13082706766917293	0.4702702702702703	0.16724537037037038
YGR129W	-1	-/-	-665.7367230057716	-17481.424885429442	185	0.13063063063063063	0.4702702702702703	0.1675347222222222
YFL056C	-1	-/0	-665.7736678719521	-16388.465275108814	185	0.13043478260869565	0.4702702702702703	0.16782407407407407
YFL050C	-1	-/-	-665.8309282064438	-16213.557775631547	185	0.13023952095808383	0.4702702702702703	0.16811342592592593
YPL253C	-1	-/-	-665.8463222980499	-16763.272895514965	185	0.13004484304932734	0.4702702702702703	0.1684027777777778
YLR320W	1	+/+	-666.1982774734497	-16684.304264009	184	0.13134328358208955	0.4756756756756757	0.1684027777777778
YHR150W	-1	-/-	-666.231546163559	-17318.141540527344	185	0.13114754098360656	0.4756756756756757	0.16869212962962962
YLR005W	1	+/+	-666.3166074752808	-16345.674817323685	184	0.1324404761904762	0.4810810810810811	0.16869212962962962
YNL254C	0	0/0	-666.4800760447979	-28429.694506704807	740	0.1324404761904762	0.4810810810810811	0.16869212962962962
YOR023C	-1	-/+	-666.5852410793304	-17163.12833184004	185	0.13224368499257058	0.4810810810810811	0.16898148148148148
YBR136W	-1	-/+	-666.9782545566559	-15753.0076623559	185	0.13204747774480713	0.4810810810810811	0.16927083333333334
YOR059C	0	0/-	-667.0837840884924	-30617.587851561606	740	0.13204747774480713	0.4810810810810811	0.16927083333333334
YBR080C	-1	-/-	-667.1181186437607	-16566.717135310173	185	0.13185185185185186	0.4810810810810811	0.16956018518518517
YOR138C	0	0/-	-667.2998995408416	-28280.642414301634	740	0.13185185185185186	0.4810810810810811	0.16956018518518517
YLR052W	-1	-/-	-667.6084054112434	-16426.383168816566	185	0.13165680473372782	0.4810810810810811	0.16984953703703703
YPR019W	-1	-/+	-668.0457434654236	-17782.225894987583	185	0.13146233382570163	0.4810810810810811	0.1701388888888889
YML031W	-1	-/-	-668.0701388120651	-17109.343799047172	185	0.13126843657817108	0.4810810810810811	0.17042824074074073
YOL078W	-1	-/-	-668.0994164943695	-16250.069136738777	185	0.13107511045655376	0.4810810810810811	0.1707175925925926
YPL116W	-1	-/-	-668.1965352296829	-16226.952802795917	185	0.13088235294117648	0.4810810810810811	0.17100694444444445
YNL312W	1	+/+	-668.3028991818428	-16752.680427491665	184	0.13215859030837004	0.4864864864864865	0.17100694444444445
YKR104W	0	0/-	-668.349332228303	-28023.062418870628	740	0.13215859030837004	0.4864864864864865	0.17100694444444445
YDL154W	-1	-/+	-668.4130358695984	-16579.423018455505	185	0.13196480938416422	0.4864864864864865	0.1712962962962963
YDR227W	1	+/+	-668.4959943294525	-16356.604048728943	184	0.13323572474377746	0.4918918918918919	0.1712962962962963
YLR007W	1	+/+	-668.7049180269241	-16940.82282423973	184	0.13450292397660818	0.4972972972972973	0.1712962962962963
YOR362C	-1	-/-	-668.939870133996	-17785.382855430245	185	0.1343065693430657	0.4972972972972973	0.17158564814814814
YFR026C	0	0/-	-669.0734352376312	-28464.80171268247	740	0.1343065693430657	0.4972972972972973	0.17158564814814814
YNL161W	-1	-/-	-669.4266450405121	-17050.664566338062	185	0.13411078717201166	0.4972972972972973	0.171875
YBL103C	-1	-/-	-669.4399157464504	-16864.34554553032	185	0.1339155749636099	0.4972972972972973	0.17216435185185186
YBL088C	1	+/+	-669.4801687896252	-16583.290910691023	184	0.13517441860465115	0.5027027027027027	0.17216435185185186
YDL106C	-1	-/-	-669.5069585442543	-17007.94793444872	185	0.13497822931785197	0.5027027027027027	0.1724537037037037
YLR275W	-1	-/-	-669.6727657616138	-16611.940538227558	185	0.13478260869565217	0.5027027027027027	0.17274305555555555
YBR245C	-1	-/-	-669.6921157538891	-16968.50006195903	185	0.1345875542691751	0.5027027027027027	0.1730324074074074
YOR265W	-1	-/-	-670.0100767612457	-17855.77795255184	185	0.13439306358381503	0.5027027027027027	0.17332175925925927
YIL153W	1	+/+	-670.0313057303429	-17134.55812996626	184	0.13564213564213565	0.5081081081081081	0.17332175925925927
YIR010W	-1	-/-	-670.048052251339	-17227.285100340843	185	0.13544668587896252	0.5081081081081081	0.1736111111111111
YDL105W	1	+/+	-670.0603608489037	-16157.644718170166	184	0.1366906474820144	0.5135135135135135	0.1736111111111111
YBR294W	-1	-/-	-670.2206900715828	-18277.626958295703	185	0.13649425287356323	0.5135135135135135	0.17390046296296297
YDR159W	-1	-/+	-670.3322920799255	-16248.677133619785	185	0.13629842180774748	0.5135135135135135	0.17418981481481483
YDR319C	0	0/-	-670.765268240124	-29646.091034721583	740	0.13629842180774748	0.5135135135135135	0.17418981481481483
YKL098W	0	0/0	-671.0504742823541	-29433.74326511845	740	0.13629842180774748	0.5135135135135135	0.17418981481481483
YDL104C	0	0/-	-671.1518187820911	-28940.22874349123	740	0.13629842180774748	0.5135135135135135	0.17418981481481483
YPL022W	1	+/+	-671.1538369655609	-16783.780394911766	184	0.13753581661891118	0.518918918918919	0.17418981481481483
YKR055W	-1	-/-	-671.1651002168655	-16449.067231357098	185	0.13733905579399142	0.518918918918919	0.17447916666666666
YJL058C	-1	-/-	-671.2166135311127	-16731.239442557096	185	0.13714285714285715	0.518918918918919	0.17476851851851852
YAL043C	-1	-/-	-671.235545873642	-16456.543658852577	185	0.1369472182596291	0.518918918918919	0.17505787037037038
YML105C	-1	-/-	-671.3426052629948	-17932.096502572298	185	0.13675213675213677	0.518918918918919	0.1753472222222222
YDR200C	-1	-/-	-671.4424318224192	-16982.96440656483	185	0.13655761024182078	0.518918918918919	0.17563657407407407
YGR089W	-1	-/0	-671.5853355526924	-15691.29377746582	185	0.13636363636363635	0.518918918918919	0.17592592592592593
YER174C	-1	-/-	-671.5995440036058	-16316.81709973514	185	0.13617021276595745	0.518918918918919	0.1762152777777778
YBR102C	-1	-/-	-672.1197361946106	-16393.191417992115	185	0.1359773371104816	0.518918918918919	0.17650462962962962
YEL016C	-1	-/-	-672.137428343296	-16242.061953902245	185	0.13578500707213578	0.518918918918919	0.17679398148148148
YML069W	-1	-/+	-672.3888733386993	-18272.856023222208	185	0.13559322033898305	0.518918918918919	0.17708333333333334
YLR004C	0	0/-	-672.4822489880025	-27354.08998495713	740	0.13559322033898305	0.518918918918919	0.17708333333333334
YBR194W	0	0/0	-672.678461138159	-27608.934831712395	740	0.13559322033898305	0.518918918918919	0.17708333333333334
YKR095W	-1	-/+	-672.695249080658	-16628.753295361996	185	0.13540197461212977	0.518918918918919	0.17737268518518517
YOR113W	-1	-/-	-672.888157248497	-17094.159656882286	185	0.1352112676056338	0.518918918918919	0.17766203703703703
YPR133C	-1	-/-	-672.9550461769104	-17059.134850770235	185	0.1350210970464135	0.518918918918919	0.1779513888888889
YMR287C	-1	-/-	-673.0575314760208	-15548.707351446152	185	0.1348314606741573	0.518918918918919	0.17824074074074073
YGL175C	1	+/+	-673.0831475257874	-16349.641887068748	184	0.13604488078541374	0.5243243243243243	0.17824074074074073
YOR260W	-1	-/-	-673.3401744365692	-18606.26253938675	185	0.13585434173669467	0.5243243243243243	0.1785300925925926
YDR031W	0	0/-	-673.3789437040687	-31078.036492232233	740	0.13585434173669467	0.5243243243243243	0.1785300925925926
YMR125W	-1	-/-	-673.3799815773964	-16291.044379532337	185	0.13566433566433567	0.5243243243243243	0.17881944444444445
YOR249C	-1	-/-	-673.4436724185944	-16599.57158857584	185	0.13547486033519554	0.5243243243243243	0.1791087962962963
YLR148W	-1	-/-	-673.4837408065796	-15679.446413695812	185	0.13528591352859135	0.5243243243243243	0.17939814814814814
YNL310C	-1	-/-	-674.0221012234688	-16709.098975002766	185	0.13509749303621169	0.5243243243243243	0.1796875
YGL207W	-1	-/+	-674.213866353035	-17064.679939568043	185	0.1349095966620306	0.5243243243243243	0.17997685185185186
YKL116C	0	0/-	-674.2675216943026	-28696.65617541969	740	0.1349095966620306	0.5243243243243243	0.17997685185185186
YJR005W	0	0/-	-674.2854853868484	-27505.30813464336	740	0.1349095966620306	0.5243243243243243	0.17997685185185186
YOL108C	-1	-/-	-674.2908391356468	-17526.356697022915	185	0.13472222222222222	0.5243243243243243	0.1802662037037037
YBR050C	-1	-/-	-674.3864141702652	-17262.536141693592	185	0.13453536754507628	0.5243243243243243	0.18055555555555555
YLL029W	0	0/-	-674.4649911345914	-30704.215856918134	740	0.13453536754507628	0.5243243243243243	0.18055555555555555
YPL254W	-1	-/-	-674.4899888634682	-17087.138063907623	185	0.13434903047091412	0.5243243243243243	0.1808449074074074
YLR425W	-1	-/-	-674.6081968545914	-16844.36248356104	185	0.13416320885200553	0.5243243243243243	0.18113425925925927
YGR153W	0	0/0	-674.8434842824936	-27298.563030809164	740	0.13416320885200553	0.5243243243243243	0.18113425925925927
YJL071W	-1	-/0	-674.8808380365372	-16711.224910765886	185	0.13397790055248618	0.5243243243243243	0.1814236111111111
YER047C	0	0/0	-674.9276893287897	-29090.80360193923	740	0.13397790055248618	0.5243243243243243	0.1814236111111111
YNL323W	-1	-/-	-675.0392565131187	-16524.682256400585	185	0.13379310344827586	0.5243243243243243	0.18171296296296297
YLR440C	0	0/-	-675.0657959654927	-27505.93777488731	740	0.13379310344827586	0.5243243243243243	0.18171296296296297
YPR006C	-1	-/-	-675.5469667613506	-16760.20134038478	185	0.13360881542699724	0.5243243243243243	0.18200231481481483
YDR108W	-1	-/-	-675.5930799245834	-15783.58478397131	185	0.13342503438789546	0.5243243243243243	0.18229166666666666
YIL139C	1	+/+	-675.654100894928	-16629.734109520912	184	0.1346153846153846	0.5297297297297298	0.18229166666666666
YMR036C	-1	-/-	-675.6935192346573	-17356.44489824772	185	0.13443072702331962	0.5297297297297298	0.18258101851851852
YHR027C	-1	-/-	-675.6972209811211	-17084.02285093069	185	0.13424657534246576	0.5297297297297298	0.18287037037037038
YDR351W	0	0/-	-675.8240638375282	-27723.584821403027	740	0.13424657534246576	0.5297297297297298	0.18287037037037038
YML006C	-1	-/-	-675.8241064101458	-17468.497857883573	185	0.13406292749658003	0.5297297297297298	0.1831597222222222
YHL014C	0	0/0	-675.8595702163875	-28415.374921240844	740	0.13406292749658003	0.5297297297297298	0.1831597222222222
YDR394W	-1	-/-	-675.8680785596371	-17740.735875576735	185	0.13387978142076504	0.5297297297297298	0.18344907407407407
YOL025W	0	0/-	-675.8960454463959	-29411.462104052305	740	0.13387978142076504	0.5297297297297298	0.18344907407407407
YJL038C	0	0/-	-675.8993641585112	-27975.470920678228	740	0.13387978142076504	0.5297297297297298	0.18344907407407407
YMR001C	-1	-/-	-675.9704396724701	-17525.114707425237	185	0.13369713506139155	0.5297297297297298	0.18373842592592593
YJR042W	-1	-/-	-676.3375778794289	-16846.193854033947	185	0.1335149863760218	0.5297297297297298	0.1840277777777778
YOL138C	-1	-/-	-676.5787981152534	-17600.128525853157	185	0.13333333333333333	0.5297297297297298	0.18431712962962962
YEL069C	-1	-/-	-676.5836694836617	-15431.460307955742	185	0.1331521739130435	0.5297297297297298	0.18460648148148148
YGR169C	-1	-/-	-676.604950286448	-17543.455807456747	185	0.13297150610583447	0.5297297297297298	0.18489583333333334
YMR231W	-1	-/-	-676.6278256177902	-16301.348417282104	185	0.13279132791327913	0.5297297297297298	0.18518518518518517
YDR301W	-1	-/-	-676.7149903774261	-15492.30004876852	185	0.13261163734776726	0.5297297297297298	0.18547453703703703
YML060W	1	+/+	-676.8672948479652	-19414.754033207893	184	0.13378378378378378	0.5351351351351351	0.18547453703703703
YNL097C	-1	-/-	-677.0850927233696	-17115.903106987476	185	0.13360323886639677	0.5351351351351351	0.1857638888888889
YGL213C	-1	-/-	-677.1483556032181	-18798.56702388823	185	0.1334231805929919	0.5351351351351351	0.18605324074074073
YDR135C	-1	-/-	-677.4643139839172	-16715.29381279368	185	0.13324360699865412	0.5351351351351351	0.1863425925925926
YNL041C	-1	-/-	-677.6639769077301	-17010.36616280675	185	0.13306451612903225	0.5351351351351351	0.18663194444444445
YGR163W	-1	-/-	-677.7462658882141	-17032.025343358517	185	0.13288590604026845	0.5351351351351351	0.1869212962962963
YJL176C	-1	-/-	-677.7944843769073	-15145.281819164753	185	0.13270777479892762	0.5351351351351351	0.18721064814814814
YLR424W	-1	-/-	-677.9096792340279	-17249.044763326645	185	0.13253012048192772	0.5351351351351351	0.1875
YDR213W	-1	-/-	-677.9903368353844	-16136.094548597932	185	0.1323529411764706	0.5351351351351351	0.18778935185185186
YLR191W	-1	-/-	-678.019408762455	-17517.37163963914	185	0.1321762349799733	0.5351351351351351	0.1880787037037037
YER157W	-1	-/-	-678.1229357719421	-17115.043740689754	185	0.132	0.5351351351351351	0.18836805555555555
YBR098W	1	+/+	-678.3344486355782	-15798.31531572342	184	0.13315579227696406	0.5405405405405406	0.18836805555555555
YGR238C	-1	-/-	-678.3483411669731	-16980.440113693476	185	0.13297872340425532	0.5405405405405406	0.1886574074074074
YDR311W	1	+/+	-678.5650382041931	-16286.840410530567	184	0.1341301460823373	0.5459459459459459	0.1886574074074074
YLR033W	-1	-/-	-678.6287617087364	-16414.6419685781	185	0.13395225464190982	0.5459459459459459	0.18894675925925927
YLR011W	-1	-/-	-678.804754793644	-16853.074946582317	185	0.1337748344370861	0.5459459459459459	0.1892361111111111
YBR133C	-1	-/-	-678.828204870224	-17608.905703425407	185	0.1335978835978836	0.5459459459459459	0.18952546296296297
YLR107W	-1	-/-	-678.8690884709358	-17028.451958060265	185	0.1334214002642008	0.5459459459459459	0.18981481481481483
YDR389W	-1	-/-	-678.9833169281483	-16128.612544000149	185	0.13324538258575197	0.5459459459459459	0.19010416666666666
YGL058W	1	+/+	-679.0525215268135	-17501.424303889275	184	0.13438735177865613	0.5513513513513514	0.19010416666666666
YNL025C	-1	-/-	-679.0561947226524	-17117.340425252914	185	0.13421052631578947	0.5513513513513514	0.19039351851851852
YOR388C	-1	-/-	-679.1565247774124	-16316.938492923975	185	0.1340341655716163	0.5513513513513514	0.19068287037037038
YOR205C	0	0/-	-679.1777062788606	-28594.65304299444	740	0.1340341655716163	0.5513513513513514	0.19068287037037038
YLR438C-A	-1	-/-	-679.3071791678667	-17144.817263699137	185	0.13385826771653545	0.5513513513513514	0.1909722222222222
YCR054C	0	0/0	-679.3143494725227	-27052.15361682675	740	0.13385826771653545	0.5513513513513514	0.1909722222222222
YDR407C	-1	-/-	-679.4566450119019	-17325.429060667753	185	0.13368283093053734	0.5513513513513514	0.19126157407407407
YOR126C	-1	-/-	-679.698647916317	-15901.86045128107	185	0.13350785340314136	0.5513513513513514	0.19155092592592593
YJL053W	-1	-/-	-679.7582516819239	-18182.146119728684	185	0.13333333333333333	0.5513513513513514	0.1918402777777778
YBL049W	0	0/0	-679.9485474918038	-31411.899987101555	740	0.13333333333333333	0.5513513513513514	0.1918402777777778
YDR137W	-1	-/-	-680.0126540660858	-17410.656297504902	185	0.13315926892950392	0.5513513513513514	0.19212962962962962
YBR166C	0	0/0	-680.0612413883209	-29902.413360182196	740	0.13315926892950392	0.5513513513513514	0.19212962962962962
YNL158W	0	0/-	-680.0675764456391	-28645.976801529527	740	0.13315926892950392	0.5513513513513514	0.19212962962962962
YOR380W	-1	-/-	-680.1327899098396	-17717.514196693897	185	0.13298565840938723	0.5513513513513514	0.19241898148148148
YOR275C	-1	-/-	-680.2597007751465	-18495.60383154452	185	0.1328125	0.5513513513513514	0.19270833333333334
YKR090W	-1	-/-	-680.6964351832867	-16978.21523503214	185	0.13263979193758127	0.5513513513513514	0.19299768518518517
YNL299W	-1	-/-	-680.7425916194916	-18786.778923630714	185	0.13246753246753246	0.5513513513513514	0.19328703703703703
YPR107C	-1	-/-	-680.8146349787712	-16627.283490665257	185	0.13229571984435798	0.5513513513513514	0.1935763888888889
YMR270C	-1	-/-	-680.9408251047134	-16944.37078988552	185	0.13212435233160622	0.5513513513513514	0.19386574074074073
YIR028W	-1	-/-	-681.0100795030594	-16288.359568536282	185	0.13195342820181113	0.5513513513513514	0.1941550925925926
YGR098C	-1	-/-	-681.1376538872719	-16009.86224064231	185	0.13178294573643412	0.5513513513513514	0.19444444444444445
YAL027W	0	0/+	-681.2590509690344	-29840.73522264231	740	0.13178294573643412	0.5513513513513514	0.19444444444444445
YNR007C	-1	-/-	-681.3660484552383	-19353.917061649263	185	0.13161290322580646	0.5513513513513514	0.1947337962962963
YOR339C	0	0/-	-681.627308011055	-27764.941529534757	740	0.13161290322580646	0.5513513513513514	0.1947337962962963
YNL026W	-1	-/-	-681.7396117448807	-16681.52474744618	185	0.13144329896907217	0.5513513513513514	0.19502314814814814
YDR235W	-1	-/-	-681.836575448513	-17637.06838262081	185	0.13127413127413126	0.5513513513513514	0.1953125
YNL136W	1	+/+	-681.9869927465916	-17607.638958126307	184	0.13239074550128535	0.5567567567567567	0.1953125
YDL240W	0	0/-	-682.0040215104818	-28106.38260440249	740	0.13239074550128535	0.5567567567567567	0.1953125
YJR102C	-1	-/-	-682.013368666172	-17277.8145160079	185	0.13222079589216945	0.5567567567567567	0.19560185185185186
YOR036W	-1	-/-	-682.0157398581505	-18408.31170067191	185	0.13205128205128205	0.5567567567567567	0.1958912037037037
YGR059W	-1	-/-	-682.0576516985893	-15880.291890263557	185	0.13188220230473752	0.5567567567567567	0.19618055555555555
YNL214W	-1	-/-	-682.1323418617249	-17392.213634610176	185	0.13171355498721227	0.5567567567567567	0.1964699074074074
YIL156W	0	0/-	-682.242244720459	-28301.64525228925	740	0.13171355498721227	0.5567567567567567	0.1964699074074074
YOL115W	-1	-/+	-682.3890295624733	-17824.47506046295	185	0.13154533844189017	0.5567567567567567	0.19675925925925927
YJL025W	-1	-/-	-682.43738758564	-17447.4944177866	185	0.13137755102040816	0.5567567567567567	0.1970486111111111
YNR072W	-1	-/-	-682.4667993783951	-16663.32906872034	185	0.13121019108280255	0.5567567567567567	0.19733796296296297
YMR077C	-1	-/-	-682.4900797009468	-17607.51689082384	185	0.13104325699745548	0.5567567567567567	0.19762731481481483
YGR225W	-1	-/-	-682.5624396204948	-16895.25069540739	185	0.13087674714104194	0.5567567567567567	0.19791666666666666
YOR353C	-1	-/-	-682.5838864445686	-17705.757314562798	185	0.13071065989847716	0.5567567567567567	0.19820601851851852
YJL201W	-1	-/-	-682.6838367581367	-16889.178356051445	185	0.13054499366286437	0.5567567567567567	0.19849537037037038
YBR060C	-1	-/-	-682.7741776108742	-17518.272190332413	185	0.13037974683544304	0.5567567567567567	0.1987847222222222
YPL045W	-1	-/-	-682.8510192632675	-16354.611534953117	185	0.1302149178255373	0.5567567567567567	0.19907407407407407
YHR198C	0	0/0	-682.8751587532461	-29781.993308188394	740	0.1302149178255373	0.5567567567567567	0.19907407407407407
YKR103W	0	0/-	-682.9506542235613	-28009.023765459657	740	0.1302149178255373	0.5567567567567567	0.19907407407407407
YDR303C	-1	-/-	-683.0164095163345	-17472.554319500923	185	0.13005050505050506	0.5567567567567567	0.19936342592592593
YLR055C	-1	-/-	-683.1204297542572	-16275.219994992018	185	0.12988650693568726	0.5567567567567567	0.1996527777777778
YDR059C	-1	-/-	-683.2245516180992	-18879.924847461283	185	0.1297229219143577	0.5567567567567567	0.19994212962962962
YOR001W	-1	-/-	-683.4011740833521	-18673.27392539382	185	0.12955974842767295	0.5567567567567567	0.20023148148148148
YNL212W	0	0/0	-683.6160841118544	-30291.69983027689	740	0.12955974842767295	0.5567567567567567	0.20023148148148148
YEL070W	0	0/0	-683.6741576716304	-28161.858438845724	740	0.12955974842767295	0.5567567567567567	0.20023148148148148
YLR015W	-1	-/-	-683.6770733445883	-18146.768814608455	185	0.12939698492462312	0.5567567567567567	0.20052083333333334
YDR287W	0	0/-	-683.7522545829415	-30509.20326826349	740	0.12939698492462312	0.5567567567567567	0.20052083333333334
YBR289W	1	+/+	-683.7550554871559	-16355.113818526268	184	0.13048933500627352	0.5621621621621622	0.20052083333333334
YPL120W	-1	-/-	-683.9763266220689	-18159.605497159064	185	0.13032581453634084	0.5621621621621622	0.20081018518518517
YHR021W-A	0	0/-	-684.0037600398064	-26874.64357250929	740	0.13032581453634084	0.5621621621621622	0.20081018518518517
YBL067C	0	0/-	-684.1806596517563	-27827.89644989185	740	0.13032581453634084	0.5621621621621622	0.20081018518518517
YOR073W	-1	-/-	-684.263522028923	-16759.85227239132	185	0.13016270337922403	0.5621621621621622	0.20109953703703703
YFR019W	-1	-/-	-684.2929759025574	-16562.86415231228	185	0.13	0.5621621621621622	0.2013888888888889
YGL066W	-1	-/-	-684.4883900880814	-17805.88384717703	185	0.12983770287141075	0.5621621621621622	0.20167824074074073
YGL226W	0	0/-	-684.6971769332886	-28527.416620774195	740	0.12983770287141075	0.5621621621621622	0.20167824074074073
YMR040W	0	0/-	-684.7443843856454	-31236.44379718229	740	0.12983770287141075	0.5621621621621622	0.20167824074074073
YKL166C	-1	-/-	-684.7583813667297	-17289.005494475365	185	0.12967581047381546	0.5621621621621622	0.2019675925925926
YML071C	-1	-/-	-684.7630863189697	-17464.197988688946	185	0.1295143212951432	0.5621621621621622	0.20225694444444445
YGR157W	-1	-/-	-684.8222263455391	-17280.775633499026	185	0.12935323383084577	0.5621621621621622	0.2025462962962963
YOR156C	-1	-/-	-684.9380608797073	-17017.562963485718	185	0.12919254658385093	0.5621621621621622	0.20283564814814814
YNL204C	0	0/-	-684.9626300409436	-28114.413463504985	740	0.12919254658385093	0.5621621621621622	0.20283564814814814
YJL098W	-1	-/-	-684.9809417724609	-18481.712539851665	185	0.12903225806451613	0.5621621621621622	0.203125
YDR075W	-1	-/+	-685.0524319782853	-18552.88728747517	185	0.1288723667905824	0.5621621621621622	0.20341435185185186
YPL233W	-1	-/-	-685.1078674793243	-15695.441604614258	185	0.12871287128712872	0.5621621621621622	0.2037037037037037
YCR107W	-1	-/0	-685.2298591136932	-15782.817640423775	185	0.12855377008652658	0.5621621621621622	0.20399305555555555
YDR246W	-1	-/-	-685.3062866330147	-18614.711192786694	185	0.12839506172839507	0.5621621621621622	0.2042824074074074
YOL063C	-1	-/-	-685.3297993540764	-17529.83820003271	185	0.1282367447595561	0.5621621621621622	0.20457175925925927
YGL113W	-1	-/+	-685.7357047200203	-16850.699317991734	185	0.12807881773399016	0.5621621621621622	0.2048611111111111
YKR020W	-1	-/-	-685.7363246679306	-17475.72964514792	185	0.12792127921279212	0.5621621621621622	0.20515046296296297
YMR207C	-1	-/-	-685.7511448413134	-16438.422270566225	185	0.12776412776412777	0.5621621621621622	0.20543981481481483
YBL052C	-1	-/-	-685.8136651515961	-16608.496597766876	185	0.1276073619631902	0.5621621621621622	0.20572916666666666
YMR264W	-1	-/-	-685.8998076915741	-17023.501614570618	185	0.12745098039215685	0.5621621621621622	0.20601851851851852
YOL055C	-1	-/-	-686.0245484411716	-17960.474196106195	185	0.12729498164014688	0.5621621621621622	0.20630787037037038
YER032W	-1	-/-	-686.105061352253	-16147.644627302885	185	0.1271393643031785	0.5621621621621622	0.2065972222222222
YPL010W	-1	-/-	-686.3598551154137	-17829.346382707357	185	0.12698412698412698	0.5621621621621622	0.20688657407407407
YGR227W	-1	-/-	-686.4198732376099	-16427.299044966698	185	0.12682926829268293	0.5621621621621622	0.20717592592592593
YDR458C	0	0/0	-686.4886174649	-27953.2625201568	740	0.12682926829268293	0.5621621621621622	0.20717592592592593
YIL143C	1	+/+	-686.5067188292742	-17642.80053807795	184	0.1278928136419001	0.5675675675675675	0.20717592592592593
YDL098C	-1	-/-	-686.518118917942	-15963.353577196598	185	0.12773722627737227	0.5675675675675675	0.2074652777777778
YKR028W	-1	-/-	-686.5546363592148	-17212.460660725832	185	0.1275820170109356	0.5675675675675675	0.20775462962962962
YDL170W	-1	-/-	-686.5881269574165	-17090.91487622261	185	0.12742718446601942	0.5675675675675675	0.20804398148148148
YOL045W	-1	-/-	-686.7906831502914	-17705.480668999255	185	0.12727272727272726	0.5675675675675675	0.20833333333333334
YOL149W	-1	-/-	-686.84619140625	-17216.567173719406	185	0.1271186440677966	0.5675675675675675	0.20862268518518517
YGR278W	-1	-/-	-686.8556988239288	-16967.424003705382	185	0.12696493349455865	0.5675675675675675	0.20891203703703703
YNR006W	-1	-/-	-687.0054240226746	-17352.7451313138	185	0.12681159420289856	0.5675675675675675	0.2092013888888889
YBR237W	-1	-/-	-687.0385993719101	-16782.562807917595	185	0.12665862484921592	0.5675675675675675	0.20949074074074073
YKL189W	-1	-/-	-687.2206981778145	-17464.635264098644	185	0.12650602409638553	0.5675675675675675	0.2097800925925926
YGL183C	-1	-/-	-687.2409963011742	-16691.14779239893	185	0.1263537906137184	0.5675675675675675	0.21006944444444445
YML098W	-1	-/-	-687.2471196055412	-16854.127589285374	185	0.12620192307692307	0.5675675675675675	0.2103587962962963
YKL112W	1	+/+	-687.2941405177116	-17806.07612463832	184	0.12725090036014405	0.572972972972973	0.2103587962962963
YLR166C	-1	-/-	-687.4816256165504	-17435.866325497627	185	0.12709832134292565	0.572972972972973	0.21064814814814814
YGL243W	-1	-/-	-687.948214828968	-16714.82166415453	185	0.12694610778443113	0.572972972972973	0.2109375
YHR084W	-1	-/-	-687.9732100367546	-17963.490859508514	185	0.12679425837320574	0.572972972972973	0.21122685185185186
YGL022W	-1	-/-	-688.058743596077	-18121.73855943978	185	0.12664277180406214	0.572972972972973	0.2115162037037037
YOR016C	0	0/-	-688.0993910208344	-29153.575977362692	740	0.12664277180406214	0.572972972972973	0.2115162037037037
YPR180W	0	0/-	-688.1304733678699	-30334.887240793556	740	0.12664277180406214	0.572972972972973	0.2115162037037037
YHR127W	0	0/-	-688.2092357724905	-29784.11514914874	740	0.12664277180406214	0.572972972972973	0.2115162037037037
YKL010C	0	0/-	-688.221143335104	-29132.97653207183	740	0.12664277180406214	0.572972972972973	0.2115162037037037
YNL108C	0	0/0	-688.2298505604267	-30115.632292415947	740	0.12664277180406214	0.572972972972973	0.2115162037037037
YOR129C	-1	-/-	-688.2301394939423	-17222.857173383236	185	0.12649164677804295	0.572972972972973	0.21180555555555555
YDL029W	-1	-/-	-688.3065492510796	-17448.580297395587	185	0.1263408820023838	0.572972972972973	0.2120949074074074
YPL047W	-1	-/-	-688.4273748397827	-16795.99858558178	185	0.1261904761904762	0.572972972972973	0.21238425925925927
YER100W	-1	-/-	-688.4329142048955	-17198.111866794527	185	0.12604042806183116	0.572972972972973	0.2126736111111111
YDL197C	-1	-/-	-688.5099020302296	-17635.2238926962	185	0.12589073634204276	0.572972972972973	0.21296296296296297
YDR459C	-1	-/-	-688.5145633220673	-17295.024979174137	185	0.1257413997627521	0.572972972972973	0.21325231481481483
YJR032W	0	0/-	-688.5169017333537	-30849.06890948303	740	0.1257413997627521	0.572972972972973	0.21325231481481483
YLR039C	-1	-/-	-688.5564121454954	-16697.01525901258	185	0.12559241706161137	0.572972972972973	0.21354166666666666
YOL112W	-1	-/-	-688.600471496582	-16400.041206538677	185	0.12544378698224853	0.572972972972973	0.21383101851851852
YJR068W	1	+/+	-688.7854779958725	-17137.530991069973	184	0.12647754137115838	0.5783783783783784	0.21383101851851852
YMR163C	-1	-/-	-688.9962004423141	-16002.183206677437	185	0.12632821723730814	0.5783783783783784	0.21412037037037038
YMR030W	-1	-/-	-689.0261725187302	-18057.1950507164	185	0.12617924528301888	0.5783783783783784	0.2144097222222222
YOR042W	0	0/-	-689.2787916883826	-29029.450107168406	740	0.12617924528301888	0.5783783783783784	0.2144097222222222
YIR018W	-1	-/-	-689.3336032629013	-16670.000824809074	185	0.12603062426383982	0.5783783783783784	0.21469907407407407
YGL044C	-1	-/-	-689.416695356369	-17928.59503120184	185	0.12588235294117647	0.5783783783783784	0.21498842592592593
YLL021W	-1	-/-	-689.4170483350754	-18562.632140815258	185	0.12573443008225618	0.5783783783783784	0.2152777777777778
YPR054W	-1	-/-	-689.4651231765747	-15328.346929699183	185	0.1255868544600939	0.5783783783783784	0.21556712962962962
YDL169C	0	0/0	-689.4723651632667	-33836.354802928865	740	0.1255868544600939	0.5783783783783784	0.21556712962962962
YML104C	-1	-/-	-689.5476104915142	-16920.815361648798	185	0.1254396248534584	0.5783783783783784	0.21585648148148148
YNL269W	0	0/0	-689.5764000415802	-28084.36543410644	740	0.1254396248534584	0.5783783783783784	0.21585648148148148
YBR195C	1	+/-	-689.6068150103092	-17509.552621215582	184	0.12646370023419204	0.5837837837837838	0.21585648148148148
YNL326C	-1	-/-	-689.6270483136177	-16136.073088109493	185	0.12631578947368421	0.5837837837837838	0.21614583333333334
YJL029C	-1	-/-	-689.7191533744335	-17484.30696555972	185	0.1261682242990654	0.5837837837837838	0.21643518518518517
YDL007W	-1	-/-	-689.8219749927521	-18050.43096345663	185	0.12602100350058343	0.5837837837837838	0.21672453703703703
YGR120C	-1	-/-	-689.9613165855408	-17579.012318730354	185	0.1258741258741259	0.5837837837837838	0.2170138888888889
YOL008W	-1	-/-	-690.0144625902176	-16010.743989497423	185	0.12572759022118743	0.5837837837837838	0.21730324074074073
YJL162C	0	0/-	-690.1286507174373	-26710.068248281255	740	0.12572759022118743	0.5837837837837838	0.21730324074074073
YNL014W	-1	-/-	-690.1297882199287	-17226.568131804466	185	0.12558139534883722	0.5837837837837838	0.2175925925925926
YJL139C	-1	-/-	-690.1771475374699	-17459.14124521613	185	0.1254355400696864	0.5837837837837838	0.21788194444444445
YJL062W	-1	-/-	-690.2491198480129	-16383.92776826024	185	0.12529002320185614	0.5837837837837838	0.2181712962962963
YHR103W	0	0/-	-690.3325282484293	-28451.34886275977	740	0.12529002320185614	0.5837837837837838	0.2181712962962963
YBL080C	-1	-/-	-690.3328450322151	-17245.26504250616	185	0.12514484356894554	0.5837837837837838	0.21846064814814814
YBR088C	1	+/+	-690.4199087619781	-16646.594783872366	184	0.1261574074074074	0.5891891891891892	0.21846064814814814
YKL201C	-1	-/-	-690.6929119918495	-17489.04513795115	185	0.1260115606936416	0.5891891891891892	0.21875
YKL146W	-1	-/-	-690.7363634109497	-17332.79643111676	185	0.1258660508083141	0.5891891891891892	0.21903935185185186
YLR102C	-1	-/-	-690.7429375648499	-17931.83227226138	185	0.12572087658592848	0.5891891891891892	0.2193287037037037
YBR223C	1	+/+	-690.8243269920349	-16742.044793605804	184	0.12672811059907835	0.5945945945945946	0.2193287037037037
YLR016C	-1	-/-	-690.908122420311	-16816.799027204514	185	0.12658227848101267	0.5945945945945946	0.21961805555555555
YKL041W	-1	-/-	-690.9423699378967	-17091.925235271454	185	0.12643678160919541	0.5945945945945946	0.2199074074074074
YDR463W	-1	-/-	-691.0083276033401	-17021.747373104095	185	0.12629161882893225	0.5945945945945946	0.22019675925925927
YGL142C	-1	-/-	-691.0550881624222	-16815.691593647003	185	0.12614678899082568	0.5945945945945946	0.2204861111111111
YBL014C	-1	-/-	-691.064915895462	-16967.41101527214	185	0.12600229095074456	0.5945945945945946	0.22077546296296297
YHR178W	-1	-/-	-691.1596136689186	-16929.19361758232	185	0.12585812356979406	0.5945945945945946	0.22106481481481483
YML057W	-1	-/-	-691.35373711586	-17462.573521763086	185	0.12571428571428572	0.5945945945945946	0.22135416666666666
YIL144W	-1	-/-	-691.4218593239784	-17295.787490189075	185	0.12557077625570776	0.5945945945945946	0.22164351851851852
YPL119C	-1	-/-	-691.4362900257111	-18226.408571124077	185	0.12542759407069556	0.5945945945945946	0.22193287037037038
YDR448W	-1	-/+	-691.5644863843918	-15641.673910200596	185	0.1252847380410023	0.5945945945945946	0.2222222222222222
YOL093W	-1	-/-	-691.7536373883486	-19102.101843252778	185	0.12514220705346984	0.5945945945945946	0.22251157407407407
YNL261W	-1	-/-	-691.8405706882477	-16966.874391257763	185	0.125	0.5945945945945946	0.22280092592592593
YDR376W	-1	-/-	-691.8424728512764	-17236.300966382027	185	0.12485811577752554	0.5945945945945946	0.2230902777777778
YPL228W	-1	-/-	-691.8566834926605	-17385.60076212883	185	0.12471655328798185	0.5945945945945946	0.22337962962962962
YJL197W	0	0/-	-691.8973117023706	-28427.550164550543	740	0.12471655328798185	0.5945945945945946	0.22337962962962962
YLR086W	-1	-/-	-691.9142890572548	-16274.00481647253	185	0.1245753114382786	0.5945945945945946	0.22366898148148148
YJR043C	1	+/+	-691.9653309285641	-18248.97030889988	184	0.1255656108597285	0.6	0.22366898148148148
YJR049C	-1	-/-	-692.076524913311	-17445.782215714455	185	0.12542372881355932	0.6	0.22395833333333334
YDR468C	0	0/-	-692.3361277729273	-28970.870409458876	740	0.12542372881355932	0.6	0.22395833333333334
YFL024C	1	+/+	-692.3940325975418	-16364.363259464502	184	0.12641083521444696	0.6054054054054054	0.22395833333333334
YGR099W	-1	-/-	-692.4295417964458	-16949.578606516123	185	0.1262683201803833	0.6054054054054054	0.22424768518518517
YNL059C	-1	-/-	-692.4657016992569	-17671.371649980545	185	0.12612612612612611	0.6054054054054054	0.22453703703703703
YGL050W	0	0/-	-692.533660441637	-30462.330547243357	740	0.12612612612612611	0.6054054054054054	0.22453703703703703
YER101C	0	0/-	-692.6992089757696	-30332.594316829927	740	0.12612612612612611	0.6054054054054054	0.22453703703703703
YKL022C	-1	-/-	-692.7433016300201	-16678.454553067684	185	0.12598425196850394	0.6054054054054054	0.2248263888888889
YOR284W	-1	-/0	-693.0238071680069	-17284.682230472565	185	0.1258426966292135	0.6054054054054054	0.22511574074074073
YDL103C	0	0/-	-693.081424459815	-29609.340106733143	740	0.1258426966292135	0.6054054054054054	0.22511574074074073
YNL258C	-1	-/-	-693.2073419094086	-17507.769716501236	185	0.12570145903479238	0.6054054054054054	0.2254050925925926
YOR017W	0	0/0	-693.2138679623604	-27890.16026161611	740	0.12570145903479238	0.6054054054054054	0.2254050925925926
YPL140C	-1	-/-	-693.3127598762512	-17605.653484344482	185	0.12556053811659193	0.6054054054054054	0.22569444444444445
YDR443C	-1	-/-	-693.403263092041	-17892.35993474722	185	0.12541993281075028	0.6054054054054054	0.2259837962962963
YHR118C	-1	-/-	-693.5096616744995	-17498.809701144695	185	0.12527964205816555	0.6054054054054054	0.22627314814814814
YLR263W	-1	-/-	-693.633816421032	-16364.663256525993	185	0.12513966480446928	0.6054054054054054	0.2265625
YCR081W	-1	-/-	-693.7319077253342	-16363.76285931468	185	0.125	0.6054054054054054	0.22685185185185186
YCL029C	-1	-/-	-693.9954472780228	-17770.553074479103	185	0.12486064659977704	0.6054054054054054	0.2271412037037037
YDR208W	-1	-/-	-694.0344684123993	-17148.78041422367	185	0.12472160356347439	0.6054054054054054	0.22743055555555555
YNL094W	-1	-/-	-694.3167912364006	-17691.277204692364	185	0.12458286985539488	0.6054054054054054	0.2277199074074074
YGL144C	-1	-/-	-694.4342419505119	-17502.600344270468	185	0.12444444444444444	0.6054054054054054	0.22800925925925927
YLL015W	-1	-/-	-694.4611424803734	-17711.50398313999	185	0.12430632630410655	0.6054054054054054	0.2282986111111111
YIL065C	-1	-/-	-694.5694444179535	-18149.95972278714	185	0.12416851441241686	0.6054054054054054	0.22858796296296297
YBR094W	0	0/0	-694.6703718677163	-29048.538744173944	740	0.12416851441241686	0.6054054054054054	0.22858796296296297
YOR159C	-1	-/-	-694.7171330451965	-17522.403030991554	185	0.12403100775193798	0.6054054054054054	0.22887731481481483
YIL122W	-1	-/-	-694.7315326929092	-18378.94828248024	185	0.12389380530973451	0.6054054054054054	0.22916666666666666
YLR139C	-1	-/-	-694.7607949972153	-15972.321875810623	185	0.12375690607734807	0.6054054054054054	0.22945601851851852
YIL066C	-1	-/-	-694.7862764596939	-17337.59599071741	185	0.12362030905077263	0.6054054054054054	0.22974537037037038
YDR081C	-1	-/-	-694.7924293875694	-17663.34647911787	185	0.12348401323042998	0.6054054054054054	0.2300347222222222
YOR334W	-1	-/-	-695.0994253158569	-15959.431122370064	185	0.12334801762114538	0.6054054054054054	0.23032407407407407
YER168C	-1	-/-	-695.2260848283768	-18201.120255827904	185	0.12321232123212321	0.6054054054054054	0.23061342592592593
YEL015W	-1	-/-	-695.2420150339603	-17138.861999213696	185	0.12307692307692308	0.6054054054054054	0.2309027777777778
YGR036C	-1	-/-	-695.3530474901199	-17028.717586517334	185	0.12294182217343579	0.6054054054054054	0.23119212962962962
YHR144C	0	0/-	-695.3884083107114	-31606.284469839185	740	0.12294182217343579	0.6054054054054054	0.23119212962962962
YPL193W	-1	-/-	-695.5711501836777	-18682.858905017376	185	0.12280701754385964	0.6054054054054054	0.23148148148148148
YDL080C	-1	-/-	-695.6701285839081	-17673.607563465834	185	0.12267250821467689	0.6054054054054054	0.23177083333333334
YOR336W	0	0/-	-695.6770327687263	-29624.785955540836	740	0.12267250821467689	0.6054054054054054	0.23177083333333334
YGR158C	-1	-/-	-695.707922577858	-21128.491597294807	185	0.12253829321663019	0.6054054054054054	0.23206018518518517
YHR146W	0	0/-	-695.7261955887079	-29380.441182186827	740	0.12253829321663019	0.6054054054054054	0.23206018518518517
YLR417W	-1	-/-	-695.9062606096268	-17771.267993986607	185	0.12240437158469945	0.6054054054054054	0.23234953703703703
YDL028C	-1	-/-	-695.9490761756897	-15976.251427590847	185	0.1222707423580786	0.6054054054054054	0.2326388888888889
YPL125W	-1	-/0	-696.021410509944	-17155.811924025416	185	0.12213740458015267	0.6054054054054054	0.23292824074074073
YMR162C	-1	-/-	-696.1093026399612	-16642.843883872032	185	0.12200435729847495	0.6054054054054054	0.2332175925925926
YOR048C	-1	-/-	-696.3653182983398	-18896.477722525597	185	0.12187159956474429	0.6054054054054054	0.23350694444444445
YNL257C	-1	-/-	-696.4270088076591	-16735.9528240934	185	0.12173913043478261	0.6054054054054054	0.2337962962962963
YER093C	-1	-/-	-696.5229885578156	-17507.50817012787	185	0.12160694896851248	0.6054054054054054	0.23408564814814814
YER113C	0	0/-	-696.5693273674697	-31308.00421001576	740	0.12160694896851248	0.6054054054054054	0.23408564814814814
YNL183C	0	0/-	-696.6377022489905	-30693.010631628335	740	0.12160694896851248	0.6054054054054054	0.23408564814814814
YJR153W	-1	-/-	-696.6807962656021	-16190.29332844168	185	0.12147505422993492	0.6054054054054054	0.234375
YCL039W	-1	-/-	-696.7380784749985	-17820.393755435944	185	0.12134344528710726	0.6054054054054054	0.23466435185185186
YDR160W	-1	-/-	-696.8265019655228	-17020.765239059925	185	0.12121212121212122	0.6054054054054054	0.2349537037037037
YDL166C	-1	-/-	-696.9151701927185	-19858.017885804176	185	0.12108108108108108	0.6054054054054054	0.23524305555555555
YML010W	-1	-/+	-697.0781958252192	-17485.02711828053	185	0.12095032397408208	0.6054054054054054	0.2355324074074074
YPR134W	-1	-/-	-697.1541530489922	-17802.717453598976	185	0.12081984897518878	0.6054054054054054	0.23582175925925927
YLR021W	0	0/-	-697.198291555047	-29000.739141188562	740	0.12081984897518878	0.6054054054054054	0.23582175925925927
YOR253W	-1	-/-	-697.3610704541206	-18358.755096510053	185	0.1206896551724138	0.6054054054054054	0.2361111111111111
YDL099W	-1	-/-	-697.4498326778412	-17151.11244958639	185	0.12055974165769645	0.6054054054054054	0.23640046296296297
YML103C	-1	-/-	-697.5085874199867	-17098.387747645378	185	0.12043010752688173	0.6054054054054054	0.23668981481481483
YKL149C	-1	-/-	-697.5298819541931	-16568.705653458834	185	0.12030075187969924	0.6054054054054054	0.23697916666666666
YPL157W	-1	-/-	-697.9703442156315	-17711.88558217883	185	0.12017167381974249	0.6054054054054054	0.23726851851851852
YDR118W	-1	-/-	-698.0908417701721	-17255.446757733822	185	0.12004287245444802	0.6054054054054054	0.23755787037037038
YOR154W	0	0/-	-698.0943070352077	-28660.90214842558	740	0.12004287245444802	0.6054054054054054	0.23755787037037038
YGR246C	-1	-/-	-698.190972328186	-16814.174827575684	185	0.11991434689507495	0.6054054054054054	0.2378472222222222
YDL033C	-1	-/-	-698.202677667141	-17561.831116616726	185	0.11978609625668449	0.6054054054054054	0.23813657407407407
YDR138W	-1	-/+	-698.4973549842834	-15856.061561137438	185	0.11965811965811966	0.6054054054054054	0.23842592592592593
YHL038C	-1	-/-	-698.5385104417801	-16722.065175175667	185	0.11953041622198506	0.6054054054054054	0.2387152777777778
YDR325W	-1	-/-	-698.5729070901871	-16159.567316770554	185	0.11940298507462686	0.6054054054054054	0.23900462962962962
YDR195W	-1	-/-	-698.5808137655258	-17001.191123485565	185	0.11927582534611289	0.6054054054054054	0.23929398148148148
YFL029C	-1	-/-	-698.7280783653259	-19169.174219071865	185	0.11914893617021277	0.6054054054054054	0.23958333333333334
YFL049W	-1	-/-	-698.7613670825958	-17131.51995050907	185	0.11902231668437832	0.6054054054054054	0.23987268518518517
YBR070C	-1	-/-	-698.9115478992462	-17018.805683493614	185	0.11889596602972399	0.6054054054054054	0.24016203703703703
YJL008C	-1	-/-	-698.9566997289658	-18153.486336171627	185	0.11876988335100742	0.6054054054054054	0.2404513888888889
YKL124W	0	0/-	-698.9604191184044	-30917.370730612427	740	0.11876988335100742	0.6054054054054054	0.2404513888888889
YBR015C	-1	-/-	-699.0304564237595	-17797.103056192398	185	0.11864406779661017	0.6054054054054054	0.24074074074074073
YLL046C	0	0/0	-699.1749202311039	-28077.22466049716	740	0.11864406779661017	0.6054054054054054	0.24074074074074073
YIL173W	-1	-/-	-699.2109454870224	-15048.387660682201	185	0.11851851851851852	0.6054054054054054	0.2410300925925926
YDR472W	-1	-/-	-699.6296575069427	-16968.597832798958	185	0.11839323467230443	0.6054054054054054	0.24131944444444445
YCR009C	-1	-/-	-699.750294148922	-18152.681155502796	185	0.11826821541710665	0.6054054054054054	0.2416087962962963
YFL033C	-1	-/-	-699.7810072824359	-18036.818181701005	185	0.11814345991561181	0.6054054054054054	0.24189814814814814
YNL311C	-1	-/-	-699.8223427981138	-17211.24932065606	185	0.11801896733403583	0.6054054054054054	0.2421875
YDL074C	-1	-/+	-699.8501996994019	-17971.851313516498	185	0.11789473684210526	0.6054054054054054	0.24247685185185186
YEL037C	1	+/+	-699.9090197086334	-16883.639200925827	184	0.11882229232386961	0.6108108108108108	0.24247685185185186
YER149C	-1	-/-	-699.9657970666885	-17439.41991430521	185	0.11869747899159663	0.6108108108108108	0.2427662037037037
YOR183W	0	0/0	-700.2110782414675	-27173.13573582843	740	0.11869747899159663	0.6108108108108108	0.2427662037037037
YGR096W	0	0/-	-700.5634438842535	-28471.624116659164	740	0.11869747899159663	0.6108108108108108	0.2427662037037037
YDR006C	0	0/-	-700.5660185869783	-29674.441232582554	740	0.11869747899159663	0.6108108108108108	0.2427662037037037
YDR373W	0	0/-	-700.5766128450632	-29725.1766602844	740	0.11869747899159663	0.6108108108108108	0.2427662037037037
YBR213W	-1	-/0	-700.802573621273	-16364.54416012764	185	0.11857292759706191	0.6108108108108108	0.24305555555555555
YER017C	-1	-/-	-700.9854810237885	-17587.102092415094	185	0.11844863731656184	0.6108108108108108	0.2433449074074074
YGL051W	-1	-/-	-701.1034970283508	-17099.699666261673	185	0.11832460732984293	0.6108108108108108	0.24363425925925927
YNL199C	-1	-/-	-701.112786769867	-17732.567174315453	185	0.11820083682008369	0.6108108108108108	0.2439236111111111
YML032C	1	+/+	-701.234860599041	-17690.254761219025	184	0.11912225705329153	0.6162162162162163	0.2439236111111111
YNL216W	-1	-/-	-701.2412270456553	-17770.10327102989	185	0.11899791231732777	0.6162162162162163	0.24421296296296297
YBR049C	-1	-/-	-701.242905318737	-16981.815374791622	185	0.11887382690302398	0.6162162162162163	0.24450231481481483
YGR057C	-1	-/-	-701.4955950975418	-17156.690429002047	185	0.11875	0.6162162162162163	0.24479166666666666
YDL045C	-1	-/-	-701.5634225010872	-18543.180286943913	185	0.1186264308012487	0.6162162162162163	0.24508101851851852
YHL013C	0	0/-	-702.0473255254328	-31731.00491292402	740	0.1186264308012487	0.6162162162162163	0.24508101851851852
YIR011C	-1	-/-	-702.0863435864449	-17382.068997375667	185	0.11850311850311851	0.6162162162162163	0.24537037037037038
YPL096W	-1	-/-	-702.0916491448879	-17775.360684007406	185	0.11838006230529595	0.6162162162162163	0.2456597222222222
YDR057W	-1	-/-	-702.3385566473007	-17943.08240902424	185	0.11825726141078838	0.6162162162162163	0.24594907407407407
YFL001W	0	0/-	-702.5450661629438	-31139.781841304153	740	0.11825726141078838	0.6162162162162163	0.24594907407407407
YFL042C	0	0/-	-702.6586780846119	-30612.05710386671	740	0.11825726141078838	0.6162162162162163	0.24594907407407407
YMR060C	-1	-/-	-702.6726427078247	-17281.933518648148	185	0.11813471502590674	0.6162162162162163	0.24623842592592593
YLR309C	-1	-/-	-702.7431303262711	-17934.687914788723	185	0.11801242236024845	0.6162162162162163	0.2465277777777778
YNL249C	0	0/0	-702.7735071182251	-28287.322888039052	740	0.11801242236024845	0.6162162162162163	0.2465277777777778
YMR091C	-1	-/-	-702.8145156502724	-18252.360026478767	185	0.11789038262668046	0.6162162162162163	0.24681712962962962
YLR157W-E	0	0/0	-702.8300302922726	-25612.204215079546	740	0.11789038262668046	0.6162162162162163	0.24681712962962962
YFR043C	0	0/0	-702.8858308494091	-29403.7947945334	740	0.11789038262668046	0.6162162162162163	0.24681712962962962
YDL200C	1	+/+	-702.9092989563942	-18368.10269600153	184	0.11880165289256199	0.6216216216216216	0.24681712962962962
YPR173C	-1	-/-	-702.9741684794426	-17782.595345437527	185	0.11867905056759546	0.6216216216216216	0.24710648148148148
YNL009W	-1	-/-	-703.0177435874939	-17956.904258020222	185	0.11855670103092783	0.6216216216216216	0.24739583333333334
YJL014W	-1	-/-	-703.0852036476135	-17570.73335815221	185	0.1184346035015448	0.6216216216216216	0.24768518518518517
YKR082W	-1	-/+	-703.3219179809093	-18785.104520469904	185	0.1183127572016461	0.6216216216216216	0.24797453703703703
YOR373W	-1	-/-	-703.3653748333454	-16430.40301474929	185	0.11819116135662898	0.6216216216216216	0.2482638888888889
YDR480W	-1	-/-	-703.383737206459	-17055.42623770237	185	0.11806981519507187	0.6216216216216216	0.24855324074074073
YIL095W	-1	-/-	-703.5734121799469	-15747.469327926636	185	0.11794871794871795	0.6216216216216216	0.2488425925925926
YDL097C	-1	-/-	-703.5766500234604	-18530.023029863834	185	0.11782786885245902	0.6216216216216216	0.24913194444444445
YDL142C	-1	-/-	-703.5770774632692	-18284.89820446074	185	0.11770726714431934	0.6216216216216216	0.2494212962962963
YGL258W	0	0/0	-703.7111339569092	-27970.58577529341	740	0.11770726714431934	0.6216216216216216	0.2494212962962963
YOR094W	-1	-/-	-703.7433331012726	-18208.847563311458	185	0.11758691206543967	0.6216216216216216	0.24971064814814814
YKL020C	-1	-/-	-703.7838981747627	-18737.03883486986	185	0.11746680286006128	0.6216216216216216	0.25
YDR305C	0	0/-	-703.9528386369348	-27856.76539985463	740	0.11746680286006128	0.6216216216216216	0.25
YBR114W	1	+/+	-703.9720005989075	-17177.51899845898	184	0.11836734693877551	0.6270270270270271	0.25
YCL055W	-1	-/-	-703.9723309278488	-18123.540692925453	185	0.11824668705402651	0.6270270270270271	0.25028935185185186
YMR171C	0	0/-	-704.0046095177531	-29497.7859370932	740	0.11824668705402651	0.6270270270270271	0.25028935185185186
YOR386W	1	+/+	-704.1627915799618	-19217.229741364717	184	0.11914460285132383	0.6324324324324324	0.25028935185185186
YBR264C	0	0/0	-704.187195321545	-29231.972630837932	740	0.11914460285132383	0.6324324324324324	0.25028935185185186
YOL102C	-1	-/-	-704.3975236415863	-17240.387087643147	185	0.1190233977619532	0.6324324324324324	0.2505787037037037
YDR530C	0	0/-	-704.428531780839	-29799.253477515653	740	0.1190233977619532	0.6324324324324324	0.2505787037037037
YGL023C	0	0/-	-704.5092980563641	-29182.925958700478	740	0.1190233977619532	0.6324324324324324	0.2505787037037037
YBR188C	-1	-/-	-704.572125941515	-17407.801678091288	185	0.11890243902439024	0.6324324324324324	0.2508680555555556
YKL130C	-1	-/-	-704.6158900856972	-18117.008326113224	185	0.11878172588832488	0.6324324324324324	0.2511574074074074
YKR105C	0	0/-	-704.783907264471	-27696.125806346536	740	0.11878172588832488	0.6324324324324324	0.2511574074074074
YPR007C	-1	-/+	-704.869339466095	-17392.3788331151	185	0.11866125760649088	0.6324324324324324	0.25144675925925924
YGR247W	-1	-/-	-704.9728419780731	-15929.930096924305	185	0.11854103343465046	0.6324324324324324	0.2517361111111111
YML043C	-1	-/-	-705.01684486866	-18436.671361505985	185	0.11842105263157894	0.6324324324324324	0.25202546296296297
YDR201W	-1	-/-	-705.2036325335503	-17033.542735219	185	0.11830131445904954	0.6324324324324324	0.2523148148148148
YPR079W	0	0/0	-705.4919552654028	-28872.74974990636	740	0.11830131445904954	0.6324324324324324	0.2523148148148148
YHR176W	-1	-/-	-705.547171831131	-17270.62342095375	185	0.11818181818181818	0.6324324324324324	0.2526041666666667
YIL131C	-1	-/-	-705.6063764691353	-17104.763856112957	185	0.11806256306760847	0.6324324324324324	0.25289351851851855
YMR080C	-1	-/-	-705.6161732673645	-17876.988835930824	185	0.11794354838709678	0.6324324324324324	0.25318287037037035
YJR083C	-1	-/0	-705.7138876914978	-17244.468882024288	185	0.11782477341389729	0.6324324324324324	0.2534722222222222
YBR160W	-1	-/+	-705.8641256093979	-18178.05801922083	185	0.11770623742454728	0.6324324324324324	0.25376157407407407
YGR134W	-1	-/-	-705.9936783313751	-17418.18830060959	185	0.11758793969849246	0.6324324324324324	0.25405092592592593
YBR065C	-1	-/-	-706.0087780952454	-17811.244431614876	185	0.11746987951807229	0.6324324324324324	0.2543402777777778
YBL089W	0	0/-	-706.0651154071093	-29783.880384063348	740	0.11746987951807229	0.6324324324324324	0.2543402777777778
YPL100W	-1	-/-	-706.1610276997089	-17961.44123712182	185	0.11735205616850551	0.6324324324324324	0.25462962962962965
YOR371C	-1	-/-	-706.2146898508072	-16386.280874311924	185	0.11723446893787576	0.6324324324324324	0.25491898148148145
YDR255C	-1	-/-	-706.381066635251	-19339.268569923937	185	0.11711711711711711	0.6324324324324324	0.2552083333333333
YLR403W	-1	-/-	-706.3884531855583	-17403.744551360607	185	0.117	0.6324324324324324	0.2554976851851852
YJL099W	-1	-/-	-706.4092391729355	-17990.04737532139	185	0.11688311688311688	0.6324324324324324	0.25578703703703703
YBR074W	0	0/0	-706.4474840518087	-29225.79173467867	740	0.11688311688311688	0.6324324324324324	0.25578703703703703
YNL053W	-1	-/-	-706.4507398605347	-16640.62873274088	185	0.11676646706586827	0.6324324324324324	0.2560763888888889
YKR002W	-1	-/-	-706.5053768157959	-16968.338339686394	185	0.11665004985044865	0.6324324324324324	0.25636574074074076
YOR261C	-1	-/-	-706.6333081126213	-18171.41582006216	185	0.11653386454183266	0.6324324324324324	0.2566550925925926
YHL043W	0	0/-	-706.7143696248531	-27938.410401895642	740	0.11653386454183266	0.6324324324324324	0.2566550925925926
YLR145W	-1	-/-	-706.8973987102509	-16271.81579965353	185	0.11641791044776119	0.6324324324324324	0.2569444444444444
YBL026W	-1	-/-	-706.9836877584457	-17900.247197687626	185	0.11630218687872763	0.6324324324324324	0.2572337962962963
YGL004C	-1	-/-	-707.087550163269	-17895.90069180727	185	0.11618669314796425	0.6324324324324324	0.25752314814814814
YKL188C	-1	-/-	-707.0971880555153	-18599.0781994462	185	0.11607142857142858	0.6324324324324324	0.2578125
YPR032W	-1	-/-	-707.187114238739	-16796.630232334137	185	0.1159563924677899	0.6324324324324324	0.25810185185185186
YBL082C	-1	-/-	-707.2203576564789	-18117.084985256195	185	0.11584158415841585	0.6324324324324324	0.2583912037037037
YDR252W	-1	-/-	-707.3171442747116	-16545.63433587551	185	0.11572700296735905	0.6324324324324324	0.2586805555555556
YEL029C	-1	-/-	-707.5603969097137	-18034.93975198269	185	0.11561264822134387	0.6324324324324324	0.2589699074074074
YGL221C	0	0/0	-707.5782052725554	-30700.42072582245	740	0.11561264822134387	0.6324324324324324	0.2589699074074074
YKR022C	-1	-/-	-707.6070123910904	-17296.999403953552	185	0.11549851924975321	0.6324324324324324	0.25925925925925924
YDL214C	0	0/-	-707.6213121116161	-29752.882115285844	740	0.11549851924975321	0.6324324324324324	0.25925925925925924
YML064C	-1	-/-	-707.623842716217	-17033.0882679224	185	0.11538461538461539	0.6324324324324324	0.2595486111111111
YPL192C	-1	-/-	-707.8859472870827	-16380.12323217094	185	0.11527093596059114	0.6324324324324324	0.25983796296296297
YKR036C	-1	-/-	-707.8919730186462	-17454.993632614613	185	0.11515748031496063	0.6324324324324324	0.2601273148148148
YKR014C	-1	-/-	-707.9332647323608	-19022.702408254147	185	0.11504424778761062	0.6324324324324324	0.2604166666666667
YPL099C	0	0/-	-708.020620111376	-28318.253954255953	740	0.11504424778761062	0.6324324324324324	0.2604166666666667
YCL005W	0	0/-	-708.1764655560255	-29332.546237915754	740	0.11504424778761062	0.6324324324324324	0.2604166666666667
YDR058C	-1	-/-	-708.2118793725967	-18084.664117991924	185	0.11493123772102161	0.6324324324324324	0.26070601851851855
YPL016W	-1	-/-	-708.2161108851433	-16568.121055185795	185	0.11481844946025516	0.6324324324324324	0.26099537037037035
YBL019W	1	+/+	-708.2324127852917	-17294.76228696108	184	0.11568627450980393	0.6378378378378379	0.26099537037037035
YOR363C	-1	-/-	-708.2439007759094	-18136.87739121914	185	0.11557296767874632	0.6378378378378379	0.2612847222222222
YHR073W	-1	-/-	-708.262895822525	-17417.322168290615	185	0.11545988258317025	0.6378378378378379	0.26157407407407407
YOR295W	-1	-/-	-708.3736532330513	-17133.462672412395	185	0.11534701857282502	0.6378378378378379	0.26186342592592593
YDL150W	-1	-/-	-708.4656121432781	-18741.17714310065	185	0.115234375	0.6378378378378379	0.2621527777777778
YFR003C	-1	-/-	-708.6404923796654	-19852.664185225964	185	0.1151219512195122	0.6378378378378379	0.26244212962962965
YER021W	-1	-/-	-709.0377322416753	-18098.547160504386	185	0.11500974658869395	0.6378378378378379	0.26273148148148145
YOL133W	-1	-/+	-709.0641443133354	-18322.64559060335	185	0.11489776046738072	0.6378378378378379	0.2630208333333333
YDR314C	1	+/+	-709.0767277479172	-18196.139076411724	184	0.11575875486381323	0.6432432432432432	0.2630208333333333
YMR223W	0	0/-	-709.0977902114391	-28635.2381474711	740	0.11575875486381323	0.6432432432432432	0.2630208333333333
YLL019C	-1	-/-	-709.1588286459446	-19792.40675560385	185	0.11564625850340136	0.6432432432432432	0.2633101851851852
YDL209C	-1	-/-	-709.2292938232422	-17857.689036488533	185	0.11553398058252427	0.6432432432432432	0.26359953703703703
YNL298W	-1	-/-	-709.5543645620346	-18857.33029861003	185	0.11542192046556742	0.6432432432432432	0.2638888888888889
YBR279W	-1	-/+	-709.6278247833252	-17707.953417122364	185	0.11531007751937984	0.6432432432432432	0.26417824074074076
YDR198C	-1	-/-	-709.8831242620945	-17875.17103871703	185	0.11519845111326234	0.6432432432432432	0.2644675925925926
YIL130W	0	0/-	-709.9587428122759	-29359.772580299526	740	0.11519845111326234	0.6432432432432432	0.2644675925925926
YPR108W	-1	-/-	-709.9960318207741	-17661.352340869606	185	0.11508704061895551	0.6432432432432432	0.2647569444444444
YKR060W	-1	-/-	-710.201748073101	-19995.475450083613	185	0.11497584541062802	0.6432432432432432	0.2650462962962963
YFR052W	-1	-/-	-710.2091335058212	-17921.88903823495	185	0.11486486486486487	0.6432432432432432	0.26533564814814814
YBL018C	-1	-/-	-710.3017454147339	-17880.327201366425	185	0.11475409836065574	0.6432432432432432	0.265625
YPL208W	-1	-/-	-710.3118808269501	-18263.45178538561	185	0.11464354527938343	0.6432432432432432	0.26591435185185186
YFR029W	-1	-/-	-710.3237962722778	-18133.71002948284	185	0.11453320500481232	0.6432432432432432	0.2662037037037037
YML017W	0	0/-	-710.3245931565762	-26938.0233951658	740	0.11453320500481232	0.6432432432432432	0.2662037037037037
YIL084C	-1	-/-	-710.371336221695	-16756.300442934036	185	0.11442307692307692	0.6432432432432432	0.2664930555555556
YKR050W	-1	-/-	-710.5164130926132	-17697.896228909492	185	0.1143131604226705	0.6432432432432432	0.2667824074074074
YOR217W	1	+/+	-710.532737493515	-17390.60834479332	184	0.11516314779270634	0.6486486486486487	0.2667824074074074
YDR295C	-1	-/-	-710.6195886135101	-16564.642329454422	185	0.11505273250239693	0.6486486486486487	0.26707175925925924
YFR050C	-1	-/-	-710.7453626692295	-18039.021829754114	185	0.11494252873563218	0.6486486486486487	0.2673611111111111
YAR003W	-1	-/-	-710.8733231425285	-16492.208367228508	185	0.11483253588516747	0.6486486486486487	0.26765046296296297
YLR013W	-1	-/-	-710.9460785388947	-16323.214898884296	185	0.1147227533460803	0.6486486486486487	0.2679398148148148
YCR093W	-1	-/-	-711.065580368042	-18104.222810551524	185	0.11461318051575932	0.6486486486486487	0.2682291666666667
YOR231W	-1	-/-	-711.2195422649384	-16983.257067084312	185	0.11450381679389313	0.6486486486486487	0.26851851851851855
YBR253W	-1	-/-	-711.2258942127228	-17273.922741651535	185	0.11439466158245949	0.6486486486486487	0.26880787037037035
YPL082C	-1	-/-	-711.3250530958176	-16119.000551104546	185	0.11428571428571428	0.6486486486486487	0.2690972222222222
YMR065W	-1	-/-	-711.3486126661301	-17354.87561738491	185	0.11417697431018078	0.6486486486486487	0.26938657407407407
YLR223C	-1	-/-	-711.3711923360825	-18922.297877192497	185	0.11406844106463879	0.6486486486486487	0.26967592592592593
YFR034C	-1	-/-	-711.4605059623718	-16342.803652763367	185	0.11396011396011396	0.6486486486486487	0.2699652777777778
YPR131C	-1	-/-	-711.5431765913963	-17620.902178935707	185	0.11385199240986717	0.6486486486486487	0.27025462962962965
YBL057C	-1	-/-	-711.6357032060623	-18233.402632057667	185	0.11374407582938388	0.6486486486486487	0.27054398148148145
YCR091W	-1	-/-	-711.7719490528107	-18347.430990040302	185	0.11363636363636363	0.6486486486486487	0.2708333333333333
YJL103C	0	0/-	-711.9111293926835	-32456.859077580273	740	0.11363636363636363	0.6486486486486487	0.2708333333333333
YDR528W	0	0/-	-711.9378308169544	-29583.003878679127	740	0.11363636363636363	0.6486486486486487	0.2708333333333333
YKL220C	-1	-/-	-712.0939152240753	-17888.06498670578	185	0.11352885525070956	0.6486486486486487	0.2711226851851852
YOR171C	-1	-/-	-712.0959403514862	-18046.91219329834	185	0.11342155009451796	0.6486486486486487	0.27141203703703703
YLR335W	-1	-/-	-712.1034215688705	-18771.577296495438	185	0.11331444759206799	0.6486486486486487	0.2717013888888889
YOR179C	-1	-/-	-712.1388443112373	-17290.875104010105	185	0.11320754716981132	0.6486486486486487	0.27199074074074076
YDL175C	-1	-/-	-712.3088932484388	-18274.215681180358	185	0.11310084825636192	0.6486486486486487	0.2722800925925926
YIR029W	0	0/-	-712.3606150224805	-30534.859463583678	740	0.11310084825636192	0.6486486486486487	0.2722800925925926
YPL042C	-1	-/-	-712.6779139637947	-17089.3677405715	185	0.11299435028248588	0.6486486486486487	0.2725694444444444
YML005W	-1	-/-	-712.7023355960846	-16476.103710353374	185	0.11288805268109126	0.6486486486486487	0.2728587962962963
YGL090W	1	+/+	-712.9405959844589	-16645.484034895897	184	0.1137218045112782	0.654054054054054	0.2728587962962963
YER107C	-1	-/-	-712.9444203972816	-17872.05469483137	185	0.1136150234741784	0.654054054054054	0.27314814814814814
YGL178W	-1	-/-	-713.0529682636261	-15963.767880618572	185	0.11350844277673545	0.654054054054054	0.2734375
YJL165C	-1	-/-	-713.1889064311981	-18213.32211947441	185	0.1134020618556701	0.654054054054054	0.27372685185185186
YKL135C	-1	-/-	-713.2012257575989	-16952.62376973033	185	0.11329588014981273	0.654054054054054	0.2740162037037037
YMR204C	-1	-/-	-713.2442897558212	-16755.405975461006	185	0.11318989710009354	0.654054054054054	0.2743055555555556
YML034W	-1	-/-	-713.2518065869808	-16278.648271858692	185	0.1130841121495327	0.654054054054054	0.2745949074074074
YNL163C	-1	-/-	-713.404778778553	-19361.76772969961	185	0.11297852474323063	0.654054054054054	0.27488425925925924
YJR053W	-1	-/-	-713.7638708353043	-17542.236279070377	185	0.11287313432835822	0.654054054054054	0.2751736111111111
YHR017W	0	0/0	-713.7887959778309	-29702.447349807248	740	0.11287313432835822	0.654054054054054	0.2751736111111111
YJR144W	1	+/+	-713.8964142799377	-18073.437630295753	184	0.11369990680335508	0.6594594594594595	0.2751736111111111
YGR074W	-1	-/-	-714.0003841519356	-18455.8903811574	185	0.11359404096834265	0.6594594594594595	0.27546296296296297
YOL070C	0	0/-	-714.0612488426268	-30773.859213199466	740	0.11359404096834265	0.6594594594594595	0.27546296296296297
YDL013W	-1	-/+	-714.2473069429398	-17680.972809314728	185	0.11348837209302326	0.6594594594594595	0.2757523148148148
YLR096W	-1	-/-	-714.323960185051	-17519.50508582592	185	0.11338289962825279	0.6594594594594595	0.2760416666666667
YDL070W	0	0/+	-714.430626668036	-30384.911548074335	740	0.11338289962825279	0.6594594594594595	0.2760416666666667
YDR446W	-1	-/+	-714.4666632413864	-15786.376122951508	185	0.11327762302692665	0.6594594594594595	0.27633101851851855
YJL092W	1	+/+	-714.5696308612823	-16995.158678531647	184	0.11410018552875696	0.6648648648648648	0.27633101851851855
YOR180C	-1	-/-	-714.574545621872	-16911.945079267025	185	0.11399443929564411	0.6648648648648648	0.27662037037037035
YDR212W	-1	-/-	-714.5780968666077	-18299.220726907253	185	0.11388888888888889	0.6648648648648648	0.2769097222222222
YLR442C	1	+/+	-714.6874003410339	-16680.295525938272	184	0.1147086031452359	0.6702702702702703	0.2769097222222222
YCR096C	0	0/-	-714.8131947182119	-28725.931393984705	740	0.1147086031452359	0.6702702702702703	0.2769097222222222
YHR191C	-1	-/-	-714.8264852762222	-17084.488441348076	185	0.11460258780036968	0.6702702702702703	0.27719907407407407
YDL161W	-1	-/-	-715.1694366931915	-16945.85515154898	185	0.11449676823638043	0.6702702702702703	0.27748842592592593
YER114C	-1	-/-	-715.1893326044083	-18419.866570323706	185	0.11439114391143912	0.6702702702702703	0.2777777777777778
YJR156C	-1	-/-	-715.3802108764648	-17989.769217848778	185	0.11428571428571428	0.6702702702702703	0.27806712962962965
YMR113W	-1	-/0	-715.4121531248093	-18094.841215610504	185	0.1141804788213628	0.6702702702702703	0.27835648148148145
YPR164W	1	+/+	-715.4121788740158	-17125.14536333084	184	0.11499540018399264	0.6756756756756757	0.27835648148148145
YNL328C	-1	-/-	-715.4184055328369	-17072.177415072918	185	0.11488970588235294	0.6756756756756757	0.2786458333333333
YNR010W	-1	-/-	-715.4600808620453	-16722.37807404995	185	0.1147842056932966	0.6756756756756757	0.2789351851851852
YBR168W	-1	-/-	-715.5770603120327	-17006.124593824148	185	0.11467889908256881	0.6756756756756757	0.27922453703703703
YJR082C	1	+/+	-715.6631628274918	-17701.440628886223	184	0.1154903758020165	0.6810810810810811	0.27922453703703703
YNL318C	-1	-/-	-715.876990199089	-15971.052715539932	185	0.11538461538461539	0.6810810810810811	0.2795138888888889
YHR031C	-1	-/+	-716.2288165688515	-18116.211685597897	185	0.11527904849039342	0.6810810810810811	0.27980324074074076
YOR357C	0	0/-	-716.2762867808342	-29203.352074002847	740	0.11527904849039342	0.6810810810810811	0.27980324074074076
YDL159W-A	0	0/0	-716.2880764901638	-26066.326726347208	740	0.11527904849039342	0.6810810810810811	0.27980324074074076
YBL100W-C	0	0/0	-716.2907950282097	-25844.66981780529	740	0.11527904849039342	0.6810810810810811	0.27980324074074076
YGL181W	-1	-/-	-716.293260127306	-18088.989241153	185	0.11517367458866545	0.6810810810810811	0.2800925925925926
YDL155W	-1	-/-	-716.3432578444481	-18158.868892658502	185	0.11506849315068493	0.6810810810810811	0.2803819444444444
YDR402C	0	0/-	-716.3942368030548	-27918.045676521957	740	0.11506849315068493	0.6810810810810811	0.2803819444444444
YMR216C	-1	-/-	-716.6168764829636	-17334.12971484661	185	0.11496350364963503	0.6810810810810811	0.2806712962962963
YJL127C-B	0	0/-	-716.732906460762	-25996.255906373262	740	0.11496350364963503	0.6810810810810811	0.2806712962962963
YPR200C	-1	-/-	-716.7620193362236	-17978.383038938046	185	0.11485870556061988	0.6810810810810811	0.28096064814814814
YDR318W	-1	-/-	-716.7949067354202	-16187.019189596176	185	0.11475409836065574	0.6810810810810811	0.28125
YER040W	-1	-/-	-716.840848326683	-16776.633246302605	185	0.11464968152866242	0.6810810810810811	0.28153935185185186
YLR144C	-1	-/-	-716.9104763269424	-17828.945060551167	185	0.11454545454545455	0.6810810810810811	0.2818287037037037
YCR026C	-1	-/-	-717.141227722168	-16755.23769417405	185	0.11444141689373297	0.6810810810810811	0.2821180555555556
YLR170C	-1	-/-	-717.1810284256935	-16339.588447540998	185	0.11433756805807622	0.6810810810810811	0.2824074074074074
YDR359C	1	+/+	-717.183078289032	-15807.097854971886	184	0.11514052583862194	0.6864864864864865	0.2824074074074074
YMR132C	0	0/0	-717.1848895102739	-29670.079227710143	740	0.11514052583862194	0.6864864864864865	0.2824074074074074
YOR328W	-1	-/+	-717.2034236192703	-18174.909072197974	185	0.11503623188405797	0.6864864864864865	0.28269675925925924
YNL288W	-1	-/-	-717.3439357280731	-17664.155967652798	185	0.11493212669683257	0.6864864864864865	0.2829861111111111
YLL027W	-1	-/-	-717.4905112981796	-17777.832142949104	185	0.11482820976491863	0.6864864864864865	0.28327546296296297
YLR215C	-1	-/-	-717.5119521617889	-18419.676416695118	185	0.11472448057813911	0.6864864864864865	0.2835648148148148
YJR058C	0	0/-	-717.5755177885294	-29541.076967574656	740	0.11472448057813911	0.6864864864864865	0.2835648148148148
YLR127C	-1	-/-	-717.5764389038086	-17432.91437780857	185	0.11462093862815885	0.6864864864864865	0.2838541666666667
YOL031C	-1	-/-	-717.6188251972198	-18784.262796521187	185	0.1145175834084761	0.6864864864864865	0.28414351851851855
YCL067C	-1	-/-	-717.7070864439011	-17489.12792700529	185	0.11441441441441441	0.6864864864864865	0.28443287037037035
YJR062C	0	0/0	-717.7838631272316	-30313.96748070419	740	0.11441441441441441	0.6864864864864865	0.28443287037037035
YPR093C	-1	-/-	-717.9099067151546	-18327.834490209818	185	0.11431143114311432	0.6864864864864865	0.2847222222222222
YIL031W	-1	-/-	-717.9140831828117	-17658.277377843857	185	0.11420863309352518	0.6864864864864865	0.28501157407407407
YPL210C	-1	-/-	-717.9804105758667	-17269.721445202827	185	0.11410601976639713	0.6864864864864865	0.28530092592592593
YPL174C	-1	-/-	-718.0565451383591	-17392.94506084919	185	0.11400359066427289	0.6864864864864865	0.2855902777777778
YLR298C	-1	-/-	-718.1195592880249	-18218.656454622746	185	0.11390134529147983	0.6864864864864865	0.28587962962962965
YJL083W	0	0/-	-718.2186761721969	-29350.01980946958	740	0.11390134529147983	0.6864864864864865	0.28587962962962965
YGL136C	-1	-/-	-718.2542719841003	-18100.55905675888	185	0.11379928315412187	0.6864864864864865	0.28616898148148145
YDR364C	-1	-/-	-718.282184779644	-18020.562869861722	185	0.11369740376007162	0.6864864864864865	0.2864583333333333
YJL020C	-1	-/-	-718.4079040884972	-19173.108422473073	185	0.11359570661896243	0.6864864864864865	0.2867476851851852
YOR304W	-1	-/-	-718.4143518805504	-18018.577545821667	185	0.11349419124218052	0.6864864864864865	0.28703703703703703
YMR064W	0	0/0	-718.4339612424374	-31113.76963441074	740	0.11349419124218052	0.6864864864864865	0.28703703703703703
YOR089C	-1	-/-	-718.5029888153076	-18800.60408884287	185	0.11339285714285714	0.6864864864864865	0.2873263888888889
YDR257C	0	0/-	-718.5867586135864	-29430.711894336157	740	0.11339285714285714	0.6864864864864865	0.2873263888888889
YJR160C	-1	-/-	-718.5888011455536	-16123.635414779186	185	0.11329170383586083	0.6864864864864865	0.28761574074074076
YIL134W	0	0/-	-718.7765456326306	-28643.531537476927	740	0.11329170383586083	0.6864864864864865	0.28761574074074076
YIL016W	-1	-/-	-719.0619356036186	-17854.10228431225	185	0.11319073083778966	0.6864864864864865	0.2879050925925926
YDR169C	0	0/-	-719.2241896428168	-32083.533171270043	740	0.11319073083778966	0.6864864864864865	0.2879050925925926
YPL200W	-1	-/-	-719.3999036550522	-16442.43386912346	185	0.11308993766696349	0.6864864864864865	0.2881944444444444
YPL029W	-1	-/-	-719.5874068140984	-18228.69669264555	185	0.11298932384341637	0.6864864864864865	0.2884837962962963
YJL013C	-1	-/-	-719.9808103442192	-16638.59551525116	185	0.11288888888888889	0.6864864864864865	0.28877314814814814
YCR027C	-1	-/-	-719.9916143417358	-16104.232773840427	185	0.1127886323268206	0.6864864864864865	0.2890625
YBL061C	-1	-/-	-720.01347219944	-18127.101501107216	185	0.1126885536823425	0.6864864864864865	0.28935185185185186
YHR079C-A	1	+/+	-720.1306565999985	-16612.616426587105	184	0.11347517730496454	0.6918918918918919	0.28935185185185186
YLR305C	-1	-/-	-720.2577322125435	-17750.77523702383	185	0.1133746678476528	0.6918918918918919	0.2896412037037037
YMR017W	0	0/-	-720.337639529258	-29393.947029653937	740	0.1133746678476528	0.6918918918918919	0.2896412037037037
YOR319W	-1	-/-	-720.351810336113	-18076.355355024338	185	0.11327433628318584	0.6918918918918919	0.2899305555555556
YER051W	-1	-/-	-720.5579604506493	-17498.419762551785	185	0.11317418213969938	0.6918918918918919	0.2902199074074074
YPL129W	-1	-/-	-720.5893433690071	-18026.78448653221	185	0.11307420494699646	0.6918918918918919	0.29050925925925924
YPL189W	0	0/-	-720.7026651650667	-28957.76700467989	740	0.11307420494699646	0.6918918918918919	0.29050925925925924
YPR085C	0	0/-	-720.8713409304619	-29498.351859375834	740	0.11307420494699646	0.6918918918918919	0.29050925925925924
YPL051W	-1	-/-	-720.8739774227142	-17684.2815695405	185	0.11297440423654016	0.6918918918918919	0.2907986111111111
YNL330C	1	+/-	-720.8751411437988	-18180.94361822307	184	0.11375661375661375	0.6972972972972973	0.2907986111111111
YJR076C	-1	-/-	-720.9880611896515	-17773.104055523872	185	0.11365638766519824	0.6972972972972973	0.29108796296296297
YOL148C	-1	-/-	-721.1023426055908	-18152.374184310436	185	0.11355633802816902	0.6972972972972973	0.2913773148148148
YLR310C	-1	-/-	-721.2132778167725	-17733.770114421844	185	0.11345646437994723	0.6972972972972973	0.2916666666666667
YOR178C	-1	-/-	-721.2305392622948	-18169.990631729364	185	0.11335676625659051	0.6972972972972973	0.29195601851851855
YDR062W	-1	-/-	-721.3929653763771	-17215.156515479088	185	0.11325724319578578	0.6972972972972973	0.29224537037037035
YDR477W	-1	-/-	-721.4007011055946	-18058.73194015026	185	0.11315789473684211	0.6972972972972973	0.2925347222222222
YNL047C	-1	-/-	-721.4988206624985	-17736.30772805214	185	0.11305872042068361	0.6972972972972973	0.29282407407407407
YCL066W	-1	-/-	-721.5355137586594	-17045.057723104954	185	0.11295971978984239	0.6972972972972973	0.29311342592592593
YCL052C	-1	-/-	-721.5468843281269	-19621.612012714148	185	0.11286089238845144	0.6972972972972973	0.2934027777777778
YMR042W	-1	-/-	-721.5606660842896	-17675.58234667033	185	0.11276223776223776	0.6972972972972973	0.29369212962962965
YLR147C	-1	-/-	-721.5983478426933	-17776.19718873501	185	0.11266375545851529	0.6972972972972973	0.29398148148148145
YPL164C	1	+/+	-721.6698195934296	-18682.469565153122	184	0.11343804537521815	0.7027027027027027	0.29398148148148145
YLR394W	-1	-/+	-721.6743361949921	-17450.83102977276	185	0.11333914559721012	0.7027027027027027	0.2942708333333333
YGR275W	-1	-/-	-721.7526051402092	-18040.852591872215	185	0.1132404181184669	0.7027027027027027	0.2945601851851852
YGR194C	0	0/0	-721.7722813785076	-32270.913800064474	740	0.1132404181184669	0.7027027027027027	0.2945601851851852
YJL039C	-1	-/-	-721.8223257064819	-18063.01134943962	185	0.11314186248912098	0.7027027027027027	0.29484953703703703
YOR172W	-1	-/-	-721.8953683972359	-17444.70050340891	185	0.11304347826086956	0.7027027027027027	0.2951388888888889
YBR151W	0	0/0	-722.0897080153227	-31739.33480096236	740	0.11304347826086956	0.7027027027027027	0.2951388888888889
YIL005W	0	0/-	-722.1681925728917	-29934.35671852529	740	0.11304347826086956	0.7027027027027027	0.2951388888888889
YOL113W	-1	-/-	-722.2756689190865	-18584.448263019323	185	0.11294526498696786	0.7027027027027027	0.29542824074074076
YLR324W	-1	-/-	-722.2923181056976	-18610.83362865448	185	0.11284722222222222	0.7027027027027027	0.2957175925925926
YLR067C	-1	-/-	-722.3256342411041	-16386.135418772697	185	0.11274934952298352	0.7027027027027027	0.2960069444444444
YDR229W	0	0/-	-722.3931589722633	-30860.26037245989	740	0.11274934952298352	0.7027027027027027	0.2960069444444444
YKL159C	0	0/-	-722.4262360334396	-31577.147077102214	740	0.11274934952298352	0.7027027027027027	0.2960069444444444
YNL084C	-1	-/-	-722.4324167966843	-18009.25197470188	185	0.11265164644714037	0.7027027027027027	0.2962962962962963
YLL031C	-1	-/-	-722.4523978233337	-17261.101023197174	185	0.11255411255411256	0.7027027027027027	0.29658564814814814
YLR226W	-1	-/-	-722.4660079479218	-17175.916293621063	185	0.11245674740484429	0.7027027027027027	0.296875
YPR193C	-1	-/-	-722.5114716291428	-18803.826121032238	185	0.11235955056179775	0.7027027027027027	0.29716435185185186
YBR212W	-1	-/-	-722.5350956916809	-19779.437739610672	185	0.11226252158894647	0.7027027027027027	0.2974537037037037
YIR022W	-1	-/-	-722.7273851037025	-17904.6376863122	185	0.11216566005176877	0.7027027027027027	0.2977430555555556
YFR013W	-1	-/-	-722.8987904787064	-17680.98317760229	185	0.11206896551724138	0.7027027027027027	0.2980324074074074
YDR167W	-1	-/-	-722.9591835141182	-18124.283225387335	185	0.1119724375538329	0.7027027027027027	0.29832175925925924
YPL161C	-1	-/-	-723.0038266181946	-16928.06600537896	185	0.11187607573149742	0.7027027027027027	0.2986111111111111
YJL059W	-1	-/-	-723.0132986903191	-17519.624193370342	185	0.1117798796216681	0.7027027027027027	0.29890046296296297
YIL115C	-1	-/-	-723.0502237677574	-17729.98812574148	185	0.11168384879725086	0.7027027027027027	0.2991898148148148
YMR073C	-1	-/-	-723.1492847204208	-18047.828608751297	185	0.11158798283261803	0.7027027027027027	0.2994791666666667
YPR070W	-1	-/-	-723.1703703403473	-18025.388008236885	185	0.11149228130360206	0.7027027027027027	0.29976851851851855
YPR001W	-1	-/-	-723.2000691890717	-17997.65994039923	185	0.11139674378748929	0.7027027027027027	0.30005787037037035
YER044C-A	-1	-/-	-723.3121508359909	-16697.001593530178	185	0.1113013698630137	0.7027027027027027	0.3003472222222222
YDR527W	-1	-/-	-723.3466476202011	-18997.106222748756	185	0.11120615911035073	0.7027027027027027	0.30063657407407407
YBR175W	-1	-/-	-723.4623629450798	-15927.454247713089	185	0.1111111111111111	0.7027027027027027	0.30092592592592593
YMR066W	0	0/-	-723.5240021646023	-28043.938842877746	740	0.1111111111111111	0.7027027027027027	0.30092592592592593
YER059W	0	0/-	-723.5248873531818	-30766.695713255554	740	0.1111111111111111	0.7027027027027027	0.30092592592592593
YBR153W	-1	-/-	-723.5993164777756	-17979.010732233524	185	0.11101622544833475	0.7027027027027027	0.3012152777777778
YJL111W	-1	-/-	-723.6906729191542	-19392.40199612081	185	0.11092150170648464	0.7027027027027027	0.30150462962962965
YGR046W	-1	-/-	-723.7050080895424	-18764.415081590414	185	0.11082693947144075	0.7027027027027027	0.30179398148148145
YDR310C	-1	-/-	-723.7201029062271	-17399.642449736595	185	0.11073253833049404	0.7027027027027027	0.3020833333333333
YML062C	-1	-/-	-723.7220510840416	-17061.32435029745	185	0.11063829787234042	0.7027027027027027	0.3023726851851852
YIL002C	-1	-/-	-723.7443441152573	-17367.31793153286	185	0.11054421768707483	0.7027027027027027	0.30266203703703703
YJL133W	-1	-/-	-723.8473659157753	-18427.45088911988	185	0.11045029736618521	0.7027027027027027	0.3029513888888889
YKR021W	0	0/-	-724.0653243660927	-29990.426071930677	740	0.11045029736618521	0.7027027027027027	0.3029513888888889
YAL058W	-1	-/-	-724.0976063013077	-16625.659297585487	185	0.11035653650254669	0.7027027027027027	0.30324074074074076
YHL002W	-1	-/-	-724.2642039060593	-17813.596650332212	185	0.1102629346904156	0.7027027027027027	0.3035300925925926
YCR105W	0	0/0	-724.311306245625	-28044.753750998527	740	0.1102629346904156	0.7027027027027027	0.3035300925925926
YLL002W	-1	-/+	-724.3183445930481	-17613.491586863995	185	0.11016949152542373	0.7027027027027027	0.3038194444444444
YOR194C	-1	-/-	-724.3549996614456	-17050.756282627583	185	0.1100762066045724	0.7027027027027027	0.3041087962962963
YJR001W	-1	-/-	-724.3997565507889	-17798.418309926987	185	0.10998307952622674	0.7027027027027027	0.30439814814814814
YAL010C	-1	-/-	-724.427495598793	-17444.970230281353	185	0.10989010989010989	0.7027027027027027	0.3046875
YHL007C	-1	-/-	-724.4340183138847	-18835.7351500988	185	0.1097972972972973	0.7027027027027027	0.30497685185185186
YMR198W	-1	-/-	-724.5067374706268	-16716.781991302967	185	0.10970464135021098	0.7027027027027027	0.3052662037037037
YDR207C	-1	-/-	-724.589658498764	-17162.973430514336	185	0.10961214165261383	0.7027027027027027	0.3055555555555556
YCR020C	-1	-/-	-724.8836462497711	-17570.781526207924	185	0.10951979780960404	0.7027027027027027	0.3058449074074074
YDR293C	-1	-/-	-724.9236137270927	-19108.066114127636	185	0.10942760942760943	0.7027027027027027	0.30613425925925924
YFR010W	0	0/-	-724.9614423662424	-30732.598888278008	740	0.10942760942760943	0.7027027027027027	0.30613425925925924
YOR132W	-1	-/-	-724.9950243532658	-19608.821445330977	185	0.10933557611438183	0.7027027027027027	0.3064236111111111
YMR041C	-1	-/0	-725.101271212101	-19833.94952940941	185	0.1092436974789916	0.7027027027027027	0.30671296296296297
YDR054C	-1	-/-	-725.2402219772339	-16060.829729914665	185	0.109151973131822	0.7027027027027027	0.3070023148148148
YOL072W	-1	-/+	-725.4179978370667	-16175.488795638084	185	0.10906040268456375	0.7027027027027027	0.3072916666666667
YNL093W	-1	-/-	-725.5821681022644	-17186.72802644968	185	0.10896898575020955	0.7027027027027027	0.30758101851851855
YOL146W	-1	-/+	-725.589112341404	-18234.749874413013	185	0.10887772194304858	0.7027027027027027	0.30787037037037035
YIL036W	-1	-/-	-725.6073163747787	-19032.41238451004	185	0.1087866108786611	0.7027027027027027	0.3081597222222222
YDR404C	-1	-/-	-725.9176526665688	-16947.888092398643	185	0.10869565217391304	0.7027027027027027	0.30844907407407407
YOR236W	-1	-/0	-725.9215869158506	-19136.505942985415	185	0.1086048454469507	0.7027027027027027	0.30873842592592593
YIR002C	1	+/+	-726.1792228221893	-17640.96323442459	184	0.10934891485809682	0.7081081081081081	0.30873842592592593
YKL145W	-1	-/-	-726.2924488782883	-18218.484677791595	185	0.10925771476230192	0.7081081081081081	0.3090277777777778
YFR037C	1	+/+	-726.3238665759563	-18357.214161522686	184	0.11	0.7135135135135136	0.3090277777777778
YDL018C	0	0/-	-726.3398543745279	-29799.146823644638	740	0.11	0.7135135135135136	0.3090277777777778
YJL094C	-1	-/-	-726.6354012489319	-18311.496904969215	185	0.10990840965861781	0.7135135135135136	0.30931712962962965
YBR203W	0	0/-	-726.647038012743	-28028.45266134292	740	0.10990840965861781	0.7135135135135136	0.30931712962962965
YMR220W	-1	-/-	-726.9331121444702	-17670.091959238052	185	0.10981697171381032	0.7135135135135136	0.30960648148148145
YDL194W	-1	-/-	-727.033980846405	-18635.883252084255	185	0.10972568578553615	0.7135135135135136	0.3098958333333333
YLR427W	1	+/-	-727.2288302183151	-17419.20952886343	184	0.11046511627906977	0.7189189189189189	0.3098958333333333
YMR293C	-1	-/-	-727.2880309820175	-17625.509228527546	185	0.11037344398340249	0.7189189189189189	0.3101851851851852
YDR438W	0	0/0	-727.3245160058141	-29880.118083734065	740	0.11037344398340249	0.7189189189189189	0.3101851851851852
YDR520C	0	0/-	-727.3428832031786	-29848.079159788787	740	0.11037344398340249	0.7189189189189189	0.3101851851851852
YPR009W	-1	-/-	-727.3818593025208	-18208.648107886314	185	0.11028192371475953	0.7189189189189189	0.31047453703703703
YPR060C	0	0/0	-727.4417274333537	-34353.726928871125	740	0.11028192371475953	0.7189189189189189	0.31047453703703703
YHR115C	-1	-/-	-727.4503626227379	-16656.578320980072	185	0.11019055509527755	0.7189189189189189	0.3107638888888889
YPL064C	0	0/-	-727.4692874103785	-28160.462225914	740	0.11019055509527755	0.7189189189189189	0.3107638888888889
YPL072W	0	0/-	-727.5181192159653	-27391.11277155578	740	0.11019055509527755	0.7189189189189189	0.3107638888888889
YDL141W	0	0/0	-727.5668118149042	-28668.322295583785	740	0.11019055509527755	0.7189189189189189	0.3107638888888889
YLR047C	-1	-/-	-727.5670771598816	-17694.568456172943	185	0.11009933774834436	0.7189189189189189	0.31105324074074076
YLR210W	-1	-/-	-727.8000466823578	-17585.739358246326	185	0.11000827129859388	0.7189189189189189	0.3113425925925926
YOR066W	0	0/-	-727.8252941071987	-29963.62796201557	740	0.11000827129859388	0.7189189189189189	0.3113425925925926
YGL203C	0	0/0	-727.8715526163578	-29856.06536301598	740	0.11000827129859388	0.7189189189189189	0.3113425925925926
YOL141W	0	0/-	-727.9469126388431	-29982.880733195692	740	0.11000827129859388	0.7189189189189189	0.3113425925925926
YOR191W	-1	-/+	-728.0974171161652	-17416.168806433678	185	0.10991735537190082	0.7189189189189189	0.3116319444444444
YJL183W	-1	-/-	-728.1085085868835	-19922.644461393356	185	0.10982658959537572	0.7189189189189189	0.3119212962962963
YOR358W	0	0/-	-728.1414084583521	-30047.20609008707	740	0.10982658959537572	0.7189189189189189	0.3119212962962963
YBL037W	0	0/-	-728.1671505868435	-30447.32708849013	740	0.10982658959537572	0.7189189189189189	0.3119212962962963
YIL113W	0	0/-	-728.2248606393114	-33161.31965896953	740	0.10982658959537572	0.7189189189189189	0.3119212962962963
YDR254W	-1	-/-	-728.2588776350021	-17705.48027217388	185	0.10973597359735973	0.7189189189189189	0.31221064814814814
YHR014W	-1	-/-	-728.3444951176643	-16973.820403255522	185	0.10964550700741962	0.7189189189189189	0.3125
YDR289C	-1	-/-	-728.4874526262283	-18549.00392612815	185	0.10955518945634267	0.7189189189189189	0.31278935185185186
YER112W	-1	-/-	-728.4923232197762	-17461.5287386775	185	0.1094650205761317	0.7189189189189189	0.3130787037037037
YAL017W	-1	-/-	-728.5766776800156	-19611.027600824833	185	0.109375	0.7189189189189189	0.3133680555555556
YCR044C	-1	-/-	-728.6622734665871	-16930.192656755447	185	0.10928512736236648	0.7189189189189189	0.3136574074074074
YLL060C	-1	-/0	-728.7083668708801	-18415.495922088623	185	0.10919540229885058	0.7189189189189189	0.31394675925925924
YIL147C	-1	-/-	-728.8968889713287	-17752.720197319984	185	0.10910582444626743	0.7189189189189189	0.3142361111111111
YER012W	-1	-/-	-728.951006680727	-18048.028865665197	185	0.10901639344262296	0.7189189189189189	0.31452546296296297
YBL058W	-1	-/-	-728.9931899905205	-19485.025922060013	185	0.10892710892710893	0.7189189189189189	0.3148148148148148
YOR052C	0	0/-	-729.2676135734655	-33998.99705555895	740	0.10892710892710893	0.7189189189189189	0.3148148148148148
YKL121W	0	0/0	-729.4342186562717	-33395.52542224992	740	0.10892710892710893	0.7189189189189189	0.3148148148148148
YOR118W	0	0/0	-729.4637175537646	-30146.75885728374	740	0.10892710892710893	0.7189189189189189	0.3148148148148148
YLR014C	-1	-/-	-729.5048549175262	-17946.8469555974	185	0.1088379705400982	0.7189189189189189	0.3151041666666667
YGR141W	-1	-/-	-729.595158457756	-18778.789539590478	185	0.10874897792313983	0.7189189189189189	0.31539351851851855
YDR434W	-1	-/-	-729.6178066730499	-17311.906672120094	185	0.10866013071895425	0.7189189189189189	0.31568287037037035
YOR151C	-1	-/-	-729.7000032663345	-18341.649737775326	185	0.10857142857142857	0.7189189189189189	0.3159722222222222
YJL061W	-1	-/-	-729.7716281414032	-18428.994050383568	185	0.10848287112561175	0.7189189189189189	0.31626157407407407
YNL291C	-1	-/-	-729.8047958612442	-17550.54392325878	185	0.10839445802770986	0.7189189189189189	0.31655092592592593
YOL123W	-1	-/-	-729.8657685518265	-18541.973611101508	185	0.10830618892508144	0.7189189189189189	0.3168402777777778
YCR020W-B	-1	-/-	-729.9393727779388	-17225.524091422558	185	0.10821806346623271	0.7189189189189189	0.31712962962962965
YHR184W	0	0/-	-729.9455198198557	-28883.84105221741	740	0.10821806346623271	0.7189189189189189	0.31712962962962965
YLR199C	0	0/0	-729.9826399534941	-30646.036418393254	740	0.10821806346623271	0.7189189189189189	0.31712962962962965
YHR151C	0	0/0	-730.0002345442772	-28746.02400064096	740	0.10821806346623271	0.7189189189189189	0.31712962962962965
YNL229C	-1	-/-	-730.0636992454529	-18073.12636345625	185	0.108130081300813	0.7189189189189189	0.31741898148148145
YLR088W	-1	-/-	-730.0747002959251	-18019.15981823206	185	0.10804224207961008	0.7189189189189189	0.3177083333333333
YHR099W	1	+/+	-730.170521594584	-17132.866611637175	184	0.10876623376623376	0.7243243243243244	0.3177083333333333
YKL025C	1	+/+	-730.1862723231316	-18673.8921251297	184	0.10948905109489052	0.7297297297297297	0.3177083333333333
YLR404W	0	0/-	-730.3375600576401	-30196.57322458923	740	0.10948905109489052	0.7297297297297297	0.3177083333333333
YNL021W	-1	-/-	-730.5288993120193	-16254.987147152424	185	0.1094003241491086	0.7297297297297297	0.3179976851851852
YAL031C	-1	-/-	-730.6343833208084	-18816.089505553246	185	0.10931174089068826	0.7297297297297297	0.31828703703703703
YDR238C	-1	-/-	-730.8138781785965	-17504.56866168976	185	0.10922330097087378	0.7297297297297297	0.3185763888888889
YNL106C	-1	-/-	-731.1304966211319	-17634.64556968212	185	0.10913500404203719	0.7297297297297297	0.31886574074074076
YDL065C	-1	-/-	-731.2369851469994	-18225.459984719753	185	0.10904684975767366	0.7297297297297297	0.3191550925925926
YDR335W	-1	-/-	-731.2411868572235	-18311.81157708168	185	0.1089588377723971	0.7297297297297297	0.3194444444444444
YOR322C	-1	-/-	-731.2788134813309	-18491.27867794037	185	0.10887096774193548	0.7297297297297297	0.3197337962962963
YMR063W	0	0/-	-731.329910710454	-29228.47982074693	740	0.10887096774193548	0.7297297297297297	0.3197337962962963
YJL041W	-1	-/-	-731.3518176078796	-17471.888215899467	185	0.10878323932312652	0.7297297297297297	0.32002314814814814
YDR489W	-1	-/+	-731.4810590147972	-18017.96321338415	185	0.10869565217391304	0.7297297297297297	0.3203125
YHR207C	0	0/-	-731.537147462368	-29694.04690171033	740	0.10869565217391304	0.7297297297297297	0.3203125
YOR210W	-1	-/-	-731.5900787264109	-20116.921297445893	185	0.1086082059533387	0.7297297297297297	0.32060185185185186
YHR158C	-1	-/-	-731.6119601130486	-18054.416163414717	185	0.1085209003215434	0.7297297297297297	0.3208912037037037
YER016W	-1	-/-	-731.6392209529877	-17933.22340402007	185	0.10843373493975904	0.7297297297297297	0.3211805555555556
YLR188W	0	0/-	-731.6997042447329	-29479.493394394405	740	0.10843373493975904	0.7297297297297297	0.3211805555555556
YGR170W	-1	-/-	-731.7548034191132	-18245.157195925713	185	0.10834670947030497	0.7297297297297297	0.3214699074074074
YAR002W	-1	-/+	-731.8193002343178	-18581.741713762283	185	0.1082598235765838	0.7297297297297297	0.32175925925925924
YKL034W	-1	-/-	-731.897099852562	-19623.144501447678	185	0.10817307692307693	0.7297297297297297	0.3220486111111111
YNL038W	-1	-/-	-732.2077898979187	-17932.60330313444	185	0.10808646917534027	0.7297297297297297	0.32233796296296297
YBL105C	-1	-/-	-732.2698587179184	-17886.85600298643	185	0.108	0.7297297297297297	0.3226273148148148
YHR002W	0	0/-	-732.3383282572031	-31825.300857083872	740	0.108	0.7297297297297297	0.3226273148148148
YGL259W	0	0/0	-732.6350617557764	-31184.85295549035	740	0.108	0.7297297297297297	0.3226273148148148
YJR067C	0	0/-	-732.8436184152961	-30831.605006821454	740	0.108	0.7297297297297297	0.3226273148148148
YBR055C	-1	-/-	-732.8807239532471	-18170.985277414322	185	0.1079136690647482	0.7297297297297297	0.3229166666666667
YBL020W	-1	-/-	-732.9474750757217	-18138.93497414887	185	0.10782747603833866	0.7297297297297297	0.32320601851851855
YPL069C	-1	-/-	-733.0880084037781	-18593.840369284153	185	0.1077414205905826	0.7297297297297297	0.32349537037037035
YLR046C	0	0/0	-733.1698427051306	-29449.768358185887	740	0.1077414205905826	0.7297297297297297	0.32349537037037035
YGR135W	-1	-/-	-733.1766502261162	-18594.868737220764	185	0.1076555023923445	0.7297297297297297	0.3237847222222222
YHR201C	0	0/0	-733.1840433105826	-32515.112378440797	740	0.1076555023923445	0.7297297297297297	0.3237847222222222
YMR032W	-1	-/-	-733.3240996599197	-17366.83991909027	185	0.10756972111553785	0.7297297297297297	0.32407407407407407
YNL097C-B	0	0/0	-733.3605626225471	-26136.895711153746	740	0.10756972111553785	0.7297297297297297	0.32407407407407407
YOR033C	1	+/+	-733.3760924339294	-17383.46302396059	184	0.10828025477707007	0.7351351351351352	0.32407407407407407
YMR013C	-1	-/-	-733.3839193582535	-18644.72004711628	185	0.10819411296738266	0.7351351351351352	0.32436342592592593
YNL116W	-1	-/-	-733.3996286392212	-18385.311754882336	185	0.10810810810810811	0.7351351351351352	0.3246527777777778
YPL194W	1	+/+	-733.4198930263519	-18832.4320461303	184	0.10881652104845115	0.7405405405405405	0.3246527777777778
YER144C	0	0/-	-733.569375326857	-31638.673218872398	740	0.10881652104845115	0.7405405405405405	0.3246527777777778
YBL033C	-1	-/-	-733.5894994139671	-17364.394268661737	185	0.10873015873015873	0.7405405405405405	0.32494212962962965
YOR245C	-1	-/-	-733.7896595001221	-19082.69458270073	185	0.10864393338620143	0.7405405405405405	0.32523148148148145
YCR094W	-1	-/-	-733.9614667892456	-18134.297131419182	185	0.10855784469096671	0.7405405405405405	0.3255208333333333
YGL011C	-1	-/-	-733.9715038239956	-18729.035469323397	185	0.10847189231987332	0.7405405405405405	0.3258101851851852
YIL003W	0	0/-	-734.129944620654	-30679.14906082116	740	0.10847189231987332	0.7405405405405405	0.3258101851851852
YPL105C	0	0/-	-734.2725067585707	-30032.379508003592	740	0.10847189231987332	0.7405405405405405	0.3258101851851852
YPR030W	-1	-/-	-734.2942652702332	-18999.34540042281	185	0.10838607594936708	0.7405405405405405	0.32609953703703703
YNL197C	-1	-/-	-734.3936634063721	-17966.79359984398	185	0.108300395256917	0.7405405405405405	0.3263888888888889
YJR112W	-1	-/-	-734.5920410752296	-18251.936349332333	185	0.10821484992101106	0.7405405405405405	0.32667824074074076
YHR185C	0	0/-	-734.5936902947724	-27995.182108551264	740	0.10821484992101106	0.7405405405405405	0.32667824074074076
YAR018C	-1	-/-	-734.6208067536354	-17068.207546830177	185	0.10812943962115233	0.7405405405405405	0.3269675925925926
YMR005W	-1	-/-	-734.7596297860146	-18823.83678495884	185	0.10804416403785488	0.7405405405405405	0.3272569444444444
YMR079W	-1	-/-	-734.8088276386261	-19535.3362916708	185	0.10795902285263988	0.7405405405405405	0.3275462962962963
YJR090C	-1	-/-	-734.9391075372696	-18417.981355130672	185	0.1078740157480315	0.7405405405405405	0.32783564814814814
YOR124C	0	0/-	-735.0571063160896	-31179.51522164652	740	0.1078740157480315	0.7405405405405405	0.32783564814814814
YKL208W	-1	-/-	-735.0626879632473	-17991.68084603548	185	0.1077891424075531	0.7405405405405405	0.328125
YMR028W	0	0/-	-735.0812127087265	-30953.391189942136	740	0.1077891424075531	0.7405405405405405	0.328125
YJL090C	1	+/+	-735.105087518692	-18398.155076503754	184	0.10849056603773585	0.745945945945946	0.328125
YBR135W	-1	-/-	-735.1275582313538	-17535.528213575482	185	0.10840534171249018	0.745945945945946	0.32841435185185186
YDR313C	0	0/-	-735.1756783612072	-33031.25118758157	740	0.10840534171249018	0.745945945945946	0.32841435185185186
YMR285C	-1	-/-	-735.3058922290802	-19286.61526107788	185	0.10832025117739404	0.745945945945946	0.3287037037037037
YBL101C	0	0/-	-735.317531209439	-33315.76497559622	740	0.10832025117739404	0.745945945945946	0.3287037037037037
YPL175W	-1	-/-	-735.4553737640381	-18268.014722406864	185	0.10823529411764705	0.745945945945946	0.3289930555555556
YLR389C	0	0/-	-735.4908035993576	-29499.192475438118	740	0.10823529411764705	0.745945945945946	0.3289930555555556
YNL067W-B	0	0/0	-735.5909941792488	-26278.68543958664	740	0.10823529411764705	0.745945945945946	0.3289930555555556
YHR059W	-1	-/-	-735.6244543790817	-18370.458627343178	185	0.10815047021943573	0.745945945945946	0.3292824074074074
YJR033C	-1	-/-	-735.679240167141	-17609.547531157732	185	0.10806577916992952	0.745945945945946	0.32957175925925924
YIR001C	0	0/0	-735.8217797279358	-29344.163548119366	740	0.10806577916992952	0.745945945945946	0.32957175925925924
YDR176W	-1	-/-	-735.8270480632782	-17790.81808769703	185	0.107981220657277	0.745945945945946	0.3298611111111111
YNL006W	-1	-/-	-735.8341398835182	-19216.00645518303	185	0.10789679437060204	0.745945945945946	0.33015046296296297
YDR263C	1	+/+	-735.8830772638321	-17539.520368278027	184	0.10859375	0.7513513513513513	0.33015046296296297
YKL155C	0	0/-	-735.8839372172952	-29507.329504169524	740	0.10859375	0.7513513513513513	0.33015046296296297
YPL003W	0	0/-	-735.9037083443254	-31548.18303705938	740	0.10859375	0.7513513513513513	0.33015046296296297
YEL064C	0	0/-	-735.9521701037884	-27749.039111033082	740	0.10859375	0.7513513513513513	0.33015046296296297
YDR350C	0	0/-	-736.1625876575708	-30743.041968293488	740	0.10859375	0.7513513513513513	0.33015046296296297
YMR280C	-1	-/-	-736.2447239756584	-17270.538988269866	185	0.10850897736143637	0.7513513513513513	0.3304398148148148
YML004C	-1	-/-	-736.3491043448448	-19203.098416388035	185	0.10842433697347893	0.7513513513513513	0.3307291666666667
YAR019C	-1	-/-	-736.4460920393467	-17425.147083431482	185	0.1083398285268901	0.7513513513513513	0.33101851851851855
YHR165C	-1	-/-	-736.5129500627518	-17748.480172097683	185	0.10825545171339564	0.7513513513513513	0.33130787037037035
YGL005C	-1	-/-	-736.68628013134	-17981.354700028896	185	0.10817120622568094	0.7513513513513513	0.3315972222222222
YHR086W	-1	-/-	-736.8695884943008	-17825.172794759274	185	0.10808709175738725	0.7513513513513513	0.33188657407407407
YBR202W	-1	-/+	-736.8797647953033	-18703.84502083063	185	0.108003108003108	0.7513513513513513	0.33217592592592593
YOL060C	-1	-/-	-737.0612291097641	-19633.8380061388	185	0.10791925465838509	0.7513513513513513	0.3324652777777778
YOR290C	1	+/+	-737.100175857544	-17594.797376155853	184	0.10861132660977502	0.7567567567567568	0.3324652777777778
YJR130C	0	0/0	-737.2086618719622	-31095.72427720856	740	0.10861132660977502	0.7567567567567568	0.3324652777777778
YPL015C	-1	-/-	-737.4179339408875	-18480.008107960224	185	0.10852713178294573	0.7567567567567568	0.33275462962962965
YJL002C	-1	-/-	-737.4737587571144	-19650.068846940994	185	0.10844306738962045	0.7567567567567568	0.33304398148148145
YOR127W	-1	-/-	-737.80892765522	-17757.487254738808	185	0.10835913312693499	0.7567567567567568	0.3333333333333333
YJL006C	-1	-/-	-737.8592235296965	-18138.94221661985	185	0.10827532869296211	0.7567567567567568	0.3336226851851852
YLR240W	-1	-/-	-738.1284955739975	-19924.331250324845	185	0.10819165378670788	0.7567567567567568	0.33391203703703703
YLR262C	-1	-/-	-738.1745039224625	-17885.919021368027	185	0.10810810810810811	0.7567567567567568	0.3342013888888889
YPR139C	-1	-/-	-738.2844932079315	-18179.09435939789	185	0.10802469135802469	0.7567567567567568	0.33449074074074076
YGR181W	-1	-/-	-738.3146035671234	-17998.695608079433	185	0.1079414032382421	0.7567567567567568	0.3347800925925926
YLR071C	-1	-/-	-738.5857784748077	-17717.050047159195	185	0.10785824345146379	0.7567567567567568	0.3350694444444444
YBL023C	-1	-/+	-738.7096446752548	-18262.565317630768	185	0.1077752117013087	0.7567567567567568	0.3353587962962963
YPL166W	0	0/-	-738.8249660432339	-30090.543875798583	740	0.1077752117013087	0.7567567567567568	0.3353587962962963
YDR168W	-1	-/-	-738.9562069177628	-18541.28595006466	185	0.1076923076923077	0.7567567567567568	0.33564814814814814
YJL105W	0	0/-	-739.1548362001777	-28579.81437703967	740	0.1076923076923077	0.7567567567567568	0.33564814814814814
YDR312W	-1	-/-	-739.1967629343271	-20389.25455392897	185	0.10760953112990007	0.7567567567567568	0.3359375
YDL036C	-1	-/-	-739.2018748521805	-18685.090511333197	185	0.10752688172043011	0.7567567567567568	0.33622685185185186
YOR147W	-1	-/-	-739.3906135559082	-18156.194247812033	185	0.10744435917114352	0.7567567567567568	0.3365162037037037
YGR270W	-1	-/-	-739.4260311126709	-18225.572022914886	185	0.10736196319018405	0.7567567567567568	0.3368055555555556
YNL331C	-1	-/0	-739.4448320865631	-19110.516801834106	185	0.10727969348659004	0.7567567567567568	0.3370949074074074
YMR302C	-1	-/-	-739.4923331737518	-19417.40199971199	185	0.10719754977029096	0.7567567567567568	0.33738425925925924
YGL238W	-1	-/-	-739.583740234375	-18808.53157746792	185	0.10711553175210406	0.7567567567567568	0.3376736111111111
YLR316C	-1	-/-	-739.6071704626083	-19094.81048321724	185	0.10703363914373089	0.7567567567567568	0.33796296296296297
YPR075C	-1	-/-	-739.6081856489182	-18493.801157712936	185	0.10695187165775401	0.7567567567567568	0.3382523148148148
YER172C	-1	-/-	-739.7961909770966	-17418.572213590145	185	0.10687022900763359	0.7567567567567568	0.3385416666666667
YMR014W	-1	-/-	-739.8534103035927	-20751.92731052637	185	0.10678871090770405	0.7567567567567568	0.33883101851851855
YGR262C	-1	-/-	-739.9047372341156	-19241.677881479263	185	0.10670731707317073	0.7567567567567568	0.33912037037037035
YNL187W	0	0/-	-740.0434858351946	-28664.647698268294	740	0.10670731707317073	0.7567567567567568	0.33912037037037035
YNR015W	-1	-/-	-740.1175338029861	-19468.175211012363	185	0.10662604722010663	0.7567567567567568	0.3394097222222222
YDR192C	-1	-/-	-740.2941353321075	-17938.297764360905	185	0.106544901065449	0.7567567567567568	0.33969907407407407
YJR094C	-1	-/-	-740.3733639717102	-17364.198783636093	185	0.10646387832699619	0.7567567567567568	0.33998842592592593
YOR269W	-1	-/-	-740.4937603473663	-18530.258896768093	185	0.10638297872340426	0.7567567567567568	0.3402777777777778
YOR193W	-1	-/-	-740.5488554239273	-17367.722652077675	185	0.10630220197418375	0.7567567567567568	0.34056712962962965
YJL214W	-1	-/-	-740.6972123384476	-17641.103300094604	185	0.1062215477996965	0.7567567567567568	0.34085648148148145
YDR122W	-1	-/-	-740.894570171833	-18716.554506137967	185	0.10614101592115238	0.7567567567567568	0.3411458333333333
YGR033C	-1	-/-	-740.9441848993301	-17400.215554237366	185	0.10606060606060606	0.7567567567567568	0.3414351851851852
YJL045W	-1	-/-	-740.9510959982872	-18724.355011612177	185	0.10598031794095382	0.7567567567567568	0.34172453703703703
YML066C	0	0/-	-740.9773186892271	-28959.99545450555	740	0.10598031794095382	0.7567567567567568	0.34172453703703703
YCR030C	0	0/-	-741.1369437500834	-32524.63978446275	740	0.10598031794095382	0.7567567567567568	0.34172453703703703
YJR024C	0	0/0	-741.1387597993016	-31098.55350743234	740	0.10598031794095382	0.7567567567567568	0.34172453703703703
YBL074C	-1	-/-	-741.2805373668671	-16236.232053369284	185	0.1059001512859304	0.7567567567567568	0.3420138888888889
YMR190C	-1	-/+	-741.3751420974731	-18937.646052479744	185	0.10582010582010581	0.7567567567567568	0.34230324074074076
YDL238C	0	0/-	-741.4885732382536	-32915.24106086232	740	0.10582010582010581	0.7567567567567568	0.34230324074074076
YJL204C	-1	-/-	-741.5205317735672	-17999.650920689106	185	0.10574018126888217	0.7567567567567568	0.3425925925925926
YFR002W	-1	-/-	-741.5904443264008	-18684.751503050327	185	0.10566037735849057	0.7567567567567568	0.3428819444444444
YLR141W	-1	-/-	-741.7968174219131	-17076.15784931183	185	0.10558069381598793	0.7567567567567568	0.3431712962962963
YGR116W	-1	-/-	-741.7968510389328	-18786.63307106495	185	0.10550113036925396	0.7567567567567568	0.34346064814814814
YDR441C	0	0/-	-741.8182164281607	-32038.82163669169	740	0.10550113036925396	0.7567567567567568	0.34346064814814814
YGR229C	-1	-/-	-741.8728540539742	-19749.755619943142	185	0.10542168674698796	0.7567567567567568	0.34375
YOR104W	0	0/0	-741.9112645536661	-30692.479041993618	740	0.10542168674698796	0.7567567567567568	0.34375
YDL092W	-1	-/-	-742.0305502414703	-18718.084584474564	185	0.1053423626787058	0.7567567567567568	0.34403935185185186
YEL053C	-1	-/-	-742.1311822533607	-17851.124359309673	185	0.10526315789473684	0.7567567567567568	0.3443287037037037
YML023C	1	+/+	-742.1474515199661	-17801.20965063572	184	0.10593538692712247	0.7621621621621621	0.3443287037037037
YKL018W	-1	-/-	-742.1863070130348	-18749.568590462208	185	0.10585585585585586	0.7621621621621621	0.3446180555555556
YNL271C	-1	-/-	-742.2535808086395	-17123.69724905491	185	0.10577644411102775	0.7621621621621621	0.3449074074074074
YER153C	0	0/-	-742.4206271152943	-29119.530938608572	740	0.10577644411102775	0.7621621621621621	0.3449074074074074
YOR130C	-1	-/-	-742.5934406518936	-17826.353305876255	185	0.10569715142428786	0.7621621621621621	0.34519675925925924
YKL015W	-1	-/-	-742.654735326767	-18632.53842049837	185	0.10561797752808989	0.7621621621621621	0.3454861111111111
YJL170C	-1	-/-	-742.6874366551638	-18464.321797266603	185	0.10553892215568862	0.7621621621621621	0.34577546296296297
YOR196C	0	0/-	-742.8011682480574	-30404.467109762132	740	0.10553892215568862	0.7621621621621621	0.34577546296296297
YJL128C	-1	-/-	-742.8965388536453	-18477.269380390644	185	0.10545998504113688	0.7621621621621621	0.3460648148148148
YDR283C	-1	-/-	-743.0644711256027	-16703.19432657957	185	0.10538116591928251	0.7621621621621621	0.3463541666666667
YMR106C	1	+/+	-743.0765879154205	-17138.926476061344	184	0.10604929051530994	0.7675675675675676	0.3463541666666667
YER164W	-1	-/-	-743.1027433276176	-17402.868495583534	185	0.10597014925373134	0.7675675675675676	0.34664351851851855
YIL037C	-1	-/-	-743.1808333992958	-17500.392331838608	185	0.1058911260253542	0.7675675675675676	0.34693287037037035
YDR457W	-1	-/-	-743.269259929657	-18163.64907848835	185	0.10581222056631892	0.7675675675675676	0.3472222222222222
YDL111C	-1	-/-	-743.3010664135218	-20281.76508755982	185	0.10573343261355175	0.7675675675675676	0.34751157407407407
YDR153C	-1	-/-	-743.3316195588559	-18810.335211811587	185	0.1056547619047619	0.7675675675675676	0.34780092592592593
YGL211W	-1	-/-	-743.5058497786522	-19613.3272895813	185	0.10557620817843866	0.7675675675675676	0.3480902777777778
YOR174W	-1	-/-	-743.5438008308411	-17833.793659746647	185	0.10549777117384844	0.7675675675675676	0.34837962962962965
YAL048C	0	0/-	-743.5645288750529	-28513.627385731786	740	0.10549777117384844	0.7675675675675676	0.34837962962962965
YBR087W	1	+/+	-743.565648317337	-18858.879071235657	184	0.10616184112843356	0.772972972972973	0.34837962962962965
YKR087C	-1	-/-	-743.708441734314	-17011.27391064167	185	0.10608308605341246	0.772972972972973	0.34866898148148145
YLR190W	-1	-/-	-743.7927579879761	-17953.26492869854	185	0.10600444773906598	0.772972972972973	0.3489583333333333
YNL123W	-1	-/-	-743.7934311628342	-19844.70618095994	185	0.10592592592592592	0.772972972972973	0.3492476851851852
YIL021W	-1	-/-	-743.8816119432449	-19381.697982549667	185	0.10584752035529238	0.772972972972973	0.34953703703703703
YOL038W	-1	-/-	-743.9291693270206	-17876.01419058442	185	0.10576923076923077	0.772972972972973	0.3498263888888889
YER018C	-1	-/-	-744.1467201709747	-17808.19274508953	185	0.10569105691056911	0.772972972972973	0.35011574074074076
YGL206C	-1	-/-	-744.1918967962265	-18250.24320101738	185	0.10561299852289513	0.772972972972973	0.3504050925925926
YKR079C	-1	-/-	-744.2700530290604	-19030.691531300545	185	0.1055350553505535	0.772972972972973	0.3506944444444444
YBL004W	-1	-/-	-744.4790547117591	-19287.71469410509	185	0.10545722713864307	0.772972972972973	0.3509837962962963
YER190W	-1	-/-	-744.4808918237686	-16370.566263794899	185	0.105379513633014	0.772972972972973	0.35127314814814814
YIR006C	-1	-/-	-744.697249174118	-17466.05084681511	185	0.1053019145802651	0.772972972972973	0.3515625
YBR006W	-1	-/-	-744.757780790329	-20232.629091322422	185	0.10522442972774099	0.772972972972973	0.35185185185185186
YAL013W	-1	-/-	-744.8981845378876	-17579.061361745	185	0.10514705882352941	0.772972972972973	0.3521412037037037
YNL167C	-1	-/-	-744.9259153604507	-17969.59010076523	185	0.10506980161645849	0.772972972972973	0.3524305555555556
YDR125C	0	0/-	-745.0324767529964	-29543.371628567576	740	0.10506980161645849	0.772972972972973	0.3524305555555556
YAL026C	-1	-/-	-745.1479637622833	-17686.528390705585	185	0.10499265785609398	0.772972972972973	0.3527199074074074
YKL064W	-1	-/-	-745.1639395356178	-19613.54980188608	185	0.10491562729273661	0.772972972972973	0.35300925925925924
YBR085W	-1	-/-	-745.1919944286346	-18507.911228358746	185	0.10483870967741936	0.772972972972973	0.3532986111111111
YIR013C	-1	-/-	-745.2195327281952	-17471.422590732574	185	0.10476190476190476	0.772972972972973	0.35358796296296297
YMR133W	-1	-/-	-745.3297505378723	-16600.50572156906	185	0.10468521229868229	0.772972972972973	0.3538773148148148
YHR079C	-1	-/-	-745.3577619791031	-18616.434753715992	185	0.10460863204096561	0.772972972972973	0.3541666666666667
YLR336C	0	0/-	-745.3867055606097	-32902.939187323675	740	0.10460863204096561	0.772972972972973	0.3541666666666667
YDL002C	-1	-/+	-745.4505288600922	-18478.445461571217	185	0.10453216374269006	0.772972972972973	0.35445601851851855
YBR208C	0	0/0	-745.4706802666187	-28752.17159571126	740	0.10453216374269006	0.772972972972973	0.35445601851851855
YGL228W	0	0/-	-745.4940883368254	-32552.52233903855	740	0.10453216374269006	0.772972972972973	0.35445601851851855
YLL013C	-1	-/-	-745.5026338100433	-16202.080302238464	185	0.10445580715850986	0.772972972972973	0.35474537037037035
YCR097W	0	0/-	-745.6461508125067	-30154.096991449594	740	0.10445580715850986	0.772972972972973	0.35474537037037035
YOL095C	-1	-/+	-745.7131115198135	-17508.898744672537	185	0.10437956204379562	0.772972972972973	0.3550347222222222
YPR072W	-1	-/-	-745.7475292682648	-18609.258201360703	185	0.10430342815463166	0.772972972972973	0.35532407407407407
YGL020C	-1	-/-	-745.7557411193848	-19813.43318963051	185	0.10422740524781342	0.772972972972973	0.35561342592592593
YOR110W	-1	-/-	-745.7679741382599	-17541.432558119297	185	0.10415149308084487	0.772972972972973	0.3559027777777778
YIL140W	-1	-/-	-745.7871140241623	-17831.4167188406	185	0.10407569141193596	0.772972972972973	0.35619212962962965
YER180C	0	0/-	-745.8583348691463	-30748.98320021294	740	0.10407569141193596	0.772972972972973	0.35619212962962965
YNL139C	-1	-/+	-745.8728176355362	-17078.2661652565	185	0.104	0.772972972972973	0.35648148148148145
YMR135C	-1	-/-	-745.9322159290314	-18751.976079434156	185	0.10392441860465117	0.772972972972973	0.3567708333333333
YOR330C	-1	-/-	-746.007574558258	-18270.607595801353	185	0.10384894698620188	0.772972972972973	0.3570601851851852
YMR322C	-1	-/-	-746.064134478569	-19820.29034256935	185	0.10377358490566038	0.772972972972973	0.35734953703703703
YML097C	-1	-/-	-746.1110438108444	-18635.188047230244	185	0.10369833212472807	0.772972972972973	0.3576388888888889
YOL028C	-1	-/-	-746.1378240585327	-17301.98314833641	185	0.1036231884057971	0.772972972972973	0.35792824074074076
YBR293W	-1	-/-	-746.1416721343994	-18838.768357157707	185	0.10354815351194786	0.772972972972973	0.3582175925925926
YBL102W	-1	-/-	-746.2537692785263	-18342.217525482178	185	0.10347322720694646	0.772972972972973	0.3585069444444444
YBR269C	0	0/-	-746.2556304838508	-34028.544000988826	740	0.10347322720694646	0.772972972972973	0.3585069444444444
YNL056W	0	0/-	-746.2691284567118	-30270.09796204418	740	0.10347322720694646	0.772972972972973	0.3585069444444444
YBR295W	-1	-/-	-746.3757607936859	-18739.275643110275	185	0.10339840925524223	0.772972972972973	0.3587962962962963
YLR133W	-1	-/-	-746.4759520292282	-19046.69779226184	185	0.10332369942196531	0.772972972972973	0.35908564814814814
YOR346W	1	+/+	-746.5113241672516	-17415.97504720092	184	0.10397111913357401	0.7783783783783784	0.35908564814814814
YAL021C	-1	-/-	-746.6395993232727	-17247.66831636429	185	0.1038961038961039	0.7783783783783784	0.359375
YKL175W	-1	-/-	-746.6761902868748	-18659.16083702445	185	0.10382119682768565	0.7783783783783784	0.35966435185185186
YDR068W	0	0/0	-746.7619005292654	-30119.315466105938	740	0.10382119682768565	0.7783783783783784	0.35966435185185186
YPL053C	-1	-/-	-746.8209599256516	-18329.554170787334	185	0.1037463976945245	0.7783783783783784	0.3599537037037037
YOR149C	-1	-/-	-746.9992907047272	-18360.18452554941	185	0.10367170626349892	0.7783783783783784	0.3602430555555556
YEL055C	0	0/-	-747.187999855727	-34136.21017884463	740	0.10367170626349892	0.7783783783783784	0.3602430555555556
YPR155C	-1	-/-	-747.299339234829	-19158.980656951666	185	0.10359712230215827	0.7783783783783784	0.3605324074074074
YOL042W	-1	-/-	-747.653514623642	-17371.32202255726	185	0.10352264557872035	0.7783783783783784	0.36082175925925924
YDR430C	0	0/-	-747.6644137725234	-30550.566936589777	740	0.10352264557872035	0.7783783783783784	0.36082175925925924
YKR030W	0	0/0	-747.6712787896395	-29461.078170493245	740	0.10352264557872035	0.7783783783783784	0.36082175925925924
YHR188C	-1	-/-	-747.7566772699356	-18171.712989211082	185	0.10344827586206896	0.7783783783783784	0.3611111111111111
YLR405W	-1	-/-	-747.7625985816121	-18775.789413757622	185	0.10337401292175162	0.7783783783783784	0.36140046296296297
YDR498C	-1	-/-	-747.9864712953568	-18311.646522164345	185	0.10329985652797705	0.7783783783783784	0.3616898148148148
YPR094W	-1	-/-	-748.0245214700699	-17706.835843384266	185	0.1032258064516129	0.7783783783783784	0.3619791666666667
YAL034C	0	0/-	-748.1231156587601	-34256.72985562123	740	0.1032258064516129	0.7783783783783784	0.3619791666666667
YGR152C	-1	-/-	-748.1310785114765	-20275.57878512144	185	0.10315186246418338	0.7783783783783784	0.36226851851851855
YIL160C	-1	-/-	-748.1403119713068	-18585.13132955134	185	0.10307802433786686	0.7783783783783784	0.36255787037037035
YML013W	-1	-/-	-748.3244318962097	-18845.619514524937	185	0.10300429184549356	0.7783783783783784	0.3628472222222222
YNL020C	-1	-/-	-748.3410897254944	-18989.987917363644	185	0.10293066476054324	0.7783783783783784	0.36313657407407407
YNL149C	-1	-/0	-748.4580633640289	-18258.72375547886	185	0.10285714285714286	0.7783783783783784	0.36342592592592593
YER122C	-1	-/-	-748.5068078041077	-18922.40850377083	185	0.10278372591006424	0.7783783783783784	0.3637152777777778
YDR221W	-1	-/0	-748.5916154384613	-18113.36781847477	185	0.10271041369472182	0.7783783783783784	0.36400462962962965
YJL153C	0	0/-	-748.6368318833411	-28503.0059188772	740	0.10271041369472182	0.7783783783783784	0.36400462962962965
YLL022C	-1	-/-	-748.724111661315	-18515.451463397592	185	0.10263720598717035	0.7783783783783784	0.36429398148148145
YKR097W	-1	-/0	-748.7412188053131	-18398.59042149782	185	0.10256410256410256	0.7783783783783784	0.3645833333333333
YGL248W	0	0/-	-748.7626113020815	-34370.60703714425	740	0.10256410256410256	0.7783783783783784	0.3645833333333333
YLR131C	-1	-/-	-749.0035214424133	-17206.26086819172	185	0.10249110320284698	0.7783783783783784	0.3648726851851852
YDR470C	-1	-/-	-749.0170649290085	-17149.800538897514	185	0.10241820768136557	0.7783783783783784	0.36516203703703703
YPR029C	-1	-/-	-749.0643634796143	-18105.649535417557	185	0.1023454157782516	0.7783783783783784	0.3654513888888889
YGR292W	0	0/-	-749.2506852447987	-28073.559600502253	740	0.1023454157782516	0.7783783783783784	0.3654513888888889
YJR075W	0	0/-	-749.4676953554153	-32754.63792044297	740	0.1023454157782516	0.7783783783783784	0.3654513888888889
YMR313C	-1	-/-	-749.5439630746841	-18798.257836796343	185	0.10227272727272728	0.7783783783783784	0.36574074074074076
YER170W	0	0/-	-749.6066270526499	-31170.245170185342	740	0.10227272727272728	0.7783783783783784	0.36574074074074076
YLR106C	-1	-/-	-749.8381676375866	-18240.981111735106	185	0.1022001419446416	0.7783783783783784	0.3660300925925926
YJL219W	-1	-/-	-749.9216350317001	-17820.75603443384	185	0.10212765957446808	0.7783783783783784	0.3663194444444444
YLR373C	0	0/-	-749.9437583386898	-29910.764238476753	740	0.10212765957446808	0.7783783783783784	0.3663194444444444
YGL064C	0	0/-	-750.2193448543549	-31261.61351250112	740	0.10212765957446808	0.7783783783783784	0.3663194444444444
YBR018C	0	0/0	-750.3204308375716	-30482.619215546176	740	0.10212765957446808	0.7783783783783784	0.3663194444444444
YDR507C	-1	-/-	-750.3295031189919	-18482.15412274003	185	0.10205527994330262	0.7783783783783784	0.3666087962962963
YFR051C	-1	-/-	-750.4143422842026	-19201.93421804905	185	0.10198300283286119	0.7783783783783784	0.36689814814814814
YPR056W	-1	-/+	-750.4620342254639	-18225.029130220413	185	0.10191082802547771	0.7783783783783784	0.3671875
YGL070C	1	+/+	-750.6555331349373	-19428.94308358431	184	0.10254596888260255	0.7837837837837838	0.3671875
YGR224W	-1	-/-	-750.7369353175163	-16372.945416390896	185	0.10247349823321555	0.7837837837837838	0.36747685185185186
YOL145C	-1	-/+	-750.7425215244293	-17930.057067498565	185	0.10240112994350282	0.7837837837837838	0.3677662037037037
YDR146C	-1	-/-	-750.8850840330124	-17861.838226914406	185	0.10232886379675371	0.7837837837837838	0.3680555555555556
YNL068C	-1	-/-	-750.9103994369507	-18513.65554332733	185	0.10225669957686882	0.7837837837837838	0.3683449074074074
YCR052W	-1	-/-	-750.9672791957855	-19160.867289096117	185	0.102184637068358	0.7837837837837838	0.36863425925925924
YEL025C	0	0/0	-751.1065147072077	-29899.81032976508	740	0.102184637068358	0.7837837837837838	0.36863425925925924
YGL096W	-1	-/-	-751.155893266201	-18973.365513145924	185	0.10211267605633803	0.7837837837837838	0.3689236111111111
YIL118W	-1	-/-	-751.1601049900055	-19617.56453561783	185	0.10204081632653061	0.7837837837837838	0.36921296296296297
YMR095C	-1	-/-	-751.1801264882088	-17698.908426642418	185	0.1019690576652602	0.7837837837837838	0.3695023148148148
YIL035C	-1	-/-	-751.3222164511681	-19192.312084794044	185	0.10189739985945186	0.7837837837837838	0.3697916666666667
YJL109C	-1	-/-	-751.3303867727518	-19845.090910688043	185	0.10182584269662921	0.7837837837837838	0.37008101851851855
YFL007W	0	0/+	-751.3371704220772	-31296.18549040705	740	0.10182584269662921	0.7837837837837838	0.37008101851851855
YFL047W	0	0/-	-751.389839425683	-29656.831916421652	740	0.10182584269662921	0.7837837837837838	0.37008101851851855
YHR163W	-1	-/0	-751.416910648346	-18536.940834403038	185	0.10175438596491228	0.7837837837837838	0.37037037037037035
YJR065C	-1	-/-	-751.6430438756943	-19756.272562026978	185	0.10168302945301542	0.7837837837837838	0.3706597222222222
YPR086W	-1	-/-	-751.7014958262444	-18943.396777570248	185	0.10161177295024527	0.7837837837837838	0.37094907407407407
YMR238W	-1	-/-	-751.7439168691635	-18701.647923231125	185	0.1015406162464986	0.7837837837837838	0.37123842592592593
YDR545W	-1	-/-	-751.83658015728	-16206.376475691795	185	0.10146955913226033	0.7837837837837838	0.3715277777777778
YDL024C	-1	-/-	-751.8842418789864	-19953.768288105726	185	0.10139860139860139	0.7837837837837838	0.37181712962962965
YGL095C	-1	-/-	-752.05994784832	-18118.673029065132	185	0.1013277428371768	0.7837837837837838	0.37210648148148145
YBL047C	-1	-/-	-752.0618042349815	-19092.37806868553	185	0.10125698324022346	0.7837837837837838	0.3723958333333333
YPR040W	0	0/-	-752.2210014835	-32546.58920522593	740	0.10125698324022346	0.7837837837837838	0.3723958333333333
YDR017C	-1	-/-	-752.4676395654678	-18657.546646118164	185	0.10118632240055828	0.7837837837837838	0.3726851851851852
YKL049C	-1	-/-	-752.6593987941742	-18114.99363231659	185	0.10111576011157601	0.7837837837837838	0.37297453703703703
YLR361C	-1	-/-	-752.670870155096	-18187.807870656252	185	0.10104529616724739	0.7837837837837838	0.3732638888888889
YCR002C	-1	-/-	-752.7233175039291	-17996.20232963562	185	0.100974930362117	0.7837837837837838	0.37355324074074076
YJR119C	-1	-/-	-752.9830980300903	-18186.260519862175	185	0.10090466249130133	0.7837837837837838	0.3738425925925926
YOR003W	-1	-/0	-753.0316011309624	-18968.75898706913	185	0.10083449235048679	0.7837837837837838	0.3741319444444444
YDR151C	-1	-/-	-753.057505607605	-17764.911678552628	185	0.10076441973592773	0.7837837837837838	0.3744212962962963
YER092W	0	0/-	-753.1690412759781	-29188.00943247974	740	0.10076441973592773	0.7837837837837838	0.3744212962962963
YER013W	-1	-/-	-753.1700955629349	-17413.429048657417	185	0.10069444444444445	0.7837837837837838	0.37471064814814814
YOR256C	-1	-/-	-753.1921761035919	-18746.22991847992	185	0.10062456627342123	0.7837837837837838	0.375
YDR027C	-1	-/-	-753.2161026000977	-18082.863356351852	185	0.10055478502080444	0.7837837837837838	0.37528935185185186
YGL092W	-1	-/+	-753.4360065460205	-19404.094902336597	185	0.10048510048510048	0.7837837837837838	0.3755787037037037
YML036W	-1	-/-	-753.5540574789047	-18609.694368302822	185	0.10041551246537396	0.7837837837837838	0.3758680555555556
YLR080W	-1	-/-	-753.6070181131363	-19584.80656147003	185	0.10034602076124567	0.7837837837837838	0.3761574074074074
YLL001W	-1	-/-	-753.6167973279953	-19030.877495467663	185	0.10027662517289074	0.7837837837837838	0.37644675925925924
YDL085W	-1	-/0	-753.6465908586979	-20120.72953596711	185	0.10020732550103663	0.7837837837837838	0.3767361111111111
YBR007C	0	0/0	-753.6914247870445	-30465.985406130552	740	0.10020732550103663	0.7837837837837838	0.3767361111111111
YPR089W	0	0/0	-754.0516741573811	-28844.93763095513	740	0.10020732550103663	0.7837837837837838	0.3767361111111111
YIR008C	-1	-/-	-754.1956746578217	-19076.798707678914	185	0.10013812154696132	0.7837837837837838	0.37702546296296297
YGL112C	-1	-/-	-754.3832694292068	-18370.339767098427	185	0.10006901311249138	0.7837837837837838	0.3773148148148148
YIR032C	0	0/-	-754.510341450572	-31354.425858020782	740	0.10006901311249138	0.7837837837837838	0.3773148148148148
YNL224C	0	0/-	-754.513381883502	-30597.081246212125	740	0.10006901311249138	0.7837837837837838	0.3773148148148148
YDL035C	-1	-/-	-754.5750906467438	-17587.894403219223	185	0.1	0.7837837837837838	0.3776041666666667
YPL255W	-1	-/-	-754.6302198171616	-17656.751251101494	185	0.09993108201240523	0.7837837837837838	0.37789351851851855
YDR126W	-1	-/-	-754.7156983613968	-17686.24167430401	185	0.09986225895316804	0.7837837837837838	0.37818287037037035
YOR157C	-1	-/-	-754.7708398103714	-18410.763869404793	185	0.09979353062629043	0.7837837837837838	0.3784722222222222
YBR165W	-1	-/-	-754.8100399971008	-18530.17775002122	185	0.09972489683631362	0.7837837837837838	0.37876157407407407
YPL133C	-1	-/-	-754.8487441539764	-18302.734946131706	185	0.09965635738831616	0.7837837837837838	0.37905092592592593
YBL015W	-1	-/-	-755.1570417881012	-20719.03274030611	185	0.09958791208791208	0.7837837837837838	0.3793402777777778
YEL006W	0	0/-	-755.2411137968302	-29916.22433764022	740	0.09958791208791208	0.7837837837837838	0.3793402777777778
YPL005W	0	0/-	-755.325690716505	-32267.62338392809	740	0.09958791208791208	0.7837837837837838	0.3793402777777778
YPL021W	-1	-/-	-755.3260161876678	-17503.860728740692	185	0.09951956074124914	0.7837837837837838	0.37962962962962965
YDR466W	0	0/-	-755.4063024204224	-31469.21088947542	740	0.09951956074124914	0.7837837837837838	0.37962962962962965
YNL119W	-1	-/-	-755.5423938333988	-20404.961277216673	185	0.09945130315500686	0.7837837837837838	0.37991898148148145
YGL237C	0	0/-	-755.6804429590702	-30855.02616932988	740	0.09945130315500686	0.7837837837837838	0.37991898148148145
YLL057C	0	0/0	-755.8821325749159	-30528.188229266554	740	0.09945130315500686	0.7837837837837838	0.37991898148148145
YLR360W	-1	-/-	-755.9078367948532	-16904.862681150436	185	0.0993831391363948	0.7837837837837838	0.3802083333333333
YDL225W	-1	-/-	-755.9470866322517	-18845.958429157734	185	0.09931506849315068	0.7837837837837838	0.3804976851851852
YDR504C	0	0/0	-756.0279075987637	-33054.460248308256	740	0.09931506849315068	0.7837837837837838	0.3804976851851852
YPR045C	0	0/-	-756.0595719367266	-28492.049734652042	740	0.09931506849315068	0.7837837837837838	0.3804976851851852
YOL090W	1	+/+	-756.1125771999359	-18525.75373315811	184	0.0999315537303217	0.7891891891891892	0.3804976851851852
YOR087W	-1	-/-	-756.1586353778839	-18485.38278746605	185	0.09986320109439124	0.7891891891891892	0.38078703703703703
YGR253C	-1	-/-	-756.3279645442963	-19308.167171359062	185	0.09979494190020506	0.7891891891891892	0.3810763888888889
YIL062C	-1	-/-	-756.3613424301147	-17944.556517630816	185	0.09972677595628415	0.7891891891891892	0.38136574074074076
YJL178C	-1	-/-	-756.3818784952164	-19169.89319461584	185	0.09965870307167235	0.7891891891891892	0.3816550925925926
YAL039C	0	0/0	-756.612166274339	-30615.22384174913	740	0.09965870307167235	0.7891891891891892	0.3816550925925926
YNL091W	-1	-/-	-756.6569908261299	-19184.623540878296	185	0.09959072305593451	0.7891891891891892	0.3819444444444444
YOR060C	-1	-/-	-756.7279119491577	-18491.53567814827	185	0.09952283571915474	0.7891891891891892	0.3822337962962963
YOL088C	-1	-/-	-756.7603408694267	-17986.568674743176	185	0.0994550408719346	0.7891891891891892	0.38252314814814814
YLR116W	-1	-/-	-756.9814010858536	-16821.311616003513	185	0.09938733832539143	0.7891891891891892	0.3828125
YLR337W	-1	-/-	-757.0384323596954	-15275.919834166765	185	0.09931972789115646	0.7891891891891892	0.38310185185185186
YNL292W	-1	-/-	-757.1645824089646	-21403.518636085093	185	0.09925220938137322	0.7891891891891892	0.3833912037037037
YHL025W	-1	-/+	-757.4054809808731	-18190.68532538414	185	0.09918478260869565	0.7891891891891892	0.3836805555555556
YIR030C	0	0/0	-757.4526370167732	-28977.59844608605	740	0.09918478260869565	0.7891891891891892	0.3836805555555556
YFL046W	0	0/-	-757.4787590950727	-30610.008989155293	740	0.09918478260869565	0.7891891891891892	0.3836805555555556
YMR089C	-1	-/-	-757.6936841011047	-19036.343274831772	185	0.09911744738628649	0.7891891891891892	0.3839699074074074
YIL017C	-1	-/-	-757.8453456163406	-20482.273452341557	185	0.09905020352781546	0.7891891891891892	0.38425925925925924
YDR331W	-1	-/-	-757.9157457947731	-19544.846037209034	185	0.09898305084745762	0.7891891891891892	0.3845486111111111
YBR176W	0	0/-	-757.969518572092	-31390.497610978782	740	0.09898305084745762	0.7891891891891892	0.3845486111111111
YNL267W	-1	-/-	-757.9752612113953	-18685.41254067421	185	0.0989159891598916	0.7891891891891892	0.38483796296296297
YKL072W	0	0/0	-758.0232175737619	-30454.684733852744	740	0.0989159891598916	0.7891891891891892	0.38483796296296297
YDR390C	0	0/-	-758.0639410763979	-31716.267226338387	740	0.0989159891598916	0.7891891891891892	0.38483796296296297
YKL014C	-1	-/-	-758.1527579426765	-20075.943539202213	185	0.0988490182802979	0.7891891891891892	0.3851273148148148
YOR018W	-1	-/-	-758.4008685350418	-18559.666960775852	185	0.09878213802435724	0.7891891891891892	0.3854166666666667
YHL030W	0	0/-	-758.4490515291691	-31841.272637546062	740	0.09878213802435724	0.7891891891891892	0.3854166666666667
YHL027W	-1	-/-	-758.6013089418411	-19592.828570127487	185	0.09871534820824882	0.7891891891891892	0.38570601851851855
YML077W	-1	-/-	-758.6172521114349	-19464.619083046913	185	0.09864864864864865	0.7891891891891892	0.38599537037037035
YDL178W	-1	-/-	-758.6710587441921	-18969.787799865007	185	0.09858203916272788	0.7891891891891892	0.3862847222222222
YMR251W	0	0/0	-758.6884739100933	-30229.0494783381	740	0.09858203916272788	0.7891891891891892	0.3862847222222222
YJR060W	-1	-/-	-758.7391797304153	-19001.544803142548	185	0.09851551956815115	0.7891891891891892	0.38657407407407407
YIL038C	-1	-/-	-758.9136244058609	-18992.69246327877	185	0.09844908968307485	0.7891891891891892	0.38686342592592593
YDL227C	-1	-/-	-758.9304994344711	-15879.723655767739	185	0.09838274932614555	0.7891891891891892	0.3871527777777778
YGR252W	-1	-/-	-758.9627809524536	-18095.993718862534	185	0.09831649831649832	0.7891891891891892	0.38744212962962965
YBR115C	0	0/0	-759.1560166478157	-31513.04009800963	740	0.09831649831649832	0.7891891891891892	0.38744212962962965
YMR153W	-1	-/-	-759.275552213192	-18202.304306209087	185	0.09825033647375504	0.7891891891891892	0.38773148148148145
YBR163W	0	0/+	-759.2782657444477	-30781.56020027399	740	0.09825033647375504	0.7891891891891892	0.38773148148148145
YBR281C	0	0/0	-759.3675696849823	-30628.799971036613	740	0.09825033647375504	0.7891891891891892	0.38773148148148145
YDR339C	-1	-/-	-759.4134937524796	-21115.461656570435	185	0.09818426361802286	0.7891891891891892	0.3880208333333333
YBR003W	0	0/-	-759.4262225478888	-32152.92651927471	740	0.09818426361802286	0.7891891891891892	0.3880208333333333
YGL192W	-1	-/-	-759.4972808361053	-17095.97050023079	185	0.09811827956989247	0.7891891891891892	0.3883101851851852
YER014C-A	-1	-/-	-759.5755248069763	-16642.584048628807	185	0.09805238415043653	0.7891891891891892	0.38859953703703703
YLL005C	0	0/-	-759.6075411140919	-28653.171314179897	740	0.09805238415043653	0.7891891891891892	0.38859953703703703
YMR316W	-1	-/-	-759.6479080319405	-18984.7513332963	185	0.09798657718120805	0.7891891891891892	0.3888888888888889
YHR205W	-1	-/-	-759.6983301639557	-18532.515676259995	185	0.09792085848423876	0.7891891891891892	0.38917824074074076
YGR004W	-1	-/-	-759.7022688388824	-17773.28418779373	185	0.09785522788203753	0.7891891891891892	0.3894675925925926
YDR150W	-1	-/-	-759.7224181890488	-18783.23423987627	185	0.09778968519758875	0.7891891891891892	0.3897569444444444
YNR043W	-1	-/-	-759.7584929466248	-18484.905152618885	185	0.09772423025435073	0.7891891891891892	0.3900462962962963
YGR215W	0	0/-	-759.8367019630969	-30383.515274034813	740	0.09772423025435073	0.7891891891891892	0.3900462962962963
YHL029C	0	0/0	-759.8473870754242	-31633.58786188066	740	0.09772423025435073	0.7891891891891892	0.3900462962962963
YBR222C	0	0/-	-760.1512276828289	-31569.028503492475	740	0.09772423025435073	0.7891891891891892	0.3900462962962963
YFL027C	0	0/-	-760.1717447191477	-30926.410760216415	740	0.09772423025435073	0.7891891891891892	0.3900462962962963
YEL022W	-1	-/-	-760.2291643619537	-18226.022868156433	185	0.09765886287625418	0.7891891891891892	0.39033564814814814
YLR350W	-1	-/-	-760.3906704932451	-19741.134109809995	185	0.09759358288770054	0.7891891891891892	0.390625
YOR035C	-1	-/-	-760.4983811378479	-20423.145262897015	185	0.09752839011356046	0.7891891891891892	0.39091435185185186
YNL133C	1	+/+	-760.5142307281494	-18455.440242111683	184	0.09813084112149532	0.7945945945945946	0.39091435185185186
YJR036C	0	0/-	-760.5330653600395	-33983.92710835114	740	0.09813084112149532	0.7945945945945946	0.39091435185185186
YAL041W	-1	-/-	-760.6458276510239	-17437.981159329414	185	0.0980653769179453	0.7945945945945946	0.3912037037037037
YAL014C	0	0/-	-760.8534153699875	-30570.773557264358	740	0.0980653769179453	0.7945945945945946	0.3912037037037037
YDL108W	-1	-/-	-760.9039552211761	-19045.903918504715	185	0.098	0.7945945945945946	0.3914930555555556
YGL169W	-1	-/-	-760.9128367304802	-19196.9509857893	185	0.09793471019320453	0.7945945945945946	0.3917824074074074
YIL105C	-1	-/-	-760.9670593738556	-18815.299711108208	185	0.09786950732356857	0.7945945945945946	0.39207175925925924
YDR247W	-1	-/-	-761.0048487428576	-20420.111149845645	185	0.09780439121756487	0.7945945945945946	0.3923611111111111
YKL219W	0	0/-	-761.0611915588379	-30082.272608980536	740	0.09780439121756487	0.7945945945945946	0.3923611111111111
YGR216C	-1	-/-	-761.0687502622604	-17985.854198485613	185	0.09773936170212766	0.7945945945945946	0.39265046296296297
YDR512C	-1	-/-	-761.1409748345613	-19584.725957289338	185	0.09767441860465116	0.7945945945945946	0.3929398148148148
YGR081C	-1	-/-	-761.3391131311655	-20164.728238880634	185	0.09760956175298804	0.7945945945945946	0.3932291666666667
YBR236C	-1	-/-	-761.637981697917	-19565.22350899875	185	0.09754479097544791	0.7945945945945946	0.39351851851851855
YDR117C	0	0/-	-761.6598823666573	-31246.058527365327	740	0.09754479097544791	0.7945945945945946	0.39351851851851855
YBR110W	-1	-/-	-761.6795173883438	-17895.21784836054	185	0.09748010610079576	0.7945945945945946	0.39380787037037035
YDR123C	-1	-/-	-761.9286432266235	-17021.578229933977	185	0.09741550695825049	0.7945945945945946	0.3940972222222222
YOR384W	0	0/-	-762.1819041520357	-29880.042786732316	740	0.09741550695825049	0.7945945945945946	0.3940972222222222
YKR001C	-1	-/-	-762.2193046808243	-17917.481179505587	185	0.09735099337748344	0.7945945945945946	0.39438657407407407
YOR327C	-1	-/-	-762.2495914697647	-17382.40472790599	185	0.09728656518861681	0.7945945945945946	0.39467592592592593
YBL055C	-1	-/-	-762.2976957559586	-18520.163000404835	185	0.09722222222222222	0.7945945945945946	0.3949652777777778
YGL032C	-1	-/-	-762.4364479780197	-19136.069106459618	185	0.09715796430931924	0.7945945945945946	0.39525462962962965
YHR013C	-1	-/-	-762.5082761049271	-20142.042457699776	185	0.09709379128137384	0.7945945945945946	0.39554398148148145
YDR292C	-1	-/-	-762.543740272522	-19293.699863269925	185	0.09702970297029703	0.7945945945945946	0.3958333333333333
YJL137C	0	0/0	-762.6132632791996	-30803.82683096081	740	0.09702970297029703	0.7945945945945946	0.3958333333333333
YIL146C	0	0/-	-762.6711703967303	-33927.79968484305	740	0.09702970297029703	0.7945945945945946	0.3958333333333333
YDL189W	0	0/0	-762.6827683895826	-30988.053068503737	740	0.09702970297029703	0.7945945945945946	0.3958333333333333
YOR219C	0	0/-	-762.771237462759	-31102.034707229584	740	0.09702970297029703	0.7945945945945946	0.3958333333333333
YJL179W	-1	-/-	-762.9433301687241	-19489.666506409645	185	0.09696569920844327	0.7945945945945946	0.3961226851851852
YAL001C	-1	-/-	-762.9445975422859	-17963.389526188374	185	0.09690177982860909	0.7945945945945946	0.39641203703703703
YPL115C	-1	-/-	-762.9763901233673	-18185.971196733415	185	0.09683794466403162	0.7945945945945946	0.3967013888888889
YGR041W	-1	-/-	-763.1501778364182	-17525.037838578224	185	0.0967741935483871	0.7945945945945946	0.39699074074074076
YLR330W	-1	-/-	-763.1882564201951	-18017.311215795577	185	0.09671052631578947	0.7945945945945946	0.3972800925925926
YLR213C	0	0/-	-763.5310814082623	-28955.82829940319	740	0.09671052631578947	0.7945945945945946	0.3972800925925926
YGL119W	-1	-/0	-763.6678453683853	-18387.733828246593	185	0.09664694280078895	0.7945945945945946	0.3975694444444444
YLR260W	-1	-/-	-763.6863467693329	-18664.421521902084	185	0.09658344283837056	0.7945945945945946	0.3978587962962963
YAR035W	-1	-/-	-763.8627537488937	-19116.003808796406	185	0.09652002626395273	0.7945945945945946	0.39814814814814814
YER095W	1	+/+	-763.8883270025253	-17204.054601430893	184	0.09711286089238845	0.8	0.39814814814814814
YPR188C	-1	-/-	-764.063841342926	-18785.518439292908	185	0.09704918032786886	0.8	0.3984375
YGR212W	-1	-/-	-764.1417348384857	-18356.643443584442	185	0.09698558322411534	0.8	0.39872685185185186
YLR078C	-1	-/-	-764.1831920146942	-18001.64271378517	185	0.09692206941715782	0.8	0.3990162037037037
YOL096C	0	0/0	-764.1866843700409	-31745.10698620975	740	0.09692206941715782	0.8	0.3990162037037037
YBL093C	-1	-/-	-764.2281653881073	-19107.012312471867	185	0.0968586387434555	0.8	0.3993055555555556
YPR158W	0	0/-	-764.2944467365742	-31764.195568412542	740	0.0968586387434555	0.8	0.3993055555555556
YGR169C-A	0	0/-	-764.3109668493271	-27045.966102212667	740	0.0968586387434555	0.8	0.3993055555555556
YJL106W	-1	-/-	-764.6652810573578	-17949.062452733517	185	0.09679529103989536	0.8	0.3995949074074074
YOR255W	0	0/-	-764.7095776647329	-28508.342122368515	740	0.09679529103989536	0.8	0.3995949074074074
YGL067W	-1	-/-	-764.8729101419449	-19163.268088698387	185	0.09673202614379085	0.8	0.39988425925925924
YGL194C	-1	-/-	-764.8937031030655	-18406.750348836184	185	0.09666884389288047	0.8	0.4001736111111111
YER028C	-1	-/-	-765.0906448364258	-17876.015756212175	185	0.09660574412532637	0.8	0.40046296296296297
YBR273C	-1	-/-	-765.1951749920845	-20161.025033652782	185	0.09654272667971298	0.8	0.4007523148148148
YLR266C	-1	-/-	-765.2274551391602	-17519.015890836716	185	0.09647979139504563	0.8	0.4010416666666667
YBR298C	-1	-/-	-765.369514465332	-19982.870299376547	185	0.09641693811074918	0.8	0.40133101851851855
YJR132W	-1	-/0	-765.5052689313889	-19861.916204452515	185	0.09635416666666667	0.8	0.40162037037037035
YDL127W	0	0/-	-765.5936639159918	-29859.760719373822	740	0.09635416666666667	0.8	0.40162037037037035
YKR068C	-1	-/-	-765.6526992321014	-18870.44375538826	185	0.09629147690305791	0.8	0.4019097222222222
YFL004W	-1	-/-	-765.6781140565872	-18160.03381446004	185	0.09622886866059818	0.8	0.40219907407407407
YOR037W	-1	-/-	-765.6823313236237	-17643.668304920197	185	0.09616634178037686	0.8	0.40248842592592593
YMR020W	0	0/-	-765.6982473172247	-32964.10037487373	740	0.09616634178037686	0.8	0.40248842592592593
YLR242C	-1	-/-	-765.9789886474609	-17905.809989333153	185	0.09610389610389611	0.8	0.4027777777777778
YML092C	-1	-/-	-766.0370038747787	-19630.38106328249	185	0.09604153147306943	0.8	0.40306712962962965
YOR117W	-1	-/-	-766.103297971189	-19212.388143144548	185	0.0959792477302205	0.8	0.40335648148148145
YDR051C	0	0/-	-766.1046109199524	-31114.12913801521	740	0.0959792477302205	0.8	0.40335648148148145
YHR074W	-1	-/-	-766.192408323288	-18780.337601661682	185	0.09591704471808166	0.8	0.4036458333333333
YDR103W	-1	-/-	-766.6306912899017	-17774.39708954096	185	0.09585492227979274	0.8	0.4039351851851852
YOR241W	-1	-/0	-766.6507408618927	-19956.425161719322	185	0.09579288025889968	0.8	0.40422453703703703
YGL223C	-1	-/-	-766.8835462331772	-18601.840666651726	185	0.09573091849935317	0.8	0.4045138888888889
YHR161C	-1	-/-	-766.9142330884933	-18616.193121135235	185	0.09566903684550743	0.8	0.40480324074074076
YJL134W	-1	-/-	-767.1388831138611	-18653.465832054615	185	0.09560723514211886	0.8	0.4050925925925926
YML126C	-1	-/-	-767.162083864212	-18101.65585720539	185	0.09554551323434474	0.8	0.4053819444444444
YLR289W	0	0/0	-767.4454615861177	-31190.225110039115	740	0.09554551323434474	0.8	0.4053819444444444
YNL130C-A	0	0/0	-767.4535009264946	-27936.109286159277	740	0.09554551323434474	0.8	0.4053819444444444
YCR037C	-1	-/-	-767.4960591867566	-18146.790037222207	185	0.09548387096774194	0.8	0.4056712962962963
YER183C	-1	-/0	-767.5846687555313	-18336.67215204239	185	0.09542230818826564	0.8	0.40596064814814814
YER185W	0	0/-	-767.6066003339365	-32680.92950203363	740	0.09542230818826564	0.8	0.40596064814814814
YMR311C	-1	-/-	-767.7071377038956	-20007.840572357178	185	0.09536082474226804	0.8	0.40625
YDR076W	1	+/+	-767.7431415319443	-17304.75548556447	184	0.09594333547971667	0.8054054054054054	0.40625
YDR337W	-1	-/-	-767.7433286309242	-18176.9134644866	185	0.09588159588159588	0.8054054054054054	0.40653935185185186
YNR075W	-1	-/-	-767.9729572534561	-17718.322485268116	185	0.09581993569131833	0.8054054054054054	0.4068287037037037
YDL116W	-1	-/+	-767.9969902038574	-18592.98822784424	185	0.09575835475578406	0.8054054054054054	0.4071180555555556
YCR068W	0	0/-	-767.9972597211599	-30920.323832590133	740	0.09575835475578406	0.8054054054054054	0.4071180555555556
YGL225W	-1	-/-	-768.0005277395248	-20205.389473557472	185	0.09569685292228645	0.8054054054054054	0.4074074074074074
YAL019W	0	0/+	-768.0415960103273	-31958.110046103597	740	0.09569685292228645	0.8054054054054054	0.4074074074074074
YDR162C	-1	-/-	-768.1394814252853	-18732.471383571625	185	0.09563543003851091	0.8054054054054054	0.40769675925925924
YJL140W	-1	-/-	-768.1423573493958	-18301.893985152245	185	0.09557408595253368	0.8054054054054054	0.4079861111111111
YLR399C	1	+/+	-768.1693792641163	-18675.767485409975	184	0.09615384615384616	0.8108108108108109	0.4079861111111111
YPR083W	-1	-/-	-768.1931017637253	-18352.428321242332	185	0.09609224855861627	0.8108108108108109	0.40827546296296297
YPR081C	-1	-/-	-768.2337648868561	-20043.41921031475	185	0.09603072983354674	0.8108108108108109	0.4085648148148148
YPL148C	0	0/-	-768.278632581234	-31624.143256664276	740	0.09603072983354674	0.8108108108108109	0.4085648148148148
YHR057C	0	0/-	-768.4637748301029	-31033.895487254485	740	0.09603072983354674	0.8108108108108109	0.4085648148148148
YDR055W	-1	-/-	-768.5199509859085	-17294.5665897727	185	0.09596928982725528	0.8108108108108109	0.4088541666666667
YIR023W	-1	-/-	-768.5352818965912	-18821.254956305027	185	0.0959079283887468	0.8108108108108109	0.40914351851851855
YLR020C	-1	-/-	-768.5512094497681	-19076.782178640366	185	0.09584664536741214	0.8108108108108109	0.40943287037037035
YER132C	0	0/-	-768.5842200517654	-28877.533462136984	740	0.09584664536741214	0.8108108108108109	0.40943287037037035
YPL227C	-1	-/-	-768.7064469754696	-19187.530106157064	185	0.09578544061302682	0.8108108108108109	0.4097222222222222
YMR098C	0	0/-	-768.828221604228	-31648.86301007867	740	0.09578544061302682	0.8108108108108109	0.4097222222222222
YOR039W	-1	-/-	-768.9030545949936	-18781.015100240707	185	0.09572431397574985	0.8108108108108109	0.41001157407407407
YDR111C	0	0/0	-769.0923909470439	-31759.034122027457	740	0.09572431397574985	0.8108108108108109	0.41001157407407407
YMR282C	0	0/-	-769.0981923937798	-29630.586143121123	740	0.09572431397574985	0.8108108108108109	0.41001157407407407
YDL123W	0	0/0	-769.1075536757708	-32884.334944561124	740	0.09572431397574985	0.8108108108108109	0.41001157407407407
YNR031C	-1	-/-	-769.2373301386833	-17789.03057974577	185	0.09566326530612244	0.8108108108108109	0.41030092592592593
YBR037C	-1	-/-	-769.3028918504715	-19330.191393435	185	0.09560229445506692	0.8108108108108109	0.4105902777777778
YLR454W	0	0/0	-769.4222378581762	-31948.076198488474	740	0.09560229445506692	0.8108108108108109	0.4105902777777778
YKL052C	-1	-/-	-769.4588595628738	-18195.259580910206	185	0.09554140127388536	0.8108108108108109	0.41087962962962965
YJR095W	0	0/-	-769.5129079557955	-30716.93792024441	740	0.09554140127388536	0.8108108108108109	0.41087962962962965
YGL133W	-1	-/-	-769.6478848457336	-18039.25402057171	185	0.09548058561425843	0.8108108108108109	0.41116898148148145
YDR218C	-1	-/-	-769.6601645350456	-17531.285939514637	185	0.09541984732824428	0.8108108108108109	0.4114583333333333
YJL031C	-1	-/-	-769.8374668359756	-19110.80835223198	185	0.09535918626827718	0.8108108108108109	0.4117476851851852
YPL023C	0	0/0	-769.8535948991776	-30831.31087632384	740	0.09535918626827718	0.8108108108108109	0.4117476851851852
YMR274C	0	0/-	-769.8860360775143	-30508.1097450424	740	0.09535918626827718	0.8108108108108109	0.4117476851851852
YIL045W	0	0/0	-769.9620360732079	-32825.598246343434	740	0.09535918626827718	0.8108108108108109	0.4117476851851852
YMR119W	-1	-/-	-770.0579569339752	-19281.984914064407	185	0.09529860228716645	0.8108108108108109	0.41203703703703703
YER048W-A	0	0/0	-770.1384288668633	-29731.877440825105	740	0.09529860228716645	0.8108108108108109	0.41203703703703703
YGR070W	-1	-/-	-770.1949286460876	-18943.740755438805	185	0.09523809523809523	0.8108108108108109	0.4123263888888889
YOL062C	0	0/-	-770.2085260003805	-30947.169986069202	740	0.09523809523809523	0.8108108108108109	0.4123263888888889
YGR251W	-1	-/-	-770.2248326539993	-17012.409372091293	185	0.09517766497461928	0.8108108108108109	0.41261574074074076
YOL068C	-1	-/-	-770.4153184294701	-18572.122726000845	185	0.09511731135066583	0.8108108108108109	0.4129050925925926
YDR280W	-1	-/-	-770.4915260076523	-21143.00327757001	185	0.09505703422053231	0.8108108108108109	0.4131944444444444
YGL035C	-1	-/-	-770.6582149267197	-18065.199008196592	185	0.09499683343888538	0.8108108108108109	0.4134837962962963
YDR490C	-1	-/-	-770.6789021492004	-18943.967296123505	185	0.0949367088607595	0.8108108108108109	0.41377314814814814
YLR285W	-1	-/-	-770.7427817583084	-18938.488988757133	185	0.09487666034155598	0.8108108108108109	0.4140625
YDR452W	0	0/0	-770.771993920207	-31067.975487604737	740	0.09487666034155598	0.8108108108108109	0.4140625
YCR008W	-1	-/-	-770.846231341362	-18286.951996803284	185	0.09481668773704172	0.8108108108108109	0.41435185185185186
YJL104W	-1	-/-	-770.85202896595	-18716.313325047493	185	0.09475679090334807	0.8108108108108109	0.4146412037037037
[truncated: 3,961 more rows]
