# Supplementary material for: Revisiting co-expression-based automated function prediction in yeast with neural networks and updated Gene Ontology annotations
Source: PLoS One. 2026 Apr 16;21(4):e0322689. doi: 10.1371/journal.pone.0322689 (PMC13086303; doi:10.1371/journal.pone.0322689)
Supplement: S1 File — A zip file of tables in csv format containing individual genes ranked by their predicted involvement in each predicted GO term. These predictions were made by Model 1 as described in Table A of S1 Text. (ZIP) [file pone.0322689.s002.zip › GO0006310_SingleGeneRanking.csv]

Gene	Label	Annos	Score	Background Score	Num pos pairs	Precision	Recall	False Positive Rate
YHR153C	0	0/+	-365.79222589731216	-27275.71413304191	436	1.0	0.0	0.0
YAR008W	-1	-/-	-366.68518966436386	-17634.60849777609	109	0.0	0.0	0.00028312570781426955
YGL249W	-1	-/+	-367.3363931775093	-16145.203956782818	109	0.0	0.0	0.0005662514156285391
YNL196C	0	0/-	-368.66854705661535	-26672.51734264614	436	0.0	0.0	0.0005662514156285391
YOR351C	-1	-/-	-369.65304589271545	-14447.190522909164	109	0.0	0.0	0.0008493771234428086
YIL026C	-1	-/-	-378.58463790267706	-16997.78036416322	109	0.0	0.0	0.0011325028312570782
YGL033W	1	+/+	-379.38966727256775	-15867.898337990046	108	0.2	0.009174311926605505	0.0011325028312570782
YLR431C	-1	-/-	-383.4855473637581	-17152.547968029976	109	0.16666666666666666	0.009174311926605505	0.0014156285390713476
YIR025W	1	+/+	-391.3158032298088	-17115.310203909874	108	0.2857142857142857	0.01834862385321101	0.0014156285390713476
YDL087C	-1	-/-	-391.61175525188446	-16945.81285762787	109	0.25	0.01834862385321101	0.0016987542468856172
YMR078C	-1	-/+	-393.67000126838684	-17182.549944400787	109	0.2222222222222222	0.01834862385321101	0.0019818799546998866
YGL183C	1	+/+	-394.61787632107735	-17909.217879921198	108	0.3	0.027522935779816515	0.0019818799546998866
YMR117C	-1	-/-	-398.1427472829819	-14765.731954038143	109	0.2727272727272727	0.027522935779816515	0.0022650056625141564
YDR402C	0	0/-	-398.24857058376074	-26267.446266716346	436	0.2727272727272727	0.027522935779816515	0.0022650056625141564
YLR383W	-1	-/+	-398.32963266968727	-17296.89311733842	109	0.25	0.027522935779816515	0.002548131370328426
YHR172W	-1	-/-	-398.6589386463165	-17416.350122988224	109	0.23076923076923078	0.027522935779816515	0.0028312570781426952
YLR329W	1	+/+	-398.69797172397375	-15955.930694364011	108	0.2857142857142857	0.03669724770642202	0.0028312570781426952
YHL022C	1	+/+	-398.7516602277756	-16168.953050136566	108	0.3333333333333333	0.045871559633027525	0.0028312570781426952
YBL035C	-1	-/-	-399.76178024709225	-16682.871822580695	109	0.3125	0.045871559633027525	0.003114382785956965
YBR156C	-1	-/-	-400.94288183376193	-18416.384709011763	109	0.29411764705882354	0.045871559633027525	0.0033975084937712344
YCL016C	-1	-/-	-400.9483960866928	-17298.197737455368	109	0.2777777777777778	0.045871559633027525	0.003680634201585504
YDR285W	-1	-/+	-401.50270640850067	-18263.273119688034	109	0.2631578947368421	0.045871559633027525	0.003963759909399773
YML061C	1	+/+	-401.53564874082804	-18497.539948560297	108	0.3	0.05504587155963303	0.003963759909399773
YNL012W	-1	-/-	-401.94543704390526	-19896.820423692465	109	0.2857142857142857	0.05504587155963303	0.004246885617214043
YBR231C	-1	-/-	-403.99668744951487	-17875.64715243131	109	0.2727272727272727	0.05504587155963303	0.004530011325028313
YGL240W	-1	-/-	-404.3102757334709	-17318.099121570587	109	0.2608695652173913	0.05504587155963303	0.004813137032842582
YPL121C	1	+/+	-404.9839536547661	-16658.26978814602	108	0.2916666666666667	0.06422018348623854	0.004813137032842582
YDL247W	-1	-/-	-405.5953936576843	-17109.305954825133	109	0.28	0.06422018348623854	0.005096262740656852
YBR278W	-1	-/-	-406.8359610289335	-18248.870956346393	109	0.2692307692307692	0.06422018348623854	0.005379388448471121
YCL024W	-1	-/-	-407.09586799144745	-17369.05805116892	109	0.25925925925925924	0.06422018348623854	0.0056625141562853904
YDR522C	0	0/-	-407.22529323399067	-26204.04175224784	436	0.25925925925925924	0.06422018348623854	0.0056625141562853904
YLR183C	-1	-/0	-408.34376990795135	-18757.04604370892	109	0.25	0.06422018348623854	0.00594563986409966
YKR104W	0	0/-	-409.1015920564532	-27886.83499444276	436	0.25	0.06422018348623854	0.00594563986409966
YPL209C	-1	-/-	-410.6132313013077	-17411.04514569044	109	0.2413793103448276	0.06422018348623854	0.00622876557191393
YER106W	-1	-/-	-411.8262992501259	-16778.83209490776	109	0.23333333333333334	0.06422018348623854	0.0065118912797281995
YOR144C	1	+/+	-413.22290885448456	-17553.028331398964	108	0.25806451612903225	0.07339449541284404	0.0065118912797281995
YGR188C	-1	-/-	-414.24743819236755	-17971.579161167145	109	0.25	0.07339449541284404	0.006795016987542469
YGL251C	-1	-/+	-414.4366351366043	-17710.5164411664	109	0.24242424242424243	0.07339449541284404	0.007078142695356738
YIL073C	-1	-/-	-414.63432079553604	-17755.30776400864	109	0.23529411764705882	0.07339449541284404	0.007361268403171008
YOL017W	-1	-/-	-416.3229078054428	-17184.7969250679	109	0.22857142857142856	0.07339449541284404	0.007644394110985277
YNR048W	-1	-/-	-416.69023222476244	-17898.8099103719	109	0.2222222222222222	0.07339449541284404	0.007927519818799546
YLR263W	-1	-/+	-416.85569137334824	-18037.6152921319	109	0.21621621621621623	0.07339449541284404	0.008210645526613816
YHR014W	-1	-/-	-416.99747582525015	-18421.985011808574	109	0.21052631578947367	0.07339449541284404	0.008493771234428085
YDR437W	-1	-/-	-417.03616774082184	-15847.189051628113	109	0.20512820512820512	0.07339449541284404	0.008776896942242356
YPR185W	-1	-/-	-417.2518723011017	-18885.60368448496	109	0.2	0.07339449541284404	0.009060022650056626
YMR094W	0	0/-	-417.36768701672554	-28536.483070984483	436	0.2	0.07339449541284404	0.009060022650056626
YNL127W	-1	-/-	-417.45110619068146	-19081.698413170874	109	0.1951219512195122	0.07339449541284404	0.009343148357870895
YNL128W	-1	-/-	-418.42901027202606	-17934.99335737899	109	0.19047619047619047	0.07339449541284404	0.009626274065685165
YBR250W	-1	-/-	-418.6089677810669	-17216.872598081827	109	0.18604651162790697	0.07339449541284404	0.009909399773499434
YPL153C	-1	-/-	-418.7014999985695	-16943.879550158978	109	0.18181818181818182	0.07339449541284404	0.010192525481313703
YGR059W	-1	-/-	-418.9023531675339	-16647.202629365027	109	0.17777777777777778	0.07339449541284404	0.010475651189127973
YML049C	-1	-/-	-419.03734374046326	-17292.866017222404	109	0.17391304347826086	0.07339449541284404	0.010758776896942242
YOL132W	0	0/-	-419.47575575858355	-28507.95471055433	436	0.17391304347826086	0.07339449541284404	0.010758776896942242
YGL075C	-1	-/-	-419.56985491514206	-17409.198694884777	109	0.1702127659574468	0.07339449541284404	0.011041902604756512
YPR007C	-1	-/+	-419.6885799765587	-19757.673766076565	109	0.16666666666666666	0.07339449541284404	0.011325028312570781
YDL017W	-1	-/+	-419.9185335636139	-18839.92186009884	109	0.16326530612244897	0.07339449541284404	0.01160815402038505
YLR288C	1	+/+	-421.008114695549	-18422.10446983576	108	0.18	0.08256880733944955	0.01160815402038505
YBR186W	-1	-/+	-421.0261571407318	-16557.482223153114	109	0.17647058823529413	0.08256880733944955	0.01189127972819932
YCR066W	-1	-/-	-421.4834530353546	-17403.86483693123	109	0.17307692307692307	0.08256880733944955	0.01217440543601359
YLR457C	0	0/-	-421.5293785482645	-28786.44170449674	436	0.17307692307692307	0.08256880733944955	0.01217440543601359
YJL106W	-1	-/-	-422.0991190671921	-18625.51455426216	109	0.16981132075471697	0.08256880733944955	0.01245753114382786
YNL210W	-1	-/+	-422.1677654981613	-15373.156728744507	109	0.16666666666666666	0.08256880733944955	0.01274065685164213
YDR495C	-1	-/-	-422.75736570358276	-15994.082444369793	109	0.16363636363636364	0.08256880733944955	0.013023782559456399
YJR160C	-1	-/-	-423.67456459999084	-16354.513136804104	109	0.16071428571428573	0.08256880733944955	0.013306908267270668
YKL089W	-1	-/-	-424.4332866668701	-17267.851205706596	109	0.15789473684210525	0.08256880733944955	0.013590033975084938
YOR195W	-1	-/-	-424.4999768435955	-19193.97780814767	109	0.15517241379310345	0.08256880733944955	0.013873159682899207
YMR306W	0	0/-	-424.71231140196323	-29597.449675396085	436	0.15517241379310345	0.08256880733944955	0.013873159682899207
YML095C	1	+/+	-425.4699432849884	-17315.920670628548	108	0.1694915254237288	0.09174311926605505	0.013873159682899207
YLR272C	-1	-/-	-425.51129791140556	-19913.990638956428	109	0.16666666666666666	0.09174311926605505	0.014156285390713477
YFR046C	-1	-/-	-425.54761958122253	-18197.73191654682	109	0.16393442622950818	0.09174311926605505	0.014439411098527746
YBL104C	0	0/-	-425.61894330382347	-28956.479567080736	436	0.16393442622950818	0.09174311926605505	0.014439411098527746
YJL089W	-1	-/-	-426.05532318353653	-20146.439214229584	109	0.16129032258064516	0.09174311926605505	0.014722536806342015
YER179W	1	+/+	-426.34235752373934	-18742.952817715704	108	0.1746031746031746	0.10091743119266056	0.014722536806342015
YBR136W	1	+/+	-426.81819224357605	-16301.481402635574	108	0.1875	0.11009174311926606	0.014722536806342015
YHR189W	0	0/-	-428.1474980413914	-29974.350277274847	436	0.1875	0.11009174311926606	0.014722536806342015
YCL069W	-1	-/-	-428.2375388145447	-16016.980770230293	109	0.18461538461538463	0.11009174311926606	0.015005662514156285
YLL046C	0	0/0	-428.35238462127745	-28701.846386430785	436	0.18461538461538463	0.11009174311926606	0.015005662514156285
YIR009W	-1	-/-	-428.8368054628372	-17567.3582239151	109	0.18181818181818182	0.11009174311926606	0.015288788221970554
YER142C	-1	-/-	-429.6788726449013	-19983.675163328648	109	0.1791044776119403	0.11009174311926606	0.015571913929784825
YER044C-A	1	+/+	-430.6144999265671	-17455.2255641222	108	0.19117647058823528	0.11926605504587157	0.015571913929784825
YAL047C	-1	-/-	-430.9989619255066	-17296.00214445591	109	0.18840579710144928	0.11926605504587157	0.015855039637599093
YIR013C	-1	-/-	-431.39989507198334	-16690.2809497118	109	0.18571428571428572	0.11926605504587157	0.016138165345413364
YBL009W	-1	-/-	-432.0687450170517	-19095.58453822136	109	0.18309859154929578	0.11926605504587157	0.01642129105322763
YOR003W	-1	-/0	-432.08692169189453	-19792.396969914436	109	0.18055555555555555	0.11926605504587157	0.016704416761041903
YMR067C	-1	-/-	-432.5075995326042	-17569.556222856045	109	0.1780821917808219	0.11926605504587157	0.01698754246885617
YBR148W	0	0/-	-432.84604455530643	-27969.18494879268	436	0.1780821917808219	0.11926605504587157	0.01698754246885617
YBL013W	-1	-/-	-433.746830701828	-16142.804664850235	109	0.17567567567567569	0.11926605504587157	0.01727066817667044
YDR014W	0	0/-	-433.78837487101555	-27971.407998666167	436	0.17567567567567569	0.11926605504587157	0.01727066817667044
YEL004W	-1	-/-	-433.81518173217773	-16918.553717136383	109	0.17333333333333334	0.11926605504587157	0.017553793884484713
YDR369C	1	+/+	-433.9103790819645	-18907.24418774247	108	0.18421052631578946	0.12844036697247707	0.017553793884484713
YGR292W	0	0/-	-434.14307606220245	-27382.05621998012	436	0.18421052631578946	0.12844036697247707	0.017553793884484713
YDR013W	-1	-/+	-434.4052597284317	-19009.65234875679	109	0.18181818181818182	0.12844036697247707	0.01783691959229898
YER070W	-1	-/-	-434.77296781539917	-18752.90317583084	109	0.1794871794871795	0.12844036697247707	0.01812004530011325
YDR446W	1	+/+	-434.856654047966	-17066.64093181491	108	0.189873417721519	0.13761467889908258	0.01812004530011325
YKL108W	-1	-/+	-435.0410269498825	-17373.375326275826	109	0.1875	0.13761467889908258	0.01840317100792752
YLR313C	-1	-/-	-435.13761258125305	-17408.121616840363	109	0.18518518518518517	0.13761467889908258	0.01868629671574179
YLL063C	0	0/-	-435.1464566588402	-28324.11708247848	436	0.18518518518518517	0.13761467889908258	0.01868629671574179
YPR018W	-1	-/-	-435.63403475284576	-18286.586073696613	109	0.18292682926829268	0.13761467889908258	0.018969422423556058
YJR089W	-1	-/-	-436.49221754074097	-18118.86690211296	109	0.18072289156626506	0.13761467889908258	0.01925254813137033
YNL304W	-1	-/-	-436.6198099851608	-16580.449134469032	109	0.17857142857142858	0.13761467889908258	0.019535673839184597
YOL034W	-1	-/+	-436.65647053718567	-16355.752985835075	109	0.17647058823529413	0.13761467889908258	0.019818799546998868
YMR048W	-1	-/-	-437.12792575359344	-18652.89794909954	109	0.1744186046511628	0.13761467889908258	0.020101925254813136
YOR074C	-1	-/-	-437.1740987300873	-19182.9725137949	109	0.1724137931034483	0.13761467889908258	0.020385050962627407
YJL038C	0	0/-	-437.2341161966324	-28442.667868740857	436	0.1724137931034483	0.13761467889908258	0.020385050962627407
YDR439W	-1	-/+	-437.4564137458801	-17740.33994245529	109	0.17045454545454544	0.13761467889908258	0.020668176670441678
YLR234W	1	+/+	-437.5098152756691	-17570.95041579008	108	0.1797752808988764	0.14678899082568808	0.020668176670441678
YGL241W	-1	-/-	-437.6199165582657	-16814.589275598526	109	0.17777777777777778	0.14678899082568808	0.020951302378255945
YDR499W	-1	-/-	-438.48287320137024	-17020.912052333355	109	0.17582417582417584	0.14678899082568808	0.021234428086070217
YKR105C	0	0/-	-438.52872160077095	-28654.73755952716	436	0.17582417582417584	0.14678899082568808	0.021234428086070217
YFL008W	-1	-/-	-438.55770272016525	-19259.569166094065	109	0.17391304347826086	0.14678899082568808	0.021517553793884484
YDR416W	-1	-/-	-438.80768513679504	-17678.034796714783	109	0.17204301075268819	0.14678899082568808	0.021800679501698755
YDL245C	-1	-/-	-438.8444631099701	-15944.697121024132	109	0.1702127659574468	0.14678899082568808	0.022083805209513023
YGL212W	-1	-/-	-438.8733985424042	-17249.40816991031	109	0.16842105263157894	0.14678899082568808	0.022366930917327294
YIL072W	-1	-/-	-439.07969331741333	-17918.941137433052	109	0.16666666666666666	0.14678899082568808	0.022650056625141562
YNL318C	-1	-/-	-439.124768614769	-15725.48536914587	109	0.16494845360824742	0.14678899082568808	0.022933182332955833
YGL098W	-1	-/-	-440.6887140274048	-18812.8822337389	109	0.16326530612244897	0.14678899082568808	0.0232163080407701
YPR046W	-1	-/-	-440.98037338256836	-17583.308141589165	109	0.16161616161616163	0.14678899082568808	0.02349943374858437
YLR087C	0	0/-	-441.0433035492897	-27824.620036244392	436	0.16161616161616163	0.14678899082568808	0.02349943374858437
YBR217W	-1	-/-	-441.3315677642822	-18249.089603841305	109	0.16	0.14678899082568808	0.02378255945639864
YHR124W	-1	-/-	-441.6424926519394	-17270.700350940228	109	0.15841584158415842	0.14678899082568808	0.02406568516421291
YDL105W	-1	-/+	-442.2447736263275	-16374.425190210342	109	0.1568627450980392	0.14678899082568808	0.02434881087202718
YMR137C	-1	-/-	-442.3119032382965	-19138.30900299549	109	0.1553398058252427	0.14678899082568808	0.02463193657984145
YGL153W	-1	-/-	-442.7950048446655	-17897.609451413155	109	0.15384615384615385	0.14678899082568808	0.02491506228765572
YLR115W	-1	-/-	-443.03471302986145	-17437.663227796555	109	0.1523809523809524	0.14678899082568808	0.025198187995469988
YGL175C	1	+/+	-443.0502163171768	-17613.67180454731	108	0.16037735849056603	0.1559633027522936	0.025198187995469988
YGR140W	-1	-/-	-443.2531998157501	-17412.172756671906	109	0.1588785046728972	0.1559633027522936	0.02548131370328426
YHR105W	0	0/0	-443.318008184433	-29941.81003576517	436	0.1588785046728972	0.1559633027522936	0.02548131370328426
YNL328C	-1	-/-	-443.5152003765106	-16562.906899929047	109	0.1574074074074074	0.1559633027522936	0.025764439411098527
YAL034W-A	-1	-/-	-443.519646525383	-18316.68678843975	109	0.1559633027522936	0.1559633027522936	0.026047565118912798
YNL309W	-1	-/-	-444.06930208206177	-17528.856817126274	109	0.15454545454545454	0.1559633027522936	0.026330690826727066
YEL069C	-1	-/-	-444.17305994033813	-16098.606654286385	109	0.15315315315315314	0.1559633027522936	0.026613816534541337
YLR393W	0	0/-	-444.3455215394497	-28823.710891596973	436	0.15315315315315314	0.1559633027522936	0.026613816534541337
YHR156C	0	0/0	-444.34677838534117	-31518.86768111214	436	0.15315315315315314	0.1559633027522936	0.026613816534541337
YJL115W	-1	-/-	-444.55772268772125	-19149.27100765705	109	0.15178571428571427	0.1559633027522936	0.026896942242355604
YAL054C	-1	-/-	-444.6862578392029	-20985.970378279686	109	0.1504424778761062	0.1559633027522936	0.027180067950169876
YCR086W	-1	-/-	-445.17066061496735	-18383.661811120808	109	0.14912280701754385	0.1559633027522936	0.027463193657984147
YJL084C	0	0/-	-445.18352665007114	-30855.19096213579	436	0.14912280701754385	0.1559633027522936	0.027463193657984147
YDR030C	-1	-/-	-445.26768416166306	-19947.991062939167	109	0.14782608695652175	0.1559633027522936	0.027746319365798414
YHR058C	-1	-/-	-445.635733127594	-17613.571822047234	109	0.14655172413793102	0.1559633027522936	0.028029445073612685
YHR082C	-1	-/-	-446.16682863235474	-17119.783111691475	109	0.1452991452991453	0.1559633027522936	0.028312570781426953
YDR323C	-1	-/-	-446.2194598913193	-17645.10035634041	109	0.1440677966101695	0.1559633027522936	0.028595696489241224
YHR129C	-1	-/-	-446.5045500397682	-17606.363164007664	109	0.14285714285714285	0.1559633027522936	0.028878822197055492
YLR151C	0	0/-	-446.6916876286268	-31790.59908811841	436	0.14285714285714285	0.1559633027522936	0.028878822197055492
YDR244W	-1	-/-	-446.76163959503174	-17164.3064558506	109	0.14166666666666666	0.1559633027522936	0.029161947904869763
YEL019C	-1	-/+	-446.88614559173584	-16734.3121830225	109	0.14049586776859505	0.1559633027522936	0.02944507361268403
YMR179W	-1	-/-	-446.93877613544464	-18691.96287202835	109	0.13934426229508196	0.1559633027522936	0.029728199320498302
YML104C	-1	-/-	-447.02876019477844	-20307.039992451668	109	0.13821138211382114	0.1559633027522936	0.03001132502831257
YHR079C-A	1	+/+	-447.05828845500946	-16187.392026782036	108	0.14516129032258066	0.1651376146788991	0.03001132502831257
YOL091W	-1	-/-	-447.09316074848175	-17603.212374418974	109	0.144	0.1651376146788991	0.03029445073612684
YNR070W	0	0/-	-447.24991527199745	-26631.78912335448	436	0.144	0.1651376146788991	0.03029445073612684
YCL048W	0	0/-	-447.26057252287865	-28943.91247675335	436	0.144	0.1651376146788991	0.03029445073612684
YPR055W	-1	-/-	-447.2967344522476	-17870.0834389925	109	0.14285714285714285	0.1651376146788991	0.030577576443941108
YBR180W	0	0/-	-447.4467581510544	-28311.208578092977	436	0.14285714285714285	0.1651376146788991	0.030577576443941108
YNL204C	0	0/-	-447.54162418842316	-29705.167436694494	436	0.14285714285714285	0.1651376146788991	0.030577576443941108
YKL005C	-1	-/-	-447.66205513477325	-18499.732738375664	109	0.14173228346456693	0.1651376146788991	0.03086070215175538
YGL201C	-1	-/+	-447.9171874523163	-18829.42975819111	109	0.140625	0.1651376146788991	0.03114382785956965
YMR133W	1	+/+	-447.9467829465866	-17636.18911421299	108	0.14728682170542637	0.1743119266055046	0.03114382785956965
YBR045C	0	0/-	-448.00628109276295	-31028.069878214505	436	0.14728682170542637	0.1743119266055046	0.03114382785956965
YDL069C	-1	-/-	-448.0975294113159	-17406.796102643013	109	0.14615384615384616	0.1743119266055046	0.03142695356738392
YBR131W	-1	-/-	-448.7946255207062	-19326.901864230633	109	0.1450381679389313	0.1743119266055046	0.031710079275198186
YCR038C	-1	-/-	-448.8860914707184	-19038.461220383644	109	0.14393939393939395	0.1743119266055046	0.03199320498301246
YCL039W	-1	-/-	-449.04540038108826	-18942.348531246185	109	0.14285714285714285	0.1743119266055046	0.03227633069082673
YPR175W	-1	-/-	-449.2460187673569	-19033.360513091087	109	0.1417910447761194	0.1743119266055046	0.032559456398640996
YNL126W	-1	-/-	-449.26399970054626	-18374.43466310948	109	0.14074074074074075	0.1743119266055046	0.03284258210645526
YKL045W	-1	-/-	-449.309033036232	-18416.854405641556	109	0.13970588235294118	0.1743119266055046	0.03312570781426954
YGR006W	-1	-/-	-449.3485972881317	-17764.136592507362	109	0.1386861313868613	0.1743119266055046	0.033408833522083806
YPL124W	-1	-/-	-449.56528532505035	-17438.389359533787	109	0.13768115942028986	0.1743119266055046	0.03369195922989807
YNL334C	-1	-/-	-449.7270493507385	-18408.077847361565	109	0.1366906474820144	0.1743119266055046	0.03397508493771234
YOR190W	0	0/-	-450.17795322835445	-28612.54957680474	436	0.1366906474820144	0.1743119266055046	0.03397508493771234
YLR004C	0	0/-	-450.6445919573307	-29279.580285802484	436	0.1366906474820144	0.1743119266055046	0.03397508493771234
YMR165C	-1	-/-	-450.77046251296997	-17927.871002078056	109	0.1357142857142857	0.1743119266055046	0.034258210645526616
YDR125C	0	0/-	-450.8663194477558	-30341.486766703427	436	0.1357142857142857	0.1743119266055046	0.034258210645526616
YNL250W	1	+/+	-450.9098867177963	-17993.555340349674	108	0.14184397163120568	0.1834862385321101	0.034258210645526616
YNL025C	-1	-/-	-451.00371301174164	-18899.25613617897	109	0.14084507042253522	0.1834862385321101	0.03454133635334088
YLR318W	-1	-/-	-451.1742812395096	-17947.416965425014	109	0.13986013986013987	0.1834862385321101	0.03482446206115515
YKR037C	-1	-/-	-451.37446546554565	-19358.846749305725	109	0.1388888888888889	0.1834862385321101	0.035107587768969425
YPR119W	-1	-/-	-451.5169664621353	-16825.886693000793	109	0.13793103448275862	0.1834862385321101	0.03539071347678369
YFL061W	0	0/-	-451.5931901335716	-27636.485716879368	436	0.13793103448275862	0.1834862385321101	0.03539071347678369
YLR315W	0	0/-	-451.6264709830284	-28923.241159826517	436	0.13793103448275862	0.1834862385321101	0.03539071347678369
YJL194W	-1	-/-	-451.84323731064796	-16729.586361795664	109	0.136986301369863	0.1834862385321101	0.03567383918459796
YFR027W	-1	-/-	-451.97598373889923	-18009.303978443146	109	0.1360544217687075	0.1834862385321101	0.03595696489241223
YDR314C	-1	-/-	-452.0325573682785	-18220.835826158524	109	0.13513513513513514	0.1834862385321101	0.0362400906002265
YDL077C	-1	-/-	-452.0764807462692	-18692.730699434876	109	0.1342281879194631	0.1834862385321101	0.03652321630804077
YKL188C	-1	-/-	-452.1423238515854	-20317.355457156897	109	0.13333333333333333	0.1834862385321101	0.03680634201585504
YNL273W	-1	-/-	-452.1616481542587	-18320.59032958746	109	0.13245033112582782	0.1834862385321101	0.037089467723669306
YJL092W	-1	-/+	-452.31054854393005	-17829.59853887558	109	0.13157894736842105	0.1834862385321101	0.03737259343148358
YOR255W	0	0/-	-452.4126190841198	-27383.08851774782	436	0.13157894736842105	0.1834862385321101	0.03737259343148358
YBR128C	0	0/-	-452.41475085914135	-31134.490042850375	436	0.13157894736842105	0.1834862385321101	0.03737259343148358
YPL155C	-1	-/-	-452.5859098434448	-17237.121783018112	109	0.13071895424836602	0.1834862385321101	0.03765571913929785
YLR035C	-1	-/+	-452.59912741184235	-18721.27177453041	109	0.12987012987012986	0.1834862385321101	0.037938844847112116
YPL200W	-1	-/+	-452.6001008749008	-18004.597561240196	109	0.12903225806451613	0.1834862385321101	0.03822197055492639
YDR022C	-1	-/-	-452.98583483695984	-18425.671417355537	109	0.1282051282051282	0.1834862385321101	0.03850509626274066
YLR337W	-1	-/-	-453.12849950790405	-15877.272376716137	109	0.12738853503184713	0.1834862385321101	0.038788221970554926
YOR242C	0	0/-	-453.2869556546211	-29010.119392650202	436	0.12738853503184713	0.1834862385321101	0.038788221970554926
YDL246C	0	0/0	-453.36184617877007	-28146.365944743156	436	0.12738853503184713	0.1834862385321101	0.038788221970554926
YHL043W	0	0/-	-453.4535283148289	-29072.508443310857	436	0.12738853503184713	0.1834862385321101	0.038788221970554926
YGL170C	0	0/-	-453.47877787798643	-28348.3012331184	436	0.12738853503184713	0.1834862385321101	0.038788221970554926
YLR189C	-1	-/-	-453.73389661312103	-19187.99839091301	109	0.12658227848101267	0.1834862385321101	0.039071347678369193
YCL008C	-1	-/-	-453.9921905994415	-17660.18296289444	109	0.12578616352201258	0.1834862385321101	0.03935447338618347
YBR240C	-1	-/-	-454.00224113464355	-18149.41213262081	109	0.125	0.1834862385321101	0.039637599093997736
YMR101C	-1	-/-	-454.19593954086304	-18233.820718884468	109	0.12422360248447205	0.1834862385321101	0.039920724801812
YDR113C	1	+/+	-454.22010040283203	-18186.05588364601	108	0.12962962962962962	0.1926605504587156	0.039920724801812
YKL221W	0	0/-	-454.26984402537346	-31872.820527347736	436	0.12962962962962962	0.1926605504587156	0.039920724801812
YJL102W	-1	-/-	-454.4130029678345	-21314.077404797077	109	0.12883435582822086	0.1926605504587156	0.04020385050962627
YCR040W	-1	-/-	-454.6589913368225	-17125.102102041245	109	0.12804878048780488	0.1926605504587156	0.040486976217440546
YKL220C	-1	-/-	-454.75236213207245	-17769.03068971634	109	0.12727272727272726	0.1926605504587156	0.04077010192525481
YDR082W	-1	-/-	-454.9166923761368	-18454.834467828274	109	0.12650602409638553	0.1926605504587156	0.04105322763306908
YHL038C	-1	-/-	-454.96370935440063	-17734.187202453613	109	0.12574850299401197	0.1926605504587156	0.041336353340883356
YLR381W	-1	-/-	-455.0259085893631	-17709.22107732296	109	0.125	0.1926605504587156	0.04161947904869762
YLR424W	-1	-/-	-455.1535348892212	-19427.877498030663	109	0.1242603550295858	0.1926605504587156	0.04190260475651189
YHR164C	-1	-/-	-455.2961896657944	-17797.155591845512	109	0.12352941176470589	0.1926605504587156	0.04218573046432616
YIL132C	-1	-/+	-455.91065806150436	-18785.39579051733	109	0.12280701754385964	0.1926605504587156	0.04246885617214043
YHR160C	-1	-/-	-456.04067224264145	-18592.3011943046	109	0.12209302325581395	0.1926605504587156	0.0427519818799547
YIL061C	-1	-/-	-456.06334388256073	-17331.796486973763	109	0.12138728323699421	0.1926605504587156	0.04303510758776897
YPR054W	-1	-/-	-456.4698985815048	-17036.55172753334	109	0.1206896551724138	0.1926605504587156	0.043318233295583236
YIL084C	-1	-/-	-456.85638451576233	-17316.09194087982	109	0.12	0.1926605504587156	0.04360135900339751
YDL059C	1	+/+	-457.33803737163544	-17733.144634962082	108	0.125	0.2018348623853211	0.04360135900339751
YIL002C	-1	-/-	-457.42144751548767	-18839.397286057472	109	0.12429378531073447	0.2018348623853211	0.04388448471121178
YDR180W	1	+/+	-457.6014037132263	-17546.798377752304	108	0.12921348314606743	0.21100917431192662	0.04388448471121178
YOL156W	-1	-/-	-457.6482107639313	-16664.761743187904	109	0.12849162011173185	0.21100917431192662	0.044167610419026046
YFR019W	-1	-/-	-457.7373126745224	-19011.4904878214	109	0.12777777777777777	0.21100917431192662	0.044450736126840314
YKL134C	-1	-/-	-457.872927069664	-20151.72233402729	109	0.1270718232044199	0.21100917431192662	0.04473386183465459
YOL067C	-1	-/-	-457.9661157131195	-16579.4985165596	109	0.12637362637362637	0.21100917431192662	0.045016987542468856
YJL214W	-1	-/-	-458.0619361400604	-18315.96543085575	109	0.12568306010928962	0.21100917431192662	0.045300113250283124
YOL069W	-1	-/-	-458.11396062374115	-17280.966549396515	109	0.125	0.21100917431192662	0.0455832389580974
YPL254W	-1	-/-	-458.12381172180176	-19359.40701469779	109	0.12432432432432433	0.21100917431192662	0.045866364665911666
YMR065W	-1	-/-	-458.14621901512146	-19504.49198526144	109	0.12365591397849462	0.21100917431192662	0.046149490373725933
YKR101W	-1	-/-	-458.1744441986084	-18901.59887343645	109	0.12299465240641712	0.21100917431192662	0.0464326160815402
YLR394W	-1	-/+	-458.31088531017303	-19549.093664050102	109	0.12234042553191489	0.21100917431192662	0.046715741789354476
YPL167C	-1	-/+	-458.68713891506195	-17745.10288593918	109	0.12169312169312169	0.21100917431192662	0.04699886749716874
YBR138C	0	0/0	-459.252136528492	-27780.090709157288	436	0.12169312169312169	0.21100917431192662	0.04699886749716874
YMR154C	0	0/-	-459.37496168911457	-30256.41836632043	436	0.12169312169312169	0.21100917431192662	0.04699886749716874
YOR026W	-1	-/-	-459.50724506378174	-19231.110538601875	109	0.12105263157894737	0.21100917431192662	0.04728199320498301
YLR386W	-1	-/-	-459.5954206585884	-18290.64135402441	109	0.12041884816753927	0.21100917431192662	0.04756511891279728
YMR159C	0	0/-	-459.7187507748604	-29382.14261288941	436	0.12041884816753927	0.21100917431192662	0.04756511891279728
YOR068C	-1	-/-	-459.91997504234314	-16191.035951852798	109	0.11979166666666667	0.21100917431192662	0.04784824462061155
YMR172W	-1	-/-	-460.0022757053375	-19578.821557879448	109	0.11917098445595854	0.21100917431192662	0.04813137032842582
YCR014C	-1	-/-	-460.0078030824661	-18269.368425793946	109	0.11855670103092783	0.21100917431192662	0.04841449603624009
YPR178W	-1	-/-	-460.02343386411667	-18276.895741283894	109	0.11794871794871795	0.21100917431192662	0.04869762174405436
YBR098W	1	+/+	-460.16073167324066	-18279.62935948372	108	0.12244897959183673	0.22018348623853212	0.04869762174405436
YPL024W	0	0/-	-460.422731153667	-30453.880418159068	436	0.12244897959183673	0.22018348623853212	0.04869762174405436
YIL071C	0	0/-	-460.5181682705879	-31183.621220985427	436	0.12244897959183673	0.22018348623853212	0.04869762174405436
YER098W	0	0/-	-460.5502941310406	-32409.03669063747	436	0.12244897959183673	0.22018348623853212	0.04869762174405436
YDR545W	1	+/+	-460.85333824157715	-17176.14794611931	108	0.12690355329949238	0.22935779816513763	0.04869762174405436
YBL031W	0	0/-	-461.0536406636238	-30499.900644123554	436	0.12690355329949238	0.22935779816513763	0.04869762174405436
YJL024C	-1	-/-	-461.067342877388	-19622.52159368992	109	0.12626262626262627	0.22935779816513763	0.04898074745186863
YDL058W	-1	-/-	-461.35572361946106	-18180.09634578228	109	0.12562814070351758	0.22935779816513763	0.0492638731596829
YDR501W	-1	-/0	-461.73741364479065	-17874.736992836	109	0.125	0.22935779816513763	0.049546998867497166
YCR092C	1	+/+	-461.90030002593994	-17776.423286676407	108	0.12935323383084577	0.23853211009174313	0.049546998867497166
YLR425W	-1	-/-	-461.9775047302246	-18834.25246345997	109	0.12871287128712872	0.23853211009174313	0.04983012457531144
YBR228W	-1	-/+	-462.0402134656906	-18223.150332212448	109	0.12807881773399016	0.23853211009174313	0.05011325028312571
YBR272C	-1	-/-	-462.1144412755966	-20225.17977499962	109	0.12745098039215685	0.23853211009174313	0.050396375990939976
YLR411W	-1	-/-	-462.4222141504288	-19008.51840417087	109	0.12682926829268293	0.23853211009174313	0.050679501698754244
YFL003C	1	+/+	-462.4673511981964	-18230.28763151169	108	0.13106796116504854	0.24770642201834864	0.050679501698754244
YFL011W	-1	-/-	-463.0386356115341	-17773.135219335556	109	0.13043478260869565	0.24770642201834864	0.05096262740656852
YDL044C	-1	-/-	-463.0858601331711	-18636.629214644432	109	0.12980769230769232	0.24770642201834864	0.051245753114382786
YCL061C	-1	-/-	-463.23768424987793	-17407.70130622387	109	0.1291866028708134	0.24770642201834864	0.051528878822197054
YBR073W	1	+/+	-463.47459650039673	-19293.641587018967	108	0.13333333333333333	0.25688073394495414	0.051528878822197054
YKL125W	-1	-/-	-463.77964329719543	-18357.621084213257	109	0.13270142180094788	0.25688073394495414	0.05181200453001133
YPR066W	0	0/-	-463.82706022262573	-31020.27860224247	436	0.13270142180094788	0.25688073394495414	0.05181200453001133
YNL314W	-1	-/-	-463.91700553894043	-19026.38911664486	109	0.1320754716981132	0.25688073394495414	0.052095130237825596
YEL035C	0	0/0	-464.203589707613	-28303.76783502102	436	0.1320754716981132	0.25688073394495414	0.052095130237825596
YGR013W	-1	-/-	-464.21856092102826	-18878.84419539012	109	0.13145539906103287	0.25688073394495414	0.052378255945639864
YER111C	-1	-/-	-464.2940961122513	-18439.972987532616	109	0.1308411214953271	0.25688073394495414	0.05266138165345413
YCL074W	-1	-/-	-464.4183690547943	-15813.609678268433	109	0.13023255813953488	0.25688073394495414	0.052944507361268406
YJL203W	-1	-/-	-464.43514239788055	-18494.60186302662	109	0.12962962962962962	0.25688073394495414	0.053227633069082674
YJR035W	-1	-/-	-464.4511946439743	-19094.469880461693	109	0.12903225806451613	0.25688073394495414	0.05351075877689694
YHR119W	-1	-/-	-464.5091416835785	-19048.732745289803	109	0.12844036697247707	0.25688073394495414	0.05379388448471121
YFR026C	0	0/-	-464.5418811440468	-30834.7491479218	436	0.12844036697247707	0.25688073394495414	0.05379388448471121
YMR227C	-1	-/-	-464.77005034685135	-20031.19155281782	109	0.1278538812785388	0.25688073394495414	0.05407701019252548
YBR275C	-1	-/-	-464.7807140350342	-18263.363110661507	109	0.12727272727272726	0.25688073394495414	0.05436013590033975
YBR152W	-1	-/-	-464.8971357345581	-17435.29181444645	109	0.12669683257918551	0.25688073394495414	0.05464326160815402
YPR141C	-1	-/-	-464.97916412353516	-18989.494842410088	109	0.12612612612612611	0.25688073394495414	0.05492638731596829
YDR515W	-1	-/-	-465.4703129529953	-18675.192809581757	109	0.12556053811659193	0.25688073394495414	0.05520951302378256
YGL258W	0	0/0	-465.71366688609123	-29385.428236842155	436	0.12556053811659193	0.25688073394495414	0.05520951302378256
YPR179C	-1	-/-	-466.03116500377655	-18607.857808709145	109	0.125	0.25688073394495414	0.05549263873159683
YJL059W	-1	-/-	-466.2080808877945	-19335.36335170269	109	0.12444444444444444	0.25688073394495414	0.055775764439411096
YPL267W	-1	-/-	-466.2933859825134	-18336.35176718235	109	0.12389380530973451	0.25688073394495414	0.05605889014722537
YPR111W	-1	-/-	-466.33414697647095	-18583.04102921486	109	0.12334801762114538	0.25688073394495414	0.05634201585503964
YNL222W	-1	-/-	-466.5494283437729	-17957.577140688896	109	0.12280701754385964	0.25688073394495414	0.056625141562853906
YNL332W	-1	-/-	-466.5679895877838	-17810.402413249016	109	0.1222707423580786	0.25688073394495414	0.056908267270668174
YNL067W-B	0	0/0	-466.57475757598877	-26105.228117227554	436	0.1222707423580786	0.25688073394495414	0.056908267270668174
YLR212C	-1	-/-	-467.00112998485565	-18916.207691431046	109	0.12173913043478261	0.25688073394495414	0.05719139297848245
YOR129C	-1	-/-	-467.1897204518318	-19746.216965854168	109	0.12121212121212122	0.25688073394495414	0.057474518686296716
YPL007C	-1	-/-	-467.2723205089569	-19263.98578107357	109	0.1206896551724138	0.25688073394495414	0.057757644394110984
YBR200W	-1	-/-	-467.37788581848145	-17613.2463054657	109	0.12017167381974249	0.25688073394495414	0.05804077010192525
YNL233W	-1	-/-	-467.3988244533539	-19140.94241321087	109	0.11965811965811966	0.25688073394495414	0.058323895809739526
YJR153W	-1	-/-	-467.431058883667	-17653.537479877472	109	0.11914893617021277	0.25688073394495414	0.058607021517553794
YOR308C	-1	-/-	-467.7760109901428	-17855.80291867256	109	0.11864406779661017	0.25688073394495414	0.05889014722536806
YJL071W	-1	-/0	-467.9156166315079	-18907.283289790154	109	0.11814345991561181	0.25688073394495414	0.059173272933182336
YOR183W	0	0/0	-468.0993795096874	-27898.884721547365	436	0.11814345991561181	0.25688073394495414	0.059173272933182336
YDR104C	0	0/-	-468.67068788409233	-31280.858945801854	436	0.11814345991561181	0.25688073394495414	0.059173272933182336
YOL090W	1	+/+	-468.6993557214737	-18939.742884635925	108	0.12184873949579832	0.26605504587155965	0.059173272933182336
YER162C	-1	-/-	-468.70849418640137	-20282.042550325394	109	0.12133891213389121	0.26605504587155965	0.059456398640996604
YLR273C	0	0/0	-468.7704507280141	-33297.81086211093	436	0.12133891213389121	0.26605504587155965	0.059456398640996604
YDL030W	-1	-/-	-468.99076652526855	-17873.61456978321	109	0.12083333333333333	0.26605504587155965	0.05973952434881087
YAL015C	-1	-/-	-468.9978394508362	-18595.513982772827	109	0.12033195020746888	0.26605504587155965	0.06002265005662514
YMR168C	-1	-/-	-469.0563488006592	-18647.98158764839	109	0.11983471074380166	0.26605504587155965	0.060305775764439414
YKR103W	0	0/-	-469.0834994018078	-29861.24881826341	436	0.11983471074380166	0.26605504587155965	0.060305775764439414
YLL002W	1	+/+	-469.1913720369339	-20342.828840970993	108	0.12345679012345678	0.27522935779816515	0.060305775764439414
YKL012W	-1	-/-	-469.56563460826874	-18702.64010155201	109	0.12295081967213115	0.27522935779816515	0.06058890147225368
YDR218C	-1	-/-	-469.6404641866684	-17185.46977162361	109	0.12244897959183673	0.27522935779816515	0.06087202718006795
YCR020C	-1	-/-	-469.693097114563	-18818.35608100891	109	0.12195121951219512	0.27522935779816515	0.061155152887882216
YJL095W	-1	-/-	-469.6941409111023	-18680.39390015602	109	0.1214574898785425	0.27522935779816515	0.06143827859569649
YKR064W	0	0/-	-469.69653406739235	-30676.092669300735	436	0.1214574898785425	0.27522935779816515	0.06143827859569649
YPR152C	0	0/-	-470.1358676329255	-30116.432496257126	436	0.1214574898785425	0.27522935779816515	0.06143827859569649
YLR377C	-1	-/-	-470.1688973903656	-17846.96403825283	109	0.12096774193548387	0.27522935779816515	0.06172140430351076
YNR069C	0	0/-	-470.1754072904587	-29619.262524738908	436	0.12096774193548387	0.27522935779816515	0.06172140430351076
YJR006W	-1	-/-	-470.21384912729263	-19401.258866131306	109	0.12048192771084337	0.27522935779816515	0.062004530011325026
YIL066C	-1	-/-	-470.30118441581726	-18610.320776581764	109	0.12	0.27522935779816515	0.0622876557191393
YBL008W	-1	-/-	-470.38357639312744	-18528.819200396538	109	0.11952191235059761	0.27522935779816515	0.06257078142695356
YEL061C	-1	-/-	-470.42810225486755	-18345.203598201275	109	0.11904761904761904	0.27522935779816515	0.06285390713476784
YNL201C	-1	-/-	-470.46006536483765	-20133.023354053497	109	0.11857707509881422	0.27522935779816515	0.06313703284258211
YDR540C	0	0/+	-470.5826889574528	-30373.41676287353	436	0.11857707509881422	0.27522935779816515	0.06313703284258211
YCR019W	0	0/0	-471.1217196211219	-31859.095116131008	436	0.11857707509881422	0.27522935779816515	0.06313703284258211
YIR017C	-1	-/-	-471.24700486660004	-20020.98793321848	109	0.11811023622047244	0.27522935779816515	0.06342015855039637
YAL032C	-1	-/-	-471.3448864221573	-19266.51921582222	109	0.11764705882352941	0.27522935779816515	0.06370328425821065
YAL064C-A	0	0/0	-471.66035309433937	-27972.917957872152	436	0.11764705882352941	0.27522935779816515	0.06370328425821065
YJL058C	-1	-/-	-471.70958948135376	-18808.27262687683	109	0.1171875	0.27522935779816515	0.06398640996602492
YNL072W	-1	-/-	-471.7231180667877	-17738.519530773163	109	0.11673151750972763	0.27522935779816515	0.06426953567383918
YAL058W	-1	-/-	-471.8764748573303	-18084.329191565514	109	0.11627906976744186	0.27522935779816515	0.06455266138165346
YKL033W	0	0/-	-472.0151200890541	-32229.350763857365	436	0.11627906976744186	0.27522935779816515	0.06455266138165346
YLR103C	-1	-/+	-472.25467497110367	-19410.316851258278	109	0.11583011583011583	0.27522935779816515	0.06483578708946772
YLR233C	-1	-/-	-472.26856076717377	-19003.356794953346	109	0.11538461538461539	0.27522935779816515	0.06511891279728199
YGL063W	-1	-/-	-472.43807077407837	-18562.698538541794	109	0.11494252873563218	0.27522935779816515	0.06540203850509627
YOR076C	-1	-/-	-472.46267580986023	-19276.752113819122	109	0.11450381679389313	0.27522935779816515	0.06568516421291053
YLR417W	-1	-/-	-472.4637038707733	-19710.638902902603	109	0.11406844106463879	0.27522935779816515	0.0659682899207248
YDL102W	-1	-/-	-472.4828213453293	-17820.96523618698	109	0.11363636363636363	0.27522935779816515	0.06625141562853908
YMR004W	-1	-/-	-472.7517544031143	-20619.157568335533	109	0.11320754716981132	0.27522935779816515	0.06653454133635334
YPL152W	-1	-/-	-472.83663415908813	-21711.678734362125	109	0.11278195488721804	0.27522935779816515	0.06681766704416761
YGL205W	-1	-/-	-472.8649022579193	-19818.183886528015	109	0.11235955056179775	0.27522935779816515	0.06710079275198189
YBR270C	0	0/-	-472.9065891802311	-32024.1829595631	436	0.11235955056179775	0.27522935779816515	0.06710079275198189
YLR368W	-1	-/-	-472.9571853876114	-18701.04983817041	109	0.11194029850746269	0.27522935779816515	0.06738391845979615
YDR228C	-1	-/-	-473.02283096313477	-19207.358325719833	109	0.11152416356877323	0.27522935779816515	0.06766704416761042
YIL171W	0	0/-	-473.07380056381226	-29081.62204603851	436	0.11152416356877323	0.27522935779816515	0.06766704416761042
YPL164C	1	+/+	-473.07762479782104	-21525.066182494164	108	0.11481481481481481	0.28440366972477066	0.06766704416761042
YCR081W	-1	-/-	-473.7826726436615	-18030.14367389679	109	0.11439114391143912	0.28440366972477066	0.06795016987542468
YCR054C	0	0/0	-473.9254612028599	-28067.119021698833	436	0.11439114391143912	0.28440366972477066	0.06795016987542468
YDR191W	-1	-/+	-474.049978017807	-17558.38367214799	109	0.11397058823529412	0.28440366972477066	0.06823329558323896
YML109W	-1	-/-	-474.15561151504517	-18726.206107974052	109	0.11355311355311355	0.28440366972477066	0.06851642129105323
YPL192C	-1	-/-	-474.3066453933716	-17731.760141134262	109	0.11313868613138686	0.28440366972477066	0.06879954699886749
YHR021W-A	0	0/-	-474.3741622567177	-28401.12659883499	436	0.11313868613138686	0.28440366972477066	0.06879954699886749
YMR017W	0	0/-	-474.4199514389038	-31027.917038682615	436	0.11313868613138686	0.28440366972477066	0.06879954699886749
YLR247C	0	0/+	-474.49410931766033	-31322.35790131241	436	0.11313868613138686	0.28440366972477066	0.06879954699886749
YPR061C	0	0/0	-474.5519855618477	-33753.58902606368	436	0.11313868613138686	0.28440366972477066	0.06879954699886749
YJR082C	-1	-/-	-474.7564388513565	-19925.238327622414	109	0.11272727272727273	0.28440366972477066	0.06908267270668177
YBR020W	-1	-/-	-475.2687214612961	-17915.100906848907	109	0.11231884057971014	0.28440366972477066	0.06936579841449604
YMR277W	-1	-/-	-475.37440025806427	-19688.26256942749	109	0.11191335740072202	0.28440366972477066	0.0696489241223103
YMR275C	-1	-/-	-475.44748544692993	-19857.99502658844	109	0.11151079136690648	0.28440366972477066	0.06993204983012458
YHR061C	-1	-/-	-475.45043754577637	-17848.420832395554	109	0.1111111111111111	0.28440366972477066	0.07021517553793885
YCR105W	0	0/0	-475.76164028793573	-29770.5064554587	436	0.1111111111111111	0.28440366972477066	0.07021517553793885
YPL116W	-1	-/-	-475.8045177459717	-18726.779425144196	109	0.11071428571428571	0.28440366972477066	0.07049830124575311
YOR350C	0	0/-	-476.0806985348463	-32721.69419274479	436	0.11071428571428571	0.28440366972477066	0.07049830124575311
YKR029C	-1	-/-	-476.21576619148254	-18466.05341255665	109	0.1103202846975089	0.28440366972477066	0.07078142695356739
YIL150C	-1	-/+	-476.36871576309204	-17873.623643875122	109	0.1099290780141844	0.28440366972477066	0.07106455266138165
YOR388C	-1	-/-	-476.4610412120819	-18328.667607545853	109	0.10954063604240283	0.28440366972477066	0.07134767836919592
YBL063W	-1	-/-	-476.54844784736633	-18573.119629502296	109	0.10915492957746478	0.28440366972477066	0.0716308040770102
YFL053W	0	0/-	-476.5813506245613	-31282.388863548636	436	0.10915492957746478	0.28440366972477066	0.0716308040770102
YFL058W	-1	-/-	-476.73907351493835	-18211.95543909073	109	0.10877192982456141	0.28440366972477066	0.07191392978482446
YAR019C	-1	-/-	-476.889496922493	-19107.678197860718	109	0.10839160839160839	0.28440366972477066	0.07219705549263873
YGR225W	-1	-/-	-476.92990267276764	-19351.521626621485	109	0.10801393728222997	0.28440366972477066	0.072480181200453
YOL157C	0	0/-	-477.0484874844551	-27590.14149850607	436	0.10801393728222997	0.28440366972477066	0.072480181200453
YJL114W	-1	-/-	-477.1197464466095	-16246.661073207855	109	0.1076388888888889	0.28440366972477066	0.07276330690826727
YFL013C	-1	-/-	-477.1737235188484	-21092.815350711346	109	0.10726643598615918	0.28440366972477066	0.07304643261608154
YGL065C	-1	-/-	-477.3198480606079	-20000.90215551853	109	0.10689655172413794	0.28440366972477066	0.07332955832389582
YDR181C	-1	-/-	-477.50003933906555	-19579.37052088976	109	0.10652920962199312	0.28440366972477066	0.07361268403171008
YNL082W	1	+/-	-477.52974820137024	-18682.291497588158	108	0.1095890410958904	0.29357798165137616	0.07361268403171008
YKL022C	-1	-/-	-477.64323568344116	-19420.074506402016	109	0.10921501706484642	0.29357798165137616	0.07389580973952435
YDR097C	1	+/-	-477.6455109119415	-20143.326976776123	108	0.11224489795918367	0.30275229357798167	0.07389580973952435
YER108C	-1	-/-	-477.8048646450043	-16229.714800357819	109	0.11186440677966102	0.30275229357798167	0.07417893544733861
YNL215W	0	0/-	-477.84231658279896	-32746.59767870605	436	0.11186440677966102	0.30275229357798167	0.07417893544733861
YLR135W	-1	-/+	-478.04260897636414	-19931.33234333992	109	0.11148648648648649	0.30275229357798167	0.07446206115515289
YML066C	0	0/-	-478.2031692266464	-30448.283846199512	436	0.11148648648648649	0.30275229357798167	0.07446206115515289
YBL097W	-1	-/-	-478.32905197143555	-17390.388914883137	109	0.1111111111111111	0.30275229357798167	0.07474518686296716
YMR156C	-1	-/-	-478.46936881542206	-19286.245390594006	109	0.11073825503355705	0.30275229357798167	0.07502831257078142
YHR090C	-1	-/-	-478.48458886146545	-17499.221418499947	109	0.11036789297658862	0.30275229357798167	0.0753114382785957
YPL008W	-1	-/-	-478.5950562953949	-20078.72765290737	109	0.11	0.30275229357798167	0.07559456398640997
YOR349W	-1	-/-	-478.8049876689911	-18198.28130054474	109	0.10963455149501661	0.30275229357798167	0.07587768969422423
YPL249C	-1	-/-	-478.8224804997444	-19435.079197466373	109	0.10927152317880795	0.30275229357798167	0.0761608154020385
YIL031W	-1	-/-	-478.95135402679443	-19499.360172390938	109	0.10891089108910891	0.30275229357798167	0.07644394110985278
YHR185C	0	0/-	-478.95520044863224	-29442.288545872085	436	0.10891089108910891	0.30275229357798167	0.07644394110985278
YOR083W	-1	-/-	-479.00320625305176	-19175.142364144325	109	0.10855263157894737	0.30275229357798167	0.07672706681766704
YHR120W	-1	-/-	-479.0103095769882	-20417.014078974724	109	0.10819672131147541	0.30275229357798167	0.07701019252548132
YOR073W	-1	-/-	-479.0965270996094	-20006.18809425831	109	0.10784313725490197	0.30275229357798167	0.07729331823329558
YBL085W	-1	-/-	-479.1152560710907	-19130.313408255577	109	0.10749185667752444	0.30275229357798167	0.07757644394110985
YFL035C	-1	-/-	-479.1886661052704	-16256.219103813171	109	0.10714285714285714	0.30275229357798167	0.07785956964892413
YFL035C-A	-1	-/-	-479.1886796951294	-16256.219135761261	109	0.10679611650485436	0.30275229357798167	0.07814269535673839
YHR178W	-1	-/-	-479.21572065353394	-18476.32311654091	109	0.1064516129032258	0.30275229357798167	0.07842582106455266
YJR053W	-1	-/-	-479.3652846813202	-18630.0719653368	109	0.10610932475884244	0.30275229357798167	0.07870894677236694
YJL074C	-1	-/+	-479.4210216999054	-19650.838277101517	109	0.10576923076923077	0.30275229357798167	0.0789920724801812
YJL168C	-1	-/+	-479.46228671073914	-17902.56883776188	109	0.10543130990415335	0.30275229357798167	0.07927519818799547
YER033C	0	0/-	-479.6107839047909	-33099.48082524538	436	0.10543130990415335	0.30275229357798167	0.07927519818799547
YOR339C	0	0/-	-479.653661519289	-30237.09838944534	436	0.10543130990415335	0.30275229357798167	0.07927519818799547
YGR047C	-1	-/-	-479.70184421539307	-20169.40331363678	109	0.10509554140127389	0.30275229357798167	0.07955832389580975
YPR107C	-1	-/-	-479.78167164325714	-19484.97381043434	109	0.10476190476190476	0.30275229357798167	0.079841449603624
YEL062W	-1	-/-	-479.8074827194214	-18793.01397895813	109	0.10443037974683544	0.30275229357798167	0.08012457531143828
YIL139C	-1	-/-	-479.8151860833168	-18812.766758918762	109	0.10410094637223975	0.30275229357798167	0.08040770101925254
YER190W	1	+/+	-479.9500424861908	-18128.81667661667	108	0.1069182389937107	0.3119266055045872	0.08040770101925254
YBR088C	-1	-/-	-479.9545888900757	-19029.072300314903	109	0.10658307210031348	0.3119266055045872	0.08069082672706682
YFL060C	-1	-/-	-480.0040566921234	-17216.546064138412	109	0.10625	0.3119266055045872	0.08097395243488109
YMR163C	-1	-/-	-480.0823049545288	-17941.41725897789	109	0.1059190031152648	0.3119266055045872	0.08125707814269535
YLR274W	-1	-/+	-480.14196276664734	-18969.36537671089	109	0.10559006211180125	0.3119266055045872	0.08154020385050963
YIR005W	-1	-/-	-480.23886156082153	-17936.46099460125	109	0.10526315789473684	0.3119266055045872	0.0818233295583239
YMR287C	-1	-/-	-480.4483411312103	-18152.770200014114	109	0.10493827160493827	0.3119266055045872	0.08210645526613816
YGR104C	-1	-/-	-480.64869648218155	-20523.318087518215	109	0.10461538461538461	0.3119266055045872	0.08238958097395244
YNL286W	-1	-/-	-480.68429839611053	-19394.267464876175	109	0.10429447852760736	0.3119266055045872	0.08267270668176671
YLR181C	-1	-/-	-480.90619587898254	-19801.012754917145	109	0.10397553516819572	0.3119266055045872	0.08295583238958097
YLR107W	-1	-/-	-480.9892416000366	-19108.73719906807	109	0.10365853658536585	0.3119266055045872	0.08323895809739525
YNL269W	0	0/0	-481.4192738085985	-31744.378905892372	436	0.10365853658536585	0.3119266055045872	0.08323895809739525
YNR023W	-1	-/-	-481.52462363243103	-20417.734680771828	109	0.1033434650455927	0.3119266055045872	0.08352208380520951
YGR212W	-1	-/-	-481.6787155866623	-20372.065096378326	109	0.10303030303030303	0.3119266055045872	0.08380520951302378
YMR268C	-1	-/-	-481.7098505496979	-18946.83600986004	109	0.1027190332326284	0.3119266055045872	0.08408833522083806
YGR179C	-1	-/-	-481.741900742054	-18439.448092401028	109	0.10240963855421686	0.3119266055045872	0.08437146092865232
YBR040W	-1	-/-	-481.8679133653641	-19550.68658787012	109	0.1021021021021021	0.3119266055045872	0.08465458663646659
YDR052C	-1	-/-	-481.9875729084015	-19328.030410408974	109	0.10179640718562874	0.3119266055045872	0.08493771234428087
YDL139C	0	0/-	-482.0267753303051	-32761.502923503518	436	0.10179640718562874	0.3119266055045872	0.08493771234428087
YBR018C	0	0/0	-482.07740646600723	-30799.81789758429	436	0.10179640718562874	0.3119266055045872	0.08493771234428087
YHL012W	-1	-/-	-482.59698700904846	-16762.40585422516	109	0.10149253731343283	0.3119266055045872	0.08522083805209513
YIL099W	0	0/-	-482.62238559126854	-33125.17218792159	436	0.10149253731343283	0.3119266055045872	0.08522083805209513
YJR138W	0	0/-	-482.7586624324322	-29546.743731230497	436	0.10149253731343283	0.3119266055045872	0.08522083805209513
YBR274W	-1	-/-	-482.8699885606766	-19755.19423455	109	0.10119047619047619	0.3119266055045872	0.0855039637599094
YDL244W	-1	-/-	-483.00666868686676	-18835.140098303556	109	0.10089020771513353	0.3119266055045872	0.08578708946772368
YML021C	-1	-/-	-483.2050279378891	-19909.506809592247	109	0.10059171597633136	0.3119266055045872	0.08607021517553794
YGR109C	-1	-/-	-483.22165298461914	-18948.266060709953	109	0.10029498525073746	0.3119266055045872	0.08635334088335221
YFR008W	-1	-/-	-483.2482486963272	-20029.090368509293	109	0.1	0.3119266055045872	0.08663646659116647
YGL158W	-1	-/-	-483.2819399833679	-18806.358867883682	109	0.09970674486803519	0.3119266055045872	0.08691959229898075
YML011C	-1	-/-	-483.2829165458679	-19486.454773902893	109	0.09941520467836257	0.3119266055045872	0.08720271800679502
YDL028C	-1	-/-	-483.3001084327698	-18289.337756603956	109	0.09912536443148688	0.3119266055045872	0.08748584371460928
YNL317W	-1	-/-	-483.7336287498474	-19171.1870418787	109	0.09883720930232558	0.3119266055045872	0.08776896942242356
YKL090W	0	0/-	-483.8103549480438	-30341.73192946613	436	0.09883720930232558	0.3119266055045872	0.08776896942242356
YHR023W	-1	-/-	-484.1662850379944	-18617.836906194687	109	0.09855072463768116	0.3119266055045872	0.08805209513023783
YCR062W	-1	-/0	-484.17408084869385	-16298.523840427399	109	0.09826589595375723	0.3119266055045872	0.08833522083805209
YMR240C	-1	-/-	-484.3764352798462	-20110.234456896782	109	0.09798270893371758	0.3119266055045872	0.08861834654586637
YER173W	1	+/+	-484.456654548645	-20158.299642682076	108	0.10057471264367816	0.3211009174311927	0.08861834654586637
YPR164W	1	+/+	-484.54274010658264	-18856.88463497162	108	0.10315186246418338	0.3302752293577982	0.08861834654586637
YJL126W	0	0/0	-484.7720518708229	-31736.506376609206	436	0.10315186246418338	0.3302752293577982	0.08861834654586637
YDR363W	-1	-/+	-484.91128301620483	-18633.04634988308	109	0.10285714285714286	0.3302752293577982	0.08890147225368063
YMR075W	-1	-/-	-484.9371576309204	-18902.281192183495	109	0.10256410256410256	0.3302752293577982	0.0891845979614949
YIL112W	-1	-/-	-485.0489006638527	-19765.593243330717	109	0.10227272727272728	0.3302752293577982	0.08946772366930918
YNL097C	-1	-/-	-485.06460523605347	-20486.687092781067	109	0.10198300283286119	0.3302752293577982	0.08975084937712344
YLR227C	0	0/-	-485.09265199303627	-30321.715152027085	436	0.10198300283286119	0.3302752293577982	0.08975084937712344
YGL086W	-1	-/-	-485.0978133678436	-19324.472737431526	109	0.1016949152542373	0.3302752293577982	0.09003397508493771
YDR440W	1	+/+	-485.3125797510147	-19976.98603117466	108	0.10422535211267606	0.3394495412844037	0.09003397508493771
YNL187W	0	0/-	-485.32644690573215	-30931.354581909254	436	0.10422535211267606	0.3394495412844037	0.09003397508493771
YER138C	-1	-/+	-485.3551490306854	-16245.664248943329	109	0.10393258426966293	0.3394495412844037	0.09031710079275199
YOR077W	0	0/0	-485.44720220565796	-31292.778556630015	436	0.10393258426966293	0.3394495412844037	0.09031710079275199
YLR319C	-1	-/-	-485.54185938835144	-19882.318558216095	109	0.10364145658263306	0.3394495412844037	0.09060022650056625
YDL090C	-1	-/0	-485.5991097688675	-18785.607722997665	109	0.10335195530726257	0.3394495412844037	0.09088335220838052
YCR042C	-1	-/-	-485.6790885925293	-17753.720685482025	109	0.10306406685236769	0.3394495412844037	0.0911664779161948
YKR086W	-1	-/-	-485.89324593544006	-17598.491431713104	109	0.10277777777777777	0.3394495412844037	0.09144960362400906
YKL139W	-1	-/-	-485.90874564647675	-18358.18728941679	109	0.10249307479224377	0.3394495412844037	0.09173272933182333
YBR194W	0	0/0	-485.9572186768055	-32411.218335561454	436	0.10249307479224377	0.3394495412844037	0.09173272933182333
YOL165C	-1	-/0	-485.9920656681061	-18664.306774377823	109	0.10220994475138122	0.3394495412844037	0.09201585503963759
YLR320W	-1	-/+	-486.0179409980774	-18112.292460799217	109	0.10192837465564739	0.3394495412844037	0.09229898074745187
YNL310C	-1	-/-	-486.02176582813263	-18967.698334097862	109	0.10164835164835165	0.3394495412844037	0.09258210645526614
YCR061W	-1	-/0	-486.0907678604126	-20136.011231184006	109	0.10136986301369863	0.3394495412844037	0.0928652321630804
YLR045C	-1	-/-	-486.0958898663521	-19781.823595046997	109	0.10109289617486339	0.3394495412844037	0.09314835787089468
YBR081C	-1	-/-	-486.37043046951294	-18929.336849331856	109	0.1008174386920981	0.3394495412844037	0.09343148357870895
YHR015W	-1	-/0	-486.4562780857086	-18913.473719596863	109	0.10054347826086957	0.3394495412844037	0.09371460928652321
YKL200C	-1	-/-	-486.62703561782837	-16542.643179178238	109	0.1002710027100271	0.3394495412844037	0.09399773499433749
YJL062W	-1	-/-	-486.73594093322754	-18837.432693719864	109	0.1	0.3394495412844037	0.09428086070215176
YOR166C	0	0/-	-486.7388987541199	-32869.213670641184	436	0.1	0.3394495412844037	0.09428086070215176
YFL049W	-1	-/-	-486.7847189903259	-18751.979216456413	109	0.09973045822102426	0.3394495412844037	0.09456398640996602
YLR385C	-1	-/-	-486.8109905719757	-17282.41585612297	109	0.09946236559139784	0.3394495412844037	0.0948471121177803
YIL168W	0	0/0	-486.87912410497665	-30814.27526447177	436	0.09946236559139784	0.3394495412844037	0.0948471121177803
YPL055C	-1	-/-	-486.94220077991486	-19529.63793838024	109	0.09919571045576407	0.3394495412844037	0.09513023782559456
YDR392W	-1	-/-	-486.96431398391724	-20032.10083067417	109	0.09893048128342247	0.3394495412844037	0.09541336353340883
YNL262W	-1	-/+	-486.9646854400635	-19305.031787872314	109	0.09866666666666667	0.3394495412844037	0.0956964892412231
YBL060W	0	0/-	-487.0740538239479	-31978.23326525092	436	0.09866666666666667	0.3394495412844037	0.0956964892412231
YHR171W	-1	-/-	-487.22283577919006	-21196.18816435337	109	0.09840425531914894	0.3394495412844037	0.09597961494903737
YJR159W	0	0/0	-487.31092900037766	-32229.190596412867	436	0.09840425531914894	0.3394495412844037	0.09597961494903737
YJR022W	-1	-/-	-487.3610690832138	-18398.46798312664	109	0.09814323607427056	0.3394495412844037	0.09626274065685164
YOR353C	-1	-/-	-487.41077280044556	-19456.767006397247	109	0.09788359788359788	0.3394495412844037	0.09654586636466592
YBR085W	-1	-/-	-487.4673550128937	-19062.51177406311	109	0.09762532981530343	0.3394495412844037	0.09682899207248018
YLR277C	-1	-/-	-487.4863193035126	-18932.34845471382	109	0.09736842105263158	0.3394495412844037	0.09711211778029445
YMR097C	-1	-/-	-487.49709939956665	-20660.905197024345	109	0.09711286089238845	0.3394495412844037	0.09739524348810873
YER104W	1	+/-	-487.52225720882416	-18989.084199547768	108	0.09947643979057591	0.3486238532110092	0.09739524348810873
YJL023C	0	0/-	-487.53097503632307	-33065.354129604995	436	0.09947643979057591	0.3486238532110092	0.09739524348810873
YOR258W	0	0/-	-487.5561881363392	-31327.559514656663	436	0.09947643979057591	0.3486238532110092	0.09739524348810873
YDL216C	-1	-/-	-487.5723578929901	-19019.561376452446	109	0.09921671018276762	0.3486238532110092	0.09767836919592299
YPL147W	-1	-/-	-487.62119396030903	-21004.298000767827	109	0.09895833333333333	0.3486238532110092	0.09796149490373726
YMR025W	-1	-/-	-487.67608189582825	-19381.110909104347	109	0.0987012987012987	0.3486238532110092	0.09824462061155152
YMR055C	-1	-/-	-487.70463347435	-18809.705101251602	109	0.09844559585492228	0.3486238532110092	0.0985277463193658
YCL033C	-1	-/-	-487.73392754793167	-19856.592211663723	109	0.09819121447028424	0.3486238532110092	0.09881087202718007
YER185W	0	0/-	-487.7716699242592	-33228.9370868206	436	0.09819121447028424	0.3486238532110092	0.09881087202718007
YIL037C	-1	-/-	-487.8600894212723	-18976.63794028759	109	0.0979381443298969	0.3486238532110092	0.09909399773499433
YKL173W	-1	-/-	-487.8927845954895	-18577.83774191141	109	0.09768637532133675	0.3486238532110092	0.09937712344280861
YJR043C	-1	-/+	-488.10664331912994	-20384.688878178596	109	0.09743589743589744	0.3486238532110092	0.09966024915062288
YOR177C	0	0/-	-488.22229474782944	-33413.383226078004	436	0.09743589743589744	0.3486238532110092	0.09966024915062288
YPR135W	-1	-/+	-488.2744629383087	-19601.409139871597	109	0.09718670076726342	0.3486238532110092	0.09994337485843714
YGL174W	-1	-/-	-488.3181700706482	-21390.82574236393	109	0.09693877551020408	0.3486238532110092	0.10022650056625142
YOR075W	-1	-/-	-488.3429036140442	-21107.049063920975	109	0.09669211195928754	0.3486238532110092	0.10050962627406569
YJR094C	-1	-/-	-488.4366822242737	-19701.3497210145	109	0.09644670050761421	0.3486238532110092	0.10079275198187995
YPR201W	-1	-/-	-488.47227346897125	-19551.49908697605	109	0.09620253164556962	0.3486238532110092	0.10107587768969423
YGR003W	-1	-/-	-488.75052988529205	-20764.181984066963	109	0.09595959595959595	0.3486238532110092	0.10135900339750849
YOR338W	-1	-/-	-488.81672286987305	-17610.341802358627	109	0.09571788413098237	0.3486238532110092	0.10164212910532276
YCR045C	0	0/-	-488.9242409467697	-28047.18356794119	436	0.09571788413098237	0.3486238532110092	0.10164212910532276
YLR213C	0	0/-	-489.01493629813194	-30843.930563792586	436	0.09571788413098237	0.3486238532110092	0.10164212910532276
YLR306W	0	0/-	-489.0746719241142	-29990.868189781904	436	0.09571788413098237	0.3486238532110092	0.10164212910532276
YGR056W	-1	-/-	-489.0805780887604	-18748.043390989304	109	0.09547738693467336	0.3486238532110092	0.10192525481313704
YPL253C	-1	-/-	-489.0867598056793	-19069.312893033028	109	0.09523809523809523	0.3486238532110092	0.1022083805209513
YGL216W	-1	-/-	-489.19565629959106	-19396.683928012848	109	0.095	0.3486238532110092	0.10249150622876557
YBR167C	-1	-/-	-489.24655747413635	-19601.637134075165	109	0.09476309226932668	0.3486238532110092	0.10277463193657985
YJL204C	-1	-/-	-489.2852442264557	-19903.083696961403	109	0.0945273631840796	0.3486238532110092	0.10305775764439411
YHR101C	0	0/-	-489.3721696436405	-33426.81378607452	436	0.0945273631840796	0.3486238532110092	0.10305775764439411
YOL141W	0	0/-	-489.3724522590637	-32123.524018019438	436	0.0945273631840796	0.3486238532110092	0.10305775764439411
YOL078W	-1	-/-	-489.392121553421	-18217.071829319	109	0.09429280397022333	0.3486238532110092	0.10334088335220838
YNL041C	-1	-/-	-489.4359849691391	-20343.578287005424	109	0.09405940594059406	0.3486238532110092	0.10362400906002266
YBR102C	-1	-/-	-489.43868136405945	-19613.291781425476	109	0.09382716049382717	0.3486238532110092	0.10390713476783692
YDL159W	-1	-/-	-489.5574789047241	-18556.580946922302	109	0.09359605911330049	0.3486238532110092	0.10419026047565119
YHL009C	-1	-/-	-489.56623554229736	-19124.823718190193	109	0.09336609336609336	0.3486238532110092	0.10447338618346545
YPL166W	0	0/-	-489.64719384908676	-31100.16172900796	436	0.09336609336609336	0.3486238532110092	0.10447338618346545
YHR184W	0	0/-	-489.6807693839073	-31179.016301877797	436	0.09336609336609336	0.3486238532110092	0.10447338618346545
YDL109C	-1	-/-	-489.7966957092285	-17093.61133646965	109	0.09313725490196079	0.3486238532110092	0.10475651189127973
YML017W	0	0/-	-489.8830787539482	-28655.163373678923	436	0.09313725490196079	0.3486238532110092	0.10475651189127973
YMR068W	-1	-/-	-490.13660883903503	-21253.11735725403	109	0.09290953545232274	0.3486238532110092	0.105039637599094
YPR186C	-1	-/-	-490.2341710329056	-19340.246166825294	109	0.09268292682926829	0.3486238532110092	0.10532276330690826
YDL101C	-1	-/-	-490.34191036224365	-20238.828598976135	109	0.09245742092457421	0.3486238532110092	0.10560588901472254
YDR106W	-1	-/-	-490.50182235240936	-17624.464942753315	109	0.09223300970873786	0.3486238532110092	0.10588901472253681
YFR023W	0	0/0	-490.645245462656	-30949.202653216198	436	0.09223300970873786	0.3486238532110092	0.10588901472253681
YKL095W	-1	-/-	-490.7266105413437	-18746.694192528725	109	0.09200968523002422	0.3486238532110092	0.10617214043035107
YPL072W	0	0/-	-490.73261231184006	-30326.37657940574	436	0.09200968523002422	0.3486238532110092	0.10617214043035107
YOR305W	-1	-/0	-490.886342048645	-18082.506808280945	109	0.09178743961352658	0.3486238532110092	0.10645526613816535
YGL045W	-1	-/-	-490.97568559646606	-20465.67460334301	109	0.09156626506024096	0.3486238532110092	0.10673839184597962
YIL013C	-1	-/-	-491.0283713340759	-19951.314890384674	109	0.09134615384615384	0.3486238532110092	0.10702151755379388
YJL099W	-1	-/-	-491.06948041915894	-20394.100336313248	109	0.09112709832134293	0.3486238532110092	0.10730464326160816
YER041W	-1	-/-	-491.0741744041443	-17617.908340215683	109	0.09090909090909091	0.3486238532110092	0.10758776896942242
YBR215W	-1	-/-	-491.1152448654175	-20529.778033018112	109	0.09069212410501193	0.3486238532110092	0.10787089467723669
YIL113W	0	0/-	-491.12587291002274	-35100.68048256077	436	0.09069212410501193	0.3486238532110092	0.10787089467723669
YDL239C	0	0/-	-491.2122955918312	-33355.784867316484	436	0.09069212410501193	0.3486238532110092	0.10787089467723669
YNL008C	-1	-/-	-491.3296961784363	-20117.142216324806	109	0.09047619047619047	0.3486238532110092	0.10815402038505097
YLR391W-A	-1	-/-	-491.38077449798584	-16334.524464845657	109	0.09026128266033254	0.3486238532110092	0.10843714609286523
YOR088W	-1	-/-	-491.49704027175903	-16594.3737347126	109	0.09004739336492891	0.3486238532110092	0.1087202718006795
YPR032W	-1	-/-	-491.5141327381134	-20052.384959936142	109	0.08983451536643026	0.3486238532110092	0.10900339750849378
YJL025W	-1	-/-	-491.66846466064453	-20065.032502532005	109	0.08962264150943396	0.3486238532110092	0.10928652321630804
YMR288W	-1	-/-	-491.8235442638397	-19476.367951273918	109	0.08941176470588236	0.3486238532110092	0.10956964892412231
YJR140C	-1	-/-	-491.8286786079407	-18606.966225743294	109	0.0892018779342723	0.3486238532110092	0.10985277463193659
YPL283C	1	+/+	-491.8405930995941	-17584.553503990173	108	0.09133489461358314	0.3577981651376147	0.10985277463193659
YDR160W	-1	-/-	-492.0202054977417	-19002.030115246773	109	0.0911214953271028	0.3577981651376147	0.11013590033975085
YMR030W	-1	-/-	-492.111793756485	-19874.618381142616	109	0.09090909090909091	0.3577981651376147	0.11041902604756512
YAL011W	-1	-/-	-492.22339630126953	-17893.373513817787	109	0.09069767441860466	0.3577981651376147	0.11070215175537938
YJR112W	-1	-/-	-492.34656381607056	-20131.822984218597	109	0.09048723897911833	0.3577981651376147	0.11098527746319366
YLL031C	-1	-/-	-492.4607689380646	-20602.997338175774	109	0.09027777777777778	0.3577981651376147	0.11126840317100793
YOL076W	-1	-/-	-492.5356488227844	-19470.80410349369	109	0.09006928406466513	0.3577981651376147	0.11155152887882219
YOR279C	-1	-/-	-492.5948441028595	-19477.220507204533	109	0.08986175115207373	0.3577981651376147	0.11183465458663647
YHR031C	-1	-/-	-492.64939284324646	-21035.943150043488	109	0.0896551724137931	0.3577981651376147	0.11211778029445074
YDL214C	0	0/-	-492.6522122621536	-31907.6036105901	436	0.0896551724137931	0.3577981651376147	0.11211778029445074
YOR005C	-1	-/+	-492.6564427614212	-19989.98456954956	109	0.08944954128440367	0.3577981651376147	0.112400906002265
YLR205C	-1	-/-	-492.7396433353424	-19744.05959790945	109	0.08924485125858124	0.3577981651376147	0.11268403171007928
YHR039C-B	-1	-/-	-492.76032876968384	-16342.473048448563	109	0.08904109589041095	0.3577981651376147	0.11296715741789354
YER116C	-1	-/-	-492.8604793548584	-17586.874243974686	109	0.0888382687927107	0.3577981651376147	0.11325028312570781
YAL024C	-1	-/-	-493.0172474384308	-18578.44926714897	109	0.08863636363636364	0.3577981651376147	0.11353340883352209
YHR166C	-1	-/-	-493.08615601062775	-18663.633870005608	109	0.08843537414965986	0.3577981651376147	0.11381653454133635
YFR029W	-1	-/-	-493.14568173885345	-20034.302322268486	109	0.08823529411764706	0.3577981651376147	0.11409966024915062
YDR403W	0	0/-	-493.18486772477627	-31096.757430446334	436	0.08823529411764706	0.3577981651376147	0.11409966024915062
YBR211C	-1	-/-	-493.32919001579285	-18300.68072092533	109	0.08803611738148984	0.3577981651376147	0.1143827859569649
YOR371C	-1	-/-	-493.43860149383545	-17783.169751614332	109	0.08783783783783784	0.3577981651376147	0.11466591166477916
YDL003W	-1	-/+	-493.44049978256226	-19048.259578824043	109	0.08764044943820225	0.3577981651376147	0.11494903737259343
YGR236C	0	0/0	-493.4498272240162	-34415.15905921906	436	0.08764044943820225	0.3577981651376147	0.11494903737259343
YML027W	-1	-/-	-493.56735491752625	-19204.18472123146	109	0.08744394618834081	0.3577981651376147	0.1152321630804077
YHR127W	0	0/-	-493.66560113430023	-33726.37035506964	436	0.08744394618834081	0.3577981651376147	0.1152321630804077
YPL119C	-1	-/-	-493.70665204524994	-20918.211289048195	109	0.087248322147651	0.3577981651376147	0.11551528878822197
YGL096W	-1	-/-	-493.7523477077484	-20248.76647800207	109	0.08705357142857142	0.3577981651376147	0.11579841449603624
YKL055C	-1	-/-	-493.7655575275421	-18138.13812839985	109	0.08685968819599109	0.3577981651376147	0.1160815402038505
YHR187W	-1	-/-	-493.9712481498718	-20244.658869981766	109	0.08666666666666667	0.3577981651376147	0.11636466591166478
YBR276C	-1	-/-	-493.9741520881653	-19481.177535414696	109	0.08647450110864745	0.3577981651376147	0.11664779161947905
YIL160C	-1	-/-	-493.98986399173737	-19346.47986614704	109	0.08628318584070796	0.3577981651376147	0.11693091732729331
YPL027W	0	0/-	-493.99892615526915	-32083.314258592203	436	0.08628318584070796	0.3577981651376147	0.11693091732729331
YDR259C	-1	-/-	-494.04393458366394	-19836.453180789948	109	0.08609271523178808	0.3577981651376147	0.11721404303510759
YDR085C	-1	-/-	-494.0489925146103	-21244.94806957245	109	0.08590308370044053	0.3577981651376147	0.11749716874292186
YOR008C-A	-1	-/0	-494.0819194316864	-16619.819627285004	109	0.08571428571428572	0.3577981651376147	0.11778029445073612
YMR204C	-1	-/-	-494.1675487756729	-20168.95847940445	109	0.08552631578947369	0.3577981651376147	0.1180634201585504
YJR057W	-1	-/-	-494.19978272914886	-19366.369170069695	109	0.08533916849015317	0.3577981651376147	0.11834654586636467
YGL110C	0	0/-	-494.33769911527634	-33645.20465570688	436	0.08533916849015317	0.3577981651376147	0.11834654586636467
YPR095C	-1	-/-	-494.34533309936523	-18669.221163749695	109	0.0851528384279476	0.3577981651376147	0.11862967157417893
YMR201C	-1	-/-	-494.5186884403229	-21026.456030011177	109	0.08496732026143791	0.3577981651376147	0.11891279728199321
YHR149C	0	0/-	-494.5398964881897	-33818.60788410902	436	0.08496732026143791	0.3577981651376147	0.11891279728199321
YBL005W-A	-1	-/-	-494.5738716125488	-16639.835099220276	109	0.08478260869565217	0.3577981651376147	0.11919592298980747
YDR227W	-1	-/-	-494.57389640808105	-18288.2177734375	109	0.08459869848156182	0.3577981651376147	0.11947904869762174
YDR213W	-1	-/-	-494.60027265548706	-17886.0511405468	109	0.08441558441558442	0.3577981651376147	0.11976217440543602
YMR224C	1	+/+	-494.60500717163086	-18899.92853951454	108	0.08639308855291576	0.3669724770642202	0.11976217440543602
YGL064C	0	0/-	-494.69909819960594	-32759.00321444869	436	0.08639308855291576	0.3669724770642202	0.11976217440543602
YER096W	0	0/-	-494.8378437012434	-33789.38366754353	436	0.08639308855291576	0.3669724770642202	0.11976217440543602
YJL170C	-1	-/-	-494.94428396224976	-19746.472481369972	109	0.08620689655172414	0.3669724770642202	0.12004530011325028
YJR136C	0	0/-	-495.18734708428383	-30243.500744700432	436	0.08620689655172414	0.3669724770642202	0.12004530011325028
YOR386W	-1	-/-	-495.214264690876	-23437.885002672672	109	0.08602150537634409	0.3669724770642202	0.12032842582106455
YJR110W	-1	-/-	-495.21959805488586	-20359.09098958969	109	0.08583690987124463	0.3669724770642202	0.12061155152887883
YLR376C	-1	-/+	-495.2801147699356	-19824.8259819746	109	0.08565310492505353	0.3669724770642202	0.12089467723669309
YOR368W	1	+/+	-495.4489996433258	-19338.30895137787	108	0.0876068376068376	0.3761467889908257	0.12089467723669309
YCR055C	-1	-/-	-495.5794138908386	-17255.207119464874	109	0.08742004264392324	0.3761467889908257	0.12117780294450736
YBR233W	0	0/-	-495.72494478337467	-32755.892657587305	436	0.08742004264392324	0.3761467889908257	0.12117780294450736
YCR032W	0	0/-	-495.7872174978256	-31949.763041824102	436	0.08742004264392324	0.3761467889908257	0.12117780294450736
YNR072W	-1	-/-	-495.89931893348694	-18569.55603480339	109	0.08723404255319149	0.3761467889908257	0.12146092865232164
YCL075W	-1	-/-	-496.1831614971161	-16819.56667160988	109	0.0870488322717622	0.3761467889908257	0.1217440543601359
YCL034W	-1	-/-	-496.20513570308685	-20679.190989494324	109	0.08686440677966102	0.3761467889908257	0.12202718006795017
YPL280W	0	0/-	-496.2201834022999	-31396.068536737934	436	0.08686440677966102	0.3761467889908257	0.12202718006795017
YLR032W	-1	-/-	-496.2291328907013	-19185.826316952705	109	0.08668076109936575	0.3761467889908257	0.12231030577576443
YLR284C	-1	-/-	-496.26058423519135	-21821.151999354362	109	0.08649789029535865	0.3761467889908257	0.12259343148357871
YJL162C	0	0/-	-496.2976175546646	-30584.152633279562	436	0.08649789029535865	0.3761467889908257	0.12259343148357871
YPR193C	-1	-/-	-496.3916403055191	-20126.295772910118	109	0.0863157894736842	0.3761467889908257	0.12287655719139298
YDR473C	-1	-/-	-496.51409697532654	-20156.585368275642	109	0.0861344537815126	0.3761467889908257	0.12315968289920724
YPL100W	-1	-/-	-496.5336340069771	-20884.31661325693	109	0.0859538784067086	0.3761467889908257	0.12344280860702152
YNL261W	-1	-/-	-496.5350182056427	-20033.664945721626	109	0.08577405857740586	0.3761467889908257	0.12372593431483579
YJL036W	-1	-/-	-496.55980718135834	-21551.29464483261	109	0.08559498956158663	0.3761467889908257	0.12400906002265005
YIL120W	-1	-/-	-496.70829796791077	-19352.57485306263	109	0.08541666666666667	0.3761467889908257	0.12429218573046433
YFR038W	0	0/+	-496.8049374818802	-32802.35083165765	436	0.08541666666666667	0.3761467889908257	0.12429218573046433
YDR528W	0	0/-	-497.00357842445374	-32245.575169876218	436	0.08541666666666667	0.3761467889908257	0.12429218573046433
YIR010W	-1	-/-	-497.1295590400696	-20516.838289141655	109	0.08523908523908524	0.3761467889908257	0.1245753114382786
YJR031C	-1	-/-	-497.1445851325989	-21238.69290071726	109	0.08506224066390042	0.3761467889908257	0.12485843714609286
YDR386W	1	+/+	-497.15556514263153	-19623.989969849586	108	0.08695652173913043	0.3853211009174312	0.12485843714609286
YMR190C	1	+/+	-497.21737146377563	-20203.299021720886	108	0.08884297520661157	0.3944954128440367	0.12485843714609286
YMR036C	-1	-/-	-497.2856135368347	-19670.969225645065	109	0.088659793814433	0.3944954128440367	0.12514156285390712
YOL133W	-1	-/-	-497.4536360502243	-20274.009228110313	109	0.08847736625514403	0.3944954128440367	0.1254246885617214
YGR144W	-1	-/-	-497.4895899295807	-19804.393674731255	109	0.08829568788501027	0.3944954128440367	0.12570781426953567
YGL243W	-1	-/-	-497.5149805545807	-19911.136008262634	109	0.08811475409836066	0.3944954128440367	0.12599093997734995
YDR362C	-1	-/-	-497.5238034725189	-19523.688363671303	109	0.08793456032719836	0.3944954128440367	0.12627406568516422
YNL254C	0	0/0	-497.6194980144501	-32340.654084265232	436	0.08793456032719836	0.3944954128440367	0.12627406568516422
YKL219W	0	0/-	-497.63631239533424	-32320.927046239376	436	0.08793456032719836	0.3944954128440367	0.12627406568516422
YGR153W	0	0/0	-497.675289273262	-31276.2843208611	436	0.08793456032719836	0.3944954128440367	0.12627406568516422
YCL012W	-1	-/-	-497.6798007488251	-16699.03113603592	109	0.08775510204081632	0.3944954128440367	0.12655719139297847
YGL250W	0	0/+	-497.7037809789181	-34328.96569568664	436	0.08775510204081632	0.3944954128440367	0.12655719139297847
YDR066C	0	0/-	-497.7414519786835	-31268.16864180565	436	0.08775510204081632	0.3944954128440367	0.12655719139297847
YJR097W	-1	-/-	-497.74252915382385	-20816.602717399597	109	0.08757637474541752	0.3944954128440367	0.12684031710079274
YBR216C	-1	-/-	-497.8041853904724	-19582.854082405567	109	0.08739837398373984	0.3944954128440367	0.12712344280860702
YLR396C	-1	-/-	-497.8478366136551	-19783.843180775642	109	0.0872210953346856	0.3944954128440367	0.1274065685164213
YLR307W	0	0/-	-497.9871826469898	-30158.825415766798	436	0.0872210953346856	0.3944954128440367	0.1274065685164213
YLR010C	-1	-/-	-498.0236978530884	-18647.062206745148	109	0.08704453441295547	0.3944954128440367	0.12768969422423557
YIR031C	0	0/-	-498.05883875489235	-31529.010508209467	436	0.08704453441295547	0.3944954128440367	0.12768969422423557
YDL164C	1	+/+	-498.0913317203522	-19819.360792517662	108	0.08888888888888889	0.4036697247706422	0.12768969422423557
YDR425W	-1	-/-	-498.36199736595154	-20616.473286628723	109	0.08870967741935484	0.4036697247706422	0.12797281993204984
YCR098C	-1	-/-	-498.42129158973694	-18921.569930553436	109	0.08853118712273642	0.4036697247706422	0.1282559456398641
YBR299W	0	0/-	-498.4580508172512	-31585.63667678088	436	0.08853118712273642	0.4036697247706422	0.1282559456398641
YLR415C	0	0/0	-498.54285633563995	-28242.17911082506	436	0.08853118712273642	0.4036697247706422	0.1282559456398641
YNR009W	0	0/-	-498.57227823138237	-30555.337862111628	436	0.08853118712273642	0.4036697247706422	0.1282559456398641
YGL259W	0	0/0	-498.69334039092064	-33131.0167119503	436	0.08853118712273642	0.4036697247706422	0.1282559456398641
YHR154W	1	+/-	-498.74259519577026	-18898.073941230774	108	0.09036144578313253	0.41284403669724773	0.1282559456398641
YGR052W	0	0/-	-498.84957778453827	-33299.40895201266	436	0.09036144578313253	0.41284403669724773	0.1282559456398641
YOR112W	-1	-/-	-498.8691761493683	-20240.705340266228	109	0.09018036072144289	0.41284403669724773	0.12853907134767836
YGL104C	-1	-/-	-498.91496908664703	-21995.94878768921	109	0.09	0.41284403669724773	0.12882219705549264
YER109C	-1	-/-	-498.99503207206726	-18555.51204264164	109	0.08982035928143713	0.41284403669724773	0.1291053227633069
YDL240W	0	0/-	-498.9973192811012	-31197.51090350747	436	0.08982035928143713	0.41284403669724773	0.1291053227633069
YOR057W	-1	-/0	-499.0121411085129	-19953.791373372078	109	0.08964143426294821	0.41284403669724773	0.1293884484711212
YPL189W	0	0/-	-499.01527097821236	-30927.00848931074	436	0.08964143426294821	0.41284403669724773	0.1293884484711212
YJL013C	-1	-/-	-499.0541840791702	-19803.726142168045	109	0.08946322067594434	0.41284403669724773	0.12967157417893543
YMR228W	0	0/-	-499.0573147237301	-32513.06388926506	436	0.08946322067594434	0.41284403669724773	0.12967157417893543
YKR034W	-1	-/-	-499.26470160484314	-19729.168017864227	109	0.08928571428571429	0.41284403669724773	0.1299546998867497
YOL149W	-1	-/-	-499.30246263742447	-20824.922372877598	109	0.0891089108910891	0.41284403669724773	0.13023782559456398
YOR162C	-1	-/-	-499.35906529426575	-19653.36975479126	109	0.08893280632411067	0.41284403669724773	0.13052095130237826
YPR168W	-1	-/-	-499.4026803970337	-17454.124072790146	109	0.08875739644970414	0.41284403669724773	0.13080407701019253
YLR467W	1	+/+	-499.4383829832077	-19816.24087870121	108	0.09055118110236221	0.42201834862385323	0.13080407701019253
YJL156C	-1	-/-	-499.4476246833801	-19316.774241924286	109	0.09037328094302555	0.42201834862385323	0.1310872027180068
YDR126W	-1	-/-	-499.4508310556412	-18879.945235848427	109	0.09019607843137255	0.42201834862385323	0.13137032842582105
YGL124C	-1	-/-	-499.50596606731415	-20234.356824040413	109	0.09001956947162426	0.42201834862385323	0.13165345413363533
YNL148C	-1	-/-	-499.57574939727783	-18506.20663380623	109	0.08984375	0.42201834862385323	0.1319365798414496
YFL056C	-1	-/0	-499.5939359664917	-18765.42031931877	109	0.08966861598440545	0.42201834862385323	0.13221970554926388
YPL174C	-1	-/-	-499.6582131385803	-19187.924056887627	109	0.08949416342412451	0.42201834862385323	0.13250283125707815
YMR052W	-1	-/-	-499.66370964050293	-19095.264949440956	109	0.08932038834951456	0.42201834862385323	0.1327859569648924
YKR077W	0	0/-	-499.67561852931976	-30573.655140936375	436	0.08932038834951456	0.42201834862385323	0.1327859569648924
YBL100W-B	-1	-/+	-499.822607755661	-16855.907096624374	109	0.08914728682170543	0.42201834862385323	0.13306908267270667
YCL066W	-1	-/-	-499.8633816242218	-18147.44397854805	109	0.08897485493230174	0.42201834862385323	0.13335220838052095
YCR010C	-1	-/-	-499.9080686569214	-19843.99836730957	109	0.0888030888030888	0.42201834862385323	0.13363533408833522
YNL102W	-1	-/-	-499.9594757556915	-20542.597305893898	109	0.08863198458574181	0.42201834862385323	0.1339184597961495
YDR256C	-1	-/-	-499.9597613811493	-19820.019193410873	109	0.08846153846153847	0.42201834862385323	0.13420158550396377
YHR177W	0	0/-	-499.97726729512215	-30440.5921484977	436	0.08846153846153847	0.42201834862385323	0.13420158550396377
YJL072C	-1	-/+	-500.0802026987076	-19940.544320583344	109	0.08829174664107485	0.42201834862385323	0.13448471121177802
YML064C	-1	-/-	-500.127564907074	-19795.64354777336	109	0.08812260536398467	0.42201834862385323	0.1347678369195923
YPL208W	-1	-/-	-500.13764357566833	-20654.794368982315	109	0.08795411089866156	0.42201834862385323	0.13505096262740657
YDR205W	-1	-/-	-500.150740981102	-19923.916855931282	109	0.08778625954198473	0.42201834862385323	0.13533408833522084
YPR001W	-1	-/-	-500.1929677724838	-21149.89958612621	109	0.08761904761904762	0.42201834862385323	0.13561721404303512
YJL003W	-1	-/-	-500.1958874464035	-20790.195369124413	109	0.08745247148288973	0.42201834862385323	0.13590033975084936
YHR077C	-1	-/+	-500.3326768875122	-19224.884170413017	109	0.0872865275142315	0.42201834862385323	0.13618346545866364
YJL219W	-1	-/-	-500.38740277290344	-19140.80909013748	109	0.08712121212121213	0.42201834862385323	0.1364665911664779
YGR054W	-1	-/-	-500.42307472229004	-17746.07427048683	109	0.08695652173913043	0.42201834862385323	0.1367497168742922
YLL016W	-1	-/-	-500.51661133766174	-17035.352072238922	109	0.08679245283018867	0.42201834862385323	0.13703284258210646
YEL030W	-1	-/-	-500.564843416214	-19603.04739153385	109	0.08662900188323917	0.42201834862385323	0.13731596828992074
YDR198C	-1	-/-	-500.5801317691803	-20733.232923030853	109	0.08646616541353383	0.42201834862385323	0.13759909399773498
YLR012C	0	0/0	-500.58630645275116	-28247.69572430849	436	0.08646616541353383	0.42201834862385323	0.13759909399773498
YDR460W	-1	-/-	-500.63694620132446	-20530.45026731491	109	0.08630393996247655	0.42201834862385323	0.13788221970554926
YOL043C	-1	-/-	-500.65690755844116	-19663.401858329773	109	0.08614232209737828	0.42201834862385323	0.13816534541336353
YDR252W	-1	-/-	-500.73456168174744	-19084.95060133934	109	0.08598130841121496	0.42201834862385323	0.1384484711211778
YIR015W	-1	-/-	-500.8629186153412	-19737.20714008808	109	0.08582089552238806	0.42201834862385323	0.13873159682899208
YBR237W	-1	-/-	-500.90726268291473	-20677.381773352623	109	0.0856610800744879	0.42201834862385323	0.13901472253680633
YPL151C	-1	-/-	-501.0138199329376	-20161.766023516655	109	0.08550185873605948	0.42201834862385323	0.1392978482446206
YKL010C	0	0/-	-501.108275026083	-31405.38655459881	436	0.08550185873605948	0.42201834862385323	0.1392978482446206
YGL138C	0	0/0	-501.1088094115257	-28145.712476730347	436	0.08550185873605948	0.42201834862385323	0.1392978482446206
YPL165C	0	0/-	-501.11007872223854	-30989.510500460863	436	0.08550185873605948	0.42201834862385323	0.1392978482446206
YAL031C	-1	-/-	-501.15734481811523	-21547.469924926758	109	0.08534322820037106	0.42201834862385323	0.13958097395243488
YMR003W	0	0/0	-501.33487844467163	-29586.219487041235	436	0.08534322820037106	0.42201834862385323	0.13958097395243488
YNR074C	-1	-/-	-501.395042181015	-18280.02171397209	109	0.08518518518518518	0.42201834862385323	0.13986409966024915
YIL095W	-1	-/-	-501.4124526977539	-18499.084309220314	109	0.08502772643253234	0.42201834862385323	0.14014722536806343
YHL006C	-1	-/+	-501.4742383956909	-17893.32405292988	109	0.08487084870848709	0.42201834862385323	0.1404303510758777
YPL082C	-1	-/-	-501.4773499965668	-19219.264097690582	109	0.0847145488029466	0.42201834862385323	0.14071347678369195
YMR050C	-1	-/+	-501.4903914928436	-16828.36016559601	109	0.08455882352941177	0.42201834862385323	0.14099660249150622
YLR024C	0	0/-	-501.4941760599613	-33012.444535553455	436	0.08455882352941177	0.42201834862385323	0.14099660249150622
YNL202W	-1	-/-	-501.5049946308136	-22776.823746919632	109	0.08440366972477065	0.42201834862385323	0.1412797281993205
YNL021W	-1	-/-	-501.52440309524536	-18497.33403468132	109	0.08424908424908426	0.42201834862385323	0.14156285390713477
YNL223W	-1	-/-	-501.5760267972946	-20880.382793724537	109	0.08409506398537477	0.42201834862385323	0.14184597961494905
YNL249C	0	0/0	-501.6544788777828	-31178.597326040268	436	0.08409506398537477	0.42201834862385323	0.14184597961494905
YKL042W	-1	-/-	-501.66835165023804	-19312.942070961	109	0.08394160583941605	0.42201834862385323	0.1421291053227633
YHR126C	0	0/0	-501.7031074166298	-29307.868623882532	436	0.08394160583941605	0.42201834862385323	0.1421291053227633
YDL156W	0	0/-	-501.73782074451447	-28740.789856612682	436	0.08394160583941605	0.42201834862385323	0.1421291053227633
YML065W	-1	-/-	-501.7517731189728	-20392.39754474163	109	0.08378870673952642	0.42201834862385323	0.14241223103057757
YMR251W	0	0/0	-501.7833372950554	-31621.14435493946	436	0.08378870673952642	0.42201834862385323	0.14241223103057757
YKL112W	-1	-/-	-501.78525948524475	-20469.219123721123	109	0.08363636363636363	0.42201834862385323	0.14269535673839184
YBR119W	-1	-/-	-501.8500702381134	-20358.807933449745	109	0.08348457350272233	0.42201834862385323	0.14297848244620612
YPL282C	0	0/-	-501.87673330307007	-30990.034469932318	436	0.08348457350272233	0.42201834862385323	0.14297848244620612
YDL176W	0	0/-	-501.8836805820465	-28876.046103179455	436	0.08348457350272233	0.42201834862385323	0.14297848244620612
YLL004W	-1	-/-	-501.8857886791229	-20534.424521923065	109	0.08333333333333333	0.42201834862385323	0.1432616081540204
YPL141C	0	0/-	-501.9094383716583	-29317.22270655632	436	0.08333333333333333	0.42201834862385323	0.1432616081540204
YLR098C	-1	-/-	-501.9264249801636	-18213.848358750343	109	0.08318264014466546	0.42201834862385323	0.14354473386183467
YNL325C	-1	-/-	-501.9843649864197	-20479.328163981438	109	0.08303249097472924	0.42201834862385323	0.1438278595696489
YBR076W	0	0/-	-502.17586129903793	-31127.795026306994	436	0.08303249097472924	0.42201834862385323	0.1438278595696489
YFL011W-A	-1	-/-	-502.3208634853363	-17243.481773376465	109	0.08288288288288288	0.42201834862385323	0.1441109852774632
YKL203C	-1	-/-	-502.3345241546631	-19024.545194268227	109	0.08273381294964029	0.42201834862385323	0.14439411098527746
YAL028W	0	0/-	-502.34442058205605	-35113.507465943694	436	0.08273381294964029	0.42201834862385323	0.14439411098527746
YMR164C	-1	-/-	-502.3599605560303	-18656.627542614937	109	0.08258527827648116	0.42201834862385323	0.14467723669309174
YHR006W	-1	-/-	-502.3828523159027	-19913.189117193222	109	0.08243727598566308	0.42201834862385323	0.144960362400906
YJL037W	0	0/-	-502.548801317811	-33268.294405577704	436	0.08243727598566308	0.42201834862385323	0.144960362400906
YCR100C	0	0/-	-502.76760655641556	-29339.45211738348	436	0.08243727598566308	0.42201834862385323	0.144960362400906
YLL033W	0	0/+	-502.87250530719757	-32882.666034042835	436	0.08243727598566308	0.42201834862385323	0.144960362400906
YDL209C	-1	-/-	-502.8894000053406	-20338.862622976303	109	0.08228980322003578	0.42201834862385323	0.14524348810872026
YGR249W	-1	-/-	-502.89384174346924	-19752.457176864147	109	0.08214285714285714	0.42201834862385323	0.14552661381653453
YDR273W	-1	-/-	-502.9047133922577	-21068.84474053979	109	0.08199643493761141	0.42201834862385323	0.1458097395243488
YPR006C	-1	-/-	-502.90866708755493	-21546.76966369152	109	0.08185053380782918	0.42201834862385323	0.14609286523216308
YPL133C	-1	-/-	-502.9326012134552	-19867.506621599197	109	0.08170515097690942	0.42201834862385323	0.14637599093997736
YOR114W	0	0/0	-503.0871173143387	-28454.99655455351	436	0.08170515097690942	0.42201834862385323	0.14637599093997736
YGR113W	-1	-/-	-503.21833860874176	-20052.080511927605	109	0.08156028368794327	0.42201834862385323	0.14665911664779163
YOR391C	0	0/-	-503.31372410058975	-30190.89768101275	436	0.08156028368794327	0.42201834862385323	0.14665911664779163
YMR051C	-1	-/-	-503.3346002101898	-17113.579525232315	109	0.08141592920353982	0.42201834862385323	0.14694224235560588
YCR027C	-1	-/-	-503.3384153842926	-19472.38043487072	109	0.0812720848056537	0.42201834862385323	0.14722536806342015
YLR442C	-1	-/-	-503.4246201515198	-19538.213135242462	109	0.08112874779541446	0.42201834862385323	0.14750849377123443
YIL101C	-1	-/-	-503.4552882909775	-21492.330610752106	109	0.08098591549295775	0.42201834862385323	0.1477916194790487
YFR057W	0	0/0	-503.53435069322586	-27526.96019744873	436	0.08098591549295775	0.42201834862385323	0.1477916194790487
YEL005C	0	0/-	-503.6204079389572	-33616.800834447145	436	0.08098591549295775	0.42201834862385323	0.1477916194790487
YJR098C	0	0/-	-503.6648768186569	-28847.523638486862	436	0.08098591549295775	0.42201834862385323	0.1477916194790487
YCR089W	-1	-/-	-503.81202030181885	-18904.783138036728	109	0.08084358523725835	0.42201834862385323	0.14807474518686298
YDR195W	-1	-/-	-503.8215663433075	-19923.455526709557	109	0.08070175438596491	0.42201834862385323	0.14835787089467722
YDR254W	-1	-/-	-503.8559662103653	-20886.38526290655	109	0.08056042031523643	0.42201834862385323	0.1486409966024915
YDR532C	-1	-/0	-503.98083782196045	-19287.280321002007	109	0.08041958041958042	0.42201834862385323	0.14892412231030577
YDL154W	1	+/+	-503.98560976982117	-19779.14279305935	108	0.08202443280977312	0.43119266055045874	0.14892412231030577
YOR214C	0	0/0	-504.06269967556	-27977.68383538723	436	0.08202443280977312	0.43119266055045874	0.14892412231030577
YDR130C	-1	-/-	-504.12464714050293	-20055.259962797165	109	0.08188153310104529	0.43119266055045874	0.14920724801812005
YBR095C	-1	-/-	-504.27978897094727	-20092.348872184753	109	0.0817391304347826	0.43119266055045874	0.14949037372593432
YMR126C	0	0/0	-504.3816040158272	-30168.77415946126	436	0.0817391304347826	0.43119266055045874	0.14949037372593432
YNL257C	-1	-/-	-504.56537532806396	-19676.376365184784	109	0.08159722222222222	0.43119266055045874	0.1497734994337486
YCR068W	0	0/-	-504.63229355216026	-32614.242675468326	436	0.08159722222222222	0.43119266055045874	0.1497734994337486
YHR214C-B	-1	-/+	-504.9260518550873	-16687.912910699844	109	0.08145580589254767	0.43119266055045874	0.15005662514156284
YOR298W	-1	-/-	-504.9483675956726	-18638.82907450199	109	0.08131487889273356	0.43119266055045874	0.15033975084937712
YIL170W	0	0/-	-504.97486501932144	-29834.824491888285	436	0.08131487889273356	0.43119266055045874	0.15033975084937712
YGR002C	-1	-/-	-504.9847674369812	-21512.216628551483	109	0.08117443868739206	0.43119266055045874	0.1506228765571914
YDR176W	-1	-/-	-505.04212474823	-19853.023867607117	109	0.08103448275862069	0.43119266055045874	0.15090600226500567
YIL015C-A	0	0/0	-505.14367520809174	-28674.494969904423	436	0.08103448275862069	0.43119266055045874	0.15090600226500567
YML043C	-1	-/-	-505.18666529655457	-21282.05726289749	109	0.08089500860585198	0.43119266055045874	0.15118912797281994
YCL019W	-1	-/+	-505.4008855819702	-17415.361466646194	109	0.08075601374570447	0.43119266055045874	0.1514722536806342
YGR035C	0	0/0	-505.47106528282166	-29317.38278979063	436	0.08075601374570447	0.43119266055045874	0.1514722536806342
YER169W	-1	-/-	-505.6017334461212	-19893.058952212334	109	0.08061749571183534	0.43119266055045874	0.15175537938844846
YKL197C	-1	-/-	-505.60398066043854	-21081.985545635223	109	0.08047945205479452	0.43119266055045874	0.15203850509626274
YLR141W	-1	-/-	-505.6772470474243	-19431.622971773148	109	0.08034188034188035	0.43119266055045874	0.152321630804077
YBR223C	-1	-/-	-505.6994025707245	-19556.105539679527	109	0.08020477815699659	0.43119266055045874	0.1526047565118913
YPL275W	-1	-/-	-505.7020115852356	-16950.858693122864	109	0.08006814310051108	0.43119266055045874	0.15288788221970556
YIR008C	-1	-/-	-505.7804933786392	-21387.603021740913	109	0.07993197278911565	0.43119266055045874	0.1531710079275198
YDR069C	-1	-/-	-505.8010002374649	-21557.51063156128	109	0.07979626485568761	0.43119266055045874	0.15345413363533408
YJL187C	-1	-/-	-505.881041765213	-18585.52319777012	109	0.07966101694915254	0.43119266055045874	0.15373725934314836
YJR135C	-1	-/-	-505.9460028409958	-20183.187582850456	109	0.07952622673434856	0.43119266055045874	0.15402038505096263
YBR019C	0	0/0	-505.94782650470734	-30994.601843893528	436	0.07952622673434856	0.43119266055045874	0.15402038505096263
YDR240C	-1	-/-	-505.9828095436096	-19901.94252061844	109	0.07939189189189189	0.43119266055045874	0.1543035107587769
YPR200C	-1	-/-	-506.0193943977356	-20077.97387135029	109	0.07925801011804384	0.43119266055045874	0.15458663646659115
YPL112C	-1	-/-	-506.05009865760803	-20664.46912431717	109	0.07912457912457913	0.43119266055045874	0.15486976217440543
YNL339C	1	+/+	-506.08253395557404	-19479.499628663063	108	0.08067226890756303	0.44036697247706424	0.15486976217440543
YKL017C	-1	-/-	-506.1460909843445	-20434.34613752365	109	0.08053691275167785	0.44036697247706424	0.1551528878822197
YNL039W	-1	-/-	-506.2056221961975	-20012.43200302124	109	0.08040201005025126	0.44036697247706424	0.15543601359003398
YHR036W	-1	-/-	-506.23827850818634	-20770.119928359985	109	0.0802675585284281	0.44036697247706424	0.15571913929784825
YLR047C	-1	-/-	-506.29978597164154	-20330.085414528847	109	0.08013355592654424	0.44036697247706424	0.15600226500566253
YNL042W	-1	-/-	-506.4834816455841	-20211.154196977615	109	0.08	0.44036697247706424	0.15628539071347677
YAL009W	-1	-/-	-506.5927469730377	-19402.286517381668	109	0.07986688851913477	0.44036697247706424	0.15656851642129105
YGR120C	-1	-/-	-506.6592307090759	-20587.19506072998	109	0.07973421926910298	0.44036697247706424	0.15685164212910532
YGR038C-A	-1	-/-	-506.7957377433777	-16923.423748016357	109	0.07960199004975124	0.44036697247706424	0.1571347678369196
YGL254W	-1	-/-	-506.86906599998474	-19501.19265115261	109	0.07947019867549669	0.44036697247706424	0.15741789354473387
YOR060C	-1	-/-	-506.9219903945923	-19506.310500383377	109	0.07933884297520662	0.44036697247706424	0.15770101925254812
YCL026C-A	-1	-/-	-506.9688904285431	-19267.24579155445	109	0.07920792079207921	0.44036697247706424	0.1579841449603624
YLR419W	0	0/0	-506.99990808963776	-29375.803348183632	436	0.07920792079207921	0.44036697247706424	0.1579841449603624
YCR101C	0	0/0	-507.00426453351974	-28790.197913467884	436	0.07920792079207921	0.44036697247706424	0.1579841449603624
YLR227W-A	-1	-/-	-507.01169872283936	-16932.902561187744	109	0.07907742998352553	0.44036697247706424	0.15826727066817667
YLR391W	-1	-/-	-507.0120429992676	-16537.61038416624	109	0.07894736842105263	0.44036697247706424	0.15855039637599094
YKR083C	-1	-/-	-507.06240677833557	-19310.77945101261	109	0.07881773399014778	0.44036697247706424	0.15883352208380522
YBL111C	0	0/0	-507.07833445072174	-27930.66937893629	436	0.07881773399014778	0.44036697247706424	0.15883352208380522
YFR028C	-1	-/-	-507.08458733558655	-21095.4480702281	109	0.07868852459016394	0.44036697247706424	0.1591166477916195
YNL329C	-1	-/-	-507.13734674453735	-20536.660045862198	109	0.07855973813420622	0.44036697247706424	0.15939977349943374
YDL133C-A	0	0/-	-507.1553025841713	-30333.139511346817	436	0.07855973813420622	0.44036697247706424	0.15939977349943374
YOL013W-B	0	0/0	-507.22240632772446	-28608.731413424015	436	0.07855973813420622	0.44036697247706424	0.15939977349943374
YDR122W	-1	-/-	-507.224795460701	-21399.4328404665	109	0.0784313725490196	0.44036697247706424	0.159682899207248
YCR015C	0	0/-	-507.2730188369751	-28602.566890239716	436	0.0784313725490196	0.44036697247706424	0.159682899207248
YAR007C	1	+/+	-507.2747848033905	-21866.98462510109	108	0.0799347471451876	0.44954128440366975	0.159682899207248
YMR213W	-1	-/-	-507.3111183643341	-20521.4939609766	109	0.07980456026058631	0.44954128440366975	0.1599660249150623
YNL218W	-1	-/-	-507.3212698698044	-19705.832751870155	109	0.07967479674796749	0.44954128440366975	0.16024915062287656
YCR095C	0	0/0	-507.3509450554848	-33283.75684553385	436	0.07967479674796749	0.44954128440366975	0.16024915062287656
YPL257W-A	-1	-/-	-507.4159450531006	-16933.680656909943	109	0.07954545454545454	0.44954128440366975	0.16053227633069084
YIR019C	-1	-/-	-507.47481644153595	-18746.092463493347	109	0.07941653160453808	0.44954128440366975	0.16081540203850508
YLR157C-B	-1	-/+	-507.4930462837219	-16928.134302139282	109	0.07928802588996764	0.44954128440366975	0.16109852774631936
YOR142W-A	-1	-/-	-507.5151491165161	-16935.61789703369	109	0.0791599353796446	0.44954128440366975	0.16138165345413363
YGR038C-B	-1	-/+	-507.52165174484253	-16931.40930080414	109	0.07903225806451612	0.44954128440366975	0.1616647791619479
YDR210W-B	-1	-/+	-507.5345849990845	-16929.313806056976	109	0.07890499194847021	0.44954128440366975	0.16194790486976218
YGR161C-D	-1	-/+	-507.5552062988281	-16932.310009479523	109	0.07877813504823152	0.44954128440366975	0.16223103057757646
YDR316W-B	-1	-/+	-507.5650143623352	-16928.159544944763	109	0.07865168539325842	0.44954128440366975	0.1625141562853907
YPL257W-B	-1	-/+	-507.57262325286865	-16936.299076080322	109	0.07852564102564102	0.44954128440366975	0.16279728199320498
YBR038W	-1	-/-	-507.63116788864136	-19101.69966351986	109	0.0784	0.44954128440366975	0.16308040770101925
YDR098C-B	-1	-/+	-507.6413927078247	-16930.004024028778	109	0.07827476038338659	0.44954128440366975	0.16336353340883353
YBL113C	0	0/0	-507.64723443984985	-27816.233487069607	436	0.07827476038338659	0.44954128440366975	0.16336353340883353
YJL173C	1	+/+	-507.6519399881363	-20716.419775366783	108	0.07974481658692185	0.45871559633027525	0.16336353340883353
YOR191W	-1	-/+	-507.65855145454407	-19588.64732003212	109	0.07961783439490445	0.45871559633027525	0.1636466591166478
YOR192C-B	-1	-/+	-507.66299962997437	-16934.036460876465	109	0.0794912559618442	0.45871559633027525	0.16392978482446205
YPR137C-B	-1	-/+	-507.6897430419922	-16932.08952331543	109	0.07936507936507936	0.45871559633027525	0.16421291053227632
YGL194C	-1	-/-	-507.7076333761215	-19185.108311653137	109	0.07923930269413629	0.45871559633027525	0.1644960362400906
YDR365W-B	-1	-/+	-507.76454973220825	-16944.136754989624	109	0.07911392405063292	0.45871559633027525	0.16477916194790487
YDL091C	0	0/-	-507.7667905166745	-36088.857000000775	436	0.07911392405063292	0.45871559633027525	0.16477916194790487
YGR251W	-1	-/-	-507.76688408851624	-18598.025967121124	109	0.07898894154818326	0.45871559633027525	0.16506228765571915
YOR192C-A	-1	-/-	-507.77000856399536	-16955.573784828186	109	0.07886435331230283	0.45871559633027525	0.16534541336353342
YOR142W-B	-1	-/+	-507.80194902420044	-16931.26033639908	109	0.07874015748031496	0.45871559633027525	0.16562853907134767
YJR108W	-1	-/-	-507.8158838748932	-19392.151446700096	109	0.07861635220125786	0.45871559633027525	0.16591166477916194
YCL062W	-1	-/-	-507.8286781311035	-17391.5473279953	109	0.07849293563579278	0.45871559633027525	0.16619479048697622
YLR410W-A	-1	-/-	-507.8442988395691	-16933.305654525757	109	0.07836990595611286	0.45871559633027525	0.1664779161947905
YLR267W	0	0/0	-507.88327154517174	-33356.85792814195	436	0.07836990595611286	0.45871559633027525	0.1664779161947905
YOR058C	-1	-/-	-507.88701605796814	-19422.99646091461	109	0.0782472613458529	0.45871559633027525	0.16676104190260477
YML039W	-1	-/+	-507.9035782814026	-17120.648196935654	109	0.078125	0.45871559633027525	0.16704416761041901
YPL130W	-1	-/-	-507.9228196144104	-18433.09870970249	109	0.078003120124805	0.45871559633027525	0.1673272933182333
YGL263W	0	0/-	-507.94125962257385	-31132.469759494066	436	0.078003120124805	0.45871559633027525	0.1673272933182333
YKR098C	0	0/-	-507.94300332665443	-34059.14980477095	436	0.078003120124805	0.45871559633027525	0.1673272933182333
YGR109W-A	-1	-/-	-508.0868935585022	-16954.607059001923	109	0.0778816199376947	0.45871559633027525	0.16761041902604756
YGR091W	-1	-/-	-508.0895274877548	-20384.24242603779	109	0.07776049766718507	0.45871559633027525	0.16789354473386184
YGL015C	0	0/-	-508.0926448702812	-28918.94381570816	436	0.07776049766718507	0.45871559633027525	0.16789354473386184
YGR263C	0	0/-	-508.10433679819107	-34274.252838119864	436	0.07776049766718507	0.45871559633027525	0.16789354473386184
YGR161C-C	-1	-/-	-508.1405940055847	-16958.350531578064	109	0.07763975155279502	0.45871559633027525	0.1681766704416761
YCL029C	-1	-/-	-508.1527714729309	-20766.084183216095	109	0.07751937984496124	0.45871559633027525	0.1684597961494904
YCL032W	-1	-/-	-508.1644036769867	-21406.04676568508	109	0.07739938080495357	0.45871559633027525	0.16874292185730463
YMR175W	-1	-/-	-508.2274260520935	-20461.242889523506	109	0.07727975270479134	0.45871559633027525	0.1690260475651189
YLR128W	0	0/-	-508.25682270526886	-33534.51187613793	436	0.07727975270479134	0.45871559633027525	0.1690260475651189
YDR210W-A	-1	-/-	-508.3118438720703	-16968.591619491577	109	0.07716049382716049	0.45871559633027525	0.16930917327293318
YLR207W	-1	-/-	-508.33338701725006	-20527.95806145668	109	0.07704160246533127	0.45871559633027525	0.16959229898074746
YBL034C	-1	-/-	-508.34555101394653	-20182.654290914536	109	0.07692307692307693	0.45871559633027525	0.16987542468856173
YDR379W	-1	-/-	-508.3584420681	-20083.1608325243	109	0.07680491551459294	0.45871559633027525	0.17015855039637598
YBL010C	0	0/0	-508.384229183197	-29149.5880753994	436	0.07680491551459294	0.45871559633027525	0.17015855039637598
YGR100W	0	0/0	-508.4316649287939	-33976.29729180038	436	0.07680491551459294	0.45871559633027525	0.17015855039637598
YDL134C-A	0	0/-	-508.4555988907814	-28237.99372559786	436	0.07680491551459294	0.45871559633027525	0.17015855039637598
YPL021W	-1	-/-	-508.4844626188278	-19678.005901694298	109	0.07668711656441718	0.45871559633027525	0.17044167610419025
YDR261C-C	-1	-/-	-508.5336332321167	-16978.909242153168	109	0.07656967840735068	0.45871559633027525	0.17072480181200453
YDR374C	0	0/-	-508.5646562576294	-28918.37020933628	436	0.07656967840735068	0.45871559633027525	0.17072480181200453
YDL238C	0	0/-	-508.59546145796776	-34792.32319931686	436	0.07656967840735068	0.45871559633027525	0.17072480181200453
YNR071C	0	0/0	-508.7123392820358	-28514.661911308765	436	0.07656967840735068	0.45871559633027525	0.17072480181200453
YNL282W	-1	-/-	-508.7398554086685	-21112.14492917061	109	0.0764525993883792	0.45871559633027525	0.1710079275198188
YGL016W	-1	-/0	-508.78387117385864	-21202.177362203598	109	0.07633587786259542	0.45871559633027525	0.17129105322763308
YBR111W-A	-1	-/-	-508.7861771583557	-17185.308055639267	109	0.07621951219512195	0.45871559633027525	0.17157417893544735
YPL125W	-1	-/0	-508.88405323028564	-19690.191704154015	109	0.076103500761035	0.45871559633027525	0.1718573046432616
YIL174W	0	0/0	-508.9976907968521	-28009.558370471	436	0.076103500761035	0.45871559633027525	0.1718573046432616
YER039C	0	0/-	-509.0381940305233	-33880.78170621395	436	0.076103500761035	0.45871559633027525	0.1718573046432616
YNR063W	0	0/-	-509.0423803329468	-28520.1591309309	436	0.076103500761035	0.45871559633027525	0.1718573046432616
YMR066W	0	0/-	-509.1250901222229	-31868.45083422959	436	0.076103500761035	0.45871559633027525	0.1718573046432616
YJL105W	0	0/-	-509.13997170329094	-29683.68248852156	436	0.076103500761035	0.45871559633027525	0.1718573046432616
YLR312C-B	-1	-/-	-509.17180609703064	-17462.35938000679	109	0.07598784194528875	0.45871559633027525	0.17214043035107587
YLR117C	-1	-/-	-509.20110511779785	-19509.466098070145	109	0.07587253414264036	0.45871559633027525	0.17242355605889015
YLL003W	-1	-/-	-509.2065272331238	-19762.71746468544	109	0.07575757575757576	0.45871559633027525	0.17270668176670442
YPR049C	-1	-/-	-509.3037383556366	-19119.777336120605	109	0.07564296520423601	0.45871559633027525	0.1729898074745187
YMR076C	-1	-/-	-509.34394133090973	-20525.582136392593	109	0.0755287009063444	0.45871559633027525	0.17327293318233294
YDR163W	-1	-/-	-509.3590054512024	-20127.13844716549	109	0.07541478129713423	0.45871559633027525	0.17355605889014722
YBL103C-A	0	0/-	-509.35955542325974	-28276.358436346054	436	0.07541478129713423	0.45871559633027525	0.17355605889014722
YOL135C	-1	-/-	-509.3662313222885	-19386.333185732365	109	0.07530120481927711	0.45871559633027525	0.1738391845979615
YGR221C	-1	-/-	-509.3974347114563	-19546.07366156578	109	0.07518796992481203	0.45871559633027525	0.17412231030577577
YGL180W	-1	-/-	-509.44496488571167	-20202.04118204117	109	0.07507507507507508	0.45871559633027525	0.17440543601359004
YIL017C	-1	-/-	-509.5194090604782	-22264.334783554077	109	0.07496251874062969	0.45871559633027525	0.17468856172140432
YIL128W	-1	-/-	-509.6311013698578	-20332.349398493767	109	0.0748502994011976	0.45871559633027525	0.17497168742921856
YPR026W	0	0/-	-509.68539729714394	-36744.77824699879	436	0.0748502994011976	0.45871559633027525	0.17497168742921856
YBR012W-A	-1	-/-	-509.8256359100342	-17303.826848506927	109	0.07473841554559044	0.45871559633027525	0.17525481313703284
YNL083W	0	0/-	-509.88278898596764	-33187.15140107274	436	0.07473841554559044	0.45871559633027525	0.17525481313703284
YLR445W	0	0/+	-509.8930940628052	-28594.926751971245	436	0.07473841554559044	0.45871559633027525	0.17525481313703284
YDL010W	0	0/-	-509.9804856777191	-33867.20794123411	436	0.07473841554559044	0.45871559633027525	0.17525481313703284
YML088W	-1	-/-	-510.0334587097168	-19294.320633411407	109	0.07462686567164178	0.45871559633027525	0.1755379388448471
YGL223C	-1	-/-	-510.08842158317566	-20913.890942811966	109	0.07451564828614009	0.45871559633027525	0.1758210645526614
YHL014C	0	0/0	-510.11032792925835	-31375.633094996214	436	0.07451564828614009	0.45871559633027525	0.1758210645526614
YBR050C	-1	-/-	-510.1165437698364	-20989.74348771572	109	0.0744047619047619	0.45871559633027525	0.17610419026047566
YMR134W	-1	-/-	-510.11884450912476	-17308.223204374313	109	0.07429420505200594	0.45871559633027525	0.1763873159682899
YOR193W	-1	-/-	-510.16518545150757	-19464.760685443878	109	0.07418397626112759	0.45871559633027525	0.17667044167610418
YOR179C	-1	-/-	-510.1738929748535	-19771.372173666954	109	0.07407407407407407	0.45871559633027525	0.17695356738391846
YDR263C	-1	-/+	-510.2843542098999	-18916.299315929413	109	0.07396449704142012	0.45871559633027525	0.17723669309173273
YOR343C-A	-1	-/-	-510.29640102386475	-17041.09081840515	109	0.07385524372230429	0.45871559633027525	0.177519818799547
YKL129C	-1	-/-	-510.30203461647034	-21056.792157888412	109	0.07374631268436578	0.45871559633027525	0.17780294450736125
YMR176W	0	0/-	-510.4378260374069	-31358.38741827011	436	0.07374631268436578	0.45871559633027525	0.17780294450736125
YEL070W	0	0/0	-510.4395830184221	-30966.027801528573	436	0.07374631268436578	0.45871559633027525	0.17780294450736125
YOL013W-A	0	0/0	-510.5822958946228	-28902.127947568893	436	0.07374631268436578	0.45871559633027525	0.17780294450736125
YGL060W	0	0/-	-510.6076699793339	-33775.63241389394	436	0.07374631268436578	0.45871559633027525	0.17780294450736125
YGL154C	0	0/0	-510.6282446682453	-33667.3661775589	436	0.07374631268436578	0.45871559633027525	0.17780294450736125
YBR090C-A	-1	-/-	-510.6313109397888	-17680.774399995804	109	0.07363770250368189	0.45871559633027525	0.17808607021517553
YMR210W	-1	-/-	-510.6384928226471	-17700.274295568466	109	0.07352941176470588	0.45871559633027525	0.1783691959229898
YMR127C	-1	-/-	-510.6393847465515	-19893.84013879299	109	0.07342143906020558	0.45871559633027525	0.17865232163080408
YDL220C	-1	-/-	-510.7057423591614	-19019.93092441559	109	0.07331378299120235	0.45871559633027525	0.17893544733861835
YML102W	-1	-/-	-510.75396060943604	-20049.85872912407	109	0.07320644216691069	0.45871559633027525	0.17921857304643263
YPL068C	0	0/0	-510.938176214695	-29781.37852293253	436	0.07320644216691069	0.45871559633027525	0.17921857304643263
YCR107W	-1	-/0	-510.96665620803833	-17911.40142786503	109	0.07309941520467836	0.45871559633027525	0.17950169875424687
YDR443C	-1	-/-	-511.014741897583	-20726.075690627098	109	0.072992700729927	0.45871559633027525	0.17978482446206115
YOR249C	-1	-/-	-511.03367924690247	-19951.669806599617	109	0.0728862973760933	0.45871559633027525	0.18006795016987542
YNL172W	-1	-/-	-511.03791093826294	-18714.60348689556	109	0.07278020378457059	0.45871559633027525	0.1803510758776897
YPL157W	-1	-/-	-511.06247663497925	-20845.879259109497	109	0.07267441860465117	0.45871559633027525	0.18063420158550397
YDL149W	-1	-/-	-511.0801178216934	-23117.638635516167	109	0.07256894049346879	0.45871559633027525	0.18091732729331822
YCL073C	0	0/-	-511.09969490766525	-28412.127701878548	436	0.07256894049346879	0.45871559633027525	0.18091732729331822
YER018C	-1	-/-	-511.1139587163925	-20514.23211324215	109	0.07246376811594203	0.45871559633027525	0.1812004530011325
YPL161C	-1	-/-	-511.17689514160156	-20532.476875066757	109	0.0723589001447178	0.45871559633027525	0.18148357870894677
YDL104C	0	0/-	-511.21990206837654	-32196.090074196458	436	0.0723589001447178	0.45871559633027525	0.18148357870894677
YAL065C-A	0	0/0	-511.2759219408035	-28946.14243412018	436	0.0723589001447178	0.45871559633027525	0.18148357870894677
YGR272C	-1	-/-	-511.2764871120453	-17369.851322889328	109	0.07225433526011561	0.45871559633027525	0.18176670441676104
YOR093C	0	0/0	-511.32406944036484	-29431.700296640396	436	0.07225433526011561	0.45871559633027525	0.18176670441676104
YGR217W	-1	-/-	-511.3767554759979	-20513.203000307083	109	0.07215007215007214	0.45871559633027525	0.18204983012457532
YIL159W	-1	-/-	-511.382940530777	-19875.391233950853	109	0.07204610951008646	0.45871559633027525	0.1823329558323896
YGL131C	0	0/-	-511.4122620522976	-31767.91455078125	436	0.07204610951008646	0.45871559633027525	0.1823329558323896
YML060W	-1	-/-	-511.4448800086975	-22426.618088245392	109	0.07194244604316546	0.45871559633027525	0.18261608154020384
YER038C	-1	-/+	-511.52234840393066	-18147.010850906372	109	0.07183908045977011	0.45871559633027525	0.18289920724801811
YML045W	-1	-/+	-511.53406167030334	-17658.55112528801	109	0.07173601147776183	0.45871559633027525	0.1831823329558324
YBR001C	0	0/-	-511.5368836373091	-37498.827504724264	436	0.07173601147776183	0.45871559633027525	0.1831823329558324
YGL025C	-1	-/-	-511.65564930438995	-20267.22555565834	109	0.07163323782234957	0.45871559633027525	0.18346545866364666
YBR170C	-1	-/-	-511.65784549713135	-21587.608162522316	109	0.0715307582260372	0.45871559633027525	0.18374858437146094
YFL025C	-1	-/-	-511.66607916355133	-19902.174357533455	109	0.07142857142857142	0.45871559633027525	0.18403171007927518
YLR013W	-1	-/-	-511.66997039318085	-18466.611496686935	109	0.07132667617689016	0.45871559633027525	0.18431483578708946
YDL114W	0	0/0	-511.76029270887375	-28370.963894963264	436	0.07132667617689016	0.45871559633027525	0.18431483578708946
YPR025C	-1	-/-	-511.7807148694992	-22152.906543016434	109	0.07122507122507123	0.45871559633027525	0.18459796149490373
YOR240W	-1	-/-	-511.9149742126465	-17273.231245994568	109	0.07112375533428165	0.45871559633027525	0.184881087202718
YNR064C	-1	-/0	-511.9190902709961	-17733.771758794785	109	0.07102272727272728	0.45871559633027525	0.18516421291053228
YLR039C	-1	-/-	-512.0650148391724	-20490.403205692768	109	0.07092198581560284	0.45871559633027525	0.18544733861834656
YNL139C	1	+/+	-512.1034409999847	-19535.68445801735	108	0.07223796033994334	0.46788990825688076	0.18544733861834656
YOL015W	0	0/0	-512.1259838938713	-32554.421119205654	436	0.07223796033994334	0.46788990825688076	0.18544733861834656
YER007W	-1	-/-	-512.1975400447845	-19862.21801519394	109	0.07213578500707214	0.46788990825688076	0.1857304643261608
YPR104C	-1	-/-	-512.2349760532379	-19199.36236023903	109	0.07203389830508475	0.46788990825688076	0.18601359003397508
YER014C-A	-1	-/-	-512.2529191970825	-17325.251804113388	109	0.07193229901269393	0.46788990825688076	0.18629671574178935
YFL002W-A	-1	-/+	-512.2628428936005	-17326.17587685585	109	0.07183098591549296	0.46788990825688076	0.18657984144960363
YBR065C	-1	-/-	-512.3250473737717	-19760.328874468803	109	0.07172995780590717	0.46788990825688076	0.1868629671574179
YJL085W	-1	-/-	-512.3357057571411	-19317.50268661976	109	0.07162921348314606	0.46788990825688076	0.18714609286523215
YBR184W	0	0/0	-512.409512758255	-28720.233519673347	436	0.07162921348314606	0.46788990825688076	0.18714609286523215
YJR001W	-1	-/-	-512.4164517521858	-20360.88702994585	109	0.07152875175315568	0.46788990825688076	0.18742921857304642
YOR378W	0	0/-	-512.4305978417397	-28864.485590994358	436	0.07152875175315568	0.46788990825688076	0.18742921857304642
YKL011C	1	+/-	-512.5021665096283	-19865.06486058235	108	0.07282913165266107	0.47706422018348627	0.18742921857304642
YPL184C	0	0/-	-512.5764529705048	-29300.813664734364	436	0.07282913165266107	0.47706422018348627	0.18742921857304642
YGL090W	-1	-/-	-512.6015836000443	-20193.13230741024	109	0.07272727272727272	0.47706422018348627	0.1877123442808607
YPL276W	-1	-/-	-512.6319952011108	-17297.70607995987	109	0.07262569832402235	0.47706422018348627	0.18799546998867497
YMR244W	0	0/0	-512.7085855007172	-28804.265090882778	436	0.07262569832402235	0.47706422018348627	0.18799546998867497
YPL269W	-1	-/-	-512.730795621872	-19324.335495471954	109	0.07252440725244072	0.47706422018348627	0.18827859569648925
YLR210W	-1	-/-	-512.7601821422577	-20770.665439367294	109	0.07242339832869081	0.47706422018348627	0.18856172140430352
YJR158W	-1	-/-	-512.762154340744	-19159.508919477463	109	0.07232267037552156	0.47706422018348627	0.18884484711211777
YMR019W	0	0/-	-512.773087143898	-31816.113045439124	436	0.07232267037552156	0.47706422018348627	0.18884484711211777
YGR288W	-1	-/-	-512.8564665317535	-19696.77237510681	109	0.07222222222222222	0.47706422018348627	0.18912797281993204
YBR258C	-1	-/-	-512.8795996308327	-20378.688728153706	109	0.07212205270457697	0.47706422018348627	0.18941109852774632
YNL059C	-1	-/-	-512.8803610801697	-20930.82108592987	109	0.07202216066481995	0.47706422018348627	0.1896942242355606
YBL080C	-1	-/-	-512.9482145309448	-19959.360414803028	109	0.07192254495159059	0.47706422018348627	0.18997734994337487
YPR153W	0	0/-	-513.0061966180801	-28889.433360934258	436	0.07192254495159059	0.47706422018348627	0.18997734994337487
YPL056C	0	0/0	-513.0124253034592	-28824.135421454906	436	0.07192254495159059	0.47706422018348627	0.18997734994337487
YPL281C	0	0/-	-513.0250341296196	-29355.416382730007	436	0.07192254495159059	0.47706422018348627	0.18997734994337487
YLR308W	0	0/-	-513.050473511219	-30114.037185286754	436	0.07192254495159059	0.47706422018348627	0.18997734994337487
YKR027W	-1	-/-	-513.0509389638901	-19890.001200437546	109	0.0718232044198895	0.47706422018348627	0.19026047565118911
YKR095W	-1	-/-	-513.1257207393646	-18918.54580426216	109	0.07172413793103448	0.47706422018348627	0.1905436013590034
YDL001W	0	0/-	-513.1329300999641	-32487.908694073558	436	0.07172413793103448	0.47706422018348627	0.1905436013590034
YDR291W	0	0/-	-513.1372800469398	-33134.89829174103	436	0.07172413793103448	0.47706422018348627	0.1905436013590034
YPL228W	-1	-/-	-513.1560697555542	-20302.393882751465	109	0.07162534435261708	0.47706422018348627	0.19082672706681766
YMR268W-A	0	0/-	-513.1650679111481	-29356.109790205956	436	0.07162534435261708	0.47706422018348627	0.19082672706681766
YBL084C	-1	-/-	-513.1674038171768	-18660.081858754158	109	0.07152682255845942	0.47706422018348627	0.19110985277463194
YIR029W	0	0/-	-513.3290193229914	-34196.572320625186	436	0.07152682255845942	0.47706422018348627	0.19110985277463194
YOR033C	1	+/+	-513.352365732193	-19516.358164072037	108	0.07280219780219781	0.48623853211009177	0.19110985277463194
YML083C	0	0/0	-513.4526792764664	-29030.958228945732	436	0.07280219780219781	0.48623853211009177	0.19110985277463194
YJR030C	0	0/0	-513.4856966733932	-29167.171316087246	436	0.07280219780219781	0.48623853211009177	0.19110985277463194
YLR362W	-1	-/-	-513.540317773819	-22464.57899194956	109	0.07270233196159122	0.48623853211009177	0.1913929784824462
YGR048W	-1	-/-	-513.5510156154633	-20527.672133922577	109	0.07260273972602739	0.48623853211009177	0.1916761041902605
YGR133W	-1	-/-	-513.5750080347061	-19608.24942433834	109	0.07250341997264022	0.48623853211009177	0.19195922989807473
YJL073W	-1	-/-	-513.6533654928207	-21305.478489398956	109	0.07240437158469945	0.48623853211009177	0.192242355605889
YKR063C	-1	-/-	-513.6820907592773	-20262.645442724228	109	0.0723055934515689	0.48623853211009177	0.19252548131370328
YMR032W	-1	-/-	-513.6979455947876	-19136.709097862244	109	0.07220708446866485	0.48623853211009177	0.19280860702151756
YNL290W	-1	-/-	-513.7942532300949	-21101.584819436073	109	0.07210884353741497	0.48623853211009177	0.19309173272933183
YBR133C	-1	-/-	-513.8550144433975	-20093.385827302933	109	0.07201086956521739	0.48623853211009177	0.19337485843714608
YCR050C	0	0/0	-513.9645812511444	-28804.27856248617	436	0.07201086956521739	0.48623853211009177	0.19337485843714608
YJL035C	-1	-/-	-513.9728412628174	-19547.98995578289	109	0.07191316146540028	0.48623853211009177	0.19365798414496035
YDR523C	-1	-/-	-514.0702042579651	-19186.65751516819	109	0.07181571815718157	0.48623853211009177	0.19394110985277463
YPR192W	0	0/-	-514.0783578455448	-34239.19861540198	436	0.07181571815718157	0.48623853211009177	0.19394110985277463
YJL018W	-1	-/-	-514.2634620666504	-17615.82616376877	109	0.07171853856562922	0.48623853211009177	0.1942242355605889
YHR213W	0	0/0	-514.2861135601997	-28517.389957010746	436	0.07171853856562922	0.48623853211009177	0.1942242355605889
YAL056W	-1	-/-	-514.3093364238739	-20715.384279966354	109	0.07162162162162163	0.48623853211009177	0.19450736126840318
YDR318W	-1	-/+	-514.4435830116272	-20150.762842655182	109	0.07152496626180836	0.48623853211009177	0.19479048697621745
YCL055W	-1	-/-	-514.4700770378113	-20848.204570889473	109	0.07142857142857142	0.48623853211009177	0.1950736126840317
YNL119W	-1	-/-	-514.4805908203125	-22619.246549606323	109	0.07133243606998654	0.48623853211009177	0.19535673839184597
YOL163W	0	0/-	-514.491691172123	-29485.294288158417	436	0.07133243606998654	0.48623853211009177	0.19535673839184597
YLL057C	0	0/0	-514.6399578750134	-32406.418423965573	436	0.07133243606998654	0.48623853211009177	0.19535673839184597
YDL005C	-1	-/-	-514.6458735466003	-20024.68733024597	109	0.07123655913978495	0.48623853211009177	0.19563986409966025
YOR380W	-1	-/-	-514.6782040596008	-20744.26013278961	109	0.07114093959731543	0.48623853211009177	0.19592298980747452
YCR099C	0	0/0	-514.678549528122	-29281.496345221996	436	0.07114093959731543	0.48623853211009177	0.19592298980747452
YNL236W	-1	-/-	-514.7012360095978	-19711.425109148026	109	0.07104557640750671	0.48623853211009177	0.1962061155152888
YKR001C	-1	-/-	-514.7201524972916	-19984.268634438515	109	0.07095046854082998	0.48623853211009177	0.19648924122310304
YKR009C	-1	-/-	-514.7610864639282	-21500.731400966644	109	0.07085561497326204	0.48623853211009177	0.19677236693091732
YPL016W	-1	-/-	-514.9129619598389	-20564.67419362068	109	0.07076101468624833	0.48623853211009177	0.1970554926387316
YBL044W	0	0/0	-514.9757733941078	-29038.06650263071	436	0.07076101468624833	0.48623853211009177	0.1970554926387316
YOR296W	0	0/0	-515.0343687534332	-29799.841536939144	436	0.07076101468624833	0.48623853211009177	0.1970554926387316
YLR433C	-1	-/-	-515.0448188781738	-19848.09238553047	109	0.07066666666666667	0.48623853211009177	0.19733861834654587
YJR156C	-1	-/-	-515.068431854248	-20464.822855591774	109	0.07057256990679095	0.48623853211009177	0.19762174405436014
YIL172C	0	0/-	-515.0702949762344	-28774.80010730028	436	0.07057256990679095	0.48623853211009177	0.19762174405436014
YKR054C	-1	-/-	-515.0895535945892	-19397.08029484749	109	0.07047872340425532	0.48623853211009177	0.19790486976217442
YDR421W	-1	-/-	-515.1384778022766	-20814.85309457779	109	0.0703851261620186	0.48623853211009177	0.19818799546998866
YMR234W	-1	-/-	-515.1430990695953	-20043.36330652237	109	0.07029177718832891	0.48623853211009177	0.19847112117780294
YOL125W	-1	-/-	-515.2833497524261	-20753.041808009148	109	0.07019867549668875	0.48623853211009177	0.19875424688561721
YMR132C	0	0/0	-515.3633715808392	-33596.708455085754	436	0.07019867549668875	0.48623853211009177	0.19875424688561721
YDR080W	-1	-/-	-515.4098910093307	-20091.327633738518	109	0.0701058201058201	0.48623853211009177	0.1990373725934315
YOR237W	-1	-/-	-515.4410829544067	-18745.55056989193	109	0.07001321003963012	0.48623853211009177	0.19932049830124576
YLL007C	0	0/-	-515.4504359960556	-28634.755264520645	436	0.07001321003963012	0.48623853211009177	0.19932049830124576
YEL067C	0	0/0	-515.4504806399345	-29044.14787608385	436	0.07001321003963012	0.48623853211009177	0.19932049830124576
YLR125W	0	0/0	-515.5722245573997	-29295.331309735775	436	0.07001321003963012	0.48623853211009177	0.19932049830124576
YNL253W	-1	-/-	-515.6011106967926	-20477.353567004204	109	0.06992084432717678	0.48623853211009177	0.19960362400906
YDR279W	-1	-/-	-515.6045656204224	-21395.128546476364	109	0.06982872200263504	0.48623853211009177	0.19988674971687428
YIL029C	-1	-/0	-515.6095297336578	-17764.197458267212	109	0.06973684210526315	0.48623853211009177	0.20016987542468856
YDR325W	-1	-/-	-515.643108010292	-20614.874787569046	109	0.06964520367936924	0.48623853211009177	0.20045300113250283
YDL106C	-1	-/-	-515.7060308456421	-21040.336237192154	109	0.06955380577427822	0.48623853211009177	0.2007361268403171
YJL043W	0	0/0	-515.7183618545532	-28921.583477139473	436	0.06955380577427822	0.48623853211009177	0.2007361268403171
YGR099W	-1	-/-	-515.7224032878876	-21560.689815044403	109	0.06946264744429882	0.48623853211009177	0.20101925254813138
YNL313C	-1	-/-	-515.7611675262451	-19628.556125879288	109	0.0693717277486911	0.48623853211009177	0.20130237825594563
YOR266W	-1	-/-	-515.7838331460953	-19808.60471713543	109	0.06928104575163399	0.48623853211009177	0.2015855039637599
YDR042C	0	0/0	-515.8067650794983	-29684.280072927475	436	0.06928104575163399	0.48623853211009177	0.2015855039637599
YFR012W	0	0/0	-515.8072410225868	-28815.251950860023	436	0.06928104575163399	0.48623853211009177	0.2015855039637599
YOL024W	0	0/0	-515.8677833080292	-28826.81910866499	436	0.06928104575163399	0.48623853211009177	0.2015855039637599
YOL131W	0	0/0	-515.905450284481	-29550.821731209755	436	0.06928104575163399	0.48623853211009177	0.2015855039637599
YBL075C	-1	-/-	-515.9279854297638	-20551.8355782032	109	0.06919060052219321	0.48623853211009177	0.20186862967157418
YHR168W	0	0/-	-515.9528169333935	-32965.33987760544	436	0.06919060052219321	0.48623853211009177	0.20186862967157418
YJR090C	-1	-/-	-516.0794467926025	-19811.34320437908	109	0.06910039113428944	0.48623853211009177	0.20215175537938845
YOL009C	-1	-/-	-516.1128081083298	-20122.192291617393	109	0.06901041666666667	0.48623853211009177	0.20243488108720273
YDR108W	-1	-/-	-516.1198389530182	-19266.71728205681	109	0.06892067620286085	0.48623853211009177	0.20271800679501698
YGL164C	0	0/0	-516.1315199434757	-32801.75665614009	436	0.06892067620286085	0.48623853211009177	0.20271800679501698
YJL127C-B	0	0/-	-516.1359804272652	-28882.52598977089	436	0.06892067620286085	0.48623853211009177	0.20271800679501698
YPL005W	0	0/-	-516.1574771106243	-34351.84707534686	436	0.06892067620286085	0.48623853211009177	0.20271800679501698
YOR127W	-1	-/-	-516.1677193641663	-19588.870564699173	109	0.06883116883116883	0.48623853211009177	0.20300113250283125
YBR294W	-1	-/-	-516.171382188797	-20283.614312171936	109	0.06874189364461739	0.48623853211009177	0.20328425821064552
YPR117W	0	0/0	-516.2402051091194	-29264.435537159443	436	0.06874189364461739	0.48623853211009177	0.20328425821064552
YHR035W	0	0/-	-516.3395110368729	-28921.260632812977	436	0.06874189364461739	0.48623853211009177	0.20328425821064552
YLR052W	-1	-/+	-516.3913164138794	-19661.84610426426	109	0.06865284974093264	0.48623853211009177	0.2035673839184598
YGR150C	0	0/-	-516.4161438345909	-28546.310271441936	436	0.06865284974093264	0.48623853211009177	0.2035673839184598
YFL066C	0	0/0	-516.5138177871704	-28134.14392966032	436	0.06865284974093264	0.48623853211009177	0.2035673839184598
YOR049C	-1	-/-	-516.5346784591675	-19214.43399834633	109	0.0685640362225097	0.48623853211009177	0.20385050962627407
YBR125C	0	0/-	-516.6007409989834	-32355.51823246479	436	0.0685640362225097	0.48623853211009177	0.20385050962627407
YNL018C	0	0/0	-516.6525589227676	-28323.013781547546	436	0.0685640362225097	0.48623853211009177	0.20385050962627407
YCR070W	0	0/-	-516.6669878959656	-28523.2789311409	436	0.0685640362225097	0.48623853211009177	0.20385050962627407
YMR095C	-1	-/-	-516.7759054899216	-20060.13630822301	109	0.06847545219638243	0.48623853211009177	0.20413363533408835
YNL225C	-1	-/-	-516.8251502513885	-20169.195487737656	109	0.06838709677419355	0.48623853211009177	0.2044167610419026
YCL045C	0	0/-	-516.848579287529	-29744.99302458763	436	0.06838709677419355	0.48623853211009177	0.2044167610419026
YLR341W	0	0/-	-516.9083814620972	-30536.757389873266	436	0.06838709677419355	0.48623853211009177	0.2044167610419026
YJR021C	1	+/+	-516.9187474250793	-21044.09551846981	108	0.06958762886597938	0.4954128440366973	0.2044167610419026
YHR219W	0	0/0	-516.9744268655777	-28370.07245749235	436	0.06958762886597938	0.4954128440366973	0.2044167610419026
YCL063W	-1	-/-	-517.010436296463	-20363.764494419098	109	0.0694980694980695	0.4954128440366973	0.20469988674971687
YHR186C	-1	-/-	-517.1255917549133	-21342.827832698822	109	0.06940874035989718	0.4954128440366973	0.20498301245753114
YOR216C	-1	-/-	-517.1926953792572	-20790.286042571068	109	0.0693196405648267	0.4954128440366973	0.20526613816534542
YDR183W	-1	-/-	-517.205838561058	-19563.368365883827	109	0.06923076923076923	0.4954128440366973	0.2055492638731597
YAL020C	-1	-/-	-517.3276057243347	-19444.635735034943	109	0.06914212548015365	0.4954128440366973	0.20583238958097394
YNL214W	-1	-/-	-517.4336595535278	-20012.587915301323	109	0.06905370843989769	0.4954128440366973	0.20611551528878821
YGR196C	0	0/0	-517.4386030137539	-33252.98757106066	436	0.06905370843989769	0.4954128440366973	0.20611551528878821
YBR255W	0	0/0	-517.4765515327454	-34707.80795377493	436	0.06905370843989769	0.4954128440366973	0.20611551528878821
YHL049C	0	0/0	-517.501614689827	-28540.998190701008	436	0.06905370843989769	0.4954128440366973	0.20611551528878821
YNL279W	-1	-/-	-517.5178974866867	-21387.739763736725	109	0.06896551724137931	0.4954128440366973	0.2063986409966025
YJR092W	-1	-/-	-517.5214378833771	-18633.41683614254	109	0.06887755102040816	0.4954128440366973	0.20668176670441676
YOR274W	-1	-/-	-517.5397104024887	-20115.431479930878	109	0.06878980891719745	0.4954128440366973	0.20696489241223104
YNL020C	-1	-/-	-517.6255784034729	-19796.571495771408	109	0.06870229007633588	0.4954128440366973	0.2072480181200453
YOR032C	-1	-/-	-517.6708858013153	-19762.60643839836	109	0.06861499364675985	0.4954128440366973	0.20753114382785956
YJL201W	-1	-/-	-517.7146369218826	-20550.07528090477	109	0.06852791878172589	0.4954128440366973	0.20781426953567383
YLR392C	0	0/-	-517.8214425444603	-30200.239208579063	436	0.06852791878172589	0.4954128440366973	0.20781426953567383
YJL005W	-1	-/-	-517.8930711746216	-20023.735335469246	109	0.06844106463878327	0.4954128440366973	0.2080973952434881
YDL033C	-1	-/-	-517.9231584072113	-19960.99954378605	109	0.06835443037974684	0.4954128440366973	0.20838052095130238
YDR407C	-1	-/-	-517.9346313476562	-20037.979546785355	109	0.06826801517067003	0.4954128440366973	0.20866364665911666
YOR322C	-1	-/-	-518.0116944313049	-20253.427008628845	109	0.06818181818181818	0.4954128440366973	0.2089467723669309
YKR053C	-1	-/-	-518.0278866291046	-21082.51217854023	109	0.06809583858764187	0.4954128440366973	0.20922989807474518
YLL060C	-1	-/0	-518.0706008672714	-21284.32718193531	109	0.06801007556675064	0.4954128440366973	0.20951302378255945
YDR366C	0	0/0	-518.0817918181419	-29196.81454217434	436	0.06801007556675064	0.4954128440366973	0.20951302378255945
YFL051C	0	0/0	-518.1336497664452	-28813.3453720212	436	0.06801007556675064	0.4954128440366973	0.20951302378255945
YLL056C	-1	-/0	-518.3430137634277	-18152.250725984573	109	0.06792452830188679	0.4954128440366973	0.20979614949037373
YER153C	0	0/-	-518.3780298829079	-31782.04284438491	436	0.06792452830188679	0.4954128440366973	0.20979614949037373
YDR356W	-1	-/-	-518.4093294143677	-20255.341604471207	109	0.0678391959798995	0.4954128440366973	0.210079275198188
YCL044C	-1	-/-	-518.4471051692963	-19980.21634591371	109	0.06775407779171895	0.4954128440366973	0.21036240090600228
YDR334W	-1	-/+	-518.607661485672	-19685.745871543884	109	0.06766917293233082	0.4954128440366973	0.21064552661381652
YOL094C	-1	-/-	-518.6857521533966	-21838.023379683495	109	0.06758448060075094	0.4954128440366973	0.2109286523216308
YIR028W	-1	-/-	-518.7224788665771	-20057.391359567642	109	0.0675	0.4954128440366973	0.21121177802944507
YKR028W	-1	-/-	-518.7384929656982	-20786.268049240112	109	0.06741573033707865	0.4954128440366973	0.21149490373725935
YDR173C	-1	-/-	-518.8146743774414	-22174.01755130291	109	0.06733167082294264	0.4954128440366973	0.21177802944507362
YOL115W	-1	-/+	-518.8664525747299	-20848.5851739645	109	0.06724782067247821	0.4954128440366973	0.21206115515288787
YOR295W	-1	-/-	-518.8974595069885	-19976.902316093445	109	0.06716417910447761	0.4954128440366973	0.21234428086070214
YBR168W	-1	-/-	-518.9311926364899	-19455.847753822803	109	0.0670807453416149	0.4954128440366973	0.21262740656851642
YDR367W	0	0/-	-518.9424670934677	-29309.5918110013	436	0.0670807453416149	0.4954128440366973	0.21262740656851642
YDR383C	0	0/-	-518.9925127625465	-31403.520468741655	436	0.0670807453416149	0.4954128440366973	0.21262740656851642
YKL113C	-1	-/+	-519.0357873439789	-21647.200972557068	109	0.06699751861042183	0.4954128440366973	0.2129105322763307
YDR114C	0	0/0	-519.1036058664322	-28821.1598636508	436	0.06699751861042183	0.4954128440366973	0.2129105322763307
YEL012W	-1	-/-	-519.1459405422211	-23881.71886754036	109	0.06691449814126393	0.4954128440366973	0.21319365798414497
YMR069W	-1	-/-	-519.1975016593933	-19925.164604902267	109	0.06683168316831684	0.4954128440366973	0.21347678369195924
YMR138W	-1	-/-	-519.2017712593079	-19388.171184182167	109	0.06674907292954264	0.4954128440366973	0.2137599093997735
YEL018W	-1	-/-	-519.2812750339508	-21280.560966730118	109	0.06666666666666667	0.4954128440366973	0.21404303510758776
YPL011C	-1	-/-	-519.3342208862305	-19657.462133049965	109	0.06658446362515413	0.4954128440366973	0.21432616081540204
YDR351W	0	0/-	-519.3403932452202	-30836.93472713232	436	0.06658446362515413	0.4954128440366973	0.21432616081540204
YOL033W	-1	-/-	-519.3491908311844	-21104.7874648571	109	0.0665024630541872	0.4954128440366973	0.2146092865232163
YKR019C	-1	-/-	-519.4296770095825	-20052.037307798862	109	0.06642066420664207	0.4954128440366973	0.2148924122310306
YJL147C	0	0/0	-519.4440498352051	-29260.178999185562	436	0.06642066420664207	0.4954128440366973	0.2148924122310306
YPR202W	0	0/0	-519.5194782018661	-28275.1886549592	436	0.06642066420664207	0.4954128440366973	0.2148924122310306
YLR139C	-1	-/-	-519.5485761165619	-19070.098974347115	109	0.06633906633906633	0.4954128440366973	0.21517553793884484
YHR159W	0	0/0	-519.5526223182678	-30097.00802588463	436	0.06633906633906633	0.4954128440366973	0.21517553793884484
YDR004W	1	+/+	-519.5794789791107	-19516.319967746735	108	0.06748466257668712	0.5045871559633027	0.21517553793884484
YML111W	0	0/-	-519.6038679480553	-32589.33869996667	436	0.06748466257668712	0.5045871559633027	0.21517553793884484
YGR004W	-1	-/-	-519.6280977725983	-21411.101079940796	109	0.06740196078431372	0.5045871559633027	0.2154586636466591
YLR030W	0	0/0	-519.6604357361794	-29736.470180869102	436	0.06740196078431372	0.5045871559633027	0.2154586636466591
YPL123C	-1	-/-	-519.6861106157303	-22227.890370488167	109	0.06731946144430845	0.5045871559633027	0.21574178935447338
YOL117W	-1	-/-	-519.6933114528656	-20499.45360851288	109	0.06723716381418093	0.5045871559633027	0.21602491506228766
YBL023C	-1	-/+	-519.7667019367218	-21054.073752760887	109	0.06715506715506715	0.5045871559633027	0.21630804077010193
YGR296W	1	+/+	-519.772323846817	-19227.648073911667	108	0.06829268292682927	0.5137614678899083	0.21630804077010193
YLR102C	-1	-/-	-519.7817170619965	-21714.5327783823	109	0.0682095006090134	0.5137614678899083	0.2165911664779162
YNL009W	-1	-/-	-519.9081797599792	-21721.956573486328	109	0.0681265206812652	0.5137614678899083	0.21687429218573046
YLR405W	-1	-/-	-519.91952085495	-21519.199422359467	109	0.06804374240583232	0.5137614678899083	0.21715741789354473
YHR118C	-1	-/-	-519.9491040706635	-20411.880925178528	109	0.06796116504854369	0.5137614678899083	0.217440543601359
YDR514C	0	0/0	-519.9829286932945	-29599.944554567337	436	0.06796116504854369	0.5137614678899083	0.217440543601359
YNR062C	0	0/0	-520.0584841966629	-29403.979125857353	436	0.06796116504854369	0.5137614678899083	0.217440543601359
YOL047C	0	0/-	-520.0697519779205	-29642.871927320957	436	0.06796116504854369	0.5137614678899083	0.217440543601359
YJL045W	-1	-/-	-520.0787644386292	-20940.268220067024	109	0.06787878787878789	0.5137614678899083	0.21772366930917328
YFL034W	0	0/0	-520.1163653731346	-29547.554819226265	436	0.06787878787878789	0.5137614678899083	0.21772366930917328
YGL222C	-1	-/-	-520.4255428314209	-18400.25257062912	109	0.06779661016949153	0.5137614678899083	0.21800679501698755
YJR111C	0	0/-	-520.5031250119209	-30175.752627909184	436	0.06779661016949153	0.5137614678899083	0.21800679501698755
YPL278C	0	0/0	-520.5850349068642	-29738.4393363595	436	0.06779661016949153	0.5137614678899083	0.21800679501698755
YER140W	0	0/-	-520.6348746418953	-30058.218882083893	436	0.06779661016949153	0.5137614678899083	0.21800679501698755
YNR004W	0	0/-	-520.711020886898	-30131.21266222	436	0.06779661016949153	0.5137614678899083	0.21800679501698755
YOL162W	0	0/-	-520.7435549497604	-29758.72415906191	436	0.06779661016949153	0.5137614678899083	0.21800679501698755
YCR106W	-1	-/-	-520.852367401123	-18524.53061747551	109	0.06771463119709795	0.5137614678899083	0.2182899207248018
YPL069C	-1	-/-	-520.8930270671844	-21539.493151426315	109	0.06763285024154589	0.5137614678899083	0.21857304643261607
YCL027W	-1	-/-	-520.8948354721069	-19794.264590382576	109	0.06755126658624849	0.5137614678899083	0.21885617214043035
YHR002W	0	0/-	-520.9409928917885	-35229.45391757786	436	0.06755126658624849	0.5137614678899083	0.21885617214043035
YNL118C	-1	-/-	-520.9968059062958	-20061.97456216812	109	0.06746987951807229	0.5137614678899083	0.21913929784824462
YJL103C	0	0/-	-521.0053965598345	-36748.969691321254	436	0.06746987951807229	0.5137614678899083	0.21913929784824462
YKL121W	0	0/0	-521.0259106457233	-36622.419612556696	436	0.06746987951807229	0.5137614678899083	0.21913929784824462
YDR464W	-1	-/0	-521.148285150528	-20055.19279754162	109	0.06738868832731648	0.5137614678899083	0.2194224235560589
YFL057C	-1	-/0	-521.1677179336548	-19956.683748483658	109	0.0673076923076923	0.5137614678899083	0.21970554926387317
YBR243C	-1	-/-	-521.1877183914185	-20018.948175430298	109	0.06722689075630252	0.5137614678899083	0.21998867497168742
YJL098W	-1	-/-	-521.2279350757599	-21799.20265007019	109	0.0671462829736211	0.5137614678899083	0.2202718006795017
YER147C	1	+/-	-521.2458062767982	-19665.801561951637	108	0.06826347305389222	0.5229357798165137	0.2202718006795017
YCL068C	0	0/0	-521.3038280010223	-29265.25191706419	436	0.06826347305389222	0.5229357798165137	0.2202718006795017
YBR246W	0	0/-	-521.3051707744598	-30593.634927600622	436	0.06826347305389222	0.5229357798165137	0.2202718006795017
YNL181W	0	0/0	-521.3956972360611	-29790.046678066254	436	0.06826347305389222	0.5229357798165137	0.2202718006795017
YMR013C	-1	-/-	-521.5183382034302	-21224.48106133938	109	0.06818181818181818	0.5229357798165137	0.22055492638731597
YLR021W	0	0/-	-521.547883361578	-33661.981028944254	436	0.06818181818181818	0.5229357798165137	0.22055492638731597
YHR012W	-1	-/-	-521.6515710353851	-19930.30966949463	109	0.06810035842293907	0.5229357798165137	0.22083805209513024
YDL098C	-1	-/-	-521.6974048614502	-19771.119481801987	109	0.06801909307875895	0.5229357798165137	0.22112117780294452
YKR079C	-1	-/-	-521.728860616684	-21187.315185070038	109	0.06793802145411204	0.5229357798165137	0.22140430351075877
YAL063C	0	0/0	-521.7306104302406	-30924.797261074185	436	0.06793802145411204	0.5229357798165137	0.22140430351075877
YDR348C	0	0/-	-521.7437592148781	-30293.54333603382	436	0.06793802145411204	0.5229357798165137	0.22140430351075877
YKL050C	0	0/0	-521.782606959343	-29809.206022441387	436	0.06793802145411204	0.5229357798165137	0.22140430351075877
YGL192W	-1	-/-	-521.7909653186798	-18996.64078426361	109	0.06785714285714285	0.5229357798165137	0.22168742921857304
YNL076W	0	0/-	-521.9112276136875	-32249.298678338528	436	0.06785714285714285	0.5229357798165137	0.22168742921857304
YER028C	-1	-/-	-521.917843580246	-21003.270149827003	109	0.06777645659928656	0.5229357798165137	0.22197055492638731
YER085C	0	0/0	-521.9538056850433	-29412.81697487831	436	0.06777645659928656	0.5229357798165137	0.22197055492638731
YIL077C	-1	-/0	-522.0086362361908	-18517.826192855835	109	0.06769596199524941	0.5229357798165137	0.2222536806342016
YPR121W	-1	-/-	-522.0762108564377	-20432.06812274456	109	0.06761565836298933	0.5229357798165137	0.22253680634201586
YOL114C	0	0/-	-522.1002724170685	-29319.723212480545	436	0.06761565836298933	0.5229357798165137	0.22253680634201586
YER051W	-1	-/-	-522.1603991985321	-20618.343980431557	109	0.06753554502369669	0.5229357798165137	0.22281993204983014
YLL006W	-1	-/-	-522.1987807750702	-20118.81356883049	109	0.06745562130177515	0.5229357798165137	0.22310305775764439
YGL235W	0	0/0	-522.1989907026291	-29233.927440822124	436	0.06745562130177515	0.5229357798165137	0.22310305775764439
YJR012C	0	0/0	-522.270848929882	-29256.80819708109	436	0.06745562130177515	0.5229357798165137	0.22310305775764439
YLL054C	0	0/-	-522.2840520739555	-29661.477599024773	436	0.06745562130177515	0.5229357798165137	0.22310305775764439
YKL075C	-1	-/-	-522.358491897583	-18155.63954591751	109	0.0673758865248227	0.5229357798165137	0.22338618346545866
YML076C	-1	-/-	-522.538635969162	-20152.63803565502	109	0.06729634002361275	0.5229357798165137	0.22366930917327293
YPL045W	-1	-/-	-522.5590131282806	-20731.736732661724	109	0.06721698113207547	0.5229357798165137	0.2239524348810872
YNL033W	0	0/0	-522.6032696962357	-29137.169841110706	436	0.06721698113207547	0.5229357798165137	0.2239524348810872
YER138W-A	0	0/0	-522.7254338860512	-28827.54112148285	436	0.06721698113207547	0.5229357798165137	0.2239524348810872
YLR360W	-1	-/-	-522.80322098732	-20021.703008055687	109	0.06713780918727916	0.5229357798165137	0.22423556058890148
YPR057W	-1	-/-	-522.8094480037689	-20568.119492411613	109	0.06705882352941177	0.5229357798165137	0.22451868629671573
YDR370C	0	0/-	-522.8178912401199	-30318.579116761684	436	0.06705882352941177	0.5229357798165137	0.22451868629671573
YML047C	-1	-/-	-522.8596158027649	-19071.114287614822	109	0.06698002350176263	0.5229357798165137	0.22480181200453
YIL017W	-1	-/-	-522.8613405227661	-17485.08761548996	109	0.06690140845070422	0.5229357798165137	0.22508493771234428
YEL023C	0	0/0	-522.9001615047455	-29046.522274434566	436	0.06690140845070422	0.5229357798165137	0.22508493771234428
YNR019W	-1	-/-	-522.9318377971649	-20490.38869690895	109	0.0668229777256741	0.5229357798165137	0.22536806342015855
YDR089W	0	0/-	-522.9508180618286	-30158.783309340477	436	0.0668229777256741	0.5229357798165137	0.22536806342015855
YIL089W	0	0/0	-523.068383038044	-29943.330446064472	436	0.0668229777256741	0.5229357798165137	0.22536806342015855
YPR120C	-1	-/-	-523.1403868198395	-20097.05013048649	109	0.06674473067915691	0.5229357798165137	0.22565118912797283
YHR059W	-1	-/-	-523.1424160003662	-20956.736749053	109	0.06666666666666667	0.5229357798165137	0.22593431483578708
YOL044W	-1	-/-	-523.2098435163498	-20394.728642702103	109	0.06658878504672897	0.5229357798165137	0.22621744054360135
YPL074W	0	0/0	-523.2135121226311	-33630.59602254629	436	0.06658878504672897	0.5229357798165137	0.22621744054360135
YDR121W	-1	-/-	-523.2140202522278	-20812.031037211418	109	0.06651108518086347	0.5229357798165137	0.22650056625141562
YEL075C	0	0/0	-523.2364354133606	-28784.527939081192	436	0.06651108518086347	0.5229357798165137	0.22650056625141562
YPL150W	0	0/-	-523.2441464066505	-30010.422159552574	436	0.06651108518086347	0.5229357798165137	0.22650056625141562
YPR091C	0	0/-	-523.2700570225716	-30449.237403333187	436	0.06651108518086347	0.5229357798165137	0.22650056625141562
YHL010C	0	0/-	-523.2734810709953	-29993.63220655918	436	0.06651108518086347	0.5229357798165137	0.22650056625141562
YML097C	-1	-/-	-523.3889870643616	-21222.132251143456	109	0.06643356643356643	0.5229357798165137	0.2267836919592299
YBL025W	-1	-/-	-523.4031612873077	-19816.258401036263	109	0.06635622817229336	0.5229357798165137	0.22706681766704417
YJR013W	-1	-/-	-523.4317784309387	-21133.21824169159	109	0.06627906976744186	0.5229357798165137	0.22734994337485845
YJR026W	-1	-/-	-523.4399027824402	-18048.45853638649	109	0.06620209059233449	0.5229357798165137	0.2276330690826727
YDL093W	-1	-/-	-523.4549851417542	-19692.569462776184	109	0.06612529002320186	0.5229357798165137	0.22791619479048697
YGR071C	0	0/-	-523.4759303331375	-29427.511004269123	436	0.06612529002320186	0.5229357798165137	0.22791619479048697
YDR266C	0	0/-	-523.5057905316353	-30746.689480125904	436	0.06612529002320186	0.5229357798165137	0.22791619479048697
YAL064W	0	0/0	-523.5221052765846	-29028.441627025604	436	0.06612529002320186	0.5229357798165137	0.22791619479048697
YGR273C	0	0/0	-523.5244891047478	-28922.01258778572	436	0.06612529002320186	0.5229357798165137	0.22791619479048697
YAL067C	0	0/-	-523.556558072567	-31730.585342749953	436	0.06612529002320186	0.5229357798165137	0.22791619479048697
YHR086W	-1	-/-	-523.5792856216431	-21318.68089079857	109	0.0660486674391657	0.5229357798165137	0.22819932049830124
YNR028W	0	0/-	-523.603129953146	-35721.91027238965	436	0.0660486674391657	0.5229357798165137	0.22819932049830124
YML006C	-1	-/-	-523.6043145656586	-20934.16604733467	109	0.06597222222222222	0.5229357798165137	0.22848244620611552
YER119C	-1	-/-	-523.8183436393738	-22538.2529681921	109	0.06589595375722543	0.5229357798165137	0.2287655719139298
YOR180C	-1	-/-	-523.8407120704651	-20235.376564860344	109	0.06581986143187067	0.5229357798165137	0.22904869762174404
YHR214W	0	0/0	-523.9572964906693	-28926.819998204708	436	0.06581986143187067	0.5229357798165137	0.22904869762174404
YCL012C	0	0/0	-523.9668364524841	-29061.904770314693	436	0.06581986143187067	0.5229357798165137	0.22904869762174404
YDL183C	0	0/-	-524.05370002985	-30103.35299897194	436	0.06581986143187067	0.5229357798165137	0.22904869762174404
YHR107C	-1	-/-	-524.0947623252869	-20923.213698029518	109	0.0657439446366782	0.5229357798165137	0.22933182332955832
YAR010C	-1	-/-	-524.1992046833038	-18630.19687438011	109	0.06566820276497695	0.5229357798165137	0.2296149490373726
YDR185C	0	0/-	-524.2004117369652	-30465.91490727663	436	0.06566820276497695	0.5229357798165137	0.2296149490373726
YGR154C	0	0/-	-524.2182024121284	-33957.34581708908	436	0.06566820276497695	0.5229357798165137	0.2296149490373726
YMR061W	-1	-/-	-524.2487766742706	-20916.57100188732	109	0.06559263521288838	0.5229357798165137	0.22989807474518686
YMR140W	-1	-/-	-524.2818896770477	-22090.964420557022	109	0.06551724137931035	0.5229357798165137	0.23018120045300114
YML033W	-1	-/-	-524.2945415973663	-17675.121641516685	109	0.06544202066590127	0.5229357798165137	0.2304643261608154
YHL016C	0	0/-	-524.302650809288	-33737.38357949257	436	0.06544202066590127	0.5229357798165137	0.2304643261608154
YNR011C	-1	-/-	-524.3760137557983	-20374.63303041458	109	0.06536697247706422	0.5229357798165137	0.23074745186862966
YPL202C	-1	-/-	-524.4560561180115	-21200.42807686329	109	0.06529209621993128	0.5229357798165137	0.23103057757644394
YNL019C	0	0/0	-524.514169216156	-28823.424742937088	436	0.06529209621993128	0.5229357798165137	0.23103057757644394
YIR042C	0	0/-	-524.5345340967178	-29573.014874517918	436	0.06529209621993128	0.5229357798165137	0.23103057757644394
YIL007C	-1	-/0	-524.5785548090935	-23115.264607846737	109	0.06521739130434782	0.5229357798165137	0.2313137032842582
YDR059C	-1	-/-	-524.6114641427994	-23541.905096411705	109	0.06514285714285714	0.5229357798165137	0.23159682899207248
YPL070W	0	0/-	-524.616224527359	-35320.69982162118	436	0.06514285714285714	0.5229357798165137	0.23159682899207248
YNR066C	0	0/-	-524.6367416977882	-29668.979234278202	436	0.06514285714285714	0.5229357798165137	0.23159682899207248
YFL040W	0	0/-	-524.6420411467552	-29601.31985116005	436	0.06514285714285714	0.5229357798165137	0.23159682899207248
YKR020W	-1	-/-	-524.7147829532623	-20073.506138443947	109	0.06506849315068493	0.5229357798165137	0.23187995469988676
YDR135C	-1	-/-	-524.7496703863144	-20596.116298794746	109	0.06499429874572406	0.5229357798165137	0.232163080407701
YDL043C	-1	-/-	-524.7935280799866	-20796.670093774796	109	0.06492027334851937	0.5229357798165137	0.23244620611551528
YFL064C	0	0/0	-524.8496181368828	-29038.762096107006	436	0.06492027334851937	0.5229357798165137	0.23244620611551528
YMR144W	0	0/0	-524.8856073617935	-29054.643224954605	436	0.06492027334851937	0.5229357798165137	0.23244620611551528
YLR157W-E	0	0/0	-524.9202882051468	-28969.450701236725	436	0.06492027334851937	0.5229357798165137	0.23244620611551528
YCR097W	0	0/-	-524.9896467030048	-33220.0022623837	436	0.06492027334851937	0.5229357798165137	0.23244620611551528
YDR332W	0	0/-	-525.0954591929913	-32436.44408607483	436	0.06492027334851937	0.5229357798165137	0.23244620611551528
YOL028C	-1	-/-	-525.1002181768417	-19360.681228339672	109	0.06484641638225255	0.5229357798165137	0.23272933182332955
YDR503C	-1	-/-	-525.1204450130463	-19094.67714560032	109	0.06477272727272727	0.5229357798165137	0.23301245753114383
YDL159W-A	0	0/0	-525.1277807354927	-29718.775155186653	436	0.06477272727272727	0.5229357798165137	0.23301245753114383
YGL227W	-1	-/-	-525.1387372016907	-22301.03625202179	109	0.06469920544835414	0.5229357798165137	0.2332955832389581
YLR154C	-1	-/-	-525.1554737091064	-21789.990505337715	109	0.06462585034013606	0.5229357798165137	0.23357870894677238
YKL144C	-1	-/-	-525.1625311374664	-21857.62114560604	109	0.06455266138165346	0.5229357798165137	0.23386183465458663
YJR015W	0	0/0	-525.2276988625526	-30248.035588264465	436	0.06455266138165346	0.5229357798165137	0.23386183465458663
YIR030C	0	0/0	-525.2674105763435	-31787.228316158056	436	0.06455266138165346	0.5229357798165137	0.23386183465458663
YML119W	0	0/0	-525.3035961389542	-29439.717924118042	436	0.06455266138165346	0.5229357798165137	0.23386183465458663
YGL061C	-1	-/-	-525.345125079155	-21579.945960879326	109	0.06447963800904978	0.5229357798165137	0.2341449603624009
YDL211C	0	0/0	-525.3706058263779	-30343.759491682053	436	0.06447963800904978	0.5229357798165137	0.2341449603624009
YOR328W	-1	-/+	-525.4041285514832	-21359.726866662502	109	0.06440677966101695	0.5229357798165137	0.23442808607021517
YAL065C	0	0/0	-525.4144417047501	-29684.319661200047	436	0.06440677966101695	0.5229357798165137	0.23442808607021517
YER075C	-1	-/-	-525.5202188491821	-19887.35323727131	109	0.06433408577878104	0.5229357798165137	0.23471121177802945
YJR083C	-1	-/0	-525.5250573158264	-20108.366197824478	109	0.06426155580608793	0.5229357798165137	0.23499433748584372
YEL072W	0	0/-	-525.597943931818	-31721.628427416086	436	0.06426155580608793	0.5229357798165137	0.23499433748584372
YGR129W	-1	-/-	-525.6090281009674	-21268.888523623347	109	0.06418918918918919	0.5229357798165137	0.23527746319365797
YKR096W	0	0/-	-525.7085601687431	-29792.931203842163	436	0.06418918918918919	0.5229357798165137	0.23527746319365797
YGL093W	-1	-/-	-525.718099117279	-21312.795433998108	109	0.06411698537682789	0.5229357798165137	0.23556058890147225
YNL035C	0	0/0	-525.7350205779076	-30464.200629770756	436	0.06411698537682789	0.5229357798165137	0.23556058890147225
YNL158W	0	0/-	-525.8001957535744	-32936.56508526206	436	0.06411698537682789	0.5229357798165137	0.23556058890147225
YKL116C	0	0/-	-525.8242452144623	-33118.06726568937	436	0.06411698537682789	0.5229357798165137	0.23556058890147225
YGL057C	0	0/0	-525.8388701677322	-30951.494532883167	436	0.06411698537682789	0.5229357798165137	0.23556058890147225
YCR029C-A	0	0/-	-525.8780063986778	-29635.114086687565	436	0.06411698537682789	0.5229357798165137	0.23556058890147225
YPR158C-D	-1	-/+	-525.9970121383667	-17564.344642162323	109	0.06404494382022471	0.5229357798165137	0.23584371460928652
YBL039W-B	0	0/0	-526.0370640158653	-29214.839602053165	436	0.06404494382022471	0.5229357798165137	0.23584371460928652
YGL094C	-1	-/-	-526.0783088207245	-19688.838534832	109	0.06397306397306397	0.5229357798165137	0.2361268403171008
YIL082W-A	-1	-/+	-526.1285173892975	-17649.530032157898	109	0.06390134529147982	0.5229357798165137	0.23640996602491507
YLR131C	-1	-/-	-526.1286263465881	-19314.578573942184	109	0.06382978723404255	0.5229357798165137	0.23669309173272934
YPL039W	0	0/0	-526.1317465305328	-30599.81767255068	436	0.06382978723404255	0.5229357798165137	0.23669309173272934
YIR027C	0	0/-	-526.1376261413097	-32179.705897808075	436	0.06382978723404255	0.5229357798165137	0.23669309173272934
YDR070C	0	0/0	-526.1915679126978	-37519.204632695764	436	0.06382978723404255	0.5229357798165137	0.23669309173272934
YPL020C	-1	-/-	-526.247119307518	-20832.685757875443	109	0.06375838926174497	0.5229357798165137	0.2369762174405436
YPL096C-A	-1	-/-	-526.3911848068237	-17857.140626192093	109	0.06368715083798883	0.5229357798165137	0.23725934314835787
YKL138C-A	-1	-/-	-526.4112977981567	-18024.339720249176	109	0.06361607142857142	0.5229357798165137	0.23754246885617214
YMR162C	-1	-/-	-526.4297008514404	-20402.85394537449	109	0.06354515050167224	0.5229357798165137	0.23782559456398641
YEL076C-A	0	0/0	-526.4746683835983	-28929.63517689705	436	0.06354515050167224	0.5229357798165137	0.23782559456398641
YJR036C	0	0/-	-526.4908427894115	-36669.40615110099	436	0.06354515050167224	0.5229357798165137	0.23782559456398641
YBR188C	-1	-/-	-526.5658302307129	-20688.69771885872	109	0.06347438752783964	0.5229357798165137	0.2381087202718007
YLL005C	0	0/-	-526.580380499363	-30850.880066245794	436	0.06347438752783964	0.5229357798165137	0.2381087202718007
YLR173W	0	0/-	-526.6233055591583	-29996.222743868828	436	0.06347438752783964	0.5229357798165137	0.2381087202718007
YFL065C	0	0/0	-526.6748069524765	-29143.37518286705	436	0.06347438752783964	0.5229357798165137	0.2381087202718007
YNR018W	0	0/-	-526.6897227168083	-31895.551762461662	436	0.06347438752783964	0.5229357798165137	0.2381087202718007
YGR161W-A	-1	-/-	-526.7196373939514	-17589.853411197662	109	0.06340378197997776	0.5229357798165137	0.23839184597961494
YHR200W	-1	-/-	-526.7615358829498	-20768.627874732018	109	0.06333333333333334	0.5229357798165137	0.2386749716874292
YHR214C-C	-1	-/-	-526.7686629295349	-17571.814575195312	109	0.06326304106548279	0.5229357798165137	0.23895809739524349
YDR049W	0	0/-	-526.7856981754303	-30397.302381396294	436	0.06326304106548279	0.5229357798165137	0.23895809739524349
YDR005C	-1	-/-	-526.7886011600494	-19859.168837428093	109	0.06319290465631928	0.5229357798165137	0.23924122310305776
YLL021W	-1	-/-	-526.7899348735809	-21642.980430841446	109	0.06312292358803986	0.5229357798165137	0.23952434881087203
YOL086W-A	0	0/+	-526.8360897302628	-29004.15985482931	436	0.06312292358803986	0.5229357798165137	0.23952434881087203
YOR018W	-1	-/-	-526.9273118972778	-21262.713794708252	109	0.06305309734513274	0.5229357798165137	0.2398074745186863
YHR199C-A	0	0/-	-526.9437322616577	-29164.6993227005	436	0.06305309734513274	0.5229357798165137	0.2398074745186863
YJR010C-A	-1	-/-	-526.9463249444962	-20614.64137852192	109	0.06298342541436464	0.5229357798165137	0.24009060022650056
YLR014C	-1	-/-	-527.0629773139954	-20166.52447092533	109	0.06291390728476821	0.5229357798165137	0.24037372593431483
YJL017W	0	0/0	-527.0701566934586	-29009.75579893589	436	0.06291390728476821	0.5229357798165137	0.24037372593431483
YEL077C	0	0/0	-527.0777707695961	-29007.181265115738	436	0.06291390728476821	0.5229357798165137	0.24037372593431483
YLR091W	0	0/-	-527.0797146558762	-29771.261995136738	436	0.06291390728476821	0.5229357798165137	0.24037372593431483
YHL019C	-1	-/-	-527.1104674339294	-21875.150970220566	109	0.06284454244762955	0.5229357798165137	0.2406568516421291
YPR158W-B	-1	-/+	-527.2113370895386	-17582.635290145874	109	0.06277533039647577	0.5229357798165137	0.24093997734994338
YFL023W	-1	-/-	-527.2838847637177	-21349.168495059013	109	0.0627062706270627	0.5229357798165137	0.24122310305775765
YNL206C	1	+/-	-527.3003928661346	-21297.496233820915	108	0.06373626373626373	0.5321100917431193	0.24122310305775765
YHR132W-A	0	0/-	-527.3088184595108	-29292.169879496098	436	0.06373626373626373	0.5321100917431193	0.24122310305775765
YNR073C	0	0/0	-527.315601170063	-30028.64686638117	436	0.06373626373626373	0.5321100917431193	0.24122310305775765
YJR033C	-1	-/-	-527.3391757011414	-20608.906453847885	109	0.06366630076838639	0.5321100917431193	0.2415062287655719
YCR007C	0	0/0	-527.3506698012352	-30699.115312218666	436	0.06366630076838639	0.5321100917431193	0.2415062287655719
YPL248C	-1	-/-	-527.3739047050476	-20177.969874858856	109	0.06359649122807018	0.5321100917431193	0.24178935447338618
YOR329C	-1	-/-	-527.4029877185822	-21670.807247161865	109	0.06352683461117196	0.5321100917431193	0.24207248018120045
YKR075C	0	0/-	-527.4268044829369	-30177.850748240948	436	0.06352683461117196	0.5321100917431193	0.24207248018120045
YBR197C	0	0/0	-527.4741215705872	-30131.052998304367	436	0.06352683461117196	0.5321100917431193	0.24207248018120045
YNL167C	-1	-/-	-527.5080232620239	-20850.638976573944	109	0.06345733041575492	0.5321100917431193	0.24235560588901472
YDR058C	-1	-/-	-527.5185830593109	-20821.058498859406	109	0.0633879781420765	0.5321100917431193	0.242638731596829
YMR114C	0	0/0	-527.5707430243492	-30842.60024702549	436	0.0633879781420765	0.5321100917431193	0.242638731596829
YMR100W	-1	-/-	-527.5867404937744	-21433.539262533188	109	0.06331877729257641	0.5321100917431193	0.24292185730464327
YIL102C	0	0/0	-527.602920114994	-28426.39334911108	436	0.06331877729257641	0.5321100917431193	0.24292185730464327
YPR084W	0	0/0	-527.6203388571739	-31007.39174360037	436	0.06331877729257641	0.5321100917431193	0.24292185730464327
YHR034C	-1	-/-	-527.6230683326721	-20986.691650390625	109	0.06324972737186478	0.5321100917431193	0.24320498301245752
YKR036C	-1	-/-	-527.6274938583374	-20598.71460545063	109	0.06318082788671024	0.5321100917431193	0.2434881087202718
YGL085W	0	0/-	-527.639944434166	-31032.431975364685	436	0.06318082788671024	0.5321100917431193	0.2434881087202718
YKL201C	-1	-/-	-527.640810251236	-19367.34440600872	109	0.06311207834602829	0.5321100917431193	0.24377123442808607
YPL022W	1	+/+	-527.6971542835236	-20921.578736543655	108	0.0641304347826087	0.5412844036697247	0.24377123442808607
YNL034W	0	0/0	-527.7239964604378	-29401.78621315956	436	0.0641304347826087	0.5412844036697247	0.24377123442808607
YJL118W	0	0/0	-527.7277310490608	-30214.551710247993	436	0.0641304347826087	0.5412844036697247	0.24377123442808607
YDR217C	-1	-/-	-527.7893462181091	-19145.167882204056	109	0.06406080347448426	0.5412844036697247	0.24405436013590034
YDL200C	-1	-/-	-527.8207255601883	-22375.22504413128	109	0.06399132321041215	0.5412844036697247	0.24433748584371462
YPR071W	0	0/0	-527.8238618373871	-30347.364190995693	436	0.06399132321041215	0.5412844036697247	0.24433748584371462
YMR139W	-1	-/-	-527.8572372198105	-23447.32565176487	109	0.06392199349945829	0.5412844036697247	0.24462061155152887
YDR365W-A	-1	-/-	-527.8769874572754	-17647.489072799683	109	0.06385281385281386	0.5412844036697247	0.24490373725934314
YML062C	1	+/+	-527.9467189311981	-20170.85527408123	108	0.06486486486486487	0.5504587155963303	0.24490373725934314
YKL086W	-1	-/-	-527.9769251346588	-21721.8143324852	109	0.06479481641468683	0.5504587155963303	0.24518686296715742
YLR336C	0	0/-	-527.9873736798763	-35144.43120892532	436	0.06479481641468683	0.5504587155963303	0.24518686296715742
YFL052W	0	0/-	-527.9978104233742	-29889.620549440384	436	0.06479481641468683	0.5504587155963303	0.24518686296715742
YMR232W	-1	-/-	-528.0328825712204	-20265.552039265633	109	0.06472491909385113	0.5504587155963303	0.2454699886749717
YGL010W	0	0/-	-528.1142688393593	-30393.113330066204	436	0.06472491909385113	0.5504587155963303	0.2454699886749717
YBR193C	-1	-/-	-528.1527118682861	-21633.34059047699	109	0.06465517241379311	0.5504587155963303	0.24575311438278596
YML036W	-1	-/+	-528.1571209430695	-21275.210831403732	109	0.06458557588805167	0.5504587155963303	0.24603624009060024
YML003W	0	0/-	-528.1938033699989	-29304.62552279234	436	0.06458557588805167	0.5504587155963303	0.24603624009060024
YGR224W	-1	-/-	-528.2584960460663	-20080.29892849922	109	0.06451612903225806	0.5504587155963303	0.24631936579841449
YDL207W	-1	-/-	-528.4177148342133	-20794.61251449585	109	0.0644468313641246	0.5504587155963303	0.24660249150622876
YMR322C	-1	-/-	-528.4399092197418	-21286.91041982174	109	0.06437768240343347	0.5504587155963303	0.24688561721404303
YJR052W	-1	-/-	-528.4614411592484	-20056.109614372253	109	0.06430868167202572	0.5504587155963303	0.2471687429218573
YFL012W	0	0/0	-528.5169984102249	-29420.247462391853	436	0.06430868167202572	0.5504587155963303	0.2471687429218573
YDL169C	0	0/0	-528.5286627560854	-37925.75572054088	436	0.06430868167202572	0.5504587155963303	0.2471687429218573
YJL113W	-1	-/+	-528.5852007865906	-17787.456412553787	109	0.06423982869379015	0.5504587155963303	0.24745186862967158
YMR111C	0	0/-	-528.6166721582413	-30331.34704911709	436	0.06423982869379015	0.5504587155963303	0.24745186862967158
YCL038C	-1	-/-	-528.6466903686523	-20502.124733686447	109	0.06417112299465241	0.5504587155963303	0.24773499433748583
YKR090W	-1	-/-	-528.6787059307098	-20556.39676654339	109	0.0641025641025641	0.5504587155963303	0.2480181200453001
YPL186C	0	0/-	-528.6870915777981	-37169.65125599876	436	0.0641025641025641	0.5504587155963303	0.2480181200453001
YBL100W-C	0	0/0	-528.6922716498375	-28977.322251319885	436	0.0641025641025641	0.5504587155963303	0.2480181200453001
YGR067C	0	0/-	-528.6945213079453	-29792.289474070072	436	0.0641025641025641	0.5504587155963303	0.2480181200453001
YMR257C	0	0/-	-528.738667756319	-32825.0509814173	436	0.0641025641025641	0.5504587155963303	0.2480181200453001
YEL076C	0	0/0	-528.7567473649979	-28918.746281266212	436	0.0641025641025641	0.5504587155963303	0.2480181200453001
YKR062W	-1	-/-	-528.7773287296295	-20660.487200021744	109	0.064034151547492	0.5504587155963303	0.24830124575311438
YML112W	-1	-/-	-528.8167822360992	-20689.449567317963	109	0.06396588486140725	0.5504587155963303	0.24858437146092865
YOL104C	1	+/+	-528.8336787223816	-19668.30452156067	108	0.06496272630457935	0.5596330275229358	0.24858437146092865
YHR144C	0	0/-	-528.9076538980007	-36698.67110949755	436	0.06496272630457935	0.5596330275229358	0.24858437146092865
YMR018W	0	0/-	-528.9364228844643	-30096.140063285828	436	0.06496272630457935	0.5596330275229358	0.24858437146092865
YML108W	0	0/0	-528.992074072361	-31245.441102683544	436	0.06496272630457935	0.5596330275229358	0.24858437146092865
YPL108W	0	0/0	-529.0011124610901	-30314.4342520833	436	0.06496272630457935	0.5596330275229358	0.24858437146092865
YJR028W	-1	-/-	-529.0063953399658	-18337.051800727844	109	0.06489361702127659	0.5596330275229358	0.24886749716874293
YJL031C	-1	-/-	-529.0214321613312	-21046.298991560936	109	0.06482465462274177	0.5596330275229358	0.2491506228765572
YOL057W	0	0/0	-529.0238136053085	-30267.102448403835	436	0.06482465462274177	0.5596330275229358	0.2491506228765572
YLL013C	-1	-/-	-529.0278835296631	-17983.51760339737	109	0.06475583864118896	0.5596330275229358	0.24943374858437145
YLR127C	-1	-/-	-529.0297722816467	-20322.28995220363	109	0.06468716861081654	0.5596330275229358	0.24971687429218573
YNL272C	-1	-/-	-529.041750907898	-20278.72615671158	109	0.0646186440677966	0.5596330275229358	0.25
YOL072W	1	+/-	-529.061561703682	-20397.00508582592	108	0.0656084656084656	0.5688073394495413	0.25
YBL106C	-1	-/-	-529.0768513679504	-20073.189435482025	109	0.06553911205073996	0.5688073394495413	0.25028312570781425
YMR045C	-1	-/+	-529.1279163360596	-18286.393534898758	109	0.06546990496304118	0.5688073394495413	0.25056625141562855
YDR034C-A	0	0/0	-529.1858956813812	-29341.35802912712	436	0.06546990496304118	0.5688073394495413	0.25056625141562855
YFL050C	-1	-/-	-529.2395968437195	-19579.45293021202	109	0.06540084388185655	0.5688073394495413	0.2508493771234428
YGR194C	0	0/0	-529.2462976872921	-36640.1951238811	436	0.06540084388185655	0.5688073394495413	0.2508493771234428
YJL216C	0	0/-	-529.281512439251	-29392.55474615097	436	0.06540084388185655	0.5688073394495413	0.2508493771234428
YAL064W-B	0	0/0	-529.3329716920853	-28480.10115903616	436	0.06540084388185655	0.5688073394495413	0.2508493771234428
YEL032W	-1	-/+	-529.3430993556976	-20042.302745342255	109	0.06533192834562697	0.5688073394495413	0.2511325028312571
YFR043C	0	0/0	-529.3492368459702	-33469.21000742912	436	0.06533192834562697	0.5688073394495413	0.2511325028312571
YPL233W	-1	-/-	-529.3591879606247	-19983.609022140503	109	0.06526315789473684	0.5688073394495413	0.25141562853907135
YLR161W	0	0/0	-529.3708245754242	-29409.72029399872	436	0.06526315789473684	0.5688073394495413	0.25141562853907135
YPL181W	-1	-/-	-529.4104180335999	-20211.554633498192	109	0.06519453207150368	0.5688073394495413	0.2516987542468856
YBR075W	0	0/0	-529.4404810667038	-29200.128359794617	436	0.06519453207150368	0.5688073394495413	0.2516987542468856
YER189W	0	0/0	-529.4763542413712	-29045.205000162125	436	0.06519453207150368	0.5688073394495413	0.2516987542468856
YMR294W	0	0/-	-529.4924480319023	-32072.319024413824	436	0.06519453207150368	0.5688073394495413	0.2516987542468856
YPR034W	-1	-/-	-529.5991488695145	-19796.194728255272	109	0.06512605042016807	0.5688073394495413	0.2519818799546999
YGR096W	0	0/-	-529.6850453317165	-33151.14722979069	436	0.06512605042016807	0.5688073394495413	0.2519818799546999
YPR203W	0	0/0	-529.698870241642	-29279.16136497259	436	0.06512605042016807	0.5688073394495413	0.2519818799546999
YFR031C	-1	-/-	-529.704692363739	-20491.005200624466	109	0.06505771248688352	0.5688073394495413	0.25226500566251414
YPR108W	-1	-/-	-529.7135540246964	-21510.734915733337	109	0.0649895178197065	0.5688073394495413	0.25254813137032844
YPL060C-A	-1	-/+	-529.7144150733948	-17673.913732528687	109	0.06492146596858639	0.5688073394495413	0.2528312570781427
YDR124W	0	0/0	-529.782412469387	-29455.49734300375	436	0.06492146596858639	0.5688073394495413	0.2528312570781427
YDL241W	0	0/0	-529.8024698495865	-30617.700223386288	436	0.06492146596858639	0.5688073394495413	0.2528312570781427
YGR227W	-1	-/-	-529.8076813220978	-20380.80691432953	109	0.06485355648535565	0.5688073394495413	0.25311438278595694
YLR137W	0	0/-	-529.8820258378983	-30369.07296305895	436	0.06485355648535565	0.5688073394495413	0.25311438278595694
YDR242W	0	0/0	-529.8977952599525	-33373.74785247445	436	0.06485355648535565	0.5688073394495413	0.25311438278595694
YHR155W	0	0/-	-529.988062441349	-32516.540601104498	436	0.06485355648535565	0.5688073394495413	0.25311438278595694
YCL060C	-1	-/-	-530.0525140762329	-17952.23863196373	109	0.06478578892371996	0.5688073394495413	0.25339750849377124
YGR271W	0	0/-	-530.0725336670876	-32262.795426785946	436	0.06478578892371996	0.5688073394495413	0.25339750849377124
YFR035C	0	0/0	-530.0998606085777	-30244.584351062775	436	0.06478578892371996	0.5688073394495413	0.25339750849377124
YDR305C	0	0/-	-530.1831972002983	-33284.23513709009	436	0.06478578892371996	0.5688073394495413	0.25339750849377124
YDR146C	-1	-/-	-530.1838300228119	-20000.644627451897	109	0.06471816283924843	0.5688073394495413	0.2536806342015855
YJL027C	0	0/0	-530.2626305222511	-29615.476480305195	436	0.06471816283924843	0.5688073394495413	0.2536806342015855
YKR015C	0	0/0	-530.3012908697128	-29265.279838442802	436	0.06471816283924843	0.5688073394495413	0.2536806342015855
YKR078W	0	0/-	-530.3339453339577	-29776.421803355217	436	0.06471816283924843	0.5688073394495413	0.2536806342015855
YNL245C	-1	-/-	-530.369794845581	-19031.474258065224	109	0.06465067778936393	0.5688073394495413	0.2539637599093998
YDR315C	0	0/-	-530.3987774848938	-32716.231390327215	436	0.06465067778936393	0.5688073394495413	0.2539637599093998
YJL028W	0	0/0	-530.4117832779884	-29453.23462855816	436	0.06465067778936393	0.5688073394495413	0.2539637599093998
YDL073W	0	0/-	-530.4619296789169	-30633.844678997993	436	0.06465067778936393	0.5688073394495413	0.2539637599093998
YDR423C	-1	-/-	-530.4721675515175	-22539.441379725933	109	0.06458333333333334	0.5688073394495413	0.25424688561721404
YNL335W	0	0/-	-530.4865329861641	-33252.6555532068	436	0.06458333333333334	0.5688073394495413	0.25424688561721404
YGR036C	-1	-/-	-530.553303360939	-19537.20508635044	109	0.06451612903225806	0.5688073394495413	0.25453001132502834
YMR280C	-1	-/-	-530.6074471473694	-19890.97178530693	109	0.06444906444906445	0.5688073394495413	0.2548131370328426
YHL030W	0	0/-	-530.6109245717525	-34268.99825116992	436	0.06444906444906445	0.5688073394495413	0.2548131370328426
YGL230C	0	0/0	-530.6415147185326	-29436.037839472294	436	0.06444906444906445	0.5688073394495413	0.2548131370328426
YCR043C	0	0/0	-530.6485037207603	-30971.49435222149	436	0.06444906444906445	0.5688073394495413	0.2548131370328426
YLR287C	0	0/-	-530.6574356555939	-30342.39023298025	436	0.06444906444906445	0.5688073394495413	0.2548131370328426
YAR003W	-1	-/-	-530.6756484508514	-20041.674268841743	109	0.06438213914849429	0.5688073394495413	0.25509626274065683
YDL024C	-1	-/-	-530.6767699718475	-22369.63180550933	109	0.06431535269709543	0.5688073394495413	0.25537938844847113
YBR028C	0	0/-	-530.6825537085533	-29497.246770322323	436	0.06431535269709543	0.5688073394495413	0.25537938844847113
YDL197C	-1	-/-	-530.7003548145294	-22975.067078232765	109	0.06424870466321243	0.5688073394495413	0.2556625141562854
YML041C	-1	-/-	-530.7255523204803	-20638.969069242477	109	0.06418219461697723	0.5688073394495413	0.2559456398640997
YCR065W	-1	-/-	-530.7259409427643	-20789.134880542755	109	0.0641158221302999	0.5688073394495413	0.25622876557191393
YOR087W	-1	-/-	-530.8128517866135	-21312.430989027023	109	0.0640495867768595	0.5688073394495413	0.2565118912797282
YER157W	-1	-/-	-530.8258471488953	-20860.688861846924	109	0.06398348813209494	0.5688073394495413	0.2567950169875425
YDL170W	-1	-/-	-530.8767006397247	-19158.049523591995	109	0.06391752577319587	0.5688073394495413	0.2570781426953567
YFR016C	0	0/-	-530.8914269804955	-30789.211746633053	436	0.06391752577319587	0.5688073394495413	0.2570781426953567
YOL066C	-1	-/-	-530.9062676429749	-20270.77346265316	109	0.06385169927909372	0.5688073394495413	0.25736126840317103
YOR373W	-1	-/-	-530.9173693656921	-19504.429149329662	109	0.06378600823045268	0.5688073394495413	0.2576443941109853
YLR245C	0	0/-	-530.9183161556721	-30036.158645033836	436	0.06378600823045268	0.5688073394495413	0.2576443941109853
YOR205C	0	0/-	-530.9455860257149	-33033.912333875895	436	0.06378600823045268	0.5688073394495413	0.2576443941109853
YHR067W	-1	-/-	-531.0034022331238	-19927.026246786118	109	0.06372045220966084	0.5688073394495413	0.2579275198187995
YPR106W	0	0/-	-531.0467994809151	-33571.6465562284	436	0.06372045220966084	0.5688073394495413	0.2579275198187995
YGR066C	0	0/-	-531.0503582954407	-31141.95150512457	436	0.06372045220966084	0.5688073394495413	0.2579275198187995
YGR213C	-1	-/0	-531.0586977005005	-20238.364005446434	109	0.06365503080082136	0.5688073394495413	0.2582106455266138
YHR140W	0	0/0	-531.1283285617828	-31198.409061670303	436	0.06365503080082136	0.5688073394495413	0.2582106455266138
YNL295W	0	0/-	-531.1524859666824	-30156.27764940262	436	0.06365503080082136	0.5688073394495413	0.2582106455266138
YGR093W	0	0/-	-531.1785081028938	-31232.35941272974	436	0.06365503080082136	0.5688073394495413	0.2582106455266138
YPL052W-A	0	0/-	-531.1861947178841	-29716.444129884243	436	0.06365503080082136	0.5688073394495413	0.2582106455266138
YDR482C	0	0/-	-531.2202470898628	-33650.476664453745	436	0.06365503080082136	0.5688073394495413	0.2582106455266138
YAR066W	0	0/0	-531.2391903400421	-30008.08465719223	436	0.06365503080082136	0.5688073394495413	0.2582106455266138
YBR198C	-1	-/-	-531.2429962158203	-20250.355614423752	109	0.06358974358974359	0.5688073394495413	0.25849377123442807
YPL230W	0	0/-	-531.3046671748161	-36892.1541673094	436	0.06358974358974359	0.5688073394495413	0.25849377123442807
YKR004C-A	0	0/-	-531.3938300609589	-29514.85603684187	436	0.06358974358974359	0.5688073394495413	0.25849377123442807
YLR423C	-1	-/-	-531.3947665691376	-23049.382079720497	109	0.06352459016393443	0.5688073394495413	0.2587768969422424
YDR444W	0	0/-	-531.4598171114922	-30476.133298933506	436	0.06352459016393443	0.5688073394495413	0.2587768969422424
YER039C-A	0	0/0	-531.5109885334969	-29908.83118367195	436	0.06352459016393443	0.5688073394495413	0.2587768969422424
YML103C	-1	-/-	-531.5374791622162	-20178.748777151108	109	0.06345957011258956	0.5688073394495413	0.2590600226500566
YJR150C	-1	-/-	-531.537647485733	-19401.671395897865	109	0.06339468302658487	0.5688073394495413	0.25934314835787087
YNL094W	-1	-/-	-531.5522396564484	-20826.318074822426	109	0.06332992849846783	0.5688073394495413	0.25962627406568517
YPR036W-A	-1	-/-	-531.5930361747742	-17752.28120803833	109	0.06326530612244897	0.5688073394495413	0.2599093997734994
YBL101W-A	-1	-/-	-531.5930361747742	-17752.28120803833	109	0.06320081549439348	0.5688073394495413	0.2601925254813137
YDR210W-D	-1	-/+	-531.5930361747742	-17752.28120803833	109	0.06313645621181263	0.5688073394495413	0.26047565118912797
YLR162W	0	0/0	-531.7001363635063	-29584.221215426922	436	0.06313645621181263	0.5688073394495413	0.26047565118912797
YPR083W	-1	-/-	-531.7308094501495	-20657.91185426712	109	0.06307222787385554	0.5688073394495413	0.26075877689694227
YFL043C	0	0/-	-531.7502236366272	-29204.384585022926	436	0.06307222787385554	0.5688073394495413	0.26075877689694227
YJL160C	0	0/-	-531.80545347929	-29728.557281970978	436	0.06307222787385554	0.5688073394495413	0.26075877689694227
YNL161W	-1	-/-	-531.8970248699188	-21203.62445139885	109	0.06300813008130081	0.5688073394495413	0.2610419026047565
YBR259W	0	0/0	-531.9086446166039	-30687.271737635136	436	0.06300813008130081	0.5688073394495413	0.2610419026047565
YDR159W	-1	-/-	-531.942403793335	-19930.711934566498	109	0.06294416243654823	0.5688073394495413	0.26132502831257076
YKL135C	-1	-/-	-532.0231575965881	-20377.770396590233	109	0.06288032454361055	0.5688073394495413	0.26160815402038506
YHL018W	0	0/0	-532.0462303161621	-29460.881678521633	436	0.06288032454361055	0.5688073394495413	0.26160815402038506
YPR019W	-1	-/+	-532.0626800060272	-20842.748393297195	109	0.06281661600810537	0.5688073394495413	0.2618912797281993
YJR093C	-1	-/-	-532.0850224494934	-20627.50034928322	109	0.06275303643724696	0.5688073394495413	0.2621744054360136
YOR113W	-1	-/-	-532.1352252960205	-20897.161359906197	109	0.06268958543983821	0.5688073394495413	0.26245753114382786
YBR183W	-1	-/-	-532.1381113529205	-22128.473814487457	109	0.06262626262626263	0.5688073394495413	0.2627406568516421
YOR250C	-1	-/-	-532.1826136112213	-19691.62341451645	109	0.06256306760847628	0.5688073394495413	0.2630237825594564
YLR154W-C	0	0/-	-532.1934016942978	-29465.411244392395	436	0.06256306760847628	0.5688073394495413	0.2630237825594564
YPR022C	0	0/-	-532.2107899188995	-30151.78328883648	436	0.06256306760847628	0.5688073394495413	0.2630237825594564
YLL019C	-1	-/-	-532.2231780290604	-23518.441345453262	109	0.0625	0.5688073394495413	0.26330690826727066
YBR219C	0	0/-	-532.2333599328995	-30002.53837734461	436	0.0625	0.5688073394495413	0.26330690826727066
YOR186W	0	0/0	-532.3402496576309	-30376.968151926994	436	0.0625	0.5688073394495413	0.26330690826727066
YPL236C	0	0/-	-532.3632279634476	-30594.341367423534	436	0.0625	0.5688073394495413	0.26330690826727066
YKR010C	0	0/-	-532.3866993188858	-34334.82864844799	436	0.0625	0.5688073394495413	0.26330690826727066
YML037C	0	0/0	-532.3961907029152	-29100.616299569607	436	0.0625	0.5688073394495413	0.26330690826727066
YGR238C	-1	-/-	-532.4154205322266	-21036.04037655145	109	0.06243705941591138	0.5688073394495413	0.26359003397508496
YGR223C	0	0/-	-532.4904863536358	-36939.046427190304	436	0.06243705941591138	0.5688073394495413	0.26359003397508496
YPL077C	0	0/0	-532.5327633023262	-30322.04639953375	436	0.06243705941591138	0.5688073394495413	0.26359003397508496
YLR337C	-1	-/-	-532.5501546859741	-19980.922917366028	109	0.06237424547283702	0.5688073394495413	0.2638731596828992
YLR143W	0	0/-	-532.5755680203438	-30877.377850949764	436	0.06237424547283702	0.5688073394495413	0.2638731596828992
YML068W	0	0/-	-532.6344917118549	-33592.01207995415	436	0.06237424547283702	0.5688073394495413	0.2638731596828992
YHL023C	0	0/-	-532.635400980711	-34406.76426398754	436	0.06237424547283702	0.5688073394495413	0.2638731596828992
YHR150W	-1	-/-	-532.6397905349731	-20699.5776348114	109	0.062311557788944726	0.5688073394495413	0.26415628539071345
YNL014W	-1	-/-	-532.6695423126221	-20163.943727254868	109	0.06224899598393574	0.5688073394495413	0.26443941109852775
YNL095C	0	0/0	-532.7053322196007	-30947.054605066776	436	0.06224899598393574	0.5688073394495413	0.26443941109852775
YGL101W	0	0/-	-532.7362576723099	-31189.197157800198	436	0.06224899598393574	0.5688073394495413	0.26443941109852775
YPR068C	-1	-/-	-532.7497311830521	-20834.01172685623	109	0.062186559679037114	0.5688073394495413	0.264722536806342
YDR067C	0	0/-	-532.7508660852909	-33067.154321968555	436	0.062186559679037114	0.5688073394495413	0.264722536806342
YKL187C	0	0/-	-532.7512164711952	-30505.686092436314	436	0.062186559679037114	0.5688073394495413	0.264722536806342
YLR404W	0	0/-	-532.9344398975372	-33770.270768493414	436	0.062186559679037114	0.5688073394495413	0.264722536806342
YBR160W	-1	-/+	-532.9776382446289	-21135.90124475956	109	0.06212424849699399	0.5688073394495413	0.2650056625141563
YLL042C	-1	-/-	-532.9841097593307	-20165.588435292244	109	0.062062062062062065	0.5688073394495413	0.26528878822197055
YJR141W	-1	-/-	-532.9962487220764	-18255.0049366951	109	0.062	0.5688073394495413	0.2655719139297848
YKR045C	0	0/0	-533.0188497304916	-29595.5982273221	436	0.062	0.5688073394495413	0.2655719139297848
YOR268C	0	0/0	-533.0342473387718	-29544.13619786501	436	0.062	0.5688073394495413	0.2655719139297848
YDR243C	-1	-/-	-533.0736289024353	-20091.319560289383	109	0.061938061938061936	0.5688073394495413	0.2658550396375991
YGL260W	0	0/0	-533.0881396532059	-29381.56650930643	436	0.061938061938061936	0.5688073394495413	0.2658550396375991
YER183C	-1	-/0	-533.1101191043854	-21072.553824424744	109	0.06187624750499002	0.5688073394495413	0.26613816534541335
YGL169W	-1	-/-	-533.1224915981293	-22026.83730328083	109	0.06181455633100698	0.5688073394495413	0.26642129105322765
YBR013C	0	0/0	-533.1292861104012	-30100.212557315826	436	0.06181455633100698	0.5688073394495413	0.26642129105322765
YHL048W	-1	-/-	-533.1534612178802	-21947.18714237213	109	0.061752988047808766	0.5688073394495413	0.2667044167610419
YPL216W	0	0/-	-533.1828758716583	-29884.672913193703	436	0.061752988047808766	0.5688073394495413	0.2667044167610419
YDR179C	-1	-/-	-533.197838306427	-20171.723427295685	109	0.061691542288557215	0.5688073394495413	0.2669875424688562
YOR030W	-1	-/-	-533.2276273965836	-19948.95078957081	109	0.061630218687872766	0.5688073394495413	0.26727066817667045
YDR488C	-1	-/-	-533.2334113121033	-20322.67474901676	109	0.06156901688182721	0.5688073394495413	0.2675537938844847
YJL225C	0	0/0	-533.2356793880463	-29674.707176864147	436	0.06156901688182721	0.5688073394495413	0.2675537938844847
YOR387C	0	0/0	-533.2856040000916	-29471.671266138554	436	0.06156901688182721	0.5688073394495413	0.2675537938844847
YKL215C	0	0/0	-533.3335725069046	-30393.582869410515	436	0.06156901688182721	0.5688073394495413	0.2675537938844847
YGR058W	0	0/-	-533.3455976843834	-33120.39211976528	436	0.06156901688182721	0.5688073394495413	0.2675537938844847
YGL160W	0	0/-	-533.3805636167526	-30761.243199288845	436	0.06156901688182721	0.5688073394495413	0.2675537938844847
YBR271W	0	0/-	-533.4043103456497	-31076.409614145756	436	0.06156901688182721	0.5688073394495413	0.2675537938844847
YLR466W	1	+/+	-533.4461793899536	-19974.637986898422	108	0.0625	0.5779816513761468	0.2675537938844847
YPL009C	0	0/-	-533.4703122973442	-31149.025307118893	436	0.0625	0.5779816513761468	0.2675537938844847
YGR005C	-1	-/-	-533.6019048690796	-21773.015395998955	109	0.062438057482656094	0.5779816513761468	0.267836919592299
YOL105C	-1	-/-	-533.6813230514526	-20596.9987950325	109	0.062376237623762376	0.5779816513761468	0.26812004530011324
YLR206W	-1	-/-	-533.7155106067657	-21988.783469319344	109	0.06231454005934718	0.5779816513761468	0.26840317100792754
YNL299W	-1	-/-	-533.7566678524017	-21673.353620767593	109	0.06225296442687747	0.5779816513761468	0.2686862967157418
YBR087W	-1	-/-	-533.7655777931213	-21862.956342697144	109	0.06219151036525173	0.5779816513761468	0.26896942242355604
YLR440C	0	0/-	-533.7992458343506	-33103.81658011675	436	0.06219151036525173	0.5779816513761468	0.26896942242355604
YKR023W	0	0/-	-533.8092784285545	-30159.48842215538	436	0.06219151036525173	0.5779816513761468	0.26896942242355604
YGR131W	0	0/0	-533.8535526394844	-30742.304567098618	436	0.06219151036525173	0.5779816513761468	0.26896942242355604
YLR253W	0	0/-	-533.8567773103714	-29924.312697708607	436	0.06219151036525173	0.5779816513761468	0.26896942242355604
YBR239C	0	0/-	-533.8670490980148	-30319.11400640011	436	0.06219151036525173	0.5779816513761468	0.26896942242355604
YGL128C	0	0/-	-533.9683337509632	-33267.97839766741	436	0.06219151036525173	0.5779816513761468	0.26896942242355604
YMR124W	0	0/0	-534.0126017332077	-30332.123694956303	436	0.06219151036525173	0.5779816513761468	0.26896942242355604
YDR506C	0	0/-	-534.1086627840996	-30712.949030458927	436	0.06219151036525173	0.5779816513761468	0.26896942242355604
YML029W	-1	-/-	-534.1608605384827	-21341.57306098938	109	0.0621301775147929	0.5779816513761468	0.26925254813137034
YNL312W	1	+/+	-534.173544883728	-20111.97055017948	108	0.06305418719211822	0.5871559633027523	0.26925254813137034
YLR159W	0	0/0	-534.1815883517265	-29309.247611761093	436	0.06305418719211822	0.5871559633027523	0.26925254813137034
YIL131C	-1	-/-	-534.2699496746063	-20975.82849240303	109	0.06299212598425197	0.5871559633027523	0.2695356738391846
YMR113W	-1	-/0	-534.2922446727753	-21269.787177562714	109	0.06293018682399214	0.5871559633027523	0.2698187995469989
YCL001W-A	0	0/-	-534.317854642868	-29632.532416582108	436	0.06293018682399214	0.5871559633027523	0.2698187995469989
YOR106W	-1	-/-	-534.3381726741791	-21772.871671676636	109	0.06286836935166994	0.5871559633027523	0.27010192525481314
YFL059W	-1	-/-	-534.3733820915222	-19553.855941057205	109	0.06280667320902845	0.5871559633027523	0.2703850509626274
YBR203W	0	0/-	-534.3920217752457	-31968.732361137867	436	0.06280667320902845	0.5871559633027523	0.2703850509626274
YIL140W	-1	-/-	-534.3922045230865	-21214.73541611433	109	0.06274509803921569	0.5871559633027523	0.2706681766704417
YPR158W	0	0/-	-534.39492598176	-33841.670440107584	436	0.06274509803921569	0.5871559633027523	0.2706681766704417
YDR283C	-1	-/-	-534.4086945056915	-20349.769481539726	109	0.06268364348677767	0.5871559633027523	0.27095130237825593
YDL129W	0	0/0	-534.4373567700386	-31115.772143661976	436	0.06268364348677767	0.5871559633027523	0.27095130237825593
YNL107W	-1	-/-	-534.5273106098175	-21191.258334875107	109	0.06262230919765166	0.5871559633027523	0.27123442808607023
YNL090W	-1	-/-	-534.5579161643982	-21036.253881692886	109	0.06256109481915934	0.5871559633027523	0.2715175537938845
YPL279C	0	0/-	-534.5701256990433	-29352.641144275665	436	0.06256109481915934	0.5871559633027523	0.2715175537938845
YLL066C	0	0/0	-534.573782145977	-29785.392226815224	436	0.06256109481915934	0.5871559633027523	0.2715175537938845
YOR017W	0	0/0	-534.5781731009483	-33058.20698904991	436	0.06256109481915934	0.5871559633027523	0.2715175537938845
YDR040C	-1	-/-	-534.5839240550995	-18887.35447859764	109	0.0625	0.5871559633027523	0.2718006795016987
YMR042W	-1	-/-	-534.6473641395569	-20684.63101541996	109	0.0624390243902439	0.5871559633027523	0.27208380520951303
YDR336W	0	0/0	-534.6484352350235	-29869.410987079144	436	0.0624390243902439	0.5871559633027523	0.27208380520951303
YGR207C	0	0/0	-534.6859371066093	-30500.917272090912	436	0.0624390243902439	0.5871559633027523	0.27208380520951303
YIL166C	0	0/-	-534.7301088571548	-30671.720078408718	436	0.0624390243902439	0.5871559633027523	0.27208380520951303
YER032W	-1	-/-	-534.7430341243744	-20203.051808655262	109	0.06237816764132553	0.5871559633027523	0.2723669309173273
YLR053C	0	0/-	-534.7492719888687	-30328.46315473318	436	0.06237816764132553	0.5871559633027523	0.2723669309173273
YDR027C	-1	-/-	-534.7546298503876	-21066.706816911697	109	0.062317429406037	0.5871559633027523	0.2726500566251416
YLR283W	0	0/0	-534.7779750823975	-30398.485885679722	436	0.062317429406037	0.5871559633027523	0.2726500566251416
YPL201C	0	0/0	-534.8017993271351	-34248.395383924246	436	0.062317429406037	0.5871559633027523	0.2726500566251416
YOL095C	-1	-/+	-534.8652231693268	-20666.181146621704	109	0.0622568093385214	0.5871559633027523	0.2729331823329558
YGL073W	-1	-/-	-534.905029296875	-21382.57395350933	109	0.062196307094266275	0.5871559633027523	0.27321630804077013
YAR064W	0	0/0	-534.9098827838898	-29976.192820966244	436	0.062196307094266275	0.5871559633027523	0.27321630804077013
YKL037W	0	0/-	-534.943617939949	-30018.724155843258	436	0.062196307094266275	0.5871559633027523	0.27321630804077013
YKL097W-A	0	0/-	-534.9806997179985	-29673.70806157589	436	0.062196307094266275	0.5871559633027523	0.27321630804077013
YDL144C	0	0/0	-535.050112247467	-30523.132134974003	436	0.062196307094266275	0.5871559633027523	0.27321630804077013
YBR253W	-1	-/-	-535.1436996459961	-20823.154188275337	109	0.062135922330097085	0.5871559633027523	0.2734994337485844
YPL107W	0	0/0	-535.1637029051781	-31215.29669946432	436	0.062135922330097085	0.5871559633027523	0.2734994337485844
YNL097C-B	0	0/0	-535.1837383508682	-29295.454762995243	436	0.062135922330097085	0.5871559633027523	0.2734994337485844
YDR478W	-1	-/-	-535.2221833467484	-20191.683908581734	109	0.06207565470417071	0.5871559633027523	0.2737825594563986
YKL079W	-1	-/-	-535.3013248443604	-19912.670086622238	109	0.06201550387596899	0.5871559633027523	0.2740656851642129
YJR116W	0	0/0	-535.3221409916878	-30045.47210329771	436	0.06201550387596899	0.5871559633027523	0.2740656851642129
YBR129C	-1	-/-	-535.3574061393738	-20015.931565642357	109	0.061955469506292354	0.5871559633027523	0.27434881087202717
YOR251C	0	0/-	-535.3719019889832	-31478.719400942326	436	0.061955469506292354	0.5871559633027523	0.27434881087202717
YIL060W	0	0/0	-535.4007631540298	-30311.23505884409	436	0.061955469506292354	0.5871559633027523	0.27434881087202717
YOL098C	0	0/0	-535.4255539774895	-30938.15336549282	436	0.061955469506292354	0.5871559633027523	0.27434881087202717
YBR284W	-1	-/0	-535.4324622154236	-18333.3052380085	109	0.061895551257253385	0.5871559633027523	0.2746319365798415
YGL247W	-1	-/-	-535.4832828044891	-19999.5086209774	109	0.06183574879227053	0.5871559633027523	0.2749150622876557
YMR279C	0	0/-	-535.5266466736794	-30192.785425066948	436	0.06183574879227053	0.5871559633027523	0.2749150622876557
YKL041W	-1	-/-	-535.5289351940155	-21035.43268406391	109	0.06177606177606178	0.5871559633027523	0.27519818799546997
YOR038C	-1	-/-	-535.6413774490356	-19562.51983141899	109	0.06171648987463838	0.5871559633027523	0.27548131370328427
YOL053C-A	0	0/-	-535.6535149812698	-29736.7758538723	436	0.06171648987463838	0.5871559633027523	0.27548131370328427
YCL004W	-1	-/-	-535.7022514343262	-20374.94776070118	109	0.06165703275529865	0.5871559633027523	0.2757644394110985
YIR014W	0	0/0	-535.7049788236618	-30662.667017161846	436	0.06165703275529865	0.5871559633027523	0.2757644394110985
YOL161C	0	0/-	-535.726237475872	-30784.13664674759	436	0.06165703275529865	0.5871559633027523	0.2757644394110985
YBL005W-B	-1	-/+	-535.7884063720703	-18274.425448179245	109	0.061597690086621755	0.5871559633027523	0.2760475651189128
YKL199C	0	0/-	-535.870022892952	-29863.51531934738	436	0.061597690086621755	0.5871559633027523	0.2760475651189128
YPL257W	0	0/0	-535.8995524644852	-30512.321443617344	436	0.061597690086621755	0.5871559633027523	0.2760475651189128
YPL162C	0	0/0	-535.9189406633377	-30599.42925262451	436	0.061597690086621755	0.5871559633027523	0.2760475651189128
YLR254C	-1	-/0	-535.9223806858063	-20794.881930828094	109	0.06153846153846154	0.5871559633027523	0.27633069082672707
YBR159W	-1	-/-	-535.954047203064	-19312.904695749283	109	0.06147934678194044	0.5871559633027523	0.2766138165345413
YBR141C	0	0/-	-536.0185443162918	-31330.56208151579	436	0.06147934678194044	0.5871559633027523	0.2766138165345413
YER174C	-1	-/-	-536.0415227413177	-20267.342421650887	109	0.061420345489443376	0.5871559633027523	0.2768969422423556
YDL103C	0	0/-	-536.0753855407238	-34512.94315558672	436	0.061420345489443376	0.5871559633027523	0.2768969422423556
YPL060W	-1	-/-	-536.0898177623749	-20515.166729450226	109	0.061361457334611694	0.5871559633027523	0.27718006795016986
YAR029W	0	0/0	-536.1452499628067	-30328.740210592747	436	0.061361457334611694	0.5871559633027523	0.27718006795016986
YGR230W	-1	-/-	-536.1454598903656	-20109.028097629547	109	0.06130268199233716	0.5871559633027523	0.27746319365798416
YDL248W	0	0/-	-536.1674917042255	-35446.28962942958	436	0.06130268199233716	0.5871559633027523	0.27746319365798416
YDR289C	1	+/-	-536.1730926036835	-22982.759395241737	108	0.06220095693779904	0.5963302752293578	0.27746319365798416
YDL186W	0	0/0	-536.1957243084908	-29442.410644948483	436	0.06220095693779904	0.5963302752293578	0.27746319365798416
YLR323C	0	0/-	-536.281161814928	-33737.03175058961	436	0.06220095693779904	0.5963302752293578	0.27746319365798416
YHR048W	-1	-/-	-536.2824155092239	-20216.91119801998	109	0.0621414913957935	0.5963302752293578	0.2777463193657984
YOR365C	0	0/-	-536.3185591697693	-29794.11376094818	436	0.0621414913957935	0.5963302752293578	0.2777463193657984
YJL139C	-1	-/-	-536.3549268245697	-20910.958300232887	109	0.06208213944603629	0.5963302752293578	0.27802944507361266
YML059C	-1	-/-	-536.3567004203796	-20071.231138706207	109	0.06202290076335878	0.5963302752293578	0.27831257078142696
YKL124W	0	0/-	-536.3773919939995	-35497.29502695799	436	0.06202290076335878	0.5963302752293578	0.27831257078142696
YGR295C	0	0/-	-536.3905654996634	-35191.80248580873	436	0.06202290076335878	0.5963302752293578	0.27831257078142696
YDL132W	-1	-/-	-536.4243535995483	-22177.624928355217	109	0.06196377502383222	0.5963302752293578	0.2785956964892412
YLR324W	-1	-/-	-536.4309304952621	-22321.14961397648	109	0.06190476190476191	0.5963302752293578	0.2788788221970555
YIL071W	0	0/-	-536.4475054144859	-29554.273926425725	436	0.06190476190476191	0.5963302752293578	0.2788788221970555
YBR176W	0	0/-	-536.4625718891621	-34228.01596543193	436	0.06190476190476191	0.5963302752293578	0.2788788221970555
YOR019W	0	0/-	-536.4795550704002	-30981.069208085537	436	0.06190476190476191	0.5963302752293578	0.2788788221970555
YIL092W	0	0/0	-536.6360158324242	-30409.620608329773	436	0.06190476190476191	0.5963302752293578	0.2788788221970555
YMR299C	-1	-/0	-536.7335348129272	-19448.19521009922	109	0.06184586108468126	0.5963302752293578	0.27916194790486976
YGR089W	-1	-/0	-536.7933402061462	-19511.485550642014	109	0.06178707224334601	0.5963302752293578	0.27944507361268406
YNL040W	0	0/0	-536.8001168966293	-30535.147169470787	436	0.06178707224334601	0.5963302752293578	0.27944507361268406
YJL049W	0	0/-	-536.8112357258797	-31126.13583892584	436	0.06178707224334601	0.5963302752293578	0.27944507361268406
YDR480W	-1	-/-	-536.8185360431671	-20923.209542274475	109	0.06172839506172839	0.5963302752293578	0.2797281993204983
YLR446W	0	0/-	-536.8392217159271	-30409.315571129322	436	0.06172839506172839	0.5963302752293578	0.2797281993204983
YLR215C	-1	-/-	-536.9203372001648	-21561.360653281212	109	0.061669829222011384	0.5963302752293578	0.28001132502831255
YMR010W	0	0/-	-536.9355928301811	-30164.96821641922	436	0.061669829222011384	0.5963302752293578	0.28001132502831255
YNL152W	0	0/-	-536.9566231369972	-32012.669013619423	436	0.061669829222011384	0.5963302752293578	0.28001132502831255
YJL206C	0	0/-	-536.9878634214401	-30374.295816004276	436	0.061669829222011384	0.5963302752293578	0.28001132502831255
YLR369W	-1	-/-	-536.9880721569061	-20914.282773256302	109	0.061611374407582936	0.5963302752293578	0.28029445073612685
YGR277C	0	0/-	-537.0022814869881	-30698.671872615814	436	0.061611374407582936	0.5963302752293578	0.28029445073612685
YOR016C	0	0/-	-537.0256697535515	-33569.05874404311	436	0.061611374407582936	0.5963302752293578	0.28029445073612685
YDR223W	0	0/-	-537.0285286903381	-33896.160407572985	436	0.061611374407582936	0.5963302752293578	0.28029445073612685
YJR055W	-1	-/-	-537.032993555069	-19469.453682422638	109	0.061553030303030304	0.5963302752293578	0.2805775764439411
YLR031W	0	0/0	-537.03496748209	-31199.117943048477	436	0.061553030303030304	0.5963302752293578	0.2805775764439411
YPL169C	-1	-/-	-537.2119209766388	-22152.610966444016	109	0.06149479659413434	0.5963302752293578	0.2808607021517554
YLL067C	0	0/0	-537.2209504246712	-29844.970788240433	436	0.06149479659413434	0.5963302752293578	0.2808607021517554
YKL014C	-1	-/-	-537.2997124195099	-22439.48307967186	109	0.06143667296786389	0.5963302752293578	0.28114382785956965
YDL179W	0	0/-	-537.3213292360306	-32093.61140805483	436	0.06143667296786389	0.5963302752293578	0.28114382785956965
YDR246W	-1	-/-	-537.3223317861557	-23484.105335831642	109	0.061378659112370164	0.5963302752293578	0.2814269535673839
YOL138C	-1	-/-	-537.3360633850098	-21094.166519880295	109	0.06132075471698113	0.5963302752293578	0.2817100792751982
YNL165W	0	0/0	-537.3406480550766	-30665.86240339279	436	0.06132075471698113	0.5963302752293578	0.2817100792751982
YIR024C	0	0/-	-537.3841160833836	-35609.612357616425	436	0.06132075471698113	0.5963302752293578	0.2817100792751982
YLR154W-A	0	0/-	-537.3922531604767	-29466.455525517464	436	0.06132075471698113	0.5963302752293578	0.2817100792751982
YOR245C	-1	-/-	-537.4055607318878	-23203.5214908123	109	0.061262959472196045	0.5963302752293578	0.28199320498301245
YGL081W	0	0/0	-537.4383233189583	-30960.645180523396	436	0.061262959472196045	0.5963302752293578	0.28199320498301245
YPR003C	0	0/-	-537.4464532732964	-31374.300774514675	436	0.061262959472196045	0.5963302752293578	0.28199320498301245
YPR122W	-1	-/-	-537.4493398666382	-20551.910893321037	109	0.06120527306967985	0.5963302752293578	0.28227633069082675
YKL063C	0	0/0	-537.5022410750389	-30336.058098375797	436	0.06120527306967985	0.5963302752293578	0.28227633069082675
YPR090W	0	0/0	-537.5311728715897	-29578.787630796432	436	0.06120527306967985	0.5963302752293578	0.28227633069082675
YIL067C	0	0/0	-537.5789288878441	-31676.9074575305	436	0.06120527306967985	0.5963302752293578	0.28227633069082675
YPR093C	-1	-/-	-537.5903356075287	-21064.71254992485	109	0.06114769520225776	0.5963302752293578	0.282559456398641
YMR001C	-1	-/+	-537.5926432609558	-20580.289491176605	109	0.06109022556390977	0.5963302752293578	0.28284258210645524
YDR352W	0	0/-	-537.5949710011482	-31419.540605008602	436	0.06109022556390977	0.5963302752293578	0.28284258210645524
YFL068W	0	0/0	-537.6121755242348	-29517.273218750954	436	0.06109022556390977	0.5963302752293578	0.28284258210645524
YOR304C-A	0	0/-	-537.6143488883972	-30185.045386135578	436	0.06109022556390977	0.5963302752293578	0.28284258210645524
YGR098C	-1	-/-	-537.7040028572083	-21003.685014486313	109	0.06103286384976526	0.5963302752293578	0.28312570781426954
YJR005W	0	0/-	-537.7052457630634	-32897.21420574188	436	0.06103286384976526	0.5963302752293578	0.28312570781426954
YLR455W	-1	-/-	-537.742687702179	-19095.815729141235	109	0.06097560975609756	0.5963302752293578	0.2834088335220838
YAR062W	0	0/0	-537.7915956377983	-30201.641539394855	436	0.06097560975609756	0.5963302752293578	0.2834088335220838
YGL141W	0	0/-	-537.8167988657951	-34600.70239110291	436	0.06097560975609756	0.5963302752293578	0.2834088335220838
YPL015C	1	+/+	-537.8834492862225	-23019.81401476264	108	0.061855670103092786	0.6055045871559633	0.2834088335220838
YJL046W	0	0/-	-537.9028906822205	-30200.940533399582	436	0.061855670103092786	0.6055045871559633	0.2834088335220838
YLL032C	0	0/0	-537.903793990612	-30127.018855154514	436	0.061855670103092786	0.6055045871559633	0.2834088335220838
YJR119C	-1	-/-	-537.9171936511993	-20294.28494989872	109	0.06179775280898876	0.6055045871559633	0.2836919592298981
YBL029W	0	0/0	-537.9630934000015	-30769.950793743134	436	0.06179775280898876	0.6055045871559633	0.2836919592298981
YGR053C	0	0/-	-537.9674620628357	-31104.878160476685	436	0.06179775280898876	0.6055045871559633	0.2836919592298981
YJR115W	0	0/0	-537.9823782444	-30920.794602155685	436	0.06179775280898876	0.6055045871559633	0.2836919592298981
YDR131C	-1	-/-	-538.0285701751709	-19089.493081331253	109	0.0617399438727783	0.6055045871559633	0.28397508493771234
YDR020C	0	0/-	-538.0705042481422	-30783.753264307976	436	0.0617399438727783	0.6055045871559633	0.28397508493771234
YJL108C	-1	-/-	-538.1065609455109	-20865.30911242962	109	0.0616822429906542	0.6055045871559633	0.2842582106455266
YML133C	0	0/0	-538.1428565382957	-29387.99284940958	436	0.0616822429906542	0.6055045871559633	0.2842582106455266
YDR118W	-1	-/-	-538.1764843463898	-19915.3665599823	109	0.06162464985994398	0.6055045871559633	0.2845413363533409
YNL247W	-1	-/-	-538.1977808475494	-20235.50132894516	109	0.061567164179104475	0.6055045871559633	0.28482446206115514
YEL048C	0	0/-	-538.2310495376587	-31104.73116737604	436	0.061567164179104475	0.6055045871559633	0.28482446206115514
YLL052C	0	0/-	-538.3196744769812	-32608.083053469658	436	0.061567164179104475	0.6055045871559633	0.28482446206115514
YGR261C	-1	-/-	-538.3490152359009	-20681.36548244953	109	0.06150978564771668	0.6055045871559633	0.28510758776896944
YAL010C	-1	-/-	-538.4220776557922	-20830.700752973557	109	0.061452513966480445	0.6055045871559633	0.2853907134767837
YOR111W	0	0/-	-538.4584347605705	-30441.918890297413	436	0.061452513966480445	0.6055045871559633	0.2853907134767837
YJR003C	0	0/0	-538.481190264225	-32109.256114423275	436	0.061452513966480445	0.6055045871559633	0.2853907134767837
YAL030W	-1	-/-	-538.4916343688965	-24408.612258434296	109	0.061395348837209304	0.6055045871559633	0.285673839184598
YPL194W	1	+/+	-538.5029671192169	-21559.690400481224	108	0.062267657992565055	0.6146788990825688	0.285673839184598
YHR182W	0	0/-	-538.5260179042816	-30432.21117424965	436	0.062267657992565055	0.6146788990825688	0.285673839184598
YDR307W	0	0/-	-538.5550046563148	-30977.211136996746	436	0.062267657992565055	0.6146788990825688	0.285673839184598
YGL004C	-1	-/-	-538.5661373138428	-22343.46960544586	109	0.06220984215413185	0.6146788990825688	0.28595696489241224
YER010C	0	0/-	-538.5893056988716	-31016.042130231857	436	0.06220984215413185	0.6146788990825688	0.28595696489241224
YGL051W	-1	-/-	-538.6527514457703	-20324.891304254532	109	0.06215213358070501	0.6146788990825688	0.2862400906002265
YBR057C	-1	-/-	-538.674307346344	-20999.484043478966	109	0.06209453197405004	0.6146788990825688	0.2865232163080408
YMR253C	0	0/0	-538.6818233132362	-31646.54146295786	436	0.06209453197405004	0.6146788990825688	0.2865232163080408
YKL092C	-1	-/-	-538.7579329013824	-19490.73133099079	109	0.062037037037037036	0.6146788990825688	0.28680634201585503
YOL107W	0	0/-	-538.7760036587715	-30524.93404585123	436	0.062037037037037036	0.6146788990825688	0.28680634201585503
YJR117W	0	0/-	-538.8325638175011	-34623.4369866848	436	0.062037037037037036	0.6146788990825688	0.28680634201585503
YDR076W	1	+/+	-538.9414632320404	-20612.293526530266	108	0.06290471785383904	0.6238532110091743	0.28680634201585503
YPR005C	-1	-/-	-538.9490066766739	-22874.685817599297	109	0.06284658040665435	0.6238532110091743	0.28708946772366933
YJL213W	0	0/0	-538.9662231206894	-31915.30253326893	436	0.06284658040665435	0.6238532110091743	0.28708946772366933
YOL128C	-1	-/-	-539.0625623464584	-21804.426225185394	109	0.06278855032317636	0.6238532110091743	0.2873725934314836
YDR531W	0	0/-	-539.084742963314	-29799.29657971859	436	0.06278855032317636	0.6238532110091743	0.2873725934314836
YPR134W	-1	-/-	-539.1176130771637	-21406.052132308483	109	0.06273062730627306	0.6238532110091743	0.2876557191392978
YFR040W	-1	-/-	-539.1212542057037	-18601.486940026283	109	0.06267281105990784	0.6238532110091743	0.28793884484711213
YML099C	-1	-/-	-539.1411590576172	-20032.769820690155	109	0.06261510128913444	0.6238532110091743	0.2882219705549264
YGL176C	0	0/0	-539.1500809192657	-30669.65417253971	436	0.06261510128913444	0.6238532110091743	0.2882219705549264
YGL144C	-1	-/-	-539.2929117679596	-20793.95145523548	109	0.062557497700092	0.6238532110091743	0.2885050962627407
YDL118W	-1	-/0	-539.3006045818329	-18203.961755752563	109	0.0625	0.6238532110091743	0.2887882219705549
YKL158W	0	0/0	-539.3692710995674	-29359.006871640682	436	0.0625	0.6238532110091743	0.2887882219705549
YNL188W	-1	-/-	-539.3900995254517	-21379.42271542549	109	0.06244260789715335	0.6238532110091743	0.2890713476783692
YDR338C	0	0/-	-539.3914385437965	-31113.174367249012	436	0.06244260789715335	0.6238532110091743	0.2890713476783692
YOR319W	-1	-/-	-539.4035444259644	-20619.1648966074	109	0.062385321100917435	0.6238532110091743	0.2893544733861835
YFL054C	0	0/-	-539.4417226314545	-31179.923875153065	436	0.062385321100917435	0.6238532110091743	0.2893544733861835
YDR142C	-1	-/-	-539.4444990158081	-21022.760353684425	109	0.06232813932172319	0.6238532110091743	0.2896375990939977
YGL140C	0	0/0	-539.4661287665367	-31036.53270816803	436	0.06232813932172319	0.6238532110091743	0.2896375990939977
YNL230C	-1	-/-	-539.4668102264404	-20519.488438487053	109	0.06227106227106227	0.6238532110091743	0.289920724801812
YGR274C	-1	-/-	-539.4999485015869	-20107.942816972733	109	0.06221408966148216	0.6238532110091743	0.29020385050962627
YPR174C	0	0/0	-539.5223799943924	-30588.039087831974	436	0.06221408966148216	0.6238532110091743	0.29020385050962627
YBR108W	0	0/-	-539.5360311865807	-30910.789609193802	436	0.06221408966148216	0.6238532110091743	0.29020385050962627
YJL087C	-1	-/-	-539.5716052055359	-20651.22914838791	109	0.062157221206581355	0.6238532110091743	0.2904869762174405
YOL101C	-1	-/-	-539.607994556427	-21249.398602604866	109	0.062100456621004566	0.6238532110091743	0.2907701019252548
YHR022C	0	0/0	-539.6323892474174	-30959.504652798176	436	0.062100456621004566	0.6238532110091743	0.2907701019252548
YOR384W	0	0/-	-539.6592753231525	-32491.825494915247	436	0.062100456621004566	0.6238532110091743	0.2907701019252548
YDL063C	0	0/-	-539.6675006151199	-31157.48484838009	436	0.062100456621004566	0.6238532110091743	0.2907701019252548
YGL047W	-1	-/-	-539.7192231416702	-22990.504482984543	109	0.06204379562043796	0.6238532110091743	0.29105322763306907
YMR185W	0	0/0	-539.7359605431557	-31651.770762443542	436	0.06204379562043796	0.6238532110091743	0.29105322763306907
YHR013C	-1	-/-	-539.7450070381165	-22289.000917434692	109	0.06198723792160438	0.6238532110091743	0.29133635334088337
YGR169C-A	0	0/-	-539.7628598213196	-29685.187055408955	436	0.06198723792160438	0.6238532110091743	0.29133635334088337
YLR084C	-1	-/-	-539.7792870998383	-19068.183552980423	109	0.061930783242258654	0.6238532110091743	0.2916194790486976
YDR132C	0	0/0	-539.7838479280472	-30347.436214268208	436	0.061930783242258654	0.6238532110091743	0.2916194790486976
YBR153W	-1	-/-	-539.7973461151123	-20940.297986984253	109	0.06187443130118289	0.6238532110091743	0.2919026047565119
YER180C-A	-1	-/0	-539.8101344108582	-18484.789479255676	109	0.06181818181818182	0.6238532110091743	0.29218573046432617
YOR390W	0	0/-	-539.8495597243309	-30765.440817952156	436	0.06181818181818182	0.6238532110091743	0.29218573046432617
YBR063C	0	0/0	-539.8510401248932	-31178.11482089758	436	0.06181818181818182	0.6238532110091743	0.29218573046432617
YER045C	-1	-/-	-539.8544228076935	-21097.918004393578	109	0.061762034514078114	0.6238532110091743	0.2924688561721404
YFL006W	0	0/-	-539.8739613890648	-29966.924736738205	436	0.061762034514078114	0.6238532110091743	0.2924688561721404
YBR280C	-1	-/-	-539.8776932954788	-25670.987463593483	109	0.06170598911070781	0.6238532110091743	0.2927519818799547
YNL077W	0	0/-	-539.9879583120346	-34012.13897576928	436	0.06170598911070781	0.6238532110091743	0.2927519818799547
YDL127W	0	0/-	-539.9959237575531	-34725.768413320184	436	0.06170598911070781	0.6238532110091743	0.2927519818799547
YMR317W	0	0/0	-540.0076449513435	-29880.60623216629	436	0.06170598911070781	0.6238532110091743	0.2927519818799547
YPR002W	-1	-/-	-540.0141046047211	-21373.711783766747	109	0.061650045330915684	0.6238532110091743	0.29303510758776896
YMR158C-B	0	0/0	-540.0281925797462	-29441.696792542934	436	0.061650045330915684	0.6238532110091743	0.29303510758776896
YKL049C	-1	-/-	-540.034811258316	-21867.03955733776	109	0.06159420289855073	0.6238532110091743	0.29331823329558326
YLR015W	-1	-/-	-540.0961866378784	-21369.77862930298	109	0.06153846153846154	0.6238532110091743	0.2936013590033975
YOR066W	0	0/-	-540.1171835064888	-33107.882458657026	436	0.06153846153846154	0.6238532110091743	0.2936013590033975
YBR204C	0	0/-	-540.1669272184372	-32330.65649086237	436	0.06153846153846154	0.6238532110091743	0.2936013590033975
YBR227C	0	0/-	-540.196532189846	-33992.203681603074	436	0.06153846153846154	0.6238532110091743	0.2936013590033975
YDL115C	-1	-/0	-540.2452194690704	-21450.02696812153	109	0.06148282097649186	0.6238532110091743	0.29388448471121176
YHL042W	0	0/0	-540.2600213289261	-31313.859810590744	436	0.06148282097649186	0.6238532110091743	0.29388448471121176
YDR088C	-1	-/-	-540.2658002376556	-20862.366152763367	109	0.06142728093947606	0.6238532110091743	0.29416761041902606
YDR287W	0	0/-	-540.2675885856152	-36817.99593472481	436	0.06142728093947606	0.6238532110091743	0.29416761041902606
YPL018W	-1	-/-	-540.2955656051636	-20294.881677150726	109	0.061371841155234655	0.6238532110091743	0.2944507361268403
YPL168W	0	0/0	-540.3373821973801	-30692.253201425076	436	0.061371841155234655	0.6238532110091743	0.2944507361268403
YPR078C	-1	-/0	-540.3729462623596	-18575.3645298481	109	0.061316501352569885	0.6238532110091743	0.2947338618346546
YER186C	0	0/0	-540.3929542303085	-31096.900440096855	436	0.061316501352569885	0.6238532110091743	0.2947338618346546
YDR520C	0	0/-	-540.417083978653	-33402.6865811646	436	0.061316501352569885	0.6238532110091743	0.2947338618346546
YPR030W	-1	-/-	-540.424896478653	-22437.16353583336	109	0.06126126126126126	0.6238532110091743	0.29501698754246886
YJL016W	0	0/0	-540.4463654756546	-34244.01457007229	436	0.06126126126126126	0.6238532110091743	0.29501698754246886
YDR249C	0	0/0	-540.4687076807022	-31448.808834850788	436	0.06126126126126126	0.6238532110091743	0.29501698754246886
YIL134W	0	0/-	-540.4727039933205	-33044.92293792963	436	0.06126126126126126	0.6238532110091743	0.29501698754246886
YDR057W	-1	-/-	-540.5232577323914	-21198.707593679428	109	0.0612061206120612	0.6238532110091743	0.2953001132502831
YLR389C	0	0/-	-540.5769712328911	-32930.87740767002	436	0.0612061206120612	0.6238532110091743	0.2953001132502831
YPR015C	0	0/-	-540.5804517865181	-30259.434253931046	436	0.0612061206120612	0.6238532110091743	0.2953001132502831
YJL051W	0	0/+	-540.6455638706684	-31444.926466226578	436	0.0612061206120612	0.6238532110091743	0.2953001132502831
YIR032C	0	0/-	-540.6837361752987	-35039.66819795966	436	0.0612061206120612	0.6238532110091743	0.2953001132502831
YJL131C	0	0/-	-540.726883649826	-31135.780583679676	436	0.0612061206120612	0.6238532110091743	0.2953001132502831
YDL206W	0	0/-	-540.7301735281944	-31206.148298084736	436	0.0612061206120612	0.6238532110091743	0.2953001132502831
YPL066W	0	0/-	-540.748644053936	-30144.949513077736	436	0.0612061206120612	0.6238532110091743	0.2953001132502831
YKR082W	-1	-/-	-540.770176410675	-21682.955384612083	109	0.06115107913669065	0.6238532110091743	0.2955832389580974
YMR209C	0	0/0	-540.7877604961395	-31018.150745511055	436	0.06115107913669065	0.6238532110091743	0.2955832389580974
YML023C	-1	-/+	-540.7898736000061	-20502.484769940376	109	0.061096136567834684	0.6238532110091743	0.29586636466591165
YOR262W	0	0/-	-540.8610090613365	-31905.98517256975	436	0.061096136567834684	0.6238532110091743	0.29586636466591165
YDR335W	-1	-/-	-540.9524455070496	-22560.44778418541	109	0.06104129263913824	0.6238532110091743	0.29614949037372595
YKR106W	0	0/-	-540.964724957943	-30244.95708411932	436	0.06104129263913824	0.6238532110091743	0.29614949037372595
YER143W	-1	-/-	-540.9827816486359	-22665.683397829533	109	0.06098654708520179	0.6238532110091743	0.2964326160815402
YOL031C	-1	-/-	-541.062014579773	-21651.553429603577	109	0.06093189964157706	0.6238532110091743	0.29671574178935445
YMR259C	0	0/-	-541.075133562088	-32198.21037185192	436	0.06093189964157706	0.6238532110091743	0.29671574178935445
YGL116W	-1	-/-	-541.0761206150055	-19792.810888051987	109	0.06087735004476276	0.6238532110091743	0.29699886749716875
YGR102C	0	0/-	-541.1061912178993	-30865.91721946001	436	0.06087735004476276	0.6238532110091743	0.29699886749716875
YLR057W	0	0/-	-541.116254389286	-30802.834280192852	436	0.06087735004476276	0.6238532110091743	0.29699886749716875
YER077C	0	0/0	-541.1326648592949	-30092.31248897314	436	0.06087735004476276	0.6238532110091743	0.29699886749716875
YBL059C-A	0	0/-	-541.1787827014923	-29359.15314859152	436	0.06087735004476276	0.6238532110091743	0.29699886749716875
YKL101W	-1	-/-	-541.1808047294617	-21330.008182048798	109	0.06082289803220036	0.6238532110091743	0.297281993204983
YOR231W	-1	-/-	-541.3078770637512	-20471.607431411743	109	0.06076854334226988	0.6238532110091743	0.2975651189127973
YOL013C	-1	-/-	-541.343922495842	-22588.258766531944	109	0.060714285714285714	0.6238532110091743	0.29784824462061155
YDL085W	-1	-/0	-541.3451969623566	-23069.140696167946	109	0.060660124888492414	0.6238532110091743	0.29813137032842585
YOR023C	-1	-/+	-541.3565628528595	-21068.7148706913	109	0.06060606060606061	0.6238532110091743	0.2984144960362401
YPR031W	-1	-/-	-541.3725984096527	-20505.67896080017	109	0.060552092609082814	0.6238532110091743	0.29869762174405434
YDR333C	0	0/-	-541.3776264190674	-30735.2243976593	436	0.060552092609082814	0.6238532110091743	0.29869762174405434
YOL038C-A	0	0/0	-541.3793610930443	-29922.735750198364	436	0.060552092609082814	0.6238532110091743	0.29869762174405434
YPL083C	-1	-/-	-541.4127480983734	-20801.800877332687	109	0.060498220640569395	0.6238532110091743	0.29898074745186864
YJR149W	0	0/0	-541.4465227723122	-31305.269830167294	436	0.060498220640569395	0.6238532110091743	0.29898074745186864
YAL048C	0	0/-	-541.4737141132355	-32867.8839789927	436	0.060498220640569395	0.6238532110091743	0.29898074745186864
YCR020W-B	-1	-/-	-541.5045027732849	-20532.732985258102	109	0.060444444444444446	0.6238532110091743	0.2992638731596829
YMR034C	0	0/-	-541.5721110701561	-31525.233177900314	436	0.060444444444444446	0.6238532110091743	0.2992638731596829
YFR032C	0	0/0	-541.5991849899292	-31190.677091360092	436	0.060444444444444446	0.6238532110091743	0.2992638731596829
YHR122W	0	0/-	-541.6084963083267	-30940.304400920868	436	0.060444444444444446	0.6238532110091743	0.2992638731596829
YOL089C	-1	-/-	-541.6389758586884	-21147.387788534164	109	0.06039076376554174	0.6238532110091743	0.2995469988674972
YAR035W	-1	-/-	-541.6479194164276	-20688.404268980026	109	0.06033717834960071	0.6238532110091743	0.29983012457531144
YIL057C	0	0/0	-541.6704421639442	-30114.670318603516	436	0.06033717834960071	0.6238532110091743	0.29983012457531144
YGR001C	0	0/-	-541.7043130397797	-31257.99963915348	436	0.06033717834960071	0.6238532110091743	0.29983012457531144
YML087C	0	0/0	-541.7139596939087	-30726.12647551298	436	0.06033717834960071	0.6238532110091743	0.29983012457531144
YBL088C	1	+/-	-541.8554022312164	-21655.08330631256	108	0.061170212765957445	0.6330275229357798	0.29983012457531144
YJL154C	-1	-/-	-541.8656656742096	-21240.22657763958	109	0.06111603188662533	0.6330275229357798	0.3001132502831257
YLL017W	-1	-/-	-541.9548735618591	-18364.47324323654	109	0.061061946902654866	0.6330275229357798	0.30039637599094
YDR357C	0	0/-	-541.9616735577583	-30132.86728644371	436	0.061061946902654866	0.6330275229357798	0.30039637599094
YGR126W	0	0/0	-541.9987848997116	-29683.315163493156	436	0.061061946902654866	0.6330275229357798	0.30039637599094
YMR274C	0	0/-	-542.0034701824188	-34256.11160248518	436	0.061061946902654866	0.6330275229357798	0.30039637599094
YER184C	0	0/-	-542.0097396373749	-30783.486352980137	436	0.061061946902654866	0.6330275229357798	0.30039637599094
YDL018C	0	0/-	-542.036001175642	-35193.1961736083	436	0.061061946902654866	0.6330275229357798	0.30039637599094
YBL061C	-1	-/-	-542.0658481121063	-21327.11797094345	109	0.0610079575596817	0.6330275229357798	0.30067950169875424
YFR005C	-1	-/-	-542.0857770442963	-20905.858825445175	109	0.060954063604240286	0.6330275229357798	0.30096262740656854
YLR063W	0	0/-	-542.0860444307327	-30757.82807147503	436	0.060954063604240286	0.6330275229357798	0.30096262740656854
YBR041W	-1	-/-	-542.101066827774	-20957.085785746574	109	0.06090026478375993	0.6330275229357798	0.3012457531143828
YHR211W	0	0/0	-542.1781558394432	-30760.540026575327	436	0.06090026478375993	0.6330275229357798	0.3012457531143828
YER171W	-1	-/+	-542.2312560081482	-22549.02312517166	109	0.06084656084656084	0.6330275229357798	0.30152887882219703
YKR099C-A	0	0/-	-542.2350028753281	-29708.59444063902	436	0.06084656084656084	0.6330275229357798	0.30152887882219703
YPL277C	0	0/0	-542.2546961307526	-31594.940247237682	436	0.06084656084656084	0.6330275229357798	0.30152887882219703
YHL017W	0	0/-	-542.2583981752396	-30511.999796152115	436	0.06084656084656084	0.6330275229357798	0.30152887882219703
YJR050W	-1	-/-	-542.2753241062164	-20321.090659618378	109	0.06079295154185022	0.6330275229357798	0.30181200453001134
YIL055C	0	0/0	-542.2788162231445	-31899.857974112034	436	0.06079295154185022	0.6330275229357798	0.30181200453001134
YJR056C	0	0/0	-542.2945473194122	-30486.22856503725	436	0.06079295154185022	0.6330275229357798	0.30181200453001134
YPL034W	0	0/0	-542.3152157664299	-30863.946372687817	436	0.06079295154185022	0.6330275229357798	0.30181200453001134
YBL074C	-1	-/-	-542.3299853801727	-19377.823363900185	109	0.06073943661971831	0.6330275229357798	0.3020951302378256
YMR293C	-1	-/-	-542.3303806781769	-20981.81775510311	109	0.06068601583113457	0.6330275229357798	0.3023782559456399
YGL006W-A	0	0/0	-542.3391401767731	-29799.98808646202	436	0.06068601583113457	0.6330275229357798	0.3023782559456399
YGR079W	0	0/0	-542.3485437631607	-31618.193199157715	436	0.06068601583113457	0.6330275229357798	0.3023782559456399
YNL242W	-1	-/-	-542.4253437519073	-20972.80182135105	109	0.06063268892794376	0.6330275229357798	0.30266138165345413
YGL050W	0	0/-	-542.4401609897614	-36199.34984615445	436	0.06063268892794376	0.6330275229357798	0.30266138165345413
YBL036C	0	0/0	-542.512587249279	-31331.17906934023	436	0.06063268892794376	0.6330275229357798	0.30266138165345413
YER149C	-1	-/-	-542.5378720760345	-20887.66461765766	109	0.06057945566286216	0.6330275229357798	0.3029445073612684
YAR018C	-1	-/-	-542.5857076644897	-19660.533551096916	109	0.060526315789473685	0.6330275229357798	0.3032276330690827
YEL015W	-1	-/-	-542.665787935257	-21894.79956972599	109	0.060473269062226116	0.6330275229357798	0.3035107587768969
YAR061W	0	0/0	-542.6834782958031	-30226.626730024815	436	0.060473269062226116	0.6330275229357798	0.3035107587768969
YPL099C	0	0/-	-542.687658727169	-34253.28460274637	436	0.060473269062226116	0.6330275229357798	0.3035107587768969
YAL034C	0	0/-	-542.7270464003086	-37080.41622798145	436	0.060473269062226116	0.6330275229357798	0.3035107587768969
YNL130C-A	0	0/0	-542.788413643837	-30205.18966472149	436	0.060473269062226116	0.6330275229357798	0.3035107587768969
YMR107W	0	0/0	-542.8302312549204	-38302.89348593913	436	0.060473269062226116	0.6330275229357798	0.3035107587768969
YOR156C	-1	-/-	-542.842497587204	-20151.549030542374	109	0.06042031523642732	0.6330275229357798	0.30379388448471123
YBR161W	-1	-/-	-542.8923120498657	-20907.35623192787	109	0.06036745406824147	0.6330275229357798	0.3040770101925255
YPL222W	0	0/0	-542.9019518196583	-37183.36117896438	436	0.06036745406824147	0.6330275229357798	0.3040770101925255
YML020W	0	0/0	-542.9263079762459	-30904.406617581844	436	0.06036745406824147	0.6330275229357798	0.3040770101925255
YPR096C	0	0/0	-542.944235086441	-29336.85942351818	436	0.06036745406824147	0.6330275229357798	0.3040770101925255
YJL176C	-1	-/-	-542.9538114070892	-19643.046597719193	109	0.06031468531468531	0.6330275229357798	0.3043601359003397
YKR051W	0	0/-	-542.9554585814476	-30890.8227596879	436	0.06031468531468531	0.6330275229357798	0.3043601359003397
YNL067W-A	0	0/0	-542.9569375514984	-29771.324359178543	436	0.06031468531468531	0.6330275229357798	0.3043601359003397
YMR077C	-1	-/-	-543.0004813671112	-21752.39443576336	109	0.06026200873362445	0.6330275229357798	0.304643261608154
YML096W	0	0/0	-543.0318037867546	-30916.25308084488	436	0.06026200873362445	0.6330275229357798	0.304643261608154
YGL108C	0	0/0	-543.0399724841118	-30250.25433665514	436	0.06026200873362445	0.6330275229357798	0.304643261608154
YHR207C	0	0/-	-543.0400584638119	-34664.41402250528	436	0.06026200873362445	0.6330275229357798	0.304643261608154
YMR118C	0	0/-	-543.0630429983139	-31253.89120274782	436	0.06026200873362445	0.6330275229357798	0.304643261608154
YJL057C	0	0/-	-543.0785350203514	-38731.601934954524	436	0.06026200873362445	0.6330275229357798	0.304643261608154
YLR049C	0	0/0	-543.1021143198013	-30320.172021090984	436	0.06026200873362445	0.6330275229357798	0.304643261608154
YBL081W	0	0/0	-543.1911399960518	-31540.639383733273	436	0.06026200873362445	0.6330275229357798	0.304643261608154
YGR241C	-1	-/-	-543.1934261322021	-21849.42164158821	109	0.060209424083769635	0.6330275229357798	0.3049263873159683
YGL059W	0	0/-	-543.2790559828281	-35393.21945950389	436	0.060209424083769635	0.6330275229357798	0.3049263873159683
YKL166C	-1	-/-	-543.2795324325562	-20308.403846621513	109	0.06015693112467306	0.6330275229357798	0.3052095130237826
YCR016W	0	0/0	-543.3240222930908	-32537.58260756731	436	0.06015693112467306	0.6330275229357798	0.3052095130237826
YGL142C	-1	-/-	-543.3310482501984	-21258.183988690376	109	0.06010452961672474	0.6330275229357798	0.3054926387315968
YNL122C	0	0/-	-543.3316386342049	-30557.767256617546	436	0.06010452961672474	0.6330275229357798	0.3054926387315968
YLR046C	0	0/0	-543.3420234322548	-33057.63371372223	436	0.06010452961672474	0.6330275229357798	0.3054926387315968
YNR075W	-1	-/-	-543.3839461803436	-19039.302307128906	109	0.06005221932114883	0.6330275229357798	0.3057757644394111
YGL083W	0	0/-	-543.4308439791203	-34930.399928689	436	0.06005221932114883	0.6330275229357798	0.3057757644394111
YLR459W	-1	-/-	-543.442626953125	-21678.37837791443	109	0.06	0.6330275229357798	0.30605889014722537
YOR223W	0	0/-	-543.4846888184547	-31149.747517883778	436	0.06	0.6330275229357798	0.30605889014722537
YML098W	-1	-/-	-543.6593973636627	-21078.195756673813	109	0.05994787141615986	0.6330275229357798	0.3063420158550396
YGL178W	-1	-/-	-543.6810269355774	-18848.696330308914	109	0.059895833333333336	0.6330275229357798	0.3066251415628539
YOR100C	-1	-/-	-543.7198266983032	-22966.107441425323	109	0.0598438855160451	0.6330275229357798	0.30690826727066817
YNR029C	0	0/0	-543.7454723715782	-31044.587442994118	436	0.0598438855160451	0.6330275229357798	0.30690826727066817
YDR484W	-1	-/-	-543.7755882143974	-21503.442644536495	109	0.05979202772963605	0.6330275229357798	0.30719139297848247
YGL017W	-1	-/-	-543.7977292537689	-20458.95601081848	109	0.05974025974025974	0.6330275229357798	0.3074745186862967
YML071C	-1	-/-	-543.8782420158386	-21123.012972831726	109	0.05968858131487889	0.6330275229357798	0.30775764439411096
YMR323W	0	0/-	-543.8869159817696	-32452.5861646533	436	0.05968858131487889	0.6330275229357798	0.30775764439411096
YML100W-A	0	0/0	-543.9055600762367	-29749.06039762497	436	0.05968858131487889	0.6330275229357798	0.30775764439411096
YNL146W	0	0/0	-543.9088758230209	-30782.180829942226	436	0.05968858131487889	0.6330275229357798	0.30775764439411096
YJL181W	0	0/0	-543.959633409977	-30703.961865723133	436	0.05968858131487889	0.6330275229357798	0.30775764439411096
YHR054C	0	0/0	-543.9933976531029	-31277.271430313587	436	0.05968858131487889	0.6330275229357798	0.30775764439411096
YMR060C	-1	-/-	-543.9986371994019	-20482.93823170662	109	0.059636992221261884	0.6330275229357798	0.30804077010192527
YMR215W	0	0/-	-544.0170693993568	-33962.18643164635	436	0.059636992221261884	0.6330275229357798	0.30804077010192527
YHR218W	0	0/0	-544.025256216526	-30420.772793650627	436	0.059636992221261884	0.6330275229357798	0.30804077010192527
YIR007W	0	0/-	-544.079291164875	-31641.560619533062	436	0.059636992221261884	0.6330275229357798	0.30804077010192527
YHL050C	0	0/0	-544.1456927061081	-30088.223289191723	436	0.059636992221261884	0.6330275229357798	0.30804077010192527
YBR298C	-1	-/-	-544.1555995941162	-21945.160792708397	109	0.05958549222797927	0.6330275229357798	0.3083238958097395
YER187W	0	0/0	-544.1575506329536	-30749.434393405914	436	0.05958549222797927	0.6330275229357798	0.3083238958097395
YDL006W	-1	-/-	-544.2561242580414	-20487.615256905556	109	0.059534081104400345	0.6330275229357798	0.3086070215175538
YNL211C	0	0/0	-544.3102090954781	-29808.054386675358	436	0.059534081104400345	0.6330275229357798	0.3086070215175538
YDR179W-A	0	0/0	-544.3262351155281	-30932.25795942545	436	0.059534081104400345	0.6330275229357798	0.3086070215175538
YMR167W	1	+/+	-544.3344640731812	-19427.679015636444	108	0.0603448275862069	0.6422018348623854	0.3086070215175538
YCR091W	-1	-/-	-544.3465098142624	-21047.1321798563	109	0.06029285099052541	0.6422018348623854	0.30889014722536806
YGL262W	0	0/0	-544.3501911759377	-30410.475111603737	436	0.06029285099052541	0.6422018348623854	0.30889014722536806
YJL030W	-1	-/-	-544.4264822006226	-20488.644661664963	109	0.060240963855421686	0.6422018348623854	0.3091732729331823
YGR072W	-1	-/+	-544.4644875526428	-21784.634015083313	109	0.06018916595012898	0.6422018348623854	0.3094563986409966
YJR102C	-1	-/-	-544.4935133457184	-21597.12986755371	109	0.06013745704467354	0.6422018348623854	0.30973952434881086
YKL222C	0	0/-	-544.5082822442055	-29994.934731006622	436	0.06013745704467354	0.6422018348623854	0.30973952434881086
YNL022C	0	0/-	-544.5351998806	-32798.82759082317	436	0.06013745704467354	0.6422018348623854	0.30973952434881086
YGR287C	0	0/-	-544.5402608513832	-30491.97961974144	436	0.06013745704467354	0.6422018348623854	0.30973952434881086
YGL113W	-1	-/+	-544.5458452701569	-21571.3866686821	109	0.060085836909871244	0.6422018348623854	0.31002265005662516
YNL163C	-1	-/-	-544.5600385665894	-21495.08669400215	109	0.060034305317324184	0.6422018348623854	0.3103057757644394
YNL068C	-1	-/-	-544.6176605224609	-21721.01940369606	109	0.05998286203941731	0.6422018348623854	0.31058890147225365
YHR017W	0	0/0	-544.6255047023296	-35327.02417397499	436	0.05998286203941731	0.6422018348623854	0.31058890147225365
YBR070C	-1	-/-	-544.6594526767731	-20997.30305993557	109	0.059931506849315065	0.6422018348623854	0.31087202718006796
YKL149C	-1	-/-	-544.7680451869965	-20800.712975502014	109	0.059880239520958084	0.6422018348623854	0.3111551528878822
YJR088C	0	0/-	-544.812594294548	-31908.531887173653	436	0.059880239520958084	0.6422018348623854	0.3111551528878822
YJL125C	-1	-/-	-544.8321180343628	-24671.93729043007	109	0.05982905982905983	0.6422018348623854	0.3114382785956965
YKL047W	0	0/0	-544.8600382804871	-30709.982561290264	436	0.05982905982905983	0.6422018348623854	0.3114382785956965
YDR306C	-1	-/-	-544.8762083053589	-19288.005135536194	109	0.059777967549103334	0.6422018348623854	0.31172140430351075
YNL166C	-1	-/-	-544.8987324237823	-22201.425770521164	109	0.059726962457337884	0.6422018348623854	0.31200453001132505
YML081W	0	0/-	-544.9143940210342	-30839.089518547058	436	0.059726962457337884	0.6422018348623854	0.31200453001132505
YFL067W	0	0/0	-544.9277666211128	-29526.50473153591	436	0.059726962457337884	0.6422018348623854	0.31200453001132505
YJL205C-A	0	0/0	-544.9278019666672	-30006.676270902157	436	0.059726962457337884	0.6422018348623854	0.31200453001132505
YJL206C-A	0	0/0	-544.9278042316437	-30006.676302850246	436	0.059726962457337884	0.6422018348623854	0.31200453001132505
YJR011C	0	0/0	-544.9443557858467	-30345.82951104641	436	0.059726962457337884	0.6422018348623854	0.31200453001132505
YHR003C	0	0/-	-544.9456920623779	-32228.688397943974	436	0.059726962457337884	0.6422018348623854	0.31200453001132505
YOL075C	0	0/-	-544.9771749377251	-30768.100551903248	436	0.059726962457337884	0.6422018348623854	0.31200453001132505
YER168C	-1	-/-	-544.9903807640076	-21441.695019721985	109	0.059676044330775786	0.6422018348623854	0.3122876557191393
YGR026W	0	0/0	-545.0589084029198	-30678.551704645157	436	0.059676044330775786	0.6422018348623854	0.3122876557191393
YMR231W	-1	-/-	-545.0654559135437	-19917.803741455078	109	0.059625212947189095	0.6422018348623854	0.31257078142695355
YML118W	-1	-/-	-545.1731753945351	-21748.262649834156	109	0.059574468085106386	0.6422018348623854	0.31285390713476785
YDL175C	-1	-/-	-545.1760938167572	-21488.082597970963	109	0.05952380952380952	0.6422018348623854	0.3131370328425821
YDR414C	-1	-/-	-545.1800096035004	-21783.196397066116	109	0.059473237043330504	0.6422018348623854	0.3134201585503964
YMR285C	-1	-/-	-545.1902368068695	-22204.084509134293	109	0.059422750424448216	0.6422018348623854	0.31370328425821065
YPL122C	-1	-/-	-545.1915549039841	-22357.958014845848	109	0.05937234944868533	0.6422018348623854	0.3139864099660249
YPL158C	0	0/-	-545.1952195763588	-30690.240778028965	436	0.05937234944868533	0.6422018348623854	0.3139864099660249
YDR253C	0	0/-	-545.2025612294674	-33115.35730108619	436	0.05937234944868533	0.6422018348623854	0.3139864099660249
YGR216C	-1	-/-	-545.2092542648315	-21618.411853313446	109	0.059322033898305086	0.6422018348623854	0.3142695356738392
YDL119C	0	0/-	-545.2122555971146	-31183.750419795513	436	0.059322033898305086	0.6422018348623854	0.3142695356738392
YJL047C	1	+/-	-545.2160360813141	-22594.15228652954	108	0.060118543607112614	0.6513761467889908	0.3142695356738392
YDL057W	0	0/0	-545.2193058729172	-32046.99292755127	436	0.060118543607112614	0.6513761467889908	0.3142695356738392
YMR087W	-1	-/-	-545.2199368476868	-19455.47640657425	109	0.06006768189509306	0.6513761467889908	0.31455266138165344
YER139C	0	0/-	-545.2849887013435	-35283.33317270875	436	0.06006768189509306	0.6513761467889908	0.31455266138165344
YJL062W-A	0	0/-	-545.3374314308167	-29844.697766900063	436	0.06006768189509306	0.6513761467889908	0.31455266138165344
YHR202W	0	0/-	-545.3558332324028	-31588.6795476079	436	0.06006768189509306	0.6513761467889908	0.31455266138165344
YLL010C	0	0/-	-545.3576533198357	-31066.96790920198	436	0.06006768189509306	0.6513761467889908	0.31455266138165344
YHR033W	0	0/0	-545.399517595768	-30734.49427074194	436	0.06006768189509306	0.6513761467889908	0.31455266138165344
YHR163W	-1	-/0	-545.421383857727	-20476.86974453926	109	0.060016906170752324	0.6513761467889908	0.31483578708946774
YJR134C	0	0/0	-545.4508397579193	-33239.1882198751	436	0.060016906170752324	0.6513761467889908	0.31483578708946774
YLR033W	-1	-/-	-545.4959938526154	-20484.09854698181	109	0.059966216216216214	0.6513761467889908	0.315118912797282
YKR043C	0	0/0	-545.5224967002869	-32809.593841552734	436	0.059966216216216214	0.6513761467889908	0.315118912797282
YJR154W	0	0/0	-545.5437526106834	-30698.851531267166	436	0.059966216216216214	0.6513761467889908	0.315118912797282
YJR084W	-1	-/-	-545.5637826919556	-21371.730437755585	109	0.059915611814345994	0.6513761467889908	0.31540203850509624
YMR102C	0	0/-	-545.5699170827866	-31071.26261663437	436	0.059915611814345994	0.6513761467889908	0.31540203850509624
YIL151C	0	0/-	-545.6261676549911	-30419.378934919834	436	0.059915611814345994	0.6513761467889908	0.31540203850509624
YJR029W	-1	-/+	-545.6272397041321	-18684.318275928497	109	0.05986509274873524	0.6513761467889908	0.31568516421291054
YOL102C	-1	-/-	-545.6876571178436	-21508.54246878624	109	0.05981465880370682	0.6513761467889908	0.3159682899207248
YNR043W	-1	-/-	-545.7123291492462	-21245.943612277508	109	0.05976430976430976	0.6513761467889908	0.3162514156285391
YJL019W	-1	-/-	-545.72673869133	-21488.58706319332	109	0.05971404541631623	0.6513761467889908	0.31653454133635334
YNR021W	0	0/-	-545.7331942915916	-32267.00760704279	436	0.05971404541631623	0.6513761467889908	0.31653454133635334
YFL035C-B	0	0/-	-545.7364804148674	-30223.000340104103	436	0.05971404541631623	0.6513761467889908	0.31653454133635334
YCR087C-A	0	0/-	-545.7581703066826	-30671.1269043684	436	0.05971404541631623	0.6513761467889908	0.31653454133635334
YJL112W	-1	-/-	-545.7683353424072	-20486.450343966484	109	0.05966386554621849	0.6513761467889908	0.3168176670441676
YBR130C	1	+/-	-545.7852293252945	-23145.082169651985	108	0.060453400503778336	0.6605504587155964	0.3168176670441676
YLR408C	0	0/-	-545.7910497188568	-31495.508651554585	436	0.060453400503778336	0.6605504587155964	0.3168176670441676
YBR103W	-1	-/-	-545.80175614357	-21714.443445920944	109	0.06040268456375839	0.6605504587155964	0.3171007927519819
YLR085C	-1	-/-	-545.8031725883484	-20016.59596800804	109	0.06035205364626991	0.6605504587155964	0.31738391845979613
YMR136W	-1	-/-	-545.804882645607	-22748.406185507774	109	0.06030150753768844	0.6605504587155964	0.31766704416761044
YFR011C	0	0/-	-545.8105254769325	-29643.519072413445	436	0.06030150753768844	0.6605504587155964	0.31766704416761044
YGR016W	0	0/0	-545.8330559134483	-30699.30056887865	436	0.06030150753768844	0.6605504587155964	0.31766704416761044
YHR011W	-1	-/-	-545.8375632762909	-20301.510269641876	109	0.0602510460251046	0.6605504587155964	0.3179501698754247
YCL005W	0	0/-	-545.8688100576401	-34943.95458287001	436	0.0602510460251046	0.6605504587155964	0.3179501698754247
YCR097WB	0	0/-	-545.9200291633606	-29951.023809194565	436	0.0602510460251046	0.6605504587155964	0.3179501698754247
YCL003W	-1	-/-	-545.931792974472	-18359.4182202816	109	0.06020066889632107	0.6605504587155964	0.318233295583239
YER074W-A	-1	-/-	-545.9479913711548	-19187.86230993271	109	0.06015037593984962	0.6605504587155964	0.31851642129105323
YLR067C	-1	-/-	-545.9484162330627	-20080.173810482025	109	0.06010016694490818	0.6605504587155964	0.3187995469988675
YNL092W	0	0/-	-545.9707168936729	-32110.283998787403	436	0.06010016694490818	0.6605504587155964	0.3187995469988675
YLL053C	0	0/-	-545.9810136556625	-31268.710846483707	436	0.06010016694490818	0.6605504587155964	0.3187995469988675
YBR012W-B	-1	-/+	-546.1703200340271	-18450.132778406143	109	0.060050041701417846	0.6605504587155964	0.3190826727066818
YDR026C	0	0/-	-546.1901972293854	-31400.53269714117	436	0.060050041701417846	0.6605504587155964	0.3190826727066818
YBR123C	-1	-/-	-546.206397652626	-22004.440677165985	109	0.06	0.6605504587155964	0.319365798414496
YDL218W	0	0/0	-546.22128033638	-30452.629537940025	436	0.06	0.6605504587155964	0.319365798414496
YDL042C	-1	-/+	-546.226623415947	-21069.96939432621	109	0.05995004163197336	0.6605504587155964	0.31964892412231033
YCR024C	0	0/-	-546.278143465519	-33964.3675917685	436	0.05995004163197336	0.6605504587155964	0.31964892412231033
YGL130W	-1	-/-	-546.2800526618958	-21487.258633613586	109	0.059900166389351084	0.6605504587155964	0.3199320498301246
YGR266W	0	0/0	-546.2861343026161	-31356.81765061617	436	0.059900166389351084	0.6605504587155964	0.3199320498301246
YFR039C	0	0/-	-546.3330020904541	-31882.14448708296	436	0.059900166389351084	0.6605504587155964	0.3199320498301246
YEL025C	0	0/0	-546.3986775577068	-33683.36870905757	436	0.059900166389351084	0.6605504587155964	0.3199320498301246
YGL242C	0	0/0	-546.4533539414406	-30248.071561694145	436	0.059900166389351084	0.6605504587155964	0.3199320498301246
YDR021W	-1	-/-	-546.5128746032715	-23594.549692630768	109	0.059850374064837904	0.6605504587155964	0.3202151755379388
YMR220W	-1	-/-	-546.5887328386307	-21342.04576921463	109	0.059800664451827246	0.6605504587155964	0.3204983012457531
YCR026C	-1	-/-	-546.5902616977692	-20432.718836069107	109	0.05975103734439834	0.6605504587155964	0.3207814269535674
YBR021W	-1	-/-	-546.6134066581726	-20644.9140689373	109	0.05970149253731343	0.6605504587155964	0.3210645526613817
YPL096W	-1	-/-	-546.6177694797516	-21977.63347506523	109	0.05965202982601491	0.6605504587155964	0.3213476783691959
YOR006C	0	0/-	-546.6365337967873	-32545.602245032787	436	0.05965202982601491	0.6605504587155964	0.3213476783691959
YEL041W	-1	-/-	-546.6608741283417	-22284.452036738396	109	0.059602649006622516	0.6605504587155964	0.32163080407701017
YOR021C	0	0/-	-546.6786757111549	-32959.815076351166	436	0.059602649006622516	0.6605504587155964	0.32163080407701017
YHR100C	0	0/-	-546.6788204908371	-32504.35714161396	436	0.059602649006622516	0.6605504587155964	0.32163080407701017
YJL107C	0	0/-	-546.6893135309219	-31183.405525803566	436	0.059602649006622516	0.6605504587155964	0.32163080407701017
YHL026C	0	0/0	-546.7613428235054	-31657.382700562477	436	0.059602649006622516	0.6605504587155964	0.32163080407701017
YPL245W	0	0/0	-546.7644796967506	-32822.167576253414	436	0.059602649006622516	0.6605504587155964	0.32163080407701017
YLR316C	-1	-/-	-546.7650941610336	-22552.185065865517	109	0.05955334987593052	0.6605504587155964	0.32191392978482447
YBR080C	-1	-/-	-546.7811982631683	-21443.68429851532	109	0.05950413223140496	0.6605504587155964	0.3221970554926387
YCR073C	-1	-/-	-546.7976351976395	-20337.836180090904	109	0.05945499587118084	0.6605504587155964	0.322480181200453
YPL139C	-1	-/-	-546.8243877887726	-21135.52797436714	109	0.0594059405940594	0.6605504587155964	0.32276330690826727
YKR095W-A	-1	-/+	-546.8726034164429	-18453.044185876846	109	0.05935696619950536	0.6605504587155964	0.3230464326160815
YDR216W	-1	-/-	-546.8855847120285	-22321.857424020767	109	0.05930807248764415	0.6605504587155964	0.3233295583238958
YDR201W	-1	-/-	-546.8937876224518	-21001.095954418182	109	0.05925925925925926	0.6605504587155964	0.32361268403171006
YER065C	-1	-/-	-546.8946008682251	-19994.28991651535	109	0.05921052631578947	0.6605504587155964	0.32389580973952437
YPL183C	0	0/-	-546.9094362258911	-38317.80631542206	436	0.05921052631578947	0.6605504587155964	0.32389580973952437
YLR218C	0	0/-	-546.9174602031708	-30338.32945716381	436	0.05921052631578947	0.6605504587155964	0.32389580973952437
YPR013C	0	0/-	-546.9279405474663	-31224.231108367443	436	0.05921052631578947	0.6605504587155964	0.32389580973952437
YER137C	0	0/0	-546.9396708011627	-30850.249099314213	436	0.05921052631578947	0.6605504587155964	0.32389580973952437
YMR044W	-1	-/-	-546.9448223114014	-20014.564185619354	109	0.05916187345932621	0.6605504587155964	0.3241789354473386
YKL006C-A	-1	-/-	-546.9640893936157	-20133.119708299637	109	0.059113300492610835	0.6605504587155964	0.3244620611551529
YLL064C	0	0/-	-547.0116669535637	-31433.903099238873	436	0.059113300492610835	0.6605504587155964	0.3244620611551529
YIL161W	0	0/0	-547.0152980089188	-31093.08409935236	436	0.059113300492610835	0.6605504587155964	0.3244620611551529
YDR134C	0	0/0	-547.0291597247124	-30323.661630153656	436	0.059113300492610835	0.6605504587155964	0.3244620611551529
YNL270C	-1	-/-	-547.1003544330597	-20957.807962059975	109	0.05906480721903199	0.6605504587155964	0.32474518686296716
YML053C	0	0/0	-547.1076507568359	-30502.357104182243	436	0.05906480721903199	0.6605504587155964	0.32474518686296716
YHR016C	-1	-/-	-547.108971953392	-24490.68801867962	109	0.05901639344262295	0.6605504587155964	0.3250283125707814
YER021W	-1	-/-	-547.1116259098053	-22037.643270373344	109	0.05896805896805897	0.6605504587155964	0.3253114382785957
YLR278C	0	0/-	-547.1407033205032	-30307.673577785492	436	0.05896805896805897	0.6605504587155964	0.3253114382785957
YIL177C	0	0/0	-547.1616988778114	-31224.88917082548	436	0.05896805896805897	0.6605504587155964	0.3253114382785957
YDR330W	-1	-/-	-547.2060399055481	-22867.293860673904	109	0.058919803600654665	0.6605504587155964	0.32559456398640996
YIL173W	-1	-/-	-547.3573064804077	-18837.834085464478	109	0.058871627146361405	0.6605504587155964	0.32587768969422426
YNL088W	1	+/+	-547.3605868816376	-21469.41964685917	108	0.059640522875817	0.6697247706422018	0.32587768969422426
YML057W	-1	-/-	-547.3861281871796	-22098.531873464584	109	0.05959183673469388	0.6697247706422018	0.3261608154020385
YJL029C	-1	-/-	-547.4063310623169	-20587.302518844604	109	0.05954323001631321	0.6697247706422018	0.32644394110985275
YPR085C	0	0/-	-547.4568693339825	-33661.60460200906	436	0.05954323001631321	0.6697247706422018	0.32644394110985275
YBL107C	0	0/0	-547.5119844675064	-31433.295007169247	436	0.05954323001631321	0.6697247706422018	0.32644394110985275
YIL147C	-1	-/-	-547.552362203598	-21325.15084195137	109	0.059494702526487364	0.6697247706422018	0.32672706681766706
YEL043W	0	0/-	-547.558757007122	-30566.550795197487	436	0.059494702526487364	0.6697247706422018	0.32672706681766706
YMR180C	0	0/-	-547.6182821393013	-34677.48724246025	436	0.059494702526487364	0.6697247706422018	0.32672706681766706
YGR283C	0	0/0	-547.660930275917	-33099.49124145508	436	0.059494702526487364	0.6697247706422018	0.32672706681766706
YDR202C	-1	-/-	-547.6627640724182	-23146.102623462677	109	0.059446254071661236	0.6697247706422018	0.3270101925254813
YKR055W	-1	-/-	-547.7275309562683	-21040.723961114883	109	0.059397884458909686	0.6697247706422018	0.3272933182332956
YJL006C	-1	-/-	-547.744030714035	-21752.91821873188	109	0.05934959349593496	0.6697247706422018	0.32757644394110985
YJR120W	-1	-/-	-547.7743887901306	-18660.486486196518	109	0.059301380991064176	0.6697247706422018	0.3278595696489241
YNR068C	0	0/-	-547.777666091919	-32298.903066039085	436	0.059301380991064176	0.6697247706422018	0.3278595696489241
YGR270W	-1	-/-	-547.7791903018951	-20291.16158401966	109	0.05925324675324675	0.6697247706422018	0.3281426953567384
YPL042C	-1	-/-	-547.7826905250549	-20250.6318860054	109	0.059205190592051905	0.6697247706422018	0.32842582106455265
YOL008W	-1	-/-	-547.80251121521	-19932.13951587677	109	0.05915721231766612	0.6697247706422018	0.32870894677236695
YDR235W	-1	-/-	-547.8146204948425	-20983.920981168747	109	0.05910931174089069	0.6697247706422018	0.3289920724801812
YMR020W	0	0/-	-547.8253519833088	-37925.00058487058	436	0.05910931174089069	0.6697247706422018	0.3289920724801812
YMR029C	-1	-/-	-547.8399384021759	-22680.765783190727	109	0.05906148867313916	0.6697247706422018	0.32927519818799544
YBR097W	-1	-/-	-547.8820147514343	-20661.047880411148	109	0.05901374292643492	0.6697247706422018	0.32955832389580975
YKR005C	0	0/0	-547.9058392643929	-30865.266727864742	436	0.05901374292643492	0.6697247706422018	0.32955832389580975
YPL001W	-1	-/-	-547.9277861118317	-20801.44961452484	109	0.05896607431340872	0.6697247706422018	0.329841449603624
YGR117C	0	0/0	-547.9359512329102	-31739.94943678379	436	0.05896607431340872	0.6697247706422018	0.329841449603624
YDL133W	0	0/-	-547.9560326933861	-31844.306870937347	436	0.05896607431340872	0.6697247706422018	0.329841449603624
YGL133W	-1	-/-	-547.9741473197937	-21206.983582258224	109	0.058918482647296204	0.6697247706422018	0.3301245753114383
YER066W	0	0/-	-547.9801326394081	-30851.48127347231	436	0.058918482647296204	0.6697247706422018	0.3301245753114383
YPR109W	0	0/0	-548.0229471921921	-31584.765646338463	436	0.058918482647296204	0.6697247706422018	0.3301245753114383
YGR239C	-1	-/-	-548.0518898963928	-22051.06593155861	109	0.05887096774193548	0.6697247706422018	0.33040770101925254
[truncated: 3,961 more rows]
