# Supplementary material for: Revisiting co-expression-based automated function prediction in yeast with neural networks and updated Gene Ontology annotations
Source: PLoS One. 2026 Apr 16;21(4):e0322689. doi: 10.1371/journal.pone.0322689 (PMC13086303; doi:10.1371/journal.pone.0322689)
Supplement: S1 File — A zip file of tables in csv format containing individual genes ranked by their predicted involvement in each predicted GO term. These predictions were made by Model 1 as described in Table A of S1 Text. (ZIP) [file pone.0322689.s002.zip › GO0006325_SingleGeneRanking.csv]

Gene	Label	Annos	Score	Background Score	Num pos pairs	Precision	Recall	False Positive Rate
YNR023W	1	+/+	-339.94950722157955	-11065.249231364578	244	1.0	0.004081632653061225	0.0
YEL015W	-1	-/-	-374.46072167530656	-11294.57697249949	245	0.5	0.004081632653061225	0.0002944640753828033
YDR311W	-1	-/-	-388.9373511970043	-12104.995883628726	245	0.3333333333333333	0.004081632653061225	0.0005889281507656066
YDR292C	-1	-/-	-393.491132248193	-12231.9695581384	245	0.25	0.004081632653061225	0.0008833922261484099
YBL046W	-1	-/-	-399.3965770415962	-11669.972275760025	245	0.2	0.004081632653061225	0.001177856301531213
YHR146W	0	0/-	-419.61703704390675	-20342.664068378042	980	0.2	0.004081632653061225	0.001177856301531213
YNL076W	0	0/-	-422.1903136796318	-20050.810574830975	980	0.2	0.004081632653061225	0.001177856301531213
YEL018W	-1	-/+	-431.73273399472237	-12240.520733892918	245	0.16666666666666666	0.004081632653061225	0.0014723203769140165
YPL105C	0	0/-	-433.5043159117922	-23534.47972755879	980	0.16666666666666666	0.004081632653061225	0.0014723203769140165
YGL212W	-1	-/-	-439.2769224345684	-11065.7281072326	245	0.14285714285714285	0.004081632653061225	0.0017667844522968198
YMR285C	-1	-/-	-439.3788365870714	-13194.539436023682	245	0.125	0.004081632653061225	0.002061248527679623
YML065W	1	+/+	-441.90975257754326	-11886.094250325114	244	0.2222222222222222	0.00816326530612245	0.002061248527679623
YMR227C	-1	-/-	-444.69897512346506	-12254.003885891289	245	0.2	0.00816326530612245	0.002355712603062426
YGL086W	-1	-/-	-445.34122867137194	-10823.360065961257	245	0.18181818181818182	0.00816326530612245	0.00265017667844523
YLR096W	-1	-/-	-446.7561320178211	-11568.547910563648	245	0.16666666666666666	0.00816326530612245	0.002944640753828033
YPL210C	-1	-/-	-466.07315595448017	-13068.32416484505	245	0.15384615384615385	0.00816326530612245	0.0032391048292108363
YJR068W	-1	-/-	-466.99069495871663	-11803.228009525687	245	0.14285714285714285	0.00816326530612245	0.0035335689045936395
YKL154W	-1	-/-	-468.08255419135094	-13705.483801878989	245	0.13333333333333333	0.00816326530612245	0.0038280329799764428
YNL118C	-1	-/-	-471.48505488038063	-11152.474093951285	245	0.125	0.00816326530612245	0.004122497055359246
YCL029C	-1	-/-	-473.95835237391293	-11580.466705625877	245	0.11764705882352941	0.00816326530612245	0.00441696113074205
YJL124C	-1	-/-	-474.92960415780544	-14278.256640478969	245	0.1111111111111111	0.00816326530612245	0.004711425206124852
YMR075W	1	+/+	-475.1534590162337	-11185.737625271082	244	0.15789473684210525	0.012244897959183673	0.004711425206124852
YAL047C	-1	-/-	-479.16329285502434	-11065.275688238442	245	0.15	0.012244897959183673	0.005005889281507656
YOL094C	-1	-/-	-480.3077661804855	-13292.19380921498	245	0.14285714285714285	0.012244897959183673	0.00530035335689046
YDR145W	1	+/+	-480.6715433076024	-12006.053195245564	244	0.18181818181818182	0.0163265306122449	0.00530035335689046
YOR058C	-1	-/-	-486.86285896226764	-11944.781433776021	245	0.17391304347826086	0.0163265306122449	0.0055948174322732625
YKR038C	-1	-/-	-488.10784262418747	-13414.210539929569	245	0.16666666666666666	0.0163265306122449	0.005889281507656066
YBR245C	1	+/+	-489.03435070067644	-12771.586571060121	244	0.2	0.02040816326530612	0.005889281507656066
YDR416W	-1	-/-	-490.26785988360643	-12397.001935761422	245	0.19230769230769232	0.02040816326530612	0.006183745583038869
YPR025C	-1	-/-	-493.30710346251726	-13139.602551147342	245	0.18518518518518517	0.02040816326530612	0.006478209658421673
YFL008W	-1	-/-	-494.5277101173997	-12428.887460462749	245	0.17857142857142858	0.02040816326530612	0.006772673733804476
YFR037C	1	+/+	-494.56292970851064	-14097.962738528848	244	0.20689655172413793	0.024489795918367346	0.006772673733804476
YBR275C	1	+/+	-494.63553761690855	-11665.662462860346	244	0.23333333333333334	0.02857142857142857	0.006772673733804476
YLR321C	1	+/+	-495.3007851392031	-12805.151177216321	244	0.25806451612903225	0.0326530612244898	0.006772673733804476
YDL225W	-1	-/-	-496.0836736615747	-14032.873256271705	245	0.25	0.0326530612244898	0.007067137809187279
YLR033W	1	+/+	-499.3163901884109	-12345.845582945272	244	0.2727272727272727	0.036734693877551024	0.007067137809187279
YJR135C	-1	-/-	-500.85154201462865	-12186.4499293454	245	0.2647058823529412	0.036734693877551024	0.007361601884570083
YMR044W	1	+/+	-501.53155302256346	-11545.874105932191	244	0.2857142857142857	0.04081632653061224	0.007361601884570083
YPR072W	-1	-/-	-501.9438189230859	-12834.792839623988	245	0.2777777777777778	0.04081632653061224	0.0076560659599528855
YGR278W	-1	-/-	-505.0384313836694	-12705.143034402281	245	0.2702702702702703	0.04081632653061224	0.007950530035335688
YER149C	-1	-/-	-507.21278148144484	-12841.672945268452	245	0.2631578947368421	0.04081632653061224	0.008244994110718492
YBR279W	1	+/+	-508.23997791484	-11517.190903745592	244	0.28205128205128205	0.044897959183673466	0.008244994110718492
YGR116W	1	+/+	-510.6310828179121	-12092.073854725808	244	0.3	0.04897959183673469	0.008244994110718492
YPL151C	-1	-/-	-511.90980665385723	-11688.058173142374	245	0.2926829268292683	0.04897959183673469	0.008539458186101296
YGR072W	-1	-/-	-513.2654633484781	-13481.0105392728	245	0.2857142857142857	0.04897959183673469	0.0088339222614841
YOL135C	-1	-/-	-517.4538164064288	-13105.997108522803	245	0.27906976744186046	0.04897959183673469	0.009128386336866903
YLR015W	1	+/+	-517.6243567466736	-13701.58149992302	244	0.29545454545454547	0.053061224489795916	0.009128386336866903
YOR216C	-1	-/-	-518.3747688792646	-12905.073281858116	245	0.28888888888888886	0.053061224489795916	0.009422850412249705
YDR473C	-1	-/-	-519.8635841608047	-12795.770413823426	245	0.2826086956521739	0.053061224489795916	0.009717314487632508
YGL049C	-1	-/-	-524.5298638530076	-11930.130565922707	245	0.2765957446808511	0.053061224489795916	0.010011778563015312
YJR134C	0	0/0	-525.9768283730373	-21770.765323391184	980	0.2765957446808511	0.053061224489795916	0.010011778563015312
YBR081C	1	+/+	-526.1397616192698	-11356.6914492324	244	0.2916666666666667	0.05714285714285714	0.010011778563015312
YGR113W	-1	-/-	-526.4689949452877	-12824.216426849365	245	0.2857142857142857	0.05714285714285714	0.010306242638398116
YMR240C	-1	-/-	-527.5239171795547	-13621.379961084574	245	0.28	0.05714285714285714	0.01060070671378092
YLR262C	-1	-/-	-529.5647414922714	-13004.594917550683	245	0.27450980392156865	0.05714285714285714	0.010895170789163721
YKL079W	-1	-/-	-529.7631234042346	-10604.772083848715	245	0.2692307692307692	0.05714285714285714	0.011189634864546525
YGL174W	-1	-/-	-530.5153491646051	-14515.626287549734	245	0.2641509433962264	0.05714285714285714	0.011484098939929329
YBR010W	1	+/+	-531.7999403476715	-11612.775339566171	244	0.2777777777777778	0.061224489795918366	0.011484098939929329
YNL304W	-1	-/-	-532.8583466932178	-12037.143646139652	245	0.2727272727272727	0.061224489795918366	0.011778563015312132
YBR095C	1	+/+	-533.7850833274424	-12400.006238315254	244	0.2857142857142857	0.0653061224489796	0.011778563015312132
YMR234W	-1	-/-	-534.1219319477677	-12567.092719059438	245	0.2807017543859649	0.0653061224489796	0.012073027090694936
YPR189W	-1	-/-	-534.1756486259401	-11736.639315001667	245	0.27586206896551724	0.0653061224489796	0.012367491166077738
YKR063C	-1	-/-	-534.6811731420457	-12853.895215239376	245	0.2711864406779661	0.0653061224489796	0.012661955241460542
YJL176C	1	+/+	-535.8193321041763	-12250.390279600397	244	0.2833333333333333	0.06938775510204082	0.012661955241460542
YBL052C	1	+/+	-535.9135761670768	-13650.91136401333	244	0.29508196721311475	0.07346938775510205	0.012661955241460542
YNL225C	-1	-/-	-538.2788412868977	-12358.715565808117	245	0.2903225806451613	0.07346938775510205	0.012956419316843345
YFR048W	-1	-/-	-539.400979809463	-11952.97663192451	245	0.2857142857142857	0.07346938775510205	0.013250883392226149
YOR159C	-1	-/-	-540.7274086549878	-13363.674000240862	245	0.28125	0.07346938775510205	0.013545347467608953
YOR194C	-1	-/-	-540.9245854392648	-12475.041711293161	245	0.27692307692307694	0.07346938775510205	0.013839811542991754
YCL016C	-1	-/-	-541.258936457336	-12922.678891710937	245	0.2727272727272727	0.07346938775510205	0.014134275618374558
YNL272C	-1	-/-	-541.484445720911	-11945.77344181016	245	0.26865671641791045	0.07346938775510205	0.014428739693757362
YLR145W	-1	-/-	-541.9362244829535	-13103.604194495827	245	0.2647058823529412	0.07346938775510205	0.014723203769140165
YOL006C	1	+/+	-542.4930406212807	-14004.616217590868	244	0.2753623188405797	0.07755102040816327	0.014723203769140165
YDL005C	-1	-/-	-543.4282068610191	-12776.944682054222	245	0.2714285714285714	0.07755102040816327	0.015017667844522967
YOR123C	1	+/+	-545.3207940012217	-13081.088371224701	244	0.28169014084507044	0.08163265306122448	0.015017667844522967
YNL271C	-1	-/-	-545.4306842982769	-12956.624759681523	245	0.2777777777777778	0.08163265306122448	0.015312131919905771
YDR054C	-1	-/-	-545.880593046546	-11736.628404065967	245	0.273972602739726	0.08163265306122448	0.015606595995288575
YML114C	-1	-/-	-546.5325664952397	-12787.721402261406	245	0.2702702702702703	0.08163265306122448	0.015901060070671377
YBR049C	-1	-/-	-547.7629724033177	-13416.017316516489	245	0.26666666666666666	0.08163265306122448	0.016195524146054182
YOL070C	0	0/-	-547.9542122175917	-25028.08708954975	980	0.26666666666666666	0.08163265306122448	0.016195524146054182
YLR052W	1	+/+	-548.44283606112	-12573.68660081178	244	0.27631578947368424	0.08571428571428572	0.016195524146054182
YDL028C	-1	-/-	-549.5442593693733	-12705.058962952346	245	0.2727272727272727	0.08571428571428572	0.016489988221436984
YGL244W	1	+/-	-549.6104203686118	-12383.728448159993	244	0.28205128205128205	0.08979591836734693	0.016489988221436984
YPR179C	1	+/+	-550.098377674818	-12937.919257000089	244	0.2911392405063291	0.09387755102040816	0.016489988221436984
YGR119C	-1	-/-	-550.1678602267057	-13929.383306877688	245	0.2875	0.09387755102040816	0.01678445229681979
YOL149W	-1	-/-	-550.5085964724422	-13575.011453483254	245	0.2839506172839506	0.09387755102040816	0.01707891637220259
YNL201C	-1	-/-	-550.9410732612014	-13567.815892264247	245	0.2804878048780488	0.09387755102040816	0.017373380447585393
YDR288W	-1	-/-	-551.453530780971	-13642.161603676155	245	0.27710843373493976	0.09387755102040816	0.0176678445229682
YFR028C	-1	-/-	-551.6850393712521	-14573.322372071445	245	0.27380952380952384	0.09387755102040816	0.017962308598351
YMR288W	-1	-/-	-553.637198548764	-11877.405109195039	245	0.27058823529411763	0.09387755102040816	0.018256772673733806
YDR464W	-1	-/0	-554.7221218049526	-12403.828103773296	245	0.26744186046511625	0.09387755102040816	0.018551236749116608
YML062C	-1	-/-	-554.83277656883	-13166.122996207327	245	0.26436781609195403	0.09387755102040816	0.01884570082449941
YER022W	-1	-/-	-554.8844850771129	-12504.280249033123	245	0.26136363636363635	0.09387755102040816	0.019140164899882215
YOR166C	0	0/-	-555.645072080195	-23481.23016452696	980	0.26136363636363635	0.09387755102040816	0.019140164899882215
YCR042C	-1	-/-	-555.9857659675181	-11915.927384529263	245	0.25842696629213485	0.09387755102040816	0.019434628975265017
YLR418C	1	+/-	-556.1504389978945	-12569.06165124476	244	0.26666666666666666	0.09795918367346938	0.019434628975265017
YIL126W	1	+/+	-557.4994007200003	-14163.914523519576	244	0.27472527472527475	0.10204081632653061	0.019434628975265017
YNL292W	-1	-/-	-558.0042647011578	-17032.169602528214	245	0.2717391304347826	0.10204081632653061	0.019729093050647822
YNL059C	1	+/+	-558.2144817188382	-12597.626917593181	244	0.27956989247311825	0.10612244897959183	0.019729093050647822
YAL035W	-1	-/-	-558.8778214268386	-14069.754300732166	245	0.2765957446808511	0.10612244897959183	0.020023557126030624
YFR002W	-1	-/-	-559.5662850514054	-14334.69324471429	245	0.2736842105263158	0.10612244897959183	0.020318021201413426
YGL216W	-1	-/-	-559.8869554847479	-12062.230110153556	245	0.2708333333333333	0.10612244897959183	0.02061248527679623
YKL108W	-1	-/-	-561.6554451547563	-11761.249636605382	245	0.26804123711340205	0.10612244897959183	0.020906949352179034
YNR011C	-1	-/-	-562.3789656087756	-13448.66071742028	245	0.2653061224489796	0.10612244897959183	0.02120141342756184
YOR279C	1	+/-	-563.0034844353795	-12590.218527294695	244	0.2727272727272727	0.11020408163265306	0.02120141342756184
YDR532C	-1	-/0	-563.6700771450996	-12468.361222349107	245	0.27	0.11020408163265306	0.02149587750294464
YPR070W	-1	-/-	-564.6629049926996	-13161.508706748486	245	0.26732673267326734	0.11020408163265306	0.021790341578327443
YNL147W	-1	-/-	-565.3661562222987	-13507.446876684204	245	0.2647058823529412	0.11020408163265306	0.022084805653710248
YPL228W	-1	-/-	-566.0189448799938	-11977.965902289376	245	0.2621359223300971	0.11020408163265306	0.02237926972909305
YIL115C	-1	-/-	-566.3560765087605	-12609.980456896126	245	0.25961538461538464	0.11020408163265306	0.022673733804475855
YER112W	-1	-/-	-566.4342480227351	-13918.576037794352	245	0.2571428571428571	0.11020408163265306	0.022968197879858657
YOL066C	-1	-/-	-567.8746981881559	-13026.807880911976	245	0.25471698113207547	0.11020408163265306	0.02326266195524146
YJL061W	-1	-/-	-569.5492446385324	-13997.506288077682	245	0.2523364485981308	0.11020408163265306	0.023557126030624265
YAR008W	-1	-/-	-569.5562486052513	-14273.05161691457	245	0.25	0.11020408163265306	0.023851590106007067
YNL330C	1	+/+	-570.1818399988115	-13129.362502653152	244	0.25688073394495414	0.11428571428571428	0.023851590106007067
YGL241W	-1	-/-	-570.2319103479385	-11649.281617362052	245	0.2545454545454545	0.11428571428571428	0.024146054181389872
YIL150C	1	+/+	-570.5157324373722	-11438.13193640858	244	0.26126126126126126	0.11836734693877551	0.024146054181389872
YER029C	-1	-/-	-571.2738631665707	-13810.176582917571	245	0.25892857142857145	0.11836734693877551	0.024440518256772674
YGR056W	1	+/+	-572.5825865641236	-11935.635683216155	244	0.26548672566371684	0.12244897959183673	0.024440518256772674
YNL197C	-1	-/-	-572.9968091249466	-12526.006179053336	245	0.2631578947368421	0.12244897959183673	0.024734982332155476
YDR460W	-1	-/-	-573.2163521200418	-13690.942755896598	245	0.2608695652173913	0.12244897959183673	0.02502944640753828
YBR087W	-1	-/-	-574.0145269706845	-14020.573605339974	245	0.25862068965517243	0.12244897959183673	0.025323910482921083
YOL115W	-1	-/-	-574.7521357387304	-14797.647361055017	245	0.2564102564102564	0.12244897959183673	0.02561837455830389
YDR303C	1	+/+	-575.2837494388223	-14022.772726714611	244	0.2627118644067797	0.12653061224489795	0.02561837455830389
YMR218C	-1	-/-	-575.4425019659102	-12529.96695677191	245	0.2605042016806723	0.12653061224489795	0.02591283863368669
YDL001W	0	0/-	-575.8939244551584	-23155.840880054515	980	0.2605042016806723	0.12653061224489795	0.02591283863368669
YBR131W	-1	-/-	-576.2662925608456	-12661.939045477659	245	0.25833333333333336	0.12653061224489795	0.026207302709069492
YLR399C	1	+/+	-576.279250100255	-11910.967591963708	244	0.2644628099173554	0.1306122448979592	0.026207302709069492
YJL197W	0	0/-	-576.6930918972939	-23885.338262376375	980	0.2644628099173554	0.1306122448979592	0.026207302709069492
YPR034W	1	+/+	-578.3713136129081	-13519.395674411207	244	0.27049180327868855	0.1346938775510204	0.026207302709069492
YKR008W	1	+/+	-578.5393355935812	-12761.787692911923	244	0.2764227642276423	0.13877551020408163	0.026207302709069492
YOR308C	-1	-/-	-579.8643462769687	-12350.973035614938	245	0.27419354838709675	0.13877551020408163	0.026501766784452298
YNL290W	-1	-/-	-579.9894153028727	-13377.10060858354	245	0.272	0.13877551020408163	0.0267962308598351
YMR047C	-1	-/-	-580.1121992841363	-12574.502213064581	245	0.2698412698412698	0.13877551020408163	0.027090694935217905
YGR002C	1	+/+	-580.3524760529399	-13321.08406817913	244	0.2755905511811024	0.14285714285714285	0.027090694935217905
YDL058W	-1	-/-	-580.8710913956165	-11745.45968169719	245	0.2734375	0.14285714285714285	0.027385159010600707
YKR022C	-1	-/-	-581.5882107764482	-14229.383306287229	245	0.2713178294573643	0.14285714285714285	0.02767962308598351
YLR298C	-1	-/-	-581.6071023792028	-12575.954229526222	245	0.2692307692307692	0.14285714285714285	0.027974087161366314
YDR478W	-1	-/-	-582.7043103463948	-13335.977574713528	245	0.26717557251908397	0.14285714285714285	0.028268551236749116
YAL011W	1	+/+	-582.743002563715	-12654.118242818862	244	0.2727272727272727	0.1469387755102041	0.028268551236749116
YOR195W	-1	-/-	-583.8318446911871	-13948.089327339083	245	0.2706766917293233	0.1469387755102041	0.02856301531213192
YMR263W	1	+/+	-584.6905982419848	-13162.177141159773	244	0.27611940298507465	0.1510204081632653	0.02856301531213192
YDL013W	-1	-/-	-587.5662012770772	-13454.206250868738	245	0.2740740740740741	0.1510204081632653	0.028857479387514724
YJR032W	0	0/-	-588.3499283948913	-25524.32166864723	980	0.2740740740740741	0.1510204081632653	0.028857479387514724
YMR005W	-1	-/-	-588.4554603584111	-13485.494493503124	245	0.27205882352941174	0.1510204081632653	0.029151943462897525
YBR264C	0	0/0	-588.461675430648	-24151.570398981683	980	0.27205882352941174	0.1510204081632653	0.029151943462897525
YJL006C	-1	-/-	-588.7635136246681	-14023.636724013835	245	0.27007299270072993	0.1510204081632653	0.02944640753828033
YJL085W	-1	-/-	-589.4594463072717	-12520.703179191798	245	0.26811594202898553	0.1510204081632653	0.029740871613663133
YPL074W	0	0/0	-589.4682374028489	-24223.24417945044	980	0.26811594202898553	0.1510204081632653	0.029740871613663133
YPL115C	-1	-/-	-589.5012322291732	-13348.65667744726	245	0.26618705035971224	0.1510204081632653	0.030035335689045935
YMR213W	-1	-/-	-589.6633815690875	-13745.859583929181	245	0.2642857142857143	0.1510204081632653	0.03032979976442874
YIR009W	-1	-/-	-589.7788479700685	-12626.01003164798	245	0.2624113475177305	0.1510204081632653	0.030624263839811542
YDR390C	0	0/-	-590.8608980369754	-25108.623810539022	980	0.2624113475177305	0.1510204081632653	0.030624263839811542
YGL201C	-1	-/-	-591.317942045629	-13702.291516944766	245	0.2605633802816901	0.1510204081632653	0.030918727915194347
YDR267C	0	0/-	-591.3936768081039	-25007.899086765014	980	0.2605633802816901	0.1510204081632653	0.030918727915194347
YJL140W	-1	-/-	-591.5595218576491	-13280.719687150791	245	0.25874125874125875	0.1510204081632653	0.03121319199057715
YJL087C	-1	-/-	-591.8080150932074	-14333.020217809826	245	0.2569444444444444	0.1510204081632653	0.031507656065959955
YGL044C	-1	-/-	-592.7280764579773	-13549.846536539495	245	0.25517241379310346	0.1510204081632653	0.03180212014134275
YDR362C	-1	-/-	-593.1501357704401	-13604.888159781694	245	0.2534246575342466	0.1510204081632653	0.03209658421672556
YOL068C	1	+/+	-594.2394571304321	-12746.80033429712	244	0.2585034013605442	0.15510204081632653	0.03209658421672556
YLR274W	1	+/+	-594.4098774529994	-12981.6130460836	244	0.2635135135135135	0.15918367346938775	0.03209658421672556
YBR215W	1	+/+	-594.6087575405836	-13273.920077115297	244	0.2684563758389262	0.16326530612244897	0.03209658421672556
YLR368W	-1	-/-	-595.1604368835688	-12688.65159483999	245	0.26666666666666666	0.16326530612244897	0.032391048292108364
YPL064C	0	0/-	-595.292736007832	-22996.9676924916	980	0.26666666666666666	0.16326530612244897	0.032391048292108364
YGL025C	-1	-/-	-595.3886895254254	-13490.533539306372	245	0.26490066225165565	0.16326530612244897	0.03268551236749117
YKR083C	-1	-/-	-596.5463237576187	-13207.318070178851	245	0.2631578947368421	0.16326530612244897	0.03297997644287397
YBL063W	-1	-/-	-596.670066729188	-13074.128325086087	245	0.26143790849673204	0.16326530612244897	0.03327444051825677
YLR319C	-1	-/-	-596.865005992353	-14092.782075412571	245	0.2597402597402597	0.16326530612244897	0.03356890459363958
YHL009C	-1	-/-	-597.4875109232962	-13646.550624273717	245	0.25806451612903225	0.16326530612244897	0.03386336866902238
YDR181C	1	+/+	-597.5250068902969	-13011.700462374836	244	0.26282051282051283	0.1673469387755102	0.03386336866902238
YML031W	-1	-/-	-599.3819796964526	-14434.923126257956	245	0.2611464968152866	0.1673469387755102	0.03415783274440518
YML015C	-1	-/-	-600.0125116109848	-13768.551101664081	245	0.25949367088607594	0.1673469387755102	0.03445229681978799
YGL112C	1	+/+	-600.2135512381792	-14096.961041845381	244	0.2641509433962264	0.17142857142857143	0.03445229681978799
YHR115C	-1	-/-	-600.3006407618523	-11738.94975285232	245	0.2625	0.17142857142857143	0.034746760895170786
YPL233W	-1	-/-	-600.3942967988551	-13522.761050950736	245	0.2608695652173913	0.17142857142857143	0.03504122497055359
YNL166C	-1	-/-	-601.1530546396971	-14611.137658391148	245	0.25925925925925924	0.17142857142857143	0.0353356890459364
YGR196C	0	0/0	-601.5750042265281	-25769.909472040832	980	0.25925925925925924	0.17142857142857143	0.0353356890459364
YMR235C	-1	-/+	-602.0015231594443	-15622.656784266233	245	0.25766871165644173	0.17142857142857143	0.0356301531213192
YPL122C	-1	-/-	-603.476191021502	-14262.799438852817	245	0.25609756097560976	0.17142857142857143	0.035924617196702
YNL224C	0	0/-	-603.7189472410828	-23721.917063163128	980	0.25609756097560976	0.17142857142857143	0.035924617196702
YBL085W	-1	-/-	-603.8297108635306	-13407.708591993898	245	0.2545454545454545	0.17142857142857143	0.036219081272084806
YIL144W	-1	-/-	-603.885761603713	-12685.612232536077	245	0.25301204819277107	0.17142857142857143	0.03651354534746761
YGL163C	1	+/+	-605.0443625450134	-13180.506339799613	244	0.25748502994011974	0.17551020408163265	0.03651354534746761
YCL024W	-1	-/-	-605.430948972702	-12772.209735423326	245	0.25595238095238093	0.17551020408163265	0.03680800942285041
YNL199C	-1	-/-	-605.4374420493841	-14989.032386034727	245	0.25443786982248523	0.17551020408163265	0.037102473498233215
YGL058W	1	+/+	-605.5818351916969	-13503.67420013994	244	0.25882352941176473	0.17959183673469387	0.037102473498233215
YOL067C	-1	-/-	-606.0343094840646	-12341.439330816269	245	0.2573099415204678	0.17959183673469387	0.03739693757361602
YGR104C	-1	-/-	-606.2083305865526	-14744.341998532414	245	0.2558139534883721	0.17959183673469387	0.03769140164899882
YGR120C	-1	-/-	-606.4866344183683	-13335.106400683522	245	0.2543352601156069	0.17959183673469387	0.037985865724381625
YLR082C	0	0/0	-607.7033783067018	-23719.822697075084	980	0.2543352601156069	0.17959183673469387	0.037985865724381625
YMR039C	-1	-/-	-608.8253294415772	-14184.40264441818	245	0.25287356321839083	0.17959183673469387	0.03828032979976443
YJR089W	-1	-/-	-609.1467051804066	-13854.585563339293	245	0.25142857142857145	0.17959183673469387	0.03857479387514723
YPL011C	-1	-/-	-609.2000126168132	-13292.954388741404	245	0.25	0.17959183673469387	0.038869257950530034
YDL207W	-1	-/-	-609.802802093327	-12821.977380113676	245	0.24858757062146894	0.17959183673469387	0.03916372202591284
YNL038W	-1	-/-	-610.9011882320046	-14227.522120062262	245	0.24719101123595505	0.17959183673469387	0.039458186101295645
YPL055C	1	+/+	-611.1983633637428	-13674.636159554124	244	0.25139664804469275	0.1836734693877551	0.039458186101295645
YPR168W	-1	-/-	-611.2348669841886	-12103.818587813526	245	0.25	0.1836734693877551	0.03975265017667844
YNL097C	1	+/+	-611.3497681692243	-14432.246684163809	244	0.2541436464088398	0.18775510204081633	0.03975265017667844
YGL061C	-1	-/-	-611.3877691403031	-14384.781141426414	245	0.25274725274725274	0.18775510204081633	0.04004711425206125
YDR245W	-1	-/-	-611.3943407088518	-15860.99829884991	245	0.25136612021857924	0.18775510204081633	0.040341578327444054
YJL115W	1	+/+	-613.2283818051219	-13865.388599708676	244	0.2554347826086957	0.19183673469387755	0.040341578327444054
YER161C	1	+/+	-613.562259465456	-13539.437071621418	244	0.2594594594594595	0.19591836734693877	0.040341578327444054
YLR335W	1	+/+	-613.6121453717351	-15689.26094128564	244	0.26344086021505375	0.2	0.040341578327444054
YKL042W	-1	-/-	-613.7046065032482	-12528.963278446347	245	0.2620320855614973	0.2	0.04063604240282685
YBL103C	-1	-/-	-613.7939278930426	-13730.935922443867	245	0.26063829787234044	0.2	0.04093050647820966
YMR125W	-1	-/-	-614.2697290964425	-14948.29265005514	245	0.25925925925925924	0.2	0.04122497055359246
YKL012W	-1	-/-	-614.9191212616861	-14675.217092175037	245	0.2578947368421053	0.2	0.04151943462897526
YHR165C	-1	-/-	-615.2121815308928	-12213.576075363904	245	0.25654450261780104	0.2	0.04181389870435807
YMR091C	1	+/+	-616.529376976192	-14390.117541152984	244	0.2604166666666667	0.20408163265306123	0.04181389870435807
YPL169C	-1	-/-	-616.6773478835821	-13617.862146615982	245	0.25906735751295334	0.20408163265306123	0.04210836277974087
YER123W	-1	-/-	-616.9995989240706	-12778.135199416429	245	0.25773195876288657	0.20408163265306123	0.04240282685512368
YDR176W	1	+/+	-617.1488962545991	-13597.91836015135	244	0.26153846153846155	0.20816326530612245	0.04240282685512368
YBR009C	1	+/+	-617.8090056739748	-11961.233625274152	244	0.2653061224489796	0.21224489795918366	0.04240282685512368
YOR061W	-1	-/-	-618.0567976310849	-14746.012369148433	245	0.2639593908629442	0.21224489795918366	0.042697290930506476
YNL004W	-1	-/-	-618.4513748064637	-13989.894534740597	245	0.26262626262626265	0.21224489795918366	0.04299175500588928
YOR322C	-1	-/-	-618.6055562272668	-12737.805233702064	245	0.2613065326633166	0.21224489795918366	0.04328621908127209
YLR182W	-1	-/-	-619.3050785847008	-13806.361108530313	245	0.26	0.21224489795918366	0.043580683156654886
YFR034C	-1	-/+	-619.419165533036	-13073.743437353522	245	0.25870646766169153	0.21224489795918366	0.04387514723203769
YBR153W	-1	-/-	-619.8160478435457	-13176.955231618136	245	0.25742574257425743	0.21224489795918366	0.044169611307420496
YMR153W	-1	-/-	-619.9743599444628	-14573.1065114066	245	0.2561576354679803	0.21224489795918366	0.044464075382803295
YLR059C	-1	-/-	-620.0184441953897	-12790.97526725009	245	0.2549019607843137	0.21224489795918366	0.0447585394581861
YNL230C	-1	-/-	-620.1660708151758	-12896.103366751224	245	0.25365853658536586	0.21224489795918366	0.045053003533568906
YOR026W	-1	-/-	-620.2402368783951	-13584.313364144415	245	0.2524271844660194	0.21224489795918366	0.04534746760895171
YPL007C	-1	-/-	-620.7026921287179	-13322.892860714346	245	0.25120772946859904	0.21224489795918366	0.04564193168433451
YPL235W	1	+/+	-620.7120528072119	-15608.143838930875	244	0.2548076923076923	0.2163265306122449	0.04564193168433451
YLR095C	1	+/+	-620.9097546339035	-13032.687077548355	244	0.2583732057416268	0.22040816326530613	0.04564193168433451
YPL232W	-1	-/-	-620.9705955833197	-13378.970129236579	245	0.2571428571428571	0.22040816326530613	0.045936395759717315
YLL021W	-1	-/-	-621.0520856194198	-14345.182572171092	245	0.2559241706161137	0.22040816326530613	0.04623085983510012
YOR110W	-1	-/-	-621.7026696354151	-13445.940597429872	245	0.25471698113207547	0.22040816326530613	0.04652532391048292
YDR153C	-1	-/-	-621.8631941080093	-13575.732470452785	245	0.2535211267605634	0.22040816326530613	0.046819787985865724
YNL001W	-1	-/-	-621.9420197382569	-15934.986521139741	245	0.2523364485981308	0.22040816326530613	0.04711425206124853
YDR217C	-1	-/-	-622.0887143164873	-12833.295567318797	245	0.25116279069767444	0.22040816326530613	0.04740871613663133
YDR088C	-1	-/-	-622.6226015239954	-13508.823859842494	245	0.25	0.22040816326530613	0.04770318021201413
YDR495C	-1	-/-	-623.0383396521211	-12879.25444599986	245	0.2488479262672811	0.22040816326530613	0.04799764428739694
YIL149C	-1	-/-	-623.5405469834805	-13406.082722835243	245	0.24770642201834864	0.22040816326530613	0.048292108362779744
YMR172W	-1	-/-	-623.7449808195233	-13851.05675394088	245	0.2465753424657534	0.22040816326530613	0.04858657243816254
YNL298W	-1	-/-	-623.9421964883804	-14611.961052820086	245	0.24545454545454545	0.22040816326530613	0.04888103651354535
YJR083C	-1	-/0	-624.2209085859358	-13304.992212513462	245	0.24434389140271492	0.22040816326530613	0.04917550058892815
YDL116W	-1	-/+	-624.345958404243	-13371.455169551075	245	0.24324324324324326	0.22040816326530613	0.04946996466431095
YOL145C	1	+/-	-624.3537820540369	-14204.868985701352	244	0.24663677130044842	0.22448979591836735	0.04946996466431095
YML115C	-1	-/-	-624.594409711659	-13646.242042958736	245	0.24553571428571427	0.22448979591836735	0.04976442873969376
YGL023C	0	0/-	-625.6310938470997	-23921.36468309816	980	0.24553571428571427	0.22448979591836735	0.04976442873969376
YOR330C	-1	-/-	-625.8113018199801	-13946.968869905919	245	0.24444444444444444	0.22448979591836735	0.05005889281507656
YML103C	-1	-/-	-626.0584371387959	-14340.564305245876	245	0.24336283185840707	0.22448979591836735	0.05035335689045936
YDR052C	-1	-/-	-627.1571888290346	-14049.417802862823	245	0.2422907488986784	0.22448979591836735	0.050647820965842166
YPL049C	-1	-/-	-627.2963716834784	-13601.48984850198	245	0.2412280701754386	0.22448979591836735	0.05094228504122497
YAL041W	-1	-/-	-627.4221419543028	-13464.533247418702	245	0.24017467248908297	0.22448979591836735	0.05123674911660778
YIR004W	-1	-/-	-628.3187602907419	-13882.943635571748	245	0.2391304347826087	0.22448979591836735	0.051531213191990576
YGR013W	-1	-/-	-629.0062669925392	-13297.395755749196	245	0.23809523809523808	0.22448979591836735	0.05182567726737338
YDL047W	-1	-/-	-629.4038139469922	-12879.971576515585	245	0.23706896551724138	0.22448979591836735	0.052120141342756186
YOL148C	1	+/+	-629.4885744079947	-13298.304015792906	244	0.24034334763948498	0.22857142857142856	0.052120141342756186
YPR057W	-1	-/-	-631.0460567623377	-13757.571310438216	245	0.23931623931623933	0.22857142857142856	0.052414605418138985
YBR102C	-1	-/-	-631.2404911220074	-12916.388700909913	245	0.23829787234042554	0.22857142857142856	0.05270906949352179
YNL288W	-1	-/-	-631.7269744090736	-13247.379236618057	245	0.23728813559322035	0.22857142857142856	0.053003533568904596
YGL070C	-1	-/-	-631.7691913545132	-16426.769822638482	245	0.23628691983122363	0.22857142857142856	0.053297997644287394
YBL008W	1	+/+	-632.2223491221666	-12786.917147047818	244	0.23949579831932774	0.23265306122448978	0.053297997644287394
YIR010W	-1	-/-	-632.7883140407503	-13801.947253834456	245	0.2384937238493724	0.23265306122448978	0.0535924617196702
YDR301W	-1	-/-	-633.1985120177269	-12609.868119634688	245	0.2375	0.23265306122448978	0.053886925795053005
YMR268C	-1	-/-	-633.3566916286945	-13536.840403564274	245	0.23651452282157676	0.23265306122448978	0.05418138987043581
YDR062W	-1	-/-	-633.7784966230392	-13551.05884539336	245	0.23553719008264462	0.23265306122448978	0.05447585394581861
YGR009C	-1	-/-	-633.8116784021258	-14429.545473597944	245	0.2345679012345679	0.23265306122448978	0.054770318021201414
YOR241W	-1	-/0	-634.3063566982746	-15190.360145688057	245	0.2336065573770492	0.23265306122448978	0.05506478209658422
YDR325W	-1	-/+	-634.4049351215363	-13374.57663308829	245	0.23265306122448978	0.23265306122448978	0.05535924617196702
YIL035C	-1	-/-	-634.9349129348993	-13350.672131925821	245	0.23170731707317074	0.23265306122448978	0.05565371024734982
YER113C	0	0/-	-635.1640691682696	-25204.534740595147	980	0.23170731707317074	0.23265306122448978	0.05565371024734982
YBR288C	-1	-/-	-635.4462656453252	-14216.444028951228	245	0.23076923076923078	0.23265306122448978	0.05594817432273263
YBR198C	1	+/+	-635.4991284161806	-12991.604756943882	244	0.23387096774193547	0.23673469387755103	0.05594817432273263
YML111W	0	0/-	-635.5255522094667	-24579.67724050954	980	0.23387096774193547	0.23673469387755103	0.05594817432273263
YDR200C	-1	-/-	-635.6952679157257	-13613.141566164792	245	0.23293172690763053	0.23673469387755103	0.05624263839811543
YBL060W	0	0/-	-635.8371952334419	-25318.209892760497	980	0.23293172690763053	0.23673469387755103	0.05624263839811543
YMR137C	-1	-/-	-636.7984980121255	-14494.291723936796	245	0.232	0.23673469387755103	0.05653710247349823
YGL243W	-1	-/-	-636.8644343204796	-13851.231098756194	245	0.23107569721115537	0.23673469387755103	0.05683156654888104
YIL021W	-1	-/-	-636.9622978717089	-15310.905570346862	245	0.23015873015873015	0.23673469387755103	0.05712603062426384
YDR013W	-1	-/-	-637.4483207911253	-13972.652955755591	245	0.22924901185770752	0.23673469387755103	0.05742049469964664
YJL008C	-1	-/-	-637.9811169207096	-14025.316941186786	245	0.2283464566929134	0.23673469387755103	0.05771495877502945
YIL026C	-1	-/-	-638.0993658304214	-12957.420947499573	245	0.22745098039215686	0.23673469387755103	0.05800942285041225
YLR309C	-1	-/-	-638.1991916298866	-13945.212065428495	245	0.2265625	0.23673469387755103	0.05830388692579505
YJR093C	-1	-/-	-638.4681239128113	-13051.57732694596	245	0.22568093385214008	0.23673469387755103	0.058598351001177856
YKL113C	-1	-/-	-638.5288578942418	-14491.983037181199	245	0.2248062015503876	0.23673469387755103	0.05889281507656066
YGL110C	0	0/-	-639.2976483707316	-25473.95556250168	980	0.2248062015503876	0.23673469387755103	0.05889281507656066
YGR003W	-1	-/-	-639.5288343429565	-13955.94047774747	245	0.22393822393822393	0.23673469387755103	0.05918727915194346
YDR484W	-1	-/-	-640.2812748104334	-13741.215709067881	245	0.2230769230769231	0.23673469387755103	0.059481743227326266
YFR013W	1	+/+	-640.4443010594696	-13536.88023096323	244	0.2260536398467433	0.24081632653061225	0.059481743227326266
YIL128W	-1	-/-	-640.4884811863303	-13944.928816065192	245	0.22519083969465647	0.24081632653061225	0.05977620730270907
YER114C	-1	-/-	-640.8732902836055	-13913.30999238044	245	0.22433460076045628	0.24081632653061225	0.06007067137809187
YJL179W	-1	-/-	-641.3874582126737	-15103.03710534051	245	0.22348484848484848	0.24081632653061225	0.060365135453474675
YIL038C	-1	-/-	-641.4332307428122	-13977.382494676858	245	0.22264150943396227	0.24081632653061225	0.06065959952885748
YLR384C	-1	-/-	-641.5263748764992	-15542.937798835337	245	0.22180451127819548	0.24081632653061225	0.060954063604240286
YMR183C	-1	-/-	-641.546054508537	-13072.476540971547	245	0.2209737827715356	0.24081632653061225	0.061248527679623084
YDR485C	1	+/+	-642.0580486059189	-13988.250422880054	244	0.22388059701492538	0.24489795918367346	0.061248527679623084
YOR038C	1	+/+	-642.3023077398539	-12947.788374982774	244	0.22676579925650558	0.24897959183673468	0.061248527679623084
YDR468C	0	0/-	-642.3046907209791	-25514.522612567525	980	0.22676579925650558	0.24897959183673468	0.061248527679623084
YBR227C	0	0/-	-642.7748822709545	-25108.736274194904	980	0.22676579925650558	0.24897959183673468	0.061248527679623084
YER122C	-1	-/-	-643.0798192843795	-14871.588958200067	245	0.22592592592592592	0.24897959183673468	0.06154299175500589
YDL030W	-1	-/-	-643.2534362226725	-13803.017315816134	245	0.22509225092250923	0.24897959183673468	0.061837455830388695
YLR026C	-1	-/-	-643.3013730943203	-15188.010105736554	245	0.22426470588235295	0.24897959183673468	0.06213191990577149
YLR032W	-1	-/+	-643.7622845098376	-13119.5528065674	245	0.22344322344322345	0.24897959183673468	0.0624263839811543
YMR067C	-1	-/-	-643.8702369630337	-14445.733790133148	245	0.22262773722627738	0.24897959183673468	0.0627208480565371
YCL011C	-1	-/-	-644.0969580337405	-14091.736696243286	245	0.22181818181818183	0.24897959183673468	0.06301531213191991
YNL258C	-1	-/-	-645.2599866874516	-14987.417439017445	245	0.2210144927536232	0.24897959183673468	0.06330977620730271
YMR299C	-1	-/0	-645.2789338156581	-13086.06942858547	245	0.22021660649819494	0.24897959183673468	0.0636042402826855
YCR095C	0	0/0	-645.4687736397609	-24885.893896758556	980	0.22021660649819494	0.24897959183673468	0.0636042402826855
YDR194C	-1	-/-	-645.7963461205363	-15406.014564469457	245	0.21942446043165467	0.24897959183673468	0.06389870435806831
YHL023C	0	0/-	-645.8020597184077	-24273.771684412844	980	0.21942446043165467	0.24897959183673468	0.06389870435806831
YLR373C	0	0/+	-646.2372063687071	-25442.233971682377	980	0.21942446043165467	0.24897959183673468	0.06389870435806831
YER016W	-1	-/-	-646.349588572979	-13852.780728783458	245	0.21863799283154123	0.24897959183673468	0.06419316843345112
YBR236C	-1	-/-	-646.4461661577225	-14264.553621314466	245	0.21785714285714286	0.24897959183673468	0.06448763250883392
YPR018W	1	+/+	-646.4605695307255	-14365.711202405393	244	0.2206405693950178	0.2530612244897959	0.06448763250883392
YER157W	-1	-/-	-647.0384406000376	-13142.772880773991	245	0.2198581560283688	0.2530612244897959	0.06478209658421673
YDL192W	-1	-/-	-647.1914845556021	-15723.25683427602	245	0.21908127208480566	0.2530612244897959	0.06507656065959953
YGR074W	-1	-/-	-647.3322185724974	-15137.694685176015	245	0.21830985915492956	0.2530612244897959	0.06537102473498234
YDR110W	1	+/+	-647.380233630538	-15976.664419401437	244	0.22105263157894736	0.2571428571428571	0.06537102473498234
YLR212C	-1	-/-	-647.5439585968852	-14217.557497419417	245	0.2202797202797203	0.2571428571428571	0.06566548881036513
YML010W	1	+/-	-647.7749890238047	-13304.173068329692	244	0.2229965156794425	0.2612244897959184	0.06566548881036513
YNL309W	-1	-/-	-647.8783827275038	-13255.839510262012	245	0.2222222222222222	0.2612244897959184	0.06595995288574794
YOR112W	-1	-/-	-647.9364020302892	-12440.074810005724	245	0.22145328719723184	0.2612244897959184	0.06625441696113074
YPL204W	-1	-/-	-647.9606701023877	-13856.56794532761	245	0.2206896551724138	0.2612244897959184	0.06654888103651355
YDR228C	-1	-/-	-648.0385150760412	-12707.165214963257	245	0.21993127147766323	0.2612244897959184	0.06684334511189635
YPR056W	-1	-/-	-648.736355215311	-13633.172390341759	245	0.2191780821917808	0.2612244897959184	0.06713780918727916
YPL112C	-1	-/-	-648.8347187750041	-13822.54375429079	245	0.21843003412969283	0.2612244897959184	0.06743227326266195
YPL178W	-1	-/-	-648.9606807529926	-15536.126959569752	245	0.21768707482993196	0.2612244897959184	0.06772673733804475
YDR499W	-1	-/+	-649.0501813981682	-13588.44441122748	245	0.21694915254237288	0.2612244897959184	0.06802120141342756
YJR076C	-1	-/-	-649.1062731146812	-15174.834008358419	245	0.21621621621621623	0.2612244897959184	0.06831566548881036
YKR082W	-1	-/+	-649.178279325366	-14827.139106191695	245	0.21548821548821548	0.2612244897959184	0.06861012956419317
YDL139C	0	0/-	-649.493041540496	-25620.96808532998	980	0.21548821548821548	0.2612244897959184	0.06861012956419317
YPL139C	1	+/+	-649.9423461332917	-13690.909243926406	244	0.2181208053691275	0.2653061224489796	0.06861012956419317
YOL012C	1	+/+	-650.6846263855696	-14363.767574511468	244	0.22073578595317725	0.2693877551020408	0.06861012956419317
YMR277W	-1	-/-	-650.913296662271	-14974.38134544529	245	0.22	0.2693877551020408	0.06890459363957598
YHR119W	1	+/+	-651.0368686914444	-13089.964187130332	244	0.22259136212624583	0.27346938775510204	0.06890459363957598
YNL027W	-1	-/-	-651.4492612704635	-14526.802896521986	245	0.22185430463576158	0.27346938775510204	0.06919905771495878
YMR065W	-1	-/-	-652.1593019887805	-15067.766501925886	245	0.22112211221122113	0.27346938775510204	0.06949352179034157
YJL081C	1	+/+	-652.2901745960116	-14048.818302556872	244	0.2236842105263158	0.27755102040816326	0.06949352179034157
YGL083W	0	0/-	-652.4521918306127	-25346.972082822118	980	0.2236842105263158	0.27755102040816326	0.06949352179034157
YER164W	1	+/+	-652.7078148648143	-14536.983905777335	244	0.2262295081967213	0.2816326530612245	0.06949352179034157
YLR078C	-1	-/-	-653.0954413712025	-14098.575473353267	245	0.22549019607843138	0.2816326530612245	0.06978798586572438
YDR291W	0	0/-	-653.6622693743557	-24854.204473603517	980	0.22549019607843138	0.2816326530612245	0.06978798586572438
YLR147C	-1	-/-	-653.8679803609848	-13559.628321141005	245	0.2247557003257329	0.2816326530612245	0.07008244994110718
YPL008W	-1	-/-	-654.2128246352077	-13874.939680285752	245	0.22402597402597402	0.2816326530612245	0.07037691401648999
YKR028W	-1	-/-	-654.3587112631649	-13088.599527502432	245	0.22330097087378642	0.2816326530612245	0.0706713780918728
YBL057C	-1	-/-	-654.3841262161732	-14226.04272967577	245	0.22258064516129034	0.2816326530612245	0.0709658421672556
YOR244W	1	+/+	-654.3907535374165	-13824.671708717942	244	0.22508038585209003	0.2857142857142857	0.0709658421672556
YLR117C	-1	-/-	-654.5122172236443	-14174.13486917317	245	0.22435897435897437	0.2857142857142857	0.0712603062426384
YGL172W	-1	-/-	-654.6881753206253	-13519.623571570963	245	0.22364217252396165	0.2857142857142857	0.0715547703180212
YKR095W	-1	-/-	-654.7759643793106	-13759.463160466403	245	0.2229299363057325	0.2857142857142857	0.071849234393404
YOR257W	-1	-/-	-655.1568240597844	-13325.83798154071	245	0.2222222222222222	0.2857142857142857	0.07214369846878681
YAR014C	-1	-/-	-655.2244001477957	-14251.593558423221	245	0.22151898734177214	0.2857142857142857	0.07243816254416961
YDL074C	1	+/+	-655.4583467841148	-15839.554376788437	244	0.22397476340694006	0.2897959183673469	0.07243816254416961
YKL041W	-1	-/-	-655.4718163907528	-14107.597946383059	245	0.22327044025157233	0.2897959183673469	0.07273262661955242
YDL043C	-1	-/-	-655.5008246451616	-13720.005128841847	245	0.2225705329153605	0.2897959183673469	0.07302709069493522
YPL174C	-1	-/-	-655.6219170540571	-14059.577950656414	245	0.221875	0.2897959183673469	0.07332155477031801
YBL079W	-1	-/+	-656.1804520487785	-14760.079849295318	245	0.22118380062305296	0.2897959183673469	0.07361601884570082
YOL095C	-1	-/-	-656.2856397032738	-12824.194403208792	245	0.2204968944099379	0.2897959183673469	0.07391048292108363
YBR123C	-1	-/-	-656.3170389533043	-14752.876229796559	245	0.21981424148606812	0.2897959183673469	0.07420494699646643
YPR133C	-1	-/+	-656.3672236576676	-13856.055894762278	245	0.2191358024691358	0.2897959183673469	0.07449941107184924
YPL085W	-1	-/-	-656.3709593787789	-13093.51862930879	245	0.21846153846153846	0.2897959183673469	0.07479387514723204
YPL016W	1	+/+	-656.4980155974627	-13731.159155227244	244	0.22085889570552147	0.2938775510204082	0.07479387514723204
YJR043C	-1	-/-	-656.849678914994	-14153.638010188937	245	0.22018348623853212	0.2938775510204082	0.07508833922261485
YGR252W	1	+/+	-657.0905904918909	-14571.318028852344	244	0.2225609756097561	0.2979591836734694	0.07508833922261485
YLR292C	-1	-/-	-657.1337659209967	-13899.013733401895	245	0.22188449848024316	0.2979591836734694	0.07538280329799764
YNL023C	-1	-/-	-657.2885539531708	-14960.934858381748	245	0.22121212121212122	0.2979591836734694	0.07567726737338044
YPR161C	-1	-/-	-657.3405145555735	-14814.199781030416	245	0.22054380664652568	0.2979591836734694	0.07597173144876325
YPL243W	-1	-/-	-658.0056199207902	-15419.656888421625	245	0.21987951807228914	0.2979591836734694	0.07626619552414605
YER032W	-1	-/-	-658.1585806533694	-14264.743149593472	245	0.21921921921921922	0.2979591836734694	0.07656065959952886
YDL002C	1	+/+	-658.3817036598921	-13975.178981930017	244	0.2215568862275449	0.3020408163265306	0.07656065959952886
YBR055C	-1	-/-	-658.4070239961147	-14892.33869932592	245	0.2208955223880597	0.3020408163265306	0.07685512367491167
YOR217W	-1	-/-	-658.8584609851241	-14613.166816234589	245	0.22023809523809523	0.3020408163265306	0.07714958775029446
YDR108W	-1	-/-	-658.8686885163188	-12485.825200997293	245	0.2195845697329377	0.3020408163265306	0.07744405182567726
YDL108W	-1	-/-	-658.9397025182843	-14502.760163679719	245	0.21893491124260356	0.3020408163265306	0.07773851590106007
YDR118W	-1	-/-	-659.3888480961323	-13726.993484079838	245	0.2182890855457227	0.3020408163265306	0.07803297997644287
YJL014W	-1	-/-	-659.5145786479115	-14636.70958892256	245	0.21764705882352942	0.3020408163265306	0.07832744405182568
YML006C	-1	-/-	-659.5517175905406	-14456.549883451313	245	0.21700879765395895	0.3020408163265306	0.07862190812720848
YNL099C	-1	-/-	-659.616335734725	-14999.504008669406	245	0.21637426900584794	0.3020408163265306	0.07891637220259129
YDR308C	-1	-/-	-659.6755200885236	-14714.637589182705	245	0.21574344023323616	0.3020408163265306	0.07921083627797408
YLR314C	-1	-/-	-659.8680800721049	-14878.825602918863	245	0.21511627906976744	0.3020408163265306	0.07950530035335689
YDR334W	1	+/+	-660.5315266400576	-13492.595478996634	244	0.21739130434782608	0.30612244897959184	0.07950530035335689
YNL188W	-1	-/-	-660.7066962681711	-15601.23007424362	245	0.21676300578034682	0.30612244897959184	0.07979976442873969
YAR002W	-1	-/+	-660.8732682392001	-14692.818021684885	245	0.21613832853025935	0.30612244897959184	0.0800942285041225
YBR167C	-1	-/-	-661.5117219164968	-13552.920916318893	245	0.21551724137931033	0.30612244897959184	0.0803886925795053
YBL023C	-1	-/-	-661.5440166816115	-13873.21028360352	245	0.2148997134670487	0.30612244897959184	0.08068315665488811
YJL076W	1	+/+	-661.9559778869152	-15144.212001744658	244	0.21714285714285714	0.31020408163265306	0.08068315665488811
YOL076W	-1	-/-	-662.190446678549	-14601.85290037468	245	0.21652421652421652	0.31020408163265306	0.08097762073027091
YDR207C	1	+/+	-662.7178180366755	-14265.182651884854	244	0.21875	0.3142857142857143	0.08097762073027091
YEL061C	-1	-/-	-662.9232074096799	-14523.481407966465	245	0.21813031161473087	0.3142857142857143	0.0812720848056537
YDR404C	-1	-/-	-663.0339110866189	-14681.581520967185	245	0.2175141242937853	0.3142857142857143	0.08156654888103651
YIL106W	-1	-/-	-663.1718364804983	-14164.12597212568	245	0.21690140845070421	0.3142857142857143	0.08186101295641932
YOR174W	-1	-/-	-663.8645234107971	-14361.755674824119	245	0.21629213483146068	0.3142857142857143	0.08215547703180212
YKL032C	-1	-/-	-664.1142600663006	-13230.919511694461	245	0.21568627450980393	0.3142857142857143	0.08244994110718493
YPR019W	-1	-/-	-664.4286925792694	-13329.018097698689	245	0.21508379888268156	0.3142857142857143	0.08274440518256773
YDR332W	0	0/-	-664.6099921911955	-24327.975066895597	980	0.21508379888268156	0.3142857142857143	0.08274440518256773
YMR113W	-1	-/0	-664.6120046675205	-13478.479152921587	245	0.21448467966573817	0.3142857142857143	0.08303886925795052
YEL037C	-1	-/-	-664.804602265358	-14162.982924342155	245	0.21388888888888888	0.3142857142857143	0.08333333333333333
YGR274C	-1	-/+	-664.8397642485797	-14657.330636586994	245	0.21329639889196675	0.3142857142857143	0.08362779740871613
YPL227C	-1	-/-	-665.1086067147553	-16223.252704720944	245	0.212707182320442	0.3142857142857143	0.08392226148409894
YFL004W	-1	-/-	-665.2384585440159	-14071.802326828241	245	0.21212121212121213	0.3142857142857143	0.08421672555948174
YJL156C	-1	-/-	-665.2425621449947	-13231.447846766561	245	0.21153846153846154	0.3142857142857143	0.08451118963486455
YPL069C	-1	-/-	-665.3712998330593	-14425.150988835841	245	0.21095890410958903	0.3142857142857143	0.08480565371024736
YML021C	-1	-/-	-665.7699449062347	-14108.338490180671	245	0.2103825136612022	0.3142857142857143	0.08510011778563015
YJR006W	-1	-/-	-666.0116169452667	-13923.719809558243	245	0.2098092643051771	0.3142857142857143	0.08539458186101295
YDL092W	-1	-/-	-666.2862227708101	-15296.772790949792	245	0.20923913043478262	0.3142857142857143	0.08568904593639576
YMR077C	-1	-/-	-666.3743701800704	-14831.917142547667	245	0.2086720867208672	0.3142857142857143	0.08598351001177856
YOR232W	-1	-/-	-666.5517073646188	-15644.609521433711	245	0.20810810810810812	0.3142857142857143	0.08627797408716137
YOR106W	-1	-/-	-666.5657715313137	-14250.222351100296	245	0.20754716981132076	0.3142857142857143	0.08657243816254417
YER100W	-1	-/-	-666.5948842614889	-13547.757181528956	245	0.20698924731182797	0.3142857142857143	0.08686690223792698
YIL068C	-1	-/-	-666.6131190024316	-13979.067744836211	245	0.2064343163538874	0.3142857142857143	0.08716136631330977
YLR277C	-1	-/-	-666.8485545665026	-13057.648177728057	245	0.20588235294117646	0.3142857142857143	0.08745583038869258
YGR058W	0	0/-	-666.8746601399034	-25530.79930389207	980	0.20588235294117646	0.3142857142857143	0.08745583038869258
YOR089C	-1	-/-	-666.9346630759537	-14798.91586048901	245	0.20533333333333334	0.3142857142857143	0.08775029446407538
YMR016C	-1	-/-	-667.2219048812985	-14414.823891617358	245	0.2047872340425532	0.3142857142857143	0.08804475853945819
YDR159W	-1	-/-	-667.2429025620222	-14075.545518390834	245	0.20424403183023873	0.3142857142857143	0.08833922261484099
YCL061C	1	+/+	-667.3994593322277	-12504.08717077598	244	0.20634920634920634	0.3183673469387755	0.08833922261484099
YGR129W	-1	-/-	-667.521336980164	-13958.257182817906	245	0.20580474934036938	0.3183673469387755	0.0886336866902238
YOR094W	-1	-/-	-668.0978134125471	-14665.998944949359	245	0.20526315789473684	0.3183673469387755	0.08892815076560659
YLR272C	1	+/+	-668.2557159885764	-15214.99030789733	244	0.2073490813648294	0.3224489795918367	0.08892815076560659
YNL206C	1	+/+	-668.4367015734315	-14533.205412127078	244	0.2094240837696335	0.32653061224489793	0.08892815076560659
YIL112W	1	+/-	-668.4802869334817	-14243.812538571656	244	0.21148825065274152	0.3306122448979592	0.08892815076560659
YBR237W	-1	-/-	-668.580424696207	-14730.421835210174	245	0.2109375	0.3306122448979592	0.0892226148409894
YPL020C	-1	-/-	-669.1058741807938	-14864.736568920314	245	0.21038961038961038	0.3306122448979592	0.0895170789163722
YML041C	1	+/+	-669.7126927673817	-14179.070986837149	244	0.21243523316062177	0.3346938775510204	0.0895170789163722
YLR383W	-1	-/-	-669.788054227829	-13607.286059379578	245	0.21188630490956073	0.3346938775510204	0.089811542991755
YNL152W	0	0/-	-670.8725185166113	-25674.76899071876	980	0.21188630490956073	0.3346938775510204	0.089811542991755
YPL253C	-1	-/-	-670.9538034498692	-14626.268920451403	245	0.211340206185567	0.3346938775510204	0.09010600706713781
YNL317W	-1	-/-	-671.5519743710756	-13734.331924337894	245	0.21079691516709512	0.3346938775510204	0.09040047114252062
YFL001W	0	0/-	-671.5919441478327	-28661.366987706162	980	0.21079691516709512	0.3346938775510204	0.09040047114252062
YLR398C	-1	-/-	-671.7498255670071	-15108.838456258178	245	0.21025641025641026	0.3346938775510204	0.09069493521790342
YGL066W	1	+/+	-671.7722460925579	-13515.893648058176	244	0.21227621483375958	0.33877551020408164	0.09069493521790342
YPL128C	1	+/+	-671.8305429294705	-15007.950635451823	244	0.21428571428571427	0.34285714285714286	0.09069493521790342
YNL216W	1	+/+	-671.9050166197121	-15302.201978910714	244	0.21628498727735368	0.3469387755102041	0.09069493521790342
YER176W	0	0/-	-672.2110884012654	-25859.568104276434	980	0.21628498727735368	0.3469387755102041	0.09069493521790342
YOL017W	1	+/+	-672.2306603044271	-12520.23770674318	244	0.2182741116751269	0.3510204081632653	0.09069493521790342
YKL005C	-1	-/-	-672.4943284839392	-14027.0377625525	245	0.21772151898734177	0.3510204081632653	0.09098939929328621
YKL045W	-1	-/-	-672.630954425782	-14081.393794000149	245	0.21717171717171718	0.3510204081632653	0.09128386336866902
YOR076C	-1	-/-	-672.6978557556868	-14001.68967936188	245	0.21662468513853905	0.3510204081632653	0.09157832744405182
YBR130C	-1	-/-	-673.1710434928536	-14251.843109291047	245	0.21608040201005024	0.3510204081632653	0.09187279151943463
YOR075W	-1	-/-	-673.2847379818559	-15152.086356654763	245	0.21553884711779447	0.3510204081632653	0.09216725559481743
YGL020C	-1	-/-	-673.5206823498011	-14754.680564954877	245	0.215	0.3510204081632653	0.09246171967020024
YDR420W	-1	-/-	-673.8718525841832	-13199.001110434532	245	0.2144638403990025	0.3510204081632653	0.09275618374558305
YNL262W	1	+/-	-673.8745196200907	-13661.843349456787	244	0.21641791044776118	0.3551020408163265	0.09275618374558305
YOR281C	-1	-/-	-674.0370291918516	-15262.073469243944	245	0.21588089330024815	0.3551020408163265	0.09305064782096584
YDR017C	-1	-/-	-674.1598422750831	-13871.151756078005	245	0.21534653465346534	0.3551020408163265	0.09334511189634864
YNL139C	-1	-/-	-674.1934722959995	-13090.536395281553	245	0.21481481481481482	0.3551020408163265	0.09363957597173145
YBR233W	0	0/-	-674.2805131729692	-26806.12272353517	980	0.21481481481481482	0.3551020408163265	0.09363957597173145
YDR458C	0	0/0	-674.3396861953661	-24694.291135999374	980	0.21481481481481482	0.3551020408163265	0.09363957597173145
YJR084W	-1	-/-	-674.4651482775807	-13654.797962971032	245	0.21428571428571427	0.3551020408163265	0.09393404004711425
YKL114C	-1	-/-	-675.5291543602943	-15309.279792495072	245	0.21375921375921375	0.3551020408163265	0.09422850412249706
YPR104C	-1	-/-	-675.5649811960757	-14655.358301300555	245	0.21323529411764705	0.3551020408163265	0.09452296819787986
YHR158C	-1	-/-	-676.4573160111904	-12853.928525047377	245	0.21271393643031786	0.3551020408163265	0.09481743227326266
YML105C	-1	-/-	-676.6763354688883	-15079.872656360269	245	0.2121951219512195	0.3551020408163265	0.09511189634864546
YBR119W	-1	-/-	-676.811103105545	-13591.440066546202	245	0.2116788321167883	0.3551020408163265	0.09540636042402827
YMR061W	-1	-/-	-676.8764850050211	-13547.28530235216	245	0.2111650485436893	0.3551020408163265	0.09570082449941107
YNL041C	-1	-/-	-677.2219540886581	-14243.128541808575	245	0.2106537530266344	0.3551020408163265	0.09599528857479388
YGL145W	-1	-/-	-677.3645897060633	-13941.425076551735	245	0.21014492753623187	0.3551020408163265	0.09628975265017668
YNL039W	-1	-/-	-677.3944222480059	-14996.62889149785	245	0.20963855421686747	0.3551020408163265	0.09658421672555949
YGR276C	-1	-/-	-677.631949365139	-13818.866070270538	245	0.2091346153846154	0.3551020408163265	0.09687868080094228
YDR201W	-1	-/-	-677.8814527131617	-13444.546111980453	245	0.20863309352517986	0.3551020408163265	0.09717314487632508
YOL056W	0	0/-	-677.9385364670306	-25538.032802337315	980	0.20863309352517986	0.3551020408163265	0.09717314487632508
YGR099W	-1	-/-	-678.236994560808	-14444.629489507526	245	0.20813397129186603	0.3551020408163265	0.09746760895170789
YMR064W	0	0/0	-678.415326314047	-25035.500989424065	980	0.20813397129186603	0.3551020408163265	0.09746760895170789
YOR269W	-1	-/-	-678.4843966811895	-14445.554428949952	245	0.20763723150357996	0.3551020408163265	0.0977620730270907
YER005W	-1	-/-	-678.4872754216194	-14261.534291304648	245	0.20714285714285716	0.3551020408163265	0.0980565371024735
YNL154C	-1	-/-	-679.1975624933839	-15359.449781879783	245	0.20665083135391923	0.3551020408163265	0.0983510011778563
YPL181W	1	+/+	-679.5083808451891	-14158.566831812263	244	0.20853080568720378	0.35918367346938773	0.0983510011778563
YLR045C	-1	-/-	-680.0322554558516	-14659.595987901092	245	0.20803782505910165	0.35918367346938773	0.0986454652532391
YML098W	-1	-/-	-680.1070552915335	-15249.34045547247	245	0.20754716981132076	0.35918367346938773	0.0989399293286219
YMR212C	-1	-/0	-680.3273556381464	-15567.074492104352	245	0.20705882352941177	0.35918367346938773	0.09923439340400471
YCL055W	-1	-/-	-680.9254908449948	-15413.307976603508	245	0.20657276995305165	0.35918367346938773	0.09952885747938751
YDR429C	-1	-/-	-681.3798658698797	-17097.95509751886	245	0.20608899297423888	0.35918367346938773	0.09982332155477032
YCR052W	1	+/+	-681.817167788744	-14601.608768355101	244	0.20794392523364486	0.363265306122449	0.09982332155477032
YKL048C	-1	-/-	-681.8884134590626	-14769.783099234104	245	0.20745920745920746	0.363265306122449	0.10011778563015312
YLR181C	-1	-/-	-682.2481364607811	-14575.466133639216	245	0.2069767441860465	0.363265306122449	0.10041224970553593
YML099C	-1	-/-	-682.4263655990362	-14316.185060471296	245	0.20649651972157773	0.363265306122449	0.10070671378091872
YML109W	1	+/+	-682.6731340959668	-13786.628279555589	244	0.20833333333333334	0.3673469387755102	0.10070671378091872
YKR037C	-1	-/-	-682.7821900695562	-13906.802766934037	245	0.20785219399538107	0.3673469387755102	0.10100117785630153
YER031C	-1	-/-	-683.0686756744981	-15359.833094887435	245	0.2073732718894009	0.3673469387755102	0.10129564193168433
YJL013C	-1	-/-	-683.3666773289442	-14918.954557038844	245	0.20689655172413793	0.3673469387755102	0.10159010600706714
YLR103C	-1	-/-	-683.5567267537117	-14695.533864438534	245	0.20642201834862386	0.3673469387755102	0.10188457008244994
YMR043W	-1	-/-	-683.8711312711239	-13623.99200912565	245	0.20594965675057209	0.3673469387755102	0.10217903415783275
YDR363W	1	+/+	-684.397951066494	-13954.92193917185	244	0.20776255707762556	0.37142857142857144	0.10217903415783275
YJL041W	-1	-/-	-684.5592401772738	-13310.800835892558	245	0.2072892938496583	0.37142857142857144	0.10247349823321555
YKL028W	-1	-/-	-684.6103866510093	-14229.376848157495	245	0.20681818181818182	0.37142857142857144	0.10276796230859835
YMR033W	1	+/+	-685.0315987691283	-14295.603681124747	244	0.20861678004535147	0.37551020408163266	0.10276796230859835
YKL017C	-1	-/-	-685.3884258270264	-14105.408143926412	245	0.2081447963800905	0.37551020408163266	0.10306242638398115
YBR057C	-1	-/-	-685.45625153929	-14304.909820210189	245	0.2076749435665914	0.37551020408163266	0.10335689045936396
YLR020C	-1	-/-	-685.5159407630563	-15035.447576209903	245	0.2072072072072072	0.37551020408163266	0.10365135453474676
YAL034W-A	-1	-/-	-685.5472706258297	-13978.871999628842	245	0.20674157303370785	0.37551020408163266	0.10394581861012957
YFR036W	-1	-/+	-685.5636074021459	-14912.891001883894	245	0.2062780269058296	0.37551020408163266	0.10424028268551237
YOR260W	-1	-/-	-685.7526469789445	-15540.06222788617	245	0.2058165548098434	0.37551020408163266	0.10453474676089516
YNL102W	-1	-/-	-685.8299963623285	-14854.49721704796	245	0.20535714285714285	0.37551020408163266	0.10482921083627797
YOR368W	-1	-/-	-686.5158576667309	-13625.486409783363	245	0.20489977728285078	0.37551020408163266	0.10512367491166077
YNL032W	-1	-/-	-686.6058293171227	-14208.690344747156	245	0.20444444444444446	0.37551020408163266	0.10541813898704358
YFL047W	0	0/-	-686.6250504907221	-24476.56021096278	980	0.20444444444444446	0.37551020408163266	0.10541813898704358
YCL031C	-1	-/-	-686.6944949030876	-16240.753690496087	245	0.2039911308203991	0.37551020408163266	0.10571260306242639
YKL015W	-1	-/-	-686.7697088383138	-13977.47590945661	245	0.20353982300884957	0.37551020408163266	0.10600706713780919
YCR084C	1	+/+	-686.8940425515175	-14913.069134049118	244	0.2052980132450331	0.3795918367346939	0.10600706713780919
YLR357W	1	+/+	-686.9263750575483	-14828.423956993967	244	0.20704845814977973	0.3836734693877551	0.10600706713780919
YNL218W	-1	-/-	-687.3360079973936	-13960.193032167852	245	0.20659340659340658	0.3836734693877551	0.106301531213192
YNL215W	0	0/+	-687.4605667423457	-27444.091474966146	980	0.20659340659340658	0.3836734693877551	0.106301531213192
YOR179C	-1	-/-	-687.7281992435455	-14223.22275338322	245	0.20614035087719298	0.3836734693877551	0.10659599528857479
YPR162C	1	+/+	-687.8896047696471	-14263.921020135283	244	0.20787746170678337	0.3877551020408163	0.10659599528857479
YNL090W	-1	-/-	-688.0715771839023	-14333.550640653819	245	0.2074235807860262	0.3877551020408163	0.1068904593639576
YGL164C	0	0/0	-688.1877156896517	-25576.267894244753	980	0.2074235807860262	0.3877551020408163	0.1068904593639576
YBR283C	-1	-/-	-688.2093012332916	-14011.097480073571	245	0.20697167755991286	0.3877551020408163	0.1071849234393404
YGL155W	-1	-/0	-688.2112209498882	-15579.601748071611	245	0.20652173913043478	0.3877551020408163	0.1074793875147232
YMR037C	-1	-/+	-688.237057864666	-15391.411269932985	245	0.20607375271149675	0.3877551020408163	0.10777385159010601
YNL107W	1	+/+	-688.3139347136021	-14571.509958654642	244	0.2077922077922078	0.39183673469387753	0.10777385159010601
YDR140W	-1	-/-	-688.397199511528	-14399.064348965883	245	0.20734341252699784	0.39183673469387753	0.10806831566548881
YLR200W	-1	-/-	-688.6370690446347	-15754.426634924486	245	0.20689655172413793	0.39183673469387753	0.10836277974087162
YMR052W	-1	-/-	-688.7167767286301	-14111.48363828659	245	0.2064516129032258	0.39183673469387753	0.10865724381625441
YBR200W	-1	-/-	-688.9160660803318	-14364.05752503872	245	0.20600858369098712	0.39183673469387753	0.10895170789163722
YGR179C	-1	-/-	-689.1234844401479	-14354.150191605091	245	0.20556745182012848	0.39183673469387753	0.10924617196702002
YNL273W	-1	-/-	-689.3936136960983	-15123.298042491078	245	0.20512820512820512	0.39183673469387753	0.10954063604240283
YLR412W	0	0/0	-689.3983165156096	-27280.47151008062	980	0.20512820512820512	0.39183673469387753	0.10954063604240283
YJL127C	1	+/+	-689.6664365082979	-13707.180866837502	244	0.2068230277185501	0.39591836734693875	0.10954063604240283
YJR140C	1	+/+	-689.9519170373678	-13161.658016450703	244	0.20851063829787234	0.4	0.10954063604240283
YKL074C	-1	-/-	-690.0800907947123	-14906.260845873505	245	0.208067940552017	0.4	0.10983510011778563
YKL090W	0	0/-	-690.0984955718741	-26602.999193477444	980	0.208067940552017	0.4	0.10983510011778563
YPR129W	0	0/-	-690.2035421859473	-24629.42283942178	980	0.208067940552017	0.4	0.10983510011778563
YBL006C	1	+/+	-690.8616891726851	-15146.913185447454	244	0.2097457627118644	0.40408163265306124	0.10983510011778563
YGL073W	-1	-/-	-690.8983292281628	-15350.419862326235	245	0.20930232558139536	0.40408163265306124	0.11012956419316844
YHR118C	1	+/+	-691.5188661348075	-15539.091594083235	244	0.2109704641350211	0.40816326530612246	0.11012956419316844
YPR048W	0	0/-	-691.5215135319158	-28274.2261780845	980	0.2109704641350211	0.40816326530612246	0.11012956419316844
YNL068C	-1	-/+	-691.5322875343263	-14872.809569012374	245	0.21052631578947367	0.40816326530612246	0.11042402826855123
YOR304W	1	+/+	-691.6284605711699	-14004.225208386779	244	0.21218487394957983	0.4122448979591837	0.11042402826855123
YNL021W	1	+/+	-691.6864864807576	-13825.181595174596	244	0.2138364779874214	0.4163265306122449	0.11042402826855123
YER129W	-1	-/-	-691.817902982235	-13242.057084843516	245	0.21338912133891214	0.4163265306122449	0.11071849234393404
YDR289C	-1	-/-	-692.0406455658376	-14431.179070521146	245	0.21294363256784968	0.4163265306122449	0.11101295641931684
YGR007W	-1	-/-	-692.2130685523152	-15299.115343481302	245	0.2125	0.4163265306122449	0.11130742049469965
YIL004C	-1	-/-	-692.4835937023163	-14721.707306150347	245	0.21205821205821207	0.4163265306122449	0.11160188457008245
YJR057W	-1	-/-	-692.4990242533386	-14354.710141275078	245	0.21161825726141079	0.4163265306122449	0.11189634864546526
YJL110C	-1	-/-	-692.7258946821094	-14918.957981646061	245	0.2111801242236025	0.4163265306122449	0.11219081272084806
YML061C	-1	-/-	-693.318362891674	-15127.418267071247	245	0.21074380165289255	0.4163265306122449	0.11248527679623085
YDR208W	-1	-/-	-693.3760367184877	-13826.594265319407	245	0.21030927835051547	0.4163265306122449	0.11277974087161366
YJR060W	1	+/+	-693.5975806713104	-14010.70784919709	244	0.21193415637860083	0.4204081632653061	0.11277974087161366
YPL129W	1	+/+	-693.6586301773787	-15319.419265538454	244	0.2135523613963039	0.42448979591836733	0.11277974087161366
YGR098C	-1	-/-	-693.9117004051805	-14018.007964577526	245	0.21311475409836064	0.42448979591836733	0.11307420494699646
YBR073W	-1	-/+	-694.1948480159044	-14245.99290638417	245	0.21267893660531698	0.42448979591836733	0.11336866902237927
YER168C	-1	-/-	-694.4358143508434	-15485.805763825774	245	0.21224489795918366	0.42448979591836733	0.11366313309776208
YPL083C	-1	-/-	-694.5466546937823	-15112.823575202376	245	0.21181262729124237	0.42448979591836733	0.11395759717314488
YDL056W	-1	-/-	-694.5625919550657	-13765.319027170539	245	0.21138211382113822	0.42448979591836733	0.11425206124852769
YDR198C	-1	-/-	-694.6720625758171	-14544.075607035309	245	0.21095334685598377	0.42448979591836733	0.11454652532391048
YBR258C	1	+/-	-694.9414551723748	-14144.061596056446	244	0.2125506072874494	0.42857142857142855	0.11454652532391048
YDL070W	0	0/+	-694.995089603588	-26517.01028857287	980	0.2125506072874494	0.42857142857142855	0.11454652532391048
YDR356W	-1	-/-	-695.209955394268	-14173.654061682522	245	0.21212121212121213	0.42857142857142855	0.11484098939929328
YGR006W	-1	-/-	-695.2144383192062	-13470.606195680797	245	0.21169354838709678	0.42857142857142855	0.11513545347467609
YJL002C	-1	-/-	-695.346136122942	-14211.174974024296	245	0.2112676056338028	0.42857142857142855	0.1154299175500589
YDR501W	-1	-/0	-695.7104542925954	-12763.447469212115	245	0.21084337349397592	0.42857142857142855	0.1157243816254417
YHR077C	-1	-/-	-695.7639799118042	-13890.510911941528	245	0.21042084168336672	0.42857142857142855	0.1160188457008245
YIL061C	-1	-/-	-695.8200085423887	-13926.04960834235	245	0.21	0.42857142857142855	0.1163133097762073
YAL024C	-1	-/-	-696.0321751385927	-13575.94784091413	245	0.20958083832335328	0.42857142857142855	0.1166077738515901
YMR129W	-1	-/-	-696.2568560242653	-15377.89305601269	245	0.20916334661354583	0.42857142857142855	0.11690223792697291
YMR216C	-1	-/-	-696.2783163823187	-13855.28353736177	245	0.20874751491053678	0.42857142857142855	0.11719670200235571
YNL082W	-1	-/-	-696.4864189624786	-14529.664871707559	245	0.20833333333333334	0.42857142857142855	0.11749116607773852
YIR015W	-1	-/-	-696.5028100609779	-12457.19242682308	245	0.2079207920792079	0.42857142857142855	0.11778563015312132
YMR167W	-1	-/-	-696.7191282808781	-13554.936299830675	245	0.2075098814229249	0.42857142857142855	0.11808009422850413
YNL085W	-1	-/-	-696.8967660441995	-15160.787860944867	245	0.20710059171597633	0.42857142857142855	0.11837455830388692
YOR115C	-1	-/-	-697.2115677371621	-15484.627964377403	245	0.20669291338582677	0.42857142857142855	0.11866902237926973
YLR369W	-1	-/-	-697.4350361824036	-14157.58971875906	245	0.206286836935167	0.42857142857142855	0.11896348645465253
YKL130C	-1	-/-	-697.4444159269333	-13403.604372754693	245	0.20588235294117646	0.42857142857142855	0.11925795053003534
YOR118W	0	0/0	-697.6481027156115	-24947.873752275482	980	0.20588235294117646	0.42857142857142855	0.11925795053003534
YKL166C	-1	-/-	-697.9219276830554	-15706.870555534959	245	0.2054794520547945	0.42857142857142855	0.11955241460541814
YNR008W	-1	-/-	-698.3166510462761	-13385.750136435032	245	0.205078125	0.42857142857142855	0.11984687868080095
YDR113C	-1	-/-	-698.4333998560905	-14571.22676692903	245	0.2046783625730994	0.42857142857142855	0.12014134275618374
YLR210W	-1	-/-	-698.4397237449884	-15305.423492629081	245	0.20428015564202334	0.42857142857142855	0.12043580683156654
YKL173W	-1	-/-	-698.6230726763606	-14777.305959358811	245	0.20388349514563106	0.42857142857142855	0.12073027090694935
YNL189W	0	0/-	-698.628195152618	-25421.16379135847	980	0.20388349514563106	0.42857142857142855	0.12073027090694935
YJL183W	-1	-/-	-698.6595557630062	-16108.546416876838	245	0.20348837209302326	0.42857142857142855	0.12102473498233215
YDR379W	-1	-/-	-698.7155706323683	-13856.928487259895	245	0.20309477756286268	0.42857142857142855	0.12131919905771496
YOR204W	-1	-/-	-698.8000482097268	-15427.560419403017	245	0.20270270270270271	0.42857142857142855	0.12161366313309777
YDR439W	1	+/+	-698.8250865936279	-13677.434469845146	244	0.20423892100192678	0.4326530612244898	0.12161366313309777
YPL060W	-1	-/-	-699.0772400051355	-14057.831286683679	245	0.20384615384615384	0.4326530612244898	0.12190812720848057
YAL043C	-1	-/-	-699.1848898231983	-13071.11710871756	245	0.2034548944337812	0.4326530612244898	0.12220259128386336
YCR008W	-1	-/-	-699.9563567340374	-12830.839507333934	245	0.20306513409961685	0.4326530612244898	0.12249705535924617
YGL113W	-1	-/-	-700.0469060391188	-14228.162834301591	245	0.20267686424474188	0.4326530612244898	0.12279151943462897
YDR386W	-1	-/-	-700.6003361195326	-14916.360207870603	245	0.20229007633587787	0.4326530612244898	0.12308598351001178
YKR010C	0	0/+	-700.6212723590434	-26284.15136808995	980	0.20229007633587787	0.4326530612244898	0.12308598351001178
YDR071C	1	+/+	-700.6496217623353	-15384.326110441238	244	0.2038095238095238	0.43673469387755104	0.12308598351001178
YNR051C	0	0/-	-700.6855312259868	-26649.13481298741	980	0.2038095238095238	0.43673469387755104	0.12308598351001178
YKL122C	-1	-/-	-700.9761152416468	-15075.69538013637	245	0.20342205323193915	0.43673469387755104	0.12338044758539458
YDR170C	-1	-/-	-701.1718786843121	-14222.421690832824	245	0.2030360531309298	0.43673469387755104	0.12367491166077739
YNL267W	-1	-/-	-701.5231438353658	-15004.403185725212	245	0.20265151515151514	0.43673469387755104	0.1239693757361602
YAL013W	1	+/+	-701.8750426098704	-14198.312341697514	244	0.20415879017013233	0.44081632653061226	0.1239693757361602
YML112W	-1	-/-	-702.1143836081028	-14397.402480069548	245	0.2037735849056604	0.44081632653061226	0.12426383981154299
YJL111W	-1	-/-	-702.166708599776	-15273.846874583513	245	0.2033898305084746	0.44081632653061226	0.12455830388692579
YDR117C	0	0/-	-702.2255876259878	-28533.86205735989	980	0.2033898305084746	0.44081632653061226	0.12455830388692579
YHR036W	-1	-/-	-702.2559721432626	-15002.0413187854	245	0.20300751879699247	0.44081632653061226	0.1248527679623086
YPR032W	-1	-/-	-702.8270964622498	-14041.454123102129	245	0.2026266416510319	0.44081632653061226	0.1251472320376914
YKR029C	1	+/+	-702.8812759667635	-14804.355034280568	244	0.20411985018726592	0.4448979591836735	0.1251472320376914
YFR038W	0	0/+	-702.9219955410808	-28003.084872115403	980	0.20411985018726592	0.4448979591836735	0.1251472320376914
YML069W	1	+/+	-702.9480902217329	-14544.93616355583	244	0.205607476635514	0.4489795918367347	0.1251472320376914
YDR152W	0	0/-	-703.1755874743685	-29245.111551676877	980	0.205607476635514	0.4489795918367347	0.1251472320376914
YMR316W	-1	-/-	-703.187739610672	-14470.173596300185	245	0.20522388059701493	0.4489795918367347	0.1254416961130742
YLR440C	0	0/-	-703.2066002897918	-25448.262388957664	980	0.20522388059701493	0.4489795918367347	0.1254416961130742
YER025W	-1	-/-	-703.3815600425005	-18014.068610697985	245	0.2048417132216015	0.4489795918367347	0.125736160188457
YBR166C	0	0/0	-704.1223403764889	-26932.831793362275	980	0.2048417132216015	0.4489795918367347	0.125736160188457
YDL143W	-1	-/-	-704.4196379184723	-15274.276878271252	245	0.20446096654275092	0.4489795918367347	0.12603062426383982
YJR144W	-1	-/-	-704.4586519300938	-15216.283836014569	245	0.20408163265306123	0.4489795918367347	0.12632508833922262
YDL226C	-1	-/-	-704.6368396505713	-15818.030195571482	245	0.2037037037037037	0.4489795918367347	0.12661955241460543
YOR171C	-1	-/-	-704.8304586857557	-14291.487699359655	245	0.2033271719038817	0.4489795918367347	0.12691401648998824
YLR254C	-1	-/0	-704.864111084491	-14551.50260984525	245	0.2029520295202952	0.4489795918367347	0.127208480565371
YNL149C	-1	-/0	-705.0302403047681	-15820.769950926304	245	0.20257826887661143	0.4489795918367347	0.12750294464075382
YLL013C	-1	-/-	-705.0379593372345	-11982.78160668537	245	0.20220588235294118	0.4489795918367347	0.12779740871613662
YHR060W	-1	-/-	-705.4279504865408	-14692.865236192942	245	0.2018348623853211	0.4489795918367347	0.12809187279151943
YPR051W	-1	-/-	-705.5928977243602	-15169.14732355997	245	0.20146520146520147	0.4489795918367347	0.12838633686690223
YLR457C	0	0/-	-705.6038811979815	-25330.386368111707	980	0.20146520146520147	0.4489795918367347	0.12838633686690223
YOR119C	-1	-/-	-705.671176917851	-16054.125915154815	245	0.20109689213893966	0.4489795918367347	0.12868080094228504
YMR270C	-1	-/-	-705.7934139445424	-15840.293330647051	245	0.20072992700729927	0.4489795918367347	0.12897526501766785
YKR087C	-1	-/-	-706.0055610537529	-13604.046492904425	245	0.20036429872495445	0.4489795918367347	0.12926972909305065
YER166W	-1	-/-	-706.0632595419884	-13377.269684411585	245	0.2	0.4489795918367347	0.12956419316843346
YDL040C	-1	-/-	-706.1914632767439	-14495.453163683414	245	0.1996370235934664	0.4489795918367347	0.12985865724381626
YBR278W	1	+/-	-706.2176157012582	-13550.114710561931	244	0.20108695652173914	0.4530612244897959	0.12985865724381626
YCR037C	-1	-/-	-706.2503201588988	-13555.862932518125	245	0.2007233273056058	0.4530612244897959	0.13015312131919907
YDL159W	-1	-/-	-706.4339855760336	-14497.627858325839	245	0.2003610108303249	0.4530612244897959	0.13044758539458187
YDL240W	0	0/-	-706.9703000141308	-25734.292411291506	980	0.2003610108303249	0.4530612244897959	0.13044758539458187
YLR305C	-1	-/-	-707.1561980843544	-13378.136122247204	245	0.2	0.4530612244897959	0.13074204946996468
YHR058C	-1	-/-	-707.2266477942467	-14002.577998027205	245	0.19964028776978418	0.4530612244897959	0.13103651354534745
YDL161W	-1	-/-	-707.7530057281256	-15073.727723386139	245	0.1992818671454219	0.4530612244897959	0.13133097762073026
YKR062W	-1	-/-	-707.7732777893543	-14139.398492336273	245	0.1989247311827957	0.4530612244897959	0.13162544169611307
YER148W	-1	-/-	-707.8739895001054	-16019.600148789585	245	0.19856887298747763	0.4530612244897959	0.13191990577149587
YDR150W	-1	-/-	-707.9910332933068	-15660.189235836267	245	0.1982142857142857	0.4530612244897959	0.13221436984687868
YDR167W	1	+/+	-708.0566614195704	-15351.601166896522	244	0.19964349376114082	0.45714285714285713	0.13221436984687868
YMR207C	-1	-/-	-708.5622388571501	-13746.493219852448	245	0.199288256227758	0.45714285714285713	0.13250883392226148
YER146W	-1	-/-	-709.100207477808	-15157.7795547992	245	0.1989342806394316	0.45714285714285713	0.1328032979976443
YOR239W	-1	-/-	-709.204631537199	-14994.849615067244	245	0.19858156028368795	0.45714285714285713	0.1330977620730271
YHR187W	-1	-/-	-709.554590985179	-14042.301799494773	245	0.19823008849557522	0.45714285714285713	0.1333922261484099
YJR052W	-1	-/-	-709.6133460476995	-14378.669279497117	245	0.1978798586572438	0.45714285714285713	0.1336866902237927
YGL043W	-1	-/-	-710.136998064816	-15177.838390357792	245	0.19753086419753085	0.45714285714285713	0.1339811542991755
YCR066W	-1	-/-	-710.8285872340202	-13917.274793207645	245	0.19718309859154928	0.45714285714285713	0.13427561837455831
YGL203C	0	0/0	-711.2522156946361	-25816.643278677016	980	0.19718309859154928	0.45714285714285713	0.13427561837455831
YLR114C	-1	-/-	-711.6707848608494	-14126.986396417022	245	0.1968365553602812	0.45714285714285713	0.13457008244994112
YDR014W	0	0/+	-712.6200753962621	-23997.736024642363	980	0.1968365553602812	0.45714285714285713	0.13457008244994112
YNL016W	-1	-/-	-712.9663912802935	-14526.183190360665	245	0.19649122807017544	0.45714285714285713	0.1348645465253239
YGR140W	-1	-/-	-713.0743955299258	-13733.517104797065	245	0.19614711033274956	0.45714285714285713	0.1351590106007067
YDR081C	-1	-/-	-713.1574998646975	-15778.76985859871	245	0.1958041958041958	0.45714285714285713	0.1354534746760895
YBL032W	-1	-/+	-713.6970155723393	-16389.603425409645	245	0.19546247818499127	0.45714285714285713	0.1357479387514723
YNR026C	-1	-/-	-713.7764881551266	-14888.49345588684	245	0.1951219512195122	0.45714285714285713	0.13604240282685512
YDR331W	-1	-/-	-713.7914108932018	-15110.07242166996	245	0.19478260869565217	0.45714285714285713	0.13633686690223792
YJL168C	1	+/+	-714.4134286120534	-14821.140229795128	244	0.19618055555555555	0.46122448979591835	0.13633686690223792
YJL203W	-1	-/-	-714.6262384727597	-14608.294446326792	245	0.19584055459272098	0.46122448979591835	0.13663133097762073
YDL099W	-1	-/-	-714.7122962996364	-14955.491635859013	245	0.19550173010380623	0.46122448979591835	0.13692579505300354
YER173W	-1	-/-	-714.8517034873366	-15164.811131671071	245	0.19516407599309155	0.46122448979591835	0.13722025912838634
YPL032C	-1	-/-	-715.0109344869852	-14486.627513170242	245	0.19482758620689655	0.46122448979591835	0.13751472320376915
YMR028W	0	0/-	-715.2377070086077	-26513.650129733607	980	0.19482758620689655	0.46122448979591835	0.13751472320376915
YDR320C	-1	-/-	-715.4271738007665	-15229.597159340978	245	0.1944922547332186	0.46122448979591835	0.13780918727915195
YHR167W	-1	-/-	-715.4639545455575	-16064.184006907046	245	0.19415807560137457	0.46122448979591835	0.13810365135453476
YGL151W	-1	-/-	-715.4885490015149	-14656.367902427912	245	0.19382504288164665	0.46122448979591835	0.13839811542991756
YJR021C	-1	-/-	-715.8097416460514	-14630.738435156643	245	0.1934931506849315	0.46122448979591835	0.13869257950530034
YDR469W	1	+/+	-715.8721353188157	-14761.079073892906	244	0.19487179487179487	0.46530612244897956	0.13869257950530034
YDR472W	-1	-/-	-716.4149929061532	-14797.472116708755	245	0.1945392491467577	0.46530612244897956	0.13898704358068315
YGL153W	-1	-/-	-716.4898845776916	-14912.244011498988	245	0.19420783645655879	0.46530612244897956	0.13928150765606595
YIL063C	-1	-/-	-716.5027559027076	-13919.421663194895	245	0.19387755102040816	0.46530612244897956	0.13957597173144876
YPL180W	-1	-/-	-716.6552858054638	-15513.907169669867	245	0.1935483870967742	0.46530612244897956	0.13987043580683156
YLR016C	-1	-/-	-716.9929243549705	-14805.882416287437	245	0.19322033898305085	0.46530612244897956	0.14016489988221437
YGR270W	-1	-/-	-717.0819652676582	-14311.501972705126	245	0.19289340101522842	0.46530612244897956	0.14045936395759717
YOR327C	-1	-/-	-717.1685820296407	-14029.194735512137	245	0.19256756756756757	0.46530612244897956	0.14075382803297998
YNL088W	1	+/+	-717.2224586308002	-15341.240465767682	244	0.19392917369308602	0.46938775510204084	0.14075382803297998
YLR385C	1	+/+	-717.6353829503059	-12854.649490833282	244	0.19528619528619529	0.47346938775510206	0.14075382803297998
YNL222W	-1	-/-	-717.7061876766384	-13669.730674870312	245	0.1949579831932773	0.47346938775510206	0.14104829210836278
YOR151C	-1	-/-	-717.81010678038	-14937.284796085209	245	0.19463087248322147	0.47346938775510206	0.1413427561837456
YML074C	-1	-/+	-717.8876561075449	-15813.783516641706	245	0.19430485762144054	0.47346938775510206	0.1416372202591284
YJL112W	-1	-/-	-718.1123785376549	-14575.086795680225	245	0.1939799331103679	0.47346938775510206	0.1419316843345112
YBL091C	0	0/-	-718.3925285153091	-26371.68392662471	980	0.1939799331103679	0.47346938775510206	0.1419316843345112
YNL080C	-1	-/-	-718.7780602499843	-14191.746456570923	245	0.19365609348914858	0.47346938775510206	0.142226148409894
YML127W	1	+/+	-718.8679231703281	-14393.482430569828	244	0.195	0.4775510204081633	0.142226148409894
YCR039C	-1	-/-	-719.1209437847137	-13109.76337248087	245	0.194675540765391	0.4775510204081633	0.1425206124852768
YER047C	0	0/0	-719.1277234693989	-26779.608443240635	980	0.194675540765391	0.4775510204081633	0.1425206124852768
YLR071C	-1	-/-	-719.230292417109	-15232.278514370322	245	0.19435215946843853	0.4775510204081633	0.1428150765606596
YPL045W	-1	-/-	-719.2617004029453	-14681.596000317484	245	0.19402985074626866	0.4775510204081633	0.1431095406360424
YNL282W	-1	-/-	-719.264826014638	-16788.27373940125	245	0.19370860927152317	0.4775510204081633	0.1434040047114252
YOR189W	0	0/+	-719.5766257941723	-26554.053276143968	980	0.19370860927152317	0.4775510204081633	0.1434040047114252
YNL221C	-1	-/-	-719.6001592464745	-15959.240246225148	245	0.1933884297520661	0.4775510204081633	0.143698468786808
YMR214W	-1	-/-	-719.7388668954372	-14758.190246541053	245	0.19306930693069307	0.4775510204081633	0.1439929328621908
YNL108C	0	0/0	-719.8341499650851	-27759.10921115242	980	0.19306930693069307	0.4775510204081633	0.1439929328621908
YDL145C	-1	-/-	-720.4553010314703	-15662.283242836595	245	0.1927512355848435	0.4775510204081633	0.14428739693757361
YHR166C	-1	-/-	-720.7966488152742	-13635.165628060699	245	0.1924342105263158	0.4775510204081633	0.14458186101295642
YDR243C	-1	-/-	-720.8029125928879	-14266.645090788603	245	0.1921182266009852	0.4775510204081633	0.14487632508833923
YGR078C	-1	-/-	-720.8803320527077	-17017.795208483934	245	0.1918032786885246	0.4775510204081633	0.14517078916372203
YBR265W	-1	-/-	-720.923891633749	-15350.856221035123	245	0.19148936170212766	0.4775510204081633	0.14546525323910484
YJR092W	-1	-/-	-721.5044765621424	-14667.380315504968	245	0.19117647058823528	0.4775510204081633	0.14575971731448764
YKL160W	1	+/+	-721.5599898397923	-14727.016760442406	244	0.19249592169657423	0.4816326530612245	0.14575971731448764
YOR349W	-1	-/-	-721.6286160051823	-13023.476688031107	245	0.19218241042345277	0.4816326530612245	0.14605418138987045
YDL017W	-1	-/-	-721.9733781814575	-15354.822478443384	245	0.191869918699187	0.4816326530612245	0.14634864546525325
YHR191C	-1	-/-	-722.1220648288727	-14261.133793205023	245	0.19155844155844157	0.4816326530612245	0.14664310954063603
YKR090W	-1	-/-	-722.245473138988	-13702.667464368045	245	0.1912479740680713	0.4816326530612245	0.14693757361601884
YNL054W	-1	-/-	-722.4510578662157	-15269.708906248212	245	0.19093851132686085	0.4816326530612245	0.14723203769140164
YDR006C	0	0/-	-722.5031477082521	-25219.347477028612	980	0.19093851132686085	0.4816326530612245	0.14723203769140164
YBL104C	0	0/-	-722.8045535404235	-26260.729697730392	980	0.19093851132686085	0.4816326530612245	0.14723203769140164
YDR183W	-1	-/-	-722.9824000597	-14256.343042168766	245	0.19063004846526657	0.4816326530612245	0.14752650176678445
YDR448W	1	+/+	-723.0399398803711	-12790.957920126617	244	0.19193548387096773	0.4857142857142857	0.14752650176678445
YDR163W	-1	-/-	-723.4298551827669	-14876.932484611869	245	0.19162640901771336	0.4857142857142857	0.14782096584216725
YDR312W	-1	-/-	-723.5300459638238	-17897.363136671484	245	0.19131832797427653	0.4857142857142857	0.14811542991755006
YBR060C	1	+/+	-723.6082486510277	-15495.764556922019	244	0.1926163723916533	0.4897959183673469	0.14811542991755006
YDR137W	-1	-/-	-723.6200511455536	-14152.940680108964	245	0.19230769230769232	0.4897959183673469	0.14840989399293286
YBR165W	-1	-/-	-723.7036590278149	-15220.91992643848	245	0.192	0.4897959183673469	0.14870435806831567
YPL160W	-1	-/-	-724.1832558587193	-18127.177850939333	245	0.19169329073482427	0.4897959183673469	0.14899882214369847
YKL089W	-1	-/-	-724.808605030179	-15535.167666465044	245	0.19138755980861244	0.4897959183673469	0.14929328621908128
YER007W	-1	-/-	-724.8609393835068	-13698.352646529675	245	0.1910828025477707	0.4897959183673469	0.14958775029446408
YCR092C	-1	-/-	-724.9454920887947	-14232.412171058357	245	0.1907790143084261	0.4897959183673469	0.1498822143698469
YGR005C	-1	-/-	-725.108213275671	-15404.747017771006	245	0.19047619047619047	0.4897959183673469	0.1501766784452297
YKL018W	1	+/-	-725.3789712563157	-16273.926458917558	244	0.19175911251980982	0.49387755102040815	0.1501766784452297
YBL093C	-1	-/-	-725.4089567512274	-15252.29795152694	245	0.19145569620253164	0.49387755102040815	0.15047114252061247
YLL004W	1	+/+	-725.5329905748367	-15432.50097573921	244	0.19273301737756715	0.49795918367346936	0.15047114252061247
YKL155C	0	0/-	-725.8119546007365	-25919.21984383464	980	0.19273301737756715	0.49795918367346936	0.15047114252061247
YMR126C	0	0/0	-726.0841212542728	-25833.448723085225	980	0.19273301737756715	0.49795918367346936	0.15047114252061247
YDL155W	-1	-/-	-726.0943374931812	-15844.921982631087	245	0.19242902208201892	0.49795918367346936	0.15076560659599528
YKL179C	-1	-/-	-726.099336117506	-15354.832899041474	245	0.1921259842519685	0.49795918367346936	0.15106007067137808
YLR086W	-1	-/+	-726.3489995747805	-13675.187618091702	245	0.1918238993710692	0.49795918367346936	0.1513545347467609
YHR107C	-1	-/-	-726.3571714051068	-15753.540133234113	245	0.19152276295133439	0.49795918367346936	0.1516489988221437
YDR179C	-1	-/-	-726.6352407038212	-14187.4734403193	245	0.19122257053291536	0.49795918367346936	0.1519434628975265
YLR226W	-1	-/-	-726.71553286165	-15215.953498698771	245	0.19092331768388107	0.49795918367346936	0.1522379269729093
YEL030W	-1	-/-	-726.8600628077984	-13676.83184376359	245	0.190625	0.49795918367346936	0.1525323910482921
YDR320C-A	-1	-/-	-726.9680248498917	-12535.07390320301	245	0.19032761310452417	0.49795918367346936	0.15282685512367492
YMR080C	1	+/+	-726.9756499826908	-15988.485532194376	244	0.19158878504672897	0.5020408163265306	0.15282685512367492
YBR094W	0	0/0	-726.9896198883653	-25450.329571062233	980	0.19158878504672897	0.5020408163265306	0.15282685512367492
YGR229C	-1	-/-	-727.1867398247123	-17142.617197945714	245	0.19129082426127528	0.5020408163265306	0.15312131919905772
YBR042C	-1	-/-	-727.402756780386	-14760.969244003296	245	0.19099378881987578	0.5020408163265306	0.15341578327444053
YEL051W	-1	-/-	-727.4913261532784	-15421.169555574656	245	0.19069767441860466	0.5020408163265306	0.15371024734982333
YLR079W	-1	-/-	-727.5252998322248	-15688.669269785285	245	0.19040247678018576	0.5020408163265306	0.15400471142520614
YDL197C	1	+/+	-727.6476825848222	-16072.080871969461	244	0.19165378670788252	0.5061224489795918	0.15400471142520614
YLR115W	-1	-/-	-727.7486680746078	-13493.390949761495	245	0.19135802469135801	0.5061224489795918	0.15429917550058891
YJR050W	-1	-/-	-727.8964710831642	-14752.469271035865	245	0.19106317411402157	0.5061224489795918	0.15459363957597172
YFL046W	0	0/-	-728.013340068981	-26275.12559944298	980	0.19106317411402157	0.5061224489795918	0.15459363957597172
YOL138C	-1	-/-	-728.0172235146165	-13673.11546246335	245	0.19076923076923077	0.5061224489795918	0.15488810365135453
YDL235C	-1	-/-	-728.0187237560749	-15389.575827099383	245	0.19047619047619047	0.5061224489795918	0.15518256772673733
YOL109W	-1	-/-	-728.0850039124489	-14845.253626398742	245	0.1901840490797546	0.5061224489795918	0.15547703180212014
YDL044C	-1	-/-	-728.1956983469427	-14821.536170735955	245	0.18989280245022971	0.5061224489795918	0.15577149587750294
YIL016W	-1	-/-	-728.2062363624573	-15900.622180871665	245	0.18960244648318042	0.5061224489795918	0.15606595995288575
YJL074C	-1	-/-	-728.4960779510438	-14934.591091770679	245	0.18931297709923664	0.5061224489795918	0.15636042402826855
YDR138W	-1	-/-	-728.662529706955	-14055.544160462916	245	0.18902439024390244	0.5061224489795918	0.15665488810365136
YPR180W	0	0/-	-728.7189394189045	-25995.61009856593	980	0.18902439024390244	0.5061224489795918	0.15665488810365136
YMR138W	-1	-/-	-728.8892315626144	-15253.2327824682	245	0.1887366818873668	0.5061224489795918	0.15694935217903416
YMR171C	0	0/-	-729.0250961631536	-26055.968391950242	980	0.1887366818873668	0.5061224489795918	0.15694935217903416
YDR172W	-1	-/-	-729.4113126248121	-17111.05278623104	245	0.1884498480243161	0.5061224489795918	0.15724381625441697
YDR440W	1	+/+	-730.2532804571092	-15055.072314403951	244	0.18968133535660092	0.5102040816326531	0.15724381625441697
YBR077C	-1	-/-	-730.3032728731632	-15211.559924017638	245	0.1893939393939394	0.5102040816326531	0.15753828032979977
YOL043C	-1	-/-	-730.7623246908188	-13833.986302804202	245	0.18910741301059	0.5102040816326531	0.15783274440518258
YML102W	1	+/+	-730.901621054858	-15217.254321482033	244	0.1903323262839879	0.5142857142857142	0.15783274440518258
YDR121W	1	+/+	-731.0635123699903	-16293.480628468096	244	0.19155354449472098	0.5183673469387755	0.15783274440518258
YHR090C	1	+/+	-731.4477379322052	-14918.560762941837	244	0.1927710843373494	0.5224489795918368	0.15783274440518258
YNL261W	1	+/+	-731.6749590933323	-14367.079905301332	244	0.19398496240601504	0.5265306122448979	0.15783274440518258
YDL105W	-1	-/-	-731.7462520003319	-13874.682097315788	245	0.19369369369369369	0.5265306122448979	0.15812720848056538
YER104W	-1	-/-	-732.1196890175343	-14709.130212903023	245	0.1934032983508246	0.5265306122448979	0.15842167255594816
YGR262C	-1	-/-	-732.1720962822437	-15004.4919590801	245	0.19311377245508982	0.5265306122448979	0.15871613663133097
YFR046C	-1	-/-	-732.39801466465	-15177.488789197057	245	0.19282511210762332	0.5265306122448979	0.15901060070671377
YML059C	-1	-/-	-732.466982781887	-12553.512106820941	245	0.1925373134328358	0.5265306122448979	0.15930506478209658
YGR261C	-1	-/-	-733.0722235143185	-14366.228943057358	245	0.19225037257824143	0.5265306122448979	0.15959952885747938
YDR457W	-1	-/-	-733.837757140398	-13101.37032546848	245	0.19196428571428573	0.5265306122448979	0.1598939929328622
YER159C	-1	-/-	-733.9533564969897	-15910.188988242298	245	0.19167904903417535	0.5265306122448979	0.160188457008245
YHR103W	0	0/-	-734.1666577733122	-26278.86668906221	980	0.19167904903417535	0.5265306122448979	0.160188457008245
YDR238C	-1	-/-	-734.3996285498142	-13485.822645664215	245	0.1913946587537092	0.5265306122448979	0.1604829210836278
YML071C	-1	-/-	-734.4197329878807	-14799.871859893203	245	0.19111111111111112	0.5265306122448979	0.1607773851590106
YDL175C	-1	-/-	-734.545061968267	-14698.86213294603	245	0.1908284023668639	0.5265306122448979	0.1610718492343934
YPL195W	-1	-/-	-734.5628498792648	-13831.131077356637	245	0.19054652880354506	0.5265306122448979	0.16136631330977622
YBL026W	-1	-/-	-734.7284797728062	-16103.287956625223	245	0.1902654867256637	0.5265306122448979	0.16166077738515902
YGR047C	-1	-/-	-734.7986859977245	-15506.4963009879	245	0.18998527245949925	0.5265306122448979	0.16195524146054183
YBL021C	0	0/-	-734.98390478082	-26195.468751454726	980	0.18998527245949925	0.5265306122448979	0.16195524146054183
YOR191W	1	+/+	-735.2427074462175	-13606.672091081738	244	0.19117647058823528	0.5306122448979592	0.16195524146054183
YLR323C	0	0/-	-735.6973656574264	-27330.765392769128	980	0.19117647058823528	0.5306122448979592	0.16195524146054183
YPR008W	-1	-/-	-736.0950474664569	-14483.82260170579	245	0.19089574155653452	0.5306122448979592	0.1622497055359246
YML088W	-1	-/-	-736.6355837956071	-14125.674675092101	245	0.1906158357771261	0.5306122448979592	0.1625441696113074
YDR227W	1	+/+	-737.0265496373177	-14072.091990739107	244	0.191800878477306	0.5346938775510204	0.1625441696113074
YGL245W	-1	-/-	-737.2180992364883	-14822.219545863569	245	0.1915204678362573	0.5346938775510204	0.16283863368669022
YHR154W	-1	-/-	-737.4365238845348	-13765.879082608968	245	0.19124087591240876	0.5346938775510204	0.16313309776207302
YDL205C	0	0/-	-737.6812786404043	-24859.217094447464	980	0.19124087591240876	0.5346938775510204	0.16313309776207302
YBR133C	-1	-/-	-737.7323302552104	-14839.609231788665	245	0.19096209912536444	0.5346938775510204	0.16342756183745583
YLR085C	1	+/+	-737.7865853011608	-14957.312122054398	244	0.19213973799126638	0.5387755102040817	0.16342756183745583
YBR114W	-1	-/+	-737.8339506983757	-14140.04980455339	245	0.19186046511627908	0.5387755102040817	0.16372202591283863
YHR073W	-1	-/-	-738.1026992201805	-13712.317318033427	245	0.19158200290275762	0.5387755102040817	0.16401648998822144
YGR217W	-1	-/-	-738.1558748781681	-13822.84862146154	245	0.19130434782608696	0.5387755102040817	0.16431095406360424
YOL044W	-1	-/-	-738.3317386694252	-14277.106762927026	245	0.191027496382055	0.5387755102040817	0.16460541813898705
YER151C	-1	-/-	-738.5558387339115	-14256.302046775818	245	0.1907514450867052	0.5387755102040817	0.16489988221436985
YBR103W	1	+/+	-738.6200293302536	-14699.139827854931	244	0.1919191919191919	0.5428571428571428	0.16489988221436985
YNR027W	-1	-/-	-738.7638780400157	-16795.214595321566	245	0.19164265129682997	0.5428571428571428	0.16519434628975266
YAL051W	-1	-/-	-738.8695753216743	-15155.02095630765	245	0.19136690647482013	0.5428571428571428	0.16548881036513546
YDL098C	-1	-/-	-738.9215751588345	-14647.912855774164	245	0.1910919540229885	0.5428571428571428	0.16578327444051827
YML076C	-1	-/-	-739.2319331020117	-14070.97884513624	245	0.1908177905308465	0.5428571428571428	0.16607773851590105
YLR433C	-1	-/-	-739.3576580286026	-13915.34269052744	245	0.19054441260744986	0.5428571428571428	0.16637220259128385
YBR171W	-1	-/-	-739.6607436686754	-16470.297848775983	245	0.19027181688125894	0.5428571428571428	0.16666666666666666
YCL063W	-1	-/-	-739.8262785226107	-15454.609146773815	245	0.19	0.5428571428571428	0.16696113074204946
YDR498C	-1	-/-	-740.1831312403083	-14398.707170151174	245	0.18972895863052783	0.5428571428571428	0.16725559481743227
YLR208W	-1	-/-	-740.6173367202282	-16014.969604119658	245	0.18945868945868946	0.5428571428571428	0.16755005889281507
YML036W	-1	-/-	-740.8997653536499	-15623.190066475421	245	0.1891891891891892	0.5428571428571428	0.16784452296819788
YDR240C	-1	-/-	-741.4309498667717	-14792.108350932598	245	0.18892045454545456	0.5428571428571428	0.16813898704358068
YMR060C	-1	-/-	-741.4670783877373	-14433.891330391169	245	0.18865248226950354	0.5428571428571428	0.1684334511189635
YDL203C	0	0/-	-741.5818243175745	-26363.89261173643	980	0.18865248226950354	0.5428571428571428	0.1684334511189635
YOR048C	-1	-/-	-741.905549429357	-17093.020367011428	245	0.18838526912181303	0.5428571428571428	0.1687279151943463
YOR060C	-1	-/-	-742.0381609797478	-13601.60011245124	245	0.18811881188118812	0.5428571428571428	0.1690223792697291
YMR275C	-1	-/-	-742.1303545832634	-14644.505707990378	245	0.18785310734463276	0.5428571428571428	0.1693168433451119
YLR313C	-1	-/-	-743.3348304927349	-13800.518111288548	245	0.18758815232722145	0.5428571428571428	0.1696113074204947
YJL201W	-1	-/-	-743.5470728129148	-14040.493228033185	245	0.18732394366197183	0.5428571428571428	0.16990577149587752
YCR096C	0	0/-	-743.5791275482625	-25196.11079950165	980	0.18732394366197183	0.5428571428571428	0.16990577149587752
YCR038C	-1	-/-	-743.7197581529617	-14745.37477748841	245	0.18706047819971872	0.5428571428571428	0.1702002355712603
YOL034W	-1	-/-	-743.7602317929268	-14332.789237305522	245	0.18679775280898878	0.5428571428571428	0.1704946996466431
YNR052C	-1	-/-	-743.9100495874882	-14302.507104761899	245	0.18653576437587657	0.5428571428571428	0.1707891637220259
YGL211W	-1	-/-	-743.9311378225684	-17304.736779160798	245	0.18627450980392157	0.5428571428571428	0.1710836277974087
YGL019W	-1	-/-	-744.0194101929665	-14028.273731801659	245	0.18601398601398603	0.5428571428571428	0.17137809187279152
YER013W	-1	-/-	-744.0477795675397	-15437.605845965445	245	0.1857541899441341	0.5428571428571428	0.17167255594817432
YKL139W	-1	-/-	-744.147266715765	-15295.782009243965	245	0.18549511854951187	0.5428571428571428	0.17196702002355713
YDL164C	-1	-/-	-744.3293162360787	-14674.931628085673	245	0.18523676880222842	0.5428571428571428	0.17226148409893993
YDR051C	0	0/-	-744.3324205409735	-26680.75118308235	980	0.18523676880222842	0.5428571428571428	0.17226148409893993
YPR033C	-1	-/-	-745.0887727662921	-17531.37579217553	245	0.18497913769123783	0.5428571428571428	0.17255594817432274
YLL036C	-1	-/-	-745.2122232951224	-15868.949623901397	245	0.18472222222222223	0.5428571428571428	0.17285041224970554
YLR007W	-1	-/-	-745.3302578851581	-14655.072942376137	245	0.18446601941747573	0.5428571428571428	0.17314487632508835
YJR014W	0	0/-	-745.4866132531315	-29342.85626153834	980	0.18446601941747573	0.5428571428571428	0.17314487632508835
YMR076C	-1	-/+	-745.5881758406758	-14912.570696294308	245	0.18421052631578946	0.5428571428571428	0.17343934040047115
YNL030W	1	+/+	-745.6884373798966	-15964.730545893312	244	0.18533886583679116	0.5469387755102041	0.17343934040047115
YGL022W	-1	-/-	-745.8129612356424	-15503.851126492023	245	0.1850828729281768	0.5469387755102041	0.17373380447585396
YPL153C	-1	-/-	-745.8182790279388	-15307.940760668367	245	0.18482758620689654	0.5469387755102041	0.17402826855123674
YHR205W	-1	-/-	-745.8843043446541	-13887.987486567348	245	0.18457300275482094	0.5469387755102041	0.17432273262661954
YMR224C	-1	-/-	-745.988096177578	-14141.193554848433	245	0.1843191196698762	0.5469387755102041	0.17461719670200235
YKL183W	0	0/-	-746.1853034384549	-26679.38371787034	980	0.1843191196698762	0.5469387755102041	0.17461719670200235
YIL085C	-1	-/-	-746.2694408670068	-15249.352678399533	245	0.18406593406593408	0.5469387755102041	0.17491166077738515
YFL013C	1	+/+	-746.4493910223246	-16833.259924076498	244	0.18518518518518517	0.5510204081632653	0.17491166077738515
YGR202C	-1	-/-	-746.456741720438	-14270.2830343768	245	0.18493150684931506	0.5510204081632653	0.17520612485276796
YIL159W	-1	-/-	-746.5636865496635	-15348.675079971552	245	0.18467852257181944	0.5510204081632653	0.17550058892815076
YPR017C	-1	-/-	-746.6094856411219	-16167.146800763905	245	0.18442622950819673	0.5510204081632653	0.17579505300353357
YLR438C-A	-1	-/-	-746.6532690227032	-14278.731619544327	245	0.18417462482946795	0.5510204081632653	0.17608951707891637
YDL102W	-1	-/-	-746.6871909946203	-15201.143377915025	245	0.18392370572207084	0.5510204081632653	0.17638398115429918
YGL105W	-1	-/-	-747.2979240193963	-16766.283464483917	245	0.1836734693877551	0.5510204081632653	0.17667844522968199
YDR188W	-1	-/-	-747.355587489903	-14938.840512175113	245	0.18342391304347827	0.5510204081632653	0.1769729093050648
YMR063W	0	0/-	-747.7143140304834	-25091.808658869006	980	0.18342391304347827	0.5510204081632653	0.1769729093050648
YDR295C	1	+/+	-747.7249547019601	-15222.339038163424	244	0.18453188602442333	0.5551020408163265	0.1769729093050648
YOR168W	-1	-/-	-747.7951849102974	-15886.754479311407	245	0.1842818428184282	0.5551020408163265	0.1772673733804476
YIL130W	0	0/-	-747.9270547712222	-26318.117895866744	980	0.1842818428184282	0.5551020408163265	0.1772673733804476
YOR196C	0	0/-	-748.0477778762579	-26353.043460248038	980	0.1842818428184282	0.5551020408163265	0.1772673733804476
YGL050W	0	0/-	-748.0952256303281	-28420.261366518214	980	0.1842818428184282	0.5551020408163265	0.1772673733804476
YDR189W	-1	-/-	-748.4921156540513	-16562.17755563557	245	0.18403247631935046	0.5551020408163265	0.1775618374558304
YOR250C	-1	-/-	-748.5526562929153	-14618.257022023201	245	0.1837837837837838	0.5551020408163265	0.17785630153121318
YER107C	-1	-/-	-748.6597214639187	-16164.31631474197	245	0.18353576248313092	0.5551020408163265	0.17815076560659598
YLR291C	-1	-/-	-748.7237835973501	-16767.70845128596	245	0.18328840970350405	0.5551020408163265	0.1784452296819788
YDL088C	-1	-/-	-748.8497410267591	-15783.902777027339	245	0.18304172274562583	0.5551020408163265	0.1787396937573616
YHR039C-A	-1	-/-	-748.9130188822746	-14316.490834116936	245	0.1827956989247312	0.5551020408163265	0.1790341578327444
YPR152C	0	0/-	-748.936336748302	-25278.731367638335	980	0.1827956989247312	0.5551020408163265	0.1790341578327444
YGL139W	0	0/-	-748.9396810047328	-27009.771178664174	980	0.1827956989247312	0.5551020408163265	0.1790341578327444
YFL049W	1	+/+	-748.9518069624901	-14837.998605191708	244	0.18389261744966443	0.5591836734693878	0.1790341578327444
YBR106W	-1	-/-	-749.0319754779339	-18159.0539932698	245	0.1836461126005362	0.5591836734693878	0.1793286219081272
YGL238W	-1	-/-	-749.4219930171967	-14571.550234049559	245	0.18340026773761714	0.5591836734693878	0.17962308598351
YLR330W	-1	-/-	-749.5965537279844	-15914.890869297087	245	0.18315508021390375	0.5591836734693878	0.17991755005889282
YHR151C	0	0/0	-749.8358762599528	-25451.751891837455	980	0.18315508021390375	0.5591836734693878	0.17991755005889282
YPL161C	-1	-/-	-749.8998649418354	-15201.478507891297	245	0.1829105473965287	0.5591836734693878	0.18021201413427562
YLR405W	-1	-/-	-749.9172061346471	-16861.72095612809	245	0.18266666666666667	0.5591836734693878	0.18050647820965843
YLR403W	-1	-/-	-749.9510185346007	-14829.392377359793	245	0.18242343541944075	0.5591836734693878	0.18080094228504123
YJL204C	-1	-/-	-749.9868711680174	-14247.810255900025	245	0.18218085106382978	0.5591836734693878	0.18109540636042404
YDR162C	-1	-/-	-750.0287034958601	-16200.793171722442	245	0.18193891102257637	0.5591836734693878	0.18138987043580684
YHR079C	-1	-/-	-750.2033261656761	-14290.168760735542	245	0.1816976127320955	0.5591836734693878	0.18168433451118962
YLR130C	-1	-/-	-750.3096045255661	-15466.110521998256	245	0.1814569536423841	0.5591836734693878	0.18197879858657243
YKL054C	-1	-/-	-750.384451571852	-14492.25925212726	245	0.18121693121693122	0.5591836734693878	0.18227326266195523
YBR112C	1	+/+	-750.4402813650668	-15508.924882389605	244	0.18229854689564068	0.563265306122449	0.18227326266195523
YDR310C	1	+/+	-750.4905162900686	-14738.322724089026	244	0.18337730870712401	0.5673469387755102	0.18227326266195523
YCR014C	-1	-/-	-750.7074053287506	-14984.303984254599	245	0.1831357048748353	0.5673469387755102	0.18256772673733804
YJL104W	-1	-/-	-750.7290945351124	-15289.980648517609	245	0.18289473684210528	0.5673469387755102	0.18286219081272084
YHL003C	-1	-/-	-750.8203803673387	-14603.409852102399	245	0.18265440210249673	0.5673469387755102	0.18315665488810365
YEL034W	-1	-/-	-751.1017433479428	-15414.060055479407	245	0.18241469816272965	0.5673469387755102	0.18345111896348645
YJL039C	-1	-/-	-751.1314472034574	-14633.943788163364	245	0.182175622542595	0.5673469387755102	0.18374558303886926
YDR419W	-1	-/-	-751.3472765982151	-15135.840082451701	245	0.18193717277486912	0.5673469387755102	0.18404004711425206
YPL213W	-1	-/-	-751.4310802817345	-13914.855249602348	245	0.18169934640522875	0.5673469387755102	0.18433451118963487
YEL019C	-1	-/-	-751.4910285770893	-13969.45735257864	245	0.1814621409921671	0.5673469387755102	0.18462897526501768
YOR140W	-1	-/-	-751.6217545941472	-14830.001280650496	245	0.18122555410691005	0.5673469387755102	0.18492343934040048
YKL095W	-1	-/-	-752.1013200879097	-14423.290768489242	245	0.18098958333333334	0.5673469387755102	0.18521790341578329
YDL087C	-1	-/-	-752.2448145747185	-14917.000759594142	245	0.18075422626788037	0.5673469387755102	0.1855123674911661
YOL089C	-1	-/-	-752.4090470969677	-15067.094753749669	245	0.18051948051948052	0.5673469387755102	0.18580683156654887
YCL005W	0	0/-	-752.6028189528733	-26601.494070000015	980	0.18051948051948052	0.5673469387755102	0.18580683156654887
YPR086W	-1	-/-	-752.7261132150888	-15002.477168157697	245	0.18028534370946822	0.5673469387755102	0.18610129564193167
YBR263W	0	0/-	-752.756706261076	-27439.8353792578	980	0.18028534370946822	0.5673469387755102	0.18610129564193167
YPL001W	1	+/+	-752.8564815968275	-15076.569327034056	244	0.18134715025906736	0.5714285714285714	0.18610129564193167
YCR033W	1	+/-	-752.9223106727004	-14336.827252417803	244	0.18240620957309184	0.5755102040816327	0.18610129564193167
YLR106C	-1	-/-	-753.1888666898012	-16058.835549972951	245	0.1821705426356589	0.5755102040816327	0.18639575971731448
YPR171W	-1	-/-	-753.2728739976883	-14952.513986453414	245	0.18193548387096775	0.5755102040816327	0.18669022379269729
YLR021W	0	0/-	-753.4375051017851	-26165.803022034466	980	0.18193548387096775	0.5755102040816327	0.18669022379269729
YDL065C	-1	-/-	-753.4394809119403	-14978.5406566225	245	0.18170103092783504	0.5755102040816327	0.1869846878680801
YAL020C	-1	-/-	-753.5490031801164	-13262.318181123585	245	0.18146718146718147	0.5755102040816327	0.1872791519434629
YJL035C	-1	-/-	-753.7322057187557	-14892.548661097884	245	0.18123393316195371	0.5755102040816327	0.1875736160188457
YIL084C	1	+/+	-753.8413543887436	-13786.983582559973	244	0.1822849807445443	0.5795918367346938	0.1875736160188457
YKL025C	-1	-/-	-753.9618997126818	-13789.426097527146	245	0.18205128205128204	0.5795918367346938	0.1878680800942285
YLR105C	-1	-/-	-754.4383046962321	-14883.06449957937	245	0.18181818181818182	0.5795918367346938	0.1881625441696113
YGR186W	-1	-/-	-754.4953444898129	-15008.831923514605	245	0.1815856777493606	0.5795918367346938	0.18845700824499412
YKR007W	-1	-/-	-754.5959750562906	-14867.563073456287	245	0.18135376756066413	0.5795918367346938	0.18875147232037692
YEL053C	-1	-/-	-754.7048069834709	-14960.492651335895	245	0.18112244897959184	0.5795918367346938	0.18904593639575973
YMR255W	-1	-/-	-754.7052514851093	-16065.473958775401	245	0.18089171974522292	0.5795918367346938	0.18934040047114253
YMR231W	-1	-/-	-754.7936728596687	-15029.19712767005	245	0.1806615776081425	0.5795918367346938	0.1896348645465253
YJR005W	0	0/-	-755.1354449316859	-24925.13186965976	980	0.1806615776081425	0.5795918367346938	0.1896348645465253
YOR254C	-1	-/-	-755.4340716302395	-16727.301695659757	245	0.18043202033036848	0.5795918367346938	0.18992932862190812
YJR024C	0	0/0	-755.8585078492761	-27819.24171445705	980	0.18043202033036848	0.5795918367346938	0.18992932862190812
YGL094C	-1	-/-	-756.0296393036842	-14676.187396138906	245	0.1802030456852792	0.5795918367346938	0.19022379269729092
YDL006W	-1	-/-	-756.2665581852198	-15207.774212107062	245	0.17997465145754118	0.5795918367346938	0.19051825677267373
YBR015C	-1	-/-	-756.2865715324879	-15412.450009372085	245	0.17974683544303796	0.5795918367346938	0.19081272084805653
YER093C	-1	-/-	-756.3633956313133	-14795.071130007505	245	0.179519595448799	0.5795918367346938	0.19110718492343934
YMR283C	-1	-/-	-756.4229327440262	-15304.454811163247	245	0.17929292929292928	0.5795918367346938	0.19140164899882214
YIL030C	-1	-/-	-756.520541280508	-15052.60411901772	245	0.17906683480453972	0.5795918367346938	0.19169611307420495
YPR125W	-1	-/-	-756.6208158135414	-15760.650135159492	245	0.17884130982367757	0.5795918367346938	0.19199057714958775
YCL014W	-1	-/-	-756.8591040372849	-14707.980033442378	245	0.17861635220125785	0.5795918367346938	0.19228504122497056
YIL134W	0	0/-	-756.9147979170084	-25893.76563624665	980	0.17861635220125785	0.5795918367346938	0.19228504122497056
YOL123W	-1	-/-	-757.3539148047566	-16033.007536862046	245	0.17839195979899497	0.5795918367346938	0.19257950530035337
YPR046W	-1	-/-	-757.3598181046546	-15340.554309979081	245	0.178168130489335	0.5795918367346938	0.19287396937573617
YBR254C	-1	-/-	-757.6933107972145	-15797.206187531352	245	0.17794486215538846	0.5795918367346938	0.19316843345111898
YPR139C	-1	-/-	-757.8726015836	-15313.549566753209	245	0.17772215269086358	0.5795918367346938	0.19346289752650175
YDR068W	0	0/0	-758.0006889952347	-24665.562521623448	980	0.17772215269086358	0.5795918367346938	0.19346289752650175
YER124C	0	0/-	-758.0357102900743	-25640.64875822235	980	0.17772215269086358	0.5795918367346938	0.19346289752650175
YHR186C	-1	-/-	-758.2564764171839	-14272.65535993874	245	0.1775	0.5795918367346938	0.19375736160188456
YOR017W	0	0/0	-758.2963684657589	-26507.108031047508	980	0.1775	0.5795918367346938	0.19375736160188456
YOL028C	-1	-/-	-758.413662403822	-15078.712294995785	245	0.1772784019975031	0.5795918367346938	0.19405182567726736
YMR001C	-1	-/-	-758.4479715526104	-15468.614686608315	245	0.1770573566084788	0.5795918367346938	0.19434628975265017
YBL025W	-1	-/-	-758.7796309068799	-15783.224081397057	245	0.17683686176836863	0.5795918367346938	0.19464075382803298
YJR110W	-1	-/-	-758.9975192248821	-15177.745039492846	245	0.17661691542288557	0.5795918367346938	0.19493521790341578
YLR141W	-1	-/+	-759.4621064960957	-13963.590075999498	245	0.1763975155279503	0.5795918367346938	0.19522968197879859
YFL061W	0	0/-	-759.47038139496	-23878.51636757329	980	0.1763975155279503	0.5795918367346938	0.19522968197879859
YHR120W	-1	-/-	-759.5246110260487	-16272.733196742833	245	0.1761786600496278	0.5795918367346938	0.1955241460541814
YCR063W	-1	-/-	-759.626483142376	-15633.976926982403	245	0.17596034696406443	0.5795918367346938	0.1958186101295642
YJR064W	-1	-/-	-759.6465545222163	-15965.696667253971	245	0.17574257425742573	0.5795918367346938	0.196113074204947
YHL038C	-1	-/-	-759.6669166386127	-13847.662090610713	245	0.17552533992583436	0.5795918367346938	0.1964075382803298
YDR212W	-1	-/-	-759.8766709044576	-15179.183232575655	245	0.17530864197530865	0.5795918367346938	0.1967020023557126
YLR275W	-1	-/-	-759.9336564838886	-15713.672818806022	245	0.17509247842170161	0.5795918367346938	0.19699646643109542
YNL232W	-1	-/-	-759.9751068949699	-17086.597292631865	245	0.1748768472906404	0.5795918367346938	0.1972909305064782
YGR057C	-1	-/-	-760.1299439668655	-14658.515821129084	245	0.17466174661746617	0.5795918367346938	0.197585394581861
YPR169W	0	0/-	-760.1544525483623	-29908.24771470856	980	0.17466174661746617	0.5795918367346938	0.197585394581861
YPL023C	0	0/0	-760.1685185059905	-24716.164092153776	980	0.17466174661746617	0.5795918367346938	0.197585394581861
YDR180W	-1	-/+	-760.1797465234995	-15817.904010429978	245	0.17444717444717445	0.5795918367346938	0.1978798586572438
YDR002W	-1	-/-	-760.4078891724348	-16933.64920926094	245	0.17423312883435582	0.5795918367346938	0.1981743227326266
YKL116C	0	0/-	-760.507595622912	-26104.077704047784	980	0.17423312883435582	0.5795918367346938	0.1981743227326266
YGR227W	-1	-/-	-760.6506320536137	-14883.825370520353	245	0.17401960784313725	0.5795918367346938	0.19846878680800942
YNL121C	-1	-/-	-760.7180901505053	-17141.890985336155	245	0.17380660954712362	0.5795918367346938	0.19876325088339222
YMR223W	0	0/-	-760.9831235781312	-26939.022143998183	980	0.17380660954712362	0.5795918367346938	0.19876325088339222
YKL022C	-1	-/-	-761.0326667875051	-15005.741673864424	245	0.17359413202933985	0.5795918367346938	0.19905771495877503
YKL052C	-1	-/-	-761.0428284108639	-14765.077064439654	245	0.17338217338217338	0.5795918367346938	0.19935217903415783
YNL064C	-1	-/-	-761.0939846038818	-16327.741624962538	245	0.17317073170731706	0.5795918367346938	0.19964664310954064
YOR319W	-1	-/-	-761.1444537639618	-14340.509139239788	245	0.17295980511571254	0.5795918367346938	0.19994110718492344
YOL051W	-1	-/-	-761.2370489537716	-14405.433288808912	245	0.17274939172749393	0.5795918367346938	0.20023557126030625
YOL103W	0	0/-	-761.4759262744337	-25293.68266319856	980	0.17274939172749393	0.5795918367346938	0.20023557126030625
YMR073C	-1	-/-	-761.647496432066	-14587.117234438658	245	0.17253948967193194	0.5795918367346938	0.20053003533568906
YIR023W	-1	-/-	-761.6756991297007	-14760.56031601131	245	0.17233009708737865	0.5795918367346938	0.20082449941107186
YKR035W-A	-1	-/-	-761.7231639325619	-14338.511256307364	245	0.17212121212121212	0.5795918367346938	0.20111896348645467
YFL017C	0	0/-	-761.7247622478753	-27288.52399028372	980	0.17212121212121212	0.5795918367346938	0.20111896348645467
YNL316C	0	0/0	-761.908997984603	-27851.82370398566	980	0.17212121212121212	0.5795918367346938	0.20111896348645467
YOR143C	-1	-/-	-762.4070207774639	-16470.01640870422	245	0.17191283292978207	0.5795918367346938	0.20141342756183744
YNL163C	-1	-/-	-762.4605200886726	-17303.773964472115	245	0.1717049576783555	0.5795918367346938	0.20170789163722025
YLR127C	-1	-/-	-762.4993585050106	-15804.624875076115	245	0.17149758454106281	0.5795918367346938	0.20200235571260305
YLR018C	0	0/-	-762.7198668848723	-27773.2300813552	980	0.17149758454106281	0.5795918367346938	0.20200235571260305
YOL018C	0	0/-	-763.1265268418938	-26797.7631928795	980	0.17149758454106281	0.5795918367346938	0.20200235571260305
YJL072C	-1	-/-	-763.5693513229489	-15264.693462658674	245	0.1712907117008444	0.5795918367346938	0.20229681978798586
YDL111C	-1	-/-	-763.6650014817715	-17793.559621185064	245	0.1710843373493976	0.5795918367346938	0.20259128386336867
YLR005W	-1	-/-	-763.9356194734573	-14132.58966255188	245	0.17087845968712395	0.5795918367346938	0.20288574793875147
YOL054W	-1	-/-	-764.1060464680195	-15615.007072016597	245	0.17067307692307693	0.5795918367346938	0.20318021201413428
YLR055C	-1	-/+	-764.4340459406376	-15014.447391357273	245	0.17046818727490998	0.5795918367346938	0.20347467608951708
YPR040W	0	0/-	-764.4637937303632	-27553.1145651713	980	0.17046818727490998	0.5795918367346938	0.20347467608951708
YMR112C	-1	-/-	-764.5892928987741	-15970.805324725807	245	0.17026378896882494	0.5795918367346938	0.2037691401648999
YJL073W	-1	-/-	-764.9610890112817	-16280.610256079584	245	0.17005988023952096	0.5795918367346938	0.2040636042402827
YOL045W	-1	-/-	-765.0311345010996	-16242.217151746154	245	0.16985645933014354	0.5795918367346938	0.2043580683156655
YOR259C	-1	-/-	-765.3373852968216	-16132.389001399279	245	0.16965352449223417	0.5795918367346938	0.2046525323910483
YIL044C	-1	-/-	-765.3787666931748	-15468.802925474942	245	0.16945107398568018	0.5795918367346938	0.2049469964664311
YNL212W	0	0/0	-765.8242729213089	-27303.15016587358	980	0.16945107398568018	0.5795918367346938	0.2049469964664311
YER083C	-1	-/-	-765.8910709619522	-14205.166179418564	245	0.16924910607866508	0.5795918367346938	0.20524146054181389
YGL137W	-1	-/-	-766.0585944950581	-16071.36236293614	245	0.16904761904761906	0.5795918367346938	0.2055359246171967
YGR195W	-1	-/-	-766.6951163113117	-18049.397293150425	245	0.16884661117717004	0.5795918367346938	0.2058303886925795
YOR057W	-1	-/0	-766.8108021840453	-15090.157662503421	245	0.16864608076009502	0.5795918367346938	0.2061248527679623
YDR372C	-1	-/-	-766.8328554034233	-14676.048602759838	245	0.16844602609727166	0.5795918367346938	0.2064193168433451
YJL024C	-1	-/-	-766.9290753901005	-15374.288118697703	245	0.16824644549763032	0.5795918367346938	0.2067137809187279
YIL095W	-1	-/-	-766.9893447831273	-14090.03526031971	245	0.1680473372781065	0.5795918367346938	0.20700824499411072
YCR020W-B	1	+/+	-767.1730075478554	-15213.454752475023	244	0.1690307328605201	0.5836734693877551	0.20700824499411072
YOR190W	0	0/-	-767.3742007538676	-24872.732321817428	980	0.1690307328605201	0.5836734693877551	0.20700824499411072
YDL080C	-1	-/-	-767.387407373637	-15412.522780176252	245	0.16883116883116883	0.5836734693877551	0.20730270906949352
YDR459C	-1	-/-	-767.4216731712222	-14576.848765663803	245	0.16863207547169812	0.5836734693877551	0.20759717314487633
YEL022W	-1	-/-	-767.6117829531431	-15898.978945225477	245	0.1684334511189635	0.5836734693877551	0.20789163722025913
YBR038W	-1	-/-	-767.6449476778507	-14393.842831760645	245	0.16823529411764707	0.5836734693877551	0.20818610129564194
YKR072C	-1	-/-	-767.6717969179153	-15146.17166043818	245	0.16803760282021152	0.5836734693877551	0.20848056537102475
YDR257C	0	0/-	-767.7204848080873	-27091.819972451776	980	0.16803760282021152	0.5836734693877551	0.20848056537102475
YER092W	0	0/-	-767.726091706194	-25007.17889317125	980	0.16803760282021152	0.5836734693877551	0.20848056537102475
YDR160W	-1	-/-	-767.884270645678	-14289.181273423135	245	0.16784037558685447	0.5836734693877551	0.20877502944640755
YNL172W	-1	-/-	-768.0028857290745	-14509.360829740763	245	0.16764361078546308	0.5836734693877551	0.20906949352179033
YPR052C	1	+/+	-768.029254078865	-15872.533649623394	244	0.1686182669789227	0.5877551020408164	0.20906949352179033
YHR129C	-1	-/-	-768.0556666851044	-16067.077382937074	245	0.16842105263157894	0.5877551020408164	0.20936395759717313
YKR020W	-1	-/-	-768.3149967193604	-14769.688193887472	245	0.16822429906542055	0.5877551020408164	0.20965842167255594
YMR012W	-1	-/-	-768.4406956583261	-16524.10083540529	245	0.16802800466744458	0.5877551020408164	0.20995288574793874
YKL059C	-1	-/-	-768.6978038027883	-15056.537618152797	245	0.16783216783216784	0.5877551020408164	0.21024734982332155
YGR092W	-1	-/-	-768.8139704428613	-14364.796408947557	245	0.16763678696158324	0.5877551020408164	0.21054181389870436
YOR154W	0	0/-	-768.9192849937826	-26499.335661832243	980	0.16763678696158324	0.5877551020408164	0.21054181389870436
YLR363C	-1	-/-	-769.0901579558849	-14899.64871931076	245	0.16744186046511628	0.5877551020408164	0.21083627797408716
YLL003W	-1	-/-	-769.1165590286255	-15432.69246211648	245	0.1672473867595819	0.5877551020408164	0.21113074204946997
YDR351W	0	0/-	-769.1181754488498	-26138.263029827736	980	0.1672473867595819	0.5877551020408164	0.21113074204946997
YCR044C	-1	-/-	-769.2215533815324	-13272.199925355613	245	0.16705336426914152	0.5877551020408164	0.21142520612485277
YDR235W	-1	-/-	-769.2264490872622	-15266.036195449531	245	0.16685979142526072	0.5877551020408164	0.21171967020023558
YIL109C	-1	-/-	-769.3069630414248	-15329.928313486278	245	0.16666666666666666	0.5877551020408164	0.21201413427561838
YKR086W	-1	-/-	-769.4705913364887	-14936.253935366869	245	0.16647398843930636	0.5877551020408164	0.2123085983510012
YGL195W	-1	-/-	-769.5094231292605	-15021.182418394834	245	0.16628175519630484	0.5877551020408164	0.212603062426384
YKR036C	-1	-/-	-769.6693850457668	-15399.45449155569	245	0.16608996539792387	0.5877551020408164	0.21289752650176677
YGR118W	-1	-/-	-769.6866579949856	-18185.245957933366	245	0.16589861751152074	0.5877551020408164	0.21319199057714958
YML104C	-1	-/-	-769.8285446465015	-15375.010496988893	245	0.16570771001150747	0.5877551020408164	0.21348645465253238
YFR009W	-1	-/-	-770.2214597463608	-16418.619168534875	245	0.16551724137931034	0.5877551020408164	0.2137809187279152
YFL024C	1	+/-	-770.2545445561409	-15027.765117943287	244	0.16647531572904709	0.5918367346938775	0.2137809187279152
YOL111C	-1	-/-	-770.4008603394032	-14147.722958300263	245	0.16628440366972477	0.5918367346938775	0.214075382803298
YBR261C	0	0/-	-770.5491946805269	-29227.195254677907	980	0.16628440366972477	0.5918367346938775	0.214075382803298
YLR195C	-1	-/-	-770.6406115442514	-15377.614700593054	245	0.1660939289805269	0.5918367346938775	0.2143698468786808
YBR202W	-1	-/+	-770.812339797616	-15777.727571014315	245	0.16590389016018306	0.5918367346938775	0.2146643109540636
YPL268W	-1	-/-	-770.9170790761709	-15023.197702486068	245	0.1657142857142857	0.5918367346938775	0.2149587750294464
YER089C	-1	-/-	-770.9811301678419	-14836.974907055497	245	0.16552511415525115	0.5918367346938775	0.2152532391048292
YER030W	1	+/+	-771.2352218143642	-15481.71479107067	244	0.16647662485746864	0.5959183673469388	0.2152532391048292
YFL005W	-1	-/-	-771.2739741951227	-15985.4237588197	245	0.1662870159453303	0.5959183673469388	0.21554770318021202
YGL092W	-1	-/+	-771.6978912502527	-16024.3003141433	245	0.16609783845278725	0.5959183673469388	0.21584216725559482
YJL025W	-1	-/-	-771.7097086012363	-16017.37399147451	245	0.16590909090909092	0.5959183673469388	0.21613663133097763
YHR013C	-1	-/-	-771.7916247546673	-17372.62017935142	245	0.16572077185017026	0.5959183673469388	0.21643109540636044
YDR211W	-1	-/-	-771.9482967033982	-16411.40324295312	245	0.1655328798185941	0.5959183673469388	0.21672555948174324
YOR165W	0	0/-	-772.0386426737532	-28491.49472723622	980	0.1655328798185941	0.5959183673469388	0.21672555948174324
YKL214C	-1	-/-	-772.1764876954257	-14979.476317126304	245	0.16534541336353342	0.5959183673469388	0.21702002355712602
YLR170C	-1	-/-	-772.3419891893864	-14471.1317464374	245	0.16515837104072398	0.5959183673469388	0.21731448763250882
YAR003W	1	+/+	-773.1818288862705	-14686.588980734348	244	0.16610169491525423	0.6	0.21731448763250882
YNL079C	-1	-/-	-773.2270051389933	-15814.296009115875	245	0.16591422121896163	0.6	0.21760895170789163
YKL049C	-1	-/-	-773.2454025149345	-15529.480526857078	245	0.1657271702367531	0.6	0.21790341578327443
YJL209W	-1	-/-	-773.5966924130917	-15015.394077025354	245	0.16554054054054054	0.6	0.21819787985865724
YDL189W	0	0/0	-773.7460152097046	-27719.440726075787	980	0.16554054054054054	0.6	0.21819787985865724
YPL202C	-1	-/-	-774.0120808929205	-16840.253701288253	245	0.16535433070866143	0.6	0.21849234393404005
YEL036C	-1	-/-	-774.0547055006027	-15371.415317878127	245	0.1651685393258427	0.6	0.21878680800942285
YHR201C	0	0/0	-774.1650992818177	-30330.508233135566	980	0.1651685393258427	0.6	0.21878680800942285
YLR139C	-1	-/-	-774.5597899258137	-14425.453301668167	245	0.16498316498316498	0.6	0.21908127208480566
YLR447C	-1	-/-	-774.7533584088087	-15043.080027498305	245	0.1647982062780269	0.6	0.21937573616018846
YML034W	-1	-/-	-774.8669986799359	-15589.327592544258	245	0.16461366181410975	0.6	0.21967020023557127
YJL080C	1	+/+	-775.036136507988	-17593.330456811935	244	0.16554809843400448	0.6040816326530613	0.21967020023557127
YDR397C	-1	-/+	-775.0636145174503	-13813.286995645612	245	0.1653631284916201	0.6040816326530613	0.21996466431095407
YDR104C	0	0/-	-775.0894897356629	-27732.34548164811	980	0.1653631284916201	0.6040816326530613	0.21996466431095407
YNL049C	-1	-/-	-775.162874609232	-14703.281120456755	245	0.16517857142857142	0.6040816326530613	0.22025912838633688
YPL244C	-1	-/-	-775.5912284515798	-16378.909001842141	245	0.16499442586399107	0.6040816326530613	0.22055359246171968
YDL008W	-1	-/-	-775.6369697153568	-14964.431743130088	245	0.16481069042316257	0.6040816326530613	0.22084805653710246
YGL225W	-1	-/-	-776.0614998489618	-16898.00639241934	245	0.1646273637374861	0.6040816326530613	0.22114252061248527
YGL228W	0	0/-	-776.1902712266892	-28384.27723169513	980	0.1646273637374861	0.6040816326530613	0.22114252061248527
YJL023C	0	0/-	-776.2480507064611	-27206.974570528604	980	0.1646273637374861	0.6040816326530613	0.22114252061248527
YDR385W	-1	-/-	-776.2532053291798	-15009.01553568244	245	0.16444444444444445	0.6040816326530613	0.22143698468786807
YGR041W	-1	-/-	-776.3751496821642	-15741.501330144703	245	0.16426193118756938	0.6040816326530613	0.22173144876325088
YPR009W	-1	-/-	-776.4364437758923	-16290.487343847752	245	0.164079822616408	0.6040816326530613	0.22202591283863368
YMR219W	1	+/+	-776.6409767568111	-14109.208903580904	244	0.16500553709856036	0.6081632653061224	0.22202591283863368
YPL239W	-1	-/-	-776.6801664233208	-16486.399577975273	245	0.16482300884955753	0.6081632653061224	0.2223203769140165
YBR086C	-1	-/-	-776.75853548944	-13782.978427574039	245	0.16464088397790055	0.6081632653061224	0.2226148409893993
YDL084W	1	+/+	-776.8693835139275	-17561.77670043707	244	0.16556291390728478	0.6122448979591837	0.2226148409893993
YGR036C	-1	-/-	-776.8898886963725	-14184.185175560415	245	0.16538037486218302	0.6122448979591837	0.2229093050647821
YJR136C	0	0/+	-777.0075793704018	-26391.05696638208	980	0.16538037486218302	0.6122448979591837	0.2229093050647821
YGL060W	0	0/-	-777.0463367262855	-27532.421461447142	980	0.16538037486218302	0.6122448979591837	0.2229093050647821
YOR141C	0	0/+	-777.5089655388147	-28182.80555406306	980	0.16538037486218302	0.6122448979591837	0.2229093050647821
YGL065C	-1	-/-	-777.546130374074	-16144.65523159504	245	0.16519823788546256	0.6122448979591837	0.2232037691401649
YFR031C	-1	-/+	-777.6761234030128	-15461.717541076243	245	0.16501650165016502	0.6122448979591837	0.2234982332155477
YOR039W	-1	-/-	-777.7066723704338	-15061.853755414486	245	0.16483516483516483	0.6122448979591837	0.22379269729093051
YER109C	-1	-/-	-777.7126791104674	-14471.810318179429	245	0.16465422612513722	0.6122448979591837	0.22408716136631332
YGR105W	0	0/0	-778.0892840372398	-27178.044556322042	980	0.16465422612513722	0.6122448979591837	0.22408716136631332
YOL146W	-1	-/-	-778.3819959759712	-15206.498565346003	245	0.16447368421052633	0.6122448979591837	0.22438162544169613
YOR301W	-1	-/-	-778.394020318985	-15296.136530816555	245	0.16429353778751368	0.6122448979591837	0.2246760895170789
YOR290C	1	+/+	-778.4587630406022	-14583.740318924189	244	0.1652078774617068	0.6163265306122448	0.2246760895170789
YMR117C	-1	-/-	-778.5620677322149	-14863.300844088197	245	0.1650273224043716	0.6163265306122448	0.2249705535924617
YGL005C	-1	-/-	-778.5647053197026	-15950.098177976906	245	0.1648471615720524	0.6163265306122448	0.2252650176678445
YDR482C	0	0/-	-778.57879005	-28009.125007377006	980	0.1648471615720524	0.6163265306122448	0.2252650176678445
YDL212W	-1	-/-	-778.5815143212676	-16710.161648593843	245	0.16466739367502725	0.6163265306122448	0.22555948174322732
YOR103C	-1	-/-	-778.6799522414804	-16403.21349889785	245	0.1644880174291939	0.6163265306122448	0.22585394581861012
YPR062W	0	0/-	-778.7263483358547	-28285.713869127445	980	0.1644880174291939	0.6163265306122448	0.22585394581861012
YFR051C	-1	-/-	-778.729711279273	-14882.81497451663	245	0.16430903155603918	0.6163265306122448	0.22614840989399293
YPL208W	-1	-/-	-779.2298065721989	-15951.324420820922	245	0.1641304347826087	0.6163265306122448	0.22644287396937574
YHR135C	-1	-/-	-779.6260574162006	-14365.068526491523	245	0.16395222584147665	0.6163265306122448	0.22673733804475854
YAL042W	-1	-/-	-779.9124155640602	-14714.060038745403	245	0.16377440347071584	0.6163265306122448	0.22703180212014135
YBL061C	-1	-/-	-779.9159136898816	-16096.005834762007	245	0.1635969664138678	0.6163265306122448	0.22732626619552415
YKL092C	-1	-/-	-780.0993221625686	-15141.990632027388	245	0.1634199134199134	0.6163265306122448	0.22762073027090696
YDR174W	-1	-/+	-780.3175483644009	-15008.398363459855	245	0.16324324324324324	0.6163265306122448	0.22791519434628976
YDR224C	1	+/+	-780.3911846801639	-14875.445360485464	244	0.16414686825053995	0.6204081632653061	0.22791519434628976
YMR026C	-1	-/-	-780.4212949872017	-16755.02575403452	245	0.16396979503775622	0.6204081632653061	0.22820965842167257
YMR004W	-1	-/-	-780.5635803714395	-17890.40068309754	245	0.16379310344827586	0.6204081632653061	0.22850412249705537
YGR275W	1	+/+	-780.9774731695652	-15003.725796625018	244	0.16469321851453175	0.6244897959183674	0.22850412249705537
YOL130W	-1	-/-	-781.0184949934483	-15337.408714443445	245	0.16451612903225807	0.6244897959183674	0.22879858657243815
YDR507C	-1	-/-	-781.2562418580055	-16324.421736091375	245	0.16433941997851773	0.6244897959183674	0.22909305064782096
YDR219C	-1	-/-	-781.4982025250793	-15789.369311116636	245	0.16416309012875535	0.6244897959183674	0.22938751472320376
YBR022W	-1	-/-	-781.6129322350025	-14608.641115963459	245	0.1639871382636656	0.6244897959183674	0.22968197879858657
YJL065C	1	+/+	-781.6212027445436	-15723.802840210497	244	0.16488222698072805	0.6285714285714286	0.22968197879858657
YML097C	-1	-/-	-781.6914484500885	-16517.493752360344	245	0.16470588235294117	0.6285714285714286	0.22997644287396937
YDR166C	-1	-/-	-781.7359620332718	-15257.587869808078	245	0.16452991452991453	0.6285714285714286	0.23027090694935218
YNL133C	-1	-/-	-782.3151445761323	-16181.51004679501	245	0.16435432230522945	0.6285714285714286	0.23056537102473498
YBR228W	-1	-/-	-782.7193650007248	-14761.040851533413	245	0.16417910447761194	0.6285714285714286	0.2308598351001178
YMR161W	-1	-/-	-782.7308592274785	-15182.549609169364	245	0.16400425985090522	0.6285714285714286	0.2311542991755006
YLR288C	1	+/+	-782.8093498572707	-15626.879465200007	244	0.16489361702127658	0.6326530612244898	0.2311542991755006
YNL291C	-1	-/-	-782.8371841907501	-15199.403754170984	245	0.1647183846971307	0.6326530612244898	0.2314487632508834
YPL042C	-1	-/-	-782.9113970547915	-15099.225525349379	245	0.16454352441613587	0.6326530612244898	0.2317432273262662
YKL057C	-1	-/+	-783.1251731514931	-15703.369432538748	245	0.16436903499469777	0.6326530612244898	0.232037691401649
YGL133W	1	+/+	-783.1364808678627	-14383.244503974915	244	0.1652542372881356	0.636734693877551	0.232037691401649
YMR274C	0	0/-	-783.4701630752534	-26729.679676207714	980	0.1652542372881356	0.636734693877551	0.232037691401649
YNL047C	-1	-/-	-783.594157166779	-15664.170752361417	245	0.16507936507936508	0.636734693877551	0.23233215547703182
YOL004W	1	+/+	-783.8992156088352	-14674.900595843792	244	0.16596194503171247	0.6408163265306123	0.23233215547703182
YJL054W	-1	-/-	-783.9430133327842	-15781.165950343013	245	0.16578669482576558	0.6408163265306123	0.2326266195524146
YIL114C	-1	-/-	-784.1133608222008	-14634.616947673261	245	0.16561181434599156	0.6408163265306123	0.2329210836277974
YMR100W	-1	-/-	-784.1978242956102	-15752.945238720626	245	0.1654373024236038	0.6408163265306123	0.2332155477031802
YLR386W	-1	-/-	-784.2953689992428	-14908.483988411725	245	0.16526315789473683	0.6408163265306123	0.233510011778563
YFR021W	-1	-/-	-784.3455219268799	-14077.873692065477	245	0.1650893796004206	0.6408163265306123	0.23380447585394581
YLR396C	-1	-/-	-784.4676003158092	-15516.313179656863	245	0.16491596638655462	0.6408163265306123	0.23409893992932862
YOL042W	-1	-/-	-784.7416453957558	-13991.182156726718	245	0.16474291710388247	0.6408163265306123	0.23439340400471143
YJR072C	0	0/-	-785.0331707503647	-29998.384604260325	980	0.16474291710388247	0.6408163265306123	0.23439340400471143
YLR424W	-1	-/-	-785.270729161799	-16057.61398485303	245	0.16457023060796647	0.6408163265306123	0.23468786808009423
YJL090C	-1	-/-	-785.6651148796082	-15340.09960745275	245	0.1643979057591623	0.6408163265306123	0.23498233215547704
YPR049C	-1	-/-	-785.7900539040565	-14842.536048389971	245	0.16422594142259414	0.6408163265306123	0.23527679623085984
YHR064C	0	0/-	-785.9902816195972	-30869.651916689705	980	0.16422594142259414	0.6408163265306123	0.23527679623085984
YNR048W	-1	-/-	-786.2104778587818	-15892.595580391586	245	0.16405433646812956	0.6408163265306123	0.23557126030624265
YNL227C	-1	-/-	-786.2351137846708	-18040.247543402016	245	0.1638830897703549	0.6408163265306123	0.23586572438162545
YKL149C	-1	-/-	-786.5194001197815	-15454.797931522131	245	0.16371220020855057	0.6408163265306123	0.23616018845700826
YLR318W	-1	-/-	-786.7216756343842	-14548.358531590551	245	0.16354166666666667	0.6408163265306123	0.23645465253239104
YDR477W	-1	-/-	-786.8006132096052	-15594.78634519875	245	0.16337148803329865	0.6408163265306123	0.23674911660777384
YOR064C	1	+/+	-786.8240716829896	-15508.544476119801	244	0.16424116424116425	0.6448979591836734	0.23674911660777384
YDR075W	-1	-/-	-787.0102470964193	-16543.37526041642	245	0.1640706126687435	0.6448979591836734	0.23704358068315665
YNL326C	-1	-/-	-787.0904392004013	-13645.437376245856	245	0.16390041493775934	0.6448979591836734	0.23733804475853945
YGL237C	0	0/-	-787.1179799353704	-27295.315861073323	980	0.16390041493775934	0.6448979591836734	0.23733804475853945
YOR156C	-1	-/-	-787.2009751349688	-14244.722863316536	245	0.16373056994818652	0.6448979591836734	0.23763250883392226
YJR075W	0	0/-	-787.2368272542953	-28807.068023422733	980	0.16373056994818652	0.6448979591836734	0.23763250883392226
YAL048C	0	0/-	-787.4788164012134	-26085.72893803753	980	0.16373056994818652	0.6448979591836734	0.23763250883392226
YOL102C	-1	-/-	-787.5271789729595	-15579.05682733655	245	0.16356107660455488	0.6448979591836734	0.23792697290930506
YCL032W	-1	-/-	-787.54628803581	-16424.2591865547	245	0.16339193381592554	0.6448979591836734	0.23822143698468787
YNL123W	-1	-/-	-787.6570701152086	-17831.43751375377	245	0.16322314049586778	0.6448979591836734	0.23851590106007067
YBR127C	-1	-/-	-788.135380089283	-15958.251987740397	245	0.16305469556243551	0.6448979591836734	0.23881036513545348
YMR228W	0	0/-	-788.7481518592685	-27588.698127969168	980	0.16305469556243551	0.6448979591836734	0.23881036513545348
YER120W	1	+/+	-788.7868386805058	-16392.947879761457	244	0.16391752577319588	0.6489795918367347	0.23881036513545348
YHR200W	-1	-/-	-789.0265588760376	-16478.43042754382	245	0.16374871266735325	0.6489795918367347	0.23910482921083628
YHR127W	0	0/-	-789.0649655293673	-28914.210057956167	980	0.16374871266735325	0.6489795918367347	0.23910482921083628
YPL137C	-1	-/-	-789.182943880558	-14118.898503415287	245	0.16358024691358025	0.6489795918367347	0.2393992932862191
YCL051W	-1	-/-	-789.2393157109618	-14030.900774911046	245	0.16341212744090441	0.6489795918367347	0.2396937573616019
YKL068W	-1	-/-	-789.2612247169018	-17615.187197595835	245	0.16324435318275154	0.6489795918367347	0.2399882214369847
YPR188C	-1	-/-	-789.3324403017759	-15247.041578346863	245	0.16307692307692306	0.6489795918367347	0.24028268551236748
YFR041C	-1	-/-	-789.3333242535591	-15008.888775974512	245	0.16290983606557377	0.6489795918367347	0.24057714958775028
YLR427W	-1	-/-	-789.4095249027014	-15373.921180054545	245	0.16274309109518936	0.6489795918367347	0.2408716136631331
YIL008W	-1	-/-	-789.437016248703	-18051.173267245293	245	0.16257668711656442	0.6489795918367347	0.2411660777385159
YNL219C	-1	-/-	-790.2793111801147	-15986.75260797143	245	0.16241062308478038	0.6489795918367347	0.2414605418138987
YJR042W	-1	-/-	-790.5499709248543	-15583.562760472298	245	0.16224489795918368	0.6489795918367347	0.2417550058892815
YML064C	-1	-/-	-790.859619140625	-15452.329328268766	245	0.1620795107033639	0.6489795918367347	0.2420494699646643
YFL017W-A	-1	-/-	-790.9548161178827	-15360.98976385966	245	0.16191446028513237	0.6489795918367347	0.24234393404004712
YDR378C	-1	-/-	-790.9708054959774	-15383.302567716688	245	0.1617497456765005	0.6489795918367347	0.24263839811542992
YBR211C	-1	-/-	-791.2819747328758	-14960.197714149952	245	0.16158536585365854	0.6489795918367347	0.24293286219081273
YPR181C	-1	-/-	-791.301769733429	-14715.455027066171	245	0.16142131979695432	0.6489795918367347	0.24322732626619553
YOR067C	-1	-/-	-791.3638777881861	-15965.08247881569	245	0.1612576064908722	0.6489795918367347	0.24352179034157834
YER132C	0	0/-	-791.4381885817274	-25177.473840081133	980	0.1612576064908722	0.6489795918367347	0.24352179034157834
YGL071W	-1	-/-	-792.0869050994515	-15899.711812082678	245	0.16109422492401215	0.6489795918367347	0.24381625441696114
YLR435W	-1	-/-	-792.2417311966419	-19076.992574751377	245	0.16093117408906882	0.6489795918367347	0.24411071849234395
YJR067C	0	0/-	-792.4417093265802	-28537.684680055827	980	0.16093117408906882	0.6489795918367347	0.24411071849234395
YGR238C	-1	-/-	-792.4566153138876	-15434.97462670505	245	0.16076845298281092	0.6489795918367347	0.24440518256772673
YGL130W	-1	-/-	-792.7049348391593	-15476.502988580614	245	0.1606060606060606	0.6489795918367347	0.24469964664310953
YLR410W	-1	-/0	-792.7515144869685	-14965.49388667196	245	0.16044399596367306	0.6489795918367347	0.24499411071849234
YBR125C	0	0/-	-792.8315231520683	-26069.25133951567	980	0.16044399596367306	0.6489795918367347	0.24499411071849234
YDL076C	1	+/+	-792.9110090062022	-15819.594295583665	244	0.16129032258064516	0.6530612244897959	0.24499411071849234
YCR094W	-1	-/-	-792.9403560161591	-16072.374595180154	245	0.16112789526686808	0.6530612244897959	0.24528857479387514
YPR060C	0	0/0	-793.0009907186031	-31043.00198122114	980	0.16112789526686808	0.6530612244897959	0.24528857479387514
YJL071W	-1	-/0	-793.138630002737	-14146.670115604997	245	0.16096579476861167	0.6530612244897959	0.24558303886925795
YPR135W	-1	-/-	-793.3077902793884	-14839.87514208816	245	0.16080402010050251	0.6530612244897959	0.24587750294464075
YPL155C	-1	-/-	-793.3467294275761	-15283.0587438941	245	0.1606425702811245	0.6530612244897959	0.24617196702002356
YBR180W	0	0/-	-793.4193750321865	-25532.364117044955	980	0.1606425702811245	0.6530612244897959	0.24617196702002356
YPR105C	-1	-/-	-793.5069571733475	-14502.46085625887	245	0.160481444332999	0.6530612244897959	0.24646643109540636
YNL254C	0	0/0	-793.7380714658648	-28236.34459972754	980	0.160481444332999	0.6530612244897959	0.24646643109540636
YMR247C	1	+/+	-793.7863021865487	-15771.624208696187	244	0.16132264529058116	0.6571428571428571	0.24646643109540636
YDL232W	-1	-/-	-794.0258264243603	-14970.929144874215	245	0.16116116116116116	0.6571428571428571	0.24676089517078917
YDR073W	1	+/-	-794.0476503036916	-16287.744994234294	244	0.162	0.6612244897959184	0.24676089517078917
YDR395W	-1	-/-	-794.352045416832	-18885.618017733097	245	0.16183816183816183	0.6612244897959184	0.24705535924617197
YPL267W	-1	-/-	-794.6919003129005	-14015.124694734812	245	0.16167664670658682	0.6612244897959184	0.24734982332155478
YMR177W	-1	-/-	-794.9050340205431	-15331.790093258023	245	0.16151545363908276	0.6612244897959184	0.24764428739693758
YML077W	-1	-/-	-795.0158823132515	-15970.178888469934	245	0.16135458167330677	0.6612244897959184	0.2479387514723204
YOR077W	0	0/0	-795.03610932827	-27156.75431574229	980	0.16135458167330677	0.6612244897959184	0.2479387514723204
YPR095C	-1	-/-	-795.0516080856323	-14378.929702073336	245	0.16119402985074627	0.6612244897959184	0.24823321554770317
YMR179W	-1	-/+	-795.1673014834523	-15682.933386690915	245	0.1610337972166998	0.6612244897959184	0.24852767962308597
YIL147C	-1	-/-	-795.3991656750441	-15579.786307796836	245	0.1608738828202582	0.6612244897959184	0.24882214369846878
YOL005C	-1	-/-	-795.4082606248558	-14986.587265886366	245	0.16071428571428573	0.6612244897959184	0.24911660777385158
YNR010W	-1	-/-	-796.03271766752	-15021.866422176361	245	0.1605550049554014	0.6612244897959184	0.2494110718492344
YKR002W	-1	-/-	-796.1801593154669	-15744.953640565276	245	0.1603960396039604	0.6612244897959184	0.2497055359246172
YMR079W	-1	-/-	-796.2460762858391	-16759.747058421373	245	0.16023738872403562	0.6612244897959184	0.25
YNL245C	-1	-/-	-796.8647771477699	-15298.895461790264	245	0.1600790513833992	0.6612244897959184	0.2502944640753828
YBR253W	-1	-/-	-796.8896897435188	-15500.575290061533	245	0.15992102665350444	0.6612244897959184	0.2505889281507656
YDL003W	-1	-/-	-796.9426022320986	-16583.082557618618	245	0.15976331360946747	0.6612244897959184	0.2508833922261484
YGR091W	-1	-/-	-796.9968559741974	-16590.418394848704	245	0.15960591133004925	0.6612244897959184	0.2511778563015312
YDR454C	0	0/-	-797.4697144925594	-30123.430850664154	980	0.15960591133004925	0.6612244897959184	0.2511778563015312
YLR034C	-1	-/-	-797.5244773328304	-14192.970760561526	245	0.1594488188976378	0.6612244897959184	0.251472320376914
YCR086W	-1	-/+	-797.5272416844964	-15651.386273048818	245	0.1592920353982301	0.6612244897959184	0.25176678445229683
YMR294W	0	0/-	-797.8162471633404	-26479.383426325396	980	0.1592920353982301	0.6612244897959184	0.25176678445229683
YDR421W	-1	-/-	-798.1022201031446	-15631.325489759445	245	0.15913555992141454	0.6612244897959184	0.25206124852767964
YLR285W	1	+/+	-798.1060770452023	-17029.192392021418	244	0.15996074582924436	0.6653061224489796	0.25206124852767964
YPR089W	0	0/0	-798.2313912343234	-25939.10296622943	980	0.15996074582924436	0.6653061224489796	0.25206124852767964
YAL019W	0	0/+	-798.4028288647532	-29425.264554532245	980	0.15996074582924436	0.6653061224489796	0.25206124852767964
YGR253C	-1	-/-	-798.4031870961189	-16556.820729851723	245	0.15980392156862744	0.6653061224489796	0.25235571260306244
YJL029C	-1	-/-	-798.5396974384785	-14666.588500097394	245	0.15964740450538686	0.6653061224489796	0.25265017667844525
YPR031W	1	+/-	-798.579752266407	-15881.159460395575	244	0.16046966731898238	0.6693877551020408	0.25265017667844525
YDR545W	-1	-/-	-798.5797702372074	-13666.975119322538	245	0.1603128054740958	0.6693877551020408	0.25294464075382805
YCR012W	-1	-/-	-798.6713888794184	-14785.857176683843	245	0.16015625	0.6693877551020408	0.25323910482921086
YDR463W	-1	-/-	-798.781765639782	-15274.00393590331	245	0.16	0.6693877551020408	0.25353356890459366
YJL133W	-1	-/-	-799.1063426285982	-15549.441177807748	245	0.15984405458089668	0.6693877551020408	0.25382803297997647
YMR233W	0	0/-	-799.2374368943274	-27719.66475527268	980	0.15984405458089668	0.6693877551020408	0.25382803297997647
YGR271W	0	0/-	-799.276368258521	-25889.531829271466	980	0.15984405458089668	0.6693877551020408	0.25382803297997647
YER048C	0	0/-	-799.3465028516948	-29444.572068911977	980	0.15984405458089668	0.6693877551020408	0.25382803297997647
YEL044W	0	0/+	-799.6001956481487	-26944.76208488131	980	0.15984405458089668	0.6693877551020408	0.25382803297997647
YIL122W	-1	-/-	-799.6833266019821	-15552.645950816572	245	0.1596884128529698	0.6693877551020408	0.2541224970553592
YKR084C	0	0/-	-799.9246532190591	-27056.7759057926	980	0.1596884128529698	0.6693877551020408	0.2541224970553592
YBR231C	1	+/+	-800.0476733744144	-16995.058783464134	244	0.1605058365758755	0.673469387755102	0.2541224970553592
YDR480W	-1	-/-	-800.3455835878849	-15392.575328081846	245	0.16034985422740525	0.673469387755102	0.254416961130742
YMR132C	0	0/0	-800.6091598756611	-28192.775244871154	980	0.16034985422740525	0.673469387755102	0.254416961130742
YPL194W	-1	-/-	-800.698282957077	-14959.98629643023	245	0.16019417475728157	0.673469387755102	0.25471142520612483
YDR326C	0	0/-	-800.7140594758093	-28278.928505349904	980	0.16019417475728157	0.673469387755102	0.25471142520612483
YOR351C	-1	-/-	-800.8248279541731	-14329.602174893022	245	0.1600387972841901	0.673469387755102	0.25500588928150764
YGL017W	-1	-/-	-801.0345373526216	-15485.959671236575	245	0.15988372093023256	0.673469387755102	0.25530035335689044
YBR216C	-1	-/-	-801.046044677496	-15679.88230395317	245	0.15972894482090996	0.673469387755102	0.25559481743227325
YBR179C	-1	-/-	-801.0544874370098	-16734.251948922873	245	0.1595744680851064	0.673469387755102	0.25588928150765605
YDR515W	-1	-/-	-801.0678908750415	-17039.986936457455	245	0.15942028985507245	0.673469387755102	0.25618374558303886
YDR438W	0	0/0	-801.1701869927347	-26850.850701946765	980	0.15942028985507245	0.673469387755102	0.25618374558303886
YHR172W	-1	-/-	-801.200339525938	-16213.653213344514	245	0.15926640926640925	0.673469387755102	0.25647820965842166
YIR008C	-1	-/-	-801.4263586997986	-15743.788778066635	245	0.15911282545805208	0.673469387755102	0.25677267373380447
YGR033C	-1	-/-	-801.4611468426883	-14709.807784944773	245	0.15895953757225434	0.673469387755102	0.2570671378091873
YHL025W	1	+/+	-801.8980115503073	-14918.054017677903	244	0.15976900866217517	0.6775510204081633	0.2570671378091873
YER009W	-1	-/0	-802.079137429595	-17902.429823987186	245	0.1596153846153846	0.6775510204081633	0.2573616018845701
YHR207C	0	0/-	-802.3770773820579	-26445.718732476234	980	0.1596153846153846	0.6775510204081633	0.2573616018845701
YKL019W	-1	-/-	-802.4220937490463	-14669.311916530132	245	0.15946205571565802	0.6775510204081633	0.2576560659599529
YMR078C	-1	-/-	-802.6427219212055	-16518.907808333635	245	0.15930902111324377	0.6775510204081633	0.2579505300353357
YCL010C	1	+/+	-802.7798237092793	-15693.604067351669	244	0.1601150527325024	0.6816326530612244	0.2579505300353357
YBR218C	-1	-/-	-802.8875040411949	-15217.5001886487	245	0.15996168582375478	0.6816326530612244	0.2582449941107185
YKL204W	-1	-/-	-803.1557168513536	-14955.702619858086	245	0.1598086124401914	0.6816326530612244	0.2585394581861013
YDR097C	-1	-/-	-803.1562040448189	-16480.274696748704	245	0.15965583173996176	0.6816326530612244	0.2588339222614841
YOL116W	-1	-/-	-803.2193115651608	-16003.347523212433	245	0.15950334288443171	0.6816326530612244	0.2591283863368669
YDR037W	-1	-/-	-803.2562068998814	-18875.570795945823	245	0.15935114503816794	0.6816326530612244	0.2594228504122497
YKL125W	-1	-/-	-803.3205927610397	-15681.942324101925	245	0.15919923736892277	0.6816326530612244	0.2597173144876325
YJL194W	-1	-/-	-803.333486251533	-15228.1898413226	245	0.15904761904761905	0.6816326530612244	0.26001177856301533
YGL116W	-1	-/-	-803.3761170506477	-15912.378134518862	245	0.15889628924833493	0.6816326530612244	0.26030624263839813
YCR053W	-1	-/0	-803.5052206516266	-17518.481304578483	245	0.15874524714828897	0.6816326530612244	0.26060070671378094
YNL103W	-1	-/-	-803.6266395151615	-15729.470059171319	245	0.15859449192782527	0.6816326530612244	0.26089517078916374
YDR490C	-1	-/-	-803.6450071334839	-16414.759725041687	245	0.15844402277039848	0.6816326530612244	0.26118963486454655
YNL249C	0	0/0	-803.7042264044285	-25704.669110178947	980	0.15844402277039848	0.6816326530612244	0.26118963486454655
YOR025W	1	+/+	-803.7409252524376	-16164.64579617232	244	0.15924170616113745	0.6857142857142857	0.26118963486454655
YKR077W	0	0/-	-803.8039509430528	-24816.142057340592	980	0.15924170616113745	0.6857142857142857	0.26118963486454655
YBR192W	-1	-/-	-803.9985455274582	-15854.101993501186	245	0.1590909090909091	0.6857142857142857	0.26148409893992935
YKL002W	-1	-/-	-804.0091912150383	-16530.05380399525	245	0.15894039735099338	0.6857142857142857	0.2617785630153121
YDR011W	-1	-/-	-804.4976902678609	-14016.751809507608	245	0.15879017013232513	0.6857142857142857	0.2620730270906949
YKR101W	1	+/+	-804.7231872081757	-14703.535246748477	244	0.15958451369216242	0.689795918367347	0.2620730270906949
YDL245C	-1	-/-	-805.1737316697836	-13984.76053825207	245	0.15943396226415094	0.689795918367347	0.2623674911660777
YML058W	-1	-/-	-805.4153128862381	-14218.844837203622	245	0.15928369462770972	0.689795918367347	0.2626619552414605
YDR381W	-1	-/-	-805.4660344794393	-15676.802479349077	245	0.1591337099811676	0.689795918367347	0.2629564193168433
YMR066W	0	0/-	-805.530709608458	-26324.86084303446	980	0.1591337099811676	0.689795918367347	0.2629564193168433
YLR316C	-1	-/-	-805.7345131635666	-17460.18931759894	245	0.1589840075258702	0.689795918367347	0.26325088339222613
YER008C	-1	-/-	-805.8646805286407	-14030.241553634405	245	0.1588345864661654	0.689795918367347	0.26354534746760894
YDR453C	-1	-/-	-805.9188138730824	-16806.63930742815	245	0.15868544600938966	0.689795918367347	0.26383981154299174
YJL186W	-1	-/-	-805.9448012858629	-15520.132808253169	245	0.15853658536585366	0.689795918367347	0.26413427561837455
YIR011C	-1	-/-	-806.0640383958817	-15322.723547846079	245	0.1583880037488285	0.689795918367347	0.26442873969375735
YHL029C	0	0/0	-806.3390231411904	-27407.13226525858	980	0.1583880037488285	0.689795918367347	0.26442873969375735
YPR088C	-1	-/-	-806.8597072958946	-16238.94920502603	245	0.15823970037453183	0.689795918367347	0.26472320376914016
YOR205C	0	0/-	-807.0579811655916	-27771.896999429446	980	0.15823970037453183	0.689795918367347	0.26472320376914016
YIL020C	0	0/0	-807.1512692105025	-30622.531687856652	980	0.15823970037453183	0.689795918367347	0.26472320376914016
YLR229C	-1	-/-	-807.1770440787077	-16207.916094109416	245	0.1580916744621141	0.689795918367347	0.26501766784452296
YLR442C	1	+/+	-807.3429229855537	-15802.179108858109	244	0.1588785046728972	0.6938775510204082	0.26501766784452296
YDR086C	-1	-/-	-807.3820923864841	-15789.141213402152	245	0.15873015873015872	0.6938775510204082	0.26531213191990577
YLR268W	-1	-/-	-807.4396380484104	-15778.911259144545	245	0.15858208955223882	0.6938775510204082	0.2656065959952886
YER074W-A	-1	-/-	-807.5776371955872	-13245.837058663368	245	0.15843429636533085	0.6938775510204082	0.2659010600706714
YMR149W	-1	-/-	-807.9140941277146	-16037.560090191662	245	0.15828677839851024	0.6938775510204082	0.2661955241460542
YKL072W	0	0/0	-807.9735620412976	-29198.626185193658	980	0.15828677839851024	0.6938775510204082	0.2661955241460542
YGL254W	-1	-/-	-808.0613226890564	-14944.28958781436	245	0.15813953488372093	0.6938775510204082	0.266489988221437
YNL323W	-1	-/-	-808.4116986989975	-15207.168877586722	245	0.1579925650557621	0.6938775510204082	0.2667844522968198
YIL076W	-1	-/-	-808.4501597881317	-15669.258010201156	245	0.15784586815227483	0.6938775510204082	0.2670789163722026
YKL106W	0	0/0	-808.4730334328488	-28992.362789460458	980	0.15784586815227483	0.6938775510204082	0.2670789163722026
YLR187W	0	0/-	-808.6746573336422	-27064.091922904365	980	0.15784586815227483	0.6938775510204082	0.2670789163722026
YCR082W	-1	-/-	-808.7157623022795	-15479.584942176938	245	0.15769944341372913	0.6938775510204082	0.2673733804475854
YBR041W	-1	-/-	-808.7621503472328	-14630.371944606304	245	0.15755329008341057	0.6938775510204082	0.2676678445229682
YOR231W	-1	-/-	-808.776275396347	-13885.61492495425	245	0.1574074074074074	0.6938775510204082	0.267962308598351
YOR046C	-1	-/-	-808.7869782671332	-18422.652262598276	245	0.1572617946345976	0.6938775510204082	0.2682567726737338
YOR353C	-1	-/-	-808.8891925215721	-14768.135253995657	245	0.15711645101663585	0.6938775510204082	0.26855123674911663
YOR188W	-1	-/0	-808.8995459228754	-16169.394239902496	245	0.1569713758079409	0.6938775510204082	0.26884570082449943
YPL047W	1	+/+	-809.0162154138088	-15770.856374144554	244	0.1577490774907749	0.6979591836734694	0.26884570082449943
YGL100W	-1	-/-	-809.0225231647491	-16579.084021151066	245	0.1576036866359447	0.6979591836734694	0.26914016489988224
YDL064W	-1	-/-	-809.0495355725288	-16048.271601259708	245	0.1574585635359116	0.6979591836734694	0.26943462897526504
YFL009W	-1	-/-	-809.0645158290863	-15173.281241476536	245	0.15731370745170192	0.6979591836734694	0.2697290930506478
YIL145C	0	0/-	-809.0693454695866	-29669.826780222356	980	0.15731370745170192	0.6979591836734694	0.2697290930506478
YLR234W	-1	-/-	-809.1078316271305	-14742.110482037067	245	0.15716911764705882	0.6979591836734694	0.2700235571260306
YOL108C	-1	-/-	-809.2920337319374	-17205.28509762138	245	0.15702479338842976	0.6979591836734694	0.2703180212014134
YDR489W	-1	-/-	-809.3250340223312	-15757.785677060485	245	0.15688073394495414	0.6979591836734694	0.2706124852767962
YER063W	0	0/-	-809.5244415998459	-27365.35302055441	980	0.15688073394495414	0.6979591836734694	0.2706124852767962
YMR032W	-1	-/-	-809.6502422206104	-15605.182519268245	245	0.15673693858845097	0.6979591836734694	0.270906949352179
YDL220C	-1	-/-	-809.6786841750145	-13866.461419641972	245	0.1565934065934066	0.6979591836734694	0.2712014134275618
YNL229C	-1	-/-	-809.7041829824448	-15545.698503673077	245	0.1564501372369625	0.6979591836734694	0.2714958775029446
YKR048C	1	+/+	-809.7050454616547	-14587.453694447875	244	0.15722120658135283	0.7020408163265306	0.2714958775029446
YGL168W	-1	-/-	-810.0372942686081	-14357.13285497576	245	0.15707762557077626	0.7020408163265306	0.27179034157832743
YFL022C	-1	-/-	-810.0945353209972	-18028.669026196003	245	0.15693430656934307	0.7020408163265306	0.27208480565371024
YHR108W	-1	-/-	-810.3809178471565	-16290.75777909346	245	0.15679124886052873	0.7020408163265306	0.27237926972909304
YDL007W	-1	-/-	-810.4018838405609	-17323.836097920313	245	0.15664845173041894	0.7020408163265306	0.27267373380447585
YPR186C	-1	-/-	-810.4059913158417	-15952.349588871002	245	0.1565059144676979	0.7020408163265306	0.27296819787985865
YKL073W	-1	-/-	-810.490491181612	-15764.69745670259	245	0.15636363636363637	0.7020408163265306	0.27326266195524146
YDR225W	1	+/+	-810.683759406209	-14856.672619905323	244	0.15712988192552224	0.7061224489795919	0.27326266195524146
YJR105W	-1	-/-	-810.8417131900787	-17067.37579526007	245	0.1569872958257713	0.7061224489795919	0.27355712603062426
YMR211W	-1	-/-	-810.8656236454844	-16318.285783283412	245	0.15684496826835903	0.7061224489795919	0.27385159010600707
YGL194C	1	+/+	-810.9458431601524	-14374.987506389618	244	0.15760869565217392	0.710204081632653	0.27385159010600707
YGR147C	-1	-/-	-810.9633609056473	-15898.580114006996	245	0.15746606334841629	0.710204081632653	0.2741460541813899
YBL088C	-1	-/+	-810.9882241487503	-14535.526745863259	245	0.15732368896925858	0.710204081632653	0.2744405182567727
YLR215C	-1	-/-	-811.0648936256766	-17522.388665109873	245	0.15718157181571815	0.710204081632653	0.2747349823321555
YDR195W	-1	-/-	-811.1329402625561	-16312.541292592883	245	0.15703971119133575	0.710204081632653	0.2750294464075383
YBR164C	-1	-/-	-811.1872494220734	-16593.806977182627	245	0.15689810640216412	0.710204081632653	0.2753239104829211
YMR115W	0	0/-	-811.2495884280652	-28767.69547774829	980	0.15689810640216412	0.710204081632653	0.2753239104829211
YPR178W	-1	-/-	-811.87313811481	-16298.988316178322	245	0.15675675675675677	0.710204081632653	0.2756183745583039
YER183C	-1	-/0	-811.8844457566738	-15891.579057842493	245	0.1566156615661566	0.710204081632653	0.2759128386336867
YCL008C	-1	-/-	-811.9959053993225	-14130.393893644214	245	0.1564748201438849	0.710204081632653	0.2762073027090695
YGR038W	-1	-/-	-812.157057762146	-15887.702413141727	245	0.15633423180592992	0.710204081632653	0.2765017667844523
YPL101W	-1	-/-	-812.2040300965309	-17203.43921095133	245	0.1561938958707361	0.710204081632653	0.2767962308598351
YJL047C	-1	-/-	-812.2524287104607	-16299.658978328109	245	0.15605381165919283	0.710204081632653	0.27709069493521793
YHR023W	-1	-/-	-812.728331387043	-15054.058822214603	245	0.15591397849462366	0.710204081632653	0.2773851590106007
YOR181W	-1	-/-	-812.818338394165	-15058.657828688622	245	0.1557743957027753	0.710204081632653	0.2776796230859835
YER155C	-1	-/-	-812.8644018769264	-14641.127431001514	245	0.1556350626118068	0.710204081632653	0.2779740871613663
YFL037W	-1	-/-	-813.027140557766	-16442.29345741123	245	0.1554959785522788	0.710204081632653	0.2782685512367491
YBL003C	1	+/+	-813.4740232974291	-16298.477327659726	244	0.15625	0.7142857142857143	0.2782685512367491
YJL165C	-1	-/-	-813.4860501289368	-14785.821058109403	245	0.15611061552185548	0.7142857142857143	0.2785630153121319
YBR135W	-1	-/-	-813.5381980314851	-15718.013438895345	245	0.15597147950089127	0.7142857142857143	0.2788574793875147
YCR002C	-1	-/-	-813.7250013649464	-15912.15451709181	245	0.1558325912733749	0.7142857142857143	0.2791519434628975
YLR067C	-1	-/-	-813.9002273082733	-14776.081515818834	245	0.15569395017793594	0.7142857142857143	0.2794464075382803
YNL329C	-1	-/-	-814.2715352885425	-15383.43875702843	245	0.15555555555555556	0.7142857142857143	0.2797408716136631
YER068W	-1	-/-	-814.3205983936787	-15785.541659839451	245	0.15541740674955595	0.7142857142857143	0.28003533568904593
YLR131C	-1	-/-	-814.3299879357219	-15408.224032871425	245	0.15527950310559005	0.7142857142857143	0.28032979976442873
YMR264W	-1	-/-	-814.4442924410105	-14505.601075306535	245	0.1551418439716312	0.7142857142857143	0.28062426383981154
YGR106C	0	0/0	-814.4554221089929	-28140.481570806354	980	0.1551418439716312	0.7142857142857143	0.28062426383981154
YLR227C	0	0/-	-814.529512481764	-27351.54950514715	980	0.1551418439716312	0.7142857142857143	0.28062426383981154
YBR163W	0	0/-	-814.613345740363	-29242.52523449622	980	0.1551418439716312	0.7142857142857143	0.28062426383981154
YDR279W	-1	-/-	-814.7541365027428	-15922.332890957594	245	0.1550044286979628	0.7142857142857143	0.28091872791519434
YNL231C	-1	-/-	-815.0331417918205	-15544.263776417822	245	0.15486725663716813	0.7142857142857143	0.28121319199057715
YNL072W	-1	-/-	-815.0497370660305	-15511.409574791789	245	0.15473032714412024	0.7142857142857143	0.28150765606595995
YPR199C	-1	-/-	-815.0902668274939	-14414.099834848195	245	0.15459363957597172	0.7142857142857143	0.28180212014134276
YMR109W	-1	-/-	-815.1132420301437	-14595.08708985895	245	0.15445719329214475	0.7142857142857143	0.28209658421672557
YOR030W	-1	-/-	-815.3352847397327	-13969.18301141262	245	0.15432098765432098	0.7142857142857143	0.28239104829210837
YDR066C	0	0/-	-815.4667217209935	-26620.695073977113	980	0.15432098765432098	0.7142857142857143	0.28239104829210837
YFR005C	-1	-/-	-815.5846906900406	-15716.936874803156	245	0.15418502202643172	0.7142857142857143	0.2826855123674912
YBR115C	0	0/0	-815.723396025598	-26333.297871972434	980	0.15418502202643172	0.7142857142857143	0.2826855123674912
YLR011W	-1	-/-	-815.8154269009829	-16307.908364996314	245	0.15404929577464788	0.7142857142857143	0.282979976442874
YOL112W	-1	-/-	-815.978833630681	-16343.508355252445	245	0.15391380826737028	0.7142857142857143	0.2832744405182568
YCR027C	-1	-/-	-816.1055077165365	-14714.100017003715	245	0.15377855887521968	0.7142857142857143	0.2835689045936396
YLR394W	-1	-/-	-816.4825210683048	-15295.905757952482	245	0.15364354697102722	0.7142857142857143	0.2838633686690224
YDR389W	-1	-/-	-816.7888332754374	-15956.50466774404	245	0.15350877192982457	0.7142857142857143	0.2841578327444052
YOR258W	0	0/-	-816.7968722153455	-26522.067375049926	980	0.15350877192982457	0.7142857142857143	0.2841578327444052
YGL093W	-1	-/-	-816.8672809302807	-16288.886741608381	245	0.15337423312883436	0.7142857142857143	0.284452296819788
YGR061C	0	0/-	-817.1434476748109	-29627.013897940516	980	0.15337423312883436	0.7142857142857143	0.284452296819788
YIR005W	-1	-/-	-817.4026956558228	-15161.580710351467	245	0.1532399299474606	0.7142857142857143	0.2847467608951708
YER105C	-1	-/-	-817.4861121177673	-16113.252776175737	245	0.15310586176727908	0.7142857142857143	0.2850412249705536
YNL158W	0	0/-	-817.5514839263633	-27006.896148726344	980	0.15310586176727908	0.7142857142857143	0.2850412249705536
YLR328W	-1	-/-	-817.7569521963596	-15678.435355573893	245	0.15297202797202797	0.7142857142857143	0.28533568904593637
YBL041W	-1	-/-	-817.7843223810196	-16537.941193699837	245	0.15283842794759825	0.7142857142857143	0.2856301531213192
YBL069W	-1	-/-	-817.7902543544769	-17041.588893294334	245	0.15270506108202445	0.7142857142857143	0.285924617196702
YBL014C	-1	-/-	-817.8425883054733	-17215.827192381024	245	0.15257192676547515	0.7142857142857143	0.2862190812720848
YGL167C	-1	-/-	-818.0362921953201	-15710.779757797718	245	0.1524390243902439	0.7142857142857143	0.2865135453474676
YLR116W	-1	-/-	-818.1436928212643	-14719.247841872275	245	0.15230635335073978	0.7142857142857143	0.2868080094228504
YLL038C	-1	-/-	-818.4045331776142	-15725.079413503408	245	0.15217391304347827	0.7142857142857143	0.2871024734982332
YBL002W	1	+/+	-818.5123783946037	-15599.617368459702	244	0.1529105125977411	0.7183673469387755	0.2871024734982332
YDR346C	-1	-/-	-818.5784450471401	-17874.08462695405	245	0.1527777777777778	0.7183673469387755	0.287396937573616
YLR376C	-1	-/-	-818.6870844364166	-15825.556125409901	245	0.15264527320034693	0.7183673469387755	0.2876914016489988
YNL091W	-1	-/-	-818.8566918969154	-15599.988365724683	245	0.15251299826689774	0.7183673469387755	0.2879858657243816
YLR381W	-1	-/-	-819.029449403286	-14278.865831673145	245	0.1523809523809524	0.7183673469387755	0.2882803297997644
YAL009W	-1	-/-	-819.1341836750507	-14670.407422870398	245	0.1522491349480969	0.7183673469387755	0.28857479387514723
YJL044C	0	0/0	-819.2725360393524	-25404.029055613093	980	0.1522491349480969	0.7183673469387755	0.28857479387514723
YBL031W	0	0/-	-819.5726700648665	-27490.987670248374	980	0.1522491349480969	0.7183673469387755	0.28857479387514723
YBR160W	-1	-/-	-819.6504051685333	-16194.947036787868	245	0.15211754537597233	0.7183673469387755	0.28886925795053003
YOL100W	-1	-/-	-819.7724882140756	-16859.093764163554	245	0.15198618307426598	0.7183673469387755	0.28916372202591284
YPL209C	-1	-/-	-819.8985102772713	-16433.29996024072	245	0.15185504745470232	0.7183673469387755	0.28945818610129564
YLR431C	-1	-/-	-819.9347479939461	-15433.27727400884	245	0.15172413793103448	0.7183673469387755	0.28975265017667845
YDR524C	-1	-/-	-820.069516479969	-15672.37606740743	245	0.1515934539190353	0.7183673469387755	0.29004711425206126
YPL254W	1	+/+	-820.2401111721992	-17032.09660001099	244	0.1523235800344234	0.7224489795918367	0.29004711425206126
YBL105C	-1	-/-	-820.2502882480621	-15217.14995424077	245	0.15219260533104043	0.7224489795918367	0.29034157832744406
YDR428C	0	0/-	-820.2708021402359	-26473.298679640517	980	0.15219260533104043	0.7224489795918367	0.29034157832744406
YBL011W	-1	-/-	-820.5241025686264	-15529.285689271986	245	0.15206185567010308	0.7224489795918367	0.29063604240282687
YDR527W	-1	-/-	-820.6100075021386	-17113.534619159997	245	0.151931330472103	0.7224489795918367	0.29093050647820967
YGL173C	-1	-/-	-820.71243044734	-15559.81778717041	245	0.15180102915951973	0.7224489795918367	0.2912249705535925
YBR098W	-1	-/-	-820.7216655164957	-15028.428842313588	245	0.15167095115681234	0.7224489795918367	0.2915194346289753
YHR084W	-1	-/-	-820.8962401002645	-16976.42010138929	245	0.15154109589041095	0.7224489795918367	0.2918138987043581
YOR201C	-1	-/-	-821.0854803398252	-15416.780192442238	245	0.1514114627887083	0.7224489795918367	0.2921083627797409
YOR138C	0	0/-	-821.6641048975289	-27017.377325488254	980	0.1514114627887083	0.7224489795918367	0.2921083627797409
YNL031C	1	+/+	-821.790157854557	-15127.60620945692	244	0.15213675213675212	0.726530612244898	0.2921083627797409
YER165W	-1	-/-	-821.806800827384	-18337.009248759598	245	0.1520068317677199	0.726530612244898	0.2924028268551237
YJL019W	-1	-/+	-821.9413730502129	-16339.864636506885	245	0.15187713310580206	0.726530612244898	0.2926972909305065
YIL003W	0	0/-	-822.0439187511802	-27532.267219848	980	0.15187713310580206	0.726530612244898	0.2926972909305065
YNL051W	-1	-/-	-822.0664749741554	-16320.675325281918	245	0.1517476555839727	0.726530612244898	0.29299175500588925
YFR027W	-1	-/+	-822.1708399057388	-14341.457118973136	245	0.151618398637138	0.726530612244898	0.29328621908127206
YLR337C	-1	-/-	-822.2351423501968	-16059.301404420286	245	0.15148936170212765	0.726530612244898	0.29358068315665486
YOR016C	0	0/-	-822.3713056091219	-26676.257379882038	980	0.15148936170212765	0.726530612244898	0.29358068315665486
YBR002C	-1	-/-	-822.5753118991852	-17281.78875119984	245	0.15136054421768708	0.726530612244898	0.29387514723203767
YFR029W	-1	-/-	-822.8183880448341	-16086.077913738787	245	0.15123194562446898	0.726530612244898	0.2941696113074205
YLR191W	-1	-/-	-822.9395214021206	-16299.740718778223	245	0.15110356536502548	0.726530612244898	0.2944640753828033
YGL213C	-1	-/-	-822.9819054305553	-17644.721410773695	245	0.15097540288379982	0.726530612244898	0.2947585394581861
YML023C	-1	-/-	-823.34583568573	-16169.1879029423	245	0.15084745762711865	0.726530612244898	0.2950530035335689
YHR153C	0	0/-	-823.5802179370075	-27301.38499924913	980	0.15084745762711865	0.726530612244898	0.2950530035335689
YOL021C	-1	-/-	-823.6841686367989	-18552.78359822929	245	0.15071972904318373	0.726530612244898	0.2953474676089517
YER167W	-1	-/-	-823.765057221055	-15158.993240647018	245	0.1505922165820643	0.726530612244898	0.2956419316843345
YEL009C	-1	-/-	-823.7743078544736	-15355.674922570586	245	0.15046491969568893	0.726530612244898	0.2959363957597173
YPL190C	-1	-/-	-824.0169780254364	-15733.342507481575	245	0.15033783783783783	0.726530612244898	0.2962308598351001
YBR289W	1	+/+	-824.1416235268116	-15308.975163474679	244	0.15105485232067511	0.7306122448979592	0.2962308598351001
YHR121W	0	0/0	-824.2585022738203	-28038.625975170173	980	0.15105485232067511	0.7306122448979592	0.2962308598351001
YBR281C	0	0/0	-824.4388563595712	-26628.721664093435	980	0.15105485232067511	0.7306122448979592	0.2962308598351001
YNR033W	-1	-/-	-824.7305016517639	-14999.237170353532	245	0.15092748735244518	0.7306122448979592	0.2965253239104829
YOR274W	-1	-/+	-824.9487295001745	-15764.328847754747	245	0.15080033698399326	0.7306122448979592	0.2968197879858657
YJL078C	0	0/-	-825.1034944634885	-25721.709558583796	980	0.15080033698399326	0.7306122448979592	0.2968197879858657
YJR031C	-1	-/-	-825.3763174265623	-16652.060782313347	245	0.15067340067340068	0.7306122448979592	0.29711425206124853
YPL082C	-1	-/+	-825.451328214258	-15576.133638676256	245	0.1505466778805719	0.7306122448979592	0.29740871613663133
YJR090C	-1	-/-	-825.5296180099249	-15066.133563578129	245	0.15042016806722688	0.7306122448979592	0.29770318021201414
YBL058W	-1	-/-	-825.5451728776097	-17564.731169566512	245	0.15029387069689337	0.7306122448979592	0.29799764428739695
YBR058C	-1	-/-	-825.5826261639595	-14849.659583203495	245	0.15016778523489932	0.7306122448979592	0.29829210836277975
YOR198C	-1	-/-	-825.6874551400542	-17674.21974254027	245	0.15004191114836546	0.7306122448979592	0.29858657243816256
YBR186W	-1	-/-	-825.9060302376747	-14380.371333122253	245	0.14991624790619765	0.7306122448979592	0.29888103651354536
YPL246C	0	0/0	-825.9350637681782	-27016.18197459262	980	0.14991624790619765	0.7306122448979592	0.29888103651354536
YDR409W	-1	-/-	-826.033701479435	-14451.116905748844	245	0.1497907949790795	0.7306122448979592	0.29917550058892817
YBR196C	-1	-/-	-826.0946621932089	-16206.433727249503	245	0.1496655518394649	0.7306122448979592	0.299469964664311
YKL176C	-1	-/-	-826.1256275475025	-15571.388763576746	245	0.14954051796157058	0.7306122448979592	0.2997644287396938
YOL069W	-1	-/-	-826.1679003238678	-14628.911056160927	245	0.14941569282136896	0.7306122448979592	0.3000588928150766
YCR093W	-1	-/-	-826.3225995376706	-16081.117251701653	245	0.14929107589658047	0.7306122448979592	0.3003533568904594
YLR110C	-1	-/-	-826.4874255806208	-15316.504337452352	245	0.14916666666666667	0.7306122448979592	0.3006478209658422
YOL059W	-1	-/0	-826.737405449152	-15087.887976318598	245	0.14904246461282264	0.7306122448979592	0.30094228504122494
YDL103C	0	0/-	-826.9824273716658	-27657.096028204076	980	0.14904246461282264	0.7306122448979592	0.30094228504122494
YKL175W	-1	-/-	-827.1214987039566	-15301.509012624621	245	0.14891846921797006	0.7306122448979592	0.30123674911660775
YER180C	0	0/-	-827.1853670813143	-28015.917630461045	980	0.14891846921797006	0.7306122448979592	0.30123674911660775
YMR014W	-1	-/-	-827.3893294632435	-19013.906667530537	245	0.1487946799667498	0.7306122448979592	0.30153121319199055
YPL237W	-1	-/-	-827.4716117531061	-18900.649101376534	245	0.14867109634551495	0.7306122448979592	0.30182567726737336
YER147C	-1	-/+	-827.5683774836361	-14517.557511452585	245	0.14854771784232365	0.7306122448979592	0.30212014134275617
YKL128C	0	0/0	-827.5985938645899	-27163.59924048744	980	0.14854771784232365	0.7306122448979592	0.30212014134275617
YPL038W	0	0/-	-827.6907852282748	-29792.23353606835	980	0.14854771784232365	0.7306122448979592	0.30212014134275617
YNL161W	-1	-/-	-827.721325814724	-15503.418656036258	245	0.148424543946932	0.7306122448979592	0.30241460541813897
YNL129W	-1	-/-	-827.7972196117043	-16923.872403375804	245	0.14830157415078707	0.7306122448979592	0.3027090694935218
YJL154C	-1	-/-	-827.8491286039352	-16526.8306491673	245	0.14817880794701987	0.7306122448979592	0.3030035335689046
YML085C	-1	-/-	-827.9596054293215	-16261.445537369698	245	0.1480562448304384	0.7306122448979592	0.3032979976442874
YHR099W	1	+/+	-828.0843796730042	-15276.95324767381	244	0.1487603305785124	0.7346938775510204	0.3032979976442874
YOR261C	-1	-/-	-828.2606944441795	-16741.69776442647	245	0.1486374896779521	0.7346938775510204	0.3035924617196702
YIL039W	-1	-/-	-828.6369141638279	-17096.227724516764	245	0.1485148514851485	0.7346938775510204	0.303886925795053
YNL014W	-1	-/-	-828.6460386663675	-14778.995531573892	245	0.1483924154987634	0.7346938775510204	0.3041813898704358
YNL066W	-1	-/-	-828.6544924974442	-18882.59926480055	245	0.14827018121911037	0.7346938775510204	0.3044758539458186
YGR020C	-1	-/-	-829.3944145441055	-16638.787223398685	245	0.14814814814814814	0.7346938775510204	0.3047703180212014
YMR055C	-1	-/-	-829.4742135703564	-15129.732523709536	245	0.14802631578947367	0.7346938775510204	0.3050647820965842
YOR253W	-1	-/-	-829.616508692503	-16573.200310572982	245	0.14790468364831552	0.7346938775510204	0.305359246171967
YOR329C	-1	-/-	-830.0171244442463	-15889.232495669276	245	0.1477832512315271	0.7346938775510204	0.30565371024734983
YPR128C	-1	-/-	-830.0897547900677	-16116.535836786032	245	0.14766201804757997	0.7346938775510204	0.30594817432273264
YCR059C	0	0/-	-830.2694044075906	-27804.553702203557	980	0.14766201804757997	0.7346938775510204	0.30594817432273264
YGL090W	-1	-/-	-830.2996667176485	-15257.304292395711	245	0.14754098360655737	0.7346938775510204	0.30624263839811544
YBR274W	-1	-/-	-830.3704080879688	-15114.081162028015	245	0.14742014742014742	0.7346938775510204	0.30653710247349825
YGL210W	-1	-/-	-830.4877966418862	-15837.38085848838	245	0.14729950900163666	0.7346938775510204	0.30683156654888105
YIL027C	0	0/-	-830.4893169477582	-28204.591973723844	980	0.14729950900163666	0.7346938775510204	0.30683156654888105
YDR437W	-1	-/-	-830.634298145771	-14566.138740330935	245	0.1471790678659035	0.7346938775510204	0.30712603062426386
YDR520C	0	0/-	-830.743202701211	-27409.30720930174	980	0.1471790678659035	0.7346938775510204	0.30712603062426386
YDL069C	-1	-/-	-830.7514591813087	-14902.926761239767	245	0.14705882352941177	0.7346938775510204	0.30742049469964666
YDL115C	-1	-/0	-830.7593180239201	-17176.97147974372	245	0.1469387755102041	0.7346938775510204	0.30771495877502947
YGL223C	-1	-/-	-830.7796721458435	-15424.643211394548	245	0.1468189233278956	0.7346938775510204	0.3080094228504123
YNL126W	-1	-/-	-831.0389369800687	-16003.40086544305	245	0.1466992665036675	0.7346938775510204	0.3083038869257951
YML107C	-1	-/-	-831.286722779274	-15870.111656449735	245	0.1465798045602606	0.7346938775510204	0.30859835100117783
YML012W	-1	-/-	-831.3131093978882	-16592.476763874292	245	0.14646053702196907	0.7346938775510204	0.30889281507656063
YGR083C	-1	-/-	-831.4054173491895	-19392.16782352701	245	0.14634146341463414	0.7346938775510204	0.30918727915194344
YJL123C	0	0/0	-831.6130613945425	-26915.585410729982	980	0.14634146341463414	0.7346938775510204	0.30918727915194344
YOR148C	-1	-/-	-831.9724395275116	-16600.569832980633	245	0.1462225832656377	0.7346938775510204	0.30948174322732624
YMR036C	-1	-/-	-832.0400145798922	-16148.712106268853	245	0.1461038961038961	0.7346938775510204	0.30977620730270905
YNL135C	1	+/+	-832.2295319736004	-16042.61060795188	244	0.1467964314679643	0.7387755102040816	0.30977620730270905
YDL059C	-1	-/-	-832.25095705688	-15089.598595194519	245	0.146677471636953	0.7387755102040816	0.31007067137809186
YPR055W	-1	-/-	-832.300181210041	-14853.146352022886	245	0.1465587044534413	0.7387755102040816	0.31036513545347466
YLL027W	-1	-/-	-832.300600618124	-15965.493824727833	245	0.1464401294498382	0.7387755102040816	0.31065959952885747
YIL118W	-1	-/-	-832.3053145706654	-17708.284335941076	245	0.1463217461600647	0.7387755102040816	0.31095406360424027
YLR176C	-1	-/-	-832.4088545888662	-15487.699619166553	245	0.14620355411954766	0.7387755102040816	0.3112485276796231
YPR111W	-1	-/-	-832.5856294929981	-15705.061610400677	245	0.14608555286521388	0.7387755102040816	0.3115429917550059
YIL043C	0	0/-	-832.5864867391065	-28509.062585548498	980	0.14608555286521388	0.7387755102040816	0.3115429917550059
YOR320C	-1	-/-	-832.717605471611	-16075.993410125375	245	0.14596774193548387	0.7387755102040816	0.3118374558303887
YDR022C	-1	-/-	-832.8799223676324	-15513.779658984393	245	0.14585012087026591	0.7387755102040816	0.3121319199057715
YCL034W	-1	-/-	-832.9266982972622	-16288.266691628844	245	0.1457326892109501	0.7387755102040816	0.3124263839811543
YCR035C	-1	-/-	-832.986642293632	-17788.09569300711	245	0.14561544650040226	0.7387755102040816	0.3127208480565371
YAL056W	-1	-/-	-833.0811275541782	-16148.70266520977	245	0.1454983922829582	0.7387755102040816	0.3130153121319199
YDR302W	-1	-/-	-833.1531742811203	-17263.85876867175	245	0.14538152610441768	0.7387755102040816	0.3133097762073027
YER133W	1	+/+	-833.2441495656967	-15476.155918926	244	0.14606741573033707	0.7428571428571429	0.3133097762073027
YGR029W	-1	-/-	-833.3840124383569	-15556.6506851241	245	0.14595028067361668	0.7428571428571429	0.3136042402826855
YML094W	-1	-/-	-833.4973035231233	-18357.001736201346	245	0.14583333333333334	0.7428571428571429	0.3138987043580683
YGL144C	-1	-/-	-833.5629989653826	-15937.816369339824	245	0.14571657325860687	0.7428571428571429	0.31419316843345113
YOR079C	-1	-/-	-833.6812007501721	-16862.117211319506	245	0.1456	0.7428571428571429	0.31448763250883394
YAL021C	-1	-/-	-833.7052418664098	-15902.983133114874	245	0.14548361310951238	0.7428571428571429	0.31478209658421674
YBL097W	-1	-/-	-834.2169169560075	-15189.498146153986	245	0.14536741214057508	0.7428571428571429	0.31507656065959955
YLR238W	-1	-/-	-834.2521316707134	-16336.581313803792	245	0.1452513966480447	0.7428571428571429	0.31537102473498235
YDR280W	-1	-/-	-834.3639180362225	-19775.459130048752	245	0.14513556618819776	0.7428571428571429	0.31566548881036516
YNR013C	-1	-/-	-835.0408972799778	-16162.68734510988	245	0.1450199203187251	0.7428571428571429	0.31595995288574796
YKL046C	-1	-/-	-835.2374878376722	-14747.913864925504	245	0.1449044585987261	0.7428571428571429	0.31625441696113077
YNR072W	-1	-/-	-835.2941409349442	-14742.682461202145	245	0.14478918058870327	0.7428571428571429	0.3165488810365135
YBR025C	0	0/-	-835.4156568720937	-30624.81350374967	980	0.14478918058870327	0.7428571428571429	0.3165488810365135
YBL009W	-1	-/-	-835.4490958750248	-15983.919402837753	245	0.14467408585055644	0.7428571428571429	0.3168433451118963
YLR353W	-1	-/-	-835.4581462740898	-16050.193944245577	245	0.14455917394757745	0.7428571428571429	0.31713780918727913
YDR359C	1	+/+	-835.4896512329578	-15629.881635695696	244	0.14523809523809525	0.746938775510204	0.31713780918727913
YAR042W	-1	-/-	-835.7068604230881	-14390.150991857052	245	0.14512291831879462	0.746938775510204	0.31743227326266193
YNL264C	-1	-/-	-836.0117483735085	-15626.954465188086	245	0.1450079239302694	0.746938775510204	0.31772673733804474
YOL009C	-1	-/-	-836.3310421705246	-16261.120149672031	245	0.14489311163895488	0.746938775510204	0.31802120141342755
YNL236W	-1	-/-	-836.5428736209869	-15629.20681643486	245	0.14477848101265822	0.746938775510204	0.31831566548881035
YER171W	-1	-/-	-836.5621835291386	-18441.242349639535	245	0.14466403162055336	0.746938775510204	0.31861012956419316
YKL201C	-1	-/-	-836.919537872076	-15306.55326628685	245	0.14454976303317535	0.746938775510204	0.31890459363957596
YER021W	-1	-/-	-836.9981098473072	-16953.725507736206	245	0.14443567482241515	0.746938775510204	0.31919905771495877
YIL173W	-1	-/-	-837.2373197078705	-14484.991641581059	245	0.1443217665615142	0.746938775510204	0.3194935217903416
YBR252W	0	0/-	-837.3148888833821	-31260.394619923085	980	0.1443217665615142	0.746938775510204	0.3194935217903416
YDR142C	-1	-/-	-837.315952539444	-16190.707608833909	245	0.14420803782505912	0.746938775510204	0.3197879858657244
YMR070W	-1	-/-	-837.3308425471187	-16220.586300201714	245	0.14409448818897638	0.746938775510204	0.3200824499411072
YDL095W	-1	-/-	-837.3351693749428	-16664.150230020285	245	0.14398111723052714	0.746938775510204	0.32037691401649
YEL035C	0	0/0	-837.4529523253441	-25714.842758595943	980	0.14398111723052714	0.746938775510204	0.32037691401649
YKR055W	-1	-/-	-837.5068542286754	-16090.462469525635	245	0.14386792452830188	0.746938775510204	0.3206713780918728
YFL059W	-1	-/-	-837.6641335040331	-14249.085320029408	245	0.14375490966221524	0.746938775510204	0.3209658421672556
YLR260W	-1	-/-	-837.702949307859	-16635.724970575422	245	0.14364207221350078	0.746938775510204	0.3212603062426384
YPL167C	-1	-/-	-837.7237174212933	-15398.725718870759	245	0.14352941176470588	0.746938775510204	0.3215547703180212
YGL135W	-1	-/-	-837.8340672701597	-16637.684537276626	245	0.14341692789968652	0.746938775510204	0.321849234393404
YOR211C	-1	-/-	-837.8671194911003	-16220.432830035686	245	0.14330462020360218	0.746938775510204	0.3221436984687868
YKL186C	-1	-/-	-838.2738907970488	-16306.403380636126	245	0.1431924882629108	0.746938775510204	0.3224381625441696
YHL019C	-1	-/-	-838.2908778190613	-16847.121466383338	245	0.14308053166536355	0.746938775510204	0.32273262661955243
YML007W	-1	-/-	-838.448340177536	-16827.402432620525	245	0.14296875	0.746938775510204	0.32302709069493524
YDR392W	1	+/+	-838.8790567815304	-16473.817486673594	244	0.14363778298204527	0.7510204081632653	0.32302709069493524
YDR412W	-1	-/-	-838.9800415411592	-20548.64507368207	245	0.1435257410296412	0.7510204081632653	0.32332155477031804
YNR067C	-1	-/0	-839.0623226761818	-15521.30558001995	245	0.14341387373343725	0.7510204081632653	0.32361601884570085
YIL022W	-1	-/-	-839.1969033032656	-16187.757466241717	245	0.14330218068535824	0.7510204081632653	0.32391048292108365
YGL051W	-1	-/-	-839.291993021965	-15315.904076397419	245	0.1431906614785992	0.7510204081632653	0.32420494699646646
YIR018W	-1	-/-	-839.3393395543098	-14228.252028882504	245	0.14307931570762053	0.7510204081632653	0.3244994110718492
YGL190C	-1	-/-	-839.4935534000397	-15162.588267862797	245	0.14296814296814297	0.7510204081632653	0.324793875147232
YJR138W	0	0/-	-839.5009006522596	-26570.440108888783	980	0.14296814296814297	0.7510204081632653	0.324793875147232
YDL127W	0	0/-	-839.8957909047604	-27929.272005036473	980	0.14296814296814297	0.7510204081632653	0.324793875147232
YHL007C	-1	-/-	-839.9978244453669	-17309.071053205058	245	0.14285714285714285	0.7510204081632653	0.3250883392226148
YBL037W	0	0/-	-840.0586260817945	-28128.943275822327	980	0.14285714285714285	0.7510204081632653	0.3250883392226148
YPR082C	-1	-/-	-840.1795268654823	-16299.28791552782	245	0.14274631497284718	0.7510204081632653	0.3253828032979976
YKL190W	-1	-/-	-840.2710545733571	-15933.066457405686	245	0.14263565891472868	0.7510204081632653	0.32567726737338043
YPL234C	-1	-/-	-840.4386002421379	-15296.94132605195	245	0.14252517428350117	0.7510204081632653	0.32597173144876324
YOR172W	-1	-/-	-840.7311163544655	-14590.430719554424	245	0.14241486068111456	0.7510204081632653	0.32626619552414604
YPR029C	-1	-/-	-840.7672063559294	-15624.066039428115	245	0.1423047177107502	0.7510204081632653	0.32656065959952885
YBL020W	-1	-/-	-840.9997224807739	-15694.263612553477	245	0.14219474497681608	0.7510204081632653	0.32685512367491165
YMR313C	-1	-/-	-841.00140119344	-16205.188653238118	245	0.14208494208494207	0.7510204081632653	0.32714958775029446
YNL322C	0	0/-	-841.0931009342894	-26490.592237845995	980	0.14208494208494207	0.7510204081632653	0.32714958775029446
YOR066W	0	0/-	-841.3168110400438	-27442.788253577426	980	0.14208494208494207	0.7510204081632653	0.32714958775029446
YER019W	-1	-/-	-841.3714459314942	-14273.62692483887	245	0.1419753086419753	0.7510204081632653	0.32744405182567726
YER003C	-1	-/-	-841.4306405000389	-17651.161670785397	245	0.14186584425597532	0.7510204081632653	0.32773851590106007
YDR045C	-1	-/-	-841.5699662864208	-18199.935344666243	245	0.14175654853620956	0.7510204081632653	0.3280329799764429
YFL028C	0	0/-	-841.5901968441904	-26860.75154368393	980	0.14175654853620956	0.7510204081632653	0.3280329799764429
YNR016C	-1	-/-	-841.668551504612	-15522.093795169145	245	0.14164742109314857	0.7510204081632653	0.3283274440518257
YLR421C	0	0/-	-841.7368087396026	-28682.813727550674	980	0.14164742109314857	0.7510204081632653	0.3283274440518257
YPL133C	-1	-/-	-841.7923270612955	-16010.717874601483	245	0.14153846153846153	0.7510204081632653	0.3286219081272085
YPL046C	-1	-/-	-841.8473236858845	-15953.941338598728	245	0.14142966948501154	0.7510204081632653	0.3289163722025913
YIL023C	-1	-/-	-841.9971880316734	-13940.517942681909	245	0.141321044546851	0.7510204081632653	0.3292108362779741
YLR347C	-1	-/-	-842.077497780323	-15463.153333038092	245	0.14121258633921718	0.7510204081632653	0.3295053003533569
YMR038C	-1	-/-	-842.0780836939812	-15534.816592425108	245	0.1411042944785276	0.7510204081632653	0.3297997644287397
YDL209C	-1	-/-	-842.0860744714737	-16562.492619544268	245	0.1409961685823755	0.7510204081632653	0.3300942285041225
YKL145W	-1	-/-	-842.5535597875714	-17092.25392185524	245	0.14088820826952528	0.7510204081632653	0.3303886925795053
YGR090W	-1	-/-	-842.6531415879726	-18019.874869808555	245	0.1407804131599082	0.7510204081632653	0.3306831566548881
YHL002W	-1	-/-	-842.800008751452	-17248.828488200903	245	0.14067278287461774	0.7510204081632653	0.3309776207302709
YLR329W	-1	-/-	-842.9321585446596	-15080.919565185905	245	0.14056531703590527	0.7510204081632653	0.33127208480565373
YOR051C	0	0/-	-842.979052127339	-31202.24632074777	980	0.14056531703590527	0.7510204081632653	0.33127208480565373
YJR022W	-1	-/-	-842.9823291897774	-15403.030678868294	245	0.14045801526717558	0.7510204081632653	0.33156654888103654
YPR094W	-1	-/-	-843.3410779312253	-15542.764285206795	245	0.14035087719298245	0.7510204081632653	0.33186101295641934
YPL117C	-1	-/-	-843.7357460334897	-16489.26822233945	245	0.1402439024390244	0.7510204081632653	0.3321554770318021
YNL056W	0	0/-	-843.7463021222502	-28936.360700541176	980	0.1402439024390244	0.7510204081632653	0.3321554770318021
YPL124W	-1	-/-	-843.7668557241559	-16100.64457436651	245	0.14013709063214014	0.7510204081632653	0.3324499411071849
YLR387C	0	0/-	-843.8079329505563	-29126.335499661043	980	0.14013709063214014	0.7510204081632653	0.3324499411071849
YDL036C	-1	-/-	-843.8647003695369	-17443.07211550325	245	0.1400304414003044	0.7510204081632653	0.3327444051825677
YJR058C	0	0/-	-843.9442147687078	-27145.160834231414	980	0.1400304414003044	0.7510204081632653	0.3327444051825677
YGR258C	-1	-/-	-844.0170071423054	-15943.585371375084	245	0.1399239543726236	0.7510204081632653	0.3330388692579505
YDL053C	0	0/0	-844.0253779292107	-26942.714308205992	980	0.1399239543726236	0.7510204081632653	0.3330388692579505
YML019W	-1	-/-	-844.1178754866123	-16320.009432911873	245	0.1398176291793313	0.7510204081632653	0.3333333333333333
YLR090W	-1	-/-	-844.2407395243645	-15618.604850292206	245	0.13971146545178437	0.7510204081632653	0.3336277974087161
YDR488C	-1	-/-	-844.6062652170658	-14902.011036716402	245	0.13960546282245828	0.7510204081632653	0.3339222614840989
YIR025W	-1	-/-	-844.6692018508911	-15837.95632955432	245	0.13949962092494314	0.7510204081632653	0.33421672555948173
YNL233W	-1	-/-	-844.8483135998249	-17589.938296094537	245	0.1393939393939394	0.7510204081632653	0.33451118963486454
YDR318W	-1	-/-	-845.5438302159309	-15586.678363360465	245	0.1392884178652536	0.7510204081632653	0.33480565371024734
YGR285C	-1	-/-	-845.6000194847584	-18803.06830188632	245	0.13918305597579425	0.7510204081632653	0.33510011778563015
YOR001W	-1	-/-	-845.911209627986	-19259.971317574382	245	0.13907785336356765	0.7510204081632653	0.33539458186101295
YOR212W	-1	-/-	-845.9483512938023	-17551.823863461614	245	0.13897280966767372	0.7510204081632653	0.33568904593639576
YLR188W	0	0/-	-846.5222235564142	-28967.099310259335	980	0.13897280966767372	0.7510204081632653	0.33568904593639576
YGL252C	1	+/-	-846.5415750518441	-16686.988880243152	244	0.13962264150943396	0.7551020408163265	0.33568904593639576
YKR019C	1	+/+	-846.6757107377052	-16926.33979818225	244	0.14027149321266968	0.7591836734693878	0.33568904593639576
YAL026C	-1	-/-	-846.6926605701447	-15307.644973784685	245	0.14016578749058026	0.7591836734693878	0.33598351001177856
YBR270C	0	0/-	-846.7326768115163	-27760.37846299261	980	0.14016578749058026	0.7591836734693878	0.33598351001177856
YOR144C	-1	-/-	-846.7809455394745	-16533.51850000024	245	0.14006024096385541	0.7591836734693878	0.33627797408716137
YDR383C	0	0/-	-846.895933048334	-26969.783750932198	980	0.14006024096385541	0.7591836734693878	0.33627797408716137
YGL178W	1	+/-	-846.9210560694337	-14293.16948684305	244	0.14070729872084273	0.763265306122449	0.33627797408716137
YKL085W	-1	-/-	-846.9630433320999	-17587.546228274703	245	0.1406015037593985	0.763265306122449	0.3365724381625442
YDL081C	-1	-/-	-847.101035118103	-18787.15884643793	245	0.14049586776859505	0.763265306122449	0.336866902237927
YBL066C	0	0/-	-847.1066904533654	-28314.971138596535	980	0.14049586776859505	0.763265306122449	0.336866902237927
YIL142W	-1	-/-	-847.434959590435	-17558.511735633016	245	0.1403903903903904	0.763265306122449	0.3371613663133098
YER065C	-1	-/-	-847.7341628968716	-16586.971010670066	245	0.14028507126781695	0.763265306122449	0.3374558303886926
YMR236W	1	+/+	-847.7617872208357	-16138.807295262814	244	0.1409295352323838	0.7673469387755102	0.3374558303886926
YLR389C	0	0/-	-847.7667231298983	-26068.562609895132	980	0.1409295352323838	0.7673469387755102	0.3374558303886926
YML080W	-1	-/-	-848.2441989183426	-19716.715107761323	245	0.14082397003745317	0.7673469387755102	0.3377502944640754
YNL238W	0	0/-	-848.4534561876208	-29464.96682416275	980	0.14082397003745317	0.7673469387755102	0.3377502944640754
YKL098W	0	0/0	-848.5210497695953	-27999.07602609694	980	0.14082397003745317	0.7673469387755102	0.3377502944640754
YMR182C	-1	-/-	-848.631700553	-15458.948898214847	245	0.1407185628742515	0.7673469387755102	0.3380447585394582
YNL251C	-1	-/-	-848.7437271475792	-15071.61994716525	245	0.1406133133881825	0.7673469387755102	0.338339222614841
YHR149C	0	0/-	-848.8532043779269	-29974.416498742066	980	0.1406133133881825	0.7673469387755102	0.338339222614841
YOR074C	-1	-/-	-848.9956011772156	-16155.18903040886	245	0.14050822122571002	0.7673469387755102	0.3386336866902238
YFR050C	-1	-/-	-849.025284409523	-17233.317525558174	245	0.140403286034354	0.7673469387755102	0.3389281507656066
YKR060W	-1	-/-	-849.136845946312	-19384.921761006117	245	0.14029850746268657	0.7673469387755102	0.3392226148409894
YKL006C-A	-1	-/-	-849.1784515976906	-15240.996196750551	245	0.1401938851603281	0.7673469387755102	0.33951707891637223
YER041W	-1	-/-	-849.3480380773544	-14043.093479443341	245	0.14008941877794337	0.7673469387755102	0.33981154299175503
YNR039C	-1	-/-	-849.389566719532	-16508.891911305487	245	0.13998510796723754	0.7673469387755102	0.3401060070671378
YER023W	0	0/0	-849.7875447589904	-29263.397242830135	980	0.13998510796723754	0.7673469387755102	0.3401060070671378
YHL013C	0	0/-	-849.9521486880258	-30973.495996893384	980	0.13998510796723754	0.7673469387755102	0.3401060070671378
YPR173C	-1	-/-	-850.1255046725273	-16686.81490814686	245	0.13988095238095238	0.7673469387755102	0.3404004711425206
YIL062C	-1	-/-	-850.3466757461429	-17333.90645775944	245	0.13977695167286244	0.7673469387755102	0.3406949352179034
YDL140C	-1	-/-	-850.6961722373962	-15803.071682989597	245	0.13967310549777118	0.7673469387755102	0.3409893992932862
YCL050C	0	0/-	-850.7170158103108	-28730.41057133954	980	0.13967310549777118	0.7673469387755102	0.3409893992932862
YKL134C	-1	-/-	-850.8387402072549	-16526.426891878247	245	0.13956941351150706	0.7673469387755102	0.341283863368669
YDL117W	-1	-/-	-850.8753812015057	-16247.176815390587	245	0.1394658753709199	0.7673469387755102	0.3415783274440518
YBR276C	-1	-/-	-850.9687633514404	-15133.30084760487	245	0.13936249073387694	0.7673469387755102	0.3418727915194346
YPR054W	-1	-/-	-850.9689626395702	-15971.686847098172	245	0.13925925925925925	0.7673469387755102	0.3421672555948174
YDL165W	-1	-/-	-851.3637697398663	-15968.519481871277	245	0.1391561806069578	0.7673469387755102	0.3424617196702002
YHR034C	-1	-/-	-851.6843415498734	-16146.592320173979	245	0.1390532544378698	0.7673469387755102	0.34275618374558303
YFL060C	-1	-/-	-851.6985868215561	-14771.38959312439	245	0.13895048041389504	0.7673469387755102	0.34305064782096584
YDL090C	-1	-/0	-851.8767629861832	-15430.53270573914	245	0.13884785819793205	0.7673469387755102	0.34334511189634864
YGR121C	-1	-/-	-851.9724153280258	-16590.388327643275	245	0.13874538745387455	0.7673469387755102	0.34363957597173145
YNL207W	-1	-/-	-852.2031925916672	-19309.51740246266	245	0.13864306784660768	0.7673469387755102	0.34393404004711425
YGR215W	0	0/-	-852.3764118114486	-29107.22554049827	980	0.13864306784660768	0.7673469387755102	0.34393404004711425
YMR243C	-1	-/-	-852.7283852696419	-18692.206357598305	245	0.13854089904200442	0.7673469387755102	0.34422850412249706
YDR067C	0	0/-	-852.9655363764614	-26510.43012836296	980	0.13854089904200442	0.7673469387755102	0.34422850412249706
YOR037W	-1	-/-	-852.9680304527283	-16434.81102476269	245	0.13843888070692195	0.7673469387755102	0.34452296819787986
YOR355W	-1	-/-	-852.9833604097366	-15704.867941141129	245	0.13833701250919794	0.7673469387755102	0.34481743227326267
YLR459W	-1	-/-	-853.0219766274095	-16193.015628613532	245	0.13823529411764707	0.7673469387755102	0.3451118963486455
YNR006W	-1	-/-	-853.209949940443	-15987.890544503927	245	0.1381337252020573	0.7673469387755102	0.3454063604240283
YNL308C	0	0/-	-853.2302934080362	-33749.925851558335	980	0.1381337252020573	0.7673469387755102	0.3454063604240283
YPL140C	-1	-/-	-853.2785932719707	-16493.590098828077	245	0.13803230543318648	0.7673469387755102	0.3457008244994111
YBR217W	-1	-/-	-853.5957033038139	-16150.981666713953	245	0.13793103448275862	0.7673469387755102	0.3459952885747939
YFL050C	-1	-/-	-853.6056899428368	-15249.337539553642	245	0.1378299120234604	0.7673469387755102	0.3462897526501767
YDR103W	-1	-/-	-853.8614814430475	-15606.54721467197	245	0.13772893772893774	0.7673469387755102	0.3465842167255595
YLR024C	0	0/-	-853.8996189953759	-29281.421568722464	980	0.13772893772893774	0.7673469387755102	0.3465842167255595
YGL011C	-1	-/-	-853.9624126628041	-16564.54273043573	245	0.1376281112737921	0.7673469387755102	0.3468786808009423
YML038C	-1	-/-	-854.0273144841194	-15712.792432010174	245	0.13752743233357717	0.7673469387755102	0.3471731448763251
YMR192W	-1	-/-	-854.0887179970741	-14720.01150342822	245	0.13742690058479531	0.7673469387755102	0.3474676089517079
YHR184W	0	0/-	-854.1290103467181	-27310.45481101703	980	0.13742690058479531	0.7673469387755102	0.3474676089517079
YOR249C	1	+/+	-854.2416066527367	-15987.780834957957	244	0.13805697589481372	0.7714285714285715	0.3474676089517079
YGL232W	-1	-/-	-854.32151222229	-16923.35007033497	245	0.13795620437956205	0.7714285714285715	0.34776207302709067
YPR043W	0	0/-	-854.3584858262911	-31476.37808752479	980	0.13795620437956205	0.7714285714285715	0.34776207302709067
YGR024C	-1	-/-	-854.3951196670532	-15090.997558757663	245	0.13785557986870897	0.7714285714285715	0.3480565371024735
YGR155W	-1	-/-	-854.6255993619561	-17718.210832819343	245	0.1377551020408163	0.7714285714285715	0.3483510011778563
YMR222C	0	0/0	-854.8166903853416	-27046.205760668032	980	0.1377551020408163	0.7714285714285715	0.3483510011778563
YOR334W	-1	-/-	-855.1559138894081	-15291.543047003448	245	0.13765477057538236	0.7714285714285715	0.3486454652532391
YDR057W	-1	-/-	-855.3437935709953	-16427.899435430765	245	0.13755458515283842	0.7714285714285715	0.3489399293286219
YPL259C	-1	-/-	-855.3967039808631	-16112.857417315245	245	0.13745454545454547	0.7714285714285715	0.3492343934040047
YDL166C	-1	-/-	-855.5998041927814	-20360.351901218295	245	0.1373546511627907	0.7714285714285715	0.3495288574793875
YBR129C	-1	-/-	-855.6181995905936	-16659.807978067547	245	0.13725490196078433	0.7714285714285715	0.3498233215547703
YLL050C	-1	-/-	-856.0988544225693	-15694.309261664748	245	0.137155297532656	0.7714285714285715	0.3501177856301531
YNL136W	1	+/+	-856.182942673564	-16341.27160154283	244	0.13778100072516317	0.7755102040816326	0.3501177856301531
YLL035W	-1	-/-	-856.4093138575554	-18304.37504541874	245	0.13768115942028986	0.7755102040816326	0.3504122497055359
YOR359W	-1	-/-	-856.495036020875	-17593.845308080316	245	0.13758146270818247	0.7755102040816326	0.3507067137809187
YDR164C	-1	-/-	-856.6666157543659	-15314.383259110153	245	0.13748191027496381	0.7755102040816326	0.3510011778563015
YDL042C	1	+/+	-856.7275951504707	-16311.363866269588	244	0.1381055676066522	0.7795918367346939	0.3510011778563015
YGR152C	-1	-/-	-857.2310623638332	-19167.927922490984	245	0.13800578034682082	0.7795918367346939	0.35129564193168433
YGL189C	0	0/-	-857.3404086530209	-30410.743341454305	980	0.13800578034682082	0.7795918367346939	0.35129564193168433
YLR207W	-1	-/-	-857.3482107520103	-15813.822216864675	245	0.1379061371841155	0.7795918367346939	0.35159010600706714
YMR002W	0	0/-	-857.4902540282346	-29241.60781322792	980	0.1379061371841155	0.7795918367346939	0.35159010600706714
YKL135C	-1	-/-	-857.5687972605228	-15708.7403665483	245	0.1378066378066378	0.7795918367346939	0.35188457008244994
YDR422C	-1	-/-	-857.6402338147163	-15492.011761069298	245	0.1377072819033886	0.7795918367346939	0.35217903415783275
YLR138W	-1	-/-	-857.7530054450035	-16885.246325612068	245	0.13760806916426513	0.7795918367346939	0.35247349823321555
YNL287W	-1	-/-	-858.0643717050552	-16045.50267702341	245	0.1375089992800576	0.7795918367346939	0.35276796230859836
YDR528W	0	0/-	-858.5117960032076	-28838.671156814322	980	0.1375089992800576	0.7795918367346939	0.35276796230859836
YLR039C	-1	-/-	-858.6697869375348	-15524.045276150107	245	0.13741007194244603	0.7795918367346939	0.35306242638398116
YLR287C-A	0	0/-	-858.7285175137222	-28772.505469271913	980	0.13741007194244603	0.7795918367346939	0.35306242638398116
YPR074C	-1	-/0	-858.9739139974117	-17137.273895174265	245	0.13731128684399713	0.7795918367346939	0.35335689045936397
YML072C	0	0/-	-859.2125417571515	-27808.3916926682	980	0.13731128684399713	0.7795918367346939	0.35335689045936397
YNL084C	-1	-/-	-859.282418385148	-16586.53048580885	245	0.1372126436781609	0.7795918367346939	0.3536513545347468
YJL012C	-1	-/-	-859.3358298242092	-16219.984027966857	245	0.13711414213926776	0.7795918367346939	0.3539458186101296
YGL220W	0	0/-	-859.3776351753622	-28757.19642893225	980	0.13711414213926776	0.7795918367346939	0.3539458186101296
YPR131C	-1	-/-	-859.43090903759	-14979.437983158976	245	0.13701578192252512	0.7795918367346939	0.3542402826855124
YDL191W	0	0/-	-859.4565427619964	-30996.815517524257	980	0.13701578192252512	0.7795918367346939	0.3542402826855124
YHR006W	-1	-/-	-859.527223393321	-16795.55802629888	245	0.13691756272401434	0.7795918367346939	0.3545347467608952
YOR335C	-1	-/-	-859.7980137467384	-19292.906264334917	245	0.13681948424068768	0.7795918367346939	0.354829210836278
YJR053W	-1	-/-	-859.8091618418694	-16113.294887244701	245	0.13672154617036505	0.7795918367346939	0.3551236749116608
YHR156C	0	0/0	-859.8569775959477	-27980.79653679952	980	0.13672154617036505	0.7795918367346939	0.3551236749116608
YLR380W	-1	-/-	-860.0103856995702	-16849.215344160795	245	0.13662374821173104	0.7795918367346939	0.3554181389870436
YJR132W	-1	-/0	-860.0623135566711	-17916.982880830765	245	0.13652609006433167	0.7795918367346939	0.35571260306242636
YDR229W	0	0/-	-860.0635435851291	-29161.258186913095	980	0.13652609006433167	0.7795918367346939	0.35571260306242636
YJL134W	-1	-/-	-860.0950947999954	-15378.557817749679	245	0.13642857142857143	0.7795918367346939	0.35600706713780916
YOR213C	1	+/+	-860.2450860142708	-16458.663440406322	244	0.13704496788008566	0.7836734693877551	0.35600706713780916
YOR373W	-1	-/-	-860.5171816758811	-16101.70374539122	245	0.1369472182596291	0.7836734693877551	0.35630153121319197
YBR011C	0	0/0	-860.6511216387153	-28594.616200998425	980	0.1369472182596291	0.7836734693877551	0.35630153121319197
YGL106W	-1	-/-	-860.6539208292961	-16861.391239613295	245	0.1368496079828938	0.7836734693877551	0.3565959952885748
YMR127C	1	+/+	-861.0919297933578	-17779.167658150196	244	0.13746438746438747	0.7877551020408163	0.3565959952885748
YGL028C	-1	-/-	-861.1418465077877	-16296.705388195813	245	0.13736654804270462	0.7877551020408163	0.3568904593639576
YDL201W	-1	-/-	-861.20255240798	-19305.416163176298	245	0.13726884779516357	0.7877551020408163	0.3571849234393404
YPL051W	-1	-/-	-861.4314074516296	-16893.222677648067	245	0.13717128642501777	0.7877551020408163	0.3574793875147232
YER017C	-1	-/-	-861.478711783886	-15462.783240810037	245	0.13707386363636365	0.7877551020408163	0.357773851590106
YLR242C	-1	-/-	-861.5426502227783	-14857.384894162416	245	0.1369765791341377	0.7877551020408163	0.3580683156654888
YGR267C	-1	-/-	-861.8672044277191	-16318.0348469913	245	0.13687943262411348	0.7877551020408163	0.3583627797408716
YER028C	-1	-/-	-861.9448716565967	-15868.085067912936	245	0.13678242381289865	0.7877551020408163	0.3586572438162544
YER087C-B	-1	-/-	-862.1640448272228	-16599.084106892347	245	0.136685552407932	0.7877551020408163	0.3589517078916372
YLL002W	1	+/-	-862.5305004455149	-17000.509334027767	244	0.1372965322009908	0.7918367346938775	0.3589517078916372
YML125C	0	0/0	-862.550526028499	-30288.57008096669	980	0.1372965322009908	0.7918367346938775	0.3589517078916372
YBR152W	-1	-/-	-862.671772480011	-16140.338078707457	245	0.1371994342291372	0.7918367346938775	0.35924617196702
YKL182W	-1	-/-	-862.6963939070702	-15957.734533514827	245	0.1371024734982332	0.7918367346938775	0.35954063604240283
YLR190W	-1	-/-	-862.7505291998386	-16888.966834940016	245	0.1370056497175141	0.7918367346938775	0.35983510011778563
YDR072C	-1	-/-	-862.9762482345104	-16097.211207211018	245	0.136908962597036	0.7918367346938775	0.36012956419316844
YPL175W	-1	-/-	-863.0321748256683	-16203.364664286375	245	0.1368124118476728	0.7918367346938775	0.36042402826855124
YDL083C	-1	-/-	-863.50508646667	-19213.271511271596	245	0.13671599718111346	0.7918367346938775	0.36071849234393405
YBL035C	-1	-/-	-863.7092885077	-17445.072374910116	245	0.13661971830985917	0.7918367346938775	0.36101295641931685
YPL255W	-1	-/-	-863.7570679187775	-16811.251287400723	245	0.13652357494722026	0.7918367346938775	0.36130742049469966
YHR178W	-1	-/-	-863.9625544548035	-16618.81414875388	245	0.13642756680731363	0.7918367346938775	0.36160188457008247
YNL131W	-1	-/-	-863.9660682678223	-16990.868738755584	245	0.13633169360505973	0.7918367346938775	0.36189634864546527
YIL090W	0	0/-	-863.9682521447539	-29517.915833777748	980	0.13633169360505973	0.7918367346938775	0.36189634864546527
YGL247W	-1	-/-	-864.1170052848756	-15545.414746057242	245	0.13623595505617977	0.7918367346938775	0.3621908127208481
YNL289W	0	0/-	-864.2651969492435	-27643.747114874423	980	0.13623595505617977	0.7918367346938775	0.3621908127208481
YDR191W	1	+/+	-864.274816095829	-16061.133087739348	244	0.1368421052631579	0.7959183673469388	0.3621908127208481
YHR134W	0	0/-	-864.3503017220646	-28500.57682667114	980	0.1368421052631579	0.7959183673469388	0.3621908127208481
YGL097W	-1	-/-	-864.3710190057755	-19029.73898601532	245	0.13674614305750352	0.7959183673469388	0.3624852767962309
YGL222C	-1	-/-	-864.4888231158257	-13990.91533368826	245	0.13665031534688157	0.7959183673469388	0.3627797408716137
YOR350C	0	0/-	-864.5766270430759	-27711.17516933102	980	0.13665031534688157	0.7959183673469388	0.3627797408716137
YBR023C	-1	-/-	-864.749296605587	-16372.106624290347	245	0.13655462184873948	0.7959183673469388	0.3630742049469965
YBR065C	-1	-/-	-864.8034607321024	-16072.89252628386	245	0.1364590622813156	0.7959183673469388	0.36336866902237924
YDR510W	0	0/-	-864.8135934174061	-28433.655775263906	980	0.1364590622813156	0.7959183673469388	0.36336866902237924
YBL034C	-1	-/-	-864.8215905204415	-16353.26526359655	245	0.13636363636363635	0.7959183673469388	0.36366313309776205
YDR407C	-1	-/-	-865.1049764752388	-16076.78752052784	245	0.13626834381551362	0.7959183673469388	0.36395759717314485
YBL013W	-1	-/-	-865.1786839962006	-14830.247054040432	245	0.1361731843575419	0.7959183673469388	0.36425206124852766
YPL037C	-1	-/-	-865.2409801259637	-18402.04369559884	245	0.1360781577110956	0.7959183673469388	0.36454652532391046
YMR142C	-1	-/-	-865.4136498644948	-19857.558215186	245	0.13598326359832635	0.7959183673469388	0.36484098939929327
YDR432W	-1	-/-	-865.4220843315125	-15782.468587756157	245	0.13588850174216027	0.7959183673469388	0.3651354534746761
YPL138C	1	+/+	-865.4393666014075	-15482.08320813626	244	0.13649025069637882	0.8	0.3651354534746761
YOR104W	0	0/0	-865.7263512685895	-28386.730254521593	980	0.13649025069637882	0.8	0.3651354534746761
YMR287C	-1	-/-	-865.7333434820175	-15185.612176120281	245	0.13639526791927628	0.8	0.3654299175500589
YGR004W	-1	-/-	-865.9568586051464	-15973.276098519564	245	0.13630041724617525	0.8	0.3657243816254417
YEL063C	-1	-/-	-865.9663067758083	-15648.955073654652	245	0.13620569840166782	0.8	0.3660188457008245
YKR064W	0	0/-	-866.0041453633457	-27762.807512422092	980	0.13620569840166782	0.8	0.3660188457008245
YLR087C	0	0/-	-866.11127820611	-26519.138587193564	980	0.13620569840166782	0.8	0.3660188457008245
YGL098W	-1	-/-	-866.1367090567946	-16524.907497603446	245	0.1361111111111111	0.8	0.3663133097762073
YCR077C	-1	-/-	-866.2073394656181	-15916.14180457592	245	0.13601665510062458	0.8	0.3666077738515901
YBR213W	-1	-/0	-866.2406204044819	-15690.136919021606	245	0.13592233009708737	0.8	0.3669022379269729
YNL029C	-1	-/-	-866.27764672786	-15777.555608026683	245	0.13582813582813583	0.8	0.3671967020023557
YLR247C	0	0/+	-866.2850491665304	-28646.077891280875	980	0.13582813582813583	0.8	0.3671967020023557
YMR269W	0	0/-	-866.3245800994337	-31823.28160589002	980	0.13582813582813583	0.8	0.3671967020023557
YOR284W	-1	-/0	-866.7149773240089	-16091.877289012074	245	0.13573407202216067	0.8	0.3674911660777385
YBR061C	-1	-/-	-866.932922270149	-19624.08350589499	245	0.1356401384083045	0.8	0.3677856301531213
YOR264W	0	0/0	-867.0101522952318	-28263.459450664	980	0.1356401384083045	0.8	0.3677856301531213
YKR001C	-1	-/-	-867.4405389428139	-15744.562018312514	245	0.1355463347164592	0.8	0.36808009422850413
YDL244W	-1	-/-	-867.6663275957108	-15302.625526569784	245	0.1354526606772633	0.8	0.36837455830388693
YMR204C	-1	-/-	-867.7767648845911	-16535.773528948426	245	0.13535911602209943	0.8	0.36866902237926974
YLL033W	0	0/-	-867.7904587462544	-28003.315052837133	980	0.13535911602209943	0.8	0.36866902237926974
YBR150C	0	0/-	-867.8818646520376	-26160.49493049737	980	0.13535911602209943	0.8	0.36866902237926974
YNL042W	-1	-/-	-867.9177913069725	-16245.975464195013	245	0.13526570048309178	0.8	0.36896348645465255
YER099C	0	0/-	-868.0139912255108	-28876.09181514196	980	0.13526570048309178	0.8	0.36896348645465255
YER018C	-1	-/-	-868.1938401013613	-16977.498893097043	245	0.13517241379310344	0.8	0.36925795053003535
YOR278W	0	0/0	-868.2204296980053	-28704.48298141919	980	0.13517241379310344	0.8	0.36925795053003535
YIR002C	-1	-/-	-868.2501845657825	-16971.11394957453	245	0.13507925568573398	0.8	0.36955241460541816
YOL136C	0	0/-	-868.252119243145	-28786.624905087054	980	0.13507925568573398	0.8	0.36955241460541816
YJL146W	-1	-/-	-868.2859573066235	-17085.91706496477	245	0.1349862258953168	0.8	0.36984687868080096
YNL116W	-1	-/-	-868.3778347373009	-15991.842726171017	245	0.1348933241569167	0.8	0.37014134275618377
YDR450W	-1	-/-	-868.3800580240786	-17190.489241752774	245	0.13480055020632736	0.8	0.37043580683156657
YHL014C	0	0/0	-868.3949506059289	-28391.865958593786	980	0.13480055020632736	0.8	0.37043580683156657
YKR027W	-1	-/-	-868.4996070861816	-16427.709841951728	245	0.13470790378006872	0.8	0.3707302709069494
YBR290W	-1	-/-	-868.5811533033848	-17293.32662129402	245	0.1346153846153846	0.8	0.3710247349823322
YLR453C	-1	-/-	-868.7836993336678	-15720.08420021087	245	0.13452299245024021	0.8	0.37131919905771493
YER050C	0	0/-	-869.4352272395045	-30504.10860576667	980	0.13452299245024021	0.8	0.37131919905771493
YPR141C	-1	-/-	-869.474511384964	-16690.8697565794	245	0.13443072702331962	0.8	0.37161366313309774
YDR139C	0	0/-	-869.6645470112562	-27910.981793018058	980	0.13443072702331962	0.8	0.37161366313309774
YPR083W	-1	-/-	-870.0661369264126	-16704.046751499176	245	0.1343385880740233	0.8	0.37190812720848054
YDR246W	-1	-/-	-870.1117925047874	-17615.506031498313	245	0.13424657534246576	0.8	0.37220259128386335
YDR016C	-1	-/-	-870.2556731104851	-17000.588327921927	245	0.13415468856947296	0.8	0.37249705535924615
YPR100W	-1	-/-	-870.3196849226952	-16550.485340073705	245	0.13406292749658003	0.8	0.37279151943462896
YCR026C	-1	-/-	-870.3705418482423	-15153.933073248714	245	0.1339712918660287	0.8	0.37308598351001176
YER038C	-1	-/-	-870.3771997094154	-15726.145548909903	245	0.13387978142076504	0.8	0.37338044758539457
YER154W	-1	-/-	-870.4509433209896	-17195.07944053039	245	0.13378839590443686	0.8	0.3736749116607774
YDR206W	-1	-/-	-870.455995798111	-16634.220974832773	245	0.13369713506139155	0.8	0.3739693757361602
YLR451W	-1	-/-	-870.6117548048496	-18200.812884807587	245	0.1336059986366735	0.8	0.374263839811543
YJL128C	-1	-/-	-870.7054497897625	-16110.25995067507	245	0.1335149863760218	0.8	0.3745583038869258
YOR109W	-1	-/-	-870.7458180189133	-15634.450839675963	245	0.13342409802586794	0.8	0.3748527679623086
YBR187W	0	0/-	-870.8390471739694	-32862.21372852195	980	0.13342409802586794	0.8	0.3748527679623086
YHR168W	0	0/-	-870.8604338169098	-28329.741068111733	980	0.13342409802586794	0.8	0.3748527679623086
YKL040C	-1	-/-	-870.9648769497871	-17401.829323112965	245	0.13333333333333333	0.8	0.3751472320376914
YLL022C	1	+/+	-871.4115200936794	-17188.20693634078	244	0.13392250169952413	0.8040816326530612	0.3751472320376914
YPR036W	-1	-/-	-871.4305143654346	-16415.969903320074	245	0.13383152173913043	0.8040816326530612	0.3754416961130742
YOR270C	-1	-/-	-871.4445014894009	-16182.892851606011	245	0.13374066530889342	0.8040816326530612	0.375736160188457
YPL053C	-1	-/-	-871.8328914642334	-16748.804033875465	245	0.13364993215739485	0.8040816326530612	0.3760306242638398
YPL125W	-1	-/0	-871.9260526299477	-15270.519576594234	245	0.1335593220338983	0.8040816326530612	0.3763250883392226
YKL060C	-1	-/-	-872.1697378754616	-16210.117664434016	245	0.1334688346883469	0.8040816326530612	0.37661955241460543
YDR147W	-1	-/-	-872.5671006515622	-17156.324991889298	245	0.13337846987136087	0.8040816326530612	0.37691401648998824
YPR106W	0	0/-	-872.5737569741905	-28730.25571608357	980	0.13337846987136087	0.8040816326530612	0.37691401648998824
YGL035C	-1	-/-	-872.941323518753	-16368.805252030492	245	0.13328822733423545	0.8040816326530612	0.37720848056537104
YPL242C	-1	-/-	-873.0741925537586	-16597.8022704646	245	0.13319810682893848	0.8040816326530612	0.37750294464075385
YGR163W	-1	-/-	-873.3067882061005	-15898.654462561011	245	0.1331081081081081	0.8040816326530612	0.37779740871613665
YER139C	0	0/-	-873.3145637512207	-29095.418255832978	980	0.1331081081081081	0.8040816326530612	0.37779740871613665
YGR216C	-1	-/-	-873.3797096610069	-15629.520480513573	245	0.13301823092505063	0.8040816326530612	0.37809187279151946
YBR210W	-1	-/-	-873.4211397469044	-14544.231182046235	245	0.1329284750337382	0.8040816326530612	0.37838633686690226
YNL314W	-1	-/-	-873.5837180614471	-15811.23150587082	245	0.13283884018880648	0.8040816326530612	0.37868080094228507
YMR042W	-1	-/-	-873.6840900927782	-16135.943782899529	245	0.13274932614555257	0.8040816326530612	0.3789752650176678
YJR069C	-1	-/-	-873.7030709944665	-18363.82236948237	245	0.13265993265993267	0.8040816326530612	0.3792697290930506
YER115C	0	0/-	-873.7688294500113	-29072.64096091315	980	0.13265993265993267	0.8040816326530612	0.3792697290930506
YNL153C	-1	-/-	-873.8353999406099	-18351.452905371785	245	0.1325706594885599	0.8040816326530612	0.37956419316843343
YLR429W	-1	-/-	-873.9264099597931	-16616.080005146563	245	0.1324815063887021	0.8040816326530612	0.37985865724381623
YPL218W	-1	-/-	-874.2065872848034	-18049.86794530973	245	0.13239247311827956	0.8040816326530612	0.38015312131919904
YDL141W	0	0/0	-874.3018210660666	-26995.583071962	980	0.13239247311827956	0.8040816326530612	0.38015312131919904
YBR110W	-1	-/-	-874.3160825967789	-15509.583797767758	245	0.132303559435863	0.8040816326530612	0.38044758539458184
YER019C-A	-1	-/-	-874.4933889843524	-16261.166707348078	245	0.13221476510067115	0.8040816326530612	0.38074204946996465
YOR346W	-1	-/-	-874.7502640485764	-16542.956642091274	245	0.13212608987256874	0.8040816326530612	0.38103651354534745
YKL208W	-1	-/-	-874.8880599886179	-16308.25432702154	245	0.13203753351206435	0.8040816326530612	0.38133097762073026
YFL034C-B	-1	-/-	-875.1170119047165	-16895.041058301926	245	0.1319490957803081	0.8040816326530612	0.38162544169611307
YHR026W	-1	-/-	-875.1635771393776	-17164.23623818159	245	0.1318607764390897	0.8040816326530612	0.38191990577149587
YBR282W	0	0/-	-875.2244389969856	-29337.2872599978	980	0.1318607764390897	0.8040816326530612	0.38191990577149587
YDR538W	0	0/-	-875.4559558453038	-28798.046357873827	980	0.1318607764390897	0.8040816326530612	0.38191990577149587
YCL066W	-1	-/-	-875.7088844776154	-15380.340023763478	245	0.13177257525083613	0.8040816326530612	0.3822143698468787
YJL139C	-1	-/-	-875.9092606902122	-15570.434980034828	245	0.13168449197860962	0.8040816326530612	0.3825088339222615
YPL050C	-1	-/-	-875.9661676585674	-18042.679155558348	245	0.13159652638610556	0.8040816326530612	0.3828032979976443
YGR133W	-1	-/-	-875.9970917105675	-16289.389427930117	245	0.1315086782376502	0.8040816326530612	0.3830977620730271
YPL157W	-1	-/-	-876.4017033576965	-17683.892102256417	245	0.1314209472981988	0.8040816326530612	0.3833922261484099
YBR195C	1	+/+	-876.4055231809616	-17794.66985398531	244	0.132	0.8081632653061225	0.3833922261484099
YBR243C	-1	-/-	-876.5203555822372	-16291.65229716897	245	0.13191205862758162	0.8081632653061225	0.3836866902237927
YDL229W	-1	-/-	-876.682559415698	-16715.74218802899	245	0.1318242343541944	0.8081632653061225	0.3839811542991755
YBR118W	-1	-/-	-876.7042148709297	-15665.75999635458	245	0.1317365269461078	0.8081632653061225	0.3842756183745583
YBR050C	-1	-/-	-876.8539637476206	-17236.1558624506	245	0.13164893617021275	0.8081632653061225	0.3845700824499411
YBR078W	0	0/-	-876.929526465945	-28152.154130246025	980	0.13164893617021275	0.8081632653061225	0.3845700824499411
YDR323C	-1	-/-	-877.0687203407288	-15843.109069824219	245	0.13156146179401992	0.8081632653061225	0.3848645465253239
YER172C	-1	-/-	-877.1069827675819	-16936.03908288479	245	0.13147410358565736	0.8081632653061225	0.38515901060070673
YKR103W	0	0/-	-877.2041409611702	-26541.780055711977	980	0.13147410358565736	0.8081632653061225	0.38515901060070673
YOL063C	-1	-/-	-877.5967921614647	-16558.486047007143	245	0.13138686131386862	0.8081632653061225	0.38545347467608954
YDL031W	-1	-/-	-877.8140322864056	-19808.398450046778	245	0.1312997347480106	0.8081632653061225	0.38574793875147234
YDL246C	0	0/0	-877.8650095760822	-25132.669152399525	980	0.1312997347480106	0.8081632653061225	0.38574793875147234
YLR332W	-1	-/-	-878.0013439059258	-16078.045622646809	245	0.1312127236580517	0.8081632653061225	0.38604240282685515
YLR025W	-1	-/-	-878.018815472722	-17107.178718194366	245	0.13112582781456952	0.8081632653061225	0.38633686690223795
YPR068C	1	+/+	-878.0503619909286	-16376.355380058289	244	0.1317008603573792	0.8122448979591836	0.38633686690223795
YGL119W	-1	-/0	-878.2247709929943	-15885.638712614775	245	0.13161375661375663	0.8122448979591836	0.38663133097762076
YIL169C	0	0/-	-878.2325506806374	-26235.563459048048	980	0.13161375661375663	0.8122448979591836	0.38663133097762076
YDR060W	-1	-/-	-878.3828308284283	-19285.421280235052	245	0.13152676801057503	0.8122448979591836	0.3869257950530035
YDL217C	-1	-/-	-878.4649422764778	-16318.026158005	245	0.13143989431968295	0.8122448979591836	0.3872202591283863
YJR017C	-1	-/+	-878.6014297008514	-13791.701390102506	245	0.13135313531353135	0.8122448979591836	0.3875147232037691
YJR102C	-1	-/-	-878.7248811721802	-16809.835243552923	245	0.1312664907651715	0.8122448979591836	0.3878091872791519
YPL048W	-1	-/-	-878.7617980539799	-15451.021337330341	245	0.13117996044825314	0.8122448979591836	0.38810365135453473
YDR423C	-1	-/-	-878.8604381792247	-16960.737246911973	245	0.1310935441370224	0.8122448979591836	0.38839811542991753
YJR119C	1	+/+	-878.8801924884319	-16552.540941648185	244	0.1316655694535879	0.8163265306122449	0.38839811542991753
YDL075W	0	0/-	-879.0610338728875	-31550.255031869747	980	0.1316655694535879	0.8163265306122449	0.38839811542991753
YDR305C	0	0/-	-879.1341283172369	-25839.235258278437	980	0.1316655694535879	0.8163265306122449	0.38839811542991753
YIL014W	-1	-/-	-879.1820802092552	-15703.226133018732	245	0.13157894736842105	0.8163265306122449	0.38869257950530034
YJR040W	-1	-/-	-879.1831256151199	-15100.864653803408	245	0.13149243918474687	0.8163265306122449	0.38898704358068315
YOR332W	-1	-/-	-879.4559390544891	-15898.004207033664	245	0.1314060446780552	0.8163265306122449	0.38928150765606595
YCR028C	-1	-/-	-879.4883210062981	-15816.149923689663	245	0.1313197636244255	0.8163265306122449	0.38957597173144876
YPL022W	-1	-/-	-879.5278638601303	-16780.9903562963	245	0.13123359580052493	0.8163265306122449	0.38987043580683156
YGL136C	-1	-/-	-879.9340633451939	-15704.305944904685	245	0.13114754098360656	0.8163265306122449	0.39016489988221437
YBR121C	-1	-/-	-880.0146440565586	-20066.396021217108	245	0.1310615989515072	0.8163265306122449	0.39045936395759717
YBL076C	0	0/-	-880.1974154002964	-33108.80897144601	980	0.1310615989515072	0.8163265306122449	0.39045936395759717
YJR055W	-1	-/-	-880.5903707742691	-17312.82147294283	245	0.13097576948264572	0.8163265306122449	0.39075382803298
YDR077W	-1	-/-	-880.6059215813875	-16741.187018878758	245	0.13089005235602094	0.8163265306122449	0.3910482921083628
YOR116C	-1	-/-	-880.6162057816982	-17788.954353928566	245	0.13080444735120994	0.8163265306122449	0.3913427561837456
YDR371W	0	0/-	-880.6470705959946	-28562.429105708376	980	0.13080444735120994	0.8163265306122449	0.3913427561837456
YBR205W	-1	-/-	-880.6519818902016	-16639.16983429715	245	0.13071895424836602	0.8163265306122449	0.3916372202591284
YJL162C	0	0/-	-880.6909049227834	-27789.869568200782	980	0.13071895424836602	0.8163265306122449	0.3916372202591284
YPL079W	0	0/-	-880.7857640841976	-32438.15578562487	980	0.13071895424836602	0.8163265306122449	0.3916372202591284
YBR138C	0	0/0	-880.9465605542064	-27657.511688039638	980	0.13071895424836602	0.8163265306122449	0.3916372202591284
YGR211W	-1	-/-	-880.9506274834275	-17257.846196189523	245	0.13063357282821686	0.8163265306122449	0.3919316843345112
YLL031C	-1	-/-	-881.0681757479906	-16411.80685619265	245	0.13054830287206268	0.8163265306122449	0.392226148409894
YAL039C	0	0/0	-881.406542962417	-27752.38088352885	980	0.13054830287206268	0.8163265306122449	0.392226148409894
YJL126W	0	0/0	-881.4347405768931	-27748.321174417622	980	0.13054830287206268	0.8163265306122449	0.392226148409894
YCR106W	-1	-/-	-881.5329184532166	-14852.653140306473	245	0.1304631441617743	0.8163265306122449	0.3925206124852768
YHL001W	0	0/-	-881.6860061762854	-32912.906105970964	980	0.1304631441617743	0.8163265306122449	0.3925206124852768
YGL166W	-1	-/-	-881.8005082607269	-17249.114044375718	245	0.1303780964797914	0.8163265306122449	0.3928150765606596
YIR001C	0	0/0	-881.8915795031935	-26688.23954084888	980	0.1303780964797914	0.8163265306122449	0.3928150765606596
YLR417W	-1	-/-	-882.0503017902374	-15586.711153328419	245	0.13029315960912052	0.8163265306122449	0.3931095406360424
YNL053W	-1	-/-	-882.1339237689972	-16308.408555954695	245	0.13020833333333334	0.8163265306122449	0.3934040047114252
YBR208C	0	0/0	-882.3709336444736	-27587.213913004845	980	0.13020833333333334	0.8163265306122449	0.3934040047114252
YDR092W	-1	-/-	-882.5056342706084	-17007.346720054746	245	0.13012361743656473	0.8163265306122449	0.39369846878680803
YDL195W	-1	-/-	-882.7994494102895	-16209.300960477442	245	0.13003901170351106	0.8163265306122449	0.39399293286219084
YOR358W	0	0/-	-882.9363247603178	-29070.712363267317	980	0.13003901170351106	0.8163265306122449	0.39399293286219084
YDL037C	0	0/0	-883.0649630725384	-27800.54008495435	980	0.13003901170351106	0.8163265306122449	0.39399293286219084
YER118C	-1	-/-	-883.420488037169	-18320.25496906787	245	0.1299545159194282	0.8163265306122449	0.39428739693757364
YMR048W	-1	-/-	-883.5008135437965	-15922.316276967525	245	0.12987012987012986	0.8163265306122449	0.3945818610129564
YBL092W	0	0/-	-883.6260747388005	-32431.824474539608	980	0.12987012987012986	0.8163265306122449	0.3945818610129564
YAL007C	-1	-/-	-883.7633643299341	-17684.354093804955	245	0.12978585334198572	0.8163265306122449	0.3948763250883392
YOR126C	-1	-/-	-883.9980356097221	-15703.754189193249	245	0.1297016861219196	0.8163265306122449	0.395170789163722
YHL020C	-1	-/-	-884.0118044316769	-16785.48372186348	245	0.12961762799740764	0.8163265306122449	0.3954652532391048
YOL078W	-1	-/-	-884.0911974310875	-15778.657681584358	245	0.12953367875647667	0.8163265306122449	0.3957597173144876
YLR289W	0	0/0	-884.1561604142189	-28759.906331744045	980	0.12953367875647667	0.8163265306122449	0.3957597173144876
YOR033C	-1	-/-	-884.2662761807442	-16237.626369148493	245	0.12944983818770225	0.8163265306122449	0.3960541813898704
YPR079W	0	0/0	-884.5560961514711	-28271.446633815765	980	0.12944983818770225	0.8163265306122449	0.3960541813898704
YDR364C	-1	-/-	-884.6409671604633	-16704.156837284565	245	0.129366106080207	0.8163265306122449	0.3963486454652532
YKR031C	-1	-/-	-884.6429151296616	-16728.560940384865	245	0.1292824822236587	0.8163265306122449	0.39664310954063603
YHR144C	0	0/-	-884.9158493317664	-31813.131684718654	980	0.1292824822236587	0.8163265306122449	0.39664310954063603
YKL119C	-1	-/-	-885.0414090752602	-16207.988272815943	245	0.12919896640826872	0.8163265306122449	0.39693757361601884
YDR005C	-1	-/+	-885.0723366141319	-16163.6172016114	245	0.1291155584247902	0.8163265306122449	0.39723203769140164
YBL018C	-1	-/-	-885.2549860179424	-17603.472857147455	245	0.12903225806451613	0.8163265306122449	0.39752650176678445
YNL244C	-1	-/-	-885.3449549376965	-17748.324560076	245	0.1289490651192779	0.8163265306122449	0.39782096584216725
YJL187C	-1	-/-	-885.4770467281342	-16630.180143091828	245	0.12886597938144329	0.8163265306122449	0.39811542991755006
YPR085C	0	0/+	-885.5005166642368	-29396.02071550861	980	0.12886597938144329	0.8163265306122449	0.39811542991755006
YML001W	-1	-/-	-885.5247306227684	-16777.032653808594	245	0.128783000643915	0.8163265306122449	0.39840989399293286
YGR212W	-1	-/-	-885.5302011966705	-15650.206945508718	245	0.1287001287001287	0.8163265306122449	0.39870435806831567
YDR354W	0	0/0	-885.6401007771492	-28660.18163256906	980	0.1287001287001287	0.8163265306122449	0.39870435806831567
YLR263W	-1	-/-	-885.6477070450783	-17450.17889741063	245	0.12861736334405144	0.8163265306122449	0.3989988221436985
YMR239C	-1	-/+	-885.7055218443274	-19607.239419128746	245	0.12853470437017994	0.8163265306122449	0.3992932862190813
YNL299W	-1	-/-	-885.7434397116303	-19279.130793552846	245	0.12845215157353887	0.8163265306122449	0.3995877502944641
YBR007C	0	0/0	-885.8638726100326	-29686.535456759855	980	0.12845215157353887	0.8163265306122449	0.3995877502944641
YDR079C-A	-1	-/-	-885.966705083847	-14793.432717323303	245	0.12836970474967907	0.8163265306122449	0.3998822143698469
YFR004W	-1	-/-	-885.9709177911282	-18059.023101001978	245	0.12828736369467608	0.8163265306122449	0.4001766784452297
YPL094C	-1	-/-	-886.0924251675606	-16954.201252028346	245	0.1282051282051282	0.8163265306122449	0.4004711425206125
YJL178C	-1	-/-	-886.2094171121716	-16353.824640009552	245	0.12812299807815503	0.8163265306122449	0.4007656065959953
YOL127W	-1	-/-	-886.2232900559902	-18091.6348920241	245	0.12804097311139565	0.8163265306122449	0.4010600706713781
YCR065W	-1	-/-	-886.227353811264	-16759.7070222795	245	0.12795905310300704	0.8163265306122449	0.4013545347467609
YIL148W	0	0/-	-886.598273890093	-30115.15704416856	980	0.12795905310300704	0.8163265306122449	0.4013545347467609
YIL105C	-1	-/-	-886.6330579519272	-17074.850533008575	245	0.1278772378516624	0.8163265306122449	0.4016489988221437
YBR248C	0	0/0	-886.6643527299166	-29373.216569231823	980	0.1278772378516624	0.8163265306122449	0.4016489988221437
YHR114W	-1	-/-	-886.7872701883316	-16226.585340380669	245	0.12779552715654952	0.8163265306122449	0.4019434628975265
YGR063C	1	+/+	-886.9972713291645	-17636.674785733223	244	0.12835249042145594	0.8204081632653061	0.4019434628975265
YKR021W	0	0/-	-887.0334391891956	-27468.541083987802	980	0.12835249042145594	0.8204081632653061	0.4019434628975265
YOR313C	-1	-/-	-887.133192896843	-16640.65037995577	245	0.12827058072750477	0.8204081632653061	0.40223792697290933
YMR282C	0	0/-	-887.2133191227913	-29026.765737764537	980	0.12827058072750477	0.8204081632653061	0.40223792697290933
YLR088W	-1	-/-	-887.3134490251541	-16452.38012829423	245	0.12818877551020408	0.8204081632653061	0.4025323910482921
YDR078C	-1	-/-	-887.3726390004158	-15614.554702162743	245	0.12810707456978968	0.8204081632653061	0.4028268551236749
YHR133C	-1	-/-	-887.3925237357616	-17357.328192591667	245	0.12802547770700637	0.8204081632653061	0.4031213191990577
YDR027C	-1	-/-	-887.3951295912266	-16673.511278182268	245	0.1279439847231063	0.8204081632653061	0.4034157832744405
YLL018C	0	0/-	-887.4250764790922	-28893.066605789587	980	0.1279439847231063	0.8204081632653061	0.4034157832744405
YLR022C	-1	-/-	-887.4871423244476	-18304.545287668705	245	0.12786259541984732	0.8204081632653061	0.4037102473498233
YLL048C	0	0/-	-887.4911808781326	-28754.954838499427	980	0.12786259541984732	0.8204081632653061	0.4037102473498233
YPL145C	-1	-/-	-887.6687871515751	-17295.662990123034	245	0.1277813095994914	0.8204081632653061	0.4040047114252061
YIL110W	-1	-/-	-887.6962973922491	-19363.85024909675	245	0.12770012706480305	0.8204081632653061	0.4042991755005889
YBR074W	0	0/0	-887.732089121826	-28980.65933562722	980	0.12770012706480305	0.8204081632653061	0.4042991755005889
YBL055C	-1	-/-	-887.8930188566446	-16183.694725051522	245	0.12761904761904763	0.8204081632653061	0.4045936395759717
YHR150W	-1	-/-	-887.9076715707779	-17696.71455848217	245	0.12753807106598986	0.8204081632653061	0.4048881036513545
YGR188C	-1	-/-	-888.0792372897267	-16462.570176787674	245	0.1274571972098922	0.8204081632653061	0.40518256772673733
YER049W	-1	-/-	-888.1556954085827	-19273.07456573844	245	0.12737642585551331	0.8204081632653061	0.40547703180212014
YDR329C	-1	-/-	-888.1747251749039	-16683.027857005596	245	0.1272957568081064	0.8204081632653061	0.40577149587750294
YPR073C	-1	-/-	-888.2489929199219	-17031.75118289143	245	0.12721518987341773	0.8204081632653061	0.40606595995288575
YKL058W	-1	-/-	-888.2554519176483	-15341.480137735605	245	0.127134724857685	0.8204081632653061	0.40636042402826855
YDL101C	-1	-/-	-888.2598605751991	-16346.385644041002	245	0.12705436156763592	0.8204081632653061	0.40665488810365136
YBR143C	-1	-/-	-888.282212048769	-18947.716914266348	245	0.1269740998104864	0.8204081632653061	0.40694935217903416
YLR337W	-1	-/-	-888.427051782608	-13638.388097643852	245	0.1268939393939394	0.8204081632653061	0.40724381625441697
YDR486C	-1	-/-	-888.5124076902866	-16964.271379828453	245	0.12681388012618297	0.8204081632653061	0.4075382803297998
YDR522C	0	0/-	-888.5159892067313	-27046.51242861338	980	0.12681388012618297	0.8204081632653061	0.4075382803297998
YML095C	-1	-/-	-888.7093636989594	-16617.733756512403	245	0.12673392181588902	0.8204081632653061	0.4078327444051826
YGR075C	-1	-/-	-888.8756870031357	-15907.722405195236	245	0.1266540642722117	0.8204081632653061	0.4081272084805654
YMR123W	0	0/0	-888.879441447556	-32012.775809979066	980	0.1266540642722117	0.8204081632653061	0.4081272084805654
YBR176W	0	0/-	-888.9593642950058	-28603.276606779546	980	0.1266540642722117	0.8204081632653061	0.4081272084805654
YGL076C	0	0/-	-889.1387455584481	-33772.6469003791	980	0.1266540642722117	0.8204081632653061	0.4081272084805654
YKL033W	0	0/+	-889.4199328031391	-29350.342732674442	980	0.1266540642722117	0.8204081632653061	0.4081272084805654
YLR148W	-1	-/-	-889.7269075512886	-15357.626337438822	245	0.1265743073047859	0.8204081632653061	0.4084216725559482
YNL142W	-1	-/-	-890.0492218732834	-15603.508184906095	245	0.12649465072372562	0.8204081632653061	0.408716136631331
YPL192C	-1	-/-	-890.0764014720917	-15967.65193170309	245	0.12641509433962264	0.8204081632653061	0.4090106007067138
YNL328C	-1	-/-	-890.1047361195087	-15914.733392298222	245	0.12633563796354494	0.8204081632653061	0.4093050647820966
YKR089C	-1	-/-	-890.1721447557211	-16337.249511614442	245	0.12625628140703518	0.8204081632653061	0.4095995288574794
YGL257C	-1	-/-	-890.3351267278194	-16608.713777471334	245	0.12617702448210924	0.8204081632653061	0.4098939929328622
YOR005C	-1	-/-	-890.365915723145	-16711.730532951653	245	0.1260978670012547	0.8204081632653061	0.41018845700824497
YHR081W	-1	-/-	-890.4407910257578	-18403.445605438203	245	0.12601880877742946	0.8204081632653061	0.41048292108362777
YBR255W	0	0/0	-890.515979282558	-29580.999391660094	980	0.12601880877742946	0.8204081632653061	0.41048292108362777
YFL041W	-1	-/-	-890.5727236270905	-16842.96000173688	245	0.12593984962406016	0.8204081632653061	0.4107773851590106
YGR198W	0	0/-	-890.7821554392576	-29397.711946414784	980	0.12593984962406016	0.8204081632653061	0.4107773851590106
YDL106C	-1	-/+	-891.0278096795082	-16269.124601483345	245	0.1258609893550407	0.8204081632653061	0.4110718492343934
YBL080C	-1	-/-	-891.0447350740433	-16317.463522553444	245	0.12578222778473092	0.8204081632653061	0.4113663133097762
YOR271C	0	0/-	-891.2326078321785	-32516.301899030805	980	0.12578222778473092	0.8204081632653061	0.4113663133097762
YKL196C	-1	-/-	-891.4502524137497	-17101.633802883327	245	0.12570356472795496	0.8204081632653061	0.411660777385159
YDR123C	-1	-/-	-891.6839169859886	-15799.266237499192	245	0.125625	0.8204081632653061	0.4119552414605418
YEL055C	0	0/-	-891.7984440177679	-33754.377615502104	980	0.125625	0.8204081632653061	0.4119552414605418
YBL071W-A	-1	-/-	-892.0167970657349	-15482.674748659134	245	0.12554653341661462	0.8204081632653061	0.4122497055359246
YCL069W	-1	-/-	-892.2917028665543	-15275.834618389606	245	0.1254681647940075	0.8204081632653061	0.4125441696113074
YLR166C	-1	-/-	-892.3036276698112	-16147.392646700144	245	0.12538989394884592	0.8204081632653061	0.4128386336866902
YBR175W	1	+/+	-892.3522417992353	-17306.606797412038	244	0.1259351620947631	0.8244897959183674	0.4128386336866902
YMR205C	0	0/-	-892.4946163520217	-28769.986347275786	980	0.1259351620947631	0.8244897959183674	0.4128386336866902
YKR100C	0	0/-	-892.6918089799583	-26801.174263074063	980	0.1259351620947631	0.8244897959183674	0.4128386336866902
YNL106C	-1	-/-	-892.7078533172607	-15971.877236902714	245	0.12585669781931463	0.8244897959183674	0.413133097762073
YBR250W	-1	-/-	-892.7974359989166	-15956.620340645313	245	0.12577833125778332	0.8244897959183674	0.4134275618374558
YDR192C	-1	-/-	-892.9204936623573	-16130.040317043662	245	0.12570006222775357	0.8244897959183674	0.41372202591283863
YPR175W	-1	-/-	-892.9414464235306	-16640.383494913578	245	0.1256218905472637	0.8244897959183674	0.41401648998822144
YPL269W	-1	-/-	-892.9417123198509	-15222.282150864601	245	0.12554381603480422	0.8244897959183674	0.41431095406360424
YPL120W	-1	-/-	-893.3430157154799	-16797.96429604292	245	0.12546583850931678	0.8244897959183674	0.41460541813898705
YBL067C	0	0/-	-893.4394703153521	-28647.76625730656	980	0.12546583850931678	0.8244897959183674	0.41460541813898705
YJL091C	-1	-/-	-893.4662576913834	-16821.13337135315	245	0.12538795779019243	0.8244897959183674	0.41489988221436985
YFL023W	-1	-/-	-893.5839223265648	-18690.300865083933	245	0.12531017369727046	0.8244897959183674	0.41519434628975266
YLR035C	-1	-/-	-893.6666736602783	-15684.16645115614	245	0.12523248605083695	0.8244897959183674	0.41548881036513546
YLR439W	0	0/-	-893.8015717174858	-28912.26417312678	980	0.12523248605083695	0.8244897959183674	0.41548881036513546
YAL038W	-1	-/-	-893.81966586411	-16495.774140506983	245	0.1251548946716233	0.8244897959183674	0.41578327444051827
YGR199W	-1	-/-	-893.9102786183357	-16013.452157378197	245	0.12507739938080495	0.8244897959183674	0.4160777385159011
YJL117W	-1	-/-	-893.9681868553162	-17277.529349297285	245	0.125	0.8244897959183674	0.4163722025912839
YJR150C	-1	-/-	-893.9769086688757	-16245.445615157485	245	0.12492269635126778	0.8244897959183674	0.4166666666666667
YOR160W	-1	-/-	-894.1429195404053	-16408.23689618334	245	0.12484548825710753	0.8244897959183674	0.4169611307420495
YBR101C	0	0/-	-894.1808157032356	-28512.413850911893	980	0.12484548825710753	0.8244897959183674	0.4169611307420495
YBR172C	-1	-/-	-894.2180091142654	-17527.27477630973	245	0.12476837554045707	0.8244897959183674	0.4172555948174323
YLR306W	0	0/-	-894.2349112853408	-26554.303156980313	980	0.12476837554045707	0.8244897959183674	0.4172555948174323
YDR341C	-1	-/-	-894.2451385259628	-18106.115735560656	245	0.12469135802469136	0.8244897959183674	0.4175500588928151
YJL137C	0	0/0	-894.3682644916698	-28664.158779812977	980	0.12469135802469136	0.8244897959183674	0.4175500588928151
YDR424C	-1	-/-	-894.3944920897484	-16257.12688947469	245	0.12461443553362123	0.8244897959183674	0.4178445229681979
YNL301C	0	0/-	-894.4713971950114	-33444.08351146616	980	0.12461443553362123	0.8244897959183674	0.4178445229681979
YLR378C	-1	-/-	-894.4917649105191	-17588.35199619457	245	0.12453760789149199	0.8244897959183674	0.41813898704358066
YDR146C	-1	-/-	-894.5919173359871	-17178.668954774737	245	0.12446087492298213	0.8244897959183674	0.41843345111896346
YOR085W	-1	-/-	-895.0510203838348	-16683.257741332054	245	0.12438423645320197	0.8244897959183674	0.41872791519434627
YDR283C	-1	-/-	-895.161397755146	-15895.056845158339	245	0.12430769230769231	0.8244897959183674	0.4190223792697291
YNR031C	-1	-/-	-895.2122689336538	-16966.875790908933	245	0.12423124231242312	0.8244897959183674	0.4193168433451119
YPL010W	-1	-/-	-895.3498171567917	-16455.295909240842	245	0.12415488629379226	0.8244897959183674	0.4196113074204947
YDR410C	0	0/-	-895.4335113614798	-29051.785878719762	980	0.12415488629379226	0.8244897959183674	0.4196113074204947
YJR004C	-1	-/-	-895.6661460399628	-15801.446217093617	245	0.12407862407862408	0.8244897959183674	0.4199057714958775
YGL207W	-1	-/+	-895.7318996787071	-16125.8838493824	245	0.1240024554941682	0.8244897959183674	0.4202002355712603
YPL029W	-1	-/-	-895.836884111166	-16639.439893752337	245	0.12392638036809817	0.8244897959183674	0.4204946996466431
YLR244C	0	0/-	-896.061037518084	-31427.56721945107	980	0.12392638036809817	0.8244897959183674	0.4204946996466431
YLR192C	-1	-/-	-896.073232114315	-17491.036456763744	245	0.12385039852851011	0.8244897959183674	0.4207891637220259
YMR188C	-1	-/-	-896.2614334821701	-17796.051496833563	245	0.12377450980392157	0.8244897959183674	0.4210836277974087
YGR240C	0	0/-	-896.3537164479494	-30001.80620631203	980	0.12377450980392157	0.8244897959183674	0.4210836277974087
YJR046W	-1	-/-	-896.623543381691	-16507.04038360715	245	0.12369871402327005	0.8244897959183674	0.4213780918727915
YOR043W	-1	-/-	-896.8160651922226	-16678.269372999668	245	0.12362301101591187	0.8244897959183674	0.4216725559481743
YCR024C-A	-1	-/0	-896.9037575721741	-16377.055421561003	245	0.1235474006116208	0.8244897959183674	0.4219670200235571
YDR082W	-1	-/-	-896.9575524926186	-17314.906093478203	245	0.1234718826405868	0.8244897959183674	0.42226148409893993
YOR299W	-1	-/-	-896.9581615924835	-16931.676674816757	245	0.12339645693341478	0.8244897959183674	0.42255594817432274
YKL112W	1	+/+	-897.2407560944557	-16961.271412946284	244	0.12393162393162394	0.8285714285714286	0.42255594817432274
YKL080W	-1	-/-	-897.4639737606049	-17231.15607044846	245	0.12385600976205004	0.8285714285714286	0.42285041224970554
YMR021C	-1	-/-	-897.6683136820793	-16269.416544564068	245	0.12378048780487805	0.8285714285714286	0.42314487632508835
YMR312W	-1	-/-	-897.6863338053226	-18379.714283674955	245	0.12370505789152955	0.8285714285714286	0.42343934040047115
YPR041W	-1	-/-	-897.7338544204831	-19028.27641121298	245	0.12362971985383678	0.8285714285714286	0.42373380447585396
YJR002W	-1	-/-	-897.7545683681965	-20412.714924901724	245	0.12355447352404139	0.8285714285714286	0.42402826855123676
YNL300W	0	0/0	-897.7637196443975	-29746.519850604236	980	0.12355447352404139	0.8285714285714286	0.42402826855123676
YNR007C	-1	-/-	-897.8736763894558	-18954.371935725212	245	0.12347931873479319	0.8285714285714286	0.42432273262661957
YDR251W	-1	-/-	-898.1320887804031	-16634.65356490761	245	0.12340425531914893	0.8285714285714286	0.4246171967020024
YDL147W	-1	-/-	-898.30764991045	-17407.630825966597	245	0.12332928311057108	0.8285714285714286	0.4249116607773852
YOR295W	-1	-/+	-898.3408281505108	-17159.54377195239	245	0.12325440194292653	0.8285714285714286	0.425206124852768
YMR260C	-1	-/-	-898.3522598519921	-20301.08993513137	245	0.12317961165048544	0.8285714285714286	0.4255005889281508
YPL283C	-1	-/-	-898.4247277975082	-14370.357121348381	245	0.12310491206791996	0.8285714285714286	0.42579505300353354
YMR054W	-1	-/-	-898.4932667016983	-16271.420587576926	245	0.12303030303030303	0.8285714285714286	0.42608951707891635
YFL021W	-1	-/-	-898.5000138580799	-16417.440612640232	245	0.12295578437310721	0.8285714285714286	0.42638398115429915
YKL110C	-1	-/-	-898.7342045307159	-19041.848963439465	245	0.1228813559322034	0.8285714285714286	0.42667844522968196
YFL027C	0	0/-	-898.7648203745484	-28970.808846427128	980	0.1228813559322034	0.8285714285714286	0.42667844522968196
YBL082C	-1	-/-	-898.8131096363068	-17323.32313877344	245	0.12280701754385964	0.8285714285714286	0.42697290930506476
YPR045C	0	0/-	-898.8411682341248	-25914.93611636199	980	0.12280701754385964	0.8285714285714286	0.42697290930506476
YDL188C	-1	-/-	-898.8856328129768	-15713.569781377912	245	0.12273276904474002	0.8285714285714286	0.42726737338044757
YBR188C	-1	-/-	-899.2083070874214	-17187.555490612984	245	0.12265861027190332	0.8285714285714286	0.4275618374558304
YGR167W	-1	-/-	-899.2187564373016	-17444.431453496218	245	0.12258454106280194	0.8285714285714286	0.4278563015312132
YDR244W	-1	-/-	-899.3505709171295	-16409.20130944252	245	0.12251056125528063	0.8285714285714286	0.428150765606596
YCR089W	-1	-/-	-899.5774303674698	-15695.6273599267	245	0.1224366706875754	0.8285714285714286	0.4284452296819788
YGR170W	-1	-/-	-899.6617987155914	-15959.491228044033	245	0.12236286919831224	0.8285714285714286	0.4287396937573616
YCL048W	0	0/-	-899.664651311934	-27682.264313098043	980	0.12236286919831224	0.8285714285714286	0.4287396937573616
YDR128W	0	0/-	-899.7806463860907	-27039.5833848794	980	0.12236286919831224	0.8285714285714286	0.4287396937573616
YDR055W	-1	-/-	-899.8197093755007	-16235.564163312316	245	0.12228915662650602	0.8285714285714286	0.4290341578327444
YNL252C	0	0/-	-899.8328165952116	-29139.690312922	980	0.12228915662650602	0.8285714285714286	0.4290341578327444
YJR010C-A	-1	-/-	-900.1767758131027	-16079.750267982483	245	0.12221553281155931	0.8285714285714286	0.4293286219081272
YDR023W	-1	-/-	-900.2692980244756	-19403.93289948255	245	0.12214199759326114	0.8285714285714286	0.42962308598351
YKR079C	-1	-/-	-900.5930424928665	-18436.53352317214	245	0.12206855081178593	0.8285714285714286	0.4299175500588928
YCL043C	-1	-/-	-900.7155776023865	-18387.512978099287	245	0.1219951923076923	0.8285714285714286	0.4302120141342756
YGL154C	0	0/0	-900.9887459017336	-29343.556423962116	980	0.1219951923076923	0.8285714285714286	0.4302120141342756
YKL212W	-1	-/-	-901.1679882407188	-16978.323085647076	245	0.12192192192192192	0.8285714285714286	0.4305064782096584
YNL078W	-1	-/-	-901.2260386645794	-16438.243910826743	245	0.12184873949579832	0.8285714285714286	0.43080094228504123
YJR082C	1	+/+	-901.2274837493896	-16100.224004410207	244	0.122375524895021	0.8326530612244898	0.43080094228504123
YER040W	-1	-/-	-901.2650163769722	-15868.498656839132	245	0.1223021582733813	0.8326530612244898	0.43109540636042404
YBR068C	-1	-/-	-901.4939942061901	-16123.73157775402	245	0.12222887956860395	0.8326530612244898	0.43138987043580684
YPL165C	0	0/-	-901.6201983056962	-26765.119560773484	980	0.12222887956860395	0.8326530612244898	0.43138987043580684
YLR350W	-1	-/-	-901.6444907784462	-18019.94424200058	245	0.12215568862275449	0.8326530612244898	0.43168433451118965
YGR084C	0	0/-	-901.7891601324081	-30001.196769446135	980	0.12215568862275449	0.8326530612244898	0.43168433451118965
YOL015W	0	0/0	-902.0322547480464	-28491.010103890672	980	0.12215568862275449	0.8326530612244898	0.43168433451118965
[truncated: 3,961 more rows]
