# Supplementary material for: Revisiting co-expression-based automated function prediction in yeast with neural networks and updated Gene Ontology annotations
Source: PLoS One. 2026 Apr 16;21(4):e0322689. doi: 10.1371/journal.pone.0322689 (PMC13086303; doi:10.1371/journal.pone.0322689)
Supplement: S1 File — A zip file of tables in csv format containing individual genes ranked by their predicted involvement in each predicted GO term. These predictions were made by Model 1 as described in Table A of S1 Text. (ZIP) [file pone.0322689.s002.zip › GO0006352_SingleGeneRanking.csv]

Gene	Label	Annos	Score	Background Score	Num pos pairs	Precision	Recall	False Positive Rate
YPL151C	-1	-/-	-195.4052530527115	-21203.140557587147	56	0.0	0.0	0.0002789400278940028
YML112W	-1	-/-	-218.3648110628128	-23028.537200391293	56	0.0	0.0	0.0005578800557880056
YGR005C	1	+/+	-221.87924766540527	-24003.15530049801	55	0.3333333333333333	0.017857142857142856	0.0005578800557880056
YML076C	-1	-/-	-223.19110679626465	-22954.125104784966	56	0.25	0.017857142857142856	0.0008368200836820083
YNR023W	-1	-/-	-223.65268775820732	-23889.682491749525	56	0.2	0.017857142857142856	0.0011157601115760112
YKR063C	-1	-/-	-224.97015511989594	-23170.112129688263	56	0.16666666666666666	0.017857142857142856	0.001394700139470014
YPR133C	-1	-/-	-226.3482164144516	-23199.05203962326	56	0.14285714285714285	0.017857142857142856	0.0016736401673640166
YER022W	-1	-/+	-227.74093294143677	-22592.831105470657	56	0.125	0.017857142857142856	0.0019525801952580196
YKR062W	1	+/+	-230.61994552612305	-23138.456956148148	55	0.2222222222222222	0.03571428571428571	0.0019525801952580196
YGL163C	-1	-/-	-231.86630511283875	-23996.29218801856	56	0.2	0.03571428571428571	0.0022315202231520223
YGL086W	-1	-/-	-232.60919547080994	-22525.99989068508	56	0.18181818181818182	0.03571428571428571	0.002510460251046025
YOR257W	-1	-/-	-232.99536299705505	-22055.349447965622	56	0.16666666666666666	0.03571428571428571	0.002789400278940028
YDR140W	-1	-/-	-235.1644537448883	-22904.088084936142	56	0.15384615384615385	0.03571428571428571	0.0030683403068340305
YMR275C	-1	-/-	-236.59492725133896	-24277.542774021626	56	0.14285714285714285	0.03571428571428571	0.0033472803347280333
YBR279W	-1	-/-	-237.44140243530273	-22291.167083740234	56	0.13333333333333333	0.03571428571428571	0.0036262203626220364
YBL060W	0	0/-	-237.93253076821566	-42648.34853095561	224	0.13333333333333333	0.03571428571428571	0.0036262203626220364
YDR288W	-1	-/-	-238.32545214891434	-23229.585843503475	56	0.125	0.03571428571428571	0.003905160390516039
YNL107W	-1	-/-	-238.64430344104767	-23953.010996222496	56	0.11764705882352941	0.03571428571428571	0.0041841004184100415
YBR095C	-1	-/-	-239.36042380332947	-23451.97207725048	56	0.1111111111111111	0.03571428571428571	0.004463040446304045
YLR007W	-1	-/-	-239.4674994945526	-22837.740584135056	56	0.10526315789473684	0.03571428571428571	0.004741980474198048
YMR044W	-1	-/-	-241.26704692840576	-21701.173159360886	56	0.1	0.03571428571428571	0.00502092050209205
YKL041W	-1	-/-	-242.4167864024639	-24314.460663884878	56	0.09523809523809523	0.03571428571428571	0.005299860529986053
YPR162C	-1	-/-	-243.80041646957397	-22989.916692733765	56	0.09090909090909091	0.03571428571428571	0.005578800557880056
YDL225W	-1	-/-	-243.90156602859497	-24389.225195765495	56	0.08695652173913043	0.03571428571428571	0.005857740585774059
YGL130W	-1	-/-	-244.4803295135498	-24604.32733272016	56	0.08333333333333333	0.03571428571428571	0.006136680613668061
YOL068C	-1	-/-	-244.48539143800735	-23128.508661568165	56	0.08	0.03571428571428571	0.006415620641562064
YBR073W	-1	-/-	-245.55315577983856	-25670.009232640266	56	0.07692307692307693	0.03571428571428571	0.0066945606694560665
YBR215W	-1	-/-	-245.74111807346344	-23007.032618939877	56	0.07407407407407407	0.03571428571428571	0.00697350069735007
YPR180W	0	0/-	-245.79960987716913	-43100.56289706379	224	0.07407407407407407	0.03571428571428571	0.00697350069735007
YDR208W	-1	-/-	-246.06437253952026	-24039.87241959572	56	0.07142857142857142	0.03571428571428571	0.007252440725244073
YOR353C	-1	-/-	-246.6418912410736	-23133.452150821686	56	0.06896551724137931	0.03571428571428571	0.007531380753138075
YNL023C	-1	-/-	-246.87006628513336	-24819.583134889603	56	0.06666666666666667	0.03571428571428571	0.007810320781032078
YDL005C	-1	-/+	-247.49598383903503	-23039.494084596634	56	0.06451612903225806	0.03571428571428571	0.008089260808926082
YGL216W	-1	-/-	-247.69262397289276	-23387.31238645315	56	0.0625	0.03571428571428571	0.008368200836820083
YDL207W	-1	-/-	-247.72871947288513	-22725.248297214508	56	0.06060606060606061	0.03571428571428571	0.008647140864714086
YMR061W	-1	-/-	-247.93235099315643	-23114.19524228573	56	0.058823529411764705	0.03571428571428571	0.00892608089260809
YDR228C	-1	-/-	-248.04276907444	-22740.57552075386	56	0.05714285714285714	0.03571428571428571	0.009205020920502092
YPL228W	-1	-/-	-248.16931009292603	-23455.048221349716	56	0.05555555555555555	0.03571428571428571	0.009483960948396096
YKL015W	-1	-/-	-248.35018968582153	-23023.596568584442	56	0.05405405405405406	0.03571428571428571	0.009762900976290097
YLR238W	-1	-/-	-248.7742052078247	-23931.35123848915	56	0.05263157894736842	0.03571428571428571	0.0100418410041841
YMR005W	-1	-/+	-249.2701768875122	-23970.334570288658	56	0.05128205128205128	0.03571428571428571	0.010320781032078103
YDR137W	-1	-/-	-249.29308485984802	-23100.658411860466	56	0.05	0.03571428571428571	0.010599721059972107
YMR004W	-1	-/-	-249.7355157136917	-27295.83037006855	56	0.04878048780487805	0.03571428571428571	0.010878661087866108
YOR057W	-1	-/0	-249.7686344385147	-24649.13367986679	56	0.047619047619047616	0.03571428571428571	0.011157601115760111
YDL175C	-1	-/-	-250.43335270881653	-23782.305082201958	56	0.046511627906976744	0.03571428571428571	0.011436541143654114
YDR200C	-1	-/-	-250.8648521900177	-22687.301575422287	56	0.045454545454545456	0.03571428571428571	0.011715481171548118
YPR070W	-1	-/-	-251.56577038764954	-22871.05241417885	56	0.044444444444444446	0.03571428571428571	0.01199442119944212
YGR002C	-1	-/-	-252.67383873462677	-25059.28388798237	56	0.043478260869565216	0.03571428571428571	0.012273361227336122
YPR072W	-1	-/-	-253.41277527809143	-23870.454583525658	56	0.0425531914893617	0.03571428571428571	0.012552301255230125
YLR387C	0	0/-	-253.64114020764828	-45400.9187374115	224	0.0425531914893617	0.03571428571428571	0.012552301255230125
YER151C	-1	-/-	-253.80742812156677	-24221.114887595177	56	0.041666666666666664	0.03571428571428571	0.012831241283124128
YDR088C	-1	-/-	-253.94087946414948	-23381.640439271927	56	0.04081632653061224	0.03571428571428571	0.013110181311018132
YOR075W	-1	-/-	-254.08279341459274	-25491.778757035732	56	0.04	0.03571428571428571	0.013389121338912133
YDR485C	-1	-/-	-254.68028831481934	-23596.43209004402	56	0.0392156862745098	0.03571428571428571	0.013668061366806136
YLR309C	-1	-/-	-254.79258108139038	-25219.84649348259	56	0.038461538461538464	0.03571428571428571	0.01394700139470014
YOR211C	-1	-/-	-255.2394895553589	-24626.43152475357	56	0.03773584905660377	0.03571428571428571	0.014225941422594143
YLL027W	-1	-/-	-255.35187566280365	-24221.49320590496	56	0.037037037037037035	0.03571428571428571	0.014504881450488146
YDR291W	0	0/-	-255.61259144544601	-42895.747036367655	224	0.037037037037037035	0.03571428571428571	0.014504881450488146
YKR008W	-1	-/-	-255.68161964416504	-23182.71485233307	56	0.03636363636363636	0.03571428571428571	0.014783821478382147
YDR484W	-1	-/-	-255.76871514320374	-24521.83897471428	56	0.03571428571428571	0.03571428571428571	0.01506276150627615
YDR006C	0	0/-	-256.07255882024765	-42034.72179992497	224	0.03571428571428571	0.03571428571428571	0.01506276150627615
YMR091C	-1	-/-	-256.196496963501	-24517.52733016014	56	0.03508771929824561	0.03571428571428571	0.015341701534170154
YEL015W	-1	-/-	-256.2283082008362	-23981.366110682487	56	0.034482758620689655	0.03571428571428571	0.015620641562064157
YDL002C	-1	-/-	-256.2615659236908	-24113.689711213112	56	0.03389830508474576	0.03571428571428571	0.015899581589958158
YDL106C	-1	-/-	-256.304207444191	-25194.509891867638	56	0.03333333333333333	0.03571428571428571	0.016178521617852163
YOL054W	-1	-/-	-256.5432550907135	-24117.933266162872	56	0.03278688524590164	0.03571428571428571	0.016457461645746164
YBR114W	-1	-/-	-256.7191746234894	-24568.748429059982	56	0.03225806451612903	0.03571428571428571	0.016736401673640166
YKL139W	-1	-/-	-256.7710256576538	-24607.34084534645	56	0.031746031746031744	0.03571428571428571	0.01701534170153417
YDL074C	-1	-/-	-256.9851565361023	-25586.437096357346	56	0.03125	0.03571428571428571	0.017294281729428172
YPR086W	1	+/+	-257.44235038757324	-23062.950193583965	55	0.046153846153846156	0.05357142857142857	0.017294281729428172
YGL025C	-1	-/+	-257.6180799007416	-24254.87708091736	56	0.045454545454545456	0.05357142857142857	0.017573221757322177
YKR029C	-1	-/-	-257.677702665329	-24965.439512848854	56	0.04477611940298507	0.05357142857142857	0.01785216178521618
YIL143C	1	+/+	-257.9172685146332	-24366.66950559616	55	0.058823529411764705	0.07142857142857142	0.01785216178521618
YPR025C	1	+/-	-258.39427947998047	-25860.110206365585	55	0.07246376811594203	0.08928571428571429	0.01785216178521618
YMR240C	-1	-/-	-258.50134348869324	-25429.808076381683	56	0.07142857142857142	0.08928571428571429	0.01813110181311018
YDR121W	-1	-/-	-258.83457136154175	-23564.733382463455	56	0.07042253521126761	0.08928571428571429	0.018410041841004185
YGL058W	-1	-/-	-258.8911142349243	-23166.363727211952	56	0.06944444444444445	0.08928571428571429	0.018688981868898186
YOR106W	-1	-/-	-259.0177195072174	-23483.131609797478	56	0.0684931506849315	0.08928571428571429	0.01896792189679219
YBR236C	-1	-/-	-259.5330321788788	-24525.825434207916	56	0.06756756756756757	0.08928571428571429	0.019246861924686193
YNL317W	-1	-/-	-259.7973666191101	-23185.593098402023	56	0.06666666666666667	0.08928571428571429	0.019525801952580194
YMR288W	-1	-/-	-260.0007355213165	-23406.59430527687	56	0.06578947368421052	0.08928571428571429	0.0198047419804742
YKL079W	-1	-/-	-260.0328154563904	-22564.578986644745	56	0.06493506493506493	0.08928571428571429	0.0200836820083682
YOR308C	-1	-/-	-260.1104176044464	-23128.002097845078	56	0.0641025641025641	0.08928571428571429	0.020362622036262202
YDR217C	-1	-/-	-260.158096075058	-23176.41320860386	56	0.06329113924050633	0.08928571428571429	0.020641562064156207
YHR166C	-1	-/-	-260.2891523838043	-24278.64813733101	56	0.0625	0.08928571428571429	0.02092050209205021
YJL140W	-1	-/+	-260.4497729539871	-23979.147292613983	56	0.06172839506172839	0.08928571428571429	0.021199442119944213
YOL070C	0	0/-	-260.5425114929676	-43591.31980127096	224	0.06172839506172839	0.08928571428571429	0.021199442119944213
YHR119W	-1	-/-	-260.6919298171997	-23139.24870991707	56	0.06097560975609756	0.08928571428571429	0.021478382147838215
YLR117C	-1	-/-	-260.91970801353455	-23510.894716262817	56	0.060240963855421686	0.08928571428571429	0.021757322175732216
YMR028W	0	0/-	-260.98762571811676	-42905.516121059656	224	0.060240963855421686	0.08928571428571429	0.021757322175732216
YOL017W	-1	-/-	-261.1238520145416	-24005.950484395027	56	0.05952380952380952	0.08928571428571429	0.02203626220362622
YKR101W	-1	-/-	-261.3862507343292	-23780.190428972244	56	0.058823529411764705	0.08928571428571429	0.022315202231520222
YFR048W	-1	-/-	-261.4808666706085	-22529.037616729736	56	0.05813953488372093	0.08928571428571429	0.022594142259414227
YDL161W	-1	-/-	-261.80181431770325	-25747.063365221024	56	0.05747126436781609	0.08928571428571429	0.02287308228730823
YLR191W	-1	-/-	-261.94781732559204	-25703.27415716648	56	0.056818181818181816	0.08928571428571429	0.02315202231520223
YGL244W	-1	-/-	-262.2571454048157	-23181.027232170105	56	0.056179775280898875	0.08928571428571429	0.023430962343096235
YLR298C	-1	-/-	-262.54265213012695	-23173.70945072174	56	0.05555555555555555	0.08928571428571429	0.023709902370990237
YOR026W	-1	-/-	-262.58855736255646	-25593.040508151054	56	0.054945054945054944	0.08928571428571429	0.02398884239888424
YJR093C	-1	-/-	-262.8973569869995	-23220.60582458973	56	0.05434782608695652	0.08928571428571429	0.024267782426778243
YDR473C	-1	-/-	-262.9791696071625	-25143.667345285416	56	0.053763440860215055	0.08928571428571429	0.024546722454672244
YML069W	1	+/+	-263.32377576828003	-26704.180744171143	55	0.06382978723404255	0.10714285714285714	0.024546722454672244
YEL018W	-1	-/-	-263.93743658065796	-25031.86968445778	56	0.06315789473684211	0.10714285714285714	0.02482566248256625
YLR033W	-1	-/-	-264.10343647003174	-22984.873381853104	56	0.0625	0.10714285714285714	0.02510460251046025
YGR072W	-1	-/-	-264.2101764678955	-24729.303460240364	56	0.061855670103092786	0.10714285714285714	0.025383542538354256
YDR153C	-1	-/-	-264.2441921234131	-24160.990270614624	56	0.061224489795918366	0.10714285714285714	0.025662482566248257
YOR250C	-1	-/-	-264.31160163879395	-23375.338476538658	56	0.06060606060606061	0.10714285714285714	0.02594142259414226
YHR090C	-1	-/-	-264.85482573509216	-24542.871447324753	56	0.06	0.10714285714285714	0.026220362622036263
YPL181W	-1	-/-	-264.8717784881592	-24735.19182562828	56	0.0594059405940594	0.10714285714285714	0.026499302649930265
YCL029C	-1	-/-	-264.9297878742218	-23177.555858135223	56	0.058823529411764705	0.10714285714285714	0.026778242677824266
YPR057W	-1	-/-	-265.32024669647217	-25369.25520694256	56	0.05825242718446602	0.10714285714285714	0.02705718270571827
YMR115W	0	0/-	-265.34873989224434	-44559.38070335984	224	0.05825242718446602	0.10714285714285714	0.02705718270571827
YPL213W	-1	-/-	-265.35605812072754	-25077.627660870552	56	0.057692307692307696	0.10714285714285714	0.027336122733612273
YNL082W	-1	-/-	-265.6531822681427	-25306.219455242157	56	0.05714285714285714	0.10714285714285714	0.027615062761506277
YOL148C	-1	-/-	-266.05899477005005	-23695.389207839966	56	0.05660377358490566	0.10714285714285714	0.02789400278940028
YPL105C	0	0/-	-267.0491332411766	-42842.11375439167	224	0.05660377358490566	0.10714285714285714	0.02789400278940028
YPL007C	1	+/-	-267.1050715446472	-24764.965644598007	55	0.06542056074766354	0.125	0.02789400278940028
YMR097C	-1	-/-	-267.297376036644	-25513.316028356552	56	0.06481481481481481	0.125	0.02817294281729428
YGL174W	-1	-/-	-267.3326225280762	-25661.197779417038	56	0.06422018348623854	0.125	0.028451882845188285
YPL074W	0	0/0	-267.4716420173645	-43091.22994552553	224	0.06422018348623854	0.125	0.028451882845188285
YLR421C	0	0/-	-267.6233412474394	-45475.92344003171	224	0.06422018348623854	0.125	0.028451882845188285
YER168C	-1	-/-	-267.63450717926025	-25569.161121606827	56	0.06363636363636363	0.125	0.028730822873082287
YBR200W	-1	-/-	-267.7272446155548	-24312.251723766327	56	0.06306306306306306	0.125	0.02900976290097629
YDR219C	-1	-/-	-267.7800130844116	-26667.824859261513	56	0.0625	0.125	0.029288702928870293
YHR115C	-1	-/-	-267.79172015190125	-23142.99546980858	56	0.061946902654867256	0.125	0.029567642956764294
YKR035W-A	-1	-/-	-267.99152541160583	-24208.700751304626	56	0.06140350877192982	0.125	0.0298465829846583
YDR419W	-1	-/-	-268.05557346343994	-24449.817009210587	56	0.06086956521739131	0.125	0.0301255230125523
YDR334W	-1	-/-	-268.39716815948486	-23837.188069224358	56	0.0603448275862069	0.125	0.030404463040446306
YAL051W	-1	-/-	-268.5844466686249	-25299.699280500412	56	0.05982905982905983	0.125	0.030683403068340307
YDR075W	-1	-/-	-268.85500383377075	-24752.676000356674	56	0.059322033898305086	0.125	0.03096234309623431
YKL005C	-1	-/-	-268.8773912191391	-24635.881804585457	56	0.058823529411764705	0.125	0.031241283124128313
YML006C	-1	-/-	-269.2912440299988	-24198.020996451378	56	0.058333333333333334	0.125	0.03152022315202232
YLR025W	-1	-/-	-269.3287674188614	-25436.304819464684	56	0.05785123966942149	0.125	0.031799163179916316
YKL045W	-1	-/-	-269.3344774246216	-25381.869291305542	56	0.05737704918032787	0.125	0.03207810320781032
YMR064W	0	0/0	-269.3636201620102	-42199.743661761284	224	0.05737704918032787	0.125	0.03207810320781032
YGL023C	0	0/-	-269.5258220732212	-42280.26256132126	224	0.05737704918032787	0.125	0.03207810320781032
YKR031C	-1	-/-	-269.65562438964844	-25069.07966017723	56	0.056910569105691054	0.125	0.032357043235704326
YGL110C	0	0/-	-269.78485465049744	-43424.387274861336	224	0.056910569105691054	0.125	0.032357043235704326
YDR267C	0	0/-	-269.80350536108017	-42733.77729737759	224	0.056910569105691054	0.125	0.032357043235704326
YJR050W	-1	-/-	-269.94597005844116	-24204.93863940239	56	0.056451612903225805	0.125	0.032635983263598324
YBR057C	-1	-/-	-269.94658374786377	-23732.365606069565	56	0.056	0.125	0.03291492329149233
YNL330C	-1	-/-	-270.07483100891113	-23933.559051036835	56	0.05555555555555555	0.125	0.033193863319386334
YDL108W	1	+/-	-270.0950536727905	-26273.796519994736	55	0.06299212598425197	0.14285714285714285	0.033193863319386334
YAR002W	-1	-/-	-270.10475039482117	-26604.385699033737	56	0.0625	0.14285714285714285	0.03347280334728033
YGR047C	1	+/-	-270.2199603319168	-25512.346747517586	55	0.06976744186046512	0.16071428571428573	0.03347280334728033
YJR090C	-1	-/-	-270.26305532455444	-25143.21662580967	56	0.06923076923076923	0.16071428571428573	0.03375174337517434
YLR369W	-1	-/-	-270.4802995920181	-24612.526341557503	56	0.06870229007633588	0.16071428571428573	0.03403068340306834
YDR460W	1	+/-	-270.95424497127533	-25944.07999074459	55	0.07575757575757576	0.17857142857142858	0.03403068340306834
YGR113W	-1	-/-	-270.9933581352234	-25973.56213569641	56	0.07518796992481203	0.17857142857142858	0.03430962343096234
YMR227C	1	+/+	-271.0536231994629	-25676.896736741066	55	0.08208955223880597	0.19642857142857142	0.03430962343096234
YLR368W	-1	-/-	-271.07548689842224	-24225.284170150757	56	0.08148148148148149	0.19642857142857142	0.034588563458856345
YOR329C	-1	-/-	-271.08938097953796	-25517.678433537483	56	0.08088235294117647	0.19642857142857142	0.03486750348675035
YNL161W	-1	-/-	-271.0925192832947	-24182.667041897774	56	0.08029197080291971	0.19642857142857142	0.035146443514644354
YIL003W	0	0/-	-271.21017974615097	-43080.53386312723	224	0.08029197080291971	0.19642857142857142	0.035146443514644354
YML041C	-1	-/-	-271.4057466983795	-24457.6012635231	56	0.07971014492753623	0.19642857142857142	0.03542538354253835
YDR166C	-1	-/-	-271.5252323150635	-24664.577062129974	56	0.07913669064748201	0.19642857142857142	0.03570432357043236
YBR123C	1	+/+	-271.60559701919556	-25810.974276781082	55	0.08571428571428572	0.21428571428571427	0.03570432357043236
YJL085W	-1	-/-	-272.1646816730499	-23333.813584327698	56	0.0851063829787234	0.21428571428571427	0.03598326359832636
YBR102C	-1	-/-	-272.4255404472351	-25293.580818414688	56	0.08450704225352113	0.21428571428571427	0.03626220362622036
YKR002W	-1	-/-	-272.5411710739136	-25055.534518003464	56	0.08391608391608392	0.21428571428571427	0.036541143654114365
YGL091C	0	0/-	-272.7818900048733	-46414.19268114865	224	0.08391608391608392	0.21428571428571427	0.036541143654114365
YKL012W	-1	-/-	-273.07884407043457	-26198.220480680466	56	0.08333333333333333	0.21428571428571427	0.03682008368200837
YOL072W	-1	-/-	-273.15012788772583	-24720.962396025658	56	0.08275862068965517	0.21428571428571427	0.03709902370990237
YOR368W	-1	-/-	-273.2341787815094	-24503.96888446808	56	0.0821917808219178	0.21428571428571427	0.03737796373779637
YDR163W	-1	-/-	-273.2764880657196	-24660.692724466324	56	0.08163265306122448	0.21428571428571427	0.03765690376569038
YKL114C	-1	-/-	-273.3420808315277	-25564.071293354034	56	0.08108108108108109	0.21428571428571427	0.03793584379358438
YNL258C	-1	-/-	-273.5675196647644	-25328.725160837173	56	0.08053691275167785	0.21428571428571427	0.03821478382147838
YBR119W	-1	-/-	-273.8151204586029	-24713.57453727722	56	0.08	0.21428571428571427	0.038493723849372385
YML099C	-1	-/-	-273.8629448413849	-23460.77685403824	56	0.07947019867549669	0.21428571428571427	0.03877266387726639
YNL229C	-1	-/-	-273.91558051109314	-25038.980996131897	56	0.07894736842105263	0.21428571428571427	0.03905160390516039
YML114C	-1	-/+	-274.1271936893463	-23999.4576048851	56	0.0784313725490196	0.21428571428571427	0.03933054393305439
YCR095C	0	0/0	-274.2529403269291	-42804.30464974046	224	0.0784313725490196	0.21428571428571427	0.03933054393305439
YGL145W	-1	-/-	-274.4364700317383	-24197.409477949142	56	0.07792207792207792	0.21428571428571427	0.0396094839609484
YMR060C	-1	-/-	-274.63975954055786	-24017.799983263016	56	0.07741935483870968	0.21428571428571427	0.039888423988842396
YGL252C	-1	-/-	-274.64524388313293	-26422.292254924774	56	0.07692307692307693	0.21428571428571427	0.0401673640167364
YNL076W	0	0/-	-274.69312340021133	-40925.97508379817	224	0.07692307692307693	0.21428571428571427	0.0401673640167364
YKL017C	-1	-/-	-274.8492615222931	-24477.571786165237	56	0.07643312101910828	0.21428571428571427	0.040446304044630406
YKL154W	-1	-/-	-274.86656963825226	-26084.203137636185	56	0.0759493670886076	0.21428571428571427	0.040725244072524404
YLR418C	-1	-/-	-275.0403861999512	-24926.402722001076	56	0.07547169811320754	0.21428571428571427	0.04100418410041841
YBL057C	-1	-/-	-275.27458691596985	-24710.961346387863	56	0.075	0.21428571428571427	0.041283124128312414
YLR107W	-1	-/-	-275.3017547130585	-24856.139767110348	56	0.07453416149068323	0.21428571428571427	0.04156206415620642
YBR165W	-1	-/-	-275.67358350753784	-25608.44642996788	56	0.07407407407407407	0.21428571428571427	0.04184100418410042
YNL118C	-1	-/+	-275.68327832221985	-25025.320647716522	56	0.0736196319018405	0.21428571428571427	0.04211994421199442
YLR396C	-1	-/-	-275.7320667505264	-24882.106179594994	56	0.07317073170731707	0.21428571428571427	0.042398884239888426
YPL022W	-1	-/-	-275.78248500823975	-25941.265107154846	56	0.07272727272727272	0.21428571428571427	0.042677824267782424
YGR104C	-1	-/+	-275.91141390800476	-26633.136521100998	56	0.07228915662650602	0.21428571428571427	0.04295676429567643
YKR020W	-1	-/-	-276.05215668678284	-24080.87171435356	56	0.0718562874251497	0.21428571428571427	0.043235704323570434
YNL041C	-1	-/-	-276.05439138412476	-26039.165569663048	56	0.07142857142857142	0.21428571428571427	0.04351464435146443
YKL048C	-1	-/-	-276.2678780555725	-23544.31928730011	56	0.07100591715976332	0.21428571428571427	0.04379358437935844
YDR439W	-1	-/-	-276.44185614585876	-24249.608528614044	56	0.07058823529411765	0.21428571428571427	0.04407252440725244
YPR178W	-1	-/-	-276.5559632778168	-24980.942908406258	56	0.07017543859649122	0.21428571428571427	0.04435146443514645
YDR167W	1	+/+	-276.6133828163147	-26384.93387913704	55	0.0755813953488372	0.23214285714285715	0.04435146443514645
YOR194C	1	+/+	-276.8969392776489	-23988.35565638542	55	0.08092485549132948	0.25	0.04435146443514645
YPR189W	-1	-/-	-276.92138957977295	-24481.32692503929	56	0.08045977011494253	0.25	0.044630404463040445
YDR499W	-1	-/-	-276.9365587234497	-25095.31933283806	56	0.08	0.25	0.04490934449093445
YGL153W	-1	-/-	-277.03033232688904	-26425.900639295578	56	0.07954545454545454	0.25	0.045188284518828455
YMR285C	-1	-/-	-277.2769684791565	-25924.96636891365	56	0.07909604519774012	0.25	0.04546722454672245
YPL020C	-1	-/-	-277.3438980579376	-26119.27053964138	56	0.07865168539325842	0.25	0.04574616457461646
YMR077C	-1	-/-	-277.59818601608276	-26625.767924666405	56	0.0782122905027933	0.25	0.04602510460251046
YLL021W	-1	-/-	-277.7894947528839	-25117.872326254845	56	0.07777777777777778	0.25	0.04630404463040446
YDR532C	-1	-/0	-277.8578054904938	-23430.18143582344	56	0.07734806629834254	0.25	0.046582984658298465
YJR068W	-1	-/-	-278.057736158371	-22932.66804230213	56	0.07692307692307693	0.25	0.04686192468619247
YJR006W	-1	-/-	-278.19237303733826	-27097.80815935135	56	0.07650273224043716	0.25	0.04714086471408647
YOR244W	-1	-/-	-278.3339970111847	-26345.76454782486	56	0.07608695652173914	0.25	0.04741980474198047
YOR269W	-1	-/-	-278.4085612297058	-24089.991594076157	56	0.07567567567567568	0.25	0.04769874476987448
YGR274C	1	+/+	-278.4429843425751	-25881.65076303482	55	0.08064516129032258	0.26785714285714285	0.04769874476987448
YJL024C	-1	-/-	-278.61612462997437	-25816.68216252327	56	0.08021390374331551	0.26785714285714285	0.04797768479776848
YJR084W	-1	-/-	-278.7134850025177	-24465.657791614532	56	0.0797872340425532	0.26785714285714285	0.04825662482566248
YIL144W	-1	-/-	-278.7572877407074	-23750.72675538063	56	0.07936507936507936	0.26785714285714285	0.048535564853556486
YPR048W	0	0/-	-278.82372865080833	-45128.187588095665	224	0.07936507936507936	0.26785714285714285	0.048535564853556486
YOL043C	-1	-/-	-278.8470549583435	-24668.217218399048	56	0.07894736842105263	0.26785714285714285	0.04881450488145049
YNR033W	-1	-/-	-278.8589028120041	-24958.263909101486	56	0.07853403141361257	0.26785714285714285	0.04909344490934449
YMR037C	-1	-/-	-278.9544849395752	-25395.887223005295	56	0.078125	0.26785714285714285	0.049372384937238493
YCL055W	-1	-/-	-279.2364706993103	-26996.265066623688	56	0.07772020725388601	0.26785714285714285	0.0496513249651325
YOR171C	-1	-/-	-279.3610346317291	-24704.00417304039	56	0.07731958762886598	0.26785714285714285	0.049930264993026496
YML015C	1	+/+	-279.41687870025635	-25173.073818445206	55	0.08205128205128205	0.2857142857142857	0.049930264993026496
YDR052C	-1	-/-	-279.66446018218994	-25677.83496618271	56	0.08163265306122448	0.2857142857142857	0.0502092050209205
YMR171C	0	0/-	-279.70255199074745	-43180.70847246051	224	0.08163265306122448	0.2857142857142857	0.0502092050209205
YNL199C	-1	-/-	-279.70771861076355	-25288.618110895157	56	0.08121827411167512	0.2857142857142857	0.050488145048814506
YOL146W	-1	-/-	-279.7601273059845	-24943.621324539185	56	0.08080808080808081	0.2857142857142857	0.05076708507670851
YDR145W	1	+/+	-279.82669854164124	-24380.93053793907	55	0.08542713567839195	0.30357142857142855	0.05076708507670851
YMR138W	-1	-/-	-279.8638644218445	-24845.780406475067	56	0.085	0.30357142857142855	0.05104602510460251
YDR051C	0	0/-	-279.8707777559757	-43587.340017169714	224	0.085	0.30357142857142855	0.05104602510460251
YLR166C	-1	-/-	-280.05769658088684	-25413.805567979813	56	0.0845771144278607	0.30357142857142855	0.051324965132496514
YLR277C	-1	-/-	-280.2850832939148	-24757.53444623947	56	0.08415841584158416	0.30357142857142855	0.05160390516039052
YOR261C	-1	-/-	-280.30708026885986	-28340.782891511917	56	0.08374384236453201	0.30357142857142855	0.05188284518828452
YMR153W	-1	-/-	-280.398939371109	-24273.31771183014	56	0.08333333333333333	0.30357142857142855	0.05216178521617852
YOL133W	-1	-/-	-280.43248987197876	-25998.73142337799	56	0.08292682926829269	0.30357142857142855	0.05244072524407253
YLR319C	-1	-/-	-280.47238755226135	-25335.705470442772	56	0.0825242718446602	0.30357142857142855	0.052719665271966525
YDR392W	-1	-/-	-280.5275436639786	-25260.98030102253	56	0.0821256038647343	0.30357142857142855	0.05299860529986053
YOR304W	-1	-/-	-280.67959451675415	-23501.708482265472	56	0.08173076923076923	0.30357142857142855	0.053277545327754534
YOR076C	-1	-/-	-280.73671770095825	-26823.35457122326	56	0.08133971291866028	0.30357142857142855	0.05355648535564853
YDL116W	-1	-/-	-280.7804253101349	-24604.379429101944	56	0.08095238095238096	0.30357142857142855	0.05383542538354254
YCR020W-B	-1	-/-	-280.7936792373657	-24686.664250016212	56	0.08056872037914692	0.30357142857142855	0.05411436541143654
YPL045W	-1	-/-	-280.9138765335083	-25699.139924883842	56	0.08018867924528301	0.30357142857142855	0.05439330543933055
YBR081C	-1	-/-	-281.0860786437988	-24403.871423721313	56	0.07981220657276995	0.30357142857142855	0.054672245467224545
YHR036W	-1	-/-	-281.1977472305298	-24907.356332063675	56	0.0794392523364486	0.30357142857142855	0.05495118549511855
YLR096W	-1	-/-	-281.2252414226532	-24136.655332565308	56	0.07906976744186046	0.30357142857142855	0.055230125523012555
YLR199C	0	0/0	-281.31128627061844	-44919.38778650761	224	0.07906976744186046	0.30357142857142855	0.055230125523012555
YBR211C	-1	-/-	-281.36423420906067	-24437.720052480698	56	0.0787037037037037	0.30357142857142855	0.05550906555090655
YMR255W	-1	-/-	-281.4064304828644	-26401.341350317	56	0.07834101382488479	0.30357142857142855	0.05578800557880056
YDR181C	-1	-/-	-281.4147000312805	-24135.520812749863	56	0.0779816513761468	0.30357142857142855	0.05606694560669456
YIR004W	-1	-/-	-281.437153339386	-25091.860401511192	56	0.0776255707762557	0.30357142857142855	0.05634588563458856
YJR083C	-1	-/0	-281.43965125083923	-24873.587429523468	56	0.07727272727272727	0.30357142857142855	0.056624825662482565
YOR281C	-1	-/-	-281.48391711711884	-27328.380494475365	56	0.07692307692307693	0.30357142857142855	0.05690376569037657
YNL215W	0	0/-	-281.5425894856453	-45146.86949682236	224	0.07692307692307693	0.30357142857142855	0.05690376569037657
YDR183W	-1	-/-	-281.71262884140015	-25546.255991220474	56	0.07657657657657657	0.30357142857142855	0.05718270571827057
YBR055C	-1	-/-	-281.7303024530411	-25938.886859297752	56	0.07623318385650224	0.30357142857142855	0.05746164574616457
YER029C	-1	-/-	-281.8346333503723	-24298.62046146393	56	0.07589285714285714	0.30357142857142855	0.05774058577405858
YBL025W	-1	-/-	-281.8351526260376	-25606.993515968323	56	0.07555555555555556	0.30357142857142855	0.05801952580195258
YOR319W	-1	-/-	-282.0711981058121	-23391.13843882084	56	0.0752212389380531	0.30357142857142855	0.05829846582984658
YJL176C	-1	-/-	-282.1164245605469	-24632.30593073368	56	0.07488986784140969	0.30357142857142855	0.058577405857740586
YOL006C	-1	-/-	-282.27960181236267	-25507.38847219944	56	0.07456140350877193	0.30357142857142855	0.05885634588563459
YBL046W	-1	-/-	-282.41296315193176	-25610.979582071304	56	0.07423580786026202	0.30357142857142855	0.05913528591352859
YNL027W	-1	-/-	-282.49225401878357	-25170.131363987923	56	0.07391304347826087	0.30357142857142855	0.059414225941422594
YGR196C	0	0/0	-282.4987413287163	-45103.64264109731	224	0.07391304347826087	0.30357142857142855	0.059414225941422594
YPL112C	-1	-/-	-282.75884556770325	-24869.278275728226	56	0.0735930735930736	0.30357142857142855	0.0596931659693166
YNL006W	-1	-/-	-282.77880573272705	-26790.148134469986	56	0.07327586206896551	0.30357142857142855	0.0599721059972106
YPR055W	-1	-/-	-282.7854814529419	-25889.090824604034	56	0.07296137339055794	0.30357142857142855	0.0602510460251046
YNL206C	-1	-/-	-282.7857346534729	-25662.352415442467	56	0.07264957264957266	0.30357142857142855	0.060529986052998606
YDL006W	-1	-/-	-282.81401324272156	-24355.714319467545	56	0.07234042553191489	0.30357142857142855	0.06080892608089261
YOR039W	-1	-/-	-282.8461968898773	-24450.743541240692	56	0.07203389830508475	0.30357142857142855	0.06108786610878661
YML062C	-1	-/-	-282.848864197731	-25962.819568634033	56	0.07172995780590717	0.30357142857142855	0.061366806136680614
YJL104W	-1	-/-	-282.8643307685852	-25699.96453499794	56	0.07142857142857142	0.30357142857142855	0.06164574616457462
YLR016C	-1	-/-	-283.2490872144699	-24592.264032244682	56	0.07112970711297072	0.30357142857142855	0.06192468619246862
YHR077C	-1	-/-	-283.4224832057953	-24010.18209886551	56	0.07083333333333333	0.30357142857142855	0.06220362622036262
YGL071W	-1	-/-	-283.47925877571106	-25928.88241457939	56	0.07053941908713693	0.30357142857142855	0.06248256624825663
YGL112C	1	+/+	-283.5413775444031	-26028.46998310089	55	0.0743801652892562	0.32142857142857145	0.06248256624825663
YDR463W	-1	-/-	-283.5642182826996	-24753.02165609598	56	0.07407407407407407	0.32142857142857145	0.06276150627615062
YKR021W	0	0/-	-283.6732656657696	-43755.084943175316	224	0.07407407407407407	0.32142857142857145	0.06276150627615062
YER100W	-1	-/-	-283.8171708583832	-23699.30520939827	56	0.07377049180327869	0.32142857142857145	0.06304044630404464
YJR042W	-1	-/-	-283.8272566795349	-26295.13415169716	56	0.07346938775510205	0.32142857142857145	0.06331938633193863
YKR055W	-1	-/-	-283.96450781822205	-24329.809596300125	56	0.07317073170731707	0.32142857142857145	0.06359832635983263
YGR270W	-1	-/-	-283.96956968307495	-24723.709061145782	56	0.0728744939271255	0.32142857142857145	0.06387726638772664
YER016W	-1	-/-	-284.03705167770386	-25736.07338678837	56	0.07258064516129033	0.32142857142857145	0.06415620641562064
YLR427W	-1	-/-	-284.1812074184418	-25639.37560725212	56	0.07228915662650602	0.32142857142857145	0.06443514644351464
YJL014W	-1	-/-	-284.2024145126343	-25887.268256664276	56	0.072	0.32142857142857145	0.06471408647140865
YMR113W	-1	-/0	-284.2874245643616	-24900.805636644363	56	0.07171314741035857	0.32142857142857145	0.06499302649930265
YKL176C	-1	-/-	-284.5103075504303	-23974.999750614166	56	0.07142857142857142	0.32142857142857145	0.06527196652719665
YGL113W	-1	-/-	-284.56285309791565	-23227.31561923027	56	0.07114624505928854	0.32142857142857145	0.06555090655509066
YBR290W	-1	-/-	-284.65215277671814	-26022.415729761124	56	0.07086614173228346	0.32142857142857145	0.06582984658298466
YBR103W	-1	-/-	-284.6562445163727	-27098.251516819	56	0.07058823529411765	0.32142857142857145	0.06610878661087866
YPL122C	1	+/-	-284.7994565963745	-26449.726539969444	55	0.07421875	0.3392857142857143	0.06610878661087866
YER114C	-1	-/-	-284.91209530830383	-24355.546538829803	56	0.07392996108949416	0.3392857142857143	0.06638772663877267
YOL138C	-1	-/-	-285.312872171402	-25987.036850214005	56	0.07364341085271318	0.3392857142857143	0.06666666666666667
YNL225C	-1	-/-	-285.4435396194458	-25431.03270316124	56	0.07335907335907337	0.3392857142857143	0.06694560669456066
YBR077C	-1	-/-	-285.58412051200867	-25997.463438749313	56	0.07307692307692308	0.3392857142857143	0.06722454672245468
YJR134C	0	0/0	-285.62554574012756	-41915.972272992134	224	0.07307692307692308	0.3392857142857143	0.06722454672245468
YGR003W	-1	-/-	-285.6874566078186	-26784.31233882904	56	0.07279693486590039	0.3392857142857143	0.06750348675034867
YDR332W	0	0/-	-285.7952924966812	-41786.1868326962	224	0.07279693486590039	0.3392857142857143	0.06750348675034867
YLR170C	-1	-/-	-286.03662157058716	-24844.294512987137	56	0.07251908396946564	0.3392857142857143	0.06778242677824267
YHR191C	-1	-/-	-286.11711168289185	-24026.06522667408	56	0.07224334600760456	0.3392857142857143	0.06806136680613668
YIR011C	-1	-/-	-286.17467641830444	-24796.045174598694	56	0.07196969696969698	0.3392857142857143	0.06834030683403068
YKR086W	-1	-/-	-286.2244429588318	-25315.989087104797	56	0.07169811320754717	0.3392857142857143	0.06861924686192468
YER161C	-1	-/-	-286.2266163825989	-24281.288103342056	56	0.07142857142857142	0.3392857142857143	0.06889818688981869
YOR279C	-1	-/-	-286.23589396476746	-25207.343329787254	56	0.07116104868913857	0.3392857142857143	0.06917712691771269
YCR094W	-1	-/-	-286.2622604370117	-25368.463425397873	56	0.0708955223880597	0.3392857142857143	0.0694560669456067
YGR120C	-1	-/-	-286.48043298721313	-24536.09201169014	56	0.07063197026022305	0.3392857142857143	0.0697350069735007
YGR048W	-1	-/-	-286.5491774082184	-28113.171614170074	56	0.07037037037037037	0.3392857142857143	0.0700139470013947
YHR186C	-1	-/-	-286.7083122730255	-24112.08585691452	56	0.07011070110701106	0.3392857142857143	0.07029288702928871
YGR056W	-1	-/-	-286.76151752471924	-23115.823070526123	56	0.06985294117647059	0.3392857142857143	0.0705718270571827
YMR316W	-1	-/-	-286.78919196128845	-25509.922246456146	56	0.0695970695970696	0.3392857142857143	0.0708507670850767
YDL001W	0	0/-	-286.87205559015274	-43280.30504447222	224	0.0695970695970696	0.3392857142857143	0.0708507670850767
YPR040W	0	0/-	-286.8938612639904	-44775.52512612939	224	0.0695970695970696	0.3392857142857143	0.0708507670850767
YGL221C	0	0/0	-287.0317435003817	-47258.25843906775	224	0.0695970695970696	0.3392857142857143	0.0708507670850767
YDR108W	-1	-/-	-287.0497009754181	-23293.347543001175	56	0.06934306569343066	0.3392857142857143	0.07112970711297072
YCR020C	-1	-/-	-287.13766384124756	-25165.176057219505	56	0.06909090909090909	0.3392857142857143	0.07140864714086471
YDL165W	-1	-/-	-287.2071257829666	-24841.33871769905	56	0.06884057971014493	0.3392857142857143	0.07168758716875871
YDR386W	-1	-/-	-287.24133133888245	-25661.897652745247	56	0.06859205776173286	0.3392857142857143	0.07196652719665272
YDR311W	1	+/-	-287.2482147216797	-25264.85004734993	55	0.07194244604316546	0.35714285714285715	0.07196652719665272
YPR125W	-1	-/-	-287.33847802877426	-26382.209145009518	56	0.07168458781362007	0.35714285714285715	0.07224546722454672
YIL044C	-1	-/-	-287.39743661880493	-25493.606957912445	56	0.07142857142857142	0.35714285714285715	0.07252440725244072
YPL120W	-1	-/-	-287.66941142082214	-27643.29326891899	56	0.0711743772241993	0.35714285714285715	0.07280334728033473
YIR010W	-1	-/-	-287.7727918624878	-25444.22733926773	56	0.07092198581560284	0.35714285714285715	0.07308228730822873
YGR267C	-1	-/-	-287.95763754844666	-24880.364119768143	56	0.0706713780918728	0.35714285714285715	0.07336122733612273
YLR176C	-1	-/-	-288.0612051486969	-24742.467574834824	56	0.07042253521126761	0.35714285714285715	0.07364016736401674
YML011C	-1	-/-	-288.24511551856995	-25911.007981061935	56	0.07017543859649122	0.35714285714285715	0.07391910739191074
YJL111W	-1	-/-	-288.24892139434814	-25599.39123558998	56	0.06993006993006994	0.35714285714285715	0.07419804741980474
YGR009C	-1	-/-	-288.30225133895874	-25417.633279323578	56	0.06968641114982578	0.35714285714285715	0.07447698744769875
YOL045W	-1	-/-	-288.4066867828369	-26600.589048981667	56	0.06944444444444445	0.35714285714285715	0.07475592747559275
YKL113C	-1	-/-	-288.609974861145	-26945.16402697563	56	0.06920415224913495	0.35714285714285715	0.07503486750348674
YNL149C	-1	-/0	-288.64230370521545	-26681.27747797966	56	0.06896551724137931	0.35714285714285715	0.07531380753138076
YKL135C	-1	-/-	-288.6454498767853	-25557.627234697342	56	0.06872852233676977	0.35714285714285715	0.07559274755927475
YKR038C	-1	-/-	-288.6848249435425	-26588.025838017464	56	0.0684931506849315	0.35714285714285715	0.07587168758716877
YLR362W	-1	-/-	-288.8476047515869	-28502.873960971832	56	0.06825938566552901	0.35714285714285715	0.07615062761506276
YNL325C	-1	-/-	-288.8835496902466	-26680.626852989197	56	0.06802721088435375	0.35714285714285715	0.07642956764295676
YML098W	1	+/+	-288.9403347969055	-26723.547609329224	55	0.0711864406779661	0.375	0.07642956764295676
YLL029W	0	0/-	-288.95523020625114	-45945.10680526495	224	0.0711864406779661	0.375	0.07642956764295676
YPL138C	-1	-/-	-288.99145770072937	-25635.404230594635	56	0.07094594594594594	0.375	0.07670850767085077
YKL010C	0	0/-	-289.0457717180252	-44601.33148869872	224	0.07094594594594594	0.375	0.07670850767085077
YLR363C	-1	-/-	-289.08770871162415	-24775.358648777008	56	0.0707070707070707	0.375	0.07698744769874477
YLR021W	0	0/-	-289.20594960451126	-44314.57259660959	224	0.0707070707070707	0.375	0.07698744769874477
YNR011C	-1	-/-	-289.22717094421387	-26585.366201639175	56	0.07046979865771812	0.375	0.07726638772663877
YOR249C	-1	-/-	-289.2399983406067	-25851.529031038284	56	0.07023411371237458	0.375	0.07754532775453278
YNL091W	-1	-/-	-289.37516617774963	-24921.513013124466	56	0.07	0.375	0.07782426778242678
YJR060W	-1	-/-	-289.38721990585327	-23731.787135839462	56	0.06976744186046512	0.375	0.07810320781032078
YBR058C	-1	-/-	-289.42582416534424	-23505.336476564407	56	0.0695364238410596	0.375	0.07838214783821479
YLR115W	-1	-/-	-289.6147801876068	-25250.167279720306	56	0.06930693069306931	0.375	0.07866108786610879
YCR092C	-1	-/-	-289.6529564857483	-26932.699960708618	56	0.06907894736842106	0.375	0.07894002789400278
YKL020C	-1	-/-	-289.72814893722534	-25538.307840824127	56	0.06885245901639345	0.375	0.0792189679218968
YBR167C	-1	-/-	-289.7590320110321	-25246.736032247543	56	0.06862745098039216	0.375	0.0794979079497908
YLR262C	-1	-/-	-289.7760269641876	-25023.4071508646	56	0.06840390879478828	0.375	0.07977684797768479
YDR421W	-1	-/-	-289.8248288631439	-26019.66244673729	56	0.06818181818181818	0.375	0.0800557880055788
YJL035C	-1	-/-	-289.91668701171875	-24863.422161102295	56	0.06796116504854369	0.375	0.0803347280334728
YNL224C	0	0/-	-290.0606794953346	-43051.53264939785	224	0.06796116504854369	0.375	0.0803347280334728
YDR320C	-1	-/-	-290.1600592136383	-25843.37023139	56	0.06774193548387097	0.375	0.0806136680613668
YGR058W	0	0/-	-290.17745769023895	-42897.36754697561	224	0.06774193548387097	0.375	0.0806136680613668
YDR257C	0	0/-	-290.33274242281914	-45234.944584816694	224	0.06774193548387097	0.375	0.0806136680613668
YIR023W	-1	-/+	-290.37602496147156	-24708.659680843353	56	0.06752411575562701	0.375	0.08089260808926081
YCR082W	-1	-/-	-290.39657378196716	-25724.280738592148	56	0.0673076923076923	0.375	0.08117154811715481
YDL056W	-1	-/-	-290.4187891483307	-24847.955056667328	56	0.0670926517571885	0.375	0.08145048814504881
YNL236W	-1	-/+	-290.420254945755	-25891.28453707695	56	0.06687898089171974	0.375	0.08172942817294282
YGL073W	-1	-/-	-290.4643473625183	-27485.90296268463	56	0.06666666666666667	0.375	0.08200836820083682
YLR323C	0	0/-	-290.63971468806267	-44165.41510871798	224	0.06666666666666667	0.375	0.08200836820083682
YIL068C	-1	-/-	-290.6728813648224	-25458.444371700287	56	0.06645569620253164	0.375	0.08228730822873083
YGL243W	-1	-/-	-290.71900486946106	-25792.385454416275	56	0.06624605678233439	0.375	0.08256624825662483
YMR263W	-1	-/-	-290.7459046840668	-26281.209035396576	56	0.0660377358490566	0.375	0.08284518828451883
YLR015W	-1	-/-	-290.87120747566223	-26176.51477408409	56	0.06583072100313479	0.375	0.08312412831241284
YDR362C	1	+/-	-290.9467661380768	-25300.034084558487	55	0.06875	0.39285714285714285	0.08312412831241284
YOL115W	-1	-/-	-290.993323802948	-25785.521959781647	56	0.06853582554517133	0.39285714285714285	0.08340306834030684
YDR198C	-1	-/-	-291.0180809497833	-25457.27729535103	56	0.06832298136645963	0.39285714285714285	0.08368200836820083
YKR082W	-1	-/-	-291.14363503456116	-26671.272004127502	56	0.06811145510835913	0.39285714285714285	0.08396094839609484
YCR042C	1	+/+	-291.1853938102722	-25510.57413959503	55	0.07098765432098765	0.4107142857142857	0.08396094839609484
YDR468C	0	0/-	-291.202871799469	-43038.0750477612	224	0.07098765432098765	0.4107142857142857	0.08396094839609484
YHR201C	0	0/0	-291.25076243281364	-47397.33096939325	224	0.07098765432098765	0.4107142857142857	0.08396094839609484
YBL008W	-1	-/-	-291.2666656970978	-24917.960421562195	56	0.07076923076923076	0.4107142857142857	0.08423988842398884
YJL029C	-1	-/-	-291.30439496040344	-25217.267174959183	56	0.0705521472392638	0.4107142857142857	0.08451882845188284
YMR100W	-1	-/-	-291.34685802459717	-25597.827515363693	56	0.07033639143730887	0.4107142857142857	0.08479776847977685
YNL084C	-1	-/-	-291.51651263237	-26327.0586745739	56	0.0701219512195122	0.4107142857142857	0.08507670850767085
YNL039W	1	+/+	-291.7260093688965	-25825.13724040985	55	0.0729483282674772	0.42857142857142855	0.08507670850767085
YPL180W	-1	-/-	-291.734721660614	-25799.15287208557	56	0.07272727272727272	0.42857142857142855	0.08535564853556485
YPL008W	-1	-/-	-291.75054907798767	-26535.96780347824	56	0.07250755287009064	0.42857142857142855	0.08563458856345886
YLR085C	-1	-/-	-291.80748295783997	-26097.382115840912	56	0.07228915662650602	0.42857142857142855	0.08591352859135286
YOR322C	-1	-/-	-291.8361828327179	-24331.790060281754	56	0.07207207207207207	0.42857142857142855	0.08619246861924686
YKL042W	-1	-/-	-291.8523292541504	-25287.32645857334	56	0.0718562874251497	0.42857142857142855	0.08647140864714087
YGR262C	-1	-/-	-292.1069302558899	-24761.369451999664	56	0.07164179104477612	0.42857142857142855	0.08675034867503487
YBR153W	-1	-/-	-292.12580490112305	-24549.90105843544	56	0.07142857142857142	0.42857142857142855	0.08702928870292886
YBR264C	0	0/0	-292.2316029369831	-42162.50209239125	224	0.07142857142857142	0.42857142857142855	0.08702928870292886
YOR059C	0	0/-	-292.24302715063095	-49054.85753247142	224	0.07142857142857142	0.42857142857142855	0.08702928870292886
YNL133C	-1	-/-	-292.2782166004181	-27028.538869142532	56	0.0712166172106825	0.42857142857142855	0.08730822873082288
YOL089C	1	+/-	-292.4255232810974	-25862.80857872963	55	0.07396449704142012	0.44642857142857145	0.08730822873082288
YBR253W	-1	-/-	-292.50653886795044	-25017.85635328293	56	0.07374631268436578	0.44642857142857145	0.08758716875871687
YIR005W	-1	-/-	-292.58827805519104	-25035.166061401367	56	0.07352941176470588	0.44642857142857145	0.08786610878661087
YDR289C	-1	-/-	-292.71630859375	-25472.87234568596	56	0.07331378299120235	0.44642857142857145	0.08814504881450488
YDL231C	-1	-/-	-292.89289593696594	-25314.508816957474	56	0.07309941520467836	0.44642857142857145	0.08842398884239888
YOR148C	-1	-/-	-292.9287483692169	-25953.1473236084	56	0.0728862973760933	0.44642857142857145	0.0887029288702929
YNL231C	-1	-/-	-293.0265998840332	-26624.83013021946	56	0.07267441860465117	0.44642857142857145	0.08898186889818689
YBL103C	1	+/-	-293.0826315879822	-26614.154114961624	55	0.07536231884057971	0.4642857142857143	0.08898186889818689
YGR013W	-1	-/-	-293.1480624675751	-25566.96170258522	56	0.07514450867052024	0.4642857142857143	0.08926080892608089
YDL088C	-1	-/-	-293.15491223335266	-25614.830897331238	56	0.07492795389048991	0.4642857142857143	0.0895397489539749
YBR227C	0	0/-	-293.22094571590424	-44031.4042134285	224	0.07492795389048991	0.4642857142857143	0.0895397489539749
YOL009C	-1	-/-	-293.26831889152527	-25731.346224308014	56	0.07471264367816093	0.4642857142857143	0.0898186889818689
YLR274W	-1	-/-	-293.2708258628845	-25098.27504301071	56	0.07449856733524356	0.4642857142857143	0.0900976290097629
YAL047C	-1	-/-	-293.3717927932739	-24654.990031003952	56	0.07428571428571429	0.4642857142857143	0.09037656903765691
YDL203C	0	0/-	-293.40526750683784	-42457.68380792439	224	0.07428571428571429	0.4642857142857143	0.09037656903765691
YLR082C	0	0/0	-293.41130489110947	-43310.29924207926	224	0.07428571428571429	0.4642857142857143	0.09037656903765691
YPR161C	-1	-/-	-293.42753195762634	-27222.285737752914	56	0.07407407407407407	0.4642857142857143	0.09065550906555091
YHL023C	0	0/-	-293.62585121393204	-43770.94814929366	224	0.07407407407407407	0.4642857142857143	0.09065550906555091
YGL172W	-1	-/-	-293.71538972854614	-24574.293979883194	56	0.07386363636363637	0.4642857142857143	0.0909344490934449
YNL166C	-1	-/-	-293.75080490112305	-25545.926297187805	56	0.07365439093484419	0.4642857142857143	0.09121338912133892
YMR197C	-1	-/-	-293.8097867965698	-27905.74161529541	56	0.07344632768361582	0.4642857142857143	0.09149232914923291
YFL027C	0	0/-	-293.96067729592323	-44640.46223667264	224	0.07344632768361582	0.4642857142857143	0.09149232914923291
YDR459C	-1	-/-	-294.023193359375	-24213.90346121788	56	0.07323943661971831	0.4642857142857143	0.09177126917712691
YJL090C	-1	-/-	-294.07590436935425	-23595.879376888275	56	0.07303370786516854	0.4642857142857143	0.09205020920502092
YGL044C	-1	-/-	-294.0772783756256	-24608.161396980286	56	0.07282913165266107	0.4642857142857143	0.09232914923291492
YER173W	-1	-/-	-294.07833337783813	-26921.25837123394	56	0.07262569832402235	0.4642857142857143	0.09260808926080892
YGL066W	-1	-/+	-294.14588165283203	-24901.77817749977	56	0.07242339832869081	0.4642857142857143	0.09288702928870293
YDR379W	-1	-/-	-294.2132797241211	-25448.513737916946	56	0.07222222222222222	0.4642857142857143	0.09316596931659693
YLR145W	-1	-/-	-294.2214684486389	-25523.595619678497	56	0.07202216066481995	0.4642857142857143	0.09344490934449093
YLR398C	-1	-/-	-294.27122819423676	-26615.53699219227	56	0.0718232044198895	0.4642857142857143	0.09372384937238494
YJL047C	-1	-/-	-294.31279277801514	-26762.69958257675	56	0.07162534435261708	0.4642857142857143	0.09400278940027894
YKL173W	-1	-/-	-294.34078001976013	-26861.125047922134	56	0.07142857142857142	0.4642857142857143	0.09428172942817294
YBR049C	-1	-/+	-294.3800449371338	-25569.675153255463	56	0.07123287671232877	0.4642857142857143	0.09456066945606695
YBR274W	-1	-/-	-294.4678285121918	-24546.28461623192	56	0.07103825136612021	0.4642857142857143	0.09483960948396095
YJL126W	0	0/0	-294.5196757912636	-44519.03773319721	224	0.07103825136612021	0.4642857142857143	0.09483960948396095
YPR031W	-1	-/-	-294.52725744247437	-25197.279106855392	56	0.07084468664850137	0.4642857142857143	0.09511854951185496
YDL080C	-1	-/-	-294.5615499019623	-25789.702937602997	56	0.07065217391304347	0.4642857142857143	0.09539748953974896
YFL028C	0	0/-	-294.6041492819786	-43286.33170685172	224	0.07065217391304347	0.4642857142857143	0.09539748953974896
YKL028W	1	+/+	-294.6087522506714	-24703.82609653473	55	0.07317073170731707	0.48214285714285715	0.09539748953974896
YOR275C	-1	-/-	-294.7008755207062	-26437.526920318604	56	0.07297297297297298	0.48214285714285715	0.09567642956764295
YHR146W	0	0/-	-294.9145313799381	-42741.217851772904	224	0.07297297297297298	0.48214285714285715	0.09567642956764295
YHR012W	-1	-/-	-295.0679771900177	-26125.178377628326	56	0.07277628032345014	0.48214285714285715	0.09595536959553697
YOL102C	-1	-/-	-295.0844876766205	-25160.91318130493	56	0.07258064516129033	0.48214285714285715	0.09623430962343096
YOR094W	-1	-/-	-295.4913487434387	-25513.046548843384	56	0.07238605898123325	0.48214285714285715	0.09651324965132496
YNL304W	-1	-/-	-295.5973610877991	-25454.195157051086	56	0.07219251336898395	0.48214285714285715	0.09679218967921897
YMR228W	0	0/+	-295.60780733823776	-45366.00410601497	224	0.07219251336898395	0.48214285714285715	0.09679218967921897
YOR179C	-1	-/-	-295.7910132408142	-25878.10013985634	56	0.072	0.48214285714285715	0.09707112970711297
YKL125W	-1	-/+	-295.8370008468628	-25536.760419130325	56	0.07180851063829788	0.48214285714285715	0.09735006973500697
YKR037C	-1	-/-	-295.8504192829132	-24185.241407632828	56	0.07161803713527852	0.48214285714285715	0.09762900976290098
YNL059C	-1	-/-	-295.97105383872986	-26097.491552352905	56	0.07142857142857142	0.48214285714285715	0.09790794979079498
YOL066C	-1	-/-	-295.9755058288574	-25461.65775513649	56	0.0712401055408971	0.48214285714285715	0.09818688981868898
YLR005W	1	+/-	-296.0275664329529	-24135.82118988037	55	0.07368421052631578	0.5	0.09818688981868898
YNL290W	-1	-/-	-296.0575556755066	-25906.394896626472	56	0.07349081364829396	0.5	0.09846582984658299
YJL203W	-1	-/-	-296.0909287929535	-25426.157691955566	56	0.07329842931937172	0.5	0.09874476987447699
YLR078C	-1	-/-	-296.134330034256	-24959.31316781044	56	0.0731070496083551	0.5	0.09902370990237098
YPL139C	-1	-/-	-296.21701288223267	-24654.71943283081	56	0.07291666666666667	0.5	0.099302649930265
YNL212W	0	0/0	-296.2644652724266	-45110.016572892666	224	0.07291666666666667	0.5	0.099302649930265
YBR166C	0	0/0	-296.38184291124344	-45442.779083907604	224	0.07291666666666667	0.5	0.099302649930265
YOR265W	-1	-/-	-296.7925856113434	-27811.752903938293	56	0.07272727272727272	0.5	0.099581589958159
YBL006C	-1	-/-	-296.8387348651886	-24783.04595184326	56	0.07253886010362694	0.5	0.09986052998605299
YPL129W	1	+/+	-297.0650932788849	-25356.200362205505	55	0.07493540051679587	0.5178571428571429	0.09986052998605299
YOL100W	-1	-/-	-297.08680629730225	-27310.85413956642	56	0.07474226804123711	0.5178571428571429	0.100139470013947
YFL008W	-1	-/-	-297.17339062690735	-27043.86564207077	56	0.07455012853470437	0.5178571428571429	0.100418410041841
YDR206W	-1	-/-	-297.3465917110443	-25278.95493555069	56	0.07435897435897436	0.5178571428571429	0.100697350069735
YPL060W	-1	-/-	-297.3738992214203	-24854.827965021133	56	0.0741687979539642	0.5178571428571429	0.10097629009762901
YDL065C	-1	-/-	-297.4206032752991	-25816.212959051132	56	0.07397959183673469	0.5178571428571429	0.10125523012552301
YPR135W	-1	-/-	-297.45835280418396	-25890.970587968826	56	0.0737913486005089	0.5178571428571429	0.10153417015341702
YPL101W	-1	-/-	-297.6194043159485	-25629.45167207718	56	0.07360406091370558	0.5178571428571429	0.10181311018131102
YEL030W	-1	-/-	-297.6735670566559	-25562.747622966766	56	0.07341772151898734	0.5178571428571429	0.10209205020920502
YDR054C	-1	-/-	-297.6886007785797	-25504.5099568367	56	0.07323232323232323	0.5178571428571429	0.10237099023709903
YFR041C	-1	-/-	-297.7932381629944	-26462.91126227379	56	0.07304785894206549	0.5178571428571429	0.10264993026499303
YPL011C	1	+/+	-297.87463116645813	-26536.788402199745	55	0.07537688442211055	0.5357142857142857	0.10264993026499303
YNL222W	1	+/+	-297.94612407684326	-25347.718162298203	55	0.07769423558897243	0.5535714285714286	0.10264993026499303
YKR064W	0	0/-	-297.95378190279007	-44544.2374638319	224	0.07769423558897243	0.5535714285714286	0.10264993026499303
YJR057W	-1	-/-	-298.06002616882324	-26134.659842848778	56	0.0775	0.5535714285714286	0.10292887029288703
YJR046W	-1	-/-	-298.076682806015	-24352.715272426605	56	0.0773067331670823	0.5535714285714286	0.10320781032078104
YKR028W	-1	-/-	-298.24124479293823	-24449.363941073418	56	0.07711442786069651	0.5535714285714286	0.10348675034867504
YER129W	-1	-/-	-298.32458567619324	-24276.29101228714	56	0.07692307692307693	0.5535714285714286	0.10376569037656903
YDR472W	-1	-/-	-298.41063833236694	-26729.813508749008	56	0.07673267326732673	0.5535714285714286	0.10404463040446305
YHR187W	-1	-/-	-298.51641607284546	-25187.170089006424	56	0.07654320987654321	0.5535714285714286	0.10432357043235704
YOR043W	-1	-/-	-298.64090967178345	-26405.03939318657	56	0.07635467980295567	0.5535714285714286	0.10460251046025104
YDR458C	0	0/0	-298.6470944881439	-44467.55695450306	224	0.07635467980295567	0.5535714285714286	0.10460251046025104
YDR477W	-1	-/-	-298.66921162605286	-25164.404603481293	56	0.07616707616707617	0.5535714285714286	0.10488145048814505
YHR205W	-1	-/-	-298.7164330482483	-25230.975677251816	56	0.07598039215686274	0.5535714285714286	0.10516039051603905
YGR275W	-1	-/-	-298.91126227378845	-23991.889595985413	56	0.07579462102689487	0.5535714285714286	0.10543933054393305
YIL031W	-1	-/-	-298.924364566803	-25621.272267460823	56	0.07560975609756097	0.5535714285714286	0.10571827057182706
YDR118W	-1	-/-	-298.9387083053589	-26146.710581064224	56	0.07542579075425791	0.5535714285714286	0.10599721059972106
YGR276C	-1	-/-	-299.06034231185913	-25809.55145072937	56	0.07524271844660194	0.5535714285714286	0.10627615062761506
YOL018C	0	0/-	-299.0626063346863	-44308.68482196331	224	0.07524271844660194	0.5535714285714286	0.10627615062761506
YDL043C	-1	-/-	-299.09826612472534	-24270.19251227379	56	0.07506053268765134	0.5535714285714286	0.10655509065550907
YKL040C	-1	-/-	-299.15554118156433	-27569.837085962296	56	0.0748792270531401	0.5535714285714286	0.10683403068340307
YGL060W	0	0/-	-299.16617727279663	-45533.92110443115	224	0.0748792270531401	0.5535714285714286	0.10683403068340307
YGR278W	-1	-/-	-299.2276167869568	-25247.9588688612	56	0.0746987951807229	0.5535714285714286	0.10711297071129706
YML109W	-1	-/-	-299.2443687915802	-25458.925330877304	56	0.07451923076923077	0.5535714285714286	0.10739191073919108
YDR351W	0	0/-	-299.2692176103592	-43005.06696990132	224	0.07451923076923077	0.5535714285714286	0.10739191073919108
YDR068W	0	0/0	-299.30262929201126	-42283.99673551321	224	0.07451923076923077	0.5535714285714286	0.10739191073919108
YNL116W	-1	-/-	-299.34154200553894	-26511.408665895462	56	0.07434052757793765	0.5535714285714286	0.10767085076708507
YOL116W	-1	-/-	-299.4318609237671	-26948.878010630608	56	0.07416267942583732	0.5535714285714286	0.10794979079497909
YOR138C	0	0/-	-299.4503646492958	-45153.56472969055	224	0.07416267942583732	0.5535714285714286	0.10794979079497909
YGL095C	-1	-/-	-299.4712133407593	-27852.024924516678	56	0.07398568019093078	0.5535714285714286	0.10822873082287308
YML111W	0	0/-	-299.4855636358261	-43716.59387165308	224	0.07398568019093078	0.5535714285714286	0.10822873082287308
YFR013W	-1	-/-	-299.6063268184662	-24583.244327425957	56	0.07380952380952381	0.5535714285714286	0.10850767085076708
YKL175W	-1	-/-	-299.6320960521698	-24623.204612493515	56	0.07363420427553444	0.5535714285714286	0.1087866108786611
YDL147W	-1	-/-	-299.749510884285	-28731.658123612404	56	0.07345971563981042	0.5535714285714286	0.10906555090655509
YKR022C	-1	-/-	-299.8306896686554	-25356.46296429634	56	0.07328605200945626	0.5535714285714286	0.10934449093444909
YGL154C	0	0/0	-299.83934170007706	-45707.01657009125	224	0.07328605200945626	0.5535714285714286	0.10934449093444909
YLR182W	-1	-/-	-299.87165999412537	-25425.714307546616	56	0.07311320754716981	0.5535714285714286	0.1096234309623431
YLR181C	-1	-/-	-300.0867726802826	-27265.06764316559	56	0.07294117647058823	0.5535714285714286	0.1099023709902371
YDR478W	-1	-/-	-300.29360342025757	-25656.338913440704	56	0.07276995305164319	0.5535714285714286	0.1101813110181311
YBR288C	-1	-/-	-300.29610204696655	-25440.873314380646	56	0.07259953161592506	0.5535714285714286	0.11046025104602511
YDR480W	-1	-/-	-300.49830865859985	-25297.158140659332	56	0.07242990654205607	0.5535714285714286	0.11073919107391911
YGL061C	-1	-/-	-300.52417063713074	-26209.86253464222	56	0.07226107226107226	0.5535714285714286	0.1110181311018131
YGR186W	1	+/+	-300.58985018730164	-26051.86709523201	55	0.07441860465116279	0.5714285714285714	0.1110181311018131
YPR034W	-1	-/-	-300.61523723602295	-26808.509843587875	56	0.07424593967517401	0.5714285714285714	0.11129707112970712
YBR231C	-1	-/-	-300.72227811813354	-28113.825107216835	56	0.07407407407407407	0.5714285714285714	0.11157601115760112
YIR002C	-1	-/-	-300.74763202667236	-27365.782814979553	56	0.07390300230946882	0.5714285714285714	0.11185495118549511
YGL005C	-1	-/-	-300.7502992153168	-25828.67473614216	56	0.07373271889400922	0.5714285714285714	0.11213389121338913
YOR260W	-1	-/-	-300.92220640182495	-26768.526748657227	56	0.0735632183908046	0.5714285714285714	0.11241283124128312
YMR213W	-1	-/-	-300.9432418346405	-26656.27725958824	56	0.07339449541284404	0.5714285714285714	0.11269177126917712
YJL006C	-1	-/-	-301.05227541923523	-26748.611585974693	56	0.07322654462242563	0.5714285714285714	0.11297071129707113
YLR011W	-1	-/-	-301.19946932792664	-27005.027963995934	56	0.0730593607305936	0.5714285714285714	0.11324965132496513
YOR191W	-1	-/-	-301.2530460357666	-24427.959866523743	56	0.07289293849658314	0.5714285714285714	0.11352859135285913
YNL032W	-1	-/-	-301.4299907684326	-24613.657088518143	56	0.07272727272727272	0.5714285714285714	0.11380753138075314
YGR246C	1	+/+	-301.4466791152954	-27892.21288728714	55	0.07482993197278912	0.5892857142857143	0.11380753138075314
YNL267W	-1	-/-	-301.4577510356903	-26414.336416959763	56	0.0746606334841629	0.5892857142857143	0.11408647140864714
YDR240C	-1	-/-	-301.5849349498749	-26242.859717607498	56	0.0744920993227991	0.5892857142857143	0.11436541143654114
YJL099W	-1	-/-	-301.82547330856323	-27019.505321502686	56	0.07432432432432433	0.5892857142857143	0.11464435146443515
YGR253C	-1	-/-	-302.01849031448364	-28248.608471155167	56	0.07415730337078652	0.5892857142857143	0.11492329149232915
YKL059C	-1	-/-	-302.0661041736603	-27279.634590148926	56	0.07399103139013453	0.5892857142857143	0.11520223152022316
YJR102C	-1	-/-	-302.2080309391022	-26215.909140110016	56	0.0738255033557047	0.5892857142857143	0.11548117154811716
YML088W	-1	-/-	-302.21726298332214	-25122.765030622482	56	0.07366071428571429	0.5892857142857143	0.11576011157601115
YLR410W	-1	-/0	-302.2687301635742	-25972.751648426056	56	0.07349665924276169	0.5892857142857143	0.11603905160390517
YOR213C	-1	-/-	-302.3794434070587	-25617.725287914276	56	0.07333333333333333	0.5892857142857143	0.11631799163179916
YDL070W	0	0/-	-302.4400281906128	-45127.3980422914	224	0.07333333333333333	0.5892857142857143	0.11631799163179916
YER007W	-1	-/-	-302.4916241168976	-24359.353895425797	56	0.07317073170731707	0.5892857142857143	0.11659693165969316
YNL298W	-1	-/-	-302.50301241874695	-25075.83797621727	56	0.07300884955752213	0.5892857142857143	0.11687587168758717
YDL017W	-1	-/-	-302.5244724750519	-26806.964008569717	56	0.0728476821192053	0.5892857142857143	0.11715481171548117
YDR117C	0	0/-	-302.5409218072891	-46290.01794701815	224	0.0728476821192053	0.5892857142857143	0.11715481171548117
YKL002W	-1	-/-	-302.76697540283203	-26948.06373357773	56	0.07268722466960352	0.5892857142857143	0.11743375174337517
YER040W	-1	-/-	-302.84596586227417	-25290.578493595123	56	0.07252747252747253	0.5892857142857143	0.11771269177126918
YPL153C	-1	-/-	-302.8471882343292	-27582.101104736328	56	0.07236842105263158	0.5892857142857143	0.11799163179916318
YNL099C	-1	-/-	-303.01459646224976	-26175.621119260788	56	0.07221006564551423	0.5892857142857143	0.11827057182705718
YAR008W	-1	-/-	-303.05723118782043	-27068.345350265503	56	0.07205240174672489	0.5892857142857143	0.11854951185495119
YJR119C	-1	-/-	-303.1056261062622	-25641.4831469059	56	0.0718954248366013	0.5892857142857143	0.11882845188284519
YMR299C	-1	-/0	-303.2953145503998	-25955.278718709946	56	0.07173913043478261	0.5892857142857143	0.11910739191073919
YCL011C	-1	-/-	-303.30017161369324	-25306.35579109192	56	0.07158351409978309	0.5892857142857143	0.1193863319386332
YGL067W	-1	-/-	-303.3482003211975	-26481.75422358513	56	0.07142857142857142	0.5892857142857143	0.1196652719665272
YNL272C	-1	-/-	-303.34877824783325	-24824.296725273132	56	0.07127429805615551	0.5892857142857143	0.1199442119944212
YMR224C	-1	-/-	-303.49505972862244	-24255.133990049362	56	0.07112068965517242	0.5892857142857143	0.1202231520223152
YGL144C	-1	-/-	-303.53171586990356	-25301.834693431854	56	0.07096774193548387	0.5892857142857143	0.1205020920502092
YJL154C	-1	-/-	-303.54164123535156	-27134.94792819023	56	0.07081545064377683	0.5892857142857143	0.1207810320781032
YCR066W	-1	-/-	-303.67496705055237	-24660.72989320755	56	0.07066381156316917	0.5892857142857143	0.12105997210599721
YLL033W	0	0/-	-303.72585582733154	-45076.81287264824	224	0.07066381156316917	0.5892857142857143	0.12105997210599721
YDL013W	-1	-/-	-303.73096895217896	-25730.40884566307	56	0.07051282051282051	0.5892857142857143	0.12133891213389121
YBL041W	-1	-/-	-303.97722816467285	-27832.770866394043	56	0.07036247334754797	0.5892857142857143	0.12161785216178522
YLR260W	-1	-/-	-303.9854381084442	-27169.8798173666	56	0.07021276595744681	0.5892857142857143	0.12189679218967922
YML061C	-1	-/-	-304.1830289363861	-27027.84451341629	56	0.07006369426751592	0.5892857142857143	0.12217573221757322
YHR165C	-1	-/-	-304.18594551086426	-25966.716435194016	56	0.06991525423728813	0.5892857142857143	0.12245467224546723
YIL021W	-1	-/-	-304.2449052333832	-27679.36208486557	56	0.06976744186046512	0.5892857142857143	0.12273361227336123
YER176W	0	0/-	-304.4298066496849	-44094.16162624955	224	0.06976744186046512	0.5892857142857143	0.12273361227336123
YPL232W	-1	-/-	-304.4323329925537	-25765.065634012222	56	0.06962025316455696	0.5892857142857143	0.12301255230125523
YGR140W	-1	-/-	-304.67777252197266	-25752.98708343506	56	0.06947368421052631	0.5892857142857143	0.12329149232914924
YHR118C	-1	-/-	-304.7041902542114	-27589.32391691208	56	0.06932773109243698	0.5892857142857143	0.12357043235704324
YGR119C	-1	-/-	-304.72987174987793	-26635.699476718903	56	0.06918238993710692	0.5892857142857143	0.12384937238493723
YOR033C	-1	-/-	-304.74775743484497	-25630.12602210045	56	0.06903765690376569	0.5892857142857143	0.12412831241283125
YOR205C	0	0/-	-304.7518387436867	-45065.81679224968	224	0.06903765690376569	0.5892857142857143	0.12412831241283125
YGL254W	-1	-/-	-304.8264183998108	-24385.48322582245	56	0.06889352818371608	0.5892857142857143	0.12440725244072524
YER050C	0	0/-	-304.867472499609	-46785.06476762891	224	0.06889352818371608	0.5892857142857143	0.12440725244072524
YKL155C	0	0/-	-304.89897269010544	-44121.91228079796	224	0.06889352818371608	0.5892857142857143	0.12440725244072524
YAL043C	-1	-/-	-305.03855419158936	-25131.426891088486	56	0.06875	0.5892857142857143	0.12468619246861924
YBR254C	-1	-/-	-305.04563903808594	-26130.128214597702	56	0.06860706860706861	0.5892857142857143	0.12496513249651325
YFR002W	-1	-/-	-305.0635576248169	-26353.497629404068	56	0.06846473029045644	0.5892857142857143	0.12524407252440725
YPR008W	1	+/-	-305.07226181030273	-25941.85595560074	55	0.07039337474120083	0.6071428571428571	0.12524407252440725
YEL037C	-1	-/-	-305.1055660247803	-24938.08796298504	56	0.07024793388429752	0.6071428571428571	0.12552301255230125
YMR047C	-1	-/-	-305.1782109737396	-26022.032971143723	56	0.07010309278350516	0.6071428571428571	0.12580195258019525
YCL016C	-1	-/-	-305.267537355423	-26852.89414012432	56	0.06995884773662552	0.6071428571428571	0.12608089260808927
YOR023C	-1	-/-	-305.4730794429779	-26829.18890118599	56	0.06981519507186858	0.6071428571428571	0.12635983263598327
YOR037W	-1	-/-	-305.54184675216675	-27067.928644657135	56	0.06967213114754098	0.6071428571428571	0.12663877266387727
YDR409W	-1	-/-	-305.6381540298462	-24027.576188325882	56	0.06952965235173825	0.6071428571428571	0.12691771269177127
YPR171W	-1	-/-	-305.6587312221527	-26056.41723906994	56	0.06938775510204082	0.6071428571428571	0.12719665271966527
YDR022C	-1	-/-	-305.70201420783997	-26983.01337003708	56	0.06924643584521385	0.6071428571428571	0.12747559274755926
YOL108C	-1	-/-	-305.7313599586487	-28320.53672671318	56	0.06910569105691057	0.6071428571428571	0.1277545327754533
YDL098C	-1	-/-	-305.83406686782837	-26938.22939133644	56	0.06896551724137931	0.6071428571428571	0.1280334728033473
YJL087C	-1	-/-	-306.0683341026306	-25202.392200231552	56	0.06882591093117409	0.6071428571428571	0.12831241283124128
YKR036C	-1	-/-	-306.27141976356506	-25649.542436122894	56	0.06868686868686869	0.6071428571428571	0.12859135285913528
YDL077C	-1	-/-	-306.3075098991394	-27487.33740568161	56	0.06854838709677419	0.6071428571428571	0.12887029288702928
YNL051W	-1	-/-	-306.354877948761	-27045.110229730606	56	0.06841046277665996	0.6071428571428571	0.12914923291492328
YOR195W	-1	-/-	-306.443639755249	-27016.933204889297	56	0.06827309236947791	0.6071428571428571	0.1294281729428173
YLR097C	-1	-/-	-306.49291491508484	-26906.81103372574	56	0.06813627254509018	0.6071428571428571	0.1297071129707113
YNL314W	1	+/-	-306.5054268836975	-26872.116030693054	55	0.07	0.625	0.1297071129707113
YOR259C	-1	-/+	-306.52515745162964	-27491.467981100082	56	0.06986027944111776	0.625	0.1299860529986053
YMR036C	-1	-/-	-306.6506447792053	-25512.230773687363	56	0.0697211155378486	0.625	0.1302649930264993
YDR138W	-1	-/-	-306.8110842704773	-26491.83826804161	56	0.06958250497017893	0.625	0.1305439330543933
YBR258C	-1	-/-	-306.82543182373047	-25050.3343385458	56	0.06944444444444445	0.625	0.13082287308228732
YMR277W	-1	-/-	-306.8521990776062	-26589.584144830704	56	0.06930693069306931	0.625	0.13110181311018132
YJL204C	-1	-/-	-306.85435581207275	-27748.871136188507	56	0.0691699604743083	0.625	0.13138075313807532
YPR075C	-1	-/-	-306.8688106536865	-25547.409408569336	56	0.06903353057199212	0.625	0.13165969316596932
YPL029W	-1	-/-	-306.9703233242035	-25813.148359060287	56	0.0688976377952756	0.625	0.13193863319386331
YBR272C	-1	-/-	-307.1139931678772	-27160.523562550545	56	0.068762278978389	0.625	0.1322175732217573
YLR275W	-1	-/-	-307.2127562761307	-25356.069263458252	56	0.06862745098039216	0.625	0.13249651324965134
YDR292C	-1	-/-	-307.2157618999481	-25798.81879544258	56	0.0684931506849315	0.625	0.13277545327754534
YDL103C	0	0/-	-307.42221254110336	-45889.538271188736	224	0.0684931506849315	0.625	0.13277545327754534
YGL201C	-1	-/-	-307.4468252658844	-26813.165280342102	56	0.068359375	0.625	0.13305439330543933
YOR061W	-1	-/-	-307.5456762313843	-26249.66789126396	56	0.0682261208576998	0.625	0.13333333333333333
YLR165C	-1	-/-	-307.63471007347107	-27784.133147478104	56	0.06809338521400778	0.625	0.13361227336122733
YHR207C	0	0/-	-307.6452612876892	-44377.521826565266	224	0.06809338521400778	0.625	0.13361227336122733
YPL016W	-1	-/-	-307.72422432899475	-25561.269294023514	56	0.06796116504854369	0.625	0.13389121338912133
YIL063C	-1	-/-	-307.7331483364105	-25298.51917028427	56	0.06782945736434108	0.625	0.13417015341701535
YKL074C	-1	-/-	-307.747092962265	-26756.410063624382	56	0.06769825918762089	0.625	0.13444909344490935
YER047C	0	0/0	-307.77674651145935	-44207.37219983339	224	0.06769825918762089	0.625	0.13444909344490935
YOR274W	-1	-/-	-307.7770369052887	-24708.543761491776	56	0.06756756756756757	0.625	0.13472803347280335
YBL037W	0	0/-	-307.80245542526245	-45085.620434105396	224	0.06756756756756757	0.625	0.13472803347280335
YMR067C	-1	-/-	-307.85566568374634	-27963.524798631668	56	0.0674373795761079	0.625	0.13500697350069735
YDR244W	-1	-/-	-307.867995262146	-26061.24673652649	56	0.0673076923076923	0.625	0.13528591352859135
YDL007W	-1	-/-	-307.89095854759216	-28327.044679641724	56	0.0671785028790787	0.625	0.13556485355648534
YPL051W	-1	-/-	-308.060613155365	-25972.155395507812	56	0.06704980842911877	0.625	0.13584379358437937
YGL223C	-1	-/-	-308.14607667922974	-26459.253292798996	56	0.06692160611854685	0.625	0.13612273361227337
YPR122W	-1	-/-	-308.1817684173584	-26115.318398833275	56	0.06679389312977099	0.625	0.13640167364016736
YPR169W	0	0/-	-308.28107649087906	-47906.395586788654	224	0.06679389312977099	0.625	0.13640167364016736
YNR010W	-1	-/+	-308.38177466392517	-26503.37438726425	56	0.06666666666666667	0.625	0.13668061366806136
YNL232W	-1	-/-	-308.55918645858765	-27889.14451277256	56	0.06653992395437262	0.625	0.13695955369595536
YDL042C	-1	-/-	-308.65415048599243	-25536.417410373688	56	0.06641366223908918	0.625	0.13723849372384936
YPR175W	-1	-/-	-308.7131857872009	-27319.90231204033	56	0.06628787878787878	0.625	0.13751743375174338
YLR321C	-1	-/-	-308.74181604385376	-25257.465282201767	56	0.0661625708884688	0.625	0.13779637377963738
YJL008C	-1	-/-	-308.78189063072205	-27660.177158117294	56	0.0660377358490566	0.625	0.13807531380753138
YJL031C	-1	-/-	-308.83602356910706	-27637.611093997955	56	0.06591337099811675	0.625	0.13835425383542538
YMR167W	-1	-/-	-308.9591226577759	-24921.532536029816	56	0.06578947368421052	0.625	0.13863319386331938
YHR058C	-1	-/+	-309.03209114074707	-24514.5926053524	56	0.06566604127579738	0.625	0.1389121338912134
YER013W	-1	-/-	-309.1164631843567	-26936.802722215652	56	0.06554307116104868	0.625	0.1391910739191074
YCL032W	-1	-/-	-309.14048421382904	-27269.968756318092	56	0.06542056074766354	0.625	0.1394700139470014
YPR085C	0	0/-	-309.14165472984314	-46423.012689471245	224	0.06542056074766354	0.625	0.1394700139470014
YDR013W	-1	-/-	-309.14413809776306	-26644.435185194016	56	0.06529850746268656	0.625	0.1397489539748954
YFL046W	0	0/-	-309.21316492557526	-44177.62430918217	224	0.06529850746268656	0.625	0.1397489539748954
YOR172W	-1	-/-	-309.23613929748535	-23230.76980948448	56	0.06517690875232775	0.625	0.1400278940027894
YDR486C	-1	-/-	-309.334237575531	-27019.43873667717	56	0.06505576208178439	0.625	0.1403068340306834
YHL029C	0	0/0	-309.4359107762575	-44462.66335140169	224	0.06505576208178439	0.625	0.1403068340306834
YHR158C	-1	-/-	-309.46311211586	-24774.871569395065	56	0.06493506493506493	0.625	0.14058577405857742
YGR258C	-1	-/-	-309.55199456214905	-26548.88147187233	56	0.06481481481481481	0.625	0.14086471408647142
YLR247C	0	0/-	-309.5531840324402	-46510.82775917649	224	0.06481481481481481	0.625	0.14086471408647142
YNL218W	-1	-/-	-309.58587646484375	-27266.09341430664	56	0.06469500924214418	0.625	0.1411436541143654
YPL053C	-1	-/-	-309.7020182609558	-26973.85220003128	56	0.06457564575645756	0.625	0.1414225941422594
YJL112W	-1	-/-	-309.8096742630005	-27401.1018846035	56	0.06445672191528545	0.625	0.1417015341701534
YPL161C	-1	-/-	-309.820720911026	-27389.148559093475	56	0.06433823529411764	0.625	0.1419804741980474
YOR357C	0	0/-	-309.92666524648666	-45738.8937895	224	0.06433823529411764	0.625	0.1419804741980474
YMR207C	-1	-/-	-309.94166803359985	-25382.139157772064	56	0.06422018348623854	0.625	0.14225941422594143
YLR451W	-1	-/-	-309.94577074050903	-29356.80589079857	56	0.0641025641025641	0.625	0.14253835425383543
YJL165C	-1	-/-	-310.02552032470703	-24546.792118549347	56	0.06398537477148081	0.625	0.14281729428172943
YMR268C	-1	-/-	-310.03484773635864	-24566.29454779625	56	0.06386861313868614	0.625	0.14309623430962343
YLR288C	-1	-/-	-310.08816742897034	-27655.003751039505	56	0.06375227686703097	0.625	0.14337517433751742
YOR123C	-1	-/-	-310.0988185405731	-25114.1298224926	56	0.06363636363636363	0.625	0.14365411436541142
YJL156C	-1	-/-	-310.12448596954346	-25564.423219442368	56	0.06352087114337568	0.625	0.14393305439330545
YER068W	-1	-/-	-310.1437997817993	-25705.507030963898	56	0.06340579710144928	0.625	0.14421199442119945
YDL115C	-1	-/0	-310.2273726463318	-28807.782194137573	56	0.06329113924050633	0.625	0.14449093444909344
YOR367W	-1	-/-	-310.24178862571716	-27036.366886377335	56	0.0631768953068592	0.625	0.14476987447698744
YKL095W	-1	-/-	-310.24957036972046	-24974.571080446243	56	0.06306306306306306	0.625	0.14504881450488144
YOR280C	0	0/0	-310.26468750834465	-44155.49440714717	224	0.06306306306306306	0.625	0.14504881450488144
YDL090C	-1	-/0	-310.32633924484253	-26222.014416217804	56	0.06294964028776978	0.625	0.14532775453277547
YDR142C	-1	-/-	-310.38052558898926	-26284.07961678505	56	0.06283662477558348	0.625	0.14560669456066946
YML032C	-1	-/-	-310.4148473739624	-28220.434047937393	56	0.06272401433691756	0.625	0.14588563458856346
YJL084C	0	0/-	-310.5043604373932	-46024.44098365307	224	0.06272401433691756	0.625	0.14588563458856346
YGR092W	-1	-/-	-310.5259919166565	-26604.37061071396	56	0.0626118067978533	0.625	0.14616457461645746
YMR021C	-1	-/-	-310.55978322029114	-26286.75269651413	56	0.0625	0.625	0.14644351464435146
YJR130C	0	0/0	-310.70712488889694	-47507.26655369997	224	0.0625	0.625	0.14644351464435146
YLR440C	0	0/-	-310.74518847465515	-44729.290433466434	224	0.0625	0.625	0.14644351464435146
YBR060C	-1	-/-	-310.76271057128906	-25295.242044448853	56	0.062388591800356503	0.625	0.14672245467224546
YDR017C	-1	-/-	-310.767169713974	-24349.79590845108	56	0.06227758007117438	0.625	0.14700139470013948
YGL164C	0	0/0	-310.90391194820404	-44781.93702405691	224	0.06227758007117438	0.625	0.14700139470013948
YHR114W	-1	-/-	-311.05129194259644	-26331.795521736145	56	0.06216696269982238	0.625	0.14728033472803348
YPL135W	-1	-/-	-311.0550398826599	-28499.04447031021	56	0.06205673758865248	0.625	0.14755927475592748
YGL227W	-1	-/-	-311.06829953193665	-28944.83262372017	56	0.061946902654867256	0.625	0.14783821478382148
YAL032C	-1	-/-	-311.2111735343933	-26494.21784901619	56	0.061837455830388695	0.625	0.14811715481171547
YEL063C	-1	-/-	-311.28537797927856	-25613.561634778976	56	0.06172839506172839	0.625	0.14839609483960947
YOL095C	-1	-/-	-311.3237235546112	-24390.027886867523	56	0.061619718309859156	0.625	0.1486750348675035
YHL038C	-1	-/-	-311.4779965877533	-25932.17569375038	56	0.061511423550087874	0.625	0.1489539748953975
YIR009W	-1	-/-	-311.483873128891	-26259.14109492302	56	0.06140350877192982	0.625	0.1492329149232915
YBR245C	-1	-/+	-311.54397416114807	-27156.026929616928	56	0.06129597197898424	0.625	0.1495118549511855
YNL136W	-1	-/-	-311.56994366645813	-25755.840156555176	56	0.06118881118881119	0.625	0.1497907949790795
YER048W-A	0	0/0	-311.57698154449463	-43835.180924385786	224	0.06118881118881119	0.625	0.1497907949790795
YPR029C	-1	-/-	-311.61003708839417	-26096.3415350914	56	0.06108202443280977	0.625	0.1500697350069735
YGL133W	-1	-/-	-311.6678047180176	-26407.781708836555	56	0.06097560975609756	0.625	0.1503486750348675
YGL093W	-1	-/-	-311.7313783168793	-28189.667030096054	56	0.06086956521739131	0.625	0.1506276150627615
YNL216W	-1	-/-	-311.8457283973694	-25408.06422185898	56	0.06076388888888889	0.625	0.1509065550906555
YDL132W	-1	-/-	-311.88772988319397	-28315.64893579483	56	0.060658578856152515	0.625	0.1511854951185495
YNL189W	0	0/-	-311.91625678539276	-43693.832407176495	224	0.060658578856152515	0.625	0.1511854951185495
YDR162C	-1	-/-	-311.9197452068329	-28429.203907251358	56	0.06055363321799308	0.625	0.1514644351464435
YIL030C	-1	-/-	-311.93444204330444	-26271.07211446762	56	0.06044905008635579	0.625	0.15174337517433753
YBR256C	-1	-/-	-311.9644932746887	-26656.158670544624	56	0.0603448275862069	0.625	0.15202231520223153
YMR231W	-1	-/-	-311.9694881439209	-25360.284563064575	56	0.060240963855421686	0.625	0.15230125523012553
YLL003W	-1	-/-	-311.97410011291504	-25965.287338495255	56	0.06013745704467354	0.625	0.15258019525801952
YKR083C	-1	-/-	-311.9997012615204	-25104.579962968826	56	0.060034305317324184	0.625	0.15285913528591352
YHR129C	-1	-/-	-312.1208472251892	-27646.749336242676	56	0.059931506849315065	0.625	0.15313807531380752
YJL036W	-1	-/-	-312.21680641174316	-28342.683661937714	56	0.05982905982905983	0.625	0.15341701534170155
YGL011C	-1	-/-	-312.224848985672	-27932.535611391068	56	0.059726962457337884	0.625	0.15369595536959554
YDR097C	-1	-/-	-312.3074915409088	-28005.936490774155	56	0.059625212947189095	0.625	0.15397489539748954
YML107C	-1	-/-	-312.30826926231384	-26159.320135831833	56	0.05952380952380952	0.625	0.15425383542538354
YBR130C	-1	-/-	-312.32854199409485	-27147.135493278503	56	0.059422750424448216	0.625	0.15453277545327754
YML065W	-1	-/-	-312.4640254974365	-26407.638430833817	56	0.059322033898305086	0.625	0.15481171548117154
YMR190C	-1	-/-	-312.5604498386383	-27840.377823591232	56	0.05922165820642978	0.625	0.15509065550906556
YJL061W	-1	-/-	-312.76150488853455	-26395.693627119064	56	0.05912162162162162	0.625	0.15536959553695956
YAL020C	-1	-/-	-312.8419027328491	-24172.048436641693	56	0.05902192242833052	0.625	0.15564853556485356
YKL011C	-1	-/-	-312.908269405365	-27936.168966293335	56	0.058922558922558925	0.625	0.15592747559274756
YLR147C	-1	-/-	-312.926570892334	-25434.70897436142	56	0.058823529411764705	0.625	0.15620641562064155
YER122C	-1	-/-	-313.1225838661194	-27243.983124494553	56	0.0587248322147651	0.625	0.15648535564853555
YOL135C	-1	-/-	-313.13473773002625	-28127.290910482407	56	0.05862646566164154	0.625	0.15676429567642958
YOR069W	-1	-/-	-313.16353726387024	-26359.25853562355	56	0.05852842809364549	0.625	0.15704323570432357
YNL262W	-1	-/-	-313.2806177139282	-26631.050246953964	56	0.05843071786310518	0.625	0.15732217573221757
YOR196C	0	0/-	-313.5329461693764	-43982.99694463611	224	0.05843071786310518	0.625	0.15732217573221757
YIL038C	-1	-/-	-313.544636964798	-26841.40146756172	56	0.058333333333333334	0.625	0.15760111576011157
YOL123W	-1	-/-	-313.63454508781433	-26910.528925657272	56	0.05823627287853577	0.625	0.15788005578800557
YBR216C	-1	-/-	-313.67664670944214	-26831.568096399307	56	0.05813953488372093	0.625	0.1581589958158996
YPL001W	-1	-/-	-313.70706701278687	-26289.94792819023	56	0.05804311774461028	0.625	0.1584379358437936
YPL210C	-1	-/-	-313.77700781822205	-27590.006137132645	56	0.057947019867549666	0.625	0.1587168758716876
YBR275C	-1	-/-	-313.86622405052185	-25143.078922748566	56	0.05785123966942149	0.625	0.1589958158995816
YML097C	-1	-/-	-313.9170742034912	-28525.8258330822	56	0.057755775577557754	0.625	0.1592747559274756
YOR241W	-1	-/0	-313.94442415237427	-27322.557628393173	56	0.057660626029654036	0.625	0.15955369595536958
YFR046C	-1	-/-	-314.0233244895935	-26347.889016628265	56	0.05756578947368421	0.625	0.1598326359832636
YBR228W	-1	-/-	-314.0761601924896	-25387.775363206863	56	0.05747126436781609	0.625	0.1601115760111576
YGL124C	-1	-/-	-314.21034932136536	-27299.526403427124	56	0.05737704918032787	0.625	0.1603905160390516
YOR217W	-1	-/-	-314.25049901008606	-26523.064487218857	56	0.057283142389525366	0.625	0.1606694560669456
YDL111C	-1	-/-	-314.334490776062	-26966.718452215195	56	0.05718954248366013	0.625	0.1609483960948396
YPR019W	-1	-/-	-314.4935111999512	-26441.240851163864	56	0.057096247960848286	0.625	0.1612273361227336
YNL233W	-1	-/-	-314.4980363845825	-28621.594783306122	56	0.057003257328990226	0.625	0.16150627615062763
YNL054W	-1	-/-	-314.52447390556335	-26730.666209220886	56	0.056910569105691054	0.625	0.16178521617852162
YJR140C	-1	-/-	-314.7411639690399	-25641.14128279686	56	0.056818181818181816	0.625	0.16206415620641562
YGR179C	-1	-/-	-314.886164188385	-26702.38076221943	56	0.05672609400324149	0.625	0.16234309623430962
YML007W	-1	-/-	-314.90236616134644	-28961.76228761673	56	0.05663430420711974	0.625	0.16262203626220362
YJL023C	0	0/-	-314.9423788189888	-46346.13779002428	224	0.05663430420711974	0.625	0.16262203626220362
YGR252W	-1	-/-	-315.00270557403564	-25566.547998428345	56	0.05654281098546042	0.625	0.16290097629009762
YDL008W	-1	-/-	-315.1242616176605	-26236.594158887863	56	0.056451612903225805	0.625	0.16317991631799164
YDR179C	-1	-/-	-315.1308856010437	-25947.05025291443	56	0.05636070853462158	0.625	0.16345885634588564
YBL084C	-1	-/-	-315.1513993740082	-27307.834170103073	56	0.05627009646302251	0.625	0.16373779637377964
YGR057C	-1	-/-	-315.16722416877747	-26092.859822273254	56	0.056179775280898875	0.625	0.16401673640167364
YFR037C	-1	-/-	-315.17614912986755	-27077.061783194542	56	0.05608974358974359	0.625	0.16429567642956763
YNL127W	-1	-/-	-315.1821279525757	-27463.14923286438	56	0.056	0.625	0.16457461645746166
YGL043W	-1	-/+	-315.18338918685913	-26902.958843946457	56	0.05591054313099041	0.625	0.16485355648535566
YCR096C	0	0/-	-315.1968013048172	-43913.316140800714	224	0.05591054313099041	0.625	0.16485355648535566
YJL201W	-1	-/-	-315.2845630645752	-25146.24398612976	56	0.05582137161084529	0.625	0.16513249651324965
YLR105C	-1	-/-	-315.3486499786377	-26143.16885328293	56	0.05573248407643312	0.625	0.16541143654114365
YMR219W	-1	-/-	-315.7204895019531	-24944.34717273712	56	0.05564387917329094	0.625	0.16569037656903765
YOR110W	1	+/-	-315.7508361339569	-27582.402201890945	55	0.05714285714285714	0.6428571428571429	0.16569037656903765
YER162C	-1	-/-	-315.777955532074	-27719.666565179825	56	0.05705229793977813	0.6428571428571429	0.16596931659693165
YDL200C	-1	-/-	-316.0546324253082	-28604.594809651375	56	0.056962025316455694	0.6428571428571429	0.16624825662482567
YGR007W	-1	-/-	-316.1089696884155	-26126.26937198639	56	0.05687203791469194	0.6428571428571429	0.16652719665271967
YJL124C	-1	-/-	-316.14060401916504	-27274.700975894928	56	0.056782334384858045	0.6428571428571429	0.16680613668061367
YJL058C	-1	-/-	-316.28958535194397	-26253.873831510544	56	0.05669291338582677	0.6428571428571429	0.16708507670850767
YOR112W	-1	-/-	-316.33497381210327	-25828.87410259247	56	0.05660377358490566	0.6428571428571429	0.16736401673640167
YPL259C	-1	-/-	-316.3918468952179	-27013.98380255699	56	0.0565149136577708	0.6428571428571429	0.16764295676429566
YOR231W	-1	-/-	-316.4508697986603	-23193.861102104187	56	0.05642633228840126	0.6428571428571429	0.1679218967921897
YMR177W	-1	-/-	-316.48203802108765	-25884.609174728394	56	0.056338028169014086	0.6428571428571429	0.1682008368200837
YLR438C-A	-1	-/-	-316.5189275741577	-24311.733008623123	56	0.05625	0.6428571428571429	0.16847977684797769
YDR227W	-1	-/-	-316.60555934906006	-26049.854063510895	56	0.056162246489859596	0.6428571428571429	0.16875871687587168
YNL097C	-1	-/-	-316.6348948478699	-27113.491961956024	56	0.056074766355140186	0.6428571428571429	0.16903765690376568
YOR030W	-1	-/-	-316.64628767967224	-23660.04094529152	56	0.05598755832037325	0.6428571428571429	0.16931659693165968
YDR390C	0	0/-	-316.6468371748924	-46043.76411956549	224	0.05598755832037325	0.6428571428571429	0.16931659693165968
YNL158W	0	0/-	-316.69956827163696	-44394.735603660345	224	0.05598755832037325	0.6428571428571429	0.16931659693165968
YMR055C	-1	-/-	-316.79584670066833	-25278.014521360397	56	0.055900621118012424	0.6428571428571429	0.1695955369595537
YKR014C	-1	-/-	-316.84879422187805	-27269.37379336357	56	0.05581395348837209	0.6428571428571429	0.1698744769874477
YLR200W	-1	-/-	-317.03231501579285	-26507.571138620377	56	0.05572755417956656	0.6428571428571429	0.1701534170153417
YBL061C	-1	-/-	-317.124547958374	-26165.86017560959	56	0.05564142194744977	0.6428571428571429	0.1704323570432357
YKL033W	0	0/-	-317.1286414563656	-46539.36084121466	224	0.05564142194744977	0.6428571428571429	0.1704323570432357
YNL253W	-1	-/-	-317.13736271858215	-26444.709057092667	56	0.05555555555555555	0.6428571428571429	0.1707112970711297
YPL195W	-1	-/-	-317.152934551239	-25724.489272356033	56	0.05546995377503852	0.6428571428571429	0.17099023709902372
YHR107C	-1	-/-	-317.1601994037628	-26739.40805697441	56	0.055384615384615386	0.6428571428571429	0.17126917712691772
YPR049C	-1	-/-	-317.1753559112549	-27163.516592264175	56	0.055299539170506916	0.6428571428571429	0.17154811715481172
YJR058C	0	0/-	-317.22464030981064	-43077.90871870518	224	0.055299539170506916	0.6428571428571429	0.17154811715481172
YOR115C	-1	-/-	-317.2285432815552	-26802.75752902031	56	0.05521472392638037	0.6428571428571429	0.17182705718270572
YER008C	-1	-/-	-317.25670528411865	-24735.62958908081	56	0.055130168453292494	0.6428571428571429	0.17210599721059971
YCL052C	-1	-/-	-317.3525650501251	-28258.953512191772	56	0.05504587155963303	0.6428571428571429	0.1723849372384937
YDR235W	-1	-/-	-317.4070944786072	-25627.621037244797	56	0.0549618320610687	0.6428571428571429	0.17266387726638774
YMR287C	-1	-/-	-317.45268869400024	-25649.576699495316	56	0.054878048780487805	0.6428571428571429	0.17294281729428174
YER048C	0	0/-	-317.4743963479996	-47135.59540438652	224	0.054878048780487805	0.6428571428571429	0.17294281729428174
YBR125C	0	0/-	-317.5995722413063	-44405.81447252631	224	0.054878048780487805	0.6428571428571429	0.17294281729428174
YKL122C	-1	-/-	-317.61386013031006	-27791.524941682816	56	0.0547945205479452	0.6428571428571429	0.17322175732217573
YKR060W	-1	-/-	-317.6853861808777	-27729.39755964279	56	0.0547112462006079	0.6428571428571429	0.17350069735006973
YHR164C	-1	-/-	-317.6936013698578	-27300.39572238922	56	0.054628224582701064	0.6428571428571429	0.17377963737796373
YNL329C	-1	-/-	-317.77242946624756	-26579.880486130714	56	0.05454545454545454	0.6428571428571429	0.17405857740585773
YJL127C	-1	-/-	-317.77548122406006	-26024.17098426819	56	0.05446293494704992	0.6428571428571429	0.17433751743375175
YOL137W	0	0/-	-317.824820458889	-47302.26079085469	224	0.05446293494704992	0.6428571428571429	0.17433751743375175
YBL085W	-1	-/-	-317.90632224082947	-26744.078909158707	56	0.054380664652567974	0.6428571428571429	0.17461645746164575
YPR111W	-1	-/-	-317.931601524353	-27107.036956310272	56	0.05429864253393665	0.6428571428571429	0.17489539748953975
YFL050C	-1	-/-	-318.02146005630493	-25744.245100021362	56	0.05421686746987952	0.6428571428571429	0.17517433751743375
YGR147C	-1	-/-	-318.0542290210724	-26621.533451795578	56	0.05413533834586466	0.6428571428571429	0.17545327754532775
YCR039C	-1	-/-	-318.0992901325226	-24496.654138326645	56	0.05405405405405406	0.6428571428571429	0.17573221757322174
YGR193C	-1	-/-	-318.1001949310303	-28504.933709144592	56	0.053973013493253376	0.6428571428571429	0.17601115760111577
YPR101W	-1	-/-	-318.1286437511444	-26369.107891082764	56	0.05389221556886228	0.6428571428571429	0.17629009762900977
YGL210W	-1	-/-	-318.13519072532654	-26896.51462483406	56	0.053811659192825115	0.6428571428571429	0.17656903765690377
YIR025W	-1	-/-	-318.15785241127014	-26696.62253189087	56	0.05373134328358209	0.6428571428571429	0.17684797768479776
YCR032W	0	0/-	-318.1880819797516	-46141.321789205074	224	0.05373134328358209	0.6428571428571429	0.17684797768479776
YPL055C	-1	-/-	-318.19548082351685	-26937.64158463478	56	0.05365126676602087	0.6428571428571429	0.17712691771269176
YBR176W	0	0/-	-318.27123153209686	-44733.86165213585	224	0.05365126676602087	0.6428571428571429	0.17712691771269176
YPL052W	0	0/-	-318.27317038178444	-46374.459085673094	224	0.05365126676602087	0.6428571428571429	0.17712691771269176
YPL140C	-1	-/-	-318.2761433124542	-27358.37539958954	56	0.05357142857142857	0.6428571428571429	0.1774058577405858
YJR005W	0	0/-	-318.27665573358536	-44197.41966575384	224	0.05357142857142857	0.6428571428571429	0.1774058577405858
YML102W	-1	-/-	-318.2777650356293	-28979.10187959671	56	0.05349182763744428	0.6428571428571429	0.17768479776847979
YPL159C	-1	-/-	-318.3388395309448	-27067.276309728622	56	0.05341246290801187	0.6428571428571429	0.17796373779637378
YJR110W	-1	-/-	-318.421373128891	-25775.065962791443	56	0.05333333333333334	0.6428571428571429	0.17824267782426778
YDR364C	-1	-/-	-318.5518844127655	-26260.363102674484	56	0.05325443786982249	0.6428571428571429	0.17852161785216178
YHR155W	0	0/-	-318.62358739972115	-45362.29691466689	224	0.05325443786982249	0.6428571428571429	0.17852161785216178
YLR090W	-1	-/-	-318.62938952445984	-25439.466162204742	56	0.053175775480059084	0.6428571428571429	0.17880055788005578
YDL030W	-1	-/-	-318.67344331741333	-27266.177062511444	56	0.05309734513274336	0.6428571428571429	0.1790794979079498
YNR039C	-1	-/-	-318.72803020477295	-27846.11678147316	56	0.053019145802650956	0.6428571428571429	0.1793584379358438
YNL088W	-1	-/-	-318.7989752292633	-27347.336381196976	56	0.052941176470588235	0.6428571428571429	0.1796373779637378
YPL169C	-1	-/-	-318.9535357952118	-25218.45209646225	56	0.05286343612334802	0.6428571428571429	0.1799163179916318
YOL113W	-1	-/-	-319.01020193099976	-25846.13229727745	56	0.05278592375366569	0.6428571428571429	0.1801952580195258
YLR212C	-1	-/-	-319.0375814437866	-27787.064125299454	56	0.0527086383601757	0.6428571428571429	0.1804741980474198
YJL053W	-1	-/-	-319.082426071167	-28450.721997261047	56	0.05263157894736842	0.6428571428571429	0.18075313807531382
YJR136C	0	0/-	-319.0872994065285	-44802.83389574289	224	0.05263157894736842	0.6428571428571429	0.18075313807531382
YPR107C	-1	-/-	-319.2551965713501	-29121.97951078415	56	0.052554744525547446	0.6428571428571429	0.18103207810320782
YCR086W	-1	-/-	-319.28910732269287	-27683.95389199257	56	0.052478134110787174	0.6428571428571429	0.18131101813110181
YBL063W	-1	-/-	-319.4448103904724	-26193.13300538063	56	0.05240174672489083	0.6428571428571429	0.1815899581589958
YKL196C	-1	-/-	-319.4449143409729	-27349.234466552734	56	0.05232558139534884	0.6428571428571429	0.1818688981868898
YDR312W	-1	-/-	-319.4822750091553	-28714.808883070946	56	0.05224963715529753	0.6428571428571429	0.1821478382147838
YKR025W	-1	-/-	-319.51933312416077	-27905.029464006424	56	0.05217391304347826	0.6428571428571429	0.18242677824267783
YDL076C	-1	-/-	-319.53847217559814	-27007.55483341217	56	0.05209840810419682	0.6428571428571429	0.18270571827057183
YLL004W	-1	-/-	-319.53959250450134	-26807.099164247513	56	0.05202312138728324	0.6428571428571429	0.18298465829846583
YNL004W	-1	-/-	-319.5873966217041	-26643.087025403976	56	0.05194805194805195	0.6428571428571429	0.18326359832635983
YNL310C	-1	-/-	-319.6062593460083	-26525.445954561234	56	0.05187319884726225	0.6428571428571429	0.18354253835425383
YKR071C	0	0/-	-319.78247278928757	-45989.36048528552	224	0.05187319884726225	0.6428571428571429	0.18354253835425383
YGL151W	-1	-/-	-319.8343677520752	-26314.641553282738	56	0.051798561151079135	0.6428571428571429	0.18382147838214785
YJL110C	-1	-/-	-319.8942790031433	-26682.072825193405	56	0.05172413793103448	0.6428571428571429	0.18410041841004185
YHL002W	-1	-/-	-319.93426728248596	-27753.150466918945	56	0.05164992826398852	0.6428571428571429	0.18437935843793585
YBR281C	0	0/0	-319.94450771808624	-44585.417962253094	224	0.05164992826398852	0.6428571428571429	0.18437935843793585
YPL194W	-1	-/-	-319.95727491378784	-26089.710182905197	56	0.05157593123209169	0.6428571428571429	0.18465829846582985
YNL103W	-1	-/-	-320.12447786331177	-26887.736406087875	56	0.05150214592274678	0.6428571428571429	0.18493723849372384
YPL125W	-1	-/0	-320.194531917572	-25149.11357164383	56	0.05142857142857143	0.6428571428571429	0.18521617852161784
YLR193C	-1	-/-	-320.309725522995	-27099.561940431595	56	0.05135520684736091	0.6428571428571429	0.18549511854951187
YAL056W	-1	-/-	-320.3348424434662	-26460.08929157257	56	0.05128205128205128	0.6428571428571429	0.18577405857740587
YBR198C	1	+/+	-320.3474259376526	-26841.10969519615	55	0.05263157894736842	0.6607142857142857	0.18577405857740587
YOL094C	-1	-/-	-320.34761595726013	-27802.267086029053	56	0.052556818181818184	0.6607142857142857	0.18605299860529986
YPL235W	-1	-/-	-320.437931060791	-27967.613952875137	56	0.0524822695035461	0.6607142857142857	0.18633193863319386
YOL145C	-1	-/+	-320.55296182632446	-26430.117302656174	56	0.05240793201133145	0.6607142857142857	0.18661087866108786
YDR195W	-1	-/-	-320.5548348426819	-27548.315485954285	56	0.05233380480905234	0.6607142857142857	0.18688981868898186
YFR038W	0	0/-	-320.5659909248352	-47494.18602466583	224	0.05233380480905234	0.6607142857142857	0.18688981868898186
YBL023C	-1	-/-	-320.56906938552856	-25474.99351000786	56	0.052259887005649715	0.6607142857142857	0.18716875871687588
YER030W	-1	-/-	-320.6542754173279	-27294.179131627083	56	0.05218617771509168	0.6607142857142857	0.18744769874476988
YMR294W	0	0/-	-320.68114656209946	-44513.983048558235	224	0.05218617771509168	0.6607142857142857	0.18744769874476988
YHR060W	-1	-/-	-320.6892774105072	-26970.606669187546	56	0.05211267605633803	0.6607142857142857	0.18772663877266388
YFL047W	0	0/-	-320.72506910562515	-44448.507876873016	224	0.05211267605633803	0.6607142857142857	0.18772663877266388
YBL058W	-1	-/-	-320.74826073646545	-28724.142019748688	56	0.052039381153305204	0.6607142857142857	0.18800557880055788
YML059C	-1	-/-	-320.9195833206177	-24050.76989006996	56	0.05196629213483146	0.6607142857142857	0.18828451882845187
YDR520C	0	0/-	-320.95711743831635	-44436.882253706455	224	0.05196629213483146	0.6607142857142857	0.18828451882845187
YEL044W	0	0/-	-321.0155487060547	-44189.846916764975	224	0.05196629213483146	0.6607142857142857	0.18828451882845187
YDR152W	0	0/-	-321.17375487089157	-47535.29488423467	224	0.05196629213483146	0.6607142857142857	0.18828451882845187
YPR108W	-1	-/-	-321.19956254959106	-28797.566413640976	56	0.051893408134642355	0.6607142857142857	0.18856345885634587
YOR166C	0	0/-	-321.2890586256981	-44072.92239385843	224	0.051893408134642355	0.6607142857142857	0.18856345885634587
YOL034W	-1	-/-	-321.29324173927307	-26186.89138007164	56	0.05182072829131653	0.6607142857142857	0.1888423988842399
YBL056W	-1	-/-	-321.4446749687195	-26927.541471481323	56	0.05174825174825175	0.6607142857142857	0.1891213389121339
YBR270C	0	0/-	-321.45908802747726	-45472.72634392977	224	0.05174825174825175	0.6607142857142857	0.1891213389121339
YIL106W	-1	-/-	-321.4624571800232	-25480.075072050095	56	0.051675977653631286	0.6607142857142857	0.1894002789400279
YOR038C	-1	-/-	-321.5309212207794	-26619.982038021088	56	0.05160390516039052	0.6607142857142857	0.1896792189679219
YNL261W	-1	-/-	-321.5455198287964	-25807.83217358589	56	0.05153203342618384	0.6607142857142857	0.1899581589958159
YNL221C	-1	-/-	-321.5475401878357	-28272.908435106277	56	0.05146036161335188	0.6607142857142857	0.19023709902370992
YPL204W	-1	-/-	-321.5654511451721	-27382.065882205963	56	0.05138888888888889	0.6607142857142857	0.1905160390516039
YLR148W	-1	-/-	-321.6481158733368	-26006.102558135986	56	0.05131761442441054	0.6607142857142857	0.1907949790794979
YLR403W	-1	-/-	-321.8872947692871	-25308.960821390152	56	0.05124653739612189	0.6607142857142857	0.1910739191073919
YBR131W	-1	-/-	-321.9019832611084	-26537.558252334595	56	0.051175656984785614	0.6607142857142857	0.1913528591352859
YDL028C	-1	-/-	-321.98159313201904	-26805.105231285095	56	0.05110497237569061	0.6607142857142857	0.1916317991631799
YNL288W	-1	-/-	-322.029559135437	-24656.08288669586	56	0.05103448275862069	0.6607142857142857	0.19191073919107393
YOL088C	-1	-/-	-322.0689444541931	-27212.348313212395	56	0.05096418732782369	0.6607142857142857	0.19218967921896793
YPL100W	-1	-/-	-322.3898506164551	-28146.659164190292	56	0.05089408528198074	0.6607142857142857	0.19246861924686193
YIL061C	-1	-/-	-322.51249623298645	-25134.475125789642	56	0.050824175824175824	0.6607142857142857	0.19274755927475593
YMR214W	-1	-/-	-322.53061056137085	-26551.007178783417	56	0.05075445816186557	0.6607142857142857	0.19302649930264992
YIR018W	-1	-/-	-322.55405044555664	-24562.647464990616	56	0.050684931506849315	0.6607142857142857	0.19330543933054392
YNR026C	-1	-/-	-322.70762634277344	-27511.9102973938	56	0.0506155950752394	0.6607142857142857	0.19358437935843795
YKL098W	0	0/0	-322.75206077098846	-45044.28097784519	224	0.0506155950752394	0.6607142857142857	0.19358437935843795
YCR008W	-1	-/-	-322.7754375934601	-22794.491281747818	56	0.050546448087431695	0.6607142857142857	0.19386331938633194
YLR207W	-1	-/-	-322.9097595214844	-26220.224741220474	56	0.0504774897680764	0.6607142857142857	0.19414225941422594
YJL054W	-1	-/-	-322.91771817207336	-25401.273004055023	56	0.05040871934604905	0.6607142857142857	0.19442119944211994
YGL065C	-1	-/-	-322.93676567077637	-26351.395443677902	56	0.050340136054421766	0.6607142857142857	0.19470013947001394
YBR233W	0	0/-	-322.94122236967087	-47618.89062821865	224	0.050340136054421766	0.6607142857142857	0.19470013947001394
YGR163W	-1	-/-	-322.97078466415405	-26361.53017449379	56	0.050271739130434784	0.6607142857142857	0.19497907949790794
YGR238C	-1	-/-	-322.9763960838318	-26670.525337338448	56	0.050203527815468114	0.6607142857142857	0.19525801952580196
YMR127C	-1	-/-	-322.9860141277313	-26440.3252723217	56	0.05013550135501355	0.6607142857142857	0.19553695955369596
YDR081C	-1	-/-	-323.04475021362305	-27776.89183664322	56	0.05006765899864682	0.6607142857142857	0.19581589958158996
YNL001W	-1	-/-	-323.08921933174133	-27514.464202404022	56	0.05	0.6607142857142857	0.19609483960948396
YLR103C	-1	-/-	-323.13330936431885	-27004.554309129715	56	0.04993252361673414	0.6607142857142857	0.19637377963737795
YDR192C	-1	-/-	-323.24786949157715	-26159.534274816513	56	0.04986522911051213	0.6607142857142857	0.19665271966527198
YDL155W	-1	-/-	-323.2483580112457	-27863.102570295334	56	0.04979811574697174	0.6607142857142857	0.19693165969316598
YPR131C	-1	-/-	-323.3091526031494	-25389.696320533752	56	0.04973118279569892	0.6607142857142857	0.19721059972105998
YMR052W	-1	-/-	-323.35554599761963	-26144.845499277115	56	0.049664429530201344	0.6607142857142857	0.19748953974895397
YDL044C	-1	-/-	-323.3563189506531	-28755.220690727234	56	0.049597855227882036	0.6607142857142857	0.19776847977684797
YPL064C	0	0/-	-323.3903914093971	-43920.675606667995	224	0.049597855227882036	0.6607142857142857	0.19776847977684797
YGR134W	-1	-/-	-323.4919157028198	-27385.46680855751	56	0.049531459170013385	0.6607142857142857	0.19804741980474197
YDL059C	-1	-/-	-323.6359055042267	-26138.479450702667	56	0.04946524064171123	0.6607142857142857	0.198326359832636
YML103C	-1	-/-	-323.66105103492737	-27270.955943584442	56	0.049399198931909215	0.6607142857142857	0.19860529986053
YDL053C	0	0/0	-323.725349932909	-44011.08208808303	224	0.049399198931909215	0.6607142857142857	0.19860529986053
YOL063C	-1	-/-	-323.77283787727356	-27235.403017520905	56	0.04933333333333333	0.6607142857142857	0.198884239888424
YER104W	-1	-/-	-323.7948818206787	-26396.60533976555	56	0.0492676431424767	0.6607142857142857	0.199163179916318
YKL159C	0	0/-	-323.8066841363907	-46672.99765449762	224	0.0492676431424767	0.6607142857142857	0.199163179916318
YDL164C	-1	-/-	-323.82430052757263	-28192.136170864105	56	0.04920212765957447	0.6607142857142857	0.199442119944212
YOR216C	-1	-/-	-323.88845896720886	-26539.46692442894	56	0.049136786188579015	0.6607142857142857	0.19972105997210599
YGL213C	-1	-/-	-323.91612792015076	-27819.3178961277	56	0.04907161803713528	0.6607142857142857	0.2
YJR075W	0	0/-	-323.95139157772064	-45693.27631956339	224	0.04907161803713528	0.6607142857142857	0.2
YIL126W	-1	-/-	-323.9868025779724	-26519.32102394104	56	0.04900662251655629	0.6607142857142857	0.200278940027894
YDR422C	-1	-/-	-324.02386832237244	-24279.153955459595	56	0.04894179894179894	0.6607142857142857	0.200557880055788
YMR098C	0	0/-	-324.0357932448387	-46503.79858118296	224	0.04894179894179894	0.6607142857142857	0.200557880055788
YDR168W	-1	-/-	-324.06938099861145	-26573.087681293488	56	0.0488771466314399	0.6607142857142857	0.200836820083682
YNL250W	-1	-/-	-324.08685779571533	-27935.097591161728	56	0.048812664907651716	0.6607142857142857	0.201115760111576
YDR082W	-1	-/-	-324.1604344844818	-28218.78940463066	56	0.048748353096179184	0.6607142857142857	0.20139470013947
YML021C	-1	-/-	-324.26374650001526	-26411.055943727493	56	0.04868421052631579	0.6607142857142857	0.20167364016736403
YGR074W	-1	-/-	-324.2762544155121	-26522.258967399597	56	0.04862023653088042	0.6607142857142857	0.20195258019525802
YGR223C	0	0/-	-324.33536982536316	-48888.94640767574	224	0.04862023653088042	0.6607142857142857	0.20195258019525802
YDR295C	-1	-/-	-324.3748869895935	-27024.619876146317	56	0.048556430446194225	0.6607142857142857	0.20223152022315202
YLR318W	-1	-/-	-324.3751244544983	-26675.67887711525	56	0.04849279161205767	0.6607142857142857	0.20251046025104602
YBR179C	-1	-/-	-324.39220428466797	-28192.199937820435	56	0.04842931937172775	0.6607142857142857	0.20278940027894002
YFL033C	-1	-/-	-324.40795707702637	-27315.245941400528	56	0.048366013071895426	0.6607142857142857	0.20306834030683404
YDR407C	-1	-/-	-324.4577810764313	-26434.972244739532	56	0.048302872062663184	0.6607142857142857	0.20334728033472804
YOR130C	-1	-/-	-324.4745807647705	-27651.078671216965	56	0.048239895697522815	0.6607142857142857	0.20362622036262204
YNL183C	0	0/-	-324.48578095436096	-46066.78435432911	224	0.048239895697522815	0.6607142857142857	0.20362622036262204
YDR078C	-1	-/-	-324.5440762042999	-26240.82646036148	56	0.048177083333333336	0.6607142857142857	0.20390516039051604
YOR290C	-1	-/-	-324.59976172447205	-26027.371421337128	56	0.04811443433029909	0.6607142857142857	0.20418410041841004
YEL051W	-1	-/-	-324.7110912799835	-26922.216995239258	56	0.048051948051948054	0.6607142857142857	0.20446304044630403
YJL041W	-1	-/-	-324.92393732070923	-25950.915924549103	56	0.04798962386511025	0.6607142857142857	0.20474198047419806
YBR065C	-1	-/-	-325.0239703655243	-26289.0451130867	56	0.04792746113989637	0.6607142857142857	0.20502092050209206
YPR073C	-1	-/-	-325.0443618297577	-27598.622987270355	56	0.047865459249676584	0.6607142857142857	0.20529986052998606
YML005W	-1	-/-	-325.0792281627655	-26103.714836597443	56	0.04780361757105943	0.6607142857142857	0.20557880055788005
YOR141C	0	0/-	-325.15553468465805	-46691.031299978495	224	0.04780361757105943	0.6607142857142857	0.20557880055788005
YHR081W	-1	-/-	-325.16837549209595	-28150.7324334383	56	0.04774193548387097	0.6607142857142857	0.20585774058577405
YDR113C	-1	-/-	-325.18420481681824	-27822.521226644516	56	0.04768041237113402	0.6607142857142857	0.20613668061366805
YMR192W	-1	-/-	-325.22692465782166	-26690.621391057968	56	0.047619047619047616	0.6607142857142857	0.20641562064156208
YDR028C	-1	-/-	-325.2712302207947	-27737.849806070328	56	0.04755784061696658	0.6607142857142857	0.20669456066945607
YGL241W	-1	-/-	-325.396311044693	-25090.44480395317	56	0.04749679075738126	0.6607142857142857	0.20697350069735007
YML068W	0	0/-	-325.4119454026222	-45639.490381121635	224	0.04749679075738126	0.6607142857142857	0.20697350069735007
YIL035C	-1	-/-	-325.43871235847473	-27394.24115037918	56	0.047435897435897434	0.6607142857142857	0.20725244072524407
YOR058C	-1	-/-	-325.4849338531494	-27391.28306388855	56	0.04737516005121639	0.6607142857142857	0.20753138075313807
YBR278W	-1	-/-	-325.5078980922699	-25314.87666594982	56	0.04731457800511509	0.6607142857142857	0.20781032078103207
YDL069C	-1	-/-	-325.52665758132935	-25418.185842752457	56	0.04725415070242656	0.6607142857142857	0.2080892608089261
YNL326C	-1	-/-	-325.52732968330383	-24091.737028837204	56	0.047193877551020405	0.6607142857142857	0.2083682008368201
YFL029C	-1	-/+	-325.71975207328796	-28466.131100416183	56	0.04713375796178344	0.6607142857142857	0.2086471408647141
YKL145W	-1	-/+	-325.7234854698181	-28889.533687591553	56	0.047073791348600506	0.6607142857142857	0.20892608089260808
YHR156C	0	0/0	-325.7729531824589	-46398.16612371802	224	0.047073791348600506	0.6607142857142857	0.20892608089260808
YBR094W	0	0/0	-325.7888236641884	-44743.91757518053	224	0.047073791348600506	0.6607142857142857	0.20892608089260808
YHR034C	-1	-/-	-325.8354015350342	-26531.119208574295	56	0.04701397712833545	0.6607142857142857	0.20920502092050208
YJL115W	-1	-/-	-325.8744833469391	-27625.207509040833	56	0.046954314720812185	0.6607142857142857	0.2094839609483961
YFL017W-A	-1	-/-	-325.89012575149536	-26825.741319417953	56	0.046894803548795945	0.6607142857142857	0.2097629009762901
YCR081W	-1	-/-	-325.89680671691895	-26034.068806171417	56	0.04683544303797468	0.6607142857142857	0.2100418410041841
YOR017W	0	0/0	-325.99392706155777	-45002.16584870219	224	0.04683544303797468	0.6607142857142857	0.2100418410041841
YGR167W	-1	-/-	-326.16330885887146	-28359.68449640274	56	0.04677623261694058	0.6607142857142857	0.2103207810320781
YKL072W	0	0/0	-326.16905200481415	-47105.679892838	224	0.04677623261694058	0.6607142857142857	0.2103207810320781
YKL130C	-1	-/-	-326.2027235031128	-25652.8834939003	56	0.04671717171717172	0.6607142857142857	0.2105997210599721
YER093C	-1	-/-	-326.22833776474	-25656.019926071167	56	0.04665825977301387	0.6607142857142857	0.2108786610878661
YDL159W	-1	-/-	-326.30586099624634	-27063.452059984207	56	0.04659949622166247	0.6607142857142857	0.21115760111576012
YLR292C	-1	-/-	-326.36582469940186	-25930.212117433548	56	0.04654088050314465	0.6607142857142857	0.21143654114365412
YLR412W	0	0/0	-326.3790658712387	-46258.06087803841	224	0.04654088050314465	0.6607142857142857	0.21143654114365412
YGR143W	-1	-/-	-326.40999150276184	-27393.12498831749	56	0.04648241206030151	0.6607142857142857	0.21171548117154812
YPR179C	-1	-/-	-326.421777009964	-27030.964296102524	56	0.04642409033877039	0.6607142857142857	0.21199442119944212
YMR048W	-1	-/-	-326.4962589740753	-27407.011518001556	56	0.046365914786967416	0.6607142857142857	0.21227336122733612
YBR170C	-1	-/-	-326.5096549987793	-28856.67407989502	56	0.04630788485607009	0.6607142857142857	0.2125523012552301
YDL224C	-1	-/-	-326.66978311538696	-27042.246343135834	56	0.04625	0.6607142857142857	0.21283124128312414
YKL018W	-1	-/-	-326.6950659751892	-26874.70569419861	56	0.046192259675405745	0.6607142857142857	0.21311018131101814
YER157W	-1	-/-	-326.71228218078613	-26101.670496463776	56	0.046134663341645885	0.6607142857142857	0.21338912133891214
YPL239W	-1	-/-	-326.8343439102173	-27552.70739006996	56	0.0460772104607721	0.6607142857142857	0.21366806136680613
YPL178W	-1	-/-	-326.9006233215332	-26659.514402627945	56	0.046019900497512436	0.6607142857142857	0.21394700139470013
YBL021C	0	0/-	-326.9059186577797	-46120.26454651356	224	0.046019900497512436	0.6607142857142857	0.21394700139470013
YKL108W	-1	-/-	-326.9218096733093	-27095.477041721344	56	0.04596273291925466	0.6607142857142857	0.21422594142259413
YDR301W	-1	-/-	-327.0075931549072	-25186.875395298004	56	0.04590570719602978	0.6607142857142857	0.21450488145048816
YPL115C	-1	-/-	-327.1062581539154	-27155.38072514534	56	0.04584882280049566	0.6607142857142857	0.21478382147838215
YDL189W	0	0/0	-327.1355426311493	-46727.253982663155	224	0.04584882280049566	0.6607142857142857	0.21478382147838215
YCR044C	-1	-/-	-327.2372009754181	-26042.88117623329	56	0.04579207920792079	0.6607142857142857	0.21506276150627615
YKR077W	0	0/-	-327.38255190849304	-45033.24907232821	224	0.04579207920792079	0.6607142857142857	0.21506276150627615
YNL042W	-1	-/-	-327.4315860271454	-27389.150818109512	56	0.04573547589616811	0.6607142857142857	0.21534170153417015
YLL049W	0	0/-	-327.4619861841202	-43721.01731520891	224	0.04573547589616811	0.6607142857142857	0.21534170153417015
YER144C	0	0/-	-327.4801045060158	-46500.97888329625	224	0.04573547589616811	0.6607142857142857	0.21534170153417015
YNL254C	0	0/0	-327.64055609703064	-45531.6416348815	224	0.04573547589616811	0.6607142857142857	0.21534170153417015
YPL202C	1	+/-	-327.7629973888397	-30374.918408870697	55	0.04691358024691358	0.6785714285714286	0.21534170153417015
YDL102W	-1	-/-	-327.8701345920563	-26409.609689950943	56	0.0468557336621455	0.6785714285714286	0.21562064156206415
YNL316C	0	0/0	-327.9822887778282	-45530.852783203125	224	0.0468557336621455	0.6785714285714286	0.21562064156206415
YKL025C	-1	-/-	-328.07918882369995	-25700.591310620308	56	0.046798029556650245	0.6785714285714286	0.21589958158995817
YDR147W	-1	-/-	-328.10737776756287	-27765.670951247215	56	0.046740467404674045	0.6785714285714286	0.21617852161785217
YPL069C	-1	-/-	-328.13773226737976	-25718.812781095505	56	0.04668304668304668	0.6785714285714286	0.21645746164574617
YPL152W	-1	-/-	-328.1719388961792	-29531.185131072998	56	0.046625766871165646	0.6785714285714286	0.21673640167364017
YER169W	-1	-/-	-328.2045650482178	-26943.284373283386	56	0.04656862745098039	0.6785714285714286	0.21701534170153416
YPR105C	-1	-/-	-328.22786021232605	-26564.524656772614	56	0.046511627906976744	0.6785714285714286	0.21729428172942816
YKR030W	0	0/0	-328.24463814496994	-43494.552613675594	224	0.046511627906976744	0.6785714285714286	0.21729428172942816
YPR104C	-1	-/-	-328.4049344062805	-25045.27426290512	56	0.04645476772616137	0.6785714285714286	0.2175732217573222
YBL035C	-1	-/-	-328.4694709777832	-28920.93651866913	56	0.0463980463980464	0.6785714285714286	0.2178521617852162
YHL027W	-1	-/-	-328.48459005355835	-26686.050626277924	56	0.046341463414634146	0.6785714285714286	0.21813110181311018
YJL095W	-1	-/-	-328.49055314064026	-27006.22222137451	56	0.04628501827040195	0.6785714285714286	0.21841004184100418
YDR080W	-1	-/-	-328.5155303478241	-27294.997485160828	56	0.046228710462287104	0.6785714285714286	0.21868898186889818
YGR271W	0	0/-	-328.57369554042816	-44950.69546818733	224	0.046228710462287104	0.6785714285714286	0.21868898186889818
YDR373W	0	0/-	-328.58884024620056	-44746.23038738966	224	0.046228710462287104	0.6785714285714286	0.21868898186889818
YNR015W	-1	-/-	-328.6044614315033	-27527.40972685814	56	0.046172539489671933	0.6785714285714286	0.21896792189679218
YDR071C	-1	-/-	-328.615975856781	-26810.694762706757	56	0.04611650485436893	0.6785714285714286	0.2192468619246862
YOL011W	-1	-/-	-328.6225880384445	-26929.03976380825	56	0.04606060606060606	0.6785714285714286	0.2195258019525802
YDL113C	-1	-/-	-328.67392134666443	-29488.133919239044	56	0.04600484261501211	0.6785714285714286	0.2198047419804742
YDL099W	-1	-/-	-328.70983839035034	-27508.854699850082	56	0.045949214026602174	0.6785714285714286	0.2200836820083682
YJL184W	-1	-/-	-328.7564158439636	-24997.048691272736	56	0.04589371980676329	0.6785714285714286	0.2203626220362622
YOR060C	-1	-/-	-328.763072013855	-25715.742856025696	56	0.045838359469240045	0.6785714285714286	0.2206415620641562
YGL247W	-1	-/-	-328.7773685455322	-25652.307663679123	56	0.04578313253012048	0.6785714285714286	0.22092050209205022
YKR050W	-1	-/-	-328.9539964199066	-26509.52829504013	56	0.0457280385078219	0.6785714285714286	0.22119944211994422
YDR305C	0	0/-	-329.0133144259453	-42664.47095537186	224	0.0457280385078219	0.6785714285714286	0.22119944211994422
YKL090W	0	0/-	-329.0201101899147	-45974.55569815636	224	0.0457280385078219	0.6785714285714286	0.22119944211994422
YLR018C	0	0/-	-329.0717941522598	-45547.1836771965	224	0.0457280385078219	0.6785714285714286	0.22119944211994422
YDL117W	-1	-/-	-329.2863254547119	-26082.516267061234	56	0.04567307692307692	0.6785714285714286	0.22147838214783822
YDR494W	-1	-/-	-329.2970378398895	-28970.824956655502	56	0.04561824729891957	0.6785714285714286	0.2217573221757322
YGL018C	-1	-/-	-329.3129596710205	-26523.660743951797	56	0.045563549160671464	0.6785714285714286	0.2220362622036262
YLR330W	-1	-/-	-329.32323241233826	-28272.653409838676	56	0.045508982035928146	0.6785714285714286	0.22231520223152024
YDR335W	-1	-/-	-329.3284156322479	-27467.360107302666	56	0.045454545454545456	0.6785714285714286	0.22259414225941423
YOR160W	-1	-/-	-329.3902008533478	-25609.336562871933	56	0.04540023894862605	0.6785714285714286	0.22287308228730823
YJR138W	0	0/-	-329.4856379032135	-45935.15349513292	224	0.04540023894862605	0.6785714285714286	0.22287308228730823
YGL203C	0	0/0	-329.4898688197136	-45023.5798496902	224	0.04540023894862605	0.6785714285714286	0.22287308228730823
YGR261C	-1	-/-	-329.64525747299194	-27573.132068395615	56	0.045346062052505964	0.6785714285714286	0.22315202231520223
YKR087C	-1	-/-	-329.7500157356262	-26489.25321650505	56	0.04529201430274136	0.6785714285714286	0.22343096234309623
YOR066W	0	0/-	-329.77502650022507	-45866.51339736581	224	0.04529201430274136	0.6785714285714286	0.22343096234309623
YDR067C	0	0/-	-329.781443297863	-44755.90812295675	224	0.04529201430274136	0.6785714285714286	0.22343096234309623
YLL015W	-1	-/-	-329.8491487503052	-26830.29835677147	56	0.04523809523809524	0.6785714285714286	0.22370990237099023
YGL248W	0	0/-	-329.8559513092041	-51841.91113734245	224	0.04523809523809524	0.6785714285714286	0.22370990237099023
YJL197W	0	0/-	-329.8625260591507	-43916.62180233002	224	0.04523809523809524	0.6785714285714286	0.22370990237099023
YMR236W	1	+/+	-329.86453580856323	-25806.5604865551	55	0.04637336504161712	0.6964285714285714	0.22370990237099023
YGL180W	-1	-/-	-329.8908693790436	-27043.501755714417	56	0.04631828978622328	0.6964285714285714	0.22398884239888425
YPR056W	1	+/-	-330.0054214000702	-26038.79781472683	55	0.04744958481613286	0.7142857142857143	0.22398884239888425
YKR084C	0	0/-	-330.0393289923668	-44823.077110767365	224	0.04744958481613286	0.7142857142857143	0.22398884239888425
YKL112W	-1	-/-	-330.11855030059814	-29035.49846816063	56	0.04739336492890995	0.7142857142857143	0.22426778242677825
YER092W	0	0/-	-330.1218348145485	-44752.05082088709	224	0.04739336492890995	0.7142857142857143	0.22426778242677825
YCR037C	-1	-/-	-330.12600207328796	-26793.82844543457	56	0.047337278106508875	0.7142857142857143	0.22454672245467225
YBL052C	-1	-/-	-330.13037753105164	-27481.359131097794	56	0.04728132387706856	0.7142857142857143	0.22482566248256625
YJL139C	-1	-/-	-330.14417457580566	-26207.58832168579	56	0.047225501770956316	0.7142857142857143	0.22510460251046024
YLR052W	-1	-/-	-330.1446461677551	-26050.933190584183	56	0.04716981132075472	0.7142857142857143	0.22538354253835424
YPL149W	-1	-/-	-330.1612846851349	-27236.42816877365	56	0.04711425206124853	0.7142857142857143	0.22566248256624827
YBR213W	-1	-/0	-330.20371103286743	-25811.53624844551	56	0.047058823529411764	0.7142857142857143	0.22594142259414227
YFR008W	-1	-/-	-330.29300355911255	-27380.682227134705	56	0.04700352526439483	0.7142857142857143	0.22622036262203626
YER147C	-1	-/-	-330.4115045070648	-26232.047864198685	56	0.046948356807511735	0.7142857142857143	0.22649930264993026
YNL309W	-1	-/-	-330.4997684955597	-26904.150743722916	56	0.04689331770222743	0.7142857142857143	0.22677824267782426
YOR349W	-1	-/-	-330.51003980636597	-26475.246964931488	56	0.0468384074941452	0.7142857142857143	0.22705718270571826
YIR008C	-1	-/-	-330.53217458724976	-26944.683665275574	56	0.04678362573099415	0.7142857142857143	0.22733612273361228
YJR144W	-1	-/-	-330.5543210506439	-27322.091252088547	56	0.04672897196261682	0.7142857142857143	0.22761506276150628
YPL049C	-1	-/-	-330.5858724117279	-27530.095125436783	56	0.046674445740956826	0.7142857142857143	0.22789400278940028
YDR176W	-1	-/-	-330.613064289093	-26522.7720143795	56	0.046620046620046623	0.7142857142857143	0.22817294281729428
YDR466W	0	0/-	-330.64563316106796	-45667.08801436424	224	0.046620046620046623	0.7142857142857143	0.22817294281729428
YLR239C	0	0/-	-330.7723539471626	-47144.32580947876	224	0.046620046620046623	0.7142857142857143	0.22817294281729428
YLR114C	-1	-/-	-330.80520963668823	-26075.80438518524	56	0.046565774155995346	0.7142857142857143	0.22845188284518828
YJR032W	0	0/-	-330.97102147340775	-45980.59930002689	224	0.046565774155995346	0.7142857142857143	0.22845188284518828
YDL216C	-1	-/-	-330.98332691192627	-27282.371199131012	56	0.046511627906976744	0.7142857142857143	0.22873082287308227
YGL050W	0	0/-	-330.98756170272827	-46662.06810283661	224	0.046511627906976744	0.7142857142857143	0.22873082287308227
YIR024C	0	0/-	-331.00257110595703	-47339.416965425014	224	0.046511627906976744	0.7142857142857143	0.22873082287308227
YDL139C	0	0/-	-331.0105142593384	-47785.6807025373	224	0.046511627906976744	0.7142857142857143	0.22873082287308227
YGL100W	-1	-/-	-331.06829166412354	-28007.097036600113	56	0.04645760743321719	0.7142857142857143	0.2290097629009763
YCL039W	-1	-/-	-331.10596990585327	-27002.43673682213	56	0.04640371229698376	0.7142857142857143	0.2292887029288703
YOL111C	-1	-/-	-331.1679437160492	-25862.159298181534	56	0.046349942062572425	0.7142857142857143	0.2295676429567643
YLR314C	-1	-/-	-331.19335079193115	-26976.093747854233	56	0.046296296296296294	0.7142857142857143	0.2298465829846583
YPR023C	-1	-/-	-331.21892046928406	-28173.181990861893	56	0.046242774566473986	0.7142857142857143	0.2301255230125523
YPL244C	-1	-/-	-331.2194285392761	-27596.968075990677	56	0.046189376443418015	0.7142857142857143	0.23040446304044632
YMR234W	-1	-/-	-331.22929859161377	-26310.299137353897	56	0.0461361014994233	0.7142857142857143	0.23068340306834031
YPL047W	-1	-/-	-331.23910665512085	-26441.749019384384	56	0.04608294930875576	0.7142857142857143	0.2309623430962343
YLR254C	-1	-/0	-331.3080940246582	-25928.48439359665	56	0.04602991944764097	0.7142857142857143	0.2312412831241283
YFL024C	-1	-/-	-331.3413529396057	-27236.296453475952	56	0.04597701149425287	0.7142857142857143	0.2315202231520223
YNL026W	-1	-/-	-331.4472711086273	-28091.191912651062	56	0.045924225028702644	0.7142857142857143	0.2317991631799163
YJR052W	-1	-/-	-331.499538898468	-27237.309148550034	56	0.045871559633027525	0.7142857142857143	0.23207810320781033
YPR024W	-1	-/-	-331.609610080719	-27622.656630039215	56	0.045819014891179836	0.7142857142857143	0.23235704323570433
YHR121W	0	0/0	-331.6507725119591	-47115.6238168478	224	0.045819014891179836	0.7142857142857143	0.23235704323570433
YML064C	-1	-/-	-331.6537730693817	-27052.89554142952	56	0.04576659038901602	0.7142857142857143	0.23263598326359833
YGL155W	-1	-/0	-331.7694869041443	-27081.741918563843	56	0.045714285714285714	0.7142857142857143	0.23291492329149233
YDR469W	-1	-/-	-331.80208802223206	-26764.75065422058	56	0.045662100456621	0.7142857142857143	0.23319386331938632
YJR082C	-1	-/-	-331.83556962013245	-26443.65850019455	56	0.04561003420752566	0.7142857142857143	0.23347280334728032
YLR373C	0	0/-	-331.83618050813675	-46413.44701641798	224	0.04561003420752566	0.7142857142857143	0.23347280334728032
YKL195W	-1	-/-	-331.8821406364441	-28861.21383047104	56	0.04555808656036447	0.7142857142857143	0.23375174337517435
YKL019W	-1	-/-	-331.88526725769043	-26217.339974164963	56	0.04550625711035267	0.7142857142857143	0.23403068340306835
YGL048C	-1	-/+	-331.95047307014465	-30483.608731031418	56	0.045454545454545456	0.7142857142857143	0.23430962343096234
YBR273C	-1	-/-	-331.96533608436584	-28949.249888420105	56	0.04540295119182747	0.7142857142857143	0.23458856345885634
YPR042C	-1	-/-	-331.97962617874146	-25798.901118516922	56	0.045351473922902494	0.7142857142857143	0.23486750348675034
YLR285W	-1	-/-	-332.00109696388245	-27813.907477378845	56	0.045300113250283124	0.7142857142857143	0.23514644351464434
YDR315C	0	0/-	-332.02960789203644	-45678.64882802963	224	0.045300113250283124	0.7142857142857143	0.23514644351464434
YER101C	0	0/-	-332.0478380918503	-46764.37289977074	224	0.045300113250283124	0.7142857142857143	0.23514644351464434
YDR495C	-1	-/-	-332.13419938087463	-28248.098187208176	56	0.04524886877828054	0.7142857142857143	0.23542538354253836
YML049C	-1	-/-	-332.21360778808594	-27497.272346496582	56	0.04519774011299435	0.7142857142857143	0.23570432357043236
YHR005C	-1	-/-	-332.24793815612793	-28624.399606466293	56	0.045146726862302484	0.7142857142857143	0.23598326359832636
YDL010W	0	0/-	-332.2935457229614	-48248.751273691654	224	0.045146726862302484	0.7142857142857143	0.23598326359832636
YOL125W	-1	-/-	-332.2978482246399	-27394.923652648926	56	0.04509582863585118	0.7142857142857143	0.23626220362622036
YMR073C	-1	-/-	-332.3468825817108	-25424.651871204376	56	0.04504504504504504	0.7142857142857143	0.23654114365411436
YPR186C	1	+/-	-332.40261816978455	-27158.076025009155	55	0.04611923509561305	0.7321428571428571	0.23654114365411436
YLR144C	-1	-/-	-332.4028375148773	-27005.751311779022	56	0.046067415730337076	0.7321428571428571	0.23682008368200838
YDR425W	-1	-/-	-332.4604802131653	-27749.548061847687	56	0.04601571268237935	0.7321428571428571	0.23709902370990238
YDR201W	-1	-/-	-332.50207591056824	-26537.05329799652	56	0.04596412556053812	0.7321428571428571	0.23737796373779638
YIL167W	-1	-/0	-332.53164768218994	-26532.550671100616	56	0.04591265397536394	0.7321428571428571	0.23765690376569037
YPL175W	-1	-/-	-332.5769238471985	-25825.012942314148	56	0.04586129753914989	0.7321428571428571	0.23793584379358437
YBR293W	-1	-/-	-332.5796778202057	-27680.364140033722	56	0.04581005586592179	0.7321428571428571	0.23821478382147837
YHR067W	-1	-/-	-332.68985986709595	-27172.312532424927	56	0.04575892857142857	0.7321428571428571	0.2384937238493724
YER107C	-1	-/-	-332.9100806713104	-27276.679973602295	56	0.045707915273132664	0.7321428571428571	0.2387726638772664
YNR003C	-1	-/-	-333.076101064682	-28346.077742815018	56	0.045657015590200446	0.7321428571428571	0.2390516039051604
YML031W	-1	-/-	-333.0855395793915	-26422.06416773796	56	0.04560622914349277	0.7321428571428571	0.2393305439330544
YMR129W	-1	-/-	-333.09850430488586	-26549.117164731026	56	0.04555555555555556	0.7321428571428571	0.2396094839609484
YNL257C	1	+/-	-333.20043563842773	-27473.608097076416	55	0.04661487236403995	0.75	0.2396094839609484
YLR250W	0	0/0	-333.3278433084488	-45994.557462751865	224	0.04661487236403995	0.75	0.2396094839609484
YNL038W	-1	-/-	-333.33662462234497	-26096.944342136383	56	0.04656319290465632	0.75	0.2398884239888424
YOR174W	-1	-/-	-333.41962790489197	-26196.187163352966	56	0.046511627906976744	0.75	0.2401673640167364
YDR501W	-1	-/0	-333.425981760025	-26529.443525075912	56	0.046460176991150445	0.75	0.2404463040446304
YOR193W	-1	-/-	-333.4768867492676	-26734.840306282043	56	0.04640883977900553	0.75	0.2407252440725244
YML071C	-1	-/-	-333.56568670272827	-26877.90346312523	56	0.046357615894039736	0.75	0.2410041841004184
YER164W	-1	-/+	-333.5833716392517	-25526.33608675003	56	0.04630650496141125	0.75	0.2412831241283124
YPR060C	0	0/0	-333.63126814365387	-49618.56992286444	224	0.04630650496141125	0.75	0.2412831241283124
YIL149C	-1	-/-	-333.63602232933044	-26917.127993822098	56	0.046255506607929514	0.75	0.2415620641562064
YLR079W	-1	-/-	-333.64238381385803	-28394.754559516907	56	0.0462046204620462	0.75	0.24184100418410043
YKR007W	-1	-/-	-333.6577353477478	-26668.18996810913	56	0.046153846153846156	0.75	0.24211994421199443
YDR323C	-1	-/-	-333.69782853126526	-26265.99577641487	56	0.04610318331503842	0.75	0.24239888423988842
YOL044W	-1	-/-	-333.73467087745667	-26506.683314800262	56	0.046052631578947366	0.75	0.24267782426778242
YLR127C	-1	-/-	-333.73910784721375	-27319.94406056404	56	0.04600219058050383	0.75	0.24295676429567642
YKR100C	0	0/-	-333.9521576166153	-43625.97497355938	224	0.04600219058050383	0.75	0.24295676429567642
YBR163W	0	0/-	-334.01256972551346	-46575.147697001696	224	0.04600219058050383	0.75	0.24295676429567642
YIR001C	0	0/0	-334.0170021057129	-43941.25171306729	224	0.04600219058050383	0.75	0.24295676429567642
YGR170W	-1	-/-	-334.1254062652588	-26638.686959028244	56	0.045951859956236324	0.75	0.24323570432357045
YPL190C	-1	-/-	-334.12722516059875	-27346.72204518318	56	0.04590163934426229	0.75	0.24351464435146444
YGR091W	-1	-/-	-334.1379728317261	-28003.15963101387	56	0.04585152838427948	0.75	0.24379358437935844
YCR002C	-1	-/-	-334.16993045806885	-26822.63618326187	56	0.04580152671755725	0.75	0.24407252440725244
YBR041W	-1	-/-	-334.22698497772217	-25955.942521572113	56	0.0457516339869281	0.75	0.24435146443514644
YDR498C	-1	-/-	-334.2767753601074	-25945.809103488922	56	0.04570184983677911	0.75	0.24463040446304044
YML014W	-1	-/-	-334.5220699310303	-28096.455637693405	56	0.04565217391304348	0.75	0.24490934449093446
YJR076C	-1	-/-	-334.5476927757263	-26364.487197637558	56	0.04560260586319218	0.75	0.24518828451882846
YMR033W	-1	-/-	-334.5625615119934	-27456.275351524353	56	0.0455531453362256	0.75	0.24546722454672246
YOR256C	-1	-/-	-334.58409905433655	-27819.45831155777	56	0.04550379198266522	0.75	0.24574616457461645
YBL104C	0	0/-	-334.60249841213226	-46253.770888090134	224	0.04550379198266522	0.75	0.24574616457461645
YMR039C	-1	-/+	-334.6318778991699	-26878.502546548843	56	0.045454545454545456	0.75	0.24602510460251045
YCR052W	-1	-/-	-334.7072682380676	-28514.16472220421	56	0.04540540540540541	0.75	0.24630404463040445
YCL005W	0	0/-	-334.7440685033798	-44863.97262519598	224	0.04540540540540541	0.75	0.24630404463040445
YMR014W	-1	-/-	-334.77783966064453	-29180.563601255417	56	0.04535637149028078	0.75	0.24658298465829848
YER021W	-1	-/-	-334.7846624851227	-28739.66884279251	56	0.045307443365695796	0.75	0.24686192468619247
YFR010W	0	0/-	-334.83866506814957	-48398.0462847352	224	0.045307443365695796	0.75	0.24686192468619247
YPR079W	0	0/0	-334.92348742485046	-46204.47626519203	224	0.045307443365695796	0.75	0.24686192468619247
YAL009W	-1	-/-	-334.95337533950806	-26128.13485956192	56	0.04525862068965517	0.75	0.24714086471408647
YNL068C	-1	-/-	-334.97781467437744	-26138.27621626854	56	0.04520990312163617	0.75	0.24741980474198047
YOR118W	0	0/0	-335.0842265486717	-44898.91124421358	224	0.04520990312163617	0.75	0.24741980474198047
YOR117W	-1	-/+	-335.09107637405396	-29449.68138194084	56	0.04516129032258064	0.75	0.24769874476987447
YJL072C	-1	-/-	-335.1343123912811	-28382.389006137848	56	0.045112781954887216	0.75	0.24797768479776847
YOR258W	0	0/-	-335.1827869415283	-44868.493309915066	224	0.045112781954887216	0.75	0.24797768479776847
YER149C	-1	-/-	-335.20496582984924	-27746.427035570145	56	0.045064377682403435	0.75	0.2482566248256625
YHR069C	-1	-/-	-335.2391242980957	-30756.150354385376	56	0.04501607717041801	0.75	0.2485355648535565
YPL267W	-1	-/-	-335.4118185043335	-27621.296955108643	56	0.044967880085653104	0.75	0.2488145048814505
YFL048C	-1	-/-	-335.42600870132446	-28002.32121014595	56	0.044919786096256686	0.75	0.24909344490934449
YER012W	-1	-/-	-335.4506766796112	-27983.8752887249	56	0.04487179487179487	0.75	0.24937238493723848
YOR266W	-1	-/-	-335.50240206718445	-27279.3883934021	56	0.044823906083244394	0.75	0.2496513249651325
YFL013C	-1	-/-	-335.51415038108826	-29016.37659430504	56	0.04477611940298507	0.75	0.2499302649930265
YDR427W	-1	-/-	-335.5682883262634	-28112.662301063538	56	0.04472843450479233	0.75	0.2502092050209205
YLR071C	-1	-/-	-335.67118072509766	-27587.43332028389	56	0.04468085106382979	0.75	0.2504881450488145
YBL038W	0	0/-	-335.70607936382294	-47996.66422313452	224	0.04468085106382979	0.75	0.2504881450488145
YDR489W	-1	-/-	-335.7536175251007	-26723.934509277344	56	0.044633368756641874	0.75	0.25076708507670853
YAL041W	-1	-/-	-335.75797486305237	-27093.08119416237	56	0.044585987261146494	0.75	0.2510460251046025
YMR078C	-1	-/-	-335.7962648868561	-29284.17541193962	56	0.044538706256627786	0.75	0.2513249651324965
YGR095C	-1	-/-	-335.8297517299652	-27557.092788934708	56	0.04449152542372881	0.75	0.2516039051603905
YPR046W	-1	-/-	-335.8818280696869	-26999.770676851273	56	0.044444444444444446	0.75	0.2518828451882845
YNL197C	-1	-/-	-335.8893926143646	-25246.829872846603	56	0.04439746300211417	0.75	0.25216178521617855
YDR243C	-1	-/-	-335.89570355415344	-24628.7238612175	56	0.044350580781414996	0.75	0.2524407252440725
YGR089W	-1	-/0	-335.9091475009918	-27030.80869936943	56	0.04430379746835443	0.75	0.25271966527196654
YOR052C	0	0/-	-335.92998164892197	-51672.74778598547	224	0.04430379746835443	0.75	0.25271966527196654
YDR004W	-1	-/-	-336.10928297042847	-27773.193739175797	56	0.044257112750263436	0.75	0.2529986052998605
YKL179C	-1	-/-	-336.11614203453064	-28308.196360111237	56	0.04421052631578947	0.75	0.25327754532775454
YDR464W	-1	-/0	-336.13567209243774	-25379.61371421814	56	0.04416403785488959	0.75	0.2535564853556485
YDR308C	-1	-/-	-336.23374223709106	-25694.89253783226	56	0.04411764705882353	0.75	0.25383542538354253
YDL045C	-1	-/-	-336.2582416534424	-28187.6647772789	56	0.04407135362014691	0.75	0.25411436541143656
YKL186C	-1	-/-	-336.2818911075592	-26429.88660621643	56	0.0440251572327044	0.75	0.25439330543933053
YAR014C	-1	-/-	-336.3294110298157	-26848.606080532074	56	0.04397905759162304	0.75	0.25467224546722456
YPR199C	-1	-/-	-336.3698425292969	-25062.126711845398	56	0.043933054393305436	0.75	0.2549511854951185
YNL271C	-1	-/-	-336.43267798423767	-27377.52592897415	56	0.0438871473354232	0.75	0.25523012552301255
YGL098W	-1	-/-	-336.45396637916565	-27228.73401761055	56	0.04384133611691023	0.75	0.2555090655509066
YFL049W	-1	-/-	-336.4932646751404	-26939.695830583572	56	0.043795620437956206	0.75	0.25578800557880055
YGR099W	-1	-/-	-336.49501633644104	-28773.05134820938	56	0.04375	0.75	0.2560669456066946
YIL036W	1	+/-	-336.4966058731079	-28319.57438969612	55	0.044745057232049947	0.7678571428571429	0.2560669456066946
YOR143C	-1	-/-	-336.52848386764526	-27994.920330524445	56	0.0446985446985447	0.7678571428571429	0.25634588563458854
YOL001W	-1	-/-	-336.59079003334045	-28215.494057893753	56	0.0446521287642783	0.7678571428571429	0.25662482566248257
YPL042C	-1	-/-	-336.60054063796997	-25993.89797091484	56	0.044605809128630707	0.7678571428571429	0.2569037656903766
YML016C	-1	-/-	-336.6418499946594	-27547.78975701332	56	0.04455958549222798	0.7678571428571429	0.25718270571827057
YBL091C	0	0/-	-336.65062469244003	-45918.68879324198	224	0.04455958549222798	0.7678571428571429	0.25718270571827057
YIL115C	-1	-/-	-336.6535396575928	-26623.050099134445	56	0.044513457556935816	0.7678571428571429	0.2574616457461646
YDR207C	-1	-/-	-336.66224336624146	-26718.749547958374	56	0.04446742502585315	0.7678571428571429	0.25774058577405856
YDR329C	-1	-/-	-336.6903040409088	-28406.92465209961	56	0.04442148760330578	0.7678571428571429	0.2580195258019526
YDR092W	-1	-/-	-336.69955682754517	-28769.333743333817	56	0.04437564499484004	0.7678571428571429	0.25829846582984656
YLR026C	-1	-/-	-336.7110879421234	-28155.877516031265	56	0.0443298969072165	0.7678571428571429	0.2585774058577406
YMR112C	-1	-/+	-336.87090826034546	-26390.34411931038	56	0.044284243048403706	0.7678571428571429	0.2588563458856346
YCL031C	-1	-/-	-336.8820655345917	-27929.108637809753	56	0.044238683127572016	0.7678571428571429	0.2591352859135286
YLR399C	-1	-/-	-336.8837478160858	-25476.922425746918	56	0.044193216855087356	0.7678571428571429	0.2594142259414226
YAR003W	-1	-/-	-336.89526867866516	-27362.35597872734	56	0.044147843942505136	0.7678571428571429	0.2596931659693166
YPR173C	-1	-/-	-336.9660177230835	-27135.85223674774	56	0.0441025641025641	0.7678571428571429	0.2599721059972106
YHR103W	0	0/-	-337.02017879486084	-45896.11770790815	224	0.0441025641025641	0.7678571428571429	0.2599721059972106
YDL092W	-1	-/-	-337.13359570503235	-27901.41460943222	56	0.04405737704918033	0.7678571428571429	0.2602510460251046
YMR026C	-1	-/-	-337.1382300853729	-27911.205406427383	56	0.044012282497441144	0.7678571428571429	0.2605299860529986
YLR240W	-1	-/-	-337.15155267715454	-29727.011732816696	56	0.04396728016359918	0.7678571428571429	0.2608089260808926
YNL311C	-1	-/-	-337.1794855594635	-29023.38405418396	56	0.043922369765066395	0.7678571428571429	0.2610878661087866
YBR173C	-1	-/-	-337.3794412612915	-29213.487398147583	56	0.04387755102040816	0.7678571428571429	0.2613668061366806
YER139C	0	0/-	-337.41807532310486	-47363.63408404589	224	0.04387755102040816	0.7678571428571429	0.2613668061366806
YDL217C	-1	-/-	-337.49358892440796	-26817.465349435806	56	0.04383282364933741	0.7678571428571429	0.26164574616457464
YLR035C	-1	-/-	-337.5100908279419	-26086.483556985855	56	0.04378818737270876	0.7678571428571429	0.2619246861924686
YOR219C	0	0/-	-337.57458263635635	-47790.76438635588	224	0.04378818737270876	0.7678571428571429	0.2619246861924686
YFL009W	-1	-/-	-337.58560037612915	-26231.43307185173	56	0.04374364191251272	0.7678571428571429	0.26220362622036264
YER155C	-1	-/-	-337.59905195236206	-27165.399768829346	56	0.04369918699186992	0.7678571428571429	0.2624825662482566
YOR284W	-1	-/0	-337.6607105731964	-26943.65396785736	56	0.04365482233502538	0.7678571428571429	0.26276150627615064
YLR215C	-1	-/-	-337.68230867385864	-29162.400171279907	56	0.0436105476673428	0.7678571428571429	0.2630404463040446
YKL073W	-1	-/-	-337.6962983608246	-26870.68288087845	56	0.04356636271529889	0.7678571428571429	0.26331938633193863
YPL084W	-1	-/-	-337.7494466304779	-28830.97458767891	56	0.043522267206477734	0.7678571428571429	0.26359832635983266
YIL046W	-1	-/-	-337.78652787208557	-29502.678025960922	56	0.043478260869565216	0.7678571428571429	0.26387726638772663
YNL108C	0	0/0	-337.86790305376053	-46316.90215218067	224	0.043478260869565216	0.7678571428571429	0.26387726638772663
YBR160W	-1	-/-	-337.89289116859436	-29272.989550352097	56	0.043434343434343436	0.7678571428571429	0.26415620641562065
YOL049W	-1	-/0	-337.9486560821533	-28333.135005235672	56	0.04339051463168517	0.7678571428571429	0.2644351464435146
YGL228W	0	0/-	-338.02903938293457	-47815.60787272453	224	0.04339051463168517	0.7678571428571429	0.2644351464435146
YOR278W	0	0/0	-338.1101312637329	-47271.32659775019	224	0.04339051463168517	0.7678571428571429	0.2644351464435146
YPL243W	-1	-/-	-338.1688940525055	-28646.812829971313	56	0.04334677419354839	0.7678571428571429	0.26471408647140865
YGL142C	-1	-/-	-338.1747462749481	-27008.24508047104	56	0.0433031218529708	0.7678571428571429	0.2649930264993027
YDR490C	-1	-/-	-338.17845153808594	-28532.2717397213	56	0.043259557344064385	0.7678571428571429	0.26527196652719665
YDR073W	-1	-/-	-338.2215085029602	-26856.204381465912	56	0.04321608040201005	0.7678571428571429	0.26555090655509067
YGR135W	-1	-/-	-338.2953064441681	-28908.072837352753	56	0.04317269076305221	0.7678571428571429	0.26582984658298464
YPR051W	-1	-/-	-338.36160588264465	-25746.189064741135	56	0.04312938816449348	0.7678571428571429	0.26610878661087867
YDR448W	-1	-/-	-338.4127359390259	-24567.953641414642	56	0.04308617234468938	0.7678571428571429	0.26638772663877264
YFR043C	0	0/0	-338.434974193573	-45735.28863829374	224	0.04308617234468938	0.7678571428571429	0.26638772663877264
YIL156W	0	0/-	-338.4446212053299	-45648.29772186279	224	0.04308617234468938	0.7678571428571429	0.26638772663877264
YMR065W	-1	-/-	-338.44597911834717	-28316.040775060654	56	0.043043043043043044	0.7678571428571429	0.26666666666666666
YBR014C	0	0/-	-338.4655363559723	-48212.1944553256	224	0.043043043043043044	0.7678571428571429	0.26666666666666666
YER115C	0	0/-	-338.4788802564144	-46525.5462128222	224	0.043043043043043044	0.7678571428571429	0.26666666666666666
YNL119W	-1	-/-	-338.5538454055786	-30265.62172996998	56	0.043	0.7678571428571429	0.2669456066945607
YPR018W	-1	-/-	-338.5641279220581	-28668.6049451828	56	0.04295704295704296	0.7678571428571429	0.26722454672245466
YDR159W	-1	-/-	-338.6400430202484	-26326.95738387108	56	0.04291417165668663	0.7678571428571429	0.2675034867503487
YBL088C	-1	-/-	-338.68534326553345	-25917.95073699951	56	0.04287138584247258	0.7678571428571429	0.26778242677824265
YDL168W	0	0/-	-338.78727692365646	-46555.77024114132	224	0.04287138584247258	0.7678571428571429	0.26778242677824265
YNL273W	-1	-/-	-338.798969745636	-28946.25948691368	56	0.04282868525896414	0.7678571428571429	0.2680613668061367
YHR023W	-1	-/-	-338.86950182914734	-26903.841516017914	56	0.042786069651741296	0.7678571428571429	0.2683403068340307
YNR006W	-1	-/-	-338.88752937316895	-27407.869735479355	56	0.042743538767395624	0.7678571428571429	0.2686192468619247
YDR337W	-1	-/-	-338.9385163784027	-27403.161484479904	56	0.04270109235352532	0.7678571428571429	0.2688981868898187
YDR482C	0	0/-	-338.9995642006397	-45955.10385128856	224	0.04270109235352532	0.7678571428571429	0.2688981868898187
YPL254W	-1	-/-	-339.0222759246826	-27747.492382526398	56	0.04265873015873016	0.7678571428571429	0.2691771269177127
YBR175W	-1	-/-	-339.05498600006104	-28209.144782066345	56	0.04261645193260654	0.7678571428571429	0.2694560669456067
YER105C	-1	-/-	-339.061580657959	-26541.340129613876	56	0.04257425742574258	0.7678571428571429	0.2697350069735007
YPR032W	-1	-/-	-339.06394600868225	-27340.635550260544	56	0.04253214638971316	0.7678571428571429	0.2700139470013947
YEL029C	-1	-/-	-339.1266984939575	-27123.320749282837	56	0.042490118577075096	0.7678571428571429	0.2702928870292887
YIL026C	-1	-/-	-339.2153687477112	-28526.739196538925	56	0.04244817374136229	0.7678571428571429	0.2705718270571827
YPL157W	-1	-/-	-339.2401216030121	-27875.396315574646	56	0.04240631163708087	0.7678571428571429	0.2708507670850767
YGR198W	0	0/-	-339.3135511279106	-48501.75478887558	224	0.04240631163708087	0.7678571428571429	0.2708507670850767
YFR034C	-1	-/-	-339.4431118965149	-25095.725675344467	56	0.042364532019704436	0.7678571428571429	0.2711297071129707
YAL014C	0	0/-	-339.5366845726967	-45593.66915354133	224	0.042364532019704436	0.7678571428571429	0.2711297071129707
YDL235C	-1	-/-	-339.5428714752197	-26852.761971235275	56	0.04232283464566929	0.7678571428571429	0.2714086471408647
YPL155C	-1	-/-	-339.67858028411865	-26516.992589712143	56	0.04228121927236971	0.7678571428571429	0.27168758716875874
YIL130W	0	0/-	-339.72874170541763	-46580.54730939865	224	0.04228121927236971	0.7678571428571429	0.27168758716875874
YHR127W	0	0/-	-339.7648518681526	-48360.804213285446	224	0.04228121927236971	0.7678571428571429	0.27168758716875874
YDR040C	-1	-/-	-339.76644825935364	-26084.80566716194	56	0.04223968565815324	0.7678571428571429	0.2719665271966527
YJR064W	-1	-/-	-339.88901829719543	-28418.968792915344	56	0.042198233562315994	0.7678571428571429	0.27224546722454673
YMR029C	-1	-/-	-339.9073815345764	-29162.265982866287	56	0.04215686274509804	0.7678571428571429	0.2725244072524407
YIL122W	-1	-/-	-339.9783318042755	-26404.079720258713	56	0.04211557296767875	0.7678571428571429	0.27280334728033473
YOR036W	-1	-/-	-339.9868531227112	-29713.169659376144	56	0.04207436399217221	0.7678571428571429	0.27308228730822875
YHR099W	-1	-/-	-340.0123586654663	-26289.22031521797	56	0.042033235581622676	0.7678571428571429	0.2733612273361227
YJL094C	-1	-/-	-340.01634073257446	-27256.247956752777	56	0.0419921875	0.7678571428571429	0.27364016736401675
YNL074C	-1	-/-	-340.10184597969055	-27749.164365530014	56	0.041951219512195125	0.7678571428571429	0.2739191073919107
YBR107C	-1	-/-	-340.103152513504	-26365.723386764526	56	0.04191033138401559	0.7678571428571429	0.27419804741980475
YHR150W	-1	-/-	-340.11777424812317	-29002.51600599289	56	0.04186952288218111	0.7678571428571429	0.2744769874476987
YNR052C	-1	-/-	-340.13124775886536	-25216.28180527687	56	0.04182879377431906	0.7678571428571429	0.27475592747559274
YBR087W	-1	-/-	-340.20119762420654	-27760.286350011826	56	0.04178814382896016	0.7678571428571429	0.27503486750348677
YMR180C	0	0/-	-340.2762708067894	-47633.1218777895	224	0.04178814382896016	0.7678571428571429	0.27503486750348677
YHR063C	0	0/-	-340.277647793293	-48727.79798018932	224	0.04178814382896016	0.7678571428571429	0.27503486750348677
YBR237W	-1	-/-	-340.40272092819214	-28051.776847839355	56	0.04174757281553398	0.7678571428571429	0.27531380753138074
YDR005C	-1	-/-	-340.4028811454773	-26836.358622550964	56	0.041707080504364696	0.7678571428571429	0.27559274755927476
YJL091C	-1	-/-	-340.4741003513336	-28392.359804153442	56	0.041666666666666664	0.7678571428571429	0.27587168758716873
YBR188C	-1	-/-	-340.4834716320038	-26996.767043352127	56	0.041626331074540175	0.7678571428571429	0.27615062761506276
YDL120W	-1	-/-	-340.4864914417267	-26940.63508796692	56	0.041586073500967116	0.7678571428571429	0.2764295676429568
YHL025W	-1	-/-	-340.48799419403076	-26021.20082759857	56	0.04154589371980676	0.7678571428571429	0.27670850767085076
YDR280W	-1	-/-	-340.5175070762634	-28627.543991088867	56	0.041505791505791506	0.7678571428571429	0.2769874476987448
YKL220C	-1	-/-	-340.5361158847809	-27619.195960521698	56	0.041465766634522665	0.7678571428571429	0.27726638772663875
YPL133C	-1	-/-	-340.598881483078	-27909.534529805183	56	0.041425818882466284	0.7678571428571429	0.2775453277545328
YPL188W	-1	-/-	-340.6257679462433	-28433.13113760948	56	0.04138594802694899	0.7678571428571429	0.2778242677824268
YER051W	-1	-/-	-340.66965079307556	-27902.830701112747	56	0.041346153846153845	0.7678571428571429	0.2781032078103208
YOR151C	-1	-/-	-340.6885566711426	-26859.750391483307	56	0.04130643611911623	0.7678571428571429	0.2783821478382148
YMR311C	-1	-/-	-340.7614371776581	-29765.405826568604	56	0.04126679462571977	0.7678571428571429	0.27866108786610877
YNL047C	-1	-/-	-340.8147828578949	-28365.31719636917	56	0.04122722914669223	0.7678571428571429	0.2789400278940028
YOR156C	-1	-/-	-340.82328748703003	-25820.470755577087	56	0.04118773946360153	0.7678571428571429	0.27921896792189677
YPR139C	-1	-/-	-340.826642036438	-26698.327275514603	56	0.04114832535885168	0.7678571428571429	0.2794979079497908
YDR438W	0	0/0	-340.85363179445267	-46567.27014183998	224	0.04114832535885168	0.7678571428571429	0.2794979079497908
YDL154W	-1	-/-	-340.860209941864	-27041.25276374817	56	0.04110898661567878	0.7678571428571429	0.2797768479776848
YDR173C	-1	-/-	-340.877872467041	-29321.188425302505	56	0.041069723018147083	0.7678571428571429	0.2800557880055788
YDL143W	-1	-/-	-340.9478991031647	-28528.69287753105	56	0.04103053435114504	0.7678571428571429	0.2803347280334728
YMR043W	-1	-/-	-340.9528179168701	-25445.09045815468	56	0.04099142040038131	0.7678571428571429	0.2806136680613668
YNL192W	-1	-/-	-340.956595659256	-28830.25226378441	56	0.040952380952380955	0.7678571428571429	0.2808926080892608
YJL178C	-1	-/-	-341.03189873695374	-26565.134350776672	56	0.04091341579448145	0.7678571428571429	0.28117154811715483
YHR073W	-1	-/-	-341.0364866256714	-25990.264316082	56	0.0408745247148289	0.7678571428571429	0.2814504881450488
YDR175C	-1	-/-	-341.04113245010376	-30226.60238456726	56	0.04083570750237417	0.7678571428571429	0.28172942817294283
YGR038W	-1	-/-	-341.05398178100586	-27211.53010392189	56	0.04079696394686907	0.7678571428571429	0.2820083682008368
YMR019W	0	0/-	-341.09702414274216	-47950.604672789574	224	0.04079696394686907	0.7678571428571429	0.2820083682008368
YBL050W	-1	-/-	-341.1421413421631	-28256.86692905426	56	0.04075829383886256	0.7678571428571429	0.2822873082287308
YPR128C	-1	-/-	-341.20307993888855	-27320.155255794525	56	0.04071969696969697	0.7678571428571429	0.28256624825662485
YKL106W	0	0/0	-341.21770852804184	-48225.563941299915	224	0.04071969696969697	0.7678571428571429	0.28256624825662485
YGR029W	-1	-/-	-341.21788454055786	-25942.331268548965	56	0.04068117313150426	0.7678571428571429	0.2828451882845188
YHR200W	-1	-/-	-341.22384238243103	-28030.514213085175	56	0.04064272211720227	0.7678571428571429	0.28312412831241285
YIL005W	0	0/-	-341.24640852212906	-45235.427509218454	224	0.04064272211720227	0.7678571428571429	0.28312412831241285
YNL106C	-1	-/-	-341.2595510482788	-26306.538554668427	56	0.04060434372049103	0.7678571428571429	0.2834030683403068
YPR017C	-1	-/-	-341.26615047454834	-27986.195664167404	56	0.040566037735849055	0.7678571428571429	0.28368200836820084
YBR001C	0	0/-	-341.2799680829048	-50007.77038806677	224	0.040566037735849055	0.7678571428571429	0.28368200836820084
YDR303C	-1	-/-	-341.3184790611267	-26716.54498577118	56	0.04052780395852969	0.7678571428571429	0.2839609483960948
YBR171W	-1	-/-	-341.326153755188	-28625.032227039337	56	0.04048964218455744	0.7678571428571429	0.28423988842398884
YOR380W	-1	-/-	-341.333881855011	-27204.518723011017	56	0.04045155221072436	0.7678571428571429	0.28451882845188287
YJR014W	0	0/-	-341.38938242197037	-48424.57196444273	224	0.04045155221072436	0.7678571428571429	0.28451882845188287
YJL081C	-1	-/-	-341.432284116745	-27201.0983543396	56	0.040413533834586464	0.7678571428571429	0.28479776847977684
YMR139W	-1	-/-	-341.4626455307007	-28947.342992782593	56	0.04037558685446009	0.7678571428571429	0.28507670850767086
YHL007C	-1	-/-	-341.5324215888977	-28662.410674095154	56	0.040337711069418386	0.7678571428571429	0.28535564853556483
YLR223C	-1	-/-	-341.5520827770233	-28232.345662355423	56	0.04029990627928772	0.7678571428571429	0.28563458856345886
YLR131C	-1	-/-	-341.5660500526428	-26784.305433034897	56	0.040262172284644196	0.7678571428571429	0.2859135285913529
YOR363C	-1	-/-	-341.573499917984	-29969.0857462883	56	0.040224508886810104	0.7678571428571429	0.28619246861924685
YGL219C	-1	-/-	-341.5925614833832	-28854.36377954483	56	0.04018691588785047	0.7678571428571429	0.2864714086471409
YKR089C	-1	-/-	-341.6113212108612	-27883.63830924034	56	0.040149393090569564	0.7678571428571429	0.28675034867503485
YER159C	-1	-/+	-341.62397861480713	-28130.337302684784	56	0.04011194029850746	0.7678571428571429	0.2870292887029289
YGL150C	-1	-/-	-341.6467399597168	-26384.38361597061	56	0.04007455731593663	0.7678571428571429	0.28730822873082285
YKL052C	-1	-/-	-341.7257843017578	-26866.017270326614	56	0.04003724394785847	0.7678571428571429	0.28758716875871687
YNL063W	0	0/-	-341.7325721383095	-48940.832377672195	224	0.04003724394785847	0.7678571428571429	0.28758716875871687
YDR027C	-1	-/-	-341.8486399650574	-28273.83187508583	56	0.04	0.7678571428571429	0.2878661087866109
YMR022W	-1	-/-	-341.86226058006287	-26778.16954421997	56	0.039962825278810406	0.7678571428571429	0.28814504881450487
YBR282W	0	0/-	-341.92845290899277	-47588.41367250681	224	0.039962825278810406	0.7678571428571429	0.28814504881450487
YBR195C	-1	-/-	-342.0718152523041	-28384.90089225769	56	0.039925719591457756	0.7678571428571429	0.2884239888423989
YPR188C	-1	-/-	-342.09622836112976	-27327.319905519485	56	0.039888682745825604	0.7678571428571429	0.28870292887029286
YKL116C	0	0/-	-342.1225290298462	-45398.99460744858	224	0.039888682745825604	0.7678571428571429	0.28870292887029286
YNR013C	-1	-/-	-342.21283531188965	-27021.359321832657	56	0.03985171455050973	0.7678571428571429	0.2889818688981869
YOL008W	-1	-/-	-342.2277457714081	-27647.772898435593	56	0.03981481481481482	0.7678571428571429	0.2892608089260809
YBL105C	-1	-/-	-342.2396364212036	-25869.37025117874	56	0.039777983348751156	0.7678571428571429	0.2895397489539749
YLR305C	-1	-/-	-342.343270778656	-25664.39017176628	56	0.03974121996303143	0.7678571428571429	0.2898186889818689
YHR017W	0	0/0	-342.3594520688057	-47127.29435843229	224	0.03974121996303143	0.7678571428571429	0.2898186889818689
YBL093C	-1	-/+	-342.40399289131165	-27812.494650363922	56	0.03970452446906741	0.7678571428571429	0.2900976290097629
YDR416W	-1	-/-	-342.4192395210266	-28335.460307836533	56	0.03966789667896679	0.7678571428571429	0.2903765690376569
YDL226C	-1	-/-	-342.4710531234741	-27782.437348127365	56	0.03963133640552995	0.7678571428571429	0.29065550906555093
YOR089C	-1	-/-	-342.4873802661896	-28008.13189160824	56	0.03959484346224678	0.7678571428571429	0.2909344490934449
YFL025C	-1	-/-	-342.4944624900818	-27583.747578144073	56	0.03955841766329347	0.7678571428571429	0.29121338912133893
YCL061C	-1	-/-	-342.4944727420807	-26598.702203035355	56	0.03952205882352941	0.7678571428571429	0.2914923291492329
YJL168C	-1	-/-	-342.49913263320923	-27156.354580402374	56	0.03948576675849403	0.7678571428571429	0.2917712691771269
YLR443W	0	0/-	-342.5395340323448	-44060.04917323589	224	0.03948576675849403	0.7678571428571429	0.2917712691771269
YNL227C	-1	-/-	-342.546413898468	-30008.27744078636	56	0.03944954128440367	0.7678571428571429	0.2920502092050209
YIL095W	-1	-/-	-342.5489749908447	-28546.792310476303	56	0.03941338221814849	0.7678571428571429	0.2923291492329149
YGL013C	-1	-/-	-342.55066442489624	-27922.658793449402	56	0.039377289377289376	0.7678571428571429	0.29260808926080895
YPL002C	-1	-/-	-342.5744254589081	-28165.90029358864	56	0.039341262580054895	0.7678571428571429	0.2928870292887029
YMR080C	-1	-/-	-342.64936327934265	-26829.31879878044	56	0.03930530164533821	0.7678571428571429	0.29316596931659694
YER075C	-1	-/-	-342.6571092605591	-28481.542540550232	56	0.039269406392694065	0.7678571428571429	0.2934449093444909
YAL013W	-1	-/-	-342.73026871681213	-27471.960755586624	56	0.03923357664233577	0.7678571428571429	0.29372384937238494
YOR040W	-1	-/-	-342.73669171333313	-28001.35169482231	56	0.03919781221513218	0.7678571428571429	0.29400278940027896
YBR110W	-1	-/-	-342.74019742012024	-28014.926649332047	56	0.039162112932604735	0.7678571428571429	0.29428172942817293
YDR265W	-1	-/-	-342.80311036109924	-27980.398795366287	56	0.039126478616924476	0.7678571428571429	0.29456066945606696
YOL117W	-1	-/-	-342.8175446987152	-28788.60777068138	56	0.03909090909090909	0.7678571428571429	0.29483960948396093
YJR055W	-1	-/-	-342.82038021087646	-26415.83399796486	56	0.03905540417801998	0.7678571428571429	0.29511854951185496
YLR328W	-1	-/-	-342.9042077064514	-25079.76217198372	56	0.03901996370235935	0.7678571428571429	0.295397489539749
YPL023C	0	0/0	-342.9089010357857	-43725.413242697716	224	0.03901996370235935	0.7678571428571429	0.295397489539749
YDR430C	0	0/-	-342.99139964580536	-46972.6628472805	224	0.03901996370235935	0.7678571428571429	0.295397489539749
YIL004C	-1	-/-	-343.0228486061096	-26906.55983519554	56	0.038984587488667274	0.7678571428571429	0.29567642956764295
YER171W	1	+/-	-343.0837993621826	-30600.27836370468	55	0.03985507246376811	0.7857142857142857	0.29567642956764295
YDR440W	-1	-/-	-343.1208939552307	-28493.089235544205	56	0.039819004524886875	0.7857142857142857	0.295955369595537
YER113C	0	0/-	-343.14534920454025	-47022.85317718983	224	0.039819004524886875	0.7857142857142857	0.295955369595537
YKL166C	-1	-/-	-343.15075635910034	-27494.86345934868	56	0.039783001808318265	0.7857142857142857	0.29623430962343095
YGR116W	-1	-/+	-343.3206036090851	-26220.48518037796	56	0.03974706413730804	0.7857142857142857	0.296513249651325
YDR066C	0	0/-	-343.3215386271477	-44558.43263965845	224	0.03974706413730804	0.7857142857142857	0.296513249651325
YMR247C	-1	-/-	-343.423624753952	-27832.481326580048	56	0.039711191335740074	0.7857142857142857	0.29679218967921894
YFR031C	-1	-/-	-343.4910271167755	-27562.659571409225	56	0.03967538322813345	0.7857142857142857	0.29707112970711297
YER124C	0	0/-	-343.5571485757828	-47776.70380705595	224	0.03967538322813345	0.7857142857142857	0.29707112970711297
YBL089W	0	0/-	-343.605692088604	-44527.53999221325	224	0.03967538322813345	0.7857142857142857	0.29707112970711297
YNL101W	-1	-/-	-343.62797498703003	-27705.293351888657	56	0.03963963963963964	0.7857142857142857	0.297350069735007
YNL281W	-1	-/-	-343.71168875694275	-27251.470506191254	56	0.039603960396039604	0.7857142857142857	0.29762900976290096
YDR103W	-1	-/-	-343.7250986099243	-28029.52460551262	56	0.039568345323741004	0.7857142857142857	0.297907949790795
YBR133C	-1	-/-	-343.75825691223145	-26932.14794754982	56	0.039532794249775384	0.7857142857142857	0.29818688981868896
YKL144C	-1	-/+	-343.76947951316833	-28777.77738595009	56	0.03949730700179533	0.7857142857142857	0.298465829846583
YDL209C	-1	-/-	-343.7771213054657	-26278.288912534714	56	0.039461883408071746	0.7857142857142857	0.298744769874477
YGL136C	-1	-/-	-343.7915756702423	-27105.637771368027	56	0.03942652329749104	0.7857142857142857	0.299023709902371
YGL119W	-1	-/0	-343.795934677124	-26658.51345729828	56	0.03939122649955237	0.7857142857142857	0.299302649930265
YOL062C	0	0/-	-343.85028862953186	-46625.45412260294	224	0.03939122649955237	0.7857142857142857	0.299302649930265
YIL159W	-1	-/-	-343.8704025745392	-27620.913734436035	56	0.03935599284436494	0.7857142857142857	0.299581589958159
YDL058W	-1	-/-	-343.88587617874146	-26225.333789348602	56	0.03932082216264522	0.7857142857142857	0.299860529986053
YJR043C	-1	-/-	-343.9144616127014	-27730.255508184433	56	0.039285714285714285	0.7857142857142857	0.300139470013947
YJR089W	-1	-/-	-343.9624066352844	-28327.108252763748	56	0.039250669045495096	0.7857142857142857	0.300418410041841
YLR452C	-1	-/-	-343.981125831604	-29244.484352350235	56	0.0392156862745098	0.7857142857142857	0.300697350069735
YOR104W	0	0/0	-344.0000074505806	-46034.15981018543	224	0.0392156862745098	0.7857142857142857	0.300697350069735
YLR417W	-1	-/-	-344.01320338249207	-27570.361030817032	56	0.039180765805877114	0.7857142857142857	0.300976290097629
YBR257W	-1	-/-	-344.07433128356934	-30078.92462515831	56	0.03914590747330961	0.7857142857142857	0.301255230125523
YLR226W	-1	-/-	-344.1079566478729	-27901.022961378098	56	0.03911111111111111	0.7857142857142857	0.301534170153417
YCR009C	-1	-/-	-344.21235609054565	-27869.62817978859	56	0.03907637655417407	0.7857142857142857	0.301813110181311
YML034W	-1	-/-	-344.3015694618225	-27801.552355766296	56	0.03904170363797693	0.7857142857142857	0.30209205020920504
YGL237C	0	0/-	-344.3052771091461	-46305.4745529294	224	0.03904170363797693	0.7857142857142857	0.30209205020920504
YDR356W	-1	-/-	-344.31915855407715	-27315.76280117035	56	0.03900709219858156	0.7857142857142857	0.302370990237099
YEL053C	-1	-/-	-344.3316824436188	-26374.141209840775	56	0.03897254207263064	0.7857142857142857	0.30264993026499304
YDR363W	-1	-/-	-344.4353265762329	-25685.944318294525	56	0.03893805309734513	0.7857142857142857	0.302928870292887
YDL047W	-1	-/-	-344.53544425964355	-24232.37295985222	56	0.038903625110521665	0.7857142857142857	0.30320781032078103
YDR287W	0	0/-	-344.5767879486084	-48031.78189589083	224	0.038903625110521665	0.7857142857142857	0.30320781032078103
YER183C	-1	-/0	-344.8040220737457	-27200.65787410736	56	0.038869257950530034	0.7857142857142857	0.30348675034867506
YDR182W	-1	-/-	-344.81919384002686	-27375.022208929062	56	0.038834951456310676	0.7857142857142857	0.30376569037656903
YKL022C	-1	-/-	-344.8600261211395	-28001.3133790493	56	0.03880070546737213	0.7857142857142857	0.30404463040446306
YNL090W	-1	-/-	-344.8891501426697	-27743.42705464363	56	0.038766519823788544	0.7857142857142857	0.304323570432357
YLR320W	-1	-/-	-344.92287158966064	-26537.627384901047	56	0.03873239436619718	0.7857142857142857	0.30460251046025105
YBR007C	0	0/0	-344.9411967396736	-47718.82097238302	224	0.03873239436619718	0.7857142857142857	0.30460251046025105
YOR295W	-1	-/+	-345.01478362083435	-27889.113432884216	56	0.03869832893579595	0.7857142857142857	0.304881450488145
YGL070C	-1	-/+	-345.1418981552124	-28731.66560435295	56	0.03866432337434095	0.7857142857142857	0.30516039051603905
YNL265C	0	0/-	-345.1444334387779	-49018.685293614864	224	0.03866432337434095	0.7857142857142857	0.30516039051603905
YMR168C	-1	-/-	-345.1890678405762	-26302.84698700905	56	0.038630377524143986	0.7857142857142857	0.3054393305439331
YJL057C	0	0/-	-345.2111920118332	-49256.63183552027	224	0.038630377524143986	0.7857142857142857	0.3054393305439331
YDL003W	-1	-/-	-345.2429738044739	-29489.925483465195	56	0.03859649122807018	0.7857142857142857	0.30571827057182704
YLR431C	-1	-/-	-345.26319122314453	-26836.115597248077	56	0.03856266432953549	0.7857142857142857	0.30599721059972107
YHL019C	-1	-/-	-345.2972824573517	-28408.592500448227	56	0.03852889667250438	0.7857142857142857	0.30627615062761504
YLR310C	-1	-/-	-345.38990211486816	-27513.179655075073	56	0.03849518810148731	0.7857142857142857	0.30655509065550907
YLR163C	-1	-/-	-345.39493060112	-28512.083359122276	56	0.038461538461538464	0.7857142857142857	0.3068340306834031
YJL044C	0	0/0	-345.4690923690796	-43744.80698275566	224	0.038461538461538464	0.7857142857142857	0.3068340306834031
YGL035C	-1	-/-	-345.51556491851807	-28153.973027467728	56	0.03842794759825328	0.7857142857142857	0.30711297071129706
YOR127W	-1	-/-	-345.54124569892883	-28597.359862804413	56	0.038394415357766144	0.7857142857142857	0.3073919107391911
YFR027W	-1	-/-	-345.6073999404907	-26428.008694171906	56	0.03836094158674804	0.7857142857142857	0.30767085076708506
YIL128W	-1	-/-	-345.61330485343933	-27943.115392684937	56	0.03832752613240418	0.7857142857142857	0.3079497907949791
YLR442C	-1	-/-	-345.64587569236755	-27806.773542642593	56	0.038294168842471714	0.7857142857142857	0.3082287308228731
YLR386W	-1	-/-	-345.6575984954834	-28869.612988471985	56	0.03826086956521739	0.7857142857142857	0.3085076708507671
YFR052W	-1	-/-	-345.67321705818176	-28309.52494931221	56	0.038227628149435276	0.7857142857142857	0.3087866108786611
YDR310C	-1	-/-	-345.75526762008667	-25196.9311337471	56	0.03819444444444445	0.7857142857142857	0.3090655509065551
YDR191W	-1	-/-	-345.7797875404358	-27469.39626646042	56	0.03816131830008673	0.7857142857142857	0.3093444909344491
YMR068W	-1	-/-	-345.7932777404785	-30602.60595393181	56	0.038128249566724434	0.7857142857142857	0.30962343096234307
YNL297C	-1	-/-	-345.82044887542725	-27304.069900989532	56	0.0380952380952381	0.7857142857142857	0.3099023709902371
YDR180W	-1	-/-	-345.83437633514404	-28131.444549798965	56	0.03806228373702422	0.7857142857142857	0.3101813110181311
YDR524C	-1	-/-	-345.8823730945587	-25481.431703805923	56	0.03802938634399308	0.7857142857142857	0.3104602510460251
YDR189W	-1	-/-	-345.9241499900818	-28366.81657075882	56	0.037996545768566495	0.7857142857142857	0.3107391910739191
YKR072C	-1	-/-	-345.93351125717163	-25089.548244953156	56	0.03796376186367558	0.7857142857142857	0.3110181311018131
YLR361C	-1	-/-	-345.9705057144165	-26729.80351471901	56	0.03793103448275862	0.7857142857142857	0.3112970711297071
YER123W	-1	-/-	-346.0085997581482	-27090.142508745193	56	0.03789836347975883	0.7857142857142857	0.31157601115760114
YOR226C	-1	-/-	-346.04721903800964	-27450.210791110992	56	0.0378657487091222	0.7857142857142857	0.3118549511854951
YMR176W	0	0/-	-346.08270901441574	-47326.59363591671	224	0.0378657487091222	0.7857142857142857	0.3118549511854951
YDR246W	-1	-/-	-346.31302976608276	-29449.655331730843	56	0.037833190025795355	0.7857142857142857	0.31213389121338914
YDR339C	-1	-/-	-346.38684701919556	-28481.079820871353	56	0.037800687285223365	0.7857142857142857	0.3124128312412831
YML105C	-1	-/-	-346.4032669067383	-26639.68851161003	56	0.03776824034334764	0.7857142857142857	0.31269177126917713
YOR154W	0	0/-	-346.5343649983406	-44025.18004631996	224	0.03776824034334764	0.7857142857142857	0.31269177126917713
YNL249C	0	0/0	-346.53877729177475	-45758.17489057779	224	0.03776824034334764	0.7857142857142857	0.31269177126917713
YPR094W	-1	-/-	-346.64000511169434	-26483.02612733841	56	0.03773584905660377	0.7857142857142857	0.3129707112970711
YCR089W	-1	-/-	-346.6565206050873	-26870.54314517975	56	0.037703513281919454	0.7857142857142857	0.31324965132496513
YGL003C	-1	-/-	-346.6799011230469	-26989.71464252472	56	0.03767123287671233	0.7857142857142857	0.31352859135285915
YBR193C	-1	-/-	-346.6833257675171	-27728.720579862595	56	0.037639007698887936	0.7857142857142857	0.3138075313807531
YDR150W	-1	-/-	-346.71840381622314	-27989.752899169922	56	0.037606837606837605	0.7857142857142857	0.31408647140864715
YJL074C	-1	-/-	-346.86809158325195	-30003.781779050827	56	0.037574722459436376	0.7857142857142857	0.3143654114365411
YMR075W	-1	-/-	-346.8833644390106	-26482.726913928986	56	0.03754266211604096	0.7857142857142857	0.31464435146443515
YDR434W	-1	-/-	-346.9687044620514	-26770.945670604706	56	0.03751065643648764	0.7857142857142857	0.31492329149232917
YOR144C	-1	-/-	-347.1124062538147	-27551.99986219406	56	0.03747870528109029	0.7857142857142857	0.31520223152022314
YLR381W	-1	-/-	-347.1163401603699	-25884.472373962402	56	0.0374468085106383	0.7857142857142857	0.31548117154811717
YIL007C	-1	-/0	-347.17756175994873	-30161.428529262543	56	0.03741496598639456	0.7857142857142857	0.31576011157601114
YHR102W	-1	-/-	-347.1809124946594	-28841.09616112709	56	0.037383177570093455	0.7857142857142857	0.31603905160390516
YDL035C	-1	-/-	-347.1867763996124	-26881.330901384354	56	0.03735144312393888	0.7857142857142857	0.3163179916317992
YDR389W	-1	-/-	-347.19633531570435	-26661.302042245865	56	0.037319762510602206	0.7857142857142857	0.31659693165969316
YML051W	-1	-/-	-347.27773880958557	-26003.485902309418	56	0.03728813559322034	0.7857142857142857	0.3168758716875872
YDR397C	-1	-/+	-347.29605627059937	-26541.792724370956	56	0.03725656223539373	0.7857142857142857	0.31715481171548116
YOR157C	-1	-/-	-347.37978982925415	-29602.563091039658	56	0.03722504230118443	0.7857142857142857	0.3174337517433752
YDR279W	-1	-/-	-347.4700012207031	-27908.65120792389	56	0.037193575655114115	0.7857142857142857	0.31771269177126915
YLR227C	0	0/-	-347.5424639582634	-46821.91501349211	224	0.037193575655114115	0.7857142857142857	0.31771269177126915
YNR007C	-1	-/-	-347.54772448539734	-31065.41298508644	56	0.037162162162162164	0.7857142857142857	0.3179916317991632
YGL020C	-1	-/-	-347.59332942962646	-27825.48429107666	56	0.03713080168776371	0.7857142857142857	0.3182705718270572
YOL076W	-1	-/-	-347.6442108154297	-28638.298338890076	56	0.03709949409780776	0.7857142857142857	0.3185495118549512
YOR132W	-1	-/-	-347.6728959083557	-30379.95934700966	56	0.03706823925863521	0.7857142857142857	0.3188284518828452
YMR002W	0	0/-	-347.69824850559235	-49212.28997409344	224	0.03706823925863521	0.7857142857142857	0.3188284518828452
YER083C	-1	-/-	-347.7262930870056	-25542.67849087715	56	0.037037037037037035	0.7857142857142857	0.31910739191073917
YFR004W	-1	-/-	-347.737206697464	-29963.013588428497	56	0.03700588730025231	0.7857142857142857	0.3193863319386332
YMR223W	0	0/-	-347.7563388943672	-46492.107776105404	224	0.03700588730025231	0.7857142857142857	0.3193863319386332
YBL055C	-1	-/-	-347.7735900878906	-26246.493772268295	56	0.03697478991596639	0.7857142857142857	0.3196652719665272
YEL032W	-1	-/-	-347.83184909820557	-27834.784398317337	56	0.036943744752308987	0.7857142857142857	0.3199442119944212
YCL067C	-1	-/-	-347.84348821640015	-26125.750511407852	56	0.03691275167785235	0.7857142857142857	0.3202231520223152
YBR164C	-1	-/-	-347.8513023853302	-29121.35624074936	56	0.036881810561609385	0.7857142857142857	0.3205020920502092
YLR324W	-1	-/-	-347.92239141464233	-28684.24973678589	56	0.03685092127303183	0.7857142857142857	0.3207810320781032
YHR111W	-1	-/-	-348.2631165981293	-28873.02039194107	56	0.03682008368200837	0.7857142857142857	0.32105997210599724
YNL188W	-1	-/-	-348.2895896434784	-28480.290917396545	56	0.03678929765886288	0.7857142857142857	0.3213389121338912
YNR031C	-1	-/-	-348.3746120929718	-26230.781238794327	56	0.036758563074352546	0.7857142857142857	0.32161785216178523
YGL017W	-1	-/-	-348.4600908756256	-28263.99182510376	56	0.03672787979966611	0.7857142857142857	0.3218967921896792
YDR151C	-1	-/-	-348.4881110191345	-27499.234180927277	56	0.03669724770642202	0.7857142857142857	0.32217573221757323
YPR152C	0	0/-	-348.5005632042885	-46099.49008637667	224	0.03669724770642202	0.7857142857142857	0.32217573221757323
YPL083C	-1	-/-	-348.501247882843	-26882.346765756607	56	0.03666666666666667	0.7857142857142857	0.3224546722454672
YLL051C	0	0/-	-348.53483617305756	-46273.104613006115	224	0.03666666666666667	0.7857142857142857	0.3224546722454672
YKL032C	-1	-/-	-348.5723223686218	-26663.01521921158	56	0.03663613655287261	0.7857142857142857	0.3227336122733612
YER180C	0	0/-	-348.6470255255699	-46086.98421370983	224	0.03663613655287261	0.7857142857142857	0.3227336122733612
YER172C	-1	-/-	-348.6659507751465	-29004.61596250534	56	0.036605657237936774	0.7857142857142857	0.32301255230125525
YBL022C	-1	-/-	-348.70132398605347	-29285.159042835236	56	0.03657522859517872	0.7857142857142857	0.3232914923291492
YLR138W	-1	-/-	-348.82056283950806	-27084.107009649277	56	0.036544850498338874	0.7857142857142857	0.32357043235704325
YOL055C	-1	-/-	-348.8296408653259	-27784.651923894882	56	0.036514522821576766	0.7857142857142857	0.3238493723849372
YGR098C	-1	-/-	-348.847909450531	-28137.68824863434	56	0.03648424543946932	0.7857142857142857	0.32412831241283124
YJL098W	-1	-/-	-348.9466667175293	-29367.61052799225	56	0.03645401822700911	0.7857142857142857	0.32440725244072527
YHL048W	-1	-/-	-348.95269083976746	-29255.887684345245	56	0.03642384105960265	0.7857142857142857	0.32468619246861924
YER017C	-1	-/-	-348.95544815063477	-27943.34433722496	56	0.036393713813068655	0.7857142857142857	0.32496513249651326
YML127W	-1	-/-	-348.9559950828552	-26510.84199142456	56	0.03636363636363636	0.7857142857142857	0.32524407252440724
YMR314W	-1	-/-	-348.97954773902893	-29383.19539833069	56	0.03633360858794385	0.7857142857142857	0.32552301255230126
YDR245W	-1	-/-	-348.98269605636597	-28176.960040330887	56	0.036303630363036306	0.7857142857142857	0.32580195258019523
YAL027W	0	0/-	-349.0034174323082	-48016.961375027895	224	0.036303630363036306	0.7857142857142857	0.32580195258019523
YGL049C	-1	-/-	-349.0930161476135	-26042.36737012863	56	0.036273701566364384	0.7857142857142857	0.32608089260808926
YOR126C	-1	-/-	-349.1974239349365	-26907.796160697937	56	0.036243822075782535	0.7857142857142857	0.3263598326359833
YJL173C	-1	-/-	-349.20699644088745	-28602.825342416763	56	0.03621399176954732	0.7857142857142857	0.32663877266387725
YKR090W	-1	-/-	-349.25500988960266	-25519.186409235	56	0.03618421052631579	0.7857142857142857	0.3269177126917713
YAL021C	-1	-/-	-349.29207372665405	-25659.038820266724	56	0.036154478225143796	0.7857142857142857	0.32719665271966525
YER174C	-1	-/-	-349.30032300949097	-27263.78872847557	56	0.0361247947454844	0.7857142857142857	0.3274755927475593
YDL245C	-1	-/-	-349.3533790111542	-26207.375259399414	56	0.03609515996718622	0.7857142857142857	0.3277545327754533
YHR084W	-1	-/-	-349.42205691337585	-27650.554325819016	56	0.036065573770491806	0.7857142857142857	0.32803347280334727
YGL016W	-1	-/0	-349.4522604942322	-28701.02124261856	56	0.036036036036036036	0.7857142857142857	0.3283124128312413
YBR289W	-1	-/-	-349.4643054008484	-28325.23694419861	56	0.03600654664484452	0.7857142857142857	0.32859135285913527
YNL214W	-1	-/-	-349.7393591403961	-27852.458014011383	56	0.035977105478331974	0.7857142857142857	0.3288702928870293
YMR179W	-1	-/-	-349.83060026168823	-27834.659401893616	56	0.03594771241830065	0.7857142857142857	0.3291492329149233
YJR022W	-1	-/-	-349.93899154663086	-26586.309473991394	56	0.035918367346938776	0.7857142857142857	0.3294281729428173
YNL264C	-1	-/-	-349.9462399482727	-26432.58516907692	56	0.03588907014681892	0.7857142857142857	0.3297071129707113
YFR029W	-1	-/-	-350.0055630207062	-29034.587002277374	56	0.035859820700896494	0.7857142857142857	0.3299860529986053
YHR206W	-1	-/-	-350.0501666069031	-27449.196129083633	56	0.035830618892508145	0.7857142857142857	0.3302649930264993
YJL030W	-1	-/-	-350.09765553474426	-27729.29586315155	56	0.03580146460537022	0.7857142857142857	0.3305439330543933
YOR005C	-1	-/-	-350.1263155937195	-28744.053426980972	56	0.03577235772357724	0.7857142857142857	0.3308228730822873
YPR068C	-1	-/-	-350.18095993995667	-27987.740381240845	56	0.03574329813160033	0.7857142857142857	0.33110181311018133
YHR006W	-1	-/-	-350.2314302921295	-29295.930176973343	56	0.03571428571428571	0.7857142857142857	0.3313807531380753
YNL123W	-1	-/-	-350.3890371322632	-31179.391862154007	56	0.035685320356853206	0.7857142857142857	0.3316596931659693
YLR119W	-1	-/-	-350.4859046936035	-26595.749147176743	56	0.03565640194489465	0.7857142857142857	0.3319386331938633
YBR192W	-1	-/-	-350.48721742630005	-27707.02840924263	56	0.03562753036437247	0.7857142857142857	0.3322175732217573
YDR128W	0	0/-	-350.5979213118553	-47081.45911300182	224	0.03562753036437247	0.7857142857142857	0.3322175732217573
YOR064C	-1	-/-	-350.60558128356934	-28044.19584774971	56	0.03559870550161812	0.7857142857142857	0.33249651324965135
YOR311C	0	0/-	-350.6257390975952	-46145.73584860563	224	0.03559870550161812	0.7857142857142857	0.33249651324965135
YFR005C	-1	-/-	-350.66269278526306	-26681.58535218239	56	0.03556992724333064	0.7857142857142857	0.3327754532775453
YMR183C	-1	-/-	-350.6724691390991	-26651.237600803375	56	0.035541195476575124	0.7857142857142857	0.33305439330543934
YGR154C	0	0/-	-350.69764399528503	-50441.94446545839	224	0.035541195476575124	0.7857142857142857	0.33305439330543934
YOL149W	-1	-/-	-350.7243854999542	-27596.870393276215	56	0.03551251008878128	0.7857142857142857	0.3333333333333333
YDR104C	0	0/-	-350.75187134742737	-48894.44702100754	224	0.03551251008878128	0.7857142857142857	0.3333333333333333
YAL034W-A	-1	-/-	-350.77746295928955	-26815.951410770416	56	0.035483870967741936	0.7857142857142857	0.33361227336122734
YMR235C	-1	-/-	-350.9138414859772	-28565.938096046448	56	0.035455278001611606	0.7857142857142857	0.33389121338912137
YOR080W	-1	-/-	-350.9813072681427	-29434.11585664749	56	0.03542673107890499	0.7857142857142857	0.33417015341701534
YGL064C	0	0/-	-351.0036044716835	-49840.54888188839	224	0.03542673107890499	0.7857142857142857	0.33417015341701534
YPR176C	-1	-/-	-351.14436769485474	-27580.966541051865	56	0.035398230088495575	0.7857142857142857	0.33444909344490936
YNR024W	0	0/-	-351.15213906764984	-49657.68296599388	224	0.035398230088495575	0.7857142857142857	0.33444909344490936
YNL129W	-1	-/-	-351.3993880748749	-29021.147898197174	56	0.03536977491961415	0.7857142857142857	0.33472803347280333
YPL046C	-1	-/-	-351.45170426368713	-27344.98791193962	56	0.035341365461847386	0.7857142857142857	0.33500697350069736
YJR067C	0	0/-	-351.5096516609192	-46241.659782230854	224	0.035341365461847386	0.7857142857142857	0.33500697350069736
YDL134C	-1	-/-	-351.5111155509949	-27975.442802906036	56	0.03531300160513644	0.7857142857142857	0.33528591352859133
YLR095C	-1	-/-	-351.51411628723145	-26993.880761623383	56	0.03528468323977546	0.7857142857142857	0.33556485355648535
YPL148C	0	0/-	-351.52320510149	-47110.090173989534	224	0.03528468323977546	0.7857142857142857	0.33556485355648535
YGR100W	0	0/0	-351.53533589839935	-48067.147908329964	224	0.03528468323977546	0.7857142857142857	0.33556485355648535
YML125C	0	0/0	-351.6298439502716	-49263.95211902261	224	0.03528468323977546	0.7857142857142857	0.33556485355648535
YLR055C	-1	-/-	-351.6324534416199	-26421.694068431854	56	0.035256410256410256	0.7857142857142857	0.3358437935843794
YMR137C	-1	-/-	-351.69750452041626	-29300.53720855713	56	0.03522818254603683	0.7857142857142857	0.33612273361227335
YMR273C	-1	-/-	-351.7221450805664	-26172.847971200943	56	0.0352	0.7857142857142857	0.3364016736401674
YMR302C	-1	-/-	-351.7301459312439	-30954.90812420845	56	0.035171862509992005	0.7857142857142857	0.33668061366806135
YGR202C	-1	-/-	-351.8243646621704	-26471.218340158463	56	0.03514376996805112	0.7857142857142857	0.33695955369595537
YER112W	-1	-/-	-351.87198781967163	-27473.993693590164	56	0.035115722266560255	0.7857142857142857	0.3372384937238494
YNL201C	-1	-/-	-351.9013662338257	-27514.653102874756	56	0.03508771929824561	0.7857142857142857	0.33751743375174337
YCL008C	-1	-/-	-352.0059161186218	-27215.958762407303	56	0.0350597609561753	0.7857142857142857	0.3377963737796374
YNL102W	-1	-/-	-352.01079082489014	-28731.860567092896	56	0.03503184713375796	0.7857142857142857	0.33807531380753136
YDR394W	-1	-/+	-352.07548904418945	-30807.395845651627	56	0.035003977724741446	0.7857142857142857	0.3383542538354254
YJL039C	-1	-/-	-352.08306550979614	-26521.712848186493	56	0.034976152623211444	0.7857142857142857	0.33863319386331936
YOL142W	-1	-/-	-352.15589237213135	-26809.626078605652	56	0.03494837172359015	0.7857142857142857	0.3389121338912134
YOR165W	0	0/-	-352.2119919657707	-47213.2099711895	224	0.03494837172359015	0.7857142857142857	0.3389121338912134
YOL112W	-1	-/-	-352.25506591796875	-27567.61154770851	56	0.03492063492063492	0.7857142857142857	0.3391910739191074
YGL181W	-1	-/-	-352.25520062446594	-28756.095826387405	56	0.034892942109436956	0.7857142857142857	0.3394700139470014
YLR454W	0	0/0	-352.3109167814255	-47397.50171011686	224	0.034892942109436956	0.7857142857142857	0.3394700139470014
YDR376W	-1	-/-	-352.31545639038086	-27810.183479070663	56	0.03486529318541997	0.7857142857142857	0.3397489539748954
YHR151C	0	0/0	-352.3343486189842	-45737.81548780203	224	0.03486529318541997	0.7857142857142857	0.3397489539748954
YMR076C	-1	-/-	-352.3463840484619	-27868.699966669083	56	0.03483768804433888	0.7857142857142857	0.3400278940027894
YOR245C	-1	-/-	-352.35059428215027	-30181.21762251854	56	0.03481012658227848	0.7857142857142857	0.3403068340306834
YBR217W	-1	-/-	-352.3668541908264	-28326.190009593964	56	0.034782608695652174	0.7857142857142857	0.34058577405857743
YNR048W	-1	-/-	-352.3706040382385	-28179.11141061783	56	0.03475513428120063	0.7857142857142857	0.3408647140864714
YDR272W	-1	-/-	-352.3708610534668	-30537.628651857376	56	0.03472770323599053	0.7857142857142857	0.3411436541143654
YER099C	0	0/-	-352.4216524362564	-45570.73194330931	224	0.03472770323599053	0.7857142857142857	0.3411436541143654
YJR021C	-1	-/-	-352.4556815624237	-28280.65008831024	56	0.03470031545741325	0.7857142857142857	0.3414225941422594
YDL097C	-1	-/-	-352.52485179901123	-29750.783427476883	56	0.03467297084318361	0.7857142857142857	0.3417015341701534
YNL245C	-1	-/-	-352.6265788078308	-27518.291200637817	56	0.03464566929133858	0.7857142857142857	0.34198047419804745
YNL094W	-1	-/-	-352.6746928691864	-27773.30552649498	56	0.03461841070023604	0.7857142857142857	0.3422594142259414
YPL116W	-1	-/-	-352.707537651062	-28427.959038734436	56	0.03459119496855346	0.7857142857142857	0.34253835425383544
YLR102C	-1	-/-	-352.7128863334656	-28147.269416332245	56	0.03456402199528672	0.7857142857142857	0.3428172942817294
YLR425W	-1	-/-	-352.71795129776	-28083.14235687256	56	0.03453689167974882	0.7857142857142857	0.34309623430962344
YCL063W	-1	-/-	-352.72943210601807	-27188.225233078003	56	0.034509803921568626	0.7857142857142857	0.3433751743375174
YGR227W	-1	-/-	-352.73350834846497	-25622.371832609177	56	0.034482758620689655	0.7857142857142857	0.34365411436541143
YKL064W	-1	-/-	-352.7894582748413	-29042.847921848297	56	0.03445575567736883	0.7857142857142857	0.34393305439330546
YMR198W	-1	-/-	-352.8241834640503	-29136.290799617767	56	0.03442879499217527	0.7857142857142857	0.34421199442119943
YOL065C	-1	-/-	-352.923321723938	-29257.856941461563	56	0.03440187646598905	0.7857142857142857	0.34449093444909346
YJL179W	-1	-/-	-352.9885034561157	-27847.31845021248	56	0.034375	0.7857142857142857	0.3447698744769874
YPL209C	-1	-/-	-353.0382709503174	-29082.090683937073	56	0.03434816549570648	0.7857142857142857	0.34504881450488145
YLR457C	0	0/-	-353.07608675956726	-46807.65902084112	224	0.03434816549570648	0.7857142857142857	0.34504881450488145
YLR192C	-1	-/-	-353.1433205604553	-29576.711931943893	56	0.0343213728549142	0.7857142857142857	0.3453277545327755
YER005W	-1	-/-	-353.15284538269043	-26786.17533659935	56	0.034294621979735	0.7857142857142857	0.34560669456066945
YFR021W	-1	-/-	-353.15373635292053	-26335.14488697052	56	0.03426791277258567	0.7857142857142857	0.3458856345885635
YOL078W	-1	-/-	-353.1660075187683	-25881.338143587112	56	0.034241245136186774	0.7857142857142857	0.34616457461645744
YOL056W	0	0/-	-353.2049115896225	-46092.277774214745	224	0.034241245136186774	0.7857142857142857	0.34616457461645744
YDR194C	-1	-/-	-353.2195065021515	-28916.747081518173	56	0.03421461897356143	0.7857142857142857	0.34644351464435147
YOL136C	0	0/-	-353.27063316106796	-47040.71850472689	224	0.03421461897356143	0.7857142857142857	0.34644351464435147
YMR282C	0	0/-	-353.2775945663452	-46637.07834845781	224	0.03421461897356143	0.7857142857142857	0.34644351464435147
YGL139W	0	0/-	-353.28175604343414	-45035.03750517964	224	0.03421461897356143	0.7857142857142857	0.34644351464435147
YNL191W	0	0/0	-353.28939813375473	-47524.900425195694	224	0.03421461897356143	0.7857142857142857	0.34644351464435147
YDR420W	-1	-/-	-353.30844259262085	-25924.157893419266	56	0.03418803418803419	0.7857142857142857	0.3467224546722455
YFL001W	0	0/-	-353.3249419927597	-49599.262951374054	224	0.03418803418803419	0.7857142857142857	0.3467224546722455
YIL103W	-1	-/-	-353.35039615631104	-30110.667031526566	56	0.034161490683229816	0.7857142857142857	0.34700139470013946
YBR043C	-1	-/-	-353.51775884628296	-27891.60496377945	56	0.03413498836307215	0.7857142857142857	0.3472803347280335
YDR350C	0	0/-	-353.5354879498482	-46461.605720341206	224	0.03413498836307215	0.7857142857142857	0.3472803347280335
YML121W	-1	-/-	-353.55387783050537	-27984.782536506653	56	0.034108527131782945	0.7857142857142857	0.34755927475592746
YGL004C	-1	-/-	-353.632200717926	-28495.305341005325	56	0.03408210689388071	0.7857142857142857	0.3478382147838215
YJR040W	-1	-/-	-353.696768283844	-25963.730932950974	56	0.034055727554179564	0.7857142857142857	0.34811715481171546
YPR106W	0	0/-	-353.7076819241047	-48437.05641773343	224	0.034055727554179564	0.7857142857142857	0.34811715481171546
YLR268W	-1	-/-	-353.7601914405823	-26996.915573120117	56	0.03402938901778809	0.7857142857142857	0.3483960948396095
YOR124C	0	0/-	-353.78740894794464	-49870.96512055397	224	0.03402938901778809	0.7857142857142857	0.3483960948396095
YNL021W	-1	-/-	-353.8842520713806	-25955.3194835186	56	0.03400309119010819	0.7857142857142857	0.3486750348675035
YDR110W	-1	-/-	-353.9055461883545	-29131.762979745865	56	0.03397683397683398	0.7857142857142857	0.3489539748953975
YKL087C	0	0/0	-353.9192593097687	-48897.186791181564	224	0.03397683397683398	0.7857142857142857	0.3489539748953975
YNL156C	-1	-/-	-353.9747154712677	-30445.317833185196	56	0.033950617283950615	0.7857142857142857	0.3492329149232915
YBR129C	-1	-/-	-353.99428033828735	-27343.999903917313	56	0.03392444101773323	0.7857142857142857	0.3495118549511855
YIL076W	-1	-/-	-354.02645540237427	-27995.235413074493	56	0.03389830508474576	0.7857142857142857	0.3497907949790795
YJR059W	-1	-/-	-354.09004259109497	-29609.197475910187	56	0.03387220939183987	0.7857142857142857	0.3500697350069735
YDR011W	-1	-/-	-354.17480301856995	-26190.203280687332	56	0.033846153846153845	0.7857142857142857	0.3503486750348675
YOR362C	-1	-/-	-354.20919394493103	-30024.16045165062	56	0.033820138355111454	0.7857142857142857	0.3506276150627615
YLR067C	-1	-/-	-354.2918539047241	-27107.066066265106	56	0.03379416282642089	0.7857142857142857	0.3509065550906555
YPR095C	-1	-/-	-354.2986869812012	-26458.5144405365	56	0.03376822716807368	0.7857142857142857	0.3511854951185495
YPL003W	0	0/-	-354.30177772045135	-49310.66844558716	224	0.03376822716807368	0.7857142857142857	0.3511854951185495
YAL026C	-1	-/-	-354.3318610191345	-26265.41076183319	56	0.03374233128834356	0.7857142857142857	0.3514644351464435
YIL020C	0	0/0	-354.3906463980675	-49720.8839584589	224	0.03374233128834356	0.7857142857142857	0.3514644351464435
YBL034C	-1	-/-	-354.4601950645447	-28042.36702299118	56	0.03371647509578544	0.7857142857142857	0.3517433751743375
YIL008W	-1	-/-	-354.5114572048187	-28889.50982451439	56	0.033690658499234305	0.7857142857142857	0.35202231520223154
YBL079W	-1	-/-	-354.5317916870117	-27812.49576640129	56	0.03366488140780413	0.7857142857142857	0.3523012552301255
YHR154W	-1	-/-	-354.53247928619385	-26593.365770578384	56	0.03363914373088685	0.7857142857142857	0.35258019525801954
YKL057C	-1	-/-	-354.53406167030334	-27756.450264930725	56	0.03361344537815126	0.7857142857142857	0.3528591352859135
YFR009W	-1	-/-	-354.55909872055054	-28678.568533420563	56	0.03358778625954199	0.7857142857142857	0.35313807531380753
YOR330C	-1	-/-	-354.5593252182007	-27112.32867360115	56	0.033562166285278416	0.7857142857142857	0.35341701534170156
YIL137C	0	0/-	-354.69304072856903	-45454.4440638423	224	0.033562166285278416	0.7857142857142857	0.35341701534170156
YCL051W	-1	-/-	-354.8084478378296	-26692.973624944687	56	0.03353658536585366	0.7857142857142857	0.3536959553695955
YDL091C	0	0/-	-354.8329111337662	-50180.8747074008	224	0.03353658536585366	0.7857142857142857	0.3536959553695955
YDR457W	-1	-/-	-354.8520064353943	-25695.331899404526	56	0.03351104341203351	0.7857142857142857	0.35397489539748955
YGR133W	-1	-/-	-354.88042521476746	-28094.88432097435	56	0.0334855403348554	0.7857142857142857	0.3542538354253835
YDR325W	-1	-/-	-354.9220116138458	-28560.92149758339	56	0.033460076045627375	0.7857142857142857	0.35453277545327755
YDR260C	-1	-/-	-354.9470844268799	-27254.013558149338	56	0.03343465045592705	0.7857142857142857	0.3548117154811716
YPL227C	-1	-/-	-354.99383068084717	-28466.431461691856	56	0.033409263477600606	0.7857142857142857	0.35509065550906554
YIL074C	0	0/0	-355.00444239377975	-48557.80304181576	224	0.033409263477600606	0.7857142857142857	0.35509065550906554
YBR255W	0	0/0	-355.09396839141846	-48947.16693842411	224	0.033409263477600606	0.7857142857142857	0.35509065550906554
YLL036C	-1	-/-	-355.10791540145874	-28383.787706375122	56	0.03338391502276176	0.7857142857142857	0.35536959553695957
YFL041W	-1	-/-	-355.2140235900879	-28206.164492607117	56	0.03335860500379075	0.7857142857142857	0.35564853556485354
YMR289W	0	0/-	-355.35964822769165	-48291.643431544304	224	0.03335860500379075	0.7857142857142857	0.35564853556485354
YNL240C	0	0/0	-355.4231875538826	-49579.91699784994	224	0.03335860500379075	0.7857142857142857	0.35564853556485354
YIL085C	-1	-/-	-355.48051738739014	-27323.384672880173	56	0.03333333333333333	0.7857142857142857	0.35592747559274757
YDL166C	-1	-/-	-355.5707583427429	-29945.079271554947	56	0.033308099924299776	0.7857142857142857	0.35620641562064154
YPL091W	-1	-/-	-355.5789544582367	-30224.99940252304	56	0.03328290468986384	0.7857142857142857	0.35648535564853556
YDL141W	0	0/0	-355.60697788000107	-45978.48168617487	224	0.03328290468986384	0.7857142857142857	0.35648535564853556
YKR068C	-1	-/-	-355.61079239845276	-28870.095545053482	56	0.03325774754346183	0.7857142857142857	0.3567642956764296
YKL094W	0	0/-	-355.70637905597687	-50148.5955055356	224	0.03325774754346183	0.7857142857142857	0.3567642956764296
YLL043W	-1	-/-	-355.7169919013977	-28389.48323225975	56	0.03323262839879154	0.7857142857142857	0.35704323570432356
YCR061W	-1	-/0	-355.7257812023163	-29615.727760076523	56	0.03320754716981132	0.7857142857142857	0.3573221757322176
YPL128C	-1	-/-	-355.7422640323639	-27593.472971200943	56	0.033182503770739065	0.7857142857142857	0.35760111576011155
YAL029C	-1	-/-	-355.75305557250977	-27357.31525492668	56	0.033157498116051246	0.7857142857142857	0.3578800557880056
YDL197C	-1	-/-	-355.80080592632294	-29755.08532178402	56	0.03313253012048193	0.7857142857142857	0.3581589958158996
YOR327C	-1	-/-	-355.82865166664124	-26887.064168930054	56	0.03310759969902182	0.7857142857142857	0.3584379358437936
YOR299W	-1	-/-	-355.83845949172974	-28639.93270134926	56	0.03308270676691729	0.7857142857142857	0.3587168758716876
YGR033C	-1	-/-	-355.871324300766	-26686.597971320152	56	0.03305785123966942	0.7857142857142857	0.35899581589958157
YLR046C	0	0/0	-355.91642022132874	-45818.698510587215	224	0.03305785123966942	0.7857142857142857	0.35899581589958157
YMR283C	-1	-/-	-355.97622418403625	-27543.419384002686	56	0.03303303303303303	0.7857142857142857	0.3592747559274756
YCR036W	0	0/0	-356.0041581392288	-48891.147627711296	224	0.03303303303303303	0.7857142857142857	0.3592747559274756
YGR006W	-1	-/-	-356.12718534469604	-26352.408645391464	56	0.033008252063015754	0.7857142857142857	0.3595536959553696
YDL127W	0	0/-	-356.15721768140793	-46951.5354475379	224	0.033008252063015754	0.7857142857142857	0.3595536959553696
YPL214C	-1	-/-	-356.3140940666199	-28053.736186504364	56	0.03298350824587706	0.7857142857142857	0.3598326359832636
YCR030C	0	0/-	-356.360495865345	-48584.32307052612	224	0.03298350824587706	0.7857142857142857	0.3598326359832636
YGL075C	-1	-/-	-356.37832617759705	-29209.471597909927	56	0.03295880149812734	0.7857142857142857	0.3601115760111576
YHR167W	-1	-/-	-356.45067834854126	-29503.448653936386	56	0.03293413173652695	0.7857142857142857	0.3603905160390516
YKL089W	-1	-/-	-356.59099817276	-29313.926238298416	56	0.032909498878085267	0.7857142857142857	0.3606694560669456
YGL083W	0	0/-	-356.7179951071739	-46041.324678123	224	0.032909498878085267	0.7857142857142857	0.3606694560669456
YIL009C-A	-1	-/-	-356.7337679862976	-27455.125091552734	56	0.03288490284005979	0.7857142857142857	0.3609483960948396
YJL125C	-1	-/-	-356.7381796836853	-30360.813737154007	56	0.03286034353995519	0.7857142857142857	0.3612273361227336
YPR088C	-1	-/-	-356.76262497901917	-26765.55021381378	56	0.03283582089552239	0.7857142857142857	0.36150627615062764
YMR218C	-1	-/-	-356.780930519104	-28782.169907331467	56	0.03281133482475764	0.7857142857142857	0.3617852161785216
YDR039C	-1	-/-	-356.8389005661011	-26593.74616408348	56	0.03278688524590164	0.7857142857142857	0.36206415620641563
YIR015W	-1	-/-	-356.90186309814453	-25340.99285197258	56	0.03276247207743857	0.7857142857142857	0.3623430962343096
YJL065C	-1	-/-	-356.9925699234009	-26203.7800617218	56	0.03273809523809524	0.7857142857142857	0.36262203626220363
YMR172W	-1	-/+	-357.0175280570984	-28015.192229270935	56	0.03271375464684015	0.7857142857142857	0.36290097629009765
YOR007C	-1	-/-	-357.05115842819214	-30079.952830553055	56	0.03268945022288262	0.7857142857142857	0.3631799163179916
YFR028C	-1	-/-	-357.0916111469269	-29029.01752591133	56	0.032665181885671864	0.7857142857142857	0.36345885634588565
YDR354W	0	0/0	-357.1089735031128	-46908.828043460846	224	0.032665181885671864	0.7857142857142857	0.36345885634588565
YPL253C	-1	-/-	-357.13496112823486	-27179.297238588333	56	0.032640949554896145	0.7857142857142857	0.3637377963737796
YKR048C	-1	-/-	-357.20349073410034	-26999.49854850769	56	0.03261675315048184	0.7857142857142857	0.36401673640167365
YKL068W	-1	-/-	-357.2230577468872	-29870.08434534073	56	0.03259259259259259	0.7857142857142857	0.3642956764295676
YMR216C	-1	-/-	-357.4548888206482	-27867.22820353508	56	0.03256846780162842	0.7857142857142857	0.36457461645746164
YNL164C	-1	-/-	-357.54689288139343	-30337.06821703911	56	0.03254437869822485	0.7857142857142857	0.36485355648535567
YHR079C	-1	-/-	-357.5605278015137	-25864.942743062973	56	0.032520325203252036	0.7857142857142857	0.36513249651324964
YOR358W	0	0/-	-357.5632098913193	-46988.735587358475	224	0.032520325203252036	0.7857142857142857	0.36513249651324964
YDR371W	0	0/-	-357.5876739025116	-47775.15381073952	224	0.032520325203252036	0.7857142857142857	0.36513249651324964
YAR007C	-1	-/-	-357.71820640563965	-30502.243963479996	56	0.03249630723781388	0.7857142857142857	0.36541143654114366
YNL056W	0	0/-	-357.7495232820511	-45356.544278264046	224	0.03249630723781388	0.7857142857142857	0.36541143654114366
YFR040W	-1	-/-	-357.79873847961426	-27930.871564865112	56	0.03247232472324723	0.7857142857142857	0.36569037656903763
YGL190C	-1	-/-	-357.8319685459137	-26645.734386205673	56	0.032448377581120944	0.7857142857142857	0.36596931659693166
YDR414C	-1	-/-	-357.8549358844757	-28220.925377607346	56	0.032424465733235076	0.7857142857142857	0.3662482566248257
YOR316C	-1	-/-	-357.85821866989136	-28402.16319680214	56	0.03240058910162003	0.7857142857142857	0.36652719665271966
YJR072C	0	0/-	-357.9090130329132	-49732.46205741167	224	0.03240058910162003	0.7857142857142857	0.36652719665271966
YDR169C	0	0/-	-357.92549151182175	-48120.43036985397	224	0.03240058910162003	0.7857142857142857	0.36652719665271966
YGR195W	-1	-/-	-357.9567220211029	-30322.890803575516	56	0.03237674760853569	0.7857142857142857	0.3668061366806137
YPL096W	-1	-/-	-358.0134074687958	-29812.683968544006	56	0.03235294117647059	0.7857142857142857	0.36708507670850765
YLR272C	-1	-/-	-358.01487016677856	-28980.456050634384	56	0.03232916972814107	0.7857142857142857	0.3673640167364017
YMR132C	0	0/0	-358.02648413181305	-47796.06074619293	224	0.03232916972814107	0.7857142857142857	0.3673640167364017
YOR070C	0	0/0	-358.0656821131706	-45967.9487465024	224	0.03232916972814107	0.7857142857142857	0.3673640167364017
YOR027W	-1	-/-	-358.06641149520874	-30115.354833126068	56	0.032305433186490456	0.7857142857142857	0.3676429567642957
YLR266C	-1	-/-	-358.14413952827454	-27184.72476553917	56	0.032281731474688186	0.7857142857142857	0.3679218967921897
YLR375W	0	0/-	-358.2276266813278	-46799.35737538338	224	0.032281731474688186	0.7857142857142857	0.3679218967921897
YJR035W	-1	-/-	-358.3724317550659	-29560.902113199234	56	0.03225806451612903	0.7857142857142857	0.3682008368200837
YDR242W	0	0/0	-358.4071638584137	-47784.16957372427	224	0.03225806451612903	0.7857142857142857	0.3682008368200837
YKL110C	-1	-/-	-358.53036522865295	-29540.065358161926	56	0.03223443223443224	0.7857142857142857	0.36847977684797767
YNL081C	0	0/-	-358.5452682375908	-48577.059259712696	224	0.03223443223443224	0.7857142857142857	0.36847977684797767
YNL153C	-1	-/-	-358.6113522052765	-28669.418870687485	56	0.032210834553440704	0.7857142857142857	0.3687587168758717
YLR357W	-1	-/-	-358.6431493759155	-27225.888609170914	56	0.03218727139722019	0.7857142857142857	0.36903765690376567
YLR086W	-1	-/-	-358.69503378868103	-26236.09890818596	56	0.03216374269005848	0.7857142857142857	0.3693165969316597
YLR433C	-1	-/-	-358.7241835594177	-27402.828433036804	56	0.03214024835646457	0.7857142857142857	0.3695955369595537
YBR260C	-1	-/-	-358.79665660858154	-28923.744767189026	56	0.032116788321167884	0.7857142857142857	0.3698744769874477
YLR022C	-1	-/-	-358.8214614391327	-28942.14221262932	56	0.032093362509117436	0.7857142857142857	0.3701534170153417
YDR211W	-1	-/-	-358.86442613601685	-28966.28286099434	56	0.03206997084548105	0.7857142857142857	0.3704323570432357
YBR212W	-1	-/-	-358.8809311389923	-29747.12018108368	56	0.032046613255644577	0.7857142857142857	0.3707112970711297
YNR027W	-1	-/-	-358.9079341888428	-28564.883830070496	56	0.03202328966521106	0.7857142857142857	0.37099023709902373
YJR135C	-1	-/-	-358.9329957962036	-27320.875752210617	56	0.032	0.7857142857142857	0.3712691771269177
YHR143W-A	-1	-/-	-359.00349736213684	-28918.401849746704	56	0.03197674418604651	0.7857142857142857	0.37154811715481173
YER080W	0	0/0	-359.02139300107956	-49463.376240193844	224	0.03197674418604651	0.7857142857142857	0.37154811715481173
YMR200W	-1	-/-	-359.0867133140564	-27207.438793182373	56	0.03195352214960058	0.7857142857142857	0.3718270571827057
YNL152W	0	0/-	-359.2011091709137	-46666.083973675966	224	0.03195352214960058	0.7857142857142857	0.3718270571827057
YDL170W	-1	-/-	-359.25734996795654	-29466.755453824997	56	0.03193033381712627	0.7857142857142857	0.3721059972105997
YDR383C	0	0/-	-359.31651455163956	-46396.78935909271	224	0.03193033381712627	0.7857142857142857	0.3721059972105997
YCR067C	-1	-/-	-359.3319363594055	-27714.90401864052	56	0.03190717911530094	0.7857142857142857	0.3723849372384937
YCR019W	0	0/0	-359.3454777598381	-47116.20992743969	224	0.03190717911530094	0.7857142857142857	0.3723849372384937
YAL017W	-1	-/-	-359.3869044780731	-31387.955409765244	56	0.03188405797101449	0.7857142857142857	0.3726638772663877
YLR034C	-1	-/-	-359.5748701095581	-27808.164984226227	56	0.03186097031136857	0.7857142857142857	0.37294281729428175
YDR358W	-1	-/-	-359.62849140167236	-32227.93960404396	56	0.03183791606367583	0.7857142857142857	0.3732217573221757
YDL020C	-1	-/-	-359.63512325286865	-30986.12034726143	56	0.03181489515545915	0.7857142857142857	0.37350069735006974
YKL034W	-1	-/-	-359.65078234672546	-29165.639501094818	56	0.031791907514450865	0.7857142857142857	0.3737796373779637
YHL014C	0	0/0	-359.7971639037132	-47063.51427567005	224	0.031791907514450865	0.7857142857142857	0.3737796373779637
YNL312W	-1	-/-	-359.8624515533447	-29458.38314652443	56	0.03176895306859206	0.7857142857142857	0.37405857740585774
YBR251W	0	0/-	-359.9307941198349	-48085.751823961735	224	0.03176895306859206	0.7857142857142857	0.37405857740585774
YPR061C	0	0/0	-360.0013467669487	-49611.36893516779	224	0.03176895306859206	0.7857142857142857	0.37405857740585774
YJR033C	-1	-/-	-360.005313873291	-27752.844851732254	56	0.031746031746031744	0.7857142857142857	0.37433751743375177
YGR169C	-1	-/-	-360.1208131313324	-28620.88872385025	56	0.03172314347512617	0.7857142857142857	0.37461645746164574
YNL079C	-1	-/-	-360.1642017364502	-28666.652206897736	56	0.03170028818443804	0.7857142857142857	0.37489539748953976
YFL036W	-1	-/-	-360.18847846984863	-27204.528840780258	56	0.03167746580273578	0.7857142857142857	0.37517433751743373
YKL124W	0	0/-	-360.1972893476486	-49234.46717399359	224	0.03167746580273578	0.7857142857142857	0.37517433751743373
YCR093W	-1	-/-	-360.35858130455017	-27565.302879095078	56	0.031654676258992806	0.7857142857142857	0.37545327754532776
YIL118W	-1	-/-	-360.53650999069214	-29601.462599039078	56	0.03163191948238677	0.7857142857142857	0.3757322175732218
YKL001C	-1	-/0	-360.6588110923767	-28053.904580116272	56	0.031609195402298854	0.7857142857142857	0.37601115760111575
YNR072W	-1	-/-	-360.6651654243469	-27068.145159482956	56	0.03158650394831299	0.7857142857142857	0.3762900976290098
YPR093C	-1	-/-	-360.79623556137085	-28789.288725852966	56	0.03156384505021521	0.7857142857142857	0.37656903765690375
YER132C	0	0/-	-360.82050210237503	-44980.47519671917	224	0.03156384505021521	0.7857142857142857	0.37656903765690375
YPL137C	-1	-/-	-360.8388719558716	-27387.27885913849	56	0.031541218637992835	0.7857142857142857	0.3768479776847978
YKL149C	-1	-/-	-360.8513307571411	-28031.226401090622	56	0.03151862464183381	0.7857142857142857	0.37712691771269174
YKL160W	-1	-/-	-360.8523819446564	-27148.71738576889	56	0.031496062992125984	0.7857142857142857	0.37740585774058577
YMR264W	-1	-/-	-360.85564708709717	-26665.853333234787	56	0.031473533619456366	0.7857142857142857	0.3776847977684798
YPR082C	-1	-/-	-360.878390789032	-27719.16651892662	56	0.031451036454610434	0.7857142857142857	0.37796373779637377
YCR033W	-1	-/-	-361.0311393737793	-27038.330808401108	56	0.03142857142857143	0.7857142857142857	0.3782426778242678
YER133W	-1	-/-	-361.04930353164673	-27776.101531982422	56	0.03140613847251963	0.7857142857142857	0.37852161785216176
YML010W	-1	-/-	-361.0770630836487	-27413.387347221375	56	0.03138373751783167	0.7857142857142857	0.3788005578800558
YPR045C	0	0/-	-361.12203735113144	-44881.30341374874	224	0.03138373751783167	0.7857142857142857	0.3788005578800558
YLR335W	-1	-/-	-361.209801197052	-29739.02736735344	56	0.03136136849607983	0.7857142857142857	0.3790794979079498
YER027C	-1	-/-	-361.23857283592224	-27806.412613153458	56	0.03133903133903134	0.7857142857142857	0.3793584379358438
YMR059W	-1	-/-	-361.3262565135956	-28783.532069921494	56	0.03131672597864769	0.7857142857142857	0.3796373779637378
YLR128W	0	0/-	-361.3489546775818	-47940.89076822996	224	0.03131672597864769	0.7857142857142857	0.3796373779637378
YLR313C	-1	-/-	-361.49380445480347	-27097.510659217834	56	0.031294452347083924	0.7857142857142857	0.3799163179916318
YLL048C	0	0/-	-361.53081756830215	-46682.43841564655	224	0.031294452347083924	0.7857142857142857	0.3799163179916318
YKL129C	-1	-/-	-361.5324122905731	-29821.818153619766	56	0.03127221037668799	0.7857142857142857	0.3801952580195258
YGR065C	0	0/-	-361.66923677921295	-48820.60267007351	224	0.03127221037668799	0.7857142857142857	0.3801952580195258
YPL208W	-1	-/-	-361.7181317806244	-28722.988878965378	56	0.03125	0.7857142857142857	0.38047419804741983
YOR048C	-1	-/-	-361.73121881484985	-30943.756008386612	56	0.031227821149751596	0.7857142857142857	0.3807531380753138
YML046W	-1	-/-	-361.80860137939453	-30966.30391907692	56	0.031205673758865248	0.7857142857142857	0.3810320781032078
YNL251C	-1	-/-	-361.8224091529846	-26850.66902422905	56	0.03118355776045358	0.7857142857142857	0.3813110181311018
YHL009C	-1	-/-	-361.8427996635437	-28407.066415548325	56	0.031161473087818695	0.7857142857142857	0.3815899581589958
YGL128C	0	0/-	-361.8924178481102	-48220.69156342745	224	0.031161473087818695	0.7857142857142857	0.3815899581589958
YOR336W	0	0/-	-361.9168059825897	-48552.66916692257	224	0.031161473087818695	0.7857142857142857	0.3815899581589958
YOR288C	-1	-/-	-361.945595741272	-29347.147636175156	56	0.03113941967445152	0.7857142857142857	0.3818688981868898
YDL101C	-1	-/-	-361.9643785953522	-28943.438653707504	56	0.031117397454031116	0.7857142857142857	0.3821478382147838
YMR054W	-1	-/-	-361.9799768924713	-27284.94412112236	56	0.03109540636042403	0.7857142857142857	0.38242677824267785
YOR042W	0	0/-	-361.9965559244156	-50465.75925326347	224	0.03109540636042403	0.7857142857142857	0.38242677824267785
YDR205W	-1	-/-	-362.0415210723877	-27828.677592992783	56	0.031073446327683617	0.7857142857142857	0.3827057182705718
YDR263C	-1	-/-	-362.11194610595703	-27669.129314422607	56	0.031051517290049402	0.7857142857142857	0.38298465829846584
YGL045W	-1	-/-	-362.24634408950806	-28467.776163101196	56	0.031029619181946404	0.7857142857142857	0.3832635983263598
YIL056W	-1	-/-	-362.2814621925354	-28455.390163898468	56	0.031007751937984496	0.7857142857142857	0.38354253835425384
YDR372C	-1	-/-	-362.3134915828705	-27158.911988019943	56	0.030985915492957747	0.7857142857142857	0.38382147838214786
YGR222W	-1	-/-	-362.4127869606018	-30080.0513048172	56	0.03096410978184377	0.7857142857142857	0.38410041841004183
YMR270C	-1	-/-	-362.4553723335266	-28560.482100486755	56	0.030942334739803096	0.7857142857142857	0.38437935843793586
YDR515W	-1	-/-	-362.4846396446228	-31138.417224645615	56	0.030920590302178495	0.7857142857142857	0.38465829846582983
YPR089W	0	0/0	-362.5349905490875	-45986.696756482124	224	0.030920590302178495	0.7857142857142857	0.38465829846582983
YDR359C	-1	-/-	-362.61402893066406	-27189.901685476303	56	0.03089887640449438	0.7857142857142857	0.38493723849372385
YDR164C	-1	-/-	-362.6184253692627	-28787.23514866829	56	0.030877192982456142	0.7857142857142857	0.3852161785216178
YDR098C	-1	-/-	-362.653874874115	-29188.89403986931	56	0.030855539971949508	0.7857142857142857	0.38549511854951185
YIL062C	-1	-/-	-362.6541311740875	-29913.17295217514	56	0.030833917309039945	0.7857142857142857	0.3857740585774059
YBR098W	-1	-/-	-362.73801279067993	-27875.099462747574	56	0.03081232492997199	0.7857142857142857	0.38605299860529985
YDR139C	0	0/-	-362.7564657330513	-46097.944571495056	224	0.03081232492997199	0.7857142857142857	0.38605299860529985
YOR090C	0	0/-	-362.8965656757355	-47930.34782963991	224	0.03081232492997199	0.7857142857142857	0.38605299860529985
YOL028C	-1	-/-	-362.90226554870605	-28513.809281349182	56	0.03079076277116865	0.7857142857142857	0.38633193863319387
YDL018C	0	0/-	-362.97954469919205	-47100.55131626129	224	0.03079076277116865	0.7857142857142857	0.38633193863319387
YBR101C	0	0/-	-363.06034719944	-49695.29032689333	224	0.03079076277116865	0.7857142857142857	0.38633193863319387
YML038C	-1	-/-	-363.30635499954224	-26921.289800167084	56	0.03076923076923077	0.7857142857142857	0.38661087866108784
YKL214C	-1	-/-	-363.31410789489746	-27108.051191806793	56	0.030747728860936407	0.7857142857142857	0.38688981868898187
YNL252C	0	0/-	-363.3142691850662	-48699.073919177055	224	0.030747728860936407	0.7857142857142857	0.38688981868898187
YNL263C	-1	-/-	-363.35709619522095	-27986.154808282852	56	0.030726256983240222	0.7857142857142857	0.3871687587168759
YER109C	-1	-/-	-363.5018630027771	-26778.346569776535	56	0.030704815073272853	0.7857142857142857	0.38744769874476986
YJL013C	-1	-/-	-363.64135909080505	-28597.769989728928	56	0.030683403068340307	0.7857142857142857	0.3877266387726639
YNL083W	0	0/-	-363.74631386995316	-47961.55848771334	224	0.030683403068340307	0.7857142857142857	0.3877266387726639
YOR047C	-1	-/-	-363.82498502731323	-29293.765731334686	56	0.030662020905923345	0.7857142857142857	0.38800557880055786
YBR202W	-1	-/-	-363.8760848045349	-27879.935732603073	56	0.03064066852367688	0.7857142857142857	0.3882845188284519
YGR263C	0	0/-	-363.884182035923	-48175.3735204339	224	0.03064066852367688	0.7857142857142857	0.3882845188284519
YOR051C	0	0/-	-363.8972950577736	-51308.95110985637	224	0.03064066852367688	0.7857142857142857	0.3882845188284519
YPL010W	-1	-/-	-363.93229246139526	-28495.311450481415	56	0.030619345859429367	0.7857142857142857	0.3885634588563459
YPR141C	-1	-/-	-363.939998626709	-29680.940685272217	56	0.030598052851182198	0.7857142857142857	0.3888423988842399
YPR081C	-1	-/-	-364.0377850532532	-30538.425389766693	56	0.030576789437109102	0.7857142857142857	0.3891213389121339
YDL087C	-1	-/-	-364.0721130371094	-27701.978302001953	56	0.030555555555555555	0.7857142857142857	0.3894002789400279
YNL029C	-1	-/-	-364.07278203964233	-26164.515789985657	56	0.030534351145038167	0.7857142857142857	0.3896792189679219
YKR001C	-1	-/-	-364.11302852630615	-28143.789550065994	56	0.030513176144244106	0.7857142857142857	0.3899581589958159
YOL128C	-1	-/-	-364.21404552459717	-27569.445320367813	56	0.030492030492030493	0.7857142857142857	0.3902370990237099
YER049W	-1	-/-	-364.2249159812927	-30264.193169355392	56	0.030470914127423823	0.7857142857142857	0.3905160390516039
YDR057W	-1	-/-	-364.3023076057434	-28618.767991542816	56	0.03044982698961938	0.7857142857142857	0.3907949790794979
YFL002C	-1	-/-	-364.31108379364014	-29104.730943918228	56	0.030428769017980636	0.7857142857142857	0.3910739191073919
YKR095W	-1	-/-	-364.33490324020386	-26965.525762319565	56	0.0304077401520387	0.7857142857142857	0.3913528591352859
YGL002W	0	0/-	-364.3415575623512	-45908.06927782297	224	0.0304077401520387	0.7857142857142857	0.3913528591352859
YHR082C	-1	-/-	-364.374240398407	-27672.23821258545	56	0.03038674033149171	0.7857142857142857	0.3916317991631799
YDR174W	-1	-/+	-364.429621219635	-27518.980387449265	56	0.03036576949620428	0.7857142857142857	0.39191073919107394
YOR201C	-1	-/-	-364.4518098831177	-28654.765283823013	56	0.030344827586206897	0.7857142857142857	0.3921896792189679
YOR147W	-1	-/-	-364.4547743797302	-27632.85058450699	56	0.030323914541695383	0.7857142857142857	0.39246861924686194
YIL134W	0	0/-	-364.4566105604172	-44923.62492868304	224	0.030323914541695383	0.7857142857142857	0.39246861924686194
YOR163W	0	0/-	-364.4699949026108	-47821.836569309235	224	0.030323914541695383	0.7857142857142857	0.39246861924686194
YMR066W	0	0/-	-364.4709542989731	-46617.10386610031	224	0.030323914541695383	0.7857142857142857	0.39246861924686194
YLR329W	-1	-/-	-364.47938537597656	-27358.152836322784	56	0.030303030303030304	0.7857142857142857	0.3927475592747559
YHR172W	-1	-/-	-364.58045625686646	-29557.292308092117	56	0.030282174810736407	0.7857142857142857	0.39302649930264993
YEL025C	0	0/0	-364.5878129005432	-45711.29734402895	224	0.030282174810736407	0.7857142857142857	0.39302649930264993
YEL061C	-1	-/-	-364.5995104312897	-28562.880038022995	56	0.030261348005502064	0.7857142857142857	0.39330543933054396
YBR199W	-1	-/-	-364.6180946826935	-28528.505477428436	56	0.030240549828178694	0.7857142857142857	0.39358437935843793
YLL042C	-1	-/-	-364.6622998714447	-27437.184277296066	56	0.03021978021978022	0.7857142857142857	0.39386331938633196
YOL004W	-1	-/-	-364.6745276451111	-26645.810120105743	56	0.030199039121482498	0.7857142857142857	0.3941422594142259
YMR193W	0	0/-	-364.693854868412	-49220.432936668396	224	0.030199039121482498	0.7857142857142857	0.3941422594142259
YBL067C	0	0/-	-364.7114892601967	-45569.61035194993	224	0.030199039121482498	0.7857142857142857	0.3941422594142259
YKR027W	-1	-/-	-364.72878432273865	-29122.81929421425	56	0.03017832647462277	0.7857142857142857	0.39442119944211995
YAL010C	-1	-/-	-364.87740898132324	-28582.218229055405	56	0.03015764222069911	0.7857142857142857	0.3947001394700139
YOL021C	-1	-/-	-364.9072480201721	-29959.798547506332	56	0.030136986301369864	0.7857142857142857	0.39497907949790795
YFL060C	-1	-/-	-364.9446220397949	-26168.6173081398	56	0.030116358658453114	0.7857142857142857	0.395258019525802
YGL107C	0	0/-	-364.9947484731674	-49067.51833701134	224	0.030116358658453114	0.7857142857142857	0.395258019525802
YMR126C	0	0/0	-364.9965158700943	-45849.611662089825	224	0.030116358658453114	0.7857142857142857	0.395258019525802
YNR008W	-1	-/-	-365.0547275543213	-26686.992612361908	56	0.030095759233926128	0.7857142857142857	0.39553695955369594
YLR187W	0	0/-	-365.1085858345032	-47327.30765223503	224	0.030095759233926128	0.7857142857142857	0.39553695955369594
YIL075C	-1	-/-	-365.1772780418396	-29550.898071289062	56	0.03007518796992481	0.7857142857142857	0.39581589958158997
YPL118W	-1	-/-	-365.24875044822693	-30034.028013944626	56	0.030054644808743168	0.7857142857142857	0.39609483960948394
YNR074C	-1	-/-	-365.25366020202637	-27504.81748199463	56	0.030034129692832763	0.7857142857142857	0.39637377963737797
YPR158W	0	0/-	-365.33019560575485	-50405.34563738108	224	0.030034129692832763	0.7857142857142857	0.39637377963737797
YGL206C	-1	-/-	-365.33226108551025	-28107.388317108154	56	0.030013642564802184	0.7857142857142857	0.396652719665272
YJL123C	0	0/0	-365.45314437150955	-47093.119729697704	224	0.030013642564802184	0.7857142857142857	0.396652719665272
YPR200C	-1	-/-	-365.49355936050415	-27294.389150857925	56	0.029993183367416496	0.7857142857142857	0.39693165969316596
YOR360C	0	0/-	-365.50309455394745	-47925.519262611866	224	0.029993183367416496	0.7857142857142857	0.39693165969316596
YOR016C	0	0/-	-365.5367639064789	-45337.44907569885	224	0.029993183367416496	0.7857142857142857	0.39693165969316596
YGR084C	0	0/-	-365.58996510505676	-50019.27424287796	224	0.029993183367416496	0.7857142857142857	0.39693165969316596
YDL045W-A	0	0/-	-365.6358090043068	-47497.130772829056	224	0.029993183367416496	0.7857142857142857	0.39693165969316596
YPR067W	-1	-/-	-365.6627950668335	-28723.011712551117	56	0.02997275204359673	0.7857142857142857	0.39721059972106
YGL232W	-1	-/-	-365.7434320449829	-29150.420964479446	56	0.029952348536419333	0.7857142857142857	0.39748953974895396
YOL013C	-1	-/-	-365.76727175712585	-30218.078415870667	56	0.029931972789115645	0.7857142857142857	0.397768479776848
YFL034C-B	-1	-/-	-365.77509784698486	-27353.320279598236	56	0.02991162474507138	0.7857142857142857	0.39804741980474195
YOR370C	0	0/-	-365.8812757730484	-48147.918898284435	224	0.02991162474507138	0.7857142857142857	0.39804741980474195
YBL026W	-1	-/-	-365.89269065856934	-28529.052128076553	56	0.029891304347826088	0.7857142857142857	0.398326359832636
YPL177C	1	+/-	-365.9024624824524	-30418.30161547661	55	0.03054989816700611	0.8035714285714286	0.398326359832636
YHR076W	0	0/-	-365.9660205245018	-48705.28202462196	224	0.03054989816700611	0.8035714285714286	0.398326359832636
YOR346W	-1	-/-	-366.0620846748352	-26915.992306947708	56	0.030529172320217096	0.8035714285714286	0.39860529986053
YOR212W	-1	-/-	-366.19677114486694	-29077.736174583435	56	0.030508474576271188	0.8035714285714286	0.398884239888424
YOR129C	-1	-/-	-366.2597222328186	-27576.202769994736	56	0.03048780487804878	0.8035714285714286	0.399163179916318
YGL122C	-1	-/-	-366.27331042289734	-29247.909091472626	56	0.03046716316858497	0.8035714285714286	0.39944211994421197
YJR066W	-1	-/-	-366.3082935810089	-27597.361530065536	56	0.030446549391069014	0.8035714285714286	0.399721059972106
YPR134W	-1	-/-	-366.3357410430908	-30030.98254752159	56	0.030425963488843813	0.8035714285714286	0.4
YHR120W	-1	-/-	-366.4223141670227	-29163.838955402374	56	0.030405405405405407	0.8035714285714286	0.400278940027894
YER143W	-1	-/-	-366.4940960407257	-30518.539975881577	56	0.03038487508440243	0.8035714285714286	0.400557880055788
YNL037C	-1	-/-	-366.5001311302185	-29150.33221101761	56	0.030364372469635626	0.8035714285714286	0.400836820083682
YDR264C	-1	-/-	-366.5862650871277	-28312.53360891342	56	0.030343897505057317	0.8035714285714286	0.401115760111576
YMR164C	-1	-/-	-366.59781885147095	-27799.105224132538	56	0.03032345013477089	0.8035714285714286	0.40139470013947004
YIL090W	0	0/-	-366.6326053738594	-46704.976723611355	224	0.03032345013477089	0.8035714285714286	0.40139470013947004
YDR527W	-1	-/-	-366.6689627170563	-30462.49864077568	56	0.030303030303030304	0.8035714285714286	0.401673640167364
YKR069W	0	0/0	-366.7438948750496	-48722.234774291515	224	0.030303030303030304	0.8035714285714286	0.401673640167364
YEL062W	-1	-/-	-366.7478275299072	-29113.01657319069	56	0.03028263795423957	0.8035714285714286	0.40195258019525804
YBL047C	-1	-/-	-366.78181409835815	-29541.518671274185	56	0.03026227303295225	0.8035714285714286	0.402231520223152
YKL168C	0	0/-	-366.786070227623	-49847.95793735981	224	0.03026227303295225	0.8035714285714286	0.402231520223152
YPL085W	-1	-/-	-366.79215240478516	-26315.814382076263	56	0.03024193548387097	0.8035714285714286	0.40251046025104603
YDR393W	-1	-/-	-366.8099250793457	-29419.569349765778	56	0.03022162525184688	0.8035714285714286	0.40278940027894
YLR003C	-1	-/0	-366.83970284461975	-31368.508349061012	56	0.030201342281879196	0.8035714285714286	0.403068340306834
YNL147W	-1	-/-	-366.8547420501709	-28272.34639954567	56	0.030181086519114688	0.8035714285714286	0.40334728033472805
YPR118W	0	0/0	-366.8738063573837	-48031.41218715906	224	0.030181086519114688	0.8035714285714286	0.40334728033472805
YNL085W	-1	-/-	-366.98843264579773	-27349.800756454468	56	0.030160857908847184	0.8035714285714286	0.403626220362622
YLR039C	-1	-/-	-367.0271167755127	-29432.074753522873	56	0.03014065639651708	0.8035714285714286	0.40390516039051605
YNL128W	-1	-/-	-367.0526132583618	-28138.816014051437	56	0.030120481927710843	0.8035714285714286	0.40418410041841
YDR034C	0	0/-	-367.0900866985321	-47788.54549765587	224	0.030120481927710843	0.8035714285714286	0.40418410041841
YOR189W	0	0/-	-367.098819732666	-46141.812099814415	224	0.030120481927710843	0.8035714285714286	0.40418410041841
YML117W	0	0/0	-367.12838739156723	-51709.337694108486	224	0.030120481927710843	0.8035714285714286	0.40418410041841
YHL047C	-1	-/-	-367.1742353439331	-27988.11662721634	56	0.030100334448160536	0.8035714285714286	0.40446304044630405
YMR125W	-1	-/-	-367.1753008365631	-28663.996607780457	56	0.030080213903743314	0.8035714285714286	0.40474198047419807
YGR206W	-1	-/-	-367.2112920284271	-27477.350572109222	56	0.03006012024048096	0.8035714285714286	0.40502092050209204
YJR001W	-1	-/-	-367.2206246852875	-28796.801941871643	56	0.030040053404539385	0.8035714285714286	0.40529986052998607
YOR149C	-1	-/-	-367.22932291030884	-26936.124028921127	56	0.030020013342228154	0.8035714285714286	0.40557880055788004
YDR130C	-1	-/-	-367.26537704467773	-28117.649223327637	56	0.03	0.8035714285714286	0.40585774058577406
YKL140W	-1	-/-	-367.2969446182251	-28566.62043571472	56	0.029980013324450366	0.8035714285714286	0.4061366806136681
YDR170C	-1	-/-	-367.3000063896179	-26705.713500976562	56	0.02996005326231691	0.8035714285714286	0.40641562064156206
YOR350C	0	0/-	-367.3300210237503	-47387.96762770414	224	0.02996005326231691	0.8035714285714286	0.40641562064156206
YMR109W	-1	-/-	-367.3438596725464	-27118.7571144104	56	0.029940119760479042	0.8035714285714286	0.4066945606694561
YAL002W	-1	-/-	-367.40145778656006	-27093.65359854698	56	0.02992021276595745	0.8035714285714286	0.40697350069735005
YKL049C	-1	-/-	-367.44071340560913	-29133.812757968903	56	0.029900332225913623	0.8035714285714286	0.4072524407252441
YGL051W	-1	-/-	-367.6443328857422	-27600.323115110397	56	0.029880478087649404	0.8035714285714286	0.40753138075313805
YOL016C	-1	-/-	-367.6637816429138	-29647.657510757446	56	0.029860650298606503	0.8035714285714286	0.4078103207810321
YPL233W	-1	-/-	-367.6843662261963	-27898.349511146545	56	0.029840848806366047	0.8035714285714286	0.4080892608089261
YKL119C	-1	-/-	-367.7214684486389	-27945.859305858612	56	0.02982107355864811	0.8035714285714286	0.40836820083682007
YJL071W	-1	-/0	-367.7554349899292	-29011.03949856758	56	0.029801324503311258	0.8035714285714286	0.4086471408647141
YDR014W	0	0/-	-367.808213531971	-46512.03000557423	224	0.029801324503311258	0.8035714285714286	0.4086471408647141
YDR507C	-1	-/-	-367.89866399765015	-29409.688878774643	56	0.029781601588352084	0.8035714285714286	0.40892608089260807
YLR024C	0	0/-	-368.01677042245865	-48447.57102680206	224	0.029781601588352084	0.8035714285714286	0.40892608089260807
YNL292W	-1	-/-	-368.0279366970062	-30305.346837043762	56	0.02976190476190476	0.8035714285714286	0.4092050209205021
YMR023C	-1	-/-	-368.05611276626587	-29203.372376918793	56	0.029742233972240583	0.8035714285714286	0.4094839609483961
YGR046W	-1	-/-	-368.05762815475464	-29659.314432382584	56	0.029722589167767502	0.8035714285714286	0.4097629009762901
YKL092C	-1	-/-	-368.0576410293579	-27849.368554592133	56	0.0297029702970297	0.8035714285714286	0.4100418410041841
YGR144W	-1	-/-	-368.12640953063965	-29459.62146615982	56	0.029683377308707123	0.8035714285714286	0.4103207810320781
YLR135W	-1	-/-	-368.3969736099243	-29634.287912130356	56	0.02966381015161503	0.8035714285714286	0.4105997210599721
YNR065C	0	0/-	-368.4010677933693	-50313.54369777441	224	0.02966381015161503	0.8035714285714286	0.4105997210599721
YBR074W	0	0/0	-368.4762921333313	-45414.03377223015	224	0.02966381015161503	0.8035714285714286	0.4105997210599721
YBL071W-A	-1	-/-	-368.5716481208801	-27118.973581314087	56	0.029644268774703556	0.8035714285714286	0.4108786610878661
YNL291C	-1	-/-	-368.64496302604675	-26186.777816057205	56	0.029624753127057275	0.8035714285714286	0.4111576011157601
YKL021C	-1	-/-	-368.71201157569885	-30994.38388967514	56	0.029605263157894735	0.8035714285714286	0.41143654114365413
YDR229W	0	0/-	-368.78395849466324	-48323.88855946064	224	0.029605263157894735	0.8035714285714286	0.41143654114365413
YDR528W	0	0/-	-368.8032758831978	-48801.92285090685	224	0.029605263157894735	0.8035714285714286	0.41143654114365413
YGR230W	-1	-/-	-368.8370485305786	-27993.804247379303	56	0.029585798816568046	0.8035714285714286	0.4117154811715481
YKL121W	0	0/0	-368.85614639520645	-51459.557587742805	224	0.029585798816568046	0.8035714285714286	0.4117154811715481
YDL193W	0	0/-	-368.87095910310745	-49667.94511091709	224	0.029585798816568046	0.8035714285714286	0.4117154811715481
YLR332W	-1	-/-	-368.8966612815857	-26897.468515634537	56	0.02956636005256242	0.8035714285714286	0.41199442119944213
YGR241C	-1	-/-	-368.9214165210724	-28386.685955762863	56	0.02954694681549573	0.8035714285714286	0.4122733612273361
YJR062C	0	0/0	-368.92541897296906	-48244.65202331543	224	0.02954694681549573	0.8035714285714286	0.4122733612273361
YOL038W	-1	-/-	-368.9269714355469	-29797.11805653572	56	0.02952755905511811	0.8035714285714286	0.4125523012552301
YOR236W	-1	-/0	-368.9389398097992	-27989.132331371307	56	0.029508196721311476	0.8035714285714286	0.41283124128312415
YOR044W	0	0/0	-369.0196871161461	-49014.50522240996	224	0.029508196721311476	0.8035714285714286	0.41283124128312415
YLR389C	0	0/-	-369.04020434617996	-46134.15168052912	224	0.029508196721311476	0.8035714285714286	0.41283124128312415
YHR149C	0	0/-	-369.0544158220291	-49573.61642611027	224	0.029508196721311476	0.8035714285714286	0.41283124128312415
YIL153W	-1	-/-	-369.06046628952026	-28430.178206205368	56	0.02948885976408912	0.8035714285714286	0.4131101813110181
YMR191W	0	0/0	-369.1261736750603	-50768.357044160366	224	0.02948885976408912	0.8035714285714286	0.4131101813110181
YNL048W	-1	-/-	-369.1602830886841	-28942.067750930786	56	0.029469548133595286	0.8035714285714286	0.41338912133891215
YCR054C	0	0/0	-369.172937810421	-47860.83421254158	224	0.029469548133595286	0.8035714285714286	0.41338912133891215
YIL105C	-1	-/-	-369.3068742752075	-29483.367556333542	56	0.029450261780104712	0.8035714285714286	0.4136680613668061
YER111C	-1	-/-	-369.350866317749	-28676.69175171852	56	0.029431000654022238	0.8035714285714286	0.41394700139470014
YIL142W	-1	-/-	-369.4431462287903	-30395.448104143143	56	0.029411764705882353	0.8035714285714286	0.41422594142259417
YJL020C	-1	-/-	-369.511559009552	-31565.91591334343	56	0.02939255388634879	0.8035714285714286	0.41450488145048814
YBR042C	-1	-/-	-369.63150119781494	-27322.371161460876	56	0.0293733681462141	0.8035714285714286	0.41478382147838216
YBR105C	-1	-/-	-369.64468216896057	-27831.016844034195	56	0.029354207436399216	0.8035714285714286	0.41506276150627613
YDL190C	-1	-/-	-369.6459345817566	-28179.07025718689	56	0.029335071707953065	0.8035714285714286	0.41534170153417016
YLL001W	-1	-/-	-369.71444034576416	-29463.355711221695	56	0.029315960912052116	0.8035714285714286	0.41562064156206413
YFL017C	0	0/-	-369.8480036854744	-46894.2047303319	224	0.029315960912052116	0.8035714285714286	0.41562064156206413
YHR178W	-1	-/-	-369.8664355278015	-28193.256341934204	56	0.029296875	0.8035714285714286	0.41589958158995816
YDR007W	0	0/0	-369.90767842531204	-45509.678585886955	224	0.029296875	0.8035714285714286	0.41589958158995816
YLR234W	-1	-/-	-369.90941095352173	-28342.464726924896	56	0.029277813923227064	0.8035714285714286	0.4161785216178522
YBR097W	-1	-/-	-369.95347690582275	-28050.554716587067	56	0.029258777633289986	0.8035714285714286	0.41645746164574615
YDR479C	-1	-/-	-369.9913544654846	-30543.70299100876	56	0.029239766081871343	0.8035714285714286	0.4167364016736402
YMR032W	-1	-/-	-370.00241565704346	-28273.1924598217	56	0.02922077922077922	0.8035714285714286	0.41701534170153415
YDR530C	0	0/-	-370.00313252210617	-47449.78704690933	224	0.02922077922077922	0.8035714285714286	0.41701534170153415
YOL051W	-1	-/+	-370.00650930404663	-27682.156675100327	56	0.029201817001946788	0.8035714285714286	0.4172942817294282
YKL007W	-1	-/-	-370.06134271621704	-30340.89840722084	56	0.029182879377431907	0.8035714285714286	0.4175732217573222
YEL016C	-1	-/-	-370.10150051116943	-28052.958072662354	56	0.02916396629941672	0.8035714285714286	0.41785216178521617
YGR197C	-1	-/-	-370.12962102890015	-29385.657563209534	56	0.029145077720207253	0.8035714285714286	0.4181311018131102
YML092C	-1	-/-	-370.14806032180786	-29130.033430814743	56	0.02912621359223301	0.8035714285714286	0.41841004184100417
YLR195C	-1	-/-	-370.1694116592407	-29382.0841588974	56	0.02910737386804657	0.8035714285714286	0.4186889818688982
YDR404C	-1	-/+	-370.18959045410156	-26076.003640651703	56	0.029088558500323207	0.8035714285714286	0.4189679218967922
YOR150W	-1	-/-	-370.3286933898926	-28509.842971801758	56	0.029069767441860465	0.8035714285714286	0.4192468619246862
YPL249C	-1	-/-	-370.3407897949219	-29206.3572306633	56	0.029051000645577793	0.8035714285714286	0.4195258019525802
YPL038W	0	0/-	-370.479043841362	-48735.59291476011	224	0.029051000645577793	0.8035714285714286	0.4195258019525802
YOR162C	-1	-/-	-370.4827971458435	-28157.925978183746	56	0.02903225806451613	0.8035714285714286	0.4198047419804742
YDL244W	-1	-/-	-370.56844902038574	-28237.677669525146	56	0.029013539651837523	0.8035714285714286	0.4200836820083682
YGL134W	0	0/-	-370.6037338376045	-48050.8178281188	224	0.029013539651837523	0.8035714285714286	0.4200836820083682
YFL007W	0	0/-	-370.6620944738388	-48206.40377533436	224	0.029013539651837523	0.8035714285714286	0.4200836820083682
YDL040C	-1	-/-	-370.6944246292114	-28632.13198041916	56	0.028994845360824743	0.8035714285714286	0.4203626220362622
YPL065W	-1	-/-	-370.703152179718	-29369.68305540085	56	0.028976175144880875	0.8035714285714286	0.4206415620641562
YKR019C	-1	-/-	-370.7662134170532	-29004.481533288956	56	0.02895752895752896	0.8035714285714286	0.42092050209205023
YLR168C	0	0/-	-370.78304147720337	-52487.80342459679	224	0.02895752895752896	0.8035714285714286	0.42092050209205023
YDR505C	0	0/0	-370.8444073200226	-50123.75825357437	224	0.02895752895752896	0.8035714285714286	0.42092050209205023
YCR106W	-1	-/-	-370.87037467956543	-26635.524582862854	56	0.028938906752411574	0.8035714285714286	0.4211994421199442
YGL233W	-1	-/-	-370.9757008552551	-29609.433224201202	56	0.02892030848329049	0.8035714285714286	0.4214783821478382
YOL042W	-1	-/-	-371.0045747756958	-26581.738840818405	56	0.028901734104046242	0.8035714285714286	0.4217573221757322
YIL050W	0	0/-	-371.08075565099716	-49557.304206967354	224	0.028901734104046242	0.8035714285714286	0.4217573221757322
YDR143C	-1	-/-	-371.09319972991943	-29258.582871437073	56	0.028883183568677792	0.8035714285714286	0.4220362622036262
YBR009C	-1	-/-	-371.131103515625	-26316.0758767128	56	0.028864656831302116	0.8035714285714286	0.42231520223152025
YJR097W	-1	-/-	-371.17661905288696	-30190.495254278183	56	0.028846153846153848	0.8035714285714286	0.4225941422594142
YGL131C	0	0/-	-371.22790825366974	-48127.761105298996	224	0.028846153846153848	0.8035714285714286	0.4225941422594142
YIL027C	0	0/-	-371.2629324197769	-47456.662699878216	224	0.028846153846153848	0.8035714285714286	0.4225941422594142
YOL069W	-1	-/-	-371.27003812789917	-27617.031968593597	56	0.028827674567584883	0.8035714285714286	0.42287308228730824
YDR177W	-1	-/-	-371.28669261932373	-29208.284609794617	56	0.02880921895006402	0.8035714285714286	0.4231520223152022
YEL022W	-1	-/-	-371.29793071746826	-29550.12052989006	56	0.028790786948176585	0.8035714285714286	0.42343096234309624
YDR441C	0	0/-	-371.3171058893204	-47731.24776262045	224	0.028790786948176585	0.8035714285714286	0.42343096234309624
YPL242C	-1	-/-	-371.35159492492676	-28957.260810613632	56	0.02877237851662404	0.8035714285714286	0.4237099023709902
YGL207W	1	+/+	-371.41425609588623	-29941.75007033348	55	0.02939297124600639	0.8214285714285714	0.4237099023709902
YBL020W	-1	-/-	-371.5592770576477	-26599.555364847183	56	0.02937420178799489	0.8214285714285714	0.42398884239888424
YBL101C	0	0/-	-371.5642136335373	-50457.26787233353	224	0.02937420178799489	0.8214285714285714	0.42398884239888424
YML057W	-1	-/-	-371.6065592765808	-28761.427834033966	56	0.029355456285896617	0.8214285714285714	0.42426778242677826
YMR220W	-1	-/-	-371.621289730072	-30106.427169799805	56	0.029336734693877552	0.8214285714285714	0.42454672245467223
YBR115C	0	0/0	-371.68385910987854	-48191.930318892	224	0.029336734693877552	0.8214285714285714	0.42454672245467223
YNL167C	-1	-/-	-371.69125986099243	-27774.856326818466	56	0.029318036966220522	0.8214285714285714	0.42482566248256626
YOR371C	-1	-/-	-371.7252588272095	-29830.179881095886	56	0.02929936305732484	0.8214285714285714	0.4251046025104602
YEL019C	-1	-/-	-371.76668214797974	-26989.550707817078	56	0.02928071292170592	0.8214285714285714	0.42538354253835425
YDR283C	-1	-/-	-371.78922986984253	-29024.963356733322	56	0.029262086513994912	0.8214285714285714	0.4256624825662483
YLR146C	0	0/-	-371.87063455581665	-50456.21375703812	224	0.029262086513994912	0.8214285714285714	0.4256624825662483
YOR372C	-1	-/-	-371.982928276062	-27654.11846804619	56	0.029243483788938335	0.8214285714285714	0.42594142259414225
YPL268W	-1	-/-	-371.98792839050293	-27725.500400066376	56	0.029224904701397714	0.8214285714285714	0.4262203626220363
YCL034W	-1	-/-	-372.05717611312866	-28881.417318105698	56	0.029206349206349208	0.8214285714285714	0.42649930264993025
YKL209C	0	0/-	-372.0588188171387	-48750.31225210428	224	0.029206349206349208	0.8214285714285714	0.42649930264993025
YDR253C	0	0/-	-372.07836651802063	-47905.48135751486	224	0.029206349206349208	0.8214285714285714	0.42649930264993025
YMR201C	-1	-/-	-372.1209092140198	-30282.84344816208	56	0.02918781725888325	0.8214285714285714	0.42677824267782427
YNL025C	-1	-/-	-372.1305866241455	-28567.914212226868	56	0.029169308814204185	0.8214285714285714	0.4270571827057183
YLR019W	0	0/-	-372.14073181152344	-47410.310237169266	224	0.029169308814204185	0.8214285714285714	0.4270571827057183
YKL058W	1	+/+	-372.2646312713623	-25919.36616587639	55	0.029784537389100127	0.8392857142857143	0.4270571827057183
YOR233W	-1	-/-	-372.32404232025146	-31086.581719636917	56	0.029765674477517417	0.8392857142857143	0.42733612273361227
YGL211W	-1	-/-	-372.3415231704712	-29876.758570432663	56	0.029746835443037974	0.8392857142857143	0.4276150627615063
YDR313C	0	0/-	-372.38471525907516	-50262.316130042076	224	0.029746835443037974	0.8392857142857143	0.4276150627615063
YHR168W	0	0/-	-372.38947182893753	-46655.20517069101	224	0.029746835443037974	0.8392857142857143	0.4276150627615063
YMR161W	-1	-/-	-372.4177532196045	-26802.993495702744	56	0.029728020240354206	0.8392857142857143	0.42789400278940026
YBL011W	-1	-/-	-372.46970653533936	-26963.57940006256	56	0.02970922882427307	0.8392857142857143	0.4281729428172943
YPL269W	-1	-/-	-372.53895235061646	-28229.01185655594	56	0.02969046114971573	0.8392857142857143	0.42845188284518826
YKL206C	-1	-/0	-372.67785716056824	-28300.453885793686	56	0.029671717171717172	0.8392857142857143	0.4287308228730823
YLR405W	-1	-/-	-372.734423160553	-29326.63782811165	56	0.02965299684542587	0.8392857142857143	0.4290097629009763
YGR216C	-1	-/-	-372.738009929657	-27432.298035144806	56	0.029634300126103404	0.8392857142857143	0.4292887029288703
YDR293C	-1	-/-	-372.7598853111267	-31219.518294095993	56	0.029615626969124134	0.8392857142857143	0.4295676429567643
YOL109W	-1	-/-	-372.84474205970764	-28748.48166704178	56	0.02959697732997481	0.8392857142857143	0.4298465829846583
YML035C	0	0/-	-372.9053763151169	-45575.84198975563	224	0.02959697732997481	0.8392857142857143	0.4298465829846583
YBR194W	0	0/0	-372.91744887828827	-48481.55214160681	224	0.02959697732997481	0.8392857142857143	0.4298465829846583
YIL097W	-1	-/-	-373.0242233276367	-33070.370970487595	56	0.02957835116425425	0.8392857142857143	0.4301255230125523
YPL164C	-1	-/-	-373.159779548645	-30499.149511814117	56	0.029559748427672956	0.8392857142857143	0.43040446304044633
YGL116W	-1	-/-	-373.1711382865906	-29297.687504291534	56	0.0295411690760528	0.8392857142857143	0.4306834030683403
YGR218W	-1	-/-	-373.189245223999	-28113.004491090775	56	0.029522613065326633	0.8392857142857143	0.4309623430962343
YGR101W	-1	-/-	-373.2185094356537	-29869.45777988434	56	0.029504080351537978	0.8392857142857143	0.4312412831241283
YER167W	-1	-/-	-373.297399520874	-28518.670863628387	56	0.029485570890840654	0.8392857142857143	0.4315202231520223
YLR248W	-1	-/-	-373.32793045043945	-29244.19482278824	56	0.02946708463949843	0.8392857142857143	0.43179916317991635
YDR105C	0	0/0	-373.41067123413086	-46847.46008169651	224	0.02946708463949843	0.8392857142857143	0.43179916317991635
YDR488C	-1	-/-	-373.45267963409424	-28467.387183189392	56	0.02944862155388471	0.8392857142857143	0.4320781032078103
YLR376C	-1	-/-	-373.4552025794983	-28996.47385072708	56	0.029430181590482152	0.8392857142857143	0.43235704323570434
YOR035C	-1	-/-	-373.47055435180664	-30698.964772462845	56	0.029411764705882353	0.8392857142857143	0.4326359832635983
YNL049C	-1	-/-	-373.58816027641296	-28351.929069519043	56	0.029393370856785492	0.8392857142857143	0.43291492329149234
YMR281W	-1	-/-	-373.63150691986084	-26604.039459466934	56	0.029375	0.8392857142857143	0.4331938633193863
YDL138W	-1	-/-	-373.6475877761841	-29527.147047281265	56	0.029356652092442224	0.8392857142857143	0.43347280334728033
YBR261C	0	0/-	-373.69235014915466	-49272.21484610438	224	0.029356652092442224	0.8392857142857143	0.43347280334728033
YDR436W	-1	-/-	-373.7566342353821	-30817.07485294342	56	0.02933832709113608	0.8392857142857143	0.43375174337517436
YLR337C	-1	-/-	-373.77913093566895	-29939.38841152191	56	0.029320024953212728	0.8392857142857143	0.43403068340306833
YDR504C	0	0/0	-373.84731435775757	-51990.44381201267	224	0.029320024953212728	0.8392857142857143	0.43403068340306833
YBR044C	0	0/-	-373.8513321876526	-47692.51001757383	224	0.029320024953212728	0.8392857142857143	0.43403068340306833
YER148W	1	+/+	-373.8738398551941	-30030.54855489731	55	0.029925187032418952	0.8571428571428571	0.43403068340306833
YFL059W	-1	-/-	-373.88550329208374	-25403.060573101044	56	0.029906542056074768	0.8571428571428571	0.43430962343096235
YKL190W	-1	-/-	-373.91388511657715	-27416.06652021408	56	0.029887920298879204	0.8571428571428571	0.4345885634588563
YLL040C	-1	-/-	-373.92537021636963	-28892.911338329315	56	0.029869321717486	0.8571428571428571	0.43486750348675035
YAL035W	-1	-/-	-373.9638934135437	-29104.699710845947	56	0.029850746268656716	0.8571428571428571	0.4351464435146444
YGR075C	-1	-/-	-373.9803252220154	-27808.41330242157	56	0.02983219390926041	0.8571428571428571	0.43542538354253835
YDL033C	-1	-/-	-374.00234031677246	-27948.26783490181	56	0.02981366459627329	0.8571428571428571	0.4357043235704324
YLR370C	-1	-/-	-374.06168937683105	-30148.90813088417	56	0.0297951582867784	0.8571428571428571	0.43598326359832634
YDR428C	0	0/-	-374.06236547231674	-46083.85148459673	224	0.0297951582867784	0.8571428571428571	0.43598326359832634
YOR324C	0	0/-	-374.09338092803955	-48300.1144682765	224	0.0297951582867784	0.8571428571428571	0.43598326359832634
YHR056C	-1	-/-	-374.18519115448	-25352.53403353691	56	0.02977667493796526	0.8571428571428571	0.43626220362622037
YGR152C	-1	-/-	-374.1905879974365	-30879.46506047249	56	0.029758214507129573	0.8571428571428571	0.43654114365411434
YDR493W	0	0/-	-374.19890785217285	-49536.712860286236	224	0.029758214507129573	0.8571428571428571	0.43654114365411434
YGR129W	-1	-/-	-374.21562337875366	-28490.455788850784	56	0.02973977695167286	0.8571428571428571	0.43682008368200836
YOR077W	0	0/0	-374.2187809944153	-46745.9263496995	224	0.02973977695167286	0.8571428571428571	0.43682008368200836
YNL163C	-1	-/-	-374.3697929382324	-31050.733946561813	56	0.029721362229102165	0.8571428571428571	0.4370990237099024
YLR020C	-1	-/-	-374.3799967765808	-28982.06676006317	56	0.0297029702970297	0.8571428571428571	0.43737796373779636
YNL053W	-1	-/-	-374.4339120388031	-28888.949253559113	56	0.029684601113172542	0.8571428571428571	0.4376569037656904
YML023C	-1	-/-	-374.4836928844452	-28110.5605032444	56	0.029666254635352288	0.8571428571428571	0.43793584379358436
YGL194C	-1	-/-	-374.48849964141846	-26475.570409059525	56	0.02964793082149475	0.8571428571428571	0.4382147838214784
YNL293W	-1	-/-	-374.5468077659607	-30253.319587945938	56	0.02962962962962963	0.8571428571428571	0.4384937238493724
YLR263W	-1	-/-	-374.6024408340454	-30961.327167510986	56	0.02961135101789019	0.8571428571428571	0.4387726638772664
YJL073W	-1	-/-	-374.6196360588074	-29145.577840566635	56	0.029593094944512947	0.8571428571428571	0.4390516039051604
YKR016W	0	0/-	-374.6539434790611	-50185.3494656086	224	0.029593094944512947	0.8571428571428571	0.4390516039051604
YBL014C	-1	-/+	-374.655969619751	-29426.974507808685	56	0.029574861367837338	0.8571428571428571	0.4393305439330544
YNL177C	-1	-/-	-374.67383766174316	-30048.450282096863	56	0.029556650246305417	0.8571428571428571	0.4396094839609484
YKL006C-A	-1	-/-	-374.6916720867157	-28239.725826740265	56	0.029538461538461538	0.8571428571428571	0.4398884239888424
[truncated: 3,961 more rows]
