# Supplementary material for: Revisiting co-expression-based automated function prediction in yeast with neural networks and updated Gene Ontology annotations
Source: PLoS One. 2026 Apr 16;21(4):e0322689. doi: 10.1371/journal.pone.0322689 (PMC13086303; doi:10.1371/journal.pone.0322689)
Supplement: S1 File — A zip file of tables in csv format containing individual genes ranked by their predicted involvement in each predicted GO term. These predictions were made by Model 1 as described in Table A of S1 Text. (ZIP) [file pone.0322689.s002.zip › GO0006353_SingleGeneRanking.csv]

Gene	Label	Annos	Score	Background Score	Num pos pairs	Precision	Recall	False Positive Rate
YEL015W	-1	-/-	-138.75100803375244	-28686.897069454193	20	0.0	0.0	0.00027616680475006904
YGR056W	-1	-/-	-142.19836807250977	-28664.77927494049	20	0.0	0.0	0.0005523336095001381
YBL079W	-1	-/-	-142.72615671157837	-29330.669944286346	20	0.0	0.0	0.0008285004142502071
YNL023C	-1	-/-	-143.07634830474854	-30112.25075817108	20	0.0	0.0	0.0011046672190002762
YMR285C	-1	-/-	-143.60769939422607	-29589.693507671356	20	0.0	0.0	0.0013808340237503453
YMR080C	-1	-/-	-144.27219915390015	-29516.8364610672	20	0.0	0.0	0.0016570008285004142
YEL037C	-1	-/-	-145.24778747558594	-29431.660984039307	20	0.0	0.0	0.0019331676332504833
YNL004W	-1	-/-	-145.59474229812622	-29592.813301563263	20	0.0	0.0	0.0022093344380005524
YMR047C	-1	-/-	-145.81362533569336	-29328.36480808258	20	0.0	0.0	0.0024855012427506215
YPL190C	1	+/+	-146.02795028686523	-30101.34271144867	19	0.1	0.05	0.0024855012427506215
YGL112C	-1	-/-	-146.23476362228394	-30086.816694259644	20	0.09090909090909091	0.05	0.0027616680475006906
YHR165C	-1	-/-	-146.638925075531	-29419.861122131348	20	0.08333333333333333	0.05	0.0030378348522507597
YAR002W	-1	-/-	-146.65631246566772	-29493.841678619385	20	0.07692307692307693	0.05	0.0033140016570008283
YDR292C	-1	-/-	-146.71698904037476	-29310.16899394989	20	0.07142857142857142	0.05	0.0035901684617508974
YPR070W	-1	-/-	-146.72210550308228	-30086.431047916412	20	0.06666666666666667	0.05	0.0038663352665009665
YKR082W	-1	-/-	-146.98647785186768	-29507.238102912903	20	0.0625	0.05	0.004142502071251036
YER164W	-1	-/+	-147.13673782348633	-30100.232838630676	20	0.058823529411764705	0.05	0.004418668876001105
YDL005C	-1	-/-	-147.14462089538574	-29855.61034345627	20	0.05555555555555555	0.05	0.004694835680751174
YER161C	-1	-/-	-147.31384897232056	-30349.22986125946	20	0.05263157894736842	0.05	0.004971002485501243
YDR121W	-1	-/-	-147.34387969970703	-29457.488193035126	20	0.05	0.05	0.005247169290251312
YOL006C	-1	-/-	-147.3508586883545	-29087.87691783905	20	0.047619047619047616	0.05	0.005523336095001381
YGL113W	-1	-/-	-147.64481401443481	-29153.57698726654	20	0.045454545454545456	0.05	0.00579950289975145
YLR418C	-1	-/-	-147.69390106201172	-29137.073802947998	20	0.043478260869565216	0.05	0.006075669704501519
YJL156C	-1	-/-	-147.75833082199097	-29479.47345161438	20	0.041666666666666664	0.05	0.0063518365092515875
YML065W	-1	-/-	-147.89450073242188	-30229.28650045395	20	0.04	0.05	0.006628003314001657
YPR133C	-1	-/-	-147.9079737663269	-29671.744759082794	20	0.038461538461538464	0.05	0.006904170118751726
YPR189W	-1	-/-	-147.92346143722534	-28942.161069869995	20	0.037037037037037035	0.05	0.007180336923501795
YFR028C	-1	-/-	-147.96530055999756	-30566.819272518158	20	0.03571428571428571	0.05	0.007456503728251864
YDR054C	-1	-/-	-148.03220987319946	-29805.872843265533	20	0.034482758620689655	0.05	0.007732670533001933
YCR020W-B	-1	-/-	-148.0512719154358	-28774.7223572731	20	0.03333333333333333	0.05	0.008008837337752003
YKR038C	-1	-/-	-148.07100868225098	-29903.968138694763	20	0.03225806451612903	0.05	0.008285004142502071
YER013W	-1	-/-	-148.42470169067383	-29374.036468029022	20	0.03125	0.05	0.00856117094725214
YKL057C	-1	-/-	-148.4510636329651	-30281.766232967377	20	0.030303030303030304	0.05	0.00883733775200221
YMR138W	-1	-/-	-148.50128936767578	-30120.882148742676	20	0.029411764705882353	0.05	0.009113504556752278
YGL049C	-1	-/-	-148.55028676986694	-29907.22753095627	20	0.02857142857142857	0.05	0.009389671361502348
YPL210C	-1	-/-	-148.5997667312622	-29587.563306331635	20	0.027777777777777776	0.05	0.009665838166252416
YKL154W	-1	-/-	-148.62766122817993	-29863.086203575134	20	0.02702702702702703	0.05	0.009942004971002486
YNL118C	-1	-/-	-148.6415820121765	-29634.53728055954	20	0.02631578947368421	0.05	0.010218171775752554
YGR116W	-1	-/+	-148.71621656417847	-29406.39473438263	20	0.02564102564102564	0.05	0.010494338580502624
YMR227C	-1	-/-	-148.77562856674194	-29666.781525611877	20	0.025	0.05	0.010770505385252692
YFR048W	-1	-/-	-148.80196619033813	-29217.175473213196	20	0.024390243902439025	0.05	0.011046672190002762
YGL201C	-1	-/-	-148.81687831878662	-29298.817567825317	20	0.023809523809523808	0.05	0.01132283899475283
YPL101W	-1	-/-	-148.9439196586609	-30709.850516319275	20	0.023255813953488372	0.05	0.0115990057995029
YLR262C	-1	-/-	-148.98691034317017	-29033.04626750946	20	0.022727272727272728	0.05	0.011875172604252969
YGR186W	-1	-/-	-149.06893730163574	-29612.169257164	20	0.022222222222222223	0.05	0.012151339409003039
YNR023W	-1	-/-	-149.11043787002563	-30472.92658138275	20	0.021739130434782608	0.05	0.012427506213753107
YHR077C	-1	-/-	-149.11445903778076	-29604.944454193115	20	0.02127659574468085	0.05	0.012703673018503175
YJL087C	-1	-/-	-149.15142631530762	-29952.770871162415	20	0.020833333333333332	0.05	0.012979839823253245
YNL261W	-1	-/-	-149.29927825927734	-29335.141541481018	20	0.02040816326530612	0.05	0.013256006628003313
YPL227C	-1	-/-	-149.31239795684814	-30286.517247200012	20	0.02	0.05	0.013532173432753383
YGL071W	-1	-/-	-149.34233903884888	-29820.986083984375	20	0.0196078431372549	0.05	0.013808340237503451
YBR060C	-1	-/-	-149.3632287979126	-29921.461298942566	20	0.019230769230769232	0.05	0.014084507042253521
YBR288C	-1	-/-	-149.39907789230347	-29732.12462902069	20	0.018867924528301886	0.05	0.01436067384700359
YOL149W	-1	-/-	-149.40048694610596	-29892.12733078003	20	0.018518518518518517	0.05	0.01463684065175366
YLR181C	-1	-/-	-149.4043116569519	-30485.861978054047	20	0.01818181818181818	0.05	0.014913007456503728
YBR131W	-1	-/-	-149.50047540664673	-28988.958263397217	20	0.017857142857142856	0.05	0.015189174261253798
YGL044C	-1	-/-	-149.53183364868164	-30108.860505580902	20	0.017543859649122806	0.05	0.015465341066003866
YMR016C	-1	-/-	-149.55103015899658	-30226.974266052246	20	0.017241379310344827	0.05	0.015741507870753936
YPL235W	-1	-/-	-149.72646284103394	-30479.807044506073	20	0.01694915254237288	0.05	0.016017674675504006
YLR105C	-1	-/-	-149.80762434005737	-29656.478613376617	20	0.016666666666666666	0.05	0.016293841480254073
YJR042W	-1	-/-	-149.94064092636108	-29540.00056028366	20	0.01639344262295082	0.05	0.016570008285004142
YOR110W	-1	-/-	-149.97016620635986	-30940.321998119354	20	0.016129032258064516	0.05	0.016846175089754212
YKR008W	-1	-/-	-149.97994661331177	-29951.962964057922	20	0.015873015873015872	0.05	0.01712234189450428
YNL099C	-1	-/-	-149.98482179641724	-30387.060585975647	20	0.015625	0.05	0.01739850869925435
YER022W	-1	-/-	-150.0105390548706	-29482.55779838562	20	0.015384615384615385	0.05	0.01767467550400442
YPL129W	-1	-/-	-150.047372341156	-29648.206439971924	20	0.015151515151515152	0.05	0.01795084230875449
YJL179W	-1	-/-	-150.10166692733765	-30365.981295108795	20	0.014925373134328358	0.05	0.018227009113504555
YNL201C	-1	-/-	-150.12703657150269	-29317.212416648865	20	0.014705882352941176	0.05	0.018503175918254625
YGR104C	-1	-/+	-150.15701723098755	-31269.09034061432	20	0.014492753623188406	0.05	0.018779342723004695
YGR217W	-1	-/-	-150.2346167564392	-30161.85288333893	20	0.014285714285714285	0.05	0.019055509527754765
YLR052W	-1	-/-	-150.3608775138855	-29795.21009540558	20	0.014084507042253521	0.05	0.01933167633250483
YMR091C	-1	-/-	-150.425931930542	-30384.450540065765	20	0.013888888888888888	0.05	0.0196078431372549
YOR194C	-1	-/-	-150.59167289733887	-29890.491385936737	20	0.0136986301369863	0.05	0.01988400994200497
YMR301C	-1	-/-	-150.65844869613647	-30496.120938301086	20	0.013513513513513514	0.05	0.02016017674675504
YNL059C	-1	-/-	-150.69028282165527	-29545.29552745819	20	0.013333333333333334	0.05	0.020436343551505108
YPL016W	-1	-/-	-150.76023626327515	-30049.093381404877	20	0.013157894736842105	0.05	0.020712510356255178
YML031W	-1	-/-	-150.8843264579773	-29684.70901632309	20	0.012987012987012988	0.05	0.020988677161005248
YGL243W	-1	-/-	-150.9272346496582	-30247.9785323143	20	0.01282051282051282	0.05	0.021264843965755315
YER149C	-1	-/-	-150.9402370452881	-30055.327175617218	20	0.012658227848101266	0.05	0.021541010770505385
YFR037C	-1	-/-	-150.98968267440796	-29830.50356054306	20	0.0125	0.05	0.021817177575255454
YDR174W	-1	-/-	-150.99041986465454	-29847.803992271423	20	0.012345679012345678	0.05	0.022093344380005524
YPL244C	-1	-/-	-150.99552965164185	-29542.540827274323	20	0.012195121951219513	0.05	0.02236951118475559
YDR464W	-1	-/0	-151.01287508010864	-30606.131501674652	20	0.012048192771084338	0.05	0.02264567798950566
YKR086W	-1	-/-	-151.0867476463318	-30379.338374614716	20	0.011904761904761904	0.05	0.02292184479425573
YML127W	-1	-/-	-151.20098209381104	-29385.115744113922	20	0.011764705882352941	0.05	0.0231980115990058
YFL024C	-1	-/-	-151.25985765457153	-30788.649110794067	20	0.011627906976744186	0.05	0.023474178403755867
YJL024C	-1	-/-	-151.32364988327026	-30259.750406742096	20	0.011494252873563218	0.05	0.023750345208505937
YDR198C	-1	-/-	-151.33747100830078	-29478.103218078613	20	0.011363636363636364	0.05	0.024026512013256007
YDL028C	-1	-/-	-151.3567852973938	-29756.50705099106	20	0.011235955056179775	0.05	0.024302678818006077
YHR036W	-1	-/-	-151.4319305419922	-30871.43185710907	20	0.011111111111111112	0.05	0.024578845622756144
YDR013W	-1	-/-	-151.43345308303833	-29884.480154037476	20	0.01098901098901099	0.05	0.024855012427506214
YGL244W	-1	-/+	-151.44402885437012	-29357.047082901	20	0.010869565217391304	0.05	0.025131179232256284
YAR014C	-1	-/-	-151.50205373764038	-30391.6310505867	20	0.010752688172043012	0.05	0.02540734603700635
YHR058C	-1	-/-	-151.50425004959106	-29952.524446964264	20	0.010638297872340425	0.05	0.02568351284175642
YGL070C	-1	-/-	-151.5381441116333	-31099.961188793182	20	0.010526315789473684	0.05	0.02595967964650649
YDR153C	-1	-/-	-151.54991674423218	-30994.18320417404	20	0.010416666666666666	0.05	0.02623584645125656
YOL115W	-1	-/-	-151.65215969085693	-30440.89645767212	20	0.010309278350515464	0.05	0.026512013256006627
YLR210W	-1	-/-	-151.69504165649414	-31053.297122955322	20	0.01020408163265306	0.05	0.026788180060756697
YML099C	-1	-/-	-151.7300500869751	-30224.182251930237	20	0.010101010101010102	0.05	0.027064346865506766
YIL115C	-1	-/-	-151.79058599472046	-29320.41329240799	20	0.01	0.05	0.027340513670256836
YKR035W-A	-1	-/-	-151.83080673217773	-29319.413298130035	20	0.009900990099009901	0.05	0.027616680475006903
YDL235C	-1	-/-	-151.84800338745117	-29617.140308856964	20	0.00980392156862745	0.05	0.027892847279756973
YML023C	-1	-/-	-151.92856693267822	-29725.994956493378	20	0.009708737864077669	0.05	0.028169014084507043
YGR003W	-1	-/-	-152.1640977859497	-31122.381220817566	20	0.009615384615384616	0.05	0.028445180889257113
YJL204C	-1	-/-	-152.16957664489746	-30285.252779483795	20	0.009523809523809525	0.05	0.02872134769400718
YNL281W	-1	-/-	-152.23123693466187	-30294.865257263184	20	0.009433962264150943	0.05	0.02899751449875725
YJL014W	-1	-/-	-152.2436695098877	-29910.365625858307	20	0.009345794392523364	0.05	0.02927368130350732
YMR207C	-1	-/-	-152.2529535293579	-30451.71837425232	20	0.009259259259259259	0.05	0.029549848108257386
YDR017C	-1	-/-	-152.25543785095215	-30192.053940296173	20	0.009174311926605505	0.05	0.029826014913007456
YNL001W	-1	-/-	-152.2849268913269	-30334.708314418793	20	0.00909090909090909	0.05	0.030102181717757526
YOR308C	-1	-/-	-152.3114514350891	-29327.47267818451	20	0.009009009009009009	0.05	0.030378348522507596
YBL057C	-1	-/-	-152.33847570419312	-30893.916130065918	20	0.008928571428571428	0.05	0.030654515327257662
YGL145W	-1	-/-	-152.34788942337036	-30265.195902347565	20	0.008849557522123894	0.05	0.030930682132007732
YOR244W	-1	-/-	-152.36758041381836	-30446.093223571777	20	0.008771929824561403	0.05	0.031206848936757802
YDR524C	-1	-/-	-152.42144393920898	-29740.78821372986	20	0.008695652173913044	0.05	0.03148301574150787
YMR234W	-1	-/-	-152.42218255996704	-29538.922127723694	20	0.008620689655172414	0.05	0.03175918254625794
YJL124C	-1	-/-	-152.43510627746582	-30156.010874271393	20	0.008547008547008548	0.05	0.03203534935100801
YCR084C	-1	-/-	-152.44085454940796	-30164.87545442581	20	0.00847457627118644	0.05	0.03231151615575808
YPR057W	-1	-/-	-152.4408984184265	-30773.543791294098	20	0.008403361344537815	0.05	0.032587682960508145
YGR211W	-1	-/-	-152.45241785049438	-30910.391407489777	20	0.008333333333333333	0.05	0.03286384976525822
YPL178W	-1	-/-	-152.46545314788818	-30929.23974132538	20	0.008264462809917356	0.05	0.033140016570008285
YMR216C	-1	-/-	-152.49140882492065	-30348.840492248535	20	0.00819672131147541	0.05	0.03341618337475835
YAL029C	-1	-/-	-152.50432443618774	-31290.808621406555	20	0.008130081300813009	0.05	0.033692350179508425
YDR195W	1	+/+	-152.52525186538696	-31538.472880363464	19	0.016129032258064516	0.1	0.033692350179508425
YJL072C	-1	-/-	-152.54019784927368	-30003.241393089294	20	0.016	0.1	0.03396851698425849
YMR211W	-1	-/-	-152.54270219802856	-30315.42041492462	20	0.015873015873015872	0.1	0.03424468378900856
YDR477W	-1	-/-	-152.650625705719	-30112.701722621918	20	0.015748031496062992	0.1	0.03452085059375863
YBR167C	-1	-/-	-152.65808963775635	-30299.9228143692	20	0.015625	0.1	0.0347970173985087
YBL008W	-1	-/-	-152.74074411392212	-29554.92348766327	20	0.015503875968992248	0.1	0.03507318420325877
YKL173W	-1	-/-	-152.78877639770508	-30971.445950508118	20	0.015384615384615385	0.1	0.03534935100800884
YER029C	-1	-/-	-152.81736516952515	-30825.05212020874	20	0.015267175572519083	0.1	0.035625517812758904
YOL123W	-1	-/-	-152.89669942855835	-30504.53308582306	20	0.015151515151515152	0.1	0.03590168461750898
YOR061W	-1	-/-	-152.92536735534668	-29759.713431358337	20	0.015037593984962405	0.1	0.036177851422259044
YAL043C	1	+/+	-152.9256796836853	-30935.140110969543	19	0.022388059701492536	0.15	0.036177851422259044
YER107C	-1	-/-	-152.95115184783936	-30612.892637252808	20	0.022222222222222223	0.15	0.03645401822700911
YDR245W	-1	-/-	-152.97785568237305	-30676.999855041504	20	0.022058823529411766	0.15	0.036730185031759184
YJL039C	-1	-/-	-152.99438190460205	-30141.24489212036	20	0.021897810218978103	0.15	0.03700635183650925
YLR182W	-1	-/-	-153.0241641998291	-30105.35760498047	20	0.021739130434782608	0.15	0.037282518641259324
YML115C	-1	-/-	-153.03490114212036	-29917.808329582214	20	0.02158273381294964	0.15	0.03755868544600939
YMR060C	-1	-/-	-153.04295539855957	-30221.294464111328	20	0.02142857142857143	0.15	0.03783485225075946
YCL011C	-1	-/-	-153.08869743347168	-30412.764441013336	20	0.02127659574468085	0.15	0.03811101905550953
YDR485C	-1	-/-	-153.10336303710938	-30908.552317619324	20	0.02112676056338028	0.15	0.0383871858602596
YMR153W	-1	-/-	-153.16524267196655	-30082.498005390167	20	0.02097902097902098	0.15	0.03866335266500966
YGR195W	-1	-/-	-153.1819086074829	-31714.430924892426	20	0.020833333333333332	0.15	0.03893951946975974
YOL051W	-1	-/-	-153.22249126434326	-30339.507784843445	20	0.020689655172413793	0.15	0.0392156862745098
YNL090W	-1	-/-	-153.23112058639526	-30619.214264392853	20	0.02054794520547945	0.15	0.03949185307925987
YBR102C	-1	-/-	-153.3726143836975	-30479.057822227478	20	0.02040816326530612	0.15	0.03976801988400994
YBR023C	-1	-/-	-153.37293577194214	-29916.72599554062	20	0.02027027027027027	0.15	0.04004418668876001
YJR060W	-1	-/-	-153.3734450340271	-29920.541420936584	20	0.020134228187919462	0.15	0.04032035349351008
YPL117C	-1	-/-	-153.44960927963257	-30575.959298610687	20	0.02	0.15	0.04059652029826015
YGL246C	1	+/+	-153.48465156555176	-31698.446125030518	19	0.026490066225165563	0.2	0.04059652029826015
YNL216W	-1	-/-	-153.50775718688965	-30233.99714899063	20	0.02631578947368421	0.2	0.040872687103010216
YGR216C	-1	-/-	-153.51675415039062	-30505.80028104782	20	0.026143790849673203	0.2	0.04114885390776029
YPR018W	-1	-/-	-153.52866172790527	-30326.25359582901	20	0.025974025974025976	0.2	0.041425020712510356
YER007W	-1	-/-	-153.7288007736206	-29649.20099544525	20	0.025806451612903226	0.2	0.04170118751726042
YKL054C	-1	-/-	-153.7298846244812	-30387.701652526855	20	0.02564102564102564	0.2	0.041977354322010496
YGR074W	-1	-/-	-153.76246786117554	-30276.884674549103	20	0.025477707006369428	0.2	0.04225352112676056
YER183C	-1	-/0	-153.77784776687622	-29608.69050693512	20	0.02531645569620253	0.2	0.04252968793151063
YDL117W	-1	-/-	-153.8315372467041	-30608.489299297333	20	0.025157232704402517	0.2	0.0428058547362607
YOL094C	-1	-/-	-153.83638286590576	-30398.46207523346	20	0.025	0.2	0.04308202154101077
YGR024C	-1	-/-	-153.83846712112427	-29718.709577560425	20	0.024844720496894408	0.2	0.04335818834576084
YIL038C	-1	-/-	-153.86573314666748	-30746.435969352722	20	0.024691358024691357	0.2	0.04363435515051091
YGL043W	-1	-/+	-153.87525939941406	-30120.31469631195	20	0.024539877300613498	0.2	0.043910521955260975
YMR129W	-1	-/-	-153.93388509750366	-30065.402372837067	20	0.024390243902439025	0.2	0.04418668876001105
YER123W	-1	-/-	-153.94836378097534	-29887.371811389923	20	0.024242424242424242	0.2	0.044462855564761115
YCL055W	-1	-/-	-153.9644536972046	-30319.705007076263	20	0.024096385542168676	0.2	0.04473902236951118
YNR026C	-1	-/-	-154.0087389945984	-30619.059654712677	20	0.023952095808383235	0.2	0.045015189174261255
YDL226C	-1	-/-	-154.08529376983643	-30158.171020507812	20	0.023809523809523808	0.2	0.04529135597901132
YML061C	-1	-/-	-154.14968919754028	-30425.856001377106	20	0.023668639053254437	0.2	0.045567522783761395
YBL063W	-1	-/-	-154.16048526763916	-30245.29090499878	20	0.023529411764705882	0.2	0.04584368958851146
YIL016W	-1	-/-	-154.1819896697998	-31039.80828142166	20	0.023391812865497075	0.2	0.04611985639326153
YOL054W	-1	-/-	-154.18287467956543	-30768.259939670563	20	0.023255813953488372	0.2	0.0463960231980116
YJL115W	-1	-/-	-154.2205924987793	-30516.407215595245	20	0.023121387283236993	0.2	0.04667219000276167
YDR422C	-1	-/-	-154.22702407836914	-30445.459999084473	20	0.022988505747126436	0.2	0.046948356807511735
YGR262C	-1	-/-	-154.23615789413452	-30418.351666927338	20	0.022857142857142857	0.2	0.04722452361226181
YKL108W	-1	-/-	-154.30372190475464	-30078.796418190002	20	0.022727272727272728	0.2	0.047500690417011875
YOL066C	-1	-/-	-154.32348251342773	-29998.69531440735	20	0.022598870056497175	0.2	0.04777685722176194
YCR086W	-1	-/-	-154.35944747924805	-31018.366740226746	20	0.02247191011235955	0.2	0.048053024026512015
YOR304W	-1	-/+	-154.3760986328125	-30185.09913253784	20	0.0223463687150838	0.2	0.04832919083126208
YOR143C	-1	-/-	-154.40748357772827	-31038.99260854721	20	0.022222222222222223	0.2	0.048605357636012154
YKL114C	-1	-/-	-154.42084217071533	-30899.68740415573	20	0.022099447513812154	0.2	0.04888152444076222
YOL148C	-1	-/-	-154.43039512634277	-30322.828376293182	20	0.02197802197802198	0.2	0.04915769124551229
YNR048W	-1	-/-	-154.44088125228882	-30694.839978694916	20	0.02185792349726776	0.2	0.04943385805026236
YOL135C	-1	-/-	-154.44233083724976	-31381.642985343933	20	0.021739130434782608	0.2	0.04971002485501243
YOR279C	-1	-/-	-154.4700803756714	-30042.08000946045	20	0.021621621621621623	0.2	0.049986191659762494
YBR081C	-1	-/-	-154.47383499145508	-30497.282491207123	20	0.021505376344086023	0.2	0.05026235846451257
YDL111C	-1	-/-	-154.47816944122314	-31668.537660598755	20	0.0213903743315508	0.2	0.050538525269262634
YDL164C	-1	-/-	-154.52649354934692	-30455.512323379517	20	0.02127659574468085	0.2	0.0508146920740127
YBL046W	-1	-/-	-154.5331950187683	-30756.675703525543	20	0.021164021164021163	0.2	0.051090858878762774
YBR022W	-1	-/-	-154.53388166427612	-29735.47763633728	20	0.021052631578947368	0.2	0.05136702568351284
YPR179C	-1	-/-	-154.5657901763916	-30787.171038150787	20	0.020942408376963352	0.2	0.051643192488262914
YIR009W	-1	-/-	-154.5682888031006	-29996.25832939148	20	0.020833333333333332	0.2	0.05191935929301298
YOR039W	-1	-/-	-154.57635831832886	-29918.423630714417	20	0.02072538860103627	0.2	0.05219552609776305
YDL030W	-1	-/-	-154.5855736732483	-30652.70294857025	20	0.020618556701030927	0.2	0.05247169290251312
YNL163C	-1	-/-	-154.59860277175903	-31187.914996623993	20	0.020512820512820513	0.2	0.05274785970726319
YDR312W	-1	-/-	-154.6056580543518	-31126.11588907242	20	0.02040816326530612	0.2	0.05302402651201325
YLR438C-A	-1	-/-	-154.6979513168335	-29059.49297952652	20	0.02030456852791878	0.2	0.05330019331676333
YOR159C	-1	-/-	-154.74239301681519	-31010.38561964035	20	0.020202020202020204	0.2	0.05357636012151339
YBR055C	-1	-/-	-154.77222776412964	-29847.72068786621	20	0.020100502512562814	0.2	0.053852526926263466
YLR026C	-1	-/-	-154.78863334655762	-30770.514100074768	20	0.02	0.2	0.05412869373101353
YNL221C	-1	-/-	-154.79401445388794	-30807.871599197388	20	0.01990049751243781	0.2	0.0544048605357636
YMR224C	-1	-/-	-154.8113899230957	-29997.90648174286	20	0.019801980198019802	0.2	0.05468102734051367
YDR071C	-1	-/-	-154.81687688827515	-30556.792043685913	20	0.019704433497536946	0.2	0.05495719414526374
YLR321C	-1	-/-	-154.81730794906616	-29850.47567462921	20	0.0196078431372549	0.2	0.055233360950013806
YDR200C	-1	-/-	-154.8662576675415	-29625.44014263153	20	0.01951219512195122	0.2	0.05550952775476388
YDL042C	-1	-/-	-154.8787989616394	-30474.189158916473	20	0.019417475728155338	0.2	0.055785694559513946
YER032W	-1	-/-	-154.8827347755432	-30340.79802465439	20	0.01932367149758454	0.2	0.05606186136426401
YPL232W	-1	-/-	-154.94434690475464	-30777.65526533127	20	0.019230769230769232	0.2	0.056338028169014086
YLR347C	-1	-/-	-154.9546537399292	-30182.29123878479	20	0.019138755980861243	0.2	0.05661419497376415
YOR241W	-1	-/0	-154.96658992767334	-31189.889521598816	20	0.01904761904761905	0.2	0.056890361778514226
YMR073C	-1	-/-	-155.00954246520996	-30521.91327238083	20	0.018957345971563982	0.2	0.05716652858326429
YOR359W	-1	-/-	-155.0259804725647	-31039.532234191895	20	0.018867924528301886	0.2	0.05744269538801436
YDR409W	-1	-/-	-155.04061841964722	-30296.313654899597	20	0.018779342723004695	0.2	0.05771886219276443
YOL095C	-1	-/-	-155.06067371368408	-30126.234187602997	20	0.018691588785046728	0.2	0.0579950289975145
YIL035C	-1	-/-	-155.0815510749817	-30801.046826839447	20	0.018604651162790697	0.2	0.058271195802264565
YGR098C	-1	-/-	-155.11199235916138	-30704.942180633545	20	0.018518518518518517	0.2	0.05854736260701464
YOR119C	-1	-/-	-155.1621527671814	-30972.691363811493	20	0.018433179723502304	0.2	0.058823529411764705
YKL139W	-1	-/-	-155.21023178100586	-31089.04644203186	20	0.01834862385321101	0.2	0.05909969621651477
YDR011W	-1	-/-	-155.254985332489	-30388.479961395264	20	0.0182648401826484	0.2	0.059375863021264845
YDR079C-A	-1	-/-	-155.27414560317993	-28912.31886959076	20	0.01818181818181818	0.2	0.05965202982601491
YJL041W	-1	-/-	-155.28670024871826	-29872.91840982437	20	0.01809954751131222	0.2	0.059928196630764985
YOR195W	-1	-/-	-155.29287767410278	-30331.92613506317	20	0.018018018018018018	0.2	0.06020436343551505
YBL084C	-1	-/-	-155.30308866500854	-31206.911058425903	20	0.017937219730941704	0.2	0.06048053024026512
YAL041W	-1	-/-	-155.30968809127808	-31056.05135822296	20	0.017857142857142856	0.2	0.06075669704501519
YJL090C	-1	-/-	-155.33228588104248	-30270.19770860672	20	0.017777777777777778	0.2	0.06103286384976526
YJR068W	-1	-/-	-155.33719539642334	-29262.98924255371	20	0.017699115044247787	0.2	0.061309030654515324
YGL092W	-1	-/-	-155.34325170516968	-31034.4325799942	20	0.01762114537444934	0.2	0.0615851974592654
YML105C	-1	-/-	-155.34737825393677	-30640.59308385849	20	0.017543859649122806	0.2	0.061861364264015464
YBR133C	-1	-/-	-155.37957572937012	-30676.61376142502	20	0.017467248908296942	0.2	0.06213753106876554
YOR140W	-1	-/-	-155.3943305015564	-30491.84122800827	20	0.017391304347826087	0.2	0.062413697873515604
YNL330C	-1	-/-	-155.42503833770752	-30277.2830119133	20	0.017316017316017316	0.2	0.06268986467826568
YDR362C	-1	-/-	-155.4410195350647	-30370.980874061584	20	0.017241379310344827	0.2	0.06296603148301574
YDR473C	-1	-/-	-155.4631266593933	-30391.7133769989	20	0.017167381974248927	0.2	0.06324219828776581
YLR277C	-1	-/+	-155.46917057037354	-29887.846804142	20	0.017094017094017096	0.2	0.06351836509251588
YBL020W	-1	-/-	-155.4853982925415	-30013.521083831787	20	0.01702127659574468	0.2	0.06379453189726594
YDR311W	-1	-/-	-155.51172256469727	-29936.299788951874	20	0.01694915254237288	0.2	0.06407069870201602
YDR075W	-1	-/-	-155.53072500228882	-31068.818001270294	20	0.016877637130801686	0.2	0.06434686550676609
YOL045W	-1	-/-	-155.53491973876953	-31322.669916152954	20	0.01680672268907563	0.2	0.06462303231151616
YDR459C	-1	-/-	-155.57447004318237	-30604.26596546173	20	0.016736401673640166	0.2	0.06489919911626622
YBL009W	-1	-/-	-155.59439611434937	-30826.344232082367	20	0.016666666666666666	0.2	0.06517536592101629
YNL091W	-1	-/-	-155.61039113998413	-31220.53948879242	20	0.016597510373443983	0.2	0.06545153272576636
YFL009W	-1	-/-	-155.63544940948486	-30152.038469314575	20	0.01652892561983471	0.2	0.06572769953051644
YMR268C	-1	-/-	-155.6412181854248	-30376.03363609314	20	0.01646090534979424	0.2	0.0660038663352665
YGL211W	-1	-/-	-155.64457893371582	-31238.340533733368	20	0.01639344262295082	0.2	0.06628003314001657
YLR005W	-1	-/-	-155.69887399673462	-30448.400643348694	20	0.0163265306122449	0.2	0.06655619994476664
YPL029W	-1	-/-	-155.7099552154541	-30846.85017967224	20	0.016260162601626018	0.2	0.0668323667495167
YLR007W	-1	-/-	-155.73648881912231	-30833.202962875366	20	0.016194331983805668	0.2	0.06710853355426678
YAR008W	-1	-/-	-155.75285291671753	-31187.308876514435	20	0.016129032258064516	0.2	0.06738470035901685
YBR058C	-1	-/-	-155.77253818511963	-29654.53498363495	20	0.01606425702811245	0.2	0.06766086716376692
YNL257C	-1	-/-	-155.7909665107727	-30259.15443277359	20	0.016	0.2	0.06793703396851698
YOR116C	-1	-/-	-155.79690074920654	-31035.8538980484	20	0.01593625498007968	0.2	0.06821320077326705
YOR123C	-1	-/+	-155.8621335029602	-30249.27197599411	20	0.015873015873015872	0.2	0.06848936757801712
YJL071W	-1	-/0	-155.86543130874634	-30078.80327796936	20	0.015810276679841896	0.2	0.0687655343827672
YNR032C-A	-1	-/-	-155.87524557113647	-30384.1178689003	20	0.015748031496062992	0.2	0.06904170118751726
YKL214C	-1	-/-	-155.88159942626953	-30892.863118171692	20	0.01568627450980392	0.2	0.06931786799226733
YDR404C	-1	-/-	-155.91817092895508	-29609.290436267853	20	0.015625	0.2	0.0695940347970174
YPL181W	-1	-/-	-155.92326307296753	-31814.49981689453	20	0.01556420233463035	0.2	0.06987020160176746
YPL022W	-1	-/-	-155.95996713638306	-30852.02648639679	20	0.015503875968992248	0.2	0.07014636840651754
YNL230C	-1	-/-	-155.96649742126465	-29663.161957263947	20	0.015444015444015444	0.2	0.07042253521126761
YJL104W	-1	-/-	-156.02102756500244	-30332.624368667603	20	0.015384615384615385	0.2	0.07069870201601768
YHR099W	-1	-/-	-156.03412008285522	-29898.20946264267	20	0.01532567049808429	0.2	0.07097486882076774
YKR022C	-1	-/-	-156.07320880889893	-30253.598246574402	20	0.015267175572519083	0.2	0.07125103562551781
YOR373W	-1	-/-	-156.08282375335693	-31399.800228118896	20	0.015209125475285171	0.2	0.07152720243026787
YKL015W	-1	-/-	-156.08545637130737	-29978.55727005005	20	0.015151515151515152	0.2	0.07180336923501796
YLR433C	-1	-/-	-156.09003019332886	-30473.74239730835	20	0.01509433962264151	0.2	0.07207953603976802
YBR049C	1	+/+	-156.12191724777222	-32479.78745365143	19	0.018796992481203006	0.25	0.07207953603976802
YLR272C	-1	-/-	-156.13113975524902	-30431.588346004486	20	0.018726591760299626	0.25	0.07235570284451809
YDR160W	-1	-/-	-156.13343811035156	-29778.023893356323	20	0.018656716417910446	0.25	0.07263186964926815
YPL115C	-1	-/-	-156.13409948349	-30293.457808971405	20	0.01858736059479554	0.25	0.07290803645401822
YDR414C	-1	-/-	-156.15019273757935	-30935.11426591873	20	0.018518518518518517	0.25	0.0731842032587683
YPL175W	-1	-/-	-156.16009616851807	-30260.91790819168	20	0.01845018450184502	0.25	0.07346037006351837
YLR292C	-1	-/-	-156.16295766830444	-30135.43959903717	20	0.01838235294117647	0.25	0.07373653686826843
YDR138W	-1	-/-	-156.17230367660522	-30283.621055603027	20	0.018315018315018316	0.25	0.0740127036730185
YDR364C	-1	-/-	-156.26844453811646	-30811.16701889038	20	0.01824817518248175	0.25	0.07428887047776857
YCR039C	-1	-/-	-156.27862405776978	-30153.35201358795	20	0.01818181818181818	0.25	0.07456503728251865
YPL051W	-1	-/-	-156.31820583343506	-31283.338572978973	20	0.018115942028985508	0.25	0.07484120408726871
YOL028C	-1	-/-	-156.34111070632935	-30141.00994348526	20	0.018050541516245487	0.25	0.07511737089201878
YML098W	-1	-/-	-156.3413872718811	-30665.179532527924	20	0.017985611510791366	0.25	0.07539353769676885
YOR148C	-1	-/-	-156.38452053070068	-31282.517236709595	20	0.017921146953405017	0.25	0.07566970450151891
YDR495C	-1	-/-	-156.39026260375977	-30418.93436574936	20	0.017857142857142856	0.25	0.07594587130626898
YGR275W	-1	-/-	-156.41156387329102	-30763.871362686157	20	0.017793594306049824	0.25	0.07622203811101906
YKL179C	-1	-/-	-156.42845726013184	-30082.49789571762	20	0.01773049645390071	0.25	0.07649820491576913
YNL088W	-1	-/-	-156.43095874786377	-31498.604576587677	20	0.0176678445229682	0.25	0.0767743717205192
YIL106W	-1	-/-	-156.4356656074524	-30836.400049209595	20	0.017605633802816902	0.25	0.07705053852526926
YOR254C	-1	-/-	-156.44012355804443	-30266.33346939087	20	0.017543859649122806	0.25	0.07732670533001933
YLR298C	-1	-/-	-156.45641660690308	-30293.950828552246	20	0.017482517482517484	0.25	0.07760287213476941
YBR276C	-1	-/-	-156.53552913665771	-30884.79655122757	20	0.017421602787456445	0.25	0.07787903893951947
YPL105C	0	0/-	-156.54892933368683	-51877.39268779755	80	0.017421602787456445	0.25	0.07787903893951947
YOR109W	-1	-/-	-156.55785703659058	-30996.008652687073	20	0.017361111111111112	0.25	0.07815520574426954
YDR086C	-1	-/-	-156.55968189239502	-30986.194982528687	20	0.01730103806228374	0.25	0.0784313725490196
YOR074C	-1	-/-	-156.57064390182495	-30743.430777072906	20	0.017241379310344827	0.25	0.07870753935376967
YBL071W-A	-1	-/-	-156.59553003311157	-29910.39556503296	20	0.01718213058419244	0.25	0.07898370615851974
YBR119W	-1	-/-	-156.6356177330017	-30663.98951482773	20	0.017123287671232876	0.25	0.07925987296326982
YBR200W	-1	-/-	-156.65166425704956	-30242.99335861206	20	0.017064846416382253	0.25	0.07953603976801989
YIL090W	0	0/-	-156.65897297859192	-52381.349167346954	80	0.017064846416382253	0.25	0.07953603976801989
YEL018W	-1	-/-	-156.6591181755066	-29850.78482055664	20	0.017006802721088437	0.25	0.07981220657276995
YKL074C	-1	-/-	-156.66355800628662	-30591.618646144867	20	0.01694915254237288	0.25	0.08008837337752002
YJL025W	-1	-/-	-156.66594457626343	-30664.261803627014	20	0.016891891891891893	0.25	0.08036454018227009
YOR112W	-1	-/-	-156.73993682861328	-30779.149361133575	20	0.016835016835016835	0.25	0.08064070698702017
YDR489W	-1	-/-	-156.77028703689575	-31071.14245557785	20	0.016778523489932886	0.25	0.08091687379177023
YDR331W	-1	-/-	-156.9223461151123	-30570.174322128296	20	0.016722408026755852	0.25	0.0811930405965203
YPL243W	-1	-/-	-156.9691777229309	-31210.325060367584	20	0.016666666666666666	0.25	0.08146920740127037
YGR029W	-1	-/-	-157.03582620620728	-30109.674027442932	20	0.016611295681063124	0.25	0.08174537420602043
YDR498C	-1	-/-	-157.04999685287476	-30539.07345199585	20	0.016556291390728478	0.25	0.0820215410107705
YDR419W	-1	-/-	-157.06573247909546	-31333.90666770935	20	0.0165016501650165	0.25	0.08229770781552058
YGR202C	-1	-/-	-157.07205963134766	-30326.15792989731	20	0.01644736842105263	0.25	0.08257387462027065
YDR180W	-1	-/-	-157.08215045928955	-31539.257794380188	20	0.01639344262295082	0.25	0.08285004142502071
YIR023W	-1	-/-	-157.08692502975464	-30869.72620820999	20	0.016339869281045753	0.25	0.08312620822977078
YHR129C	-1	-/-	-157.08950424194336	-31465.14676952362	20	0.016286644951140065	0.25	0.08340237503452085
YJL184W	-1	-/-	-157.09116554260254	-30761.927077293396	20	0.016233766233766232	0.25	0.08367854183927093
YIL008W	-1	-/-	-157.1132092475891	-31222.51286649704	20	0.016181229773462782	0.25	0.08395470864402099
YKR095W	-1	-/-	-157.14899587631226	-30111.200741291046	20	0.016129032258064516	0.25	0.08423087544877106
YFL025C	-1	-/-	-157.16109132766724	-30405.464159488678	20	0.01607717041800643	0.25	0.08450704225352113
YPL008W	-1	-/-	-157.2075333595276	-31351.099326133728	20	0.016025641025641024	0.25	0.08478320905827119
YLR242C	-1	-/-	-157.2105507850647	-29671.768525123596	20	0.01597444089456869	0.25	0.08505937586302126
YER100W	-1	-/-	-157.2584490776062	-29759.305155277252	20	0.01592356687898089	0.25	0.08533554266777134
YJR140C	-1	-/-	-157.26699304580688	-30342.449953079224	20	0.015873015873015872	0.25	0.0856117094725214
YIL063C	-1	-/-	-157.27784204483032	-30077.73723268509	20	0.015822784810126583	0.25	0.08588787627727147
YML062C	-1	-/-	-157.289466381073	-30338.14947938919	20	0.015772870662460567	0.25	0.08616404308202154
YML010W	-1	-/-	-157.30680799484253	-30523.260833740234	20	0.015723270440251572	0.25	0.0864402098867716
YGL019W	-1	-/-	-157.30758142471313	-30248.034766197205	20	0.01567398119122257	0.25	0.08671637669152168
YMR247C	-1	-/-	-157.31037950515747	-30090.53297996521	20	0.015625	0.25	0.08699254349627175
YLR117C	-1	-/-	-157.31288146972656	-31324.337426662445	20	0.01557632398753894	0.25	0.08726871030102182
YBR198C	-1	-/-	-157.31622505187988	-31249.74804496765	20	0.015527950310559006	0.25	0.08754487710577188
YLR309C	-1	-/-	-157.34228134155273	-30626.36337375641	20	0.015479876160990712	0.25	0.08782104391052195
YPL268W	-1	-/-	-157.3640751838684	-30479.999225616455	20	0.015432098765432098	0.25	0.08809721071527202
YML094W	-1	-/-	-157.36730432510376	-31659.510274887085	20	0.015384615384615385	0.25	0.0883733775200221
YER019C-A	-1	-/-	-157.37336015701294	-30213.924783229828	20	0.015337423312883436	0.25	0.08864954432477216
YOR257W	-1	-/-	-157.41307258605957	-30676.47937297821	20	0.01529051987767584	0.25	0.08892571112952223
YBR243C	-1	-/-	-157.44369459152222	-30047.511336803436	20	0.01524390243902439	0.25	0.0892018779342723
YDR140W	-1	-/-	-157.46509838104248	-30181.59486722946	20	0.015197568389057751	0.25	0.08947804473902236
YPL138C	-1	-/-	-157.47758960723877	-31020.68927001953	20	0.015151515151515152	0.25	0.08975421154377244
YLL022C	-1	-/-	-157.4827480316162	-31738.084542751312	20	0.015105740181268883	0.25	0.09003037834852251
YJL208C	-1	-/-	-157.48642539978027	-31853.865407943726	20	0.015060240963855422	0.25	0.09030654515327258
YNL149C	-1	-/0	-157.4880771636963	-30859.70672941208	20	0.015015015015015015	0.25	0.09058271195802264
YMR192W	-1	-/-	-157.49833726882935	-30387.11810350418	20	0.014970059880239521	0.25	0.09085887876277271
YNR003C	-1	-/-	-157.5068883895874	-32479.799956321716	20	0.014925373134328358	0.25	0.09113504556752279
YPR031W	-1	-/-	-157.53033685684204	-31461.698525428772	20	0.01488095238095238	0.25	0.09141121237227286
YML071C	-1	-/-	-157.61895942687988	-30869.863659858704	20	0.01483679525222552	0.25	0.09168737917702292
YPR101W	-1	-/-	-157.6473569869995	-31037.56002521515	20	0.014792899408284023	0.25	0.09196354598177299
YNL292W	-1	-/-	-157.65911483764648	-31834.00648021698	20	0.014749262536873156	0.25	0.09223971278652306
YKL166C	-1	-/-	-157.66154289245605	-32086.49698781967	20	0.014705882352941176	0.25	0.09251587959127312
YPL137C	-1	-/-	-157.6648507118225	-30320.023150920868	20	0.01466275659824047	0.25	0.0927920463960232
YOR089C	-1	-/-	-157.6717972755432	-31043.43039083481	20	0.014619883040935672	0.25	0.09306821320077327
YAL011W	-1	-/-	-157.70313453674316	-30216.75659418106	20	0.014577259475218658	0.25	0.09334438000552334
YJR135C	-1	-/-	-157.70623445510864	-29938.850306987762	20	0.014534883720930232	0.25	0.0936205468102734
YNL049C	-1	-/-	-157.7074751853943	-29879.24546289444	20	0.014492753623188406	0.25	0.09389671361502347
YOR216C	-1	-/-	-157.71606397628784	-30193.360823631287	20	0.014450867052023121	0.25	0.09417288041977355
YMR213W	-1	-/-	-157.72728729248047	-31115.38987636566	20	0.01440922190201729	0.25	0.09444904722452362
YGL153W	-1	-/-	-157.74067735671997	-31227.566246509552	20	0.014367816091954023	0.25	0.09472521402927368
YGR007W	-1	-/-	-157.75339031219482	-30667.853643894196	20	0.014326647564469915	0.25	0.09500138083402375
YBR236C	-1	-/-	-157.76205587387085	-30992.684629917145	20	0.014285714285714285	0.25	0.09527754763877382
YNL054W	-1	-/-	-157.77271795272827	-31101.528361797333	20	0.014245014245014245	0.25	0.09555371444352388
YBR202W	-1	-/-	-157.77543354034424	-30737.589967250824	20	0.014204545454545454	0.25	0.09582988124827396
YER031C	-1	-/-	-157.79802703857422	-31673.2294421196	20	0.014164305949008499	0.25	0.09610604805302403
YOL004W	-1	-/-	-157.79889488220215	-29791.68751335144	20	0.014124293785310734	0.25	0.0963822148577741
YGL210W	-1	-/-	-157.82703971862793	-31176.678835392	20	0.014084507042253521	0.25	0.09665838166252416
YNR027W	-1	-/-	-157.83275413513184	-30905.881552696228	20	0.014044943820224719	0.25	0.09693454846727423
YFL008W	-1	-/-	-157.84915590286255	-30014.759023189545	20	0.014005602240896359	0.25	0.09721071527202431
YGR002C	-1	-/-	-157.89730501174927	-31141.411550045013	20	0.013966480446927373	0.25	0.09748688207677438
YPL153C	-1	-/-	-157.91101789474487	-31339.237320899963	20	0.013927576601671309	0.25	0.09776304888152444
YOL130W	-1	-/-	-158.00601863861084	-30937.383234500885	20	0.013888888888888888	0.25	0.09803921568627451
YGR270W	-1	-/-	-158.01366710662842	-30726.19633245468	20	0.013850415512465374	0.25	0.09831538249102457
YMR075W	-1	-/-	-158.0201587677002	-30317.388847351074	20	0.013812154696132596	0.25	0.09859154929577464
YCR027C	-1	-/-	-158.02285766601562	-29496.848593235016	20	0.013774104683195593	0.25	0.09886771610052472
YDL155W	-1	-/-	-158.02741193771362	-31110.437784671783	20	0.013736263736263736	0.25	0.09914388290527479
YKL130C	-1	-/-	-158.03222751617432	-31037.109541893005	20	0.0136986301369863	0.25	0.09942004971002485
YOR172W	-1	-/-	-158.0436191558838	-29899.538487434387	20	0.01366120218579235	0.25	0.09969621651477492
YHR187W	-1	-/-	-158.06446599960327	-31325.74704170227	20	0.013623978201634877	0.25	0.09997238331952499
YPR086W	-1	-/-	-158.0693154335022	-31173.936914920807	20	0.01358695652173913	0.25	0.10024855012427507
YKR072C	-1	-/-	-158.0963168144226	-31284.59607744217	20	0.013550135501355014	0.25	0.10052471692902513
YDR337W	-1	-/-	-158.1010241508484	-31166.752276420593	20	0.013513513513513514	0.25	0.1008008837337752
YNL082W	-1	-/-	-158.13006258010864	-30676.462619304657	20	0.013477088948787063	0.25	0.10107705053852527
YCL016C	-1	-/-	-158.14618349075317	-31556.46147298813	20	0.013440860215053764	0.25	0.10135321734327533
YOR151C	-1	-/-	-158.1544156074524	-30779.431493282318	20	0.013404825737265416	0.25	0.1016293841480254
YNL166C	-1	-/-	-158.1560435295105	-30639.040728092194	20	0.013368983957219251	0.25	0.10190555095277548
YPR088C	-1	-/-	-158.18948459625244	-30861.305566310883	20	0.013333333333333334	0.25	0.10218171775752555
YDR320C-A	-1	-/-	-158.2096462249756	-29217.42931509018	20	0.013297872340425532	0.25	0.10245788456227561
YBL026W	-1	-/-	-158.21621751785278	-31096.21058654785	20	0.013262599469496022	0.25	0.10273405136702568
YMR067C	-1	-/-	-158.2569785118103	-32078.24156856537	20	0.013227513227513227	0.25	0.10301021817177575
YBR278W	-1	-/-	-158.26062726974487	-30018.989106178284	20	0.013192612137203167	0.25	0.10328638497652583
YOL076W	-1	-/-	-158.27962112426758	-31017.61822128296	20	0.013157894736842105	0.25	0.1035625517812759
YPR162C	-1	-/-	-158.29033994674683	-30676.542117595673	20	0.013123359580052493	0.25	0.10383871858602596
YDR372C	-1	-/-	-158.29068422317505	-30692.991855621338	20	0.013089005235602094	0.25	0.10411488539077603
YBL035C	-1	-/-	-158.31835556030273	-31778.93251466751	20	0.013054830287206266	0.25	0.1043910521955261
YDL074C	-1	-/-	-158.31962537765503	-30965.523594379425	20	0.013020833333333334	0.25	0.10466721900027616
YML095C	-1	-/-	-158.33035039901733	-30965.04217815399	20	0.012987012987012988	0.25	0.10494338580502624
YDR339C	-1	-/-	-158.33075332641602	-32479.35497188568	20	0.012953367875647668	0.25	0.1052195526097763
YKL176C	-1	-/-	-158.33364248275757	-29984.693742275238	20	0.012919896640826873	0.25	0.10549571941452637
YIL056W	-1	-/-	-158.3432035446167	-30433.433836460114	20	0.01288659793814433	0.25	0.10577188621927644
YMR231W	-1	-/-	-158.3662633895874	-30669.47963619232	20	0.012853470437017995	0.25	0.1060480530240265
YJL197W	0	0/-	-158.38813614845276	-51400.59537923336	80	0.012853470437017995	0.25	0.1060480530240265
YKR020W	-1	-/-	-158.4238748550415	-30462.503656864166	20	0.01282051282051282	0.25	0.10632421982877659
YIL076W	-1	-/-	-158.48410034179688	-30696.86092567444	20	0.01278772378516624	0.25	0.10660038663352665
YKL149C	-1	-/-	-158.51726818084717	-30878.072543144226	20	0.012755102040816327	0.25	0.10687655343827672
YBL055C	-1	-/-	-158.53591680526733	-30362.599619865417	20	0.01272264631043257	0.25	0.10715272024302679
YGR113W	-1	-/-	-158.5696153640747	-31071.504648685455	20	0.012690355329949238	0.25	0.10742888704777685
YGR152C	-1	-/-	-158.5710768699646	-31776.28026485443	20	0.012658227848101266	0.25	0.10770505385252693
YLR330W	-1	-/-	-158.58039331436157	-32286.419724941254	20	0.012626262626262626	0.25	0.107981220657277
YNL282W	-1	-/-	-158.5976243019104	-31197.76920413971	20	0.012594458438287154	0.25	0.10825738746202707
YNL246W	-1	-/-	-158.61872482299805	-30679.755148887634	20	0.01256281407035176	0.25	0.10853355426677713
YLR078C	-1	-/-	-158.62366580963135	-30644.703775405884	20	0.012531328320802004	0.25	0.1088097210715272
YCR037C	-1	-/-	-158.66651058197021	-29980.930431842804	20	0.0125	0.25	0.10908588787627727
YIL128W	-1	-/-	-158.66739797592163	-31261.694643974304	20	0.012468827930174564	0.25	0.10936205468102735
YMR223W	0	0/-	-158.66832399368286	-52516.883804917336	80	0.012468827930174564	0.25	0.10936205468102735
YMR212C	-1	-/0	-158.67363262176514	-30739.22511291504	20	0.012437810945273632	0.25	0.10963822148577741
YPL055C	-1	-/-	-158.71454095840454	-31734.52011823654	20	0.01240694789081886	0.25	0.10991438829052748
YEL032W	-1	-/-	-158.71809482574463	-30864.627618312836	20	0.012376237623762377	0.25	0.11019055509527755
YDR460W	-1	-/-	-158.7421646118164	-31011.001261234283	20	0.012345679012345678	0.25	0.11046672190002761
YKL022C	-1	-/-	-158.77322387695312	-31215.54518556595	20	0.012315270935960592	0.25	0.11074288870477769
YBR237W	-1	-/-	-158.77716064453125	-31144.040857315063	20	0.012285012285012284	0.25	0.11101905550952776
YLR384C	-1	-/-	-158.79698371887207	-30903.84683418274	20	0.012254901960784314	0.25	0.11129522231427783
YDR267C	0	0/-	-158.8229296207428	-51652.05839729309	80	0.012254901960784314	0.25	0.11129522231427783
YEL053C	-1	-/-	-158.8411955833435	-29743.780990600586	20	0.012224938875305624	0.25	0.11157138911902789
YGL023C	0	0/-	-158.84930610656738	-52570.71782195568	80	0.012224938875305624	0.25	0.11157138911902789
YOL034W	-1	-/-	-158.89239311218262	-30845.356719493866	20	0.012195121951219513	0.25	0.11184755592377796
YDL161W	-1	-/-	-158.92593097686768	-31983.743910312653	20	0.012165450121654502	0.25	0.11212372272852802
YIL026C	-1	-/-	-158.93976974487305	-31197.097268104553	20	0.012135922330097087	0.25	0.1123998895332781
YCR042C	-1	-/-	-158.98179626464844	-30260.70262670517	20	0.012106537530266344	0.25	0.11267605633802817
YDR243C	-1	-/-	-159.00461673736572	-30035.23010444641	20	0.012077294685990338	0.25	0.11295222314277824
YKL041W	-1	-/-	-159.00636911392212	-30678.692923069	20	0.012048192771084338	0.25	0.1132283899475283
YMR127C	-1	-/-	-159.01938199996948	-31264.641117095947	20	0.01201923076923077	0.25	0.11350455675227837
YHR060W	-1	-/-	-159.11149311065674	-30651.42666578293	20	0.011990407673860911	0.25	0.11378072355702845
YGL116W	-1	-/-	-159.14717531204224	-31392.435797691345	20	0.011961722488038277	0.25	0.11405689036177852
YER151C	-1	-/-	-159.14913702011108	-30523.459426403046	20	0.011933174224343675	0.25	0.11433305716652858
YBR171W	-1	-/-	-159.16589546203613	-31593.213688850403	20	0.011904761904761904	0.25	0.11460922397127865
YER176W	0	0/-	-159.19994926452637	-52054.353303313255	80	0.011904761904761904	0.25	0.11460922397127865
YIL095W	-1	-/-	-159.20334005355835	-30693.015718460083	20	0.011876484560570071	0.25	0.11488539077602872
YMR043W	-1	-/-	-159.2364730834961	-31662.997891426086	20	0.011848341232227487	0.25	0.11516155758077878
YMR037C	-1	-/-	-159.25886964797974	-31962.476354122162	20	0.01182033096926714	0.25	0.11543772438552886
YPR186C	-1	-/-	-159.2620072364807	-31198.454946041107	20	0.01179245283018868	0.25	0.11571389119027893
YCR020C-A	-1	-/-	-159.26393604278564	-31078.9606924057	20	0.011764705882352941	0.25	0.115990057995029
YHR200W	-1	-/-	-159.26418828964233	-32129.502113819122	20	0.011737089201877934	0.25	0.11626622479977906
YGL139W	0	0/-	-159.28133714199066	-52351.593195438385	80	0.011737089201877934	0.25	0.11626622479977906
YDL044C	-1	-/-	-159.30625915527344	-31609.56532049179	20	0.0117096018735363	0.25	0.11654239160452913
YKL134C	-1	-/-	-159.35245370864868	-30898.945253372192	20	0.011682242990654205	0.25	0.11681855840927921
YOR118W	0	0/0	-159.35586416721344	-52001.476779818535	80	0.011682242990654205	0.25	0.11681855840927921
YKL155C	0	0/-	-159.35858345031738	-52020.31546211243	80	0.011682242990654205	0.25	0.11681855840927921
YNL189W	0	0/-	-159.38900935649872	-52213.384083509445	80	0.011682242990654205	0.25	0.11681855840927921
YPL194W	-1	-/-	-159.39422464370728	-30845.512404441833	20	0.011655011655011656	0.25	0.11709472521402928
YLL035W	-1	-/+	-159.3943510055542	-31300.13069152832	20	0.011627906976744186	0.25	0.11737089201877934
YCR033W	-1	-/-	-159.412504196167	-30683.881543636322	20	0.01160092807424594	0.25	0.11764705882352941
YOR179C	1	+/-	-159.4344162940979	-32661.71664905548	19	0.013888888888888888	0.3	0.11764705882352941
YGR013W	-1	-/-	-159.44772672653198	-30724.101782798767	20	0.013856812933025405	0.3	0.11792322562827948
YMR313C	-1	-/-	-159.45469617843628	-30896.03381204605	20	0.013824884792626729	0.3	0.11819939243302954
YPR168W	-1	-/-	-159.46591329574585	-30417.86819076538	20	0.013793103448275862	0.3	0.11847555923777962
YNL197C	-1	-/-	-159.48830938339233	-30302.318586826324	20	0.013761467889908258	0.3	0.11875172604252969
YGL100W	-1	-/-	-159.5171709060669	-31365.323954105377	20	0.013729977116704805	0.3	0.11902789284727976
YGL020C	-1	-/-	-159.521164894104	-31092.425959587097	20	0.0136986301369863	0.3	0.11930405965202982
YLR394W	-1	-/-	-159.5321068763733	-31311.371620178223	20	0.01366742596810934	0.3	0.11958022645677989
YNR010W	-1	-/-	-159.53227758407593	-31783.27498960495	20	0.013636363636363636	0.3	0.11985639326152997
YIL112W	-1	-/-	-159.5654821395874	-31027.15065574646	20	0.013605442176870748	0.3	0.12013256006628004
YHR115C	-1	-/-	-159.578106880188	-30782.573657035828	20	0.013574660633484163	0.3	0.1204087268710301
YML114C	-1	-/-	-159.59772539138794	-31495.625675201416	20	0.013544018058690745	0.3	0.12068489367578017
YHR005C	-1	-/-	-159.60761642456055	-31847.055764198303	20	0.013513513513513514	0.3	0.12096106048053024
YNR015W	-1	-/-	-159.63366889953613	-32834.52150583267	20	0.01348314606741573	0.3	0.12123722728528032
YBL103C	-1	-/-	-159.63484144210815	-31183.828309059143	20	0.013452914798206279	0.3	0.12151339409003038
YDL058W	-1	-/-	-159.6361780166626	-29542.384259223938	20	0.013422818791946308	0.3	0.12178956089478045
YNL154C	-1	-/-	-159.63641500473022	-31867.272126674652	20	0.013392857142857142	0.3	0.12206572769953052
YBL085W	-1	-/-	-159.6452374458313	-30556.44378042221	20	0.013363028953229399	0.3	0.12234189450428058
YNL097C	-1	-/-	-159.67250156402588	-31538.269624233246	20	0.013333333333333334	0.3	0.12261806130903065
YFR005C	-1	-/-	-159.70484113693237	-30676.17556476593	20	0.013303769401330377	0.3	0.12289422811378073
YNL298W	-1	-/-	-159.70862197875977	-31744.18598842621	20	0.01327433628318584	0.3	0.1231703949185308
YOL042W	-1	-/-	-159.71060228347778	-29460.687670230865	20	0.013245033112582781	0.3	0.12344656172328086
YKL175W	-1	-/-	-159.7119655609131	-30771.087386131287	20	0.013215859030837005	0.3	0.12372272852803093
YBR160W	-1	-/-	-159.72642135620117	-33126.554502010345	20	0.013186813186813187	0.3	0.123998895332781
YGR090W	-1	-/-	-159.75710344314575	-32613.340477466583	20	0.013157894736842105	0.3	0.12427506213753108
YGR041W	-1	-/-	-159.76253843307495	-31033.46524333954	20	0.01312910284463895	0.3	0.12455122894228114
YJR052W	-1	-/-	-159.77357149124146	-31267.901551246643	20	0.013100436681222707	0.3	0.12482739574703121
YGR238C	-1	-/-	-159.7972650527954	-30677.447291374207	20	0.013071895424836602	0.3	0.1251035625517813
YGR267C	-1	-/-	-159.8258762359619	-30893.03507232666	20	0.013043478260869565	0.3	0.12537972935653136
YHR070W	-1	-/-	-159.86325597763062	-31345.28899526596	20	0.013015184381778741	0.3	0.12565589616128142
YLR274W	-1	-/-	-159.88604354858398	-30487.754662513733	20	0.012987012987012988	0.3	0.1259320629660315
YMR235C	-1	-/-	-159.8878254890442	-31726.956742286682	20	0.012958963282937365	0.3	0.12620822977078155
YNL207W	-1	-/-	-159.91744375228882	-31838.961619377136	20	0.01293103448275862	0.3	0.12648439657553162
YOR372C	-1	-/-	-159.9525990486145	-31499.750598430634	20	0.012903225806451613	0.3	0.1267605633802817
YDR397C	-1	-/-	-159.96592140197754	-30800.802458286285	20	0.012875536480686695	0.3	0.12703673018503175
YNL041C	-1	-/-	-159.99486446380615	-30927.33740711212	20	0.01284796573875803	0.3	0.12731289698978182
YCL008C	-1	-/-	-160.00750589370728	-31209.244406700134	20	0.01282051282051282	0.3	0.1275890637945319
YBR210W	-1	-/-	-160.02593088150024	-29807.58590745926	20	0.01279317697228145	0.3	0.12786523059928195
YGR057C	-1	-/-	-160.07213830947876	-29670.614593029022	20	0.01276595744680851	0.3	0.12814139740403205
YBR275C	-1	-/-	-160.09338569641113	-30545.117708683014	20	0.012738853503184714	0.3	0.12841756420878211
YNL326C	-1	-/-	-160.0948281288147	-30922.83369064331	20	0.012711864406779662	0.3	0.12869373101353218
YDR166C	-1	-/-	-160.10015773773193	-31289.628230571747	20	0.012684989429175475	0.3	0.12896989781828225
YHR055C	-1	-/-	-160.10220432281494	-31335.994116306305	20	0.012658227848101266	0.3	0.12924606462303231
YIL044C	-1	-/-	-160.12701654434204	-31148.376434326172	20	0.01263157894736842	0.3	0.12952223142778238
YCL063W	-1	-/-	-160.12857389450073	-31472.227157115936	20	0.012605042016806723	0.3	0.12979839823253245
YCR095C	0	0/0	-160.1505068540573	-52854.46943449974	80	0.012605042016806723	0.3	0.12979839823253245
YBL037W	0	0/-	-160.15445518493652	-51724.04429244995	80	0.012605042016806723	0.3	0.12979839823253245
YLR427W	-1	-/-	-160.15842628479004	-31671.587382793427	20	0.012578616352201259	0.3	0.1300745650372825
YKL160W	-1	-/-	-160.17526197433472	-30976.58788585663	20	0.012552301255230125	0.3	0.13035073184203258
YDR325W	-1	-/-	-160.20154523849487	-30819.41831445694	20	0.012526096033402923	0.3	0.13062689864678265
YJL006C	-1	-/-	-160.2029676437378	-30560.562418937683	20	0.0125	0.3	0.1309030654515327
YDL017W	-1	-/-	-160.2072582244873	-31480.756395816803	20	0.012474012474012475	0.3	0.1311792322562828
YOR058C	-1	-/-	-160.24268102645874	-30286.870971679688	20	0.012448132780082987	0.3	0.13145539906103287
YOL068C	-1	-/-	-160.24276065826416	-31272.576892375946	20	0.012422360248447204	0.3	0.13173156586578294
YPL174C	-1	-/-	-160.26816987991333	-30611.384370803833	20	0.012396694214876033	0.3	0.132007732670533
YKL113C	-1	-/-	-160.27577209472656	-31070.97274017334	20	0.012371134020618556	0.3	0.13228389947528307
YEL061C	-1	-/-	-160.27989292144775	-30873.95885324478	20	0.012345679012345678	0.3	0.13256006628003314
YFL022C	-1	-/-	-160.2870168685913	-31850.548496246338	20	0.012320328542094456	0.3	0.1328362330847832
YPL011C	-1	-/-	-160.29430484771729	-31412.712342739105	20	0.012295081967213115	0.3	0.13311239988953327
YER017C	-1	-/-	-160.2971329689026	-31359.067850112915	20	0.012269938650306749	0.3	0.13338856669428334
YDR194C	-1	-/-	-160.3065586090088	-30838.485429286957	20	0.012244897959183673	0.3	0.1336647334990334
YEL036C	-1	-/-	-160.31938409805298	-30714.311413288116	20	0.012219959266802444	0.3	0.13394090030378347
YDR416W	-1	-/-	-160.34624481201172	-31026.009479045868	20	0.012195121951219513	0.3	0.13421706710853357
YOR033C	-1	-/-	-160.3587522506714	-30856.844213962555	20	0.012170385395537525	0.3	0.13449323391328363
YDL013W	-1	-/-	-160.3694167137146	-31172.653675556183	20	0.012145748987854251	0.3	0.1347694007180337
YMR255W	-1	-/-	-160.382719039917	-32381.013820171356	20	0.012121212121212121	0.3	0.13504556752278377
YDL102W	-1	-/-	-160.3902816772461	-30279.75122976303	20	0.012096774193548387	0.3	0.13532173432753383
YIL020C	0	0/0	-160.40902149677277	-54459.394941329956	80	0.012096774193548387	0.3	0.13532173432753383
YGL174W	-1	-/-	-160.43790864944458	-31159.329208374023	20	0.012072434607645875	0.3	0.1355979011322839
YPL188W	-1	-/-	-160.45285654067993	-33016.91807556152	20	0.012048192771084338	0.3	0.13587406793703397
YGR095C	-1	-/-	-160.47587251663208	-31455.219903945923	20	0.012024048096192385	0.3	0.13615023474178403
YOR154W	0	0/-	-160.4766812324524	-51533.3716160059	80	0.012024048096192385	0.3	0.13615023474178403
YPL045W	-1	-/-	-160.4869556427002	-31452.765510559082	20	0.012	0.3	0.1364264015465341
YER118C	-1	-/-	-160.5003867149353	-32056.06206703186	20	0.011976047904191617	0.3	0.13670256835128416
YDR532C	-1	-/0	-160.51096057891846	-30072.241853237152	20	0.01195219123505976	0.3	0.13697873515603423
YGL169W	-1	-/-	-160.51193189620972	-32197.91511774063	20	0.011928429423459244	0.3	0.13725490196078433
YOL009C	-1	-/-	-160.52526330947876	-30575.084060192108	20	0.011904761904761904	0.3	0.1375310687655344
YGR009C	-1	-/-	-160.53779315948486	-30708.690096855164	20	0.011881188118811881	0.3	0.13780723557028446
YMR214W	-1	-/-	-160.53999090194702	-31539.03548192978	20	0.011857707509881422	0.3	0.13808340237503453
YGL238W	-1	-/-	-160.56980419158936	-30870.101660728455	20	0.011834319526627219	0.3	0.1383595691797846
YNL225C	-1	-/-	-160.6041178703308	-31104.397342681885	20	0.011811023622047244	0.3	0.13863573598453466
YBL080C	-1	-/-	-160.61009120941162	-30928.047740459442	20	0.011787819253438114	0.3	0.13891190278928472
YNL232W	-1	-/-	-160.62435293197632	-31325.729774951935	20	0.011764705882352941	0.3	0.1391880695940348
YPR094W	-1	-/-	-160.64739274978638	-30840.738540172577	20	0.011741682974559686	0.3	0.13946423639878486
YPR104C	-1	-/-	-160.65153646469116	-30552.590124607086	20	0.01171875	0.3	0.13974040320353492
YDR484W	-1	-/-	-160.6637725830078	-31810.902638435364	20	0.011695906432748537	0.3	0.140016570008285
YHR201C	0	0/0	-160.66948401927948	-53955.89204573631	80	0.011695906432748537	0.3	0.140016570008285
YBR118W	-1	-/-	-160.70265436172485	-30508.939293384552	20	0.011673151750972763	0.3	0.14029273681303508
YLR139C	-1	-/-	-160.7035412788391	-30751.017494678497	20	0.011650485436893204	0.3	0.14056890361778515
YDR390C	0	0/-	-160.74197447299957	-53455.12407672405	80	0.011650485436893204	0.3	0.14056890361778515
YOL109W	-1	-/-	-160.79783058166504	-31204.313211917877	20	0.011627906976744186	0.3	0.14084507042253522
YNR013C	-1	-/-	-160.80385303497314	-32090.054274082184	20	0.01160541586073501	0.3	0.14112123722728528
YPL169C	-1	-/-	-160.80606842041016	-31840.053686141968	20	0.011583011583011582	0.3	0.14139740403203535
YAL051W	-1	-/-	-160.80965375900269	-31792.304458618164	20	0.011560693641618497	0.3	0.14167357083678542
YER005W	-1	-/-	-160.81072568893433	-30560.038187026978	20	0.011538461538461539	0.3	0.14194973764153548
YNL271C	-1	-/-	-160.8132200241089	-30907.216058254242	20	0.011516314779270634	0.3	0.14222590444628555
YFL001W	0	0/-	-160.8152927160263	-54231.26569569111	80	0.011516314779270634	0.3	0.14222590444628555
YDR205W	-1	-/-	-160.84771490097046	-30966.73869752884	20	0.011494252873563218	0.3	0.14250207125103562
YHR206W	-1	-/-	-160.8578338623047	-31896.28242969513	20	0.011472275334608031	0.3	0.14277823805578568
YLR208W	-1	-/-	-160.8672661781311	-31236.220279693604	20	0.011450381679389313	0.3	0.14305440486053575
YMR042W	-1	-/-	-160.87212562561035	-30516.46057510376	20	0.011428571428571429	0.3	0.14333057166528584
YPL167C	-1	-/-	-160.882257938385	-30717.922779083252	20	0.011406844106463879	0.3	0.1436067384700359
YCR028C	-1	-/-	-160.88394403457642	-30503.113444805145	20	0.011385199240986717	0.3	0.14388290527478598
YOL125W	-1	-/-	-160.89454174041748	-31855.22244977951	20	0.011363636363636364	0.3	0.14415907207953604
YLR106C	-1	-/-	-160.93596076965332	-31480.89829158783	20	0.011342155009451797	0.3	0.1444352388842861
YOR212W	-1	-/-	-160.9372148513794	-31843.82872581482	20	0.011320754716981131	0.3	0.14471140568903618
YLR103C	-1	-/-	-160.94288301467896	-31574.136360645294	20	0.011299435028248588	0.3	0.14498757249378624
YHR172W	-1	-/-	-160.97325372695923	-31438.049699306488	20	0.011278195488721804	0.3	0.1452637392985363
YML021C	-1	-/-	-160.9808645248413	-31249.20398759842	20	0.01125703564727955	0.3	0.14553990610328638
YBR123C	-1	-/-	-160.9863781929016	-31037.88669347763	20	0.011235955056179775	0.3	0.14581607290803644
YGL050W	0	0/-	-160.9966198205948	-53038.65310382843	80	0.011235955056179775	0.3	0.14581607290803644
YHR084W	-1	-/-	-161.00107526779175	-31658.29118204117	20	0.011214953271028037	0.3	0.14609223971278654
YER157W	-1	-/-	-161.01070499420166	-31018.068821907043	20	0.011194029850746268	0.3	0.1463684065175366
YPL074W	0	0/0	-161.01551914215088	-52443.47558069229	80	0.011194029850746268	0.3	0.1463684065175366
YDL006W	-1	-/-	-161.0234408378601	-31088.75707578659	20	0.0111731843575419	0.3	0.14664457332228667
YBR179C	-1	-/-	-161.04050827026367	-32098.46888113022	20	0.011152416356877323	0.3	0.14692074012703674
YDR335W	-1	-/-	-161.04176139831543	-30845.72198343277	20	0.011131725417439703	0.3	0.1471969069317868
YLR008C	-1	-/-	-161.0708785057068	-33074.069098472595	20	0.011111111111111112	0.3	0.14747307373653687
YCR008W	-1	-/-	-161.08982753753662	-30708.108290195465	20	0.011090573012939002	0.3	0.14774924054128694
YNL129W	-1	-/-	-161.11375427246094	-31030.547068595886	20	0.01107011070110701	0.3	0.148025407346037
YHR072W-A	-1	-/-	-161.1192717552185	-30283.57910299301	20	0.011049723756906077	0.3	0.14830157415078707
YNL304W	-1	-/-	-161.12946844100952	-31445.186933994293	20	0.011029411764705883	0.3	0.14857774095553714
YER048W-A	0	0/0	-161.1353701353073	-52617.96252703667	80	0.011029411764705883	0.3	0.14857774095553714
YGR058W	0	0/-	-161.1458785533905	-51422.27460420132	80	0.011029411764705883	0.3	0.14857774095553714
YKR050W	-1	-/-	-161.16027355194092	-31524.561906337738	20	0.011009174311926606	0.3	0.1488539077602872
YJL112W	-1	-/-	-161.16056489944458	-31662.045270442963	20	0.01098901098901099	0.3	0.1491300745650373
YML014W	-1	-/-	-161.16203594207764	-32264.550534248352	20	0.010968921389396709	0.3	0.14940624136978736
YDR201W	-1	-/-	-161.18566751480103	-31733.166449069977	20	0.010948905109489052	0.3	0.14968240817453743
YOR001W	-1	-/-	-161.2114715576172	-32170.11548280716	20	0.01092896174863388	0.3	0.1499585749792875
YCL005W	0	0/-	-161.21443927288055	-52663.139865517616	80	0.01092896174863388	0.3	0.1499585749792875
YGL195W	-1	-/-	-161.24794721603394	-30304.926421165466	20	0.01090909090909091	0.3	0.15023474178403756
YJR032W	0	0/-	-161.25847685337067	-52102.914229393005	80	0.01090909090909091	0.3	0.15023474178403756
YER083C	-1	-/-	-161.26893281936646	-31070.37580013275	20	0.010889292196007259	0.3	0.15051090858878763
YBR057C	-1	-/-	-161.29113483428955	-30639.9518699646	20	0.010869565217391304	0.3	0.1507870753935377
YPL063W	-1	-/-	-161.29183530807495	-31557.68954229355	20	0.0108499095840868	0.3	0.15106324219828776
YMR001C	-1	-/-	-161.30225563049316	-32045.62325143814	20	0.010830324909747292	0.3	0.15133940900303783
YOL011W	-1	-/-	-161.30328369140625	-30244.734318256378	20	0.010810810810810811	0.3	0.1516155758077879
YBR094W	0	0/0	-161.3043202161789	-52210.2991591692	80	0.010810810810810811	0.3	0.1516155758077879
YLR032W	-1	-/-	-161.3050880432129	-30672.602681159973	20	0.01079136690647482	0.3	0.15189174261253796
YHR152W	-1	-/-	-161.34209728240967	-31658.056711673737	20	0.010771992818671455	0.3	0.15216790941728806
YGR099W	-1	-/-	-161.34680223464966	-31769.961784362793	20	0.010752688172043012	0.3	0.15244407622203812
YJR134C	0	0/0	-161.39684784412384	-51547.20815324783	80	0.010752688172043012	0.3	0.15244407622203812
YDL040C	-1	-/-	-161.4143295288086	-31598.423010349274	20	0.01073345259391771	0.3	0.1527202430267882
YLL004W	-1	-/-	-161.42436361312866	-32387.48935508728	20	0.010714285714285714	0.3	0.15299640983153825
YJR067C	0	0/-	-161.42999863624573	-53034.23080122471	80	0.010714285714285714	0.3	0.15299640983153825
YKR060W	-1	-/-	-161.45157527923584	-32967.125563144684	20	0.0106951871657754	0.3	0.15327257663628832
YKL048C	-1	-/-	-161.45649337768555	-30533.429924488068	20	0.010676156583629894	0.3	0.1535487434410384
YJR006W	-1	-/-	-161.46825122833252	-31410.468739509583	20	0.010657193605683837	0.3	0.15382491024578845
YDR228C	1	+/+	-161.47094106674194	-31308.182187080383	19	0.012411347517730497	0.35	0.15382491024578845
YOR205C	0	0/-	-161.47936701774597	-52594.59341430664	80	0.012411347517730497	0.35	0.15382491024578845
YML109W	-1	-/-	-161.48458528518677	-31970.048582077026	20	0.012389380530973451	0.35	0.15410107705053852
YIR015W	-1	-/-	-161.49006605148315	-29845.544709205627	20	0.012367491166077738	0.35	0.1543772438552886
YOR079C	-1	-/-	-161.5027666091919	-31288.56322145462	20	0.012345679012345678	0.35	0.15465341066003865
YCR038C	-1	-/-	-161.51591873168945	-31149.964896678925	20	0.01232394366197183	0.35	0.15492957746478872
YHR121W	0	0/0	-161.52393209934235	-53195.897242188454	80	0.01232394366197183	0.35	0.15492957746478872
YML041C	-1	-/-	-161.53207159042358	-31699.007360458374	20	0.012302284710017574	0.35	0.15520574426953881
YOR267C	-1	-/-	-161.54152727127075	-32188.06036424637	20	0.012280701754385965	0.35	0.15548191107428888
YDR378C	-1	-/-	-161.58214235305786	-30267.14131307602	20	0.012259194395796848	0.35	0.15575807787903895
YFL017C	0	0/-	-161.58458244800568	-52557.20303952694	80	0.012259194395796848	0.35	0.15575807787903895
YLR328W	-1	-/-	-161.59487104415894	-31240.701193332672	20	0.012237762237762238	0.35	0.15603424468378901
YOL021C	-1	-/-	-161.5971212387085	-32214.65069437027	20	0.012216404886561954	0.35	0.15631041148853908
YLR098C	-1	-/-	-161.61873197555542	-30499.22512292862	20	0.012195121951219513	0.35	0.15658657829328915
YDR412W	-1	-/-	-161.65472888946533	-33142.80585718155	20	0.01217391304347826	0.35	0.1568627450980392
YMR109W	-1	-/-	-161.65532732009888	-30957.022324562073	20	0.012152777777777778	0.35	0.15713891190278928
YFL017W-A	-1	-/-	-161.67620277404785	-31449.92895936966	20	0.012131715771230503	0.35	0.15741507870753935
YKR095W-A	-1	-/-	-161.69202947616577	-30211.60408782959	20	0.012110726643598616	0.35	0.1576912455122894
YKR090W	-1	-/-	-161.7202010154724	-30968.23126268387	20	0.012089810017271158	0.35	0.15796741231703948
YOR327C	-1	-/-	-161.73174142837524	-31317.097454071045	20	0.01206896551724138	0.35	0.15824357912178957
YJL128C	-1	-/-	-161.74674081802368	-31594.101394176483	20	0.012048192771084338	0.35	0.15851974592653964
YMR137C	-1	-/-	-161.77171754837036	-32559.560378551483	20	0.012027491408934709	0.35	0.1587959127312897
YER180C-A	-1	-/0	-161.77260780334473	-30442.87934923172	20	0.012006861063464836	0.35	0.15907207953603977
YAL010C	-1	-/-	-161.77412796020508	-30892.14942550659	20	0.011986301369863013	0.35	0.15934824634078984
YER099C	0	0/-	-161.80905771255493	-52595.298714995384	80	0.011986301369863013	0.35	0.15934824634078984
YMR228W	0	0/-	-161.81901907920837	-52742.40069901943	80	0.011986301369863013	0.35	0.15934824634078984
YDR137W	-1	-/-	-161.83306980133057	-30987.113914966583	20	0.011965811965811967	0.35	0.1596244131455399
YLR018C	0	0/-	-161.8573945760727	-52691.25104033947	80	0.011965811965811967	0.35	0.1596244131455399
YMR064W	0	0/0	-161.87093377113342	-52139.19552016258	80	0.011965811965811967	0.35	0.1596244131455399
YBR163W	0	0/-	-161.8725038766861	-53381.67242729664	80	0.011965811965811967	0.35	0.1596244131455399
YGL035C	-1	-/-	-161.89392232894897	-31683.181597709656	20	0.011945392491467578	0.35	0.15990057995028997
YML034W	-1	-/-	-161.91167163848877	-31793.241356372833	20	0.01192504258943782	0.35	0.16017674675504004
YJR097W	-1	-/-	-161.9139380455017	-33464.896362781525	20	0.011904761904761904	0.35	0.1604529135597901
YJL081C	-1	-/-	-161.91892051696777	-30347.14291381836	20	0.011884550084889643	0.35	0.16072908036454017
YDR037W	-1	-/-	-161.9462537765503	-31792.50828075409	20	0.011864406779661017	0.35	0.16100524716929024
YML111W	0	0/-	-161.94680678844452	-51907.71057796478	80	0.011864406779661017	0.35	0.16100524716929024
YER087C-B	-1	-/-	-161.95555210113525	-30951.194499492645	20	0.011844331641285956	0.35	0.16128141397404033
YGL241W	-1	-/-	-161.9587321281433	-30438.332528591156	20	0.011824324324324325	0.35	0.1615575807787904
YPL128C	-1	-/-	-161.95926904678345	-31614.73096895218	20	0.011804384485666104	0.35	0.16183374758354047
YPR108W	-1	-/-	-161.9649658203125	-32139.51299238205	20	0.011784511784511785	0.35	0.16210991438829053
YLR187W	0	0/-	-161.9673820734024	-53673.50342690945	80	0.011784511784511785	0.35	0.16210991438829053
YNR039C	-1	-/-	-162.0091290473938	-31482.280806064606	20	0.011764705882352941	0.35	0.1623860811930406
YDR244W	-1	-/-	-162.0155258178711	-31366.083984375	20	0.01174496644295302	0.35	0.16266224799779067
YBR165W	-1	-/-	-162.05794858932495	-31308.627454280853	20	0.011725293132328308	0.35	0.16293841480254073
YGR170W	-1	-/-	-162.05997371673584	-30988.298946857452	20	0.011705685618729096	0.35	0.1632145816072908
YKL135C	-1	-/-	-162.08725881576538	-30630.468070983887	20	0.011686143572621035	0.35	0.16349074841204086
YNL238W	0	0/-	-162.1000897884369	-52428.184757590294	80	0.011686143572621035	0.35	0.16349074841204086
YGL110C	0	0/-	-162.11593639850616	-53033.55404317379	80	0.011686143572621035	0.35	0.16349074841204086
YDR443C	-1	-/-	-162.12770891189575	-31538.43213748932	20	0.011666666666666667	0.35	0.16376691521679093
YOL142W	-1	-/-	-162.16687202453613	-31747.56959962845	20	0.011647254575707155	0.35	0.164043082021541
YNL076W	0	0/-	-162.18676686286926	-51467.12012541294	80	0.011647254575707155	0.35	0.164043082021541
YGL173C	-1	-/-	-162.20879936218262	-31675.669659614563	20	0.011627906976744186	0.35	0.1643192488262911
YML067C	-1	-/-	-162.21328163146973	-30857.28866481781	20	0.011608623548922056	0.35	0.16459541563104116
YBR231C	-1	-/-	-162.2184715270996	-32450.3269200325	20	0.011589403973509934	0.35	0.16487158243579123
YDR332W	0	0/-	-162.2249255180359	-51769.52984762192	80	0.011589403973509934	0.35	0.16487158243579123
YKL073W	-1	-/-	-162.24913930892944	-31275.01086616516	20	0.011570247933884297	0.35	0.1651477492405413
YDL069C	-1	-/-	-162.25044441223145	-30881.954605579376	20	0.01155115511551155	0.35	0.16542391604529136
YAL026C	-1	-/-	-162.25115776062012	-30908.497757434845	20	0.011532125205930808	0.35	0.16570008285004142
YKR025W	-1	-/-	-162.25399732589722	-32092.711099147797	20	0.011513157894736841	0.35	0.1659762496547915
YIL144W	-1	-/-	-162.26322174072266	-30426.132429122925	20	0.011494252873563218	0.35	0.16625241645954156
YBL091C	0	0/-	-162.26563584804535	-52199.27347934246	80	0.011494252873563218	0.35	0.16625241645954156
YHR135C	-1	-/-	-162.27497053146362	-31130.9810423851	20	0.011475409836065573	0.35	0.16652858326429162
YPR041W	-1	-/-	-162.27564144134521	-32345.189756393433	20	0.011456628477905073	0.35	0.1668047500690417
YIR018W	-1	-/-	-162.29204988479614	-31244.68025493622	20	0.011437908496732025	0.35	0.16708091687379176
YMR183C	-1	-/-	-162.3049192428589	-31357.039269924164	20	0.011419249592169658	0.35	0.16735708367854185
YIL150C	-1	-/-	-162.3183307647705	-29983.442333698273	20	0.011400651465798045	0.35	0.16763325048329192
YOR057W	-1	-/0	-162.3227562904358	-32005.73640346527	20	0.011382113821138212	0.35	0.16790941728804198
YHR006W	-1	-/-	-162.32635498046875	-32282.675189495087	20	0.011363636363636364	0.35	0.16818558409279205
YOR130C	-1	-/-	-162.4003791809082	-32047.910546302795	20	0.011345218800648298	0.35	0.16846175089754212
YDR363W	-1	-/-	-162.41476726531982	-30536.25123357773	20	0.011326860841423949	0.35	0.16873791770229218
YIL114C	-1	-/-	-162.4314365386963	-30935.15366792679	20	0.011308562197092083	0.35	0.16901408450704225
YLR163C	-1	-/-	-162.43324661254883	-31594.225292682648	20	0.01129032258064516	0.35	0.16929025131179232
YGL115W	-1	-/-	-162.43688201904297	-30612.06610584259	20	0.011272141706924315	0.35	0.16956641811654238
YDL231C	-1	-/-	-162.44270181655884	-31682.535319805145	20	0.011254019292604502	0.35	0.16984258492129245
YML080W	-1	-/-	-162.4589867591858	-32841.09982919693	20	0.011235955056179775	0.35	0.17011875172604252
YCL051W	-1	-/-	-162.4846887588501	-29969.297226428986	20	0.011217948717948718	0.35	0.1703949185307926
YOR046C	-1	-/-	-162.48943662643433	-32321.96415758133	20	0.0112	0.35	0.17067108533554268
YDR393W	-1	-/-	-162.49013948440552	-31280.359384059906	20	0.011182108626198083	0.35	0.17094725214029274
YKR085C	-1	-/-	-162.50390481948853	-31957.590280056	20	0.011164274322169059	0.35	0.1712234189450428
YPR048W	0	0/-	-162.5099400281906	-53248.37059497833	80	0.011164274322169059	0.35	0.1712234189450428
YOR081C	-1	-/-	-162.51058769226074	-31389.430156707764	20	0.011146496815286623	0.35	0.17149958574979288
YLR039C	-1	-/-	-162.51843070983887	-31725.71590900421	20	0.011128775834658187	0.35	0.17177575255454294
YDR326C	0	0/-	-162.52116322517395	-53433.189005732536	80	0.011128775834658187	0.35	0.17177575255454294
YLR459W	-1	-/-	-162.53282833099365	-30350.900032520294	20	0.011111111111111112	0.35	0.172051919359293
YNL126W	-1	-/-	-162.53648138046265	-32154.17077922821	20	0.011093502377179081	0.35	0.17232808616404308
YOR126C	-1	-/-	-162.5594220161438	-31184.958598136902	20	0.011075949367088608	0.35	0.17260425296879314
YDR545W	-1	-/-	-162.5612564086914	-30431.842492103577	20	0.011058451816745656	0.35	0.1728804197735432
YOR269W	-1	-/-	-162.59622621536255	-30547.22200870514	20	0.011041009463722398	0.35	0.17315658657829328
YNL309W	-1	-/-	-162.5994691848755	-31822.408102035522	20	0.011023622047244094	0.35	0.17343275338304337
YML055W	-1	-/-	-162.60194969177246	-30368.51575756073	20	0.0110062893081761	0.35	0.17370892018779344
YNL286W	-1	-/-	-162.66052627563477	-31306.62811422348	20	0.01098901098901099	0.35	0.1739850869925435
YBR002C	-1	-/-	-162.6608166694641	-32537.396160125732	20	0.0109717868338558	0.35	0.17426125379729357
YDR208W	-1	-/-	-162.6646785736084	-31526.253926753998	20	0.010954616588419406	0.35	0.17453742060204364
YER074W-A	-1	-/-	-162.665123462677	-30196.51755142212	20	0.0109375	0.35	0.1748135874067937
YLR096W	-1	-/-	-162.69060564041138	-30679.177136421204	20	0.0109204368174727	0.35	0.17508975421154377
YER132C	0	0/-	-162.75214624404907	-51423.14706039429	80	0.0109204368174727	0.35	0.17508975421154377
YFR031C	-1	-/-	-162.77355241775513	-31574.943567276	20	0.010903426791277258	0.35	0.17536592101629384
YPL204W	-1	-/-	-162.782377243042	-31792.921288967133	20	0.01088646967340591	0.35	0.1756420878210439
YGR078C	-1	-/-	-162.7919807434082	-31822.782079696655	20	0.010869565217391304	0.35	0.17591825462579397
YDL189W	0	0/0	-162.80289685726166	-52335.52129137516	80	0.010869565217391304	0.35	0.17591825462579397
YOL137W	0	0/-	-162.818190574646	-53111.95164561272	80	0.010869565217391304	0.35	0.17591825462579397
YBR082C	-1	-/-	-162.82930994033813	-31632.190443992615	20	0.010852713178294573	0.35	0.17619442143054403
YJL154C	-1	-/-	-162.83747625350952	-31240.816064357758	20	0.010835913312693499	0.35	0.17647058823529413
YOR367W	-1	-/-	-162.8723611831665	-31323.385875225067	20	0.010819165378670788	0.35	0.1767467550400442
YFR036W	-1	-/-	-162.87571716308594	-31385.555046081543	20	0.010802469135802469	0.35	0.17702292184479426
YOR253W	-1	-/-	-162.88023805618286	-31908.97414112091	20	0.01078582434514638	0.35	0.17729908864954433
YIL173W	-1	-/-	-162.9172339439392	-30648.81594991684	20	0.010769230769230769	0.35	0.1775752554542944
YDL120W	-1	-/-	-162.92222261428833	-31554.97661972046	20	0.010752688172043012	0.35	0.17785142225904446
YER104W	-1	-/-	-162.92742919921875	-31707.748384952545	20	0.010736196319018405	0.35	0.17812758906379453
YJR055W	-1	-/-	-162.94965934753418	-32109.715658187866	20	0.010719754977029096	0.35	0.1784037558685446
YIL143C	-1	-/-	-162.96209192276	-32301.634973049164	20	0.010703363914373088	0.35	0.17867992267329466
YBL104C	0	0/-	-162.9708343744278	-53650.37667131424	80	0.010703363914373088	0.35	0.17867992267329466
YLR386W	-1	-/-	-162.98694801330566	-31837.453877449036	20	0.010687022900763359	0.35	0.17895608947804473
YLR412W	0	0/0	-162.99657082557678	-52948.689298033714	80	0.010687022900763359	0.35	0.17895608947804473
YDL192W	-1	-/-	-162.99691677093506	-31282.56235408783	20	0.010670731707317074	0.35	0.17923225628279482
YOR141C	0	0/-	-162.99755191802979	-53967.39312124252	80	0.010670731707317074	0.35	0.17923225628279482
YEL056W	-1	-/-	-163.00708866119385	-32108.001747608185	20	0.0106544901065449	0.35	0.1795084230875449
YDL099W	-1	-/-	-163.02733325958252	-31663.105902671814	20	0.010638297872340425	0.35	0.17978458989229495
YFL002C	-1	-/-	-163.02906036376953	-32425.70042705536	20	0.010622154779969651	0.35	0.18006075669704502
YOR316C	-1	-/-	-163.03988981246948	-32118.713250637054	20	0.010606060606060607	0.35	0.1803369235017951
YEL029C	-1	-/-	-163.04371452331543	-31191.93117904663	20	0.01059001512859304	0.35	0.18061309030654515
YPL234C	-1	-/-	-163.05991506576538	-30897.23698425293	20	0.010574018126888218	0.35	0.18088925711129522
YGR084C	0	0/-	-163.0709398984909	-54060.725481987	80	0.010574018126888218	0.35	0.18088925711129522
YBR176W	0	0/-	-163.07510828971863	-52116.78865671158	80	0.010574018126888218	0.35	0.18088925711129522
YDR280W	-1	-/-	-163.07684993743896	-32638.732450008392	20	0.010558069381598794	0.35	0.1811654239160453
YMR012W	-1	-/-	-163.1081624031067	-31767.50508069992	20	0.010542168674698794	0.35	0.18144159072079535
YJR014W	0	0/-	-163.1118438243866	-53865.09289884567	80	0.010542168674698794	0.35	0.18144159072079535
YLR238W	-1	-/-	-163.11376857757568	-31600.89422273636	20	0.010526315789473684	0.35	0.18171775752554542
YIL110W	-1	-/-	-163.13204336166382	-32679.150760650635	20	0.010510510510510511	0.35	0.1819939243302955
YJL194W	-1	-/-	-163.1383194923401	-30782.882222175598	20	0.010494752623688156	0.35	0.18227009113504558
YDR206W	-1	-/-	-163.16154050827026	-31351.34761428833	20	0.010479041916167664	0.35	0.18254625793979565
YDR246W	-1	-/-	-163.17500925064087	-31963.727035045624	20	0.01046337817638266	0.35	0.18282242474454571
YLR385C	-1	-/-	-163.1796360015869	-29961.797642707825	20	0.010447761194029851	0.35	0.18309859154929578
YGR271W	0	0/-	-163.2077920436859	-52259.2905664444	80	0.010447761194029851	0.35	0.18309859154929578
YDL033C	-1	-/-	-163.21774053573608	-31629.921587467194	20	0.010432190760059613	0.35	0.18337475835404585
YGR004W	-1	-/-	-163.22453451156616	-30583.622973442078	20	0.010416666666666666	0.35	0.1836509251587959
YHR026W	-1	-/-	-163.228901386261	-31411.092091083527	20	0.010401188707280832	0.35	0.18392709196354598
YER180C	0	0/-	-163.23555028438568	-53009.98068797588	80	0.010401188707280832	0.35	0.18392709196354598
YLR424W	-1	-/-	-163.2359857559204	-31964.214556217194	20	0.010385756676557863	0.35	0.18420325876829605
YDR395W	-1	-/-	-163.26050996780396	-33206.15293312073	20	0.01037037037037037	0.35	0.1844794255730461
YOL113W	-1	-/-	-163.27734422683716	-31798.74236536026	20	0.010355029585798817	0.35	0.18475559237779618
YDR108W	-1	-/-	-163.2838191986084	-30193.650543689728	20	0.0103397341211226	0.35	0.18503175918254625
YPR082C	-1	-/-	-163.29029178619385	-31716.442532539368	20	0.01032448377581121	0.35	0.18530792598729634
YNL016W	-1	-/-	-163.29093027114868	-32011.27094745636	20	0.010309278350515464	0.35	0.1855840927920464
YPR129W	0	0/-	-163.29201102256775	-53155.469022870064	80	0.010309278350515464	0.35	0.1855840927920464
YMR065W	-1	-/-	-163.30078601837158	-31280.951594352722	20	0.010294117647058823	0.35	0.18586025959679647
YPR139C	-1	-/-	-163.30615425109863	-31390.869144916534	20	0.010279001468428781	0.35	0.18613642640154654
YGR246C	-1	-/-	-163.3193645477295	-31838.651473999023	20	0.010263929618768328	0.35	0.1864125932062966
YJL012C	-1	-/-	-163.3307762145996	-30822.841054439545	20	0.010248901903367497	0.35	0.18668876001104667
YHL002W	-1	-/-	-163.33264780044556	-32389.534350395203	20	0.01023391812865497	0.35	0.18696492681579674
YNL316C	0	0/0	-163.34207212924957	-52870.23540222645	80	0.01023391812865497	0.35	0.18696492681579674
YKL144C	-1	-/-	-163.3425464630127	-32012.164170742035	20	0.010218978102189781	0.35	0.1872410936205468
YOL072W	-1	-/-	-163.3495635986328	-32147.770466327667	20	0.01020408163265306	0.35	0.18751726042529687
YOR166C	0	0/-	-163.35113537311554	-52177.31760489941	80	0.01020408163265306	0.35	0.18751726042529687
YLR114C	-1	-/-	-163.35595893859863	-31237.076284885406	20	0.010189228529839884	0.35	0.18779342723004694
YPR037C	-1	-/-	-163.36644458770752	-31768.408525943756	20	0.010174418604651164	0.35	0.188069594034797
YBL050W	-1	-/-	-163.38343572616577	-32178.803557395935	20	0.010159651669085631	0.35	0.1883457608395471
YHR119W	-1	-/-	-163.38643598556519	-30937.580521583557	20	0.010144927536231883	0.35	0.18862192764429717
YFR033C	-1	-/-	-163.39739751815796	-31245.07530260086	20	0.010130246020260492	0.35	0.18889809444904723
YDL001W	0	0/-	-163.43451297283173	-52334.28336369991	80	0.010130246020260492	0.35	0.18889809444904723
YDR501W	-1	-/0	-163.44950103759766	-32010.157395362854	20	0.010115606936416185	0.35	0.1891742612537973
YDL188C	-1	-/-	-163.4585599899292	-31210.10948228836	20	0.010101010101010102	0.35	0.18945042805854737
YER173W	-1	-/-	-163.46273756027222	-31687.43148136139	20	0.010086455331412104	0.35	0.18972659486329743
YDL043C	-1	-/-	-163.46873807907104	-30557.500854492188	20	0.010071942446043165	0.35	0.1900027616680475
YJR031C	-1	-/-	-163.47069883346558	-31558.624756336212	20	0.010057471264367816	0.35	0.19027892847279756
YPR169W	0	0/-	-163.4759018421173	-54097.6599650383	80	0.010057471264367816	0.35	0.19027892847279756
YFR009W	-1	-/-	-163.4778299331665	-32219.96211051941	20	0.010043041606886656	0.35	0.19055509527754763
YKL110C	-1	-/-	-163.4907693862915	-31719.747952461243	20	0.01002865329512894	0.35	0.1908312620822977
YAL034W-A	-1	-/-	-163.49366426467896	-31934.204470157623	20	0.010014306151645207	0.35	0.19110742888704776
YFL004W	-1	-/-	-163.49427795410156	-30874.50068950653	20	0.01	0.35	0.19138359569179786
YGR188C	-1	-/-	-163.4943985939026	-31677.351653575897	20	0.009985734664764621	0.35	0.19165976249654793
YFL036W	-1	-/-	-163.50540828704834	-31611.80034685135	20	0.009971509971509971	0.35	0.191935929301298
YJR043C	-1	-/-	-163.57979345321655	-31014.92909669876	20	0.00995732574679943	0.35	0.19221209610604806
YPR131C	-1	-/-	-163.58861684799194	-31205.33841609955	20	0.009943181818181818	0.35	0.19248826291079812
YDR211W	-1	-/-	-163.65225791931152	-31923.458279132843	20	0.009929078014184398	0.35	0.1927644297155482
YBR166C	0	0/0	-163.73268580436707	-52787.150614857674	80	0.009929078014184398	0.35	0.1927644297155482
YLR316C	-1	-/-	-163.7352499961853	-31952.065554142	20	0.009915014164305949	0.35	0.19304059652029826
YDR098C	-1	-/-	-163.75222635269165	-32218.31327867508	20	0.009900990099009901	0.35	0.19331676332504832
YDR135C	-1	-/-	-163.762553691864	-31293.87031364441	20	0.009887005649717515	0.35	0.1935929301297984
YLR212C	-1	-/-	-163.793803691864	-31693.747274398804	20	0.009873060648801129	0.35	0.19386909693454846
YKR001C	-1	-/-	-163.79776668548584	-30334.21716403961	20	0.009859154929577466	0.35	0.19414526373929852
YNL245C	-1	-/-	-163.846848487854	-30871.432940483093	20	0.009845288326300985	0.35	0.19442143054404862
YDR305C	0	0/-	-163.85465252399445	-51189.87230408192	80	0.009845288326300985	0.35	0.19442143054404862
YKR027W	-1	-/-	-163.85955905914307	-31319.74040412903	20	0.009831460674157303	0.35	0.19469759734879868
YKL049C	-1	-/-	-163.85997200012207	-31904.136910915375	20	0.009817671809256662	0.35	0.19497376415354875
YLR090W	-1	-/-	-163.87405252456665	-31537.545565605164	20	0.00980392156862745	0.35	0.19524993095829882
YJR082C	-1	-/-	-163.87855577468872	-30861.78734064102	20	0.009790209790209791	0.35	0.19552609776304888
YIL003W	0	0/-	-163.8810212612152	-52398.71093642712	80	0.009790209790209791	0.35	0.19552609776304888
YDR466W	0	0/-	-163.88267254829407	-52932.360582113266	80	0.009790209790209791	0.35	0.19552609776304888
YKL122C	-1	-/-	-163.9412612915039	-31907.584197044373	20	0.009776536312849162	0.35	0.19580226456779895
YNL108C	0	0/0	-163.94207572937012	-52876.60371494293	80	0.009776536312849162	0.35	0.19580226456779895
YGR120C	-1	-/-	-163.97497987747192	-31608.274037837982	20	0.009762900976290097	0.35	0.19607843137254902
YOR076C	-1	-/-	-163.98124170303345	-32637.483216285706	20	0.009749303621169917	0.35	0.19635459817729908
YPL061W	-1	-/-	-163.9993052482605	-32595.949522972107	20	0.009735744089012517	0.35	0.19663076498204915
YLR440C	0	0/-	-164.014302611351	-53205.55633127689	80	0.009735744089012517	0.35	0.19663076498204915
YER021W	-1	-/-	-164.02010774612427	-32371.29245376587	20	0.009722222222222222	0.35	0.19690693178679922
YCR044C	-1	-/-	-164.02833604812622	-31277.564456939697	20	0.009708737864077669	0.35	0.19718309859154928
YDL202W	0	0/-	-164.06136512756348	-53761.00399172306	80	0.009708737864077669	0.35	0.19718309859154928
YPL253C	-1	-/-	-164.06137943267822	-31166.76162338257	20	0.009695290858725761	0.35	0.19745926539629938
YOR370C	0	0/-	-164.06892502307892	-52782.69775283337	80	0.009695290858725761	0.35	0.19745926539629938
YPR062W	0	0/-	-164.07092022895813	-53567.02495980263	80	0.009695290858725761	0.35	0.19745926539629938
YHL003C	-1	-/-	-164.08164167404175	-30776.82358598709	20	0.009681881051175657	0.35	0.19773543220104944
YBR227C	0	0/-	-164.0975180864334	-52133.811351418495	80	0.009681881051175657	0.35	0.19773543220104944
YKL191W	-1	-/-	-164.1008062362671	-33860.80625963211	20	0.009668508287292817	0.35	0.1980115990057995
YJR024C	0	0/0	-164.10671091079712	-52477.9348307848	80	0.009668508287292817	0.35	0.1980115990057995
YJR075W	0	0/-	-164.11632800102234	-52895.53849005699	80	0.009668508287292817	0.35	0.1980115990057995
YNL139C	-1	-/-	-164.11957502365112	-30940.65664243698	20	0.009655172413793104	0.35	0.19828776581054958
YDR078C	-1	-/-	-164.12222146987915	-31765.10337781906	20	0.009641873278236915	0.35	0.19856393261529964
YHR155W	0	0/-	-164.12301814556122	-52212.94494223595	80	0.009641873278236915	0.35	0.19856393261529964
YCL024W	-1	-/-	-164.14983749389648	-30925.520055770874	20	0.009628610729023384	0.35	0.1988400994200497
YKR064W	0	0/-	-164.15938484668732	-52455.88700866699	80	0.009628610729023384	0.35	0.1988400994200497
YPR025C	-1	-/-	-164.16349077224731	-31821.85378408432	20	0.009615384615384616	0.35	0.19911626622479978
YHR056C	-1	-/-	-164.17049646377563	-31062.005591392517	20	0.009602194787379973	0.35	0.19939243302954984
YOL070C	0	0/-	-164.18248534202576	-53476.99890780449	80	0.009602194787379973	0.35	0.19939243302954984
YDL008W	-1	-/-	-164.18491888046265	-31413.128369808197	20	0.009589041095890411	0.35	0.1996685998342999
YER025W	-1	-/-	-164.1946897506714	-32411.495761871338	20	0.009575923392612859	0.35	0.19994476663904998
YOR270C	-1	-/-	-164.20726251602173	-31165.845276355743	20	0.009562841530054645	0.35	0.20022093344380004
YLR425W	-1	-/-	-164.2315583229065	-31026.330830574036	20	0.009549795361527967	0.35	0.20049710024855014
YML074C	-1	-/-	-164.23920488357544	-32685.899827957153	20	0.009536784741144414	0.35	0.2007732670533002
YLR399C	-1	-/-	-164.2406096458435	-31450.196147441864	20	0.009523809523809525	0.35	0.20104943385805027
YBR274W	-1	-/-	-164.2628149986267	-31514.92658996582	20	0.009510869565217392	0.35	0.20132560066280034
YJR022W	-1	-/-	-164.2630853652954	-31065.756457328796	20	0.009497964721845319	0.35	0.2016017674675504
YDR429C	-1	-/-	-164.26511096954346	-32140.010278701782	20	0.009485094850948509	0.35	0.20187793427230047
YBR279W	-1	-/+	-164.2674822807312	-32144.66045665741	20	0.009472259810554804	0.35	0.20215410107705054
YOL145C	-1	-/+	-164.2696018218994	-32591.386118888855	20	0.00945945945945946	0.35	0.2024302678818006
YCR060W	-1	-/-	-164.2720341682434	-31338.891741275787	20	0.009446693657219974	0.35	0.20270643468655067
YPL096C-A	-1	-/-	-164.27354669570923	-30550.724895954132	20	0.009433962264150943	0.35	0.20298260149130073
YPL193W	-1	-/-	-164.27858972549438	-31986.66953277588	20	0.009421265141318977	0.35	0.2032587682960508
YBR218C	-1	-/-	-164.3021159172058	-31718.605932235718	20	0.009408602150537635	0.35	0.2035349351008009
YDL227C	-1	-/-	-164.3079228401184	-31485.44616317749	20	0.009395973154362415	0.35	0.20381110190555096
YJR144W	-1	-/-	-164.31971836090088	-32577.694099903107	20	0.00938337801608579	0.35	0.20408726871030103
YGL168W	-1	-/-	-164.32371520996094	-29968.86778640747	20	0.009370816599732263	0.35	0.2043634355150511
YJR013W	-1	-/-	-164.3366379737854	-32088.89537000656	20	0.009358288770053475	0.35	0.20463960231980116
YLL015W	-1	-/-	-164.33767366409302	-31947.990491867065	20	0.009345794392523364	0.35	0.20491576912455123
YBR207W	-1	-/-	-164.33891248703003	-32242.64510011673	20	0.009333333333333334	0.35	0.2051919359293013
YBR281C	0	0/0	-164.34009063243866	-53439.48794090748	80	0.009333333333333334	0.35	0.2051919359293013
YBR115C	0	0/0	-164.3443125486374	-53139.410405159	80	0.009333333333333334	0.35	0.2051919359293013
YLL048C	0	0/-	-164.3487960100174	-53338.87728488445	80	0.009333333333333334	0.35	0.2051919359293013
YHR168W	0	0/-	-164.35725331306458	-53688.481773376465	80	0.009333333333333334	0.35	0.2051919359293013
YML035C	0	0/-	-164.36722815036774	-52661.678357839584	80	0.009333333333333334	0.35	0.2051919359293013
YLR154C	-1	-/-	-164.37414360046387	-32549.133306503296	20	0.009320905459387484	0.35	0.20546810273405136
YHR205W	-1	-/-	-164.37896728515625	-32108.79759645462	20	0.009308510638297872	0.35	0.20574426953880143
YGR261C	-1	-/-	-164.3799557685852	-31331.98471546173	20	0.009296148738379814	0.35	0.2060204363435515
YPR083W	-1	-/-	-164.40697765350342	-32404.13119506836	20	0.009283819628647215	0.35	0.20629660314830156
YKL019W	-1	-/-	-164.41435289382935	-31815.656041622162	20	0.009271523178807948	0.35	0.20657276995305165
YLR254C	-1	-/0	-164.41975498199463	-31477.098544597626	20	0.009259259259259259	0.35	0.20684893675780172
YOR034C	-1	-/-	-164.43773984909058	-31892.89912223816	20	0.009247027741083224	0.35	0.2071251035625518
YFR051C	-1	-/-	-164.4408016204834	-31747.209692955017	20	0.009234828496042216	0.35	0.20740127036730185
YKL116C	0	0/-	-164.4537752866745	-52136.56979429722	80	0.009234828496042216	0.35	0.20740127036730185
YAL012W	-1	-/0	-164.48126077651978	-31992.362142562866	20	0.00922266139657444	0.35	0.20767743717205192
YPL237W	-1	-/-	-164.49230241775513	-32921.315922260284	20	0.009210526315789473	0.35	0.207953603976802
YER048C	0	0/-	-164.49583399295807	-54258.030497431755	80	0.009210526315789473	0.35	0.207953603976802
YGL163C	-1	-/-	-164.53604745864868	-32252.58643054962	20	0.009198423127463863	0.35	0.20822977078155205
YOR196C	0	0/-	-164.54080510139465	-52181.49544119835	80	0.009198423127463863	0.35	0.20822977078155205
YDL200C	-1	-/-	-164.5540370941162	-32248.271884441376	20	0.009186351706036745	0.35	0.20850593758630212
YMR299C	-1	-/0	-164.55445051193237	-31207.712320804596	20	0.009174311926605505	0.35	0.2087821043910522
YMR186W	-1	-/-	-164.55868577957153	-31822.32591152191	20	0.009162303664921465	0.35	0.20905827119580225
YEL063C	-1	-/-	-164.55879497528076	-31975.167927742004	20	0.009150326797385621	0.35	0.20933443800055232
YGR178C	-1	-/-	-164.58014631271362	-32817.64033746719	20	0.009138381201044387	0.35	0.20961060480530241
YDR057W	-1	-/-	-164.5838966369629	-31376.760303020477	20	0.009126466753585397	0.35	0.20988677161005248
YER113C	0	0/-	-164.59144294261932	-52772.70045697689	80	0.009126466753585397	0.35	0.20988677161005248
YDL036C	-1	-/-	-164.59350061416626	-32286.01740550995	20	0.009114583333333334	0.35	0.21016293841480255
YLR429W	-1	-/-	-164.59971141815186	-31393.596738815308	20	0.009102730819245773	0.35	0.2104391052195526
YMR273C	-1	-/-	-164.61595249176025	-31084.17986059189	20	0.00909090909090909	0.35	0.21071527202430268
YDR283C	-1	-/-	-164.62476539611816	-31701.11672258377	20	0.009079118028534372	0.35	0.21099143882905275
YMR218C	-1	-/-	-164.65343523025513	-31575.83486890793	20	0.009067357512953367	0.35	0.2112676056338028
YAR042W	-1	-/-	-164.66732597351074	-31295.47745513916	20	0.009055627425614488	0.35	0.21154377243855288
YIL118W	-1	-/-	-164.69912004470825	-32409.853187561035	20	0.00904392764857881	0.35	0.21181993924330295
YGR156W	1	+/+	-164.70400619506836	-32554.35002708435	19	0.01032258064516129	0.4	0.21181993924330295
YLR166C	-1	-/-	-164.70934534072876	-30959.34267807007	20	0.010309278350515464	0.4	0.212096106048053
YEL025C	0	0/0	-164.7135078907013	-51392.37652528286	80	0.010309278350515464	0.4	0.212096106048053
YJL196C	-1	-/-	-164.72731971740723	-31631.408763885498	20	0.010296010296010296	0.4	0.2123722728528031
YFL046W	0	0/-	-164.73421955108643	-52584.18006181717	80	0.010296010296010296	0.4	0.2123722728528031
YBR261C	0	0/-	-164.74979305267334	-53764.621099710464	80	0.010296010296010296	0.4	0.2123722728528031
YDL203C	0	0/-	-164.79059219360352	-53171.39392018318	80	0.010296010296010296	0.4	0.2123722728528031
YAL009W	-1	-/-	-164.7987766265869	-31526.37015771866	20	0.010282776349614395	0.4	0.21264843965755317
YLR130C	-1	-/-	-164.8032636642456	-32002.880546569824	20	0.010269576379974325	0.4	0.21292460646230324
YOR265W	-1	-/-	-164.80943965911865	-32812.695187568665	20	0.010256410256410256	0.4	0.2132007732670533
YDL150W	-1	-/-	-164.8192753791809	-32695.146060943604	20	0.010243277848911651	0.4	0.21347694007180337
YHR207C	0	0/-	-164.8387906551361	-53113.37539803982	80	0.010243277848911651	0.4	0.21347694007180337
YIL005W	0	0/-	-164.8535258769989	-51903.64016985893	80	0.010243277848911651	0.4	0.21347694007180337
YDR051C	0	0/-	-164.87675786018372	-52773.19844555855	80	0.010243277848911651	0.4	0.21347694007180337
YLR034C	-1	-/-	-164.88243436813354	-31330.912709712982	20	0.010230179028132993	0.4	0.21375310687655344
YNR008W	-1	-/-	-164.8961124420166	-30235.262702941895	20	0.010217113665389528	0.4	0.2140292736813035
YGL066W	-1	-/-	-164.89771175384521	-31473.71840620041	20	0.01020408163265306	0.4	0.21430544048605357
YJR017C	1	+/+	-164.93141078948975	-32831.8620800972	19	0.011464968152866241	0.45	0.21430544048605357
YIL122W	-1	-/-	-164.9566445350647	-32365.739450454712	20	0.011450381679389313	0.45	0.21458160729080364
YBR289W	-1	-/-	-164.95961952209473	-32748.944742679596	20	0.011435832274459974	0.45	0.2148577740955537
YOR117W	-1	-/-	-164.96686029434204	-32772.64384317398	20	0.011421319796954314	0.45	0.21513394090030377
YGR038W	-1	-/-	-164.97021293640137	-31826.15969991684	20	0.011406844106463879	0.45	0.21541010770505387
YDL128W	-1	-/-	-164.9713487625122	-31034.047315597534	20	0.01139240506329114	0.45	0.21568627450980393
YGL083W	0	0/-	-164.9748741388321	-52916.77326107025	80	0.01139240506329114	0.45	0.21568627450980393
YOR027W	-1	-/-	-164.9867720603943	-32503.970018863678	20	0.011378002528445006	0.45	0.215962441314554
YCR093W	-1	-/-	-164.99830436706543	-32291.93006849289	20	0.011363636363636364	0.45	0.21623860811930407
YDR062W	-1	-/-	-165.00682735443115	-31548.42794418335	20	0.011349306431273645	0.45	0.21651477492405413
YLR403W	-1	-/-	-165.0094771385193	-32319.31268978119	20	0.011335012594458438	0.45	0.2167909417288042
YGR129W	-1	-/-	-165.02647733688354	-31470.63173007965	20	0.011320754716981131	0.45	0.21706710853355426
YNL251C	1	+/+	-165.0639877319336	-32303.83566427231	19	0.01256281407035176	0.5	0.21706710853355426
YDL093W	-1	-/-	-165.0701780319214	-30917.67063331604	20	0.012547051442910916	0.5	0.21734327533830433
YLR405W	-1	-/-	-165.0774793624878	-32594.906386375427	20	0.012531328320802004	0.5	0.2176194421430544
YLR376C	-1	-/-	-165.0907621383667	-31520.12837934494	20	0.012515644555694618	0.5	0.21789560894780446
YLR170C	-1	-/-	-165.09989976882935	-30512.759833812714	20	0.0125	0.5	0.21817177575255453
YBR014C	0	0/-	-165.1036570072174	-54032.703451156616	80	0.0125	0.5	0.21817177575255453
YPL214C	-1	-/-	-165.11666202545166	-32071.853603363037	20	0.012484394506866416	0.5	0.21844794255730463
YGL011C	-1	-/-	-165.11777782440186	-32414.420503616333	20	0.012468827930174564	0.5	0.2187241093620547
YGR033C	-1	-/-	-165.1239628791809	-30919.349330425262	20	0.012453300124533	0.5	0.21900027616680476
YLR067C	-1	-/-	-165.12492847442627	-32199.022134780884	20	0.012437810945273632	0.5	0.21927644297155482
YKL016C	-1	-/-	-165.13933897018433	-32461.61432981491	20	0.012422360248447204	0.5	0.2195526097763049
YML060W	-1	-/-	-165.1412215232849	-32617.205359458923	20	0.01240694789081886	0.5	0.21982877658105496
YLR313C	-1	-/-	-165.1577410697937	-32025.757732391357	20	0.012391573729863693	0.5	0.22010494338580502
YDR227W	-1	-/-	-165.15788555145264	-31142.499403953552	20	0.012376237623762377	0.5	0.2203811101905551
YOL093W	-1	-/-	-165.1642484664917	-33608.19751548767	20	0.012360939431396786	0.5	0.22065727699530516
YIL103W	-1	-/-	-165.17738580703735	-32613.973587036133	20	0.012345679012345678	0.5	0.22093344380005522
YMR314W	-1	-/-	-165.19451570510864	-32630.54607963562	20	0.012330456226880395	0.5	0.2212096106048053
YNL152W	0	0/-	-165.20178198814392	-53657.27705645561	80	0.012330456226880395	0.5	0.2212096106048053
YJL178C	-1	-/-	-165.20446825027466	-31428.031544685364	20	0.012315270935960592	0.5	0.22148577740955538
YPL239W	-1	-/-	-165.21002435684204	-32194.921169281006	20	0.012300123001230012	0.5	0.22176194421430545
YML019W	-1	-/-	-165.21495580673218	-31886.895071983337	20	0.012285012285012284	0.5	0.22203811101905552
YGR082W	-1	-/-	-165.22743940353394	-31885.077924251556	20	0.012269938650306749	0.5	0.22231427782380558
YHL029C	0	0/0	-165.2332113981247	-53307.90730822086	80	0.012269938650306749	0.5	0.22231427782380558
YGL178W	-1	-/-	-165.2469220161438	-31032.254631996155	20	0.012254901960784314	0.5	0.22259044462855565
YDL166C	-1	-/-	-165.24895238876343	-32950.897772312164	20	0.012239902080783354	0.5	0.22286661143330572
YDR301W	1	+/+	-165.25031423568726	-32494.10540151596	19	0.013447432762836185	0.55	0.22286661143330572
YGR281W	-1	-/-	-165.2508430480957	-32034.801351070404	20	0.013431013431013432	0.55	0.22314277823805578
YFL048C	-1	-/-	-165.28596115112305	-32040.45970773697	20	0.013414634146341463	0.55	0.22341894504280585
YKL184W	0	0/-	-165.28798615932465	-53767.766375780106	80	0.013414634146341463	0.55	0.22341894504280585
YLR361C	-1	-/-	-165.29239320755005	-31088.096620559692	20	0.013398294762484775	0.55	0.22369511184755592
YJR119C	-1	-/-	-165.29898691177368	-31879.770214557648	20	0.01338199513381995	0.55	0.22397127865230598
YDL100C	-1	-/-	-165.3176712989807	-32815.66470623016	20	0.013365735115431349	0.55	0.22424744545705605
YDR170C	-1	-/-	-165.32681322097778	-31315.380785942078	20	0.013349514563106795	0.55	0.22452361226180614
YKL196C	-1	-/-	-165.32982873916626	-31536.108150959015	20	0.013333333333333334	0.55	0.2247997790665562
YKL106W	0	0/0	-165.33719062805176	-54110.13259232044	80	0.013333333333333334	0.55	0.2247997790665562
YGR143W	-1	-/-	-165.35123872756958	-32580.903263568878	20	0.013317191283292978	0.55	0.22507594587130628
YDL232W	-1	-/-	-165.35489559173584	-32088.055166244507	20	0.013301088270858524	0.55	0.22535211267605634
YDR120C	-1	-/-	-165.36158180236816	-33805.94936084747	20	0.013285024154589372	0.55	0.2256282794808064
YBL004W	-1	-/-	-165.37229108810425	-32148.445566177368	20	0.013268998793727383	0.55	0.22590444628555648
YMR239C	-1	-/+	-165.37307167053223	-32922.190346241	20	0.01325301204819277	0.55	0.22618061309030654
YPL157W	-1	-/-	-165.40307188034058	-31683.91862630844	20	0.013237063778580024	0.55	0.2264567798950566
YGL064C	0	0/-	-165.41169047355652	-54494.39540243149	80	0.013237063778580024	0.55	0.2264567798950566
YKR028W	-1	-/-	-165.4278678894043	-31237.46363544464	20	0.013221153846153846	0.55	0.22673294669980668
YKL014C	-1	-/-	-165.43263006210327	-33040.502056121826	20	0.013205282112845138	0.55	0.22700911350455674
YGR169C	-1	-/-	-165.43517112731934	-32589.14647436142	20	0.013189448441247002	0.55	0.2272852803093068
YNL167C	-1	-/-	-165.45159196853638	-31127.93360042572	20	0.013173652694610778	0.55	0.2275614471140569
YBR058C-A	-1	-/-	-165.45437669754028	-31163.670479297638	20	0.013157894736842105	0.55	0.22783761391880697
YHR050W	-1	-/-	-165.46747493743896	-31539.207499980927	20	0.013142174432497013	0.55	0.22811378072355704
YMR098C	0	0/-	-165.4758059978485	-52517.13421905041	80	0.013142174432497013	0.55	0.22811378072355704
YKL183W	0	0/-	-165.48028337955475	-53199.489502072334	80	0.013142174432497013	0.55	0.22811378072355704
YCR082W	-1	-/-	-165.49776029586792	-32179.323076725006	20	0.013126491646778043	0.55	0.2283899475283071
YGR181W	-1	-/-	-165.499596118927	-31756.161261558533	20	0.013110846245530394	0.55	0.22866611433305717
YKL004W	-1	-/-	-165.50493955612183	-31997.009173870087	20	0.013095238095238096	0.55	0.22894228113780724
YNL264C	-1	-/-	-165.51094722747803	-31870.442909240723	20	0.013079667063020214	0.55	0.2292184479425573
YOR160W	-1	-/-	-165.5311794281006	-31083.583013534546	20	0.013064133016627079	0.55	0.22949461474730737
YLR086W	-1	-/-	-165.53400373458862	-31060.93511915207	20	0.013048635824436536	0.55	0.22977078155205743
YER019W	-1	-/-	-165.53999280929565	-31166.92715024948	20	0.013033175355450236	0.55	0.2300469483568075
YBR086C	-1	-/-	-165.5709252357483	-31712.804500102997	20	0.01301775147928994	0.55	0.23032311516155757
YDR351W	0	0/-	-165.57250475883484	-52318.20931971073	80	0.01301775147928994	0.55	0.23032311516155757
YKL052C	-1	-/-	-165.58143424987793	-32233.030897140503	20	0.013002364066193853	0.55	0.23059928196630766
YDR310C	-1	-/-	-165.59331512451172	-30973.84832906723	20	0.012987012987012988	0.55	0.23087544877105773
YCR014C	-1	-/-	-165.59850072860718	-31496.596265792847	20	0.012971698113207548	0.55	0.2311516155758078
YDR469W	-1	-/-	-165.6027045249939	-30706.091559410095	20	0.012956419316843345	0.55	0.23142778238055786
YGL045W	-1	-/-	-165.6134147644043	-31783.46487760544	20	0.012941176470588235	0.55	0.23170394918530793
YJR135W-A	-1	-/-	-165.61525201797485	-30425.255045890808	20	0.012925969447708578	0.55	0.231980115990058
YFR041C	-1	-/-	-165.6220874786377	-31591.068531513214	20	0.012910798122065728	0.55	0.23225628279480806
YOL043C	-1	-/-	-165.6417088508606	-32002.77690410614	20	0.012895662368112544	0.55	0.23253244959955813
YML051W	-1	-/-	-165.65713500976562	-31266.570670604706	20	0.01288056206088993	0.55	0.2328086164043082
YGR086C	-1	-/-	-165.66959381103516	-31960.075286865234	20	0.012865497076023392	0.55	0.23308478320905826
YDL197C	-1	-/-	-165.69475650787354	-33211.612580776215	20	0.012850467289719626	0.55	0.23336095001380833
YDR217C	-1	-/-	-165.69776678085327	-30824.940210819244	20	0.012835472578763127	0.55	0.23363711681855842
YDR289C	1	+/-	-165.69860219955444	-33068.1334400177	19	0.013986013986013986	0.6	0.23363711681855842
YLR383W	-1	-/-	-165.72426319122314	-31434.539219856262	20	0.013969732246798603	0.6	0.2339132836233085
YDR182W	-1	-/-	-165.74748706817627	-31385.817582130432	20	0.013953488372093023	0.6	0.23418945042805855
YGL107C	0	0/-	-165.74923980236053	-54272.39408135414	80	0.013953488372093023	0.6	0.23418945042805855
YLR357W	-1	-/-	-165.7517056465149	-31260.79493045807	20	0.013937282229965157	0.6	0.23446561723280862
YDR468C	0	0/-	-165.75481569766998	-52011.414578676224	80	0.013937282229965157	0.6	0.23446561723280862
YBL082C	-1	-/-	-165.76165771484375	-32195.29970216751	20	0.013921113689095127	0.6	0.2347417840375587
YNL199C	-1	-/-	-165.7784938812256	-32594.59531068802	20	0.013904982618771726	0.6	0.23501795084230875
YKR100C	0	0/-	-165.77986061573029	-52334.64114177227	80	0.013904982618771726	0.6	0.23501795084230875
YDR128W	0	0/-	-165.78238725662231	-53144.30020344257	80	0.013904982618771726	0.6	0.23501795084230875
YAL047C	-1	-/-	-165.79387378692627	-31875.83939266205	20	0.013888888888888888	0.6	0.23529411764705882
YOR355W	-1	-/-	-165.79906702041626	-32510.39362192154	20	0.013872832369942197	0.6	0.2355702844518089
YIL130W	0	0/-	-165.80057168006897	-52764.05388760567	80	0.013872832369942197	0.6	0.2355702844518089
YKL011C	-1	-/-	-165.80565881729126	-32169.65084505081	20	0.013856812933025405	0.6	0.23584645125655895
YBL090W	-1	-/-	-165.80614042282104	-31827.692251205444	20	0.01384083044982699	0.6	0.23612261806130902
YFL033C	-1	-/-	-165.82005739212036	-31346.94086933136	20	0.013824884792626729	0.6	0.2363987848660591
YOL012C	-1	-/-	-165.82131576538086	-31519.635887622833	20	0.01380897583429229	0.6	0.23667495167080918
YLR033W	-1	-/-	-165.8234362602234	-31386.88651227951	20	0.013793103448275862	0.6	0.23695111847555925
YNL192W	-1	-/-	-165.87787914276123	-32235.090600967407	20	0.013777267508610792	0.6	0.2372272852803093
YDR101C	-1	-/-	-165.87950038909912	-33318.176498413086	20	0.013761467889908258	0.6	0.23750345208505938
YPL145C	-1	-/-	-165.8795018196106	-32362.568707466125	20	0.013745704467353952	0.6	0.23777961888980945
YJL162C	0	0/-	-165.8801361322403	-53500.7437787056	80	0.013745704467353952	0.6	0.23777961888980945
YDR028C	-1	-/-	-165.88713455200195	-31904.571653842926	20	0.013729977116704805	0.6	0.2380557856945595
YKL010C	0	0/-	-165.90848088264465	-52261.84018754959	80	0.013729977116704805	0.6	0.2380557856945595
YFL047W	0	0/-	-165.9098492860794	-52804.47695350647	80	0.013729977116704805	0.6	0.2380557856945595
YKL018W	1	+/-	-165.93861865997314	-33936.32515382767	19	0.014857142857142857	0.65	0.2380557856945595
YDR488C	-1	-/-	-165.9410524368286	-31245.588371276855	20	0.014840182648401826	0.65	0.23833195249930958
YDL090C	-1	-/0	-165.96856927871704	-31375.00465774536	20	0.014823261117445839	0.65	0.23860811930405965
YGL236C	-1	-/-	-165.96876335144043	-32095.522500514984	20	0.014806378132118452	0.65	0.2388842861088097
YGL032C	-1	-/-	-165.97526788711548	-31932.985733032227	20	0.01478953356086462	0.65	0.23916045291355978
YHR090C	-1	-/-	-166.0001835823059	-31608.337423324585	20	0.014772727272727272	0.65	0.23943661971830985
YMR132C	0	0/0	-166.00771355628967	-53326.99315035343	80	0.014772727272727272	0.65	0.23943661971830985
YOR368W	-1	-/-	-166.01674699783325	-31989.654876708984	20	0.014755959137343927	0.65	0.23971278652305994
YKR084C	0	0/-	-166.04484355449677	-52677.363691687584	80	0.014755959137343927	0.65	0.23971278652305994
YMR177W	-1	-/-	-166.05234479904175	-31322.202385425568	20	0.01473922902494331	0.65	0.23998895332781
YEL021W	0	0/-	-166.05531752109528	-53616.94869506359	80	0.01473922902494331	0.65	0.23998895332781
YJR059W	-1	-/-	-166.0596833229065	-32431.6585688591	20	0.014722536806342015	0.65	0.24026512013256007
YBR228W	-1	-/-	-166.0614733695984	-31102.024553775787	20	0.014705882352941176	0.65	0.24054128693731014
YGL203C	0	0/0	-166.06184375286102	-52865.73601138592	80	0.014705882352941176	0.65	0.24054128693731014
YER063W	0	0/-	-166.06267261505127	-52685.36207199097	80	0.014705882352941176	0.65	0.24054128693731014
YCL005W-A	-1	-/-	-166.07252407073975	-30787.600023269653	20	0.014689265536723164	0.65	0.2408174537420602
YGR252W	-1	-/-	-166.0772099494934	-32051.951503276825	20	0.014672686230248307	0.65	0.24109362054681027
YER114C	-1	-/-	-166.085834980011	-31951.17027616501	20	0.014656144306651634	0.65	0.24136978735156034
YDR164C	-1	-/-	-166.09487056732178	-31389.56523323059	20	0.01463963963963964	0.65	0.2416459541563104
YGR020C	-1	-/-	-166.10054969787598	-32432.19098186493	20	0.014623172103487065	0.65	0.24192212096106047
YMR005W	-1	-/-	-166.1049451828003	-32644.705027103424	20	0.014606741573033709	0.65	0.24219828776581054
YPL050C	-1	-/-	-166.10798931121826	-32800.62302970886	20	0.014590347923681257	0.65	0.24247445457056063
YOR094W	-1	-/-	-166.10810899734497	-31703.519926071167	20	0.014573991031390135	0.65	0.2427506213753107
YPL082C	-1	-/-	-166.10863494873047	-31821.970534324646	20	0.014557670772676373	0.65	0.24302678818006077
YDR448W	-1	-/-	-166.12412643432617	-31282.674805164337	20	0.0145413870246085	0.65	0.24330295498481083
YJR105W	-1	-/-	-166.12578916549683	-31360.257667064667	20	0.01452513966480447	0.65	0.2435791217895609
YOR030W	-1	-/-	-166.14523029327393	-30854.546958446503	20	0.014508928571428572	0.65	0.24385528859431096
YDR142C	-1	-/-	-166.14867639541626	-31542.434796333313	20	0.014492753623188406	0.65	0.24413145539906103
YDR354W	0	0/0	-166.15001487731934	-53534.691776156425	80	0.014492753623188406	0.65	0.24413145539906103
YJR132W	-1	-/0	-166.152184009552	-31149.35635662079	20	0.014476614699331848	0.65	0.2444076222038111
YLR176C	-1	-/-	-166.155131816864	-32094.99287366867	20	0.014460511679644048	0.65	0.24468378900856116
YKR063C	-1	-/-	-166.1596817970276	-31598.134195804596	20	0.014444444444444444	0.65	0.24495995581331123
YJR089W	-1	-/-	-166.16066074371338	-31526.27680492401	20	0.014428412874583796	0.65	0.2452361226180613
YOR016C	0	0/-	-166.17365896701813	-52814.22253656387	80	0.014428412874583796	0.65	0.2452361226180613
YOR236W	-1	-/0	-166.18143844604492	-31728.6396150589	20	0.014412416851441241	0.65	0.2455122894228114
YOR213C	-1	-/-	-166.18829822540283	-32222.590229988098	20	0.014396456256921373	0.65	0.24578845622756146
YMR277W	-1	-/-	-166.19638586044312	-31965.54524374008	20	0.014380530973451327	0.65	0.24606462303231152
YML104C	-1	-/-	-166.2226791381836	-31924.99316596985	20	0.014364640883977901	0.65	0.2463407898370616
YER030W	-1	-/-	-166.22393226623535	-33440.8421087265	20	0.01434878587196468	0.65	0.24661695664181166
YMR172W	-1	-/-	-166.2365608215332	-31640.12747526169	20	0.014332965821389196	0.65	0.24689312344656172
YML081C-A	-1	-/-	-166.24812602996826	-31447.668028831482	20	0.014317180616740088	0.65	0.2471692902513118
YIR004W	-1	-/-	-166.25206327438354	-32166.06882429123	20	0.014301430143014302	0.65	0.24744545705606186
YPL064C	0	0/-	-166.25222599506378	-52905.210698366165	80	0.014301430143014302	0.65	0.24744545705606186
YDR470C	-1	-/-	-166.26369380950928	-30751.65923166275	20	0.014285714285714285	0.65	0.24772162386081192
YBR264C	0	0/0	-166.264444231987	-52728.901911616325	80	0.014285714285714285	0.65	0.24772162386081192
YJR001W	-1	-/-	-166.2728624343872	-31078.162831783295	20	0.014270032930845226	0.65	0.247997790665562
YDR371W	0	0/-	-166.27303099632263	-53381.646352529526	80	0.014270032930845226	0.65	0.247997790665562
YLR291C	-1	-/-	-166.28212547302246	-32417.229917526245	20	0.01425438596491228	0.65	0.24827395747031206
YNR049C	-1	-/-	-166.28587293624878	-33206.56995868683	20	0.014238773274917854	0.65	0.24855012427506215
YLR314C	-1	-/-	-166.29299545288086	-32916.21019268036	20	0.014223194748358862	0.65	0.24882629107981222
YDL122W	0	0/-	-166.31466031074524	-54131.79746711254	80	0.014223194748358862	0.65	0.24882629107981222
YDL207W	-1	-/-	-166.3147120475769	-31649.384556293488	20	0.014207650273224045	0.65	0.24910245788456228
YNL241C	-1	-/-	-166.31491804122925	-32774.270255088806	20	0.014192139737991267	0.65	0.24937862468931235
YJL176C	-1	-/-	-166.33932542800903	-32510.747887134552	20	0.014176663031624863	0.65	0.24965479149406242
YMR128W	-1	-/-	-166.34038162231445	-32728.17328977585	20	0.014161220043572984	0.65	0.24993095829881248
YPL274W	-1	-/-	-166.35617542266846	-32313.47855949402	20	0.014145810663764961	0.65	0.2502071251035626
YPL015C	-1	-/-	-166.3649401664734	-32319.53137588501	20	0.014130434782608696	0.65	0.25048329190831264
YAR003W	-1	-/-	-166.36810398101807	-31693.25463962555	20	0.014115092290988056	0.65	0.2507594587130627
YLR410W	-1	-/0	-166.37262964248657	-32675.503837108612	20	0.014099783080260303	0.65	0.2510356255178128
YBR282W	0	0/-	-166.3903478384018	-53267.39464867115	80	0.014099783080260303	0.65	0.2510356255178128
YPL146C	-1	-/-	-166.41511058807373	-33364.828612327576	20	0.014084507042253521	0.65	0.25131179232256284
YHR103W	0	0/-	-166.42398965358734	-52901.1626393795	80	0.014084507042253521	0.65	0.25131179232256284
YFR001W	-1	-/-	-166.42560720443726	-33836.90599870682	20	0.01406926406926407	0.65	0.2515879591273129
YNR024W	0	0/-	-166.4481362104416	-55168.16990888119	80	0.01406926406926407	0.65	0.2515879591273129
YLR443W	0	0/-	-166.44870913028717	-52248.94888782501	80	0.01406926406926407	0.65	0.2515879591273129
YHL023C	0	0/-	-166.44915664196014	-52530.011205911636	80	0.01406926406926407	0.65	0.2515879591273129
YIL021W	-1	-/+	-166.46155548095703	-32547.476605415344	20	0.014054054054054054	0.65	0.251864125932063
YMR014W	-1	-/-	-166.46282148361206	-33285.854664325714	20	0.014038876889848811	0.65	0.25214029273681304
YGR296W	-1	-/-	-166.46509647369385	-31940.55909013748	20	0.014023732470334413	0.65	0.2524164595415631
YDR375C	-1	-/-	-166.4712357521057	-31643.230357646942	20	0.014008620689655173	0.65	0.2526926263463132
YBR283C	-1	-/-	-166.47195863723755	-32464.162601947784	20	0.013993541442411194	0.65	0.25296879315106324
YGR253C	-1	-/-	-166.489098072052	-32398.60399055481	20	0.013978494623655914	0.65	0.2532449599558133
YGL164C	0	0/0	-166.50048339366913	-52843.08520817757	80	0.013978494623655914	0.65	0.2532449599558133
YDR478W	-1	-/-	-166.52692699432373	-32204.792342185974	20	0.013963480128893663	0.65	0.2535211267605634
YML032C	-1	-/-	-166.53695726394653	-33603.08198976517	20	0.013948497854077254	0.65	0.25379729356531344
YLR389C	0	0/-	-166.55167150497437	-52837.90795767307	80	0.013948497854077254	0.65	0.25379729356531344
YDR254W	-1	-/-	-166.576021194458	-31647.604299545288	20	0.013933547695605574	0.65	0.2540734603700635
YOR275C	-1	-/-	-166.58653020858765	-31881.35558128357	20	0.013918629550321198	0.65	0.2543496271748136
YBR217W	-1	-/-	-166.61067962646484	-32206.113430023193	20	0.013903743315508022	0.65	0.25462579397956364
YIL140W	-1	-/-	-166.6108250617981	-32487.05201482773	20	0.013888888888888888	0.65	0.2549019607843137
YKL033W	0	0/-	-166.61201548576355	-53619.859354138374	80	0.013888888888888888	0.65	0.2549019607843137
YCL067C	-1	-/-	-166.6247878074646	-31637.428724765778	20	0.013874066168623266	0.65	0.2551781275890638
YCR054C	0	0/0	-166.62490499019623	-53589.49495148659	80	0.013874066168623266	0.65	0.2551781275890638
YHR143W-A	-1	-/-	-166.62961149215698	-31875.5955991745	20	0.013859275053304905	0.65	0.25545429439381384
YDL064W	-1	-/-	-166.63981771469116	-32107.225347995758	20	0.013844515441959531	0.65	0.2557304611985639
YBL011W	-1	-/-	-166.64164638519287	-32778.036855220795	20	0.013829787234042552	0.65	0.256006628003314
YDL031W	-1	-/-	-166.6487627029419	-32871.90524768829	20	0.01381509032943677	0.65	0.2562827948080641
YGL022W	-1	-/-	-166.64980792999268	-32316.79209089279	20	0.013800424628450107	0.65	0.25655896161281416
YER040W	-1	-/-	-166.65852069854736	-32621.468264102936	20	0.013785790031813362	0.65	0.25683512841756423
YDR005C	-1	-/-	-166.66316890716553	-30873.889494895935	20	0.013771186440677966	0.65	0.2571112952223143
YOR295W	-1	-/-	-166.6638321876526	-32283.36069202423	20	0.013756613756613757	0.65	0.25738746202706436
YOL052C	0	0/-	-166.66924464702606	-53860.07426941395	80	0.013756613756613757	0.65	0.25738746202706436
YJL002C	-1	-/-	-166.67536640167236	-32441.396197795868	20	0.013742071881606765	0.65	0.25766362883181443
YJL047C	-1	-/-	-166.69542789459229	-32087.63170814514	20	0.013727560718057022	0.65	0.2579397956365645
YPR032W	-1	-/-	-166.70190382003784	-30855.907473564148	20	0.013713080168776372	0.65	0.25821596244131456
YAL035W	-1	-/-	-166.70704174041748	-32560.945655822754	20	0.0136986301369863	0.65	0.25849212924606463
YJR084W	-1	-/-	-166.7168369293213	-31755.467110157013	20	0.01368421052631579	0.65	0.2587682960508147
YPL023C	0	0/0	-166.73644280433655	-51797.39919877052	80	0.01368421052631579	0.65	0.2587682960508147
YOR078W	-1	-/-	-166.74769496917725	-33622.53971529007	20	0.013669821240799159	0.65	0.25904446285556476
YIL002C	-1	-/-	-166.78205108642578	-32498.36136817932	20	0.01365546218487395	0.65	0.2593206296603148
YKR056W	-1	-/-	-166.78323411941528	-33261.42379999161	20	0.013641133263378805	0.65	0.2595967964650649
YOL044W	-1	-/-	-166.79268074035645	-31191.964827537537	20	0.013626834381551363	0.65	0.25987296326981496
YNL068C	-1	-/-	-166.7934651374817	-31662.24540233612	20	0.013612565445026177	0.65	0.260149130074565
YDR349C	0	0/-	-166.80840146541595	-52624.81029701233	80	0.013612565445026177	0.65	0.260149130074565
YHR188C	-1	-/-	-166.82012510299683	-31718.58726644516	20	0.013598326359832637	0.65	0.2604252968793151
YLR285W	-1	-/-	-166.84029340744019	-32025.63521337509	20	0.013584117032392894	0.65	0.26070146368406516
YCL066W	-1	-/-	-166.84815120697021	-31391.791741847992	20	0.013569937369519834	0.65	0.2609776304888152
YBR127C	-1	-/-	-166.84934329986572	-31606.047687530518	20	0.013555787278415016	0.65	0.2612537972935653
YKR002W	-1	-/-	-166.85092210769653	-31486.66356086731	20	0.013541666666666667	0.65	0.26152996409831536
YCR032W	0	0/-	-166.85221827030182	-53163.53665781021	80	0.013541666666666667	0.65	0.26152996409831536
YDL133C-A	0	0/-	-166.85304033756256	-53092.45218646526	80	0.013541666666666667	0.65	0.26152996409831536
YBR177C	-1	-/-	-166.85756254196167	-32233.886344909668	20	0.013527575442247659	0.65	0.2618061309030654
YBR211C	-1	-/-	-166.86881494522095	-32079.218313694	20	0.013513513513513514	0.65	0.26208229770781555
YKL099C	-1	-/-	-166.86980676651	-32759.49581670761	20	0.013499480789200415	0.65	0.2623584645125656
YBR192W	-1	-/-	-166.8764123916626	-32177.55192422867	20	0.013485477178423237	0.65	0.2626346313173157
YDL112W	-1	-/-	-166.8795313835144	-32311.567002296448	20	0.013471502590673576	0.65	0.26291079812206575
YOR280C	0	0/0	-166.90724062919617	-52790.76119816303	80	0.013471502590673576	0.65	0.26291079812206575
YFL028C	0	0/-	-166.90876948833466	-52705.115511894226	80	0.013471502590673576	0.65	0.26291079812206575
YIL145C	0	0/-	-166.92094802856445	-52899.56745314598	80	0.013471502590673576	0.65	0.26291079812206575
YGL212W	-1	-/-	-166.9221534729004	-31752.749754428864	20	0.013457556935817806	0.65	0.2631869649268158
YNR052C	-1	-/-	-166.92367506027222	-31818.695499897003	20	0.01344364012409514	0.65	0.2634631317315659
YJL091C	-1	-/-	-166.9384365081787	-33005.909234046936	20	0.013429752066115703	0.65	0.26373929853631595
YGL086W	-1	-/-	-166.95581769943237	-31439.599794864655	20	0.013415892672858616	0.65	0.264015465341066
YGR065C	0	0/-	-166.97145855426788	-53395.86151111126	80	0.013415892672858616	0.65	0.264015465341066
YOR332W	-1	-/-	-166.9716567993164	-31606.904840946198	20	0.013402061855670102	0.65	0.2642916321458161
YJL111W	-1	-/-	-166.99235105514526	-32099.790084838867	20	0.013388259526261586	0.65	0.26456779895056615
YPR128C	-1	-/-	-167.0007963180542	-32368.03678560257	20	0.013374485596707819	0.65	0.2648439657553162
YIL134W	0	0/-	-167.02275049686432	-52732.7007586956	80	0.013374485596707819	0.65	0.2648439657553162
YMR039C	1	+/+	-167.0283079147339	-33746.32518053055	19	0.014388489208633094	0.7	0.2648439657553162
YJR093C	-1	-/-	-167.0316710472107	-32211.624361038208	20	0.014373716632443531	0.7	0.2651201325600663
YJL023C	0	0/-	-167.03415322303772	-54412.63750874996	80	0.014373716632443531	0.7	0.2651201325600663
YCR026C	-1	-/-	-167.04065608978271	-31591.822610378265	20	0.014358974358974359	0.7	0.26539629936481635
YKL084W	-1	-/-	-167.04091215133667	-31664.814116477966	20	0.014344262295081968	0.7	0.2656724661695664
YKL002W	-1	-/-	-167.04575443267822	-31526.08788871765	20	0.014329580348004094	0.7	0.2659486329743165
YML097C	-1	-/-	-167.0491623878479	-32584.605132102966	20	0.014314928425357873	0.7	0.26622479977906655
YPR125W	-1	-/-	-167.06757402420044	-32083.605466365814	20	0.014300306435137897	0.7	0.2665009665838166
YBR265W	-1	-/-	-167.06812191009521	-32419.535581588745	20	0.014285714285714285	0.7	0.2667771333885667
YFL023W	-1	-/-	-167.0749797821045	-32963.59397935867	20	0.014271151885830785	0.7	0.26705330019331674
YJR053W	-1	-/-	-167.0830397605896	-31638.71121072769	20	0.014256619144602852	0.7	0.2673294669980668
YOR239W	-1	-/-	-167.08734798431396	-32079.1721906662	20	0.014242115971515769	0.7	0.2676056338028169
YPR065W	-1	-/-	-167.10049057006836	-33805.007267951965	20	0.014227642276422764	0.7	0.26788180060756694
YFL034C-B	-1	-/-	-167.10140085220337	-31873.148535728455	20	0.014213197969543147	0.7	0.26815796741231707
YKL186C	-1	-/-	-167.1100115776062	-31655.054732322693	20	0.014198782961460446	0.7	0.26843413421706713
YDR238C	-1	-/-	-167.11309099197388	-31085.12201690674	20	0.014184397163120567	0.7	0.2687103010218172
YGR105W	0	0/0	-167.12288343906403	-52616.567860245705	80	0.014184397163120567	0.7	0.2687103010218172
YDL159W	-1	-/-	-167.1394395828247	-31223.430025577545	20	0.01417004048582996	0.7	0.26898646782656727
YKR079C	-1	-/-	-167.1772265434265	-32733.129356384277	20	0.014155712841253791	0.7	0.26926263463131733
YDR152W	0	0/-	-167.1845782995224	-54121.97139644623	80	0.014155712841253791	0.7	0.26926263463131733
YHR012W	-1	-/-	-167.18857765197754	-32351.545301914215	20	0.014141414141414142	0.7	0.2695388014360674
YJL013C	-1	-/-	-167.19103288650513	-31194.546264648438	20	0.014127144298688193	0.7	0.26981496824081747
YFR038W	0	0/-	-167.19305670261383	-54543.607679486275	80	0.014127144298688193	0.7	0.26981496824081747
YFR013W	-1	-/-	-167.1988344192505	-32423.446773052216	20	0.014112903225806451	0.7	0.27009113504556753
YGR251W	-1	-/-	-167.2004189491272	-31687.115966796875	20	0.014098690835850957	0.7	0.2703673018503176
YOR311C	0	0/-	-167.20249891281128	-52364.47931408882	80	0.014098690835850957	0.7	0.2703673018503176
YDR486C	-1	-/-	-167.207510471344	-32924.79238843918	20	0.014084507042253521	0.7	0.27064346865506766
YKL072W	0	0/0	-167.21037232875824	-54372.150913119316	80	0.014084507042253521	0.7	0.27064346865506766
YPR036W	-1	-/-	-167.21119737625122	-30971.451345443726	20	0.01407035175879397	0.7	0.27091963545981773
YOR360C	0	0/-	-167.21759510040283	-53596.20231175423	80	0.01407035175879397	0.7	0.27091963545981773
YPL139C	-1	-/-	-167.22958421707153	-32273.06361579895	20	0.014056224899598393	0.7	0.2711958022645678
YLR200W	-1	-/-	-167.2325267791748	-32214.891263008118	20	0.014042126379137413	0.7	0.27147196906931786
YGL247W	-1	-/-	-167.23655891418457	-31170.166059970856	20	0.014028056112224449	0.7	0.27174813587406793
YPL085W	-1	-/-	-167.2419114112854	-32123.912908554077	20	0.014014014014014014	0.7	0.272024302678818
YDR034C	0	0/-	-167.2502328157425	-53255.98858702183	80	0.014014014014014014	0.7	0.272024302678818
YDR257C	0	0/-	-167.25245094299316	-53401.67760133743	80	0.014014014014014014	0.7	0.272024302678818
YER028C	-1	-/-	-167.25916147232056	-32565.731890678406	20	0.014	0.7	0.27230046948356806
YBR021W	-1	-/-	-167.27301263809204	-32916.96484088898	20	0.013986013986013986	0.7	0.27257663628831813
YDR036C	-1	-/-	-167.27935695648193	-31182.76645040512	20	0.013972055888223553	0.7	0.2728528030930682
YPR180W	0	0/-	-167.31786334514618	-53257.49491035938	80	0.013972055888223553	0.7	0.2728528030930682
YDR163W	-1	-/-	-167.31819534301758	-32868.43066740036	20	0.013958125623130608	0.7	0.27312896989781826
YOR083W	-1	-/-	-167.31917905807495	-31654.699694156647	20	0.013944223107569721	0.7	0.27340513670256833
YGR198W	0	0/-	-167.32396614551544	-54141.04112815857	80	0.013944223107569721	0.7	0.27340513670256833
YNL177C	-1	-/-	-167.32646131515503	-31773.268346309662	20	0.013930348258706468	0.7	0.2736813035073184
YLR088W	-1	-/-	-167.32704830169678	-31323.035609722137	20	0.013916500994035786	0.7	0.27395747031206846
YHR114W	-1	-/-	-167.33254861831665	-31770.121575832367	20	0.013902681231380337	0.7	0.2742336371168186
YPR183W	-1	-/-	-167.3540816307068	-31538.06462574005	20	0.013888888888888888	0.7	0.27450980392156865
YNL006W	-1	-/-	-167.35718536376953	-33671.833507061005	20	0.013875123885034688	0.7	0.2747859707263187
YJL157C	-1	-/-	-167.36845922470093	-33161.32351255417	20	0.013861386138613862	0.7	0.2750621375310688
YGR036C	-1	-/-	-167.37052202224731	-31322.30841398239	20	0.013847675568743818	0.7	0.27533830433581885
YBR153W	-1	-/-	-167.37704372406006	-31507.259557724	20	0.01383399209486166	0.7	0.2756144711405689
YJR136C	0	0/-	-167.40961837768555	-52641.9673500061	80	0.01383399209486166	0.7	0.2756144711405689
YJL044C	0	0/0	-167.43010210990906	-52510.71489369869	80	0.01383399209486166	0.7	0.2756144711405689
YFL013C	-1	-/-	-167.4384994506836	-32789.90561914444	20	0.013820335636722606	0.7	0.275890637945319
YEL044W	0	0/-	-167.4527598619461	-53382.08464670181	80	0.013820335636722606	0.7	0.275890637945319
YPL283C	-1	-/-	-167.46115255355835	-31333.29224205017	20	0.013806706114398421	0.7	0.27616680475006905
YDR088C	-1	-/-	-167.5027050971985	-31906.640402793884	20	0.013793103448275862	0.7	0.2764429715548191
YOL049W	-1	-/0	-167.5145378112793	-32832.1494178772	20	0.013779527559055118	0.7	0.2767191383595692
YEL031W	-1	-/-	-167.51494026184082	-32186.58652448654	20	0.01376597836774828	0.7	0.27699530516431925
YOR371C	-1	-/-	-167.521888256073	-32237.149131774902	20	0.0137524557956778	0.7	0.2772714719690693
YJR126C	-1	-/-	-167.57258987426758	-31817.725175857544	20	0.013738959764474975	0.7	0.2775476387738194
YJL186W	-1	-/-	-167.57735586166382	-31683.873503684998	20	0.013725490196078431	0.7	0.27782380557856945
YDR428C	0	0/-	-167.57911241054535	-53333.44971930981	80	0.013725490196078431	0.7	0.27782380557856945
YJL210W	-1	-/-	-167.5825219154358	-32649.414419174194	20	0.013712047012732615	0.7	0.2780999723833195
YDL053C	0	0/0	-167.58869445323944	-52718.94087159634	80	0.013712047012732615	0.7	0.2780999723833195
YFL007W	0	0/-	-167.59798979759216	-54020.7124029398	80	0.013712047012732615	0.7	0.2780999723833195
YER129W	-1	-/-	-167.6025938987732	-30972.393346309662	20	0.0136986301369863	0.7	0.2783761391880696
YPR190C	-1	-/-	-167.6137866973877	-33009.67067146301	20	0.013685239491691105	0.7	0.27865230599281965
YHR107C	-1	-/-	-167.63306522369385	-33105.49043083191	20	0.013671875	0.7	0.2789284727975697
YNL119W	-1	-/-	-167.63358449935913	-33199.300008773804	20	0.013658536585365854	0.7	0.2792046396023198
YGR230W	-1	-/-	-167.63688898086548	-32800.99527454376	20	0.01364522417153996	0.7	0.27948080640706985
YFR052W	-1	-/-	-167.63952445983887	-31862.82853937149	20	0.013631937682570594	0.7	0.2797569732118199
YDR430C	0	0/-	-167.6434746980667	-52921.518728375435	80	0.013631937682570594	0.7	0.2797569732118199
YPL013C	0	0/-	-167.66800367832184	-53265.90318071842	80	0.013631937682570594	0.7	0.2797569732118199
YOR165W	0	0/-	-167.67065227031708	-53732.842425704	80	0.013631937682570594	0.7	0.2797569732118199
YOR224C	-1	-/-	-167.67152500152588	-33078.76017141342	20	0.013618677042801557	0.7	0.28003314001657
YIL048W	-1	-/-	-167.6741442680359	-31233.000679016113	20	0.013605442176870748	0.7	0.2803093068213201
YLR239C	0	0/-	-167.68715608119965	-53343.19329023361	80	0.013605442176870748	0.7	0.2803093068213201
YHL014C	0	0/0	-167.6888132095337	-53450.17487359047	80	0.013605442176870748	0.7	0.2803093068213201
YOL136C	0	0/-	-167.69483530521393	-53456.95723414421	80	0.013605442176870748	0.7	0.2803093068213201
YBR159W	-1	-/-	-167.7133927345276	-31678.005482196808	20	0.013592233009708738	0.7	0.28058547362607017
YNL145W	-1	-/-	-167.7354326248169	-32795.55112409592	20	0.013579049466537343	0.7	0.28086164043082024
YBL102W	-1	-/-	-167.7439661026001	-31754.59395313263	20	0.013565891472868217	0.7	0.2811378072355703
YPL160W	-1	-/-	-167.75097942352295	-33296.27839756012	20	0.013552758954501452	0.7	0.28141397404032037
YNL206C	-1	-/-	-167.75783586502075	-32334.013823986053	20	0.013539651837524178	0.7	0.28169014084507044
YLR363C	-1	-/-	-167.76981401443481	-31173.773409843445	20	0.01352657004830918	0.7	0.2819663076498205
YJL125C	-1	-/-	-167.78295707702637	-33017.967901706696	20	0.013513513513513514	0.7	0.28224247445457057
YPL097W	-1	-/-	-167.8168921470642	-31604.218617916107	20	0.013500482160077145	0.7	0.28251864125932064
YOR328W	-1	-/-	-167.81813716888428	-32850.70284843445	20	0.01348747591522158	0.7	0.2827948080640707
YML012W	-1	-/-	-167.8266897201538	-31677.288813114166	20	0.013474494706448507	0.7	0.28307097486882077
YKL211C	0	0/0	-167.82848525047302	-53627.36225545406	80	0.013474494706448507	0.7	0.28307097486882077
YIR010W	-1	-/-	-167.8484697341919	-31974.750828266144	20	0.013461538461538462	0.7	0.28334714167357083
YER014C-A	-1	-/-	-167.85324048995972	-31026.271337985992	20	0.013448607108549471	0.7	0.2836233084783209
YER092W	0	0/-	-167.85487234592438	-53042.159059762955	80	0.013448607108549471	0.7	0.2836233084783209
YER093C	-1	-/-	-167.8645658493042	-31475.20706796646	20	0.013435700575815739	0.7	0.28389947528307097
YER047C	0	0/0	-167.88515543937683	-53407.3714953661	80	0.013435700575815739	0.7	0.28389947528307097
YPL262W	-1	-/-	-167.89100170135498	-33030.860786914825	20	0.013422818791946308	0.7	0.28417564208782103
YBR044C	0	0/-	-167.90266036987305	-52696.89314186573	80	0.013422818791946308	0.7	0.28417564208782103
YNL038W	-1	-/-	-167.904155254364	-32694.142013549805	20	0.013409961685823755	0.7	0.2844518088925711
YNL075W	-1	-/-	-167.91296672821045	-33467.158450603485	20	0.013397129186602871	0.7	0.28472797569732117
YNL080C	-1	-/-	-167.92276096343994	-31051.768211364746	20	0.01338432122370937	0.7	0.28500414250207123
YNL231C	-1	-/-	-167.92282390594482	-32719.11629152298	20	0.013371537726838587	0.7	0.2852803093068213
YER167W	-1	-/-	-167.9271068572998	-31595.129290103912	20	0.013358778625954198	0.7	0.28555647611157137
YDR264C	-1	-/-	-167.94030332565308	-31915.544957637787	20	0.01334604385128694	0.7	0.28583264291632143
YLR373C	0	0/-	-167.96540939807892	-53839.596336483955	80	0.01334604385128694	0.7	0.28583264291632143
YPR089W	0	0/0	-167.967839717865	-52786.78634250164	80	0.01334604385128694	0.7	0.28583264291632143
YPL217C	-1	-/-	-167.96973419189453	-33426.732660770416	20	0.013333333333333334	0.7	0.2861088097210715
YLR097C	-1	-/-	-167.97751474380493	-31877.19427728653	20	0.013320647002854425	0.7	0.2863849765258216
YDR440W	-1	-/-	-167.98093557357788	-31581.55250930786	20	0.013307984790874524	0.7	0.2866611433305717
YOR191W	-1	-/-	-167.98992919921875	-32373.068046092987	20	0.013295346628679962	0.7	0.28693731013532175
YMR243C	-1	-/-	-167.99359846115112	-33593.49265527725	20	0.013282732447817837	0.7	0.2872134769400718
YBR186W	-1	-/-	-167.99517345428467	-31322.30224275589	20	0.013270142180094787	0.7	0.2874896437448219
YNL259C	-1	-/-	-167.99542093276978	-31431.221905708313	20	0.013257575757575758	0.7	0.28776581054957195
YPL096W	-1	-/-	-167.99585103988647	-32263.404513835907	20	0.013245033112582781	0.7	0.288041977354322
YOL056W	0	0/-	-168.00470566749573	-53967.10593175888	80	0.013245033112582781	0.7	0.288041977354322
YPL086C	-1	-/-	-168.03192567825317	-33940.709837436676	20	0.013232514177693762	0.7	0.2883181441590721
YOL139C	-1	-/-	-168.03384113311768	-33841.41269350052	20	0.013220018885741265	0.7	0.28859431096382215
YKL170W	-1	-/-	-168.036386013031	-31417.380630016327	20	0.013207547169811321	0.7	0.2888704777685722
YOR290C	-1	-/-	-168.03798007965088	-31974.61249780655	20	0.013195098963242224	0.7	0.2891466445733223
YOL008W	-1	-/-	-168.0477409362793	-31462.995168685913	20	0.013182674199623353	0.7	0.28942281137807235
YPR045C	0	0/-	-168.04977977275848	-51740.754269719124	80	0.013182674199623353	0.7	0.28942281137807235
YLL033W	0	0/-	-168.06091475486755	-53547.81635582447	80	0.013182674199623353	0.7	0.28942281137807235
YMR264W	-1	-/-	-168.0743761062622	-31704.03582382202	20	0.01317027281279398	0.7	0.2896989781828224
YLR199C	0	0/0	-168.07497334480286	-54142.369961977005	80	0.01317027281279398	0.7	0.2896989781828224
YAL001C	-1	-/-	-168.08275413513184	-31006.336222171783	20	0.013157894736842105	0.7	0.2899751449875725
YOR396W	0	0/0	-168.0906322002411	-52469.115666389465	80	0.013157894736842105	0.7	0.2899751449875725
YDL088C	-1	-/-	-168.100811958313	-32463.699577331543	20	0.013145539906103286	0.7	0.29025131179232255
YKL046C	-1	-/-	-168.10813093185425	-31429.10939025879	20	0.013133208255159476	0.7	0.2905274785970726
YOR278W	0	0/0	-168.1193585395813	-54613.58211863041	80	0.013133208255159476	0.7	0.2905274785970726
YPR161C	-1	-/-	-168.12115621566772	-33705.670773506165	20	0.013120899718837863	0.7	0.2908036454018227
YLR147C	-1	-/-	-168.12263345718384	-31386.790660381317	20	0.013108614232209739	0.7	0.29107981220657275
YGR135W	-1	-/-	-168.1309576034546	-32149.740740299225	20	0.013096351730589336	0.7	0.2913559790113228
YMR298W	-1	-/-	-168.13884687423706	-32061.22474861145	20	0.013084112149532711	0.7	0.2916321458160729
YMR171C	0	0/-	-168.1403430700302	-53833.61955463886	80	0.013084112149532711	0.7	0.2916321458160729
YBL093C	-1	-/-	-168.169771194458	-31755.50751399994	20	0.013071895424836602	0.7	0.29190831262082295
YIL120W	-1	-/-	-168.1725149154663	-32218.416016578674	20	0.013059701492537313	0.7	0.2921844794255731
YOR098C	-1	-/-	-168.1796441078186	-32724.965255737305	20	0.0130475302889096	0.7	0.29246064623032314
YLR206W	-1	-/-	-168.1902756690979	-32729.62916326523	20	0.01303538175046555	0.7	0.2927368130350732
YDL140C	-1	-/-	-168.19778633117676	-33118.61700582504	20	0.013023255813953489	0.7	0.2930129798398233
YKR031C	-1	-/-	-168.20016145706177	-32053.893179416656	20	0.013011152416356878	0.7	0.29328914664457334
YAL024C	-1	-/-	-168.21481370925903	-31541.008317947388	20	0.012999071494893221	0.7	0.2935653134493234
YLR447C	-1	-/-	-168.2164750099182	-31081.565455913544	20	0.012987012987012988	0.7	0.2938414802540735
YER122C	-1	-/-	-168.21892595291138	-32941.150247097015	20	0.012974976830398516	0.7	0.29411764705882354
YER154W	-1	-/-	-168.2854142189026	-30960.048426151276	20	0.012962962962962963	0.7	0.2943938138635736
YGL220W	0	0/-	-168.31688570976257	-52648.62477695942	80	0.012962962962962963	0.7	0.2943938138635736
YIL027C	0	0/-	-168.32357370853424	-53510.27682006359	80	0.012962962962962963	0.7	0.2943938138635736
YER049W	-1	-/-	-168.33657217025757	-33552.88548374176	20	0.012950971322849213	0.7	0.29466998066832367
YNL135C	-1	-/-	-168.339985370636	-32058.725691318512	20	0.012939001848428836	0.7	0.29494614747307374
YMR158W	0	0/-	-168.34083485603333	-53703.55555188656	80	0.012939001848428836	0.7	0.29494614747307374
YLR391W-A	-1	-/-	-168.3429775238037	-31338.816257953644	20	0.012927054478301015	0.7	0.2952223142778238
YOR156C	-1	-/-	-168.34302043914795	-31586.003291130066	20	0.012915129151291513	0.7	0.29549848108257387
YPR118W	0	0/0	-168.35455358028412	-54082.606358885765	80	0.012915129151291513	0.7	0.29549848108257387
YNL021W	-1	-/-	-168.35693264007568	-31688.308686733246	20	0.012903225806451613	0.7	0.29577464788732394
YOR018W	-1	-/-	-168.36425733566284	-32119.75744819641	20	0.01289134438305709	0.7	0.296050814692074
YJR058C	0	0/-	-168.36647260189056	-52432.7865036726	80	0.01289134438305709	0.7	0.296050814692074
YDR361C	-1	-/-	-168.3751516342163	-33281.90649318695	20	0.012879484820607176	0.7	0.29632698149682407
YHL009C	-1	-/-	-168.38534784317017	-31395.31574201584	20	0.012867647058823529	0.7	0.29660314830157414
YBR074W	0	0/0	-168.3888396024704	-53254.93178772926	80	0.012867647058823529	0.7	0.29660314830157414
YOR104W	0	0/0	-168.40917420387268	-53529.92231988907	80	0.012867647058823529	0.7	0.29660314830157414
YKL128C	0	0/0	-168.4132559299469	-53111.63491213322	80	0.012867647058823529	0.7	0.29660314830157414
YKL125W	-1	-/-	-168.429790019989	-32191.584722995758	20	0.012855831037649219	0.7	0.2968793151063242
YPL180W	-1	-/-	-168.43178510665894	-33018.42407846451	20	0.012844036697247707	0.7	0.29715548191107427
YDL174C	-1	-/-	-168.43285036087036	-33452.73885011673	20	0.012832263978001834	0.7	0.29743164871582434
YJR092W	-1	-/-	-168.4634871482849	-32488.363250732422	20	0.01282051282051282	0.7	0.2977078155205744
YBR140C	0	0/-	-168.46416771411896	-53837.98591506481	80	0.01282051282051282	0.7	0.2977078155205744
YNL313C	-1	-/-	-168.46921491622925	-31962.17087841034	20	0.012808783165599268	0.7	0.29798398232532447
YPR112C	-1	-/-	-168.48143434524536	-33090.50132894516	20	0.012797074954296161	0.7	0.2982601491300746
YGR119C	-1	-/-	-168.49951696395874	-33542.37324666977	20	0.012785388127853882	0.7	0.29853631593482466
YMR286W	0	0/-	-168.50015234947205	-54297.0298063755	80	0.012785388127853882	0.7	0.29853631593482466
YGR239C	-1	-/-	-168.50401258468628	-33284.00577354431	20	0.012773722627737226	0.7	0.2988124827395747
YLR439W	0	0/-	-168.50737488269806	-54317.37450551987	80	0.012773722627737226	0.7	0.2988124827395747
YNL212W	0	0/0	-168.5100588798523	-53366.74371278286	80	0.012773722627737226	0.7	0.2988124827395747
YNL074C	-1	-/-	-168.51085996627808	-32850.960421562195	20	0.01276207839562443	0.7	0.2990886495443248
YNL158W	0	0/-	-168.51253604888916	-54270.63986647129	80	0.01276207839562443	0.7	0.2990886495443248
YDL236W	-1	-/0	-168.51333951950073	-32577.76771736145	20	0.012750455373406194	0.7	0.29936481634907486
YKR003W	-1	-/-	-168.51679706573486	-31974.318380355835	20	0.012738853503184714	0.7	0.2996409831538249
YLR435W	-1	-/-	-168.51968955993652	-33613.77693319321	20	0.012727272727272728	0.7	0.299917149958575
YML072C	0	0/-	-168.5235824584961	-54396.44945073128	80	0.012727272727272728	0.7	0.299917149958575
YKL043W	-1	-/-	-168.52638149261475	-32386.53234767914	20	0.012715712988192553	0.7	0.30019331676332506
YER108C	-1	-/-	-168.54907417297363	-31031.926530838013	20	0.012704174228675136	0.7	0.3004694835680751
YGL206C	-1	-/-	-168.568350315094	-31267.33739423752	20	0.012692656391659111	0.7	0.3007456503728252
YBR254C	-1	-/-	-168.57510089874268	-32667.711575508118	20	0.012681159420289856	0.7	0.30102181717757526
YLL011W	-1	-/-	-168.57690143585205	-33653.33431005478	20	0.012669683257918552	0.7	0.3012979839823253
YFR021W	-1	-/-	-168.58581590652466	-31683.649364471436	20	0.012658227848101266	0.7	0.3015741507870754
YDR458C	0	0/0	-168.58731591701508	-52707.134073495865	80	0.012658227848101266	0.7	0.3015741507870754
YJR072C	0	0/-	-168.59578919410706	-54588.13600766659	80	0.012658227848101266	0.7	0.3015741507870754
YDL127W	0	0/-	-168.60058498382568	-53547.14073216915	80	0.012658227848101266	0.7	0.3015741507870754
YGL025C	-1	-/-	-168.6044454574585	-32274.392686843872	20	0.012646793134598013	0.7	0.30185031759182546
YKL095W	-1	-/-	-168.6103343963623	-31637.64042854309	20	0.01263537906137184	0.7	0.3021264843965755
YLR017W	0	0/-	-168.61478781700134	-55890.8303283453	80	0.01263537906137184	0.7	0.3021264843965755
YHR081W	-1	-/-	-168.61982107162476	-32317.80700111389	20	0.012623985572587917	0.7	0.3024026512013256
YGL257C	-1	-/-	-168.62260580062866	-31795.70537853241	20	0.012612612612612612	0.7	0.30267881800607566
YPL049C	-1	-/-	-168.63758945465088	-33555.8994884491	20	0.012601260126012601	0.7	0.3029549848108257
YCR028C-A	-1	-/-	-168.65980672836304	-32110.631338119507	20	0.012589928057553957	0.7	0.3032311516155758
YPR054W	-1	-/-	-168.67915296554565	-31632.851727962494	20	0.012578616352201259	0.7	0.30350731842032586
YOL102C	-1	-/-	-168.70083570480347	-32014.07223701477	20	0.012567324955116697	0.7	0.3037834852250759
YOR322C	-1	-/-	-168.71429014205933	-31562.772807598114	20	0.012556053811659192	0.7	0.304059652029826
YMR225C	-1	-/-	-168.73294878005981	-31692.404854774475	20	0.012544802867383513	0.7	0.3043358188345761
YHR151C	0	0/0	-168.73954701423645	-52900.89666080475	80	0.012544802867383513	0.7	0.3043358188345761
YKL174C	0	0/-	-168.7462136745453	-53298.561804533005	80	0.012544802867383513	0.7	0.3043358188345761
YOL059W	-1	-/0	-168.7504334449768	-31815.64555835724	20	0.012533572068039392	0.7	0.3046119856393262
YPR049C	-1	-/-	-168.75942134857178	-33932.29711103439	20	0.012522361359570662	0.7	0.30488815244407624
YJR110W	-1	-/-	-168.7606806755066	-31506.01100063324	20	0.012511170688114389	0.7	0.3051643192488263
YMR079W	-1	-/-	-168.77488231658936	-32812.42567205429	20	0.0125	0.7	0.3054404860535764
YMR117C	-1	-/-	-168.7836775779724	-32007.5724234581	20	0.012488849241748439	0.7	0.30571665285832644
YJR102C	-1	-/-	-168.78741598129272	-31388.120524406433	20	0.012477718360071301	0.7	0.3059928196630765
YAR019C	-1	-/-	-168.79163026809692	-31997.237365722656	20	0.012466607301869992	0.7	0.3062689864678266
YLL031C	-1	-/-	-168.79473209381104	-31836.76431131363	20	0.012455516014234875	0.7	0.30654515327257664
YBL067C	0	0/-	-168.79656755924225	-53155.44399690628	80	0.012455516014234875	0.7	0.30654515327257664
YML015C	-1	-/-	-168.7987027168274	-32950.919897556305	20	0.012444444444444444	0.7	0.3068213200773267
YPL126W	-1	-/-	-168.80007648468018	-33974.35105085373	20	0.012433392539964476	0.7	0.3070974868820768
YMR260C	-1	-/-	-168.8029990196228	-34290.35758829117	20	0.012422360248447204	0.7	0.30737365368682684
YMR123W	0	0/0	-168.8036004304886	-55138.26915764809	80	0.012422360248447204	0.7	0.30737365368682684
YPR019W	-1	-/-	-168.80818796157837	-32337.16222333908	20	0.012411347517730497	0.7	0.3076498204915769
YPL233W	-1	-/-	-168.81056118011475	-31221.168176174164	20	0.012400354295837024	0.7	0.307925987296327
YDR410C	0	0/-	-168.8184950351715	-53463.571566581726	80	0.012400354295837024	0.7	0.307925987296327
YGL094C	-1	-/-	-168.81990575790405	-32611.26939678192	20	0.012389380530973451	0.7	0.30820215410107704
YLR431C	-1	-/-	-168.82714080810547	-32188.363811016083	20	0.01237842617152962	0.7	0.3084783209058271
YEL009C	-1	-/-	-168.84184646606445	-32142.08094882965	20	0.012367491166077738	0.7	0.3087544877105772
YDR139C	0	0/-	-168.85194993019104	-53469.6528236866	80	0.012367491166077738	0.7	0.3087544877105772
YOR103C	-1	-/-	-168.86214065551758	-31430.607854366302	20	0.01235657546337158	0.7	0.30903065451532724
YDR027C	-1	-/-	-168.86236906051636	-32374.837528705597	20	0.012345679012345678	0.7	0.3093068213200773
YGR171C	-1	-/-	-168.87029266357422	-32776.83104944229	20	0.012334801762114538	0.7	0.3095829881248274
YOR323C	0	0/0	-168.874187707901	-54325.17475116253	80	0.012334801762114538	0.7	0.3095829881248274
YOR346W	-1	-/-	-168.88302087783813	-31478.283435821533	20	0.01232394366197183	0.7	0.30985915492957744
YBL099W	-1	-/-	-168.88962316513062	-32739.213295459747	20	0.012313104661389622	0.7	0.3101353217343275
YER190W	-1	-/-	-168.89477014541626	-31475.46187734604	20	0.012302284710017574	0.7	0.31041148853907763
YDR060W	-1	-/-	-168.89968347549438	-33787.62118577957	20	0.012291483757682178	0.7	0.3106876553438277
YOL103W	0	0/-	-168.9130563735962	-52336.86525452137	80	0.012291483757682178	0.7	0.3106876553438277
YGR220C	-1	-/-	-168.91385555267334	-32211.340050697327	20	0.012280701754385965	0.7	0.31096382214857776
YLR051C	-1	-/-	-168.92577648162842	-32481.61523246765	20	0.012269938650306749	0.7	0.31123998895332783
YMR308C	-1	-/-	-168.92586946487427	-33093.839166641235	20	0.012259194395796848	0.7	0.3115161557580779
YDR291W	0	0/-	-168.93000209331512	-53489.73055458069	80	0.012259194395796848	0.7	0.3115161557580779
YCR107W	-1	-/0	-168.93281316757202	-31638.293412685394	20	0.012248468941382326	0.7	0.31179232256282796
YPL207W	0	0/-	-168.94567489624023	-55387.87143969536	80	0.012248468941382326	0.7	0.31179232256282796
YIL065C	-1	-/-	-168.96236181259155	-32303.372403144836	20	0.012237762237762238	0.7	0.31206848936757803
YBR248C	0	0/0	-168.99262642860413	-52865.77784085274	80	0.012237762237762238	0.7	0.31206848936757803
YPL094C	-1	-/-	-169.00551319122314	-32885.11144399643	20	0.01222707423580786	0.7	0.3123446561723281
YJL005W	-1	-/-	-169.00835752487183	-33281.52963638306	20	0.012216404886561954	0.7	0.31262082297707816
YKL025C	-1	-/-	-169.01858282089233	-31557.95407152176	20	0.012205754141238012	0.7	0.3128969897818282
YKR021W	0	0/-	-169.02069795131683	-52774.869413256645	80	0.012205754141238012	0.7	0.3128969897818282
YHL007C	-1	-/-	-169.02208518981934	-32141.259145259857	20	0.012195121951219513	0.7	0.3131731565865783
YOL018C	0	0/-	-169.0377937555313	-52312.204214811325	80	0.012195121951219513	0.7	0.3131731565865783
YDR002W	-1	-/-	-169.05033159255981	-32965.84465742111	20	0.012184508268059183	0.7	0.31344932339132836
YPL100W	-1	-/-	-169.05337715148926	-32929.04679584503	20	0.01217391304347826	0.7	0.3137254901960784
YBR061C	-1	-/-	-169.07473421096802	-33095.89713716507	20	0.01216333622936577	0.7	0.3140016570008285
YJR005W	0	0/-	-169.07826900482178	-51989.646795511246	80	0.01216333622936577	0.7	0.3140016570008285
YNR072W	-1	-/-	-169.09214973449707	-31487.245401859283	20	0.012152777777777778	0.7	0.31427782380557856
YOR189W	0	0/-	-169.09720742702484	-52850.412764430046	80	0.012152777777777778	0.7	0.31427782380557856
YBR172C	-1	-/-	-169.10103607177734	-33575.83265161514	20	0.012142237640936688	0.7	0.3145539906103286
YPL098C	-1	-/-	-169.10972118377686	-32661.548913002014	20	0.012131715771230503	0.7	0.3148301574150787
YJR074W	-1	-/-	-169.11171293258667	-31246.219056129456	20	0.012121212121212121	0.7	0.31510632421982876
YJL168C	-1	-/+	-169.12364101409912	-32161.46412563324	20	0.012110726643598616	0.7	0.3153824910245788
YER082C	-1	-/-	-169.12734985351562	-33630.888998031616	20	0.012100259291270527	0.7	0.3156586578293289
YDL240W	0	0/-	-169.12755823135376	-53470.70217716694	80	0.012100259291270527	0.7	0.3156586578293289
YNR067C	-1	-/0	-169.13329553604126	-32354.17148208618	20	0.012089810017271158	0.7	0.31593482463407896
YOR088W	-1	-/-	-169.1501030921936	-31227.408656597137	20	0.012079378774805867	0.7	0.316210991438829
YBR290W	-1	-/-	-169.15310764312744	-33464.4570441246	20	0.01206896551724138	0.7	0.31648715824357915
YDR322W	0	0/-	-169.1560298204422	-54529.20773649216	80	0.01206896551724138	0.7	0.31648715824357915
YBR041W	-1	-/-	-169.16538524627686	-31666.950738430023	20	0.012058570198105082	0.7	0.3167633250483292
YBL033C	-1	-/-	-169.1919822692871	-32618.0194606781	20	0.012048192771084338	0.7	0.3170394918530793
YPL048W	-1	-/-	-169.19515991210938	-32998.34233665466	20	0.012037833190025795	0.7	0.31731565865782935
YDR446W	-1	-/-	-169.20842790603638	-31749.17520046234	20	0.012027491408934709	0.7	0.3175918254625794
YOR217W	-1	-/-	-169.21268367767334	-33407.50367689133	20	0.01201716738197425	0.7	0.3178679922673295
YDL198C	-1	-/-	-169.2129349708557	-32035.702976703644	20	0.012006861063464836	0.7	0.31814415907207955
YOR261C	-1	-/-	-169.24572896957397	-33461.81844997406	20	0.011996572407883462	0.7	0.3184203258768296
YOL010W	-1	-/-	-169.25526666641235	-32975.536880493164	20	0.011986301369863013	0.7	0.3186964926815797
YDR388W	-1	-/-	-169.26273918151855	-32564.075055122375	20	0.011976047904191617	0.7	0.31897265948632975
YPR060C	0	0/0	-169.29181706905365	-55099.016033768654	80	0.011976047904191617	0.7	0.31897265948632975
YPL183W-A	0	0/-	-169.29207158088684	-53896.98316860199	80	0.011976047904191617	0.7	0.31897265948632975
YNL072W	-1	-/-	-169.30346059799194	-32639.55669403076	20	0.011965811965811967	0.7	0.3192488262910798
YOR240W	-1	-/-	-169.31138801574707	-31405.05204963684	20	0.011955593509820665	0.7	0.3195249930958299
YPR137W	-1	-/-	-169.31418561935425	-34105.917526721954	20	0.011945392491467578	0.7	0.31980115990057995
YDL220C	-1	-/-	-169.32242918014526	-31180.27293252945	20	0.011935208866155157	0.7	0.32007732670533
YCR065W	-1	-/-	-169.3437943458557	-32667.640795230865	20	0.01192504258943782	0.7	0.3203534935100801
YBL089W	0	0/-	-169.34631323814392	-52938.60983598232	80	0.01192504258943782	0.7	0.3203534935100801
YOR357C	0	0/-	-169.35454785823822	-53624.595188617706	80	0.01192504258943782	0.7	0.3203534935100801
YLR246W	-1	-/-	-169.36415004730225	-31605.461185455322	20	0.011914893617021277	0.7	0.32062966031483014
YOL116W	-1	-/-	-169.37319612503052	-33014.17005634308	20	0.011904761904761904	0.7	0.3209058271195802
YNR030W	-1	-/-	-169.3812074661255	-31363.521502494812	20	0.0118946474086661	0.7	0.3211819939243303
YLR353W	-1	-/-	-169.38621759414673	-32599.837176322937	20	0.011884550084889643	0.7	0.32145816072908034
YMR282C	0	0/-	-169.39004909992218	-53450.30885386467	80	0.011884550084889643	0.7	0.32145816072908034
YIL126W	-1	-/-	-169.39940977096558	-33081.49226856232	20	0.011874469889737066	0.7	0.3217343275338304
YLR059C	-1	-/-	-169.39958667755127	-32319.112775325775	20	0.011864406779661017	0.7	0.3220104943385805
YDL070W	0	0/-	-169.40270006656647	-54146.620367884636	80	0.011864406779661017	0.7	0.3220104943385805
YOR319W	-1	-/-	-169.40830373764038	-31364.512653827667	20	0.011854360711261643	0.7	0.32228666114333054
YCR063W	-1	-/-	-169.4116063117981	-31954.52210998535	20	0.011844331641285956	0.7	0.32256282794808067
YJL201W	-1	-/-	-169.41559505462646	-31339.32910633087	20	0.011834319526627219	0.7	0.32283899475283073
YOR086C	0	0/-	-169.4259489774704	-52903.977165818214	80	0.011834319526627219	0.7	0.32283899475283073
YDR006C	0	0/-	-169.42608559131622	-53156.611312747	80	0.011834319526627219	0.7	0.32283899475283073
YBL097W	-1	-/-	-169.43309259414673	-31231.960815429688	20	0.011824324324324325	0.7	0.3231151615575808
YOR070C	0	0/0	-169.4500457048416	-52788.567217350006	80	0.011824324324324325	0.7	0.3231151615575808
YNL056W	0	0/-	-169.46408104896545	-53302.03876411915	80	0.011824324324324325	0.7	0.3231151615575808
YGL144C	-1	-/-	-169.46828937530518	-32104.070776939392	20	0.01181434599156118	0.7	0.32339132836233087
YHR133C	-1	-/-	-169.4697389602661	-32581.332787036896	20	0.011804384485666104	0.7	0.32366749516708093
YDR441C	0	0/-	-169.47728276252747	-54363.32697582245	80	0.011804384485666104	0.7	0.32366749516708093
YDR529C	-1	-/-	-169.48289251327515	-32336.036929130554	20	0.011794439764111205	0.7	0.323943661971831
YCR058C	-1	-/-	-169.49271392822266	-31098.26186656952	20	0.011784511784511785	0.7	0.32421982877658106
YJL133W	-1	-/-	-169.50154829025269	-31731.9663105011	20	0.011774600504625737	0.7	0.32449599558133113
YPL042C	-1	-/-	-169.50916385650635	-31453.381731987	20	0.011764705882352941	0.7	0.3247721623860812
YNL267W	-1	-/-	-169.51261949539185	-32197.511385440826	20	0.011754827875734676	0.7	0.32504832919083126
YER168C	-1	-/-	-169.5129632949829	-32309.61491250992	20	0.01174496644295302	0.7	0.32532449599558133
YNR058W	-1	-/-	-169.51855564117432	-33128.57405805588	20	0.01173512154233026	0.7	0.3256006628003314
YCR053W	-1	-/0	-169.52209377288818	-32467.4142370224	20	0.011725293132328308	0.7	0.32587682960508146
YIR005W	-1	-/-	-169.55544757843018	-32188.88653087616	20	0.011715481171548118	0.7	0.32615299640983153
YDR324C	-1	-/-	-169.56184816360474	-33390.754309654236	20	0.011705685618729096	0.7	0.3264291632145816
YDR490C	-1	-/-	-169.57627868652344	-32699.668443202972	20	0.011695906432748537	0.7	0.32670533001933166
YAL031C	-1	-/-	-169.58032894134521	-32060.060197353363	20	0.011686143572621035	0.7	0.32698149682408173
YMR289W	0	0/-	-169.58967983722687	-54093.38074529171	80	0.011686143572621035	0.7	0.32698149682408173
YGL095C	-1	-/-	-169.59148454666138	-33082.00611782074	20	0.011676396997497914	0.7	0.3272576636288318
YOL140W	0	0/0	-169.59267282485962	-54776.863730311394	80	0.011676396997497914	0.7	0.3272576636288318
YIL093C	0	0/-	-169.60164177417755	-53712.22099459171	80	0.011676396997497914	0.7	0.3272576636288318
YGL207W	-1	-/-	-169.60370588302612	-32192.28550672531	20	0.011666666666666667	0.7	0.32753383043358186
YPR072W	-1	-/-	-169.61740159988403	-32185.661848068237	20	0.011656952539550375	0.7	0.32780999723833193
YDR420W	-1	-/-	-169.61830854415894	-31386.259504795074	20	0.011647254575707155	0.7	0.328086164043082
YJR002W	-1	-/-	-169.6262912750244	-33550.247349739075	20	0.011637572734829594	0.7	0.3283623308478321
YGR108W	-1	-/-	-169.63030576705933	-34796.42066335678	20	0.011627906976744186	0.7	0.3286384976525822
YHR204W	-1	-/-	-169.65554285049438	-32365.54144001007	20	0.011618257261410789	0.7	0.32891466445733225
YKR010C	0	0/-	-169.65601551532745	-54477.13365709782	80	0.011618257261410789	0.7	0.32891466445733225
YPL254W	-1	-/-	-169.65737390518188	-32635.502834796906	20	0.011608623548922056	0.7	0.3291908312620823
YBR107C	-1	-/-	-169.66876554489136	-32774.11365652084	20	0.0115990057995029	0.7	0.3294669980668324
YPL031C	-1	-/-	-169.67662525177002	-32581.88143348694	20	0.011589403973509934	0.7	0.32974316487158245
YLR119W	-1	-/-	-169.68108367919922	-32526.789463996887	20	0.011579818031430935	0.7	0.3300193316763325
YDR434W	-1	-/-	-169.6865348815918	-31261.011788368225	20	0.011570247933884297	0.7	0.3302954984810826
YDR367W	0	0/-	-169.69268095493317	-53172.00527882576	80	0.011570247933884297	0.7	0.3302954984810826
YKR062W	-1	-/-	-169.69991636276245	-32703.813445091248	20	0.011560693641618497	0.7	0.33057166528583265
YJR007W	-1	-/-	-169.7034478187561	-32785.095506191254	20	0.01155115511551155	0.7	0.3308478320905827
YKL212W	-1	-/-	-169.70418882369995	-31275.813921928406	20	0.011541632316570486	0.7	0.3311239988953328
YDL205C	0	0/-	-169.7060078382492	-52638.57941031456	80	0.011541632316570486	0.7	0.3311239988953328
YKL055C	-1	-/-	-169.7166075706482	-32361.408720493317	20	0.011532125205930808	0.7	0.33140016570008285
YPL192C	-1	-/-	-169.72936058044434	-31541.496531009674	20	0.011522633744855968	0.7	0.3316763325048329
YLR455W	-1	-/-	-169.7335286140442	-31830.567652225494	20	0.011513157894736841	0.7	0.331952499309583
YML028W	-1	-/-	-169.7370629310608	-33171.07079458237	20	0.011503697617091208	0.7	0.33222866611433305
YBR251W	0	0/-	-169.73708736896515	-54028.79337513447	80	0.011503697617091208	0.7	0.33222866611433305
YMR162C	-1	-/-	-169.75347757339478	-32458.92239999771	20	0.011494252873563218	0.7	0.3325048329190831
YPR187W	-1	-/-	-169.755597114563	-33560.433594703674	20	0.011484823625922888	0.7	0.3327809997238332
YNL032W	-1	-/-	-169.7559356689453	-31585.689914226532	20	0.011475409836065573	0.7	0.33305716652858325
YMR134W	-1	-/-	-169.75935983657837	-32003.644344329834	20	0.011466011466011465	0.7	0.3333333333333333
YIL068C	-1	-/-	-169.7603883743286	-32368.250401973724	20	0.011456628477905073	0.7	0.3336095001380834
YMR038C	-1	-/-	-169.77882719039917	-31965.327650547028	20	0.011447260834014717	0.7	0.33388566694283345
YBR004C	-1	-/-	-169.77968311309814	-31080.466343402863	20	0.011437908496732025	0.7	0.3341618337475835
YLR224W	-1	-/-	-169.78262376785278	-32132.153978824615	20	0.011428571428571429	0.7	0.33443800055233364
YML064C	-1	-/-	-169.7922167778015	-32778.4062371254	20	0.011419249592169658	0.7	0.3347141673570837
YPL078C	-1	-/-	-169.82222700119019	-32269.787420749664	20	0.011409942950285249	0.7	0.33499033416183377
YLR268W	-1	-/-	-169.8310604095459	-32992.401836395264	20	0.011400651465798045	0.7	0.33526650096658384
YDR302W	-1	-/-	-169.84509468078613	-31609.406382083893	20	0.011391375101708706	0.7	0.3355426677713339
YBL016W	-1	-/-	-169.84888410568237	-33044.35576248169	20	0.011382113821138212	0.7	0.33581883457608397
YDR515W	-1	-/-	-169.85535144805908	-31936.819236278534	20	0.011372867587327376	0.7	0.33609500138083404
YGR257C	-1	-/-	-169.86794996261597	-31224.57007408142	20	0.011363636363636364	0.7	0.3363711681855841
YDR099W	-1	-/-	-169.86844444274902	-32028.351982593536	20	0.0113544201135442	0.7	0.33664733499033417
YPL161C	-1	-/-	-169.8705816268921	-33265.907470703125	20	0.011345218800648298	0.7	0.33692350179508423
YDR119W	0	0/-	-169.8705928325653	-55081.89678931236	80	0.011345218800648298	0.7	0.33692350179508423
YGR072W	-1	-/-	-169.8710322380066	-31397.45131969452	20	0.011336032388663968	0.7	0.3371996685998343
YNL254C	0	0/0	-169.87134885787964	-53933.63855946064	80	0.011336032388663968	0.7	0.3371996685998343
YDR235W	-1	-/-	-169.87472915649414	-31430.70501279831	20	0.011326860841423949	0.7	0.33747583540458437
YBR125C	0	0/-	-169.87833607196808	-53188.335131049156	80	0.011326860841423949	0.7	0.33747583540458437
YPR085C	0	0/-	-169.88237142562866	-54118.355091929436	80	0.011326860841423949	0.7	0.33747583540458437
YML077W	-1	-/-	-169.89219284057617	-32081.502361297607	20	0.01131770412287793	0.7	0.33775200220933443
YDR162C	-1	-/-	-169.8937964439392	-33168.904472351074	20	0.011308562197092083	0.7	0.3380281690140845
YOR281C	-1	-/-	-169.89597988128662	-34495.53428506851	20	0.011299435028248588	0.7	0.33830433581883457
YLR003C	-1	-/0	-169.89648008346558	-33122.60629892349	20	0.01129032258064516	0.7	0.33858050262358463
YJL126W	0	0/0	-169.90483129024506	-53948.04897296429	80	0.01129032258064516	0.7	0.33858050262358463
YIL030C	-1	-/-	-169.9097843170166	-32613.064187049866	20	0.011281224818694601	0.7	0.3388566694283347
YDR040C	-1	-/-	-169.9152979850769	-31670.50338411331	20	0.011272141706924315	0.7	0.33913283623308477
YMR200W	-1	-/-	-169.9272322654724	-32444.888154506683	20	0.011263073209975865	0.7	0.33940900303783483
YNL103W	-1	-/-	-169.93777894973755	-33195.76657915115	20	0.011254019292604502	0.7	0.3396851698425849
YPR058W	0	0/-	-169.9381172657013	-54487.48419058323	80	0.011254019292604502	0.7	0.3396851698425849
YOL138C	-1	-/-	-169.9473376274109	-32769.207023620605	20	0.011244979919678716	0.7	0.33996133664733497
YER089C	-1	-/-	-169.95533752441406	-32635.895607948303	20	0.011235955056179775	0.7	0.34023750345208503
YOR171C	-1	-/-	-169.95643281936646	-31711.90906047821	20	0.011226944667201283	0.7	0.34051367025683515
YER174C	-1	-/-	-169.95678329467773	-31766.751022815704	20	0.011217948717948718	0.7	0.3407898370615852
YGL245W	-1	-/-	-169.9843897819519	-32987.63985538483	20	0.01120896717373899	0.7	0.3410660038663353
YLR022C	-1	-/-	-170.0042986869812	-32684.95955991745	20	0.0112	0.7	0.34134217067108535
YLR021W	0	0/-	-170.0082072019577	-53294.54866695404	80	0.0112	0.7	0.34134217067108535
YBR185C	-1	-/-	-170.0219087600708	-32368.41935968399	20	0.011191047162270184	0.7	0.3416183374758354
YHR149C	0	0/-	-170.024831533432	-55055.96268475056	80	0.011191047162270184	0.7	0.3416183374758354
YFR002W	-1	-/-	-170.02501153945923	-33101.14740896225	20	0.011182108626198083	0.7	0.3418945042805855
YLR128W	0	0/-	-170.0334097146988	-53045.12459850311	80	0.011182108626198083	0.7	0.3418945042805855
YER105C	-1	-/-	-170.0372543334961	-32063.526834487915	20	0.0111731843575419	0.7	0.34217067108533555
YAL014C	0	0/-	-170.03931736946106	-55098.73762142658	80	0.0111731843575419	0.7	0.34217067108533555
YKL082C	-1	-/-	-170.0403094291687	-33545.27595281601	20	0.011164274322169059	0.7	0.3424468378900856
YGR278W	-1	-/-	-170.045503616333	-33195.65095567703	20	0.011155378486055778	0.7	0.3427230046948357
YAL042W	-1	-/-	-170.05106830596924	-33117.03814601898	20	0.011146496815286623	0.7	0.34299917149958575
YFL050C	-1	-/-	-170.06704139709473	-32014.698398590088	20	0.011137629276054098	0.7	0.3432753383043358
YDR165W	-1	-/-	-170.06928157806396	-34037.78672790527	20	0.011128775834658187	0.7	0.3435515051090859
YIL040W	-1	-/-	-170.07425737380981	-32777.92240047455	20	0.011119936457505957	0.7	0.34382767191383595
YBR109C	-1	-/-	-170.08534049987793	-32495.74958229065	20	0.011111111111111112	0.7	0.344103838718586
YPL019C	-1	-/-	-170.08577966690063	-32981.92181634903	20	0.011102299762093577	0.7	0.3443800055233361
YMR210W	-1	-/-	-170.087477684021	-32069.507727622986	20	0.011093502377179081	0.7	0.34465617232808615
YHR134W	0	0/-	-170.1026964187622	-53461.44244503975	80	0.011093502377179081	0.7	0.34465617232808615
YML036W	-1	-/-	-170.12749576568604	-32257.7920293808	20	0.011084718923198733	0.7	0.3449323391328362
YMR055C	-1	-/-	-170.12930488586426	-31585.070878505707	20	0.011075949367088608	0.7	0.3452085059375863
YLR223C	-1	-/-	-170.1297264099121	-32477.34054374695	20	0.011067193675889328	0.7	0.34548467274233635
YNR051C	0	0/-	-170.13381731510162	-54743.858275175095	80	0.011067193675889328	0.7	0.34548467274233635
YGR133W	-1	-/-	-170.14038038253784	-32823.81926774979	20	0.011058451816745656	0.7	0.3457608395470864
YJL030W	-1	-/-	-170.1633996963501	-32638.60892868042	20	0.011049723756906077	0.7	0.3460370063518365
YOR264W	0	0/0	-170.19868111610413	-54613.91557645798	80	0.011049723756906077	0.7	0.3460370063518365
YFR019W	-1	-/-	-170.20099925994873	-32525.194090366364	20	0.011041009463722398	0.7	0.34631317315658655
YGL119W	-1	-/0	-170.20602798461914	-32801.64066743851	20	0.01103230890464933	0.7	0.3465893399613367
YGR215W	0	0/-	-170.21765863895416	-54023.68255722523	80	0.01103230890464933	0.7	0.3465893399613367
YIL085C	-1	-/-	-170.23045349121094	-31925.5188164711	20	0.011023622047244094	0.7	0.34686550676608674
YHR001W	-1	-/-	-170.24082374572754	-33028.457203388214	20	0.011014948859166011	0.7	0.3471416735708368
YER007C-A	0	0/-	-170.24526131153107	-56378.326994895935	80	0.011014948859166011	0.7	0.3471416735708368
YFR032C-A	0	0/-	-170.2661122083664	-53603.10208308697	80	0.011014948859166011	0.7	0.3471416735708368
YLR275W	-1	-/-	-170.26751136779785	-31562.708437919617	20	0.0110062893081761	0.7	0.3474178403755869
YGL084C	-1	-/-	-170.2753462791443	-32398.969603061676	20	0.010997643362136685	0.7	0.34769400718033694
YML043C	-1	-/-	-170.27647352218628	-32948.83860874176	20	0.01098901098901099	0.7	0.347970173985087
YGR272C	-1	-/-	-170.27871465682983	-31117.720413684845	20	0.010980392156862745	0.7	0.34824634078983707
YPR181C	-1	-/-	-170.27979469299316	-32614.13494157791	20	0.0109717868338558	0.7	0.34852250759458714
YHR127W	0	0/-	-170.28668570518494	-54213.99857759476	80	0.0109717868338558	0.7	0.34852250759458714
YHR086W	-1	-/-	-170.2871537208557	-31726.647181034088	20	0.01096319498825372	0.7	0.3487986743993372
YLR025W	-1	-/-	-170.30568838119507	-32653.180344104767	20	0.010954616588419406	0.7	0.34907484120408727
YPR034W	-1	-/-	-170.3136224746704	-33074.79272222519	20	0.0109460516028147	0.7	0.34935100800883734
YDL103C	0	0/-	-170.31700575351715	-53607.93110883236	80	0.0109460516028147	0.7	0.34935100800883734
YLR452C	-1	-/-	-170.32135438919067	-32329.947372436523	20	0.0109375	0.7	0.3496271748135874
YLR310C	-1	-/-	-170.33086729049683	-32897.17924308777	20	0.01092896174863388	0.7	0.34990334161833747
YCR094W	-1	-/-	-170.34603071212769	-33299.72788286209	20	0.0109204368174727	0.7	0.35017950842308754
YDR520C	0	0/-	-170.3469330072403	-53455.62154531479	80	0.0109204368174727	0.7	0.35017950842308754
YNL121C	-1	-/-	-170.3494439125061	-33515.65057992935	20	0.010911925175370226	0.7	0.3504556752278376
YHR166C	-1	-/-	-170.35271739959717	-32133.480754375458	20	0.010903426791277258	0.7	0.35073184203258767
YFR043C	0	0/0	-170.3564579486847	-53590.97052228451	80	0.010903426791277258	0.7	0.35073184203258767
YBR201W	-1	-/-	-170.38018417358398	-31299.032571792603	20	0.010894941634241245	0.7	0.35100800883733774
YDR110W	-1	-/-	-170.390643119812	-33931.39885187149	20	0.01088646967340591	0.7	0.3512841756420878
YBR111W-A	-1	-/-	-170.39085006713867	-31297.1584148407	20	0.010878010878010878	0.7	0.35156034244683787
YGL016W	-1	-/0	-170.39126110076904	-32192.230478286743	20	0.010869565217391304	0.7	0.35183650925158794
YGL228W	0	0/-	-170.3928987979889	-53924.816083073616	80	0.010869565217391304	0.7	0.35183650925158794
YER080W	0	0/0	-170.39587724208832	-53867.4460105896	80	0.010869565217391304	0.7	0.35183650925158794
YMR281W	-1	-/-	-170.40303564071655	-31918.822207450867	20	0.010861132660977503	0.7	0.352112676056338
YPR040W	0	0/-	-170.40664219856262	-54482.14266586304	80	0.010861132660977503	0.7	0.352112676056338
YER068W	-1	-/-	-170.40818119049072	-32843.35759353638	20	0.010852713178294573	0.7	0.35238884286108807
YJR004C	-1	-/-	-170.40917205810547	-32583.885927677155	20	0.010844306738962044	0.7	0.3526650096658382
YOR274W	-1	-/-	-170.40987396240234	-32568.298292160034	20	0.010835913312693499	0.7	0.35294117647058826
YNL180C	0	0/-	-170.41338789463043	-53615.326956391335	80	0.010835913312693499	0.7	0.35294117647058826
YNL094W	-1	-/-	-170.4156322479248	-31700.709129333496	20	0.01082753286929621	0.7	0.3532173432753383
YKL028W	-1	-/-	-170.43315982818604	-32383.552529335022	20	0.010819165378670788	0.7	0.3534935100800884
YIL062C	-1	-/-	-170.44766330718994	-32857.6042675972	20	0.010810810810810811	0.7	0.35376967688483846
YMR274C	0	0/-	-170.45303082466125	-52645.47735786438	80	0.010810810810810811	0.7	0.35376967688483846
YNL048W	-1	-/-	-170.45585012435913	-32641.798087120056	20	0.010802469135802469	0.7	0.3540458436895885
YNL272C	-1	-/-	-170.47941875457764	-32578.784829616547	20	0.01079414032382421	0.7	0.3543220104943386
YER133W	1	+/-	-170.47995138168335	-32791.26399040222	19	0.011556240369799691	0.75	0.3543220104943386
YOL038W	-1	-/-	-170.4809160232544	-32519.030734062195	20	0.011547344110854504	0.75	0.35459817729908866
YLR077W	0	0/-	-170.48928332328796	-53834.82804262638	80	0.011547344110854504	0.75	0.35459817729908866
YDR438W	0	0/0	-170.50092208385468	-53409.14819228649	80	0.011547344110854504	0.75	0.35459817729908866
YEL034W	-1	-/-	-170.50668001174927	-32946.23016691208	20	0.011538461538461539	0.75	0.3548743441038387
YDR117C	0	0/-	-170.52253830432892	-54776.14812815189	80	0.011538461538461539	0.75	0.3548743441038387
YOR008C	-1	-/-	-170.53130769729614	-32542.19241952896	20	0.011529592621060722	0.75	0.3551505109085888
YAL027W	0	0/-	-170.53417205810547	-54929.13773953915	80	0.011529592621060722	0.75	0.3551505109085888
YCR077C	-1	-/-	-170.53837776184082	-32668.537302970886	20	0.01152073732718894	0.75	0.35542667771333886
YDR334W	-1	-/-	-170.55909395217896	-32413.978905677795	20	0.011511895625479662	0.75	0.3557028445180889
YIL075C	-1	-/-	-170.56738471984863	-33236.681856155396	20	0.011503067484662576	0.75	0.355979011322839
YDR068W	0	0/0	-170.56795966625214	-52148.28828001022	80	0.011503067484662576	0.75	0.355979011322839
YLR305C	-1	-/-	-170.5812873840332	-32094.542492866516	20	0.011494252873563218	0.75	0.35625517812758906
YKL209C	0	0/-	-170.59567773342133	-54565.01449882984	80	0.011494252873563218	0.75	0.35625517812758906
YAL058W	-1	-/-	-170.6024627685547	-31551.221970558167	20	0.011485451761102604	0.75	0.3565313449323391
YNL229C	-1	-/-	-170.61030673980713	-32241.807649612427	20	0.011476664116296864	0.75	0.3568075117370892
YER116C	-1	-/-	-170.61433792114258	-31925.922533988953	20	0.011467889908256881	0.75	0.35708367854183926
YFL011W-A	-1	-/-	-170.61460304260254	-31446.92504310608	20	0.01145912910618793	0.75	0.3573598453465893
YDR197W	0	0/-	-170.62126421928406	-53726.21003198624	80	0.01145912910618793	0.75	0.3573598453465893
YNL153C	-1	-/-	-170.62991523742676	-32752.641568660736	20	0.011450381679389313	0.75	0.3576360121513394
YPL155C	-1	-/-	-170.6379632949829	-32366.149549007416	20	0.011441647597254004	0.75	0.35791217895608946
YHR073W	-1	-/-	-170.64677810668945	-31512.35027360916	20	0.011432926829268292	0.75	0.3581883457608395
YCR089W	-1	-/-	-170.65242052078247	-32753.195646762848	20	0.011424219345011425	0.75	0.35846451256558964
YLR115W	-1	-/-	-170.65496253967285	-32025.974735736847	20	0.01141552511415525	0.75	0.3587406793703397
YOR026W	-1	-/-	-170.669020652771	-32545.668248653412	20	0.011406844106463879	0.75	0.3590168461750898
YDR212W	-1	-/-	-170.67231798171997	-33099.4435505867	20	0.011398176291793313	0.75	0.35929301297983984
YGL227W	-1	-/-	-170.67912769317627	-33860.16667699814	20	0.011389521640091117	0.75	0.3595691797845899
YIL031W	-1	-/-	-170.69392490386963	-32301.521921634674	20	0.011380880121396054	0.75	0.35984534658934
YNL310C	-1	-/-	-170.6951460838318	-33552.71217298508	20	0.011372251705837756	0.75	0.36012151339409004
YEL013W	-1	-/-	-170.70891857147217	-32836.190769672394	20	0.011363636363636364	0.75	0.3603976801988401
YDR346C	-1	-/-	-170.71396017074585	-32494.3339343071	20	0.011355034065102196	0.75	0.3606738470035902
YMR288W	-1	-/-	-170.72192096710205	-31698.975822925568	20	0.0113464447806354	0.75	0.36095001380834024
YOR168W	-1	-/-	-170.72708797454834	-33202.286185741425	20	0.011337868480725623	0.75	0.3612261806130903
YPR155C	-1	-/-	-170.73134469985962	-32811.73936223984	20	0.011329305135951661	0.75	0.3615023474178404
YMR222C	0	0/0	-170.74124813079834	-54046.63430571556	80	0.011329305135951661	0.75	0.3615023474178404
YGL213C	-1	-/-	-170.74885988235474	-33722.10609674454	20	0.011320754716981131	0.75	0.36177851422259044
YBR015C	-1	-/-	-170.75182628631592	-33398.7852602005	20	0.011312217194570135	0.75	0.3620546810273405
YNL224C	0	0/-	-170.75969445705414	-53064.983194589615	80	0.011312217194570135	0.75	0.3620546810273405
YDR406W	0	0/-	-170.76098203659058	-54020.94714772701	80	0.011312217194570135	0.75	0.3620546810273405
YHR023W	-1	-/-	-170.7622675895691	-32308.335530757904	20	0.011303692539562924	0.75	0.3623308478320906
YER115C	0	0/-	-170.7712367773056	-54350.96039831638	80	0.011303692539562924	0.75	0.3623308478320906
YOR210W	-1	-/-	-170.78474521636963	-33841.71828174591	20	0.011295180722891566	0.75	0.36260701463684064
YJL145W	-1	-/-	-170.8072681427002	-33090.190152168274	20	0.011286681715575621	0.75	0.3628831814415907
YGR231C	-1	-/-	-170.80732345581055	-32609.284391880035	20	0.011278195488721804	0.75	0.3631593482463408
YGR180C	-1	-/-	-170.80829858779907	-32563.707286834717	20	0.011269722013523666	0.75	0.36343551505109084
YLR045C	-1	-/-	-170.81251525878906	-32725.133890151978	20	0.01126126126126126	0.75	0.3637116818558409
YBR114W	-1	-/-	-170.81629133224487	-32990.255142211914	20	0.011252813203300824	0.75	0.363987848660591
YNL252C	0	0/-	-170.8173065185547	-53940.286954045296	80	0.011252813203300824	0.75	0.363987848660591
YPL058C	-1	-/-	-170.82409191131592	-33569.5431265831	20	0.011244377811094454	0.75	0.36426401546534104
YPR055W	-1	-/-	-170.8325982093811	-31501.43920326233	20	0.011235955056179775	0.75	0.36454018227009116
YPL010W	-1	-/-	-170.8441505432129	-33106.945825099945	20	0.01122754491017964	0.75	0.36481634907484123
YCR059C	0	0/-	-170.85793316364288	-53065.27968430519	80	0.01122754491017964	0.75	0.36481634907484123
YGR196C	0	0/0	-170.85887598991394	-54405.84887158871	80	0.01122754491017964	0.75	0.36481634907484123
YLR087C	0	0/-	-170.8635674715042	-53423.819816827774	80	0.01122754491017964	0.75	0.36481634907484123
YER053C	-1	-/-	-170.86570835113525	-34494.037650585175	20	0.011219147344801795	0.75	0.3650925158795913
YCL014W	-1	-/-	-170.8722071647644	-33033.77602624893	20	0.011210762331838564	0.75	0.36536868268434136
YPL032C	-1	-/-	-170.8765254020691	-32341.185695171356	20	0.011202389843166542	0.75	0.36564484948909143
YAL016W	-1	-/-	-170.87887954711914	-32590.20156288147	20	0.011194029850746268	0.75	0.3659210162938415
YGL067W	-1	-/-	-170.88247394561768	-33716.55555200577	20	0.011185682326621925	0.75	0.36619718309859156
YDL087C	-1	-/-	-170.88623142242432	-32733.8462100029	20	0.011177347242921014	0.75	0.3664733499033416
YKL138C-A	-1	-/-	-170.89428520202637	-31482.1190700531	20	0.011169024571854059	0.75	0.3667495167080917
YNL137C	0	0/-	-170.90807569026947	-54167.552661418915	80	0.011169024571854059	0.75	0.3667495167080917
YNL026W	-1	-/-	-170.91068410873413	-33114.989401340485	20	0.011160714285714286	0.75	0.36702568351284176
YDR039C	-1	-/-	-170.94267082214355	-31491.23498439789	20	0.011152416356877323	0.75	0.3673018503175918
YEL007W	0	0/0	-170.94807386398315	-53288.81589734554	80	0.011152416356877323	0.75	0.3673018503175918
YJR069C	-1	-/-	-170.95664978027344	-33119.94772863388	20	0.011144130757800892	0.75	0.3675780171223419
YLR248W	-1	-/-	-170.96269750595093	-31876.581493377686	20	0.011135857461024499	0.75	0.36785418392709196
YJR117W	0	0/-	-170.97753989696503	-53673.03498625755	80	0.011135857461024499	0.75	0.36785418392709196
YDR323C	-1	-/-	-170.98111009597778	-32028.120930671692	20	0.01112759643916914	0.75	0.368130350731842
YKL188C	-1	-/-	-170.99572706222534	-33602.26084089279	20	0.01111934766493699	0.75	0.3684065175365921
YNR028W	0	0/-	-170.99833738803864	-56566.55510520935	80	0.01111934766493699	0.75	0.3684065175365921
YER147C	-1	-/-	-171.0177493095398	-33240.217967033386	20	0.011111111111111112	0.75	0.36868268434134216
YIL149C	-1	-/-	-171.02416229248047	-32381.469294548035	20	0.011102886750555145	0.75	0.3689588511460922
YLR146C	0	0/-	-171.03283512592316	-55263.24241101742	80	0.011102886750555145	0.75	0.3689588511460922
YKR048C	-1	-/-	-171.03829860687256	-32756.206733226776	20	0.011094674556213017	0.75	0.3692350179508423
YPR175W	-1	-/-	-171.05484056472778	-32239.76648044586	20	0.011086474501108648	0.75	0.36951118475559236
YHR038W	-1	-/-	-171.07940101623535	-32586.989723682404	20	0.011078286558345642	0.75	0.3697873515603424
YEL050C	-1	-/-	-171.08381414413452	-32467.597558498383	20	0.01107011070110701	0.75	0.3700635183650925
YIL147C	-1	-/-	-171.0866231918335	-31499.816665172577	20	0.011061946902654867	0.75	0.37033968516984256
YFR050C	-1	-/-	-171.08770322799683	-32916.12422180176	20	0.01105379513633014	0.75	0.3706158519745927
YHR191C	-1	-/-	-171.09248399734497	-32976.244087696075	20	0.011045655375552283	0.75	0.37089201877934275
YPL060W	-1	-/-	-171.09430074691772	-31985.923970222473	20	0.011037527593818985	0.75	0.3711681855840928
YKL204W	-1	-/-	-171.10463762283325	-33519.96787929535	20	0.011029411764705883	0.75	0.3714443523888429
YEL062W	-1	-/-	-171.11136436462402	-32982.076587677	20	0.011021307861866276	0.75	0.37172051919359295
YDR030C	-1	-/-	-171.1142725944519	-34019.65828323364	20	0.011013215859030838	0.75	0.371996685998343
YDR237W	0	0/-	-171.12212467193604	-54359.04793202877	80	0.011013215859030838	0.75	0.371996685998343
YMR149W	-1	-/-	-171.12360763549805	-32287.363996982574	20	0.011005135730007337	0.75	0.3722728528030931
YDR067C	0	0/-	-171.12431371212006	-53111.820944070816	80	0.011005135730007337	0.75	0.3722728528030931
YGL021W	-1	-/-	-171.13794422149658	-32549.731693267822	20	0.010997067448680353	0.75	0.37254901960784315
YOL124C	-1	-/-	-171.13881540298462	-33829.01234102249	20	0.01098901098901099	0.75	0.3728251864125932
YDL056W	-1	-/-	-171.14591598510742	-31549.514976024628	20	0.010980966325036604	0.75	0.3731013532173433
YIL047C	0	0/-	-171.16099107265472	-55313.81314468384	80	0.010980966325036604	0.75	0.3731013532173433
YOR337W	0	0/-	-171.16119241714478	-53660.589000582695	80	0.010980966325036604	0.75	0.3731013532173433
YJL174W	0	0/-	-171.16647028923035	-53938.09049034119	80	0.010980966325036604	0.75	0.3731013532173433
YER112W	-1	-/-	-171.16650533676147	-33422.35811853409	20	0.010972933430870519	0.75	0.37337752002209335
YOR258W	0	0/-	-171.16709125041962	-53482.831624150276	80	0.010972933430870519	0.75	0.37337752002209335
YDL225W	-1	-/-	-171.17149877548218	-33034.97474145889	20	0.010964912280701754	0.75	0.3736536868268434
YKL208W	-1	-/-	-171.180242061615	-32248.895570278168	20	0.01095690284879474	0.75	0.3739298536315935
YEL017C-A	-1	-/0	-171.1844563484192	-32572.468916893005	20	0.010948905109489052	0.75	0.37420602043634354
YBL060W	0	0/-	-171.1912977695465	-54951.979799866676	80	0.010948905109489052	0.75	0.37420602043634354
YGL221C	0	0/0	-171.19168102741241	-56242.16233062744	80	0.010948905109489052	0.75	0.37420602043634354
YCR096C	0	0/-	-171.19577479362488	-53844.449095249176	80	0.010948905109489052	0.75	0.37420602043634354
YGR184C	0	0/-	-171.20231187343597	-54609.210856199265	80	0.010948905109489052	0.75	0.37420602043634354
YPR107C	-1	-/-	-171.20938301086426	-33407.90846967697	20	0.010940919037199124	0.75	0.3744821872410936
YGR140W	-1	-/-	-171.21312713623047	-31362.347774982452	20	0.010932944606413994	0.75	0.3747583540458437
YHR163W	-1	-/0	-171.22335481643677	-33380.78375959396	20	0.010924981791697014	0.75	0.37503452085059374
YAL019W	0	0/-	-171.22391867637634	-54203.07640683651	80	0.010924981791697014	0.75	0.37503452085059374
YLR332W	-1	-/-	-171.22532510757446	-32346.46182155609	20	0.010917030567685589	0.75	0.3753106876553438
YDR493W	0	0/-	-171.24586021900177	-54329.1214530468	80	0.010917030567685589	0.75	0.3753106876553438
YBR229C	0	0/-	-171.25441920757294	-53165.09392249584	80	0.010917030567685589	0.75	0.3753106876553438
YCR081W	-1	-/-	-171.2657470703125	-32693.270351409912	20	0.01090909090909091	0.75	0.3755868544600939
YBL056W	-1	-/-	-171.2706699371338	-33248.53382539749	20	0.010901162790697675	0.75	0.37586302126484394
YPR051W	-1	-/-	-171.27633714675903	-32171.968913078308	20	0.010893246187363835	0.75	0.376139188069594
YMR013C	-1	-/-	-171.28542518615723	-32304.041250228882	20	0.01088534107402032	0.75	0.3764153548743441
YGL090W	-1	-/-	-171.28819799423218	-31693.3531832695	20	0.010877447425670777	0.75	0.3766915216790942
YDR150W	-1	-/-	-171.2919144630432	-33749.984629154205	20	0.010869565217391304	0.75	0.37696768848384427
YMR296C	-1	-/-	-171.291925907135	-33171.28944063187	20	0.010861694424330196	0.75	0.37724385528859433
YNL130C-A	0	0/0	-171.30774331092834	-53545.83712506294	80	0.010861694424330196	0.75	0.37724385528859433
YPL173W	0	0/-	-171.310280919075	-55095.6166523695	80	0.010861694424330196	0.75	0.37724385528859433
YBR263W	0	0/-	-171.31039595603943	-54695.39550638199	80	0.010861694424330196	0.75	0.37724385528859433
YDR081C	-1	-/-	-171.316059589386	-33378.91152858734	20	0.01085383502170767	0.75	0.3775200220933444
YAL022C	-1	-/-	-171.33546447753906	-32112.090750217438	20	0.010845986984815618	0.75	0.37779618889809446
YCR055C	-1	-/-	-171.3362112045288	-31472.414573192596	20	0.01083815028901734	0.75	0.37807235570284453
YHL013C	0	0/-	-171.34275257587433	-55464.53039622307	80	0.01083815028901734	0.75	0.37807235570284453
YOR138C	0	0/-	-171.34587728977203	-54678.96768414974	80	0.01083815028901734	0.75	0.37807235570284453
YKR066C	-1	-/-	-171.36322832107544	-33270.582078933716	20	0.010830324909747292	0.75	0.3783485225075946
YDR394W	-1	-/-	-171.37058925628662	-33709.825234889984	20	0.010822510822510822	0.75	0.37862468931234466
YNL101W	-1	-/-	-171.38816738128662	-32432.149894714355	20	0.010814708002883922	0.75	0.37890085611709473
YDR176W	-1	-/-	-171.3901777267456	-31862.31286907196	20	0.010806916426512969	0.75	0.3791770229218448
YIL169C	0	0/-	-171.39226174354553	-53990.3600846529	80	0.010806916426512969	0.75	0.3791770229218448
YOR222W	0	0/-	-171.39562904834747	-54311.334797263145	80	0.010806916426512969	0.75	0.3791770229218448
YKR030W	0	0/0	-171.4128761291504	-52777.49187552929	80	0.010806916426512969	0.75	0.3791770229218448
YER165W	-1	-/-	-171.41389560699463	-33336.06627416611	20	0.01079913606911447	0.75	0.37945318972659486
YGR118W	-1	-/-	-171.4177212715149	-33605.93176841736	20	0.01079136690647482	0.75	0.37972935653134493
YMR072W	-1	-/-	-171.4236717224121	-32469.943994045258	20	0.010783608914450037	0.75	0.380005523336095
YBR294W	-1	-/-	-171.43361806869507	-33453.04017829895	20	0.010775862068965518	0.75	0.38028169014084506
YJR046W	-1	-/-	-171.43805265426636	-31870.422396183014	20	0.010768126346015794	0.75	0.38055785694559513
YMR176W	0	0/-	-171.43821001052856	-53709.01426410675	80	0.010768126346015794	0.75	0.38055785694559513
YDR207C	-1	-/-	-171.44637060165405	-32987.2229218483	20	0.010760401721664276	0.75	0.3808340237503452
YGL048C	-1	-/-	-171.4662103652954	-33760.787697315216	20	0.010752688172043012	0.75	0.38111019055509526
YBL023C	-1	-/-	-171.46748733520508	-32484.886170387268	20	0.010744985673352435	0.75	0.38138635735984533
YCL017C	-1	-/-	-171.46996545791626	-32691.001313209534	20	0.010737294201861132	0.75	0.3816625241645954
YBL006C	-1	-/-	-171.47246646881104	-32739.663868427277	20	0.01072961373390558	0.75	0.38193869096934546
YMR033W	-1	-/-	-171.47758626937866	-32487.602713108063	20	0.010721944245889922	0.75	0.38221485777409553
YGR169C-A	0	0/-	-171.49030363559723	-53344.17893123627	80	0.010721944245889922	0.75	0.38221485777409553
YCR003W	0	0/-	-171.4909381866455	-54286.06117427349	80	0.010721944245889922	0.75	0.38221485777409553
YDR229W	0	0/-	-171.496084690094	-54181.71810781956	80	0.010721944245889922	0.75	0.38221485777409553
YDL154W	-1	-/-	-171.4963083267212	-32187.530205249786	20	0.010714285714285714	0.75	0.3824910245788456
YFL027C	0	0/-	-171.50628566741943	-54900.09478330612	80	0.010714285714285714	0.75	0.3824910245788456
YOR305W	-1	-/0	-171.50705766677856	-31854.494706630707	20	0.010706638115631691	0.75	0.3827671913835957
YIL080W	-1	-/0	-171.5110158920288	-31863.658246040344	20	0.010699001426533523	0.75	0.3830433581883458
YMR204C	-1	-/-	-171.51372385025024	-32062.60017299652	20	0.010691375623663579	0.75	0.38331952499309585
YHR117W	0	0/-	-171.518936753273	-53782.725766301155	80	0.010691375623663579	0.75	0.38331952499309585
YFL018W-A	-1	-/-	-171.5221710205078	-31782.387042045593	20	0.010683760683760684	0.75	0.3835956917978459
YNL247W	-1	-/-	-171.52372217178345	-32461.399386405945	20	0.010676156583629894	0.75	0.383871858602596
YGL210W-A	-1	-/-	-171.52681064605713	-31354.07739830017	20	0.010668563300142247	0.75	0.38414802540734605
YLR191W	-1	-/-	-171.5321798324585	-33666.25282001495	20	0.010660980810234541	0.75	0.3844241922120961
YPL212C	-1	-/-	-171.53549909591675	-33324.81516456604	20	0.01065340909090909	0.75	0.3847003590168462
YPL075W	-1	-/-	-171.5391821861267	-33620.98714160919	20	0.0106458481192335	0.75	0.38497652582159625
YKL017C	-1	-/-	-171.55427312850952	-32131.385040283203	20	0.010638297872340425	0.75	0.3852526926263463
YNL097C-B	0	0/0	-171.5656669139862	-53654.33113503456	80	0.010638297872340425	0.75	0.3852526926263463
YOR069W	-1	-/-	-171.59043741226196	-32839.879865169525	20	0.010630758327427357	0.75	0.3855288594310964
YDR007W	0	0/0	-171.59869277477264	-52852.993859410286	80	0.010630758327427357	0.75	0.3855288594310964
YDR510W	0	0/-	-171.60310924053192	-54508.26597547531	80	0.010630758327427357	0.75	0.3855288594310964
YGL124C	-1	-/-	-171.62305736541748	-32266.094591617584	20	0.010623229461756374	0.75	0.38580502623584645
YLR060W	-1	-/-	-171.62395238876343	-33005.91263961792	20	0.010615711252653927	0.75	0.3860811930405965
YGL125W	0	0/0	-171.6283985376358	-54696.316547989845	80	0.010615711252653927	0.75	0.3860811930405965
YNR012W	0	0/-	-171.6529928445816	-56471.51697933674	80	0.010615711252653927	0.75	0.3860811930405965
YNR020C	0	0/-	-171.6610894203186	-54903.54165673256	80	0.010615711252653927	0.75	0.3860811930405965
YGL215W	0	0/-	-171.66494631767273	-54054.80296301842	80	0.010615711252653927	0.75	0.3860811930405965
YPL266W	-1	-/-	-171.67155838012695	-33551.37510204315	20	0.010608203677510608	0.75	0.3863573598453466
YDL175C	-1	-/-	-171.67341470718384	-32553.627262592316	20	0.01060070671378092	0.75	0.38663352665009665
YBR103W	-1	-/-	-171.68140745162964	-33151.11236000061	20	0.01059322033898305	0.75	0.3869096934548467
YGR212W	-1	-/-	-171.7070541381836	-31392.50697851181	20	0.01058574453069866	0.75	0.3871858602595968
YBR136W	-1	-/-	-171.72118091583252	-32536.716907978058	20	0.010578279266572637	0.75	0.38746202706434685
YPL069C	-1	-/-	-171.73685359954834	-32041.20355796814	20	0.010570824524312896	0.75	0.3877381938690969
YGR167W	-1	-/-	-171.73893404006958	-32749.828756809235	20	0.01056338028169014	0.75	0.388014360673847
YML125C	0	0/0	-171.73920834064484	-55272.87644684315	80	0.01056338028169014	0.75	0.388014360673847
YOR017W	0	0/0	-171.74867355823517	-53563.321944236755	80	0.01056338028169014	0.75	0.388014360673847
YDL217C	-1	-/-	-171.74943780899048	-32923.13316011429	20	0.01055594651653765	0.75	0.38829052747859705
YOL062C	0	0/-	-171.7540102005005	-53900.412727952	80	0.01055594651653765	0.75	0.38829052747859705
YLR207W	-1	-/-	-171.76157331466675	-32083.331765651703	20	0.010548523206751054	0.75	0.38856669428334717
YKL203C	-1	-/-	-171.7761745452881	-31847.605463027954	20	0.010541110330288124	0.75	0.38884286108809724
YOR243C	-1	-/-	-171.78090906143188	-33639.18049430847	20	0.010533707865168539	0.75	0.3891190278928473
YIR006C	-1	-/-	-171.7907395362854	-32517.682695388794	20	0.010526315789473684	0.75	0.38939519469759737
YPR110C	-1	-/-	-171.80215787887573	-34277.537791252136	20	0.010518934081346423	0.75	0.38967136150234744
YJL203W	-1	-/-	-171.80458450317383	-33052.06279706955	20	0.01051156271899089	0.75	0.3899475283070975
YOR231W	-1	-/-	-171.8072633743286	-32530.58899974823	20	0.01050420168067227	0.75	0.39022369511184757
YDL159W-A	0	0/0	-171.80835115909576	-53907.03336286545	80	0.01050420168067227	0.75	0.39022369511184757
YPR171W	-1	-/-	-171.80992031097412	-32144.527295589447	20	0.010496850944716585	0.75	0.39049986191659763
YMR219W	-1	-/-	-171.82663917541504	-31577.750185012817	20	0.01048951048951049	0.75	0.3907760287213477
YPL149W	-1	-/-	-171.83077478408813	-33272.790686130524	20	0.010482180293501049	0.75	0.39105219552609777
YHR186C	-1	-/-	-171.83150148391724	-32173.072154045105	20	0.01047486033519553	0.75	0.39132836233084783
YLR369W	-1	-/-	-171.84151220321655	-32022.406227111816	20	0.0104675505931612	0.75	0.3916045291355979
YHR076W	0	0/-	-171.8490879535675	-53758.280661940575	80	0.0104675505931612	0.75	0.3916045291355979
YPL112C	-1	-/-	-171.85118293762207	-32399.638630867004	20	0.010460251046025104	0.75	0.39188069594034797
YBR097W	-1	-/-	-171.85480642318726	-32332.230278015137	20	0.010452961672473868	0.75	0.39215686274509803
YHR031C	-1	-/-	-171.85732460021973	-32788.790523052216	20	0.010445682451253482	0.75	0.3924330295498481
YLR082C	0	0/0	-171.86785304546356	-53476.46772587299	80	0.010445682451253482	0.75	0.3924330295498481
YNL289W	0	0/-	-171.87645661830902	-53854.81340134144	80	0.010445682451253482	0.75	0.3924330295498481
YJL054W	-1	-/-	-171.88095998764038	-32912.8432431221	20	0.010438413361169102	0.75	0.39270919635459817
YHR072W	-1	-/-	-171.8831124305725	-32926.47741317749	20	0.01043115438108484	0.75	0.39298536315934823
YKR089C	-1	-/-	-171.88926792144775	-32677.58986711502	20	0.010423905489923557	0.75	0.3932615299640983
YER144C	0	0/-	-171.89454984664917	-54326.994859695435	80	0.010423905489923557	0.75	0.3932615299640983
YOR381W	-1	-/-	-171.90335321426392	-32614.627285957336	20	0.010416666666666666	0.75	0.39353769676884837
YPL202C	-1	-/-	-171.9037184715271	-33201.33305978775	20	0.010409437890353921	0.75	0.39381386357359843
YJL170C	-1	-/-	-171.9048309326172	-32560.718471050262	20	0.010402219140083218	0.75	0.3940900303783485
YDR320C	-1	-/-	-171.90571880340576	-32950.61437368393	20	0.010395010395010396	0.75	0.39436619718309857
YHL004W	0	0/-	-171.9057719707489	-54541.42376971245	80	0.010395010395010396	0.75	0.39436619718309857
YJL096W	0	0/-	-171.91744315624237	-55238.69347679615	80	0.010395010395010396	0.75	0.39436619718309857
YMR164C	-1	-/-	-171.92027807235718	-32671.965418338776	20	0.01038781163434903	0.75	0.3946423639878487
YDR457W	-1	-/-	-171.92732858657837	-32352.80445575714	20	0.010380622837370242	0.75	0.39491853079259875
YOR188W	-1	-/0	-171.9296007156372	-32243.23055934906	20	0.01037344398340249	0.75	0.3951946975973488
YGR068C	0	0/-	-171.93233501911163	-54433.050332546234	80	0.01037344398340249	0.75	0.3951946975973488
YBL052C	-1	-/-	-171.94216108322144	-33722.719101428986	20	0.010366275051831375	0.75	0.3954708644020989
YNR050C	0	0/0	-171.95382058620453	-55838.46233308315	80	0.010366275051831375	0.75	0.3954708644020989
YGL097W	-1	-/-	-171.95701789855957	-33012.79963970184	20	0.010359116022099447	0.75	0.39574703120684895
YFL041W	-1	-/-	-171.9640669822693	-33234.55618953705	20	0.010351966873706004	0.75	0.396023198011599
YBL058W	-1	-/-	-171.97491836547852	-33388.504225730896	20	0.010344827586206896	0.75	0.3962993648163491
YKL021C	-1	-/-	-171.98461866378784	-32805.91124343872	20	0.010337698139214336	0.75	0.39657553162109915
YDR016C	-1	-/-	-171.99710655212402	-31787.777445793152	20	0.010330578512396695	0.75	0.3968516984258492
YDR221W	-1	-/0	-171.99758291244507	-32008.680088996887	20	0.01032346868547832	0.75	0.3971278652305993
YBR161W	-1	-/-	-172.00149583816528	-32150.487101078033	20	0.01031636863823934	0.75	0.39740403203534935
YOR066W	0	0/-	-172.00742650032043	-53533.568927288055	80	0.01031636863823934	0.75	0.39740403203534935
YDR472W	-1	-/-	-172.0124545097351	-33377.78101301193	20	0.010309278350515464	0.75	0.3976801988400994
YLR107W	-1	-/-	-172.0173077583313	-32020.94151544571	20	0.010302197802197802	0.75	0.3979563656448495
YLR227C	0	0/-	-172.0175004005432	-53950.93686890602	80	0.010302197802197802	0.75	0.3979563656448495
YPL159C	-1	-/-	-172.02563285827637	-33235.33736085892	20	0.01029512697323267	0.75	0.39823253244959955
YNL250W	-1	-/-	-172.0511555671692	-32915.81594944	20	0.0102880658436214	0.75	0.3985086992543496
YJL078C	0	0/-	-172.05387675762177	-55042.874202251434	80	0.0102880658436214	0.75	0.3985086992543496
YLR312W-A	0	0/-	-172.05718410015106	-55018.46407198906	80	0.0102880658436214	0.75	0.3985086992543496
YGR145W	-1	-/-	-172.05897521972656	-34202.84662294388	20	0.01028101439342015	0.75	0.3987848660590997
YGL129C	-1	-/-	-172.06191158294678	-33305.775847435	20	0.010273972602739725	0.75	0.39906103286384975
YIL104C	0	0/0	-172.06698668003082	-56406.10004734993	80	0.010273972602739725	0.75	0.39906103286384975
YLR222C	-1	-/-	-172.07360458374023	-34130.28407621384	20	0.01026694045174538	0.75	0.3993371996685998
YNL284C	0	0/-	-172.07475697994232	-54387.20399641991	80	0.01026694045174538	0.75	0.3993371996685998
YER090W	0	0/0	-172.0845855474472	-53727.237560629845	80	0.01026694045174538	0.75	0.3993371996685998
YPR008W	-1	-/-	-172.10150051116943	-33560.50264644623	20	0.010259917920656635	0.75	0.3996133664733499
YDL003W	-1	-/-	-172.10671281814575	-33285.656212329865	20	0.010252904989747095	0.75	0.39988953327809995
YDR145W	-1	-/-	-172.11929321289062	-33145.5397810936	20	0.010245901639344262	0.75	0.40016570008285
YDR316W	0	0/0	-172.121279835701	-54174.76079201698	80	0.010245901639344262	0.75	0.40016570008285
YER016W	-1	-/-	-172.1238522529602	-33705.85633802414	20	0.010238907849829351	0.75	0.4004418668876001
YDR411C	-1	-/-	-172.13317441940308	-33295.91791296005	20	0.010231923601637109	0.75	0.4007180336923502
YDL179W	0	0/-	-172.13369727134705	-56208.480558633804	80	0.010231923601637109	0.75	0.4007180336923502
YPL148C	0	0/-	-172.138805270195	-54356.26327729225	80	0.010231923601637109	0.75	0.4007180336923502
YOR266W	-1	-/-	-172.1571855545044	-32651.00564146042	20	0.010224948875255624	0.75	0.4009942004971003
YNL258C	-1	-/-	-172.1646237373352	-32926.70995283127	20	0.010217983651226158	0.75	0.40127036730185034
YLR398C	-1	-/-	-172.16473245620728	-33689.17390346527	20	0.010211027910142955	0.75	0.4015465341066004
YDR035W	0	0/0	-172.17482781410217	-54961.40845024586	80	0.010211027910142955	0.75	0.4015465341066004
YDR463W	-1	-/-	-172.17833280563354	-32855.06103658676	20	0.01020408163265306	0.75	0.40182270091135047
YJL012C-A	-1	-/-	-172.17844200134277	-31409.24574947357	20	0.010197144799456152	0.75	0.40209886771610054
YMR052W	-1	-/-	-172.18253707885742	-32743.690432071686	20	0.010190217391304348	0.75	0.4023750345208506
YCR073C	-1	-/-	-172.18662929534912	-32443.20713376999	20	0.010183299389002037	0.75	0.40265120132560067
YEL046C	0	0/0	-172.2000732421875	-54393.3168746233	80	0.010183299389002037	0.75	0.40265120132560067
YER038C	-1	-/-	-172.20108795166016	-32394.098667621613	20	0.0101763907734057	0.75	0.40292736813035074
YOR077W	0	0/0	-172.2171870470047	-54086.26482319832	80	0.0101763907734057	0.75	0.40292736813035074
YLR192C	-1	-/-	-172.21733045578003	-33510.652183532715	20	0.010169491525423728	0.75	0.4032035349351008
YCR002C	-1	-/-	-172.22716426849365	-33250.1643280983	20	0.01016260162601626	0.75	0.40347970173985087
YHR146W	0	0/-	-172.23114657402039	-53880.0992757082	80	0.01016260162601626	0.75	0.40347970173985087
YDL209C	-1	-/-	-172.23365306854248	-31978.146027088165	20	0.010155721056194989	0.75	0.40375586854460094
YJL123C	0	0/0	-172.23951172828674	-53901.985857605934	80	0.010155721056194989	0.75	0.40375586854460094
YGR165W	-1	-/-	-172.24378108978271	-33005.24555826187	20	0.010148849797023005	0.75	0.404032035349351
YMR024W	0	0/-	-172.2444875240326	-55955.02275288105	80	0.010148849797023005	0.75	0.404032035349351
YOL067C	-1	-/-	-172.2500605583191	-32520.301683425903	20	0.010141987829614604	0.75	0.40430820215410107
YLR337W	-1	-/-	-172.25171756744385	-31508.977849006653	20	0.010135135135135136	0.75	0.40458436895885114
YGL197W	0	0/-	-172.2590285539627	-54300.14455413818	80	0.010135135135135136	0.75	0.40458436895885114
YHR065C	-1	-/-	-172.26071739196777	-34021.83307981491	20	0.01012829169480081	0.75	0.4048605357636012
YAL048C	0	0/-	-172.26088178157806	-53761.467777490616	80	0.01012829169480081	0.75	0.4048605357636012
YJL029C	-1	-/-	-172.26309299468994	-32374.511281490326	20	0.010121457489878543	0.75	0.40513670256835127
YNL083W	0	0/-	-172.26612901687622	-54556.53336465359	80	0.010121457489878543	0.75	0.40513670256835127
YLR148W	-1	-/-	-172.26987504959106	-32949.26398563385	20	0.010114632501685773	0.75	0.40541286937310134
YMR146C	-1	-/-	-172.27033376693726	-34555.64409685135	20	0.010107816711590296	0.75	0.4056890361778514
YPR067W	-1	-/-	-172.27116632461548	-32364.062140464783	20	0.010101010101010102	0.75	0.40596520298260147
YKL195W	-1	-/-	-172.27167797088623	-32933.63892650604	20	0.010094212651413189	0.75	0.40624136978735154
YOR358W	0	0/-	-172.27812600135803	-54156.46006536484	80	0.010094212651413189	0.75	0.40624136978735154
YHR211W	0	0/0	-172.27992510795593	-53272.99113535881	80	0.010094212651413189	0.75	0.40624136978735154
YLL021W	-1	-/-	-172.29603338241577	-32512.877415180206	20	0.010087424344317418	0.75	0.4065175365921016
YHL011C	-1	-/-	-172.29673051834106	-34093.24867916107	20	0.010080645161290322	0.75	0.4067937033968517
YDR105C	0	0/0	-172.29683649539948	-52894.12778317928	80	0.010080645161290322	0.75	0.4067937033968517
YDL002C	-1	-/-	-172.29716730117798	-32772.5951461792	20	0.010073875083948958	0.75	0.4070698702016018
YKL192C	-1	-/-	-172.3009843826294	-32673.108297348022	20	0.010067114093959731	0.75	0.40734603700635186
YJL073W	-1	-/-	-172.31944274902344	-33866.95659446716	20	0.01006036217303823	0.75	0.4076222038111019
YLR190W	-1	-/-	-172.31960678100586	-33831.6756234169	20	0.010053619302949061	0.75	0.407898370615852
YHR154W	-1	-/-	-172.3240361213684	-31889.237633228302	20	0.010046885465505693	0.75	0.40817453742060206
YGR241C	-1	-/-	-172.34688091278076	-33368.33973121643	20	0.010040160642570281	0.75	0.4084507042253521
YPL127C	-1	-/-	-172.34765195846558	-33909.95019578934	20	0.010033444816053512	0.75	0.4087268710301022
YBR135W	-1	-/-	-172.34920454025269	-32661.49716758728	20	0.010026737967914439	0.75	0.40900303783485226
YPR144C	-1	-/-	-172.3607358932495	-33830.36255073547	20	0.01002004008016032	0.75	0.4092792046396023
YLR015W	-1	-/-	-172.36272382736206	-33638.9976143837	20	0.010013351134846462	0.75	0.4095553714443524
YIL137C	0	0/-	-172.3692638874054	-53389.456454753876	80	0.010013351134846462	0.75	0.4095553714443524
YMR028W	0	0/-	-172.37377095222473	-54311.68695819378	80	0.010013351134846462	0.75	0.4095553714443524
YIL071C	0	0/-	-172.3753821849823	-52990.44903111458	80	0.010013351134846462	0.75	0.4095553714443524
YOR301W	-1	-/-	-172.37592554092407	-32495.01663017273	20	0.01000667111407605	0.75	0.40983153824910246
YOL030W	0	0/-	-172.37708067893982	-55027.41226375103	80	0.01000667111407605	0.75	0.40983153824910246
YJL080C	-1	-/-	-172.38054513931274	-32457.893750190735	20	0.01	0.75	0.4101077050538525
YOL027C	-1	-/-	-172.38486051559448	-32902.27475118637	20	0.009993337774816789	0.75	0.4103838718586026
YKL159C	0	0/-	-172.39016795158386	-54436.64926815033	80	0.009993337774816789	0.75	0.4103838718586026
YGL155W	-1	-/0	-172.41571283340454	-33803.493352890015	20	0.009986684420772303	0.75	0.41066003866335266
YCR009C	-1	-/-	-172.42395210266113	-32917.17773485184	20	0.00998003992015968	0.75	0.4109362054681027
YKR099C-A	0	0/-	-172.42580926418304	-53560.75873017311	80	0.00998003992015968	0.75	0.4109362054681027
YLR019W	0	0/-	-172.42846429347992	-53058.54171144962	80	0.00998003992015968	0.75	0.4109362054681027
YGR276C	-1	-/-	-172.43062257766724	-32359.303173065186	20	0.00997340425531915	0.75	0.4112123722728528
YOR051C	0	0/-	-172.43234980106354	-55336.628937244415	80	0.00997340425531915	0.75	0.4112123722728528
YKL075C	-1	-/-	-172.4326376914978	-31759.097165584564	20	0.009966777408637873	0.75	0.41148853907760286
YKL039W	0	0/-	-172.4361287355423	-54328.16799581051	80	0.009966777408637873	0.75	0.41148853907760286
YGL120C	-1	-/-	-172.44024801254272	-34205.61809921265	20	0.0099601593625498	0.75	0.4117647058823529
YBR098W	-1	-/-	-172.44449043273926	-33307.41349077225	20	0.009953550099535502	0.75	0.412040872687103
YBR215W	-1	-/-	-172.44504022598267	-32628.59558057785	20	0.009946949602122016	0.75	0.41231703949185305
YKL200C	-1	-/-	-172.45149612426758	-31332.277895450592	20	0.009940357852882704	0.75	0.4125932062966031
YNL042W	-1	-/-	-172.45663022994995	-32858.59448051453	20	0.009933774834437087	0.75	0.41286937310135324
YLR247C	0	0/-	-172.45947802066803	-54485.01359164715	80	0.009933774834437087	0.75	0.41286937310135324
YIR001C	0	0/0	-172.46323001384735	-54011.61042046547	80	0.009933774834437087	0.75	0.41286937310135324
YOR101W	0	0/-	-172.46911776065826	-56746.55135977268	80	0.009933774834437087	0.75	0.41286937310135324
YDL045W-A	0	0/-	-172.475958943367	-53525.83675575256	80	0.009933774834437087	0.75	0.41286937310135324
YBR079C	-1	-/-	-172.48737287521362	-35005.91135597229	20	0.009927200529450696	0.75	0.4131455399061033
YOR260W	-1	-/-	-172.50922632217407	-32360.250121593475	20	0.00992063492063492	0.75	0.4134217067108534
YNL222W	1	+/+	-172.51556253433228	-33028.88985300064	19	0.010575016523463317	0.8	0.4134217067108534
YPR200C	-1	-/-	-172.52077627182007	-32422.9656624794	20	0.010568031704095112	0.8	0.41369787351560344
YDR041W	0	0/-	-172.53468585014343	-54346.93130004406	80	0.010568031704095112	0.8	0.41369787351560344
YKL003C	0	0/-	-172.53859329223633	-54375.531737327576	80	0.010568031704095112	0.8	0.41369787351560344
YCL050C	0	0/-	-172.54274713993073	-54448.804842829704	80	0.010568031704095112	0.8	0.41369787351560344
YER171W	-1	-/-	-172.54404830932617	-35165.67595767975	20	0.010561056105610561	0.8	0.4139740403203535
YNL323W	-1	-/-	-172.55383491516113	-32974.296808719635	20	0.010554089709762533	0.8	0.4142502071251036
YFR046C	-1	-/-	-172.55904865264893	-32666.865219593048	20	0.01054713249835201	0.8	0.41452637392985364
YDR052C	-1	-/-	-172.57301950454712	-32523.845703601837	20	0.010540184453227932	0.8	0.4148025407346037
YHR027C	-1	-/-	-172.57758712768555	-33063.79751634598	20	0.01053324555628703	0.8	0.4150787075393538
YNR055C	0	0/-	-172.58953261375427	-53686.724162340164	80	0.01053324555628703	0.8	0.4150787075393538
YGL190C	-1	-/-	-172.6079478263855	-31991.767643928528	20	0.010526315789473684	0.8	0.41535487434410384
YLR209C	0	0/-	-172.62734627723694	-54728.2625194788	80	0.010526315789473684	0.8	0.41535487434410384
YFL035C-A	-1	-/-	-172.6278314590454	-31933.17051410675	20	0.01051939513477975	0.8	0.4156310411488539
YFL035C	-1	-/-	-172.62783527374268	-31933.170586586	20	0.010512483574244415	0.8	0.415907207953604
YCR067C	-1	-/-	-172.62785243988037	-32592.384900569916	20	0.010505581089954037	0.8	0.41618337475835404
YNL012W	-1	-/-	-172.63134336471558	-32061.920818805695	20	0.010498687664041995	0.8	0.4164595415631041
YDL080C	-1	-/-	-172.63234281539917	-33293.356518268585	20	0.010491803278688525	0.8	0.4167357083678542
YOL158C	-1	-/-	-172.63288164138794	-31910.784566879272	20	0.010484927916120577	0.8	0.41701187517260424
YNL191W	0	0/0	-172.63623189926147	-55135.245657444	80	0.010484927916120577	0.8	0.41701187517260424
YNR022C	0	0/-	-172.63867020606995	-55419.609573721886	80	0.010484927916120577	0.8	0.41701187517260424
YLR454W	0	0/0	-172.63890516757965	-54203.120759010315	80	0.010484927916120577	0.8	0.41701187517260424
YDL153C	-1	-/-	-172.64264345169067	-33998.390285015106	20	0.010478061558611657	0.8	0.4172880419773543
YER050C	0	0/-	-172.64414930343628	-55107.601064920425	80	0.010478061558611657	0.8	0.4172880419773543
YNL169C	-1	-/-	-172.64879512786865	-32606.53291797638	20	0.010471204188481676	0.8	0.4175642087821044
YDR240C	-1	-/-	-172.6537628173828	-31736.49051141739	20	0.010464355788096796	0.8	0.41784037558685444
YCL054W	-1	-/-	-172.65846633911133	-33920.25775671005	20	0.01045751633986928	0.8	0.4181165423916045
YDR347W	0	0/-	-172.65956151485443	-54503.23784518242	80	0.01045751633986928	0.8	0.4181165423916045
YOL033W	-1	-/-	-172.66465282440186	-32014.438947677612	20	0.010450685826257348	0.8	0.4183927091963546
YER027C	-1	-/-	-172.664954662323	-32229.92574596405	20	0.010443864229765013	0.8	0.41866887600110464
YDL219W	0	0/0	-172.6914782524109	-55094.982595443726	80	0.010443864229765013	0.8	0.41866887600110464
YOR245C	-1	-/-	-172.6958212852478	-33300.04016780853	20	0.010437051532941943	0.8	0.41894504280585476
YGR006W	-1	-/-	-172.6987977027893	-32477.788138866425	20	0.010430247718383311	0.8	0.41922120961060483
YLR165C	-1	-/-	-172.7016134262085	-33363.869226932526	20	0.010423452768729642	0.8	0.4194973764153549
YHR144C	0	0/-	-172.70478987693787	-55587.37937235832	80	0.010423452768729642	0.8	0.4194973764153549
YML059C	-1	-/-	-172.71590518951416	-31293.557819366455	20	0.010416666666666666	0.8	0.41977354322010496
YDL047W	-1	-/-	-172.72989654541016	-31907.948056697845	20	0.01040988939492518	0.8	0.420049710024855
YMR233W	0	0/-	-172.73347210884094	-54131.60567069054	80	0.01040988939492518	0.8	0.420049710024855
YBR272C	-1	-/-	-172.74759149551392	-34036.53853607178	20	0.010403120936280884	0.8	0.4203258768296051
YLL018C-A	-1	-/-	-172.74841451644897	-32200.263176441193	20	0.010396361273554255	0.8	0.42060204363435516
YIR026C	-1	-/-	-172.75498485565186	-34706.439328193665	20	0.01038961038961039	0.8	0.4208782104391052
YPR091C	0	0/-	-172.75570952892303	-53804.56302309036	80	0.01038961038961039	0.8	0.4208782104391052
YMR022W	-1	-/-	-172.75990772247314	-31871.238131523132	20	0.010382868267358857	0.8	0.4211543772438553
YHR199C-A	0	0/-	-172.7607705593109	-53745.99644744396	80	0.010382868267358857	0.8	0.4211543772438553
YPL135W	-1	-/-	-172.7656798362732	-35384.73539686203	20	0.010376134889753566	0.8	0.42143054404860536
YHR088W	-1	-/-	-172.76741123199463	-33504.717690467834	20	0.010369410239792612	0.8	0.4217067108533554
YDR104C	0	0/-	-172.77965366840363	-54655.466123223305	80	0.010369410239792612	0.8	0.4217067108533554
YDR295C	-1	-/-	-172.78935861587524	-33123.83515739441	20	0.010362694300518135	0.8	0.4219828776581055
YGR081C	-1	-/-	-172.78944873809814	-33918.94284200668	20	0.010355987055016181	0.8	0.42225904446285556
YAR002C-A	-1	-/-	-172.79707860946655	-32200.85760974884	20	0.01034928848641656	0.8	0.4225352112676056
YJR101W	0	0/-	-172.80034184455872	-54705.42612040043	80	0.01034928848641656	0.8	0.4225352112676056
YDR156W	-1	-/-	-172.80589628219604	-32504.20773458481	20	0.010342598577892695	0.8	0.4228113780723557
YJL035C	-1	-/-	-172.82180309295654	-32908.89594602585	20	0.0103359173126615	0.8	0.42308754487710576
YHR196W	-1	-/-	-172.8226637840271	-33955.53237199783	20	0.010329244673983214	0.8	0.4233637116818558
YMR158C-A	0	0/0	-172.82442271709442	-53375.173904299736	80	0.010329244673983214	0.8	0.4233637116818558
YPR166C	0	0/-	-172.82629120349884	-54956.281564712524	80	0.010329244673983214	0.8	0.4233637116818558
YDR293C	-1	-/-	-172.83910655975342	-33329.92218589783	20	0.01032258064516129	0.8	0.4236398784866059
YDR079W	-1	-/-	-172.84027910232544	-33099.43784093857	20	0.010315925209542231	0.8	0.42391604529135596
YOR158W	0	0/-	-172.8433027267456	-55420.36500072479	80	0.010315925209542231	0.8	0.42391604529135596
YDR303C	-1	-/-	-172.84437561035156	-33195.886514663696	20	0.010309278350515464	0.8	0.424192212096106
YLR336C	0	0/-	-172.85195636749268	-56076.83565890789	80	0.010309278350515464	0.8	0.424192212096106
YBR293W	-1	-/-	-172.85569715499878	-33084.30086565018	20	0.0103026400515132	0.8	0.4244683789008561
YJR021C	-1	-/-	-172.8616394996643	-33707.41825008392	20	0.010296010296010296	0.8	0.4247445457056062
YLR126C	-1	-/-	-172.87668323516846	-32156.67516183853	20	0.010289389067524116	0.8	0.4250207125103563
YDR454C	0	0/-	-172.90028631687164	-55437.80913114548	80	0.010289389067524116	0.8	0.4250207125103563
YNL294C	-1	-/-	-172.90801811218262	-32654.690192699432	20	0.010282776349614395	0.8	0.42529687931510635
YLL010C	0	0/-	-172.9145132303238	-54020.30134391785	80	0.010282776349614395	0.8	0.42529687931510635
YNL280C	-1	-/-	-172.92749738693237	-33030.212018966675	20	0.010276172125883108	0.8	0.4255730461198564
YMR270C	-1	-/-	-172.93159103393555	-33573.69375419617	20	0.010269576379974325	0.8	0.4258492129246065
YDR216W	-1	-/-	-172.9360055923462	-34104.41996908188	20	0.010262989095574085	0.8	0.42612537972935655
YHL012W	-1	-/-	-172.9366331100464	-31953.964858055115	20	0.010256410256410256	0.8	0.4264015465341066
YPL184C	0	0/-	-172.95673632621765	-53382.21432161331	80	0.010256410256410256	0.8	0.4264015465341066
YBL105C	-1	-/-	-172.9576907157898	-32405.167039871216	20	0.010249839846252402	0.8	0.4266777133388567
YBR010W	-1	-/-	-172.9670443534851	-32593.77110671997	20	0.010243277848911651	0.8	0.42695388014360675
YGL080W	0	0/-	-172.97524857521057	-54779.71327674389	80	0.010243277848911651	0.8	0.42695388014360675
YER138C	-1	-/-	-172.9776964187622	-32258.894196987152	20	0.010236724248240563	0.8	0.4272300469483568
YNL087W	0	0/-	-172.98073303699493	-54398.56461572647	80	0.010236724248240563	0.8	0.4272300469483568
YDL136W	0	0/-	-172.98500561714172	-55709.338963747025	80	0.010236724248240563	0.8	0.4272300469483568
YDR066C	0	0/-	-173.0043807029724	-53512.29092562199	80	0.010236724248240563	0.8	0.4272300469483568
YGR055W	-1	-/-	-173.02018070220947	-33675.24027585983	20	0.010230179028132993	0.8	0.4275062137531069
YKR059W	-1	-/-	-173.02105712890625	-32171.466670036316	20	0.010223642172523962	0.8	0.42778238055785694
YNL249C	0	0/0	-173.03786396980286	-53102.87882423401	80	0.010223642172523962	0.8	0.42778238055785694
YNL138W-A	0	0/-	-173.03904128074646	-53480.96994614601	80	0.010223642172523962	0.8	0.42778238055785694
YOR259C	-1	-/-	-173.05003213882446	-33116.57241487503	20	0.010217113665389528	0.8	0.428058547362607
YOR087W	-1	-/-	-173.05217838287354	-32637.546421527863	20	0.01021059349074665	0.8	0.4283347141673571
YOR090C	0	0/-	-173.07739806175232	-52860.674550294876	80	0.01021059349074665	0.8	0.4283347141673571
YBR221C	-1	-/-	-173.08417558670044	-33457.68964958191	20	0.01020408163265306	0.8	0.42861088097210714
YHR069C	-1	-/-	-173.08539152145386	-34293.71455001831	20	0.010197578075207138	0.8	0.4288870477768572
YHL031C	-1	-/-	-173.0887279510498	-32923.51560640335	20	0.01019108280254777	0.8	0.4291632145816073
YNL124W	0	0/-	-173.09291863441467	-55814.66192185879	80	0.01019108280254777	0.8	0.4291632145816073
YDL190C	-1	-/-	-173.0995101928711	-32868.52176427841	20	0.010184595798854232	0.8	0.42943938138635734
YCR020C	-1	-/-	-173.1059398651123	-32625.192227363586	20	0.010178117048346057	0.8	0.4297155481911074
YNR075W	-1	-/-	-173.120765209198	-32822.270383358	20	0.010171646535282899	0.8	0.4299917149958575
YGR227W	-1	-/-	-173.12127017974854	-32456.40117788315	20	0.010165184243964422	0.8	0.43026788180060754
YBR100W	-1	-/-	-173.12419414520264	-32106.5042052269	20	0.010158730158730159	0.8	0.4305440486053576
YML025C	-1	-/-	-173.12656593322754	-33069.04822254181	20	0.01015228426395939	0.8	0.43082021541010773
YNL315C	0	0/-	-173.13093400001526	-55205.35640990734	80	0.01015228426395939	0.8	0.43082021541010773
YBL005W-A	-1	-/-	-173.1321792602539	-32103.31647491455	20	0.010145846544071021	0.8	0.4310963822148578
YER061C	-1	-/-	-173.1325559616089	-31838.716322422028	20	0.010139416983523447	0.8	0.43137254901960786
YBL038W	0	0/-	-173.1327692270279	-55236.067527890205	80	0.010139416983523447	0.8	0.43137254901960786
YOL080C	-1	-/-	-173.13426160812378	-34179.07979440689	20	0.01013299556681444	0.8	0.43164871582435793
YLR421C	0	0/-	-173.13485479354858	-55001.0218834877	80	0.01013299556681444	0.8	0.43164871582435793
YMR287C	-1	-/-	-173.14079523086548	-32213.999725341797	20	0.010126582278481013	0.8	0.431924882629108
YDR146C	-1	-/-	-173.15014362335205	-33257.73412275314	20	0.010120177103099304	0.8	0.43220104943385806
YER072W	-1	-/-	-173.16118574142456	-33656.02909326553	20	0.010113780025284451	0.8	0.43247721623860813
YGR106C	0	0/0	-173.16243743896484	-54819.594715595245	80	0.010113780025284451	0.8	0.43247721623860813
YPR122W	-1	-/-	-173.17855262756348	-32139.7753572464	20	0.01010739102969046	0.8	0.4327533830433582
YGR054W	-1	-/-	-173.1795711517334	-32768.344307899475	20	0.010101010101010102	0.8	0.43302954984810826
YIL015W	0	0/-	-173.18732976913452	-54655.51414144039	80	0.010101010101010102	0.8	0.43302954984810826
YMR062C	0	0/0	-173.1908391714096	-54047.388795018196	80	0.010101010101010102	0.8	0.43302954984810826
YPL158C	0	0/-	-173.2009949684143	-54107.13617706299	80	0.010101010101010102	0.8	0.43302954984810826
YNL268W	-1	-/-	-173.20119714736938	-33152.99784660339	20	0.010094637223974764	0.8	0.43330571665285833
YKR083C	-1	-/-	-173.21552324295044	-32144.92920398712	20	0.01008827238335435	0.8	0.4335818834576084
YCR052W	-1	-/-	-173.21737813949585	-33100.26097249985	20	0.010081915563957152	0.8	0.43385805026235846
YDR072C	-1	-/-	-173.23916292190552	-32620.54039621353	20	0.010075566750629723	0.8	0.43413421706710853
YHR039C-B	-1	-/-	-173.24015712738037	-31699.538529872894	20	0.010069225928256766	0.8	0.4344103838718586
YMR140W	-1	-/-	-173.25129985809326	-33729.218819618225	20	0.010062893081761006	0.8	0.43468655067660866
YMR280C	-1	-/-	-173.2529730796814	-32812.296511650085	20	0.01005656819610308	0.8	0.43496271748135873
YBL061C	-1	-/-	-173.2594656944275	-31927.32053041458	20	0.010050251256281407	0.8	0.4352388842861088
YPR182W	-1	-/-	-173.26377248764038	-33116.16626739502	20	0.010043942247332079	0.8	0.43551505109085886
YBR084C-A	0	0/-	-173.26634907722473	-55871.85249054432	80	0.010043942247332079	0.8	0.43551505109085886
YCR071C	-1	-/-	-173.27665090560913	-31823.42969751358	20	0.010037641154328732	0.8	0.43579121789560893
YKL059C	-1	-/-	-173.27722883224487	-34305.78106832504	20	0.010031347962382446	0.8	0.436067384700359
YOR249C	-1	-/-	-173.2775115966797	-32935.77447986603	20	0.010025062656641603	0.8	0.43634355150510906
YOL117W	-1	-/-	-173.28620052337646	-32793.89815950394	20	0.010018785222291797	0.8	0.43661971830985913
YML006C	-1	-/-	-173.30132722854614	-32183.892892837524	20	0.010012515644555695	0.8	0.43689588511460925
YNL306W	0	0/-	-173.30274903774261	-54264.946788072586	80	0.010012515644555695	0.8	0.43689588511460925
YOR113W	-1	-/-	-173.30663299560547	-32779.97764968872	20	0.010006253908692933	0.8	0.4371720519193593
YGL167C	-1	-/-	-173.31010103225708	-32719.30793952942	20	0.01	0.8	0.4374482187241094
YGL065C	-1	-/-	-173.31155920028687	-32900.45741176605	20	0.009993753903810118	0.8	0.43772438552885945
YJR064W	-1	-/-	-173.31254196166992	-33002.76799917221	20	0.009987515605493134	0.8	0.4380005523336095
YPL228W	-1	-/-	-173.31578540802002	-31591.928605556488	20	0.009981285090455396	0.8	0.4382767191383596
YIL061C	-1	-/-	-173.3291211128235	-32112.663769721985	20	0.00997506234413965	0.8	0.43855288594310965
[truncated: 3,961 more rows]
