# Supplementary material for: Revisiting co-expression-based automated function prediction in yeast with neural networks and updated Gene Ontology annotations
Source: PLoS One. 2026 Apr 16;21(4):e0322689. doi: 10.1371/journal.pone.0322689 (PMC13086303; doi:10.1371/journal.pone.0322689)
Supplement: S1 File — A zip file of tables in csv format containing individual genes ranked by their predicted involvement in each predicted GO term. These predictions were made by Model 1 as described in Table A of S1 Text. (ZIP) [file pone.0322689.s002.zip › GO0006360_SingleGeneRanking.csv]

Gene	Label	Annos	Score	Background Score	Num pos pairs	Precision	Recall	False Positive Rate
YDR101C	-1	-/-	-134.04006576538086	-26497.371392011642	30	0.0	0.0	0.00027693159789531985
YKR056W	-1	-/-	-141.39296293258667	-26967.535722255707	30	0.0	0.0	0.0005538631957906397
YJR063W	1	+/+	-143.58209037780762	-29646.931671857834	29	0.3333333333333333	0.03333333333333333	0.0005538631957906397
YOL124C	-1	-/-	-145.19040632247925	-27803.670611858368	30	0.25	0.03333333333333333	0.0008307947936859596
YPL210C	-1	-/-	-146.94293856620789	-28515.656045675278	30	0.2	0.03333333333333333	0.0011077263915812794
YLR222C	-1	-/-	-148.21685814857483	-27681.83694267273	30	0.16666666666666666	0.03333333333333333	0.0013846579894765993
YGL246C	-1	-/-	-148.48902463912964	-26715.582564115524	30	0.14285714285714285	0.03333333333333333	0.001661589587371919
YPL146C	-1	-/-	-148.54411387443542	-26814.98849749565	30	0.125	0.03333333333333333	0.001938521185267239
YKR079C	-1	-/-	-148.7087140083313	-27825.046407461166	30	0.1111111111111111	0.03333333333333333	0.002215452783162559
YLR435W	-1	-/-	-150.09914255142212	-27313.31788086891	30	0.1	0.03333333333333333	0.0024923843810578787
YJL011C	-1	-/-	-150.11671209335327	-29119.115702867508	30	0.09090909090909091	0.03333333333333333	0.0027693159789531985
YML080W	-1	-/-	-150.24212336540222	-28519.500911712646	30	0.08333333333333333	0.03333333333333333	0.0030462475768485184
YOR116C	-1	-/-	-150.25991487503052	-27348.714926481247	30	0.07692307692307693	0.03333333333333333	0.003323179174743838
YDL031W	-1	-/-	-150.29946780204773	-26814.932625055313	30	0.07142857142857142	0.03333333333333333	0.003600110772639158
YNR046W	-1	-/-	-150.33386421203613	-29388.102427959442	30	0.06666666666666667	0.03333333333333333	0.003877042370534478
YPL012W	-1	-/-	-150.40665888786316	-28847.81529855728	30	0.0625	0.03333333333333333	0.004153973968429798
YPR144C	-1	-/-	-150.51567912101746	-28100.265681028366	30	0.058823529411764705	0.03333333333333333	0.004430905566325118
YOL093W	-1	-/-	-150.77510571479797	-26940.761330604553	30	0.05555555555555555	0.03333333333333333	0.004707837164220438
YCR072C	-1	-/-	-151.08048152923584	-28150.312542915344	30	0.05263157894736842	0.03333333333333333	0.004984768762115757
YHR148W	-1	-/-	-151.14031338691711	-30229.935906648636	30	0.05	0.03333333333333333	0.005261700360011078
YDL166C	-1	-/-	-151.30667901039124	-27691.81937432289	30	0.047619047619047616	0.03333333333333333	0.005538631957906397
YNR053C	-1	-/-	-151.39230370521545	-29104.02269053459	30	0.045454545454545456	0.03333333333333333	0.005815563555801717
YPL126W	-1	-/+	-151.84239411354065	-27908.120465278625	30	0.043478260869565216	0.03333333333333333	0.006092495153697037
YGR145W	-1	-/-	-152.0404417514801	-28415.761882305145	30	0.041666666666666664	0.03333333333333333	0.006369426751592357
YGR195W	-1	-/-	-152.13687896728516	-27372.16082882881	30	0.04	0.03333333333333333	0.006646358349487676
YOR224C	1	+/+	-152.16261911392212	-28377.576941490173	29	0.07692307692307693	0.06666666666666667	0.006646358349487676
YOL125W	-1	-/-	-152.177232503891	-27667.513333797455	30	0.07407407407407407	0.06666666666666667	0.006923289947382997
YNL207W	-1	-/-	-152.22215938568115	-26807.280695438385	30	0.07142857142857142	0.06666666666666667	0.007200221545278316
YGL070C	-1	-/-	-152.52690243721008	-28042.375190258026	30	0.06896551724137931	0.06666666666666667	0.007477153143173636
YLL011W	-1	-/-	-153.33228993415833	-28441.320239067078	30	0.06666666666666667	0.06666666666666667	0.007754084741068956
YHR070W	-1	-/-	-153.61243677139282	-27801.61226272583	30	0.06451612903225806	0.06666666666666667	0.008031016338964275
YJL025W	1	+/+	-153.61313223838806	-27964.073937416077	29	0.09375	0.1	0.008031016338964275
YKL009W	-1	-/-	-154.25631618499756	-28417.47560787201	30	0.09090909090909091	0.1	0.008307947936859596
YNL163C	-1	-/-	-154.34366655349731	-27739.566558361053	30	0.08823529411764706	0.1	0.008584879534754916
YLR196W	-1	-/-	-154.58182835578918	-29221.98009133339	30	0.08571428571428572	0.1	0.008861811132650235
YER082C	-1	-/-	-155.08458399772644	-28611.884580612183	30	0.08333333333333333	0.1	0.009138742730545555
YKL082C	-1	-/-	-155.44984364509583	-28552.64245700836	30	0.08108108108108109	0.1	0.009415674328440876
YPR137W	-1	-/-	-155.62526059150696	-29055.870710134506	30	0.07894736842105263	0.1	0.009692605926336195
YNL110C	-1	-/-	-156.10800623893738	-27825.539307832718	30	0.07692307692307693	0.1	0.009969537524231515
YOR340C	1	+/+	-156.35123419761658	-29288.5246052742	29	0.1	0.13333333333333333	0.009969537524231515
YDR021W	-1	-/-	-156.46329259872437	-30315.64223241806	30	0.0975609756097561	0.13333333333333333	0.010246469122126834
YDR245W	-1	-/-	-156.60244750976562	-28038.59090256691	30	0.09523809523809523	0.13333333333333333	0.010523400720022155
YJR042W	-1	-/-	-156.8399670124054	-27426.71088218689	30	0.09302325581395349	0.13333333333333333	0.010800332317917475
YDR120C	-1	-/-	-156.97378587722778	-28639.184756040573	30	0.09090909090909091	0.13333333333333333	0.011077263915812794
YJL109C	-1	-/+	-157.01588106155396	-27090.28781604767	30	0.08888888888888889	0.13333333333333333	0.011354195513708113
YKL154W	-1	-/-	-157.1170461177826	-27837.38452720642	30	0.08695652173913043	0.13333333333333333	0.011631127111603435
YOL021C	-1	-/-	-157.1771252155304	-27603.33341050148	30	0.0851063829787234	0.13333333333333333	0.011908058709498754
YHR065C	-1	-/-	-157.25902485847473	-28046.560124874115	30	0.08333333333333333	0.13333333333333333	0.012184990307394073
YDR060W	-1	-/-	-157.52404832839966	-28027.637377023697	30	0.08163265306122448	0.13333333333333333	0.012461921905289393
YFR028C	-1	-/+	-157.91394186019897	-29215.68307185173	30	0.08	0.13333333333333333	0.012738853503184714
YKL099C	-1	-/-	-158.20939087867737	-27431.785492897034	30	0.0784313725490196	0.13333333333333333	0.013015785101080033
YKL014C	-1	-/-	-158.33084344863892	-27515.48297905922	30	0.07692307692307693	0.13333333333333333	0.013292716698975353
YLR384C	-1	-/-	-158.33883810043335	-26641.587765455246	30	0.07547169811320754	0.13333333333333333	0.013569648296870672
YAL025C	-1	-/-	-158.40300011634827	-30691.977343797684	30	0.07407407407407407	0.13333333333333333	0.013846579894765993
YOL080C	-1	-/-	-158.57486820220947	-28978.108934402466	30	0.07272727272727272	0.13333333333333333	0.014123511492661313
YDR299W	-1	-/-	-159.2437174320221	-27942.15049123764	30	0.07142857142857142	0.13333333333333333	0.014400443090556632
YPL237W	-1	-/-	-159.53069496154785	-28521.86193752289	30	0.07017543859649122	0.13333333333333333	0.014677374688451952
YJL208C	-1	-/-	-159.82579922676086	-28022.46381378174	30	0.06896551724137931	0.13333333333333333	0.014954306286347273
YGL169W	-1	-/-	-160.06596302986145	-27836.082566976547	30	0.06779661016949153	0.13333333333333333	0.015231237884242592
YDR324C	-1	-/+	-160.22779536247253	-27959.94814682007	30	0.06666666666666667	0.13333333333333333	0.015508169482137912
YOR210W	1	+/+	-160.58693289756775	-28336.744178533554	29	0.08196721311475409	0.16666666666666666	0.015508169482137912
YOL144W	-1	-/-	-160.7039852142334	-29687.190353393555	30	0.08064516129032258	0.16666666666666666	0.015785101080033233
YPR190C	-1	-/-	-160.73359417915344	-27958.944047689438	30	0.07936507936507936	0.16666666666666666	0.01606203267792855
YDL150W	-1	-/-	-160.7970678806305	-28360.3022108078	30	0.078125	0.16666666666666666	0.01633896427582387
YDR184C	-1	-/-	-160.82166743278503	-28846.304035902023	30	0.07692307692307693	0.16666666666666666	0.016615895873719193
YDR312W	-1	-/-	-160.95955657958984	-27884.11759376526	30	0.07575757575757576	0.16666666666666666	0.01689282747161451
YLR129W	-1	-/-	-161.10058164596558	-28813.821078062057	30	0.07462686567164178	0.16666666666666666	0.01716975906950983
YDL208W	-1	-/-	-161.2395577430725	-29903.64617371559	30	0.07352941176470588	0.16666666666666666	0.01744669066740515
YLR409C	-1	-/-	-161.23993492126465	-30018.87380886078	30	0.07246376811594203	0.16666666666666666	0.01772362226530047
YGR271C-A	0	0/-	-161.3156954050064	-48988.650592803955	120	0.07246376811594203	0.16666666666666666	0.01772362226530047
YLL035W	-1	-/+	-161.99662280082703	-27940.494859933853	30	0.07142857142857142	0.16666666666666666	0.01800055386319579
YHR170W	-1	-/-	-162.02506375312805	-29715.904129981995	30	0.07042253521126761	0.16666666666666666	0.01827748546109111
YOR207C	-1	-/-	-162.61403703689575	-29264.709740161896	30	0.06944444444444445	0.16666666666666666	0.01855441705898643
YEL026W	-1	-/-	-162.84297919273376	-30210.45276117325	30	0.0684931506849315	0.16666666666666666	0.01883134865688175
YIL016W	-1	-/-	-162.89907121658325	-28919.314620256424	30	0.06756756756756757	0.16666666666666666	0.01910828025477707
YDR361C	-1	-/-	-162.95460176467896	-28440.868663549423	30	0.06666666666666667	0.16666666666666666	0.01938521185267239
YKR060W	-1	-/-	-162.96791195869446	-28661.863934278488	30	0.06578947368421052	0.16666666666666666	0.019662143450567708
YDR429C	-1	-/-	-163.34799671173096	-27754.821125984192	30	0.06493506493506493	0.16666666666666666	0.01993907504846303
YHR089C	-1	-/-	-163.42442178726196	-28758.774250030518	30	0.0641025641025641	0.16666666666666666	0.02021600664635835
YER126C	-1	-/-	-163.47370409965515	-29181.967408895493	30	0.06329113924050633	0.16666666666666666	0.020492938244253668
YPL243W	-1	-/-	-163.75149178504944	-30560.10435271263	30	0.0625	0.16666666666666666	0.02076986984214899
YHR143W-A	1	+/+	-163.92082977294922	-27826.594910621643	29	0.07407407407407407	0.2	0.02076986984214899
YER006W	-1	-/-	-164.0234203338623	-29739.133862018585	30	0.07317073170731707	0.2	0.02104680144004431
YNL182C	-1	-/-	-164.0535650253296	-31143.52277612686	30	0.07228915662650602	0.2	0.021323733037939628
YMR239C	-1	-/-	-164.11640977859497	-28314.97776865959	30	0.07142857142857142	0.2	0.02160066463583495
YGR090W	-1	-/-	-164.21311783790588	-28223.662540912628	30	0.07058823529411765	0.2	0.021877596233730267
YJR041C	0	0/-	-164.3169226050377	-47203.43597316742	120	0.07058823529411765	0.2	0.021877596233730267
YEL055C	0	0/-	-164.44440919160843	-48065.99048644304	120	0.07058823529411765	0.2	0.021877596233730267
YDL112W	-1	-/-	-164.47947645187378	-27844.66163444519	30	0.06976744186046512	0.2	0.022154527831625588
YNL232W	-1	-/-	-164.60365748405457	-28446.688467025757	30	0.06896551724137931	0.2	0.02243145942952091
YLR052W	-1	-/-	-164.70377397537231	-28366.31627893448	30	0.06818181818181818	0.2	0.022708391027416227
YNR038W	-1	-/-	-164.761164188385	-29397.841203212738	30	0.06741573033707865	0.2	0.022985322625311548
YJR097W	-1	-/-	-164.89388036727905	-28016.768156290054	30	0.06666666666666667	0.2	0.02326225422320687
YDL036C	-1	-/-	-164.90278387069702	-29975.863420009613	30	0.06593406593406594	0.2	0.023539185821102187
YHR062C	-1	-/-	-164.9041132926941	-29304.95272922516	30	0.06521739130434782	0.2	0.023816117418997508
YMR309C	-1	-/-	-164.99753212928772	-30285.646421909332	30	0.06451612903225806	0.2	0.024093049016892826
YDR280W	-1	-/-	-165.07321739196777	-29113.2294549942	30	0.06382978723404255	0.2	0.024369980614788147
YNR003C	-1	-/-	-165.13424253463745	-27727.769619703293	30	0.06315789473684211	0.2	0.024646912212683468
YJL148W	1	+/+	-165.15228724479675	-30337.371604681015	29	0.07291666666666667	0.23333333333333334	0.024646912212683468
YDR339C	-1	-/-	-165.3016266822815	-28482.17194700241	30	0.07216494845360824	0.23333333333333334	0.024923843810578786
YGR173W	0	0/-	-165.4764981865883	-48618.291052639484	120	0.07216494845360824	0.23333333333333334	0.024923843810578786
YPL043W	-1	-/-	-165.5373306274414	-30883.728140830994	30	0.07142857142857142	0.23333333333333334	0.025200775408474107
YOR004W	-1	-/-	-165.5664565563202	-30914.511328458786	30	0.0707070707070707	0.23333333333333334	0.025477707006369428
YOR361C	-1	-/-	-165.81620168685913	-30437.7873775959	30	0.07	0.23333333333333334	0.025754638604264746
YLR017W	0	0/-	-166.02916073799133	-48999.511900901794	120	0.07	0.23333333333333334	0.025754638604264746
YNL153C	-1	-/-	-166.0526475906372	-30177.04176592827	30	0.06930693069306931	0.23333333333333334	0.026031570202160067
YDR412W	-1	-/-	-166.1680817604065	-28530.934836149216	30	0.06862745098039216	0.23333333333333334	0.026308501800055388
YJR070C	-1	-/-	-166.20945930480957	-29423.91268825531	30	0.06796116504854369	0.23333333333333334	0.026585433397950706
YLR068W	-1	-/-	-166.63944292068481	-30551.386489391327	30	0.0673076923076923	0.23333333333333334	0.026862364995846027
YPL212C	-1	-/-	-166.83657455444336	-28213.238740205765	30	0.06666666666666667	0.23333333333333334	0.027139296593741345
YPL211W	-1	-/-	-166.96826148033142	-31412.415874242783	30	0.0660377358490566	0.23333333333333334	0.027416228191636666
YIL110W	-1	-/-	-167.02082657814026	-28253.675867557526	30	0.06542056074766354	0.23333333333333334	0.027693159789531987
YOR272W	-1	-/-	-167.0947663784027	-30181.724895238876	30	0.06481481481481481	0.23333333333333334	0.027970091387427305
YLR401C	-1	-/-	-167.1359372138977	-29073.544144630432	30	0.06422018348623854	0.23333333333333334	0.028247022985322626
YHR036W	-1	-/-	-167.16812944412231	-29365.95088648796	30	0.06363636363636363	0.23333333333333334	0.028523954583217947
YGL211W	-1	-/-	-167.1865782737732	-27869.22390937805	30	0.06306306306306306	0.23333333333333334	0.028800886181113265
YBR247C	-1	-/-	-167.19399762153625	-29328.18997478485	30	0.0625	0.23333333333333334	0.029077817779008586
YDL014W	-1	-/-	-167.2520694732666	-29943.030496120453	30	0.061946902654867256	0.23333333333333334	0.029354749376903903
YOR252W	0	0/0	-167.40738558769226	-48608.52127069235	120	0.061946902654867256	0.23333333333333334	0.029354749376903903
YOL061W	-1	-/-	-167.47093605995178	-28636.942613363266	30	0.06140350877192982	0.23333333333333334	0.029631680974799224
YOL115W	-1	-/-	-167.50875306129456	-28584.78936624527	30	0.06086956521739131	0.23333333333333334	0.029908612572694546
YNR054C	-1	-/-	-167.55150866508484	-28506.682596445084	30	0.0603448275862069	0.23333333333333334	0.030185544170589863
YBR154C	1	+/+	-167.5641269683838	-29716.056150197983	29	0.06837606837606838	0.26666666666666666	0.030185544170589863
YKL172W	-1	-/-	-167.6098427772522	-29683.735388040543	30	0.06779661016949153	0.26666666666666666	0.030462475768485184
YMR211W	-1	-/-	-167.65288972854614	-28533.593806266785	30	0.06722689075630252	0.26666666666666666	0.030739407366380506
YJL010C	-1	-/-	-167.7062861919403	-29230.61565542221	30	0.06666666666666667	0.26666666666666666	0.031016338964275823
YOR310C	-1	-/-	-167.73414039611816	-31047.100617408752	30	0.06611570247933884	0.26666666666666666	0.03129327056217114
YOR143C	-1	-/-	-167.77215909957886	-29183.988822460175	30	0.06557377049180328	0.26666666666666666	0.031570202160066466
YML043C	1	+/+	-167.8249020576477	-29108.026727199554	29	0.07317073170731707	0.3	0.031570202160066466
YLR276C	-1	-/-	-167.99050903320312	-29360.970992803574	30	0.07258064516129033	0.3	0.03184713375796178
YDR121W	-1	-/-	-168.4201798439026	-28045.201630353928	30	0.072	0.3	0.0321240653558571
YKR025W	-1	-/-	-168.44699907302856	-28243.310987472534	30	0.07142857142857142	0.3	0.032400996953752426
YMR128W	-1	-/-	-168.47260332107544	-27825.017147541046	30	0.07086614173228346	0.3	0.03267792855164774
YDL051W	-1	-/-	-168.51046752929688	-29763.808376550674	30	0.0703125	0.3	0.03295486014954306
YGR264C	-1	-/-	-168.5223307609558	-28756.65555691719	30	0.06976744186046512	0.3	0.033231791747438386
YOL041C	0	0/-	-168.54049891233444	-47490.12190389633	120	0.06976744186046512	0.3	0.033231791747438386
YPR010C	1	+/+	-168.56055450439453	-29748.92135977745	29	0.07692307692307693	0.3333333333333333	0.033231791747438386
YHR169W	-1	-/-	-168.56488275527954	-28760.155594587326	30	0.07633587786259542	0.3333333333333333	0.0335087233453337
YHR066W	-1	-/-	-168.6952817440033	-30519.708600759506	30	0.07575757575757576	0.3333333333333333	0.03378565494322902
YDR398W	-1	-/+	-168.7779083251953	-29525.15914297104	30	0.07518796992481203	0.3333333333333333	0.034062586541124346
YNL282W	-1	-/-	-168.9113166332245	-27976.63721346855	30	0.07462686567164178	0.3333333333333333	0.03433951813901966
YPR048W	0	0/-	-168.97423124313354	-49688.65740048885	120	0.07462686567164178	0.3333333333333333	0.03433951813901966
YHR088W	-1	-/-	-168.97694039344788	-28479.31884288788	30	0.07407407407407407	0.3333333333333333	0.03461644973691498
YNL112W	-1	-/-	-169.18759775161743	-31775.640932798386	30	0.07352941176470588	0.3333333333333333	0.0348933813348103
YPL093W	-1	-/-	-169.28330397605896	-29599.354841947556	30	0.072992700729927	0.3333333333333333	0.03517031293270562
YOL010W	-1	-/-	-169.31137084960938	-28263.529896974564	30	0.07246376811594203	0.3333333333333333	0.03544724453060094
YBR142W	-1	-/-	-169.39733386039734	-30114.913092136383	30	0.07194244604316546	0.3333333333333333	0.03572417612849626
YER025W	-1	-/-	-169.53598761558533	-29081.985645771027	30	0.07142857142857142	0.3333333333333333	0.03600110772639158
YML113W	-1	-/-	-169.59828448295593	-30983.030634880066	30	0.07092198581560284	0.3333333333333333	0.0362780393242869
YJR002W	-1	-/-	-169.6410732269287	-28719.000012159348	30	0.07042253521126761	0.3333333333333333	0.03655497092218222
YLR397C	-1	-/-	-169.66265678405762	-29565.77442097664	30	0.06993006993006994	0.3333333333333333	0.03683190252007754
YPL226W	0	0/-	-169.94469910860062	-49373.35223585367	120	0.06993006993006994	0.3333333333333333	0.03683190252007754
YOL097C	-1	-/-	-169.98333930969238	-29242.373173952103	30	0.06944444444444445	0.3333333333333333	0.03710883411797286
YGR074W	-1	-/-	-169.98821210861206	-28522.587685108185	30	0.06896551724137931	0.3333333333333333	0.03738576571586818
YDL060W	-1	-/-	-170.3157479763031	-29784.835144281387	30	0.0684931506849315	0.3333333333333333	0.0376626973137635
YGR159C	-1	-/-	-170.32623887062073	-30481.013913154602	30	0.06802721088435375	0.3333333333333333	0.03793962891165882
YOR001W	-1	-/-	-170.3303816318512	-27902.697000980377	30	0.06756756756756757	0.3333333333333333	0.03821656050955414
YNR024W	0	0/-	-170.35389232635498	-48742.47172152996	120	0.06756756756756757	0.3333333333333333	0.03821656050955414
YFL001W	0	0/-	-170.4838752746582	-48940.53300124407	120	0.06756756756756757	0.3333333333333333	0.03821656050955414
YER002W	-1	-/-	-170.62698435783386	-30135.75009083748	30	0.06711409395973154	0.3333333333333333	0.03849349210744946
YOR206W	-1	-/-	-170.74516463279724	-29545.175706863403	30	0.06666666666666667	0.3333333333333333	0.03877042370534478
YMR093W	-1	-/+	-170.81283378601074	-29933.64417362213	30	0.06622516556291391	0.3333333333333333	0.0390473553032401
YNR012W	0	0/-	-170.884312748909	-50067.84945547581	120	0.06622516556291391	0.3333333333333333	0.0390473553032401
YGR095C	-1	-/-	-170.93299794197083	-28174.38317990303	30	0.06578947368421052	0.3333333333333333	0.039324286901135416
YMR229C	-1	-/-	-170.94460439682007	-30443.57311320305	30	0.06535947712418301	0.3333333333333333	0.03960121849903074
YNL061W	-1	-/-	-171.04479670524597	-30484.686411857605	30	0.06493506493506493	0.3333333333333333	0.03987815009692606
YML023C	-1	-/-	-171.19106936454773	-28546.89016342163	30	0.06451612903225806	0.3333333333333333	0.040155081694821376
YOR119C	-1	-/+	-171.24690556526184	-28762.004779815674	30	0.0641025641025641	0.3333333333333333	0.0404320132927167
YGL171W	-1	-/-	-171.28010940551758	-30956.22392296791	30	0.06369426751592357	0.3333333333333333	0.04070894489061202
YNL151C	-1	-/-	-171.29741525650024	-30372.282751321793	30	0.06329113924050633	0.3333333333333333	0.040985876488507336
YOR056C	-1	-/-	-171.40281915664673	-28882.551711320877	30	0.06289308176100629	0.3333333333333333	0.04126280808640266
YEL018W	-1	-/-	-171.5672311782837	-28853.629770755768	30	0.0625	0.3333333333333333	0.04153973968429798
YGR128C	-1	-/+	-171.62344026565552	-30673.978355884552	30	0.062111801242236024	0.3333333333333333	0.041816671282193296
YMR080C	-1	-/-	-171.62541675567627	-27791.092514514923	30	0.06172839506172839	0.3333333333333333	0.04209360288008862
YBL004W	-1	-/-	-171.83951354026794	-28861.31228661537	30	0.06134969325153374	0.3333333333333333	0.04237053447798394
YGR103W	-1	-/-	-171.96113419532776	-29613.996912240982	30	0.06097560975609756	0.3333333333333333	0.042647466075879256
YJL198W	-1	-/-	-172.04647970199585	-29758.68112707138	30	0.06060606060606061	0.3333333333333333	0.04292439767377458
YNL132W	0	0/-	-172.2697702050209	-48748.273884773254	120	0.06060606060606061	0.3333333333333333	0.04292439767377458
YOR101W	0	0/-	-172.403402864933	-50704.93392980099	120	0.06060606060606061	0.3333333333333333	0.04292439767377458
YOL077C	-1	-/-	-172.46953582763672	-30343.992230176926	30	0.060240963855421686	0.3333333333333333	0.0432013292716699
YLR223C	-1	-/-	-172.51152181625366	-29146.79961538315	30	0.059880239520958084	0.3333333333333333	0.043478260869565216
YKR026C	-1	-/-	-172.52726411819458	-30075.22543978691	30	0.05952380952380952	0.3333333333333333	0.043755192467460534
YPL235W	-1	-/-	-172.58323097229004	-28523.6587100029	30	0.05917159763313609	0.3333333333333333	0.04403212406535586
YNL255C	0	0/-	-172.6356354355812	-49955.20018029213	120	0.05917159763313609	0.3333333333333333	0.04403212406535586
YLR146C	0	0/-	-172.76273822784424	-48632.04100161791	120	0.05917159763313609	0.3333333333333333	0.04403212406535586
YPL183C	0	0/-	-172.85035783052444	-49186.72700113058	120	0.05917159763313609	0.3333333333333333	0.04403212406535586
YBL039C	-1	-/-	-172.89294242858887	-31267.838284492493	30	0.058823529411764705	0.3333333333333333	0.044309055663251176
YML031W	-1	-/-	-172.9326114654541	-29226.304827928543	30	0.05847953216374269	0.3333333333333333	0.044585987261146494
YAL036C	0	0/-	-173.07416033744812	-48468.47853606939	120	0.05847953216374269	0.3333333333333333	0.044585987261146494
YAR002W	-1	-/-	-173.17189502716064	-29736.439355134964	30	0.05813953488372093	0.3333333333333333	0.04486291885904182
YPR060C	0	0/0	-173.34328353405	-48996.92914402485	120	0.05813953488372093	0.3333333333333333	0.04486291885904182
YLR106C	-1	-/-	-173.34395694732666	-28627.58651661873	30	0.057803468208092484	0.3333333333333333	0.045139850456937136
YDR091C	-1	-/-	-173.48510026931763	-30627.219284534454	30	0.05747126436781609	0.3333333333333333	0.045416782054832454
YHL013C	0	0/-	-173.4881353378296	-49412.17255729437	120	0.05747126436781609	0.3333333333333333	0.045416782054832454
YDR037W	-1	-/-	-173.5772204399109	-28875.078595876694	30	0.05714285714285714	0.3333333333333333	0.04569371365272778
YFR001W	-1	-/-	-173.69328045845032	-28203.049332141876	30	0.056818181818181816	0.3333333333333333	0.045970645250623096
YOL052C	0	0/-	-173.701964199543	-49183.2846826911	120	0.056818181818181816	0.3333333333333333	0.045970645250623096
YDR465C	-1	-/-	-173.74210739135742	-28572.7905292511	30	0.05649717514124294	0.3333333333333333	0.046247576848518414
YGL029W	-1	-/-	-173.75406670570374	-30370.944456338882	30	0.056179775280898875	0.3333333333333333	0.04652450844641374
YER049W	-1	-/-	-173.7789535522461	-28239.40646958351	30	0.055865921787709494	0.3333333333333333	0.046801440044309056
YHR144C	0	0/-	-173.81866961717606	-49395.7658598423	120	0.055865921787709494	0.3333333333333333	0.046801440044309056
YNL062C	-1	-/-	-173.97732591629028	-29866.34721159935	30	0.05555555555555555	0.3333333333333333	0.047078371642204374
YHR085W	-1	-/-	-174.06296491622925	-30119.456822156906	30	0.055248618784530384	0.3333333333333333	0.0473553032400997
YIL020C	0	0/0	-174.08123117685318	-49592.96090340614	120	0.055248618784530384	0.3333333333333333	0.0473553032400997
YDR496C	0	0/-	-174.1105157136917	-48130.74971681833	120	0.055248618784530384	0.3333333333333333	0.0473553032400997
YGR162W	-1	-/-	-174.16846179962158	-29906.30833888054	30	0.054945054945054944	0.3333333333333333	0.047632234837995016
YKL181W	0	0/-	-174.25285249948502	-49354.330463290215	120	0.054945054945054944	0.3333333333333333	0.047632234837995016
YLR172C	-1	-/-	-174.25307512283325	-31669.322627067566	30	0.0546448087431694	0.3333333333333333	0.047909166435890334
YGL099W	-1	-/-	-174.37789916992188	-30535.555734872818	30	0.05434782608695652	0.3333333333333333	0.04818609803378565
YPR041W	-1	-/-	-174.5391845703125	-28861.095465421677	30	0.05405405405405406	0.3333333333333333	0.048463029631680976
YOR359W	-1	-/-	-174.7308554649353	-28992.405333042145	30	0.053763440860215055	0.3333333333333333	0.048739961229576294
YGR123C	-1	-/-	-174.75888848304749	-29162.989440202713	30	0.053475935828877004	0.3333333333333333	0.04901689282747161
YLR449W	-1	-/-	-174.86506628990173	-30648.498594999313	30	0.05319148936170213	0.3333333333333333	0.049293824425366936
YPL129W	-1	-/-	-174.9761266708374	-28439.40273499489	30	0.05291005291005291	0.3333333333333333	0.049570756023262254
YDR198C	-1	-/-	-175.06159472465515	-27888.70491170883	30	0.05263157894736842	0.3333333333333333	0.04984768762115757
YPR169W	0	0/-	-175.09046334028244	-49495.10463440418	120	0.05263157894736842	0.3333333333333333	0.04984768762115757
YHR197W	-1	-/-	-175.16588044166565	-29817.294719934464	30	0.05235602094240838	0.3333333333333333	0.050124619219052896
YFL022C	-1	-/-	-175.38014268875122	-28383.560569047928	30	0.052083333333333336	0.3333333333333333	0.050401550816948214
YGR078C	-1	-/-	-175.7294385433197	-29363.226902723312	30	0.05181347150259067	0.3333333333333333	0.05067848241484353
YLL008W	-1	-/-	-175.76648330688477	-30402.8912088871	30	0.05154639175257732	0.3333333333333333	0.050955414012738856
YMR217W	0	0/-	-175.8324734568596	-50467.711410582066	120	0.05154639175257732	0.3333333333333333	0.050955414012738856
YNL001W	-1	-/-	-175.83472347259521	-28613.526343107224	30	0.05128205128205128	0.3333333333333333	0.051232345610634174
YLR336C	0	0/-	-175.92433255910873	-48199.20483422279	120	0.05128205128205128	0.3333333333333333	0.051232345610634174
YLR186W	-1	-/-	-175.94275093078613	-29794.509945631027	30	0.05102040816326531	0.3333333333333333	0.05150927720852949
YLL034C	-1	-/-	-175.96300554275513	-29943.687059640884	30	0.050761421319796954	0.3333333333333333	0.051786208806424816
YDL111C	-1	-/-	-176.11712074279785	-29063.431554079056	30	0.050505050505050504	0.3333333333333333	0.052063140404320134
YOR341W	1	+/+	-176.1685438156128	-29388.42269563675	29	0.05527638190954774	0.36666666666666664	0.052063140404320134
YOR276W	0	0/-	-176.19393283128738	-50058.18416696787	120	0.05527638190954774	0.36666666666666664	0.052063140404320134
YGL111W	-1	-/-	-176.20314741134644	-30344.61103606224	30	0.055	0.36666666666666664	0.05234007200221545
YNL113W	1	+/+	-176.2494547367096	-30569.105234861374	29	0.05970149253731343	0.4	0.05234007200221545
YMR127C	-1	-/-	-176.2523341178894	-29046.144384384155	30	0.0594059405940594	0.4	0.052617003600110776
YMR014W	-1	-/-	-176.25279426574707	-29792.543825864792	30	0.059113300492610835	0.4	0.052893935198006094
YML093W	-1	-/-	-176.43956899642944	-30652.29353785515	30	0.058823529411764705	0.4	0.05317086679590141
YDR300C	-1	-/0	-176.45888137817383	-29454.090473651886	30	0.05853658536585366	0.4	0.05344779839379673
YDR087C	-1	-/-	-176.47802996635437	-29300.226509332657	30	0.05825242718446602	0.4	0.053724729991692054
YMR269W	0	0/-	-176.58328986167908	-49707.84133452177	120	0.05825242718446602	0.4	0.053724729991692054
YOL139C	-1	-/-	-176.78749585151672	-30253.887943983078	30	0.057971014492753624	0.4	0.05400166158958737
YMR131C	0	0/-	-176.95953130722046	-49517.556461274624	120	0.057971014492753624	0.4	0.05400166158958737
YDL153C	-1	-/-	-177.08779954910278	-29199.686855793	30	0.057692307692307696	0.4	0.05427859318748269
YLR316C	-1	-/-	-177.12300729751587	-29251.18900990486	30	0.05741626794258373	0.4	0.054555524785378014
YDL213C	-1	-/-	-177.24525332450867	-30576.728712797165	30	0.05714285714285714	0.4	0.05483245638327333
YDL074C	-1	-/-	-177.25780248641968	-28975.783051729202	30	0.05687203791469194	0.4	0.05510938798116865
YIL019W	-1	-/-	-177.33422899246216	-31134.269188165665	30	0.05660377358490566	0.4	0.055386319579063974
YPL175W	-1	-/-	-177.4020872116089	-27816.383665323257	30	0.056338028169014086	0.4	0.05566325117695929
YLR060W	-1	-/-	-177.46920824050903	-28577.69080376625	30	0.056074766355140186	0.4	0.05594018277485461
YKR024C	-1	-/-	-177.62921333312988	-31064.49641776085	30	0.05581395348837209	0.4	0.056217114372749934
YML094W	-1	-/-	-177.66299295425415	-28660.081015586853	30	0.05555555555555555	0.4	0.05649404597064525
YHR013C	-1	-/-	-177.68285703659058	-31493.30490422249	30	0.055299539170506916	0.4	0.05677097756854057
YBR079C	-1	-/-	-177.77792882919312	-29439.801022291183	30	0.05504587155963303	0.4	0.057047909166435894
YPR163C	-1	-/-	-177.80055260658264	-30010.572414398193	30	0.0547945205479452	0.4	0.05732484076433121
YPL263C	0	0/0	-177.93607085943222	-50021.46124154329	120	0.0547945205479452	0.4	0.05732484076433121
YGR081C	-1	-/-	-177.94717121124268	-29239.995214939117	30	0.05454545454545454	0.4	0.05760177236222653
YIR012W	-1	-/-	-178.0422761440277	-29062.184473752975	30	0.05429864253393665	0.4	0.05787870396012185
YDR045C	-1	-/-	-178.04376459121704	-30210.657548666	30	0.05405405405405406	0.4	0.05815563555801717
YNL292W	-1	-/-	-178.09493112564087	-28980.25758290291	30	0.053811659192825115	0.4	0.05843256715591249
YAL003W	-1	-/-	-178.10258316993713	-31302.32012271881	30	0.05357142857142857	0.4	0.05870949875380781
YKR092C	0	0/0	-178.2005259990692	-50140.438412189484	120	0.05357142857142857	0.4	0.05870949875380781
YLR051C	-1	-/-	-178.36954021453857	-28306.980777978897	30	0.05333333333333334	0.4	0.05898643035170313
YOR243C	-1	-/-	-178.39082288742065	-28701.127984046936	30	0.05309734513274336	0.4	0.05926336194959845
YHR128W	0	0/-	-178.4546861052513	-51875.32238787413	120	0.05309734513274336	0.4	0.05926336194959845
YOR205C	0	0/-	-178.56706231832504	-49643.98000741005	120	0.05309734513274336	0.4	0.05926336194959845
YNL256W	-1	-/-	-178.60846424102783	-30254.55228829384	30	0.05286343612334802	0.4	0.05954029354749377
YBR055C	-1	-/-	-178.62612080574036	-28947.988184928894	30	0.05263157894736842	0.4	0.05981722514538909
YJL124C	-1	-/-	-178.62706470489502	-30049.099452733994	30	0.05240174672489083	0.4	0.06009415674328441
YPR143W	-1	-/-	-178.8175346851349	-29125.275382995605	30	0.05217391304347826	0.4	0.06037108834117973
YIL118W	-1	-/-	-178.8729648590088	-28942.701909542084	30	0.05194805194805195	0.4	0.06064801993907505
YDR152W	0	0/-	-179.1360535621643	-48969.02213829756	120	0.05194805194805195	0.4	0.06064801993907505
YDL082W	0	0/-	-179.26439154148102	-50922.58974456787	120	0.05194805194805195	0.4	0.06064801993907505
YPR016C	-1	-/-	-179.34607672691345	-29652.333540439606	30	0.05172413793103448	0.4	0.06092495153697037
YGR158C	-1	-/-	-179.35304403305054	-29454.72535252571	30	0.05150214592274678	0.4	0.06120188313486569
YPR187W	1	+/+	-179.43657398223877	-29142.06733608246	29	0.05555555555555555	0.43333333333333335	0.06120188313486569
YBR034C	-1	-/-	-179.4434871673584	-30429.22944331169	30	0.05531914893617021	0.43333333333333335	0.06147881473276101
YNL308C	0	0/-	-179.4680231809616	-49756.3606313467	120	0.05531914893617021	0.43333333333333335	0.06147881473276101
YDR172W	-1	-/-	-179.52683544158936	-30073.948062181473	30	0.05508474576271186	0.43333333333333335	0.06175574633065633
YGR187C	0	0/-	-179.6926675438881	-50436.58955657482	120	0.05508474576271186	0.43333333333333335	0.06175574633065633
YGR200C	-1	-/-	-179.73704528808594	-31097.704622745514	30	0.05485232067510549	0.43333333333333335	0.06203267792855165
YGR119C	-1	-/-	-179.758864402771	-30369.983939409256	30	0.0546218487394958	0.43333333333333335	0.062309609526446964
YGR083C	-1	-/-	-179.8241410255432	-30267.305963516235	30	0.05439330543933055	0.43333333333333335	0.06258654112434228
YNL248C	1	+/+	-179.97956228256226	-29854.39216041565	29	0.058333333333333334	0.4666666666666667	0.06258654112434228
YBL054W	0	0/-	-180.09727215766907	-48732.14232927561	120	0.058333333333333334	0.4666666666666667	0.06258654112434228
YLR003C	-1	-/0	-180.1240622997284	-29006.25124979019	30	0.058091286307053944	0.4666666666666667	0.0628634727222376
YEL054C	-1	-/-	-180.1410346031189	-30944.72097682953	30	0.05785123966942149	0.4666666666666667	0.06314040432013293
YMR123W	0	0/0	-180.18839299678802	-48268.9589253664	120	0.05785123966942149	0.4666666666666667	0.06314040432013293
YDL083C	-1	-/-	-180.22476625442505	-30726.006593227386	30	0.05761316872427984	0.4666666666666667	0.06341733591802824
YKL143W	-1	-/-	-180.2867465019226	-29421.035320043564	30	0.05737704918032787	0.4666666666666667	0.06369426751592357
YML022W	0	0/-	-180.36366283893585	-50363.03898143768	120	0.05737704918032787	0.4666666666666667	0.06369426751592357
YHR069C	-1	-/-	-180.4545340538025	-30519.89110183716	30	0.05714285714285714	0.4666666666666667	0.06397119911381889
YLR249W	-1	-/-	-180.52413749694824	-30922.234302282333	30	0.056910569105691054	0.4666666666666667	0.0642481307117142
YNL096C	0	0/-	-180.58577245473862	-50646.00375151634	120	0.056910569105691054	0.4666666666666667	0.0642481307117142
YPR102C	-1	-/-	-180.64601516723633	-30519.842054367065	30	0.05668016194331984	0.4666666666666667	0.06452506230960953
YMR308C	-1	-/-	-180.64724779129028	-28481.30980539322	30	0.056451612903225805	0.4666666666666667	0.06480199390750485
YER148W	1	+/+	-180.69298934936523	-31095.052170276642	29	0.060240963855421686	0.5	0.06480199390750485
YBR267W	-1	-/-	-180.74080061912537	-30404.28473997116	30	0.06	0.5	0.06507892550540016
YMR235C	-1	-/-	-180.7646942138672	-28836.369505405426	30	0.05976095617529881	0.5	0.06535585710329549
YIL079C	-1	-/-	-180.88035345077515	-30325.14736557007	30	0.05952380952380952	0.5	0.06563278870119081
YKL144C	-1	-/-	-181.1285514831543	-29212.878604888916	30	0.05928853754940711	0.5	0.06590972029908612
YLR321C	-1	-/-	-181.15648126602173	-28896.02715921402	30	0.05905511811023622	0.5	0.06618665189698145
YMR194W	0	0/-	-181.18722933530807	-51377.82755175233	120	0.05905511811023622	0.5	0.06618665189698145
YJL133W	-1	-/-	-181.23261713981628	-29565.46020770073	30	0.058823529411764705	0.5	0.06646358349487677
YOL076W	-1	-/-	-181.2357883453369	-28332.07875561714	30	0.05859375	0.5	0.06674051509277208
YML065W	-1	-/-	-181.2980179786682	-30318.063475370407	30	0.058365758754863814	0.5	0.0670174466906674
YBR002C	-1	-/-	-181.3929123878479	-30974.735916376114	30	0.05813953488372093	0.5	0.06729437828856273
YEL053C	-1	-/-	-181.44846439361572	-28426.400208473206	30	0.05791505791505792	0.5	0.06757130988645804
YBR060C	-1	-/-	-181.47821497917175	-29278.643862247467	30	0.057692307692307696	0.5	0.06784824148435337
YGL014W	-1	-/-	-181.58315134048462	-29792.163175582886	30	0.05747126436781609	0.5	0.06812517308224869
YMR243C	-1	-/-	-181.62346506118774	-30655.82786488533	30	0.05725190839694656	0.5	0.068402104680144
YJL050W	-1	-/-	-181.7117519378662	-29479.333470344543	30	0.057034220532319393	0.5	0.06867903627803933
YGL030W	-1	-/-	-181.86984252929688	-30581.270491361618	30	0.056818181818181816	0.5	0.06895596787593464
YGR118W	-1	-/-	-181.9226269721985	-30161.3957631588	30	0.05660377358490566	0.5	0.06923289947382996
YOR051C	0	0/-	-182.02268713712692	-49019.05137825012	120	0.05660377358490566	0.5	0.06923289947382996
YJL179W	-1	-/-	-182.0748529434204	-29051.681465625763	30	0.05639097744360902	0.5	0.06950983107172529
YGL201C	-1	-/-	-182.24423122406006	-28384.292057275772	30	0.056179775280898875	0.5	0.0697867626696206
YJL033W	-1	-/-	-182.28046703338623	-30904.67929959297	30	0.055970149253731345	0.5	0.07006369426751592
YKL021C	-1	-/-	-182.3220658302307	-30018.907392263412	30	0.055762081784386616	0.5	0.07034062586541125
YIL104C	0	0/0	-182.36392015218735	-50305.41976451874	120	0.055762081784386616	0.5	0.07034062586541125
YHL001W	0	0/-	-182.4848365187645	-51041.818444132805	120	0.055762081784386616	0.5	0.07034062586541125
YML060W	-1	-/-	-182.5508589744568	-29365.212154626846	30	0.05555555555555555	0.5	0.07061755746330656
YIL085C	-1	-/-	-182.63535356521606	-28698.163927316666	30	0.055350553505535055	0.5	0.07089448906120188
YEL029C	-1	-/-	-182.72314882278442	-28015.909821271896	30	0.05514705882352941	0.5	0.0711714206590972
YPR110C	1	+/+	-182.82408332824707	-29520.572613477707	29	0.05860805860805861	0.5333333333333333	0.0711714206590972
YBL079W	-1	-/-	-182.99061918258667	-28378.3403840065	30	0.058394160583941604	0.5333333333333333	0.07144835225699252
YMR290C	-1	-/-	-183.03224182128906	-32068.231387615204	30	0.05818181818181818	0.5333333333333333	0.07172528385488784
YML014W	-1	-/-	-183.0735034942627	-29447.58951306343	30	0.057971014492753624	0.5333333333333333	0.07200221545278317
YJR072C	0	0/-	-183.0778482556343	-50313.84953528643	120	0.057971014492753624	0.5333333333333333	0.07200221545278317
YLR002C	-1	-/-	-183.07824182510376	-28805.902504205704	30	0.05776173285198556	0.5333333333333333	0.07227914705067848
YLR285W	-1	-/-	-183.0819320678711	-30143.367488622665	30	0.05755395683453238	0.5333333333333333	0.0725560786485738
YNL221C	-1	-/-	-183.1069359779358	-29394.229850053787	30	0.05734767025089606	0.5333333333333333	0.07283301024646913
YNL227C	-1	-/-	-183.13165998458862	-30860.172917842865	30	0.05714285714285714	0.5333333333333333	0.07310994184436444
YLR244C	0	0/-	-183.17065227031708	-49622.918485701084	120	0.05714285714285714	0.5333333333333333	0.07310994184436444
YMR260C	-1	-/-	-183.17347049713135	-30221.029193162918	30	0.05693950177935943	0.5333333333333333	0.07338687344225976
YBR121C	-1	-/-	-183.22840976715088	-30793.23055267334	30	0.05673758865248227	0.5333333333333333	0.07366380504015509
YML073C	-1	-/-	-183.25049543380737	-32327.366718292236	30	0.05653710247349823	0.5333333333333333	0.0739407366380504
YIL021W	-1	-/-	-183.29424905776978	-29901.404784679413	30	0.056338028169014086	0.5333333333333333	0.07421766823594572
YOR091W	0	0/-	-183.3506264090538	-50604.061701238155	120	0.056338028169014086	0.5333333333333333	0.07421766823594572
YOR046C	-1	-/-	-183.42475605010986	-29394.099466323853	30	0.056140350877192984	0.5333333333333333	0.07449459983384105
YLR008C	-1	-/-	-183.4293999671936	-30951.34074163437	30	0.055944055944055944	0.5333333333333333	0.07477153143173636
YAL035W	-1	-/-	-183.50451612472534	-30428.786479473114	30	0.05574912891986063	0.5333333333333333	0.07504846302963168
YKL186C	-1	-/-	-183.68446135520935	-29933.93704557419	30	0.05555555555555555	0.5333333333333333	0.075325394627527
YLR167W	-1	-/-	-183.79455137252808	-30882.78126358986	30	0.05536332179930796	0.5333333333333333	0.07560232622542232
YJL087C	-1	-/-	-183.79721975326538	-29473.459169626236	30	0.05517241379310345	0.5333333333333333	0.07587925782331764
YOR335C	-1	-/-	-183.8091721534729	-29845.81525707245	30	0.054982817869415807	0.5333333333333333	0.07615618942121297
YGL016W	-1	-/0	-183.8139967918396	-29625.07979631424	30	0.0547945205479452	0.5333333333333333	0.07643312101910828
YDL209C	-1	-/-	-183.89484071731567	-30822.896464824677	30	0.05460750853242321	0.5333333333333333	0.0767100526170036
YKL166C	-1	-/-	-183.9058837890625	-30146.467517375946	30	0.05442176870748299	0.5333333333333333	0.07698698421489893
YDR075W	-1	-/-	-183.98004722595215	-29986.934180259705	30	0.05423728813559322	0.5333333333333333	0.07726391581279424
YPL227C	-1	-/-	-184.02926683425903	-28944.139372348785	30	0.05405405405405406	0.5333333333333333	0.07754084741068956
YKL078W	0	0/+	-184.0481300354004	-49884.24199736118	120	0.05405405405405406	0.5333333333333333	0.07754084741068956
YDR083W	-1	-/-	-184.10648012161255	-29504.697315454483	30	0.05387205387205387	0.5333333333333333	0.07781777900858489
YOR294W	-1	-/-	-184.12585926055908	-30341.709511995316	30	0.053691275167785234	0.5333333333333333	0.0780947106064802
YJL069C	-1	-/-	-184.2086923122406	-30837.39732813835	30	0.05351170568561873	0.5333333333333333	0.07837164220437552
YCR020W-B	-1	-/-	-184.2625823020935	-28694.844993829727	30	0.05333333333333334	0.5333333333333333	0.07864857380227083
YER131W	0	0/-	-184.39439845085144	-52365.996780991554	120	0.05333333333333334	0.5333333333333333	0.07864857380227083
YJR014W	0	0/-	-184.5951910018921	-50250.067328333855	120	0.05333333333333334	0.5333333333333333	0.07864857380227083
YPL081W	0	0/-	-184.63110864162445	-52044.27005982399	120	0.05333333333333334	0.5333333333333333	0.07864857380227083
YGL120C	-1	-/-	-184.65863800048828	-29434.57497406006	30	0.053156146179401995	0.5333333333333333	0.07892550540016616
YNL201C	-1	-/-	-184.68099880218506	-28531.953508138657	30	0.052980132450331126	0.5333333333333333	0.07920243699806148
YIL008W	-1	-/-	-184.74146437644958	-29235.248983621597	30	0.052805280528052806	0.5333333333333333	0.07947936859595679
YKL156W	0	0/-	-184.79437536001205	-52120.04889583588	120	0.052805280528052806	0.5333333333333333	0.07947936859595679
YEL015W	-1	-/-	-184.96754121780396	-29252.028888463974	30	0.05263157894736842	0.5333333333333333	0.07975630019385212
YPL178W	-1	-/-	-185.0132646560669	-30416.51479935646	30	0.05245901639344262	0.5333333333333333	0.08003323179174744
YNL004W	-1	-/-	-185.09034967422485	-29363.86772751808	30	0.05228758169934641	0.5333333333333333	0.08031016338964275
YKL110C	-1	-/-	-185.10135221481323	-28877.310471773148	30	0.05211726384364821	0.5333333333333333	0.08058709498753808
YPL244C	-1	-/-	-185.11795091629028	-29614.936692237854	30	0.05194805194805195	0.5333333333333333	0.0808640265854334
YIL103W	-1	-/-	-185.13695621490479	-28124.782564640045	30	0.05177993527508091	0.5333333333333333	0.08114095818332871
YEL042W	-1	-/-	-185.15147352218628	-30687.92506980896	30	0.05161290322580645	0.5333333333333333	0.08141788978122404
YGL103W	0	0/-	-185.26794224977493	-51932.34914320707	120	0.05161290322580645	0.5333333333333333	0.08141788978122404
YHR077C	-1	-/-	-185.3331274986267	-28577.11229610443	30	0.05144694533762058	0.5333333333333333	0.08169482137911936
YDR165W	-1	-/-	-185.42396545410156	-29637.293820142746	30	0.05128205128205128	0.5333333333333333	0.08197175297701467
YKR082W	-1	-/-	-185.58339500427246	-29187.852348804474	30	0.051118210862619806	0.5333333333333333	0.08224868457491
YHR196W	-1	-/+	-185.66887855529785	-29575.64357328415	30	0.050955414012738856	0.5333333333333333	0.08252561617280532
YDR156W	1	+/+	-185.68078660964966	-30343.57994580269	29	0.05396825396825397	0.5666666666666667	0.08252561617280532
YHR010W	0	0/-	-185.68270874023438	-52112.56765449047	120	0.05396825396825397	0.5666666666666667	0.08252561617280532
YDR395W	-1	-/-	-185.69801473617554	-29539.86439180374	30	0.05379746835443038	0.5666666666666667	0.08280254777070063
YMR312W	-1	-/-	-185.72033071517944	-31083.64954161644	30	0.05362776025236593	0.5666666666666667	0.08307947936859596
YOL149W	-1	-/-	-185.72460556030273	-28805.4360537529	30	0.05345911949685535	0.5666666666666667	0.08335641096649128
YNL023C	-1	-/-	-185.75537776947021	-29653.619019269943	30	0.05329153605015674	0.5666666666666667	0.08363334256438659
YLR406C	0	0/-	-185.77196735143661	-51150.284494161606	120	0.05329153605015674	0.5666666666666667	0.08363334256438659
YNR015W	-1	-/-	-185.81888961791992	-29586.637799024582	30	0.053125	0.5666666666666667	0.08391027416228192
YOR094W	-1	-/-	-185.9376482963562	-31062.87149810791	30	0.0529595015576324	0.5666666666666667	0.08418720576017724
YPR112C	-1	-/-	-185.99963092803955	-29368.679414987564	30	0.052795031055900624	0.5666666666666667	0.08446413735807255
YNL075W	-1	-/-	-186.02544403076172	-29730.146738052368	30	0.05263157894736842	0.5666666666666667	0.08474106895596788
YER007C-A	0	0/-	-186.0484158396721	-50744.016484975815	120	0.05263157894736842	0.5666666666666667	0.08474106895596788
YKL205W	-1	-/-	-186.3623170852661	-29471.74084663391	30	0.05246913580246913	0.5666666666666667	0.0850180005538632
YKR057W	-1	-/-	-186.36393904685974	-30032.99459004402	30	0.052307692307692305	0.5666666666666667	0.08529493215175851
YDR023W	-1	-/-	-186.40508556365967	-31016.4972281456	30	0.05214723926380368	0.5666666666666667	0.08557186374965384
YDR447C	-1	-/-	-186.4933853149414	-31719.179567098618	30	0.05198776758409786	0.5666666666666667	0.08584879534754916
YPR018W	-1	-/-	-186.5297508239746	-29863.258154392242	30	0.051829268292682924	0.5666666666666667	0.08612572694544447
YFR037C	-1	-/-	-186.54175424575806	-28871.445019721985	30	0.05167173252279635	0.5666666666666667	0.0864026585433398
YHR107C	-1	-/-	-186.55305337905884	-30848.5223133564	30	0.051515151515151514	0.5666666666666667	0.08667959014123512
YPL207W	0	0/-	-186.7057579755783	-50592.81234538555	120	0.051515151515151514	0.5666666666666667	0.08667959014123512
YFL023W	-1	-/+	-186.86092948913574	-29345.62117958069	30	0.0513595166163142	0.5666666666666667	0.08695652173913043
YMR129W	-1	-/-	-186.8765287399292	-28143.07617521286	30	0.05120481927710843	0.5666666666666667	0.08723345333702576
YHR081W	-1	-/-	-186.97365283966064	-30090.91548848152	30	0.05105105105105105	0.5666666666666667	0.08751038493492107
YML024W	-1	-/-	-186.97701978683472	-31101.069290161133	30	0.05089820359281437	0.5666666666666667	0.08778731653281639
YDL081C	-1	-/-	-186.98650360107422	-32079.175994873047	30	0.050746268656716415	0.5666666666666667	0.08806424813071172
YPL157W	-1	-/-	-187.10547351837158	-28890.596419095993	30	0.050595238095238096	0.5666666666666667	0.08834117972860703
YER118C	-1	-/-	-187.16771507263184	-29952.115130901337	30	0.050445103857566766	0.5666666666666667	0.08861811132650235
YPL273W	0	0/-	-187.21898937225342	-49788.74068635702	120	0.050445103857566766	0.5666666666666667	0.08861811132650235
YNL216W	-1	-/-	-187.4563889503479	-29686.581711292267	30	0.05029585798816568	0.5666666666666667	0.08889504292439768
YLR022C	-1	-/-	-187.50743961334229	-30743.271434783936	30	0.05014749262536873	0.5666666666666667	0.08917197452229299
YJL191W	-1	-/-	-187.55051946640015	-29415.680011034012	30	0.05	0.5666666666666667	0.08944890612018831
YGL050W	0	0/-	-187.6305834054947	-49236.293847858906	120	0.05	0.5666666666666667	0.08944890612018831
YDR489W	-1	-/-	-187.65167093276978	-29044.88147687912	30	0.04985337243401759	0.5666666666666667	0.08972583771808364
YER036C	-1	-/-	-187.7127685546875	-30441.31514263153	30	0.049707602339181284	0.5666666666666667	0.09000276931597895
YLR333C	0	0/-	-187.74932956695557	-51592.577137082815	120	0.049707602339181284	0.5666666666666667	0.09000276931597895
YDR346C	-1	-/-	-187.79543352127075	-28590.54496574402	30	0.04956268221574344	0.5666666666666667	0.09027970091387427
YPL030W	0	0/-	-187.81422752141953	-50497.6914922595	120	0.04956268221574344	0.5666666666666667	0.09027970091387427
YFL034C-A	0	0/-	-187.83565199375153	-48902.619784235954	120	0.04956268221574344	0.5666666666666667	0.09027970091387427
YPL101W	-1	-/-	-187.90230464935303	-29927.674292087555	30	0.04941860465116279	0.5666666666666667	0.0905566325117696
YLR412W	0	0/0	-188.02691662311554	-50250.86337953806	120	0.04941860465116279	0.5666666666666667	0.0905566325117696
YPL050C	-1	-/-	-188.04708814620972	-30389.72722005844	30	0.04927536231884058	0.5666666666666667	0.09083356410966491
YDR414C	-1	-/-	-188.1340091228485	-28570.114685058594	30	0.049132947976878616	0.5666666666666667	0.09111049570756023
YFL002C	-1	-/-	-188.13771963119507	-29107.90793800354	30	0.04899135446685879	0.5666666666666667	0.09138742730545556
YHR052W	-1	-/-	-188.16236639022827	-30355.318376541138	30	0.04885057471264368	0.5666666666666667	0.09166435890335087
YLR197W	-1	-/-	-188.18624448776245	-31096.286539793015	30	0.04871060171919771	0.5666666666666667	0.09194129050124619
YBL068W	0	0/-	-188.41493582725525	-49730.805440843105	120	0.04871060171919771	0.5666666666666667	0.09194129050124619
YEL037C	-1	-/-	-188.43046522140503	-30402.136202573776	30	0.04857142857142857	0.5666666666666667	0.09221822209914152
YFR032C-A	0	0/-	-188.4884894490242	-48664.8128786087	120	0.04857142857142857	0.5666666666666667	0.09221822209914152
YBR172C	-1	-/-	-188.5619249343872	-31134.6223487854	30	0.04843304843304843	0.5666666666666667	0.09249515369703683
YMR033W	-1	-/-	-188.63088607788086	-30246.78557395935	30	0.048295454545454544	0.5666666666666667	0.09277208529493215
YOR159C	-1	-/-	-188.6538209915161	-30477.962997436523	30	0.04815864022662889	0.5666666666666667	0.09304901689282748
YGL210W	-1	-/-	-188.67787313461304	-31504.778900146484	30	0.0480225988700565	0.5666666666666667	0.09332594849072279
YDL064W	-1	-/-	-188.69342613220215	-30243.938883781433	30	0.04788732394366197	0.5666666666666667	0.09360288008861811
YMR212C	-1	-/0	-188.74130392074585	-30305.59009695053	30	0.047752808988764044	0.5666666666666667	0.09387981168651344
YPL266W	-1	-/-	-188.81534099578857	-29150.955267190933	30	0.047619047619047616	0.5666666666666667	0.09415674328440875
YER149C	-1	-/-	-188.8304581642151	-29833.702412605286	30	0.04748603351955307	0.5666666666666667	0.09443367488230407
YOL040C	-1	-/-	-188.85757327079773	-30881.455582618713	30	0.04735376044568245	0.5666666666666667	0.0947106064801994
YPR186C	-1	-/-	-189.00547552108765	-29611.522232055664	30	0.04722222222222222	0.5666666666666667	0.09498753807809471
YPL217C	-1	-/-	-189.00754404067993	-29096.58335876465	30	0.04709141274238227	0.5666666666666667	0.09526446967599003
YDL130W	-1	-/-	-189.01000928878784	-31093.162265062332	30	0.04696132596685083	0.5666666666666667	0.09554140127388536
YDR144C	0	0/-	-189.01805871725082	-51006.741138100624	120	0.04696132596685083	0.5666666666666667	0.09554140127388536
YDL235C	-1	-/-	-189.070415019989	-28909.96149301529	30	0.046831955922865015	0.5666666666666667	0.09581833287178067
YGL043W	-1	-/+	-189.14386367797852	-29188.939801692963	30	0.046703296703296704	0.5666666666666667	0.09609526446967599
YOR061W	1	+/+	-189.1669430732727	-29785.454327106476	29	0.049315068493150684	0.6	0.09609526446967599
YDR174W	-1	-/+	-189.1820569038391	-30499.118349790573	30	0.04918032786885246	0.6	0.0963721960675713
YER019C-A	-1	-/-	-189.2079734802246	-29033.27856040001	30	0.04904632152588556	0.6	0.09664912766546663
YJR007W	-1	-/-	-189.30066204071045	-29071.95038819313	30	0.04891304347826087	0.6	0.09692605926336195
YHR021C	-1	-/-	-189.33425569534302	-32553.15429854393	30	0.04878048780487805	0.6	0.09720299086125726
YAL059W	-1	-/-	-189.3400902748108	-31226.76322078705	30	0.04864864864864865	0.6	0.09747992245915259
YBL035C	-1	-/-	-189.39396238327026	-27827.471874952316	30	0.04851752021563342	0.6	0.09775685405704791
YFR005C	-1	-/-	-189.40342235565186	-30015.454921245575	30	0.04838709677419355	0.6	0.09803378565494322
YLR083C	0	0/-	-189.41862219572067	-49885.747507572174	120	0.04838709677419355	0.6	0.09803378565494322
YDR500C	0	0/-	-189.4194365143776	-51486.053521990776	120	0.04838709677419355	0.6	0.09803378565494322
YML063W	0	0/-	-189.46022778749466	-52160.100929796696	120	0.04838709677419355	0.6	0.09803378565494322
YDL167C	0	0/0	-189.48444294929504	-49092.75445777178	120	0.04838709677419355	0.6	0.09803378565494322
YOR253W	-1	-/-	-189.5133285522461	-28563.90132546425	30	0.04825737265415549	0.6	0.09831071725283855
YJL189W	0	0/-	-189.60458600521088	-51522.3375813961	120	0.04825737265415549	0.6	0.09831071725283855
YBR084W	-1	-/-	-189.71180629730225	-31319.289270877838	30	0.0481283422459893	0.6	0.09858764885073387
YJL125C	-1	-/-	-189.78040981292725	-30336.247974157333	30	0.048	0.6	0.09886458044862918
YLR405W	-1	-/-	-189.79103565216064	-30492.361624240875	30	0.047872340425531915	0.6	0.09914151204652451
YOR370C	0	0/-	-189.82264804840088	-50225.4314134717	120	0.047872340425531915	0.6	0.09914151204652451
YOR145C	-1	-/-	-189.96424961090088	-31238.155376911163	30	0.04774535809018567	0.6	0.09941844364441983
YBR106W	-1	-/-	-189.99680852890015	-31420.4959089756	30	0.047619047619047616	0.6	0.09969537524231514
YBR257W	-1	-/-	-190.08652782440186	-30597.036131858826	30	0.047493403693931395	0.6	0.09997230684021047
YOR271C	0	0/-	-190.120731651783	-51285.60155385733	120	0.047493403693931395	0.6	0.09997230684021047
YDR524C	-1	-/-	-190.17644691467285	-28649.693628787994	30	0.04736842105263158	0.6	0.10024923843810579
YER165W	-1	-/-	-190.21540594100952	-30094.57390165329	30	0.047244094488188976	0.6	0.1005261700360011
YDL148C	-1	-/-	-190.21663522720337	-29150.87354874611	30	0.04712041884816754	0.6	0.10080310163389643
YNL119W	-1	-/-	-190.2849464416504	-29546.481038570404	30	0.04699738903394256	0.6	0.10108003323179175
YNL087W	0	0/-	-190.3720749616623	-49205.90096336603	120	0.04699738903394256	0.6	0.10108003323179175
YMR142C	-1	-/-	-190.37850093841553	-31130.395557403564	30	0.046875	0.6	0.10135696482968706
YNR027W	-1	-/-	-190.45333194732666	-29288.803127765656	30	0.046753246753246755	0.6	0.10163389642758239
YIL115C	-1	-/-	-190.45876693725586	-28993.0420255661	30	0.046632124352331605	0.6	0.10191082802547771
YNL002C	-1	-/-	-190.48333501815796	-29543.359632253647	30	0.046511627906976744	0.6	0.10218775962337302
YKL191W	-1	-/-	-190.53648138046265	-30374.403470039368	30	0.04639175257731959	0.6	0.10246469122126835
YGR148C	0	0/-	-190.62068432569504	-53100.24660587311	120	0.04639175257731959	0.6	0.10246469122126835
YER110C	-1	-/-	-190.68171548843384	-30182.912752866745	30	0.04627249357326478	0.6	0.10274162281916367
YGL092W	-1	-/-	-190.7052502632141	-30828.8673555851	30	0.046153846153846156	0.6	0.10301855441705898
YLR221C	-1	-/-	-190.74444580078125	-28949.444019794464	30	0.04603580562659847	0.6	0.10329548601495431
YOR078W	-1	-/-	-190.75257015228271	-29840.503647327423	30	0.04591836734693878	0.6	0.10357241761284963
YNL164C	-1	-/-	-190.7763648033142	-31114.67000389099	30	0.04580152671755725	0.6	0.10384934921074494
YOR293W	0	0/-	-190.7790624499321	-52586.061275839806	120	0.04580152671755725	0.6	0.10384934921074494
YOL094C	-1	-/-	-190.82107782363892	-29139.84031033516	30	0.04568527918781726	0.6	0.10412628080864027
YAL019W	0	0/-	-190.82842218875885	-48380.86480784416	120	0.04568527918781726	0.6	0.10412628080864027
YJL183W	-1	-/-	-190.85097980499268	-31603.832302570343	30	0.04556962025316456	0.6	0.10440321240653559
YMR049C	-1	-/-	-190.88455963134766	-30682.652847766876	30	0.045454545454545456	0.6	0.1046801440044309
YHL011C	-1	-/-	-191.00418949127197	-29436.6509308815	30	0.04534005037783375	0.6	0.10495707560232623
YLR150W	-1	-/-	-191.03129148483276	-32562.563859701157	30	0.04522613065326633	0.6	0.10523400720022155
YJL014W	-1	-/-	-191.09186458587646	-30110.781953573227	30	0.045112781954887216	0.6	0.10551093879811686
YFR009W	-1	-/-	-191.0956072807312	-30487.170098781586	30	0.045	0.6	0.10578787039601219
YBR030W	-1	-/-	-191.14213705062866	-31425.168441534042	30	0.04488778054862843	0.6	0.1060648019939075
YEL036C	-1	-/-	-191.14518976211548	-29938.496382713318	30	0.04477611940298507	0.6	0.10634173359180282
YCR035C	-1	-/-	-191.1698842048645	-29972.504006385803	30	0.04466501240694789	0.6	0.10661866518969815
YMR270C	1	+/+	-191.19071292877197	-30900.01521873474	29	0.04702970297029703	0.6333333333333333	0.10661866518969815
YDR527W	-1	-/-	-191.28996515274048	-30427.7203373909	30	0.04691358024691358	0.6333333333333333	0.10689559678759346
YDR267C	0	0/-	-191.55551606416702	-50454.3129619956	120	0.04691358024691358	0.6333333333333333	0.10689559678759346
YER127W	-1	-/-	-191.65847063064575	-30119.31140422821	30	0.046798029556650245	0.6333333333333333	0.10717252838548878
YOR151C	-1	-/-	-191.82530117034912	-29507.73774576187	30	0.04668304668304668	0.6333333333333333	0.10744945998338411
YKL122C	-1	-/-	-191.8424243927002	-30144.407510757446	30	0.04656862745098039	0.6333333333333333	0.10772639158127942
YIL052C	-1	-/-	-191.90344095230103	-31230.752261400223	30	0.04645476772616137	0.6333333333333333	0.10800332317917474
YBR155W	-1	-/-	-192.00582122802734	-30025.933395385742	30	0.046341463414634146	0.6333333333333333	0.10828025477707007
YNL124W	0	0/-	-192.03157436847687	-49974.5493735075	120	0.046341463414634146	0.6333333333333333	0.10828025477707007
YGL076C	0	0/-	-192.04157996177673	-51954.07949101925	120	0.046341463414634146	0.6333333333333333	0.10828025477707007
YIL078W	0	0/-	-192.0531862974167	-50737.71959793568	120	0.046341463414634146	0.6333333333333333	0.10828025477707007
YLR029C	0	0/-	-192.06404143571854	-53039.63981497288	120	0.046341463414634146	0.6333333333333333	0.10828025477707007
YHL007C	-1	-/-	-192.0656304359436	-30574.297955989838	30	0.046228710462287104	0.6333333333333333	0.10855718637496538
YNL302C	-1	-/-	-192.09450006484985	-32121.762408018112	30	0.04611650485436893	0.6333333333333333	0.1088341179728607
YDL201W	-1	-/-	-192.16529083251953	-29988.030629873276	30	0.04600484261501211	0.6333333333333333	0.10911104957075603
YCL011C	-1	-/-	-192.2739109992981	-30583.89248228073	30	0.04589371980676329	0.6333333333333333	0.10938798116865134
YLR291C	-1	-/-	-192.29325485229492	-29546.933329343796	30	0.04578313253012048	0.6333333333333333	0.10966491276654666
YOR269W	-1	-/-	-192.3534460067749	-30700.106734275818	30	0.04567307692307692	0.6333333333333333	0.10994184436444199
YER171W	-1	-/-	-192.39274406433105	-30038.18401813507	30	0.045563549160671464	0.6333333333333333	0.1102187759623373
YBR261C	0	0/-	-192.44822192192078	-49156.74882990122	120	0.045563549160671464	0.6333333333333333	0.1102187759623373
YDR449C	-1	-/-	-192.44918632507324	-30174.062544822693	30	0.045454545454545456	0.6333333333333333	0.11049570756023262
YOR182C	-1	-/-	-192.47117567062378	-31141.65716934204	30	0.045346062052505964	0.6333333333333333	0.11077263915812795
YLR200W	-1	-/-	-192.4793734550476	-30547.78967142105	30	0.04523809523809524	0.6333333333333333	0.11104957075602326
YGL071W	-1	-/-	-192.4969687461853	-30899.077725172043	30	0.04513064133016627	0.6333333333333333	0.11132650235391858
YJR069C	-1	-/-	-192.54243516921997	-30129.817079544067	30	0.045023696682464455	0.6333333333333333	0.11160343395181391
YDL191W	0	0/-	-192.5555173754692	-52124.4373344183	120	0.045023696682464455	0.6333333333333333	0.11160343395181391
YDR364C	-1	-/-	-192.63121366500854	-29991.824411392212	30	0.04491725768321513	0.6333333333333333	0.11188036554970922
YNL313C	-1	-/-	-192.63449239730835	-28545.911502838135	30	0.04481132075471698	0.6333333333333333	0.11215729714760454
YMR146C	-1	-/-	-192.6416835784912	-31249.362778663635	30	0.04470588235294118	0.6333333333333333	0.11243422874549987
YDL042C	-1	-/-	-192.66491508483887	-29640.60079574585	30	0.04460093896713615	0.6333333333333333	0.11271116034339518
YHL015W	0	0/-	-192.7444992661476	-52120.05849438906	120	0.04460093896713615	0.6333333333333333	0.11271116034339518
YLR175W	-1	-/-	-192.7913589477539	-31770.62967324257	30	0.04449648711943794	0.6333333333333333	0.1129880919412905
YNL299W	-1	-/-	-192.81039476394653	-32101.55397939682	30	0.04439252336448598	0.6333333333333333	0.11326502353918583
YKR038C	-1	-/-	-192.82017183303833	-29898.453300476074	30	0.04428904428904429	0.6333333333333333	0.11354195513708114
YGR082W	-1	-/-	-192.8536696434021	-30265.912670373917	30	0.044186046511627906	0.6333333333333333	0.11381888673497646
YDR382W	-1	-/-	-192.86949014663696	-33155.861369132996	30	0.04408352668213457	0.6333333333333333	0.11409581833287179
YCR047C	-1	-/-	-192.89876222610474	-30804.746815681458	30	0.04398148148148148	0.6333333333333333	0.1143727499307671
YHR133C	-1	-/-	-192.9179675579071	-29533.331131219864	30	0.04387990762124711	0.6333333333333333	0.11464968152866242
YHR149C	0	0/-	-192.93157827854156	-51675.67478150129	120	0.04387990762124711	0.6333333333333333	0.11464968152866242
YBL009W	-1	-/-	-192.9329071044922	-29354.276953220367	30	0.04377880184331797	0.6333333333333333	0.11492661312655773
YPR118W	0	0/0	-192.99671560525894	-50140.15249705315	120	0.04377880184331797	0.6333333333333333	0.11492661312655773
YNL188W	-1	-/-	-193.0168228149414	-32515.930372714996	30	0.04367816091954023	0.6333333333333333	0.11520354472445306
YCR060W	-1	-/-	-193.03960371017456	-30317.140327692032	30	0.04357798165137615	0.6333333333333333	0.11548047632234838
YDL189W	0	0/0	-193.09981107711792	-48690.65421491861	120	0.04357798165137615	0.6333333333333333	0.11548047632234838
YOR234C	0	0/-	-193.1415349841118	-52524.3910587728	120	0.04357798165137615	0.6333333333333333	0.11548047632234838
YPL249C-A	0	0/-	-193.25179916620255	-50036.965333133936	120	0.04357798165137615	0.6333333333333333	0.11548047632234838
YML026C	0	0/-	-193.26229798793793	-52647.65123897791	120	0.04357798165137615	0.6333333333333333	0.11548047632234838
YKL018W	-1	-/-	-193.40548038482666	-32455.06057047844	30	0.043478260869565216	0.6333333333333333	0.1157574079202437
YGR027C	0	0/-	-193.41463363170624	-52888.63394957781	120	0.043478260869565216	0.6333333333333333	0.1157574079202437
YDR341C	-1	-/-	-193.45123195648193	-30579.670491456985	30	0.04337899543378995	0.6333333333333333	0.11603433951813902
YLR185W	0	0/-	-193.48275327682495	-52875.4227976799	120	0.04337899543378995	0.6333333333333333	0.11603433951813902
YJR132W	-1	-/0	-193.58229732513428	-28724.83500480652	30	0.04328018223234624	0.6333333333333333	0.11631127111603434
YBR061C	-1	-/-	-193.58386611938477	-29477.134372234344	30	0.04318181818181818	0.6333333333333333	0.11658820271392965
YPR133C	-1	-/-	-193.5932116508484	-30264.00169157982	30	0.04308390022675737	0.6333333333333333	0.11686513431182498
YGR208W	0	0/0	-193.59764516353607	-50181.00330942869	120	0.04308390022675737	0.6333333333333333	0.11686513431182498
YGL078C	-1	-/-	-193.69192028045654	-30726.89952325821	30	0.042986425339366516	0.6333333333333333	0.1171420659097203
YLR018C	0	0/-	-193.81405526399612	-49918.375889360905	120	0.042986425339366516	0.6333333333333333	0.1171420659097203
YPL160W	-1	-/-	-193.85620546340942	-29928.92363882065	30	0.04288939051918736	0.6333333333333333	0.11741899750761561
YLR048W	-1	-/-	-193.95279169082642	-31455.172944784164	30	0.04279279279279279	0.6333333333333333	0.11769592910551094
YHR064C	0	0/-	-193.99166309833527	-51059.595266997814	120	0.04279279279279279	0.6333333333333333	0.11769592910551094
YOR095C	-1	-/-	-193.99831771850586	-32811.42824816704	30	0.04269662921348315	0.6333333333333333	0.11797286070340626
YDR190C	-1	-/-	-194.12735080718994	-30835.24534201622	30	0.042600896860986545	0.6333333333333333	0.11824979230130157
YGL243W	-1	-/-	-194.16173267364502	-30529.621400356293	30	0.042505592841163314	0.6333333333333333	0.1185267238991969
YOR096W	0	0/-	-194.18367874622345	-51571.856821238995	120	0.042505592841163314	0.6333333333333333	0.1185267238991969
YGR211W	-1	-/-	-194.1841320991516	-29518.372817754745	30	0.04241071428571429	0.6333333333333333	0.11880365549709222
YBR058C-A	-1	-/-	-194.28537607192993	-29190.9490776062	30	0.042316258351893093	0.6333333333333333	0.11908058709498753
YER146W	-1	-/-	-194.31273746490479	-31180.97833442688	30	0.042222222222222223	0.6333333333333333	0.11935751869288286
YCL031C	-1	-/-	-194.40596389770508	-30241.635406017303	30	0.04212860310421286	0.6333333333333333	0.11963445029077818
YMR285C	-1	-/-	-194.40980625152588	-30443.18837785721	30	0.0420353982300885	0.6333333333333333	0.1199113818886735
YNL209W	-1	-/-	-194.4398798942566	-31437.724791049957	30	0.04194260485651214	0.6333333333333333	0.12018831348656882
YIL130W	0	0/-	-194.4748736023903	-50037.214184463024	120	0.04194260485651214	0.6333333333333333	0.12018831348656882
YNL186W	-1	-/-	-194.50259685516357	-29500.31605052948	30	0.04185022026431718	0.6333333333333333	0.12046524508446414
YLR344W	0	0/-	-194.5140032172203	-52284.2521315217	120	0.04185022026431718	0.6333333333333333	0.12046524508446414
YKL183W	0	0/-	-194.53350400924683	-50451.99258810282	120	0.04185022026431718	0.6333333333333333	0.12046524508446414
YOL121C	-1	-/-	-194.5336503982544	-30673.84749698639	30	0.041758241758241756	0.6333333333333333	0.12074217668235945
YBR252W	0	0/-	-194.55261147022247	-51468.84763234854	120	0.041758241758241756	0.6333333333333333	0.12074217668235945
YPL037C	-1	-/-	-194.59145259857178	-32156.04602575302	30	0.041666666666666664	0.6333333333333333	0.12101910828025478
YDL061C	0	0/-	-194.6082074046135	-51363.24497336149	120	0.041666666666666664	0.6333333333333333	0.12101910828025478
YCL054W	-1	-/-	-194.62913417816162	-29773.946815013885	30	0.04157549234135667	0.6333333333333333	0.1212960398781501
YNL141W	0	0/-	-194.68513774871826	-53191.99922478199	120	0.04157549234135667	0.6333333333333333	0.1212960398781501
YBL024W	-1	-/-	-194.7155957221985	-30959.736380577087	30	0.04148471615720524	0.6333333333333333	0.12157297147604541
YDR110W	-1	-/-	-194.8770399093628	-30710.889684200287	30	0.04139433551198257	0.6333333333333333	0.12184990307394074
YGR094W	-1	-/-	-195.01031160354614	-29753.238874435425	30	0.041304347826086954	0.6333333333333333	0.12212683467183606
YPR062W	0	0/-	-195.14274179935455	-49976.63888382912	120	0.041304347826086954	0.6333333333333333	0.12212683467183606
YNL162W	0	0/-	-195.16554582118988	-51991.30671045184	120	0.041304347826086954	0.6333333333333333	0.12212683467183606
YEL032W	-1	-/-	-195.17842054367065	-28811.349599838257	30	0.04121475054229935	0.6333333333333333	0.12240376626973137
YLR325C	0	0/-	-195.2428308725357	-51974.930828392506	120	0.04121475054229935	0.6333333333333333	0.12240376626973137
YKL057C	-1	-/-	-195.2614860534668	-29967.77040219307	30	0.04112554112554113	0.6333333333333333	0.1226806978676267
YGR152C	-1	-/-	-195.28832721710205	-30002.242551088333	30	0.04103671706263499	0.6333333333333333	0.12295762946552202
YDR321W	0	0/0	-195.30239140987396	-50496.73409533501	120	0.04103671706263499	0.6333333333333333	0.12295762946552202
YIL090W	0	0/-	-195.3446279168129	-50259.64755386114	120	0.04103671706263499	0.6333333333333333	0.12295762946552202
YNL166C	-1	-/-	-195.35682916641235	-29942.65654373169	30	0.040948275862068964	0.6333333333333333	0.12323456106341733
YKL216W	0	0/-	-195.38541066646576	-50811.66301482916	120	0.040948275862068964	0.6333333333333333	0.12323456106341733
YJR094W-A	0	0/-	-195.47670912742615	-50864.91191196442	120	0.040948275862068964	0.6333333333333333	0.12323456106341733
YOR281C	-1	-/-	-195.47735786437988	-33282.768882513046	30	0.04086021505376344	0.6333333333333333	0.12351149266131266
YLR441C	0	0/-	-195.52082043886185	-52341.08637982607	120	0.04086021505376344	0.6333333333333333	0.12351149266131266
YJR032W	0	0/-	-195.55472284555435	-48680.65491950512	120	0.04086021505376344	0.6333333333333333	0.12351149266131266
YGR229C	-1	-/-	-195.60901594161987	-31422.80285716057	30	0.0407725321888412	0.6333333333333333	0.12378842425920798
YBL027W	0	0/-	-195.6547886133194	-52217.293647527695	120	0.0407725321888412	0.6333333333333333	0.12378842425920798
YDL030W	-1	-/-	-195.65820360183716	-31075.828148841858	30	0.04068522483940043	0.6333333333333333	0.1240653558571033
YOR236W	-1	-/0	-195.71416330337524	-28897.36430001259	30	0.0405982905982906	0.6333333333333333	0.12434228745499862
YDR119W	0	0/-	-195.71843457221985	-51429.947863042355	120	0.0405982905982906	0.6333333333333333	0.12434228745499862
YLR147C	-1	-/-	-195.73616123199463	-29519.29666185379	30	0.04051172707889126	0.6333333333333333	0.12461921905289393
YBR104W	0	0/-	-195.81918859481812	-47611.71753633022	120	0.04051172707889126	0.6333333333333333	0.12461921905289393
YLR015W	-1	-/-	-195.83713626861572	-32063.152626514435	30	0.04042553191489362	0.6333333333333333	0.12489615065078925
YJR067C	0	0/-	-195.8434522151947	-50025.53880268335	120	0.04042553191489362	0.6333333333333333	0.12489615065078925
YDR397C	-1	-/-	-195.9194416999817	-29586.3560628891	30	0.040339702760084924	0.6333333333333333	0.12517308224868456
YNL149C	-1	-/0	-195.94405460357666	-32352.266530036926	30	0.04025423728813559	0.6333333333333333	0.1254500138465799
YNL175C	0	0/-	-195.9443063735962	-51514.73927474022	120	0.04025423728813559	0.6333333333333333	0.1254500138465799
YOR048C	-1	-/-	-196.07952404022217	-31028.79669046402	30	0.040169133192389	0.6333333333333333	0.1257269454444752
YBR191W	0	0/-	-196.17737913131714	-51935.36165189743	120	0.040169133192389	0.6333333333333333	0.1257269454444752
YDR194C	-1	-/-	-196.2773871421814	-30892.931592464447	30	0.04008438818565401	0.6333333333333333	0.12600387704237054
YPL079W	0	0/-	-196.35485434532166	-53414.45887294412	120	0.04008438818565401	0.6333333333333333	0.12600387704237054
YGR169C	-1	-/-	-196.36711883544922	-31015.529198884964	30	0.04	0.6333333333333333	0.12628080864026586
YGL236C	-1	-/-	-196.39791822433472	-31414.625955343246	30	0.03991596638655462	0.6333333333333333	0.1265577402381612
YMR268C	-1	-/-	-196.40174961090088	-30709.85314130783	30	0.039832285115303984	0.6333333333333333	0.12683467183605648
YOR233W	-1	-/-	-196.4262557029724	-31332.002253055573	30	0.0397489539748954	0.6333333333333333	0.1271116034339518
YBR143C	-1	-/-	-196.52756547927856	-29206.03941011429	30	0.03966597077244259	0.6333333333333333	0.12738853503184713
YML106W	0	0/-	-196.6259504556656	-50905.93921929598	120	0.03966597077244259	0.6333333333333333	0.12738853503184713
YHR099W	-1	-/-	-196.74440050125122	-29469.228304862976	30	0.03958333333333333	0.6333333333333333	0.12766546662974246
YGL195W	-1	-/-	-196.8171944618225	-29448.118930339813	30	0.0395010395010395	0.6333333333333333	0.12794239822763778
YLR438C-A	-1	-/-	-196.82477712631226	-28093.188593626022	30	0.03941908713692946	0.6333333333333333	0.1282193298255331
YBR202W	-1	-/-	-196.85113096237183	-30310.002155780792	30	0.039337474120082816	0.6333333333333333	0.1284962614234284
YBR153W	-1	-/-	-196.8789677619934	-30719.64002418518	30	0.03925619834710744	0.6333333333333333	0.12877319302132373
YGL189C	0	0/-	-196.879781126976	-51997.51102900505	120	0.03925619834710744	0.6333333333333333	0.12877319302132373
YMR230W	0	0/-	-196.9013175368309	-52007.69874423742	120	0.03925619834710744	0.6333333333333333	0.12877319302132373
YMR091C	-1	-/-	-196.91405200958252	-30538.41438102722	30	0.03917525773195876	0.6333333333333333	0.12905012461921905
YGR285C	-1	-/-	-196.96018743515015	-31329.946246623993	30	0.03909465020576132	0.6333333333333333	0.12932705621711438
YGR024C	-1	-/-	-196.96200704574585	-30287.178943157196	30	0.039014373716632446	0.6333333333333333	0.1296039878150097
YOR369C	0	0/-	-196.96288967132568	-53263.68163740635	120	0.039014373716632446	0.6333333333333333	0.1296039878150097
YPL090C	0	0/-	-197.00959753990173	-52378.85977590084	120	0.039014373716632446	0.6333333333333333	0.1296039878150097
YDR017C	-1	-/-	-197.03532552719116	-30276.247272491455	30	0.0389344262295082	0.6333333333333333	0.129880919412905
YOR254C	-1	-/-	-197.0805516242981	-28361.40405845642	30	0.03885480572597137	0.6333333333333333	0.13015785101080032
YKL006W	0	0/-	-197.08348321914673	-51937.102331638336	120	0.03885480572597137	0.6333333333333333	0.13015785101080032
YMR153W	-1	-/-	-197.14148426055908	-30253.020666599274	30	0.03877551020408163	0.6333333333333333	0.13043478260869565
YER056C-A	0	0/-	-197.22186702489853	-51618.343819499016	120	0.03877551020408163	0.6333333333333333	0.13043478260869565
YKL120W	-1	-/-	-197.32393646240234	-30307.817558288574	30	0.038696537678207736	0.6333333333333333	0.13071171420659097
YIL133C	0	0/-	-197.39564538002014	-51652.4379979372	120	0.038696537678207736	0.6333333333333333	0.13071171420659097
YML097C	-1	-/-	-197.4103307723999	-31122.502297878265	30	0.03861788617886179	0.6333333333333333	0.1309886458044863
YDR211W	-1	-/-	-197.4501872062683	-30291.971549272537	30	0.038539553752535496	0.6333333333333333	0.13126557740238162
YGR029W	-1	-/-	-197.4918088912964	-29730.974673748016	30	0.038461538461538464	0.6333333333333333	0.13154250900027692
YML105C	-1	-/-	-197.49745559692383	-29456.684989213943	30	0.03838383838383838	0.6333333333333333	0.13181944059817224
YJL111W	-1	-/-	-197.5071907043457	-30799.846970319748	30	0.038306451612903226	0.6333333333333333	0.13209637219606757
YLR061W	0	0/-	-197.532271027565	-53000.17763584852	120	0.038306451612903226	0.6333333333333333	0.13209637219606757
YCL036W	0	0/0	-197.5349441766739	-52656.51585572958	120	0.038306451612903226	0.6333333333333333	0.13209637219606757
YOR308C	-1	-/-	-197.54180097579956	-30036.339807510376	30	0.03822937625754527	0.6333333333333333	0.1323733037939629
YBR189W	0	0/-	-197.68467152118683	-53327.499353051186	120	0.03822937625754527	0.6333333333333333	0.1323733037939629
YDR471W	0	0/-	-197.70264959335327	-51918.88908076286	120	0.03822937625754527	0.6333333333333333	0.1323733037939629
YMR233W	0	0/+	-197.77388978004456	-52107.36092817783	120	0.03822937625754527	0.6333333333333333	0.1323733037939629
YJL197W	0	0/-	-197.8455548286438	-50680.3606262207	120	0.03822937625754527	0.6333333333333333	0.1323733037939629
YMR138W	-1	-/-	-197.94888830184937	-28287.250071048737	30	0.03815261044176707	0.6333333333333333	0.13265023539185822
YGR214W	-1	-/-	-197.96189260482788	-31539.959721565247	30	0.03807615230460922	0.6333333333333333	0.13292716698975354
YPL086C	-1	-/-	-197.9713339805603	-30524.48078250885	30	0.038	0.6333333333333333	0.13320409858764884
YBR162W-A	0	0/-	-198.10388088226318	-51616.76325130463	120	0.038	0.6333333333333333	0.13320409858764884
YPL254W	-1	-/-	-198.1916642189026	-31499.51770401001	30	0.03792415169660679	0.6333333333333333	0.13348103018554416
YHR141C	0	0/-	-198.2610800266266	-50425.664010584354	120	0.03792415169660679	0.6333333333333333	0.13348103018554416
YJL184W	-1	-/-	-198.3242735862732	-30503.901374578476	30	0.037848605577689244	0.6333333333333333	0.1337579617834395
YDR416W	-1	-/-	-198.39756155014038	-31422.43473482132	30	0.03777335984095427	0.6333333333333333	0.1340348933813348
YHR040W	0	0/-	-198.4394176006317	-51098.179116129875	120	0.03777335984095427	0.6333333333333333	0.1340348933813348
YBR135W	-1	-/-	-198.44899368286133	-31369.255215644836	30	0.037698412698412696	0.6333333333333333	0.13431182497923014
YCL037C	0	0/-	-198.48736774921417	-50393.49530142546	120	0.037698412698412696	0.6333333333333333	0.13431182497923014
YOL142W	-1	-/-	-198.50419282913208	-29398.452188014984	30	0.03762376237623762	0.6333333333333333	0.13458875657712546
YBL092W	0	0/-	-198.51058167219162	-52590.18052917719	120	0.03762376237623762	0.6333333333333333	0.13458875657712546
YOL145C	-1	-/+	-198.59861660003662	-30881.672835111618	30	0.037549407114624504	0.6333333333333333	0.13486568817502076
YFR002W	-1	-/-	-198.60329341888428	-30941.136478185654	30	0.03747534516765286	0.6333333333333333	0.13514261977291608
YDR404C	-1	-/-	-198.6733660697937	-29243.555858135223	30	0.03740157480314961	0.6333333333333333	0.1354195513708114
YGR191W	-1	-/-	-198.7614712715149	-30032.565700769424	30	0.03732809430255403	0.6333333333333333	0.13569648296870673
YBR048W	-1	-/-	-198.8314733505249	-31939.441872119904	30	0.03725490196078431	0.6333333333333333	0.13597341456660206
YGR072W	-1	-/-	-198.8406162261963	-30260.053298473358	30	0.03718199608610567	0.6333333333333333	0.13625034616449738
YOR108W	0	0/0	-198.8623747229576	-50924.02593612671	120	0.03718199608610567	0.6333333333333333	0.13625034616449738
YDL184C	0	0/-	-198.88376075029373	-52117.45104730129	120	0.03718199608610567	0.6333333333333333	0.13625034616449738
YEL021W	0	0/-	-198.88705265522003	-50557.48129880428	120	0.03718199608610567	0.6333333333333333	0.13625034616449738
YAL033W	-1	-/-	-198.90596532821655	-31901.28953409195	30	0.037109375	0.6333333333333333	0.13652727776239268
YGL097W	-1	-/-	-198.906485080719	-29747.32450723648	30	0.037037037037037035	0.6333333333333333	0.136804209360288
YER009W	-1	-/0	-198.9151496887207	-32012.45998620987	30	0.03696498054474708	0.6333333333333333	0.13708114095818333
YKR099W	-1	-/-	-198.95984411239624	-30636.47159767151	30	0.036893203883495145	0.6333333333333333	0.13735807255607865
YGR262C	-1	-/-	-198.96687936782837	-29641.06659412384	30	0.03682170542635659	0.6333333333333333	0.13763500415397398
YNL316C	0	0/0	-199.05692303180695	-51200.70281636715	120	0.03682170542635659	0.6333333333333333	0.13763500415397398
YPL239W	-1	-/-	-199.070303440094	-30489.848095417023	30	0.0367504835589942	0.6333333333333333	0.13791193575186927
YGR085C	-1	-/-	-199.07065868377686	-31725.773725509644	30	0.03667953667953668	0.6333333333333333	0.1381888673497646
YER168C	-1	-/-	-199.1298065185547	-30927.58746433258	30	0.036608863198458574	0.6333333333333333	0.13846579894765992
YDR399W	0	0/-	-199.20979875326157	-51532.76066273451	120	0.036608863198458574	0.6333333333333333	0.13846579894765992
YER117W	-1	-/-	-199.22366046905518	-32048.331493854523	30	0.03653846153846154	0.6333333333333333	0.13874273054555525
YIL128W	-1	-/-	-199.28993272781372	-28771.559957504272	30	0.036468330134357005	0.6333333333333333	0.13901966214345057
YCR031C	-1	-/-	-199.296630859375	-30916.896765708923	30	0.03639846743295019	0.6333333333333333	0.1392965937413459
YGR061C	0	0/-	-199.33751147985458	-48946.62972086668	120	0.03639846743295019	0.6333333333333333	0.1392965937413459
YPL143W	0	0/-	-199.36250638961792	-54274.29903566837	120	0.03639846743295019	0.6333333333333333	0.1392965937413459
YKL004W	-1	-/-	-199.374361038208	-28649.281480789185	30	0.036328871892925434	0.6333333333333333	0.1395735253392412
YKR086W	-1	-/-	-199.38058853149414	-28801.267574310303	30	0.03625954198473282	0.6333333333333333	0.13985045693713652
YPL198W	0	0/-	-199.38902842998505	-51526.482132315636	120	0.03625954198473282	0.6333333333333333	0.13985045693713652
YDR086C	-1	-/-	-199.42443561553955	-30052.440079689026	30	0.03619047619047619	0.6333333333333333	0.14012738853503184
YJR112W	-1	-/-	-199.42736530303955	-31135.13232421875	30	0.03612167300380228	0.6333333333333333	0.14040432013292717
YCR034W	-1	-/-	-199.4433445930481	-32495.269065856934	30	0.036053130929791274	0.6333333333333333	0.1406812517308225
YLR347C	-1	-/-	-199.48810052871704	-29228.397790670395	30	0.03598484848484849	0.6333333333333333	0.14095818332871782
YKL068W	-1	-/-	-199.6028537750244	-30909.05466413498	30	0.035916824196597356	0.6333333333333333	0.14123511492661311
YPL139C	-1	-/+	-199.65036725997925	-33257.91273975372	30	0.035849056603773584	0.6333333333333333	0.14151204652450844
YLR074C	-1	-/-	-199.7261962890625	-30977.553803920746	30	0.035781544256120526	0.6333333333333333	0.14178897812240376
YKL056C	-1	-/-	-199.73030281066895	-31725.567158699036	30	0.03571428571428571	0.6333333333333333	0.1420659097202991
YIL096C	0	0/-	-199.78422683477402	-48693.560479044914	120	0.03571428571428571	0.6333333333333333	0.1420659097202991
YJL024C	-1	-/-	-199.82667684555054	-31206.48366498947	30	0.03564727954971857	0.6333333333333333	0.1423428413181944
YJL008C	-1	-/-	-199.89061307907104	-31772.27400779724	30	0.035580524344569285	0.6333333333333333	0.14261977291608974
YJR031C	-1	-/-	-199.93922662734985	-30193.57120490074	30	0.03551401869158879	0.6333333333333333	0.14289670451398503
YJR064W	-1	-/-	-199.98732566833496	-31330.745888233185	30	0.03544776119402985	0.6333333333333333	0.14317363611188036
YBR254C	-1	-/-	-200.12345361709595	-31332.69108390808	30	0.035381750465549346	0.6333333333333333	0.14345056770977568
YJR024C	0	0/0	-200.1234804391861	-47888.04530239105	120	0.035381750465549346	0.6333333333333333	0.14345056770977568
YGL105W	-1	-/-	-200.14659976959229	-31712.28191947937	30	0.03531598513011153	0.6333333333333333	0.143727499307671
YLR448W	-1	-/-	-200.15308141708374	-32610.553045749664	30	0.03525046382189239	0.6333333333333333	0.14400443090556633
YFL017W-A	-1	-/-	-200.18678188323975	-30297.30207300186	30	0.03518518518518519	0.6333333333333333	0.14428136250346166
YGL123W	0	0/-	-200.22373604774475	-52783.11930787563	120	0.03518518518518519	0.6333333333333333	0.14428136250346166
YOL127W	-1	-/-	-200.2773027420044	-31414.682899713516	30	0.03512014787430684	0.6333333333333333	0.14455829410135695
YIL142W	-1	-/-	-200.28353691101074	-32725.586972475052	30	0.03505535055350553	0.6333333333333333	0.14483522569925228
YOR166C	0	0/-	-200.3003865480423	-50094.218799352646	120	0.03505535055350553	0.6333333333333333	0.14483522569925228
YGR030C	-1	-/-	-200.3349804878235	-33243.08191680908	30	0.034990791896869246	0.6333333333333333	0.1451121572971476
YIL126W	-1	-/-	-200.37887859344482	-32109.822782039642	30	0.034926470588235295	0.6333333333333333	0.14538908889504293
YML077W	-1	-/-	-200.38749074935913	-29885.604872703552	30	0.03486238532110092	0.6333333333333333	0.14566602049293825
YIR026C	-1	-/-	-200.46931266784668	-30765.7829041481	30	0.0347985347985348	0.6333333333333333	0.14594295209083358
YNL123W	-1	-/-	-200.60912609100342	-31439.821120738983	30	0.03473491773308958	0.6333333333333333	0.14621988368872887
YBL026W	-1	-/-	-200.63474941253662	-30553.811187028885	30	0.03467153284671533	0.6333333333333333	0.1464968152866242
YMR227C	-1	-/-	-200.66017484664917	-29962.91013097763	30	0.03460837887067395	0.6333333333333333	0.14677374688451952
YLR335W	-1	-/-	-200.67880010604858	-30906.975452184677	30	0.034545454545454546	0.6333333333333333	0.14705067848241485
YMR300C	0	0/-	-200.7620302438736	-50194.889874100685	120	0.034545454545454546	0.6333333333333333	0.14705067848241485
YKR081C	-1	-/-	-200.76740503311157	-31092.702171087265	30	0.034482758620689655	0.6333333333333333	0.14732761008031017
YDL043C	-1	-/-	-200.85889053344727	-28958.29289150238	30	0.034420289855072464	0.6333333333333333	0.14760454167820547
YOR133W	-1	-/-	-200.86578178405762	-31969.344737529755	30	0.034358047016274866	0.6333333333333333	0.1478814732761008
YCL059C	-1	-/-	-200.92599964141846	-30007.0082321167	30	0.03429602888086643	0.6333333333333333	0.14815840487399612
YNL301C	0	0/-	-200.9676098227501	-53188.73605251312	120	0.03429602888086643	0.6333333333333333	0.14815840487399612
YCL005W	0	0/-	-200.98318135738373	-51749.74202132225	120	0.03429602888086643	0.6333333333333333	0.14815840487399612
YOR098C	-1	-/-	-200.99405145645142	-30098.53915786743	30	0.03423423423423423	0.6333333333333333	0.14843533647189144
YGR063C	-1	-/+	-201.04890727996826	-29750.4939160347	30	0.0341726618705036	0.6333333333333333	0.14871226806978677
YHR120W	-1	-/-	-201.04972982406616	-32013.964337348938	30	0.03411131059245961	0.6333333333333333	0.1489891996676821
YHR084W	-1	-/-	-201.0820894241333	-30892.013879776	30	0.034050179211469536	0.6333333333333333	0.1492661312655774
YPR082C	-1	-/-	-201.10004997253418	-29894.6574382782	30	0.03398926654740608	0.6333333333333333	0.14954306286347271
YOR209C	-1	-/-	-201.12544107437134	-30871.597335100174	30	0.033928571428571426	0.6333333333333333	0.14981999446136804
YGL064C	0	0/-	-201.17383152246475	-52472.5525662303	120	0.033928571428571426	0.6333333333333333	0.14981999446136804
YIL038C	-1	-/-	-201.19558095932007	-30441.219929218292	30	0.0338680926916221	0.6333333333333333	0.15009692605926336
YML056C	0	0/-	-201.22574973106384	-52612.453912854195	120	0.0338680926916221	0.6333333333333333	0.15009692605926336
YPL038W	0	0/-	-201.2361882328987	-51817.1662119627	120	0.0338680926916221	0.6333333333333333	0.15009692605926336
YOR063W	-1	-/-	-201.51187467575073	-32967.19421887398	30	0.033807829181494664	0.6333333333333333	0.1503738576571587
YBR029C	-1	-/-	-201.56005001068115	-31703.24060153961	30	0.03374777975133215	0.6333333333333333	0.150650789255054
YOR079C	-1	-/-	-201.66311597824097	-31364.14546775818	30	0.03368794326241135	0.6333333333333333	0.1509277208529493
YLR215C	-1	-/-	-201.698588848114	-31893.88275718689	30	0.033628318584070796	0.6333333333333333	0.15120465245084463
YNL067W	0	0/-	-201.83625274896622	-51563.888858139515	120	0.033628318584070796	0.6333333333333333	0.15120465245084463
YDL075W	0	0/-	-201.84585905075073	-51772.945423424244	120	0.033628318584070796	0.6333333333333333	0.15120465245084463
YHR049W	0	0/0	-201.89451956748962	-53302.926028609276	120	0.033628318584070796	0.6333333333333333	0.15120465245084463
YJL136C	0	0/-	-201.90936595201492	-52244.20721256733	120	0.033628318584070796	0.6333333333333333	0.15120465245084463
YLR388W	0	0/-	-201.94730693101883	-52236.56658113003	120	0.033628318584070796	0.6333333333333333	0.15120465245084463
YBL087C	0	0/-	-201.96175074577332	-52994.24694418907	120	0.033628318584070796	0.6333333333333333	0.15120465245084463
YGL135W	-1	-/-	-202.017915725708	-29595.36703968048	30	0.03356890459363958	0.6333333333333333	0.15148158404873996
YDR292C	-1	-/-	-202.1284637451172	-29973.552174568176	30	0.03350970017636684	0.6333333333333333	0.15175851564663528
YLR073C	0	0/-	-202.1366889476776	-49513.02587503195	120	0.03350970017636684	0.6333333333333333	0.15175851564663528
YMR143W	-1	-/-	-202.23259973526	-33426.09520506859	30	0.03345070422535211	0.6333333333333333	0.1520354472445306
YMR177W	-1	-/-	-202.25157499313354	-30964.748476982117	30	0.033391915641476276	0.6333333333333333	0.15231237884242593
YLR262C	-1	-/-	-202.34100723266602	-29324.885251522064	30	0.03333333333333333	0.6333333333333333	0.15258931044032123
YDL136W	0	0/-	-202.46581947803497	-51220.880293130875	120	0.03333333333333333	0.6333333333333333	0.15258931044032123
YJL168C	-1	-/-	-202.47281742095947	-31598.35050678253	30	0.03327495621716287	0.6333333333333333	0.15286624203821655
YPR043W	0	0/-	-202.51085770130157	-53357.40277791023	120	0.03327495621716287	0.6333333333333333	0.15286624203821655
YHL033C	0	0/-	-202.51280236244202	-52626.08628427982	120	0.03327495621716287	0.6333333333333333	0.15286624203821655
YGL113W	-1	-/-	-202.5190453529358	-29851.16438817978	30	0.033216783216783216	0.6333333333333333	0.15314317363611188
YLR451W	-1	-/-	-202.55350255966187	-31308.53385400772	30	0.03315881326352531	0.6333333333333333	0.1534201052340072
YML099C	-1	-/-	-202.68359518051147	-30340.78119492531	30	0.033101045296167246	0.6333333333333333	0.15369703683190253
YHR165C	-1	-/-	-202.8723659515381	-30243.657236099243	30	0.03304347826086956	0.6333333333333333	0.15397396842979785
YIL127C	0	0/0	-203.02436983585358	-49143.920297563076	120	0.03304347826086956	0.6333333333333333	0.15397396842979785
YKL081W	-1	-/-	-203.0671854019165	-32195.832760095596	30	0.03298611111111111	0.6333333333333333	0.15425090002769315
YOR295W	1	+/+	-203.17541551589966	-31871.053961277008	29	0.03466204506065858	0.6666666666666666	0.15425090002769315
YDR302W	-1	-/-	-203.24221324920654	-29734.178429365158	30	0.03460207612456748	0.6666666666666666	0.15452783162558847
YBL069W	-1	-/-	-203.25168466567993	-31409.375561714172	30	0.03454231433506045	0.6666666666666666	0.1548047632234838
YPL193W	-1	-/-	-203.25726413726807	-31810.670924663544	30	0.034482758620689655	0.6666666666666666	0.15508169482137912
YLR009W	-1	-/-	-203.322594165802	-30772.86236667633	30	0.03442340791738382	0.6666666666666666	0.15535862641927445
YNL069C	0	0/-	-203.352224111557	-53192.75933730602	120	0.03442340791738382	0.6666666666666666	0.15535862641927445
YDR002W	-1	-/-	-203.3689260482788	-31264.954051971436	30	0.03436426116838488	0.6666666666666666	0.15563555801716977
YBR187W	0	0/-	-203.40797126293182	-50963.977589428425	120	0.03436426116838488	0.6666666666666666	0.15563555801716977
YNL247W	-1	-/-	-203.4153537750244	-29172.256804466248	30	0.03430531732418525	0.6666666666666666	0.15591248961506507
YDR454C	0	0/-	-203.453404545784	-51737.836612164974	120	0.03430531732418525	0.6666666666666666	0.15591248961506507
YER086W	0	0/0	-203.47501599788666	-49778.66001057625	120	0.03430531732418525	0.6666666666666666	0.15591248961506507
YNL199C	-1	-/-	-203.63317680358887	-32117.598613739014	30	0.03424657534246575	0.6666666666666666	0.1561894212129604
YGR216C	-1	-/-	-203.66215658187866	-30409.273999214172	30	0.03418803418803419	0.6666666666666666	0.15646635281085572
YGL106W	-1	-/-	-203.67598819732666	-32249.898512363434	30	0.034129692832764506	0.6666666666666666	0.15674328440875104
YLR433C	-1	-/-	-203.8736162185669	-31056.071437835693	30	0.034071550255536626	0.6666666666666666	0.15702021600664637
YGL031C	0	0/-	-203.90208107233047	-53219.51776409149	120	0.034071550255536626	0.6666666666666666	0.15702021600664637
YEL040W	0	0/-	-203.90930461883545	-52788.256563067436	120	0.034071550255536626	0.6666666666666666	0.15702021600664637
YEL051W	-1	-/-	-203.9363694190979	-30462.606606006622	30	0.034013605442176874	0.6666666666666666	0.15729714760454167
YJL145W	-1	-/-	-203.9444456100464	-30113.023856163025	30	0.03395585738539898	0.6666666666666666	0.157574079202437
YBR192W	-1	-/-	-203.98960304260254	-30941.494567394257	30	0.03389830508474576	0.6666666666666666	0.15785101080033231
YJL080C	-1	-/-	-204.15177583694458	-30144.74348592758	30	0.0338409475465313	0.6666666666666666	0.15812794239822764
YBR291C	0	0/-	-204.2199411392212	-52518.73657524586	120	0.0338409475465313	0.6666666666666666	0.15812794239822764
YNL178W	0	0/-	-204.2738789319992	-52654.42313569784	120	0.0338409475465313	0.6666666666666666	0.15812794239822764
YFR031C-A	0	0/-	-204.27918606996536	-52654.19909030199	120	0.0338409475465313	0.6666666666666666	0.15812794239822764
YGR104C	-1	-/-	-204.41542530059814	-32043.91723203659	30	0.033783783783783786	0.6666666666666666	0.15840487399612296
YKL173W	-1	-/-	-204.42742490768433	-30740.265283107758	30	0.03372681281618887	0.6666666666666666	0.1586818055940183
YOR260W	-1	-/-	-204.42924737930298	-31411.64795565605	30	0.03367003367003367	0.6666666666666666	0.15895873719191358
YOR167C	0	0/-	-204.43426769971848	-52934.7568359375	120	0.03367003367003367	0.6666666666666666	0.15895873719191358
YML125C	0	0/0	-204.45962738990784	-52805.90128684044	120	0.03367003367003367	0.6666666666666666	0.15895873719191358
YLR357W	-1	-/-	-204.51034355163574	-30417.838543891907	30	0.03361344537815126	0.6666666666666666	0.1592356687898089
YMR012W	-1	-/-	-204.64479446411133	-31613.40872478485	30	0.03355704697986577	0.6666666666666666	0.15951260038770423
YGL155W	-1	-/0	-204.68703889846802	-31146.685831546783	30	0.03350083752093802	0.6666666666666666	0.15978953198559956
YJL122W	-1	-/-	-204.91587829589844	-30696.155329704285	30	0.033444816053511704	0.6666666666666666	0.16006646358349488
YHR019C	-1	-/-	-204.9248661994934	-31230.289813041687	30	0.0333889816360601	0.6666666666666666	0.1603433951813902
YPL131W	-1	-/-	-204.9583396911621	-32644.367106437683	30	0.03333333333333333	0.6666666666666666	0.1606203267792855
YJR123W	0	0/-	-205.00848376750946	-53194.87591648102	120	0.03333333333333333	0.6666666666666666	0.1606203267792855
YGL112C	-1	-/-	-205.03190755844116	-30386.462521791458	30	0.033277870216306155	0.6666666666666666	0.16089725837718083
YBL014C	1	+/+	-205.04947471618652	-32480.953369617462	29	0.03488372093023256	0.7	0.16089725837718083
YOR323C	0	0/0	-205.21503925323486	-51715.591098189354	120	0.03488372093023256	0.7	0.16089725837718083
YDR325W	-1	-/-	-205.25785541534424	-31270.87365102768	30	0.03482587064676617	0.7	0.16117418997507615
YBL028C	0	0/0	-205.27403116226196	-48270.350470781326	120	0.03482587064676617	0.7	0.16117418997507615
YLR026C	-1	-/-	-205.29231357574463	-31426.107495307922	30	0.0347682119205298	0.7	0.16145112157297148
YGR198W	0	0/-	-205.3211874961853	-51794.83090442419	120	0.0347682119205298	0.7	0.16145112157297148
YBR031W	0	0/-	-205.32412254810333	-52909.99524575472	120	0.0347682119205298	0.7	0.16145112157297148
YPL112C	-1	-/-	-205.42248916625977	-32231.085733890533	30	0.03471074380165289	0.7	0.1617280531708668
YLL036C	-1	-/-	-205.4649739265442	-32137.518867492676	30	0.034653465346534656	0.7	0.16200498476876213
YGR056W	-1	-/-	-205.4820294380188	-29529.76975440979	30	0.03459637561779242	0.7	0.16228191636665742
YJL204C	-1	-/-	-205.6192307472229	-29871.096079826355	30	0.03453947368421053	0.7	0.16255884796455275
YMR277W	-1	-/-	-205.63220643997192	-31299.723255634308	30	0.034482758620689655	0.7	0.16283577956244807
YIL148W	0	0/-	-205.6457974910736	-51532.21536910534	120	0.034482758620689655	0.7	0.16283577956244807
YJR003C	0	0/0	-205.7130743265152	-48641.45258939266	120	0.034482758620689655	0.7	0.16283577956244807
YER107C	-1	-/-	-205.7249240875244	-30848.819221019745	30	0.03442622950819672	0.7	0.1631127111603434
YMR213W	-1	-/-	-205.75392055511475	-33196.92147922516	30	0.03436988543371522	0.7	0.16338964275823872
YMR301C	-1	-/-	-205.82382345199585	-29177.74932050705	30	0.03431372549019608	0.7	0.16366657435613405
YLR264W	-1	-/-	-205.8280987739563	-32008.07177209854	30	0.03425774877650897	0.7	0.16394350595402934
YGR120C	-1	-/-	-205.83024311065674	-31232.59149169922	30	0.03420195439739414	0.7	0.16422043755192467
YCR057C	-1	-/-	-205.86933183670044	-30605.30797958374	30	0.03414634146341464	0.7	0.16449736914982
YGR185C	-1	-/-	-205.87190866470337	-31539.62576198578	30	0.03409090909090909	0.7	0.16477430074771532
YDL092W	-1	-/-	-205.89543867111206	-31787.41545343399	30	0.03403565640194489	0.7	0.16505123234561064
YER029C	-1	-/-	-205.90042734146118	-31440.377420425415	30	0.03398058252427184	0.7	0.16532816394350594
YDR012W	0	0/-	-205.9303023815155	-52663.55590927601	120	0.03398058252427184	0.7	0.16532816394350594
YOL022C	0	0/-	-205.98719012737274	-49028.72616201639	120	0.03398058252427184	0.7	0.16532816394350594
YML046W	-1	-/-	-205.99354362487793	-30757.353769302368	30	0.033925686591276254	0.7	0.16560509554140126
YHR201C	0	0/0	-206.0431741476059	-50375.63076210022	120	0.033925686591276254	0.7	0.16560509554140126
YKL130C	-1	-/-	-206.0450963973999	-30761.320284843445	30	0.03387096774193549	0.7	0.1658820271392966
YCR063W	-1	-/-	-206.0455346107483	-30638.806132793427	30	0.033816425120772944	0.7	0.16615895873719191
YER151C	-1	-/-	-206.06155109405518	-29646.157833576202	30	0.03376205787781351	0.7	0.16643589033508724
YAR014C	-1	-/-	-206.09049081802368	-31005.240104675293	30	0.033707865168539325	0.7	0.16671282193298256
YNR026C	-1	-/-	-206.11672067642212	-31202.007846832275	30	0.03365384615384615	0.7	0.16698975353087786
YCL063W	-1	-/-	-206.1817183494568	-30409.34149169922	30	0.0336	0.7	0.16726668512877318
YNL099C	-1	-/-	-206.23777866363525	-32160.9199051857	30	0.03354632587859425	0.7	0.1675436167266685
YLR355C	-1	-/-	-206.24704790115356	-31872.55987215042	30	0.03349282296650718	0.7	0.16782054832456383
YOR033C	-1	-/-	-206.3139886856079	-30455.264699459076	30	0.03343949044585987	0.7	0.16809747992245916
YER172C	-1	-/-	-206.42734146118164	-30708.891349315643	30	0.033386327503974564	0.7	0.16837441152035448
YDR472W	-1	-/-	-206.53526544570923	-30631.361654281616	30	0.03333333333333333	0.7	0.16865134311824978
YGL232W	-1	-/-	-206.54630088806152	-32988.366832733154	30	0.03328050713153724	0.7	0.1689282747161451
YAL011W	-1	-/-	-206.56975507736206	-30030.138082027435	30	0.03322784810126582	0.7	0.16920520631404043
YLR275W	-1	-/-	-206.60162258148193	-30224.498109340668	30	0.03317535545023697	0.7	0.16948213791193575
YKL180W	0	0/-	-206.6469143629074	-52216.57808017731	120	0.03317535545023697	0.7	0.16948213791193575
YBL076C	0	0/-	-206.692143201828	-50534.9598865509	120	0.03317535545023697	0.7	0.16948213791193575
YGR283C	0	0/0	-206.71055662631989	-49246.86576765776	120	0.03317535545023697	0.7	0.16948213791193575
YNL238W	0	0/-	-206.73738211393356	-50120.89710974693	120	0.03317535545023697	0.7	0.16948213791193575
YER074W	0	0/-	-206.7411743402481	-53099.109080672264	120	0.03317535545023697	0.7	0.16948213791193575
YDR478W	-1	-/-	-206.7450761795044	-31787.441120624542	30	0.033123028391167195	0.7	0.16975906950983108
YDR167W	-1	-/-	-206.75440502166748	-31461.748720645905	30	0.03307086614173228	0.7	0.1700360011077264
YBL072C	0	0/-	-206.80695003271103	-52980.49159634113	120	0.03307086614173228	0.7	0.1700360011077264
YLL045C	0	0/-	-206.8331863284111	-52777.123939454556	120	0.03307086614173228	0.7	0.1700360011077264
YIL069C	0	0/-	-206.8477373123169	-51061.0823417902	120	0.03307086614173228	0.7	0.1700360011077264
YBL042C	-1	-/-	-207.04898118972778	-31677.99888753891	30	0.0330188679245283	0.7	0.1703129327056217
YLR432W	0	0/-	-207.07704550027847	-51648.07430833578	120	0.0330188679245283	0.7	0.1703129327056217
YDL039C	-1	-/0	-207.09567022323608	-31909.528913974762	30	0.03296703296703297	0.7	0.17058986430351702
YOR346W	-1	-/-	-207.1163444519043	-29313.304620742798	30	0.032915360501567396	0.7	0.17086679590141235
YHR203C	-1	-/-	-207.18547821044922	-31965.11901473999	30	0.03286384976525822	0.7	0.17114372749930767
YIL149C	-1	-/-	-207.23864698410034	-32117.270725250244	30	0.0328125	0.7	0.171420659097203
YDR365C	-1	-/-	-207.24087762832642	-30946.794768333435	30	0.0327613104524181	0.7	0.17169759069509832
YMR234W	-1	-/-	-207.26614141464233	-29278.879002571106	30	0.03271028037383177	0.7	0.17197452229299362
YGR057C	-1	-/-	-207.34606218338013	-29505.55511522293	30	0.03265940902021773	0.7	0.17225145389088894
YPR189W	-1	-/-	-207.34799480438232	-31406.007999897003	30	0.03260869565217391	0.7	0.17252838548878427
YBL055C	-1	-/-	-207.39009618759155	-29940.588266849518	30	0.03255813953488372	0.7	0.1728053170866796
YAR008W	-1	-/-	-207.4342679977417	-31204.862418413162	30	0.032507739938080496	0.7	0.17308224868457492
YCR093W	-1	-/-	-207.4768886566162	-31468.867091178894	30	0.03245749613601236	0.7	0.17335918028247024
YOL020W	-1	-/-	-207.52646732330322	-32169.06087589264	30	0.032407407407407406	0.7	0.17363611188036554
YPL128C	-1	-/-	-207.5330581665039	-30419.45170545578	30	0.032357473035439135	0.7	0.17391304347826086
YHR020W	-1	-/-	-207.54271793365479	-29092.662783145905	30	0.03230769230769231	0.7	0.1741899750761562
YMR242C	0	0/-	-207.54625356197357	-52474.85786139965	120	0.03230769230769231	0.7	0.1741899750761562
YHR204W	-1	-/-	-207.59578323364258	-29337.981511592865	30	0.03225806451612903	0.7	0.17446690667405151
YNR048W	-1	-/-	-207.71003580093384	-31203.78778028488	30	0.032208588957055216	0.7	0.17474383827194684
YDR337W	-1	-/-	-207.8331265449524	-30834.072603464127	30	0.03215926493108729	0.7	0.17502076986984214
YLR103C	-1	-/-	-207.84149980545044	-30839.49964094162	30	0.03211009174311927	0.7	0.17529770146773746
YDR161W	0	0/-	-207.846839427948	-49152.928386449814	120	0.03211009174311927	0.7	0.17529770146773746
YGR129W	-1	-/-	-207.90509796142578	-30580.694974899292	30	0.03206106870229008	0.7	0.17557463306563278
YKR094C	0	0/-	-207.95787703990936	-52342.68683683872	120	0.03206106870229008	0.7	0.17557463306563278
YGL220W	0	0/-	-207.96502023935318	-50926.56202888489	120	0.03206106870229008	0.7	0.17557463306563278
YGR245C	-1	-/-	-208.0221347808838	-31132.833300590515	30	0.03201219512195122	0.7	0.1758515646635281
YGR105W	0	0/0	-208.08239710330963	-50758.19568878412	120	0.03201219512195122	0.7	0.1758515646635281
YER112W	-1	-/-	-208.0994997024536	-32826.81420850754	30	0.0319634703196347	0.7	0.17612849626142343
YKR063C	-1	-/-	-208.12733602523804	-30852.29589700699	30	0.031914893617021274	0.7	0.17640542785931876
YLR340W	-1	-/-	-208.16995096206665	-33188.607436180115	30	0.03186646433990895	0.7	0.17668235945721406
YLR287C-A	0	0/-	-208.25829184055328	-51060.37267327309	120	0.03186646433990895	0.7	0.17668235945721406
YJL006C	-1	-/+	-208.29010248184204	-30943.925258159637	30	0.031818181818181815	0.7	0.17695929105510938
YBR198C	-1	-/-	-208.35302925109863	-31894.05355167389	30	0.03177004538577912	0.7	0.1772362226530047
YGR004W	-1	-/-	-208.37432146072388	-30282.369208335876	30	0.03172205438066465	0.7	0.17751315425090003
YIL131C	-1	-/-	-208.41910028457642	-33554.233860492706	30	0.03167420814479638	0.7	0.17779008584879535
YBR021W	-1	-/-	-208.47731161117554	-30045.290593147278	30	0.03162650602409638	0.7	0.17806701744669068
YDL033C	-1	-/-	-208.51169204711914	-30675.465091705322	30	0.031578947368421054	0.7	0.17834394904458598
YER164W	-1	-/+	-208.5393567085266	-30296.780992031097	30	0.03153153153153153	0.7	0.1786208806424813
YOR312C	0	0/-	-208.565833568573	-50986.857394337654	120	0.03153153153153153	0.7	0.1786208806424813
YHL014C	0	0/0	-208.63439524173737	-51516.93416970968	120	0.03153153153153153	0.7	0.1786208806424813
YNL244C	-1	-/-	-208.68108749389648	-32382.608850479126	30	0.031484257871064465	0.7	0.17889781224037662
YMR223W	0	0/-	-208.71357131004333	-49883.85363996029	120	0.031484257871064465	0.7	0.17889781224037662
YPR033C	-1	-/-	-208.73180961608887	-30543.508927583694	30	0.03143712574850299	0.7	0.17917474383827195
YJR145C	-1	-/-	-208.7856001853943	-30965.216861724854	30	0.03139013452914798	0.7	0.17945167543616727
YBR069C	-1	-/-	-208.79638814926147	-31517.71689605713	30	0.03134328358208955	0.7	0.1797286070340626
YHR187W	-1	-/-	-208.81719303131104	-30909.03239917755	30	0.03129657228017884	0.7	0.1800055386319579
YDR311W	-1	-/+	-208.92432737350464	-30376.237397909164	30	0.03125	0.7	0.18028247022985322
YER099C	0	0/-	-208.96617662906647	-50110.99834638834	120	0.03125	0.7	0.18028247022985322
YOR154W	0	0/-	-209.08838546276093	-50354.966763436794	120	0.03125	0.7	0.18028247022985322
YGR280C	-1	-/-	-209.1405692100525	-31001.821650505066	30	0.031203566121842496	0.7	0.18055940182774854
YDR469W	-1	-/-	-209.14858198165894	-28918.441106796265	30	0.03115727002967359	0.7	0.18083633342564387
YMR241W	-1	-/-	-209.16803646087646	-33001.56753921509	30	0.03111111111111111	0.7	0.1811132650235392
YOR216C	-1	-/-	-209.1999111175537	-31066.464164733887	30	0.03106508875739645	0.7	0.18139019662143452
YKL214C	-1	-/-	-209.23524713516235	-30741.87462234497	30	0.0310192023633678	0.7	0.18166712821932982
YHR206W	-1	-/-	-209.2396264076233	-31355.28554868698	30	0.030973451327433628	0.7	0.18194405981722514
YLL012W	-1	-/-	-209.31672382354736	-30308.28488254547	30	0.030927835051546393	0.7	0.18222099141512046
YHL029C	0	0/0	-209.3217635154724	-52563.882237792015	120	0.030927835051546393	0.7	0.18222099141512046
YMR079W	-1	-/-	-209.44833755493164	-30569.20001220703	30	0.030882352941176472	0.7	0.1824979230130158
YER120W	-1	-/-	-209.463219165802	-31856.058607578278	30	0.030837004405286344	0.7	0.1827748546109111
YDR257C	0	0/-	-209.51523959636688	-50663.255778849125	120	0.030837004405286344	0.7	0.1827748546109111
YLR372W	-1	-/-	-209.51902532577515	-31800.661879062653	30	0.030791788856304986	0.7	0.18305178620880644
YLR277C	-1	-/-	-209.57131242752075	-31132.05760526657	30	0.03074670571010249	0.7	0.18332871780670174
YLR105C	-1	-/-	-209.65825939178467	-30328.428629398346	30	0.03070175438596491	0.7	0.18360564940459706
YMR005W	-1	-/-	-209.65989542007446	-32070.36792230606	30	0.030656934306569343	0.7	0.18388258100249238
YCR053W	-1	-/0	-209.77196311950684	-31164.814198493958	30	0.030612244897959183	0.7	0.1841595126003877
YER132C	0	0/-	-209.7846087217331	-50230.05316853523	120	0.030612244897959183	0.7	0.1841595126003877
YOL092W	0	0/-	-209.81436836719513	-49402.36541926861	120	0.030612244897959183	0.7	0.1841595126003877
YFL025C	-1	-/-	-210.01818895339966	-29378.836664676666	30	0.03056768558951965	0.7	0.18443644419828303
YBR091C	-1	-/-	-210.03044319152832	-30665.972185611725	30	0.030523255813953487	0.7	0.18471337579617833
YMR132C	0	0/0	-210.0481207370758	-50921.38436937332	120	0.030523255813953487	0.7	0.18471337579617833
YDR138W	-1	-/+	-210.08334636688232	-29971.899575710297	30	0.030478955007256895	0.7	0.18499030739407366
YBR084C-A	0	0/-	-210.11396050453186	-52200.87549692392	120	0.030478955007256895	0.7	0.18499030739407366
YJL098W	-1	-/-	-210.16217041015625	-30343.8286652565	30	0.030434782608695653	0.7	0.18526723899196898
YIR009W	-1	-/-	-210.21542692184448	-30268.613454818726	30	0.030390738060781478	0.7	0.1855441705898643
YDR393W	-1	-/-	-210.2507872581482	-31975.92374897003	30	0.030346820809248554	0.7	0.18582110218775963
YOR140W	-1	-/-	-210.29763746261597	-31567.340914726257	30	0.030303030303030304	0.7	0.18609803378565495
YBL018C	-1	-/-	-210.31551790237427	-32449.056577682495	30	0.03025936599423631	0.7	0.18637496538355025
YJL072C	-1	-/-	-210.4578046798706	-29208.000146865845	30	0.030215827338129497	0.7	0.18665189698144558
YGR034W	0	0/-	-210.49195742607117	-51684.075630903244	120	0.030215827338129497	0.7	0.18665189698144558
YJL039C	-1	-/-	-210.51164436340332	-29721.33912229538	30	0.03017241379310345	0.7	0.1869288285793409
YDR464W	-1	-/0	-210.5442976951599	-30568.979146003723	30	0.03012912482065997	0.7	0.18720576017723622
YOR188W	-1	-/0	-210.58160161972046	-30552.965555667877	30	0.03008595988538682	0.7	0.18748269177513155
YLR293C	-1	-/-	-210.61228132247925	-32253.25505590439	30	0.030042918454935622	0.7	0.18775962337302687
YOL028C	-1	-/-	-210.61358642578125	-30284.556592941284	30	0.03	0.7	0.18803655497092217
YBR074W	0	0/0	-210.72409534454346	-49994.6318308115	120	0.03	0.7	0.18803655497092217
YIL150C	-1	-/-	-210.80029964447021	-29525.333845615387	30	0.029957203994293864	0.7	0.1883134865688175
YMR209C	0	0/0	-210.89466655254364	-50030.09195351601	120	0.029957203994293864	0.7	0.1883134865688175
YHL039W	0	0/-	-210.92943954467773	-48868.47726035118	120	0.029957203994293864	0.7	0.1883134865688175
YBR248C	0	0/0	-210.93486630916595	-47505.85048305988	120	0.029957203994293864	0.7	0.1883134865688175
YHR072W-A	-1	-/-	-210.94734525680542	-29014.335488319397	30	0.029914529914529916	0.7	0.18859041816671282
YCR037C	-1	-/-	-211.00056076049805	-30146.19012069702	30	0.029871977240398292	0.7	0.18886734976460814
YER087C-B	-1	-/-	-211.00232648849487	-30511.335133075714	30	0.029829545454545456	0.7	0.18914428136250347
YHR068W	-1	-/-	-211.08815479278564	-31348.97198534012	30	0.029787234042553193	0.7	0.1894212129603988
YPL169C	-1	-/-	-211.1962332725525	-31286.770522117615	30	0.029745042492917848	0.7	0.1896981445582941
YGR188C	-1	-/-	-211.2216305732727	-31122.713938236237	30	0.0297029702970297	0.7	0.18997507615618942
YOR148C	-1	-/-	-211.2618613243103	-30672.05509662628	30	0.029661016949152543	0.7	0.19025200775408474
YKL033W	0	0/-	-211.27090561389923	-51721.749723017216	120	0.029661016949152543	0.7	0.19025200775408474
YCR016W	0	0/0	-211.30380833148956	-49733.50625324249	120	0.029661016949152543	0.7	0.19025200775408474
YLR367W	0	0/-	-211.31355464458466	-53078.27525961399	120	0.029661016949152543	0.7	0.19025200775408474
YKL212W	-1	-/-	-211.3458652496338	-28069.67023706436	30	0.029619181946403384	0.7	0.19052893935198006
YBR017C	-1	-/-	-211.38014698028564	-30712.151294708252	30	0.029577464788732393	0.7	0.1908058709498754
YKL028W	-1	-/-	-211.48746156692505	-32064.172165870667	30	0.029535864978902954	0.7	0.1910828025477707
YMR060C	-1	-/-	-211.49453687667847	-30238.097517967224	30	0.02949438202247191	0.7	0.191359734145666
YIL040W	-1	-/-	-211.51761150360107	-31293.92789554596	30	0.029453015427769985	0.7	0.19163666574356134
YCR059C	0	0/-	-211.5656374692917	-50464.23873525858	120	0.029453015427769985	0.7	0.19163666574356134
YJR124C	0	0/-	-211.61850130558014	-50107.8603631258	120	0.029453015427769985	0.7	0.19163666574356134
YJL104W	-1	-/-	-211.62876892089844	-32166.56275510788	30	0.029411764705882353	0.7	0.19191359734145666
YPL252C	0	0/0	-211.66016817092896	-50974.413394868374	120	0.029411764705882353	0.7	0.19191359734145666
YNL072W	-1	-/-	-211.72775602340698	-31391.198239326477	30	0.02937062937062937	0.7	0.19219052893935198
YDR188W	-1	-/-	-211.78887939453125	-31581.05995798111	30	0.029329608938547486	0.7	0.1924674605372473
YPR034W	-1	-/-	-211.80309867858887	-33223.66045808792	30	0.029288702928870293	0.7	0.1927443921351426
YNR051C	0	0/-	-211.84086751937866	-52266.81653177738	120	0.029288702928870293	0.7	0.1927443921351426
YDL226C	-1	-/-	-211.84870052337646	-30770.930325508118	30	0.02924791086350975	0.7	0.19302132373303793
YOL120C	0	0/-	-211.89438211917877	-53704.10474228859	120	0.02924791086350975	0.7	0.19302132373303793
YDR428C	0	0/-	-211.89485824108124	-51487.0500459671	120	0.02924791086350975	0.7	0.19302132373303793
YOR241W	-1	-/0	-212.21043872833252	-31409.405509233475	30	0.02920723226703755	0.7	0.19329825533093326
YPL105C	0	0/-	-212.2684669494629	-51850.2089163661	120	0.02920723226703755	0.7	0.19329825533093326
YKR028W	-1	-/-	-212.316171169281	-31287.890797138214	30	0.029166666666666667	0.7	0.19357518692882858
YGR217W	-1	-/-	-212.33869886398315	-30198.99249458313	30	0.02912621359223301	0.7	0.1938521185267239
YHR100C	0	0/-	-212.38148069381714	-49063.67488360405	120	0.02912621359223301	0.7	0.1938521185267239
YBR163W	0	0/-	-212.42545592784882	-51660.365532934666	120	0.02912621359223301	0.7	0.1938521185267239
YJL076W	-1	-/-	-212.43308305740356	-30994.347301006317	30	0.029085872576177285	0.7	0.19412905012461923
YDR195W	-1	-/-	-212.45151138305664	-30060.98626613617	30	0.029045643153526972	0.7	0.19440598172251453
YCL050C	0	0/-	-212.48607802391052	-52235.568159639835	120	0.029045643153526972	0.7	0.19440598172251453
YJL177W	0	0/-	-212.50998294353485	-53467.70320409536	120	0.029045643153526972	0.7	0.19440598172251453
YDR234W	0	0/0	-212.57155096530914	-50119.12615245581	120	0.029045643153526972	0.7	0.19440598172251453
YPL069C	-1	-/-	-212.59711980819702	-31966.92472934723	30	0.029005524861878452	0.7	0.19468291332040985
YBL090W	-1	-/-	-212.71858882904053	-31310.47454404831	30	0.028965517241379312	0.7	0.19495984491830518
YBR118W	-1	-/-	-212.76715326309204	-30210.774542331696	30	0.028925619834710745	0.7	0.1952367765162005
YHR127W	0	0/-	-212.78830420970917	-52649.159147024155	120	0.028925619834710745	0.7	0.1952367765162005
YOL066C	-1	-/-	-212.79119157791138	-31733.485508918762	30	0.02888583218707015	0.7	0.19551370811409582
YLR226W	-1	-/-	-212.85383558273315	-32422.36674118042	30	0.028846153846153848	0.7	0.19579063971199115
YNL154C	-1	-/-	-212.9160885810852	-33239.33987379074	30	0.02880658436213992	0.7	0.19606757130988645
YHR142W	-1	-/-	-212.97672939300537	-31287.194361448288	30	0.028767123287671233	0.7	0.19634450290778177
YHR072W	-1	-/-	-212.99875020980835	-30863.01688170433	30	0.028727770177838577	0.7	0.1966214345056771
YJR068W	-1	-/-	-213.1269178390503	-29307.389801502228	30	0.028688524590163935	0.7	0.19689836610357242
YIL004C	-1	-/-	-213.13427925109863	-33378.352105140686	30	0.0286493860845839	0.7	0.19717529770146774
YIL064W	0	0/-	-213.19575595855713	-49587.660685658455	120	0.0286493860845839	0.7	0.19717529770146774
YDL122W	0	0/-	-213.2004747390747	-50724.93954104185	120	0.0286493860845839	0.7	0.19717529770146774
YOR390W	0	0/-	-213.2995584011078	-49425.81347489357	120	0.0286493860845839	0.7	0.19717529770146774
YLR192C	-1	-/-	-213.3105592727661	-32400.733356952667	30	0.02861035422343324	0.7	0.19745222929936307
YBL061C	-1	-/-	-213.3179211616516	-32041.837113380432	30	0.02857142857142857	0.7	0.19772916089725837
YPR009W	-1	-/-	-213.36429643630981	-32884.4126830101	30	0.028532608695652172	0.7	0.1980060924951537
YPL220W	0	0/-	-213.40305840969086	-53464.31455856562	120	0.028532608695652172	0.7	0.1980060924951537
YDR081C	-1	-/-	-213.46918630599976	-32716.546212673187	30	0.028493894165535955	0.7	0.19828302409304902
YLR243W	0	0/-	-213.50929999351501	-49163.479103922844	120	0.028493894165535955	0.7	0.19828302409304902
YDR378C	-1	-/-	-213.52815532684326	-30073.773633003235	30	0.028455284552845527	0.7	0.19855995569094434
YDR418W	-1	-/-	-213.5293869972229	-33127.59376478195	30	0.028416779431664412	0.7	0.19883688728883966
YBR215W	-1	-/-	-213.8450803756714	-33123.85893821716	30	0.02837837837837838	0.7	0.199113818886735
YBR167C	-1	-/-	-213.88753271102905	-29959.804582118988	30	0.02834008097165992	0.7	0.19939075048463029
YNL022C	0	0/-	-213.8986268043518	-49144.65349853039	120	0.02834008097165992	0.7	0.19939075048463029
YEL003W	-1	-/-	-213.90307092666626	-32157.804440498352	30	0.02830188679245283	0.7	0.1996676820825256
YJR147W	-1	-/-	-213.98232078552246	-30934.6880338192	30	0.02826379542395693	0.7	0.19994461368042094
YPR125W	-1	-/-	-213.99825286865234	-32511.334833860397	30	0.028225806451612902	0.7	0.20022154527831626
YPL068C	0	0/0	-214.01644325256348	-49771.786084890366	120	0.028225806451612902	0.7	0.20022154527831626
YGR251W	-1	-/-	-214.02331733703613	-28584.000208854675	30	0.028187919463087248	0.7	0.20049847687621158
YDR180W	-1	-/-	-214.05301809310913	-30692.96511554718	30	0.028150134048257374	0.7	0.2007754084741069
YDL192W	-1	-/-	-214.08237838745117	-30369.53236055374	30	0.028112449799196786	0.7	0.2010523400720022
YML127W	-1	-/-	-214.10398387908936	-29818.696136951447	30	0.02807486631016043	0.7	0.20132927166989753
YNL038W	-1	-/-	-214.11368036270142	-32632.46221590042	30	0.028037383177570093	0.7	0.20160620326779286
YGL234W	0	0/-	-214.1432750225067	-52346.88135200739	120	0.028037383177570093	0.7	0.20160620326779286
YLR272C	-1	-/-	-214.1652431488037	-30738.005621910095	30	0.028	0.7	0.20188313486568818
YDR064W	0	0/-	-214.29592275619507	-53334.14929139614	120	0.028	0.7	0.20188313486568818
YGL162W	-1	-/-	-214.31946802139282	-33712.20506668091	30	0.02796271637816245	0.7	0.2021600664635835
YOR168W	-1	-/-	-214.35190773010254	-30194.246983528137	30	0.027925531914893616	0.7	0.2024369980614788
YHR118C	-1	-/-	-214.36904859542847	-31818.90880727768	30	0.027888446215139442	0.7	0.20271392965937413
YLR430W	-1	-/-	-214.3882737159729	-31838.172500133514	30	0.027851458885941646	0.7	0.20299086125726945
YHR119W	-1	-/-	-214.41268634796143	-30921.096917629242	30	0.02781456953642384	0.7	0.20326779285516478
YDR013W	-1	-/-	-214.44396543502808	-29914.37784910202	30	0.027777777777777776	0.7	0.2035447244530601
YOL102C	-1	-/-	-214.44594383239746	-31021.131502628326	30	0.02774108322324967	0.7	0.20382165605095542
YGR252W	-1	-/-	-214.46946620941162	-31042.672613620758	30	0.027704485488126648	0.7	0.20409858764885072
YPR104C	-1	-/-	-214.48118209838867	-31950.96234369278	30	0.02766798418972332	0.7	0.20437551924674605
YPR171W	-1	-/-	-214.51919651031494	-33102.448128700256	30	0.02763157894736842	0.7	0.20465245084464137
YOR355W	-1	-/-	-214.53182935714722	-32227.793334960938	30	0.02759526938239159	0.7	0.2049293824425367
YDR310C	-1	-/-	-214.59917163848877	-30084.978977680206	30	0.027559055118110236	0.7	0.20520631404043202
YNR029C	0	0/0	-214.6642246246338	-49851.269844412804	120	0.027559055118110236	0.7	0.20520631404043202
YGL190C	-1	-/-	-214.6862359046936	-32297.02028989792	30	0.027522935779816515	0.7	0.20548324563832734
YDR331W	-1	-/-	-214.6874976158142	-30562.483874320984	30	0.0274869109947644	0.7	0.20576017723622264
YDR381W	-1	-/-	-214.70541143417358	-32459.36796951294	30	0.027450980392156862	0.7	0.20603710883411797
YMR185W	0	0/0	-214.7257627248764	-49153.596283078194	120	0.027450980392156862	0.7	0.20603710883411797
YJL200C	0	0/-	-214.7410261631012	-50512.15451943874	120	0.027450980392156862	0.7	0.20603710883411797
YJL162C	0	0/-	-214.75843107700348	-53621.67146617174	120	0.027450980392156862	0.7	0.20603710883411797
YLR139C	-1	-/-	-214.77109384536743	-30965.315460205078	30	0.02741514360313316	0.7	0.2063140404320133
YER161C	-1	-/-	-214.80574417114258	-32116.90047264099	30	0.027379400260756193	0.7	0.20659097202990861
YML082W	0	0/0	-214.84489917755127	-49979.94333577156	120	0.027379400260756193	0.7	0.20659097202990861
YLR418C	-1	-/+	-214.87567710876465	-30707.9358420372	30	0.02734375	0.7	0.20686790362780394
YOL137W	0	0/-	-214.8908168077469	-50466.195899784565	120	0.02734375	0.7	0.20686790362780394
YER055C	0	0/0	-214.89911425113678	-51743.91339015961	120	0.02734375	0.7	0.20686790362780394
YHR168W	0	0/-	-214.96166729927063	-54026.69050073624	120	0.02734375	0.7	0.20686790362780394
YNL298W	-1	-/-	-215.05908107757568	-31785.941022396088	30	0.027308192457737322	0.7	0.20714483522569926
YMR310C	0	0/0	-215.0829315185547	-49531.490778684616	120	0.027308192457737322	0.7	0.20714483522569926
YBR181C	0	0/-	-215.14205694198608	-52369.855659365654	120	0.027308192457737322	0.7	0.20714483522569926
YKR059W	-1	-/-	-215.15540599822998	-29321.325286865234	30	0.02727272727272727	0.7	0.20742176682359456
YLL022C	-1	-/-	-215.16297006607056	-31076.947390556335	30	0.027237354085603113	0.7	0.20769869842148989
YGR079W	0	0/0	-215.17278838157654	-49317.842628121376	120	0.027237354085603113	0.7	0.20769869842148989
YDL063C	0	0/-	-215.20182263851166	-48696.628511309624	120	0.027237354085603113	0.7	0.20769869842148989
YJR075W	0	0/-	-215.21312165260315	-50364.261602282524	120	0.027237354085603113	0.7	0.20769869842148989
YIL091C	0	0/-	-215.21790051460266	-50153.90519666672	120	0.027237354085603113	0.7	0.20769869842148989
YNR023W	-1	-/-	-215.24389266967773	-33252.036214351654	30	0.027202072538860103	0.7	0.2079756300193852
YOL135C	-1	-/-	-215.2476167678833	-32866.51666021347	30	0.027166882276843468	0.7	0.20825256161728053
YHR060W	-1	-/-	-215.30685472488403	-30468.93656516075	30	0.027131782945736434	0.7	0.20852949321517586
YBR242W	0	0/-	-215.3127006292343	-49291.66730570793	120	0.027131782945736434	0.7	0.20852949321517586
YLR439W	0	0/-	-215.35897481441498	-54703.186453163624	120	0.027131782945736434	0.7	0.20852949321517586
YIL134W	0	0/-	-215.36851334571838	-51606.986637592316	120	0.027131782945736434	0.7	0.20852949321517586
YNR020C	0	0/-	-215.36939132213593	-54140.744890868664	120	0.027131782945736434	0.7	0.20852949321517586
YDR240C	-1	-/-	-215.3956537246704	-31233.09615945816	30	0.027096774193548386	0.7	0.20880642481307118
YIL035C	1	+/+	-215.54616403579712	-30980.731167793274	29	0.028350515463917526	0.7333333333333333	0.20880642481307118
YER113C	0	0/-	-215.5588127374649	-50712.334425866604	120	0.028350515463917526	0.7333333333333333	0.20880642481307118
YOR006C	0	0/-	-215.64827251434326	-49455.14917564392	120	0.028350515463917526	0.7333333333333333	0.20880642481307118
YJR135C	-1	-/-	-215.6550440788269	-30316.449645519257	30	0.028314028314028315	0.7333333333333333	0.20908335641096648
YMR121C	0	0/-	-215.76045352220535	-51720.812949597836	120	0.028314028314028315	0.7333333333333333	0.20908335641096648
YIL158W	0	0/0	-215.7726150751114	-49873.206738591194	120	0.028314028314028315	0.7333333333333333	0.20908335641096648
YDR206W	-1	-/-	-215.81279277801514	-30208.32639026642	30	0.028277634961439587	0.7333333333333333	0.2093602880088618
YML098W	-1	-/-	-215.83747100830078	-30939.51536846161	30	0.028241335044929396	0.7333333333333333	0.20963721960675713
YPR051W	-1	-/-	-215.8725986480713	-30690.380613803864	30	0.028205128205128206	0.7333333333333333	0.20991415120465245
YFR036W	-1	-/-	-215.9110951423645	-31057.915531158447	30	0.028169014084507043	0.7333333333333333	0.21019108280254778
YEL048C	0	0/-	-215.91928017139435	-49286.781344890594	120	0.028169014084507043	0.7333333333333333	0.21019108280254778
YGL086W	-1	-/-	-215.93371534347534	-31065.700587272644	30	0.028132992327365727	0.7333333333333333	0.2104680144004431
YHR039C-A	-1	-/-	-215.94957780838013	-31563.37320613861	30	0.0280970625798212	0.7333333333333333	0.2107449459983384
YER122C	-1	-/-	-215.9587917327881	-30416.7664437294	30	0.02806122448979592	0.7333333333333333	0.21102187759623373
YER102W	0	0/-	-216.02817702293396	-51258.71157217026	120	0.02806122448979592	0.7333333333333333	0.21102187759623373
YLR440C	0	0/-	-216.06297421455383	-54677.75453209877	120	0.02806122448979592	0.7333333333333333	0.21102187759623373
YGL139W	0	0/-	-216.17683792114258	-52145.897464990616	120	0.02806122448979592	0.7333333333333333	0.21102187759623373
YIL027C	0	0/-	-216.18158388137817	-52074.48640477657	120	0.02806122448979592	0.7333333333333333	0.21102187759623373
YKR072C	-1	-/-	-216.185884475708	-31156.196237564087	30	0.02802547770700637	0.7333333333333333	0.21129880919412905
YBR249C	0	0/0	-216.21364903450012	-52786.95837306976	120	0.02802547770700637	0.7333333333333333	0.21129880919412905
YHR005C	-1	-/-	-216.239737033844	-29909.82380771637	30	0.027989821882951654	0.7333333333333333	0.21157574079202437
YBR171W	-1	-/-	-216.28036785125732	-29842.070525169373	30	0.02795425667090216	0.7333333333333333	0.2118526723899197
YLR420W	0	0/-	-216.3011977672577	-52594.645599484444	120	0.02795425667090216	0.7333333333333333	0.2118526723899197
YDR363W	-1	-/-	-216.3955512046814	-29247.269129276276	30	0.027918781725888325	0.7333333333333333	0.212129603987815
YCR087C-A	0	0/-	-216.39867556095123	-50392.84015452862	120	0.027918781725888325	0.7333333333333333	0.212129603987815
YDL102W	-1	-/-	-216.4937162399292	-29243.846553087234	30	0.02788339670468948	0.7333333333333333	0.21240653558571032
YGL148W	0	0/0	-216.59271383285522	-50441.13178360462	120	0.02788339670468948	0.7333333333333333	0.21240653558571032
YER183C	-1	-/0	-216.6059947013855	-29743.695155143738	30	0.027848101265822784	0.7333333333333333	0.21268346718360565
YBR271W	0	0/-	-216.6738543510437	-49187.09398376942	120	0.027848101265822784	0.7333333333333333	0.21268346718360565
YBL093C	-1	-/-	-216.6804976463318	-31348.266319274902	30	0.02781289506953224	0.7333333333333333	0.21296039878150097
YKL106W	0	0/0	-216.7279606461525	-51543.472821354866	120	0.02781289506953224	0.7333333333333333	0.21296039878150097
YHR121W	0	0/0	-216.7880221605301	-51735.734970748425	120	0.02781289506953224	0.7333333333333333	0.21296039878150097
YLR413W	0	0/-	-216.8307410478592	-49727.066073179245	120	0.02781289506953224	0.7333333333333333	0.21296039878150097
YCR054C	0	0/0	-216.88579308986664	-51290.043424487114	120	0.02781289506953224	0.7333333333333333	0.21296039878150097
YML074C	-1	-/-	-216.9334750175476	-31346.609313964844	30	0.027777777777777776	0.7333333333333333	0.2132373303793963
YML062C	-1	-/-	-216.95165061950684	-31065.424125909805	30	0.027742749054224466	0.7333333333333333	0.21351426197729162
YDL236W	-1	-/0	-216.9957456588745	-30778.849946975708	30	0.027707808564231738	0.7333333333333333	0.21379119357518692
YHR046C	0	0/-	-217.0098578929901	-50647.232785224915	120	0.027707808564231738	0.7333333333333333	0.21379119357518692
YGL107C	0	0/-	-217.01596868038177	-53537.17004841566	120	0.027707808564231738	0.7333333333333333	0.21379119357518692
YMR183C	-1	-/-	-217.03984451293945	-30835.140894412994	30	0.027672955974842768	0.7333333333333333	0.21406812517308224
YMR042W	-1	-/-	-217.05439233779907	-29974.215750217438	30	0.02763819095477387	0.7333333333333333	0.21434505677097757
YLR274W	-1	-/-	-217.10598993301392	-29677.3428273201	30	0.027603513174404015	0.7333333333333333	0.2146219883688729
YER129W	-1	-/-	-217.11327648162842	-30966.188786506653	30	0.02756892230576441	0.7333333333333333	0.21489891996676821
YPR129W	0	0/-	-217.13290226459503	-53854.931952536106	120	0.02756892230576441	0.7333333333333333	0.21489891996676821
YJR144W	-1	-/-	-217.13980150222778	-31681.53067469597	30	0.02753441802252816	0.7333333333333333	0.21517585156466354
YLR419W	0	0/0	-217.16661429405212	-49680.45966863632	120	0.02753441802252816	0.7333333333333333	0.21517585156466354
YLR007W	-1	-/-	-217.19968461990356	-32831.94960165024	30	0.0275	0.7333333333333333	0.21545278316255884
YGL122C	-1	-/-	-217.22355794906616	-33116.928570747375	30	0.02746566791510612	0.7333333333333333	0.21572971476045416
YFL017C	0	0/-	-217.24027144908905	-53160.1291179657	120	0.02746566791510612	0.7333333333333333	0.21572971476045416
YKL006C-A	-1	-/-	-217.25366592407227	-32569.53777074814	30	0.02743142144638404	0.7333333333333333	0.21600664635834949
YOR217W	-1	-/-	-217.2809772491455	-32760.180545330048	30	0.0273972602739726	0.7333333333333333	0.2162835779562448
YGL147C	0	0/-	-217.2964210510254	-53398.21197205782	120	0.0273972602739726	0.7333333333333333	0.2162835779562448
YNL064C	-1	-/-	-217.3557834625244	-31286.066564559937	30	0.02736318407960199	0.7333333333333333	0.21656050955414013
YMR016C	-1	-/-	-217.38387727737427	-30059.88258457184	30	0.02732919254658385	0.7333333333333333	0.21683744115203546
YOR160W	-1	-/-	-217.39097833633423	-30282.274982452393	30	0.02729528535980149	0.7333333333333333	0.21711437274993076
YER056C	-1	-/-	-217.454008102417	-30816.46988773346	30	0.027261462205700124	0.7333333333333333	0.21739130434782608
YJR030C	0	0/0	-217.48106110095978	-50189.52701199055	120	0.027261462205700124	0.7333333333333333	0.21739130434782608
YLL004W	-1	-/-	-217.5130476951599	-32303.05087518692	30	0.027227722772277228	0.7333333333333333	0.2176682359457214
YPL011C	-1	-/-	-217.55935096740723	-32452.77724480629	30	0.027194066749072928	0.7333333333333333	0.21794516754361673
YPL245W	0	0/0	-217.61504685878754	-49869.20461153984	120	0.027194066749072928	0.7333333333333333	0.21794516754361673
YDL202W	0	0/-	-217.70701372623444	-52829.44201815128	120	0.027194066749072928	0.7333333333333333	0.21794516754361673
YNL121C	-1	-/-	-217.7306628227234	-32193.529950618744	30	0.027160493827160494	0.7333333333333333	0.21822209914151205
YMR125W	-1	-/-	-217.74998903274536	-31822.17445421219	30	0.027127003699136867	0.7333333333333333	0.21849903073940738
YJR105W	-1	-/-	-217.80718994140625	-31265.80312538147	30	0.027093596059113302	0.7333333333333333	0.21877596233730268
YKL139W	-1	-/+	-217.8184552192688	-33822.61169528961	30	0.02706027060270603	0.7333333333333333	0.219052893935198
YJR135W-A	-1	-/-	-217.85051107406616	-29742.694900035858	30	0.02702702702702703	0.7333333333333333	0.21932982553309333
YKL024C	0	0/-	-217.85327780246735	-51707.59548121691	120	0.02702702702702703	0.7333333333333333	0.21932982553309333
YMR236W	-1	-/-	-217.8567876815796	-32602.526752471924	30	0.026993865030674847	0.7333333333333333	0.21960675713098865
YDR326C	0	0/-	-217.92098796367645	-50066.66132235527	120	0.026993865030674847	0.7333333333333333	0.21960675713098865
YGR165W	-1	-/-	-217.9415864944458	-31429.91298699379	30	0.02696078431372549	0.7333333333333333	0.21988368872888397
YLR292C	-1	-/-	-217.99228858947754	-30064.150534152985	30	0.02692778457772338	0.7333333333333333	0.2201606203267793
YHR025W	0	0/0	-218.00155210494995	-53136.12926089764	120	0.02692778457772338	0.7333333333333333	0.2201606203267793
YER007W	-1	-/-	-218.00362920761108	-31233.390115261078	30	0.02689486552567237	0.7333333333333333	0.2204375519246746
YAL029C	-1	-/-	-218.04941511154175	-31575.57608795166	30	0.026862026862026864	0.7333333333333333	0.22071448352256992
YGL213C	-1	-/-	-218.10242652893066	-33204.755777835846	30	0.026829268292682926	0.7333333333333333	0.22099141512046525
YGR276C	-1	-/-	-218.14494705200195	-31775.01503753662	30	0.02679658952496955	0.7333333333333333	0.22126834671836057
YBR023C	-1	-/-	-218.16510105133057	-29710.57368850708	30	0.0267639902676399	0.7333333333333333	0.2215452783162559
YBR131W	-1	-/-	-218.17646026611328	-28973.955411434174	30	0.026731470230862697	0.7333333333333333	0.2218222099141512
YNL261W	-1	-/-	-218.28519916534424	-30839.286342144012	30	0.02669902912621359	0.7333333333333333	0.22209914151204652
YKL074C	-1	-/-	-218.28560304641724	-31166.638363838196	30	0.02666666666666667	0.7333333333333333	0.22237607310994184
YLR212C	-1	-/-	-218.30002546310425	-30035.500157356262	30	0.026634382566585957	0.7333333333333333	0.22265300470783717
YJL110C	-1	-/-	-218.3371868133545	-32399.66182422638	30	0.026602176541717048	0.7333333333333333	0.2229299363057325
YNL229C	-1	-/-	-218.34751558303833	-31979.668052196503	30	0.026570048309178744	0.7333333333333333	0.22320686790362781
YOR342C	0	0/0	-218.3637809753418	-49311.64388036728	120	0.026570048309178744	0.7333333333333333	0.22320686790362781
YBL071W-A	-1	-/-	-218.45720958709717	-29865.32399749756	30	0.026537997587454766	0.7333333333333333	0.2234837995015231
YOR305W	-1	-/0	-218.49856662750244	-29156.30559539795	30	0.02650602409638554	0.7333333333333333	0.22376073109941844
YDR385W	-1	-/-	-218.5542230606079	-31119.574924468994	30	0.026474127557160047	0.7333333333333333	0.22403766269731376
YIL018W	-1	-/-	-218.55430126190186	-30845.024704933167	30	0.026442307692307692	0.7333333333333333	0.22431459429520909
YEL020W-A	-1	-/-	-218.6462984085083	-30464.043516159058	30	0.026410564225690276	0.7333333333333333	0.2245915258931044
YCR028C-A	-1	-/-	-218.64694356918335	-30239.235610485077	30	0.026378896882494004	0.7333333333333333	0.22486845749099973
YCR027C	-1	-/-	-218.68105363845825	-29431.762890338898	30	0.026347305389221556	0.7333333333333333	0.22514538908889503
YDL155W	-1	-/-	-218.69978094100952	-31804.60705757141	30	0.02631578947368421	0.7333333333333333	0.22542232068679036
YJL194W	-1	-/-	-218.783588886261	-29373.503870248795	30	0.026284348864994027	0.7333333333333333	0.22569925228468568
YNL059C	-1	-/-	-218.83050298690796	-30720.841410160065	30	0.026252983293556086	0.7333333333333333	0.225976183882581
YDR408C	0	0/-	-218.88882970809937	-51466.83575993776	120	0.026252983293556086	0.7333333333333333	0.225976183882581
YDL073W	0	0/-	-218.93955647945404	-50447.83376610279	120	0.026252983293556086	0.7333333333333333	0.225976183882581
YJL061W	-1	-/-	-219.0725474357605	-31321.993080615997	30	0.026221692491060787	0.7333333333333333	0.22625311548047633
YNL082W	-1	-/-	-219.10259294509888	-31662.649784088135	30	0.02619047619047619	0.7333333333333333	0.22653004707837165
YEL046C	0	0/0	-219.13508355617523	-51427.21143698692	120	0.02619047619047619	0.7333333333333333	0.22653004707837165
YHL004W	0	0/-	-219.15801215171814	-52022.71561866999	120	0.02619047619047619	0.7333333333333333	0.22653004707837165
YNL118C	-1	-/-	-219.16912174224854	-31338.60068511963	30	0.026159334126040427	0.7333333333333333	0.22680697867626695
YPL082C	1	+/+	-219.20517921447754	-31290.587677001953	29	0.027315914489311165	0.7666666666666667	0.22680697867626695
YDR322W	0	0/-	-219.34825313091278	-52814.2177336216	120	0.027315914489311165	0.7666666666666667	0.22680697867626695
YHR003C	0	0/-	-219.37367343902588	-50998.74449813366	120	0.027315914489311165	0.7666666666666667	0.22680697867626695
YNL254C	0	0/0	-219.40862500667572	-54220.65940749645	120	0.027315914489311165	0.7666666666666667	0.22680697867626695
YOR021C	0	0/-	-219.45116806030273	-48902.07979297638	120	0.027315914489311165	0.7666666666666667	0.22680697867626695
YIL094C	0	0/0	-219.45389556884766	-53221.81296336651	120	0.027315914489311165	0.7666666666666667	0.22680697867626695
YLR407W	0	0/0	-219.48601484298706	-50330.30939435959	120	0.027315914489311165	0.7666666666666667	0.22680697867626695
YKL113C	-1	-/-	-219.52032279968262	-32261.767337799072	30	0.027283511269276393	0.7666666666666667	0.22708391027416228
YML018C	0	0/0	-219.55688738822937	-50294.06498217583	120	0.027283511269276393	0.7666666666666667	0.22708391027416228
YBL104C	0	0/-	-219.57199621200562	-53728.589562773705	120	0.027283511269276393	0.7666666666666667	0.22708391027416228
YML019W	-1	-/-	-219.627863407135	-31414.864135980606	30	0.027251184834123223	0.7666666666666667	0.2273608418720576
YOR239W	-1	-/-	-219.65741300582886	-31410.316517353058	30	0.027218934911242602	0.7666666666666667	0.22763777346995293
YHR163W	-1	-/0	-219.68028020858765	-32600.674060821533	30	0.027186761229314422	0.7666666666666667	0.22791470506784825
YGL206C	-1	-/-	-219.70980644226074	-30075.10182619095	30	0.02715466351829988	0.7666666666666667	0.22819163666574357
YNL016W	-1	-/-	-219.72060680389404	-31135.451194763184	30	0.027122641509433963	0.7666666666666667	0.22846856826363887
YOL136C	0	0/-	-219.72585153579712	-51160.433251321316	120	0.027122641509433963	0.7666666666666667	0.22846856826363887
YBR130C	-1	-/-	-219.76386404037476	-32414.20241880417	30	0.027090694935217905	0.7666666666666667	0.2287454998615342
YNL189W	0	0/-	-219.840961933136	-51192.46494150162	120	0.027090694935217905	0.7666666666666667	0.2287454998615342
YBR087W	-1	-/-	-219.85978031158447	-31879.342215061188	30	0.027058823529411764	0.7666666666666667	0.22902243145942952
YPR132W	-1	-/-	-219.87276124954224	-32778.05799627304	30	0.02702702702702703	0.7666666666666667	0.22929936305732485
YGL238W	-1	-/-	-219.90587997436523	-29537.48034763336	30	0.02699530516431925	0.7666666666666667	0.22957629465522017
YGR093W	0	0/-	-219.96699452400208	-49240.40150868893	120	0.02699530516431925	0.7666666666666667	0.22957629465522017
YLR075W	-1	-/-	-220.175443649292	-32602.672739505768	30	0.026963657678780773	0.7666666666666667	0.22985322625311547
YDL143W	-1	-/-	-220.1809630393982	-32803.79524755478	30	0.026932084309133488	0.7666666666666667	0.2301301578510108
YBR049C	1	+/+	-220.20123863220215	-34719.460540771484	29	0.028070175438596492	0.8	0.2301301578510108
YOR307C	-1	-/-	-220.25323486328125	-30767.117448806763	30	0.028037383177570093	0.8	0.23040708944890612
YDR470C	-1	-/-	-220.2687063217163	-30712.201021194458	30	0.028004667444574097	0.8	0.23068402104680144
YJR101W	0	0/-	-220.26903915405273	-52639.36214983463	120	0.028004667444574097	0.8	0.23068402104680144
YLR010C	-1	-/-	-220.2862639427185	-32484.78007698059	30	0.027972027972027972	0.8	0.23096095264469677
YER031C	-1	-/-	-220.28962659835815	-32137.77775335312	30	0.027939464493597205	0.8	0.2312378842425921
YGR108W	-1	-/-	-220.29853439331055	-30729.601075172424	30	0.027906976744186046	0.8	0.2315148158404874
YPR088C	-1	-/-	-220.37619590759277	-31279.983467578888	30	0.027874564459930314	0.8	0.2317917474383827
YOL140W	0	0/0	-220.37797033786774	-51226.95760047436	120	0.027874564459930314	0.8	0.2317917474383827
YDR334W	-1	-/-	-220.40326023101807	-33450.808099746704	30	0.027842227378190254	0.8	0.23206867903627804
YOL039W	-1	-/-	-220.42855215072632	-32167.068394184113	30	0.027809965237543453	0.8	0.23234561063417336
YMR296C	-1	-/-	-220.47360801696777	-30987.071226119995	30	0.027777777777777776	0.8	0.23262254223206869
YHR031C	-1	-/-	-220.48838710784912	-31933.432921409607	30	0.027745664739884393	0.8	0.232899473829964
YOR360C	0	0/-	-220.48971927165985	-52286.68630641699	120	0.027745664739884393	0.8	0.232899473829964
YDR228C	-1	-/-	-220.51814556121826	-31597.9277009964	30	0.02771362586605081	0.8	0.2331764054278593
YJL192C	-1	-/-	-220.54004096984863	-31794.056676864624	30	0.02768166089965398	0.8	0.23345333702575463
YPL083C	-1	-/-	-220.54685354232788	-32990.69715547562	30	0.027649769585253458	0.8	0.23373026862364996
YBL081W	0	0/0	-220.55645740032196	-51037.476132273674	120	0.027649769585253458	0.8	0.23373026862364996
YKL125W	1	+/+	-220.63912773132324	-32227.045832157135	29	0.028768699654775604	0.8333333333333334	0.23373026862364996
YJL065C	-1	-/-	-220.6804552078247	-33790.83534669876	30	0.028735632183908046	0.8333333333333334	0.23400720022154528
YKR044W	0	0/-	-220.6925164461136	-50099.71305298805	120	0.028735632183908046	0.8333333333333334	0.23400720022154528
YER140W	0	0/-	-220.7131303548813	-50458.87433540821	120	0.028735632183908046	0.8333333333333334	0.23400720022154528
YGR003W	-1	-/-	-220.77636861801147	-30861.789154052734	30	0.02870264064293915	0.8333333333333334	0.2342841318194406
YJR055W	-1	-/-	-220.79729795455933	-31648.71463727951	30	0.028669724770642203	0.8333333333333334	0.23456106341733593
YOR047C	-1	-/-	-220.8472661972046	-31603.823654174805	30	0.0286368843069874	0.8333333333333334	0.23483799501523123
YJR143C	-1	-/-	-220.86722898483276	-32621.38707971573	30	0.028604118993135013	0.8333333333333334	0.23511492661312655
YPR070W	-1	-/-	-220.8705153465271	-32555.043094158173	30	0.02857142857142857	0.8333333333333334	0.23539185821102188
YFL045C	-1	-/-	-220.91256666183472	-32965.30569314957	30	0.028538812785388126	0.8333333333333334	0.2356687898089172
YJR043C	-1	-/-	-220.96828651428223	-30759.869515895844	30	0.028506271379703536	0.8333333333333334	0.23594572140681253
YDR243C	-1	-/-	-220.96911239624023	-30441.61229801178	30	0.02847380410022779	0.8333333333333334	0.23622265300470785
YML055W	-1	-/-	-220.98511695861816	-31181.31274652481	30	0.02844141069397042	0.8333333333333334	0.23649958460260315
YBL082C	-1	-/-	-221.00184631347656	-29927.839562654495	30	0.028409090909090908	0.8333333333333334	0.23677651620049847
YNL246W	-1	-/-	-221.00399255752563	-31631.56077814102	30	0.028376844494892167	0.8333333333333334	0.2370534477983938
YDL047W	-1	-/-	-221.00624799728394	-31304.86068868637	30	0.02834467120181406	0.8333333333333334	0.23733037939628912
YNR052C	-1	-/-	-221.05562019348145	-32042.63618516922	30	0.028312570781426953	0.8333333333333334	0.23760731099418445
YFR048W	-1	-/-	-221.0742268562317	-30945.427092075348	30	0.02828054298642534	0.8333333333333334	0.23788424259207977
YLR210W	-1	-/-	-221.07633876800537	-31531.314035892487	30	0.02824858757062147	0.8333333333333334	0.23816117418997507
YOR201C	-1	-/-	-221.1302514076233	-31637.05929517746	30	0.028216704288939052	0.8333333333333334	0.2384381057878704
YNL080C	-1	-/-	-221.1723051071167	-31629.162302017212	30	0.02818489289740699	0.8333333333333334	0.23871503738576572
YIL022W	-1	-/-	-221.1948800086975	-34119.23030471802	30	0.028153153153153154	0.8333333333333334	0.23899196898366104
YDR441C	0	0/-	-221.2040569782257	-51329.29505199194	120	0.028153153153153154	0.8333333333333334	0.23899196898366104
YDL058W	-1	-/-	-221.2933750152588	-30306.358162403107	30	0.0281214848143982	0.8333333333333334	0.23926890058155637
YDR025W	-1	-/-	-221.3159041404724	-30446.121175289154	30	0.028089887640449437	0.8333333333333334	0.23954583217945166
YFL047W	0	0/-	-221.32459807395935	-52719.94637489319	120	0.028089887640449437	0.8333333333333334	0.23954583217945166
YBR245C	-1	-/+	-221.34936332702637	-33872.21162223816	30	0.028058361391694726	0.8333333333333334	0.239822763777347
YCR051W	0	0/0	-221.3532191514969	-49400.83869934082	120	0.028058361391694726	0.8333333333333334	0.239822763777347
YML064C	-1	-/-	-221.35640668869019	-32939.136531353	30	0.028026905829596414	0.8333333333333334	0.2400996953752423
YDL121C	0	0/0	-221.4095026254654	-50033.58666181564	120	0.028026905829596414	0.8333333333333334	0.2400996953752423
YDL156W	0	0/-	-221.4540878534317	-50239.89117014408	120	0.028026905829596414	0.8333333333333334	0.2400996953752423
YPL032C	-1	-/-	-221.45918083190918	-30664.257750988007	30	0.027995520716685332	0.8333333333333334	0.24037662697313764
YOR232W	-1	-/-	-221.46936750411987	-32898.65948295593	30	0.02796420581655481	0.8333333333333334	0.24065355857103296
YNL108C	0	0/0	-221.5070835351944	-51245.470848321915	120	0.02796420581655481	0.8333333333333334	0.24065355857103296
YPL016W	-1	-/-	-221.51380252838135	-31230.103350162506	30	0.027932960893854747	0.8333333333333334	0.24093049016892829
YER038C	-1	-/-	-221.5926604270935	-31705.418845653534	30	0.027901785714285716	0.8333333333333334	0.24120742176682358
YGL019W	1	+/+	-221.605712890625	-30867.72802209854	29	0.028985507246376812	0.8666666666666667	0.24120742176682358
YPL063W	-1	-/-	-221.63515996932983	-31615.59547328949	30	0.028953229398663696	0.8666666666666667	0.2414843533647189
YGR140W	-1	-/-	-221.68268203735352	-31111.68504190445	30	0.028921023359288096	0.8666666666666667	0.24176128496261423
YOR242C	0	0/-	-221.72417795658112	-52364.62958693504	120	0.028921023359288096	0.8666666666666667	0.24176128496261423
YOL141W	0	0/-	-221.74456250667572	-51840.15582084656	120	0.028921023359288096	0.8666666666666667	0.24176128496261423
YKL029C	-1	-/-	-221.78875064849854	-31901.689208507538	30	0.028888888888888888	0.8666666666666667	0.24203821656050956
YGL035C	-1	-/-	-221.80742120742798	-32181.05841779709	30	0.02885682574916759	0.8666666666666667	0.24231514815840488
YHL003C	-1	-/-	-221.8236541748047	-29895.63325357437	30	0.028824833702882482	0.8666666666666667	0.2425920797563002
YPR101W	-1	-/-	-221.84382677078247	-30667.936810970306	30	0.028792912513842746	0.8666666666666667	0.2428690113541955
YLR227C	0	0/-	-221.88775980472565	-53199.116680026054	120	0.028792912513842746	0.8666666666666667	0.2428690113541955
YMR259C	0	0/-	-221.9216866493225	-50438.71664452553	120	0.028792912513842746	0.8666666666666667	0.2428690113541955
YHR172W	-1	-/-	-221.92170572280884	-30264.053547620773	30	0.028761061946902654	0.8666666666666667	0.24314594295209083
YJL193W	0	0/-	-221.9327129125595	-49813.82654118538	120	0.028761061946902654	0.8666666666666667	0.24314594295209083
YER123W	-1	-/-	-221.97745370864868	-30562.2636885643	30	0.028729281767955802	0.8666666666666667	0.24342287454998615
YFL024C	-1	-/-	-222.01489353179932	-30972.026973247528	30	0.02869757174392936	0.8666666666666667	0.24369980614788148
YGL054C	-1	-/-	-222.05751037597656	-32767.08265542984	30	0.02866593164277839	0.8666666666666667	0.2439767377457768
YBR279W	-1	-/+	-222.07286500930786	-32615.3508143425	30	0.028634361233480177	0.8666666666666667	0.24425366934367213
YKR043C	0	0/0	-222.07751429080963	-49597.533212184906	120	0.028634361233480177	0.8666666666666667	0.24425366934367213
YMR158W	0	0/-	-222.1090556383133	-52439.817925572395	120	0.028634361233480177	0.8666666666666667	0.24425366934367213
YNL032W	-1	-/-	-222.1407904624939	-31624.17738199234	30	0.028602860286028604	0.8666666666666667	0.24453060094156742
YNL030W	-1	-/-	-222.14385223388672	-32715.918174266815	30	0.02857142857142857	0.8666666666666667	0.24480753253946275
YOR074C	-1	-/-	-222.27183485031128	-30887.32368040085	30	0.02854006586169045	0.8666666666666667	0.24508446413735807
YGL247W	-1	-/-	-222.28491401672363	-30607.568692207336	30	0.02850877192982456	0.8666666666666667	0.2453613957352534
YML025C	-1	-/-	-222.36951684951782	-33087.92921543121	30	0.028477546549835708	0.8666666666666667	0.24563832733314872
YGR084C	0	0/-	-222.42527949810028	-52739.54074317217	120	0.028477546549835708	0.8666666666666667	0.24563832733314872
YDR079C-A	-1	-/-	-222.46852111816406	-29023.229812145233	30	0.028446389496717725	0.8666666666666667	0.24591525893104405
YJL190C	-1	-/-	-222.48756885528564	-33287.741703510284	30	0.02841530054644809	0.8666666666666667	0.24619219052893934
YIL120W	-1	-/-	-222.49498558044434	-30332.16138982773	30	0.028384279475982533	0.8666666666666667	0.24646912212683467
YJL156C	-1	-/-	-222.49744415283203	-30821.948257923126	30	0.028353326063249727	0.8666666666666667	0.24674605372473
YBR025C	0	0/-	-222.51937341690063	-52548.720903754234	120	0.028353326063249727	0.8666666666666667	0.24674605372473
YHR193C	-1	-/-	-222.53142976760864	-32902.56433725357	30	0.02832244008714597	0.8666666666666667	0.24702298532262532
YLR312W-A	0	0/-	-222.5488966703415	-52515.69535642862	120	0.02832244008714597	0.8666666666666667	0.24702298532262532
YDR514C	0	0/0	-222.55098128318787	-50080.37897825241	120	0.02832244008714597	0.8666666666666667	0.24702298532262532
YHR058C	-1	-/-	-222.55808067321777	-29550.550203561783	30	0.028291621327529923	0.8666666666666667	0.24729991692052064
YOR195W	-1	-/-	-222.57030725479126	-30100.84957408905	30	0.02826086956521739	0.8666666666666667	0.24757684851841597
YNL152W	0	0/-	-222.57750487327576	-53146.74880194664	120	0.02826086956521739	0.8666666666666667	0.24757684851841597
YNL206C	-1	-/-	-222.64530038833618	-31711.6036529541	30	0.02823018458197611	0.8666666666666667	0.24785378011631126
YCR020C-A	-1	-/-	-222.70464277267456	-30831.727075576782	30	0.028199566160520606	0.8666666666666667	0.2481307117142066
YLR239C	0	0/-	-222.71922051906586	-53319.56658512354	120	0.028199566160520606	0.8666666666666667	0.2481307117142066
YOL054W	-1	-/-	-222.80592966079712	-31568.656334400177	30	0.028169014084507043	0.8666666666666667	0.2484076433121019
YKL184W	0	0/-	-222.81798315048218	-53070.72023189068	120	0.028169014084507043	0.8666666666666667	0.2484076433121019
YHR129C	-1	-/-	-222.90943241119385	-30617.306222438812	30	0.02813852813852814	0.8666666666666667	0.24868457490999724
YML103C	-1	-/-	-222.97340297698975	-33097.50076532364	30	0.02810810810810811	0.8666666666666667	0.24896150650789256
YNL050C	0	0/0	-223.0048167705536	-50202.953154444695	120	0.02810810810810811	0.8666666666666667	0.24896150650789256
YPL122C	-1	-/-	-223.0141544342041	-33446.77750205994	30	0.028077753779697623	0.8666666666666667	0.24923843810578786
YGR178C	-1	-/-	-223.0450143814087	-32822.415142059326	30	0.028047464940668825	0.8666666666666667	0.24951536970368318
YGR033C	-1	-/-	-223.05055856704712	-31754.81629228592	30	0.028017241379310345	0.8666666666666667	0.2497923013015785
YNL181W	0	0/0	-223.0730447769165	-50920.36830055714	120	0.028017241379310345	0.8666666666666667	0.2497923013015785
YPL117C	-1	-/-	-223.10668277740479	-29508.064667224884	30	0.02798708288482239	0.8666666666666667	0.2500692328994738
YDL212W	-1	-/-	-223.1312713623047	-33243.55219936371	30	0.02795698924731183	0.8666666666666667	0.25034616449736913
YJL121C	-1	-/0	-223.22105741500854	-32220.77122735977	30	0.027926960257787327	0.8666666666666667	0.25062309609526445
YLR242C	-1	-/-	-223.22424268722534	-29348.676283359528	30	0.027896995708154508	0.8666666666666667	0.2509000276931598
YGR065C	0	0/-	-223.24102294445038	-51440.60192942619	120	0.027896995708154508	0.8666666666666667	0.2509000276931598
YOL130W	-1	-/-	-223.2712597846985	-30432.334193229675	30	0.027867095391211148	0.8666666666666667	0.2511769592910551
YNR018W	0	0/-	-223.28538119792938	-49806.17589890957	120	0.027867095391211148	0.8666666666666667	0.2511769592910551
YNL291C	-1	-/-	-223.29174280166626	-31536.754893302917	30	0.027837259100642397	0.8666666666666667	0.2514538908889504
YMR274C	0	0/-	-223.2980055809021	-51396.46522676945	120	0.027837259100642397	0.8666666666666667	0.2514538908889504
YKR036C	-1	-/-	-223.33625888824463	-30939.49511528015	30	0.027807486631016044	0.8666666666666667	0.25173082248684575
YFR038W	0	0/-	-223.35791182518005	-54718.90104532242	120	0.027807486631016044	0.8666666666666667	0.25173082248684575
YER013W	-1	-/-	-223.419415473938	-30155.98005962372	30	0.027777777777777776	0.8666666666666667	0.2520077540847411
YPR069C	0	0/-	-223.42025125026703	-55082.21831202507	120	0.027777777777777776	0.8666666666666667	0.2520077540847411
YGL056C	0	0/-	-223.42282152175903	-54661.14921116829	120	0.027777777777777776	0.8666666666666667	0.2520077540847411
YIR023W	-1	-/-	-223.42652130126953	-32222.759152412415	30	0.02774813233724653	0.8666666666666667	0.2522846856826364
YCR094W	-1	-/-	-223.46097993850708	-33255.17242717743	30	0.02771855010660981	0.8666666666666667	0.2525616172805317
YMR288W	-1	-/-	-223.5207552909851	-31832.235562324524	30	0.027689030883919063	0.8666666666666667	0.25283854887842705
YDR049W	0	0/-	-223.53630471229553	-50339.71378445625	120	0.027689030883919063	0.8666666666666667	0.25283854887842705
YNL056W	0	0/-	-223.60942792892456	-51414.43139922619	120	0.027689030883919063	0.8666666666666667	0.25283854887842705
YBL032W	-1	-/-	-223.61784076690674	-33738.48651742935	30	0.027659574468085105	0.8666666666666667	0.2531154804763224
YIL145C	0	0/-	-223.61947977542877	-50077.79146075249	120	0.027659574468085105	0.8666666666666667	0.2531154804763224
YBR133C	-1	-/-	-223.63091707229614	-30340.13750743866	30	0.02763018065887354	0.8666666666666667	0.25339241207421764
YBR278W	-1	-/-	-223.6857099533081	-31618.45718574524	30	0.027600849256900213	0.8666666666666667	0.25366934367211297
YHR032W	0	0/-	-223.70830309391022	-50956.20564973354	120	0.027600849256900213	0.8666666666666667	0.25366934367211297
YBR227C	0	0/-	-223.7269595861435	-51231.306022405624	120	0.027600849256900213	0.8666666666666667	0.25366934367211297
YOR229W	-1	-/-	-223.79487085342407	-33169.52485990524	30	0.027571580063626724	0.8666666666666667	0.2539462752700083
YBL052C	-1	-/-	-223.79729890823364	-34801.726566791534	30	0.02754237288135593	0.8666666666666667	0.2542232068679036
YLR224W	-1	-/-	-223.82895278930664	-29579.16136264801	30	0.027513227513227514	0.8666666666666667	0.25450013846579894
YBR205W	-1	-/-	-223.87047004699707	-32947.1977686882	30	0.02748414376321353	0.8666666666666667	0.25477707006369427
YPL199C	0	0/-	-223.89215648174286	-49791.71135818958	120	0.02748414376321353	0.8666666666666667	0.25477707006369427
YDL219W	0	0/0	-223.90484702587128	-52606.009152293205	120	0.02748414376321353	0.8666666666666667	0.25477707006369427
YER048W-A	0	0/0	-223.9171577692032	-52808.05763155222	120	0.02748414376321353	0.8666666666666667	0.25477707006369427
YLR229C	-1	-/-	-223.92545700073242	-32072.30482339859	30	0.027455121436114043	0.8666666666666667	0.2550540016615896
YCR086W	-1	-/-	-223.93286514282227	-31700.345584392548	30	0.027426160337552744	0.8666666666666667	0.2553309332594849
YBR263W	0	0/-	-223.98365998268127	-53661.142603337765	120	0.027426160337552744	0.8666666666666667	0.2553309332594849
YBR141C	0	0/-	-223.98622798919678	-49834.08841860294	120	0.027426160337552744	0.8666666666666667	0.2553309332594849
YMR098C	0	0/-	-223.99152767658234	-53111.05175101757	120	0.027426160337552744	0.8666666666666667	0.2553309332594849
YPL022W	-1	-/-	-224.00385427474976	-31746.747213363647	30	0.0273972602739726	0.8666666666666667	0.25560786485738024
YDL117W	-1	-/-	-224.02407026290894	-30788.437983989716	30	0.02736842105263158	0.8666666666666667	0.25588479645527556
YER016W	-1	-/-	-224.02485609054565	-33539.52319478989	30	0.027339642481598318	0.8666666666666667	0.2561617280531709
YJL035C	-1	-/-	-224.0612449645996	-33158.431913375854	30	0.0273109243697479	0.8666666666666667	0.2564386596510662
YJL115W	-1	-/-	-224.1018567085266	-32177.038688659668	30	0.02728226652675761	0.8666666666666667	0.2567155912489615
YDR493W	0	0/-	-224.2019373178482	-52780.011785924435	120	0.02728226652675761	0.8666666666666667	0.2567155912489615
YOR123C	-1	-/+	-224.28348684310913	-31696.91242980957	30	0.027253668763102725	0.8666666666666667	0.2569925228468568
YDL088C	-1	-/-	-224.35506629943848	-32230.00576353073	30	0.027225130890052355	0.8666666666666667	0.25726945444475213
YJR141W	-1	-/-	-224.4539942741394	-29798.52299451828	30	0.027196652719665274	0.8666666666666667	0.25754638604264746
YGR116W	-1	-/-	-224.479576587677	-31284.670410633087	30	0.027168234064785787	0.8666666666666667	0.2578233176405428
YNL088W	-1	-/-	-224.496600151062	-32418.822736024857	30	0.027139874739039668	0.8666666666666667	0.2581002492384381
YPR052C	-1	-/-	-224.50488424301147	-33084.77030777931	30	0.027111574556830033	0.8666666666666667	0.25837718083633343
YNL245C	-1	-/-	-224.5440731048584	-31258.90878725052	30	0.027083333333333334	0.8666666666666667	0.25865411243422876
YNL068C	-1	-/-	-224.54653072357178	-30562.690413475037	30	0.027055150884495317	0.8666666666666667	0.2589310440321241
YOR246C	0	0/-	-224.5484881401062	-50820.612788915634	120	0.027055150884495317	0.8666666666666667	0.2589310440321241
YIR021W	-1	-/-	-224.60279655456543	-32484.275133132935	30	0.02702702702702703	0.8666666666666667	0.2592079756300194
YGR215W	0	0/-	-224.65323317050934	-53320.65485036373	120	0.02702702702702703	0.8666666666666667	0.2592079756300194
YHR041C	-1	-/-	-224.68437099456787	-32937.86465406418	30	0.02699896157840083	0.8666666666666667	0.25948490722791473
YBR094W	0	0/0	-224.70246183872223	-52744.61114907265	120	0.02699896157840083	0.8666666666666667	0.25948490722791473
YER176W	0	0/-	-224.72113490104675	-51392.663566708565	120	0.02699896157840083	0.8666666666666667	0.25948490722791473
YPR017C	-1	-/-	-224.74691915512085	-33266.35909938812	30	0.026970954356846474	0.8666666666666667	0.25976183882581
YOR283W	0	0/0	-224.79514729976654	-49671.948142409325	120	0.026970954356846474	0.8666666666666667	0.25976183882581
YML015C	-1	-/-	-224.79947137832642	-31927.151454925537	30	0.02694300518134715	0.8666666666666667	0.2600387704237053
YEL022W	-1	-/-	-224.81669425964355	-31840.151340961456	30	0.026915113871635612	0.8666666666666667	0.26031570202160065
YKL155C	0	0/-	-224.8366219997406	-53837.235875844955	120	0.026915113871635612	0.8666666666666667	0.26031570202160065
YOR212W	-1	-/-	-224.8534255027771	-30008.92779302597	30	0.02688728024819028	0.8666666666666667	0.260592633619496
YIR004W	-1	-/-	-224.92061519622803	-31686.84069108963	30	0.026859504132231406	0.8666666666666667	0.2608695652173913
YIL139C	-1	-/-	-224.95715236663818	-31841.691915988922	30	0.026831785345717233	0.8666666666666667	0.2611464968152866
YHL026C	0	0/0	-224.9624834060669	-49192.02725255489	120	0.026831785345717233	0.8666666666666667	0.2611464968152866
YLR154C	-1	-/-	-224.96720218658447	-32145.26640701294	30	0.026804123711340205	0.8666666666666667	0.26142342841318195
YBL036C	0	0/0	-224.9920016527176	-49931.47649180889	120	0.026804123711340205	0.8666666666666667	0.26142342841318195
YMR061W	-1	-/-	-225.04774475097656	-32189.583910942078	30	0.026776519052523172	0.8666666666666667	0.26170036001107727
YGR241C	-1	-/-	-225.13686323165894	-34260.00083589554	30	0.026748971193415638	0.8666666666666667	0.2619772916089726
YIL093C	0	0/-	-225.15671980381012	-52205.05141997337	120	0.026748971193415638	0.8666666666666667	0.2619772916089726
YLR014C	-1	-/-	-225.16779327392578	-32615.31808280945	30	0.02672147995889003	0.8666666666666667	0.2622542232068679
YPL145C	-1	-/-	-225.17596435546875	-30783.96942090988	30	0.026694045174537988	0.8666666666666667	0.26253115480476324
YBL008W	-1	-/-	-225.27025413513184	-30634.523457050323	30	0.02666666666666667	0.8666666666666667	0.26280808640265857
YKR085C	-1	-/-	-225.28447675704956	-32786.392936229706	30	0.02663934426229508	0.8666666666666667	0.26308501800055384
YKR010C	0	0/-	-225.2847603559494	-54391.65355813503	120	0.02663934426229508	0.8666666666666667	0.26308501800055384
YDL240W	0	0/-	-225.35458439588547	-53378.65755182505	120	0.02663934426229508	0.8666666666666667	0.26308501800055384
YDR495C	-1	-/-	-225.35956716537476	-30048.812964439392	30	0.02661207778915046	0.8666666666666667	0.26336194959844916
YKL149C	-1	-/-	-225.36361694335938	-32523.61521577835	30	0.026584867075664622	0.8666666666666667	0.2636388811963445
YNL035C	0	0/0	-225.38013815879822	-50354.451864123344	120	0.026584867075664622	0.8666666666666667	0.2636388811963445
YMR289W	0	0/-	-225.45671927928925	-54077.86404967308	120	0.026584867075664622	0.8666666666666667	0.2636388811963445
YKR095W	-1	-/-	-225.48135089874268	-29260.93323469162	30	0.026557711950970377	0.8666666666666667	0.2639158127942398
YBR112C	-1	-/-	-225.5081024169922	-32328.796668052673	30	0.026530612244897958	0.8666666666666667	0.26419274439213514
YDR266C	0	0/-	-225.53325164318085	-50721.934393405914	120	0.026530612244897958	0.8666666666666667	0.26419274439213514
YCR084C	-1	-/-	-225.6210322380066	-31084.71669769287	30	0.026503567787971458	0.8666666666666667	0.26446967599003046
YKL112W	-1	-/-	-225.72086477279663	-32795.43854188919	30	0.026476578411405296	0.8666666666666667	0.2647466075879258
YHR208W	0	0/0	-225.74512362480164	-52057.559678673744	120	0.026476578411405296	0.8666666666666667	0.2647466075879258
YDR390C	0	0/-	-225.754647731781	-53530.46621155739	120	0.026476578411405296	0.8666666666666667	0.2647466075879258
YKR022C	-1	-/-	-225.79779148101807	-31837.945595741272	30	0.026449643947100712	0.8666666666666667	0.2650235391858211
YGL083W	0	0/-	-225.7985838651657	-53172.38740873337	120	0.026449643947100712	0.8666666666666667	0.2650235391858211
YLR208W	-1	-/-	-225.80078125	-32038.6999669075	30	0.026422764227642278	0.8666666666666667	0.26530047078371644
YMR263W	-1	-/+	-225.88013553619385	-34882.14871644974	30	0.026395939086294416	0.8666666666666667	0.26557740238161176
YPR183W	-1	-/-	-225.89877557754517	-30582.08672094345	30	0.02636916835699797	0.8666666666666667	0.2658543339795071
YER156C	0	0/-	-225.95000040531158	-50188.648686766624	120	0.02636916835699797	0.8666666666666667	0.2658543339795071
YMR192W	-1	-/-	-225.96638679504395	-31955.523337841034	30	0.02634245187436677	0.8666666666666667	0.26613126557740235
YPL144W	-1	-/0	-226.04568243026733	-33624.5780377388	30	0.02631578947368421	0.8666666666666667	0.2664081971752977
YML036W	-1	-/-	-226.0671591758728	-31108.95139503479	30	0.0262891809908999	0.8666666666666667	0.266685128773193
YKL049C	-1	-/-	-226.07071352005005	-32499.17830181122	30	0.026262626262626262	0.8666666666666667	0.26696206037108833
YML010W	-1	-/+	-226.07551193237305	-31094.852066516876	30	0.026236125126135216	0.8666666666666667	0.26723899196898365
YJL138C	-1	-/-	-226.09139013290405	-31969.189387321472	30	0.02620967741935484	0.8666666666666667	0.267515923566879
YLR191W	-1	-/-	-226.09437227249146	-33807.66976356506	30	0.026183282980866064	0.8666666666666667	0.2677928551647743
YGR238C	-1	-/-	-226.09456968307495	-32653.285495758057	30	0.026156941649899398	0.8666666666666667	0.2680697867626696
YER137C	0	0/0	-226.09510588645935	-50177.4476493597	120	0.026156941649899398	0.8666666666666667	0.2680697867626696
YMR116C	-1	-/-	-226.11887741088867	-34381.23321580887	30	0.02613065326633166	0.8666666666666667	0.26834671836056495
YDR349C	0	0/-	-226.23970913887024	-50324.611810564995	120	0.02613065326633166	0.8666666666666667	0.26834671836056495
YER105C	-1	-/-	-226.2440071105957	-31988.007311820984	30	0.02610441767068273	0.8666666666666667	0.2686236499584603
YNL185C	0	0/-	-226.29209846258163	-56585.16230303049	120	0.02610441767068273	0.8666666666666667	0.2686236499584603
YNR028W	0	0/-	-226.3137650489807	-55124.909681260586	120	0.02610441767068273	0.8666666666666667	0.2686236499584603
YOR337W	0	0/-	-226.36591863632202	-49668.896000146866	120	0.02610441767068273	0.8666666666666667	0.2686236499584603
YPL253C	-1	-/-	-226.42375135421753	-31954.411153316498	30	0.026078234704112337	0.8666666666666667	0.2689005815563556
YLR021W	0	0/-	-226.47251915931702	-53757.42411029339	120	0.026078234704112337	0.8666666666666667	0.2689005815563556
YOR198C	-1	-/-	-226.48322820663452	-32741.016116142273	30	0.026052104208416832	0.8666666666666667	0.2691775131542509
YLR096W	-1	-/-	-226.4916477203369	-32797.39334106445	30	0.026026026026026026	0.8666666666666667	0.2694544447521462
YDR450W	-1	-/-	-226.50646829605103	-32411.14397239685	30	0.026	0.8666666666666667	0.2697313763500415
YPL072W	0	0/-	-226.53444576263428	-53991.22653609514	120	0.026	0.8666666666666667	0.2697313763500415
YPL148C	0	0/-	-226.53674924373627	-53155.48370182514	120	0.026	0.8666666666666667	0.2697313763500415
YLR298C	-1	-/-	-226.5742483139038	-31708.858500003815	30	0.025974025974025976	0.8666666666666667	0.27000830794793684
YGR007W	-1	-/-	-226.60762643814087	-32221.191879749298	30	0.02594810379241517	0.8666666666666667	0.27028523954583217
YGL255W	-1	-/-	-226.6765103340149	-32920.23141670227	30	0.0259222333000997	0.8666666666666667	0.2705621711437275
YBR233W-A	-1	-/-	-226.70157623291016	-31015.315492153168	30	0.025896414342629483	0.8666666666666667	0.2708391027416228
YML081W	0	0/-	-226.7102872133255	-50242.730525135994	120	0.025896414342629483	0.8666666666666667	0.2708391027416228
YPR161C	-1	-/-	-226.7305989265442	-32340.133548736572	30	0.025870646766169153	0.8666666666666667	0.27111603433951814
YBR162C	-1	-/0	-226.7613878250122	-32647.853212356567	30	0.02584493041749503	0.8666666666666667	0.27139296593741347
YKR062W	-1	-/-	-226.76961755752563	-33423.61451292038	30	0.025819265143992055	0.8666666666666667	0.2716698975353088
YLR262C-A	0	0/-	-226.77301633358002	-51335.58152806759	120	0.025819265143992055	0.8666666666666667	0.2716698975353088
YDL229W	-1	-/-	-226.82324123382568	-31438.634348869324	30	0.025793650793650792	0.8666666666666667	0.2719468291332041
YML111W	0	0/-	-226.8247855901718	-52257.17615890503	120	0.025793650793650792	0.8666666666666667	0.2719468291332041
YKL134C	-1	-/-	-226.84361743927002	-31309.090522766113	30	0.02576808721506442	0.8666666666666667	0.27222376073109944
YOR304W	-1	-/-	-226.88623094558716	-31987.545547008514	30	0.02574257425742574	0.8666666666666667	0.27250069232899476
YDR140W	-1	-/-	-226.9306960105896	-30018.699717521667	30	0.025717111770524232	0.8666666666666667	0.27277762392689003
YIL114C	-1	-/-	-226.93934154510498	-31227.028272628784	30	0.025691699604743084	0.8666666666666667	0.27305455552478536
YPR055W	-1	-/-	-226.95545387268066	-31896.298406124115	30	0.02566633761105627	0.8666666666666667	0.2733314871226807
YCR043C	0	0/0	-227.0012571811676	-49620.99582147598	120	0.02566633761105627	0.8666666666666667	0.2733314871226807
YDL084W	-1	-/-	-227.01380825042725	-31773.587269306183	30	0.02564102564102564	0.8666666666666667	0.273608418720576
YER180C	0	0/-	-227.02524316310883	-53995.556465387344	120	0.02564102564102564	0.8666666666666667	0.273608418720576
YGL116W	-1	-/-	-227.14706325531006	-31193.405292510986	30	0.02561576354679803	0.8666666666666667	0.27388535031847133
YDR139C	0	0/-	-227.2122608423233	-51706.75335472822	120	0.02561576354679803	0.8666666666666667	0.27388535031847133
YPL153C	-1	-/-	-227.21980381011963	-32584.64209127426	30	0.025590551181102362	0.8666666666666667	0.27416228191636666
YLR268W	-1	-/-	-227.26101160049438	-33080.4774684906	30	0.025565388397246803	0.8666666666666667	0.274439213514262
YHR216W	0	0/-	-227.29063034057617	-52481.66370296478	120	0.025565388397246803	0.8666666666666667	0.274439213514262
YNL147W	-1	-/-	-227.3016619682312	-34191.595504283905	30	0.025540275049115914	0.8666666666666667	0.2747161451121573
YCL002C	0	0/0	-227.3066793680191	-50418.76888144016	120	0.025540275049115914	0.8666666666666667	0.2747161451121573
YKL063C	0	0/0	-227.33231365680695	-50388.043675899506	120	0.025540275049115914	0.8666666666666667	0.2747161451121573
YOL034W	-1	-/-	-227.36993789672852	-31217.901470661163	30	0.02551521099116781	0.8666666666666667	0.27499307671005263
YKL054C	-1	-/-	-227.4086103439331	-32212.7799744606	30	0.025490196078431372	0.8666666666666667	0.27527000830794796
YOL005C	-1	-/-	-227.43311977386475	-33161.3179063797	30	0.025465230166503428	0.8666666666666667	0.2755469399058433
YOR118W	0	0/0	-227.46388959884644	-53348.197516441345	120	0.025465230166503428	0.8666666666666667	0.2755469399058433
YML061C	-1	-/-	-227.61739826202393	-30899.051916360855	30	0.025440313111545987	0.8666666666666667	0.27582387150373855
YOL006C	-1	-/-	-227.64959144592285	-30095.63690185547	30	0.02541544477028348	0.8666666666666667	0.2761008031016339
YKL055C	-1	-/-	-227.66568803787231	-32736.30570745468	30	0.025390625	0.8666666666666667	0.2763777346995292
YEL044W	0	0/-	-227.6898741722107	-54652.60867071152	120	0.025390625	0.8666666666666667	0.2763777346995292
YHL009C	-1	-/-	-227.69540691375732	-32212.562664985657	30	0.025365853658536587	0.8666666666666667	0.2766546662974245
YDL164C	-1	-/-	-227.74197626113892	-31645.541890144348	30	0.025341130604288498	0.8666666666666667	0.27693159789531985
YER073W	-1	-/-	-227.7863097190857	-31859.762293338776	30	0.02531645569620253	0.8666666666666667	0.27720852949321517
YGL101W	0	0/-	-227.8220751285553	-50682.37309527397	120	0.02531645569620253	0.8666666666666667	0.27720852949321517
YIL053W	-1	-/-	-227.85611295700073	-32796.37494802475	30	0.02529182879377432	0.8666666666666667	0.2774854610911105
YGL044C	-1	-/-	-227.87697982788086	-31472.28622150421	30	0.025267249757045675	0.8666666666666667	0.2777623926890058
YBR288C	-1	-/-	-227.87924098968506	-31021.685184001923	30	0.02524271844660194	0.8666666666666667	0.27803932428690115
YGR210C	0	0/0	-227.88271164894104	-50787.21805310249	120	0.02524271844660194	0.8666666666666667	0.27803932428690115
YPL094C	-1	-/-	-227.90840864181519	-31603.698350429535	30	0.02521823472356935	0.8666666666666667	0.27831625588479647
YNL048W	-1	-/-	-227.90878200531006	-32101.323836803436	30	0.025193798449612403	0.8666666666666667	0.2785931874826918
YDR316W	0	0/0	-227.92724740505219	-52931.56203430891	120	0.025193798449612403	0.8666666666666667	0.2785931874826918
YMR055C	-1	-/-	-227.93516492843628	-32169.84629058838	30	0.02516940948693127	0.8666666666666667	0.2788701190805871
YBR057C	-1	-/-	-227.98647260665894	-33350.44319295883	30	0.025145067698259187	0.8666666666666667	0.2791470506784824
YMR216C	-1	-/-	-228.06727838516235	-30995.137099266052	30	0.025120772946859903	0.8666666666666667	0.2794239822763777
YHR059W	-1	-/-	-228.24721336364746	-33700.04168558121	30	0.025096525096525095	0.8666666666666667	0.27970091387427304
YDR308C	-1	-/-	-228.2762188911438	-32836.97760391235	30	0.02507232401157184	0.8666666666666667	0.27997784547216836
YNL304W	-1	-/-	-228.3119592666626	-32059.2464966774	30	0.025048169556840076	0.8666666666666667	0.2802547770700637
YDR062W	-1	-/-	-228.3518614768982	-31663.73289012909	30	0.025024061597690085	0.8666666666666667	0.280531708667959
YDR020C	0	0/-	-228.3759068250656	-49919.94038426876	120	0.025024061597690085	0.8666666666666667	0.280531708667959
YBR275C	-1	-/-	-228.45302057266235	-32599.758658885956	30	0.025	0.8666666666666667	0.28080864026585434
YOR196C	0	0/-	-228.4619162082672	-52392.74185729027	120	0.025	0.8666666666666667	0.28080864026585434
YBR243C	-1	-/-	-228.6402406692505	-30072.786015987396	30	0.024975984630163303	0.8666666666666667	0.28108557186374966
YGL174W	-1	-/-	-228.67296504974365	-33057.10680150986	30	0.02495201535508637	0.8666666666666667	0.281362503461645
YNL005C	0	0/-	-228.7047325372696	-54179.98389738798	120	0.02495201535508637	0.8666666666666667	0.281362503461645
YHR167W	-1	-/-	-228.79585075378418	-33377.239174366	30	0.024928092042186004	0.8666666666666667	0.2816394350595403
YOR262W	0	0/-	-228.82319140434265	-49696.36786079407	120	0.024928092042186004	0.8666666666666667	0.2816394350595403
YGL172W	-1	-/-	-228.8725380897522	-32638.81493663788	30	0.02490421455938697	0.8666666666666667	0.28191636665743564
YLR305C	-1	-/-	-228.96018743515015	-32081.855941295624	30	0.024880382775119617	0.8666666666666667	0.28219329825533096
YKL027W	0	0/-	-228.98386871814728	-50896.8178498745	120	0.024880382775119617	0.8666666666666667	0.28219329825533096
YML096W	0	0/0	-229.00312280654907	-50452.726796507835	120	0.024880382775119617	0.8666666666666667	0.28219329825533096
YHR090C	-1	-/-	-229.0109167098999	-32126.62730741501	30	0.0248565965583174	0.8666666666666667	0.28247022985322623
YMR003W	0	0/0	-229.01394820213318	-51414.295483112335	120	0.0248565965583174	0.8666666666666667	0.28247022985322623
YLR398C	-1	-/-	-229.05341482162476	-33272.571605205536	30	0.024832855778414518	0.8666666666666667	0.28274716145112155
YDR531W	0	0/-	-229.0758638381958	-50730.952901005745	120	0.024832855778414518	0.8666666666666667	0.28274716145112155
YCL055W	-1	-/-	-229.0874195098877	-31103.994162082672	30	0.02480916030534351	0.8666666666666667	0.2830240930490169
YBR246W	0	0/-	-229.18830132484436	-50085.84666848183	120	0.02480916030534351	0.8666666666666667	0.2830240930490169
YNR011C	-1	-/-	-229.2032995223999	-33917.3593249321	30	0.02478551000953289	0.8666666666666667	0.2833010246469122
YER173W	-1	-/-	-229.22334480285645	-31816.477670669556	30	0.024761904761904763	0.8666666666666667	0.2835779562448075
YJL096W	0	0/-	-229.24314761161804	-54677.924737513065	120	0.024761904761904763	0.8666666666666667	0.2835779562448075
YBR282W	0	0/-	-229.25160956382751	-52829.57089954615	120	0.024761904761904763	0.8666666666666667	0.2835779562448075
YCR095C	0	0/0	-229.45501506328583	-53978.46516406536	120	0.024761904761904763	0.8666666666666667	0.2835779562448075
YLR314C	-1	-/-	-229.51022720336914	-33188.160752773285	30	0.024738344433872503	0.8666666666666667	0.28385488784270285
YBR010W	-1	-/-	-229.5281319618225	-32663.74233150482	30	0.024714828897338403	0.8666666666666667	0.2841318194405982
YGR192C	-1	-/-	-229.61267566680908	-31676.62321472168	30	0.024691358024691357	0.8666666666666667	0.2844087510384935
YNL309W	-1	-/-	-229.6254448890686	-32738.966296434402	30	0.024667931688804556	0.8666666666666667	0.2846856826363888
YNL259C	-1	-/-	-229.64512538909912	-30990.96864748001	30	0.024644549763033177	0.8666666666666667	0.28496261423428415
YNL029C	-1	-/-	-229.66017818450928	-32476.15188074112	30	0.02462121212121212	0.8666666666666667	0.2852395458321795
YNL284C	0	0/-	-229.6635684967041	-54096.774950802326	120	0.02462121212121212	0.8666666666666667	0.2852395458321795
YJL112W	-1	-/-	-229.7114543914795	-32951.81276035309	30	0.02459791863765374	0.8666666666666667	0.28551647743007474
YLR057W	0	0/-	-229.7621694803238	-50389.84869933128	120	0.02459791863765374	0.8666666666666667	0.28551647743007474
YKL114C	-1	-/-	-229.76545667648315	-31181.578910827637	30	0.024574669187145556	0.8666666666666667	0.28579340902797007
YPL174C	-1	-/-	-229.77885580062866	-30778.357587337494	30	0.024551463644948063	0.8666666666666667	0.2860703406258654
YBR219C	0	0/-	-229.7951818704605	-49907.72532427311	120	0.024551463644948063	0.8666666666666667	0.2860703406258654
YOR287C	-1	-/-	-229.82196950912476	-30825.696826457977	30	0.024528301886792454	0.8666666666666667	0.2863472722237607
YDL227C	-1	-/-	-229.83303308486938	-31400.751006126404	30	0.024505183788878417	0.8666666666666667	0.28662420382165604
YFL036W	-1	-/-	-229.86827182769775	-32370.6158554554	30	0.02448210922787194	0.8666666666666667	0.28690113541955137
YPL013C	0	0/-	-229.87499284744263	-52148.43482071161	120	0.02448210922787194	0.8666666666666667	0.28690113541955137
YMR059W	-1	-/-	-229.88833618164062	-32926.83636045456	30	0.024459078080903106	0.8666666666666667	0.2871780670174467
YPL233W	-1	-/-	-229.91609859466553	-31667.75882101059	30	0.02443609022556391	0.8666666666666667	0.287454998615342
YPL008W	-1	-/-	-230.00254249572754	-32757.781451702118	30	0.024413145539906103	0.8666666666666667	0.28773193021323734
YNR021W	0	0/-	-230.02837717533112	-50263.29118621349	120	0.024413145539906103	0.8666666666666667	0.28773193021323734
YJL203W	-1	-/-	-230.05025720596313	-33798.347234249115	30	0.024390243902439025	0.8666666666666667	0.28800886181113267
YAL002W	-1	-/-	-230.05037260055542	-31939.1016125679	30	0.02436738519212746	0.8666666666666667	0.288285793409028
YNL083W	0	0/-	-230.15311908721924	-55197.14172184467	120	0.02436738519212746	0.8666666666666667	0.288285793409028
YGR147C	-1	-/-	-230.1910548210144	-34736.04122924805	30	0.024344569288389514	0.8666666666666667	0.2885627250069233
YDR227W	-1	-/-	-230.2119755744934	-31149.10072374344	30	0.02432179607109448	0.8666666666666667	0.2888396566048186
YDL131W	0	0/0	-230.2121777534485	-52131.391474962234	120	0.02432179607109448	0.8666666666666667	0.2888396566048186
YBR015C	-1	-/-	-230.23078727722168	-32134.01545572281	30	0.024299065420560748	0.8666666666666667	0.2891165882027139
YDL076C	-1	-/+	-230.24516201019287	-33871.27902460098	30	0.02427637721755369	0.8666666666666667	0.28939351980060923
YDL207W	-1	-/-	-230.30363988876343	-31862.353427410126	30	0.024253731343283583	0.8666666666666667	0.28967045139850456
YIR010W	-1	-/-	-230.31665229797363	-32413.37615776062	30	0.024231127679403542	0.8666666666666667	0.2899473829963999
YIR008C	-1	-/-	-230.32376766204834	-32637.449899196625	30	0.024208566108007448	0.8666666666666667	0.2902243145942952
YJL209W	-1	-/-	-230.33078336715698	-31834.774450302124	30	0.024186046511627906	0.8666666666666667	0.29050124619219053
YJR056C	0	0/0	-230.36273443698883	-50401.75512552261	120	0.024186046511627906	0.8666666666666667	0.29050124619219053
YGL150C	-1	-/-	-230.38802909851074	-31706.95941209793	30	0.024163568773234202	0.8666666666666667	0.29077817779008586
YLR179C	0	0/-	-230.39438998699188	-51497.346465945244	120	0.024163568773234202	0.8666666666666667	0.29077817779008586
YER178W	-1	-/-	-230.40611696243286	-31929.681407928467	30	0.02414113277623027	0.8666666666666667	0.2910551093879812
YCL051W	-1	-/-	-230.4288363456726	-31276.02170944214	30	0.02411873840445269	0.8666666666666667	0.2913320409858765
YIL138C	-1	-/-	-230.4737491607666	-34415.81057262421	30	0.024096385542168676	0.8666666666666667	0.29160897258377183
YLR145W	-1	-/-	-230.4955701828003	-33287.92254257202	30	0.024074074074074074	0.8666666666666667	0.29188590418166716
YKL108W	-1	-/-	-230.50104427337646	-31371.549587249756	30	0.024051803885291396	0.8666666666666667	0.2921628357795624
YDL116W	-1	-/-	-230.535795211792	-33888.951961517334	30	0.024029574861367836	0.8666666666666667	0.29243976737745775
YDL133C-A	0	0/-	-230.53641045093536	-50004.51595103741	120	0.024029574861367836	0.8666666666666667	0.29243976737745775
YER063W	0	0/-	-230.61723828315735	-52804.23050892353	120	0.024029574861367836	0.8666666666666667	0.29243976737745775
YOR304C-A	0	0/-	-230.6187094449997	-50605.66777694225	120	0.024029574861367836	0.8666666666666667	0.29243976737745775
YGR071C	0	0/-	-230.64972376823425	-49872.40779197216	120	0.024029574861367836	0.8666666666666667	0.29243976737745775
YOR319W	-1	-/-	-230.75111150741577	-30857.365086078644	30	0.024007386888273315	0.8666666666666667	0.2927166989753531
YPL064C	0	0/-	-230.8573933839798	-54378.89097869396	120	0.024007386888273315	0.8666666666666667	0.2927166989753531
YGR220C	-1	-/-	-230.86198949813843	-32893.16824007034	30	0.023985239852398525	0.8666666666666667	0.2929936305732484
YIR005W	-1	-/-	-230.88072204589844	-30199.684227466583	30	0.023963133640552997	0.8666666666666667	0.2932705621711437
YOR222W	0	0/-	-230.8892446756363	-51738.710250377655	120	0.023963133640552997	0.8666666666666667	0.2932705621711437
YFR035C	0	0/0	-230.89646577835083	-49754.36599469185	120	0.023963133640552997	0.8666666666666667	0.2932705621711437
YKL048C	-1	-/-	-230.90365505218506	-32079.736157894135	30	0.02394106813996317	0.8666666666666667	0.29354749376903905
YER145C	-1	-/-	-230.93474674224854	-33314.40680932999	30	0.02391904323827047	0.8666666666666667	0.29382442536693437
YMR112C	-1	-/-	-230.96134996414185	-32858.82996034622	30	0.02389705882352941	0.8666666666666667	0.2941013569648297
YHR186C	-1	-/-	-231.12724351882935	-32364.19362306595	30	0.023875114784205693	0.8666666666666667	0.294378288562725
YEL034W	-1	-/-	-231.15277338027954	-32859.43492984772	30	0.023853211009174313	0.8666666666666667	0.29465522016062035
YBR188C	-1	-/-	-231.1669020652771	-32893.08711194992	30	0.02383134738771769	0.8666666666666667	0.29493215175851567
YNL130C	-1	-/-	-231.1838026046753	-32993.36910247803	30	0.023809523809523808	0.8666666666666667	0.29520908335641094
YER032W	-1	-/-	-231.19277334213257	-30771.749460220337	30	0.023787740164684355	0.8666666666666667	0.29548601495430626
YPL055C	-1	-/-	-231.19314670562744	-33184.47661733627	30	0.02376599634369287	0.8666666666666667	0.2957629465522016
YEL025C	0	0/0	-231.22732782363892	-50269.14586305618	120	0.02376599634369287	0.8666666666666667	0.2957629465522016
YIL009W	-1	-/-	-231.2331304550171	-32041.993290901184	30	0.023744292237442923	0.8666666666666667	0.2960398781500969
YDL003W	-1	-/-	-231.24629592895508	-31861.88447523117	30	0.023722627737226276	0.8666666666666667	0.29631680974799224
YMR144W	0	0/0	-231.27545058727264	-50562.85660970211	120	0.023722627737226276	0.8666666666666667	0.29631680974799224
YAL047C	-1	-/-	-231.2875623703003	-32473.495522499084	30	0.023701002734731084	0.8666666666666667	0.29659374134588756
YOR039W	1	+/+	-231.29544353485107	-32286.19061231613	29	0.02459016393442623	0.9	0.29659374134588756
YPL183W-A	0	0/-	-231.30542719364166	-52621.38081288338	120	0.02459016393442623	0.9	0.29659374134588756
YOL146W	-1	-/-	-231.3353614807129	-33028.22418165207	30	0.02456778889899909	0.9	0.2968706729437829
YPR031W	-1	-/-	-231.39240980148315	-32261.360258579254	30	0.024545454545454544	0.9	0.2971476045416782
YHR023W	-1	-/-	-231.4399709701538	-32335.293874263763	30	0.02452316076294278	0.9	0.29742453613957354
YDR320C-A	-1	-/-	-231.45671463012695	-31554.018352508545	30	0.024500907441016333	0.9	0.29770146773746886
YOR144C	-1	-/-	-231.48067092895508	-33831.27363157272	30	0.024478694469628286	0.9	0.2979783993353642
YOR115C	-1	-/-	-231.4836549758911	-33329.50375318527	30	0.024456521739130436	0.9	0.2982553309332595
YML114C	-1	-/-	-231.48447275161743	-34052.22025346756	30	0.024434389140271493	0.9	0.2985322625311548
YPR105C	-1	-/-	-231.50145387649536	-33649.76431417465	30	0.024412296564195298	0.9	0.2988091941290501
YLL048C	0	0/-	-231.51067221164703	-52719.11428189278	120	0.024412296564195298	0.9	0.2988091941290501
YBR231C	-1	-/-	-231.5271701812744	-33653.135601997375	30	0.024390243902439025	0.9	0.29908612572694543
YHR026W	-1	-/-	-231.53289318084717	-31061.663431167603	30	0.024368231046931407	0.9	0.29936305732484075
YDR444W	0	0/-	-231.54614102840424	-50542.08601295948	120	0.024368231046931407	0.9	0.29936305732484075
YGR271W	0	0/-	-231.54866707324982	-52157.636061906815	120	0.024368231046931407	0.9	0.29936305732484075
YDR071C	-1	-/-	-231.54909420013428	-32032.001618385315	30	0.024346257889990983	0.9	0.2996399889227361
YAL034W-A	-1	-/-	-231.55800008773804	-32512.05827140808	30	0.024324324324324326	0.9	0.2999169205206314
YGL100W	-1	-/-	-231.55829906463623	-31475.58612394333	30	0.024302430243024302	0.9	0.3001938521185267
YOR106W	-1	-/-	-231.57071781158447	-33288.354050159454	30	0.024280575539568347	0.9	0.30047078371642205
YDL005C	-1	-/-	-231.60234117507935	-31673.293790340424	30	0.02425876010781671	0.9	0.3007477153143174
YGR186W	-1	-/-	-231.60770559310913	-31035.1097073555	30	0.02423698384201077	0.9	0.3010246469122127
YDR197W	0	0/-	-231.61843287944794	-53390.698212862015	120	0.02423698384201077	0.9	0.3010246469122127
YDL145C	-1	-/-	-231.65893411636353	-31948.92557168007	30	0.0242152466367713	0.9	0.301301578510108
YCR066W	-1	-/-	-231.6847062110901	-33080.13828754425	30	0.024193548387096774	0.9	0.30157851010800335
YGR171C	-1	-/-	-231.74620389938354	-33024.49278497696	30	0.024171888988361683	0.9	0.3018554417058986
YOL033W	-1	-/-	-231.75729703903198	-31886.367215156555	30	0.024150268336314847	0.9	0.30213237330379394
YML109W	-1	-/-	-231.80570650100708	-33818.6270608902	30	0.024128686327077747	0.9	0.30240930490168927
YMR228W	0	0/-	-231.8638130426407	-50945.326288580894	120	0.024128686327077747	0.9	0.30240930490168927
YCR077C	-1	-/-	-231.87399768829346	-30989.30414533615	30	0.024107142857142858	0.9	0.3026862364995846
YER154W	-1	-/-	-231.91786193847656	-31533.464334487915	30	0.02408563782337199	0.9	0.3029631680974799
YGL129C	-1	-/-	-231.92709255218506	-31996.43095254898	30	0.02406417112299465	0.9	0.30324009969537524
YHR005C-A	-1	-/-	-231.9368987083435	-32164.742187976837	30	0.02404274265360641	0.9	0.30351703129327057
YBL057C	-1	-/-	-231.9421706199646	-32181.737292528152	30	0.02402135231316726	0.9	0.3037939628911659
YPR162C	-1	-/-	-231.94473791122437	-31704.47400856018	30	0.024	0.9	0.3040708944890612
YDR123C	-1	-/-	-231.95238780975342	-36112.29655170441	30	0.023978685612788632	0.9	0.30434782608695654
YOR279C	-1	-/-	-231.9862036705017	-32403.182032108307	30	0.023957409050576754	0.9	0.30462475768485187
YPL096C-A	-1	-/-	-232.06213188171387	-29864.170790672302	30	0.023936170212765957	0.9	0.30490168928274713
YBL105C	-1	-/-	-232.07177114486694	-33047.49369764328	30	0.023914968999114262	0.9	0.30517862088064246
YNR032C-A	-1	-/-	-232.1029167175293	-29317.803622722626	30	0.023893805309734513	0.9	0.3054555524785378
YLR187W	0	0/-	-232.12028074264526	-54582.51592350006	120	0.023893805309734513	0.9	0.3054555524785378
YMR266W	-1	-/-	-232.1263952255249	-30633.62467813492	30	0.023872679045092837	0.9	0.3057324840764331
YFL034W	0	0/0	-232.18288028240204	-50211.58339679241	120	0.023872679045092837	0.9	0.3057324840764331
YNR013C	-1	-/-	-232.1834216117859	-31555.957503795624	30	0.023851590106007067	0.9	0.30600941567432843
YDR370C	0	0/-	-232.2326191663742	-51251.62005984783	120	0.023851590106007067	0.9	0.30600941567432843
YLR039C	-1	-/-	-232.25554037094116	-33159.06819820404	30	0.02383053839364519	0.9	0.30628634727222376
YCR055C	-1	-/-	-232.27896118164062	-30004.92139148712	30	0.023809523809523808	0.9	0.3065632788701191
YOL056W	0	0/-	-232.2796906232834	-54388.996215343475	120	0.023809523809523808	0.9	0.3065632788701191
YBR238C	0	0/-	-232.2964826822281	-50315.348202586174	120	0.023809523809523808	0.9	0.3065632788701191
YMR108W	0	0/0	-232.32123863697052	-53104.96602857113	120	0.023809523809523808	0.9	0.3065632788701191
YDR089W	0	0/-	-232.33161187171936	-51031.22659265995	120	0.023809523809523808	0.9	0.3065632788701191
YOR141C	0	0/-	-232.3476265668869	-55540.76600575447	120	0.023809523809523808	0.9	0.3065632788701191
YER074W-A	-1	-/-	-232.35128688812256	-30507.066622257233	30	0.02378854625550661	0.9	0.3068402104680144
YCR052W	-1	-/-	-232.41380071640015	-34314.975063323975	30	0.023767605633802816	0.9	0.30711714206590973
YLR442C	-1	-/-	-232.44247436523438	-33682.99598503113	30	0.023746701846965697	0.9	0.30739407366380506
YMR321C	0	0/0	-232.45082771778107	-50894.064066410065	120	0.023746701846965697	0.9	0.30739407366380506
YLR005W	-1	-/-	-232.48656940460205	-32561.625275611877	30	0.023725834797891036	0.9	0.3076710052617004
YHR152W	-1	-/-	-232.50233221054077	-32004.91691851616	30	0.02370500438981563	0.9	0.3079479368595957
YOR204W	-1	-/-	-232.53655672073364	-32475.26404261589	30	0.02368421052631579	0.9	0.308224868457491
YNR017W	-1	-/-	-232.53755474090576	-33166.407539367676	30	0.02366345311130587	0.9	0.3085018000553863
YGR106C	0	0/0	-232.53769099712372	-53866.40251469612	120	0.02366345311130587	0.9	0.3085018000553863
YER133W	-1	-/-	-232.55003309249878	-31826.671923160553	30	0.023642732049036778	0.9	0.3087787316532816
YHR073W	-1	-/-	-232.55147981643677	-32097.45697593689	30	0.023622047244094488	0.9	0.30905566325117695
YDR420W	-1	-/-	-232.56037282943726	-32275.086245536804	30	0.0236013986013986	0.9	0.3093325948490723
YPR057W	-1	-/-	-232.57147073745728	-33404.433069229126	30	0.023580786026200874	0.9	0.3096095264469676
YPR182W	-1	-/-	-232.57182264328003	-34349.5543088913	30	0.02356020942408377	0.9	0.3098864580448629
YBR265W	-1	-/-	-232.59178066253662	-32594.530259132385	30	0.023539668700959023	0.9	0.31016338964275825
YPL108W	0	0/0	-232.62404870986938	-48815.760820150375	120	0.023539668700959023	0.9	0.31016338964275825
YDR217C	-1	-/-	-232.6443305015564	-31033.14741230011	30	0.023519163763066203	0.9	0.31044032124065357
YJL176C	-1	-/-	-232.71492624282837	-34175.85835838318	30	0.02349869451697128	0.9	0.3107172528385489
YJL054W	-1	-/-	-232.7347149848938	-33159.42983341217	30	0.023478260869565216	0.9	0.3109941844364442
YKL196C	-1	-/-	-232.7364616394043	-33501.44382095337	30	0.023457862728062554	0.9	0.31127111603433955
YCL064C	0	0/0	-232.74060201644897	-53037.4241989851	120	0.023457862728062554	0.9	0.31127111603433955
YPR119W	-1	-/-	-232.74104928970337	-30850.35698723793	30	0.0234375	0.9	0.3115480476322348
YLR380W	-1	-/-	-232.7578535079956	-33979.32739067078	30	0.023417172593235037	0.9	0.31182497923013014
YCR014C	-1	-/-	-232.82311248779297	-31732.829213619232	30	0.02339688041594454	0.9	0.31210191082802546
YOR311C	0	0/-	-232.82625889778137	-51022.719437241554	120	0.02339688041594454	0.9	0.31210191082802546
YNL295W	0	0/-	-232.83108270168304	-51073.04313993454	120	0.02339688041594454	0.9	0.31210191082802546
YPL039W	0	0/0	-232.8330022096634	-51149.50676357746	120	0.02339688041594454	0.9	0.31210191082802546
YCL029C	-1	-/-	-232.85131740570068	-33277.65445995331	30	0.023376623376623377	0.9	0.3123788424259208
YDR375C	-1	-/-	-232.89448165893555	-32005.287135124207	30	0.023356401384083045	0.9	0.3126557740238161
YML095C	-1	-/-	-232.90696668624878	-31987.84916496277	30	0.023336214347450302	0.9	0.31293270562171144
YOR073W	-1	-/-	-232.94753551483154	-33872.55722999573	30	0.023316062176165803	0.9	0.31320963721960676
YPL132W	-1	-/-	-233.02087450027466	-33344.408360004425	30	0.023295944779982744	0.9	0.3134865688175021
YJL090C	-1	-/-	-233.07169008255005	-31682.365737438202	30	0.02327586206896552	0.9	0.3137635004153974
YKL015W	-1	-/-	-233.07350206375122	-32675.245451927185	30	0.023255813953488372	0.9	0.31404043201329274
YBR166C	0	0/0	-233.09353530406952	-51675.423649311066	120	0.023255813953488372	0.9	0.31404043201329274
YCL001W	-1	-/-	-233.09835004806519	-33177.1578912735	30	0.02323580034423408	0.9	0.31431736361118806
YOR244W	-1	-/-	-233.10505294799805	-32442.37451505661	30	0.023215821152192607	0.9	0.31459429520908333
YCR003W	0	0/-	-233.11049818992615	-53779.62841916084	120	0.023215821152192607	0.9	0.31459429520908333
YKL128C	0	0/0	-233.1397932767868	-51143.00270986557	120	0.023215821152192607	0.9	0.31459429520908333
YBL097W	-1	-/-	-233.1961054801941	-30425.844161987305	30	0.023195876288659795	0.9	0.31487122680697865
YPR173C	-1	-/-	-233.22278022766113	-31619.63204908371	30	0.02317596566523605	0.9	0.315148158404874
YHR094C	-1	-/-	-233.26898288726807	-31749.613798618317	30	0.023156089193825044	0.9	0.3154250900027693
YPL104W	0	0/-	-233.29244875907898	-52414.72921478748	120	0.023156089193825044	0.9	0.3154250900027693
YNL095C	0	0/0	-233.30360352993011	-50091.54630482197	120	0.023156089193825044	0.9	0.3154250900027693
YMR001C	-1	-/-	-233.31943559646606	-31332.524589061737	30	0.02313624678663239	0.9	0.31570202160066463
YCR073C	-1	-/-	-233.39234972000122	-30596.65927028656	30	0.023116438356164382	0.9	0.31597895319855995
YGL245W	-1	-/-	-233.4154715538025	-31878.538825511932	30	0.023096663815226688	0.9	0.3162558847964553
YMR307W	0	0/-	-233.4260321855545	-51608.62426918745	120	0.023096663815226688	0.9	0.3162558847964553
YER109C	-1	-/-	-233.485848903656	-32512.590740680695	30	0.023076923076923078	0.9	0.3165328163943506
YPL268W	-1	-/-	-233.51080894470215	-31504.15172433853	30	0.02305721605465414	0.9	0.3168097479922459
YPL023C	0	0/0	-233.5448887348175	-53642.94236123562	120	0.02305721605465414	0.9	0.3168097479922459
YDR097C	-1	-/-	-233.57457971572876	-34519.39696073532	30	0.02303754266211604	0.9	0.31708667959014125
YDR515W	-1	-/-	-233.63438034057617	-32947.89179944992	30	0.023017902813299233	0.9	0.3173636111880366
YDL069C	-1	-/-	-233.6398310661316	-31329.062581062317	30	0.022998296422487224	0.9	0.3176405427859319
YIL159W	-1	-/-	-233.67002296447754	-35457.00940513611	30	0.02297872340425532	0.9	0.31791747438382717
YDR332W	0	0/-	-233.7703446149826	-53981.617554068565	120	0.02297872340425532	0.9	0.31791747438382717
YBL020W	-1	-/-	-233.80540323257446	-29570.64190387726	30	0.02295918367346939	0.9	0.3181944059817225
YDR508C	-1	-/-	-233.82900714874268	-32939.485475063324	30	0.022939677145284623	0.9	0.3184713375796178
YIL030C	-1	-/-	-233.8339171409607	-32418.99302959442	30	0.022920203735144314	0.9	0.31874826917751314
YBL021C	0	0/-	-233.86758315563202	-57158.72414839268	120	0.022920203735144314	0.9	0.31874826917751314
YDR226W	0	0/-	-233.8962652683258	-54653.904271245	120	0.022920203735144314	0.9	0.31874826917751314
YIL043C	0	0/-	-233.95634853839874	-53875.584047317505	120	0.022920203735144314	0.9	0.31874826917751314
YCL016C	-1	-/-	-233.98145055770874	-32890.95540904999	30	0.022900763358778626	0.9	0.31902520077540847
YLR063W	0	0/-	-234.04400384426117	-50226.812888503075	120	0.022900763358778626	0.9	0.31902520077540847
YMR172W	-1	-/-	-234.08802366256714	-33729.55691957474	30	0.02288135593220339	0.9	0.3193021323733038
YDR039C	-1	-/-	-234.1438446044922	-31034.800635814667	30	0.02286198137171888	0.9	0.3195790639711991
YDR201W	-1	-/-	-234.14861345291138	-32338.002389431	30	0.02284263959390863	0.9	0.31985599556909444
YLL018C	0	0/-	-234.17986977100372	-54971.56467449665	120	0.02284263959390863	0.9	0.31985599556909444
YMR224C	-1	-/-	-234.18363237380981	-30098.134397506714	30	0.02282333051563821	0.9	0.32013292716698977
YBR080C	-1	-/-	-234.19094038009644	-31930.778239250183	30	0.022804054054054054	0.9	0.3204098587648851
YDL045W-A	0	0/-	-234.22507047653198	-53943.79380565882	120	0.022804054054054054	0.9	0.3204098587648851
YBR164C	-1	-/-	-234.2293848991394	-32867.663534641266	30	0.02278481012658228	0.9	0.3206867903627804
YNR050C	0	0/0	-234.23188316822052	-53489.72284376621	120	0.02278481012658228	0.9	0.3206867903627804
YLR020C	-1	-/-	-234.23375034332275	-32005.44937467575	30	0.022765598650927487	0.9	0.32096372196067574
YBL091C	0	0/-	-234.23441743850708	-52753.66910636425	120	0.022765598650927487	0.9	0.32096372196067574
YDR460W	-1	-/-	-234.2355694770813	-33149.21407032013	30	0.02274641954507161	0.9	0.321240653558571
YBR085W	-1	-/-	-234.2840461730957	-32703.374428272247	30	0.022727272727272728	0.9	0.32151758515646633
YDR347W	0	0/-	-234.29007518291473	-55038.999858260155	120	0.022727272727272728	0.9	0.32151758515646633
YMR247C	-1	-/-	-234.3344120979309	-30509.26741218567	30	0.022708158116063918	0.9	0.32179451675436166
YJR129C	0	0/-	-234.36124885082245	-49887.91751265526	120	0.022708158116063918	0.9	0.32179451675436166
YLR065C	0	0/-	-234.37311697006226	-50933.76986837387	120	0.022708158116063918	0.9	0.32179451675436166
YGL167C	-1	-/-	-234.37646389007568	-31811.846515655518	30	0.0226890756302521	0.9	0.322071448352257
YDR384C	-1	-/-	-234.37966680526733	-31871.136432170868	30	0.022670025188916875	0.9	0.3223483799501523
YML115C	-1	-/-	-234.40498876571655	-30930.07927942276	30	0.022651006711409395	0.9	0.32262531154804763
YOL123W	-1	-/-	-234.4338617324829	-32319.83057308197	30	0.022632020117351215	0.9	0.32290224314594296
YER114C	-1	-/-	-234.44109439849854	-31967.000028133392	30	0.022613065326633167	0.9	0.3231791747438383
YDR153C	-1	-/-	-234.4467544555664	-33400.6752243042	30	0.022594142259414227	0.9	0.3234561063417336
YOR016C	0	0/-	-234.44920992851257	-53270.9424290061	120	0.022594142259414227	0.9	0.3234561063417336
YLR090W	-1	-/-	-234.48036193847656	-33163.979984760284	30	0.0225752508361204	0.9	0.32373303793962893
YMR246W	-1	-/-	-234.48136615753174	-34241.050231933594	30	0.022556390977443608	0.9	0.32400996953752426
YLR182W	-1	-/-	-234.56110000610352	-31885.734485149384	30	0.022537562604340568	0.9	0.3242869011354195
YKR031C	-1	-/-	-234.56208324432373	-32696.281827926636	30	0.022518765638031693	0.9	0.32456383273331485
YNL102W	-1	-/-	-234.59805583953857	-33641.98152303696	30	0.0225	0.9	0.3248407643312102
YKL179C	-1	-/-	-234.60797548294067	-31702.62046813965	30	0.022481265611990008	0.9	0.3251176959291055
YKR008W	-1	-/-	-234.64824151992798	-32579.452329158783	30	0.022462562396006656	0.9	0.3253946275270008
YIL014W	-1	-/-	-234.74471044540405	-31332.852618694305	30	0.022443890274314215	0.9	0.32567155912489615
YGR230W	-1	-/-	-234.74831533432007	-33273.61824655533	30	0.022425249169435217	0.9	0.3259484907227915
YPR168W	-1	-/-	-234.8079981803894	-30517.985285758972	30	0.022406639004149378	0.9	0.3262254223206868
YDR212W	-1	-/-	-234.8279161453247	-32641.12539744377	30	0.022388059701492536	0.9	0.3265023539185821
YGL061C	-1	-/-	-234.84477758407593	-35101.421179294586	30	0.02236951118475559	0.9	0.32677928551647745
YOR179C	-1	-/-	-234.85686922073364	-33469.086564064026	30	0.022350993377483443	0.9	0.32705621711437277
YDR134C	0	0/0	-234.8657797574997	-50902.69958817959	120	0.022350993377483443	0.9	0.32705621711437277
YHR182W	0	0/-	-234.87543547153473	-51290.828192949295	120	0.022350993377483443	0.9	0.32705621711437277
YOR315W	-1	-/-	-234.91278553009033	-32526.623641490936	30	0.022332506203473945	0.9	0.3273331487122681
YGL226W	0	0/-	-234.925186753273	-53456.888458848	120	0.022332506203473945	0.9	0.3273331487122681
YBL037W	0	0/-	-234.92970871925354	-52901.30560910702	120	0.022332506203473945	0.9	0.3273331487122681
YMR222C	0	0/0	-234.93952119350433	-56154.99779236317	120	0.022332506203473945	0.9	0.3273331487122681
YOR109W	-1	-/-	-234.95049333572388	-32011.49969816208	30	0.02231404958677686	0.9	0.32761008031016337
YGR058W	0	0/-	-234.96173477172852	-51558.484129190445	120	0.02231404958677686	0.9	0.32761008031016337
YNL286W	-1	-/-	-234.98881673812866	-30711.973874092102	30	0.022295623451692816	0.9	0.3278870119080587
YPR074C	-1	-/0	-235.03971433639526	-32886.8393330574	30	0.022277227722772276	0.9	0.328163943505954
YPL246C	0	0/0	-235.0447919368744	-54050.712594628334	120	0.022277227722772276	0.9	0.328163943505954
YOL051W	-1	-/-	-235.0475935935974	-32453.03763151169	30	0.02225886232481451	0.9	0.32844087510384934
YMR203W	-1	-/-	-235.13142776489258	-34331.9576382637	30	0.022240527182866558	0.9	0.32871780670174466
YNL197C	-1	-/-	-235.14749813079834	-31859.69069957733	30	0.022222222222222223	0.9	0.32899473829964
YGL257C	-1	-/-	-235.1510648727417	-33280.49651384354	30	0.022203947368421052	0.9	0.3292716698975353
YPL184C	0	0/-	-235.20456051826477	-49342.81730937958	120	0.022203947368421052	0.9	0.3292716698975353
YKR090W	-1	-/-	-235.24547719955444	-32943.464762210846	30	0.02218570254724733	0.9	0.32954860149543064
YBR239C	0	0/-	-235.25322210788727	-49836.51342153549	120	0.02218570254724733	0.9	0.32954860149543064
YDR362C	-1	-/-	-235.27285289764404	-32421.954757213593	30	0.022167487684729065	0.9	0.32982553309332596
YGR227W	-1	-/-	-235.35372734069824	-32001.205455303192	30	0.022149302707136997	0.9	0.3301024646912213
YNL111C	-1	-/-	-235.4062933921814	-33193.37196063995	30	0.022131147540983605	0.9	0.3303793962891166
YPR145W	0	0/0	-235.49633812904358	-52113.43685507774	120	0.022131147540983605	0.9	0.3303793962891166
YGR207C	0	0/0	-235.53403890132904	-50942.231755018234	120	0.022131147540983605	0.9	0.3303793962891166
YML006C	-1	-/-	-235.56341981887817	-33007.89869976044	30	0.022113022113022112	0.9	0.3306563278870119
YDL001W	0	0/-	-235.5650211572647	-52623.60306763649	120	0.022113022113022112	0.9	0.3306563278870119
YGR005C	-1	-/-	-235.5713815689087	-33673.00122356415	30	0.0220949263502455	0.9	0.3309332594849072
YDR333C	0	0/-	-235.58072078227997	-50894.48319876194	120	0.0220949263502455	0.9	0.3309332594849072
YKL160W	-1	-/-	-235.59611129760742	-32798.87224674225	30	0.022076860179885527	0.9	0.33121019108280253
YBR251W	0	0/-	-235.61486184597015	-53609.43964153528	120	0.022076860179885527	0.9	0.33121019108280253
YLR049C	0	0/0	-235.62473571300507	-51358.369032382965	120	0.022076860179885527	0.9	0.33121019108280253
YKL138C	0	0/-	-235.63647520542145	-55523.502301335335	120	0.022076860179885527	0.9	0.33121019108280253
YJL041W	-1	-/-	-235.65809535980225	-31667.767160892487	30	0.022058823529411766	0.9	0.33148712268069785
YBL085W	-1	-/-	-235.68204641342163	-32945.25432682037	30	0.022040816326530613	0.9	0.3317640542785932
YDL211C	0	0/0	-235.70013415813446	-50731.0824149847	120	0.022040816326530613	0.9	0.3317640542785932
YHR098C	-1	-/-	-235.70697736740112	-31289.57535982132	30	0.02202283849918434	0.9	0.3320409858764885
YGR296W	-1	-/-	-235.70981550216675	-30788.25799179077	30	0.022004889975550123	0.9	0.33231791747438383
YDL157C	0	0/0	-235.76740539073944	-51039.01183819771	120	0.022004889975550123	0.9	0.33231791747438383
YDR427W	-1	-/-	-235.79065036773682	-32471.720626354218	30	0.021986970684039087	0.9	0.33259484907227915
YLR071C	-1	-/-	-235.82549858093262	-33320.78444480896	30	0.021969080553295363	0.9	0.3328717806701745
YMR013C	-1	-/-	-235.8415298461914	-32227.51637363434	30	0.02195121951219512	0.9	0.3331487122680698
YHR205W	-1	-/+	-235.870756149292	-32979.91214179993	30	0.021933387489845652	0.9	0.3334256438659651
YPL125W	-1	-/0	-235.92786026000977	-32009.479887008667	30	0.021915584415584416	0.9	0.33370257546386045
YBL023C	-1	-/-	-235.94345808029175	-32539.67122745514	30	0.021897810218978103	0.9	0.3339795070617557
YDR348C	0	0/-	-235.95119714736938	-50918.91676688194	120	0.021897810218978103	0.9	0.3339795070617557
YDR446W	-1	-/-	-235.95676231384277	-31212.092646598816	30	0.02188006482982172	0.9	0.33425643865965105
YDR179W-A	0	0/0	-235.975683927536	-50962.54838359356	120	0.02188006482982172	0.9	0.33425643865965105
YPL074W	0	0/0	-236.01144683361053	-54416.88868403435	120	0.02188006482982172	0.9	0.33425643865965105
YLL021W	-1	-/-	-236.0484037399292	-32282.839223861694	30	0.02186234817813765	0.9	0.33453337025754637
YOL103W	0	0/-	-236.05801510810852	-50907.316675662994	120	0.02186234817813765	0.9	0.33453337025754637
YDR477W	-1	-/-	-236.07706212997437	-33028.57631826401	30	0.021844660194174758	0.9	0.3348103018554417
YDR232W	0	0/-	-236.09056651592255	-52923.574311852455	120	0.021844660194174758	0.9	0.3348103018554417
YLR181C	-1	-/-	-236.13516759872437	-32621.419618606567	30	0.021827000808407437	0.9	0.335087233453337
YGR218W	-1	-/-	-236.14034032821655	-31815.758026123047	30	0.021809369951534735	0.9	0.33536416505123234
YMR299C	-1	-/0	-236.1697244644165	-32819.616087436676	30	0.021791767554479417	0.9	0.33564109664912767
YLR143W	0	0/-	-236.17423617839813	-50184.888248324394	120	0.021791767554479417	0.9	0.33564109664912767
YKR083C	-1	-/-	-236.21939373016357	-32755.441598892212	30	0.021774193548387097	0.9	0.335918028247023
YPL232W	-1	-/-	-236.22217273712158	-33131.132222652435	30	0.021756647864625302	0.9	0.3361949598449183
YCR038C	-1	-/-	-236.33170747756958	-31980.379410266876	30	0.021739130434782608	0.9	0.33647189144281364
YLL067C	0	0/0	-236.3534562587738	-51549.17900788784	120	0.021739130434782608	0.9	0.33647189144281364
YDL040C	-1	-/-	-236.39925241470337	-32447.322073936462	30	0.02172164119066774	0.9	0.33674882304070897
YER068W	-1	-/-	-236.42372512817383	-33571.66689777374	30	0.021704180064308683	0.9	0.3370257546386043
YBL005W-B	-1	-/-	-236.4306354522705	-30176.769580841064	30	0.021686746987951807	0.9	0.33730268623649956
YIL161W	0	0/0	-236.43732178211212	-51252.40928721428	120	0.021686746987951807	0.9	0.33730268623649956
YKR023W	0	0/-	-236.4432508945465	-50894.71527981758	120	0.021686746987951807	0.9	0.33730268623649956
YBR175W	-1	-/-	-236.46555280685425	-33983.02281665802	30	0.021669341894060994	0.9	0.3375796178343949
YDR176W	-1	-/-	-236.47357416152954	-32629.365146160126	30	0.02165196471531676	0.9	0.3378565494322902
YML104C	-1	-/-	-236.4809856414795	-31725.470561027527	30	0.021634615384615384	0.9	0.33813348103018553
YLR033W	-1	-/-	-236.4873514175415	-31524.31814146042	30	0.021617293835068056	0.9	0.33841041262808086
YCR090C	0	0/0	-236.49548077583313	-50768.27503550053	120	0.021617293835068056	0.9	0.33841041262808086
YIL092W	0	0/0	-236.49687206745148	-50317.61375153065	120	0.021617293835068056	0.9	0.33841041262808086
YER043C	0	0/-	-236.53661394119263	-54556.31807935238	120	0.021617293835068056	0.9	0.33841041262808086
YIL003W	0	0/-	-236.53753769397736	-51428.71169835329	120	0.021617293835068056	0.9	0.33841041262808086
YDR440W	-1	-/-	-236.53913831710815	-30840.880364894867	30	0.0216	0.9	0.3386873442259762
YDR170C	-1	-/-	-236.5593705177307	-31644.30055999756	30	0.02158273381294964	0.9	0.3389642758238715
YBR063C	0	0/0	-236.5637377500534	-51449.36254429817	120	0.02158273381294964	0.9	0.3389642758238715
YOR038C	-1	-/-	-236.60017776489258	-34967.26624441147	30	0.02156549520766773	0.9	0.33924120742176683
YDL044C	-1	-/-	-236.63271045684814	-32232.19334936142	30	0.02154828411811652	0.9	0.33951813901966216
YOR158W	0	0/-	-236.64908075332642	-54149.691754579544	120	0.02154828411811652	0.9	0.33951813901966216
YER155C	-1	-/-	-236.6704592704773	-31680.342193603516	30	0.0215311004784689	0.9	0.3397950706175575
YBL063W	-1	-/-	-236.717782497406	-30660.982993125916	30	0.02151394422310757	0.9	0.3400720022154528
YLL038C	-1	-/-	-236.73028373718262	-32199.45204257965	30	0.021496815286624203	0.9	0.3403489338133481
YKL072W	0	0/0	-236.73868680000305	-52919.69183987379	120	0.021496815286624203	0.9	0.3403489338133481
YJR136C	0	0/-	-236.7878853082657	-51222.15858066082	120	0.021496815286624203	0.9	0.3403489338133481
YEL004W	-1	-/-	-236.7906370162964	-31787.997844219208	30	0.021479713603818614	0.9	0.3406258654112434
YKL116C	0	0/-	-236.79886066913605	-53399.08967399597	120	0.021479713603818614	0.9	0.3406258654112434
YBR281C	0	0/0	-236.80798077583313	-53515.430698633194	120	0.021479713603818614	0.9	0.3406258654112434
YGL168W	-1	-/-	-236.82539415359497	-30720.256083488464	30	0.021462639109697933	0.9	0.3409027970091387
YGR117C	0	0/0	-236.83229875564575	-51158.79930472374	120	0.021462639109697933	0.9	0.3409027970091387
YLR137W	0	0/-	-236.8357093334198	-51756.74608051777	120	0.021462639109697933	0.9	0.3409027970091387
YLR059C	-1	-/-	-236.84728050231934	-32415.434235572815	30	0.021445591739475776	0.9	0.34117972860703405
YDR430C	0	0/-	-236.8577117919922	-51959.40629887581	120	0.021445591739475776	0.9	0.34117972860703405
YNL085W	-1	-/-	-236.86728763580322	-33313.6303191185	30	0.02142857142857143	0.9	0.3414566602049294
YBR235W	0	0/-	-236.88902604579926	-51154.44773924351	120	0.02142857142857143	0.9	0.3414566602049294
YMR058W	-1	-/-	-236.88959074020386	-33365.32512140274	30	0.02141157811260904	0.9	0.3417335918028247
YLR253W	0	0/-	-236.89864921569824	-51152.161519646645	120	0.02141157811260904	0.9	0.3417335918028247
YGR172C	-1	-/-	-236.93696880340576	-34477.42015028	30	0.021394611727416798	0.9	0.34201052340072
YAR042W	-1	-/-	-237.012375831604	-32183.02808523178	30	0.021377672209026127	0.9	0.34228745499861535
YJL058C	-1	-/-	-237.035382270813	-33812.64747810364	30	0.021360759493670885	0.9	0.3425643865965107
YDR354W	0	0/0	-237.03574228286743	-53025.46378529072	120	0.021360759493670885	0.9	0.3425643865965107
YKL025C	-1	-/-	-237.04879474639893	-32690.67011499405	30	0.021343873517786563	0.9	0.342841318194406
YMR293C	-1	-/-	-237.0972352027893	-33344.84387302399	30	0.02132701421800948	0.9	0.3431182497923013
YLR115W	-1	-/-	-237.11238193511963	-32962.95033740997	30	0.021310181531176007	0.9	0.34339518139019665
YLR130C	-1	-/-	-237.11343622207642	-33095.440643787384	30	0.021293375394321766	0.9	0.3436721129880919
YDR410C	0	0/-	-237.11407470703125	-52668.611941337585	120	0.021293375394321766	0.9	0.3436721129880919
YBR283C	-1	-/-	-237.1307692527771	-32036.08412885666	30	0.02127659574468085	0.9	0.34394904458598724
YBR158W	-1	-/-	-237.18075704574585	-31851.95956993103	30	0.02125984251968504	0.9	0.34422597618388256
YMR047C	-1	-/-	-237.20970821380615	-31890.44969367981	30	0.021243115656963022	0.9	0.3445029077817779
YKL075C	-1	-/-	-237.2105894088745	-29552.765370368958	30	0.02122641509433962	0.9	0.3447798393796732
YHL050C	0	0/0	-237.2907339334488	-51014.768518805504	120	0.02122641509433962	0.9	0.3447798393796732
YGL119W	-1	-/0	-237.29340744018555	-32609.68537378311	30	0.021209740769835034	0.9	0.34505677097756854
YBL084C	-1	-/-	-237.2999620437622	-31912.772255420685	30	0.02119309262166405	0.9	0.34533370257546386
YMR064W	0	0/0	-237.30310475826263	-53820.76017224789	120	0.02119309262166405	0.9	0.34533370257546386
YOR213C	-1	-/-	-237.35850477218628	-32292.85632276535	30	0.021176470588235293	0.9	0.3456106341733592
YIL076W	-1	-/-	-237.3910961151123	-31184.585070610046	30	0.02115987460815047	0.9	0.3458875657712545
YOR043W	-1	-/-	-237.40376901626587	-33413.43753147125	30	0.021143304620203602	0.9	0.34616449736914984
YPR072W	-1	-/-	-237.4214677810669	-34275.65963745117	30	0.02112676056338028	0.9	0.34644142896704516
YBR159W	-1	-/-	-237.4474391937256	-30349.523992538452	30	0.02111024237685692	0.9	0.3467183605649405
YOR126C	-1	-/-	-237.44941520690918	-33386.18241882324	30	0.02109375	0.9	0.34699529216283576
YGR047C	-1	-/-	-237.47713041305542	-32844.7304186821	30	0.02107728337236534	0.9	0.3472722237607311
YDR286C	0	0/0	-237.48431777954102	-50812.28331041336	120	0.02107728337236534	0.9	0.3472722237607311
YGR098C	-1	-/-	-237.52319049835205	-31143.05942630768	30	0.02106084243369735	0.9	0.3475491553586264
YLR310C	-1	-/-	-237.61622714996338	-32873.49417924881	30	0.021044427123928292	0.9	0.34782608695652173
YMR287C	-1	-/-	-237.6215353012085	-33213.86415719986	30	0.02102803738317757	0.9	0.34810301855441705
YDL002C	-1	-/-	-237.71591186523438	-32858.8132686615	30	0.021011673151750974	0.9	0.3483799501523124
YHR108W	-1	-/-	-237.72869682312012	-32972.96673870087	30	0.020995334370139968	0.9	0.3486568817502077
YDR239C	0	0/0	-237.7447749376297	-50312.447712183	120	0.020995334370139968	0.9	0.3486568817502077
YER160C	-1	-/-	-237.75193071365356	-30112.880513191223	30	0.02097902097902098	0.9	0.34893381334810303
YGL145W	-1	-/-	-237.75298261642456	-30903.844603538513	30	0.02096273291925466	0.9	0.34921074494599835
YMR231W	-1	-/-	-237.76861381530762	-31092.340762138367	30	0.02094647013188518	0.9	0.3494876765438937
YPR131C	-1	-/-	-237.79883337020874	-32602.44032907486	30	0.020930232558139535	0.9	0.349764608141789
YLR287C	0	0/-	-237.79900813102722	-49637.41972029209	120	0.020930232558139535	0.9	0.349764608141789
YIL080W	-1	-/0	-237.85759115219116	-29886.67152261734	30	0.020914020139426802	0.9	0.35004153973968427
YDR498C	-1	-/-	-237.8607726097107	-32481.436056613922	30	0.02089783281733746	0.9	0.3503184713375796
YPL228W	-1	-/-	-237.86227416992188	-32436.5580868721	30	0.02088167053364269	0.9	0.3505954029354749
YDL015C	-1	-/-	-237.92816352844238	-32743.942739486694	30	0.020865533230293665	0.9	0.35087233453337024
YNL230C	-1	-/-	-237.94482564926147	-30935.940513134003	30	0.02084942084942085	0.9	0.35114926613126557
YPL009C	0	0/-	-237.96714162826538	-51630.168887615204	120	0.02084942084942085	0.9	0.35114926613126557
YGL231C	0	0/-	-238.0141452550888	-50460.63238477707	120	0.02084942084942085	0.9	0.35114926613126557
YDR160W	-1	-/-	-238.02243947982788	-30618.657372951508	30	0.020833333333333332	0.9	0.3514261977291609
YPL046C	-1	-/-	-238.04314613342285	-35687.74332380295	30	0.02081727062451812	0.9	0.3517031293270562
YMR218C	-1	-/-	-238.0834994316101	-32600.166754245758	30	0.020801232665639446	0.9	0.35198006092495154
YBL113C	0	0/0	-238.10750770568848	-50560.53657197952	120	0.020801232665639446	0.9	0.35198006092495154
YGR167W	-1	-/-	-238.1392183303833	-33932.6476559639	30	0.020785219399538105	0.9	0.35225699252284687
YLR319C	-1	-/-	-238.1469531059265	-34004.48018741608	30	0.02076923076923077	0.9	0.3525339241207422
YGR020C	-1	-/-	-238.1825876235962	-31943.820234298706	30	0.0207532667179093	0.9	0.3528108557186375
YNL283C	-1	-/-	-238.1840410232544	-33478.35270404816	30	0.020737327188940093	0.9	0.35308778731653284
YBR284W	-1	-/0	-238.18445301055908	-29682.353533744812	30	0.02072141212586339	0.9	0.3533647189144281
YAL041W	-1	-/-	-238.21866178512573	-33493.58260345459	30	0.020705521472392636	0.9	0.35364165051232344
YPL255W	-1	-/-	-238.30671977996826	-34203.011790275574	30	0.020689655172413793	0.9	0.35391858211021876
YMR100W	-1	-/-	-238.32031202316284	-34329.48794698715	30	0.020673813169984685	0.9	0.3541955137081141
YGL244W	-1	-/+	-238.32586860656738	-30922.95529603958	30	0.020657995409334353	0.9	0.3544724453060094
YOR194C	-1	-/-	-238.36307859420776	-32500.364396095276	30	0.020642201834862386	0.9	0.35474937690390473
YJL186W	-1	-/-	-238.40711116790771	-31694.794836997986	30	0.020626432391138275	0.9	0.35502630850180006
YBL080C	-1	-/-	-238.41104125976562	-31376.430575847626	30	0.020610687022900764	0.9	0.3553032400996954
YMR006C	-1	-/-	-238.42579746246338	-35298.969304561615	30	0.020594965675057208	0.9	0.3555801716975907
YPR120C	-1	-/-	-238.4330449104309	-36352.93530130386	30	0.020579268292682928	0.9	0.35585710329548603
YBR095C	-1	-/-	-238.45356702804565	-32969.3656539917	30	0.020563594821020565	0.9	0.35613403489338136
YOR327C	-1	-/-	-238.53585386276245	-32466.25554561615	30	0.02054794520547945	0.9	0.3564109664912767
YMR037C	-1	-/-	-238.54329776763916	-33544.32053041458	30	0.02053231939163498	0.9	0.35668789808917195
YJR090C	-1	-/-	-238.5591058731079	-32855.30695056915	30	0.020516717325227963	0.9	0.3569648296870673
YKR027W	-1	-/-	-238.5681653022766	-32635.165098667145	30	0.02050113895216401	0.9	0.3572417612849626
YKL047W	0	0/0	-238.57821762561798	-50917.56236243248	120	0.02050113895216401	0.9	0.3572417612849626
YPL056C	0	0/0	-238.5946660041809	-51292.56636977196	120	0.02050113895216401	0.9	0.3572417612849626
YOL098C	0	0/0	-238.5966900587082	-51310.970336318016	120	0.02050113895216401	0.9	0.3572417612849626
YOL068C	-1	-/-	-238.603844165802	-34740.294758319855	30	0.0204855842185129	0.9	0.3575186928828579
YBR220C	0	0/-	-238.61539912223816	-50795.99535000324	120	0.0204855842185129	0.9	0.3575186928828579
YER190W	-1	-/-	-238.64858102798462	-30369.065165042877	30	0.02047005307050796	0.9	0.35779562448075325
YML133C	0	0/0	-238.66316318511963	-51142.16132867336	120	0.02047005307050796	0.9	0.35779562448075325
YLR426W	-1	-/-	-238.6842918395996	-30642.280649662018	30	0.020454545454545454	0.9	0.3580725560786486
YDL135C	-1	-/-	-238.68749809265137	-34642.3785264492	30	0.02043906131718395	0.9	0.3583494876765439
YGL020C	-1	-/-	-238.72163009643555	-31609.418837547302	30	0.02042360060514372	0.9	0.3586264192744392
YBR014C	0	0/-	-238.72239410877228	-54069.567601799965	120	0.02042360060514372	0.9	0.3586264192744392
YDL037C	0	0/0	-238.75097799301147	-53728.370810985565	120	0.02042360060514372	0.9	0.3586264192744392
YNL079C	-1	-/-	-238.81405401229858	-34498.31573152542	30	0.02040816326530612	0.9	0.35890335087233455
YDR233C	0	0/-	-238.83345127105713	-52891.379403710365	120	0.02040816326530612	0.9	0.35890335087233455
YOR358W	0	0/-	-238.84201383590698	-54754.04492366314	120	0.02040816326530612	0.9	0.35890335087233455
YPL241C	-1	-/-	-238.85245656967163	-33932.01196527481	30	0.02039274924471299	0.9	0.3591802824702299
YHR207C	0	0/-	-238.89396035671234	-53182.59179484844	120	0.02039274924471299	0.9	0.3591802824702299
YOR353C	-1	-/-	-238.9539532661438	-32637.13561296463	30	0.020377358490566037	0.9	0.3594572140681252
YMR134W	-1	-/-	-239.0065336227417	-30004.9313416481	30	0.020361990950226245	0.9	0.35973414566602047
YPR114W	0	0/0	-239.0419397354126	-51309.23591148853	120	0.020361990950226245	0.9	0.35973414566602047
YML005W	-1	-/-	-239.04391288757324	-32504.846739292145	30	0.020346646571213264	0.9	0.3600110772639158
YDL177C	0	0/-	-239.05182313919067	-50679.00915873051	120	0.020346646571213264	0.9	0.3600110772639158
YDR459C	-1	-/-	-239.0578317642212	-30916.66174554825	30	0.02033132530120482	0.9	0.3602880088618111
YMR210W	-1	-/-	-239.05957555770874	-31354.02398443222	30	0.020316027088036117	0.9	0.36056494045970644
YHR091C	-1	-/-	-239.07071495056152	-33998.43194770813	30	0.02030075187969925	0.9	0.36084187205760176
YOR278W	0	0/0	-239.0708919763565	-55797.12069499493	120	0.02030075187969925	0.9	0.36084187205760176
YNL326C	-1	-/-	-239.07192373275757	-33256.39564180374	30	0.0202854996243426	0.9	0.3611188036554971
YKL119C	-1	-/-	-239.07395029067993	-32473.099577903748	30	0.02027027027027027	0.9	0.3613957352533924
YNL271C	-1	-/-	-239.10876655578613	-32706.298228740692	30	0.020255063765941484	0.9	0.36167266685128774
YKL011C	-1	-/-	-239.14839839935303	-30325.66725873947	30	0.020239880059970013	0.9	0.36194959844918306
YKR035W-A	-1	-/-	-239.183997631073	-31357.57724714279	30	0.020224719101123594	0.9	0.3622265300470784
YGL110C	0	0/-	-239.20991373062134	-54681.33127820492	120	0.020224719101123594	0.9	0.3622265300470784
YJR111C	0	0/-	-239.21568846702576	-50205.065757632256	120	0.020224719101123594	0.9	0.3622265300470784
YOR238W	0	0/0	-239.26460933685303	-51531.28571867943	120	0.020224719101123594	0.9	0.3622265300470784
YPL019C	-1	-/-	-239.28277015686035	-32686.54395389557	30	0.020209580838323353	0.9	0.3625034616449737
YDR248C	0	0/-	-239.33502161502838	-50716.293595314026	120	0.020209580838323353	0.9	0.3625034616449737
YPL098C	-1	-/-	-239.36588621139526	-33589.69938802719	30	0.02019446522064323	0.9	0.36278039324286904
YDR135C	-1	-/-	-239.39979219436646	-32271.851722240448	30	0.020179372197309416	0.9	0.3630573248407643
YLR110C	-1	-/-	-239.46427202224731	-31664.676327228546	30	0.020164301717699777	0.9	0.36333425643865963
YPL085W	-1	-/-	-239.5146245956421	-32769.84978199005	30	0.020149253731343283	0.9	0.36361118803655496
YLR425W	-1	-/-	-239.56868743896484	-31190.270464897156	30	0.020134228187919462	0.9	0.3638881196344503
YML071C	-1	-/-	-239.58135271072388	-30943.98205089569	30	0.020119225037257823	0.9	0.3641650512323456
YPR022C	0	0/-	-239.5935606956482	-50333.152648448944	120	0.020119225037257823	0.9	0.3641650512323456
YJL046W	0	0/-	-239.59460055828094	-50835.786839962006	120	0.020119225037257823	0.9	0.3641650512323456
YOR165W	0	0/-	-239.62836408615112	-54859.612258672714	120	0.020119225037257823	0.9	0.3641650512323456
YGL049C	-1	-/-	-239.68236923217773	-31600.346830368042	30	0.020104244229337303	0.9	0.36444198283024093
YMR283C	-1	-/-	-239.68345832824707	-34319.78476238251	30	0.020089285714285716	0.9	0.36471891442813625
YJL005W	-1	-/-	-239.76538515090942	-33811.046892642975	30	0.020074349442379184	0.9	0.3649958460260316
YJL225C	0	0/0	-239.76716566085815	-51158.25090098381	120	0.020074349442379184	0.9	0.3649958460260316
YLR431C	-1	-/-	-239.76866626739502	-33967.584102630615	30	0.020059435364041606	0.9	0.3652727776239269
YOR058C	-1	-/-	-239.77469730377197	-31356.43949699402	30	0.0200445434298441	0.9	0.3655497092218222
YDR057W	-1	-/-	-239.78231573104858	-32221.511796474457	30	0.020029673590504452	0.9	0.36582664081971755
YNL145W	-1	-/-	-239.8730912208557	-30416.307750701904	30	0.02001482579688658	0.9	0.3661035724176129
YDR432W	-1	-/-	-239.87983179092407	-32041.98710346222	30	0.02	0.9	0.36638050401550815
YPR179C	-1	-/-	-239.8884792327881	-32143.20863676071	30	0.01998519615099926	0.9	0.36665743561340347
YDL144C	0	0/0	-239.90907907485962	-50916.86244082451	120	0.01998519615099926	0.9	0.36665743561340347
YBR146W	0	0/-	-239.91197514533997	-53605.99188810587	120	0.01998519615099926	0.9	0.36665743561340347
YIL151C	0	0/-	-239.96467244625092	-50886.02808153629	120	0.01998519615099926	0.9	0.36665743561340347
YDL241W	0	0/0	-240.01186406612396	-51975.13197481632	120	0.01998519615099926	0.9	0.36665743561340347
YML009C	0	0/-	-240.012349486351	-53758.13964951038	120	0.01998519615099926	0.9	0.36665743561340347
YOR114W	0	0/0	-240.08211028575897	-50945.77581226826	120	0.01998519615099926	0.9	0.36665743561340347
YHR048W	-1	-/-	-240.08485555648804	-30935.03335762024	30	0.019970414201183433	0.9	0.3669343672112988
YLR455W	-1	-/-	-240.08638048171997	-30473.70087814331	30	0.019955654101995565	0.9	0.3672112988091941
YJL201W	-1	-/-	-240.0937147140503	-33812.01363515854	30	0.019940915805022157	0.9	0.36748823040708944
YKL042W	-1	-/-	-240.09479665756226	-33534.832673072815	30	0.01992619926199262	0.9	0.36776516200498477
YDL203C	0	0/-	-240.11486959457397	-54703.03029960394	120	0.01992619926199262	0.9	0.36776516200498477
YOL012C	-1	-/-	-240.12776279449463	-32262.312646389008	30	0.01991150442477876	0.9	0.3680420936028801
YOL029C	0	0/0	-240.15243101119995	-53109.26001250744	120	0.01991150442477876	0.9	0.3680420936028801
YER174C	-1	-/-	-240.17567539215088	-30541.135358333588	30	0.01989683124539425	0.9	0.3683190252007754
YCR024C-A	-1	-/0	-240.19984340667725	-32488.194139957428	30	0.019882179675994108	0.9	0.36859595679867074
YJL092W	-1	-/-	-240.21479892730713	-32703.63738155365	30	0.019867549668874173	0.9	0.36887288839656607
YKL176C	-1	-/-	-240.22946548461914	-31678.44676208496	30	0.019852941176470587	0.9	0.3691498199944614
YML030W	0	0/-	-240.28918087482452	-49736.6732891798	120	0.019852941176470587	0.9	0.3691498199944614
YNL323W	-1	-/-	-240.28978776931763	-34624.89870262146	30	0.019838354151359296	0.9	0.36942675159235666
YML108W	0	0/0	-240.30662083625793	-50274.83657383919	120	0.019838354151359296	0.9	0.36942675159235666
YDR235W	-1	-/-	-240.30977487564087	-31396.010692596436	30	0.019823788546255508	0.9	0.369703683190252
YNL078W	-1	-/-	-240.34106016159058	-33218.27201604843	30	0.019809244314013204	0.9	0.3699806147881473
YLR126C	-1	-/-	-240.3971390724182	-29523.782162189484	30	0.019794721407624633	0.9	0.37025754638604264
YAR066W	0	0/0	-240.41741335391998	-51491.21583259106	120	0.019794721407624633	0.9	0.37025754638604264
YKR048C	-1	-/-	-240.42128705978394	-31921.09405040741	30	0.01978021978021978	0.9	0.37053447798393796
YBR022W	-1	-/-	-240.47059679031372	-30250.91227054596	30	0.019765739385065886	0.9	0.3708114095818333
YFR043C	0	0/0	-240.47433614730835	-55536.849754333496	120	0.019765739385065886	0.9	0.3708114095818333
YDR026C	0	0/+	-240.48637461662292	-50864.433789014816	120	0.019765739385065886	0.9	0.3708114095818333
YBL046W	-1	-/-	-240.5553059577942	-32772.79698944092	30	0.019751280175566936	0.9	0.3710883411797286
YJR054W	0	0/-	-240.56702315807343	-51022.64541578293	120	0.019751280175566936	0.9	0.3710883411797286
YNL137C	0	0/-	-240.57137668132782	-53806.11166203022	120	0.019751280175566936	0.9	0.3710883411797286
YJL181W	0	0/0	-240.583904504776	-51779.65803694725	120	0.019751280175566936	0.9	0.3710883411797286
YKR006C	0	0/-	-240.62093269824982	-55225.58382380009	120	0.019751280175566936	0.9	0.3710883411797286
YPR019W	-1	-/-	-240.63675737380981	-32678.37806749344	30	0.019736842105263157	0.9	0.37136527277762393
YGR257C	-1	-/-	-240.6470069885254	-32273.004796504974	30	0.019722425127830533	0.9	0.37164220437551926
YNL281W	-1	-/-	-240.6681408882141	-31638.42903470993	30	0.01970802919708029	0.9	0.3719191359734146
YLL054C	0	0/-	-240.71624720096588	-51151.93098115921	120	0.01970802919708029	0.9	0.3719191359734146
YLR195C	-1	-/-	-240.81720352172852	-32641.74654006958	30	0.019693654266958426	0.9	0.3721960675713099
YPR128C	-1	-/-	-240.85443687438965	-32419.812276363373	30	0.01967930029154519	0.9	0.37247299916920523
YDL028C	-1	-/-	-240.8584566116333	-31491.60547351837	30	0.019664967225054626	0.9	0.3727499307671005
YFR011C	0	0/-	-240.89320707321167	-50103.68213868141	120	0.019664967225054626	0.9	0.3727499307671005
YNL288W	-1	-/-	-240.93591928482056	-33928.274321079254	30	0.019650655021834062	0.9	0.3730268623649958
YBR102C	-1	-/-	-240.95001983642578	-33108.53248357773	30	0.019636363636363636	0.9	0.37330379396289115
YBR125C	0	0/-	-240.95565783977509	-54005.033184051514	120	0.019636363636363636	0.9	0.37330379396289115
YDL013W	-1	-/-	-241.01204824447632	-32540.09397649765	30	0.019622093023255814	0.9	0.3735807255607865
YPL041C	-1	-/0	-241.0355567932129	-30238.325704574585	30	0.0196078431372549	0.9	0.3738576571586818
YJL157C	-1	-/-	-241.0492238998413	-32218.341109275818	30	0.019593613933236574	0.9	0.3741345887565771
YIL147C	-1	-/-	-241.05322551727295	-30928.654367923737	30	0.019579405366207395	0.9	0.37441152035447245
YBR176W	0	0/-	-241.06826102733612	-51681.278623223305	120	0.019579405366207395	0.9	0.37441152035447245
YOR354C	-1	-/-	-241.06852436065674	-34166.65895938873	30	0.01956521739130435	0.9	0.3746884519523678
YOR297C	-1	-/-	-241.07669878005981	-32954.33026313782	30	0.01955104996379435	0.9	0.3749653835502631
YOL095C	-1	-/-	-241.07707023620605	-31028.6726770401	30	0.019536903039073805	0.9	0.3752423151481584
YER030W	-1	-/-	-241.0832233428955	-33879.67832517624	30	0.019522776572668113	0.9	0.37551924674605375
YKL017C	-1	-/-	-241.09728479385376	-33551.132521152496	30	0.019508670520231215	0.9	0.37579617834394907
YER064C	0	0/0	-241.10263788700104	-52944.96281003952	120	0.019508670520231215	0.9	0.37579617834394907
YOR326W	-1	-/-	-241.1040062904358	-31221.399574756622	30	0.019494584837545126	0.9	0.37607310994184434
YHR038W	-1	-/-	-241.12681007385254	-31684.53988623619	30	0.01948051948051948	0.9	0.37635004153973967
YDR379W	-1	-/-	-241.12797498703003	-32883.94750070572	30	0.01946647440519106	0.9	0.376626973137635
YNL306W	0	0/-	-241.1744476556778	-53587.59544032812	120	0.01946647440519106	0.9	0.376626973137635
YNL090W	-1	-/-	-241.1765627861023	-30977.55303478241	30	0.019452449567723344	0.9	0.3769039047355303
YNL307C	-1	-/-	-241.18185377120972	-33015.20691490173	30	0.019438444924406047	0.9	0.37718083633342564
YGR124W	0	0/0	-241.21894824504852	-54355.70076459646	120	0.019438444924406047	0.9	0.37718083633342564
YNL065W	-1	-/-	-241.2432541847229	-33535.26896619797	30	0.019424460431654675	0.9	0.37745776793132096
YKR042W	-1	-/-	-241.24833583831787	-32244.640473365784	30	0.019410496046010063	0.9	0.3777346995292163
YEL050C	-1	-/-	-241.28937149047852	-32615.11761522293	30	0.01939655172413793	0.9	0.3780116311271116
YGL085W	0	0/-	-241.29295778274536	-51026.62807178497	120	0.01939655172413793	0.9	0.3780116311271116
YOR286W	0	0/0	-241.29690599441528	-56256.52107352018	120	0.01939655172413793	0.9	0.3780116311271116
YJR082C	-1	-/-	-241.30577421188354	-31652.824009895325	30	0.019382627422828428	0.9	0.37828856272500694
YGR239C	-1	-/-	-241.30974864959717	-32452.659036159515	30	0.019368723098995694	0.9	0.37856549432290226
YLR183C	-1	-/0	-241.31892824172974	-34536.978160858154	30	0.01935483870967742	0.9	0.3788424259207976
YCR058C	-1	-/-	-241.32108354568481	-31821.698535442352	30	0.019340974212034383	0.9	0.37911935751869286
YOR373W	-1	-/-	-241.3220338821411	-32799.05166387558	30	0.019327129563350035	0.9	0.3793962891165882
YNR022C	0	0/-	-241.3470185995102	-55286.9860432148	120	0.019327129563350035	0.9	0.3793962891165882
YHR134W	0	0/-	-241.36368131637573	-52971.19218170643	120	0.019327129563350035	0.9	0.3793962891165882
YCR028C	-1	-/-	-241.3837947845459	-30948.824570655823	30	0.019313304721030045	0.9	0.3796732207144835
YGL090W	-1	-/-	-241.41225910186768	-32252.19295501709	30	0.01929949964260186	0.9	0.37995015231237883
YMR038C	-1	-/-	-241.4356689453125	-31884.31901550293	30	0.019285714285714285	0.9	0.38022708391027416
YER138C	-1	-/-	-241.46924781799316	-30689.1659989357	30	0.019271948608137045	0.9	0.3805040155081695
YLL061W	-1	-/-	-241.487859249115	-34541.82169342041	30	0.01925820256776034	0.9	0.3807809471060648
YJR016C	0	0/0	-241.49469137191772	-53260.34974193573	120	0.01925820256776034	0.9	0.3807809471060648
YNL076W	0	0/-	-241.54828226566315	-53868.29964208603	120	0.01925820256776034	0.9	0.3807809471060648
YCR067C	-1	-/-	-241.54865169525146	-32762.73380470276	30	0.01924447612259444	0.9	0.38105787870396013
YPL234C	-1	-/-	-241.55725383758545	-31406.494653701782	30	0.019230769230769232	0.9	0.38133481030185545
YHL023C	0	0/-	-241.57122659683228	-53281.7404589653	120	0.019230769230769232	0.9	0.38133481030185545
YLL033W	0	0/-	-241.5830236673355	-54704.29613125324	120	0.019230769230769232	0.9	0.38133481030185545
YLL014W	0	0/-	-241.59030139446259	-51071.052876234055	120	0.019230769230769232	0.9	0.38133481030185545
YDR078C	-1	-/-	-241.62473344802856	-32829.816996097565	30	0.019217081850533807	0.9	0.3816117418997508
YDR116C	-1	-/-	-241.62739372253418	-33679.954466342926	30	0.019203413940256046	0.9	0.3818886734976461
YDR297W	-1	-/-	-241.65494680404663	-32541.592762470245	30	0.019189765458422176	0.9	0.3821656050955414
YNL054W	-1	-/-	-241.65910625457764	-33071.40811729431	30	0.019176136363636364	0.9	0.3824425366934367
YBR081C	-1	-/-	-241.66419553756714	-33667.113594055176	30	0.0191625266146203	0.9	0.382719468291332
YNL066W	-1	-/-	-241.6699013710022	-32218.973119735718	30	0.019148936170212766	0.9	0.38299639988922735
YJL180C	0	0/-	-241.70304894447327	-54285.41420406103	120	0.019148936170212766	0.9	0.38299639988922735
YEL061C	-1	-/-	-241.73382759094238	-31690.693549633026	30	0.01913536498936924	0.9	0.38327333148712267
YER050C	0	0/-	-241.7395659685135	-57444.08534657955	120	0.01913536498936924	0.9	0.38327333148712267
YDL056W	-1	-/-	-241.7894959449768	-32045.110610485077	30	0.019121813031161474	0.9	0.383550263085018
YBR119W	-1	-/-	-241.81888151168823	-32343.140523433685	30	0.01910828025477707	0.9	0.3838271946829133
YLR369W	-1	-/-	-241.84601402282715	-32819.14357757568	30	0.019094766619519095	0.9	0.38410412628080864
YDR303C	-1	-/-	-241.91508769989014	-32933.37639284134	30	0.019081272084805655	0.9	0.38438105787870397
YEL001C	0	0/0	-241.91739892959595	-55744.34184908867	120	0.019081272084805655	0.9	0.38438105787870397
YJL140W	-1	-/-	-241.92132806777954	-33400.1667804718	30	0.019067796610169493	0.9	0.3846579894765993
YPL029W	-1	-/-	-241.94676542282104	-32716.43722343445	30	0.019054340155257588	0.9	0.3849349210744946
YPL279C	0	0/-	-241.96840703487396	-49924.3513045311	120	0.019054340155257588	0.9	0.3849349210744946
YOR313C	-1	-/-	-241.97353315353394	-32886.46470117569	30	0.01904090267983075	0.9	0.38521185267238994
YCR071C	-1	-/-	-241.9924659729004	-32575.18011379242	30	0.019027484143763214	0.9	0.3854887842702852
YJL044C	0	0/0	-242.01494765281677	-54198.24853682518	120	0.019027484143763214	0.9	0.3854887842702852
YLR283W	0	0/0	-242.05879402160645	-50744.17952358723	120	0.019027484143763214	0.9	0.3854887842702852
[truncated: 3,961 more rows]
