# Supplementary material for: Revisiting co-expression-based automated function prediction in yeast with neural networks and updated Gene Ontology annotations
Source: PLoS One. 2026 Apr 16;21(4):e0322689. doi: 10.1371/journal.pone.0322689 (PMC13086303; doi:10.1371/journal.pone.0322689)
Supplement: S1 File — A zip file of tables in csv format containing individual genes ranked by their predicted involvement in each predicted GO term. These predictions were made by Model 1 as described in Table A of S1 Text. (ZIP) [file pone.0322689.s002.zip › GO0006364_SingleGeneRanking.csv]

Gene	Label	Annos	Score	Background Score	Num pos pairs	Precision	Recall	False Positive Rate
YOL144W	1	+/+	542.3103285375983	-28620.554676355794	170	1.0	0.005847953216374269	0.0
YNL110C	-1	-/+	539.8117257654667	-24913.317375592887	171	0.5	0.005847953216374269	0.00028818443804034583
YOR004W	1	+/+	526.5926778167486	-28213.02079850249	170	0.6666666666666666	0.011695906432748537	0.00028818443804034583
YOL041C	0	0/+	520.637538716197	-37359.99629814713	684	0.6666666666666666	0.011695906432748537	0.00028818443804034583
YGR145W	1	+/+	512.4644721895456	-25593.734585247934	170	0.75	0.017543859649122806	0.00028818443804034583
YLR435W	1	+/+	480.35285306721926	-26927.953602276742	170	0.8	0.023391812865497075	0.00028818443804034583
YOR340C	-1	-/-	478.04097633063793	-25669.478760927916	171	0.6666666666666666	0.023391812865497075	0.0005763688760806917
YLR196W	1	+/+	474.5465218126774	-24552.1297230646	170	0.7142857142857143	0.029239766081871343	0.0005763688760806917
YDR465C	-1	-/-	467.10011157393456	-25937.07186299842	171	0.625	0.029239766081871343	0.0008645533141210375
YKL143W	-1	-/-	461.33496897667646	-22553.569220155478	171	0.5555555555555556	0.029239766081871343	0.0011527377521613833
YNL207W	1	+/+	448.6110798865557	-27083.588159054518	170	0.6	0.03508771929824561	0.0011527377521613833
YER126C	1	+/+	445.945606097579	-26332.938334017992	170	0.6363636363636364	0.04093567251461988	0.0011527377521613833
YER006W	1	+/+	445.0856409445405	-25731.043660275638	170	0.6666666666666666	0.04678362573099415	0.0011527377521613833
YKR056W	-1	-/-	438.6019912958145	-26716.81103295833	171	0.6153846153846154	0.04678362573099415	0.001440922190201729
YOL080C	1	+/+	433.5867272466421	-26982.15129610896	170	0.6428571428571429	0.05263157894736842	0.001440922190201729
YKL009W	1	+/+	428.7122637629509	-29124.89226357639	170	0.6666666666666666	0.05847953216374269	0.001440922190201729
YNR054C	1	+/+	427.71008298173547	-22983.021043607034	170	0.6875	0.06432748538011696	0.001440922190201729
YOR252W	0	0/0	426.9832376167178	-46520.37613943638	684	0.6875	0.06432748538011696	0.001440922190201729
YPL126W	1	+/+	417.6945991143584	-25425.46601945162	170	0.7058823529411765	0.07017543859649122	0.001440922190201729
YDL031W	1	+/+	416.2787085175514	-21084.3424680084	170	0.7222222222222222	0.07602339181286549	0.001440922190201729
YOR206W	-1	-/-	412.33257151860744	-26656.43833891512	171	0.6842105263157895	0.07602339181286549	0.001729106628242075
YDR496C	0	0/-	411.78894110489637	-44438.39333984372	684	0.6842105263157895	0.07602339181286549	0.001729106628242075
YDR184C	-1	-/-	411.2851653303951	-23748.679957369342	171	0.65	0.07602339181286549	0.0020172910662824206
YLR009W	-1	-/-	408.14946988224983	-25719.266129929572	171	0.6190476190476191	0.07602339181286549	0.0023054755043227667
YIL079C	-1	-/-	389.17015354707837	-30411.01218693517	171	0.5909090909090909	0.07602339181286549	0.0025936599423631124
YIL019W	1	+/+	377.23111122846603	-31124.25617819093	170	0.6086956521739131	0.08187134502923976	0.0025936599423631124
YBR155W	-1	-/-	375.8980094641447	-29264.347183011472	171	0.5833333333333334	0.08187134502923976	0.002881844380403458
YBR247C	1	+/+	372.0755122676492	-26233.310000561178	170	0.6	0.08771929824561403	0.002881844380403458
YML093W	1	+/+	371.8602174334228	-30537.367917254567	170	0.6153846153846154	0.0935672514619883	0.002881844380403458
YLL034C	-1	-/-	369.49728970229626	-28306.064238392748	171	0.5925925925925926	0.0935672514619883	0.003170028818443804
YHR052W	-1	-/+	365.39578296244144	-25907.289151601493	171	0.5714285714285714	0.0935672514619883	0.00345821325648415
YMR239C	1	+/+	356.7852421477437	-27989.320809982717	170	0.5862068965517241	0.09941520467836257	0.00345821325648415
YPL043W	1	+/+	347.2779818214476	-29288.583592619747	170	0.6	0.10526315789473684	0.00345821325648415
YLL008W	1	+/+	343.5890931356698	-27444.006964106113	170	0.6129032258064516	0.1111111111111111	0.00345821325648415
YLR222C	1	+/+	343.4710381180048	-25367.24314466864	170	0.625	0.11695906432748537	0.00345821325648415
YDR101C	-1	-/-	342.3922942727804	-27433.732992611825	171	0.6060606060606061	0.11695906432748537	0.0037463976945244955
YPR112C	1	+/+	340.9182258285582	-28258.115208653733	170	0.6176470588235294	0.12280701754385964	0.0037463976945244955
YNL182C	1	+/+	340.72572833672166	-33080.12935823202	170	0.6285714285714286	0.1286549707602339	0.0037463976945244955
YGR103W	1	+/+	340.48347859084606	-25156.44296874106	170	0.6388888888888888	0.13450292397660818	0.0037463976945244955
YLR276C	1	+/+	339.86116757430136	-27431.15652501397	170	0.6486486486486487	0.14035087719298245	0.0037463976945244955
YGR187C	0	0/-	336.14651608094573	-48456.63568925089	684	0.6486486486486487	0.14035087719298245	0.0037463976945244955
YKR081C	1	+/+	331.20649632345885	-26010.929966646712	170	0.6578947368421053	0.14619883040935672	0.0037463976945244955
YLL011W	1	+/+	328.7004956007004	-27408.28137486428	170	0.6666666666666666	0.15204678362573099	0.0037463976945244955
YMR229C	1	+/+	324.4913237709552	-29237.093824792653	170	0.675	0.15789473684210525	0.0037463976945244955
YOR056C	1	+/+	322.32463087141514	-25510.90278846398	170	0.6829268292682927	0.16374269005847952	0.0037463976945244955
YHR170W	-1	-/-	320.0919309379533	-30582.471120639704	171	0.6666666666666666	0.16374269005847952	0.004034582132564841
YJL122W	-1	-/-	318.2566646649502	-28489.113642675336	171	0.6511627906976745	0.16374269005847952	0.004322766570605188
YJL033W	1	+/+	318.2129529863596	-30149.82207771577	170	0.6590909090909091	0.1695906432748538	0.004322766570605188
YJR097W	-1	-/-	317.0130634661764	-24256.230670753866	171	0.6444444444444445	0.1695906432748538	0.004610951008645533
YMR131C	0	0/+	316.87881695479155	-44803.68193771038	684	0.6444444444444445	0.1695906432748538	0.004610951008645533
YHR066W	-1	-/+	314.3526819385588	-30290.38986168243	171	0.6304347826086957	0.1695906432748538	0.004899135446685879
YER082C	1	+/+	313.362179286778	-26413.960240982473	170	0.6382978723404256	0.17543859649122806	0.004899135446685879
YHR197W	1	+/+	310.1128561440855	-27791.477984588593	170	0.6458333333333334	0.18128654970760233	0.004899135446685879
YER127W	1	+/+	308.43050875142217	-27390.960898941383	170	0.6530612244897959	0.1871345029239766	0.004899135446685879
YPL146C	1	+/+	304.06657761335373	-20926.836576886475	170	0.66	0.19298245614035087	0.004899135446685879
YJR063W	-1	-/-	303.90764321759343	-27291.919340224937	171	0.6470588235294118	0.19298245614035087	0.005187319884726225
YDL060W	1	+/+	303.0932644661516	-27512.200943835545	170	0.6538461538461539	0.19883040935672514	0.005187319884726225
YMR093W	1	+/+	295.2822511103004	-27758.328649276868	170	0.660377358490566	0.2046783625730994	0.005187319884726225
YGR128C	1	+/+	292.22223365306854	-31517.106170224026	170	0.6666666666666666	0.21052631578947367	0.005187319884726225
YNL061W	1	+/+	290.92693346366286	-30278.311778169125	170	0.6727272727272727	0.21637426900584794	0.005187319884726225
YDR449C	1	+/+	289.4507751688361	-30417.862007003278	170	0.6785714285714286	0.2222222222222222	0.005187319884726225
YLR409C	1	+/+	287.69363828375936	-32853.505134185776	170	0.6842105263157895	0.22807017543859648	0.005187319884726225
YAL025C	1	+/+	285.43373911455274	-30528.253522365354	170	0.6896551724137931	0.23391812865497075	0.005187319884726225
YDR398W	1	+/+	283.4199757426977	-29199.967250894755	170	0.6949152542372882	0.23976608187134502	0.005187319884726225
YDR165W	-1	-/-	278.8034811858088	-28042.4370030351	171	0.6833333333333333	0.23976608187134502	0.00547550432276657
YDL150W	-1	-/-	278.32440740428865	-23955.619877651334	171	0.6721311475409836	0.23976608187134502	0.005763688760806916
YPR110C	-1	-/-	274.4949399083853	-28759.406586915255	171	0.6612903225806451	0.23976608187134502	0.006051873198847263
YML080W	-1	-/-	274.10464710742235	-30784.514712817967	171	0.6507936507936508	0.23976608187134502	0.006340057636887608
YPL012W	1	+/+	271.2926486507058	-26425.40081883222	170	0.65625	0.24561403508771928	0.006340057636887608
YGR173W	0	0/-	270.67905739112757	-44975.30145254778	684	0.65625	0.24561403508771928	0.006340057636887608
YHR065C	1	+/+	268.97096629440784	-27832.79449338466	170	0.6615384615384615	0.25146198830409355	0.006340057636887608
YNL075W	1	+/+	267.27711436571553	-26784.611410922837	170	0.6666666666666666	0.2573099415204678	0.006340057636887608
YNR053C	-1	-/-	265.21278861910105	-25561.85085437447	171	0.6567164179104478	0.2573099415204678	0.006628242074927954
YGL171W	1	+/+	264.67463371157646	-30943.59547567554	170	0.6617647058823529	0.2631578947368421	0.006628242074927954
YLR068W	1	+/+	260.64715635124594	-30474.232468473725	170	0.6666666666666666	0.26900584795321636	0.006628242074927954
YGL120C	1	+/+	256.997900464572	-26804.929459871724	170	0.6714285714285714	0.27485380116959063	0.006628242074927954
YHR062C	1	+/+	255.18350674957037	-27635.323347851634	170	0.676056338028169	0.2807017543859649	0.006628242074927954
YBL054W	0	0/-	254.40706888958812	-45140.4245519971	684	0.676056338028169	0.2807017543859649	0.006628242074927954
YBR154C	-1	-/-	252.04248939920217	-25628.694477113895	171	0.6666666666666666	0.2807017543859649	0.0069164265129683
YOL124C	-1	-/-	251.4462342709303	-24593.98141103238	171	0.6575342465753424	0.2807017543859649	0.007204610951008645
YKL014C	1	+/+	243.4955953359604	-26480.59198088199	170	0.6621621621621622	0.28654970760233917	0.007204610951008645
YKL172W	1	+/+	240.3025256935507	-27674.347391863354	170	0.6666666666666666	0.29239766081871343	0.007204610951008645
YDR087C	1	+/+	237.4408908719197	-25272.178919770755	170	0.6710526315789473	0.2982456140350877	0.007204610951008645
YPR137W	1	+/+	237.44034036248922	-30843.647727392614	170	0.6753246753246753	0.30409356725146197	0.007204610951008645
YKL110C	-1	-/-	237.16866537183523	-28505.22751444578	171	0.6666666666666666	0.30409356725146197	0.007492795389048991
YIL103W	-1	-/-	236.8836611546576	-27010.27344615385	171	0.6582278481012658	0.30409356725146197	0.0077809798270893375
YLR197W	1	+/+	236.11396472901106	-25676.662332510576	170	0.6625	0.30994152046783624	0.0077809798270893375
YJL050W	1	+/+	235.3414095491171	-25539.515890701674	170	0.6666666666666666	0.3157894736842105	0.0077809798270893375
YPR190C	-1	-/-	233.91947974264622	-27614.603520154953	171	0.6585365853658537	0.3157894736842105	0.008069164265129682
YDL148C	1	+/+	232.46336717903614	-26129.244161590934	170	0.6626506024096386	0.3216374269005848	0.008069164265129682
YOR145C	1	+/+	231.427390685305	-27556.55569776334	170	0.6666666666666666	0.32748538011695905	0.008069164265129682
YBR142W	1	+/+	229.77389826625586	-28040.398410581052	170	0.6705882352941176	0.3333333333333333	0.008069164265129682
YKR024C	1	+/+	229.63415677845478	-29911.5294901249	170	0.6744186046511628	0.3391812865497076	0.008069164265129682
YGL099W	-1	-/-	228.26142609864473	-29236.004302652553	171	0.6666666666666666	0.3391812865497076	0.008357348703170028
YPR163C	-1	-/-	226.9481214080006	-25637.942310651066	171	0.6590909090909091	0.3391812865497076	0.008645533141210375
YPL211W	1	+/+	226.55733180046082	-33577.589736331254	170	0.6629213483146067	0.34502923976608185	0.008645533141210375
YGL029W	1	+/+	226.48813975043595	-27054.18504393287	170	0.6666666666666666	0.3508771929824561	0.008645533141210375
YDR412W	1	+/+	222.117698892951	-26038.66763703525	170	0.6703296703296703	0.3567251461988304	0.008645533141210375
YGL111W	-1	-/+	220.76398185640574	-30881.477405577898	171	0.6630434782608695	0.3567251461988304	0.008933717579250721
YJL010C	1	+/+	218.54841891303658	-30338.447131525725	170	0.6666666666666666	0.36257309941520466	0.008933717579250721
YHR088W	1	+/+	218.07564142439514	-24934.361173189245	170	0.6702127659574468	0.3684210526315789	0.008933717579250721
YDR361C	-1	-/-	212.1479545328766	-28472.211739859544	171	0.6631578947368421	0.3684210526315789	0.009221902017291067
YNL248C	-1	-/-	211.94836028665304	-28035.58419981785	171	0.65625	0.3684210526315789	0.009510086455331412
YJL125C	-1	-/-	209.90972793847322	-29239.948910500854	171	0.6494845360824743	0.3684210526315789	0.009798270893371758
YJR002W	1	+/+	208.07238672301173	-26390.774407811463	170	0.6530612244897959	0.3742690058479532	0.009798270893371758
YPR144C	1	+/+	206.202831402421	-28111.7950739339	170	0.6565656565656566	0.38011695906432746	0.009798270893371758
YNR038W	1	+/+	196.28194934502244	-27304.840619456954	170	0.66	0.38596491228070173	0.009798270893371758
YCL059C	1	+/+	193.61670959368348	-26207.226374006364	170	0.6633663366336634	0.391812865497076	0.009798270893371758
YDL051W	-1	-/-	188.1697587966919	-28757.58792978525	171	0.6568627450980392	0.391812865497076	0.010086455331412104
YNL308C	0	0/+	186.6739242717158	-45197.425820053904	684	0.6568627450980392	0.391812865497076	0.010086455331412104
YKL078W	0	0/+	179.35116700001527	-48793.51942715596	684	0.6568627450980392	0.391812865497076	0.010086455331412104
YDL213C	1	+/+	178.9776061028242	-30910.01633794047	170	0.6601941747572816	0.39766081871345027	0.010086455331412104
YNL132W	0	0/+	178.23600787878968	-42347.91928935435	684	0.6601941747572816	0.39766081871345027	0.010086455331412104
YIR026C	-1	-/-	177.40353051573038	-30960.61871071346	171	0.6538461538461539	0.39766081871345027	0.01037463976945245
YBR061C	-1	-/-	175.02078841626644	-30559.176684763283	171	0.6476190476190476	0.39766081871345027	0.010662824207492795
YNL002C	1	+/+	171.7298870831728	-26085.48852171935	170	0.6509433962264151	0.40350877192982454	0.010662824207492795
YOL021C	1	+/+	171.43701776117086	-26679.33984553814	170	0.6542056074766355	0.4093567251461988	0.010662824207492795
YDR365C	1	+/+	171.4094182997942	-26063.546148220077	170	0.6574074074074074	0.4152046783625731	0.010662824207492795
YPL266W	1	+/+	168.21990234591067	-26352.520953793544	170	0.6605504587155964	0.42105263157894735	0.010662824207492795
YLR129W	1	+/+	166.84260665625334	-29468.315197721124	170	0.6636363636363637	0.4269005847953216	0.010662824207492795
YLR175W	1	+/+	165.5426138136536	-27573.16576480586	170	0.6666666666666666	0.4327485380116959	0.010662824207492795
YOR272W	-1	-/+	164.7685263901949	-31702.06773151271	171	0.6607142857142857	0.4327485380116959	0.01095100864553314
YKL082C	-1	-/+	163.44873729348183	-22876.96438217163	171	0.6548672566371682	0.4327485380116959	0.011239193083573486
YHR089C	1	+/+	160.8600928261876	-24752.47522818204	170	0.6578947368421053	0.43859649122807015	0.011239193083573486
YER002W	-1	-/+	159.36505341157317	-28945.21282972768	171	0.6521739130434783	0.43859649122807015	0.011527377521613832
YDL153C	1	+/+	155.22171686403453	-24611.254734572023	170	0.6551724137931034	0.4444444444444444	0.011527377521613832
YMR128W	1	+/+	154.72842819988728	-27916.723746791482	170	0.6581196581196581	0.4502923976608187	0.011527377521613832
YGR159C	1	+/+	154.23312073946	-28757.98496493697	170	0.6610169491525424	0.45614035087719296	0.011527377521613832
YDR299W	-1	-/+	152.54462578892708	-20842.906891060993	171	0.6554621848739496	0.45614035087719296	0.01181556195965418
YJL148W	-1	-/-	150.02197932079434	-28161.319177161902	171	0.65	0.45614035087719296	0.012103746397694525
YGR280C	1	+/+	148.39505510032177	-26560.99384873733	170	0.6528925619834711	0.4619883040935672	0.012103746397694525
YJL069C	1	+/+	147.6473790872842	-28101.450580105186	170	0.6557377049180327	0.4678362573099415	0.012103746397694525
YOR310C	1	+/+	145.72219508513808	-30915.024575080723	170	0.6585365853658537	0.47368421052631576	0.012103746397694525
YOL010W	1	+/+	142.06535532325506	-28625.626119926572	170	0.6612903225806451	0.47953216374269003	0.012103746397694525
YGR271C-A	0	0/+	142.03067241236567	-44456.24520712462	684	0.6612903225806451	0.47953216374269003	0.012103746397694525
YMR290C	1	+/+	140.57414339855313	-33565.7356415987	170	0.664	0.4853801169590643	0.012103746397694525
YAL059W	-1	-/-	139.06310520879924	-31687.12653261982	171	0.6587301587301587	0.4853801169590643	0.01239193083573487
YOR294W	1	+/+	137.93162652943283	-30273.101785971783	170	0.6614173228346457	0.49122807017543857	0.01239193083573487
YLR336C	0	0/-	137.90761917666532	-43033.434815527406	684	0.6614173228346457	0.49122807017543857	0.01239193083573487
YHR196W	1	+/+	135.4786058217287	-27290.670433269814	170	0.6640625	0.49707602339181284	0.01239193083573487
YOR207C	-1	-/-	134.1047196984291	-31552.161764947698	171	0.6589147286821705	0.49707602339181284	0.012680115273775217
YOR341W	-1	-/-	131.25205902941525	-28337.53417490609	171	0.6538461538461539	0.49707602339181284	0.012968299711815562
YJR041C	0	0/+	127.74176767119206	-40439.89825210883	684	0.6538461538461539	0.49707602339181284	0.012968299711815562
YDR324C	1	+/+	125.9063056409359	-25006.760926440358	170	0.6564885496183206	0.5029239766081871	0.012968299711815562
YCR072C	-1	-/-	125.14479693770409	-25651.311101406813	171	0.6515151515151515	0.5029239766081871	0.013256484149855908
YNL292W	-1	-/-	122.63424029201269	-30362.222027994692	171	0.6466165413533834	0.5029239766081871	0.013544668587896254
YOL093W	-1	-/-	121.31010477244854	-26569.8875572721	171	0.6417910447761194	0.5029239766081871	0.0138328530259366
YKL099C	1	+/+	116.8006284981966	-23954.789603359997	170	0.6444444444444445	0.5087719298245614	0.0138328530259366
YNR003C	-1	-/-	114.10033661872149	-25762.8126455741	171	0.6397058823529411	0.5087719298245614	0.014121037463976945
YPR143W	1	+/+	113.14660100080073	-28546.73432322312	170	0.6423357664233577	0.5146198830409356	0.014121037463976945
YHR040W	0	0/+	112.42528529698029	-48660.90286513767	684	0.6423357664233577	0.5146198830409356	0.014121037463976945
YLR449W	-1	-/-	106.14744939655066	-29346.512063454837	171	0.6376811594202898	0.5146198830409356	0.01440922190201729
YNR012W	0	0/-	105.00880813831463	-53490.55615631817	684	0.6376811594202898	0.5146198830409356	0.01440922190201729
YOL077C	-1	-/+	104.17315873131156	-29053.671544842422	171	0.6330935251798561	0.5146198830409356	0.014697406340057636
YGL078C	1	+/+	104.11117928475142	-27326.414943177253	170	0.6357142857142857	0.52046783625731	0.014697406340057636
YGL246C	1	+/+	101.16282431781292	-25406.95603583753	170	0.6382978723404256	0.5263157894736842	0.014697406340057636
YDR083W	1	+/+	100.79365374520421	-27198.344599984586	170	0.6408450704225352	0.5321637426900585	0.014697406340057636
YJR070C	-1	-/-	99.40880957990885	-27773.599407844245	171	0.6363636363636364	0.5321637426900585	0.014985590778097982
YOR091W	0	0/-	97.09012721071485	-46426.07731421327	684	0.6363636363636364	0.5321637426900585	0.014985590778097982
YGR081C	1	+/+	95.02350985072553	-28470.02402138291	170	0.6388888888888888	0.5380116959064327	0.014985590778097982
YPL093W	1	+/+	94.7013980858028	-26931.988206245005	170	0.6413793103448275	0.543859649122807	0.014985590778097982
YGR245C	-1	-/-	91.18310082890093	-26268.759361987934	171	0.636986301369863	0.543859649122807	0.01527377521613833
YDR527W	-1	-/-	89.58570300042629	-30637.432034339756	171	0.6326530612244898	0.543859649122807	0.015561959654178675
YDR021W	1	+/+	89.13998606428504	-31074.19882896263	170	0.6351351351351351	0.5497076023391813	0.015561959654178675
YNL119W	-1	-/-	86.37953063193709	-30979.20941755455	171	0.6308724832214765	0.5497076023391813	0.01585014409221902
YHR148W	1	+/+	84.7523606941104	-28921.972166444175	170	0.6333333333333333	0.5555555555555556	0.01585014409221902
YIR012W	-1	-/-	84.20895760320127	-29606.662843937054	171	0.6291390728476821	0.5555555555555556	0.016138328530259365
YFR001W	-1	-/+	80.68595368787646	-26141.66358221136	171	0.625	0.5555555555555556	0.016426512968299712
YDR120C	-1	-/-	74.04758637398481	-27508.45951616019	171	0.6209150326797386	0.5555555555555556	0.016714697406340056
YPL183C	0	0/-	73.67431650357321	-47667.84410149115	684	0.6209150326797386	0.5555555555555556	0.016714697406340056
YLR074C	-1	-/-	68.28511901618913	-28772.309431828093	171	0.6168831168831169	0.5555555555555556	0.017002881844380403
YLR401C	-1	-/-	64.91602914221585	-23653.636616671458	171	0.6129032258064516	0.5555555555555556	0.01729106628242075
YPR169W	0	0/-	64.5187594909221	-51696.52742936672	684	0.6129032258064516	0.5555555555555556	0.01729106628242075
YMR269W	0	0/-	62.8384531638585	-48480.07078828849	684	0.6129032258064516	0.5555555555555556	0.01729106628242075
YOR210W	-1	-/-	61.05052074790001	-24427.18114390038	171	0.6089743589743589	0.5555555555555556	0.017579250720461095
YDL112W	-1	-/-	60.717843644320965	-27831.304666182958	171	0.6050955414012739	0.5555555555555556	0.017867435158501442
YHR069C	1	+/+	57.86054816655815	-29377.281045410782	170	0.6075949367088608	0.5614035087719298	0.017867435158501442
YCR057C	1	+/+	52.323989101685584	-30886.98299232032	170	0.610062893081761	0.5672514619883041	0.017867435158501442
YEL026W	1	+/+	39.99798855185509	-29191.393725120462	170	0.6125	0.5730994152046783	0.017867435158501442
YJL109C	1	+/+	39.409966413863	-24462.722708761692	170	0.6149068322981367	0.5789473684210527	0.017867435158501442
YHL013C	0	0/-	35.79768112930469	-51286.3105464353	684	0.6149068322981367	0.5789473684210527	0.017867435158501442
YPR041W	-1	-/-	35.039450228214264	-28202.093489445746	171	0.6111111111111112	0.5789473684210527	0.018155619596541786
YNR024W	0	0/+	33.63605952524813	-46552.38432167837	684	0.6111111111111112	0.5789473684210527	0.018155619596541786
YHR085W	1	+/+	32.161424305289984	-32002.744647808373	170	0.6134969325153374	0.5847953216374269	0.018155619596541786
YFL001W	0	0/-	31.648145373677835	-52181.90454917005	684	0.6134969325153374	0.5847953216374269	0.018155619596541786
YNL113W	-1	-/-	30.548325999174267	-28455.68283710582	171	0.6097560975609756	0.5847953216374269	0.018443804034582133
YGR162W	-1	-/-	30.446364077739418	-31039.625047746114	171	0.6060606060606061	0.5847953216374269	0.018731988472622477
YMR309C	-1	-/-	27.870970260351896	-35245.455070439726	171	0.6024096385542169	0.5847953216374269	0.019020172910662825
YLR051C	1	+/+	27.31737665552646	-25368.766264111735	170	0.6047904191616766	0.5906432748538012	0.019020172910662825
YHR169W	1	+/+	27.209324853494763	-25512.87229959434	170	0.6071428571428571	0.5964912280701754	0.019020172910662825
YOL125W	-1	-/-	25.042246161028743	-28407.976197429	171	0.6035502958579881	0.5964912280701754	0.01930835734870317
YDL201W	-1	-/-	22.160420356318355	-28814.406546081416	171	0.6	0.5964912280701754	0.019596541786743516
YGR195W	1	+/+	22.111545391380787	-27136.869779787958	170	0.6023391812865497	0.6023391812865497	0.019596541786743516
YBR034C	-1	-/-	19.609698054380715	-26853.001684970222	171	0.5988372093023255	0.6023391812865497	0.01988472622478386
YBL039C	-1	-/-	19.372864058241248	-32018.10252650641	171	0.5953757225433526	0.6023391812865497	0.020172910662824207
YER110C	-1	-/-	14.6530237859115	-24298.657557773404	171	0.5919540229885057	0.6023391812865497	0.020461095100864555
YEL055C	0	0/+	10.300100390333682	-43696.695903756074	684	0.5919540229885057	0.6023391812865497	0.020461095100864555
YOR116C	-1	-/-	8.59027025103569	-27118.34059331566	171	0.5885714285714285	0.6023391812865497	0.0207492795389049
YNL175C	0	0/-	4.933419800829142	-54598.207168168505	684	0.5885714285714285	0.6023391812865497	0.0207492795389049
YLR186W	1	+/+	1.119962110184133	-28448.89843946416	170	0.5909090909090909	0.6081871345029239	0.0207492795389049
YMR049C	1	+/+	0.9592731576412916	-26460.698943778872	170	0.5932203389830508	0.6140350877192983	0.0207492795389049
YDR110W	-1	-/-	-1.8861497584730387	-32173.56325580366	171	0.5898876404494382	0.6140350877192983	0.021037463976945246
YDR339C	1	+/+	-6.630407216027379	-29687.825551481918	170	0.5921787709497207	0.6198830409356725	0.021037463976945246
YDL166C	1	+/+	-13.845392341725528	-25144.2955568647	170	0.5944444444444444	0.6257309941520468	0.021037463976945246
YDR152W	0	0/-	-15.006401452235878	-46638.426416450646	684	0.5944444444444444	0.6257309941520468	0.021037463976945246
YNL232W	1	+/+	-16.24564466625452	-27138.95592150092	170	0.5966850828729282	0.631578947368421	0.021037463976945246
YGR123C	-1	-/-	-20.967006362974644	-29077.272432477213	171	0.5934065934065934	0.631578947368421	0.02132564841498559
YMR014W	-1	-/+	-25.49550107959658	-27964.78205684852	171	0.5901639344262295	0.631578947368421	0.021613832853025938
YPL212C	-1	-/-	-29.710210286080837	-25463.81522836769	171	0.5869565217391305	0.631578947368421	0.02190201729106628
YNL227C	-1	-/+	-30.792310148477554	-32248.22668523714	171	0.5837837837837838	0.631578947368421	0.02219020172910663
YAL036C	0	0/-	-31.511145355179906	-47933.55481505999	684	0.5837837837837838	0.631578947368421	0.02219020172910663
YNL151C	-1	-/-	-34.1915756650269	-32521.099566198885	171	0.5806451612903226	0.631578947368421	0.022478386167146973
YHR143W-A	-1	-/-	-34.46886281110346	-26109.820479195565	171	0.5775401069518716	0.631578947368421	0.02276657060518732
YCL054W	1	+/+	-34.61818196810782	-25793.974603373557	170	0.5797872340425532	0.6374269005847953	0.02276657060518732
YNL062C	-1	-/-	-37.01249196566641	-33893.40821015183	171	0.5767195767195767	0.6374269005847953	0.023054755043227664
YDR395W	-1	-/-	-39.560830084607005	-29489.59428560501	171	0.5736842105263158	0.6374269005847953	0.02334293948126801
YNL124W	0	0/+	-40.57845425279811	-50427.770899723284	684	0.5736842105263158	0.6374269005847953	0.02334293948126801
YKR025W	-1	-/-	-41.66124612279236	-27431.058628646657	171	0.5706806282722513	0.6374269005847953	0.02363112391930836
YKR060W	1	+/+	-42.761150021106005	-31139.766739597544	170	0.5729166666666666	0.6432748538011696	0.02363112391930836
YLR017W	0	0/-	-43.85096153640188	-47394.14041722065	684	0.5729166666666666	0.6432748538011696	0.02363112391930836
YML113W	-1	-/-	-46.67249981313944	-29720.263302460313	171	0.5699481865284974	0.6432748538011696	0.023919308357348703
YFL023W	-1	-/+	-47.27126205107197	-26073.14065105794	171	0.5670103092783505	0.6432748538011696	0.02420749279538905
YLL035W	1	+/+	-47.48936390131712	-30139.15712314844	170	0.5692307692307692	0.6491228070175439	0.02420749279538905
YPL086C	-1	-/-	-49.98522475734353	-31271.03253602516	171	0.5663265306122449	0.6491228070175439	0.024495677233429394
YGR083C	-1	-/-	-52.65859059244394	-33612.35771895014	171	0.5634517766497462	0.6491228070175439	0.02478386167146974
YER025W	-1	-/-	-60.093607902526855	-30058.26862128079	171	0.5606060606060606	0.6491228070175439	0.025072046109510086
YIL127C	0	0/0	-60.63315813825466	-41097.52754384838	684	0.5606060606060606	0.6491228070175439	0.025072046109510086
YGR078C	-1	-/-	-61.6591569557786	-30759.068273566663	171	0.5577889447236181	0.6491228070175439	0.025360230547550433
YML043C	-1	-/-	-62.535109642427415	-28129.80654633371	171	0.555	0.6491228070175439	0.025648414985590777
YLR003C	-1	-/0	-65.33270455524325	-28173.771541170776	171	0.5522388059701493	0.6491228070175439	0.025936599423631124
YOR078W	1	+/+	-65.5717733213678	-28736.341240462847	170	0.5544554455445545	0.6549707602339181	0.025936599423631124
YBL024W	-1	-/-	-66.92036495730281	-29206.99848468788	171	0.5517241379310345	0.6549707602339181	0.02622478386167147
YDR060W	-1	-/-	-73.21494799852371	-24027.898395895958	171	0.5490196078431373	0.6549707602339181	0.026512968299711816
YML094W	-1	-/-	-75.93446384370327	-31348.664647191763	171	0.5463414634146342	0.6549707602339181	0.02680115273775216
YAL019W	0	0/-	-77.02715893508866	-47312.7084832688	684	0.5463414634146342	0.6549707602339181	0.02680115273775216
YPL193W	-1	-/-	-77.69996374845505	-35007.35154095292	171	0.5436893203883495	0.6549707602339181	0.027089337175792507
YOR001W	1	+/+	-82.22273042425513	-25838.40541287139	170	0.5458937198067633	0.6608187134502924	0.027089337175792507
YDR280W	1	+/+	-82.99142574891448	-29877.017204817384	170	0.5480769230769231	0.6666666666666666	0.027089337175792507
YLR002C	1	+/+	-83.43643699772656	-27669.40016299486	170	0.5502392344497608	0.672514619883041	0.027089337175792507
YOR361C	-1	-/-	-84.8599010258913	-32440.565533246845	171	0.5476190476190477	0.672514619883041	0.027377521613832854
YKR079C	-1	-/-	-86.247838197276	-26516.960933377966	171	0.5450236966824644	0.672514619883041	0.0276657060518732
YHR081W	1	+/+	-95.10526377800852	-28441.777119305916	170	0.5471698113207547	0.6783625730994152	0.0276657060518732
YJL011C	-1	-/-	-95.53694421425462	-29730.689302278683	171	0.5446009389671361	0.6783625730994152	0.027953890489913546
YLR384C	-1	-/-	-103.14039272069931	-24809.124508157372	171	0.5420560747663551	0.6783625730994152	0.02824207492795389
YLR106C	1	+/+	-105.04582595825195	-25430.509056061506	170	0.5441860465116279	0.6842105263157895	0.02824207492795389
YDR429C	-1	-/-	-105.07800129055977	-27360.487143024802	171	0.5416666666666666	0.6842105263157895	0.028530259365994237
YLR221C	-1	-/-	-106.48405276983976	-29383.324071489275	171	0.5391705069124424	0.6842105263157895	0.02881844380403458
YER036C	-1	-/-	-110.69671056512743	-29297.54978434462	171	0.536697247706422	0.6842105263157895	0.02910662824207493
YDR312W	-1	-/+	-116.69283098727465	-29048.652017705142	171	0.5342465753424658	0.6842105263157895	0.029394812680115272
YDL208W	1	+/+	-121.42303085699677	-29999.917600641027	170	0.5363636363636364	0.6900584795321637	0.029394812680115272
YLR397C	-1	-/-	-122.48235280066729	-29224.603858750314	171	0.5339366515837104	0.6900584795321637	0.02968299711815562
YPL217C	1	+/+	-124.30651164520532	-27068.113825333305	170	0.536036036036036	0.695906432748538	0.02968299711815562
YMR260C	-1	-/-	-125.24126357585192	-28189.870375551283	171	0.5336322869955157	0.695906432748538	0.029971181556195964
YMR217W	0	0/-	-125.8757318877615	-46884.430358263664	684	0.5336322869955157	0.695906432748538	0.029971181556195964
YLR249W	-1	-/-	-126.92615136504173	-30969.430233465508	171	0.53125	0.695906432748538	0.03025936599423631
YGR072W	-1	-/-	-130.8468037508428	-28262.927760060877	171	0.5288888888888889	0.695906432748538	0.03054755043227666
YFL002C	1	+/+	-131.56838251650333	-29987.454799706116	170	0.5309734513274337	0.7017543859649122	0.03054755043227666
YDL111C	1	+/+	-132.45922399684787	-30148.965948658064	170	0.5330396475770925	0.7076023391812866	0.03054755043227666
YGR200C	-1	-/-	-134.06307690031826	-36133.46833663061	171	0.5307017543859649	0.7076023391812866	0.030835734870317003
YOL097C	-1	-/-	-134.42736387252808	-31590.342763379216	171	0.5283842794759825	0.7076023391812866	0.03112391930835735
YGR158C	1	+/+	-137.21466621942818	-28764.48420832306	170	0.5304347826086957	0.7134502923976608	0.03112391930835735
YPL226W	0	0/-	-137.41897002328187	-49467.14629916614	684	0.5304347826086957	0.7134502923976608	0.03112391930835735
YPL263C	0	0/0	-144.20612204121426	-49602.42470803938	684	0.5304347826086957	0.7134502923976608	0.03112391930835735
YGL070C	-1	-/-	-146.09788838773966	-28211.346021302044	171	0.5281385281385281	0.7134502923976608	0.0314121037463977
YNL112W	1	+/+	-148.22592242062092	-32422.494733154774	170	0.5301724137931034	0.7192982456140351	0.0314121037463977
YML060W	-1	-/-	-148.6070490181446	-30300.870239056647	171	0.5278969957081545	0.7192982456140351	0.03170028818443804
YDR161W	0	0/-	-152.17533138673753	-38565.47600761254	684	0.5278969957081545	0.7192982456140351	0.03170028818443804
YIL104C	0	0/0	-155.62497228756547	-52745.71498629183	684	0.5278969957081545	0.7192982456140351	0.03170028818443804
YDL167C	0	0/0	-156.29475417686626	-49486.181707958225	684	0.5278969957081545	0.7192982456140351	0.03170028818443804
YNL282W	1	+/+	-157.0785082951188	-28416.691010080278	170	0.5299145299145299	0.7251461988304093	0.03170028818443804
YBR030W	-1	-/-	-158.67450978700072	-33499.05752357934	171	0.5276595744680851	0.7251461988304093	0.031988472622478385
YLR448W	-1	-/-	-159.33183428272605	-29731.40667596599	171	0.5254237288135594	0.7251461988304093	0.03227665706051873
YPR102C	-1	-/-	-171.52941992133856	-27650.314044898376	171	0.5232067510548524	0.7251461988304093	0.03256484149855908
YOL142W	1	+/+	-176.17386122513562	-29929.16466108244	170	0.5252100840336135	0.7309941520467836	0.03256484149855908
YJL198W	-1	-/-	-177.77239697054029	-32218.815352443606	171	0.5230125523012552	0.7309941520467836	0.032853025936599424
YLR223C	-1	-/-	-177.96281854854897	-27391.30913200276	171	0.5208333333333334	0.7309941520467836	0.03314121037463977
YKL021C	1	+/+	-179.0876265503466	-31739.870443694293	170	0.5228215767634855	0.7368421052631579	0.03314121037463977
YBL028C	0	0/0	-179.73406236246228	-39471.156859815586	684	0.5228215767634855	0.7368421052631579	0.03314121037463977
YBL004W	1	+/+	-181.8602933306247	-26708.51662937738	170	0.5247933884297521	0.7426900584795322	0.03314121037463977
YNL141W	0	0/-	-182.24187426827848	-55570.843613827485	684	0.5247933884297521	0.7426900584795322	0.03314121037463977
YPR010C	-1	-/-	-184.08905698917806	-27235.490602027625	171	0.522633744855967	0.7426900584795322	0.03342939481268011
YLL045C	0	0/+	-185.14982928009704	-50635.81599631114	684	0.522633744855967	0.7426900584795322	0.03342939481268011
YIL110W	-1	-/-	-186.85669896379113	-30869.908955936786	171	0.5204918032786885	0.7426900584795322	0.03371757925072046
YGL014W	-1	-/-	-189.88711269944906	-29424.384487003088	171	0.5183673469387755	0.7426900584795322	0.03400576368876081
YIL096C	0	0/+	-193.2387630478479	-39334.303614921984	684	0.5183673469387755	0.7426900584795322	0.03400576368876081
YPR060C	0	0/0	-195.08497976139188	-51020.99487614934	684	0.5183673469387755	0.7426900584795322	0.03400576368876081
YML024W	-1	-/-	-195.43558241426945	-31879.20674208738	171	0.516260162601626	0.7426900584795322	0.03429394812680115
YMR242C	0	0/-	-195.97932417085394	-51822.64446241176	684	0.516260162601626	0.7426900584795322	0.03429394812680115
YKL144C	-1	-/-	-196.35785369575024	-28043.11172558181	171	0.5141700404858299	0.7426900584795322	0.0345821325648415
YML014W	-1	-/-	-196.53254039026797	-29422.390295725316	171	0.5120967741935484	0.7426900584795322	0.034870317002881845
YGL211W	-1	-/-	-196.72178599238396	-26605.986458845437	171	0.5100401606425703	0.7426900584795322	0.03515850144092219
YNL001W	-1	-/-	-200.98182470351458	-30521.622197516263	171	0.508	0.7426900584795322	0.03544668587896253
YDL014W	1	+/+	-202.67340141534805	-29509.551799044013	170	0.5099601593625498	0.7485380116959064	0.03544668587896253
YOR224C	-1	-/-	-204.26165298372507	-30046.63216237724	171	0.5079365079365079	0.7485380116959064	0.035734870317002884
YKL191W	-1	-/-	-208.59571722894907	-31214.455193979666	171	0.5059288537549407	0.7485380116959064	0.03602305475504323
YDR245W	-1	-/-	-209.63788989931345	-27052.230468317866	171	0.5039370078740157	0.7485380116959064	0.03631123919308357
YDR091C	-1	-/+	-209.88983662240207	-30980.11025393242	171	0.5019607843137255	0.7485380116959064	0.036599423631123916
YHL011C	-1	-/-	-215.64647612255067	-30686.458912159316	171	0.5	0.7485380116959064	0.03688760806916427
YOR119C	1	+/+	-217.7109343856573	-29216.388414509594	170	0.5019455252918288	0.7543859649122807	0.03688760806916427
YJL098W	-1	-/-	-220.08376443572342	-30273.626981709152	171	0.5	0.7543859649122807	0.03717579250720461
YNL299W	-1	-/-	-224.11076287552714	-33925.28632525727	171	0.4980694980694981	0.7543859649122807	0.037463976945244955
YOL061W	-1	-/-	-225.35239151120186	-32177.72960236855	171	0.49615384615384617	0.7543859649122807	0.037752161383285306
YMR146C	-1	-/-	-225.65157052781433	-30098.97367618885	171	0.4942528735632184	0.7543859649122807	0.03804034582132565
YOR243C	-1	-/+	-227.36764128878713	-29218.29327521473	171	0.49236641221374045	0.7543859649122807	0.038328530259365994
YPL030W	0	0/-	-227.4526425411459	-49971.423566212296	684	0.49236641221374045	0.7543859649122807	0.038328530259365994
YGR095C	1	+/+	-234.1278362069279	-25829.24378314428	170	0.49429657794676807	0.7602339181286549	0.038328530259365994
YHR070W	-1	-/-	-237.44322308897972	-28080.288592405617	171	0.49242424242424243	0.7602339181286549	0.03861671469740634
YPR016C	1	+/+	-238.28303700499237	-28052.67097203061	170	0.49433962264150944	0.7660818713450293	0.03861671469740634
YCR055C	1	+/+	-249.20948991179466	-24552.088853776455	170	0.49624060150375937	0.7719298245614035	0.03861671469740634
YIL008W	-1	-/-	-257.9732276648283	-30819.908559203148	171	0.4943820224719101	0.7719298245614035	0.03890489913544669
YCR058C	1	+/+	-260.4125637402758	-27145.051148144994	170	0.4962686567164179	0.7777777777777778	0.03890489913544669
YGR085C	-1	-/-	-263.3589893877506	-31459.97354719788	171	0.4944237918215613	0.7777777777777778	0.03919308357348703
YCR047C	-1	-/+	-264.2026405893266	-31386.980806523934	171	0.4925925925925926	0.7777777777777778	0.039481268011527376
YNR046W	-1	-/+	-264.7826063949615	-33503.84294664301	171	0.4907749077490775	0.7777777777777778	0.03976945244956772
YKR092C	0	0/0	-266.4819240421057	-50463.8104502745	684	0.4907749077490775	0.7777777777777778	0.03976945244956772
YNL255C	0	0/-	-271.2511876313947	-48920.064318661345	684	0.4907749077490775	0.7777777777777778	0.03976945244956772
YBR106W	-1	-/-	-274.6620307629928	-38514.726575805806	171	0.4889705882352941	0.7777777777777778	0.04005763688760807
YNL162W	0	0/-	-279.2429135495331	-47069.15222535911	684	0.4889705882352941	0.7777777777777778	0.04005763688760807
YEL054C	-1	-/-	-279.9430466070771	-31779.754160150886	171	0.48717948717948717	0.7777777777777778	0.040345821325648415
YJL177W	0	0/+	-280.9994614869356	-51479.75709405099	684	0.48717948717948717	0.7777777777777778	0.040345821325648415
YKL181W	0	0/-	-283.3683304558508	-52612.57619029959	684	0.48717948717948717	0.7777777777777778	0.040345821325648415
YLR146C	0	0/-	-284.1366544570774	-50327.45043374109	684	0.48717948717948717	0.7777777777777778	0.040345821325648415
YMR123W	0	0/0	-284.67629249976017	-50302.99603384617	684	0.48717948717948717	0.7777777777777778	0.040345821325648415
YJR014W	0	0/-	-287.787873395253	-53806.84728396172	684	0.48717948717948717	0.7777777777777778	0.040345821325648415
YDR346C	-1	-/-	-287.85371795110404	-29971.638263443485	171	0.4854014598540146	0.7777777777777778	0.04063400576368876
YPL239W	-1	-/-	-290.03607708215714	-31065.29012614116	171	0.48363636363636364	0.7777777777777778	0.04092219020172911
YKL081W	-1	-/-	-293.0005534263328	-33886.84253880847	171	0.48188405797101447	0.7777777777777778	0.041210374639769454
YJL190C	-1	-/-	-293.2011336386204	-31724.606554232538	171	0.48014440433212996	0.7777777777777778	0.0414985590778098
YBR143C	-1	-/-	-294.58391033113	-29584.50017607212	171	0.4784172661870504	0.7777777777777778	0.04178674351585014
YLR333C	0	0/-	-296.7998732661363	-50261.730784343556	684	0.4784172661870504	0.7777777777777778	0.04178674351585014
YLR060W	-1	-/-	-298.1438827738166	-32411.05840806663	171	0.4767025089605735	0.7777777777777778	0.04207492795389049
YKR099W	-1	-/-	-300.73644570447505	-30778.041039315984	171	0.475	0.7777777777777778	0.042363112391930836
YDL036C	-1	-/+	-301.36138034425676	-32446.197820397094	171	0.47330960854092524	0.7777777777777778	0.04265129682997118
YGL169W	-1	-/-	-302.81227895617485	-27119.189716927707	171	0.4716312056737589	0.7777777777777778	0.042939481268011524
YDL126C	-1	-/-	-306.057425878942	-34738.686907293275	171	0.46996466431095407	0.7777777777777778	0.043227665706051875
YGR264C	-1	-/-	-306.75940986536443	-28563.997145101428	171	0.46830985915492956	0.7777777777777778	0.04351585014409222
YCR035C	1	+/+	-307.3294312171638	-31293.285661779344	170	0.47017543859649125	0.783625730994152	0.04351585014409222
YLR167W	-1	-/+	-309.2526404540986	-29760.339090105146	171	0.46853146853146854	0.783625730994152	0.04380403458213256
YOR234C	0	0/-	-311.5903426767327	-52457.67906227335	684	0.46853146853146854	0.783625730994152	0.04380403458213256
YML056C	0	0/-	-313.8823225745	-48589.51326324971	684	0.46853146853146854	0.783625730994152	0.04380403458213256
YBR079C	-1	-/-	-314.4737765789032	-25740.38634900283	171	0.46689895470383275	0.783625730994152	0.044092219020172914
YPL131W	-1	-/-	-315.8466789573431	-31207.46402731538	171	0.4652777777777778	0.783625730994152	0.04438040345821326
YBR257W	1	+/+	-316.71714526973665	-32870.172944953665	170	0.4671280276816609	0.7894736842105263	0.04438040345821326
YDR037W	-1	-/-	-318.175061032176	-33148.0621945858	171	0.46551724137931033	0.7894736842105263	0.0446685878962536
YKL006W	0	0/+	-319.6899392369669	-51447.68450300582	684	0.46551724137931033	0.7894736842105263	0.0446685878962536
YOL139C	-1	-/-	-320.13410813873634	-32791.03595316177	171	0.4639175257731959	0.7894736842105263	0.044956772334293946
YGR119C	-1	-/-	-320.3767333496362	-31643.408876966685	171	0.4623287671232877	0.7894736842105263	0.0452449567723343
YOR276W	0	0/-	-320.7158781099133	-51399.31327575445	684	0.4623287671232877	0.7894736842105263	0.0452449567723343
YIL133C	0	0/+	-323.768829411827	-51234.814809644595	684	0.4623287671232877	0.7894736842105263	0.0452449567723343
YHR128W	0	0/-	-325.55090193776414	-55133.567543589044	684	0.4623287671232877	0.7894736842105263	0.0452449567723343
YPL243W	-1	-/-	-327.95084669440985	-35249.19146870822	171	0.46075085324232085	0.7894736842105263	0.04553314121037464
YHL001W	0	0/+	-330.6712997108698	-49043.014167283894	684	0.46075085324232085	0.7894736842105263	0.04553314121037464
YMR308C	-1	-/-	-342.2895071692765	-28669.502399850637	171	0.45918367346938777	0.7894736842105263	0.045821325648414984
YMR268C	-1	-/-	-343.93102876096964	-33388.01921341568	171	0.4576271186440678	0.7894736842105263	0.04610951008645533
YOL022C	0	0/+	-347.90616187639534	-43159.62090359884	684	0.4576271186440678	0.7894736842105263	0.04610951008645533
YPL237W	-1	-/-	-348.6340517103672	-29852.634203866124	171	0.4560810810810811	0.7894736842105263	0.04639769452449568
YMR142C	-1	-/-	-348.6552771180868	-31742.659115880728	171	0.45454545454545453	0.7894736842105263	0.04668587896253602
YER074W	0	0/+	-348.7977728904225	-51561.803379462566	684	0.45454545454545453	0.7894736842105263	0.04668587896253602
YLR344W	0	0/-	-350.53496511047706	-53778.8730785707	684	0.45454545454545453	0.7894736842105263	0.04668587896253602
YPL129W	-1	-/-	-350.5509794447571	-28782.940883385018	171	0.45302013422818793	0.7894736842105263	0.04697406340057637
YML105C	-1	-/-	-351.63402647618204	-30978.777553795837	171	0.451505016722408	0.7894736842105263	0.04726224783861672
YDL082W	0	0/-	-352.81167128740344	-52549.06814122328	684	0.451505016722408	0.7894736842105263	0.04726224783861672
YBR002C	-1	-/-	-354.14062064467	-31890.57041817298	171	0.45	0.7894736842105263	0.04755043227665706
YOR051C	0	0/-	-354.8870178312063	-49252.47684751358	684	0.45	0.7894736842105263	0.04755043227665706
YHL039W	0	0/-	-356.57064022833947	-39925.40851978923	684	0.45	0.7894736842105263	0.04755043227665706
YPR186C	-1	-/-	-357.38412910699844	-29536.823192877695	171	0.4485049833887043	0.7894736842105263	0.047838616714697406
YDR500C	0	0/+	-357.5980188813992	-52597.44335833471	684	0.4485049833887043	0.7894736842105263	0.047838616714697406
YKL205W	-1	-/-	-357.6869136169553	-26474.184026256204	171	0.4470198675496689	0.7894736842105263	0.04812680115273775
YJR007W	-1	-/-	-361.5261969231069	-31125.62410650775	171	0.44554455445544555	0.7894736842105263	0.0484149855907781
YLR172C	-1	-/-	-367.5653975531459	-39146.69296843931	171	0.4440789473684211	0.7894736842105263	0.048703170028818445
YGR285C	-1	-/+	-368.3964165104553	-32391.9035563292	171	0.4426229508196721	0.7894736842105263	0.04899135446685879
YDL063C	0	0/-	-368.9265499112662	-38197.191915692296	684	0.4426229508196721	0.7894736842105263	0.04899135446685879
YGR283C	0	0/0	-369.5767567947041	-40316.403009123635	684	0.4426229508196721	0.7894736842105263	0.04899135446685879
YBL072C	0	0/+	-371.0924488788005	-51286.8146049662	684	0.4426229508196721	0.7894736842105263	0.04899135446685879
YHR201C	0	0/0	-371.72161523555405	-51354.868624302326	684	0.4426229508196721	0.7894736842105263	0.04899135446685879
YNL163C	1	+/-	-372.0375809073448	-31324.941639333963	170	0.4444444444444444	0.7953216374269005	0.04899135446685879
YMR194W	0	0/-	-373.60350025829393	-48244.54163507011	684	0.4444444444444444	0.7953216374269005	0.04899135446685879
YER131W	0	0/+	-373.9028562596068	-51176.7117634234	684	0.4444444444444444	0.7953216374269005	0.04899135446685879
YER171W	-1	-/-	-374.32286201417446	-29355.83634723723	171	0.44299674267100975	0.7953216374269005	0.04927953890489913
YPR048W	0	0/-	-377.72337571089156	-54229.236634752015	684	0.44299674267100975	0.7953216374269005	0.04927953890489913
YOR096W	0	0/+	-377.7764920606278	-52521.366191276116	684	0.44299674267100975	0.7953216374269005	0.04927953890489913
YPR187W	-1	-/-	-378.7090614531189	-29339.602057447657	171	0.44155844155844154	0.7953216374269005	0.04956772334293948
YMR230W	0	0/-	-378.8160717776045	-54124.55844733864	684	0.44155844155844154	0.7953216374269005	0.04956772334293948
YBR048W	-1	-/+	-379.3466720934957	-34323.931582871825	171	0.4401294498381877	0.7953216374269005	0.04985590778097983
YBL087C	0	0/-	-380.76332476362586	-54672.38126580638	684	0.4401294498381877	0.7953216374269005	0.04985590778097983
YHR144C	0	0/-	-383.5051950244233	-51833.1465273248	684	0.4401294498381877	0.7953216374269005	0.04985590778097983
YPL157W	-1	-/-	-385.38661005999893	-29184.651903524064	171	0.43870967741935485	0.7953216374269005	0.05014409221902017
YMR116C	-1	-/-	-386.6347659640014	-33131.01382965967	171	0.43729903536977494	0.7953216374269005	0.05043227665706052
YJR123W	0	0/+	-386.9724169175606	-51461.692625147756	684	0.43729903536977494	0.7953216374269005	0.05043227665706052
YKL166C	-1	-/-	-387.38528022542596	-34417.2473125197	171	0.4358974358974359	0.7953216374269005	0.050720461095100866
YNL313C	-1	-/-	-387.4605422317982	-24138.858014963567	171	0.43450479233226835	0.7953216374269005	0.05100864553314121
YKR026C	-1	-/-	-387.4843197092414	-35422.26408497989	171	0.43312101910828027	0.7953216374269005	0.051296829971181554
YBR267W	-1	-/-	-388.2749901525676	-31595.740762598813	171	0.43174603174603177	0.7953216374269005	0.051585014409221905
YPR132W	-1	-/+	-393.1147942356765	-30771.103940021247	171	0.43037974683544306	0.7953216374269005	0.05187319884726225
YLR325C	0	0/-	-393.82187447231263	-47798.93931860861	684	0.43037974683544306	0.7953216374269005	0.05187319884726225
YLR052W	-1	-/-	-397.06299974769354	-33032.053728058934	171	0.42902208201892744	0.7953216374269005	0.05216138328530259
YHR064C	0	0/+	-397.8968840469606	-51228.857057240326	684	0.42902208201892744	0.7953216374269005	0.05216138328530259
YKL156W	0	0/+	-398.05556389316916	-55716.53300745669	684	0.42902208201892744	0.7953216374269005	0.05216138328530259
YDR382W	-1	-/-	-398.4521740414202	-34574.01473143883	171	0.4276729559748428	0.7953216374269005	0.05244956772334294
YPL178W	-1	-/-	-399.0915609151125	-32192.99628728628	171	0.4263322884012539	0.7953216374269005	0.05273775216138329
YAL035W	-1	-/+	-401.06157894805074	-35134.56402622908	171	0.425	0.7953216374269005	0.05302593659942363
YLR073C	0	0/-	-402.86394042428583	-41482.57062025322	684	0.425	0.7953216374269005	0.05302593659942363
YLR432W	0	0/-	-403.81377950683236	-49372.9451935417	684	0.425	0.7953216374269005	0.05302593659942363
YPL143W	0	0/+	-404.07624354190193	-60288.333031896735	684	0.425	0.7953216374269005	0.05302593659942363
YOL121C	1	+/-	-404.43298242241144	-28625.712770406157	170	0.42679127725856697	0.8011695906432749	0.05302593659942363
YLR244C	0	0/-	-404.5963659172412	-46480.482151980745	684	0.42679127725856697	0.8011695906432749	0.05302593659942363
YER165W	-1	-/-	-405.51766297221184	-30077.050399795175	171	0.4254658385093168	0.8011695906432749	0.053314121037463975
YJR124C	0	0/-	-405.81083776801825	-41049.49961077515	684	0.4254658385093168	0.8011695906432749	0.053314121037463975
YOR167C	0	0/+	-405.87322330777533	-53450.29137387918	684	0.4254658385093168	0.8011695906432749	0.053314121037463975
YJR042W	-1	-/-	-406.6385561823845	-25576.09035974741	171	0.4241486068111455	0.8011695906432749	0.05360230547550432
YOR369C	0	0/-	-406.69913568068296	-48181.2770036814	684	0.4241486068111455	0.8011695906432749	0.05360230547550432
YGR167W	-1	-/-	-406.83038730174303	-36242.54251629114	171	0.4228395061728395	0.8011695906432749	0.05389048991354467
YLL022C	-1	-/-	-407.12299009785056	-34713.65098651126	171	0.42153846153846153	0.8011695906432749	0.054178674351585014
YBR084W	-1	-/-	-410.7481166087091	-33118.91983590275	171	0.42024539877300615	0.8011695906432749	0.05446685878962536
YDL081C	-1	-/-	-410.82561795413494	-31261.656637638807	171	0.41896024464831805	0.8011695906432749	0.05475504322766571
YHL007C	-1	-/-	-411.36545119062066	-30527.526060257107	171	0.4176829268292683	0.8011695906432749	0.05504322766570605
YLR022C	1	+/-	-413.4363230774179	-30649.679340646602	170	0.4194528875379939	0.8070175438596491	0.05504322766570605
YDR257C	0	0/-	-414.59540222771466	-52598.127496411325	684	0.4194528875379939	0.8070175438596491	0.05504322766570605
YPL235W	1	+/+	-414.78231306374073	-32244.5858072713	170	0.4212121212121212	0.8128654970760234	0.05504322766570605
YOR293W	0	0/-	-415.00085280416533	-52996.66369579232	684	0.4212121212121212	0.8128654970760234	0.05504322766570605
YPL090C	0	0/+	-415.0102578329388	-47448.23154029925	684	0.4212121212121212	0.8128654970760234	0.05504322766570605
YOR006C	0	0/+	-415.43120816291776	-42519.54796380928	684	0.4212121212121212	0.8128654970760234	0.05504322766570605
YDR211W	-1	-/-	-415.9891320448369	-31858.477853519842	171	0.4199395770392749	0.8128654970760234	0.0553314121037464
YMR310C	0	0/0	-416.1014070948586	-41018.81780122826	684	0.4199395770392749	0.8128654970760234	0.0553314121037464
YNL022C	0	0/+	-416.4417887721211	-40767.93174258189	684	0.4199395770392749	0.8128654970760234	0.0553314121037464
YGR090W	1	+/+	-418.98229441791773	-26074.969134157524	170	0.42168674698795183	0.8187134502923976	0.0553314121037464
YDR045C	-1	-/-	-419.21184695512056	-31676.347002856433	171	0.42042042042042044	0.8187134502923976	0.05561959654178674
YJL133W	-1	-/-	-419.4472898244858	-30228.01134248078	171	0.41916167664670656	0.8187134502923976	0.05590778097982709
YBL068W	0	0/-	-421.13546062097885	-54103.12037746259	684	0.41916167664670656	0.8187134502923976	0.05590778097982709
YJL179W	-1	-/-	-422.1994319707155	-31597.82948399335	171	0.417910447761194	0.8187134502923976	0.056195965417867436
YHR010W	0	0/-	-422.7576519867871	-52389.452975571854	684	0.417910447761194	0.8187134502923976	0.056195965417867436
YDL075W	0	0/-	-423.9705028864555	-50836.00287036132	684	0.417910447761194	0.8187134502923976	0.056195965417867436
YLR388W	0	0/-	-425.2815413605422	-54315.26715876674	684	0.417910447761194	0.8187134502923976	0.056195965417867436
YHR203C	-1	-/-	-426.551315844059	-30683.60032749176	171	0.4166666666666667	0.8187134502923976	0.05648414985590778
YBR271W	0	0/-	-427.2199691995047	-39598.18766984448	684	0.4166666666666667	0.8187134502923976	0.05648414985590778
YOR143C	-1	-/-	-427.69036638736725	-30887.13440041244	171	0.41543026706231456	0.8187134502923976	0.056772334293948123
YLR061W	0	0/-	-428.26837699627504	-53925.495399720385	684	0.41543026706231456	0.8187134502923976	0.056772334293948123
YOR048C	1	+/+	-428.556611392647	-33461.146885082126	170	0.4171597633136095	0.8245614035087719	0.056772334293948123
YIL118W	-1	-/-	-430.9443917274475	-32685.965233251452	171	0.415929203539823	0.8245614035087719	0.057060518731988474
YJR132W	-1	-/0	-432.31273167207837	-30526.442099280655	171	0.4147058823529412	0.8245614035087719	0.05734870317002882
YDR190C	-1	-/-	-434.2402683449909	-29992.392198438756	171	0.41348973607038125	0.8245614035087719	0.05763688760806916
YML063W	0	0/+	-434.4288623377215	-52428.22617689776	684	0.41348973607038125	0.8245614035087719	0.05763688760806916
YER007C-A	0	0/-	-435.0238701454364	-52451.412135961	684	0.41348973607038125	0.8245614035087719	0.05763688760806916
YDL061C	0	0/-	-437.6780871807132	-52957.74058863334	684	0.41348973607038125	0.8245614035087719	0.05763688760806916
YHL033C	0	0/+	-437.99372077465523	-52204.281143119675	684	0.41348973607038125	0.8245614035087719	0.05763688760806916
YOR182C	-1	-/-	-438.9965564738959	-28881.551179518923	171	0.41228070175438597	0.8245614035087719	0.05792507204610951
YJR112W	-1	-/-	-440.39291073195636	-31176.531114999205	171	0.4110787172011662	0.8245614035087719	0.05821325648414986
YBR060C	-1	-/-	-441.9760722098872	-32866.31413764786	171	0.40988372093023256	0.8245614035087719	0.0585014409221902
YPL160W	-1	-/-	-442.26554821431637	-30063.52748888731	171	0.40869565217391307	0.8245614035087719	0.058789625360230545
YKL154W	-1	-/-	-442.2958124130964	-29714.02389394492	171	0.407514450867052	0.8245614035087719	0.059077809798270896
YLR185W	0	0/+	-442.63464035931975	-53442.75196993863	684	0.407514450867052	0.8245614035087719	0.059077809798270896
YGR214W	-1	-/+	-444.69653113745153	-31507.515310427174	171	0.40634005763688763	0.8245614035087719	0.05936599423631124
YDL191W	0	0/+	-444.7381668370217	-50615.44784482848	684	0.40634005763688763	0.8245614035087719	0.05936599423631124
YKL024C	0	0/-	-445.7691713543609	-52178.98790483805	684	0.40634005763688763	0.8245614035087719	0.05936599423631124
YNL096C	0	0/+	-445.91867442894727	-53389.51727719512	684	0.40634005763688763	0.8245614035087719	0.05936599423631124
YIL020C	0	0/0	-446.07798754563555	-53177.403693534434	684	0.40634005763688763	0.8245614035087719	0.05936599423631124
YHR120W	-1	-/-	-446.70744578912854	-33337.24682460725	171	0.4051724137931034	0.8245614035087719	0.059654178674351584
YLR405W	-1	-/-	-447.9636172950268	-33438.89451393485	171	0.4040114613180516	0.8245614035087719	0.05994236311239193
YOR046C	-1	-/-	-449.65228244662285	-30711.469715192914	171	0.40285714285714286	0.8245614035087719	0.06023054755043228
YPL207W	0	0/-	-452.59342097165063	-53139.49102432432	684	0.40285714285714286	0.8245614035087719	0.06023054755043228
YDL209C	-1	-/-	-452.8794772606343	-33332.12997419201	171	0.4017094017094017	0.8245614035087719	0.06051873198847262
YHR036W	-1	-/-	-456.0090027227998	-34049.67685544491	171	0.4005681818181818	0.8245614035087719	0.060806916426512966
YKL068W	-1	-/-	-457.62830137461424	-34181.192733917385	171	0.39943342776203966	0.8245614035087719	0.06109510086455332
YLR430W	1	+/+	-458.43961404263973	-37225.75345548242	170	0.4011299435028249	0.8304093567251462	0.06109510086455332
YLR243W	0	0/-	-459.0937601865735	-41031.299992162036	684	0.4011299435028249	0.8304093567251462	0.06109510086455332
YBR172C	-1	-/-	-460.49312249571085	-34200.235020942986	171	0.4	0.8304093567251462	0.06138328530259366
YPL079W	0	0/-	-461.47251011570916	-54484.406421737745	684	0.4	0.8304093567251462	0.06138328530259366
YBR091C	-1	-/-	-462.13038596045226	-30447.62809928041	171	0.398876404494382	0.8304093567251462	0.061671469740634005
YNL301C	0	0/-	-463.87571757053956	-53586.73470499134	684	0.398876404494382	0.8304093567251462	0.061671469740634005
YLR215C	-1	-/-	-464.16767997667193	-36367.233723621815	171	0.39775910364145656	0.8304093567251462	0.06195965417867435
YLR291C	-1	-/-	-465.6607483299449	-32595.134900127538	171	0.39664804469273746	0.8304093567251462	0.0622478386167147
YGR129W	-1	-/-	-465.99468190968037	-30749.130646154284	171	0.3955431754874652	0.8304093567251462	0.06253602305475504
YEL037C	-1	-/-	-466.95237392932177	-32655.45727174729	171	0.39444444444444443	0.8304093567251462	0.0628242074927954
YJR094W-A	0	0/-	-467.0433145267889	-50966.721042170655	684	0.39444444444444443	0.8304093567251462	0.0628242074927954
YOR342C	0	0/0	-467.48803968634456	-40945.87263749959	684	0.39444444444444443	0.8304093567251462	0.0628242074927954
YCR016W	0	0/0	-469.62716526095755	-41763.20190268406	684	0.39444444444444443	0.8304093567251462	0.0628242074927954
YLR441C	0	0/+	-471.68690976081416	-52522.2228651708	684	0.39444444444444443	0.8304093567251462	0.0628242074927954
YGL076C	0	0/+	-474.17955738387536	-53003.49602907861	684	0.39444444444444443	0.8304093567251462	0.0628242074927954
YHL015W	0	0/+	-474.70957516599447	-50307.06624083198	684	0.39444444444444443	0.8304093567251462	0.0628242074927954
YDR471W	0	0/-	-474.78552259213757	-51750.47646632709	684	0.39444444444444443	0.8304093567251462	0.0628242074927954
YNL186W	-1	-/-	-474.8408308289945	-33597.92550780997	171	0.39335180055401664	0.8304093567251462	0.06311239193083573
YDR172W	-1	-/-	-476.18490421399474	-34041.05801070109	171	0.39226519337016574	0.8304093567251462	0.06340057636887608
YIL064W	0	0/-	-477.78823546646163	-42625.22784846928	684	0.39226519337016574	0.8304093567251462	0.06340057636887608
YOR159C	-1	-/-	-478.9920303374529	-29783.822225516662	171	0.39118457300275483	0.8304093567251462	0.06368876080691642
YLR083C	0	0/-	-480.02420379500836	-53332.75455036177	684	0.39118457300275483	0.8304093567251462	0.06368876080691642
YOL040C	-1	-/-	-480.7781733646989	-29078.57882053405	171	0.3901098901098901	0.8304093567251462	0.06397694524495677
YJR072C	0	0/-	-481.2818247920368	-54371.036827238975	684	0.3901098901098901	0.8304093567251462	0.06397694524495677
YDL130W	-1	-/-	-482.16558733582497	-33386.92021162808	171	0.38904109589041097	0.8304093567251462	0.06426512968299712
YOL115W	-1	-/-	-482.22636351548135	-31824.339828683063	171	0.3879781420765027	0.8304093567251462	0.06455331412103746
YDR321W	0	0/0	-483.2712756344117	-54620.074331979034	684	0.3879781420765027	0.8304093567251462	0.06455331412103746
YLR015W	-1	-/-	-484.23270466178656	-36725.42571768537	171	0.3869209809264305	0.8304093567251462	0.06484149855907781
YDR064W	0	0/+	-485.1772175731603	-52515.9507845554	684	0.3869209809264305	0.8304093567251462	0.06484149855907781
YNL302C	1	+/-	-485.93544459342957	-33254.160924099386	170	0.38858695652173914	0.8362573099415205	0.06484149855907781
YPL101W	-1	-/-	-487.3433278556913	-30999.76879378222	171	0.3875338753387534	0.8362573099415205	0.06512968299711816
YDL083C	-1	-/+	-487.77009316533804	-32197.04352823645	171	0.3864864864864865	0.8362573099415205	0.0654178674351585
YNL201C	-1	-/-	-490.6905738040805	-34566.75786472112	171	0.38544474393531	0.8362573099415205	0.06570605187319885
YER049W	-1	-/-	-490.78584995120764	-31441.003482155502	171	0.3844086021505376	0.8362573099415205	0.0659942363112392
YGL103W	0	0/-	-491.5649057889823	-50651.78968345106	684	0.3844086021505376	0.8362573099415205	0.0659942363112392
YPL220W	0	0/+	-491.6794609990902	-52971.612347477814	684	0.3844086021505376	0.8362573099415205	0.0659942363112392
YKL004W	-1	-/-	-493.08078456670046	-28843.180652469397	171	0.38337801608579086	0.8362573099415205	0.06628242074927954
YDR075W	-1	-/-	-493.2911319844425	-32839.8455417864	171	0.38235294117647056	0.8362573099415205	0.06657060518731989
YMR138W	-1	-/-	-493.573813281022	-29193.835711852647	171	0.38133333333333336	0.8362573099415205	0.06685878962536022
YPL198W	0	0/+	-494.0230944924988	-49038.110763933044	684	0.38133333333333336	0.8362573099415205	0.06685878962536022
YBL014C	-1	-/-	-494.56586518138647	-34436.10210837424	171	0.3803191489361702	0.8362573099415205	0.06714697406340057
YOR287C	1	+/+	-494.8160012960434	-25078.760191844776	170	0.3819628647214854	0.8421052631578947	0.06714697406340057
YLR014C	-1	-/-	-494.85289508476853	-33106.96528064832	171	0.38095238095238093	0.8421052631578947	0.06743515850144093
YNL164C	-1	-/-	-496.41110163368285	-33592.26053654589	171	0.37994722955145116	0.8421052631578947	0.06772334293948126
YIL052C	-1	-/-	-497.41231919731945	-33663.14149365481	171	0.37894736842105264	0.8421052631578947	0.06801152737752161
YBR104W	0	0/-	-498.43608147790655	-47013.819807226304	684	0.37894736842105264	0.8421052631578947	0.06801152737752161
YML074C	-1	-/-	-500.3666462600231	-33385.34571317583	171	0.3779527559055118	0.8421052631578947	0.06829971181556196
YPL038W	0	0/-	-502.10373682901263	-55524.85218470858	684	0.3779527559055118	0.8421052631578947	0.06829971181556196
YML082W	0	0/0	-505.0497343468014	-40828.21728862915	684	0.3779527559055118	0.8421052631578947	0.06829971181556196
YLR419W	0	0/0	-505.1109690410085	-40069.600942804245	684	0.3779527559055118	0.8421052631578947	0.06829971181556196
YNL178W	0	0/-	-507.0753571293317	-50787.978879689705	684	0.3779527559055118	0.8421052631578947	0.06829971181556196
YCL031C	1	+/+	-508.0522958226502	-32425.13796805218	170	0.3795811518324607	0.847953216374269	0.06829971181556196
YGL123W	0	0/+	-508.4998556636274	-51186.342002490535	684	0.3795811518324607	0.847953216374269	0.06829971181556196
YOR095C	-1	-/-	-509.24400905147195	-32662.796567279845	171	0.3785900783289817	0.847953216374269	0.0685878962536023
YJL136C	0	0/+	-509.3940406036563	-54919.83319507539	684	0.3785900783289817	0.847953216374269	0.0685878962536023
YPL254W	-1	-/-	-510.15125599503517	-36793.92180424556	171	0.3776041666666667	0.847953216374269	0.06887608069164265
YML026C	0	0/+	-512.9117854745127	-53363.942629802856	684	0.3776041666666667	0.847953216374269	0.06887608069164265
YKL216W	0	0/-	-513.0257688076235	-51685.67381433677	684	0.3776041666666667	0.847953216374269	0.06887608069164265
YLR029C	0	0/-	-513.6277442472056	-51504.10445878934	684	0.3776041666666667	0.847953216374269	0.06887608069164265
YCR051W	0	0/0	-513.9798546917737	-40428.72920057783	684	0.3776041666666667	0.847953216374269	0.06887608069164265
YGL147C	0	0/-	-514.3132837456651	-51077.1382827654	684	0.3776041666666667	0.847953216374269	0.06887608069164265
YDR144C	0	0/-	-515.3956600427628	-58041.67304174276	684	0.3776041666666667	0.847953216374269	0.06887608069164265
YDR418W	-1	-/-	-515.5366609953344	-33959.775900717825	171	0.37662337662337664	0.847953216374269	0.069164265129683
YNR015W	-1	-/-	-515.885211115703	-31012.35550200008	171	0.3756476683937824	0.847953216374269	0.06945244956772334
YLR008C	-1	-/-	-516.6091150641441	-29825.661842554808	171	0.37467700258397935	0.847953216374269	0.06974063400576369
YDR121W	-1	-/-	-518.6938059199601	-30646.453350918368	171	0.37371134020618557	0.847953216374269	0.07002881844380403
YKL180W	0	0/+	-520.1093869740143	-51225.50556986104	684	0.37371134020618557	0.847953216374269	0.07002881844380403
YBR121C	-1	-/-	-521.1521709412336	-35634.93510816246	171	0.37275064267352187	0.847953216374269	0.07031700288184438
YOR236W	-1	-/0	-521.3697031736374	-33397.40227924287	171	0.3717948717948718	0.847953216374269	0.07060518731988473
YGL031C	0	0/-	-523.4549801130197	-52326.66055549722	684	0.3717948717948718	0.847953216374269	0.07060518731988473
YGL162W	-1	-/-	-524.0139117985964	-37687.283867388964	171	0.37084398976982097	0.847953216374269	0.07089337175792507
YKR057W	-1	-/+	-524.0711467340589	-30963.446557052433	171	0.36989795918367346	0.847953216374269	0.07118155619596542
YJL025W	-1	-/-	-525.7125540748239	-30982.89158912003	171	0.36895674300254455	0.847953216374269	0.07146974063400577
YOR271C	0	0/-	-528.496092280373	-54083.48687454965	684	0.36895674300254455	0.847953216374269	0.07146974063400577
YIL078W	0	0/-	-529.4499824242666	-49696.07172707142	684	0.36895674300254455	0.847953216374269	0.07146974063400577
YAL003W	-1	-/-	-532.0378636717796	-35454.88741241768	171	0.3680203045685279	0.847953216374269	0.0717579250720461
YKL056C	-1	-/-	-533.4002096951008	-37397.1149404943	171	0.3670886075949367	0.847953216374269	0.07204610951008646
YDR300C	-1	-/0	-533.6143671870232	-31931.538794459775	171	0.3661616161616162	0.847953216374269	0.07233429394812681
YEL042W	-1	-/-	-534.2443240713328	-35181.846129400656	171	0.36523929471032746	0.847953216374269	0.07262247838616714
YCR031C	1	+/+	-534.5986485611647	-28997.391576124355	170	0.36683417085427134	0.8538011695906432	0.07262247838616714
YJR067C	0	0/-	-535.7433282483835	-50648.200495085446	684	0.36683417085427134	0.8538011695906432	0.07262247838616714
YMR127C	-1	-/-	-536.6505669653416	-30114.835481494665	171	0.3659147869674185	0.8538011695906432	0.0729106628242075
YGL210W	-1	-/-	-537.819573238492	-35689.48473495245	171	0.365	0.8538011695906432	0.07319884726224783
YGL050W	0	0/-	-537.8206260427833	-51457.636547762435	684	0.365	0.8538011695906432	0.07319884726224783
YML073C	-1	-/-	-538.8323614150286	-36837.018228426576	171	0.3640897755610973	0.8538011695906432	0.07348703170028818
YHR100C	0	0/-	-539.5645766155794	-43443.443600212224	684	0.3640897755610973	0.8538011695906432	0.07348703170028818
YDR399W	0	0/-	-540.0022999071516	-51550.993549767416	684	0.3640897755610973	0.8538011695906432	0.07348703170028818
YOL094C	-1	-/-	-540.1751305013895	-32021.016133636236	171	0.36318407960199006	0.8538011695906432	0.07377521613832853
YMR312W	-1	-/-	-540.2137998603284	-35237.683817174286	171	0.36228287841191065	0.8538011695906432	0.07406340057636887
YBL027W	0	0/-	-540.3441510442644	-52552.21599345771	684	0.36228287841191065	0.8538011695906432	0.07406340057636887
YPR062W	0	0/-	-540.4960436243564	-53274.189610024914	684	0.36228287841191065	0.8538011695906432	0.07406340057636887
YLR293C	1	+/+	-540.6497214883566	-34834.987894274294	170	0.36386138613861385	0.8596491228070176	0.07406340057636887
YML022W	0	0/-	-542.0209030290134	-52674.152288341895	684	0.36386138613861385	0.8596491228070176	0.07406340057636887
YOL120C	0	0/-	-542.2697801371105	-54758.87405877467	684	0.36386138613861385	0.8596491228070176	0.07406340057636887
YMR235C	-1	-/-	-542.6273699998856	-31069.17702667415	171	0.362962962962963	0.8596491228070176	0.07435158501440922
YCL037C	0	0/-	-543.3716914905235	-49865.553582886234	684	0.362962962962963	0.8596491228070176	0.07435158501440922
YHR094C	-1	-/-	-543.430222697556	-35190.28136874363	171	0.3620689655172414	0.8596491228070176	0.07463976945244957
YLR406C	0	0/-	-544.0005529294722	-50706.35053110868	684	0.3620689655172414	0.8596491228070176	0.07463976945244957
YEL018W	-1	-/-	-549.6859138607979	-31967.908505164087	171	0.36117936117936117	0.8596491228070176	0.07492795389048991
YJL191W	1	+/+	-552.1357166543603	-28150.003636300564	170	0.3627450980392157	0.8654970760233918	0.07492795389048991
YMR268W-A	0	0/-	-553.4015115560032	-41270.50550398789	684	0.3627450980392157	0.8654970760233918	0.07492795389048991
YDL229W	-1	-/+	-553.4749867022038	-32374.30532938242	171	0.36185819070904646	0.8654970760233918	0.07521613832853026
YGL097W	-1	-/-	-553.9026750400662	-32366.79446284566	171	0.36097560975609755	0.8654970760233918	0.07550432276657061
YNR011C	-1	-/-	-554.3112538475543	-34896.63456282206	171	0.36009732360097324	0.8654970760233918	0.07579250720461095
YNL153C	-1	-/-	-554.4098970405757	-32938.87561514601	171	0.3592233009708738	0.8654970760233918	0.0760806916426513
YOR359W	-1	-/-	-555.5906936824322	-30858.989232122898	171	0.3583535108958838	0.8654970760233918	0.07636887608069164
YOR195W	-1	-/-	-557.1072458773851	-30266.654262073338	171	0.357487922705314	0.8654970760233918	0.07665706051873199
YER086W	0	0/0	-557.197824921459	-50768.608061488834	684	0.357487922705314	0.8654970760233918	0.07665706051873199
YPL081W	0	0/+	-558.9547753012739	-49651.818089842796	684	0.357487922705314	0.8654970760233918	0.07665706051873199
YIL158W	0	0/0	-559.0488902330399	-46620.79698246694	684	0.357487922705314	0.8654970760233918	0.07665706051873199
YHR020W	-1	-/-	-561.5781829543412	-24915.84451745823	171	0.3566265060240964	0.8654970760233918	0.07694524495677234
YKR082W	-1	-/-	-561.654582105577	-33966.29311429709	171	0.3557692307692308	0.8654970760233918	0.07723342939481267
YPL273W	0	0/-	-561.8649323433638	-52060.327028794214	684	0.3557692307692308	0.8654970760233918	0.07723342939481267
YOL127W	-1	-/-	-563.3833674862981	-33335.880415447056	171	0.354916067146283	0.8654970760233918	0.07752161383285303
YPR033C	-1	-/-	-563.4611759418622	-33839.61549564544	171	0.35406698564593303	0.8654970760233918	0.07780979827089338
YKL029C	-1	-/-	-563.8889991007745	-33068.38656869158	171	0.3532219570405728	0.8654970760233918	0.07809798270893371
YLR321C	-1	-/-	-565.6767802676186	-31467.137801631354	171	0.3523809523809524	0.8654970760233918	0.07838616714697406
YJL138C	-1	-/-	-566.4205299131572	-30514.842428565025	171	0.3515439429928741	0.8654970760233918	0.07867435158501442
YPL249C-A	0	0/-	-566.689254433848	-44371.42101432197	684	0.3515439429928741	0.8654970760233918	0.07867435158501442
YGL030W	1	+/+	-566.8407862111926	-31042.254675209522	170	0.35308056872037913	0.8713450292397661	0.07867435158501442
YLR316C	-1	-/-	-567.4004440903664	-29683.217740118504	171	0.35224586288416077	0.8713450292397661	0.07896253602305475
YDR020C	0	0/-	-567.6428731769556	-43788.12390913407	684	0.35224586288416077	0.8713450292397661	0.07896253602305475
YNL199C	-1	-/-	-567.886731620878	-37569.99177659489	171	0.35141509433962265	0.8713450292397661	0.0792507204610951
YBL071W-A	-1	-/-	-568.1061849873513	-27041.315787529573	171	0.35058823529411764	0.8713450292397661	0.07953890489913544
YNL069C	0	0/+	-570.2659508693032	-54015.806718647946	684	0.35058823529411764	0.8713450292397661	0.07953890489913544
YMR233W	0	0/-	-570.6681910566986	-57993.58999945223	684	0.35058823529411764	0.8713450292397661	0.07953890489913544
YGL135W	-1	-/+	-571.2916765566915	-29187.244936078787	171	0.34976525821596244	0.8713450292397661	0.07982708933717579
YML125C	0	0/0	-572.1312125492841	-53720.87758191908	684	0.34976525821596244	0.8713450292397661	0.07982708933717579
YIL091C	0	0/+	-572.6298952188808	-42720.8454597767	684	0.34976525821596244	0.8713450292397661	0.07982708933717579
YGR061C	0	0/-	-575.037214901764	-45564.93723162287	684	0.34976525821596244	0.8713450292397661	0.07982708933717579
YFL034C-A	0	0/-	-575.4796065753326	-46093.81099051004	684	0.34976525821596244	0.8713450292397661	0.07982708933717579
YFL022C	-1	-/-	-575.5712605416775	-31255.35845683515	171	0.34894613583138173	0.8713450292397661	0.08011527377521614
YOR335C	-1	-/-	-575.5901905372739	-33377.3072957471	171	0.34813084112149534	0.8713450292397661	0.08040345821325648
YNL244C	-1	-/-	-575.7639670372009	-34264.64046385884	171	0.3473193473193473	0.8713450292397661	0.08069164265129683
YGR191W	-1	-/-	-575.9072618186474	-33440.424277462065	171	0.34651162790697676	0.8713450292397661	0.08097982708933718
YDR002W	-1	-/-	-576.1076223310083	-30373.354188246652	171	0.345707656612529	0.8713450292397661	0.08126801152737752
YBR191W	0	0/-	-577.5876155022997	-54492.66881090496	684	0.345707656612529	0.8713450292397661	0.08126801152737752
YOR101W	0	0/-	-577.6721517955884	-50704.01376600843	684	0.345707656612529	0.8713450292397661	0.08126801152737752
YGR034W	0	0/-	-579.047990554478	-54834.26374759944	684	0.345707656612529	0.8713450292397661	0.08126801152737752
YOL092W	0	0/-	-579.560984774027	-42595.74068552209	684	0.345707656612529	0.8713450292397661	0.08126801152737752
YLR407W	0	0/0	-580.3511757012457	-40629.235045233276	684	0.345707656612529	0.8713450292397661	0.08126801152737752
YGR152C	-1	-/-	-580.696057356894	-31187.211472660303	171	0.3449074074074074	0.8713450292397661	0.08155619596541787
YDL121C	0	0/0	-580.7086827321909	-40533.0870837844	684	0.3449074074074074	0.8713450292397661	0.08155619596541787
YHR118C	-1	-/-	-581.8044579848647	-33143.84033128619	171	0.3441108545034642	0.8713450292397661	0.08184438040345822
YGR140W	-1	-/-	-584.5660246238112	-32305.45384310931	171	0.3433179723502304	0.8713450292397661	0.08213256484149856
YDR234W	0	0/0	-584.7960664513521	-46849.9917695974	684	0.3433179723502304	0.8713450292397661	0.08213256484149856
YIL148W	0	0/-	-585.1569010107778	-52770.942573150154	684	0.3433179723502304	0.8713450292397661	0.08213256484149856
YGR093W	0	0/-	-585.3009375669062	-38715.92660280317	684	0.3433179723502304	0.8713450292397661	0.08213256484149856
YER118C	-1	-/-	-586.5223131775856	-32792.39650379866	171	0.3425287356321839	0.8713450292397661	0.08242074927953891
YFR028C	-1	-/-	-587.5158557072282	-33438.436421491206	171	0.34174311926605505	0.8713450292397661	0.08270893371757924
YGR118W	-1	-/+	-587.8567677140236	-33308.870484128594	171	0.34096109839816935	0.8713450292397661	0.0829971181556196
YLR355C	-1	-/-	-587.9901948077604	-30472.315481957048	171	0.3401826484018265	0.8713450292397661	0.08328530259365995
YGR185C	-1	-/-	-589.2359390594065	-34916.61298990622	171	0.33940774487471526	0.8713450292397661	0.08357348703170028
YNL256W	-1	-/-	-590.3315105307847	-36971.71129229851	171	0.3386363636363636	0.8713450292397661	0.08386167146974063
YOR260W	-1	-/-	-591.3308853842318	-34866.391925964504	171	0.3378684807256236	0.8713450292397661	0.08414985590778098
YKL125W	-1	-/-	-592.294300397858	-35212.10733369924	171	0.33710407239819007	0.8713450292397661	0.08443804034582132
YGR027C	0	0/-	-592.8438862022012	-54242.018579760566	684	0.33710407239819007	0.8713450292397661	0.08443804034582132
YGR148C	0	0/-	-593.3299242747016	-53865.86187615106	684	0.33710407239819007	0.8713450292397661	0.08443804034582132
YLR340W	-1	-/-	-594.3261729422957	-34715.04811854102	171	0.3363431151241535	0.8713450292397661	0.08472622478386167
YHR141C	0	0/-	-594.3355192738818	-49648.77142793045	684	0.3363431151241535	0.8713450292397661	0.08472622478386167
YJL087C	-1	-/-	-594.5641762316227	-30434.009509451687	171	0.3355855855855856	0.8713450292397661	0.08501440922190202
YER009W	-1	-/0	-594.7549167871475	-39026.800949431956	171	0.3348314606741573	0.8713450292397661	0.08530259365994236
YKR063C	-1	-/+	-597.7760541588068	-30707.420072549954	171	0.33408071748878926	0.8713450292397661	0.08559077809798271
YJR003C	0	0/0	-598.0744175147265	-39414.474915414816	684	0.33408071748878926	0.8713450292397661	0.08559077809798271
YDR023W	-1	-/-	-599.52787104249	-38307.9789095819	171	0.3333333333333333	0.8713450292397661	0.08587896253602305
YDR198C	-1	-/-	-600.021107763052	-29116.18106879294	171	0.3325892857142857	0.8713450292397661	0.0861671469740634
YBR189W	0	0/+	-600.9024296379648	-59030.67018729402	684	0.3325892857142857	0.8713450292397661	0.0861671469740634
YDR464W	-1	-/0	-604.4444763343781	-32430.201857892796	171	0.33184855233853006	0.8713450292397661	0.08645533141210375
YLR412W	0	0/0	-605.1374339936301	-56463.224218610674	684	0.33184855233853006	0.8713450292397661	0.08645533141210375
YFR002W	-1	-/-	-606.02501770854	-34262.244852568954	171	0.33111111111111113	0.8713450292397661	0.08674351585014409
YFR009W	-1	-/-	-606.0577994026244	-36686.22548406571	171	0.3303769401330377	0.8713450292397661	0.08703170028818444
YMR211W	-1	-/-	-606.984560906887	-31382.669361054897	171	0.32964601769911506	0.8713450292397661	0.08731988472622479
YCR020W-B	-1	-/-	-608.0858005285263	-29750.32811065018	171	0.32891832229580575	0.8713450292397661	0.08760806916426513
YLR075W	-1	-/-	-608.7747386842966	-31709.884714201093	171	0.32819383259911894	0.8713450292397661	0.08789625360230548
YOR281C	-1	-/-	-610.33779303357	-40445.43608960137	171	0.3274725274725275	0.8713450292397661	0.08818443804034583
YIL016W	-1	-/-	-611.6887985467911	-31989.964062318206	171	0.3267543859649123	0.8713450292397661	0.08847262247838616
YHR149C	0	0/-	-616.940807148465	-56643.58369004505	684	0.3267543859649123	0.8713450292397661	0.08847262247838616
YLR200W	-1	-/-	-618.1270001586527	-32284.921992791817	171	0.32603938730853393	0.8713450292397661	0.08876080691642652
YER102W	0	0/+	-619.5545125044882	-49180.87840705132	684	0.32603938730853393	0.8713450292397661	0.08876080691642652
YIL021W	-1	-/-	-619.9438034743071	-35155.16821090877	171	0.32532751091703055	0.8713450292397661	0.08904899135446685
YGR272C	1	+/+	-620.1324543133378	-25365.254723407328	170	0.32679738562091504	0.8771929824561403	0.08904899135446685
YGL189C	0	0/+	-620.8246543277055	-49798.018301586155	684	0.32679738562091504	0.8771929824561403	0.08904899135446685
YCR060W	-1	-/-	-622.2581294029951	-32910.86214721203	171	0.32608695652173914	0.8771929824561403	0.0893371757925072
YHR046C	0	0/-	-623.6225174274296	-49150.92575689219	684	0.32608695652173914	0.8771929824561403	0.0893371757925072
YOR312C	0	0/-	-627.2340061948635	-53433.008705249056	684	0.32608695652173914	0.8771929824561403	0.0893371757925072
YEL048C	0	0/-	-628.2137854136527	-40580.712121152785	684	0.32608695652173914	0.8771929824561403	0.0893371757925072
YHR019C	-1	-/-	-628.7704120576382	-33952.28529347479	171	0.32537960954446854	0.8771929824561403	0.08962536023054755
YIL069C	0	0/+	-629.5412425193936	-49004.22980793286	684	0.32537960954446854	0.8771929824561403	0.08962536023054755
YOR098C	-1	-/-	-630.0951716452837	-30668.049091607332	171	0.3246753246753247	0.8771929824561403	0.08991354466858789
YJR145C	1	+/-	-633.0416812300682	-30488.283461362123	170	0.326133909287257	0.8830409356725146	0.08991354466858789
YIR006C	-1	-/-	-633.2838227450848	-34093.83185071871	171	0.3254310344827586	0.8830409356725146	0.09020172910662824
YJR069C	-1	-/-	-634.738002538681	-33642.9164824076	171	0.3247311827956989	0.8830409356725146	0.0904899135446686
YJR055W	-1	-/+	-635.0533024817705	-36871.26338450611	171	0.3240343347639485	0.8830409356725146	0.09077809798270893
YOR063W	-1	-/+	-636.0086738951504	-32322.069653291255	171	0.3233404710920771	0.8830409356725146	0.09106628242074928
YIL018W	-1	-/-	-638.459376104176	-31722.635437197983	171	0.32264957264957267	0.8830409356725146	0.09135446685878963
YAL033W	1	+/+	-639.1801882088184	-33894.91413143277	170	0.32409381663113007	0.8888888888888888	0.09135446685878963
YKR094C	0	0/-	-641.0327349286526	-53361.97677304596	684	0.32409381663113007	0.8888888888888888	0.09135446685878963
YGL232W	-1	-/-	-641.7579005099833	-36393.146567288786	171	0.32340425531914896	0.8888888888888888	0.09164265129682997
YHR083W	-1	-/-	-641.8004409261048	-35685.4325459376	171	0.3227176220806794	0.8888888888888888	0.09193083573487032
YDR017C	-1	-/-	-642.38436280936	-34866.7191124782	171	0.3220338983050847	0.8888888888888888	0.09221902017291066
YOR021C	0	0/-	-643.8462429838255	-40886.405464920215	684	0.3220338983050847	0.8888888888888888	0.09221902017291066
YMR080C	-1	-/-	-643.9927969276905	-30839.936505258083	171	0.321353065539112	0.8888888888888888	0.09250720461095101
YGR251W	1	+/+	-645.4369090795517	-26324.400426372886	170	0.3227848101265823	0.8947368421052632	0.09250720461095101
YER156C	0	0/-	-645.532317862846	-45337.53609972983	684	0.3227848101265823	0.8947368421052632	0.09250720461095101
YLR372W	-1	-/-	-646.3280105479062	-35695.39082669094	171	0.32210526315789473	0.8947368421052632	0.09279538904899136
YFR031C-A	0	0/-	-647.5240187970921	-52465.85094899032	684	0.32210526315789473	0.8947368421052632	0.09279538904899136
YER117W	-1	-/-	-648.5409817099571	-36651.77574494481	171	0.32142857142857145	0.8947368421052632	0.0930835734870317
YER148W	-1	-/-	-648.72040678747	-35168.144690917805	171	0.32075471698113206	0.8947368421052632	0.09337175792507205
YHR021C	-1	-/+	-649.0650594085455	-38694.70718582347	171	0.3200836820083682	0.8947368421052632	0.0936599423631124
YHL026C	0	0/0	-649.1336040874012	-40310.57729996345	684	0.3200836820083682	0.8947368421052632	0.0936599423631124
YBR249C	0	0/0	-649.5076791616157	-55294.82414857065	684	0.3200836820083682	0.8947368421052632	0.0936599423631124
YDL235C	-1	-/-	-649.7077036499977	-33146.231645315886	171	0.31941544885177453	0.8947368421052632	0.09394812680115273
YKL122C	-1	-/-	-650.7668228596449	-32031.45232692361	171	0.31875	0.8947368421052632	0.09423631123919309
YOR061W	-1	-/-	-651.1934439390898	-35255.73969948292	171	0.3180873180873181	0.8947368421052632	0.09452449567723344
YML097C	-1	-/-	-651.3232760429382	-35696.735933911055	171	0.31742738589211617	0.8947368421052632	0.09481268011527377
YBR242W	0	0/-	-651.7390765957534	-40442.896699217614	684	0.31742738589211617	0.8947368421052632	0.09481268011527377
YMR234W	-1	-/-	-652.1045262813568	-32213.398652471602	171	0.3167701863354037	0.8947368421052632	0.09510086455331412
YDL042C	-1	-/-	-652.5125855207443	-33437.538887642324	171	0.31611570247933884	0.8947368421052632	0.09538904899135446
YBR031W	0	0/-	-653.692450415343	-48799.28371344879	684	0.31611570247933884	0.8947368421052632	0.09538904899135446
YGR024C	-1	-/-	-654.9453655183315	-33458.86086321436	171	0.3154639175257732	0.8947368421052632	0.09567723342939481
YPR052C	-1	-/-	-657.2809099406004	-36428.91970192082	171	0.3148148148148148	0.8947368421052632	0.09596541786743516
YMR243C	-1	-/-	-659.5689005404711	-32723.533009260893	171	0.3141683778234086	0.8947368421052632	0.0962536023054755
YNR029C	0	0/0	-660.4445634363219	-41200.4203493027	684	0.3141683778234086	0.8947368421052632	0.0962536023054755
YNL209W	-1	-/+	-661.1452087387443	-32917.85949527472	171	0.3135245901639344	0.8947368421052632	0.09654178674351585
YJL208C	-1	-/-	-662.2542215436697	-30296.73854959011	171	0.3128834355828221	0.8947368421052632	0.0968299711815562
YMR143W	-1	-/+	-662.950339525938	-36072.53330123052	171	0.3122448979591837	0.8947368421052632	0.09711815561959654
YNL221C	1	+/+	-665.1600598394871	-34665.39071378112	170	0.3136456211812627	0.9005847953216374	0.09711815561959654
YDR450W	-1	-/+	-665.5010280944407	-31566.164131645113	171	0.3130081300813008	0.9005847953216374	0.09740634005763689
YMR288W	-1	-/-	-665.5626518726349	-36070.41260652244	171	0.31237322515212984	0.9005847953216374	0.09769452449567724
YPL128C	-1	-/-	-665.7855327613652	-33080.62141435221	171	0.3117408906882591	0.9005847953216374	0.09798270893371758
YDR049W	0	0/-	-665.9012146294117	-42234.64947656356	684	0.3117408906882591	0.9005847953216374	0.09798270893371758
YDL074C	-1	-/-	-667.7985724247992	-33159.08511862531	171	0.3111111111111111	0.9005847953216374	0.09827089337175793
YMR153W	-1	-/-	-668.3909683860838	-31729.603662196547	171	0.31048387096774194	0.9005847953216374	0.09855907780979827
YPR009W	-1	-/-	-668.5872991681099	-38746.92184668593	171	0.30985915492957744	0.9005847953216374	0.09884726224783862
YLR287C-A	0	0/-	-669.8638615813106	-48056.979982753284	684	0.30985915492957744	0.9005847953216374	0.09884726224783862
YNL050C	0	0/0	-669.910564288497	-43222.78213972226	684	0.30985915492957744	0.9005847953216374	0.09884726224783862
YBR025C	0	0/-	-677.9115931610577	-54222.14089623233	684	0.30985915492957744	0.9005847953216374	0.09884726224783862
YDR025W	-1	-/+	-678.0873271524906	-30529.972433060408	171	0.3092369477911647	0.9005847953216374	0.09913544668587897
YDR156W	-1	-/-	-678.2846620809287	-35403.73274314217	171	0.30861723446893785	0.9005847953216374	0.0994236311239193
YBR171W	-1	-/-	-678.5143850743771	-31696.33367550373	171	0.308	0.9005847953216374	0.09971181556195965
YDR240C	-1	-/-	-680.0865993201733	-33661.121043067425	171	0.3073852295409182	0.9005847953216374	0.1
YKL186C	-1	-/-	-680.178960159421	-33264.50444999337	171	0.30677290836653387	0.9005847953216374	0.10028818443804034
YBL079W	-1	-/-	-680.235452234745	-29684.442282021046	171	0.3061630218687873	0.9005847953216374	0.1005763688760807
YER099C	0	0/-	-680.8923817500472	-54589.461156262085	684	0.3061630218687873	0.9005847953216374	0.1005763688760807
YPL175W	-1	-/-	-681.6105749756098	-28529.916635356843	171	0.3055555555555556	0.9005847953216374	0.10086455331412104
YBR261C	0	0/-	-682.4770111325197	-51812.76944586309	684	0.3055555555555556	0.9005847953216374	0.10086455331412104
YNL123W	-1	-/-	-683.5763525739312	-38506.77170569077	171	0.30495049504950494	0.9005847953216374	0.10115273775216138
YGR198W	0	0/-	-684.0511662750505	-54322.67882779706	684	0.30495049504950494	0.9005847953216374	0.10115273775216138
YDR447C	-1	-/-	-686.6405594637617	-37646.03386559989	171	0.30434782608695654	0.9005847953216374	0.10144092219020173
YLR192C	1	+/+	-686.9010000228882	-38209.7223905921	170	0.3057199211045365	0.9064327485380117	0.10144092219020173
YJL193W	0	0/-	-686.982517706696	-41701.045628601685	684	0.3057199211045365	0.9064327485380117	0.10144092219020173
YBR084C-A	0	0/-	-687.5603247811086	-56798.4843284036	684	0.3057199211045365	0.9064327485380117	0.10144092219020173
YHR206W	-1	-/-	-687.9596026316285	-32973.09312033467	171	0.3051181102362205	0.9064327485380117	0.10172910662824207
YBL092W	0	0/-	-688.819046708988	-53438.192336290376	684	0.3051181102362205	0.9064327485380117	0.10172910662824207
YML106W	0	0/-	-688.9414032124914	-52973.49380776379	684	0.3051181102362205	0.9064327485380117	0.10172910662824207
YAR002W	-1	-/-	-689.4671240746975	-37073.44991180301	171	0.3045186640471513	0.9064327485380117	0.10201729106628242
YMR012W	-1	-/-	-689.5668991655111	-34278.843151435256	171	0.30392156862745096	0.9064327485380117	0.10230547550432277
YOL149W	-1	-/-	-692.6734609305859	-34901.65195634961	171	0.30332681017612523	0.9064327485380117	0.10259365994236311
YNL166C	-1	-/-	-692.7567830458283	-32434.10584745556	171	0.302734375	0.9064327485380117	0.10288184438040346
YDL039C	-1	-/0	-692.9673070758581	-29610.68750255555	171	0.30214424951267055	0.9064327485380117	0.10317002881844381
YLR048W	-1	-/+	-694.3343539088964	-33191.363206118345	171	0.301556420233463	0.9064327485380117	0.10345821325648415
YOR108W	0	0/0	-694.3425014019012	-54997.50376640726	684	0.301556420233463	0.9064327485380117	0.10345821325648415
YHR068W	-1	-/-	-694.4557301998138	-35039.744564563036	171	0.30097087378640774	0.9064327485380117	0.1037463976945245
YML065W	-1	-/-	-695.2204017341137	-33146.84148713946	171	0.3003875968992248	0.9064327485380117	0.10403458213256485
YOL145C	-1	-/-	-696.3643022328615	-35977.6897388529	171	0.29980657640232106	0.9064327485380117	0.10432276657060519
YLR063W	0	0/+	-697.3284649550915	-41015.162249747664	684	0.29980657640232106	0.9064327485380117	0.10432276657060519
YBR141C	0	0/+	-697.4591816067696	-41315.08310969267	684	0.29980657640232106	0.9064327485380117	0.10432276657060519
YNL247W	-1	-/-	-697.5900638103485	-24709.71841210127	171	0.29922779922779924	0.9064327485380117	0.10461095100864554
YBR202W	-1	-/-	-698.9288416206837	-34539.07284107804	171	0.29865125240847784	0.9064327485380117	0.10489913544668587
YNR051C	0	0/-	-700.6026475951076	-56397.364591167774	684	0.29865125240847784	0.9064327485380117	0.10489913544668587
YJL008C	-1	-/-	-701.142636474222	-37050.33907991275	171	0.2980769230769231	0.9064327485380117	0.10518731988472622
YGL210W-A	-1	-/-	-701.4782543182373	-25339.584057435393	171	0.29750479846449135	0.9064327485380117	0.10547550432276658
YHR216W	0	0/-	-703.6727628484368	-51524.198133533355	684	0.29750479846449135	0.9064327485380117	0.10547550432276658
YGR208W	0	0/0	-703.8190221115947	-49871.18846597709	684	0.29750479846449135	0.9064327485380117	0.10547550432276658
YER056C-A	0	0/-	-705.4868309181184	-53880.263528149575	684	0.29750479846449135	0.9064327485380117	0.10547550432276658
YER031C	-1	-/-	-708.4947144091129	-36129.41875252128	171	0.29693486590038315	0.9064327485380117	0.10576368876080691
YDR012W	0	0/-	-710.2484463201836	-49186.8052750295	684	0.29693486590038315	0.9064327485380117	0.10576368876080691
YGL116W	-1	-/-	-710.5416160225868	-34826.8248386085	171	0.29636711281070743	0.9064327485380117	0.10605187319884726
YLR413W	0	0/-	-710.7060920689255	-43649.07648822805	684	0.29636711281070743	0.9064327485380117	0.10605187319884726
YBL061C	-1	-/-	-711.1967192590237	-38304.77134683728	171	0.2958015267175573	0.9064327485380117	0.10634005763688761
YLR105C	-1	-/-	-714.7671691179276	-33432.814549833536	171	0.29523809523809524	0.9064327485380117	0.10662824207492795
YLR287C	0	0/-	-716.7547653540969	-40318.82857810706	684	0.29523809523809524	0.9064327485380117	0.10662824207492795
YFR037C	-1	-/-	-717.6397173553705	-31971.336251810193	171	0.2946768060836502	0.9064327485380117	0.1069164265129683
YMR185W	0	0/0	-719.8369253594428	-42633.50992694829	684	0.2946768060836502	0.9064327485380117	0.1069164265129683
YBR153W	-1	-/-	-720.5427794754505	-34343.63263492286	171	0.29411764705882354	0.9064327485380117	0.10720461095100864
YER168C	-1	-/-	-721.6247274046764	-34219.57149221655	171	0.2935606060606061	0.9064327485380117	0.10749279538904899
YNL067W	0	0/-	-723.081120592542	-50980.87196914852	684	0.2935606060606061	0.9064327485380117	0.10749279538904899
YOR188W	-1	-/0	-724.5974073372781	-33840.03295985982	171	0.29300567107750475	0.9064327485380117	0.10778097982708934
YNL154C	-1	-/-	-724.9415076375008	-36645.378383517265	171	0.29245283018867924	0.9064327485380117	0.10806916426512968
YJL061W	-1	-/-	-725.6302023679018	-35248.79026763141	171	0.2919020715630885	0.9064327485380117	0.10835734870317003
YLR150W	-1	-/-	-727.3012306578457	-37086.44906007126	171	0.29135338345864664	0.9064327485380117	0.10864553314121038
YGR094W	-1	-/-	-727.408298112452	-29193.753531374037	171	0.29080675422138835	0.9064327485380117	0.10893371757925072
YMR259C	0	0/-	-727.4757384900004	-44615.98434528522	684	0.29080675422138835	0.9064327485380117	0.10893371757925072
YBL081W	0	0/0	-727.6582717839628	-43351.52337624319	684	0.29080675422138835	0.9064327485380117	0.10893371757925072
YDR079W	-1	-/-	-728.6883796453476	-34861.08486816287	171	0.2902621722846442	0.9064327485380117	0.10922190201729107
YLR147C	-1	-/-	-729.1416433602571	-33478.28348232806	171	0.2897196261682243	0.9064327485380117	0.10951008645533142
YJL005W	-1	-/-	-729.7954542785883	-38598.32045696676	171	0.2891791044776119	0.9064327485380117	0.10979827089337175
YGR054W	-1	-/-	-729.9784415364265	-27242.283332645893	171	0.2886405959031657	0.9064327485380117	0.1100864553314121
YBR069C	-1	-/-	-731.2163081802428	-32295.686019627377	171	0.28810408921933084	0.9064327485380117	0.11037463976945244
YJL189W	0	0/-	-731.7792750038207	-54250.4683712367	684	0.28810408921933084	0.9064327485380117	0.11037463976945244
YDR514C	0	0/0	-732.1496454924345	-42847.6446412215	684	0.28810408921933084	0.9064327485380117	0.11037463976945244
YML018C	0	0/0	-732.5506209302694	-42548.16544042062	684	0.28810408921933084	0.9064327485380117	0.11037463976945244
YNR027W	-1	-/-	-732.8873249292374	-31377.089386940002	171	0.287569573283859	0.9064327485380117	0.1106628242074928
YHL012W	-1	-/-	-733.2499257326126	-24031.1833319664	171	0.28703703703703703	0.9064327485380117	0.11095100864553314
YBL042C	-1	-/-	-733.5120042320341	-33552.88944113813	171	0.28650646950092423	0.9064327485380117	0.11123919308357348
YGL148W	0	0/0	-736.4011665324215	-50736.4703762813	684	0.28650646950092423	0.9064327485380117	0.11123919308357348
YKL173W	-1	-/-	-737.2618692666292	-34459.263031855226	171	0.2859778597785978	0.9064327485380117	0.11152737752161383
YGL043W	-1	-/-	-739.4298682808876	-30427.05704152584	171	0.285451197053407	0.9064327485380117	0.11181556195965418
YOR133W	-1	-/-	-740.7408549264073	-29577.00034148246	171	0.2849264705882353	0.9064327485380117	0.11210374639769452
YDR444W	0	0/-	-741.0501340180635	-42276.29432575405	684	0.2849264705882353	0.9064327485380117	0.11210374639769452
YBL093C	-1	-/-	-741.293139398098	-33867.222166240215	171	0.28440366972477066	0.9064327485380117	0.11239193083573487
YLR018C	0	0/-	-744.0467602843419	-51829.43445392046	684	0.28440366972477066	0.9064327485380117	0.11239193083573487
YIL130W	0	0/-	-744.5343204066157	-55334.752777202055	684	0.28440366972477066	0.9064327485380117	0.11239193083573487
YOL052C	0	0/-	-744.9737479360774	-53579.84950289503	684	0.28440366972477066	0.9064327485380117	0.11239193083573487
YIL038C	-1	-/-	-745.8302690386772	-33225.023139595985	171	0.2838827838827839	0.9064327485380117	0.11268011527377522
YBR233W-A	-1	-/-	-747.404743552208	-26889.172147274017	171	0.283363802559415	0.9064327485380117	0.11296829971181556
YDL136W	0	0/+	-747.5142820496112	-51797.1624833527	684	0.283363802559415	0.9064327485380117	0.11296829971181556
YDR478W	1	+/+	-747.6556580662727	-36616.22465317324	170	0.2846715328467153	0.9122807017543859	0.11296829971181556
YDL102W	-1	-/-	-747.6643599495292	-33644.74511047453	171	0.28415300546448086	0.9122807017543859	0.11325648414985591
YOR308C	-1	-/+	-748.0360065624118	-32112.186990343034	171	0.28363636363636363	0.9122807017543859	0.11354466858789625
YGL044C	-1	-/-	-749.6136566027999	-34995.14235176891	171	0.2831215970961887	0.9122807017543859	0.1138328530259366
YHR032W	0	0/-	-750.5241762315854	-43202.58478185069	684	0.2831215970961887	0.9122807017543859	0.1138328530259366
YBL035C	-1	-/-	-751.0429416652769	-30151.66681051813	171	0.2826086956521739	0.9122807017543859	0.11412103746397695
YHR072W-A	1	+/+	-752.9282493889332	-27021.718917876482	170	0.28390596745027125	0.9181286549707602	0.11412103746397695
YPL108W	0	0/0	-753.0693084150553	-39927.34358139336	684	0.28390596745027125	0.9181286549707602	0.11412103746397695
YKR043C	0	0/0	-754.2414550147951	-42067.17248010263	684	0.28390596745027125	0.9181286549707602	0.11412103746397695
YHR031C	-1	-/-	-754.3028176724911	-34277.67378768325	171	0.2833935018050541	0.9181286549707602	0.11440922190201729
YNR021W	0	0/-	-754.8061815686524	-43156.98501109332	684	0.2833935018050541	0.9181286549707602	0.11440922190201729
YOR233W	-1	-/-	-754.9806900918484	-34290.42886415124	171	0.2828828828828829	0.9181286549707602	0.11469740634005764
YJL080C	-1	-/-	-755.1587627530098	-37052.844634369016	171	0.2823741007194245	0.9181286549707602	0.11498559077809799
YOR390W	0	0/-	-756.6379163637757	-40054.84801194072	684	0.2823741007194245	0.9181286549707602	0.11498559077809799
YER029C	-1	-/-	-756.829898275435	-35425.529002470896	171	0.28186714542190305	0.9181286549707602	0.11527377521613832
YIL142W	-1	-/-	-760.6817502081394	-37570.58805657923	171	0.28136200716845877	0.9181286549707602	0.11556195965417868
YBR238C	0	0/-	-761.0751969686244	-43904.77098036767	684	0.28136200716845877	0.9181286549707602	0.11556195965417868
YJL209W	-1	-/-	-761.1674894094467	-34611.335905216634	171	0.2808586762075134	0.9181286549707602	0.11585014409221903
YPL015C	-1	-/-	-764.4434670433402	-37209.201132558286	171	0.28035714285714286	0.9181286549707602	0.11613832853025936
YKR072C	-1	-/-	-764.6436633765697	-36654.499749958515	171	0.2798573975044563	0.9181286549707602	0.11642651296829971
YBR130C	-1	-/-	-765.6659622639418	-36473.52948082611	171	0.2793594306049822	0.9181286549707602	0.11671469740634005
YOR295W	-1	-/-	-766.1653519868851	-35380.26007068157	171	0.27886323268206037	0.9181286549707602	0.1170028818443804
YNL245C	-1	-/-	-766.6221039295197	-33336.97615920007	171	0.2783687943262411	0.9181286549707602	0.11729106628242075
YIL092W	0	0/0	-767.0028803944588	-39509.00650270283	684	0.2783687943262411	0.9181286549707602	0.11729106628242075
YGR082W	-1	-/-	-767.3654631376266	-34724.742320492864	171	0.2778761061946903	0.9181286549707602	0.11757925072046109
YPR125W	-1	-/-	-769.4217080622911	-38501.25618983805	171	0.2773851590106007	0.9181286549707602	0.11786743515850144
YOR262W	0	0/-	-770.4698726087809	-41525.89154004585	684	0.2773851590106007	0.9181286549707602	0.11786743515850144
YPR133C	-1	-/-	-770.8576394021511	-31486.340677797794	171	0.2768959435626102	0.9181286549707602	0.11815561959654179
YEL040W	0	0/-	-771.1096434537321	-57318.04363961704	684	0.2768959435626102	0.9181286549707602	0.11815561959654179
YLL004W	-1	-/-	-771.6422955989838	-37898.28912766278	171	0.2764084507042254	0.9181286549707602	0.11844380403458213
YKR086W	-1	-/-	-772.4684311747551	-31342.313309593126	171	0.2759226713532513	0.9181286549707602	0.11873198847262248
YBL076C	0	0/-	-773.8374231029302	-53173.03568386473	684	0.2759226713532513	0.9181286549707602	0.11873198847262248
YAL002W	-1	-/-	-773.993254289031	-35006.57858927548	171	0.2754385964912281	0.9181286549707602	0.11902017291066283
YGR222W	-1	-/-	-775.7773579359055	-37552.208511799574	171	0.27495621716287216	0.9181286549707602	0.11930835734870317
YJR016C	0	0/0	-777.7317282119766	-56676.671548203565	684	0.27495621716287216	0.9181286549707602	0.11930835734870317
YBR181C	0	0/+	-778.4624611195177	-57042.919841074385	684	0.27495621716287216	0.9181286549707602	0.11930835734870317
YPL068C	0	0/0	-778.7089906423353	-42422.92130763037	684	0.27495621716287216	0.9181286549707602	0.11930835734870317
YML099C	-1	-/-	-780.1215455830097	-36185.77786047757	171	0.2744755244755245	0.9181286549707602	0.11959654178674352
YJR056C	0	0/0	-785.489058688283	-42919.190777137876	684	0.2744755244755245	0.9181286549707602	0.11959654178674352
YPR043W	0	0/-	-786.1607168056071	-54820.0569102522	684	0.2744755244755245	0.9181286549707602	0.11959654178674352
YLR057W	0	0/-	-786.5314235617407	-42968.93320829468	684	0.2744755244755245	0.9181286549707602	0.11959654178674352
YOL123W	-1	-/-	-787.1840746551752	-38793.904676154256	171	0.27399650959860383	0.9181286549707602	0.11988472622478386
YMR212C	-1	-/0	-788.8227280974388	-33015.55671578646	171	0.2735191637630662	0.9181286549707602	0.1201729106628242
YPL210C	-1	-/-	-790.7664742022753	-34399.13394011557	171	0.27304347826086955	0.9181286549707602	0.12046109510086456
YGR188C	-1	-/-	-790.8596878945827	-33695.53022685647	171	0.2725694444444444	0.9181286549707602	0.1207492795389049
YGL201C	-1	-/-	-791.7886620759964	-31126.532993912697	171	0.2720970537261698	0.9181286549707602	0.12103746397694524
YOR253W	-1	-/-	-792.5197118669748	-27895.180558025837	171	0.27162629757785467	0.9181286549707602	0.1213256484149856
YJL200C	0	0/-	-792.6180269997567	-52277.66333056986	684	0.27162629757785467	0.9181286549707602	0.1213256484149856
YLR264W	-1	-/+	-793.1196535229683	-32003.423626691103	171	0.2711571675302245	0.9181286549707602	0.12161383285302593
YOR047C	-1	-/-	-794.2974243499339	-35078.40572764352	171	0.2706896551724138	0.9181286549707602	0.12190201729106628
YPL181W	-1	-/-	-794.7284307982773	-42130.43621284142	171	0.270223752151463	0.9181286549707602	0.12219020172910663
YJL197W	0	0/-	-794.8506147265434	-54871.64429967664	684	0.270223752151463	0.9181286549707602	0.12219020172910663
YFR038W	0	0/-	-795.0532419122756	-63005.41086313198	684	0.270223752151463	0.9181286549707602	0.12219020172910663
YIL139C	-1	-/-	-795.1754957437515	-32605.143807798624	171	0.2697594501718213	0.9181286549707602	0.12247838616714697
YBR246W	0	0/-	-796.8352356404066	-41746.49650687538	684	0.2697594501718213	0.9181286549707602	0.12247838616714697
YPL082C	1	+/+	-796.8931368216872	-30312.91737053916	170	0.27101200686106347	0.9239766081871345	0.12247838616714697
YJR064W	-1	-/-	-797.812556385994	-34476.654786884785	171	0.2705479452054795	0.9239766081871345	0.12276657060518732
YIL161W	0	0/0	-798.0266704745591	-43190.21522780135	684	0.2705479452054795	0.9239766081871345	0.12276657060518732
YGR079W	0	0/0	-798.5725146116456	-41364.53592743294	684	0.2705479452054795	0.9239766081871345	0.12276657060518732
YCL036W	0	0/0	-799.5868774596602	-52117.66441677604	684	0.2705479452054795	0.9239766081871345	0.12276657060518732
YBL113C	0	0/0	-801.8435538560152	-38225.777057893574	684	0.2705479452054795	0.9239766081871345	0.12276657060518732
YDL064W	-1	-/-	-801.8650735840201	-30665.41439601034	171	0.27008547008547007	0.9239766081871345	0.12305475504322766
YOR346W	-1	-/-	-802.0639286637306	-32171.736616909504	171	0.2696245733788396	0.9239766081871345	0.12334293948126801
YCR054C	0	0/0	-802.681765627116	-59081.41777092754	684	0.2696245733788396	0.9239766081871345	0.12334293948126801
YHR167W	-1	-/-	-805.2260003089905	-35770.448609024286	171	0.26916524701873934	0.9239766081871345	0.12363112391930836
YNL254C	0	0/0	-805.8624527058564	-59170.09442480048	684	0.26916524701873934	0.9239766081871345	0.12363112391930836
YBR218C	-1	-/-	-806.0566429048777	-31028.170228898525	171	0.2687074829931973	0.9239766081871345	0.1239193083573487
YBR252W	0	0/-	-807.4478229749948	-54668.75276927743	684	0.2687074829931973	0.9239766081871345	0.1239193083573487
YJR043C	-1	-/-	-809.2730152904987	-34764.82741050422	171	0.26825127334465193	0.9239766081871345	0.12420749279538905
YOR154W	0	0/-	-809.7233054358512	-56315.42977309413	684	0.26825127334465193	0.9239766081871345	0.12420749279538905
YGL092W	-1	-/-	-810.5571380853653	-34328.052451729774	171	0.2677966101694915	0.9239766081871345	0.1244956772334294
YDL097C	-1	-/-	-810.8236028850079	-35717.46134569403	171	0.2673434856175973	0.9239766081871345	0.12478386167146974
YJL014W	-1	-/-	-811.3609442710876	-36035.75823390484	171	0.2668918918918919	0.9239766081871345	0.1250720461095101
YNL181W	0	0/0	-812.0958556383848	-44867.21641647816	684	0.2668918918918919	0.9239766081871345	0.1250720461095101
YLR451W	-1	-/-	-812.9657210223377	-34395.23602343723	171	0.26644182124789206	0.9239766081871345	0.12536023054755044
YPL244C	-1	-/-	-815.6118812561035	-35469.406380176544	171	0.265993265993266	0.9239766081871345	0.1256484149855908
YGL126W	-1	-/-	-815.8754163086414	-33497.43997058272	171	0.26554621848739496	0.9239766081871345	0.1259365994236311
YOL006C	-1	-/-	-815.9615498185158	-33527.23830598593	171	0.2651006711409396	0.9239766081871345	0.12622478386167146
YCR043C	0	0/0	-816.8303781449795	-41286.8239184916	684	0.2651006711409396	0.9239766081871345	0.12622478386167146
YPL050C	-1	-/-	-816.8956070393324	-36094.20364134014	171	0.2646566164154104	0.9239766081871345	0.12651296829971181
YDR195W	-1	-/-	-817.294340915978	-30904.25702572614	171	0.26421404682274247	0.9239766081871345	0.12680115273775217
YLR285W	-1	-/-	-818.3571752905846	-35559.58604671061	171	0.2637729549248748	0.9239766081871345	0.12708933717579252
YML031W	-1	-/-	-818.5120440125465	-32124.13389402628	171	0.2633333333333333	0.9239766081871345	0.12737752161383284
YDL108W	-1	-/-	-818.7408481985331	-34962.54476712458	171	0.2628951747088186	0.9239766081871345	0.1276657060518732
YNL068C	-1	-/-	-820.2588893510401	-32401.463243041188	171	0.26245847176079734	0.9239766081871345	0.12795389048991354
YJL184W	-1	-/-	-820.6957429498434	-35704.68586324155	171	0.2620232172470978	0.9239766081871345	0.1282420749279539
YHR187W	-1	-/-	-821.7301308512688	-35994.84358716011	171	0.26158940397350994	0.9239766081871345	0.12853025936599424
YEL003W	-1	-/-	-824.4534897208214	-34175.48340782523	171	0.2611570247933884	0.9239766081871345	0.1288184438040346
YOL141W	0	0/-	-824.5493328333832	-49889.85603212239	684	0.2611570247933884	0.9239766081871345	0.1288184438040346
YGL016W	-1	-/0	-825.1532424390316	-35656.08501255512	171	0.2607260726072607	0.9239766081871345	0.12910662824207492
YHR077C	-1	-/-	-826.6583320647478	-32040.4764739424	171	0.2602965403624382	0.9239766081871345	0.12939481268011527
YKL063C	0	0/0	-826.8007684499025	-41593.04303500429	684	0.2602965403624382	0.9239766081871345	0.12939481268011527
YLL036C	-1	-/-	-829.9064348936081	-40415.75333106518	171	0.2598684210526316	0.9239766081871345	0.12968299711815562
YAL029C	-1	-/-	-831.2328456640244	-34690.64662563801	171	0.2594417077175698	0.9239766081871345	0.12997118155619597
YOR242C	0	0/-	-831.2709144353867	-53940.70636109635	684	0.2594417077175698	0.9239766081871345	0.12997118155619597
YMR321C	0	0/0	-831.6307632774115	-44330.75899491459	684	0.2594417077175698	0.9239766081871345	0.12997118155619597
YIL035C	-1	-/-	-831.9934032559395	-34906.97097015381	171	0.25901639344262295	0.9239766081871345	0.13025936599423632
YHR193C	-1	-/-	-833.8073017597198	-34892.86063465476	171	0.25859247135842883	0.9239766081871345	0.13054755043227664
YPL245W	0	0/0	-834.2429356724024	-43761.4433641769	684	0.25859247135842883	0.9239766081871345	0.13054755043227664
YFL035C	-1	-/-	-834.8543450832367	-23313.917323112488	171	0.2581699346405229	0.9239766081871345	0.130835734870317
YFL035C-A	-1	-/-	-834.8543453216553	-23313.91725373268	171	0.25774877650897227	0.9239766081871345	0.13112391930835735
YMR132C	0	0/0	-835.1477628117427	-55592.977559192106	684	0.25774877650897227	0.9239766081871345	0.13112391930835735
YGL243W	-1	-/-	-835.4846415519714	-34108.27027712762	171	0.25732899022801303	0.9239766081871345	0.1314121037463977
YDR026C	0	0/-	-835.5278127044439	-45314.2025334537	684	0.25732899022801303	0.9239766081871345	0.1314121037463977
YER055C	0	0/0	-835.8517233571038	-54672.18665655237	684	0.25732899022801303	0.9239766081871345	0.1314121037463977
YOR370C	0	0/-	-836.1553231030703	-55909.36942510307	684	0.25732899022801303	0.9239766081871345	0.1314121037463977
YBR092C	-1	-/-	-836.5575404912233	-39579.05657534301	171	0.25691056910569104	0.9239766081871345	0.13170028818443805
YCR053W	-1	-/0	-836.8508098274469	-33569.02376677096	171	0.2564935064935065	0.9239766081871345	0.1319884726224784
YER021W	-1	-/-	-837.7050680145621	-37377.441245533526	171	0.2560777957860616	0.9239766081871345	0.13227665706051872
YFR036W	-1	-/-	-838.4300625324249	-35245.54896378517	171	0.255663430420712	0.9239766081871345	0.13256484149855907
YDR416W	-1	-/-	-838.7463634908199	-39222.79915764928	171	0.2552504038772213	0.9239766081871345	0.13285302593659942
YOR304C-A	0	0/-	-838.9310411214828	-43279.03524274379	684	0.2552504038772213	0.9239766081871345	0.13285302593659942
YLR275W	-1	-/-	-838.9542552828789	-32130.054099738598	171	0.25483870967741934	0.9239766081871345	0.13314121037463977
YJL115W	-1	-/-	-840.4632307887077	-38064.05187675357	171	0.25442834138486314	0.9239766081871345	0.13342939481268012
YJL006C	-1	-/-	-841.1246646493673	-36533.99414746463	171	0.2540192926045016	0.9239766081871345	0.13371757925072045
YBR167C	1	+/+	-841.6028528809547	-31411.739638626575	170	0.2552166934189406	0.9298245614035088	0.13371757925072045
YMR129W	-1	-/-	-841.7019736170769	-29706.665493883193	171	0.2548076923076923	0.9298245614035088	0.1340057636887608
YNL023C	-1	-/-	-842.9016580581665	-31177.45902967453	171	0.2544	0.9298245614035088	0.13429394812680115
YJL111W	-1	-/-	-843.4530180692673	-36953.80522042513	171	0.2539936102236422	0.9298245614035088	0.1345821325648415
YGR230W	-1	-/-	-843.474669367075	-39189.36877411604	171	0.2535885167464115	0.9298245614035088	0.13487031700288185
YDR167W	-1	-/-	-845.2298987209797	-33713.48652291484	171	0.2531847133757962	0.9298245614035088	0.1351585014409222
YDL084W	-1	-/-	-845.3929826617241	-33396.632343411446	171	0.2527821939586645	0.9298245614035088	0.13544668587896252
YGL086W	-1	-/-	-845.9961495026946	-31866.902597509325	171	0.2523809523809524	0.9298245614035088	0.13573487031700288
YCR063W	-1	-/-	-846.6653359532356	-30153.229764549993	171	0.2519809825673534	0.9298245614035088	0.13602305475504323
YKL074C	-1	-/-	-846.77577739954	-37994.115256398916	171	0.25158227848101267	0.9298245614035088	0.13631123919308358
YML030W	0	0/-	-847.6541758775711	-40144.31622540951	684	0.25158227848101267	0.9298245614035088	0.13631123919308358
YHR005C	-1	-/-	-848.2079303860664	-29526.03483478725	171	0.25118483412322273	0.9298245614035088	0.13659942363112393
YJL162C	0	0/-	-848.2173839965835	-59226.09186562989	684	0.25118483412322273	0.9298245614035088	0.13659942363112393
YNL216W	-1	-/-	-848.6833779811859	-34765.71022987366	171	0.250788643533123	0.9298245614035088	0.13688760806916425
YDR385W	-1	-/-	-848.7979423999786	-29505.268000990152	171	0.2503937007874016	0.9298245614035088	0.1371757925072046
YGR229C	-1	-/-	-849.0956100523472	-36379.53621634841	171	0.25	0.9298245614035088	0.13746397694524495
YKL193C	-1	-/-	-850.3696326315403	-34141.014860756695	171	0.24960753532182103	0.9298245614035088	0.1377521613832853
YJL183W	-1	-/-	-850.3875442445278	-37098.648696005344	171	0.24921630094043887	0.9298245614035088	0.13804034582132566
YDR267C	0	0/-	-851.007491087541	-55882.33216833696	684	0.24921630094043887	0.9298245614035088	0.13804034582132566
YDL122W	0	0/-	-851.0226020272821	-51777.67541461042	684	0.24921630094043887	0.9298245614035088	0.13804034582132566
YDL192W	-1	-/-	-851.1077356934547	-34397.81250560284	171	0.24882629107981222	0.9298245614035088	0.138328530259366
YGL019W	-1	-/-	-851.8925157487392	-30924.322841465473	171	0.2484375	0.9298245614035088	0.13861671469740633
YPL052W-A	0	0/-	-853.1075657308102	-41780.471016436815	684	0.2484375	0.9298245614035088	0.13861671469740633
YDR341C	-1	-/-	-853.7984534204006	-34575.1612816602	171	0.24804992199687986	0.9298245614035088	0.13890489913544668
YPL227C	-1	-/-	-855.0333250910044	-34892.82742752135	171	0.24766355140186916	0.9298245614035088	0.13919308357348703
YER137C	0	0/0	-856.1513914763927	-40764.038628034294	684	0.24766355140186916	0.9298245614035088	0.13919308357348703
YBL090W	-1	-/-	-856.786356151104	-32832.609795451164	171	0.24727838258164853	0.9298245614035088	0.13948126801152738
YAR008W	-1	-/-	-857.8185148835182	-34711.18311677873	171	0.2468944099378882	0.9298245614035088	0.13976945244956773
YLR357W	-1	-/-	-858.1735958755016	-33177.041612535715	171	0.24651162790697675	0.9298245614035088	0.14005763688760806
YGL080W	0	0/-	-858.3765945681371	-60848.64181070868	684	0.24651162790697675	0.9298245614035088	0.14005763688760806
YLR367W	0	0/-	-858.6408502985723	-61440.01254076185	684	0.24651162790697675	0.9298245614035088	0.14005763688760806
YGL155W	-1	-/0	-862.0965036153793	-34850.71106387861	171	0.24613003095975233	0.9298245614035088	0.1403458213256484
YMR277W	-1	-/-	-863.0786112546921	-34173.433244109154	171	0.24574961360123648	0.9298245614035088	0.14063400576368876
YHR045W	0	0/0	-864.3799082702026	-44895.13317867648	684	0.24574961360123648	0.9298245614035088	0.14063400576368876
YFR032C-A	0	0/-	-865.9699711501598	-46297.191109494306	684	0.24574961360123648	0.9298245614035088	0.14063400576368876
YDR381W	-1	-/-	-869.3257454037666	-37527.186170995235	171	0.24537037037037038	0.9298245614035088	0.1409221902017291
YBL009W	-1	-/-	-869.914869427681	-33926.00345160067	171	0.24499229583975346	0.9298245614035088	0.14121037463976946
YER116C	-1	-/-	-870.683929681778	-32476.584403336048	171	0.24461538461538462	0.9298245614035088	0.1414985590778098
YIL065C	-1	-/-	-870.7756338939071	-36109.24226888269	171	0.24423963133640553	0.9298245614035088	0.14178674351585013
YMR209C	0	0/0	-873.0908733904362	-42138.885001666844	684	0.24423963133640553	0.9298245614035088	0.14178674351585013
YOL130W	-1	-/-	-873.6374976634979	-33148.97278738022	171	0.24386503067484663	0.9298245614035088	0.14207492795389048
YPL199C	0	0/-	-873.6725701093674	-42708.599903434515	684	0.24386503067484663	0.9298245614035088	0.14207492795389048
YNL316C	0	0/0	-874.922420496121	-58931.84695619531	684	0.24386503067484663	0.9298245614035088	0.14207492795389048
YCR087C-A	0	0/+	-876.3021824359894	-42130.45371514559	684	0.24386503067484663	0.9298245614035088	0.14207492795389048
YJR129C	0	0/-	-876.8004275858402	-43153.120871946216	684	0.24386503067484663	0.9298245614035088	0.14207492795389048
YNL087W	0	0/-	-876.8204850703478	-54957.42656604014	684	0.24386503067484663	0.9298245614035088	0.14207492795389048
YER016W	-1	-/-	-878.2939491271973	-36169.7258146368	171	0.2434915773353752	0.9298245614035088	0.14236311239193083
YHR133C	-1	-/-	-878.4581446647644	-33392.89756396413	171	0.24311926605504589	0.9298245614035088	0.14265129682997119
YDR470C	-1	-/-	-878.6375744715333	-34278.07821198553	171	0.24274809160305344	0.9298245614035088	0.14293948126801154
YMR121C	0	0/-	-878.7157077831216	-53898.662865271326	684	0.24274809160305344	0.9298245614035088	0.14293948126801154
YGL234W	0	0/-	-879.9877665392123	-49600.774311541114	684	0.24274809160305344	0.9298245614035088	0.14293948126801154
YOR212W	-1	-/-	-880.3672811985016	-31743.490062236786	171	0.2423780487804878	0.9298245614035088	0.14322766570605186
YDR489W	-1	-/-	-880.654332280159	-35926.255068957806	171	0.2420091324200913	0.9298245614035088	0.1435158501440922
YDL155W	-1	-/-	-880.7694722414017	-33439.078482210636	171	0.24164133738601823	0.9298245614035088	0.14380403458213256
YFL045C	-1	-/-	-881.2324434556067	-38605.32683396712	171	0.24127465857359637	0.9298245614035088	0.1440922190201729
YLL001W	-1	-/-	-881.3558736927807	-36148.958287206944	171	0.2409090909090909	0.9298245614035088	0.14438040345821326
YDR454C	0	0/-	-881.7881671655923	-57771.184722537175	684	0.2409090909090909	0.9298245614035088	0.14438040345821326
YFL062W	0	0/-	-882.91422290029	-52036.441834034864	684	0.2409090909090909	0.9298245614035088	0.14438040345821326
YCL011C	-1	-/-	-883.1582990288734	-32506.861723154783	171	0.2405446293494705	0.9298245614035088	0.14466858789625361
YDR266C	0	0/-	-883.263457775116	-41978.47079214454	684	0.2405446293494705	0.9298245614035088	0.14466858789625361
YBL106C	-1	-/-	-883.532475233078	-36101.79320508242	171	0.24018126888217523	0.9298245614035088	0.14495677233429394
YCL002C	0	0/0	-883.6365576684475	-43118.09346748516	684	0.24018126888217523	0.9298245614035088	0.14495677233429394
YDR194C	-1	-/+	-884.0519302338362	-33565.12261234224	171	0.2398190045248869	0.9298245614035088	0.1452449567723343
YNL309W	-1	-/-	-884.0804188549519	-38238.466398090124	171	0.2394578313253012	0.9298245614035088	0.14553314121037464
YPL279C	0	0/-	-884.1106653213501	-38378.78310036659	684	0.2394578313253012	0.9298245614035088	0.14553314121037464
YJL145W	-1	-/-	-884.8859810829163	-33471.42961204052	171	0.23909774436090225	0.9298245614035088	0.145821325648415
YER114C	-1	-/-	-886.5308795757592	-32825.158645842224	171	0.23873873873873874	0.9298245614035088	0.14610951008645534
YDR390C	0	0/-	-886.6944188140333	-61218.28801995423	684	0.23873873873873874	0.9298245614035088	0.14610951008645534
YDL156W	0	0/-	-888.4192327857018	-41919.74448597431	684	0.23873873873873874	0.9298245614035088	0.14610951008645534
YCL062W	-1	-/-	-889.4692469239235	-24898.933482825756	171	0.2383808095952024	0.9298245614035088	0.14639769452449566
YIL053W	-1	-/-	-889.53204696998	-35786.949566897005	171	0.23802395209580837	0.9298245614035088	0.14668587896253601
YHR049W	0	0/0	-889.7015579529107	-56324.50927184522	684	0.23802395209580837	0.9298245614035088	0.14668587896253601
YGR074W	-1	-/-	-891.0035545825958	-29192.368512496352	171	0.23766816143497757	0.9298245614035088	0.14697406340057637
YBL111C	0	0/0	-891.0230944156647	-39321.22698144615	684	0.23766816143497757	0.9298245614035088	0.14697406340057637
YJL124C	-1	-/-	-891.120223864913	-34197.43249844015	171	0.2373134328358209	0.9298245614035088	0.14726224783861672
YML046W	-1	-/-	-892.4993540048599	-35408.40846335888	171	0.23695976154992549	0.9298245614035088	0.14755043227665707
YNL298W	-1	-/-	-893.90322214365	-38652.44341623783	171	0.23660714285714285	0.9298245614035088	0.14783861671469742
YOR305W	-1	-/0	-893.9053611755371	-24998.702096760273	171	0.2362555720653789	0.9298245614035088	0.14812680115273774
YBL039W-B	0	0/0	-894.3027120232582	-37698.99809008837	684	0.2362555720653789	0.9298245614035088	0.14812680115273774
YDR477W	-1	-/-	-894.9933178126812	-39304.76729610562	171	0.23590504451038577	0.9298245614035088	0.1484149855907781
YJL076W	-1	-/-	-896.0406610965729	-34235.60007497668	171	0.23555555555555555	0.9298245614035088	0.14870317002881844
YKR031C	-1	-/-	-897.6190147399902	-35685.62805046141	171	0.23520710059171598	0.9298245614035088	0.1489913544668588
YML114C	-1	-/-	-897.7674791812897	-37922.26439648867	171	0.23485967503692762	0.9298245614035088	0.14927953890489915
YER122C	-1	-/-	-898.0076730251312	-33795.64884394407	171	0.2345132743362832	0.9298245614035088	0.14956772334293947
YOR094W	-1	-/-	-898.1061882972717	-35450.592620015144	171	0.2341678939617084	0.9298245614035088	0.14985590778097982
YDL092W	-1	-/-	-898.4142022430897	-37315.66709044576	171	0.2338235294117647	0.9298245614035088	0.15014409221902017
YDR239C	0	0/0	-899.6096858978271	-42337.93454284966	684	0.2338235294117647	0.9298245614035088	0.15014409221902017
YOL020W	-1	-/-	-900.2018347978592	-33438.616209927946	171	0.23348017621145375	0.9298245614035088	0.15043227665706052
YPL048W	-1	-/-	-900.394264280796	-35471.52909973264	171	0.23313782991202345	0.9298245614035088	0.15072046109510087
YHR013C	-1	-/-	-900.6764643937349	-40665.349491640925	171	0.232796486090776	0.9298245614035088	0.15100864553314122
YJR032W	0	0/-	-901.1719253510237	-54283.03115610592	684	0.232796486090776	0.9298245614035088	0.15100864553314122
YDR079C-A	-1	-/-	-901.2497806549072	-27734.041308403015	171	0.2324561403508772	0.9298245614035088	0.15129682997118155
YNL098C	-1	-/-	-901.909377604723	-35396.57891499996	171	0.2321167883211679	0.9298245614035088	0.1515850144092219
YOR118W	0	0/0	-901.9917728025466	-58565.19536507642	684	0.2321167883211679	0.9298245614035088	0.1515850144092219
YER027C	-1	-/-	-902.630376636982	-43242.436356052756	171	0.23177842565597667	0.9298245614035088	0.15187319884726225
YER146W	-1	-/+	-903.1245354413986	-34947.31872346997	171	0.2314410480349345	0.9298245614035088	0.1521613832853026
YFL017W-A	-1	-/-	-905.0611624717712	-31381.820833206177	171	0.2311046511627907	0.9298245614035088	0.15244956772334295
YKL114C	-1	-/-	-905.1930725574493	-36111.85571753979	171	0.23076923076923078	0.9298245614035088	0.15273775216138327
YEL029C	-1	-/-	-905.257125377655	-33150.25821506977	171	0.23043478260869565	0.9298245614035088	0.15302593659942362
YOL039W	-1	-/-	-905.5432448387146	-31410.35555383563	171	0.2301013024602026	0.9298245614035088	0.15331412103746397
YER056C	-1	-/-	-907.3919783830643	-33384.38580016419	171	0.22976878612716764	0.9298245614035088	0.15360230547550432
YFR035C	0	0/0	-907.5260737836361	-39682.20558424294	684	0.22976878612716764	0.9298245614035088	0.15360230547550432
YOR205C	0	0/+	-909.1130325053819	-56066.71384907188	684	0.22976878612716764	0.9298245614035088	0.15360230547550432
YDR212W	-1	-/-	-909.9363436698914	-37622.29358577728	171	0.22943722943722944	0.9298245614035088	0.15389048991354468
YOR283W	0	0/0	-910.9484312534332	-42530.8172955662	684	0.22943722943722944	0.9298245614035088	0.15389048991354468
YML098W	-1	-/-	-911.4255279302597	-33126.956004321575	171	0.22910662824207492	0.9298245614035088	0.15417867435158503
YJR111C	0	0/-	-911.5738411694765	-42529.13129746914	684	0.22910662824207492	0.9298245614035088	0.15417867435158503
YHR084W	-1	-/-	-912.6065577566624	-34978.17054012418	171	0.22877697841726619	0.9298245614035088	0.15446685878962535
YMR038C	-1	-/-	-913.1424475908279	-35546.27763432264	171	0.22844827586206898	0.9298245614035088	0.1547550432276657
YNL149C	-1	-/0	-915.8007557988167	-40205.89014697075	171	0.22812051649928264	0.9298245614035088	0.15504322766570605
YMR285C	1	+/+	-916.0410099625587	-36109.78196758032	170	0.22922636103151864	0.935672514619883	0.15504322766570605
YFL066C	0	0/0	-916.0415126904845	-38642.646794460714	684	0.22922636103151864	0.935672514619883	0.15504322766570605
YNL088W	-1	-/-	-916.4488749504089	-37404.38344241679	171	0.22889842632331903	0.935672514619883	0.1553314121037464
YDR119W	0	0/-	-916.5919389687479	-58871.112147681415	684	0.22889842632331903	0.935672514619883	0.1553314121037464
YGR155W	-1	-/-	-916.7507405877113	-40254.45995157957	171	0.22857142857142856	0.935672514619883	0.15561959654178675
YDR134C	0	0/0	-917.6791058778763	-41220.80321921408	684	0.22857142857142856	0.935672514619883	0.15561959654178675
YBR055C	-1	-/-	-917.9247329235077	-32145.530532717705	171	0.2282453637660485	0.935672514619883	0.15590778097982708
YDR086C	-1	-/-	-918.2130230665207	-32105.609454400837	171	0.22792022792022792	0.935672514619883	0.15619596541786743
YBL112C	0	0/0	-918.9878834784031	-42089.70729070902	684	0.22792022792022792	0.935672514619883	0.15619596541786743
YHR219W	0	0/0	-919.3327414989471	-37761.86578375101	684	0.22792022792022792	0.935672514619883	0.15619596541786743
YGL101W	0	0/-	-920.6586491167545	-44136.113297801465	684	0.22792022792022792	0.935672514619883	0.15619596541786743
YKL005C	-1	-/-	-921.3947637975216	-39813.73870179057	171	0.22759601706970128	0.935672514619883	0.15648414985590778
YLR272C	-1	-/-	-921.7567573189735	-35415.407724142075	171	0.22727272727272727	0.935672514619883	0.15677233429394813
YAL012W	-1	-/0	-922.6164504289627	-36392.80001798272	171	0.22695035460992907	0.935672514619883	0.15706051873198848
YDL133C-A	0	0/-	-923.6242436915636	-47671.44681143761	684	0.22695035460992907	0.935672514619883	0.15706051873198848
YPL252C	0	0/0	-924.7248227074742	-55848.154981067404	684	0.22695035460992907	0.935672514619883	0.15706051873198848
YNL145W	-1	-/-	-924.9309719800949	-31654.938409246504	171	0.22662889518413598	0.935672514619883	0.15734870317002883
YDR168W	-1	-/-	-925.074126534164	-37279.67862774804	171	0.2263083451202263	0.935672514619883	0.15763688760806915
YJR080C	0	0/-	-925.2396705765277	-57053.06024284288	684	0.2263083451202263	0.935672514619883	0.15763688760806915
YFL007W	0	0/-	-925.6856108643115	-60270.74772818852	684	0.2263083451202263	0.935672514619883	0.15763688760806915
YIL090W	0	0/-	-927.4704235745594	-54951.995762956794	684	0.2263083451202263	0.935672514619883	0.15763688760806915
YML108W	0	0/0	-927.5676073729992	-41049.56472483277	684	0.2263083451202263	0.935672514619883	0.15763688760806915
YOR151C	-1	-/-	-927.8757315576077	-34126.537927776575	171	0.22598870056497175	0.935672514619883	0.1579250720461095
YCL038C	-1	-/-	-928.5606277883053	-30779.553066700697	171	0.22566995768688294	0.935672514619883	0.15821325648414986
YGR030C	1	+/+	-928.7326849102974	-37667.103215593845	170	0.2267605633802817	0.9415204678362573	0.15821325648414986
YDL189W	0	0/0	-931.0165499476716	-47710.63254746329	684	0.2267605633802817	0.9415204678362573	0.15821325648414986
YKL027W	0	0/-	-931.839000031352	-40470.391042500734	684	0.2267605633802817	0.9415204678362573	0.15821325648414986
YJL113W	-1	-/-	-931.9953210353851	-23964.96975827217	171	0.22644163150492264	0.9415204678362573	0.1585014409221902
YGL075C	-1	-/-	-933.3290207386017	-39727.84337383509	171	0.22612359550561797	0.9415204678362573	0.15878962536023056
YER019C-A	-1	-/-	-934.4124181121588	-32575.224504217505	171	0.22580645161290322	0.9415204678362573	0.15907780979827088
YJR031C	-1	-/-	-935.1072117686272	-30972.853288412094	171	0.22549019607843138	0.9415204678362573	0.15936599423631123
YHR107C	-1	-/-	-936.9470815658569	-33355.19854223728	171	0.22517482517482518	0.9415204678362573	0.15965417867435158
YLR226W	-1	-/-	-936.9989073872566	-36149.57330792025	171	0.22486033519553073	0.9415204678362573	0.15994236311239193
YBL036C	0	0/0	-937.0562879741192	-40865.72383567691	684	0.22486033519553073	0.9415204678362573	0.15994236311239193
YNR018W	0	0/-	-937.2275801002979	-44367.03086674586	684	0.22486033519553073	0.9415204678362573	0.15994236311239193
YER172C	-1	-/-	-937.6014881134033	-30947.48729502037	171	0.22454672245467225	0.9415204678362573	0.16023054755043228
YEL051W	-1	-/-	-938.1088473796844	-35417.84974601865	171	0.22423398328690808	0.9415204678362573	0.16051873198847263
YDR472W	-1	-/-	-938.5430030822754	-31646.403273701668	171	0.2239221140472879	0.9415204678362573	0.16080691642651296
YKL129C	-1	-/-	-938.5762022733688	-34360.18955183029	171	0.22361111111111112	0.9415204678362573	0.1610951008645533
YGL206C	-1	-/-	-938.9171327352524	-29246.59821665287	171	0.22330097087378642	0.9415204678362573	0.16138328530259366
YPL037C	-1	-/-	-939.1012907326221	-39539.89099371433	171	0.22299168975069253	0.9415204678362573	0.161671469740634
YBR248C	0	0/0	-939.4546721801162	-50321.62266011606	684	0.22299168975069253	0.9415204678362573	0.161671469740634
YPL117C	-1	-/-	-939.5470321178436	-32870.428738713264	171	0.22268326417704012	0.9415204678362573	0.16195965417867436
YBR085W	-1	-/-	-939.7561591342092	-33427.9259204641	171	0.2223756906077348	0.9415204678362573	0.16224783861671468
YJL180C	0	0/-	-939.7894634269178	-53990.61711172201	684	0.2223756906077348	0.9415204678362573	0.16224783861671468
YGR186W	-1	-/-	-940.4193305969238	-34985.158236563206	171	0.22206896551724137	0.9415204678362573	0.16253602305475504
YDL184C	0	0/-	-940.6543146409094	-53414.9658385776	684	0.22206896551724137	0.9415204678362573	0.16253602305475504
YHR208W	0	0/0	-941.9649393819273	-51989.395235054195	684	0.22206896551724137	0.9415204678362573	0.16253602305475504
YGR057C	-1	-/-	-942.1485036611557	-35677.81205545366	171	0.22176308539944903	0.9415204678362573	0.1628242074927954
YJL110C	-1	-/-	-942.1674695014954	-38717.045393407345	171	0.22145804676753783	0.9415204678362573	0.16311239193083574
YCR024C-A	-1	-/0	-943.0013456642628	-33934.52353617549	171	0.22115384615384615	0.9415204678362573	0.1634005763688761
YDR316W-A	-1	-/-	-943.3955750465393	-20875.02389383316	171	0.22085048010973937	0.9415204678362573	0.16368876080691644
YGR038C-A	-1	-/-	-943.4028005599976	-20619.907773256302	171	0.22054794520547946	0.9415204678362573	0.16397694524495676
YHL004W	0	0/-	-943.8024977371097	-51802.9984206059	684	0.22054794520547946	0.9415204678362573	0.16397694524495676
YLR335W	-1	-/-	-944.0568514466286	-34114.2211753428	171	0.22024623803009577	0.9415204678362573	0.1642651296829971
YHR060W	-1	-/-	-944.5684369206429	-31996.745597228408	171	0.21994535519125682	0.9415204678362573	0.16455331412103746
YEL025C	0	0/0	-944.6108185611665	-52884.97331678867	684	0.21994535519125682	0.9415204678362573	0.16455331412103746
YKL195W	-1	-/-	-945.041819691658	-35477.73778615892	171	0.21964529331514324	0.9415204678362573	0.16484149855907781
YKL049C	-1	-/-	-945.1885520368814	-36579.46681459248	171	0.21934604904632152	0.9415204678362573	0.16512968299711817
YGR020C	-1	-/-	-945.6257277131081	-34815.51155823469	171	0.21904761904761905	0.9415204678362573	0.1654178674351585
YHR003C	0	0/-	-945.878162831068	-44477.57075469196	684	0.21904761904761905	0.9415204678362573	0.1654178674351585
YMR059W	-1	-/-	-945.9205148220062	-34536.12421908975	171	0.21875	0.9415204678362573	0.16570605187319884
YLR224W	-1	-/-	-946.7258360385895	-24591.101784467697	171	0.21845318860244234	0.9415204678362573	0.1659942363112392
YGR109W-B	-1	-/-	-946.7900853157043	-21602.488338708878	171	0.2181571815718157	0.9415204678362573	0.16628242074927954
YDR062W	-1	-/-	-946.7926193475723	-35277.92576408386	171	0.2178619756427605	0.9415204678362573	0.1665706051873199
YBL069W	-1	-/-	-947.8560412526131	-33615.88139025867	171	0.21756756756756757	0.9415204678362573	0.16685878962536024
YML103C	-1	-/-	-948.7826068103313	-38640.93245010078	171	0.21727395411605938	0.9415204678362573	0.16714697406340057
YDR138W	-1	-/-	-949.1611502170563	-29869.29665994644	171	0.2169811320754717	0.9415204678362573	0.16743515850144092
YDR099W	-1	-/-	-950.9220867753029	-34324.20104910433	171	0.21668909825033647	0.9415204678362573	0.16772334293948127
YEL036C	-1	-/-	-951.5383632183075	-39707.78081250191	171	0.2163978494623656	0.9415204678362573	0.16801152737752162
YPL105C	0	0/-	-952.3806475922465	-57575.376101993024	684	0.2163978494623656	0.9415204678362573	0.16801152737752162
YOR176W	0	0/0	-952.5194445671514	-59952.371548664756	684	0.2163978494623656	0.9415204678362573	0.16801152737752162
YPR020W	-1	-/-	-953.1149827241898	-36413.45016372204	171	0.21610738255033557	0.9415204678362573	0.16829971181556197
YER160C	-1	-/-	-953.1404378414154	-22031.18190559745	171	0.2158176943699732	0.9415204678362573	0.1685878962536023
YDL143W	-1	-/-	-953.3320017755032	-40416.828452557325	171	0.21552878179384202	0.9415204678362573	0.16887608069164264
YMR042W	-1	-/-	-954.5725990831852	-32898.467595249414	171	0.21524064171122995	0.9415204678362573	0.169164265129683
YDL038C	-1	-/0	-954.7015918493271	-26860.289056181908	171	0.21495327102803738	0.9415204678362573	0.16945244956772335
YDR013W	-1	-/-	-954.7392206192017	-33650.53701901436	171	0.21466666666666667	0.9415204678362573	0.1697406340057637
YOL103W-B	-1	-/-	-955.120032787323	-20860.428068876266	171	0.21438082556591212	0.9415204678362573	0.17002881844380405
YDR034C-D	-1	-/-	-955.1563501358032	-21082.24900150299	171	0.21409574468085107	0.9415204678362573	0.17031700288184437
YOR187W	-1	-/-	-956.4500647187233	-34015.50865588337	171	0.21381142098273573	0.9415204678362573	0.17060518731988472
YNL284C-B	-1	-/-	-956.6367967128754	-20686.311718463898	171	0.21352785145888595	0.9415204678362573	0.17089337175792507
YFR055W	-1	-/-	-956.6742751561105	-34255.0073803924	171	0.21324503311258278	0.9415204678362573	0.17118155619596542
YBR187W	0	0/-	-956.886445205193	-57068.81713769538	684	0.21324503311258278	0.9415204678362573	0.17118155619596542
YBL057C	-1	-/-	-956.9640511870384	-36173.06180006266	171	0.21296296296296297	0.9415204678362573	0.17146974063400577
YKR044W	0	0/-	-957.1457821028307	-52004.986366660334	684	0.21296296296296297	0.9415204678362573	0.17146974063400577
YPR022C	0	0/-	-957.1930223703384	-41594.997480385005	684	0.21296296296296297	0.9415204678362573	0.17146974063400577
YCL055W	-1	-/-	-958.4627647399902	-36837.19478535652	171	0.21268163804491413	0.9415204678362573	0.1717579250720461
YGR231C	-1	-/-	-959.0452858805656	-35581.7517990917	171	0.21240105540897097	0.9415204678362573	0.17204610951008645
YOR106W	-1	-/-	-959.0459201335907	-38808.854241132736	171	0.21212121212121213	0.9415204678362573	0.1723342939481268
YHR034C	1	+/+	-959.4763056635857	-39290.53162890673	170	0.2131578947368421	0.9473684210526315	0.1723342939481268
YLR433C	-1	-/-	-960.5377366542816	-35270.7883580327	171	0.21287779237844942	0.9473684210526315	0.17262247838616715
YPL069C	-1	-/-	-960.6563187837601	-40062.25162804127	171	0.2125984251968504	0.9473684210526315	0.1729106628242075
YLR391W	-1	-/-	-961.1380252838135	-23102.878390550613	171	0.21231979030144169	0.9473684210526315	0.17319884726224785
YLR227W-A	-1	-/-	-961.2281255722046	-20702.332503795624	171	0.21204188481675393	0.9473684210526315	0.17348703170028817
YLR227C	0	0/-	-961.5804591588676	-59077.43397787213	684	0.21204188481675393	0.9473684210526315	0.17348703170028817
YBL022C	-1	-/-	-961.9567550718784	-38879.94210496545	171	0.21176470588235294	0.9473684210526315	0.17377521613832853
YHL034C	1	+/0	-961.9597986936569	-35878.18115222454	170	0.21279373368146215	0.9532163742690059	0.17377521613832853
YPL257W-A	-1	-/-	-962.5939440727234	-20527.408168554306	171	0.21251629726205998	0.9532163742690059	0.17406340057636888
YHR119W	-1	-/-	-963.1992435753345	-34331.92553678155	171	0.21223958333333334	0.9532163742690059	0.17435158501440923
YDR206W	-1	-/-	-963.2011651396751	-30227.804654419422	171	0.21196358907672302	0.9532163742690059	0.17463976945244958
YJR075W	0	0/-	-963.2308761328459	-57651.94070916623	684	0.21196358907672302	0.9532163742690059	0.17463976945244958
YOR142W-A	-1	-/-	-963.3810958862305	-20495.769323349	171	0.21168831168831168	0.9532163742690059	0.1749279538904899
YBL025W	-1	-/-	-963.7841344773769	-38577.088870972395	171	0.21141374837872892	0.9532163742690059	0.17521613832853025
YBR166C	0	0/0	-963.9837403367274	-55554.97553769825	684	0.21141374837872892	0.9532163742690059	0.17521613832853025
YLL067C	0	0/0	-964.0798538029194	-42522.85275977943	684	0.21141374837872892	0.9532163742690059	0.17521613832853025
YGR161C-D	-1	-/-	-964.2273235321045	-20482.805114507675	171	0.211139896373057	0.9532163742690059	0.1755043227665706
YHR014W	-1	-/-	-964.8090641498566	-33600.99960517883	171	0.2108667529107374	0.9532163742690059	0.17579250720461095
YIL085C	-1	-/-	-964.8457968682051	-34589.1184515208	171	0.21059431524547803	0.9532163742690059	0.1760806916426513
YNL024C	0	0/-	-964.9935938715935	-42856.20628255606	684	0.21059431524547803	0.9532163742690059	0.1760806916426513
YLR157C-B	-1	-/-	-965.1059622764587	-20458.63979291916	171	0.2103225806451613	0.9532163742690059	0.17636887608069166
YDR397C	-1	-/-	-965.2143265008926	-33021.48502629995	171	0.21005154639175258	0.9532163742690059	0.17665706051873198
YPL039W	0	0/0	-965.4876950606704	-43867.96102642268	684	0.21005154639175258	0.9532163742690059	0.17665706051873198
YMR144W	0	0/0	-966.6886566281319	-43104.94325822592	684	0.21005154639175258	0.9532163742690059	0.17665706051873198
YCL012C	0	0/0	-966.6919422149658	-39548.941662311554	684	0.21005154639175258	0.9532163742690059	0.17665706051873198
YPL257W-B	-1	-/-	-966.7378497123718	-20532.668836832047	171	0.2097812097812098	0.9532163742690059	0.17694524495677233
YDR316W-B	-1	-/-	-967.0129065513611	-20495.7395632267	171	0.2095115681233933	0.9532163742690059	0.17723342939481268
YGR038C-B	-1	-/-	-967.121054649353	-20530.732275009155	171	0.2092426187419769	0.9532163742690059	0.17752161383285303
YLL041C	-1	-/-	-967.1427892353386	-36228.046088343486	171	0.20897435897435898	0.9532163742690059	0.17780979827089338
YPR137C-B	-1	-/-	-967.738028049469	-20532.819797039032	171	0.2087067861715749	0.9532163742690059	0.1780979827089337
YER129W	-1	-/-	-968.1972675323486	-32347.55230307579	171	0.20843989769820973	0.9532163742690059	0.17838616714697406
YPL078C	-1	-/-	-968.5184158980846	-32587.885689109564	171	0.2081736909323116	0.9532163742690059	0.1786743515850144
YBR094W	0	0/0	-968.9027524888515	-59368.667732425034	684	0.2081736909323116	0.9532163742690059	0.1786743515850144
YDR098C-B	-1	-/-	-968.9701552391052	-20554.581884384155	171	0.20790816326530612	0.9532163742690059	0.17896253602305476
YPR080W	-1	-/-	-969.3275048136711	-33299.86038303375	171	0.20764331210191084	0.9532163742690059	0.1792507204610951
YNL018C	0	0/0	-969.6486778259277	-39748.42631882429	684	0.20764331210191084	0.9532163742690059	0.1792507204610951
YIL131C	-1	-/-	-969.6567391753197	-37209.04420107603	171	0.20737913486005088	0.9532163742690059	0.17953890489913546
YEL077C	0	0/0	-970.0103771090508	-39272.53600394726	684	0.20737913486005088	0.9532163742690059	0.17953890489913546
YDR365W-B	-1	-/-	-970.4143204689026	-20668.264446735382	171	0.2071156289707751	0.9532163742690059	0.17982708933717578
YJL054W	-1	-/-	-970.9856016039848	-38648.96410411596	171	0.2068527918781726	0.9532163742690059	0.18011527377521613
YPR088C	-1	-/-	-971.3926974833012	-33844.75147500634	171	0.20659062103929024	0.9532163742690059	0.18040345821325648
YOR142W-B	-1	-/-	-971.7414588928223	-20590.363498449326	171	0.20632911392405062	0.9532163742690059	0.18069164265129684
YMR079W	-1	-/-	-972.7172477245331	-34757.56456596404	171	0.20606826801517067	0.9532163742690059	0.1809798270893372
YJR033C	-1	-/-	-973.1772542595863	-36149.43789645657	171	0.2058080808080808	0.9532163742690059	0.1812680115273775
YGR027W-A	-1	-/-	-973.3447690010071	-20803.224824666977	171	0.2055485498108449	0.9532163742690059	0.18155619596541786
YGR202C	-1	-/-	-973.3448712229729	-35166.93229526281	171	0.2052896725440806	0.9532163742690059	0.1818443804034582
YOR192C-B	-1	-/-	-973.4505534172058	-20647.53020954132	171	0.2050314465408805	0.9532163742690059	0.18213256484149856
YDR261W-A	-1	-/-	-973.8093128204346	-20756.5700507164	171	0.20477386934673367	0.9532163742690059	0.1824207492795389
YLR410W-A	-1	-/-	-973.9115629196167	-20674.891892910004	171	0.20451693851944794	0.9532163742690059	0.18270893371757926
YDL211C	0	0/0	-974.2243009209633	-45486.456390321255	684	0.20451693851944794	0.9532163742690059	0.18270893371757926
YDR210W-B	-1	-/-	-974.8228368759155	-20612.036190271378	171	0.20426065162907267	0.9532163742690059	0.1829971181556196
YKL002W	-1	-/-	-974.917370736599	-34068.51885253191	171	0.20400500625782228	0.9532163742690059	0.18328530259365994
YMR100W	-1	-/-	-975.1646713614464	-38073.837272673845	171	0.20375	0.9532163742690059	0.1835734870317003
YKL130C	-1	-/-	-975.4826338887215	-37347.652387201786	171	0.2034956304619226	0.9532163742690059	0.18386167146974064
YDL088C	-1	-/-	-975.6418900489807	-38228.40482985973	171	0.20324189526184538	0.9532163742690059	0.184149855907781
YOR254C	-1	-/-	-975.6908767819405	-33210.24230200052	171	0.20298879202988793	0.9532163742690059	0.1844380403458213
YBR058C-A	-1	-/-	-977.0568380355835	-26138.448129832745	171	0.2027363184079602	0.9532163742690059	0.18472622478386166
YDR071C	-1	-/-	-977.3844975829124	-35764.83086234331	171	0.20248447204968945	0.9532163742690059	0.18501440922190202
YOR192C-A	-1	-/-	-977.8696098327637	-20871.37735748291	171	0.2022332506203474	0.9532163742690059	0.18530259365994237
YPR070W	-1	-/-	-978.3031849861145	-40220.91569387913	171	0.20198265179677818	0.9532163742690059	0.18559077809798272
YML015C	-1	-/-	-978.3731968402863	-36092.67049570382	171	0.20173267326732675	0.9532163742690059	0.18587896253602307
YHL029C	0	0/0	-978.4057909473777	-59500.285067858174	684	0.20173267326732675	0.9532163742690059	0.18587896253602307
YJL018W	-1	-/-	-978.5793309211731	-25643.34206086397	171	0.20148331273176762	0.9532163742690059	0.1861671469740634
YDR210W-A	-1	-/-	-978.9322628974915	-20866.787045955658	171	0.20123456790123456	0.9532163742690059	0.18645533141210374
YDL241W	0	0/0	-979.2212843894958	-43887.50255459547	684	0.20123456790123456	0.9532163742690059	0.18645533141210374
YER085C	0	0/0	-979.7547097206116	-42483.70681858063	684	0.20123456790123456	0.9532163742690059	0.18645533141210374
YDR170W-A	-1	-/-	-980.3579678535461	-21708.525390148163	171	0.20098643649815043	0.9532163742690059	0.1867435158501441
YOL103W-A	-1	-/-	-980.4330043792725	-20836.305155277252	171	0.20073891625615764	0.9532163742690059	0.18703170028818444
YPR158W-A	-1	-/-	-980.5462961196899	-20813.29139137268	171	0.2004920049200492	0.9532163742690059	0.1873198847262248
YOR323C	0	0/0	-980.6737872008234	-54749.65027206577	684	0.2004920049200492	0.9532163742690059	0.1873198847262248
YPR137C-A	-1	-/-	-980.7378582954407	-20823.484211444855	171	0.20024570024570024	0.9532163742690059	0.18760806916426512
YHR026W	-1	-/-	-980.7529590129852	-33561.6533485055	171	0.2	0.9532163742690059	0.18789625360230547
YJL178C	-1	-/-	-980.8263618461788	-38695.349555086344	171	0.19975490196078433	0.9532163742690059	0.18818443804034582
YBL020W	-1	-/-	-981.1119405031204	-32176.58014535904	171	0.19951040391676866	0.9532163742690059	0.18847262247838617
YER140W	0	0/-	-981.4510574936867	-43826.33664137125	684	0.19951040391676866	0.9532163742690059	0.18847262247838617
YOR123C	-1	-/-	-983.0210889577866	-34280.10521250963	171	0.19926650366748166	0.9532163742690059	0.18876080691642652
YGR063C	-1	-/+	-983.214878320694	-33039.000273201615	171	0.199023199023199	0.9532163742690059	0.18904899135446687
YGR161C-C	-1	-/-	-983.3499660491943	-20842.97984981537	171	0.19878048780487806	0.9532163742690059	0.1893371757925072
YGR109W-A	-1	-/-	-983.9026732444763	-20862.057980060577	171	0.19853836784409257	0.9532163742690059	0.18962536023054755
YPR158C-D	-1	-/-	-983.9279675483704	-21179.051896095276	171	0.19829683698296838	0.9532163742690059	0.1899135446685879
YOL076W	-1	-/-	-984.8749527931213	-30435.55231434107	171	0.19805589307411908	0.9532163742690059	0.19020172910662825
YCL056C	0	0/-	-984.908514790237	-44589.809440635145	684	0.19805589307411908	0.9532163742690059	0.19020172910662825
YPL096C-A	-1	-/-	-985.0421357154846	-23854.63340973854	171	0.19781553398058252	0.9532163742690059	0.1904899135446686
YKL140W	-1	-/-	-985.0734702465124	-36016.995125186164	171	0.19757575757575757	0.9532163742690059	0.19077809798270892
YPR158W-B	-1	-/-	-985.5075788497925	-21221.9011054039	171	0.1973365617433414	0.9532163742690059	0.19106628242074927
YJR147W	-1	-/-	-986.3698209524155	-37682.037165403366	171	0.19709794437726724	0.9532163742690059	0.19135446685878962
YDR237W	0	0/-	-986.440754934214	-51407.74099010322	684	0.19709794437726724	0.9532163742690059	0.19135446685878962
YNL032W	-1	-/-	-986.6029231548309	-35937.89964020252	171	0.19685990338164253	0.9532163742690059	0.19164265129682997
YGL061C	-1	-/-	-986.6447141189128	-41173.689936818555	171	0.19662243667068757	0.9532163742690059	0.19193083573487033
YHR214C-C	-1	-/-	-987.0264239311218	-21221.203949451447	171	0.1963855421686747	0.9532163742690059	0.19221902017291068
YLR143W	0	0/-	-987.899068415165	-41278.05127251148	684	0.1963855421686747	0.9532163742690059	0.19221902017291068
YHL009W-B	-1	-/-	-988.3218431472778	-20954.951507091522	171	0.19614921780986763	0.9532163742690059	0.192507204610951
YDR261C-C	-1	-/-	-989.1893472671509	-21024.238804340363	171	0.19591346153846154	0.9532163742690059	0.19279538904899135
YBR119W	-1	-/-	-990.7085366845131	-37556.88359166682	171	0.19567827130852342	0.9532163742690059	0.1930835734870317
YER159C-A	-1	-/-	-990.9680919647217	-20984.644377231598	171	0.19544364508393286	0.9532163742690059	0.19337175792507205
YGR161W-A	-1	-/-	-991.3489518165588	-21259.834753990173	171	0.19520958083832335	0.9532163742690059	0.1936599423631124
YIL062C	-1	-/-	-991.61101603508	-36596.53775477409	171	0.19497607655502391	0.9532163742690059	0.19394812680115273
YDL073W	0	0/-	-992.0666843652725	-45151.19824400544	684	0.19497607655502391	0.9532163742690059	0.19394812680115273
YKL086W	-1	-/-	-993.2305431365967	-32178.396359294653	171	0.19474313022700118	0.9532163742690059	0.19423631123919308
YGR234W	0	0/-	-993.6914573982358	-61160.048838038	684	0.19474313022700118	0.9532163742690059	0.19423631123919308
YFR032C	0	0/0	-993.9975503049791	-44952.425478387624	684	0.19474313022700118	0.9532163742690059	0.19423631123919308
YOR343C-A	-1	-/-	-994.6455626487732	-21172.572187423706	171	0.19451073985680192	0.9532163742690059	0.19452449567723343
YGL106W	-1	-/-	-994.9170219898224	-37575.957800507545	171	0.19427890345649582	0.9532163742690059	0.19481268011527378
YJR029W	-1	-/-	-994.9504950046539	-23092.363435983658	171	0.19404761904761905	0.9532163742690059	0.19510086455331413
YAR066W	0	0/0	-994.9864356517792	-46081.593026697636	684	0.19404761904761905	0.9532163742690059	0.19510086455331413
YKL018W	-1	-/-	-995.8439527451992	-39097.17953893542	171	0.1938168846611177	0.9532163742690059	0.19538904899135448
YCL058W-A	0	0/-	-996.018191754818	-38579.61702108383	684	0.1938168846611177	0.9532163742690059	0.19538904899135448
YLR323C	0	0/-	-996.2955644093454	-64458.04669978097	684	0.1938168846611177	0.9532163742690059	0.19538904899135448
YLR410W-B	-1	-/-	-996.3651986122131	-21116.207736492157	171	0.19358669833729217	0.9532163742690059	0.1956772334293948
YDR233C	0	0/-	-996.4940224662423	-59060.98373711109	684	0.19358669833729217	0.9532163742690059	0.1956772334293948
YNL121C	-1	-/-	-997.6653847694397	-37494.37976402789	171	0.1933570581257414	0.9532163742690059	0.19596541786743515
YBR251W	0	0/-	-997.89105707407	-56588.377501603216	684	0.1933570581257414	0.9532163742690059	0.19596541786743515
YNL130C-A	0	0/0	-999.208930015564	-43933.10067474842	684	0.1933570581257414	0.9532163742690059	0.19596541786743515
YDR365W-A	-1	-/-	-999.4078011512756	-21413.22744369507	171	0.19312796208530805	0.9532163742690059	0.1962536023054755
YER164W	-1	-/-	-1000.1019018888474	-32729.135800242424	171	0.19289940828402366	0.9532163742690059	0.19654178674351586
YDL058W	-1	-/-	-1000.4506579637527	-35164.15513020754	171	0.19267139479905437	0.9532163742690059	0.1968299711815562
YOL096C	0	0/0	-1000.719157166779	-55268.62927770801	684	0.19267139479905437	0.9532163742690059	0.1968299711815562
YLR262C-A	0	0/-	-1001.0787625387311	-49832.03529238328	684	0.19267139479905437	0.9532163742690059	0.1968299711815562
YLR020C	-1	-/-	-1001.1631770133972	-34841.90159958601	171	0.19244391971664698	0.9532163742690059	0.19711815561959653
YGR276C	-1	-/+	-1001.9371984004974	-36606.34722855687	171	0.19221698113207547	0.9532163742690059	0.19740634005763688
YBR198C	-1	-/-	-1001.9817408323288	-35247.96141576767	171	0.19199057714958775	0.9532163742690059	0.19769452449567723
YJL039C	-1	-/-	-1002.0936173200607	-33197.03233426809	171	0.19176470588235295	0.9532163742690059	0.19798270893371758
YBR118W	-1	-/-	-1002.6370284557343	-31180.21344769001	171	0.19153936545240893	0.9532163742690059	0.19827089337175793
YKR059W	-1	-/-	-1002.9228219985962	-32446.359639585018	171	0.19131455399061034	0.9532163742690059	0.19855907780979828
YAR014C	-1	-/-	-1003.2041305303574	-33767.559437036514	171	0.1910902696365768	0.9532163742690059	0.1988472622478386
YDR098C-A	-1	-/-	-1003.2443871498108	-21361.99982023239	171	0.19086651053864168	0.9532163742690059	0.19913544668587896
YOR337W	0	0/-	-1003.8250244613737	-52247.36838774197	684	0.19086651053864168	0.9532163742690059	0.19913544668587896
YDR523C	-1	-/-	-1003.9329912364483	-34066.6917988956	171	0.19064327485380117	0.9532163742690059	0.1994236311239193
YDR364C	-1	-/-	-1004.0036664009094	-31655.253255194053	171	0.19042056074766356	0.9532163742690059	0.19971181556195966
YHR072W	-1	-/-	-1004.2089563906193	-33350.91605105996	171	0.19019836639439908	0.9532163742690059	0.2
YPR034W	-1	-/-	-1004.2387855947018	-40551.93795964122	171	0.18997668997668998	0.9532163742690059	0.20028818443804033
YER178W	-1	-/-	-1004.7258544266224	-35802.14448043704	171	0.18975552968568102	0.9532163742690059	0.20057636887608069
YGL006W-A	0	0/0	-1005.2412763834	-38753.989102482796	684	0.18975552968568102	0.9532163742690059	0.20057636887608069
YKL113C	-1	-/-	-1005.5639193505049	-36573.13947619498	171	0.18953488372093022	0.9532163742690059	0.20086455331412104
YGR150C	0	0/+	-1005.6247887015343	-43286.17546904087	684	0.18953488372093022	0.9532163742690059	0.20086455331412104
YMR296C	-1	-/-	-1006.051029086113	-31162.216302104294	171	0.18931475029036005	0.9532163742690059	0.2011527377521614
YIL102C	0	0/0	-1006.2884922027588	-41128.11092042923	684	0.18931475029036005	0.9532163742690059	0.2011527377521614
YJR030C	0	0/0	-1006.7366277575493	-43646.617415944114	684	0.18931475029036005	0.9532163742690059	0.2011527377521614
YNL016W	-1	-/-	-1007.1145412921906	-32265.697641968727	171	0.18909512761020883	0.9532163742690059	0.20144092219020174
YPR158C-C	-1	-/-	-1007.190682888031	-21235.11027240753	171	0.18887601390498263	0.9532163742690059	0.2017291066282421
YML041C	-1	-/-	-1008.1656073257327	-39008.88735859655	171	0.1886574074074074	0.9532163742690059	0.2020172910662824
YNL188W	-1	-/-	-1008.2544111013412	-37242.512600421906	171	0.1884393063583815	0.9532163742690059	0.20230547550432276
YDR174W	-1	-/-	-1008.9902436733246	-36088.78571999073	171	0.18822170900692842	0.9532163742690059	0.2025936599423631
YHR199C-A	0	0/-	-1010.0280129313469	-39682.16652417183	684	0.18822170900692842	0.9532163742690059	0.2025936599423631
YNL035C	0	0/0	-1010.2987264692783	-43167.73355106637	684	0.18822170900692842	0.9532163742690059	0.2025936599423631
YGR147C	-1	-/-	-1010.7614952325821	-39841.72869724035	171	0.18800461361014995	0.9532163742690059	0.20288184438040346
YFR005C	-1	-/-	-1011.3423463106155	-37003.78505516052	171	0.18778801843317972	0.9532163742690059	0.20317002881844382
YPL112C	-1	-/-	-1011.4366436004639	-35203.96282422915	171	0.18757192174913695	0.9532163742690059	0.20345821325648414
YBR283C	-1	-/-	-1011.4663018882275	-35389.20529291034	171	0.18735632183908046	0.9532163742690059	0.2037463976945245
YOL054W	-1	-/-	-1012.5328393578529	-39323.35975509882	171	0.18714121699196326	0.9532163742690059	0.20403458213256484
YML006C	-1	-/-	-1012.6189996600151	-37679.578733980656	171	0.18692660550458715	0.9532163742690059	0.2043227665706052
YOR114W	0	0/0	-1013.1283903419971	-42393.559079259634	684	0.18692660550458715	0.9532163742690059	0.2043227665706052
YBR162W-A	0	0/-	-1013.4237449169159	-55712.006952516735	684	0.18692660550458715	0.9532163742690059	0.2043227665706052
YGL032C	-1	-/-	-1013.8085640668869	-32458.195484484546	171	0.18671248568155785	0.9532163742690059	0.20461095100864554
YMR046C	-1	-/-	-1013.899816274643	-23138.543087482452	171	0.18649885583524028	0.9532163742690059	0.2048991354466859
YKR048C	-1	-/-	-1014.509321808815	-36411.05288076401	171	0.18628571428571428	0.9532163742690059	0.20518731988472622
YNL055C	-1	-/-	-1014.8878520876169	-34136.17765341699	171	0.1860730593607306	0.9532163742690059	0.20547550432276657
YDR452W	0	0/0	-1014.9410549011081	-57167.59304696135	684	0.1860730593607306	0.9532163742690059	0.20547550432276657
YLR035C-A	-1	-/-	-1015.4509110450745	-21797.77051258087	171	0.18586088939566706	0.9532163742690059	0.20576368876080692
YPL139C	-1	-/-	-1015.8528407812119	-38955.02371019125	171	0.1856492027334852	0.9532163742690059	0.20605187319884727
YPL032C	-1	-/-	-1016.1152985095978	-34777.19308683276	171	0.18543799772468714	0.9532163742690059	0.20634005763688762
YJL130C	0	0/-	-1017.1345691382885	-50228.07778466679	684	0.18543799772468714	0.9532163742690059	0.20634005763688762
YDR310C	-1	-/-	-1017.923543214798	-35090.17484211922	171	0.18522727272727274	0.9532163742690059	0.20662824207492794
YNL064C	-1	-/-	-1018.2860064506531	-37884.832759171724	171	0.18501702610669693	0.9532163742690059	0.2069164265129683
YDR440W	-1	-/-	-1018.3829696178436	-36328.21030282974	171	0.18480725623582767	0.9532163742690059	0.20720461095100864
YCR034W	-1	-/-	-1018.7597109079361	-37283.778165996075	171	0.18459796149490373	0.9532163742690059	0.207492795389049
YPL094C	-1	-/-	-1019.0016460418701	-36462.56634783745	171	0.18438914027149322	0.9532163742690059	0.20778097982708935
YPL041C	-1	-/0	-1019.1433081626892	-25087.575274825096	171	0.18418079096045198	0.9532163742690059	0.2080691642651297
YPL124W	-1	-/-	-1019.3313162326813	-38673.33576989174	171	0.18397291196388263	0.9532163742690059	0.20835734870317002
YBL100W-C	0	0/0	-1019.9967041015625	-40932.96569824219	684	0.18397291196388263	0.9532163742690059	0.20835734870317002
YPL060C-A	-1	-/-	-1020.0937814712524	-21477.888898849487	171	0.18376550169109357	0.9532163742690059	0.20864553314121037
YGL040C	0	0/0	-1020.4565796572715	-57824.76859203447	684	0.18376550169109357	0.9532163742690059	0.20864553314121037
YBL005W-A	-1	-/-	-1020.8542203903198	-22679.841782927513	171	0.18355855855855857	0.9532163742690059	0.20893371757925072
YDL055C	-1	-/-	-1021.1445523947477	-31664.958173085004	171	0.18335208098987626	0.9532163742690059	0.20922190201729107
YJL112W	-1	-/-	-1021.2612991929054	-38139.90744936466	171	0.18314606741573033	0.9532163742690059	0.20951008645533142
YPL064C	0	0/-	-1021.6018335521221	-59278.00173247978	684	0.18314606741573033	0.9532163742690059	0.20951008645533142
YLR016C	-1	-/-	-1021.7176221609116	-38785.09790420532	171	0.1829405162738496	0.9532163742690059	0.20979827089337175
YGR124W	0	0/0	-1022.1256268923171	-62243.978798125405	684	0.1829405162738496	0.9532163742690059	0.20979827089337175
YDR228C	-1	-/-	-1022.5257692039013	-35786.527067393064	171	0.1827354260089686	0.9532163742690059	0.2100864553314121
YPR036W-A	-1	-/-	-1023.0649380683899	-21777.522722244263	171	0.18253079507278835	0.9532163742690059	0.21037463976945245
YDR210W-D	-1	-/-	-1023.0649390220642	-21777.522722244263	171	0.18232662192393737	0.9532163742690059	0.2106628242074928
YBL101W-A	-1	-/-	-1023.0649394989014	-21777.522722244263	171	0.18212290502793296	0.9532163742690059	0.21095100864553315
YBL008W	-1	-/-	-1023.0684096813202	-34158.56729435921	171	0.18191964285714285	0.9532163742690059	0.21123919308357347
YDR490C	-1	-/-	-1023.0844557285309	-39173.41832202673	171	0.18171683389074694	0.9532163742690059	0.21152737752161382
YFL068W	0	0/0	-1023.380516320467	-43345.34286344051	684	0.18171683389074694	0.9532163742690059	0.21152737752161382
YKL117W	-1	-/-	-1023.6971702575684	-38444.03664238006	171	0.18151447661469933	0.9532163742690059	0.21181556195965417
YNL072W	-1	-/-	-1024.518827199936	-34895.466589450836	171	0.18131256952169078	0.9532163742690059	0.21210374639769453
YDL157C	0	0/0	-1024.7793459296227	-41648.46505975723	684	0.18131256952169078	0.9532163742690059	0.21210374639769453
YIL125W	-1	-/-	-1025.4168451800942	-29619.32305253111	171	0.1811111111111111	0.9532163742690059	0.21239193083573488
YMR091C	-1	-/-	-1025.4971820116043	-36829.4603382349	171	0.18091009988901222	0.9532163742690059	0.21268011527377523
YNL238W	0	0/-	-1025.7592285126448	-57184.0957845822	684	0.18091009988901222	0.9532163742690059	0.21268011527377523
YDR014W-A	-1	-/-	-1025.8917384147644	-21837.695875167847	171	0.18070953436807094	0.9532163742690059	0.21296829971181555
YOR343C-B	-1	-/-	-1025.8917407989502	-21837.695875167847	171	0.1805094130675526	0.9532163742690059	0.2132564841498559
YDR210W-C	-1	-/-	-1025.8917574882507	-21837.695875167847	171	0.18030973451327434	0.9532163742690059	0.21354466858789625
YML045W-A	-1	-/-	-1025.8917694091797	-21837.695875167847	171	0.18011049723756906	0.9532163742690059	0.2138328530259366
YDR248C	0	0/-	-1026.951927125454	-41847.76669703424	684	0.18011049723756906	0.9532163742690059	0.2138328530259366
YPR074C	-1	-/0	-1027.558921456337	-38614.12915992737	171	0.17991169977924945	0.9532163742690059	0.21412103746397695
YGR210C	0	0/0	-1028.4414997696877	-45005.37285247445	684	0.17991169977924945	0.9532163742690059	0.21412103746397695
YJL181W	0	0/0	-1028.6888817846775	-42733.54328145087	684	0.17991169977924945	0.9532163742690059	0.21412103746397695
YGL173C	1	+/+	-1028.8330674171448	-37383.91164433956	170	0.18081587651598677	0.9590643274853801	0.21412103746397695
YGR156W	-1	-/-	-1029.6841167211533	-37046.58866339922	171	0.18061674008810572	0.9590643274853801	0.21440922190201728
YOR240W	-1	-/-	-1029.7334632873535	-25351.67255666852	171	0.18041804180418042	0.9590643274853801	0.21469740634005763
YMR001C-A	0	0/0	-1029.7977803945541	-35886.345563173294	684	0.18041804180418042	0.9590643274853801	0.21469740634005763
YJL133C-A	0	0/0	-1029.7977812290192	-35886.34556746483	684	0.18041804180418042	0.9590643274853801	0.21469740634005763
YMR247W-A	0	0/0	-1029.7977823019028	-35886.345564842224	684	0.18041804180418042	0.9590643274853801	0.21469740634005763
YGL194C-A	0	0/0	-1029.7977833747864	-35886.34556400776	684	0.18041804180418042	0.9590643274853801	0.21469740634005763
YER190C-B	0	0/0	-1029.7977840900421	-35886.34556341171	684	0.18041804180418042	0.9590643274853801	0.21469740634005763
YDR381C-A	0	0/-	-1029.7977849245071	-35886.34556400776	684	0.18041804180418042	0.9590643274853801	0.21469740634005763
YHR213W-A	0	0/0	-1029.797785282135	-35886.34556400776	684	0.18041804180418042	0.9590643274853801	0.21469740634005763
YMR230W-A	0	0/0	-1029.7977856397629	-35886.345562815666	684	0.18041804180418042	0.9590643274853801	0.21469740634005763
YNL277W-A	0	0/0	-1029.7977856397629	-35886.34556400776	684	0.18041804180418042	0.9590643274853801	0.21469740634005763
YIL102C-A	0	0/-	-1029.7977876663208	-35886.34556400776	684	0.18041804180418042	0.9590643274853801	0.21469740634005763
YBR196C-B	0	0/0	-1029.7977888584137	-35886.34556567669	684	0.18041804180418042	0.9590643274853801	0.21469740634005763
YDL007C-A	0	0/0	-1029.7977904081345	-35886.34556746483	684	0.18041804180418042	0.9590643274853801	0.21469740634005763
YOR034C-A	0	0/0	-1029.7977911233902	-35886.34556746483	684	0.18041804180418042	0.9590643274853801	0.21469740634005763
YOR316C-A	0	0/0	-1029.7977912425995	-35886.34556567669	684	0.18041804180418042	0.9590643274853801	0.21469740634005763
YDR119W-A	0	0/0	-1029.797791481018	-35886.34556567669	684	0.18041804180418042	0.9590643274853801	0.21469740634005763
YLL066W-B	0	0/0	-1029.7977920770645	-35886.34556746483	684	0.18041804180418042	0.9590643274853801	0.21469740634005763
YLR157W-A	0	0/0	-1029.7977920770645	-35886.34556746483	684	0.18041804180418042	0.9590643274853801	0.21469740634005763
YGR174W-A	0	0/0	-1029.797792315483	-35886.34556531906	684	0.18041804180418042	0.9590643274853801	0.21469740634005763
YMR105W-A	0	0/0	-1029.797792315483	-35886.34556400776	684	0.18041804180418042	0.9590643274853801	0.21469740634005763
YGR035W-A	0	0/0	-1029.7977925539017	-35886.34556567669	684	0.18041804180418042	0.9590643274853801	0.21469740634005763
YHL048C-A	0	0/0	-1029.7977925539017	-35886.34556567669	684	0.18041804180418042	0.9590643274853801	0.21469740634005763
YAL044W-A	0	0/-	-1029.7977925539017	-35886.34556734562	684	0.18041804180418042	0.9590643274853801	0.21469740634005763
YKL183C-A	0	0/0	-1029.797792673111	-35886.34556686878	684	0.18041804180418042	0.9590643274853801	0.21469740634005763
YCL011C-A	0	0/0	-1029.7977930307388	-35886.34556567669	684	0.18041804180418042	0.9590643274853801	0.21469740634005763
YLR157C-C	0	0/0	-1029.7977933883667	-35886.34556567669	684	0.18041804180418042	0.9590643274853801	0.21469740634005763
YGR169C-C	0	0/-	-1029.7977933883667	-35886.34556567669	684	0.18041804180418042	0.9590643274853801	0.21469740634005763
YKL096C-B	0	0/0	-1029.7977936267853	-35886.34556567669	684	0.18041804180418042	0.9590643274853801	0.21469740634005763
YCR108C	0	0/0	-1029.7977937459946	-35886.34556353092	684	0.18041804180418042	0.9590643274853801	0.21469740634005763
YML007C-A	0	0/0	-1029.7977939844131	-35886.34556567669	684	0.18041804180418042	0.9590643274853801	0.21469740634005763
YPL152W-A	0	0/0	-1029.797794342041	-35886.345564723015	684	0.18041804180418042	0.9590643274853801	0.21469740634005763
YLR342W-A	0	0/0	-1029.7977944612503	-35886.3455657959	684	0.18041804180418042	0.9590643274853801	0.21469740634005763
YBL039W-A	0	0/0	-1029.7977944612503	-35886.34556758404	684	0.18041804180418042	0.9590643274853801	0.21469740634005763
YMR242W-A	0	0/0	-1029.7977944612503	-35886.34556567669	684	0.18041804180418042	0.9590643274853801	0.21469740634005763
YBR255C-A	0	0/0	-1029.7977946996689	-35886.34556567669	684	0.18041804180418042	0.9590643274853801	0.21469740634005763
YOR032W-A	0	0/0	-1029.7977948188782	-35886.34556555748	684	0.18041804180418042	0.9590643274853801	0.21469740634005763
YAL067W-A	0	0/0	-1029.797795176506	-35886.34556496143	684	0.18041804180418042	0.9590643274853801	0.21469740634005763
YBL071C-B	0	0/0	-1029.7977952957153	-35886.34556603432	684	0.18041804180418042	0.9590643274853801	0.21469740634005763
YIR021W-A	0	0/0	-1029.7977954149246	-35886.3455657959	684	0.18041804180418042	0.9590643274853801	0.21469740634005763
YJL127C-A	0	0/-	-1029.7977954149246	-35886.34556567669	684	0.18041804180418042	0.9590643274853801	0.21469740634005763
YHR175W-A	0	0/0	-1029.7977957725525	-35886.34556567669	684	0.18041804180418042	0.9590643274853801	0.21469740634005763
YCL001W-B	0	0/-	-1029.7977958917618	-35886.345564842224	684	0.18041804180418042	0.9590643274853801	0.21469740634005763
YIL156W-B	0	0/0	-1029.7977962493896	-35886.34556567669	684	0.18041804180418042	0.9590643274853801	0.21469740634005763
YBR182C-A	0	0/0	-1029.797796368599	-35886.34556567669	684	0.18041804180418042	0.9590643274853801	0.21469740634005763
YLR159C-A	0	0/0	-1029.7977966070175	-35886.34556591511	684	0.18041804180418042	0.9590643274853801	0.21469740634005763
YLR146W-A	0	0/0	-1029.7977966070175	-35886.34556567669	684	0.18041804180418042	0.9590643274853801	0.21469740634005763
YMR175W-A	0	0/0	-1029.7977966070175	-35886.34556567669	684	0.18041804180418042	0.9590643274853801	0.21469740634005763
YLR157W-C	0	0/0	-1029.7977966070175	-35886.34556531906	684	0.18041804180418042	0.9590643274853801	0.21469740634005763
YAL063C-A	0	0/0	-1029.7977967262268	-35886.345563173294	684	0.18041804180418042	0.9590643274853801	0.21469740634005763
YGR240C-A	0	0/0	-1029.7977967262268	-35886.34556531906	684	0.18041804180418042	0.9590643274853801	0.21469740634005763
YOL166W-A	0	0/0	-1029.7977969646454	-35886.34556567669	684	0.18041804180418042	0.9590643274853801	0.21469740634005763
YJR005C-A	0	0/0	-1029.7977969646454	-35886.34556567669	684	0.18041804180418042	0.9590643274853801	0.21469740634005763
YHR213W-B	0	0/0	-1029.797797203064	-35886.34556567669	684	0.18041804180418042	0.9590643274853801	0.21469740634005763
YBR072C-A	0	0/0	-1029.7977973222733	-35886.34556567669	684	0.18041804180418042	0.9590643274853801	0.21469740634005763
YDR003W-A	0	0/0	-1029.7977976799011	-35886.34556567669	684	0.18041804180418042	0.9590643274853801	0.21469740634005763
YOL155W-A	0	0/0	-1029.7977976799011	-35886.34556603432	684	0.18041804180418042	0.9590643274853801	0.21469740634005763
YBR298C-A	0	0/0	-1029.7977977991104	-35886.34556567669	684	0.18041804180418042	0.9590643274853801	0.21469740634005763
YML054C-A	0	0/0	-1029.7977977991104	-35886.34556567669	684	0.18041804180418042	0.9590643274853801	0.21469740634005763
YBR230W-A	0	0/0	-1029.7977977991104	-35886.34556591511	684	0.18041804180418042	0.9590643274853801	0.21469740634005763
YBR201C-A	0	0/0	-1029.7977977991104	-35886.34556567669	684	0.18041804180418042	0.9590643274853801	0.21469740634005763
YHR214C-E	0	0/0	-1029.797798037529	-35886.34556567669	684	0.18041804180418042	0.9590643274853801	0.21469740634005763
YLR099W-A	0	0/-	-1029.7977981567383	-35886.34556567669	684	0.18041804180418042	0.9590643274853801	0.21469740634005763
YFL041W-A	0	0/0	-1029.7977985143661	-35886.34556567669	684	0.18041804180418042	0.9590643274853801	0.21469740634005763
YAR035C-A	0	0/0	-1029.7977986335754	-35886.34556567669	684	0.18041804180418042	0.9590643274853801	0.21469740634005763
YCR024C-B	0	0/0	-1029.7977989912033	-35886.34556591511	684	0.18041804180418042	0.9590643274853801	0.21469740634005763
YDR524W-A	0	0/0	-1029.7977989912033	-35886.34556567669	684	0.18041804180418042	0.9590643274853801	0.21469740634005763
YHR050W-A	0	0/0	-1029.7977991104126	-35886.34556567669	684	0.18041804180418042	0.9590643274853801	0.21469740634005763
YER053C-A	0	0/0	-1029.7977991104126	-35886.34556567669	684	0.18041804180418042	0.9590643274853801	0.21469740634005763
YHR007C-A	0	0/0	-1029.7977991104126	-35886.34556567669	684	0.18041804180418042	0.9590643274853801	0.21469740634005763
YGL041C-B	0	0/0	-1029.797799229622	-35886.34556567669	684	0.18041804180418042	0.9590643274853801	0.21469740634005763
YBR200W-A	0	0/0	-1029.7977993488312	-35886.34556603432	684	0.18041804180418042	0.9590643274853801	0.21469740634005763
YKL018C-A	0	0/0	-1029.7977994680405	-35886.34556603432	684	0.18041804180418042	0.9590643274853801	0.21469740634005763
YBL108C-A	0	0/-	-1029.7977995872498	-35886.34556746483	684	0.18041804180418042	0.9590643274853801	0.21469740634005763
YMR182W-A	0	0/0	-1029.7977995872498	-35886.34556567669	684	0.18041804180418042	0.9590643274853801	0.21469740634005763
YIL134C-A	0	0/0	-1029.7977998256683	-35886.34556543827	684	0.18041804180418042	0.9590643274853801	0.21469740634005763
YLR363W-A	0	0/0	-1029.7977999448776	-35886.34556567669	684	0.18041804180418042	0.9590643274853801	0.21469740634005763
YLR162W-A	0	0/0	-1029.797800064087	-35886.345566272736	684	0.18041804180418042	0.9590643274853801	0.21469740634005763
YCL021W-A	0	0/0	-1029.7978001832962	-35886.34556567669	684	0.18041804180418042	0.9590643274853801	0.21469740634005763
YHL015W-A	0	0/0	-1029.7978003025055	-35886.34556567669	684	0.18041804180418042	0.9590643274853801	0.21469740634005763
YPL038W-A	0	0/0	-1029.7978004217148	-35886.34556567669	684	0.18041804180418042	0.9590643274853801	0.21469740634005763
YNR075C-A	0	0/0	-1029.7978004217148	-35886.34556567669	684	0.18041804180418042	0.9590643274853801	0.21469740634005763
YNL042W-B	0	0/0	-1029.7978004217148	-35886.34556567669	684	0.18041804180418042	0.9590643274853801	0.21469740634005763
YDR182W-A	0	0/0	-1029.7978006601334	-35886.34556567669	684	0.18041804180418042	0.9590643274853801	0.21469740634005763
YLR412C-A	0	0/0	-1029.7978006601334	-35886.34556567669	684	0.18041804180418042	0.9590643274853801	0.21469740634005763
YMR194C-B	0	0/0	-1029.7978007793427	-35886.34556567669	684	0.18041804180418042	0.9590643274853801	0.21469740634005763
YCR095W-A	0	0/0	-1029.7978007793427	-35886.34556531906	684	0.18041804180418042	0.9590643274853801	0.21469740634005763
YER175W-A	0	0/0	-1029.7978011369705	-35886.34556567669	684	0.18041804180418042	0.9590643274853801	0.21469740634005763
YBL029C-A	0	0/0	-1029.7978011369705	-35886.34556400776	684	0.18041804180418042	0.9590643274853801	0.21469740634005763
YBR221W-A	0	0/0	-1029.7978012561798	-35886.34556603432	684	0.18041804180418042	0.9590643274853801	0.21469740634005763
YLR157W-D	0	0/0	-1029.797801375389	-35886.34556567669	684	0.18041804180418042	0.9590643274853801	0.21469740634005763
YLR285C-A	0	0/0	-1029.7978014945984	-35886.34556686878	684	0.18041804180418042	0.9590643274853801	0.21469740634005763
YLR154C-H	0	0/0	-1029.7978016138077	-35886.34556567669	684	0.18041804180418042	0.9590643274853801	0.21469740634005763
YGL258W-A	0	0/0	-1029.7978016138077	-35886.34556531906	684	0.18041804180418042	0.9590643274853801	0.21469740634005763
YLR307C-A	0	0/0	-1029.797801733017	-35886.34556567669	684	0.18041804180418042	0.9590643274853801	0.21469740634005763
YDR524C-B	0	0/0	-1029.7978018522263	-35886.34556400776	684	0.18041804180418042	0.9590643274853801	0.21469740634005763
YJL052C-A	0	0/0	-1029.7978019714355	-35886.34556531906	684	0.18041804180418042	0.9590643274853801	0.21469740634005763
YDR169C-A	0	0/0	-1029.7978020906448	-35886.34556591511	684	0.18041804180418042	0.9590643274853801	0.21469740634005763
YLR157W-B	0	0/0	-1029.7978022098541	-35886.34556567669	684	0.18041804180418042	0.9590643274853801	0.21469740634005763
YOR376W-A	0	0/0	-1029.7978022098541	-35886.34556567669	684	0.18041804180418042	0.9590643274853801	0.21469740634005763
YBL008W-A	0	0/0	-1029.7978022098541	-35886.34556555748	684	0.18041804180418042	0.9590643274853801	0.21469740634005763
YIL002W-A	0	0/0	-1029.7978023290634	-35886.34556567669	684	0.18041804180418042	0.9590643274853801	0.21469740634005763
YGR146C-A	0	0/0	-1029.7978024482727	-35886.34556567669	684	0.18041804180418042	0.9590643274853801	0.21469740634005763
YMR315W-A	0	0/0	-1029.7978024482727	-35886.34556567669	684	0.18041804180418042	0.9590643274853801	0.21469740634005763
YOL159C-A	0	0/0	-1029.7978026866913	-35886.34556567669	684	0.18041804180418042	0.9590643274853801	0.21469740634005763
YOR020W-A	0	0/-	-1029.7978029251099	-35886.34556567669	684	0.18041804180418042	0.9590643274853801	0.21469740634005763
YKL065W-A	0	0/0	-1029.7978030443192	-35886.34556567669	684	0.18041804180418042	0.9590643274853801	0.21469740634005763
YGR204C-A	0	0/0	-1029.7978032827377	-35886.34556567669	684	0.18041804180418042	0.9590643274853801	0.21469740634005763
YKL106C-A	0	0/0	-1029.797803401947	-35886.34556603432	684	0.18041804180418042	0.9590643274853801	0.21469740634005763
YOR072W-B	0	0/0	-1029.797803401947	-35886.345563173294	684	0.18041804180418042	0.9590643274853801	0.21469740634005763
YJR112W-A	0	0/0	-1029.7978035211563	-35886.34556567669	684	0.18041804180418042	0.9590643274853801	0.21469740634005763
YMR272W-B	0	0/0	-1029.7978036403656	-35886.34556567669	684	0.18041804180418042	0.9590643274853801	0.21469740634005763
YPR108W-A	0	0/0	-1029.7978038787842	-35886.34556567669	684	0.18041804180418042	0.9590643274853801	0.21469740634005763
YNL097C-A	0	0/0	-1029.7978038787842	-35886.34556567669	684	0.18041804180418042	0.9590643274853801	0.21469740634005763
YLR361C-A	0	0/0	-1029.7978038787842	-35886.34556567669	684	0.18041804180418042	0.9590643274853801	0.21469740634005763
YDR194W-A	0	0/0	-1029.7978039979935	-35886.34556567669	684	0.18041804180418042	0.9590643274853801	0.21469740634005763
YOR381W-A	0	0/0	-1029.7978041172028	-35886.34556567669	684	0.18041804180418042	0.9590643274853801	0.21469740634005763
YOR192C-C	0	0/0	-1029.797804236412	-35886.34556567669	684	0.18041804180418042	0.9590643274853801	0.21469740634005763
YCL048W-A	0	0/0	-1029.797804236412	-35886.34556567669	684	0.18041804180418042	0.9590643274853801	0.21469740634005763
YJL077W-B	0	0/0	-1029.7978043556213	-35886.34556567669	684	0.18041804180418042	0.9590643274853801	0.21469740634005763
YLR156C-A	0	0/0	-1029.7978047132492	-35886.34556567669	684	0.18041804180418042	0.9590643274853801	0.21469740634005763
YOL097W-A	0	0/0	-1029.7978048324585	-35886.34556567669	684	0.18041804180418042	0.9590643274853801	0.21469740634005763
YNL024C-A	0	0/0	-1029.7978048324585	-35886.34556603432	684	0.18041804180418042	0.9590643274853801	0.21469740634005763
YDR379C-A	0	0/-	-1029.7978049516678	-35886.34556567669	684	0.18041804180418042	0.9590643274853801	0.21469740634005763
YJL047C-A	0	0/0	-1029.7978049516678	-35886.34556567669	684	0.18041804180418042	0.9590643274853801	0.21469740634005763
YLL006W-A	0	0/0	-1029.797805070877	-35886.34556567669	684	0.18041804180418042	0.9590643274853801	0.21469740634005763
YHR086W-A	0	0/0	-1029.7978051900864	-35886.345564484596	684	0.18041804180418042	0.9590643274853801	0.21469740634005763
YOR293C-A	0	0/0	-1029.7978053092957	-35886.34556567669	684	0.18041804180418042	0.9590643274853801	0.21469740634005763
YDR374W-A	0	0/-	-1029.7978053092957	-35886.34556567669	684	0.18041804180418042	0.9590643274853801	0.21469740634005763
YDR461C-A	0	0/0	-1029.7978053092957	-35886.345566272736	684	0.18041804180418042	0.9590643274853801	0.21469740634005763
YLR406C-A	0	0/0	-1029.797805428505	-35886.34556567669	684	0.18041804180418042	0.9590643274853801	0.21469740634005763
YKL023C-A	0	0/0	-1029.797805428505	-35886.34556567669	684	0.18041804180418042	0.9590643274853801	0.21469740634005763
YJR151W-A	0	0/0	-1029.7978055477142	-35886.34556567669	684	0.18041804180418042	0.9590643274853801	0.21469740634005763
YOR394C-A	0	0/0	-1029.7978056669235	-35886.34556686878	684	0.18041804180418042	0.9590643274853801	0.21469740634005763
YIL046W-A	0	0/0	-1029.797805905342	-35886.345562815666	684	0.18041804180418042	0.9590643274853801	0.21469740634005763
YFR012W-A	0	0/0	-1029.7978065013885	-35886.34556567669	684	0.18041804180418042	0.9590643274853801	0.21469740634005763
YGL188C-A	0	0/0	-1029.7978066205978	-35886.34556567669	684	0.18041804180418042	0.9590643274853801	0.21469740634005763
YBL101W-C	0	0/0	-1029.7978066205978	-35886.34556567669	684	0.18041804180418042	0.9590643274853801	0.21469740634005763
YDR246W-A	0	0/0	-1029.7978066205978	-35886.34556567669	684	0.18041804180418042	0.9590643274853801	0.21469740634005763
YER078W-A	0	0/0	-1029.7978067398071	-35886.34556567669	684	0.18041804180418042	0.9590643274853801	0.21469740634005763
YPL119C-A	0	0/0	-1029.7978068590164	-35886.34556567669	684	0.18041804180418042	0.9590643274853801	0.21469740634005763
YBR196C-A	0	0/0	-1029.7978073358536	-35886.345563173294	684	0.18041804180418042	0.9590643274853801	0.21469740634005763
YOR011W-A	0	0/0	-1029.7978074550629	-35886.34556686878	684	0.18041804180418042	0.9590643274853801	0.21469740634005763
YNL162W-A	0	0/0	-1029.7978075742722	-35886.34556603432	684	0.18041804180418042	0.9590643274853801	0.21469740634005763
YIR018C-A	0	0/0	-1029.7978078126907	-35886.34556567669	684	0.18041804180418042	0.9590643274853801	0.21469740634005763
YOR161C-C	0	0/0	-1029.7978078126907	-35886.345564842224	684	0.18041804180418042	0.9590643274853801	0.21469740634005763
YGR161W-C	0	0/0	-1029.7978080511093	-35886.34556746483	684	0.18041804180418042	0.9590643274853801	0.21469740634005763
YOL019W-A	0	0/0	-1029.7978081703186	-35886.34556686878	684	0.18041804180418042	0.9590643274853801	0.21469740634005763
YGR121W-A	0	0/0	-1029.797808766365	-35886.34556591511	684	0.18041804180418042	0.9590643274853801	0.21469740634005763
YNL146C-A	0	0/0	-1029.797809123993	-35886.345563173294	684	0.18041804180418042	0.9590643274853801	0.21469740634005763
YDL160C-A	0	0/-	-1029.797809123993	-35886.34556555748	684	0.18041804180418042	0.9590643274853801	0.21469740634005763
YLR154C-G	0	0/0	-1029.7978093624115	-35886.34556567669	684	0.18041804180418042	0.9590643274853801	0.21469740634005763
YHR214C-D	0	0/0	-1029.797809958458	-35886.34556567669	684	0.18041804180418042	0.9590643274853801	0.21469740634005763
YHR022C-A	0	0/0	-1029.7978103160858	-35886.34556567669	684	0.18041804180418042	0.9590643274853801	0.21469740634005763
YMR030W-A	0	0/0	-1029.7978111505508	-35886.34556400776	684	0.18041804180418042	0.9590643274853801	0.21469740634005763
YPR159C-A	0	0/0	-1029.7978113889694	-35886.34556567669	684	0.18041804180418042	0.9590643274853801	0.21469740634005763
YCR075W-A	0	0/-	-1029.7978117465973	-35886.345564842224	684	0.18041804180418042	0.9590643274853801	0.21469740634005763
YGL007C-A	0	0/0	-1029.7978121042252	-35886.34556555748	684	0.18041804180418042	0.9590643274853801	0.21469740634005763
YPR145C-A	0	0/0	-1029.7978121042252	-35886.345564842224	684	0.18041804180418042	0.9590643274853801	0.21469740634005763
YFR032C-B	0	0/0	-1029.7978123426437	-35886.34556400776	684	0.18041804180418042	0.9590643274853801	0.21469740634005763
YOL164W-A	0	0/0	-1029.797813296318	-35886.34556567669	684	0.18041804180418042	0.9590643274853801	0.21469740634005763
YKL068W-A	0	0/0	-1029.7978138923645	-35886.345566272736	684	0.18041804180418042	0.9590643274853801	0.21469740634005763
YLR466C-B	0	0/0	-1029.7978168725967	-35886.34556567669	684	0.18041804180418042	0.9590643274853801	0.21469740634005763
YHR212W-A	0	0/0	-1029.7978180646896	-35886.34556531906	684	0.18041804180418042	0.9590643274853801	0.21469740634005763
YBR296C-A	0	0/-	-1029.7978199720383	-35886.34556567669	684	0.18041804180418042	0.9590643274853801	0.21469740634005763
YER180C	0	0/-	-1030.7192841172218	-60673.49447346479	684	0.18041804180418042	0.9590643274853801	0.21469740634005763
YNL189W	0	0/-	-1030.7717940360308	-57732.509208761156	684	0.18041804180418042	0.9590643274853801	0.21469740634005763
YER137C-A	-1	-/-	-1030.781147480011	-22454.680342912674	171	0.18021978021978022	0.9590643274853801	0.21498559077809798
YGL245W	-1	-/-	-1030.948998093605	-36531.367176532745	171	0.1800219538968167	0.9590643274853801	0.21527377521613833
YOR269W	-1	-/-	-1031.0184448957443	-37661.94470453262	171	0.17982456140350878	0.9590643274853801	0.21556195965417868
YKL148C	-1	-/-	-1031.6743961647153	-38000.5740358904	171	0.1796276013143483	0.9590643274853801	0.21585014409221903
YCR077C	-1	-/-	-1031.8937747478485	-34298.144137471914	171	0.17943107221006566	0.9590643274853801	0.21613832853025935
YKR085C	-1	-/-	-1031.9063297212124	-36777.94368836284	171	0.17923497267759564	0.9590643274853801	0.2164265129682997
YLR262C	-1	-/-	-1032.171715259552	-32882.19329571724	171	0.17903930131004367	0.9590643274853801	0.21671469740634006
YGL238W	-1	-/-	-1032.381053686142	-30775.046046316624	171	0.17884405670665213	0.9590643274853801	0.2170028818443804
YGL082W	0	0/-	-1032.9904733002186	-41182.462767320685	684	0.17884405670665213	0.9590643274853801	0.2170028818443804
YKL183W	0	0/-	-1033.6550105810165	-57190.46209190413	684	0.17884405670665213	0.9590643274853801	0.2170028818443804
YOR268C	0	0/0	-1033.6820952296257	-40762.28197398782	684	0.17884405670665213	0.9590643274853801	0.2170028818443804
YER189W	0	0/0	-1033.7089671492577	-39827.727199196815	684	0.17884405670665213	0.9590643274853801	0.2170028818443804
YKL001C	-1	-/0	-1033.8364634513855	-36148.890070453286	171	0.1786492374727669	0.9590643274853801	0.21729106628242076
YGL105W	-1	-/-	-1034.1453455090523	-37238.073150515556	171	0.17845484221980412	0.9590643274853801	0.21757925072046108
YHR182W	0	0/-	-1034.172478556633	-43357.16770932078	684	0.17845484221980412	0.9590643274853801	0.21757925072046108
YNL127W	-1	-/-	-1034.223447367549	-41485.68688927591	171	0.1782608695652174	0.9590643274853801	0.21786743515850143
YJR068W	-1	-/-	-1034.6399582624435	-33290.84852987528	171	0.1780673181324647	0.9590643274853801	0.21815561959654178
YOL137W	0	0/-	-1034.6767851039767	-55247.91144334525	684	0.1780673181324647	0.9590643274853801	0.21815561959654178
YML077W	-1	-/-	-1034.7409392595291	-34512.69695174694	171	0.17787418655097614	0.9590643274853801	0.21844380403458213
YLR157W-E	0	0/0	-1036.3004949092865	-41388.703612565994	684	0.17787418655097614	0.9590643274853801	0.21844380403458213
YGR111W	-1	-/0	-1036.4725642204285	-24607.38412962854	171	0.17768147345612134	0.9590643274853801	0.21873198847262249
YBL055C	-1	-/-	-1036.8551176786423	-32518.002247214317	171	0.1774891774891775	0.9590643274853801	0.21902017291066284
YMR016C	-1	-/-	-1037.0629364848137	-34989.51468652487	171	0.1772972972972973	0.9590643274853801	0.21930835734870316
YDL159W-B	0	0/0	-1037.4360706806183	-36620.93884849548	684	0.1772972972972973	0.9590643274853801	0.21930835734870316
YER113C	0	0/-	-1038.387595281005	-58127.193789766636	684	0.1772972972972973	0.9590643274853801	0.21930835734870316
YOL018C	0	0/-	-1038.5702709145844	-58485.34283457883	684	0.1772972972972973	0.9590643274853801	0.21930835734870316
YLR283W	0	0/0	-1038.6465285420418	-41492.20511532575	684	0.1772972972972973	0.9590643274853801	0.21930835734870316
YBR239C	0	0/-	-1039.0885416865349	-41433.12555423379	684	0.1772972972972973	0.9590643274853801	0.21930835734870316
YPR027C	0	0/0	-1039.3317532539368	-42569.523995637894	684	0.1772972972972973	0.9590643274853801	0.21930835734870316
YPR018W	-1	-/-	-1039.3525698184967	-33228.45610052347	171	0.1771058315334773	0.9590643274853801	0.2195965417867435
YGR120C	-1	-/-	-1039.9246003627777	-35042.86116272211	171	0.17691477885652643	0.9590643274853801	0.21988472622478386
YGR220C	-1	-/-	-1040.297672867775	-36251.41303050518	171	0.17672413793103448	0.9590643274853801	0.2201729106628242
YBL082C	-1	-/-	-1040.2978516817093	-32695.230273604393	171	0.17653390742734124	0.9590643274853801	0.22046109510086456
YDR034C-A	0	0/0	-1040.6072239875793	-37079.67151337862	684	0.17653390742734124	0.9590643274853801	0.22046109510086456
YER138C	-1	-/-	-1040.7214560508728	-22684.262047931552	171	0.17634408602150536	0.9590643274853801	0.22074927953890489
YKL105C	0	0/0	-1040.966552555561	-43079.676975637674	684	0.17634408602150536	0.9590643274853801	0.22074927953890489
YCR052W	-1	-/-	-1041.711196064949	-40398.07862889767	171	0.1761546723952739	0.9590643274853801	0.22103746397694524
YDR292C	-1	-/-	-1041.9392116069794	-37757.74722695351	171	0.1759656652360515	0.9590643274853801	0.2213256484149856
YJL127C-B	0	0/-	-1042.1226422786713	-40602.113805770874	684	0.1759656652360515	0.9590643274853801	0.2213256484149856
YGL170C	0	0/-	-1042.3657044768333	-55129.82958742976	684	0.1759656652360515	0.9590643274853801	0.2213256484149856
YKL134C	-1	-/-	-1042.4941480755806	-37244.982994139194	171	0.1757770632368703	0.9590643274853801	0.22161383285302594
YLR065C	0	0/-	-1042.9409303963184	-45282.04577381164	684	0.1757770632368703	0.9590643274853801	0.22161383285302594
YNL067W-A	0	0/0	-1043.8269987106323	-37284.10876131058	684	0.1757770632368703	0.9590643274853801	0.22161383285302594
YJL072C	-1	-/-	-1044.1657121181488	-35363.672278642654	171	0.17558886509635974	0.9590643274853801	0.2219020172910663
YDL077C	-1	-/-	-1045.5943300127983	-35511.21203178167	171	0.1754010695187166	0.9590643274853801	0.22219020172910664
YNL054W-B	-1	-/-	-1046.2952480316162	-22551.430928707123	171	0.1752136752136752	0.9590643274853801	0.22247838616714696
YGR027W-B	-1	-/-	-1046.7675967216492	-22488.2088599205	171	0.17502668089647813	0.9590643274853801	0.22276657060518731
YLR391W-A	-1	-/-	-1047.219081401825	-23953.376270532608	171	0.17484008528784648	0.9590643274853801	0.22305475504322766
YDR261C-D	-1	-/-	-1047.3490357398987	-21994.568985939026	171	0.17465388711395102	0.9590643274853801	0.22334293948126802
YHR152W	-1	-/-	-1047.7701613903046	-36387.89390951395	171	0.17446808510638298	0.9590643274853801	0.22363112391930837
YPR090W	0	0/0	-1047.7922362089157	-37864.238085627556	684	0.17446808510638298	0.9590643274853801	0.22363112391930837
YLR007W	-1	-/-	-1048.1537864208221	-38920.6416413188	171	0.1742826780021254	0.9590643274853801	0.2239193083573487
YOR365C	0	0/-	-1048.3131244182587	-40778.98042231798	684	0.1742826780021254	0.9590643274853801	0.2239193083573487
YOR079C	-1	-/-	-1048.6330886483192	-34174.86865538359	171	0.1740976645435244	0.9590643274853801	0.22420749279538904
YFL002W-B	-1	-/-	-1048.638162612915	-22181.418451309204	171	0.17391304347826086	0.9590643274853801	0.2244956772334294
YGL209W	-1	-/-	-1048.7748002409935	-37555.966784089804	171	0.17372881355932204	0.9590643274853801	0.22478386167146974
YNL206C	-1	-/-	-1049.2724363207817	-34121.33916270733	171	0.17354497354497356	0.9590643274853801	0.2250720461095101
YER048C	0	0/-	-1049.4982226919383	-59236.13482453395	684	0.17354497354497356	0.9590643274853801	0.2250720461095101
YER112W	-1	-/+	-1051.0708284638822	-38063.52219977602	171	0.1733615221987315	0.9590643274853801	0.22536023054755044
YOR343W-B	-1	-/-	-1051.1711406707764	-22093.91445040703	171	0.17317845828933473	0.9590643274853801	0.22564841498559077
YGR035C	0	0/0	-1051.3052794635296	-45044.6011607945	684	0.17317845828933473	0.9590643274853801	0.22564841498559077
YEL046C	0	0/0	-1051.3852258995175	-54655.23210216686	684	0.17317845828933473	0.9590643274853801	0.22564841498559077
YKR075C	0	0/-	-1051.4305664300919	-46238.435452759266	684	0.17317845828933473	0.9590643274853801	0.22564841498559077
YKR095W-A	-1	-/-	-1051.9954371452332	-26090.342279791832	171	0.1729957805907173	0.9590643274853801	0.22593659942363112
YPR072W	-1	-/-	-1052.149391964078	-41813.340580135584	171	0.17281348788198103	0.9590643274853801	0.22622478386167147
YIL126W	-1	-/-	-1052.416499376297	-38183.33294022083	171	0.1726315789473684	0.9590643274853801	0.22651296829971182
YEL012W	-1	-/-	-1052.5092109292746	-42222.93722204864	171	0.17245005257623555	0.9590643274853801	0.22680115273775217
YEL021W	0	0/-	-1052.5584292709827	-52978.151284992695	684	0.17245005257623555	0.9590643274853801	0.22680115273775217
YEL076C	0	0/0	-1052.7778046131134	-40324.85290674865	684	0.17245005257623555	0.9590643274853801	0.22680115273775217
YPR174C	0	0/0	-1052.8758560717106	-44578.82474794984	684	0.17245005257623555	0.9590643274853801	0.22680115273775217
YDR261W-B	-1	-/-	-1053.166790485382	-22473.843198299408	171	0.1722689075630252	0.9590643274853801	0.2270893371757925
YCR095C	0	0/0	-1053.409044265747	-55110.583493858576	684	0.1722689075630252	0.9590643274853801	0.2270893371757925
YOR327C	-1	-/-	-1053.5563530921936	-36383.48686873913	171	0.1720881427072403	0.9590643274853801	0.22737752161383284
YIL159W	-1	-/-	-1053.5832232236862	-42570.97243988514	171	0.1719077568134172	0.9590643274853801	0.2276657060518732
YDR210C-C	-1	-/-	-1053.6246962547302	-22712.665244102478	171	0.17172774869109947	0.9590643274853801	0.22795389048991355
YNL034W	0	0/0	-1053.65426415205	-45271.212868988514	684	0.17172774869109947	0.9590643274853801	0.22795389048991355
YOR215C	0	0/0	-1054.7966345399618	-43068.268618560396	684	0.17172774869109947	0.9590643274853801	0.22795389048991355
YIL122W	-1	-/-	-1055.0025862753391	-41330.89456149936	171	0.17154811715481172	0.9590643274853801	0.2282420749279539
YHR025W	0	0/0	-1055.3203435763717	-57082.09105135128	684	0.17154811715481172	0.9590643274853801	0.2282420749279539
YKL138C-A	-1	-/-	-1055.6478090286255	-24795.94842147827	171	0.17136886102403343	0.9590643274853801	0.22853025936599425
YLR227W-B	-1	-/-	-1056.600905418396	-22176.989591360092	171	0.17118997912317327	0.9590643274853801	0.22881844380403457
YML062C	-1	-/-	-1056.697874546051	-37459.68847101927	171	0.1710114702815433	0.9590643274853801	0.22910662824207492
YCL005W	0	0/-	-1056.74604152143	-57062.10841806233	684	0.1710114702815433	0.9590643274853801	0.22910662824207492
YBR146W	0	0/-	-1056.8072649277747	-54839.70637214091	684	0.1710114702815433	0.9590643274853801	0.22910662824207492
YBR245C	-1	-/-	-1056.8427926003933	-42455.69450691342	171	0.17083333333333334	0.9590643274853801	0.22939481268011527
YLR298C	-1	-/-	-1057.0422815084457	-40088.63235116005	171	0.17065556711758584	0.9590643274853801	0.22968299711815562
YOR086C	0	0/-	-1057.0764664104208	-54292.96812873613	684	0.17065556711758584	0.9590643274853801	0.22968299711815562
YKR036C	-1	-/-	-1058.312846351415	-34605.59200089052	171	0.1704781704781705	0.9590643274853801	0.22997118155619597
YLR139C	-1	-/-	-1059.2315473556519	-37033.36893230677	171	0.1703011422637591	0.9590643274853801	0.2302593659942363
YFL034W	0	0/0	-1059.466561973095	-40971.26699413359	684	0.1703011422637591	0.9590643274853801	0.2302593659942363
YCL050C	0	0/-	-1060.0440184921026	-57889.30044513941	684	0.1703011422637591	0.9590643274853801	0.2302593659942363
YOR008C-A	-1	-/0	-1060.1078219413757	-24839.516273736954	171	0.17012448132780084	0.9590643274853801	0.23054755043227665
YBL005W-B	-1	-/-	-1060.1776781082153	-23535.582730054855	171	0.1699481865284974	0.9590643274853801	0.230835734870317
YDR034C-C	-1	-/-	-1060.3610973358154	-22260.881584644318	171	0.16977225672877846	0.9590643274853801	0.23112391930835735
YMR005W	-1	-/-	-1060.3686100244522	-38734.36478805542	171	0.16959669079627715	0.9590643274853801	0.2314121037463977
YDR210C-D	-1	-/-	-1061.252324104309	-22274.790191411972	171	0.16942148760330578	0.9590643274853801	0.23170028818443805
YDL005C	-1	-/-	-1061.2715641260147	-37240.78594303131	171	0.1692466460268318	0.9590643274853801	0.23198847262247838
YMR051C	-1	-/-	-1061.4383766651154	-24483.94327533245	171	0.16907216494845362	0.9590643274853801	0.23227665706051873
YDR524W-C	0	0/0	-1062.1005464196205	-43340.164221167564	684	0.16907216494845362	0.9590643274853801	0.23227665706051873
YOR343W-A	-1	-/-	-1062.5721535682678	-22294.110134363174	171	0.16889804325437693	0.9590643274853801	0.23256484149855908
YMR203W	-1	-/-	-1062.8107635974884	-41907.92851936817	171	0.16872427983539096	0.9590643274853801	0.23285302593659943
YCL073C	0	0/-	-1063.2435253858566	-40492.304925739765	684	0.16872427983539096	0.9590643274853801	0.23285302593659943
YGR001C	0	0/-	-1063.6091017723083	-43609.78279462457	684	0.16872427983539096	0.9590643274853801	0.23285302593659943
YLR179C	0	0/-	-1064.1927451491356	-43626.56819193065	684	0.16872427983539096	0.9590643274853801	0.23285302593659943
YOR387C	0	0/0	-1064.599387049675	-39371.819160699844	684	0.16872427983539096	0.9590643274853801	0.23285302593659943
YBR087W	-1	-/-	-1064.9189326763153	-36595.86775612831	171	0.1685508735868448	0.9590643274853801	0.23314121037463978
YBR012W-B	-1	-/-	-1064.9296522140503	-23765.9607796669	171	0.16837782340862423	0.9590643274853801	0.2334293948126801
YLR204W	0	0/-	-1065.5065903365612	-56643.44208318181	684	0.16837782340862423	0.9590643274853801	0.2334293948126801
YGL233W	-1	-/-	-1066.3760240077972	-34921.28119477257	171	0.1682051282051282	0.9590643274853801	0.23371757925072045
YGR161W-B	-1	-/-	-1066.4234218597412	-22415.245740413666	171	0.1680327868852459	0.9590643274853801	0.2340057636887608
YFR011C	0	0/-	-1066.476926624775	-41838.51650194824	684	0.1680327868852459	0.9590643274853801	0.2340057636887608
YOR168W	-1	-/-	-1066.6421138048172	-33564.140019997954	171	0.16786079836233367	0.9590643274853801	0.23429394812680115
YMR158C-A	0	0/0	-1067.066468656063	-43572.39632216096	684	0.16786079836233367	0.9590643274853801	0.23429394812680115
YDL159W-A	0	0/0	-1067.5600455999374	-43490.15436762571	684	0.16786079836233367	0.9590643274853801	0.23429394812680115
YOR246C	0	0/-	-1068.3343014270067	-43882.34111431986	684	0.16786079836233367	0.9590643274853801	0.23429394812680115
YNL054W-A	-1	-/-	-1068.6549100875854	-22680.134154319763	171	0.16768916155419222	0.9590643274853801	0.2345821325648415
YNL156C	-1	-/-	-1068.8721935153008	-41176.01882991195	171	0.1675178753830439	0.9590643274853801	0.23487031700288186
YDR493W	0	0/-	-1068.9893550276756	-54529.456001582555	684	0.1675178753830439	0.9590643274853801	0.23487031700288186
YOR194C	-1	-/-	-1069.2046951055527	-36052.08181333542	171	0.1673469387755102	0.9590643274853801	0.23515850144092218
YHR172W	-1	-/-	-1069.2334108948708	-31992.44637644291	171	0.1671763506625892	0.9590643274853801	0.23544668587896253
YKL120W	-1	-/-	-1069.5181529521942	-34899.8517472595	171	0.1670061099796334	0.9590643274853801	0.23573487031700288
YLR256W-A	-1	-/-	-1069.815848350525	-22757.639400959015	171	0.16683621566632756	0.9590643274853801	0.23602305475504323
YGL113W	-1	-/-	-1069.964352607727	-33479.71276420914	171	0.16666666666666666	0.9590643274853801	0.23631123919308358
YLR096W	-1	-/-	-1070.295395731926	-37293.599328279495	171	0.166497461928934	0.9590643274853801	0.2365994236311239
YLR218C	0	0/-	-1070.4972169995308	-42335.63864168711	684	0.166497461928934	0.9590643274853801	0.2365994236311239
YDL248W	0	0/-	-1070.719863653183	-51641.23392448388	684	0.166497461928934	0.9590643274853801	0.2365994236311239
YBR215W	-1	-/-	-1070.9000571966171	-35697.94256043434	171	0.1663286004056795	0.9590643274853801	0.23688760806916426
YMR072W	-1	-/-	-1071.1253101602197	-38968.690961934626	171	0.1661600810536981	0.9590643274853801	0.2371757925072046
YAR044W	-1	-/-	-1071.995204925537	-26549.229059200734	171	0.1659919028340081	0.9590643274853801	0.23746397694524496
YDL186W	0	0/0	-1072.5796204209328	-42774.8611356616	684	0.1659919028340081	0.9590643274853801	0.23746397694524496
YDR293C	-1	-/-	-1072.7339666485786	-33010.828236691654	171	0.16582406471183014	0.9590643274853801	0.2377521613832853
YML096W	0	0/0	-1072.7686977386475	-42000.4658357501	684	0.16582406471183014	0.9590643274853801	0.2377521613832853
YIL026C	-1	-/-	-1073.0489544272423	-39304.63237452507	171	0.16565656565656567	0.9590643274853801	0.23804034582132566
YPL141C	0	0/-	-1073.797577291727	-47853.33282838762	684	0.16565656565656567	0.9590643274853801	0.23804034582132566
YML109W	-1	-/-	-1073.8853315711021	-42024.081669569016	171	0.16548940464177597	0.9590643274853801	0.23832853025936598
YNL056W	0	0/-	-1073.940783828497	-53395.51269313693	684	0.16548940464177597	0.9590643274853801	0.23832853025936598
YNL004W	-1	-/-	-1074.2679774165154	-33415.89598828554	171	0.16532258064516128	0.9590643274853801	0.23861671469740633
YPL153C	-1	-/-	-1074.3616691231728	-35836.50633096695	171	0.16515609264853978	0.9590643274853801	0.23890489913544669
YGL226W	0	0/-	-1075.004633417353	-56692.11322053429	684	0.16515609264853978	0.9590643274853801	0.23890489913544669
YHL009W-A	-1	-/-	-1075.5889539718628	-22895.57747077942	171	0.16498993963782696	0.9590643274853801	0.23919308357348704
YLR157C-A	-1	-/-	-1075.588957309723	-22895.57747077942	171	0.16482412060301507	0.9590643274853801	0.2394812680115274
YBL101W-B	-1	-/-	-1075.588957309723	-22895.57747077942	171	0.1646586345381526	0.9590643274853801	0.2397694524495677
YNL284C-A	-1	-/-	-1075.588960647583	-22895.57747077942	171	0.16449348044132397	0.9590643274853801	0.24005763688760806
YHR121W	0	0/0	-1075.6869765669107	-52914.1154101491	684	0.16449348044132397	0.9590643274853801	0.24005763688760806
YOR261C	-1	-/-	-1075.7198565155268	-39449.6209256202	171	0.16432865731462926	0.9590643274853801	0.2403458213256484
YJR121W	-1	-/-	-1075.7498951256275	-38493.6788610518	171	0.16416416416416416	0.9590643274853801	0.24063400576368876
YML123C	-1	-/-	-1075.9081820845604	-35137.82496869564	171	0.164	0.9590643274853801	0.24092219020172911
YDR443C	-1	-/-	-1076.150846362114	-33516.208862662315	171	0.16383616383616384	0.9590643274853801	0.24121037463976946
YBR291C	0	0/-	-1076.4945543594658	-54723.48916842602	684	0.16383616383616384	0.9590643274853801	0.24121037463976946
YDR320C-A	-1	-/-	-1076.597130060196	-31988.515996575356	171	0.16367265469061876	0.9590643274853801	0.2414985590778098
YGR169C-A	0	0/-	-1076.7041786909103	-40690.244811058044	684	0.16367265469061876	0.9590643274853801	0.2414985590778098
YML037C	0	0/0	-1076.9848872423172	-41357.587399587035	684	0.16367265469061876	0.9590643274853801	0.2414985590778098
YKL060C	-1	-/-	-1077.1479481458664	-36189.31674671173	171	0.16350947158524426	0.9590643274853801	0.24178674351585014
YDR018C	-1	-/-	-1077.2358179092407	-24335.348061203957	171	0.16334661354581673	0.9590643274853801	0.2420749279538905
YGL033W	-1	-/-	-1077.3254308700562	-31395.983668088913	171	0.16318407960199005	0.9590643274853801	0.24236311239193084
YPL047W	-1	-/-	-1077.3736822605133	-32947.90577715635	171	0.16302186878727634	0.9590643274853801	0.2426512968299712
YER077C	0	0/0	-1077.4255040287971	-41473.74675452709	684	0.16302186878727634	0.9590643274853801	0.2426512968299712
YBL026W	-1	-/+	-1077.4790840148926	-32414.50356376171	171	0.1628599801390268	0.9590643274853801	0.24293948126801151
YAL065C-A	0	0/0	-1077.8702573776245	-37717.01918244362	684	0.1628599801390268	0.9590643274853801	0.24293948126801151
YGL122C	-1	-/-	-1078.4531029462814	-40624.381659179926	171	0.1626984126984127	0.9590643274853801	0.24322766570605187
YOL102C	-1	-/-	-1078.6236414909363	-34997.93590986729	171	0.16253716551040634	0.9590643274853801	0.24351585014409222
YNL211C	0	0/0	-1078.6695868968964	-42360.873767092824	684	0.16253716551040634	0.9590643274853801	0.24351585014409222
YGR071C	0	0/-	-1080.0679114460945	-44068.15486398339	684	0.16253716551040634	0.9590643274853801	0.24351585014409222
YLR341W	0	0/-	-1080.3145160228014	-56579.60406148434	684	0.16253716551040634	0.9590643274853801	0.24351585014409222
YMR011W	-1	-/-	-1080.516506433487	-43276.23149740696	171	0.16237623762376238	0.9590643274853801	0.24380403458213257
YER138W-A	0	0/0	-1080.5309818983078	-37284.920753359795	684	0.16237623762376238	0.9590643274853801	0.24380403458213257
YHR214C-B	-1	-/-	-1081.183322429657	-24253.918067216873	171	0.16221562809099901	0.9590643274853801	0.24409221902017292
YER080W	0	0/0	-1081.6099343779497	-57481.41643208219	684	0.16221562809099901	0.9590643274853801	0.24409221902017292
YBR279W	-1	-/+	-1081.9475048780441	-35268.41538665444	171	0.16205533596837945	0.9590643274853801	0.24438040345821327
YEL053C	-1	-/-	-1082.2068557739258	-32100.45084989071	171	0.16189536031589338	0.9590643274853801	0.2446685878962536
YCR059C	0	0/-	-1082.3111647106707	-55193.73685761914	684	0.16189536031589338	0.9590643274853801	0.2446685878962536
YPR204W	0	0/0	-1082.3610898256302	-45093.00645467639	684	0.16189536031589338	0.9590643274853801	0.2446685878962536
YPL119C	-1	-/-	-1082.3677556663752	-43100.94506211579	171	0.16173570019723865	0.9590643274853801	0.24495677233429394
YDR392W	-1	-/-	-1082.524394750595	-37742.51000368595	171	0.16157635467980297	0.9590643274853801	0.2452449567723343
YML100W-A	0	0/0	-1082.6524228453636	-42146.44717115164	684	0.16157635467980297	0.9590643274853801	0.2452449567723343
YKL212W	-1	-/-	-1082.8883805274963	-30490.528040885925	171	0.16141732283464566	0.9590643274853801	0.24553314121037464
YFL064C	0	0/0	-1083.868083536625	-40689.64974170923	684	0.16141732283464566	0.9590643274853801	0.24553314121037464
YHR218W	0	0/0	-1083.9438303112984	-43745.55555178225	684	0.16141732283464566	0.9590643274853801	0.24553314121037464
YMR050C	-1	-/-	-1084.0929820537567	-23025.499921560287	171	0.16125860373647985	0.9590643274853801	0.245821325648415
YGR116W	-1	-/-	-1084.4141130447388	-33151.33299267292	171	0.16110019646365423	0.9590643274853801	0.24610951008645532
YBR075W	0	0/0	-1084.4420642852783	-39582.754294872284	684	0.16110019646365423	0.9590643274853801	0.24610951008645532
YBL017C	-1	-/-	-1085.702549815178	-39609.13165915012	171	0.16094210009813542	0.9590643274853801	0.24639769452449567
YHL050C	0	0/0	-1085.7431881427765	-43898.58909266442	684	0.16094210009813542	0.9590643274853801	0.24639769452449567
YBR097W	-1	-/-	-1086.6205790787935	-36044.08022005856	171	0.1607843137254902	0.9590643274853801	0.24668587896253602
YDR177W	-1	-/-	-1086.6561200618744	-38872.226821660995	171	0.16062683643486778	0.9590643274853801	0.24697406340057637
YCR062W	-1	-/0	-1086.8822383880615	-22581.12540626526	171	0.16046966731898238	0.9590643274853801	0.24726224783861672
YOR038C	-1	-/-	-1086.9234434366226	-43364.49672859907	171	0.1603128054740958	0.9590643274853801	0.24755043227665707
YJR156C	-1	-/-	-1087.0014034509659	-33521.957094073296	171	0.16015625	0.9590643274853801	0.2478386167146974
YGL108C	0	0/0	-1087.0317145586014	-40876.12795685232	684	0.16015625	0.9590643274853801	0.2478386167146974
YER073W	-1	-/-	-1087.4529217481613	-39667.14516246319	171	0.16	0.9590643274853801	0.24812680115273775
YPR173C	-1	-/-	-1088.2220760583878	-33563.324942708015	171	0.15984405458089668	0.9590643274853801	0.2484149855907781
YER161C	-1	-/-	-1088.382760167122	-37499.05341684818	171	0.1596884128529698	0.9590643274853801	0.24870317002881845
YER125W	-1	-/+	-1089.169709770009	-36703.97369274311	171	0.15953307392996108	0.9590643274853801	0.2489913544668588
YCR090C	0	0/0	-1089.1850932836533	-43862.90415003896	684	0.15953307392996108	0.9590643274853801	0.2489913544668588
YER149C	-1	-/-	-1089.5125962495804	-36344.43804560602	171	0.15937803692905733	0.9590643274853801	0.24927953890489912
YIR021W	-1	-/-	-1089.7955069541931	-37061.30973112583	171	0.15922330097087378	0.9590643274853801	0.24956772334293947
YPL046C	-1	-/-	-1089.8202140331268	-40567.33561864495	171	0.15906886517943744	0.9590643274853801	0.24985590778097982
YBR284W	-1	-/0	-1090.4490563869476	-25145.871150493622	171	0.15891472868217055	0.9590643274853801	0.2501440922190202
YPL189C-A	0	0/-	-1090.5067417025566	-42111.28818458319	684	0.15891472868217055	0.9590643274853801	0.2501440922190202
YJR024C	0	0/0	-1090.5891252756119	-54258.04662383348	684	0.15891472868217055	0.9590643274853801	0.2501440922190202
YKL012W	-1	-/-	-1090.6889454126358	-46512.56254565716	171	0.15876089060987417	0.9590643274853801	0.2504322766570605
YBL018C	1	+/+	-1091.4818794727325	-35120.606498241425	170	0.1595744680851064	0.9649122807017544	0.2504322766570605
YFL002W-A	-1	-/-	-1092.23907995224	-23524.865713119507	171	0.15942028985507245	0.9649122807017544	0.2507204610951009
YNL097C-B	0	0/0	-1092.3728239536285	-41121.482399106026	684	0.15942028985507245	0.9649122807017544	0.2507204610951009
YPR118W	0	0/0	-1092.4414212405682	-57595.65514660906	684	0.15942028985507245	0.9649122807017544	0.2507204610951009
YIR004W	-1	-/-	-1092.6241428852081	-37113.378168821335	171	0.15926640926640925	0.9649122807017544	0.25100864553314123
YMR074C	0	0/0	-1092.901789009571	-43558.00170055032	684	0.15926640926640925	0.9649122807017544	0.25100864553314123
YDR275W	0	0/0	-1092.9029626296833	-61922.986074020155	684	0.15926640926640925	0.9649122807017544	0.25100864553314123
YMR300C	0	0/-	-1093.0694530643523	-52377.268551061396	684	0.15926640926640925	0.9649122807017544	0.25100864553314123
YIL177C	0	0/0	-1093.180066049099	-44364.51127228513	684	0.15926640926640925	0.9649122807017544	0.25100864553314123
YFL008W	-1	-/-	-1093.2228481769562	-39829.103100299835	171	0.15911282545805208	0.9649122807017544	0.2512968299711816
YPR161C	-1	-/-	-1093.3150728940964	-38429.91498827934	171	0.15895953757225434	0.9649122807017544	0.2515850144092219
YDR524C	-1	-/-	-1094.302377462387	-31155.387625992298	171	0.1588065447545717	0.9649122807017544	0.2518731988472622
YDL207W	-1	-/-	-1094.4188523292542	-34890.191079854965	171	0.15865384615384615	0.9649122807017544	0.2521613832853026
YFL051C	0	0/0	-1094.8334339261055	-43876.69913458824	684	0.15865384615384615	0.9649122807017544	0.2521613832853026
YOR216C	-1	-/-	-1095.1497774124146	-36401.33765602112	171	0.1585014409221902	0.9649122807017544	0.2524495677233429
YML111W	0	0/-	-1095.2499585300684	-55228.11192384362	684	0.1585014409221902	0.9649122807017544	0.2524495677233429
YHL018W	0	0/0	-1096.228239774704	-41932.87276005745	684	0.1585014409221902	0.9649122807017544	0.2524495677233429
YBR278W	-1	-/-	-1096.7480442523956	-35886.77347493172	171	0.15834932821497122	0.9649122807017544	0.2527377521613833
YFR057W	0	0/0	-1096.860333621502	-40880.34685268998	684	0.15834932821497122	0.9649122807017544	0.2527377521613833
YBR063C	0	0/0	-1097.0130302608013	-43731.639929413795	684	0.15834932821497122	0.9649122807017544	0.2527377521613833
YHR204W	-1	-/-	-1097.2308206260204	-33034.516900748014	171	0.15819750719079578	0.9649122807017544	0.25302593659942363
YOL114C	0	0/-	-1098.047262430191	-41543.57832586765	684	0.15819750719079578	0.9649122807017544	0.25302593659942363
YDL001W	0	0/-	-1098.5711477547884	-58489.58142449614	684	0.15819750719079578	0.9649122807017544	0.25302593659942363
YBR235W	0	0/-	-1098.8191822171211	-42560.878104656935	684	0.15819750719079578	0.9649122807017544	0.25302593659942363
YMR112C	-1	-/-	-1098.9853500127792	-35807.653208106756	171	0.15804597701149425	0.9649122807017544	0.253314121037464
YEL038W	0	0/0	-1099.999811053276	-57056.40519967867	684	0.15804597701149425	0.9649122807017544	0.253314121037464
YGR246C	-1	-/-	-1100.0230209827423	-33720.88543343544	171	0.15789473684210525	0.9649122807017544	0.25360230547550433
YCL075W	-1	-/-	-1100.0356957912445	-24216.978375434875	171	0.1577437858508604	0.9649122807017544	0.2538904899135447
YGL064C	0	0/+	-1101.5592872798443	-56786.84132024739	684	0.1577437858508604	0.9649122807017544	0.2538904899135447
YML023C	-1	-/-	-1101.6249084472656	-34387.79241025448	171	0.15759312320916904	0.9649122807017544	0.25417867435158503
YLR455W	-1	-/-	-1101.7264857292175	-27150.01288318634	171	0.15744274809160305	0.9649122807017544	0.2544668587896254
YGL020C	-1	-/-	-1102.0741991400719	-35982.61503666639	171	0.1572926596758818	0.9649122807017544	0.2547550432276657
YGR056W	-1	-/-	-1102.5576276779175	-32134.179933726788	171	0.15714285714285714	0.9649122807017544	0.25504322766570603
YIR010W	-1	-/-	-1102.6423645019531	-33762.54288858175	171	0.15699333967649856	0.9649122807017544	0.2553314121037464
YOR068C	-1	-/-	-1102.8879852294922	-38819.010169029236	171	0.15684410646387834	0.9649122807017544	0.25561959654178673
YEL043W	0	0/-	-1103.0873406529427	-43266.31921902299	684	0.15684410646387834	0.9649122807017544	0.25561959654178673
YDR114C	0	0/0	-1103.5151357650757	-43358.60947048664	684	0.15684410646387834	0.9649122807017544	0.25561959654178673
YFR043C	0	0/0	-1104.0799599811435	-64707.570539183915	684	0.15684410646387834	0.9649122807017544	0.25561959654178673
YDR158W	-1	-/0	-1104.3095299005508	-39654.75677013397	171	0.15669515669515668	0.9649122807017544	0.2559077809798271
YEL020W-A	-1	-/-	-1104.3244726657867	-31919.79930320382	171	0.15654648956356737	0.9649122807017544	0.25619596541786743
YCR073W-A	-1	-/-	-1104.465666655451	-38002.16880190745	171	0.15639810426540285	0.9649122807017544	0.2564841498559078
YDR078C	-1	-/-	-1104.478639960289	-39452.89368015528	171	0.15625	0.9649122807017544	0.25677233429394813
YHR159W	0	0/0	-1105.5051437318325	-41183.467198204715	684	0.15625	0.9649122807017544	0.25677233429394813
YJR061W	0	0/-	-1105.9558052420616	-42820.84024512768	684	0.15625	0.9649122807017544	0.25677233429394813
YLL012W	-1	-/-	-1106.1649079918861	-32308.29063695669	171	0.15610217596972564	0.9649122807017544	0.2570605187319885
YOR126C	-1	-/-	-1106.2214124202728	-37664.791402220726	171	0.15595463137996218	0.9649122807017544	0.25734870317002884
YHR205W	-1	-/-	-1106.2424228191376	-37964.741433143616	171	0.1558073654390935	0.9649122807017544	0.2576368876080692
YKR078W	0	0/-	-1106.3937610983849	-42965.142727315426	684	0.1558073654390935	0.9649122807017544	0.2576368876080692
YGL015C	0	0/-	-1106.94993185997	-42437.76831173897	684	0.1558073654390935	0.9649122807017544	0.2576368876080692
YMR177W	-1	-/-	-1107.3082711696625	-37426.93723130226	171	0.15566037735849056	0.9649122807017544	0.2579250720461095
YGR262C	-1	-/-	-1107.4688634872437	-35766.083495140076	171	0.15551366635249764	0.9649122807017544	0.25821325648414983
YML081W	0	0/-	-1107.6841245889664	-44187.617220655084	684	0.15551366635249764	0.9649122807017544	0.25821325648414983
YDR143C	-1	-/-	-1107.7116138599813	-43251.7731811665	171	0.1553672316384181	0.9649122807017544	0.2585014409221902
YOR178C	-1	-/-	-1107.7248824238777	-37444.34116137028	171	0.15522107243650046	0.9649122807017544	0.25878962536023054
YIL027C	0	0/-	-1108.1356803178787	-56956.457999909355	684	0.15522107243650046	0.9649122807017544	0.25878962536023054
YGR255C	0	0/0	-1108.2056494429708	-49992.04161409428	684	0.15522107243650046	0.9649122807017544	0.25878962536023054
YML039W	-1	-/-	-1108.3153204917908	-22935.908886015415	171	0.1550751879699248	0.9649122807017544	0.2590778097982709
YIL003W	0	0/-	-1108.833063930273	-57590.29198896652	684	0.1550751879699248	0.9649122807017544	0.2590778097982709
YCL001W-A	0	0/-	-1108.9401054382324	-39307.81178188324	684	0.1550751879699248	0.9649122807017544	0.2590778097982709
YJL225C	0	0/0	-1109.2434386014938	-44463.6354435049	684	0.1550751879699248	0.9649122807017544	0.2590778097982709
YOR373W	-1	-/-	-1110.1659848690033	-32502.827635005116	171	0.15492957746478872	0.9649122807017544	0.25936599423631124
YGL054C	-1	-/-	-1110.2258393764496	-39424.991520404816	171	0.15478424015009382	0.9649122807017544	0.2596541786743516
YCL019W	-1	-/-	-1110.3330373764038	-24674.211727380753	171	0.15463917525773196	0.9649122807017544	0.25994236311239194
YBL103C-A	0	0/-	-1110.5845077037811	-39730.62982571125	684	0.15463917525773196	0.9649122807017544	0.25994236311239194
YPR078C	-1	-/0	-1110.9326605796814	-25403.078760147095	171	0.1544943820224719	0.9649122807017544	0.2602305475504323
YPR101W	-1	-/-	-1111.5385100245476	-30883.47020626068	171	0.15434985968194576	0.9649122807017544	0.26051873198847264
YBR017C	-1	-/-	-1111.5543642044067	-31448.505555987358	171	0.1542056074766355	0.9649122807017544	0.260806916426513
YNL242W	-1	-/-	-1111.7304780483246	-38019.246418356895	171	0.15406162464985995	0.9649122807017544	0.2610951008645533
YML020W	0	0/0	-1111.8231925964355	-43072.37574119121	684	0.15406162464985995	0.9649122807017544	0.2610951008645533
YBL058W	-1	-/-	-1112.095921844244	-42277.787984490395	171	0.15391791044776118	0.9649122807017544	0.26138328530259364
YMR213W	-1	-/-	-1112.4601342082024	-39289.41747611761	171	0.15377446411929171	0.9649122807017544	0.261671469740634
YOR355W	-1	-/-	-1112.4810194894671	-33054.50138120353	171	0.15363128491620112	0.9649122807017544	0.26195965417867434
YLR337W	-1	-/-	-1113.0209295749664	-23589.173191070557	171	0.15348837209302327	0.9649122807017544	0.2622478386167147
YPL009C	0	0/-	-1113.1089978814125	-45676.692984715104	684	0.15348837209302327	0.9649122807017544	0.2622478386167147
YNL010W	0	0/0	-1113.1154783964157	-45937.168233811855	684	0.15348837209302327	0.9649122807017544	0.2622478386167147
YDR042C	0	0/0	-1113.344852656126	-44988.83019822836	684	0.15348837209302327	0.9649122807017544	0.2622478386167147
YIL151C	0	0/-	-1113.829341173172	-43443.0299359262	684	0.15348837209302327	0.9649122807017544	0.2622478386167147
YJL158C	0	0/-	-1114.3158212304115	-61558.03673851676	684	0.15348837209302327	0.9649122807017544	0.2622478386167147
YJL157C	-1	-/-	-1114.83139616251	-32857.32818597555	171	0.1533457249070632	0.9649122807017544	0.26253602305475504
YEL050C	-1	-/-	-1114.8937312364578	-35668.47204375267	171	0.1532033426183844	0.9649122807017544	0.2628242074927954
YER087C-B	-1	-/-	-1115.4443624019623	-35591.83550095558	171	0.15306122448979592	0.9649122807017544	0.26311239193083574
YDL007W	-1	-/-	-1115.4519152641296	-39212.84224063158	171	0.15291936978683968	0.9649122807017544	0.2634005763688761
YBR219C	0	0/-	-1115.7385743558407	-41905.9498424381	684	0.15291936978683968	0.9649122807017544	0.2634005763688761
YCR026C	-1	-/-	-1116.1816260814667	-35664.63639676571	171	0.1527777777777778	0.9649122807017544	0.26368876080691644
YDR325W	-1	-/-	-1116.5001745224	-37848.94574004412	171	0.15263644773358	0.9649122807017544	0.2639769452449568
YDR216W	-1	-/-	-1116.8965137004852	-39052.63836040348	171	0.15249537892791126	0.9649122807017544	0.2642651296829971
YLR346C	-1	-/0	-1116.9023551940918	-25901.805553376675	171	0.1523545706371191	0.9649122807017544	0.26455331412103744
YER151C	-1	-/-	-1116.9311046600342	-31011.14440023899	171	0.1522140221402214	0.9649122807017544	0.2648414985590778
YNL147W	-1	-/+	-1117.349089384079	-41361.93224179745	171	0.15207373271889402	0.9649122807017544	0.26512968299711814
YPR193C	-1	-/-	-1118.0171378701925	-41327.09990261495	171	0.15193370165745856	0.9649122807017544	0.2654178674351585
YDL134C	-1	-/-	-1118.1241235733032	-37320.76435893774	171	0.15179392824287027	0.9649122807017544	0.26570605187319885
YJR060W	-1	-/-	-1118.1580803394318	-38612.63379859924	171	0.15165441176470587	0.9649122807017544	0.2659942363112392
YMR319C	-1	-/-	-1118.190656274557	-40888.40017557144	171	0.15151515151515152	0.9649122807017544	0.26628242074927955
YDR333C	0	0/-	-1118.9851469397545	-43492.28775278479	684	0.15151515151515152	0.9649122807017544	0.26628242074927955
YLL048C	0	0/-	-1119.0318053811789	-62692.5769122066	684	0.15151515151515152	0.9649122807017544	0.26628242074927955
YGR211W	-1	-/-	-1119.9052196145058	-32974.71317702532	171	0.15137614678899083	0.9649122807017544	0.2665706051873199
YDR348C	0	0/-	-1120.1321076750755	-47227.033515930176	684	0.15137614678899083	0.9649122807017544	0.2665706051873199
YOR232W	-1	-/-	-1120.177470445633	-39247.21416026354	171	0.15123739688359303	0.9649122807017544	0.26685878962536025
YDR334W	-1	-/-	-1120.212236881256	-36502.61354160309	171	0.1510989010989011	0.9649122807017544	0.2671469740634006
YMR031C	0	0/0	-1120.2201770693064	-41034.0220510154	684	0.1510989010989011	0.9649122807017544	0.2671469740634006
YPL065W	-1	-/-	-1120.384465932846	-37801.40982592106	171	0.15096065873741996	0.9649122807017544	0.2674351585014409
YJR054W	0	0/-	-1120.6538125872612	-43864.7999202013	684	0.15096065873741996	0.9649122807017544	0.2674351585014409
YPL122C	-1	-/-	-1120.7588441371918	-35852.55625503883	171	0.15082266910420475	0.9649122807017544	0.26772334293948125
YLR154C	-1	-/-	-1120.8615845441818	-42227.10993593931	171	0.1506849315068493	0.9649122807017544	0.2680115273775216
YBR135W	-1	-/-	-1121.6839091777802	-39849.15902912617	171	0.15054744525547445	0.9649122807017544	0.26829971181556195
YIL080W	-1	-/0	-1121.8183298110962	-24471.47031903267	171	0.1504102096627165	0.9649122807017544	0.2685878962536023
YJL062W-A	0	0/-	-1121.8908183574677	-37137.21174657345	684	0.1504102096627165	0.9649122807017544	0.2685878962536023
YML005W	-1	-/-	-1121.9250112771988	-36977.88974741101	171	0.15027322404371585	0.9649122807017544	0.26887608069164265
YKR042W	-1	-/-	-1121.930417060852	-37080.06696540117	171	0.15013648771610555	0.9649122807017544	0.269164265129683
YHR213W	0	0/0	-1122.1038891673088	-40372.84169656038	684	0.15013648771610555	0.9649122807017544	0.269164265129683
YLL066C	0	0/0	-1122.5508764088154	-43765.33948558569	684	0.15013648771610555	0.9649122807017544	0.269164265129683
YHR214W	0	0/0	-1122.7059057950974	-40275.18518397212	684	0.15013648771610555	0.9649122807017544	0.269164265129683
YBR285W	0	0/0	-1122.9821119308472	-40217.16423719714	684	0.15013648771610555	0.9649122807017544	0.269164265129683
YDL154W	-1	-/-	-1123.0407074689865	-41329.60951542854	171	0.15	0.9649122807017544	0.26945244956772335
YGR132C	-1	-/-	-1123.0767472982407	-39784.15152874589	171	0.14986376021798364	0.9649122807017544	0.2697406340057637
YOL029C	0	0/0	-1123.2566139996052	-47946.198214530945	684	0.14986376021798364	0.9649122807017544	0.2697406340057637
YNL095C	0	0/0	-1123.341790318489	-43151.51802530885	684	0.14986376021798364	0.9649122807017544	0.2697406340057637
YHR035W	0	0/-	-1123.578774213791	-42933.28014457226	684	0.14986376021798364	0.9649122807017544	0.2697406340057637
YDR186C	0	0/0	-1123.6346780061722	-42448.391922444105	684	0.14986376021798364	0.9649122807017544	0.2697406340057637
YKL028W	-1	-/-	-1123.7061941623688	-35496.96836268902	171	0.14972776769509982	0.9649122807017544	0.27002881844380405
YOR307C	-1	-/-	-1123.7879242897034	-35048.425828397274	171	0.14959202175883954	0.9649122807017544	0.2703170028818444
YAL011W	-1	-/-	-1123.8257637023926	-35803.086871385574	171	0.14945652173913043	0.9649122807017544	0.2706051873198847
YBL067C	0	0/-	-1124.207142174244	-60704.85674912669	684	0.14945652173913043	0.9649122807017544	0.2706051873198847
YEL032W	-1	-/-	-1124.5914256572723	-33513.59295082092	171	0.1493212669683258	0.9649122807017544	0.27089337175792505
YLR306W	0	0/-	-1124.6623084172606	-60471.785736668855	684	0.1493212669683258	0.9649122807017544	0.27089337175792505
YDR499W	-1	-/-	-1124.9390395879745	-36150.61152231693	171	0.1491862567811935	0.9649122807017544	0.2711815561959654
YDR461W	-1	-/-	-1125.270649433136	-34326.5208879523	171	0.14905149051490515	0.9649122807017544	0.27146974063400575
YDR352W	0	0/-	-1125.3583698868752	-44279.02990812063	684	0.14905149051490515	0.9649122807017544	0.27146974063400575
YML034W	-1	-/-	-1125.492246478796	-39002.56992509961	171	0.14891696750902528	0.9649122807017544	0.2717579250720461
YLR278C	0	0/-	-1125.4966807365417	-42625.14688307047	684	0.14891696750902528	0.9649122807017544	0.2717579250720461
YLR378C	-1	-/-	-1125.6774199008942	-40674.36490136385	171	0.14878268710550044	0.9649122807017544	0.27204610951008645
YLR264C-A	0	0/0	-1125.6949609518051	-42481.565606832504	684	0.14878268710550044	0.9649122807017544	0.27204610951008645
YGR080W	-1	-/-	-1126.2718047555536	-37297.14708328806	171	0.14864864864864866	0.9649122807017544	0.2723342939481268
YGL236C	-1	-/-	-1126.6206247210503	-35198.03453141451	171	0.1485148514851485	0.9649122807017544	0.27262247838616716
YMR098C	0	0/-	-1126.8556052530184	-59971.18148607761	684	0.1485148514851485	0.9649122807017544	0.27262247838616716
YGL089C	-1	-/-	-1127.4461863040924	-31630.739340260625	171	0.14838129496402877	0.9649122807017544	0.2729106628242075
YDL116W	-1	-/-	-1127.510974407196	-43167.815212249756	171	0.14824797843665768	0.9649122807017544	0.27319884726224786
YDR441C	0	0/-	-1127.6577041577548	-56117.98714608513	684	0.14824797843665768	0.9649122807017544	0.27319884726224786
YMR317W	0	0/0	-1127.7491981387138	-45040.60707896948	684	0.14824797843665768	0.9649122807017544	0.27319884726224786
YIL004C	-1	-/-	-1128.5210635662079	-38073.38680738211	171	0.1481149012567325	0.9649122807017544	0.2734870317002882
YOR241W	-1	-/0	-1128.6168901920319	-34068.35433089733	171	0.14798206278026907	0.9649122807017544	0.2737752161383285
YNR013C	-1	-/-	-1128.6408445835114	-38544.89034938812	171	0.1478494623655914	0.9649122807017544	0.27406340057636885
YDR311W	-1	-/-	-1128.7011179924011	-35680.14740383625	171	0.1477170993733214	0.9649122807017544	0.2743515850144092
YJL121C	-1	-/0	-1128.8276996016502	-35395.09720224142	171	0.1475849731663685	0.9649122807017544	0.27463976945244956
YFL006W	0	0/-	-1128.953384578228	-41105.31081824191	684	0.1475849731663685	0.9649122807017544	0.27463976945244956
YOL066C	-1	-/+	-1129.0201694965363	-38291.54473155737	171	0.14745308310991956	0.9649122807017544	0.2749279538904899
YIL030C	-1	-/-	-1129.5114028453827	-38785.07496595383	171	0.14732142857142858	0.9649122807017544	0.27521613832853026
YPL232W	-1	-/-	-1130.1282922029495	-40921.444632709026	171	0.1471900089206066	0.9649122807017544	0.2755043227665706
YDR469W	-1	-/-	-1130.14501953125	-30109.25287401676	171	0.14705882352941177	0.9649122807017544	0.27579250720461096
YPL096W	-1	-/-	-1130.8739880919456	-36362.30027014017	171	0.14692787177203917	0.9649122807017544	0.2760806916426513
YKL194C	-1	-/-	-1131.1115392446518	-35229.27546262741	171	0.14679715302491103	0.9649122807017544	0.27636887608069166
YGL168W	-1	-/-	-1131.394724369049	-36144.35225147009	171	0.14666666666666667	0.9649122807017544	0.276657060518732
YDR142C	-1	-/-	-1131.5975633859634	-38861.652804374695	171	0.14653641207815277	0.9649122807017544	0.2769452449567723
YDR009W	-1	-/-	-1132.169848561287	-40380.04473787546	171	0.14640638864241348	0.9649122807017544	0.27723342939481266
YDL246C	0	0/0	-1132.4070082306862	-51916.70994757116	684	0.14640638864241348	0.9649122807017544	0.27723342939481266
YML061C	-1	-/-	-1132.9064750671387	-33595.31207013875	171	0.14627659574468085	0.9649122807017544	0.277521613832853
YBL105C	-1	-/-	-1132.9387347698212	-37479.640211462975	171	0.14614703277236493	0.9649122807017544	0.27780979827089336
YNL213C	-1	-/-	-1133.3263714313507	-28425.10172510147	171	0.14601769911504425	0.9649122807017544	0.2780979827089337
YDR122W	-1	-/-	-1134.0468898415565	-40025.301475703716	171	0.14588859416445624	0.9649122807017544	0.27838616714697406
YPL216W	0	0/-	-1134.180706858635	-41038.06824281812	684	0.14588859416445624	0.9649122807017544	0.27838616714697406
YDR098C	-1	-/-	-1134.890196800232	-36039.86114239693	171	0.14575971731448764	0.9649122807017544	0.2786743515850144
YML053C	0	0/0	-1135.080088019371	-42421.48945148289	684	0.14575971731448764	0.9649122807017544	0.2786743515850144
YKL214C	-1	-/-	-1135.089352786541	-34181.82095235586	171	0.14563106796116504	0.9649122807017544	0.27896253602305476
YLR312W-A	0	0/-	-1135.3391862511635	-54784.53331524506	684	0.14563106796116504	0.9649122807017544	0.27896253602305476
YBR021W	-1	-/-	-1135.4511568546295	-30375.89939701557	171	0.1455026455026455	0.9649122807017544	0.2792507204610951
YML049C	-1	-/-	-1135.659337759018	-39760.55520939827	171	0.14537444933920704	0.9649122807017544	0.27953890489913547
YLL017W	-1	-/-	-1136.0113906860352	-27176.53773188591	171	0.14524647887323944	0.9649122807017544	0.2798270893371758
YCL009C	0	0/0	-1136.3274978660047	-58089.85413738154	684	0.14524647887323944	0.9649122807017544	0.2798270893371758
YDL085C-A	0	0/0	-1136.420073747635	-42059.518726468086	684	0.14524647887323944	0.9649122807017544	0.2798270893371758
YBL097W	-1	-/-	-1136.6920821666718	-30535.138380885124	171	0.14511873350923482	0.9649122807017544	0.2801152737752161
YER186C	0	0/0	-1136.8512696027756	-43015.44104601443	684	0.14511873350923482	0.9649122807017544	0.2801152737752161
YKL033W	0	0/-	-1136.8728756457567	-53273.2504607914	684	0.14511873350923482	0.9649122807017544	0.2801152737752161
YLR069C	-1	-/-	-1137.0287739038467	-38661.91310328245	171	0.14499121265377857	0.9649122807017544	0.28040345821325646
YMR158C-B	0	0/0	-1137.3240538835526	-37937.47828698158	684	0.14499121265377857	0.9649122807017544	0.28040345821325646
YGR029W	-1	-/-	-1137.495150566101	-34652.16126990318	171	0.14486391571553994	0.9649122807017544	0.2806916426512968
YGR279C	-1	-/-	-1138.4521775245667	-34224.072212815285	171	0.14473684210526316	0.9649122807017544	0.28097982708933716
YGL203C	0	0/0	-1138.7691194713116	-59226.55847598612	684	0.14473684210526316	0.9649122807017544	0.28097982708933716
YER044C-A	-1	-/-	-1138.7890985012054	-33516.60190951824	171	0.1446099912357581	0.9649122807017544	0.2812680115273775
YGR215W	0	0/-	-1139.281980291009	-58317.92779535148	684	0.1446099912357581	0.9649122807017544	0.2812680115273775
YBR254C	-1	-/-	-1139.6923279762268	-33362.52135968208	171	0.14448336252189142	0.9649122807017544	0.28155619596541787
YNL295W	0	0/-	-1139.7599498033524	-44347.50647351146	684	0.14448336252189142	0.9649122807017544	0.28155619596541787
YOR211C	-1	-/-	-1140.1143398284912	-36164.643871456385	171	0.14435695538057744	0.9649122807017544	0.2818443804034582
YHL049C	0	0/0	-1140.2487244606018	-39834.25157356262	684	0.14435695538057744	0.9649122807017544	0.2818443804034582
YNR017W	-1	-/-	-1140.9383872747421	-39534.8286870718	171	0.14423076923076922	0.9649122807017544	0.28213256484149857
YGR294W	0	0/-	-1141.0092272758484	-44219.21326549351	684	0.14423076923076922	0.9649122807017544	0.28213256484149857
YPL083C	-1	-/-	-1141.3241922855377	-39620.22967195511	171	0.14410480349344978	0.9649122807017544	0.2824207492795389
YPL016W	-1	-/-	-1141.5766164660454	-34079.54054182768	171	0.14397905759162305	0.9649122807017544	0.28270893371757927
YDR132C	0	0/0	-1141.5811240077019	-43019.577249735594	684	0.14397905759162305	0.9649122807017544	0.28270893371757927
YAR010C	-1	-/-	-1141.7102069854736	-24571.164131879807	171	0.14385353095030515	0.9649122807017544	0.2829971181556196
YJL129C	-1	-/-	-1141.714153289795	-37423.14906871319	171	0.1437282229965157	0.9649122807017544	0.2832853025936599
YCR028C	-1	-/-	-1142.0045877695084	-34412.90998697281	171	0.14360313315926893	0.9649122807017544	0.28357348703170027
YOR058C	-1	-/-	-1142.7079112529755	-37426.814068078995	171	0.14347826086956522	0.9649122807017544	0.2838616714697406
YJL003W	-1	-/-	-1143.0000956058502	-33962.92557901144	171	0.14335360556038226	0.9649122807017544	0.28414985590778097
YNR026C	-1	-/-	-1143.1494843959808	-37443.175201654434	171	0.14322916666666666	0.9649122807017544	0.2844380403458213
YLL032C	0	0/0	-1143.2468737959862	-42071.58824366331	684	0.14322916666666666	0.9649122807017544	0.2844380403458213
YFL018W-A	-1	-/-	-1143.5517556667328	-27214.14440512657	171	0.14310494362532525	0.9649122807017544	0.28472622478386167
YNR040W	0	0/-	-1143.5936543345451	-41964.80370247364	684	0.14310494362532525	0.9649122807017544	0.28472622478386167
YGL140C	0	0/0	-1143.7311726808548	-44583.07495048642	684	0.14310494362532525	0.9649122807017544	0.28472622478386167
YDL114W	0	0/0	-1144.4341233372688	-42584.29340463877	684	0.14310494362532525	0.9649122807017544	0.28472622478386167
YJR120W	-1	-/-	-1144.7329363822937	-25813.284829854965	171	0.14298093587521662	0.9649122807017544	0.285014409221902
YIL128W	-1	-/-	-1145.0543462634087	-34310.77136045694	171	0.14285714285714285	0.9649122807017544	0.28530259365994237
YLR440C	0	0/-	-1145.086497604847	-59893.529951274395	684	0.14285714285714285	0.9649122807017544	0.28530259365994237
YNL122C	0	0/-	-1145.268055319786	-40704.99006062746	684	0.14285714285714285	0.9649122807017544	0.28530259365994237
YDR366C	0	0/0	-1145.4939129948616	-42075.60157582164	684	0.14285714285714285	0.9649122807017544	0.28530259365994237
YJR028W	-1	-/-	-1145.6315631866455	-25002.600951194763	171	0.14273356401384082	0.9649122807017544	0.2855907780979827
YKR045C	0	0/0	-1146.3523169755936	-42890.32088136673	684	0.14273356401384082	0.9649122807017544	0.2855907780979827
YJL045W	-1	-/-	-1146.4261471033096	-38055.69708836079	171	0.14261019878997408	0.9649122807017544	0.2858789625360231
YMR263W	-1	-/-	-1146.4871871471405	-40857.01329958439	171	0.14248704663212436	0.9649122807017544	0.2861671469740634
YEL027W	-1	-/-	-1146.5927861332893	-35849.89890486002	171	0.14236410698878343	0.9649122807017544	0.2864553314121037
YDR336W	0	0/0	-1146.8642717003822	-45374.25201511383	684	0.14236410698878343	0.9649122807017544	0.2864553314121037
YBR037C	-1	-/-	-1146.9616884440184	-37514.019521042705	171	0.14224137931034483	0.9649122807017544	0.28674351585014407
YER043C	0	0/-	-1146.9932266324759	-64450.65100118518	684	0.14224137931034483	0.9649122807017544	0.28674351585014407
YOL136C	0	0/-	-1147.1407030522823	-57952.60197907686	684	0.14224137931034483	0.9649122807017544	0.28674351585014407
YBR093C	-1	-/-	-1147.1794629991055	-38297.53416213393	171	0.1421188630490956	0.9649122807017544	0.2870317002881844
YCR042C	-1	-/-	-1147.2500014305115	-36048.925824046135	171	0.14199655765920827	0.9649122807017544	0.2873198847262248
YDR081C	-1	-/-	-1147.421792268753	-39340.36658811569	171	0.1418744625967326	0.9649122807017544	0.2876080691642651
YDR056C	0	0/0	-1147.4824586510658	-43838.23752373457	684	0.1418744625967326	0.9649122807017544	0.2876080691642651
YBL045C	-1	-/-	-1147.5803695321083	-34184.13443034887	171	0.14175257731958762	0.9649122807017544	0.2878962536023055
YBL052C	-1	-/-	-1148.0415489673615	-42562.808035194874	171	0.14163090128755365	0.9649122807017544	0.2881844380403458
YJL096W	0	0/-	-1148.1644737273455	-60177.51297202706	684	0.14163090128755365	0.9649122807017544	0.2881844380403458
YER074W-A	-1	-/-	-1148.3482673168182	-28985.493104815483	171	0.14150943396226415	0.9649122807017544	0.2884726224783862
YDR486C	-1	-/-	-1148.9319826364517	-41593.55177932978	171	0.14138817480719795	0.9649122807017544	0.2887608069164265
YBR015C	-1	-/-	-1149.1564393043518	-38146.017587542534	171	0.14126712328767124	0.9649122807017544	0.2890489913544669
YBL107C	0	0/0	-1149.2409581542015	-43214.39398282766	684	0.14126712328767124	0.9649122807017544	0.2890489913544669
YOR251C	0	0/-	-1149.6759614944458	-44999.490793824196	684	0.14126712328767124	0.9649122807017544	0.2890489913544669
YOL056W	0	0/-	-1149.824008345604	-62285.99642261118	684	0.14126712328767124	0.9649122807017544	0.2890489913544669
YER180C-A	-1	-/0	-1149.959153175354	-27680.581914901733	171	0.14114627887082976	0.9649122807017544	0.28933717579250723
YGR286C	-1	-/-	-1150.0601638555527	-31315.042492747307	171	0.14102564102564102	0.9649122807017544	0.2896253602305475
YEL076C-A	0	0/0	-1150.318004488945	-40018.01571983099	684	0.14102564102564102	0.9649122807017544	0.2896253602305475
YMR025W	-1	-/-	-1150.3990250825882	-37602.00756776333	171	0.14090520922288644	0.9649122807017544	0.2899135446685879
YPL242C	-1	-/-	-1150.413083076477	-36804.19621491432	171	0.1407849829351536	0.9649122807017544	0.2902017291066282
YDR052C	-1	-/-	-1151.0772767066956	-35133.8089684248	171	0.14066496163682865	0.9649122807017544	0.2904899135446686
YDR531W	0	0/-	-1151.1859366595745	-45169.7291854769	684	0.14066496163682865	0.9649122807017544	0.2904899135446686
YOL157C	0	0/-	-1151.2496270537376	-38838.09629908204	684	0.14066496163682865	0.9649122807017544	0.2904899135446686
YMR033W	-1	-/-	-1152.0932981967926	-38750.47215819359	171	0.14054514480408858	0.9649122807017544	0.2907780979827089
YJL168C	-1	-/-	-1152.285355091095	-36411.68941259384	171	0.14042553191489363	0.9649122807017544	0.2910662824207493
YOR087W	-1	-/-	-1152.31181037426	-39904.63405111432	171	0.14030612244897958	0.9649122807017544	0.29135446685878963
YHR132W-A	0	0/-	-1152.4508293867111	-37973.34775972366	684	0.14030612244897958	0.9649122807017544	0.29135446685878963
YGR013W	-1	-/-	-1152.5471593141556	-36575.21292746067	171	0.14018691588785046	0.9649122807017544	0.29164265129683
YJL203W	-1	-/-	-1152.7090265750885	-39783.623500943184	171	0.1400679117147708	0.9649122807017544	0.29193083573487033
YOR339C	0	0/-	-1152.7446617484093	-56948.9157627821	684	0.1400679117147708	0.9649122807017544	0.29193083573487033
YER133W	1	+/-	-1153.2628724575043	-35447.81132733822	170	0.14079728583545378	0.9707602339181286	0.29193083573487033
YEL061C	-1	-/-	-1153.4440053105354	-32783.456567928195	171	0.14067796610169492	0.9707602339181286	0.2922190201729107
YKL207W	0	0/-	-1153.8835498690605	-45041.48721086979	684	0.14067796610169492	0.9707602339181286	0.2922190201729107
YIL082W-A	-1	-/-	-1153.8971757888794	-24338.652856826782	171	0.14055884843353092	0.9707602339181286	0.29250720461095103
YLR190W	-1	-/-	-1154.063230395317	-38594.87866961956	171	0.1404399323181049	0.9707602339181286	0.29279538904899133
YNL229C	-1	-/-	-1154.1190333366394	-38816.843446969986	171	0.14032121724429417	0.9707602339181286	0.2930835734870317
YPR104C	1	+/-	-1154.2033302783966	-33618.03424346447	170	0.14104729729729729	0.9766081871345029	0.2930835734870317
YPR114W	0	0/0	-1154.3391295075417	-44639.13044670224	684	0.14104729729729729	0.9766081871345029	0.2930835734870317
YGL172W	-1	-/-	-1154.5233513712883	-37299.81859654188	171	0.1409282700421941	0.9766081871345029	0.29337175792507203
YOR286W	0	0/0	-1154.6052196333185	-63486.73198071774	684	0.1409282700421941	0.9766081871345029	0.29337175792507203
YBL029W	0	0/0	-1155.1573812365532	-42566.118414610624	684	0.1409282700421941	0.9766081871345029	0.29337175792507203
YDR316W	0	0/0	-1155.1804395616055	-55313.422665143386	684	0.1409282700421941	0.9766081871345029	0.29337175792507203
YGR296W	-1	-/-	-1155.2017126083374	-29526.11714106798	171	0.14080944350758853	0.9766081871345029	0.2936599423631124
YHR012W	-1	-/-	-1155.353021144867	-38052.50756216049	171	0.14069081718618365	0.9766081871345029	0.29394812680115273
YJR101W	0	0/-	-1155.6754876673222	-59456.63060298562	684	0.14069081718618365	0.9766081871345029	0.29394812680115273
YEL001C	0	0/0	-1156.4821363091469	-66419.85108716786	684	0.14069081718618365	0.9766081871345029	0.29394812680115273
YMR223W	0	0/-	-1156.5692896544933	-54582.01500435546	684	0.14069081718618365	0.9766081871345029	0.29394812680115273
YML033W	-1	-/-	-1156.723666191101	-26265.17346596718	171	0.14057239057239057	0.9766081871345029	0.2942363112391931
YDR427W	-1	-/-	-1157.03920596838	-36838.74112638831	171	0.1404541631623213	0.9766081871345029	0.29452449567723343
YAL018C	0	0/-	-1157.171472132206	-45301.10643595457	684	0.1404541631623213	0.9766081871345029	0.29452449567723343
YMR045C	-1	-/-	-1157.82279586792	-24059.677047789097	171	0.1403361344537815	0.9766081871345029	0.2948126801152738
YFR024C	-1	-/-	-1157.8874616622925	-25756.69135451317	171	0.14021830394626364	0.9766081871345029	0.29510086455331414
YGR005C	-1	-/-	-1158.3902101516724	-38170.623284101486	171	0.1401006711409396	0.9766081871345029	0.2953890489913545
YDL140C	-1	-/-	-1158.4420244693756	-34564.08148479462	171	0.1399832355406538	0.9766081871345029	0.29567723342939484
YOR183W	0	0/0	-1159.743721805513	-57601.30506204814	684	0.1399832355406538	0.9766081871345029	0.29567723342939484
YCR099C	0	0/0	-1159.8531640172005	-43370.50734984875	684	0.1399832355406538	0.9766081871345029	0.29567723342939484
YNL138W-A	0	0/-	-1160.1037032604218	-43540.09909981489	684	0.1399832355406538	0.9766081871345029	0.29567723342939484
YDR492W	-1	-/-	-1160.5291965007782	-36417.51278400421	171	0.13986599664991625	0.9766081871345029	0.29596541786743513
YBL100W-A	-1	-/-	-1160.5846629142761	-26236.072322368622	171	0.1397489539748954	0.9766081871345029	0.2962536023054755
YER007W	-1	-/-	-1160.7558361291885	-34271.56611561775	171	0.13963210702341136	0.9766081871345029	0.29654178674351583
YKL072W	0	0/0	-1160.8248701691628	-55606.98341551423	684	0.13963210702341136	0.9766081871345029	0.29654178674351583
YOR033C	-1	-/-	-1161.3636322021484	-37318.264085531235	171	0.13951545530492898	0.9766081871345029	0.2968299711815562
YLR126C	-1	-/-	-1161.6430261135101	-24435.237108707428	171	0.13939899833055092	0.9766081871345029	0.29711815561959654
YGL174W	-1	-/-	-1161.7404837608337	-39729.12572598457	171	0.13928273561301086	0.9766081871345029	0.2974063400576369
YOR209C	-1	-/-	-1161.7567999958992	-38267.90783303976	171	0.13916666666666666	0.9766081871345029	0.29769452449567724
YBL080C	-1	-/-	-1161.7657344043255	-36999.203640669584	171	0.13905079100749376	0.9766081871345029	0.2979827089337176
YDR446W	-1	-/-	-1161.8121292591095	-33332.89488887787	171	0.1389351081530782	0.9766081871345029	0.29827089337175794
YAR068W	0	0/0	-1161.997413277626	-46806.36689335108	684	0.1389351081530782	0.9766081871345029	0.29827089337175794
YPL011C	-1	-/-	-1162.169968366623	-39856.960411310196	171	0.13881961762261014	0.9766081871345029	0.2985590778097983
YKL128C	0	0/0	-1162.308587640524	-59067.911843440495	684	0.13881961762261014	0.9766081871345029	0.2985590778097983
YGR192C	-1	-/-	-1162.3163793087006	-32361.78952085972	171	0.13870431893687707	0.9766081871345029	0.29884726224783864
YGL191W	-1	-/-	-1162.42169880867	-40232.80486226082	171	0.13858921161825727	0.9766081871345029	0.29913544668587894
YJR141W	-1	-/-	-1162.4361534118652	-25881.166444063187	171	0.1384742951907131	0.9766081871345029	0.2994236311239193
YDR285W	-1	-/-	-1162.61683511734	-40727.11962747574	171	0.1383595691797846	0.9766081871345029	0.29971181556195964
YKL017C	-1	-/-	-1162.70585443452	-39077.053114850074	171	0.1382450331125828	0.9766081871345029	0.3
YHR116W	-1	-/-	-1163.1691935062408	-37757.81014239788	171	0.1381306865177833	0.9766081871345029	0.30028818443804034
YJR135C	-1	-/-	-1163.3302607536316	-35945.304767370224	171	0.13801652892561983	0.9766081871345029	0.3005763688760807
YBR204C	0	0/-	-1163.454677298665	-41885.34819499112	684	0.13801652892561983	0.9766081871345029	0.3005763688760807
YBR151W	0	0/0	-1164.0471115838736	-57822.6144386176	684	0.13801652892561983	0.9766081871345029	0.3005763688760807
YOL108C	-1	-/-	-1164.2904200553894	-42396.90326189995	171	0.13790255986787778	0.9766081871345029	0.30086455331412104
YJR026W	-1	-/-	-1164.8148012161255	-24897.8955142498	171	0.1377887788778878	0.9766081871345029	0.3011527377521614
YAL064W-B	0	0/0	-1164.8593966960907	-41853.589976251125	684	0.1377887788778878	0.9766081871345029	0.3011527377521614
YNL336W	0	0/-	-1164.9334749989212	-52350.62520220759	684	0.1377887788778878	0.9766081871345029	0.3011527377521614
YBL010C	0	0/0	-1165.0832629203796	-41468.09462937713	684	0.1377887788778878	0.9766081871345029	0.3011527377521614
YNL339C	-1	-/-	-1165.2543563842773	-32300.23907160759	171	0.13767518549051938	0.9766081871345029	0.30144092219020174
YMR276W	-1	-/-	-1165.4776812791824	-42561.050961613655	171	0.13756177924217464	0.9766081871345029	0.3017291066282421
YER098W	0	0/-	-1165.8136247098446	-58561.832788378	684	0.13756177924217464	0.9766081871345029	0.3017291066282421
YJL136W-A	0	0/0	-1165.813852906227	-40401.731571912766	684	0.13756177924217464	0.9766081871345029	0.3017291066282421
YBR125C	0	0/-	-1165.9690870568156	-59980.5064496845	684	0.13756177924217464	0.9766081871345029	0.3017291066282421
YBR258C	-1	-/-	-1166.6829224824905	-39024.57499790192	171	0.1374485596707819	0.9766081871345029	0.30201729106628245
YDL171C	0	0/0	-1166.713376287371	-59267.51524421945	684	0.1374485596707819	0.9766081871345029	0.30201729106628245
YER065C	-1	-/-	-1167.1167027652264	-39796.31711450219	171	0.13733552631578946	0.9766081871345029	0.30230547550432274
YPL074W	0	0/0	-1167.483314819634	-61472.97690818459	684	0.13733552631578946	0.9766081871345029	0.30230547550432274
YNL076W	0	0/-	-1167.6604472845793	-63352.152973454446	684	0.13733552631578946	0.9766081871345029	0.30230547550432274
YDR131C	-1	-/-	-1167.8751261234283	-25132.57822549343	171	0.1372226787181594	0.9766081871345029	0.3025936599423631
YPR069C	0	0/-	-1168.2109442800283	-64609.29091821611	684	0.1372226787181594	0.9766081871345029	0.3025936599423631
YAR061W	0	0/0	-1168.8421255350113	-43823.8076235652	684	0.1372226787181594	0.9766081871345029	0.3025936599423631
YGL213C	-1	-/-	-1169.017240524292	-42092.924632936716	171	0.13711001642036125	0.9766081871345029	0.30288184438040344
YLR305C	-1	-/-	-1169.3498692512512	-36239.32390540838	171	0.13699753896636588	0.9766081871345029	0.3031700288184438
YHR059W	-1	-/-	-1169.4954662919044	-37253.55140244961	171	0.13688524590163934	0.9766081871345029	0.30345821325648414
YDR372C	-1	-/-	-1169.7083184719086	-34768.47101569176	171	0.13677313677313677	0.9766081871345029	0.3037463976945245
YDR041W	0	0/-	-1169.9106244444847	-56438.00793682039	684	0.13677313677313677	0.9766081871345029	0.3037463976945245
YBR028C	0	0/-	-1170.053223669529	-44947.031874239445	684	0.13677313677313677	0.9766081871345029	0.3037463976945245
YIL040W	-1	-/-	-1170.3902127742767	-39167.949869036674	171	0.13666121112929625	0.9766081871345029	0.30403458213256485
YNL038W	-1	-/-	-1170.659460067749	-40457.348204016685	171	0.13654946852003272	0.9766081871345029	0.3043227665706052
YAL027W	0	0/-	-1170.955438643694	-60927.713686577976	684	0.13654946852003272	0.9766081871345029	0.3043227665706052
YCL005W-A	-1	-/-	-1171.181897163391	-28301.89730489254	171	0.136437908496732	0.9766081871345029	0.30461095100864555
YGL081W	0	0/0	-1171.666679918766	-42363.558807943016	684	0.136437908496732	0.9766081871345029	0.30461095100864555
YLR208W	-1	-/-	-1171.6984570622444	-37454.98790818453	171	0.1363265306122449	0.9766081871345029	0.3048991354466859
YDR179W-A	0	0/0	-1172.1791225671768	-43469.792601913214	684	0.1363265306122449	0.9766081871345029	0.3048991354466859
YIL145C	0	0/-	-1172.3282262086868	-55267.11687412858	684	0.1363265306122449	0.9766081871345029	0.3048991354466859
YDL202W	0	0/-	-1172.4945718497038	-55802.74469473958	684	0.1363265306122449	0.9766081871345029	0.3048991354466859
YBL013W	-1	-/-	-1172.6689012050629	-32027.23180937767	171	0.1362153344208809	0.9766081871345029	0.30518731988472625
YMR130W	0	0/0	-1172.691744506359	-44196.30545711517	684	0.1362153344208809	0.9766081871345029	0.30518731988472625
YMR227C	-1	-/-	-1172.7366874217987	-34946.925016760826	171	0.1361043194784026	0.9766081871345029	0.30547550432276654
YML133C	0	0/0	-1172.9898394942284	-44391.051047747955	684	0.1361043194784026	0.9766081871345029	0.30547550432276654
YOR360C	0	0/-	-1173.1199878007174	-58100.42052186094	684	0.1361043194784026	0.9766081871345029	0.30547550432276654
YMR108W	0	0/0	-1173.3460676595569	-60201.75034848042	684	0.1361043194784026	0.9766081871345029	0.30547550432276654
YGL231C	0	0/-	-1173.398931324482	-44223.03385359049	684	0.1361043194784026	0.9766081871345029	0.30547550432276654
YPL121C	-1	-/-	-1174.409657716751	-32023.964091539383	171	0.13599348534201955	0.9766081871345029	0.3057636887608069
YGR174C	0	0/-	-1174.4577431567013	-56007.98878008686	684	0.13599348534201955	0.9766081871345029	0.3057636887608069
YOR375C	0	0/0	-1174.5130338445306	-63186.0570403561	684	0.13599348534201955	0.9766081871345029	0.3057636887608069
YPR051W	-1	-/-	-1174.603161931038	-34842.71892106533	171	0.13588283157038242	0.9766081871345029	0.30605187319884725
YDL047W	-1	-/-	-1174.896334528923	-38189.137540925294	171	0.13577235772357724	0.9766081871345029	0.3063400576368876
YGL230C	0	0/0	-1175.4017094373703	-41283.19806343317	684	0.13577235772357724	0.9766081871345029	0.3063400576368876
[truncated: 3,961 more rows]
