# Supplementary material for: Revisiting co-expression-based automated function prediction in yeast with neural networks and updated Gene Ontology annotations
Source: PLoS One. 2026 Apr 16;21(4):e0322689. doi: 10.1371/journal.pone.0322689 (PMC13086303; doi:10.1371/journal.pone.0322689)
Supplement: S1 File — A zip file of tables in csv format containing individual genes ranked by their predicted involvement in each predicted GO term. These predictions were made by Model 1 as described in Table A of S1 Text. (ZIP) [file pone.0322689.s002.zip › GO0006366_SingleGeneRanking.csv]

Gene	Label	Annos	Score	Background Score	Num pos pairs	Precision	Recall	False Positive Rate
YBR279W	1	+/+	-441.6233909353614	-7975.962200023234	332	1.0	0.003003003003003003	0.0
YGR072W	-1	-/-	-483.88218288868666	-9846.035281017423	333	0.5	0.003003003003003003	0.0003022974607013301
YGR002C	-1	-/+	-491.69473295658827	-9620.204472780228	333	0.3333333333333333	0.003003003003003003	0.0006045949214026602
YKL139W	-1	-/+	-493.3883243724704	-8943.533583298326	333	0.25	0.003003003003003003	0.0009068923821039903
YMR044W	-1	-/+	-495.0520900860429	-8718.3175611943	333	0.2	0.003003003003003003	0.0012091898428053204
YCL029C	-1	-/-	-499.30169105529785	-8273.853066593409	333	0.16666666666666666	0.003003003003003003	0.0015114873035066505
YML076C	-1	-/+	-507.780130058527	-9129.778972245753	333	0.14285714285714285	0.003003003003003003	0.0018137847642079807
YJR068W	-1	-/-	-509.97617587447166	-8829.295605942607	333	0.125	0.003003003003003003	0.002116082224909311
YPL151C	-1	-/-	-513.038228161633	-8784.215071551502	333	0.1111111111111111	0.003003003003003003	0.0024183796856106408
YNR023W	-1	-/+	-514.0782583728433	-8935.110137030482	333	0.1	0.003003003003003003	0.002720677146311971
YBL046W	-1	-/-	-518.0483991131186	-8483.998198613524	333	0.09090909090909091	0.003003003003003003	0.003022974607013301
YKR063C	-1	-/-	-521.4776275157928	-9669.543631725013	333	0.08333333333333333	0.003003003003003003	0.003325272067714631
YGL023C	0	0/-	-527.8711531711742	-16048.860194906592	1332	0.08333333333333333	0.003003003003003003	0.003325272067714631
YBR095C	1	+/+	-528.974400781095	-9062.652647860348	332	0.15384615384615385	0.006006006006006006	0.003325272067714631
YDR485C	-1	-/-	-531.2224532216787	-9311.962464369833	333	0.14285714285714285	0.006006006006006006	0.0036275695284159614
YPR072W	1	+/+	-531.3986525051296	-8897.36351852864	332	0.2	0.009009009009009009	0.0036275695284159614
YDL013W	-1	-/-	-531.6404211893678	-8725.423233531415	333	0.1875	0.009009009009009009	0.003929866989117291
YGL058W	-1	-/+	-534.5575077235699	-9612.605992674828	333	0.17647058823529413	0.009009009009009009	0.004232164449818622
YML114C	1	+/+	-540.1630934774876	-8651.023048240691	332	0.2222222222222222	0.012012012012012012	0.004232164449818622
YEL015W	-1	-/-	-544.7373337820172	-8816.324580013752	333	0.21052631578947367	0.012012012012012012	0.004534461910519952
YLR007W	-1	-/-	-545.198512699455	-9621.76019031182	333	0.2	0.012012012012012012	0.0048367593712212815
YDL175C	-1	-/-	-550.2344107180834	-9701.100859329104	333	0.19047619047619047	0.012012012012012012	0.005139056831922612
YDR006C	0	0/-	-550.330016314867	-16905.530500933644	1332	0.19047619047619047	0.012012012012012012	0.005139056831922612
YDR208W	-1	-/-	-554.6946463212371	-9803.209699369967	333	0.18181818181818182	0.012012012012012012	0.005441354292623942
YPL105C	0	0/-	-554.7639071055455	-16780.742090362473	1332	0.18181818181818182	0.012012012012012012	0.005441354292623942
YPR025C	1	+/+	-561.1455382928252	-10234.023668915033	332	0.21739130434782608	0.015015015015015015	0.005441354292623942
YPL055C	-1	-/-	-562.0632908791304	-8607.343286663294	333	0.20833333333333334	0.015015015015015015	0.005743651753325272
YGL071W	1	+/+	-562.3788980916142	-8663.549743272364	332	0.24	0.018018018018018018	0.005743651753325272
YER114C	-1	-/-	-565.5304100140929	-10176.011552520096	333	0.23076923076923078	0.018018018018018018	0.006045949214026602
YDL005C	1	+/+	-569.6223908923566	-9371.252724256366	332	0.25925925925925924	0.021021021021021023	0.006045949214026602
YDR311W	1	+/+	-570.4495057091117	-9942.863896422088	332	0.2857142857142857	0.024024024024024024	0.006045949214026602
YBL103C	1	+/+	-572.0313239321113	-9152.359679564834	332	0.3103448275862069	0.02702702702702703	0.006045949214026602
YHR165C	-1	-/-	-572.7826613113284	-8096.903853982687	333	0.3	0.02702702702702703	0.0063482466747279325
YGL045W	-1	-/-	-573.4563214927912	-9451.534930929542	333	0.2903225806451613	0.02702702702702703	0.006650544135429262
YDL207W	-1	-/-	-577.3471753001213	-9534.34618189931	333	0.28125	0.02702702702702703	0.006952841596130592
YDR153C	-1	-/-	-577.7102149650455	-10196.276593893766	333	0.2727272727272727	0.02702702702702703	0.007255139056831923
YOR257W	-1	-/-	-580.8381915688515	-9787.947481945157	333	0.2647058823529412	0.02702702702702703	0.007557436517533253
YNL107W	-1	-/+	-580.8648111969233	-10190.595362357795	333	0.2571428571428571	0.02702702702702703	0.007859733978234583
YIL144W	-1	-/-	-590.3980289101601	-9107.958071731031	333	0.25	0.02702702702702703	0.008162031438935914
YPL101W	1	+/+	-591.0180811956525	-10765.59234674275	332	0.2702702702702703	0.03003003003003003	0.008162031438935914
YER112W	-1	-/-	-591.0829211529344	-10364.575166388415	333	0.2631578947368421	0.03003003003003003	0.008464328899637243
YLR403W	-1	-/+	-592.0668628066778	-9389.374369354919	333	0.2564102564102564	0.03003003003003003	0.008766626360338573
YNL199C	1	+/+	-594.3858262579888	-10491.268004469108	332	0.275	0.03303303303303303	0.008766626360338573
YHR186C	-1	-/-	-597.676351338625	-9402.983549825847	333	0.2682926829268293	0.03303303303303303	0.009068923821039904
YPR086W	1	+/+	-597.9987202063203	-10446.77529708296	332	0.2857142857142857	0.036036036036036036	0.009068923821039904
YHL029C	0	0/0	-599.2103776810691	-17446.022025984712	1332	0.2857142857142857	0.036036036036036036	0.009068923821039904
YDR163W	-1	-/-	-600.1337477862835	-10175.734695352614	333	0.27906976744186046	0.036036036036036036	0.009371221281741234
YPR048W	0	0/-	-608.0583622297272	-17915.905351464287	1332	0.27906976744186046	0.036036036036036036	0.009371221281741234
YLR170C	-1	-/-	-609.405028142035	-9926.690325915813	333	0.2727272727272727	0.036036036036036036	0.009673518742442563
YDR152W	0	0/-	-610.5261628245935	-20167.629022922833	1332	0.2727272727272727	0.036036036036036036	0.009673518742442563
YCR037C	-1	-/-	-611.7070345282555	-9031.538587853312	333	0.26666666666666666	0.036036036036036036	0.009975816203143894
YOR106W	-1	-/-	-611.8685297220945	-10036.360807098448	333	0.2608695652173913	0.036036036036036036	0.010278113663845224
YDR288W	-1	-/-	-614.0845845080912	-10340.438968777657	333	0.2553191489361702	0.036036036036036036	0.010580411124546553
YLR033W	1	+/+	-615.5826396644115	-9863.36669228971	332	0.2708333333333333	0.03903903903903904	0.010580411124546553
YER022W	1	+/+	-618.7190322503448	-10056.863221384585	332	0.2857142857142857	0.042042042042042045	0.010580411124546553
YMR240C	-1	-/-	-618.7972595337778	-10152.848566934	333	0.28	0.042042042042042045	0.010882708585247884
YDR217C	1	+/+	-619.2715144008398	-9448.989718690515	332	0.29411764705882354	0.04504504504504504	0.010882708585247884
YJL140W	1	+/+	-621.0396898761392	-10475.229168884456	332	0.3076923076923077	0.04804804804804805	0.010882708585247884
YER029C	-1	-/-	-621.3646237105131	-9824.101528838277	333	0.3018867924528302	0.04804804804804805	0.011185006045949214
YLR025W	-1	-/-	-621.7111809700727	-11642.675609387457	333	0.2962962962962963	0.04804804804804805	0.011487303506650543
YEL018W	-1	-/-	-622.0665492117405	-10238.58704674989	333	0.2909090909090909	0.04804804804804805	0.011789600967351875
YPR162C	-1	-/-	-623.0352439805865	-9531.671702478081	333	0.2857142857142857	0.04804804804804805	0.012091898428053204
YCR033W	-1	-/+	-623.4792556092143	-9211.047473855317	333	0.2807017543859649	0.04804804804804805	0.012394195888754534
YDR145W	1	+/+	-624.7730475561693	-9714.79190796637	332	0.29310344827586204	0.05105105105105105	0.012394195888754534
YGR009C	-1	-/-	-625.75057952106	-10291.944829441607	333	0.288135593220339	0.05105105105105105	0.012696493349455865
YBR215W	1	+/+	-626.4127928689122	-9963.057297691703	332	0.3	0.05405405405405406	0.012696493349455865
YKL041W	-1	-/-	-626.5454131439328	-10218.141547575593	333	0.29508196721311475	0.05405405405405406	0.012998790810157194
YGL172W	-1	-/-	-628.7930026352406	-9971.158562324941	333	0.2903225806451613	0.05405405405405406	0.013301088270858524
YKR062W	1	+/+	-630.0238267704844	-10313.385041981936	332	0.30158730158730157	0.057057057057057055	0.013301088270858524
YOR353C	-1	-/-	-631.0113512575626	-9951.9519957304	333	0.296875	0.057057057057057055	0.013603385731559855
YDR200C	-1	-/-	-631.3930552378297	-10272.213504366577	333	0.2923076923076923	0.057057057057057055	0.013905683192261185
YMR227C	1	+/+	-632.4308485090733	-9675.189108975232	332	0.30303030303030304	0.06006006006006006	0.013905683192261185
YOR319W	-1	-/-	-632.7442721650004	-9784.749596610665	333	0.29850746268656714	0.06006006006006006	0.014207980652962516
YPR133C	1	+/+	-632.8953404352069	-10255.132956974208	332	0.3088235294117647	0.06306306306306306	0.014207980652962516
YML112W	-1	-/+	-633.7186423540115	-10820.113449275494	333	0.30434782608695654	0.06306306306306306	0.014510278113663845
YDL225W	-1	-/-	-635.0158127155155	-10759.488799693063	333	0.3	0.06306306306306306	0.014812575574365175
YNL023C	-1	-/+	-636.5842787176371	-10601.53871384263	333	0.29577464788732394	0.06306306306306306	0.015114873035066506
YDR460W	1	+/+	-638.9546708017588	-10188.127982378006	332	0.3055555555555556	0.06606606606606606	0.015114873035066506
YLR052W	-1	-/-	-641.223843857646	-9674.510274216533	333	0.3013698630136986	0.06606606606606606	0.015417170495767836
YER161C	1	+/+	-641.8015957549214	-10058.269768167287	332	0.3108108108108108	0.06906906906906907	0.015417170495767836
YLR016C	-1	-/-	-641.8905520401895	-9494.53085470479	333	0.30666666666666664	0.06906906906906907	0.015719467956469165
YLL027W	-1	-/-	-642.7533048018813	-10436.68479412049	333	0.3026315789473684	0.06906906906906907	0.016021765417170496
YLR298C	-1	-/-	-645.2878625914454	-10282.582715835422	333	0.2987012987012987	0.06906906906906907	0.016324062877871828
YNL271C	-1	-/-	-645.5331870317459	-9380.610326938331	333	0.2948717948717949	0.06906906906906907	0.016626360338573155
YGL244W	1	+/+	-646.8308411464095	-10050.449170671403	332	0.3037974683544304	0.07207207207207207	0.016626360338573155
YPR070W	1	+/+	-647.8387174084783	-10040.20176603645	332	0.3125	0.07507507507507508	0.016626360338573155
YGR005C	1	+/+	-648.1354022026062	-11849.679893292487	332	0.32098765432098764	0.07807807807807808	0.016626360338573155
YOL070C	0	0/-	-648.2614539852366	-19243.125047616777	1332	0.32098765432098764	0.07807807807807808	0.016626360338573155
YOL068C	-1	-/-	-648.9932530894876	-10042.65026408434	333	0.3170731707317073	0.07807807807807808	0.016928657799274487
YOL072W	1	+/+	-649.1468761563301	-9568.460655167699	332	0.3253012048192771	0.08108108108108109	0.016928657799274487
YOR061W	-1	-/-	-649.808886565268	-11269.220925152302	333	0.32142857142857145	0.08108108108108109	0.017230955259975818
YOR194C	1	+/+	-651.7538908720016	-9964.800781816244	332	0.32941176470588235	0.08408408408408409	0.017230955259975818
YNL206C	-1	-/+	-652.8504278510809	-10998.396725036204	333	0.32558139534883723	0.08408408408408409	0.017533252720677146
YPL232W	-1	-/-	-653.2708196491003	-10812.603160530329	333	0.3218390804597701	0.08408408408408409	0.017835550181378477
YOR123C	1	+/+	-653.6832441836596	-9701.208242230117	332	0.32954545454545453	0.08708708708708708	0.017835550181378477
YDR052C	-1	-/-	-654.1688969656825	-11071.582792244852	333	0.3258426966292135	0.08708708708708708	0.018137847642079808
YDR088C	-1	-/-	-655.6569516137242	-11048.578173577785	333	0.32222222222222224	0.08708708708708708	0.018440145102781136
YKR036C	-1	-/+	-656.3208297118545	-10684.007692679763	333	0.31868131868131866	0.08708708708708708	0.018742442563482467
YIL122W	1	+/+	-658.307462181896	-10256.4321674034	332	0.32608695652173914	0.09009009009009009	0.018742442563482467
YDR473C	-1	-/-	-658.4255814254284	-10019.971181236207	333	0.3225806451612903	0.09009009009009009	0.0190447400241838
YPL112C	-1	-/-	-658.6789205744863	-9739.98604414612	333	0.3191489361702128	0.09009009009009009	0.019347037484885126
YGL066W	-1	-/+	-660.3090445324779	-9889.060326054692	333	0.3157894736842105	0.09009009009009009	0.019649334945586457
YGL086W	-1	-/-	-661.6961569041014	-10254.40284626931	333	0.3125	0.09009009009009009	0.01995163240628779
YDL203C	0	0/-	-661.7529282318428	-17062.396138399024	1332	0.3125	0.09009009009009009	0.01995163240628779
YJL006C	-1	-/+	-662.554802171886	-10655.343883953989	333	0.30927835051546393	0.09009009009009009	0.020253929866989116
YNL076W	0	0/+	-663.317672512494	-16867.961490446585	1332	0.30927835051546393	0.09009009009009009	0.020253929866989116
YDL002C	-1	-/-	-663.6466832607985	-10964.240312233567	333	0.30612244897959184	0.09009009009009009	0.020556227327690448
YKR038C	1	+/+	-663.9274651110172	-11215.601375706494	332	0.31313131313131315	0.09309309309309309	0.020556227327690448
YPL235W	1	+/+	-664.5943142548203	-11532.827238485217	332	0.32	0.0960960960960961	0.020556227327690448
YMR213W	-1	-/-	-664.8882028311491	-10669.605927228928	333	0.31683168316831684	0.0960960960960961	0.02085852478839178
YNL091W	-1	-/-	-665.1300422474742	-10088.867411412299	333	0.3137254901960784	0.0960960960960961	0.021160822249093107
YNL161W	-1	-/-	-665.612431652844	-10790.48493719101	333	0.3106796116504854	0.0960960960960961	0.021463119709794438
YGL044C	-1	-/-	-667.4704311788082	-10637.777183890343	333	0.3076923076923077	0.0960960960960961	0.02176541717049577
YOR039W	-1	-/-	-667.4969016835093	-10699.611699715257	333	0.3047619047619048	0.0960960960960961	0.022067714631197097
YCL051W	-1	-/-	-668.1397664248943	-9122.730031438172	333	0.3018867924528302	0.0960960960960961	0.022370012091898428
YFR037C	1	+/+	-668.1689256131649	-10918.081083923578	332	0.308411214953271	0.0990990990990991	0.022370012091898428
YPR189W	-1	-/-	-668.6859448626637	-9947.40502115339	333	0.3055555555555556	0.0990990990990991	0.02267230955259976
YNL330C	1	+/+	-669.0361681059003	-10293.04253666848	332	0.3119266055045872	0.1021021021021021	0.02267230955259976
YBR165W	-1	-/-	-669.2730000987649	-10221.366146221757	333	0.3090909090909091	0.1021021021021021	0.022974607013301087
YLL021W	-1	-/-	-671.3888454437256	-11455.354808948934	333	0.3063063063063063	0.1021021021021021	0.023276904474002418
YML006C	-1	-/-	-672.179977349937	-11089.681981228292	333	0.30357142857142855	0.1021021021021021	0.02357920193470375
YER047C	0	0/0	-672.7777170753106	-18448.29655819002	1332	0.30357142857142855	0.1021021021021021	0.02357920193470375
YPL016W	1	+/+	-673.6469621583819	-10433.763914249837	332	0.30973451327433627	0.10510510510510511	0.02357920193470375
YKL028W	1	+/+	-674.7409948781133	-10442.81324134767	332	0.3157894736842105	0.10810810810810811	0.02357920193470375
YBR105C	-1	-/-	-674.7929497882724	-10377.050024569035	333	0.3130434782608696	0.10810810810810811	0.023881499395405077
YIL003W	0	0/-	-675.0994286485948	-18401.482496161712	1332	0.3130434782608696	0.10810810810810811	0.023881499395405077
YOR094W	-1	-/-	-675.1212334707379	-10887.686279468238	333	0.3103448275862069	0.10810810810810811	0.02418379685610641
YIL046W	-1	-/-	-675.5450453972444	-9882.774163493887	333	0.3076923076923077	0.10810810810810811	0.02448609431680774
YPR161C	-1	-/+	-676.0106447711587	-9924.395140007138	333	0.3050847457627119	0.10810810810810811	0.024788391777509067
YIR023W	1	+/+	-677.5147276185453	-9948.646910768002	332	0.31092436974789917	0.1111111111111111	0.024788391777509067
YOL146W	-1	-/-	-677.7904389202595	-10997.566960833967	333	0.30833333333333335	0.1111111111111111	0.0250906892382104
YCR020W-B	1	+/+	-677.8216207027435	-9862.013906560838	332	0.3140495867768595	0.11411411411411411	0.0250906892382104
YPL228W	-1	-/+	-678.5897425934672	-10749.647174559534	333	0.3114754098360656	0.11411411411411411	0.02539298669891173
YMR153W	-1	-/-	-678.8309575095773	-11259.449578333646	333	0.3089430894308943	0.11411411411411411	0.025695284159613058
YKL154W	-1	-/-	-679.7336728572845	-11313.130513094366	333	0.3064516129032258	0.11411411411411411	0.02599758162031439
YLR412W	0	0/0	-681.6942198975012	-19547.023955393233	1332	0.3064516129032258	0.11411411411411411	0.02599758162031439
YOR260W	-1	-/-	-681.8450218439102	-12411.604699216783	333	0.304	0.11411411411411411	0.02629987908101572
YPR040W	0	0/-	-682.0650254461216	-18902.001287868363	1332	0.304	0.11411411411411411	0.02629987908101572
YDR054C	-1	-/-	-682.2426502034068	-10070.984865397215	333	0.30158730158730157	0.11411411411411411	0.026602176541717048
YMR005W	1	+/+	-682.8778699040413	-11507.787870645523	332	0.30708661417322836	0.11711711711711711	0.026602176541717048
YOR057W	-1	-/0	-683.11845266819	-10866.389968574047	333	0.3046875	0.11711711711711711	0.02690447400241838
YIL031W	-1	-/-	-685.4253650307655	-11025.308128878474	333	0.3023255813953488	0.11711711711711711	0.02720677146311971
YPL213W	-1	-/-	-685.6965291574597	-11169.08385553211	333	0.3	0.11711711711711711	0.02750906892382104
YHR119W	-1	-/+	-685.8646318241954	-10699.42163195461	333	0.29770992366412213	0.11711711711711711	0.02781136638452237
YPL011C	1	+/+	-686.1276337504387	-10480.68766516447	332	0.30303030303030304	0.12012012012012012	0.02781136638452237
YKR101W	-1	-/-	-687.0216654464602	-10549.014383755624	333	0.3007518796992481	0.12012012012012012	0.0281136638452237
YGR119C	-1	-/-	-687.1224827151746	-10826.837951611727	333	0.29850746268656714	0.12012012012012012	0.028415961305925032
YPL085W	-1	-/-	-687.1546864807606	-10070.444848112762	333	0.2962962962962963	0.12012012012012012	0.02871825876662636
YIR010W	-1	-/-	-687.2814943194389	-10674.95335970074	333	0.29411764705882354	0.12012012012012012	0.02902055622732769
YGL025C	1	+/+	-687.3755033090711	-10255.994698179886	332	0.29927007299270075	0.12312312312312312	0.02902055622732769
YGL043W	1	+/+	-687.4571090862155	-11195.76756965369	332	0.30434782608695654	0.12612612612612611	0.02902055622732769
YFR048W	-1	-/-	-687.8841094970703	-9666.475241925567	333	0.302158273381295	0.12612612612612611	0.029322853688029022
YLR262C	-1	-/-	-688.4289331510663	-10697.273637264967	333	0.3	0.12612612612612611	0.02962515114873035
YKR008W	1	+/+	-688.5799204483628	-10134.23743346706	332	0.3049645390070922	0.12912912912912913	0.02962515114873035
YGR104C	1	+/+	-688.813793219626	-11215.312382169068	332	0.30985915492957744	0.13213213213213212	0.02962515114873035
YPL115C	-1	-/-	-688.9047280326486	-10099.633876942098	333	0.3076923076923077	0.13213213213213212	0.02992744860943168
YOR322C	-1	-/-	-689.0138771906495	-10515.418117657304	333	0.3055555555555556	0.13213213213213212	0.030229746070133012
YKL015W	1	+/+	-689.0694852098823	-10281.813574969769	332	0.3103448275862069	0.13513513513513514	0.030229746070133012
YDR167W	1	+/+	-689.3692522346973	-10809.482757471036	332	0.3150684931506849	0.13813813813813813	0.030229746070133012
YPR051W	-1	-/-	-689.6656725555658	-10841.460134513676	333	0.3129251700680272	0.13813813813813813	0.03053204353083434
YJR050W	-1	-/-	-690.21499119699	-10797.767537154257	333	0.3108108108108108	0.13813813813813813	0.03083434099153567
YMR047C	-1	-/-	-691.3153750300407	-10878.890101090074	333	0.3087248322147651	0.13813813813813813	0.031136638452237003
YPL239W	-1	-/-	-691.7794150933623	-12067.713405884802	333	0.30666666666666664	0.13813813813813813	0.03143893591293833
YFR002W	-1	-/-	-692.439333923161	-11036.598368696868	333	0.304635761589404	0.13813813813813813	0.03174123337363966
YPL089C	1	+/+	-692.7826391914859	-10448.411349593662	332	0.3092105263157895	0.14114114114114115	0.03174123337363966
YDL108W	1	+/+	-693.6455537001602	-10172.397355028428	332	0.3137254901960784	0.14414414414414414	0.03174123337363966
YLR321C	1	+/+	-693.7836597785354	-11182.261282712221	332	0.3181818181818182	0.14714714714714713	0.03174123337363966
YGR056W	1	+/+	-694.4758446328342	-9471.818138763309	332	0.3225806451612903	0.15015015015015015	0.03174123337363966
YFR034C	-1	-/+	-694.6146630421281	-9725.932938948274	333	0.32051282051282054	0.15015015015015015	0.03204353083434099
YOR269W	-1	-/-	-694.8883565068245	-10532.31565130502	333	0.3184713375796178	0.15015015015015015	0.032345828295042324
YHR081W	-1	-/-	-694.8893660083413	-12789.995730444789	333	0.31645569620253167	0.15015015015015015	0.032648125755743655
YMR263W	-1	-/+	-695.8016232103109	-11366.754040390253	333	0.31446540880503143	0.15015015015015015	0.03295042321644498
YKL032C	-1	-/+	-696.4083104506135	-10885.933517470956	333	0.3125	0.15015015015015015	0.03325272067714631
YNR015W	-1	-/-	-696.6054792255163	-11435.422707289457	333	0.3105590062111801	0.15015015015015015	0.03355501813784764
YLR362W	-1	-/-	-696.9882903397083	-12813.477546341717	333	0.30864197530864196	0.15015015015015015	0.03385731559854897
YMR288W	-1	-/-	-697.2172791585326	-10477.904003486037	333	0.3067484662576687	0.15015015015015015	0.034159613059250304
YBR167C	-1	-/-	-697.3236569687724	-10979.237270876765	333	0.3048780487804878	0.15015015015015015	0.034461910519951636
YJR134C	0	0/0	-697.3468155697919	-18093.132766505238	1332	0.3048780487804878	0.15015015015015015	0.034461910519951636
YPL178W	-1	-/-	-697.6816630735993	-11178.734907716513	333	0.30303030303030304	0.15015015015015015	0.03476420798065296
YMR061W	-1	-/-	-698.1377664282918	-11156.742982514203	333	0.30120481927710846	0.15015015015015015	0.03506650544135429
YER151C	-1	-/-	-698.5822093337774	-10508.049738004804	333	0.2994011976047904	0.15015015015015015	0.03536880290205562
YJL124C	-1	-/-	-698.8254375085235	-12139.147132717073	333	0.2976190476190476	0.15015015015015015	0.035671100362756954
YBR055C	-1	-/-	-699.4770620390773	-10957.941527247429	333	0.2958579881656805	0.15015015015015015	0.035973397823458285
YGL174W	-1	-/-	-699.4797692969441	-11265.331151716411	333	0.29411764705882354	0.15015015015015015	0.036275695284159616
YHR088W	-1	-/-	-700.8077195286751	-13064.065558433533	333	0.29239766081871343	0.15015015015015015	0.03657799274486094
YOL115W	-1	-/-	-700.9718883596361	-11678.006107192487	333	0.29069767441860467	0.15015015015015015	0.03688029020556227
YDR121W	-1	-/-	-701.1600926369429	-11779.295120798051	333	0.28901734104046245	0.15015015015015015	0.0371825876662636
YML041C	-1	-/-	-701.258648827672	-10828.644574053586	333	0.28735632183908044	0.15015015015015015	0.037484885126964934
YDR291W	0	0/-	-701.6136062106816	-19173.98050089809	1332	0.28735632183908044	0.15015015015015015	0.037484885126964934
YOR308C	-1	-/-	-702.1245377361774	-9943.904556930065	333	0.2857142857142857	0.15015015015015015	0.037787182587666265
YER122C	-1	-/-	-702.1846561855637	-10959.445585857145	333	0.2840909090909091	0.15015015015015015	0.0380894800483676
YPR008W	1	+/+	-703.6221034638584	-10990.29369623959	332	0.288135593220339	0.15315315315315314	0.0380894800483676
YJL197W	0	0/-	-703.6717860745266	-18452.53601751756	1332	0.288135593220339	0.15315315315315314	0.0380894800483676
YHR146W	0	0/-	-704.1147007802501	-18246.517254302278	1332	0.288135593220339	0.15315315315315314	0.0380894800483676
YOL066C	-1	-/-	-704.1660477295518	-10327.799456313252	333	0.28651685393258425	0.15315315315315314	0.03839177750906892
YLR117C	-1	-/-	-706.4060010798275	-10968.814155232161	333	0.2849162011173184	0.15315315315315314	0.03869407496977025
YDL111C	-1	-/-	-706.4677070751786	-12371.686912022531	333	0.2833333333333333	0.15315315315315314	0.03899637243047158
YOR030W	-1	-/-	-706.5423710122705	-9806.456535186619	333	0.281767955801105	0.15315315315315314	0.039298669891172915
YDR310C	-1	-/+	-707.9797941669822	-10232.178990893066	333	0.2802197802197802	0.15315315315315314	0.039600967351874246
YDR206W	-1	-/-	-708.0043538734317	-11407.938919179142	333	0.2786885245901639	0.15315315315315314	0.03990326481257558
YMR043W	1	+/+	-708.420823905617	-10606.250832963735	332	0.2826086956521739	0.15615615615615616	0.03990326481257558
YOL123W	-1	-/-	-708.4962027966976	-10365.364339120686	333	0.2810810810810811	0.15615615615615616	0.0402055622732769
YNL004W	-1	-/-	-708.7838088423014	-11080.362057179213	333	0.27956989247311825	0.15615615615615616	0.04050785973397823
YFL047W	0	0/-	-708.9962285121437	-17605.061170871602	1332	0.27956989247311825	0.15615615615615616	0.04050785973397823
YGR120C	-1	-/-	-709.0118809714913	-10770.611369512975	333	0.27807486631016043	0.15615615615615616	0.040810157194679564
YDR308C	1	+/+	-709.8558699912392	-10412.61691219639	332	0.28191489361702127	0.15915915915915915	0.040810157194679564
YDR140W	-1	-/-	-710.1109725534916	-10047.477830827236	333	0.2804232804232804	0.15915915915915915	0.041112454655380895
YDL116W	-1	-/+	-710.5457659731619	-10360.26541460026	333	0.2789473684210526	0.15915915915915915	0.041414752116082226
YBL057C	-1	-/-	-710.9650137573481	-11261.12345655635	333	0.2774869109947644	0.15915915915915915	0.04171704957678356
YDR150W	-1	-/-	-711.1833463273942	-11476.384336475283	333	0.2760416666666667	0.15915915915915915	0.04201934703748488
YKL122C	-1	-/-	-711.5469717234373	-12528.645389594138	333	0.27461139896373055	0.15915915915915915	0.04232164449818621
YPR169W	0	0/-	-712.9093257114291	-20570.82698185835	1332	0.27461139896373055	0.15915915915915915	0.04232164449818621
YOR304W	1	+/+	-712.9738651737571	-10443.35402842611	332	0.27835051546391754	0.16216216216216217	0.04232164449818621
YHR205W	-1	-/+	-713.20142544806	-10831.02002916485	333	0.27692307692307694	0.16216216216216217	0.042623941958887544
YKR060W	-1	-/-	-713.2718919441104	-12705.196203827858	333	0.2755102040816326	0.16216216216216217	0.042926239419588876
YCL011C	-1	-/-	-713.4891140013933	-10816.25771354884	333	0.27411167512690354	0.16216216216216217	0.04322853688029021
YGR275W	1	+/+	-713.498362518847	-10598.226002760231	332	0.2777777777777778	0.16516516516516516	0.04322853688029021
YFL013C	-1	-/-	-713.6770656257868	-12019.335700549185	333	0.27638190954773867	0.16516516516516516	0.04353083434099154
YPL169C	-1	-/-	-713.689936645329	-10692.561380900443	333	0.275	0.16516516516516516	0.04383313180169287
YCL031C	-1	-/-	-713.8207155205309	-11502.609957758337	333	0.2736318407960199	0.16516516516516516	0.044135429262394194
YML011C	-1	-/-	-713.8474596068263	-11042.673142157495	333	0.2722772277227723	0.16516516516516516	0.044437726723095525
YGR274C	1	+/+	-714.1835146248341	-10459.607631981373	332	0.27586206896551724	0.16816816816816818	0.044437726723095525
YKR022C	-1	-/-	-714.2919662967324	-10156.613269813359	333	0.27450980392156865	0.16816816816816818	0.044740024183796856
YBR057C	-1	-/-	-714.6224401667714	-10855.09918801859	333	0.2731707317073171	0.16816816816816818	0.04504232164449819
YHR036W	-1	-/-	-714.8912650048733	-11213.55413428694	333	0.27184466019417475	0.16816816816816818	0.04534461910519952
YLR071C	1	+/+	-715.4903371706605	-10795.195434141904	332	0.2753623188405797	0.17117117117117117	0.04534461910519952
YGL145W	-1	-/-	-716.7645238637924	-10434.066449657083	333	0.27403846153846156	0.17117117117117117	0.04564691656590085
YKR072C	-1	-/-	-716.918996438384	-9516.759418230504	333	0.2727272727272727	0.17117117117117117	0.045949214026602174
YNL215W	0	0/-	-716.9687699005008	-20666.529804053833	1332	0.2727272727272727	0.17117117117117117	0.045949214026602174
YDL235C	-1	-/-	-717.0330127477646	-11174.171904154122	333	0.2714285714285714	0.17117117117117117	0.046251511487303505
YIL143C	1	+/+	-717.1268919184804	-11013.38054510206	332	0.27488151658767773	0.17417417417417416	0.046251511487303505
YKR028W	-1	-/-	-717.2075301408768	-11226.157925724983	333	0.27358490566037735	0.17417417417417416	0.046553808948004836
YJR046W	-1	-/-	-717.3953723162413	-9893.123750515282	333	0.27230046948356806	0.17417417417417416	0.04685610640870617
YER159C	1	+/+	-717.548411950469	-11212.303704179358	332	0.2757009345794392	0.17717717717717718	0.04685610640870617
YDR339C	-1	-/-	-717.8919181600213	-13452.907608188689	333	0.2744186046511628	0.17717717717717718	0.0471584038694075
YDL209C	-1	-/-	-718.0871353447437	-10632.04232301563	333	0.27314814814814814	0.17717717717717718	0.04746070133010883
YER013W	-1	-/-	-718.4546804949641	-10546.409487381577	333	0.271889400921659	0.17717717717717718	0.047762998790810154
YOL094C	-1	-/-	-718.7556560188532	-10938.32464812696	333	0.2706422018348624	0.17717717717717718	0.048065296251511486
YOR023C	-1	-/-	-718.8772668689489	-11467.206521935761	333	0.2694063926940639	0.17717717717717718	0.04836759371221282
YOR172W	1	+/+	-718.9646486639977	-9536.250163383782	332	0.2727272727272727	0.18018018018018017	0.04836759371221282
YDR181C	-1	-/-	-719.1437934935093	-10695.364088699222	333	0.27149321266968324	0.18018018018018017	0.04866989117291415
YER168C	-1	-/-	-720.6108560785651	-12004.319779142737	333	0.2702702702702703	0.18018018018018017	0.04897218863361548
YHR060W	-1	-/-	-720.8917712941766	-11866.742592655122	333	0.26905829596412556	0.18018018018018017	0.04927448609431681
YMR234W	-1	-/-	-721.3446573913097	-10604.324532948434	333	0.26785714285714285	0.18018018018018017	0.049576783555018135
YIL038C	1	+/+	-721.347474642098	-11352.522731043398	332	0.27111111111111114	0.1831831831831832	0.049576783555018135
YPL138C	-1	-/-	-721.3956110700965	-11404.068142741919	333	0.26991150442477874	0.1831831831831832	0.049879081015719466
YPL129W	1	+/+	-721.506155334413	-11307.985335573554	332	0.27312775330396477	0.18618618618618618	0.049879081015719466
YBL093C	1	+/+	-722.0452423840761	-10898.725778102875	332	0.27631578947368424	0.1891891891891892	0.049879081015719466
YJL156C	-1	-/-	-722.4966149032116	-10343.234250850976	333	0.27510917030567683	0.1891891891891892	0.0501813784764208
YNL116W	-1	-/-	-723.6728405058384	-11395.05051676929	333	0.27391304347826084	0.1891891891891892	0.05048367593712213
YOR281C	1	+/+	-723.775848865509	-11967.07940692082	332	0.27705627705627706	0.1921921921921922	0.05048367593712213
YDR267C	0	0/-	-723.9481073508505	-19296.99652399146	1332	0.27705627705627706	0.1921921921921922	0.05048367593712213
YDR422C	-1	-/-	-724.1443623751402	-10014.189884021878	333	0.27586206896551724	0.1921921921921922	0.05078597339782346
YEL063C	-1	-/-	-724.9849044904113	-10282.811446234584	333	0.27467811158798283	0.1921921921921922	0.05108827085852479
YOR241W	-1	-/0	-725.3918211981654	-12210.1831137985	333	0.27350427350427353	0.1921921921921922	0.051390568319226115
YGR013W	-1	-/-	-726.713728107512	-10520.683207035065	333	0.2723404255319149	0.1921921921921922	0.05169286577992745
YPL210C	-1	-/-	-726.8628571853042	-12023.471493840218	333	0.2711864406779661	0.1921921921921922	0.05199516324062878
YCR095C	0	0/0	-727.1166086876765	-18533.548573993263	1332	0.2711864406779661	0.1921921921921922	0.05199516324062878
YER164W	1	+/+	-727.1368038877845	-10684.1036330387	332	0.2742616033755274	0.19519519519519518	0.05199516324062878
YMR036C	-1	-/-	-727.2242764756083	-11466.674092300236	333	0.27310924369747897	0.19519519519519518	0.05229746070133011
YNL290W	-1	-/-	-727.3019617050886	-11957.805679768324	333	0.2719665271966527	0.19519519519519518	0.05259975816203144
YDL074C	-1	-/+	-729.0123451091349	-11731.781825464219	333	0.2708333333333333	0.19519519519519518	0.05290205562273277
YOL148C	-1	-/+	-729.7395173609257	-10690.836009219289	333	0.2697095435684647	0.19519519519519518	0.053204353083434096
YDR280W	-1	-/-	-729.8053463846445	-12969.828150331974	333	0.26859504132231404	0.19519519519519518	0.05350665054413543
YKL048C	-1	-/-	-730.2822582349181	-10409.130909912288	333	0.2674897119341564	0.19519519519519518	0.05380894800483676
YOR196C	0	0/-	-730.5001091593876	-19097.096473546233	1332	0.2674897119341564	0.19519519519519518	0.05380894800483676
YBR119W	-1	-/-	-730.8220286741853	-11214.779686763883	333	0.26639344262295084	0.19519519519519518	0.05411124546553809
YDR439W	-1	-/-	-731.1322539672256	-10820.189925983548	333	0.2653061224489796	0.19519519519519518	0.05441354292623942
YGR003W	-1	-/-	-731.1842098683119	-11042.634043730795	333	0.26422764227642276	0.19519519519519518	0.05471584038694075
YMR028W	0	0/-	-731.4264327064157	-20075.189533323864	1332	0.26422764227642276	0.19519519519519518	0.05471584038694075
YOL102C	-1	-/-	-731.5542124137282	-11536.531445890665	333	0.2631578947368421	0.19519519519519518	0.05501813784764208
YDR075W	-1	-/-	-731.6831460744143	-12152.820023797452	333	0.2620967741935484	0.19519519519519518	0.05532043530834341
YER132C	0	0/-	-731.7045274456032	-18060.689563070657	1332	0.2620967741935484	0.19519519519519518	0.05532043530834341
YKR031C	-1	-/-	-732.5816530659795	-11700.580804891884	333	0.26104417670682734	0.19519519519519518	0.05562273276904474
YFL027C	0	0/-	-732.6214214740321	-18775.78898898	1332	0.26104417670682734	0.19519519519519518	0.05562273276904474
YBR290W	-1	-/-	-732.810813203454	-12394.941729724407	333	0.26	0.19519519519519518	0.05592503022974607
YNL166C	-1	-/-	-732.8979545682669	-11804.692761555314	333	0.2589641434262948	0.19519519519519518	0.0562273276904474
YMR255W	-1	-/-	-733.3625401109457	-13015.417733665556	333	0.25793650793650796	0.19519519519519518	0.05652962515114873
YNL001W	-1	-/-	-733.3683140575886	-12490.086566470563	333	0.25691699604743085	0.19519519519519518	0.056831922611850064
YOR274W	-1	-/-	-733.4156631156802	-10531.196744590998	333	0.2559055118110236	0.19519519519519518	0.05713422007255139
YER167W	-1	-/-	-733.5963399782777	-10542.058795079589	333	0.2549019607843137	0.19519519519519518	0.05743651753325272
YHR090C	-1	-/-	-734.3451097160578	-10757.988758176565	333	0.25390625	0.19519519519519518	0.05773881499395405
YGR195W	-1	-/-	-734.6520847901702	-13109.501293733716	333	0.2529182879377432	0.19519519519519518	0.05804111245465538
YKR082W	-1	-/+	-734.9659793749452	-11812.930434010923	333	0.25193798449612403	0.19519519519519518	0.05834340991535671
YNR039C	-1	-/-	-735.1947537660599	-10947.563992515206	333	0.25096525096525096	0.19519519519519518	0.058645707376058044
YMR277W	-1	-/+	-735.4097948223352	-12569.360728621483	333	0.25	0.19519519519519518	0.05894800483675937
YML015C	1	+/+	-735.7220450565219	-10484.139395833481	332	0.25287356321839083	0.1981981981981982	0.05894800483675937
YDR292C	-1	-/-	-736.0550144910812	-11653.52754059434	333	0.25190839694656486	0.1981981981981982	0.0592503022974607
YKR029C	-1	-/-	-736.102377474308	-12085.588252179325	333	0.2509505703422053	0.1981981981981982	0.05955259975816203
YJR093C	-1	-/-	-736.130673609674	-10968.06176109612	333	0.25	0.1981981981981982	0.05985489721886336
YKL005C	1	+/+	-736.4464189112186	-11726.199052646756	332	0.2528301886792453	0.2012012012012012	0.05985489721886336
YMR004W	-1	-/-	-737.2742547616363	-13538.80253046751	333	0.2518796992481203	0.2012012012012012	0.06015719467956469
YOR244W	1	+/+	-737.8953196033835	-11260.671705298126	332	0.2546816479400749	0.2042042042042042	0.06015719467956469
YBR060C	-1	-/-	-737.9653873108327	-11169.066847536713	333	0.2537313432835821	0.2042042042042042	0.060459492140266025
YNL097C	-1	-/+	-738.0359557718039	-11143.210832692683	333	0.2527881040892193	0.2042042042042042	0.06076178960096735
YBL008W	1	+/+	-738.040088199079	-10207.451076351106	332	0.25555555555555554	0.2072072072072072	0.06076178960096735
YOR191W	-1	-/-	-738.1162292435765	-10315.601253122091	333	0.25461254612546125	0.2072072072072072	0.06106408706166868
YPR125W	-1	-/-	-738.1867159195244	-12020.85172105208	333	0.2536764705882353	0.2072072072072072	0.06136638452237001
YMR014W	-1	-/-	-738.2042310461402	-13298.951187614352	333	0.25274725274725274	0.2072072072072072	0.06166868198307134
YOR159C	-1	-/-	-738.4926258325577	-11163.670096419752	333	0.2518248175182482	0.2072072072072072	0.061970979443772674
YNL118C	-1	-/+	-738.7924899309874	-10874.696126438677	333	0.2509090909090909	0.2072072072072072	0.062273276904474005
YER040W	1	+/+	-739.031925264746	-10397.467647034675	332	0.2536231884057971	0.21021021021021022	0.062273276904474005
YKL114C	-1	-/-	-739.2234392687678	-11854.104943320155	333	0.2527075812274368	0.21021021021021022	0.06257557436517533
YFL009W	-1	-/-	-739.3411598801613	-9923.552130691707	333	0.2517985611510791	0.21021021021021022	0.06287787182587666
YPR180W	0	0/-	-739.4454275090247	-20266.919662473723	1332	0.2517985611510791	0.21021021021021022	0.06287787182587666
YOR216C	-1	-/-	-739.4949592500925	-11050.771982237697	333	0.25089605734767023	0.21021021021021022	0.06318016928657799
YJL179W	-1	-/+	-739.9171411320567	-12013.126006834209	333	0.25	0.21021021021021022	0.06348246674727932
YJL035C	-1	-/-	-739.9284522458911	-11192.541883736849	333	0.2491103202846975	0.21021021021021022	0.06378476420798065
YDR334W	-1	-/-	-739.9765225276351	-10792.5516070202	333	0.24822695035460993	0.21021021021021022	0.06408706166868199
YLR399C	-1	-/-	-739.9828351512551	-10290.313290327787	333	0.24734982332155478	0.21021021021021022	0.06438935912938332
YJR060W	-1	-/+	-740.1229296252131	-10337.299701698124	333	0.24647887323943662	0.21021021021021022	0.06469165659008465
YFL050C	-1	-/-	-740.5335820168257	-10145.764713395387	333	0.24561403508771928	0.21021021021021022	0.06499395405078598
YOR148C	-1	-/-	-741.0858093649149	-11700.862900048494	333	0.24475524475524477	0.21021021021021022	0.06529625151148731
YDR472W	-1	-/-	-741.7010867330246	-10976.817868470214	333	0.24390243902439024	0.21021021021021022	0.06559854897218863
YER068W	1	+/+	-742.4620494842529	-11154.081917248666	332	0.2465277777777778	0.2132132132132132	0.06559854897218863
YJL090C	-1	-/-	-742.5242094062269	-10874.363583501428	333	0.24567474048442905	0.2132132132132132	0.06590084643288996
YPL045W	-1	-/-	-743.4754346460104	-11388.231015488505	333	0.24482758620689654	0.2132132132132132	0.06620314389359129
YJL111W	-1	-/-	-743.5421277657151	-12319.993928745389	333	0.24398625429553264	0.2132132132132132	0.06650544135429262
YPL074W	0	0/0	-743.5423455182463	-19298.826566663105	1332	0.24398625429553264	0.2132132132132132	0.06650544135429262
YBR237W	-1	-/-	-743.6461551487446	-10181.775629639626	333	0.24315068493150685	0.2132132132132132	0.06680773881499395
YDR137W	-1	-/-	-743.7529430761933	-10551.804874129593	333	0.24232081911262798	0.2132132132132132	0.06711003627569528
YNL229C	-1	-/-	-744.1404689624906	-11991.918636895716	333	0.24149659863945577	0.2132132132132132	0.06741233373639662
YHL025W	-1	-/+	-744.2623091116548	-10975.68677341938	333	0.24067796610169492	0.2132132132132132	0.06771463119709795
YMR138W	-1	-/-	-744.7650778368115	-11542.078071661294	333	0.23986486486486486	0.2132132132132132	0.06801692865779928
YGL151W	1	+/+	-744.9183985181153	-10882.609085794538	332	0.24242424242424243	0.21621621621621623	0.06801692865779928
YHR191C	-1	-/-	-745.1527060568333	-10727.341912642121	333	0.24161073825503357	0.21621621621621623	0.06831922611850061
YGR074W	-1	-/-	-745.5962632745504	-11632.767176277936	333	0.2408026755852843	0.21621621621621623	0.06862152357920194
YML098W	1	+/+	-745.7625760436058	-10877.30992744118	332	0.24333333333333335	0.21921921921921922	0.06862152357920194
YDL047W	-1	-/-	-746.054230377078	-10221.343653686345	333	0.2425249169435216	0.21921921921921922	0.06892382103990327
YBR114W	-1	-/-	-746.2419332638383	-11791.787008911371	333	0.24172185430463577	0.21921921921921922	0.06922611850060459
YPR104C	1	+/+	-746.3096803277731	-10894.035335242748	332	0.24422442244224424	0.2222222222222222	0.06922611850060459
YJL115W	-1	-/+	-746.811123162508	-10725.0295945853	333	0.24342105263157895	0.2222222222222222	0.06952841596130592
YER176W	0	0/-	-747.1274908855557	-17977.95726575097	1332	0.24342105263157895	0.2222222222222222	0.06952841596130592
YMR064W	0	0/0	-747.8113688491285	-19533.72015801631	1332	0.24342105263157895	0.2222222222222222	0.06952841596130592
YIL126W	1	+/+	-747.8117026239634	-10859.833539798856	332	0.2459016393442623	0.22522522522522523	0.06952841596130592
YMR183C	-1	-/-	-747.9467971324921	-11807.883897155523	333	0.24509803921568626	0.22522522522522523	0.06983071342200725
YPL137C	-1	-/-	-748.039323374629	-10103.959178857505	333	0.24429967426710097	0.22522522522522523	0.07013301088270858
YMR301C	-1	-/-	-748.3622622564435	-11396.384703285992	333	0.2435064935064935	0.22522522522522523	0.07043530834340991
YHL009C	1	+/+	-748.5206740051508	-10697.385090336204	332	0.2459546925566343	0.22822822822822822	0.07043530834340991
YMR285C	-1	-/-	-748.8603281378746	-11765.672158494592	333	0.24516129032258063	0.22822822822822822	0.07073760580411124
YMR037C	1	+/+	-748.8948409035802	-11887.585062555969	332	0.24758842443729903	0.23123123123123124	0.07073760580411124
YGL194C	-1	-/+	-749.5332371890545	-10125.769655101001	333	0.2467948717948718	0.23123123123123124	0.07103990326481258
YNL054W	-1	-/-	-749.5436276718974	-12022.259754158556	333	0.24600638977635783	0.23123123123123124	0.07134220072551391
YHR079C	-1	-/-	-749.5527086183429	-10345.663237571716	333	0.24522292993630573	0.23123123123123124	0.07164449818621524
YGL216W	-1	-/-	-749.9352137744427	-11556.11603654176	333	0.24444444444444444	0.23123123123123124	0.07194679564691657
YBR228W	-1	-/-	-751.231239400804	-9986.696305446327	333	0.24367088607594936	0.23123123123123124	0.0722490931076179
YOL100W	-1	-/-	-751.5801344290376	-12575.52188006416	333	0.24290220820189273	0.23123123123123124	0.07255139056831923
YGR258C	-1	-/+	-751.683973453939	-11083.029781244695	333	0.24213836477987422	0.23123123123123124	0.07285368802902055
YGR252W	-1	-/+	-751.8557864464819	-10992.245101448148	333	0.2413793103448276	0.23123123123123124	0.07315598548972188
YLR200W	-1	-/+	-752.2288568019867	-12020.277787297964	333	0.240625	0.23123123123123124	0.07345828295042321
YPR199C	1	+/+	-752.5706986859441	-10007.272793792188	332	0.24299065420560748	0.23423423423423423	0.07345828295042321
YDL043C	-1	-/-	-752.6138963252306	-11396.390310324728	333	0.2422360248447205	0.23423423423423423	0.07376058041112454
YGR270W	-1	-/+	-752.7775292471051	-10369.705536089838	333	0.24148606811145512	0.23423423423423423	0.07406287787182587
YNL298W	-1	-/+	-752.8302925601602	-11467.519566424191	333	0.24074074074074073	0.23423423423423423	0.0743651753325272
YOR140W	1	+/+	-753.0261357426643	-9994.788405373693	332	0.24307692307692308	0.23723723723723725	0.0743651753325272
YPL190C	1	+/+	-753.1669890359044	-11202.55950459838	332	0.24539877300613497	0.24024024024024024	0.0743651753325272
YOR195W	-1	-/-	-753.1842930018902	-11885.045033559203	333	0.24464831804281345	0.24024024024024024	0.07466747279322854
YMR070W	-1	-/+	-753.4894270002842	-11016.702616997063	333	0.24390243902439024	0.24024024024024024	0.07496977025392987
YOL011W	-1	-/-	-753.6500562727451	-10382.24461414665	333	0.24316109422492402	0.24024024024024024	0.0752720677146312
YOL142W	-1	-/-	-753.9147466495633	-12050.76662670821	333	0.24242424242424243	0.24024024024024024	0.07557436517533253
YKL042W	-1	-/-	-753.9325796365738	-10959.927928730845	333	0.24169184290030213	0.24024024024024024	0.07587666263603386
YDR301W	1	+/+	-754.1644956832752	-10296.545890497975	332	0.24397590361445784	0.24324324324324326	0.07587666263603386
YMR275C	-1	-/-	-754.3896417096257	-12068.066476389766	333	0.24324324324324326	0.24324324324324326	0.0761789600967352
YPR034W	1	+/+	-754.6131063424982	-10941.80486608902	332	0.24550898203592814	0.24624624624624625	0.0761789600967352
YJL184W	1	+/+	-755.0177840143442	-10928.927834540606	332	0.24776119402985075	0.24924924924924924	0.0761789600967352
YDR351W	0	0/-	-755.320894096978	-18036.933996987063	1332	0.24776119402985075	0.24924924924924924	0.0761789600967352
YGL254W	1	+/+	-755.3682562038302	-10424.46691481024	332	0.25	0.25225225225225223	0.0761789600967352
YBL085W	-1	-/-	-755.4441765248775	-10766.025668300688	333	0.24925816023738873	0.25225225225225223	0.07648125755743652
YMR091C	1	+/+	-755.8205890432	-11677.733594797552	332	0.2514792899408284	0.2552552552552553	0.07648125755743652
YMR268C	-1	-/-	-756.3683047741652	-10332.388215623796	333	0.25073746312684364	0.2552552552552553	0.07678355501813784
YNL316C	0	0/0	-756.5969120245427	-19878.347580845468	1332	0.25073746312684364	0.2552552552552553	0.07678355501813784
YPL204W	-1	-/-	-756.7911831438541	-11162.784998238087	333	0.25	0.2552552552552553	0.07708585247883917
YIL056W	1	+/+	-757.2302490770817	-10348.445316821337	332	0.25219941348973607	0.25825825825825827	0.07708585247883917
YER016W	-1	-/-	-757.2551955282688	-11710.616596721113	333	0.25146198830409355	0.25825825825825827	0.0773881499395405
YIL021W	1	+/+	-757.4212961047888	-13000.57197535783	332	0.2536443148688047	0.26126126126126126	0.0773881499395405
YOL054W	1	+/-	-757.4983947575092	-11725.235656529665	332	0.2558139534883721	0.26426426426426425	0.0773881499395405
YJL127C	1	+/+	-757.6770864818245	-9807.928886105772	332	0.2579710144927536	0.2672672672672673	0.0773881499395405
YBR131W	-1	-/-	-757.7851733267307	-10714.801045760512	333	0.25722543352601157	0.2672672672672673	0.07769044740024184
YGR129W	-1	-/-	-758.5196550190449	-11292.456447564065	333	0.2564841498559078	0.2672672672672673	0.07799274486094317
YHR077C	-1	-/-	-758.627138517797	-10325.662385955453	333	0.2557471264367816	0.2672672672672673	0.0782950423216445
YLL038C	-1	-/-	-758.6303533911705	-9955.254701054655	333	0.25501432664756446	0.2672672672672673	0.07859733978234583
YGL035C	1	+/+	-758.7990271747112	-11429.648721270263	332	0.2571428571428571	0.2702702702702703	0.07859733978234583
YBR264C	0	0/0	-758.8561819363385	-18422.307590845972	1332	0.2571428571428571	0.2702702702702703	0.07859733978234583
YNR010W	1	+/+	-758.8600548803806	-11134.110551044345	332	0.25925925925925924	0.2732732732732733	0.07859733978234583
YOR358W	0	0/+	-759.3261887598783	-18886.600874289405	1332	0.25925925925925924	0.2732732732732733	0.07859733978234583
YFL028C	0	0/+	-759.4288574857637	-18079.486419672146	1332	0.25925925925925924	0.2732732732732733	0.07859733978234583
YDR482C	0	0/-	-759.669440023601	-19246.456098011695	1332	0.25925925925925924	0.2732732732732733	0.07859733978234583
YIR018W	1	+/+	-760.1063017994165	-9792.367074891925	332	0.26136363636363635	0.27627627627627627	0.07859733978234583
YLR026C	-1	-/-	-760.2520031630993	-11410.270725995302	333	0.26062322946175637	0.27627627627627627	0.07889963724304716
YML062C	1	+/+	-761.1402084305882	-11073.524560846388	332	0.2627118644067797	0.27927927927927926	0.07889963724304716
YMR171C	0	0/-	-761.3151991709601	-19137.7775692984	1332	0.2627118644067797	0.27927927927927926	0.07889963724304716
YLR363C	-1	-/-	-761.3546564280987	-10940.63247898221	333	0.2619718309859155	0.27927927927927926	0.07920193470374849
YKR025W	-1	-/-	-761.5196785479784	-12974.818463407457	333	0.2612359550561798	0.27927927927927926	0.07950423216444982
YPL133C	-1	-/+	-762.2160937190056	-11622.378506302834	333	0.2605042016806723	0.27927927927927926	0.07980652962515115
YFR029W	-1	-/-	-762.3639293592423	-11079.070707799867	333	0.25977653631284914	0.27927927927927926	0.08010882708585249
YPL038W	0	0/+	-762.5613888381049	-19522.35611754458	1332	0.25977653631284914	0.27927927927927926	0.08010882708585249
YLR078C	-1	-/-	-762.6681564003229	-11271.73859885335	333	0.2590529247910863	0.27927927927927926	0.0804111245465538
YGR078C	-1	-/-	-762.7299561277032	-12692.115940369666	333	0.25833333333333336	0.27927927927927926	0.08071342200725513
YLR309C	-1	-/-	-762.7452487498522	-11896.869480721653	333	0.25761772853185594	0.27927927927927926	0.08101571946795647
YNL224C	0	0/-	-763.0680457372218	-18580.73953181319	1332	0.25761772853185594	0.27927927927927926	0.08101571946795647
YGL184C	0	0/0	-763.2092625303194	-18624.521619957522	1332	0.25761772853185594	0.27927927927927926	0.08101571946795647
YLR275W	-1	-/-	-763.6439232006669	-11855.051150873303	333	0.2569060773480663	0.27927927927927926	0.0813180169286578
YMR235C	-1	-/-	-763.6713828146458	-13384.791435346007	333	0.256198347107438	0.27927927927927926	0.08162031438935913
YPL139C	-1	-/+	-764.131340354681	-11249.402513876557	333	0.2554945054945055	0.27927927927927926	0.08192261185006046
YBR227C	0	0/-	-764.2945140451193	-19006.77012796607	1332	0.2554945054945055	0.27927927927927926	0.08192261185006046
YBL006C	1	+/+	-764.3151106834412	-10026.432718048338	332	0.25753424657534246	0.2822822822822823	0.08192261185006046
YDR277C	-1	-/-	-764.802701190114	-10737.569688089192	333	0.2568306010928962	0.2822822822822823	0.08222490931076179
YBR102C	-1	-/-	-764.9336196705699	-11608.320038869977	333	0.2561307901907357	0.2822822822822823	0.08252720677146312
YEL030W	-1	-/-	-765.0975045785308	-11075.276767857373	333	0.2554347826086957	0.2822822822822823	0.08282950423216445
YDL139C	0	0/-	-765.1477203299291	-19178.89776269195	1332	0.2554347826086957	0.2822822822822823	0.08282950423216445
YNR003C	-1	-/-	-765.2686945572495	-13769.71980753541	333	0.25474254742547425	0.2822822822822823	0.08313180169286578
YPR057W	-1	-/-	-765.509843736887	-11285.360546216369	333	0.25405405405405407	0.2822822822822823	0.08343409915356712
YKL176C	-1	-/-	-765.8872464820743	-10816.891013413668	333	0.25336927223719674	0.2822822822822823	0.08373639661426845
YDR532C	-1	-/0	-765.9156786501408	-10978.940843567252	333	0.25268817204301075	0.2822822822822823	0.08403869407496976
YDR259C	1	+/+	-766.0910209193826	-11785.74303464964	332	0.2546916890080429	0.2852852852852853	0.08403869407496976
YOL138C	-1	-/-	-766.7204118929803	-11462.782959256321	333	0.2540106951871658	0.2852852852852853	0.0843409915356711
YGR134W	1	+/+	-766.8047412782907	-11101.45290593803	332	0.256	0.2882882882882883	0.0843409915356711
YGL163C	-1	-/-	-767.2642916589975	-11864.86173798889	333	0.2553191489361702	0.2882882882882883	0.08464328899637243
YNL288W	1	+/+	-767.3595580384135	-11034.01551335305	332	0.2572944297082228	0.2912912912912913	0.08464328899637243
YHR187W	1	+/-	-768.0500241816044	-11305.104547969997	332	0.25925925925925924	0.29429429429429427	0.08464328899637243
YNL059C	-1	-/-	-768.1519131362438	-11511.393447116017	333	0.25857519788918204	0.29429429429429427	0.08494558645707376
YML065W	-1	-/-	-768.2678637355566	-11451.590167440474	333	0.2578947368421053	0.29429429429429427	0.08524788391777509
YGL070C	1	+/+	-768.7104494571686	-13339.910284891725	332	0.25984251968503935	0.2972972972972973	0.08524788391777509
YOR058C	-1	-/-	-768.8642571642995	-11379.225357428193	333	0.2591623036649215	0.2972972972972973	0.08555018137847642
YNL231C	-1	-/-	-769.3955897465348	-11594.753084018826	333	0.2584856396866841	0.2972972972972973	0.08585247883917775
YMR218C	-1	-/-	-769.942912556231	-10555.018778473139	333	0.2578125	0.2972972972972973	0.08615477629987908
YGR083C	-1	-/-	-770.5511003751308	-13677.984120128676	333	0.2571428571428571	0.2972972972972973	0.08645707376058041
YKL130C	-1	-/-	-770.8079386726022	-11456.247694227844	333	0.25647668393782386	0.2972972972972973	0.08675937122128174
YGL017W	-1	-/-	-771.0683122873306	-10159.057819297537	333	0.2558139534883721	0.2972972972972973	0.08706166868198308
YNL041C	-1	-/-	-771.1565697342157	-11731.783298328519	333	0.2551546391752577	0.2972972972972973	0.08736396614268441
YNL292W	-1	-/-	-771.2720549404621	-14220.697607070208	333	0.2544987146529563	0.2972972972972973	0.08766626360338574
YNL032W	-1	-/-	-771.3769349455833	-10483.234552217647	333	0.25384615384615383	0.2972972972972973	0.08796856106408706
YOR179C	1	+/-	-771.4959983080626	-11547.257108680904	332	0.2557544757033248	0.3003003003003003	0.08796856106408706
YKL002W	-1	-/-	-771.5279473736882	-12716.85790206492	333	0.25510204081632654	0.3003003003003003	0.08827085852478839
YLR096W	-1	-/-	-771.5306748077273	-11333.969983235002	333	0.2544529262086514	0.3003003003003003	0.08857315598548972
YLR418C	1	+/+	-772.7338655740023	-11067.39858815819	332	0.2563451776649746	0.3033033033033033	0.08857315598548972
YLL019C	-1	-/-	-772.953540250659	-13654.373348020017	333	0.25569620253164554	0.3033033033033033	0.08887545344619105
YPL159C	-1	-/-	-773.0299533456564	-11908.55851431936	333	0.255050505050505	0.3033033033033033	0.08917775090689238
YDR138W	1	+/+	-773.442282885313	-10674.735289469361	332	0.25692695214105793	0.3063063063063063	0.08917775090689238
YAL051W	-1	-/+	-773.9153572916985	-12467.178261496127	333	0.2562814070351759	0.3063063063063063	0.08948004836759371
YIL106W	-1	-/-	-773.946037247777	-10991.431472219527	333	0.2556390977443609	0.3063063063063063	0.08978234582829504
YDR143C	-1	-/-	-774.370963960886	-11043.151140192524	333	0.255	0.3063063063063063	0.09008464328899637
YDR484W	-1	-/-	-774.5012504532933	-12519.46105144918	333	0.2543640897755611	0.3063063063063063	0.0903869407496977
YNL103W	1	+/+	-774.5144895613194	-10428.785811070818	332	0.2562189054726368	0.30930930930930933	0.0903869407496977
YLR238W	-1	-/-	-774.6424551978707	-11489.276726409793	333	0.2555831265508685	0.30930930930930933	0.09068923821039904
YDR362C	-1	-/-	-774.7047477066517	-10796.154771707952	333	0.25495049504950495	0.30930930930930933	0.09099153567110037
YNL308C	0	0/-	-775.1175349531695	-23940.947913783602	1332	0.25495049504950495	0.30930930930930933	0.09099153567110037
YLR323C	0	0/-	-775.1651009493507	-19571.152884652372	1332	0.25495049504950495	0.30930930930930933	0.09099153567110037
YMR075W	-1	-/+	-775.3549089729786	-9993.25369489938	333	0.254320987654321	0.30930930930930933	0.0912938331318017
YNL149C	-1	-/0	-775.3567072823644	-11887.503093548119	333	0.2536945812807882	0.30930930930930933	0.09159613059250302
YGR058W	0	0/-	-775.4521147793857	-18464.33549316961	1332	0.2536945812807882	0.30930930930930933	0.09159613059250302
YDR043C	1	+/+	-775.5355668142438	-12365.253500992898	332	0.25552825552825553	0.3123123123123123	0.09159613059250302
YAL041W	-1	-/-	-775.6855273544788	-11174.308267474174	333	0.2549019607843137	0.3123123123123123	0.09189842805320435
YOR112W	-1	-/-	-776.5014399513602	-10660.56351391226	333	0.254278728606357	0.3123123123123123	0.09220072551390568
YCL063W	-1	-/-	-776.8251270651817	-11384.64609170705	333	0.25365853658536586	0.3123123123123123	0.09250302297460701
YFL024C	1	+/+	-776.8426640331745	-11226.230013929307	332	0.25547445255474455	0.3153153153153153	0.09250302297460701
YPL181W	-1	-/-	-777.2422101944685	-11670.422155614942	333	0.25485436893203883	0.3153153153153153	0.09280532043530834
YNL027W	-1	-/+	-777.3854065220803	-11914.37868492119	333	0.2542372881355932	0.3153153153153153	0.09310761789600967
YBL023C	-1	-/-	-777.5883298441768	-11301.049954883754	333	0.2536231884057971	0.3153153153153153	0.093409915356711
YMR115W	0	0/-	-777.6794692008989	-21968.02427192882	1332	0.2536231884057971	0.3153153153153153	0.093409915356711
YDR110W	-1	-/-	-777.6813813261688	-12520.312942005694	333	0.25301204819277107	0.3153153153153153	0.09371221281741234
YDR162C	-1	-/-	-777.7243938744068	-12064.290728069842	333	0.25240384615384615	0.3153153153153153	0.09401451027811367
YPR143W	-1	-/-	-777.7805733606219	-13768.784767508507	333	0.2517985611510791	0.3153153153153153	0.094316807738815
YPL243W	-1	-/-	-778.0963220223784	-12332.52495880425	333	0.2511961722488038	0.3153153153153153	0.09461910519951633
YBR081C	-1	-/+	-778.1479922235012	-11190.12763980031	333	0.25059665871121717	0.3153153153153153	0.09492140266021766
YCR020C	-1	-/-	-778.1962889283895	-11234.460982218385	333	0.25	0.3153153153153153	0.09522370012091898
YIR004W	-1	-/-	-778.3735348880291	-12436.373609595	333	0.2494061757719715	0.3153153153153153	0.09552599758162031
YNL038W	-1	-/-	-778.4377001142129	-12007.363035949878	333	0.24881516587677724	0.3153153153153153	0.09582829504232164
YOL006C	1	+/+	-778.8457539007068	-11781.989510707557	332	0.25059101654846333	0.3183183183183183	0.09582829504232164
YDR463W	1	+/+	-778.8707605153322	-11673.928326971829	332	0.25235849056603776	0.3213213213213213	0.09582829504232164
YJL203W	-1	-/-	-779.1604287698865	-11094.277382403612	333	0.25176470588235295	0.3213213213213213	0.09613059250302297
YGR143W	-1	-/-	-779.339784860611	-11922.99892976135	333	0.2511737089201878	0.3213213213213213	0.0964328899637243
YMR172W	1	+/+	-779.42626144737	-11210.768432147801	332	0.2529274004683841	0.32432432432432434	0.0964328899637243
YBR166C	0	0/0	-779.7253468316048	-20550.15627288539	1332	0.2529274004683841	0.32432432432432434	0.0964328899637243
YPL049C	-1	-/+	-779.858652124647	-10797.560889369342	333	0.2523364485981308	0.32432432432432434	0.09673518742442563
YIL061C	-1	-/-	-779.9944465458393	-11155.402399934828	333	0.2517482517482518	0.32432432432432434	0.09703748488512697
YPR075C	-1	-/-	-780.358939692378	-12167.381971299648	333	0.25116279069767444	0.32432432432432434	0.0973397823458283
YDR240C	-1	-/-	-780.3787860944867	-12300.552808575332	333	0.2505800464037123	0.32432432432432434	0.09764207980652963
YOR328W	-1	-/-	-780.4083875641227	-12444.286333613098	333	0.25	0.32432432432432434	0.09794437726723096
YDR151C	-1	-/-	-780.6865106089972	-11328.745436952915	333	0.24942263279445728	0.32432432432432434	0.09824667472793229
YBL014C	-1	-/-	-780.8335754871368	-11991.019053321332	333	0.2488479262672811	0.32432432432432434	0.09854897218863362
YKL173W	-1	-/-	-780.8862191811204	-11783.290311358869	333	0.2482758620689655	0.32432432432432434	0.09885126964933495
YOR001W	-1	-/-	-780.9152799546719	-13527.129504650831	333	0.24770642201834864	0.32432432432432434	0.09915356711003627
YDL088C	-1	-/-	-780.9375285017304	-11140.163675352465	333	0.2471395881006865	0.32432432432432434	0.0994558645707376
YML111W	0	0/-	-780.9835114986636	-18862.32017294562	1332	0.2471395881006865	0.32432432432432434	0.0994558645707376
YGR161C	-1	-/0	-781.3822067305446	-12879.02466769144	333	0.2465753424657534	0.32432432432432434	0.09975816203143893
YDR059C	-1	-/-	-781.8397752642632	-13010.897840104997	333	0.2460136674259681	0.32432432432432434	0.10006045949214026
YKL113C	-1	-/-	-781.9983967989683	-12480.503041163087	333	0.24545454545454545	0.32432432432432434	0.1003627569528416
YDR211W	-1	-/-	-782.1367070451379	-13148.939451567829	333	0.24489795918367346	0.32432432432432434	0.10066505441354293
YGR113W	-1	-/-	-782.3566519767046	-11512.641360625625	333	0.24434389140271492	0.32432432432432434	0.10096735187424426
YGL113W	-1	-/-	-782.7172734960914	-11043.265209235251	333	0.24379232505643342	0.32432432432432434	0.10126964933494559
YGR276C	-1	-/-	-782.7380635887384	-12058.334205791354	333	0.24324324324324326	0.32432432432432434	0.10157194679564692
YCR039C	1	+/+	-783.0369371250272	-10903.452821522951	332	0.2449438202247191	0.32732732732732733	0.10157194679564692
YML014W	-1	-/-	-783.1254724189639	-12731.528514824808	333	0.24439461883408073	0.32732732732732733	0.10187424425634825
YPL135W	-1	-/-	-783.4672565720975	-12501.042207870632	333	0.24384787472035793	0.32732732732732733	0.10217654171704958
YER129W	-1	-/-	-784.0074548870325	-11294.410870827734	333	0.24330357142857142	0.32732732732732733	0.10247883917775091
YHR107C	-1	-/-	-784.4422931708395	-11887.830030094367	333	0.24276169265033407	0.32732732732732733	0.10278113663845223
YBR087W	-1	-/-	-784.8643327727914	-11440.461262054741	333	0.24222222222222223	0.32732732732732733	0.10308343409915356
YIL063C	-1	-/-	-784.8790437579155	-10875.774164699018	333	0.24168514412416853	0.32732732732732733	0.1033857315598549
YDR051C	0	0/-	-784.9904134022072	-19973.050230666413	1332	0.24168514412416853	0.32732732732732733	0.1033857315598549
YFR013W	-1	-/-	-785.2489994838834	-10684.574327004608	333	0.2411504424778761	0.32732732732732733	0.10368802902055622
YKL095W	-1	-/-	-785.3506257236004	-11062.28794195503	333	0.24061810154525387	0.32732732732732733	0.10399032648125756
YDL166C	-1	-/-	-785.3948965370655	-13650.377668611705	333	0.24008810572687225	0.32732732732732733	0.10429262394195889
YKL186C	-1	-/-	-785.7039979398251	-11846.879732906818	333	0.23956043956043957	0.32732732732732733	0.10459492140266022
YER173W	-1	-/-	-785.7476799041033	-11484.64532211423	333	0.23903508771929824	0.32732732732732733	0.10489721886336155
YOR044W	0	0/0	-785.7851344868541	-18412.19253771659	1332	0.23903508771929824	0.32732732732732733	0.10489721886336155
YDL056W	-1	-/+	-785.8384021446109	-11531.372723303735	333	0.23851203501094093	0.32732732732732733	0.10519951632406288
YCR089W	-1	-/-	-785.9531603530049	-10102.473984494805	333	0.23799126637554585	0.32732732732732733	0.10550181378476421
YNL232W	-1	-/-	-786.0907481610775	-13560.202423155308	333	0.2374727668845316	0.32732732732732733	0.10580411124546554
YDR361C	-1	-/-	-786.5272851288319	-13797.50098515302	333	0.23695652173913043	0.32732732732732733	0.10610640870616687
YAR002W	-1	-/-	-786.574277497828	-12741.642569199204	333	0.23644251626898047	0.32732732732732733	0.10640870616686819
YDR409W	-1	-/-	-787.2945318669081	-10229.742317970842	333	0.23593073593073594	0.32732732732732733	0.10671100362756952
YDR420W	-1	-/-	-787.4572166502476	-10930.92479839921	333	0.23542116630669546	0.32732732732732733	0.10701330108827085
YML105C	-1	-/-	-787.5563949942589	-12451.526930250227	333	0.2349137931034483	0.32732732732732733	0.10731559854897219
YOL026C	-1	-/-	-787.9722355231643	-11484.49590716511	333	0.23440860215053763	0.32732732732732733	0.10761789600967352
YLR021W	0	0/-	-788.0293043159181	-19788.611088054837	1332	0.23440860215053763	0.32732732732732733	0.10761789600967352
YMR052W	-1	-/-	-788.29794447124	-11175.51413103193	333	0.23390557939914164	0.32732732732732733	0.10792019347037485
YGR047C	-1	-/-	-788.2985712140799	-12434.18562246114	333	0.2334047109207709	0.32732732732732733	0.10822249093107618
YJL024C	-1	-/-	-788.8896728381515	-11941.299430519342	333	0.2329059829059829	0.32732732732732733	0.10852478839177751
YOL136C	0	0/-	-789.2934146337211	-18887.036985342856	1332	0.2329059829059829	0.32732732732732733	0.10852478839177751
YMR022W	-1	-/-	-789.3394484072924	-11869.457684777677	333	0.232409381663113	0.32732732732732733	0.10882708585247884
YNL068C	1	+/+	-789.4011511057615	-12357.09059046954	332	0.23404255319148937	0.3303303303303303	0.10882708585247884
YGR041W	-1	-/-	-789.5010136440396	-11381.099998630583	333	0.23354564755838642	0.3303303303303303	0.10912938331318017
YAR042W	-1	-/-	-789.5562286153436	-9606.126444280148	333	0.2330508474576271	0.3303303303303303	0.1094316807738815
YLR277C	-1	-/+	-789.6487460769713	-11581.013555970043	333	0.23255813953488372	0.3303303303303303	0.10973397823458284
YML099C	-1	-/-	-790.571310698986	-10278.244077727199	333	0.2320675105485232	0.3303303303303303	0.11003627569528417
YOL043C	-1	-/-	-791.1719993650913	-11308.332410216331	333	0.23157894736842105	0.3303303303303303	0.11033857315598548
YMR127C	-1	-/+	-791.2254303991795	-12139.9531917274	333	0.23109243697478993	0.3303303303303303	0.11064087061668681
YPL180W	-1	-/-	-791.49368275702	-11254.28222615458	333	0.23060796645702306	0.3303303303303303	0.11094316807738815
YGL155W	-1	-/0	-791.5604438458104	-12331.706230098149	333	0.2301255230125523	0.3303303303303303	0.11124546553808948
YJL061W	-1	-/-	-791.6788914464414	-11582.970624699723	333	0.22964509394572025	0.3303303303303303	0.11154776299879081
YPR122W	-1	-/-	-791.7310579270124	-11131.0926836133	333	0.22916666666666666	0.3303303303303303	0.11185006045949214
YDL159W	-1	-/-	-791.9080193713307	-11077.247932776809	333	0.2286902286902287	0.3303303303303303	0.11215235792019347
YIL023C	-1	-/-	-792.1647385805845	-9902.305469870567	333	0.22821576763485477	0.3303303303303303	0.1124546553808948
YBR153W	-1	-/-	-792.2402613759041	-11706.552926391363	333	0.2277432712215321	0.3303303303303303	0.11275695284159613
YDR332W	0	0/-	-792.3398247202858	-18077.44279381819	1332	0.2277432712215321	0.3303303303303303	0.11275695284159613
YEL044W	0	0/-	-792.401315282099	-19298.81430029357	1332	0.2277432712215321	0.3303303303303303	0.11275695284159613
YFR028C	-1	-/-	-792.5180948078632	-12571.635378465056	333	0.22727272727272727	0.3303303303303303	0.11305925030229746
YOR265W	-1	-/-	-792.6449606344104	-12738.826603129506	333	0.2268041237113402	0.3303303303303303	0.1133615477629988
YLR319C	-1	-/-	-792.6496604345739	-11314.126452479511	333	0.22633744855967078	0.3303303303303303	0.11366384522370013
YHR168W	0	0/-	-792.7553070210852	-18326.585302859545	1332	0.22633744855967078	0.3303303303303303	0.11366384522370013
YLR082C	0	0/0	-793.0091093350202	-19399.697560942266	1332	0.22633744855967078	0.3303303303303303	0.11366384522370013
YMR056C	-1	-/-	-793.0322682633996	-12064.655063070357	333	0.22587268993839835	0.3303303303303303	0.11396614268440144
YER035W	-1	-/-	-793.078842420131	-12939.514922790695	333	0.22540983606557377	0.3303303303303303	0.11426844014510278
YCR008W	-1	-/-	-793.9884706884623	-10095.798376053572	333	0.2249488752556237	0.3303303303303303	0.11457073760580411
YML088W	-1	-/-	-794.0562442634255	-10860.118634751067	333	0.22448979591836735	0.3303303303303303	0.11487303506650544
YOR217W	-1	-/-	-794.3541588373482	-11908.885481126606	333	0.2240325865580448	0.3303303303303303	0.11517533252720677
YPR085C	0	0/-	-794.604473175481	-20066.959714246914	1332	0.2240325865580448	0.3303303303303303	0.11517533252720677
YOR154W	0	0/-	-794.6673978967592	-18502.17762999516	1332	0.2240325865580448	0.3303303303303303	0.11517533252720677
YOR166C	0	0/+	-794.7247554054484	-20191.109498609323	1332	0.2240325865580448	0.3303303303303303	0.11517533252720677
YLR023C	-1	-/-	-794.8262204490602	-10277.364438083023	333	0.22357723577235772	0.3303303303303303	0.1154776299879081
YDR039C	-1	-/-	-794.9320525228977	-10874.729645475745	333	0.2231237322515213	0.3303303303303303	0.11577992744860943
YNR024W	0	0/-	-795.0064692590386	-22697.327277123928	1332	0.2231237322515213	0.3303303303303303	0.11577992744860943
YMR077C	-1	-/-	-795.4340913868509	-12348.077062510885	333	0.22267206477732793	0.3303303303303303	0.11608222490931076
YGL049C	-1	-/-	-795.5133755281568	-10896.538204625249	333	0.2222222222222222	0.3303303303303303	0.1163845223700121
YPR179C	-1	-/+	-796.0685646533966	-10751.030718937516	333	0.2217741935483871	0.3303303303303303	0.11668681983071343
YBR254C	-1	-/-	-796.427229270339	-11544.892527200282	333	0.22132796780684105	0.3303303303303303	0.11698911729141476
YJR059W	-1	-/-	-796.5547383874655	-12991.147825844586	333	0.22088353413654618	0.3303303303303303	0.11729141475211609
YCL016C	-1	-/-	-796.641861371696	-11084.25432882458	333	0.22044088176352705	0.3303303303303303	0.1175937122128174
YIR011C	-1	-/-	-796.6640685647726	-11531.855981007218	333	0.22	0.3303303303303303	0.11789600967351874
YPL122C	1	+/+	-796.6748518496752	-12198.713030006737	332	0.2215568862275449	0.3333333333333333	0.11789600967351874
YIL044C	-1	-/-	-796.8427601642907	-11705.199497770518	333	0.22111553784860558	0.3333333333333333	0.11819830713422007
YNR011C	-1	-/-	-796.9521216377616	-11381.196733053774	333	0.220675944333996	0.3333333333333333	0.1185006045949214
YJL112W	-1	-/-	-797.1415069326758	-11136.991864703596	333	0.22023809523809523	0.3333333333333333	0.11880290205562273
YLR438C-A	-1	-/-	-797.14691016078	-10698.27167043835	333	0.2198019801980198	0.3333333333333333	0.11910519951632406
YGR095C	-1	-/-	-797.37547506392	-13072.148044109344	333	0.21936758893280633	0.3333333333333333	0.11940749697702539
YBR288C	-1	-/-	-797.4676190167665	-11549.71567723155	333	0.21893491124260356	0.3333333333333333	0.11970979443772672
YJL058C	-1	-/-	-797.8764349594712	-11737.495655402541	333	0.21850393700787402	0.3333333333333333	0.12001209189842806
YLR018C	0	0/-	-798.3666366739199	-20956.94998539088	1332	0.21850393700787402	0.3333333333333333	0.12001209189842806
YOR026W	-1	-/-	-798.6399144381285	-12330.282865151763	333	0.2180746561886051	0.3333333333333333	0.12031438935912939
YJL008C	-1	-/-	-798.6625664830208	-12177.033582500182	333	0.21764705882352942	0.3333333333333333	0.12061668681983072
YJL087C	-1	-/-	-798.9350493103266	-12026.322491072118	333	0.2172211350293542	0.3333333333333333	0.12091898428053205
YHR006W	1	+/+	-799.0457801446319	-11837.182815209031	332	0.21875	0.33633633633633636	0.12091898428053205
YML115C	-1	-/-	-799.0563576370478	-11764.13334748149	333	0.21832358674463936	0.33633633633633636	0.12122128174123338
YKL020C	1	+/+	-799.2370229810476	-11912.88310635835	332	0.2198443579766537	0.33933933933933935	0.12122128174123338
YGL122C	-1	-/-	-799.3297482430935	-11244.128126841038	333	0.21941747572815534	0.33933933933933935	0.1215235792019347
YOR119C	-1	-/-	-799.4953382760286	-12403.096213184297	333	0.2189922480620155	0.33933933933933935	0.12182587666263603
YIL101C	-1	-/+	-800.1397221386433	-12208.541691064835	333	0.218568665377176	0.33933933933933935	0.12212817412333736
YHR058C	1	+/+	-800.2381110787392	-11537.1002792269	332	0.22007722007722008	0.34234234234234234	0.12212817412333736
YPL175W	-1	-/-	-800.5495828837156	-11017.04399074614	333	0.21965317919075145	0.34234234234234234	0.12243047158403869
YMR316W	-1	-/-	-800.9631163626909	-12075.9781839028	333	0.21923076923076923	0.34234234234234234	0.12273276904474002
YLR256W	1	+/+	-800.963639870286	-10109.119860358536	332	0.22072936660268713	0.34534534534534533	0.12273276904474002
YKL022C	-1	-/-	-801.0432730391622	-11186.558531463146	333	0.22030651340996169	0.34534534534534533	0.12303506650544135
YBR049C	1	+/+	-801.5835681762546	-12237.197359144688	332	0.22179732313575526	0.3483483483483483	0.12303506650544135
YKR071C	0	0/-	-801.621330587659	-19528.469557110686	1332	0.22179732313575526	0.3483483483483483	0.12303506650544135
YLR015W	-1	-/-	-801.737222649157	-12220.732011790387	333	0.22137404580152673	0.3483483483483483	0.12333736396614269
YDR303C	1	+/+	-802.1506284885108	-11635.779925422743	332	0.22285714285714286	0.35135135135135137	0.12333736396614269
YPL268W	-1	-/-	-802.7922429591417	-10720.399850293994	333	0.2224334600760456	0.35135135135135137	0.12363966142684402
YIL035C	-1	-/-	-802.840752787888	-12254.716570682824	333	0.222011385199241	0.35135135135135137	0.12394195888754535
YNL136W	1	+/+	-803.3091195309535	-11625.769205517136	332	0.22348484848484848	0.35435435435435436	0.12394195888754535
YNR013C	-1	-/-	-803.6965296342969	-12078.317906536162	333	0.22306238185255198	0.35435435435435436	0.12424425634824668
YGR186W	1	+/+	-804.1630324050784	-11155.601505473256	332	0.22452830188679246	0.35735735735735735	0.12424425634824668
YAL056W	1	+/+	-804.6336002796888	-12242.128604702652	332	0.22598870056497175	0.36036036036036034	0.12424425634824668
YNL245C	-1	-/-	-804.6881622523069	-10761.354928739369	333	0.22556390977443608	0.36036036036036034	0.12454655380894801
YNL322C	0	0/-	-804.95440251939	-18783.976599537767	1332	0.22556390977443608	0.36036036036036034	0.12454655380894801
YDR017C	-1	-/-	-805.3231452032924	-11303.388940591365	333	0.225140712945591	0.36036036036036034	0.12484885126964934
YJL084C	0	0/-	-805.8422503750771	-20334.770814933814	1332	0.225140712945591	0.36036036036036034	0.12484885126964934
YMR174C	0	0/0	-805.9384609018452	-22013.713374384795	1332	0.225140712945591	0.36036036036036034	0.12484885126964934
YJR014W	0	0/-	-806.4092067163438	-21317.302486672997	1332	0.225140712945591	0.36036036036036034	0.12484885126964934
YLR433C	-1	-/-	-806.5773183330894	-10917.785819150507	333	0.2247191011235955	0.36036036036036034	0.12515114873035066
YPR032W	-1	-/-	-806.6303516477346	-11075.46807089448	333	0.22429906542056074	0.36036036036036034	0.125453446191052
YKL018W	1	+/-	-806.9148649349809	-11967.993967611343	332	0.22574626865671643	0.3633633633633634	0.125453446191052
YAL032C	1	+/-	-808.0728696659207	-11714.67108681053	332	0.2271880819366853	0.3663663663663664	0.125453446191052
YDR257C	0	0/-	-808.2248085271567	-19990.1283759902	1332	0.2271880819366853	0.3663663663663664	0.125453446191052
YOR040W	-1	-/-	-808.4929529428482	-12536.2906171754	333	0.22676579925650558	0.3663663663663664	0.12575574365175332
YHR118C	-1	-/-	-808.995595682878	-11152.576129030902	333	0.22634508348794063	0.3663663663663664	0.12605804111245467
YBL088C	-1	-/-	-809.0140854716301	-10336.850574076176	333	0.22592592592592592	0.3663663663663664	0.12636033857315598
YMR016C	-1	-/+	-809.1833785921335	-10668.064065493643	333	0.2255083179297597	0.3663663663663664	0.12666263603385733
YLR318W	-1	-/-	-809.2805054485798	-11388.36428887397	333	0.22509225092250923	0.3663663663663664	0.12696493349455865
YHR158C	-1	-/-	-809.5171648710966	-10906.009728193283	333	0.22467771639042358	0.3663663663663664	0.12726723095525996
YOL149W	-1	-/-	-809.8121472299099	-11856.961786940694	333	0.22426470588235295	0.3663663663663664	0.1275695284159613
YGL005C	-1	-/-	-809.9564490877092	-11987.761511616409	333	0.22385321100917432	0.3663663663663664	0.12787182587666263
YDR081C	1	+/+	-810.0342014878988	-11545.931958999485	332	0.22527472527472528	0.36936936936936937	0.12787182587666263
YDR245W	-1	-/-	-810.1846725568175	-13289.121156923473	333	0.22486288848263253	0.36936936936936937	0.12817412333736397
YNL258C	-1	-/-	-810.3902938584797	-11833.39414507104	333	0.22445255474452555	0.36936936936936937	0.1284764207980653
YGL112C	1	+/+	-810.4764125347137	-12703.25031658262	332	0.22586520947176686	0.37237237237237236	0.1284764207980653
YLL029W	0	0/+	-810.6171576967463	-21005.568534666207	1332	0.22586520947176686	0.37237237237237236	0.1284764207980653
YDR389W	-1	-/-	-810.638771567028	-11574.41369241802	333	0.22545454545454546	0.37237237237237236	0.12877871825876663
YDR228C	1	+/+	-810.780108101666	-11256.071459174156	332	0.22686025408348456	0.37537537537537535	0.12877871825876663
YLR095C	-1	-/-	-811.2338568046689	-11219.966232597828	333	0.22644927536231885	0.37537537537537535	0.12908101571946795
YIL008W	-1	-/-	-811.5430597215891	-13136.217253290117	333	0.22603978300180833	0.37537537537537535	0.1293833131801693
YML103C	-1	-/-	-811.5592984715477	-12076.961448979564	333	0.22563176895306858	0.37537537537537535	0.1296856106408706
YDL092W	-1	-/-	-811.6467946190387	-12301.78212934779	333	0.22522522522522523	0.37537537537537535	0.12998790810157196
YPR060C	0	0/0	-811.7916452921927	-23520.632062924094	1332	0.22522522522522523	0.37537537537537535	0.12998790810157196
YPL155C	-1	-/-	-811.8374270796776	-10850.838309459388	333	0.22482014388489208	0.37537537537537535	0.13029020556227328
YBR077C	-1	-/-	-812.1682446524501	-12950.68810158968	333	0.2244165170556553	0.37537537537537535	0.13059250302297462
YAR008W	-1	-/-	-812.1958124637604	-12580.16838915646	333	0.22401433691756273	0.37537537537537535	0.13089480048367594
YNL230C	1	+/+	-812.2827849760652	-10476.824594974518	332	0.22540250447227192	0.3783783783783784	0.13089480048367594
YER171W	1	+/+	-812.688803281635	-13420.645150173455	332	0.22678571428571428	0.3813813813813814	0.13089480048367594
YDR289C	1	+/-	-812.7373280376196	-12559.394977249205	332	0.2281639928698752	0.3843843843843844	0.13089480048367594
YDR192C	-1	-/-	-812.9804093912244	-10568.979178784415	333	0.2277580071174377	0.3843843843843844	0.13119709794437726
YJR083C	-1	-/0	-813.2972894832492	-12274.503449395299	333	0.22735346358792186	0.3843843843843844	0.1314993954050786
YKL214C	-1	-/-	-813.5945798009634	-11757.010149471462	333	0.22695035460992907	0.3843843843843844	0.13180169286577992
YLR337C	-1	-/-	-814.5283752623945	-11304.890817547217	333	0.22654867256637168	0.3843843843843844	0.13210399032648126
YGL180W	-1	-/-	-814.5407444685698	-13063.329811640084	333	0.22614840989399293	0.3843843843843844	0.13240628778718258
YOR279C	-1	-/+	-814.6106533780694	-11239.075304709375	333	0.2257495590828924	0.3843843843843844	0.13270858524788393
YLR145W	-1	-/-	-814.7101536095142	-11294.521799914539	333	0.22535211267605634	0.3843843843843844	0.13301088270858524
YDR207C	-1	-/+	-814.972541641444	-11137.063434109557	333	0.22495606326889278	0.3843843843843844	0.1333131801692866
YHL027W	1	+/+	-815.1161543950438	-12481.624409556389	332	0.22631578947368422	0.38738738738738737	0.1333131801692866
YOL145C	1	+/+	-815.1851063407958	-11627.82673069043	332	0.2276707530647986	0.39039039039039036	0.1333131801692866
YIR015W	-1	-/-	-815.8134212568402	-10294.955202035606	333	0.22727272727272727	0.39039039039039036	0.1336154776299879
YLR327C	0	0/0	-815.8154413639568	-24192.508829172584	1332	0.22727272727272727	0.39039039039039036	0.1336154776299879
YER083C	-1	-/-	-816.5019038356841	-10605.237763736397	333	0.2268760907504363	0.39039039039039036	0.13391777509068925
YOL135C	1	+/+	-816.6591519713402	-11481.847322680056	332	0.22822299651567945	0.3933933933933934	0.13391777509068925
YAR014C	-1	-/-	-816.6870536282659	-11450.63575990498	333	0.22782608695652173	0.3933933933933934	0.13422007255139057
YNL221C	-1	-/-	-816.8497950285673	-12741.281612239778	333	0.22743055555555555	0.3933933933933934	0.13452237001209189
YOR075W	-1	-/-	-817.0207504816353	-12229.220760408789	333	0.2270363951473137	0.3933933933933934	0.13482466747279323
YGR262C	1	+/+	-817.1276356950402	-11994.41507333517	332	0.22837370242214533	0.3963963963963964	0.13482466747279323
YGR023W	0	0/-	-817.5385177349672	-19498.375019727508	1332	0.22837370242214533	0.3963963963963964	0.13482466747279323
YNL189W	0	0/-	-817.7185343317688	-19738.717064267956	1332	0.22837370242214533	0.3963963963963964	0.13482466747279323
YHR201C	0	0/0	-817.7293718135916	-22312.54620724544	1332	0.22837370242214533	0.3963963963963964	0.13482466747279323
YHR082C	-1	-/-	-817.8754008486867	-11169.26983960718	333	0.22797927461139897	0.3963963963963964	0.13512696493349455
YAL013W	1	+/+	-817.8806244134903	-10446.196185041685	332	0.2293103448275862	0.3993993993993994	0.13512696493349455
YDR060W	-1	-/-	-817.8901633098722	-13992.748969957232	333	0.2289156626506024	0.3993993993993994	0.1354292623941959
YDL001W	0	0/-	-818.2158091785386	-19743.890222287737	1332	0.2289156626506024	0.3993993993993994	0.1354292623941959
YLR085C	-1	-/-	-818.4139574039727	-11339.745175426826	333	0.22852233676975944	0.3993993993993994	0.1357315598548972
YPL008W	-1	-/-	-818.5094441324472	-11620.027618087828	333	0.2281303602058319	0.3993993993993994	0.13603385731559856
YMR180C	0	0/-	-818.5853980747052	-20818.32012154488	1332	0.2281303602058319	0.3993993993993994	0.13603385731559856
YOR076C	-1	-/-	-818.7583032548428	-12113.866169571877	333	0.22773972602739725	0.3993993993993994	0.13633615477629987
YLR035C	-1	-/-	-819.1455006152391	-11571.130403369665	333	0.22735042735042735	0.3993993993993994	0.13663845223700122
YGL061C	-1	-/-	-819.2474407739937	-11769.343028085772	333	0.22696245733788395	0.3993993993993994	0.13694074969770254
YHR069C	-1	-/-	-819.5413974374533	-14113.298716112971	333	0.22657580919931858	0.3993993993993994	0.13724304715840388
YDR068W	0	0/0	-819.7129058036953	-19164.215048491722	1332	0.22657580919931858	0.3993993993993994	0.13724304715840388
YDR045C	-1	-/-	-819.7228189893067	-12829.62332207337	333	0.2261904761904762	0.3993993993993994	0.1375453446191052
YPL177C	1	+/+	-819.7894472554326	-11563.376695103943	332	0.22750424448217318	0.4024024024024024	0.1375453446191052
YLR191W	-1	-/-	-819.8165146559477	-13324.898216150701	333	0.2271186440677966	0.4024024024024024	0.13784764207980654
YDR520C	0	0/+	-820.3200932312757	-18807.43098402396	1332	0.2271186440677966	0.4024024024024024	0.13784764207980654
YPR154W	-1	-/-	-820.8240736722946	-13056.200504161417	333	0.22673434856175972	0.4024024024024024	0.13814993954050786
YDR359C	-1	-/-	-820.9393311664462	-10423.132923033088	333	0.22635135135135134	0.4024024024024024	0.13845223700120918
YPR101W	-1	-/-	-820.9609650745988	-11957.274714395404	333	0.22596964586846544	0.4024024024024024	0.13875453446191052
YMR039C	1	+/+	-821.5732990019023	-11773.023939486593	332	0.22727272727272727	0.40540540540540543	0.13875453446191052
YOL052C-A	0	0/-	-822.2344826949993	-22474.636518071173	1332	0.22727272727272727	0.40540540540540543	0.13875453446191052
YOR258W	0	0/-	-822.316130227875	-19768.09135767864	1332	0.22727272727272727	0.40540540540540543	0.13875453446191052
YEL053C	-1	-/-	-822.3573037236929	-11476.907282173634	333	0.226890756302521	0.40540540540540543	0.13905683192261184
YMR216C	-1	-/-	-822.522984623909	-10970.187861524522	333	0.22651006711409397	0.40540540540540543	0.13935912938331319
YLR055C	1	+/+	-822.6876506656408	-11857.36701259017	332	0.22780569514237856	0.4084084084084084	0.13935912938331319
YKL017C	-1	-/-	-822.7704209536314	-12252.602874457836	333	0.22742474916387959	0.4084084084084084	0.1396614268440145
YOR079C	-1	-/-	-822.7949547022581	-11230.55336779356	333	0.2270450751252087	0.4084084084084084	0.13996372430471585
YBR270C	0	0/-	-822.8882784740999	-20102.264198117075	1332	0.2270450751252087	0.4084084084084084	0.13996372430471585
YDR464W	1	+/0	-822.9395054280758	-11426.719630882144	332	0.22833333333333333	0.4114114114114114	0.13996372430471585
YIL128W	1	+/-	-823.0491206049919	-12894.300276480615	332	0.22961730449251247	0.4144144144144144	0.13996372430471585
YKL191W	-1	-/-	-823.4577886387706	-13279.471435189247	333	0.2292358803986711	0.4144144144144144	0.14026602176541716
YDR198C	-1	-/-	-823.6611965894699	-11772.9488748312	333	0.22885572139303484	0.4144144144144144	0.1405683192261185
YER049W	-1	-/-	-823.8023788258433	-14316.65636832267	333	0.22847682119205298	0.4144144144144144	0.14087061668681983
YGR024C	-1	-/-	-823.8318409025669	-11428.296847961843	333	0.228099173553719	0.4144144144144144	0.14117291414752117
YHL007C	-1	-/+	-823.9558444842696	-12814.003447689116	333	0.22772277227722773	0.4144144144144144	0.1414752116082225
YGL153W	-1	-/-	-824.2419233545661	-13114.716910924762	333	0.2273476112026359	0.4144144144144144	0.14177750906892383
YBR236C	-1	-/-	-824.386587895453	-12009.739255718887	333	0.22697368421052633	0.4144144144144144	0.14207980652962515
YHR114W	-1	-/-	-824.4591510519385	-12308.174566820264	333	0.22660098522167488	0.4144144144144144	0.14238210399032647
YGL243W	-1	-/-	-824.5095419511199	-11412.510109201074	333	0.2262295081967213	0.4144144144144144	0.14268440145102781
YNL216W	1	+/+	-825.0149537473917	-11701.01224333793	332	0.22749590834697217	0.4174174174174174	0.14268440145102781
YKL198C	0	0/-	-825.1642414275557	-19259.948199342005	1332	0.22749590834697217	0.4174174174174174	0.14268440145102781
YBL060W	0	0/-	-825.3908898364753	-20951.710291971453	1332	0.22749590834697217	0.4174174174174174	0.14268440145102781
YDR499W	-1	-/-	-825.7225844562054	-12282.724064357579	333	0.22712418300653595	0.4174174174174174	0.14298669891172913
YHL023C	0	0/-	-825.7500959364697	-19587.84959230898	1332	0.22712418300653595	0.4174174174174174	0.14298669891172913
YGL133W	1	+/+	-825.8625216372311	-11208.268891395535	332	0.22838499184339314	0.42042042042042044	0.14298669891172913
YNL090W	-1	-/-	-825.878686465323	-12386.51064721495	333	0.2280130293159609	0.42042042042042044	0.14328899637243048
YDR073W	-1	-/+	-825.8938298597932	-11431.518414607737	333	0.22764227642276422	0.42042042042042044	0.1435912938331318
YBR130C	-1	-/-	-826.2422589808702	-12141.025975756347	333	0.22727272727272727	0.42042042042042044	0.14389359129383314
YDR419W	-1	-/-	-826.288111962378	-11733.227736592293	333	0.22690437601296595	0.42042042042042044	0.14419588875453446
YOL051W	1	+/+	-826.345256075263	-11309.097589939833	332	0.22815533980582525	0.42342342342342343	0.14419588875453446
YDR184C	-1	-/-	-826.4155061692	-14168.616545431316	333	0.22778675282714056	0.42342342342342343	0.1444981862152358
YOL045W	-1	-/-	-827.0477294325829	-12329.379665017128	333	0.22741935483870968	0.42342342342342343	0.14480048367593712
YDR243C	-1	-/-	-827.229767344892	-11255.228218011558	333	0.22705314009661837	0.42342342342342343	0.14510278113663846
YER144C	0	0/-	-827.2834017033456	-19962.83674996707	1332	0.22705314009661837	0.42342342342342343	0.14510278113663846
YMR080C	-1	-/-	-827.7283165380359	-12781.021846488118	333	0.2266881028938907	0.42342342342342343	0.14540507859733978
YCR052W	1	+/+	-827.8851558119059	-12537.86963456124	332	0.22792937399678972	0.4264264264264264	0.14540507859733978
YIR009W	-1	-/-	-827.8946660235524	-10863.879592224956	333	0.22756410256410256	0.4264264264264264	0.1457073760580411
YML071C	-1	-/-	-827.9808412268758	-11663.906240075827	333	0.2272	0.4264264264264264	0.14600967351874244
YOR143C	-1	-/-	-828.236035078764	-11945.85465118289	333	0.2268370607028754	0.4264264264264264	0.14631197097944376
YDR176W	-1	-/+	-828.3688933253288	-12023.856807015836	333	0.22647527910685805	0.4264264264264264	0.1466142684401451
YEL037C	-1	-/+	-828.5734613835812	-11894.222699210048	333	0.22611464968152867	0.4264264264264264	0.14691656590084642
YCR083W	-1	-/-	-828.6064287945628	-13531.959971420467	333	0.22575516693163752	0.4264264264264264	0.14721886336154777
YLR430W	1	+/+	-828.7585016191006	-10762.351029202342	332	0.22698412698412698	0.4294294294294294	0.14721886336154777
YDR466W	0	0/-	-828.8028716752306	-19638.995125780697	1332	0.22698412698412698	0.4294294294294294	0.14721886336154777
YJL110C	1	+/+	-829.0120425969362	-11309.154597043991	332	0.22820919175911253	0.43243243243243246	0.14721886336154777
YGL144C	-1	-/-	-829.0821396932006	-12307.44940674305	333	0.22784810126582278	0.43243243243243246	0.1475211608222491
YOL028C	1	+/+	-829.7039653509855	-11080.430796399713	332	0.22906793048973143	0.43543543543543545	0.1475211608222491
YBR211C	-1	-/-	-829.7245345562696	-11792.860680095851	333	0.22870662460567823	0.43543543543543545	0.14782345828295043
YOR205C	0	0/-	-829.9385310942307	-20684.490244650282	1332	0.22870662460567823	0.43543543543543545	0.14782345828295043
YFL008W	-1	-/-	-829.9448089972138	-12046.145553387702	333	0.2283464566929134	0.43543543543543545	0.14812575574365175
YKR083C	-1	-/-	-830.2557704150677	-11831.985784932971	333	0.2279874213836478	0.43543543543543545	0.1484280532043531
YBR163W	0	0/-	-830.4510787869804	-21417.40508723678	1332	0.2279874213836478	0.43543543543543545	0.1484280532043531
YOR171C	-1	-/-	-830.5956937670708	-11494.81883507222	333	0.22762951334379905	0.43543543543543545	0.1487303506650544
YBR065C	-1	-/-	-830.6518083810806	-11884.369617052376	333	0.22727272727272727	0.43543543543543545	0.14903264812575576
YLR330W	-1	-/-	-830.7046353965998	-13086.67092473805	333	0.2269170579029734	0.43543543543543545	0.14933494558645707
YDR468C	0	0/-	-830.9782399050891	-20735.950460643508	1332	0.2269170579029734	0.43543543543543545	0.14933494558645707
YCL008C	-1	-/-	-831.0264164209366	-11176.23501162976	333	0.2265625	0.43543543543543545	0.1496372430471584
YCR060W	-1	-/-	-831.4315343350172	-11622.565252289176	333	0.22620904836193448	0.43543543543543545	0.14993954050785974
YFL021W	1	+/+	-831.5388052761555	-10944.363367527258	332	0.22741433021806853	0.43843843843843844	0.14993954050785974
YNL133C	-1	-/-	-831.657479993999	-12751.985453207046	333	0.22706065318818042	0.43843843843843844	0.15024183796856105
YDR312W	-1	-/-	-831.7024428620934	-13924.827331990004	333	0.2267080745341615	0.43843843843843844	0.1505441354292624
YGL252C	-1	-/+	-831.8939141854644	-12462.380558328703	333	0.22635658914728682	0.43843843843843844	0.15084643288996372
YOR383C	0	0/-	-832.0774822831154	-18642.197769998456	1332	0.22635658914728682	0.43843843843843844	0.15084643288996372
YOR213C	-1	-/+	-832.259861305356	-12341.674210123718	333	0.2260061919504644	0.43843843843843844	0.15114873035066506
YGL018C	-1	-/-	-832.302135437727	-11337.784524332732	333	0.22565687789799072	0.43843843843843844	0.15145102781136638
YLR022C	-1	-/-	-832.5005925521255	-12865.240034230053	333	0.22530864197530864	0.43843843843843844	0.15175332527206772
YOR017W	0	0/0	-832.8952664431417	-20065.507638534298	1332	0.22530864197530864	0.43843843843843844	0.15175332527206772
YKR055W	-1	-/-	-833.2410106509924	-12636.252772212029	333	0.22496147919876733	0.43843843843843844	0.15205562273276904
YDL053C	0	0/0	-833.2604224821553	-19845.697016135906	1332	0.22496147919876733	0.43843843843843844	0.15205562273276904
YDR448W	-1	-/+	-833.4130394309759	-9915.916932947934	333	0.2246153846153846	0.43843843843843844	0.1523579201934704
YNL125C	0	0/-	-833.6045717177913	-20962.57037412934	1332	0.2246153846153846	0.43843843843843844	0.1523579201934704
YOR359W	-1	-/-	-833.6752610728145	-12572.170519135892	333	0.22427035330261136	0.43843843843843844	0.1526602176541717
YBL071W-A	-1	-/-	-833.7074813470244	-11146.490063250065	333	0.22392638036809817	0.43843843843843844	0.15296251511487305
YKR021W	0	0/-	-833.820070957765	-19674.556237707846	1332	0.22392638036809817	0.43843843843843844	0.15296251511487305
YOR038C	1	+/+	-834.0378492325544	-11278.731124158949	332	0.225114854517611	0.44144144144144143	0.15296251511487305
YNL240C	0	0/0	-834.5152469119057	-20533.97614445514	1332	0.225114854517611	0.44144144144144143	0.15296251511487305
YLR357W	1	+/+	-834.5181018635631	-12436.349322587252	332	0.22629969418960244	0.4444444444444444	0.15296251511487305
YNL153C	-1	-/+	-834.5681463554502	-13885.55353462696	333	0.22595419847328244	0.4444444444444444	0.15326481257557437
YER100W	-1	-/-	-835.0007369890809	-11962.365699529648	333	0.22560975609756098	0.4444444444444444	0.15356711003627568
YLR285W	-1	-/-	-835.0837614685297	-13590.4472630471	333	0.2252663622526636	0.4444444444444444	0.15386940749697703
YPR056W	1	+/+	-835.4155941233039	-11605.836193209514	332	0.22644376899696048	0.44744744744744747	0.15386940749697703
YOR060C	-1	-/-	-835.5298147946596	-11395.327417813241	333	0.22610015174506828	0.44744744744744747	0.15417170495767835
YDL039C	-1	-/0	-835.7885537594557	-11314.576090708375	333	0.22575757575757577	0.44744744744744747	0.1544740024183797
YDR486C	-1	-/-	-835.8594357445836	-13012.849068656564	333	0.2254160363086233	0.44744744744744747	0.154776299879081
YLR147C	-1	-/-	-835.9109932780266	-12165.782657444477	333	0.22507552870090636	0.44744744744744747	0.15507859733978235
YPR030W	1	+/+	-836.0730553753674	-13441.687017481774	332	0.22624434389140272	0.45045045045045046	0.15507859733978235
YPL047W	1	+/+	-836.2505423128605	-11001.462721958756	332	0.22740963855421686	0.45345345345345345	0.15507859733978235
YDR287W	0	0/-	-836.4648316465318	-21939.09650726884	1332	0.22740963855421686	0.45345345345345345	0.15507859733978235
YHR206W	-1	-/+	-836.6583644375205	-11759.06894820556	333	0.22706766917293233	0.45345345345345345	0.15538089480048367
YOR193W	-1	-/-	-836.8834111094475	-11021.36319039762	333	0.22672672672672672	0.45345345345345345	0.15568319226118502
YJL098W	-1	-/-	-837.3768281266093	-14247.344225361943	333	0.22638680659670166	0.45345345345345345	0.15598548972188633
YKL019W	-1	-/-	-837.4020466804504	-11749.066678978503	333	0.22604790419161677	0.45345345345345345	0.15628778718258768
YGL227W	-1	-/-	-837.8140753880143	-13533.755275763571	333	0.2257100149476831	0.45345345345345345	0.156590084643289
YNL158W	0	0/-	-838.1370249949396	-20182.754672719166	1332	0.2257100149476831	0.45345345345345345	0.156590084643289
YER099C	0	0/-	-838.2051478195935	-20189.795719899237	1332	0.2257100149476831	0.45345345345345345	0.156590084643289
YPL020C	-1	-/-	-838.2313364334404	-12283.057702686638	333	0.2253731343283582	0.45345345345345345	0.1568923821039903
YOR036W	-1	-/-	-838.2644261196256	-14672.661467730999	333	0.22503725782414308	0.45345345345345345	0.15719467956469166
YGR278W	-1	-/-	-838.3233304359019	-11224.339092127979	333	0.22470238095238096	0.45345345345345345	0.15749697702539298
YDL069C	-1	-/-	-838.6731578409672	-11143.674082867801	333	0.22436849925705796	0.45345345345345345	0.15779927448609432
YNL282W	-1	-/-	-838.9384487569332	-12958.217571794987	333	0.22403560830860533	0.45345345345345345	0.15810157194679564
YDR350C	0	0/-	-839.3278930075467	-19649.314631125424	1332	0.22403560830860533	0.45345345345345345	0.15810157194679564
YNL325C	-1	-/-	-839.7286468595266	-13218.6781790331	333	0.2237037037037037	0.45345345345345345	0.15840386940749698
YML080W	-1	-/-	-839.9767669141293	-15238.006473481655	333	0.22337278106508876	0.45345345345345345	0.1587061668681983
YLR090W	-1	-/-	-839.9863267093897	-11215.063197482377	333	0.22304283604135894	0.45345345345345345	0.15900846432889965
YPL064C	0	0/-	-840.27133522043	-19404.31967523205	1332	0.22304283604135894	0.45345345345345345	0.15900846432889965
YGL019W	-1	-/-	-840.3949321508408	-10999.494618713856	333	0.22271386430678466	0.45345345345345345	0.15931076178960096
YGL110C	0	0/-	-840.5296705309302	-20103.674007067457	1332	0.22271386430678466	0.45345345345345345	0.15931076178960096
YER005W	-1	-/-	-840.6448366045952	-11654.551518559456	333	0.22238586156111928	0.45345345345345345	0.1596130592503023
YPL230W	0	0/+	-840.7266470766626	-22695.494739615824	1332	0.22238586156111928	0.45345345345345345	0.1596130592503023
YMR228W	0	0/-	-840.7451379746199	-21121.502221191302	1332	0.22238586156111928	0.45345345345345345	0.1596130592503023
YDR381W	-1	-/-	-841.583219114691	-11063.750170415267	333	0.22205882352941175	0.45345345345345345	0.15991535671100363
YPL023C	0	0/0	-841.8069617561996	-19219.30416891747	1332	0.22205882352941175	0.45345345345345345	0.15991535671100363
YOR290C	-1	-/+	-841.9904814325273	-11352.968682317995	333	0.22173274596182085	0.45345345345345345	0.16021765417170497
YKR035W-A	-1	-/-	-842.1985537186265	-11964.383454047143	333	0.22140762463343108	0.45345345345345345	0.1605199516324063
YJR072C	0	0/-	-842.3844192195684	-22120.811687540263	1332	0.22140762463343108	0.45345345345345345	0.1605199516324063
YDR477W	-1	-/-	-842.4986715056002	-12294.163535062224	333	0.22108345534407028	0.45345345345345345	0.1608222490931076
YNL304W	-1	-/-	-842.5410643815994	-11911.82549803704	333	0.22076023391812866	0.45345345345345345	0.16112454655380895
YFL023W	-1	-/-	-842.692580498755	-13704.95712761581	333	0.22043795620437956	0.45345345345345345	0.16142684401451027
YDR201W	-1	-/-	-842.7910752519965	-11734.389794073999	333	0.22011661807580174	0.45345345345345345	0.1617291414752116
YHR207C	0	0/-	-842.8964373841882	-18947.229028720292	1332	0.22011661807580174	0.45345345345345345	0.1617291414752116
YCL067C	1	+/+	-843.1082450821996	-11506.178711488843	332	0.22125181950509462	0.45645645645645644	0.1617291414752116
YJR089W	-1	-/-	-843.2347751110792	-12009.044798478484	333	0.22093023255813954	0.45645645645645644	0.16203143893591293
YDL200C	-1	-/-	-843.248201996088	-13890.442138798535	333	0.22060957910014514	0.45645645645645644	0.16233373639661428
YGL164C	0	0/0	-843.2780814617872	-20107.977489997633	1332	0.22060957910014514	0.45645645645645644	0.16233373639661428
YPL202C	1	+/+	-843.5294795408845	-12364.176427595317	332	0.2217391304347826	0.4594594594594595	0.16233373639661428
YJL047C	-1	-/-	-843.6393430456519	-13372.506261825562	333	0.22141823444283648	0.4594594594594595	0.1626360338573156
YBL105C	-1	-/-	-843.6951343417168	-11790.726788081229	333	0.22109826589595374	0.4594594594594595	0.16293833131801694
YBR213W	-1	-/0	-843.7742349356413	-11059.795350983739	333	0.22077922077922077	0.4594594594594595	0.16324062877871826
YCR096C	0	0/+	-843.8370619732887	-20076.231597962673	1332	0.22077922077922077	0.4594594594594595	0.16324062877871826
YPL227C	-1	-/-	-843.8833092451096	-13699.716131724417	333	0.22046109510086456	0.4594594594594595	0.1635429262394196
YGL073W	1	+/+	-844.0249806940556	-13349.689903318882	332	0.22158273381294963	0.4624624624624625	0.1635429262394196
YMR313C	-1	-/-	-844.1763520091772	-11654.076884686947	333	0.22126436781609196	0.4624624624624625	0.16384522370012092
YHR023W	-1	-/-	-844.2470667511225	-12034.964025624096	333	0.22094691535150646	0.4624624624624625	0.16414752116082226
YJR032W	0	0/-	-844.2595433527604	-21611.336731176707	1332	0.22094691535150646	0.4624624624624625	0.16414752116082226
YIL149C	-1	-/-	-844.3328052908182	-12352.110910788178	333	0.22063037249283668	0.4624624624624625	0.16444981862152358
YMR055C	-1	-/-	-844.3481077551842	-11279.018659621477	333	0.22031473533619456	0.4624624624624625	0.1647521160822249
YKL079W	-1	-/-	-844.4268622621894	-11878.897586025298	333	0.22	0.4624624624624625	0.16505441354292624
YDR412W	-1	-/-	-844.433411642909	-15278.156332194805	333	0.21968616262482168	0.4624624624624625	0.16535671100362756
YGR006W	-1	-/-	-844.593213647604	-10989.226316511631	333	0.21937321937321938	0.4624624624624625	0.1656590084643289
YDL240W	0	0/-	-844.9039272349328	-20039.372591744992	1332	0.21937321937321938	0.4624624624624625	0.1656590084643289
YMR112C	1	+/+	-844.9238961338997	-12225.807870889548	332	0.22048364153627312	0.46546546546546547	0.1656590084643289
YOR327C	-1	-/-	-845.1006098389626	-11834.620438829064	333	0.22017045454545456	0.46546546546546547	0.16596130592503022
YBL066C	0	0/+	-845.1905134984991	-20315.844319331343	1332	0.22017045454545456	0.46546546546546547	0.16596130592503022
YKR100C	0	0/-	-845.2000306472182	-18583.406810435932	1332	0.22017045454545456	0.46546546546546547	0.16596130592503022
YLR320W	-1	-/-	-845.3130704760551	-11342.387152075768	333	0.2198581560283688	0.46546546546546547	0.16626360338573157
YJL078C	0	0/-	-845.3902975032106	-17995.57388094894	1332	0.2198581560283688	0.46546546546546547	0.16626360338573157
YCL005W	0	0/-	-845.437227062881	-20231.52243381925	1332	0.2198581560283688	0.46546546546546547	0.16626360338573157
YJR075W	0	0/-	-845.5412736106664	-21619.097354347352	1332	0.2198581560283688	0.46546546546546547	0.16626360338573157
YLR398C	-1	-/-	-845.8418406099081	-12476.018891723827	333	0.21954674220963172	0.46546546546546547	0.16656590084643288
YKL166C	-1	-/-	-845.8911104649305	-12790.240423694253	333	0.21923620933521923	0.46546546546546547	0.16686819830713423
YDR069C	-1	-/-	-846.4410001635551	-13127.186193175614	333	0.2189265536723164	0.46546546546546547	0.16717049576783555
YKL160W	1	+/+	-846.5545101463795	-11766.841090723872	332	0.22002820874471085	0.46846846846846846	0.16717049576783555
YGL060W	0	0/-	-847.2649240233004	-20767.73440356599	1332	0.22002820874471085	0.46846846846846846	0.16717049576783555
YBL079W	-1	-/-	-847.5174662619829	-12879.118154756725	333	0.21971830985915494	0.46846846846846846	0.1674727932285369
YNL152W	0	0/-	-847.7222270676866	-19510.73158906726	1332	0.21971830985915494	0.46846846846846846	0.1674727932285369
YDR283C	-1	-/-	-848.0062018558383	-11805.603552520275	333	0.21940928270042195	0.46846846846846846	0.1677750906892382
YBR202W	-1	-/-	-848.0849388688803	-11745.278652660549	333	0.21910112359550563	0.46846846846846846	0.16807738814993953
YBL101C	0	0/-	-848.1106276651844	-22869.288808079436	1332	0.21910112359550563	0.46846846846846846	0.16807738814993953
YGL237C	0	0/+	-848.1562656406313	-20103.271280253306	1332	0.21910112359550563	0.46846846846846846	0.16807738814993953
YMR269W	0	0/-	-848.1726116202772	-23145.89962929103	1332	0.21910112359550563	0.46846846846846846	0.16807738814993953
YBR200W	-1	-/-	-848.2395229637623	-12071.106872394681	333	0.2187938288920056	0.46846846846846846	0.16837968561064087
YOR110W	-1	-/-	-848.2964638099074	-12223.774701051414	333	0.2184873949579832	0.46846846846846846	0.1686819830713422
YIL103W	-1	-/-	-848.4340258687735	-15110.642436556518	333	0.21818181818181817	0.46846846846846846	0.16898428053204353
YGL212W	-1	-/-	-848.5006105676293	-10916.484719999135	333	0.21787709497206703	0.46846846846846846	0.16928657799274485
YIR005W	-1	-/-	-848.5528002977371	-11428.934173859656	333	0.2175732217573222	0.46846846846846846	0.1695888754534462
YBR198C	1	+/+	-848.8095813691616	-12003.892961114645	332	0.21866295264623956	0.47147147147147145	0.1695888754534462
YER054C	-1	-/0	-848.8717507570982	-13547.06659128517	333	0.21835883171070933	0.47147147147147145	0.16989117291414751
YJL085W	-1	-/-	-849.3551160991192	-11624.256774410605	333	0.21805555555555556	0.47147147147147145	0.17019347037484886
YMR042W	1	+/+	-849.3902025222778	-12152.556837148964	332	0.21914008321775313	0.4744744744744745	0.17019347037484886
YBR058C	-1	-/-	-849.4145939126611	-11290.924336656928	333	0.2188365650969529	0.4744744744744745	0.17049576783555018
YMR207C	-1	-/-	-849.4540504142642	-10987.75260489434	333	0.21853388658367912	0.4744744744744745	0.17079806529625152
YBL025W	-1	-/-	-849.4568295390345	-11020.997614209075	333	0.21823204419889503	0.4744744744744745	0.17110036275695284
YNL277W	0	0/0	-849.5881030000746	-18687.436075253296	1332	0.21823204419889503	0.4744744744744745	0.17110036275695284
YMR168C	-1	-/+	-849.9389792233706	-11157.744378991425	333	0.21793103448275863	0.4744744744744745	0.17140266021765418
YPL060W	-1	-/-	-850.0781482309103	-11660.874762997031	333	0.21763085399449036	0.4744744744744745	0.1717049576783555
YBR274W	-1	-/-	-850.7430462986231	-11216.16896559298	333	0.2173314993122421	0.4744744744744745	0.17200725513905682
YNL124W	0	0/-	-850.9193983348086	-22534.20625267818	1332	0.2173314993122421	0.4744744744744745	0.17200725513905682
YNL238W	0	0/-	-852.2458876986057	-21500.47624745872	1332	0.2173314993122421	0.4744744744744745	0.17200725513905682
YLR105C	-1	-/-	-852.3540315032005	-11637.12388625741	333	0.21703296703296704	0.4744744744744745	0.17230955259975816
YKR086W	-1	-/-	-852.357806108892	-11666.102830767632	333	0.2167352537722908	0.4744744744744745	0.17261185006045948
YHR115C	-1	-/-	-852.3754352629185	-11527.334827445447	333	0.21643835616438356	0.4744744744744745	0.17291414752116083
YMR165C	-1	-/-	-852.42913377285	-13352.041136607528	333	0.2161422708618331	0.4744744744744745	0.17321644498186214
YKL072W	0	0/0	-852.9387070247903	-20062.124362721108	1332	0.2161422708618331	0.4744744744744745	0.17321644498186214
YGR196C	0	0/0	-853.050766623579	-21372.79061607842	1332	0.2161422708618331	0.4744744744744745	0.17321644498186214
YDL161W	-1	-/-	-853.0520983338356	-13224.429887242615	333	0.21584699453551912	0.4744744744744745	0.1735187424425635
YPR152C	0	0/-	-853.1855354690924	-18589.24377677031	1332	0.21584699453551912	0.4744744744744745	0.1735187424425635
YOR249C	-1	-/-	-853.4083986580372	-12622.801562137902	333	0.2155525238744884	0.4744744744744745	0.1738210399032648
YKR050W	-1	-/-	-853.6620833277702	-11509.514358907938	333	0.21525885558583105	0.4744744744744745	0.17412333736396615
YNL056W	0	0/-	-853.846133302548	-20278.10988840938	1332	0.21525885558583105	0.4744744744744745	0.17412333736396615
YKL074C	-1	-/-	-853.8484803214669	-11640.110437482595	333	0.21496598639455783	0.4744744744744745	0.17442563482466747
YDR390C	0	0/-	-853.9680618979037	-21041.066951420158	1332	0.21496598639455783	0.4744744744744745	0.17442563482466747
YDR524C	-1	-/-	-854.0071644708514	-11488.108987241983	333	0.21467391304347827	0.4744744744744745	0.17472793228536881
YPL193W	-1	-/-	-854.0290913209319	-12025.5007141307	333	0.21438263229308005	0.4744744744744745	0.17503022974607013
YOR329C	-1	-/-	-854.0883700475097	-13875.285988017917	333	0.2140921409214092	0.4744744744744745	0.17533252720677148
YDR159W	-1	-/-	-854.1630936414003	-11083.93338278681	333	0.21380243572395127	0.4744744744744745	0.1756348246674728
YLR181C	-1	-/-	-854.2617265507579	-13014.110515020788	333	0.21351351351351353	0.4744744744744745	0.1759371221281741
YNL006W	-1	-/-	-854.3944493420422	-12547.172531526536	333	0.21322537112010798	0.4744744744744745	0.17623941958887546
YLR335W	-1	-/-	-854.4619464278221	-13548.009367712308	333	0.21293800539083557	0.4744744744744745	0.17654171704957677
YDL189W	0	0/0	-854.6879969350994	-20634.99267996149	1332	0.21293800539083557	0.4744744744744745	0.17654171704957677
YDR078C	-1	-/-	-854.7205899208784	-11911.057911977172	333	0.2126514131897712	0.4744744744744745	0.17684401451027812
YER113C	0	0/-	-854.8893034384819	-20463.675431469106	1332	0.2126514131897712	0.4744744744744745	0.17684401451027812
YNR048W	-1	-/-	-855.3613182753325	-12617.04507882148	333	0.21236559139784947	0.4744744744744745	0.17714631197097944
YIL020C	0	0/0	-855.6283682463691	-22860.102192636463	1332	0.21236559139784947	0.4744744744744745	0.17714631197097944
YPL117C	-1	-/-	-855.7081123962998	-12040.882151395082	333	0.21208053691275167	0.4744744744744745	0.17744860943168078
YGR217W	-1	-/-	-855.9028583019972	-11763.375906273723	333	0.21179624664879357	0.4744744744744745	0.1777509068923821
YLR094C	0	0/-	-855.9163267770782	-18975.877303387388	1332	0.21179624664879357	0.4744744744744745	0.1777509068923821
YEL029C	-1	-/-	-856.0253247469664	-12867.933195985854	333	0.21151271753681392	0.4744744744744745	0.17805320435308344
YER149C	-1	-/-	-856.2694481313229	-12672.094150006771	333	0.21122994652406418	0.4744744744744745	0.17835550181378476
YFL046W	0	0/-	-856.4255416290835	-20466.761498193722	1332	0.21122994652406418	0.4744744744744745	0.17835550181378476
YDR498C	-1	-/-	-856.5387687757611	-11463.058880276978	333	0.2109479305740988	0.4744744744744745	0.1786577992744861
YOR066W	0	0/-	-856.5540164568229	-20161.42724271922	1332	0.2109479305740988	0.4744744744744745	0.1786577992744861
YPL244C	-1	-/-	-856.6898751705885	-12694.889095284045	333	0.21066666666666667	0.4744744744744745	0.17896009673518742
YGL029W	-1	-/-	-856.7053728327155	-14411.86394379288	333	0.2103861517976032	0.4744744744744745	0.17926239419588874
YJL041W	-1	-/-	-856.8642780929804	-11966.768428586423	333	0.21010638297872342	0.4744744744744745	0.1795646916565901
YAL011W	-1	-/-	-856.9720334261656	-11012.303225144744	333	0.2098273572377158	0.4744744744744745	0.1798669891172914
YOR360C	0	0/-	-857.0525369690731	-20587.960765381344	1332	0.2098273572377158	0.4744744744744745	0.1798669891172914
YKL135C	-1	-/-	-857.1153791248798	-12637.737865015864	333	0.20954907161803712	0.4744744744744745	0.18016928657799275
YGL050W	0	0/-	-857.250322714448	-21569.14378434699	1332	0.20954907161803712	0.4744744744744745	0.18016928657799275
YJL066C	0	0/0	-857.2524728281423	-24505.061522766948	1332	0.20954907161803712	0.4744744744744745	0.18016928657799275
YBR261C	0	0/-	-857.4674281561747	-21791.35470660869	1332	0.20954907161803712	0.4744744744744745	0.18016928657799275
YOR027W	-1	-/-	-857.6744524911046	-12878.868066109717	333	0.20927152317880796	0.4744744744744745	0.18047158403869407
YER065C	-1	-/-	-857.7332732900977	-12115.335998639464	333	0.20899470899470898	0.4744744744744745	0.1807738814993954
YLR207W	-1	-/-	-857.848574347794	-12000.648152884096	333	0.20871862615587847	0.4744744744744745	0.18107617896009673
YHR099W	1	+/+	-857.909186899662	-11831.803109697998	332	0.20976253298153033	0.4774774774774775	0.18107617896009673
YDR478W	-1	-/-	-858.0020225048065	-12693.871992327273	333	0.20948616600790515	0.4774774774774775	0.18137847642079807
YLR384C	1	+/+	-858.095035687089	-13264.323769420385	332	0.21052631578947367	0.4804804804804805	0.18137847642079807
YPL233W	-1	-/-	-858.1372490823269	-11553.315268553793	333	0.2102496714848883	0.4804804804804805	0.1816807738814994
YLR305C	-1	-/-	-858.4314862936735	-11936.804477095604	333	0.2099737532808399	0.4804804804804805	0.18198307134220074
YGL091C	0	0/-	-858.4828081498854	-22283.041769769276	1332	0.2099737532808399	0.4804804804804805	0.18198307134220074
YDL205C	0	0/-	-858.612076677382	-18386.02393731568	1332	0.2099737532808399	0.4804804804804805	0.18198307134220074
YJL141C	-1	-/+	-858.8223831504583	-14244.201969712973	333	0.20969855832241152	0.4804804804804805	0.18228536880290205
YGR007W	-1	-/-	-858.8241944015026	-11616.231612756848	333	0.2094240837696335	0.4804804804804805	0.1825876662636034
YDR244W	-1	-/-	-858.9302435517311	-12045.04198949039	333	0.20915032679738563	0.4804804804804805	0.18288996372430472
YFL017W-A	-1	-/-	-858.984393954277	-12364.330835714936	333	0.20887728459530025	0.4804804804804805	0.18319226118500603
YMR177W	-1	-/-	-859.0391553640366	-11424.37741766125	333	0.20860495436766624	0.4804804804804805	0.18349455864570738
YOR160W	-1	-/-	-859.3959928750992	-11836.685682177544	333	0.20833333333333334	0.4804804804804805	0.1837968561064087
YDR421W	1	+/+	-860.1100770831108	-12989.935104355216	332	0.2093628088426528	0.48348348348348347	0.1837968561064087
YBL104C	0	0/-	-860.1261430513114	-20236.051722382195	1332	0.2093628088426528	0.48348348348348347	0.1837968561064087
YER092W	0	0/-	-860.2253296496347	-18967.64590886631	1332	0.2093628088426528	0.48348348348348347	0.1837968561064087
YJR002W	-1	-/-	-860.3073883280158	-15369.383403614163	333	0.20909090909090908	0.48348348348348347	0.18409915356711004
YLR242C	-1	-/-	-860.518595084548	-11112.74634487927	333	0.20881971465629054	0.48348348348348347	0.18440145102781136
YJL201W	-1	-/-	-860.7383067011833	-11500.762791916728	333	0.20854922279792745	0.48348348348348347	0.1847037484885127
YKL106W	0	0/0	-860.7594189923257	-21456.930674841627	1332	0.20854922279792745	0.48348348348348347	0.1847037484885127
YPL157W	-1	-/-	-860.7663464546204	-13239.106893956661	333	0.20827943078913325	0.48348348348348347	0.18500604594921402
YCR094W	-1	-/-	-860.8113160431385	-12642.45867113024	333	0.20801033591731266	0.48348348348348347	0.18530834340991537
YBR245C	-1	-/+	-860.8221430778503	-12770.475028805435	333	0.20774193548387096	0.48348348348348347	0.18561064087061668
YPL263C	0	0/0	-861.1949274428189	-24445.600387974526	1332	0.20774193548387096	0.48348348348348347	0.18561064087061668
YKR090W	-1	-/-	-861.2581037580967	-11274.98436562717	333	0.20747422680412372	0.48348348348348347	0.18591293833131803
YMR287C	-1	-/-	-861.7989394664764	-12071.372228428721	333	0.2072072072072072	0.48348348348348347	0.18621523579201935
YLR005W	1	+/+	-861.8523908779025	-12230.328916162252	332	0.20822622107969152	0.4864864864864865	0.18621523579201935
YIL016W	-1	-/-	-861.8761795535684	-12922.642153672874	333	0.2079589216944801	0.4864864864864865	0.1865175332527207
YLR328W	-1	-/-	-861.8940052241087	-11528.459416821599	333	0.2076923076923077	0.4864864864864865	0.186819830713422
YNL291C	-1	-/-	-862.1577153801918	-11223.615854158998	333	0.20742637644046094	0.4864864864864865	0.18712212817412333
YNL108C	0	0/0	-862.1596661042422	-21283.667350096162	1332	0.20742637644046094	0.4864864864864865	0.18712212817412333
YHR155W	0	0/-	-862.2697462248616	-19479.88965393597	1332	0.20742637644046094	0.4864864864864865	0.18712212817412333
YDR172W	-1	-/-	-862.5068236608058	-13492.276612496004	333	0.2071611253196931	0.4864864864864865	0.18742442563482467
YLR369W	-1	-/-	-862.5415283739567	-12792.395954288542	333	0.20689655172413793	0.4864864864864865	0.187726723095526
YDL117W	-1	-/-	-862.8341474235058	-11591.940857000649	333	0.2066326530612245	0.4864864864864865	0.18802902055622733
YDL070W	0	0/-	-863.2565421937034	-19801.294216223527	1332	0.2066326530612245	0.4864864864864865	0.18802902055622733
YHL013C	0	0/-	-863.3047936484218	-22963.425939016975	1332	0.2066326530612245	0.4864864864864865	0.18802902055622733
YMR137C	-1	-/-	-863.5407918319106	-12968.206158943474	333	0.20636942675159237	0.4864864864864865	0.18833131801692865
YBR022W	-1	-/-	-863.6766813248396	-11420.349660664797	333	0.20610687022900764	0.4864864864864865	0.18863361547763
YOR151C	1	+/+	-863.6768148168921	-13130.731211423874	332	0.2071156289707751	0.4894894894894895	0.18863361547763
YLR440C	0	0/-	-863.7089358400553	-20244.795781596564	1332	0.2071156289707751	0.4894894894894895	0.18863361547763
YOL089C	1	+/+	-863.8246322311461	-12130.796334344894	332	0.20812182741116753	0.4924924924924925	0.18863361547763
YIL130W	0	0/+	-863.8265090128407	-20225.32888732571	1332	0.20812182741116753	0.4924924924924925	0.18863361547763
YOR229W	-1	-/+	-863.9254289269447	-11531.829584740102	333	0.20785804816223066	0.4924924924924925	0.1889359129383313
YHL002W	-1	-/-	-863.9933644607663	-12790.136300705373	333	0.20759493670886076	0.4924924924924925	0.18923821039903266
YML094W	-1	-/+	-864.0186199098825	-13552.801830783486	333	0.20733249051833122	0.4924924924924925	0.18954050785973398
YOR043W	-1	-/+	-864.2736939489841	-12253.843542024493	333	0.20707070707070707	0.4924924924924925	0.18984280532043532
YIL068C	-1	-/-	-864.3827853873372	-11487.306391343474	333	0.2068095838587642	0.4924924924924925	0.19014510278113664
YJL126W	0	0/0	-864.4321206919849	-20815.118413555436	1332	0.2068095838587642	0.4924924924924925	0.19014510278113664
YOR156C	-1	-/-	-864.5047463774681	-11468.359650805593	333	0.20654911838790932	0.4924924924924925	0.19044740024183796
YML059C	-1	-/-	-864.5434554219246	-10706.016309529543	333	0.20628930817610064	0.4924924924924925	0.1907496977025393
YOR089C	-1	-/-	-864.5545572787523	-12623.421320356429	333	0.20603015075376885	0.4924924924924925	0.19105199516324062
YFR009W	-1	-/-	-864.7862673699856	-13299.768066003919	333	0.205771643663739	0.4924924924924925	0.19135429262394196
YPL212C	-1	-/-	-864.8598963096738	-13494.02291932702	333	0.20551378446115287	0.4924924924924925	0.19165659008464328
YGL248W	0	0/-	-864.8957754131407	-24184.155447583646	1332	0.20551378446115287	0.4924924924924925	0.19165659008464328
YLR034C	-1	-/-	-865.2959246337414	-10764.953681357205	333	0.20525657071339173	0.4924924924924925	0.19195888754534463
YLR332W	-1	-/-	-865.445013448596	-11197.301878474653	333	0.205	0.4924924924924925	0.19226118500604594
YNR026C	-1	-/-	-865.4796372503042	-11891.532675519586	333	0.20474406991260924	0.4924924924924925	0.1925634824667473
YGL210W	-1	-/-	-865.6192421019077	-12188.244511671364	333	0.20448877805486285	0.4924924924924925	0.1928657799274486
YKL033W	0	0/-	-866.1595231946558	-21463.582161230966	1332	0.20448877805486285	0.4924924924924925	0.1928657799274486
YCL055W	1	+/+	-866.168736204505	-12504.00980001688	332	0.2054794520547945	0.4954954954954955	0.1928657799274486
YDR459C	-1	-/-	-866.6217942684889	-11097.83606979996	333	0.20522388059701493	0.4954954954954955	0.19316807738814995
YPL029W	-1	-/-	-866.7034245356917	-12564.717610903084	333	0.20496894409937888	0.4954954954954955	0.19347037484885127
YMR190C	-1	-/-	-866.7107208669186	-12453.468703083694	333	0.20471464019851116	0.4954954954954955	0.1937726723095526
YML031W	-1	-/-	-866.7511588335037	-12122.160287469625	333	0.20446096654275092	0.4954954954954955	0.19407496977025393
YLR020C	-1	-/-	-866.9328189827502	-13339.130393410102	333	0.2042079207920792	0.4954954954954955	0.19437726723095525
YLR368W	-1	-/-	-866.9867851957679	-12226.331853456795	333	0.20395550061804696	0.4954954954954955	0.1946795646916566
YBR275C	-1	-/-	-867.239737842232	-12376.247966300696	333	0.2037037037037037	0.4954954954954955	0.1949818621523579
YNL267W	-1	-/-	-867.2949655205011	-12159.635680444539	333	0.2034525277435265	0.4954954954954955	0.19528415961305925
YNL227C	-1	-/-	-867.672267112881	-13319.422758057714	333	0.20320197044334976	0.4954954954954955	0.19558645707376057
YPL069C	-1	-/-	-867.7075947523117	-12435.598942503333	333	0.2029520295202952	0.4954954954954955	0.19588875453446192
YDR372C	-1	-/-	-867.7699507176876	-11825.15883332491	333	0.20270270270270271	0.4954954954954955	0.19619105199516323
YJR097W	-1	-/-	-867.8325298428535	-13771.487376697361	333	0.20245398773006135	0.4954954954954955	0.19649334945586458
YJL065C	-1	-/-	-868.200299777789	-11513.573878225638	333	0.20220588235294118	0.4954954954954955	0.1967956469165659
YMR140W	-1	-/-	-868.3465549722314	-14304.5030952245	333	0.20195838433292534	0.4954954954954955	0.19709794437726724
YMR060C	-1	-/-	-868.8392635732889	-11561.973548457026	333	0.2017114914425428	0.4954954954954955	0.19740024183796856
YMR073C	-1	-/-	-869.0121324062347	-11960.109995096922	333	0.20146520146520147	0.4954954954954955	0.1977025392986699
YLR051C	-1	-/-	-869.1025832593441	-14383.395519599319	333	0.20121951219512196	0.4954954954954955	0.19800483675937122
YIL107C	0	0/0	-869.1254559792578	-24368.658483450185	1332	0.20121951219512196	0.4954954954954955	0.19800483675937122
YHR156C	0	0/0	-869.3203566558659	-20454.289261832717	1332	0.20121951219512196	0.4954954954954955	0.19800483675937122
YDL231C	-1	-/-	-869.5475785732269	-11568.378691222519	333	0.20097442143727162	0.4954954954954955	0.19830713422007254
YNR052C	1	+/+	-869.5530273392797	-11742.96267504245	332	0.20194647201946472	0.4984984984984985	0.19830713422007254
YGL139W	0	0/-	-869.5837986255065	-20629.8626583647	1332	0.20194647201946472	0.4984984984984985	0.19830713422007254
YDR195W	1	+/+	-869.6477607935667	-12163.108815431595	332	0.20291616038882138	0.5015015015015015	0.19830713422007254
YPR018W	-1	-/-	-870.1307717263699	-12597.060441195965	333	0.20266990291262135	0.5015015015015015	0.19860943168077388
YER183C	-1	-/0	-870.1365395858884	-11644.20660237223	333	0.20242424242424242	0.5015015015015015	0.1989117291414752
YDR379W	-1	-/-	-870.1695799529552	-12767.844293273985	333	0.20217917675544794	0.5015015015015015	0.19921402660217655
YKL201C	-1	-/-	-870.557709902525	-10896.886720970273	333	0.20193470374848851	0.5015015015015015	0.19951632406287786
YLL036C	-1	-/-	-870.8815253451467	-12390.754037968814	333	0.20169082125603865	0.5015015015015015	0.1998186215235792
YKL025C	-1	-/-	-871.1560516357422	-11912.376832045615	333	0.2014475271411339	0.5015015015015015	0.20012091898428053
YAL020C	-1	-/-	-871.1684990003705	-11443.513970144093	333	0.20120481927710843	0.5015015015015015	0.20042321644498187
YJL208C	-1	-/-	-871.1942223608494	-13764.314822271466	333	0.2009626955475331	0.5015015015015015	0.2007255139056832
YJL165C	-1	-/-	-871.8077207282186	-12272.093028604984	333	0.20072115384615385	0.5015015015015015	0.20102781136638453
YLR274W	-1	-/+	-871.9299910143018	-11742.67390036583	333	0.20048019207683074	0.5015015015015015	0.20133010882708585
YMR129W	-1	-/-	-871.9387590363622	-13214.495773367584	333	0.20023980815347722	0.5015015015015015	0.20163240628778717
YER146W	-1	-/-	-872.0981645397842	-12205.991198088974	333	0.2	0.5015015015015015	0.20193470374848851
YDL224C	-1	-/-	-872.2687488496304	-11392.22241970338	333	0.19976076555023922	0.5015015015015015	0.20223700120918983
YFL025C	-1	-/-	-872.322358995676	-11618.460421726108	333	0.19952210274790919	0.5015015015015015	0.20253929866989118
YDR205W	-1	-/-	-872.3542707115412	-12165.187926769257	333	0.19928400954653938	0.5015015015015015	0.2028415961305925
YML109W	-1	-/-	-872.3602324724197	-11880.010755561292	333	0.19904648390941598	0.5015015015015015	0.20314389359129384
YGL178W	-1	-/-	-872.3731964826584	-10517.136207073927	333	0.1988095238095238	0.5015015015015015	0.20344619105199516
YLR254C	-1	-/0	-872.4294422343373	-11874.827361658216	333	0.1985731272294887	0.5015015015015015	0.2037484885126965
YJL039C	-1	-/-	-872.4837104007602	-12280.485046625137	333	0.19833729216152018	0.5015015015015015	0.20405078597339782
YOL125W	-1	-/-	-872.5629774406552	-13777.357207670808	333	0.1981020166073547	0.5015015015015015	0.20435308343409916
YDR142C	-1	-/-	-872.5705675855279	-12142.62380618602	333	0.19786729857819904	0.5015015015015015	0.20465538089480048
YPL086C	1	+/+	-872.6694209501147	-15283.800574958324	332	0.19881656804733727	0.5045045045045045	0.20465538089480048
YML113W	1	+/+	-872.7828318104148	-13308.245765447617	332	0.19976359338061467	0.5075075075075075	0.20465538089480048
YBR002C	-1	-/-	-872.7986266165972	-12800.333842895925	333	0.19952774498229045	0.5075075075075075	0.20495767835550183
YPR118W	0	0/0	-873.0085158739239	-20454.726887926925	1332	0.19952774498229045	0.5075075075075075	0.20495767835550183
YOL056W	0	0/-	-873.1408063154668	-19965.238707203884	1332	0.19952774498229045	0.5075075075075075	0.20495767835550183
YNL261W	-1	-/-	-873.287917971611	-11734.109123751521	333	0.19929245283018868	0.5075075075075075	0.20525997581620314
YDR325W	-1	-/-	-873.4284870475531	-12291.244277983904	333	0.19905771495877503	0.5075075075075075	0.20556227327690446
YDR395W	-1	-/-	-873.6633590832353	-14681.091280944645	333	0.1988235294117647	0.5075075075075075	0.2058645707376058
YCR093W	1	+/+	-873.688181579113	-11835.322450081818	332	0.199764982373678	0.5105105105105106	0.2058645707376058
YLR223C	1	+/+	-873.9824395850301	-12903.43495708704	332	0.2007042253521127	0.5135135135135135	0.2058645707376058
YOR056C	-1	-/-	-874.1636762842536	-14659.433717533946	333	0.20046893317702227	0.5135135135135135	0.20616686819830712
YIL160C	-1	-/-	-874.1720056682825	-13323.347366459668	333	0.20023419203747073	0.5135135135135135	0.20646916565900847
YPL128C	-1	-/+	-874.2989524677396	-13810.854031570256	333	0.2	0.5135135135135135	0.2067714631197098
YKL110C	1	+/+	-874.6663778424263	-14351.114296242595	332	0.20093457943925233	0.5165165165165165	0.2067714631197098
YOR226C	-1	-/-	-874.6730423271656	-11740.745932243764	333	0.20070011668611434	0.5165165165165165	0.20707376058041113
YIR012W	-1	-/-	-875.0131155624986	-14425.290966503322	333	0.20046620046620048	0.5165165165165165	0.20737605804111245
YPR186C	-1	-/+	-875.1617702096701	-12567.567228481174	333	0.20023282887077998	0.5165165165165165	0.2076783555018138
YLR361C	-1	-/-	-875.3243328481913	-12357.661727905273	333	0.2	0.5165165165165165	0.2079806529625151
YLR116W	-1	-/-	-875.3590984269977	-11180.565898276865	333	0.1997677119628339	0.5165165165165165	0.20828295042321646
YNR006W	-1	-/-	-875.4540365897119	-13647.281991820782	333	0.19953596287703015	0.5165165165165165	0.20858524788391777
YJR042W	-1	-/-	-875.5496004670858	-12379.7633189708	333	0.1993047508690614	0.5165165165165165	0.20888754534461912
YBL075C	-1	-/-	-875.8452153541148	-13030.081360868644	333	0.19907407407407407	0.5165165165165165	0.20918984280532044
YJR058C	0	0/-	-876.1163916708902	-20146.685701199807	1332	0.19907407407407407	0.5165165165165165	0.20918984280532044
YER109C	-1	-/+	-876.1625239439309	-11012.244412133005	333	0.19884393063583816	0.5165165165165165	0.20949214026602175
YLR176C	1	+/+	-876.1865492612123	-11619.849529251456	332	0.1997690531177829	0.5195195195195195	0.20949214026602175
YKR020W	-1	-/-	-876.1928204223514	-11449.438149392605	333	0.19953863898500576	0.5195195195195195	0.2097944377267231
YPL221W	-1	-/-	-876.2661023959517	-11120.156086049974	333	0.19930875576036866	0.5195195195195195	0.21009673518742442
YLR376C	-1	-/-	-876.4194193929434	-12166.079372502863	333	0.19907940161104717	0.5195195195195195	0.21039903264812576
YDL159W-A	0	0/0	-876.5773701160215	-17975.78007332934	1332	0.19907940161104717	0.5195195195195195	0.21039903264812576
YOL116W	-1	-/+	-876.7186254039407	-12346.748255562969	333	0.19885057471264367	0.5195195195195195	0.21070133010882708
YIL084C	-1	-/+	-876.7312402576208	-10892.942416928709	333	0.19862227324913892	0.5195195195195195	0.21100362756952842
YOR118W	0	0/0	-876.9360266197473	-20496.832082134322	1332	0.19862227324913892	0.5195195195195195	0.21100362756952842
YML034W	-1	-/-	-877.5189169421792	-12697.729084387422	333	0.19839449541284404	0.5195195195195195	0.21130592503022974
YJR067C	0	0/-	-877.6178335994482	-20906.13985752873	1332	0.19839449541284404	0.5195195195195195	0.21130592503022974
YMR182C	1	+/+	-877.7797850221395	-12278.00051049143	332	0.19931271477663232	0.5225225225225225	0.21130592503022974
YIL167W	-1	-/0	-877.8055129125714	-10728.787208277732	333	0.19908466819221968	0.5225225225225225	0.21160822249093109
YJL076W	-1	-/-	-877.8420924562961	-12831.143846293911	333	0.19885714285714284	0.5225225225225225	0.2119105199516324
YML046W	-1	-/-	-878.2353673949838	-13840.543400865048	333	0.19863013698630136	0.5225225225225225	0.21221281741233375
YLR375W	0	0/+	-878.3774974271655	-20173.458403166384	1332	0.19863013698630136	0.5225225225225225	0.21221281741233375
YDR117C	0	0/-	-878.4126236308366	-21650.987426233827	1332	0.19863013698630136	0.5225225225225225	0.21221281741233375
YLR451W	1	+/+	-878.6335918866098	-12670.051702799741	332	0.19954389965792474	0.5255255255255256	0.21221281741233375
YPL100W	-1	-/-	-878.7481190934777	-13555.479517228901	333	0.19931662870159453	0.5255255255255256	0.21251511487303507
YMR033W	1	+/+	-878.9115773588419	-13338.746296435595	332	0.20022753128555176	0.5285285285285285	0.21251511487303507
YPR171W	-1	-/-	-878.9660090059042	-12500.683449029922	333	0.2	0.5285285285285285	0.21281741233373638
YML010W	1	+/+	-879.1664683669806	-12484.879027731717	332	0.20090805902383654	0.5315315315315315	0.21281741233373638
YBR231C	-1	-/-	-879.3801318258047	-12810.21004614979	333	0.20068027210884354	0.5315315315315315	0.21311970979443773
YDR404C	1	+/+	-879.6478623747826	-12225.84612058103	332	0.2015855039637599	0.5345345345345346	0.21311970979443773
YML107C	-1	-/-	-879.7999951243401	-12222.427871335298	333	0.20135746606334842	0.5345345345345346	0.21342200725513905
YFR040W	-1	-/-	-879.9178042784333	-11737.223359130323	333	0.20112994350282487	0.5345345345345346	0.2137243047158404
YNL264C	-1	-/-	-880.2979501709342	-11279.778072293848	333	0.20090293453724606	0.5345345345345346	0.2140266021765417
YOL061W	-1	-/-	-880.3539789691567	-14204.651143297553	333	0.20067643742953778	0.5345345345345346	0.21432889963724305
YKR087C	-1	-/-	-880.6373265087605	-12056.685985408723	333	0.20045045045045046	0.5345345345345346	0.21463119709794437
YDR166C	-1	-/-	-880.6472975127399	-12770.556134980172	333	0.20022497187851518	0.5345345345345346	0.21493349455864572
YAL029C	-1	-/-	-880.6674055606127	-12428.228948250413	333	0.2	0.5345345345345346	0.21523579201934703
YBL069W	-1	-/-	-880.6945557789877	-12548.0475966027	333	0.19977553310886645	0.5345345345345346	0.21553808948004838
YMR214W	-1	-/-	-880.755595125258	-11894.102161370218	333	0.19955156950672645	0.5345345345345346	0.2158403869407497
YDL017W	-1	-/-	-880.8674482926726	-12724.542270369828	333	0.19932810750279956	0.5345345345345346	0.21614268440145104
YGR238C	-1	-/-	-880.8735707774758	-12174.524470247328	333	0.19910514541387025	0.5345345345345346	0.21644498186215236
YPL258C	-1	-/-	-880.8763219714165	-11827.990016788244	333	0.19888268156424582	0.5345345345345346	0.21674727932285368
YNL191W	0	0/0	-881.1867657154799	-19420.490755571052	1332	0.19888268156424582	0.5345345345345346	0.21674727932285368
YOL139C	-1	-/-	-881.3299011960626	-14615.184464268386	333	0.19866071428571427	0.5345345345345346	0.21704957678355502
YNL314W	1	+/+	-881.4746867716312	-11560.860597488936	332	0.1995540691192865	0.5375375375375375	0.21704957678355502
YJR144W	-1	-/-	-881.5524061322212	-13823.480368159711	333	0.19933184855233854	0.5375375375375375	0.21735187424425634
YOR115C	-1	-/-	-881.5619439953007	-12173.861161377747	333	0.19911012235817574	0.5375375375375375	0.21765417170495768
YGL232W	-1	-/-	-881.5869423300028	-12704.06309104897	333	0.1988888888888889	0.5375375375375375	0.217956469165659
YNL256W	-1	-/-	-881.6294386871159	-13844.011457223445	333	0.19866814650388456	0.5375375375375375	0.21825876662636035
YNR027W	-1	-/-	-881.7704249843955	-13103.665129080415	333	0.1984478935698448	0.5375375375375375	0.21856106408706166
YAL048C	0	0/-	-881.8214981220663	-19692.777934414567	1332	0.1984478935698448	0.5375375375375375	0.21856106408706166
YHR034C	-1	-/-	-881.8470076099038	-12927.063763476908	333	0.1982281284606866	0.5375375375375375	0.218863361547763
YOR189W	0	0/-	-882.2940991930664	-21074.76068958454	1332	0.1982281284606866	0.5375375375375375	0.218863361547763
YJL183W	-1	-/-	-882.3469634242356	-13533.154432294425	333	0.19800884955752213	0.5375375375375375	0.21916565900846433
YDL153C	-1	-/-	-882.3828538283706	-14980.061843521893	333	0.19779005524861878	0.5375375375375375	0.21946795646916567
YMR066W	0	0/-	-882.4485221728683	-18898.161005439237	1332	0.19779005524861878	0.5375375375375375	0.21946795646916567
YDL020C	-1	-/+	-882.4952443111688	-14065.932684237137	333	0.19757174392935983	0.5375375375375375	0.219770253929867
YOR267C	-1	-/-	-882.5503321290016	-12378.872772984207	333	0.19735391400220506	0.5375375375375375	0.22007255139056833
YKR037C	-1	-/-	-882.6526346057653	-11635.739396832883	333	0.197136563876652	0.5375375375375375	0.22037484885126965
YNL123W	-1	-/-	-882.8157053291798	-13768.05203974247	333	0.19691969196919692	0.5375375375375375	0.22067714631197097
YJL044C	0	0/0	-882.9830318521708	-18943.68152988935	1332	0.19691969196919692	0.5375375375375375	0.22067714631197097
YBR192W	-1	-/-	-883.1201077699661	-12933.933695971966	333	0.1967032967032967	0.5375375375375375	0.2209794437726723
YPL254W	1	+/+	-883.4325610250235	-13315.164811432362	332	0.19758507135016465	0.5405405405405406	0.2209794437726723
YLR396C	-1	-/-	-883.5583522468805	-13462.739079847932	333	0.19736842105263158	0.5405405405405406	0.22128174123337363
YER045C	1	+/+	-883.8006001990288	-11671.130876283627	332	0.1982475355969332	0.5435435435435435	0.22128174123337363
YGR229C	-1	-/-	-883.9037692882121	-13942.711854625493	333	0.19803063457330417	0.5435435435435435	0.22158403869407498
YLL003W	-1	-/-	-883.9360585063696	-11762.139908261131	333	0.19781420765027322	0.5435435435435435	0.2218863361547763
YNL088W	-1	-/-	-883.9485571607947	-13428.437720268965	333	0.19759825327510916	0.5435435435435435	0.22218863361547764
YCR082W	-1	-/-	-884.0651680082083	-13069.406723856926	333	0.19738276990185388	0.5435435435435435	0.22249093107617895
YBR123C	-1	-/-	-884.1305435970426	-13362.184262141585	333	0.19716775599128541	0.5435435435435435	0.2227932285368803
YMR113W	-1	-/0	-884.133715108037	-12389.342276133597	333	0.1969532100108814	0.5435435435435435	0.22309552599758162
YOL130W	-1	-/-	-884.1867530345917	-13251.614353597164	333	0.1967391304347826	0.5435435435435435	0.22339782345828296
YGL219C	-1	-/-	-884.3229871913791	-13404.567176747601	333	0.1965255157437568	0.5435435435435435	0.22370012091898428
YOR330C	-1	-/-	-884.3685030192137	-11795.870433986187	333	0.1963123644251627	0.5435435435435435	0.2240024183796856
YGR227W	-1	-/-	-884.5027751177549	-12283.675630956888	333	0.19609967497291442	0.5435435435435435	0.22430471584038694
YJR082C	-1	-/-	-884.5544064939022	-12294.180387750268	333	0.1958874458874459	0.5435435435435435	0.22460701330108826
YGL203C	0	0/0	-884.8157771220431	-19879.907726296224	1332	0.1958874458874459	0.5435435435435435	0.22460701330108826
YKR046C	-1	-/-	-884.9091358184814	-13508.559844776988	333	0.19567567567567568	0.5435435435435435	0.2249093107617896
YAL047C	-1	-/-	-885.3816600739956	-11481.105714522302	333	0.19546436285097193	0.5435435435435435	0.22521160822249092
YIL115C	-1	-/-	-885.477203398943	-11950.170991495252	333	0.19525350593311758	0.5435435435435435	0.22551390568319227
YGR170W	-1	-/-	-885.5647317096591	-11777.051072701812	333	0.19504310344827586	0.5435435435435435	0.22581620314389358
YDR383C	0	0/-	-885.7861620383337	-19350.635401933454	1332	0.19504310344827586	0.5435435435435435	0.22581620314389358
YMR283C	-1	-/-	-885.9005898460746	-11576.478599920869	333	0.19483315392895587	0.5435435435435435	0.22611850060459493
YDR007W	0	0/0	-886.0650451220572	-19091.981448194943	1332	0.19483315392895587	0.5435435435435435	0.22611850060459493
YNL286W	-1	-/-	-886.3214091360569	-11431.027921698987	333	0.19462365591397848	0.5435435435435435	0.22642079806529625
YER008C	-1	-/-	-886.3366826996207	-11762.739158071578	333	0.19441460794844254	0.5435435435435435	0.2267230955259976
YJL176C	-1	-/+	-886.4570766016841	-12304.96457055211	333	0.194206008583691	0.5435435435435435	0.2270253929866989
YGL223C	-1	-/-	-886.5584885776043	-12641.543767631054	333	0.1939978563772776	0.5435435435435435	0.22732769044740025
YOR201C	-1	-/-	-886.7775314226747	-12333.595555204898	333	0.1937901498929336	0.5435435435435435	0.22762998790810157
YKL179C	-1	-/-	-886.8243191167712	-12697.442123927176	333	0.19358288770053475	0.5435435435435435	0.2279322853688029
YDR378C	-1	-/-	-886.8442075103521	-12178.488226659596	333	0.19337606837606838	0.5435435435435435	0.22823458282950423
YDL080C	1	+/+	-886.8668098188937	-11612.575211583637	332	0.19423692636072573	0.5465465465465466	0.22823458282950423
YBR172C	-1	-/-	-887.0004535056651	-12901.481624100357	333	0.19402985074626866	0.5465465465465466	0.22853688029020555
YNL317W	-1	-/-	-887.0336993485689	-12560.698619127274	333	0.19382321618743345	0.5465465465465466	0.2288391777509069
YIL118W	-1	-/-	-887.1166803240776	-15074.716481789947	333	0.19361702127659575	0.5465465465465466	0.22914147521160821
YBR043C	-1	-/-	-887.2058892995119	-11624.01621067524	333	0.19341126461211477	0.5465465465465466	0.22944377267230956
YFL002C	-1	-/-	-887.2402470558882	-13856.354885220528	333	0.1932059447983015	0.5465465465465466	0.22974607013301088
YGL134W	0	0/-	-887.4144912008196	-19975.42818822246	1332	0.1932059447983015	0.5465465465465466	0.22974607013301088
YHR013C	-1	-/-	-887.4249052777886	-13366.366602484137	333	0.19300106044538706	0.5465465465465466	0.23004836759371222
YOR077W	0	0/0	-887.4624199233949	-19583.41174495686	1332	0.19300106044538706	0.5465465465465466	0.23004836759371222
YCR042C	1	+/+	-887.4733645841479	-12319.933829404414	332	0.19385593220338984	0.5495495495495496	0.23004836759371222
YFR001W	-1	-/-	-887.5316683351994	-14442.644370645285	333	0.19365079365079366	0.5495495495495496	0.23035066505441354
YGR245C	-1	-/-	-888.0640231668949	-15899.310578078032	333	0.193446088794926	0.5495495495495496	0.23065296251511488
YER123W	-1	-/-	-888.1293153390288	-12032.977384336293	333	0.1932418162618796	0.5495495495495496	0.2309552599758162
YHR073W	-1	-/-	-888.1311932206154	-12064.53348994255	333	0.1930379746835443	0.5495495495495496	0.23125755743651755
YDR364C	-1	-/-	-888.4778967574239	-12457.058927640319	333	0.1928345626975764	0.5495495495495496	0.23155985489721886
YBR201W	-1	-/-	-888.5982512384653	-11989.253214612603	333	0.19263157894736843	0.5495495495495496	0.23186215235792018
YCL044C	-1	-/-	-888.6194051355124	-12139.127369493246	333	0.19242902208201892	0.5495495495495496	0.23216444981862153
YAL059W	-1	-/-	-888.7515714988112	-15577.843138836324	333	0.19222689075630253	0.5495495495495496	0.23246674727932284
YLR187W	0	0/-	-889.0314673576504	-19345.502782271826	1332	0.19222689075630253	0.5495495495495496	0.23246674727932284
YPL161C	-1	-/-	-889.1224874034524	-13101.121921818703	333	0.19202518363064008	0.5495495495495496	0.2327690447400242
YOR316C	-1	-/-	-889.4583127871156	-12071.96428143233	333	0.1918238993710692	0.5495495495495496	0.2330713422007255
YMR233W	0	0/-	-889.5389703810215	-20959.65013546031	1332	0.1918238993710692	0.5495495495495496	0.2330713422007255
YPR089W	0	0/0	-889.9704838115722	-19500.43559375638	1332	0.1918238993710692	0.5495495495495496	0.2330713422007255
YHR151C	0	0/0	-889.9787617921829	-20232.159504077514	1332	0.1918238993710692	0.5495495495495496	0.2330713422007255
YKL144C	-1	-/-	-890.1648568734527	-14157.58387234807	333	0.19162303664921465	0.5495495495495496	0.23337363966142685
YDR320C	-1	-/-	-890.2353390157223	-12904.759368751198	333	0.19142259414225943	0.5495495495495496	0.23367593712212817
YML005W	-1	-/-	-890.2421683371067	-11135.770145023242	333	0.19122257053291536	0.5495495495495496	0.23397823458282951
YJR135C	-1	-/-	-890.2725981473923	-11346.577058911324	333	0.19102296450939457	0.5495495495495496	0.23428053204353083
YDR363W-A	-1	-/-	-890.3133572223596	-12135.470250918996	333	0.1908237747653806	0.5495495495495496	0.23458282950423218
YHR056C	1	+/+	-890.4543412178755	-10541.24501465261	332	0.19166666666666668	0.5525525525525525	0.23458282950423218
YMR294W	0	0/-	-890.5242072609253	-20294.86983839376	1332	0.19166666666666668	0.5525525525525525	0.23458282950423218
YHR040W	0	0/-	-890.6614556820132	-22832.8414152381	1332	0.19166666666666668	0.5525525525525525	0.23458282950423218
YHL024W	-1	-/-	-890.8304362595081	-13964.932987883687	333	0.1914672216441207	0.5525525525525525	0.2348851269649335
YLR165C	-1	-/-	-890.8764925226569	-13340.372206188738	333	0.19126819126819128	0.5525525525525525	0.2351874244256348
YOR064C	-1	-/+	-891.0379777364433	-12749.027648482472	333	0.19106957424714435	0.5525525525525525	0.23548972188633616
YPR088C	-1	-/-	-891.1693728044629	-12080.61940227449	333	0.1908713692946058	0.5525525525525525	0.23579201934703747
YKR064W	0	0/+	-891.2024734102888	-20745.636868495378	1332	0.1908713692946058	0.5525525525525525	0.23579201934703747
YER115C	0	0/-	-891.3453571028076	-21357.754091167357	1332	0.1908713692946058	0.5525525525525525	0.23579201934703747
YDL031W	-1	-/-	-891.5822754502296	-15864.2018731758	333	0.19067357512953367	0.5525525525525525	0.23609431680773882
YBR281C	0	0/0	-891.5988919008523	-19695.23188525997	1332	0.19067357512953367	0.5525525525525525	0.23609431680773882
YER166W	-1	-/-	-891.6059694886208	-11227.541158281267	333	0.19047619047619047	0.5525525525525525	0.23639661426844014
YJR076C	-1	-/-	-891.737331725657	-13065.167180113494	333	0.19027921406411583	0.5525525525525525	0.23669891172914148
YOR254C	-1	-/-	-891.8235384374857	-13800.266867697239	333	0.19008264462809918	0.5525525525525525	0.2370012091898428
YPL053C	-1	-/-	-891.8922272771597	-13366.554366923869	333	0.18988648090815274	0.5525525525525525	0.23730350665054414
YCR032W	0	0/-	-892.0031237108633	-20441.051930781454	1332	0.18988648090815274	0.5525525525525525	0.23730350665054414
YHR103W	0	0/-	-892.2021747939289	-20803.5965261464	1332	0.18988648090815274	0.5525525525525525	0.23730350665054414
YDR293C	-1	-/-	-892.216280400753	-13351.431130230427	333	0.18969072164948453	0.5525525525525525	0.23760580411124546
YHR154W	-1	-/-	-892.2596651539207	-11713.202833503485	333	0.18949536560247168	0.5525525525525525	0.2379081015719468
YGR147C	-1	-/-	-892.5649341791868	-13326.331995733082	333	0.18930041152263374	0.5525525525525525	0.23821039903264812
YAL035W	-1	-/-	-892.810159675777	-13401.265191107988	333	0.18910585817060638	0.5525525525525525	0.23851269649334947
YLR387C	0	0/-	-892.8802533503622	-23275.514954425395	1332	0.18910585817060638	0.5525525525525525	0.23851269649334947
YLR003C	-1	-/0	-893.0577043145895	-15480.621405556798	333	0.188911704312115	0.5525525525525525	0.23881499395405079
YDL201W	-1	-/-	-893.3254018574953	-15878.25775322318	333	0.18871794871794872	0.5525525525525525	0.2391172914147521
YNL063W	0	0/-	-893.4150912100449	-20542.938500968856	1332	0.18871794871794872	0.5525525525525525	0.2391172914147521
YGR014W	-1	-/-	-893.7295085191727	-11601.685184650123	333	0.1885245901639344	0.5525525525525525	0.23941958887545345
YLR193C	-1	-/-	-893.78607596457	-13190.235263936222	333	0.18833162743091095	0.5525525525525525	0.23972188633615477
YLL018C-A	-1	-/-	-893.8364558517933	-10701.919896505773	333	0.18813905930470348	0.5525525525525525	0.2400241837968561
YOL042W	-1	-/-	-893.8642100989819	-11830.128550618887	333	0.18794688457609807	0.5525525525525525	0.24032648125755743
YBR107C	-1	-/-	-894.2240505218506	-10918.653636440635	333	0.18775510204081633	0.5525525525525525	0.24062877871825877
YNL139C	1	+/+	-894.3764267265797	-11648.071538470685	332	0.18858307849133538	0.5555555555555556	0.24062877871825877
YDL028C	-1	-/-	-894.421911612153	-12436.060806274414	333	0.18839103869653767	0.5555555555555556	0.2409310761789601
YKL040C	-1	-/-	-894.5633675903082	-13201.192766651511	333	0.18819938962360122	0.5555555555555556	0.24123337363966144
YLR435W	-1	-/-	-894.704747132957	-15366.522287122905	333	0.18800813008130082	0.5555555555555556	0.24153567110036275
YPL022W	-1	-/-	-894.8054439797997	-12910.300529681146	333	0.18781725888324874	0.5555555555555556	0.2418379685610641
YLR421C	0	0/-	-895.145237534307	-22048.48344946932	1332	0.18781725888324874	0.5555555555555556	0.2418379685610641
YNL197C	-1	-/-	-895.2842324227095	-11405.713981509209	333	0.1876267748478702	0.5555555555555556	0.24214026602176542
YPR062W	0	0/-	-895.3803573613986	-20885.954678072594	1332	0.1876267748478702	0.5555555555555556	0.24214026602176542
YNL212W	0	0/0	-895.3878146912903	-21695.52492349595	1332	0.1876267748478702	0.5555555555555556	0.24214026602176542
YPL214C	-1	-/-	-895.8760688751936	-12512.623404696584	333	0.18743667679837892	0.5555555555555556	0.24244256348246676
YNL201C	-1	-/-	-895.9361713454127	-12858.335227631032	333	0.18724696356275303	0.5555555555555556	0.24274486094316808
YKL099C	-1	-/-	-896.0615577995777	-14685.204571597278	333	0.1870576339737108	0.5555555555555556	0.2430471584038694
YDR528W	0	0/-	-896.4733830410987	-19873.220133566763	1332	0.1870576339737108	0.5555555555555556	0.2430471584038694
YLL011W	-1	-/-	-896.5682030841708	-15202.000652760267	333	0.18686868686868688	0.5555555555555556	0.24334945586457074
YER002W	-1	-/-	-896.7449816390872	-14542.725019797683	333	0.18668012108980828	0.5555555555555556	0.24365175332527206
YDR156W	-1	-/-	-897.0107779353857	-13178.854796648026	333	0.18649193548387097	0.5555555555555556	0.2439540507859734
YNL062C	-1	-/-	-897.0578787438571	-14864.171997930855	333	0.1863041289023162	0.5555555555555556	0.24425634824667472
YJL209W	-1	-/-	-897.0913401730359	-12212.268458906561	333	0.18611670020120724	0.5555555555555556	0.24455864570737607
YER148W	1	+/+	-897.1091878786683	-13372.831132557243	332	0.18693467336683417	0.5585585585585585	0.24455864570737607
YBL037W	0	0/-	-897.8703212589025	-20563.213513039052	1332	0.18693467336683417	0.5585585585585585	0.24455864570737607
YBL052C	-1	-/+	-898.1670002639294	-12982.208624575287	333	0.18674698795180722	0.5585585585585585	0.24486094316807738
YMR063W	0	0/-	-898.1759514808655	-18931.65670617111	1332	0.18674698795180722	0.5585585585585585	0.24486094316807738
YNL099C	-1	-/-	-898.335860311985	-12482.890705108643	333	0.18655967903711135	0.5585585585585585	0.24516324062877873
YER030W	-1	-/-	-898.4309449642897	-13168.451659083366	333	0.18637274549098196	0.5585585585585585	0.24546553808948005
YMR100W	-1	-/-	-898.4419362619519	-13470.414931893349	333	0.18618618618618618	0.5585585585585585	0.2457678355501814
YNL021W	-1	-/+	-898.4993382692337	-12129.859499618411	333	0.186	0.5585585585585585	0.2460701330108827
YKL010C	0	0/-	-898.5446729902178	-20175.44257789862	1332	0.186	0.5585585585585585	0.2460701330108827
YER051W	-1	-/+	-898.7100964300334	-12426.473306499422	333	0.18581418581418582	0.5585585585585585	0.24637243047158403
YNL029C	-1	-/-	-898.8072442188859	-11739.91020373255	333	0.18562874251497005	0.5585585585585585	0.24667472793228537
YMR312W	1	+/+	-898.8733189031482	-13024.90096850181	332	0.1864406779661017	0.5615615615615616	0.24667472793228537
YML064C	-1	-/-	-899.0052522867918	-13396.885010764003	333	0.18625498007968128	0.5615615615615616	0.2469770253929867
YOR054C	-1	-/-	-899.13181476295	-13710.961561203003	333	0.18606965174129353	0.5615615615615616	0.24727932285368803
YOR005C	-1	-/-	-899.3823295719922	-12848.007714170963	333	0.18588469184890655	0.5615615615615616	0.24758162031438935
YBR162W-A	0	0/-	-899.4388321079314	-21845.388480271213	1332	0.18588469184890655	0.5615615615615616	0.24758162031438935
YLL015W	-1	-/-	-899.5036339461803	-13048.665016055107	333	0.18570009930486595	0.5615615615615616	0.2478839177750907
YAL026C	-1	-/-	-899.7468952462077	-11352.82412545383	333	0.18551587301587302	0.5615615615615616	0.248186215235792
YBR061C	-1	-/-	-900.0632661134005	-15723.054836407304	333	0.18533201189296333	0.5615615615615616	0.24848851269649336
YJL011C	-1	-/-	-900.0810346510261	-13868.296404553577	333	0.18514851485148515	0.5615615615615616	0.24879081015719468
YOR295W	-1	-/-	-900.1186985820532	-13328.123775184155	333	0.18496538081107813	0.5615615615615616	0.24909310761789602
YKL090W	0	0/-	-900.3963893032633	-19731.711777038407	1332	0.18496538081107813	0.5615615615615616	0.24909310761789602
YML021C	-1	-/-	-900.4386767297983	-12895.297484837472	333	0.18478260869565216	0.5615615615615616	0.24939540507859734
YGR081C	-1	-/-	-900.4789824560285	-15798.861856617033	333	0.18460019743336623	0.5615615615615616	0.24969770253929868
YHR149C	0	0/-	-900.8227508012205	-21237.38148264913	1332	0.18460019743336623	0.5615615615615616	0.24969770253929868
YML127W	1	+/+	-901.0566226691008	-11639.268177166581	332	0.1854043392504931	0.5645645645645646	0.24969770253929868
YLR131C	1	+/+	-901.0657386183739	-12165.941954515874	332	0.18620689655172415	0.5675675675675675	0.24969770253929868
YBR258C	-1	-/-	-901.0926532484591	-12016.635920457542	333	0.1860236220472441	0.5675675675675675	0.25
YOR371C	-1	-/-	-901.1845919936895	-12176.03510980308	333	0.18584070796460178	0.5675675675675675	0.2503022974607013
YGR267C	-1	-/-	-901.4667216688395	-12157.638247929513	333	0.1856581532416503	0.5675675675675675	0.25060459492140263
YLR427W	-1	-/+	-901.5888365805149	-13118.35007788241	333	0.18547595682041218	0.5675675675675675	0.250906892382104
YDL042C	-1	-/-	-901.5981470644474	-11973.33922727406	333	0.18529411764705883	0.5675675675675675	0.2512091898428053
YHL019C	-1	-/-	-901.6304811760783	-13628.728681907058	333	0.1851126346718903	0.5675675675675675	0.25151148730350664
YER107C	-1	-/-	-901.8524835258722	-13453.453140348196	333	0.18493150684931506	0.5675675675675675	0.25181378476420796
YNL281W	-1	-/-	-902.1612817198038	-11460.33037544787	333	0.18475073313782991	0.5675675675675675	0.25211608222490933
YNL329C	-1	-/-	-902.1740254089236	-12555.662516027689	333	0.1845703125	0.5675675675675675	0.25241837968561065
YCL059C	-1	-/-	-902.3639552295208	-15969.989758253098	333	0.18439024390243902	0.5675675675675675	0.25272067714631197
YDR416W	-1	-/-	-902.4473833292723	-12259.795768179	333	0.18421052631578946	0.5675675675675675	0.2530229746070133
YPL052W	0	0/-	-902.48701983504	-20698.104887887603	1332	0.18421052631578946	0.5675675675675675	0.2530229746070133
YOR032C	-1	-/-	-902.5220161676407	-11936.098280481994	333	0.18403115871470302	0.5675675675675675	0.25332527206771466
YMR164C	1	+/+	-902.5266844928265	-11544.438307791948	332	0.18482490272373542	0.5705705705705706	0.25332527206771466
YLR119W	-1	-/-	-902.5573472604156	-12753.78777077794	333	0.184645286686103	0.5705705705705706	0.253627569528416
YDR527W	1	+/+	-902.688205011189	-13219.714897736907	332	0.18543689320388348	0.5735735735735735	0.253627569528416
YOR380W	-1	-/+	-902.922515809536	-12233.28218138218	333	0.18525703200775945	0.5735735735735735	0.2539298669891173
YNL251C	1	+/+	-902.9269455075264	-11455.73652690649	332	0.18604651162790697	0.5765765765765766	0.2539298669891173
YOR207C	-1	-/-	-902.979861676693	-14033.140601970255	333	0.18586640851887706	0.5765765765765766	0.2542321644498186
YGL020C	-1	-/-	-903.3186305984855	-13234.131185412407	333	0.18568665377176016	0.5765765765765766	0.2545344619105199
YBL004W	-1	-/-	-903.8061149977148	-13581.302479889244	333	0.1855072463768116	0.5765765765765766	0.2548367593712213
YKL175W	-1	-/-	-904.0260345190763	-12024.472546830773	333	0.18532818532818532	0.5765765765765766	0.2551390568319226
YBR171W	-1	-/-	-904.0797147452831	-13973.32318982482	333	0.18514946962391515	0.5765765765765766	0.25544135429262393
YJL125C	-1	-/-	-904.2022457867861	-15466.14290446043	333	0.18497109826589594	0.5765765765765766	0.25574365175332525
YOR211C	-1	-/-	-904.205936986953	-12362.138938914984	333	0.18479307025986524	0.5765765765765766	0.2560459492140266
YOR051C	0	0/-	-904.232592690736	-24857.76552678272	1332	0.18479307025986524	0.5765765765765766	0.2560459492140266
YGR123C	-1	-/-	-904.3905237913132	-15917.497048556805	333	0.18461538461538463	0.5765765765765766	0.25634824667472794
YAR035W	-1	-/-	-904.4146101251245	-13125.795442234725	333	0.1844380403458213	0.5765765765765766	0.25665054413542926
YML097C	-1	-/-	-904.5734841749072	-14351.178365267813	333	0.18426103646833014	0.5765765765765766	0.2569528415961306
YLR103C	-1	-/-	-904.6042302548885	-12636.24427869916	333	0.1840843720038351	0.5765765765765766	0.25725513905683195
YOL078W	-1	-/-	-904.6420842558146	-11702.017380774021	333	0.1839080459770115	0.5765765765765766	0.25755743651753327
YGL003C	-1	-/-	-904.8811451084912	-12395.92441903986	333	0.18373205741626794	0.5765765765765766	0.2578597339782346
YNL087W	0	0/-	-905.1066700955853	-21438.57344056992	1332	0.18373205741626794	0.5765765765765766	0.2578597339782346
YAL062W	0	0/0	-905.258459485136	-22400.632283829153	1332	0.18373205741626794	0.5765765765765766	0.2578597339782346
YGR140W	-1	-/-	-905.3811459243298	-11939.57499538362	333	0.1835564053537285	0.5765765765765766	0.2581620314389359
YDR086C	-1	-/-	-905.3839667439461	-12624.563041880727	333	0.1833810888252149	0.5765765765765766	0.2584643288996372
YKR079C	-1	-/-	-905.5872595235705	-14442.842446886003	333	0.183206106870229	0.5765765765765766	0.2587666263603386
YBL031W	0	0/-	-905.7140051554888	-20803.304380264133	1332	0.183206106870229	0.5765765765765766	0.2587666263603386
YER017C	-1	-/-	-905.9793119877577	-12362.942936219275	333	0.18303145853193517	0.5765765765765766	0.2590689238210399
YLL042C	-1	-/-	-906.2871489077806	-11599.060315862298	333	0.18285714285714286	0.5765765765765766	0.2593712212817412
YOR052C	0	0/-	-906.3212534831837	-24930.706180186826	1332	0.18285714285714286	0.5765765765765766	0.2593712212817412
YJL014W	-1	-/-	-906.3421844542027	-13336.787935212255	333	0.18268315889628925	0.5765765765765766	0.25967351874244254
YMR273C	-1	-/-	-906.4481739774346	-12175.44630535692	333	0.18250950570342206	0.5765765765765766	0.2599758162031439
YBR256C	-1	-/-	-906.4775246977806	-12745.490589872003	333	0.18233618233618235	0.5765765765765766	0.26027811366384523
YDR011W	-1	-/-	-906.6281091272831	-10870.26170013845	333	0.18216318785578747	0.5765765765765766	0.26058041112454655
YDL141W	0	0/0	-906.7381499540061	-19454.36110109277	1332	0.18216318785578747	0.5765765765765766	0.26058041112454655
YFL049W	-1	-/+	-906.8218063861132	-11924.399115246255	333	0.1819905213270142	0.5765765765765766	0.26088270858524787
YKL021C	-1	-/-	-906.8987629935145	-15215.9099714607	333	0.18181818181818182	0.5765765765765766	0.26118500604594924
YCL024W	-1	-/-	-906.9533726349473	-11935.666199468076	333	0.1816461684011353	0.5765765765765766	0.26148730350665056
YGR092W	-1	-/-	-906.9663020521402	-12804.633325845003	333	0.18147448015122875	0.5765765765765766	0.2617896009673519
YIL026C	-1	-/-	-907.0197833031416	-13208.108525022864	333	0.1813031161473088	0.5765765765765766	0.2620918984280532
YER093C	-1	-/-	-907.2698696404696	-12108.139976799488	333	0.1811320754716981	0.5765765765765766	0.2623941958887545
YPR061C	0	0/0	-907.3696253346279	-22646.486201278865	1332	0.1811320754716981	0.5765765765765766	0.2623941958887545
YOL133W	-1	-/-	-907.4236066788435	-13659.182715564966	333	0.18096135721017909	0.5765765765765766	0.2626964933494559
YJL072C	-1	-/-	-907.474729090929	-12088.734164200723	333	0.1807909604519774	0.5765765765765766	0.2629987908101572
YJL010C	-1	-/-	-907.8025027997792	-15351.212582599372	333	0.18062088428974601	0.5765765765765766	0.2633010882708585
YJR090C	-1	-/-	-908.4141661673784	-13184.207003712654	333	0.18045112781954886	0.5765765765765766	0.26360338573155984
YML102W	-1	-/-	-908.5442787483335	-13380.646873592865	333	0.18028169014084508	0.5765765765765766	0.2639056831922612
YAL034C	0	0/+	-908.5635332427919	-23599.572456704453	1332	0.18028169014084508	0.5765765765765766	0.2639056831922612
YOL137W	0	0/-	-908.6796650094911	-21903.93956077099	1332	0.18028169014084508	0.5765765765765766	0.2639056831922612
YKL012W	-1	-/-	-908.6875147074461	-12858.021398358047	333	0.1801125703564728	0.5765765765765766	0.2642079806529625
YJR057W	-1	-/-	-909.1454983726144	-13082.93127823621	333	0.17994376757263356	0.5765765765765766	0.26451027811366384
YER139C	0	0/+	-909.5750649562106	-22117.036088461056	1332	0.17994376757263356	0.5765765765765766	0.26451027811366384
YGL154C	0	0/0	-909.5911805967335	-21856.566953672795	1332	0.17994376757263356	0.5765765765765766	0.26451027811366384
YLR410W	-1	-/0	-909.6510109901428	-11875.059737846255	333	0.1797752808988764	0.5765765765765766	0.26481257557436516
YJL057C	0	0/-	-909.6524377353489	-23309.557024746202	1332	0.1797752808988764	0.5765765765765766	0.26481257557436516
YBL005W	1	+/+	-909.6686245724559	-11787.332759060431	332	0.18054256314312442	0.5795795795795796	0.26481257557436516
YNR031C	-1	-/-	-909.7349438965321	-11480.248933220282	333	0.18037383177570093	0.5795795795795796	0.2651148730350665
YNL309W	-1	-/+	-909.8138407170773	-12167.48283265531	333	0.18020541549953314	0.5795795795795796	0.26541717049576785
YAL055W	-1	-/-	-910.3035645782948	-13423.122042164207	333	0.18003731343283583	0.5795795795795796	0.26571946795646917
YGL228W	0	0/-	-910.3756001740694	-21835.95738959033	1332	0.18003731343283583	0.5795795795795796	0.26571946795646917
YOR048C	1	+/+	-910.4412412159145	-13734.186503684148	332	0.18080149114631874	0.5825825825825826	0.26571946795646917
YLL004W	-1	-/-	-910.6015946269035	-13215.654812842607	333	0.18063314711359404	0.5825825825825826	0.2660217654171705
YMR223W	0	0/-	-910.96272742562	-21406.996836776845	1332	0.18063314711359404	0.5825825825825826	0.2660217654171705
YGL201C	-1	-/-	-911.1679638326168	-12687.01634477824	333	0.18046511627906978	0.5825825825825826	0.2663240628778718
YMR167W	-1	-/-	-911.3909346312284	-11508.392096953467	333	0.18029739776951673	0.5825825825825826	0.2666263603385732
YDR313C	0	0/-	-911.4293366083875	-22967.91548566625	1332	0.18029739776951673	0.5825825825825826	0.2666263603385732
YOL021C	-1	-/-	-911.5008980259299	-14293.45274990052	333	0.18012999071494892	0.5825825825825826	0.2669286577992745
YGR098C	-1	-/-	-911.5781271755695	-12488.932979606092	333	0.17996289424860853	0.5825825825825826	0.2672309552599758
YKL159C	0	0/-	-911.6408261391334	-21499.220655613113	1332	0.17996289424860853	0.5825825825825826	0.2672309552599758
YDR505C	0	0/0	-912.0536495195702	-22861.700506054796	1332	0.17996289424860853	0.5825825825825826	0.2672309552599758
YDR169C	0	0/+	-912.0726537597366	-22637.81888857158	1332	0.17996289424860853	0.5825825825825826	0.2672309552599758
YPR135W	-1	-/-	-912.1492613703012	-12805.758190594614	333	0.17979610750695088	0.5825825825825826	0.26753325272067713
YCR048W	-1	-/-	-912.3272444307804	-11430.064509287477	333	0.17962962962962964	0.5825825825825826	0.2678355501813785
YPR019W	-1	-/-	-912.3556835204363	-12817.09426973015	333	0.17946345975948197	0.5825825825825826	0.2681378476420798
YOR210W	1	+/+	-912.5389313846827	-15135.815178535879	332	0.18022181146025879	0.5855855855855856	0.2681378476420798
YPR094W	-1	-/-	-912.70356336236	-11847.417938008904	333	0.18005540166204986	0.5855855855855856	0.26844014510278114
YER007W	-1	-/-	-912.9704069197178	-11739.283303774893	333	0.17988929889298894	0.5855855855855856	0.26874244256348245
YJR151C	0	0/-	-913.1795327127911	-20249.276165128802	1332	0.17988929889298894	0.5855855855855856	0.26874244256348245
YPL119C	-1	-/-	-913.2600903362036	-13550.789782166481	333	0.17972350230414746	0.5855855855855856	0.26904474002418377
YLR067C	-1	-/-	-913.7910525500774	-11781.83056628704	333	0.17955801104972377	0.5855855855855856	0.26934703748488514
YML023C	-1	-/-	-913.9080012738705	-12641.438023924828	333	0.17939282428702852	0.5855855855855856	0.26964933494558646
YDR530C	0	0/-	-914.1006611110643	-20628.62172782654	1332	0.17939282428702852	0.5855855855855856	0.26964933494558646
YMR125W	-1	-/-	-914.3301431238651	-12932.786411305424	333	0.1792279411764706	0.5855855855855856	0.2699516324062878
YOL093W	-1	-/-	-914.3559956997633	-14521.647068887949	333	0.1790633608815427	0.5855855855855856	0.2702539298669891
YMR192W	-1	-/-	-915.1621205508709	-12636.251841634512	333	0.17889908256880735	0.5855855855855856	0.27055622732769047
YOR344C	1	+/+	-915.1818219572306	-11611.804972589016	332	0.17965169569202566	0.5885885885885885	0.27055622732769047
YNR046W	-1	-/-	-915.3353025321849	-14637.140531743411	333	0.1794871794871795	0.5885885885885885	0.2708585247883918
YNR051C	0	0/-	-915.3727715900168	-21798.74181940488	1332	0.1794871794871795	0.5885885885885885	0.2708585247883918
YIL114C	-1	-/-	-916.0356375724077	-11998.543698728085	333	0.17932296431838976	0.5885885885885885	0.2711608222490931
YJL054W	-1	-/-	-916.0927117578685	-12248.607464101166	333	0.17915904936014626	0.5885885885885885	0.2714631197097944
YEL059C-A	0	0/-	-916.2599890995771	-20459.11790344445	1332	0.17915904936014626	0.5885885885885885	0.2714631197097944
YMR299C	-1	-/0	-916.2794365733862	-12384.790436834097	333	0.17899543378995433	0.5885885885885885	0.2717654171704958
YGR206W	-1	-/-	-916.3240068368614	-12583.974649116397	333	0.17883211678832117	0.5885885885885885	0.2720677146311971
YDL213C	-1	-/-	-916.3518777042627	-14968.819808516651	333	0.17866909753874202	0.5885885885885885	0.27237001209189843
YBL067C	0	0/-	-916.3757298723795	-20690.876302741002	1332	0.17866909753874202	0.5885885885885885	0.27237001209189843
YDR071C	-1	-/-	-916.3879127651453	-13323.706162557006	333	0.1785063752276867	0.5885885885885885	0.27267230955259975
YBR289W	-1	-/+	-916.4922546371818	-13226.318208046257	333	0.17834394904458598	0.5885885885885885	0.27297460701330106
YPL125W	-1	-/0	-916.5445873439312	-12375.691209807992	333	0.1781818181818182	0.5885885885885885	0.27327690447400244
YKR048C	-1	-/+	-916.6355707272887	-11166.588315739762	333	0.17801998183469572	0.5885885885885885	0.27357920193470375
YLR425W	-1	-/-	-916.7939211130142	-12235.820168673992	333	0.17785843920145192	0.5885885885885885	0.27388149939540507
YCR097W	0	0/+	-916.848919769749	-20308.161494661705	1332	0.17785843920145192	0.5885885885885885	0.27388149939540507
YGL090W	-1	-/-	-916.9206040799618	-11304.786781705916	333	0.17769718948322757	0.5885885885885885	0.2741837968561064
YKL043W	1	+/+	-917.0617558956146	-11783.461024433374	332	0.17844202898550723	0.5915915915915916	0.2741837968561064
YNL142W	-1	-/-	-917.175623357296	-11486.801329605281	333	0.17828054298642534	0.5915915915915916	0.27448609431680776
YKR007W	-1	-/-	-917.3965669721365	-12294.252903549	333	0.17811934900542495	0.5915915915915916	0.2747883917775091
YOR373W	-1	-/-	-917.5231700390577	-12254.286544695497	333	0.17795844625112917	0.5915915915915916	0.2750906892382104
YNR012W	0	0/-	-917.7522905338556	-24540.088688420597	1332	0.17795844625112917	0.5915915915915916	0.2750906892382104
YLR182W	1	+/+	-918.0165307298303	-12988.494562208652	332	0.17870036101083034	0.5945945945945946	0.2750906892382104
YGL222C	-1	-/-	-918.2404730319977	-11091.285868272185	333	0.17853922452660054	0.5945945945945946	0.2753929866989117
YNL253W	-1	-/-	-918.29438534379	-12877.66185042262	333	0.1783783783783784	0.5945945945945946	0.2756952841596131
YFR008W	-1	-/-	-918.4117022156715	-14040.837854214013	333	0.1782178217821782	0.5945945945945946	0.2759975816203144
YIR001C	0	0/0	-918.4538407344371	-20730.74395545479	1332	0.1782178217821782	0.5945945945945946	0.2759975816203144
YKL093W	-1	-/-	-918.503855779767	-13549.177486300468	333	0.17805755395683454	0.5945945945945946	0.2762998790810157
YDR323C	-1	-/-	-918.5412421301007	-12332.4566385746	333	0.1778975741239892	0.5945945945945946	0.27660217654171704
YPL140C	-1	-/-	-918.5891722850502	-12488.582148998976	333	0.17773788150807898	0.5945945945945946	0.27690447400241835
YNL222W	1	+/+	-918.7672548592091	-11999.930785432458	332	0.17847533632286997	0.5975975975975976	0.27690447400241835
YBR210W	-1	-/-	-918.9202118515968	-11691.03948713094	333	0.17831541218637992	0.5975975975975976	0.2772067714631197
YDR235W	-1	-/-	-918.9503773674369	-12738.052917428315	333	0.17815577439570277	0.5975975975975976	0.27750906892382105
YNL047C	-1	-/-	-919.1977491006255	-12554.036893825512	333	0.1779964221824687	0.5975975975975976	0.27781136638452236
YMR201C	-1	-/-	-919.3360274881124	-14021.259106423706	333	0.1778373547810545	0.5975975975975976	0.2781136638452237
YHR144C	0	0/-	-919.361268594861	-23129.71797370771	1332	0.1778373547810545	0.5975975975975976	0.2781136638452237
YLL051C	0	0/-	-919.5067280139774	-19540.164067323785	1332	0.1778373547810545	0.5975975975975976	0.2781136638452237
YMR032W	-1	-/-	-919.7181917130947	-12627.165150016546	333	0.17767857142857144	0.5975975975975976	0.27841596130592505
YDR147W	-1	-/-	-919.7352036871016	-13083.243798576295	333	0.17752007136485282	0.5975975975975976	0.27871825876662637
YDL035C	-1	-/-	-919.8253676109016	-11444.58434470743	333	0.17736185383244207	0.5975975975975976	0.2790205562273277
YER105C	-1	-/-	-919.8661249820143	-12502.716812187806	333	0.1772039180765806	0.5975975975975976	0.279322853688029
YPL266W	-1	-/-	-919.872160077095	-16101.063838273287	333	0.17704626334519574	0.5975975975975976	0.2796251511487304
YMR309C	-1	-/-	-919.9258291274309	-14764.457048639655	333	0.1768888888888889	0.5975975975975976	0.2799274486094317
YJL104W	-1	-/-	-919.9748741537333	-13575.410101905465	333	0.17673179396092362	0.5975975975975976	0.280229746070133
YNL159C	-1	-/-	-920.1662421375513	-14217.958329170942	333	0.17657497781721385	0.5975975975975976	0.28053204353083433
YPL174C	-1	-/-	-920.1811076998711	-12029.003864362836	333	0.17641843971631205	0.5975975975975976	0.28083434099153565
YBR278W	-1	-/-	-920.2650379911065	-12696.227025441825	333	0.1762621789193977	0.5975975975975976	0.281136638452237
YML016C	-1	-/-	-920.6150358617306	-11514.929732479155	333	0.17610619469026548	0.5975975975975976	0.28143893591293834
YOR100C	-1	-/-	-920.632516682148	-14501.024584800005	333	0.17595048629531387	0.5975975975975976	0.28174123337363965
YPR178W	-1	-/-	-920.6538272798061	-13550.666632845998	333	0.17579505300353357	0.5975975975975976	0.28204353083434097
YKL129C	-1	-/-	-920.7545360252261	-14126.608483888209	333	0.17563989408649602	0.5975975975975976	0.28234582829504234
YDR189W	-1	-/-	-920.8427917808294	-13081.338485198095	333	0.17548500881834214	0.5975975975975976	0.28264812575574366
YAR050W	0	0/0	-920.9380462565459	-19641.357093235943	1332	0.17548500881834214	0.5975975975975976	0.28264812575574366
YDR013W	-1	-/-	-921.1008670926094	-12684.191773019731	333	0.17533039647577092	0.5975975975975976	0.282950423216445
YFR022W	0	0/-	-921.2741606663913	-20738.04101390578	1332	0.17533039647577092	0.5975975975975976	0.282950423216445
YDL226C	-1	-/-	-921.6612783372402	-13459.298402510583	333	0.17517605633802816	0.5975975975975976	0.2832527206771463
YGL211W	-1	-/-	-921.8160906210542	-14830.120315566659	333	0.17502198768689534	0.5975975975975976	0.28355501813784767
YBL043W	0	0/-	-921.8276551263407	-22501.7815117673	1332	0.17502198768689534	0.5975975975975976	0.28355501813784767
YPL050C	-1	-/-	-921.9406736046076	-14949.842545755208	333	0.17486818980667837	0.5975975975975976	0.283857315598549
YGL130W	1	+/+	-922.0521210879087	-13579.405100025237	332	0.17559262510974538	0.6006006006006006	0.283857315598549
YDR253C	0	0/+	-922.143580019474	-19016.787890323438	1332	0.17559262510974538	0.6006006006006006	0.283857315598549
YMR053C	-1	-/0	-922.1458640396595	-13686.406946398318	333	0.17543859649122806	0.6006006006006006	0.2841596130592503
YOR059C	0	0/-	-922.2450387729332	-23859.11232537683	1332	0.17543859649122806	0.6006006006006006	0.2841596130592503
YLR237W	0	0/-	-922.3580721874023	-20395.311409932096	1332	0.17543859649122806	0.6006006006006006	0.2841596130592503
YKR024C	-1	-/-	-922.4138760268688	-15108.127981819212	333	0.175284837861525	0.6006006006006006	0.2844619105199516
YDL127W	0	0/-	-922.4404329005629	-20621.958424700424	1332	0.175284837861525	0.6006006006006006	0.2844619105199516
YDR139C	0	0/-	-922.5037169475108	-20652.52202490717	1332	0.175284837861525	0.6006006006006006	0.2844619105199516
YFL001W	0	0/-	-922.6091983979568	-23298.22443853412	1332	0.175284837861525	0.6006006006006006	0.2844619105199516
YDL123W	0	0/0	-922.6362686790526	-22024.182011061814	1332	0.175284837861525	0.6006006006006006	0.2844619105199516
YGL099W	-1	-/-	-922.6599506512284	-16717.881672944874	333	0.17513134851138354	0.6006006006006006	0.28476420798065294
YOR078W	-1	-/-	-922.710670158267	-15801.914161086082	333	0.17497812773403323	0.6006006006006006	0.2850665054413543
YLR215C	-1	-/-	-922.7138198059984	-13618.376900539268	333	0.17482517482517482	0.6006006006006006	0.28536880290205563
YBL089W	0	0/-	-922.7968068160117	-19717.702442919835	1332	0.17482517482517482	0.6006006006006006	0.28536880290205563
YLR212C	-1	-/-	-922.9133926928043	-13583.97270514071	333	0.17467248908296942	0.6006006006006006	0.28567110036275695
YER061C	-1	-/-	-922.9341107904911	-12130.254956036806	333	0.17452006980802792	0.6006006006006006	0.28597339782345826
YPL001W	-1	-/-	-923.0180886238813	-12377.149201061577	333	0.17436791630340018	0.6006006006006006	0.28627569528415964
YJR140C	1	+/+	-923.0214649364352	-12479.696173869073	332	0.1750871080139373	0.6036036036036037	0.28627569528415964
YDR021W	-1	-/-	-923.067863740027	-15258.828020047396	333	0.17493472584856398	0.6036036036036037	0.28657799274486095
YDL106C	-1	-/+	-923.0741271674633	-13861.451452732086	333	0.17478260869565218	0.6036036036036037	0.28688029020556227
YMR280C	1	+/+	-923.179324105382	-12473.305259265006	332	0.17549956559513466	0.6066066066066066	0.28688029020556227
YDL194W	-1	-/-	-923.198878839612	-12570.344291202724	333	0.1753472222222222	0.6066066066066066	0.2871825876662636
YOR028C	1	+/+	-923.410220310092	-12922.005436943844	332	0.17606244579358196	0.6096096096096096	0.2871825876662636
YKR058W	0	0/0	-923.4321218859404	-21886.346099197865	1332	0.17606244579358196	0.6096096096096096	0.2871825876662636
YIL146C	0	0/-	-923.7534448429942	-23548.75024001079	1332	0.17606244579358196	0.6096096096096096	0.2871825876662636
YDR128W	0	0/-	-923.8476795214228	-20159.554266330786	1332	0.17606244579358196	0.6096096096096096	0.2871825876662636
YMR191W	0	0/0	-923.9159115385264	-23422.76196978148	1332	0.17606244579358196	0.6096096096096096	0.2871825876662636
YIR041W	-1	-/-	-924.0187785029411	-12120.941898152232	333	0.17590987868284227	0.6096096096096096	0.2874848851269649
YGL220W	0	0/+	-924.0272741355002	-21141.957949653268	1332	0.17590987868284227	0.6096096096096096	0.2874848851269649
YAL028W	0	0/-	-924.0759543012828	-21768.174320712686	1332	0.17590987868284227	0.6096096096096096	0.2874848851269649
YPL051W	-1	-/-	-924.1334223672748	-12634.555506445467	333	0.17575757575757575	0.6096096096096096	0.2877871825876663
YPR182W	-1	-/-	-924.1907461434603	-12534.945584885776	333	0.17560553633217993	0.6096096096096096	0.2880894800483676
YDL064W	-1	-/-	-924.2849822044373	-13850.45904353261	333	0.17545375972342264	0.6096096096096096	0.2883917775090689
YNL042W	-1	-/-	-924.3015166074038	-12651.35870861262	333	0.17530224525043178	0.6096096096096096	0.28869407496977023
YBR217W	-1	-/-	-924.4828435480595	-12309.474690884352	333	0.17515099223468508	0.6096096096096096	0.2889963724304716
YKL059C	-1	-/-	-924.5410811752081	-12123.138940185308	333	0.175	0.6096096096096096	0.2892986698911729
YEL012W	-1	-/-	-924.626667663455	-14842.044955670834	333	0.1748492678725237	0.6096096096096096	0.28960096735187424
YHR160C	-1	-/-	-924.8590071871877	-13583.113480336964	333	0.1746987951807229	0.6096096096096096	0.28990326481257556
YFL016C	-1	-/-	-925.2738422825933	-13859.352606505156	333	0.17454858125537404	0.6096096096096096	0.29020556227327693
YDR174W	-1	-/+	-925.2810366153717	-12588.311956875026	333	0.17439862542955326	0.6096096096096096	0.29050785973397825
YFR038W	0	0/-	-925.4626981969923	-22654.273079706356	1332	0.17439862542955326	0.6096096096096096	0.29050785973397825
YNL163C	-1	-/-	-925.545837149024	-14007.556304708123	333	0.1742489270386266	0.6096096096096096	0.29081015719467956
YJL094C	-1	-/-	-925.6307756528258	-13014.251973636448	333	0.17409948542024015	0.6096096096096096	0.2911124546553809
YMR212C	-1	-/0	-925.6739233881235	-14010.702964648604	333	0.17395029991431019	0.6096096096096096	0.2914147521160822
YCR081W	1	+/+	-925.7930275946856	-12512.633949428797	332	0.17465753424657535	0.6126126126126126	0.2914147521160822
YNR049C	-1	-/-	-925.8253800496459	-12407.208145417273	333	0.174508126603935	0.6126126126126126	0.29171704957678357
YCR028C	-1	-/-	-925.8782805651426	-11583.587781116366	333	0.17435897435897435	0.6126126126126126	0.2920193470374849
YCL010C	-1	-/+	-925.8949007801712	-11597.333039663732	333	0.17421007685738685	0.6126126126126126	0.2923216444981862
YJL025W	-1	-/-	-925.9642724394798	-12633.661492884159	333	0.17406143344709898	0.6126126126126126	0.2926239419588875
YGR246C	-1	-/-	-926.1152773201466	-13032.256403148174	333	0.17391304347826086	0.6126126126126126	0.2929262394195889
YDR179C	-1	-/-	-926.261874705553	-13117.361349716783	333	0.1737649063032368	0.6126126126126126	0.2932285368802902
YIL030C	-1	-/-	-926.3573236055672	-12734.188870528713	333	0.17361702127659576	0.6126126126126126	0.29353083434099153
YLR199C	0	0/0	-926.3929129671305	-21661.96113492269	1332	0.17361702127659576	0.6126126126126126	0.29353083434099153
YPL203W	-1	-/-	-926.3949266448617	-13896.033191867173	333	0.17346938775510204	0.6126126126126126	0.29383313180169285
YDL197C	-1	-/-	-926.5147884711623	-13915.583308659494	333	0.17332200509770604	0.6126126126126126	0.2941354292623942
YGL119W	-1	-/0	-926.6571859382093	-12246.927148401737	333	0.1731748726655348	0.6126126126126126	0.29443772672309554
YLR316C	-1	-/-	-927.146127730608	-13020.588418252766	333	0.17302798982188294	0.6126126126126126	0.29474002418379686
YOL140W	0	0/0	-927.4667669944465	-22346.607731940225	1332	0.17302798982188294	0.6126126126126126	0.29474002418379686
YIL134W	0	0/-	-927.657010179013	-19915.43251913786	1332	0.17302798982188294	0.6126126126126126	0.29474002418379686
YLR168C	0	0/-	-927.7052539084107	-22076.631738191005	1332	0.17302798982188294	0.6126126126126126	0.29474002418379686
YBL024W	-1	-/-	-928.0756912007928	-15606.544695042074	333	0.17288135593220338	0.6126126126126126	0.2950423216444982
YHR211W	0	0/0	-928.1562080029398	-19627.706044743303	1332	0.17288135593220338	0.6126126126126126	0.2950423216444982
YMR154C	0	0/-	-928.1936613534344	-20977.324716383475	1332	0.17288135593220338	0.6126126126126126	0.2950423216444982
YLR314C	-1	-/-	-928.2534186281264	-12825.34005578421	333	0.1727349703640982	0.6126126126126126	0.2953446191051995
YNL039W	-1	-/-	-928.7521867156029	-12794.135255023837	333	0.17258883248730963	0.6126126126126126	0.29564691656590086
YLR276C	-1	-/-	-928.7768807858229	-16512.1550713107	333	0.1724429416737109	0.6126126126126126	0.2959492140266022
YBR104W	0	0/-	-928.8101553963497	-23064.9007575172	1332	0.1724429416737109	0.6126126126126126	0.2959492140266022
YKL068W	-1	-/-	-929.0213547199965	-13774.80806297576	333	0.17229729729729729	0.6126126126126126	0.2962515114873035
YER041W	-1	-/-	-929.2626709863544	-11171.409126594663	333	0.17215189873417722	0.6126126126126126	0.2965538089480048
YMR161W	-1	-/-	-929.2929331548512	-12328.742435987573	333	0.17200674536256325	0.6126126126126126	0.2968561064087062
YBR203W	0	0/-	-929.3391808569431	-20556.815665630624	1332	0.17200674536256325	0.6126126126126126	0.2968561064087062
YJL139C	-1	-/-	-929.3827177882195	-12457.779954873025	333	0.17186183656276327	0.6126126126126126	0.2971584038694075
YHR084W	1	+/+	-929.6008383668959	-13780.405454356223	332	0.17255892255892255	0.6156156156156156	0.2971584038694075
YER075C	-1	-/-	-929.6228771656752	-12425.704273458105	333	0.1724137931034483	0.6156156156156156	0.2974607013301088
YDR314C	-1	-/-	-929.7799900323153	-12283.327554181218	333	0.1722689075630252	0.6156156156156156	0.29776299879081014
YDR242W	0	0/0	-930.0130632817745	-20894.0003255615	1332	0.1722689075630252	0.6156156156156156	0.29776299879081014
YNL101W	-1	-/-	-930.0202340334654	-12062.875502973795	333	0.17212426532325778	0.6156156156156156	0.2980652962515115
YDR458C	0	0/0	-930.0648260507733	-21137.548294676468	1332	0.17212426532325778	0.6156156156156156	0.2980652962515115
YJL204C	-1	-/-	-930.0878150761127	-12745.48039418459	333	0.17197986577181207	0.6156156156156156	0.29836759371221283
YNR054C	-1	-/-	-930.3180192187428	-16086.596796534956	333	0.17183570829840739	0.6156156156156156	0.29866989117291415
YOR337W	0	0/+	-930.4059721264057	-20847.702844985877	1332	0.17183570829840739	0.6156156156156156	0.29866989117291415
YNL164C	-1	-/-	-930.5982441040687	-13274.751968256664	333	0.17169179229480738	0.6156156156156156	0.29897218863361547
YNL262W	-1	-/-	-930.6147816330194	-13337.214387789369	333	0.17154811715481172	0.6156156156156156	0.2992744860943168
YJL023C	0	0/-	-930.6584186493419	-22269.309658109676	1332	0.17154811715481172	0.6156156156156156	0.2992744860943168
YDL065C	-1	-/-	-930.6591879185289	-13047.531569270417	333	0.1714046822742475	0.6156156156156156	0.29957678355501816
YKL045W	-1	-/-	-930.9088960886002	-13551.674405366182	333	0.17126148705096073	0.6156156156156156	0.2998790810157195
YBL084C	-1	-/-	-931.0137787461281	-12894.261700943112	333	0.17111853088480802	0.6156156156156156	0.3001813784764208
YDR335W	-1	-/-	-931.0915447846055	-13058.654262855649	333	0.17097581317764804	0.6156156156156156	0.3004836759371221
YMR109W	-1	-/-	-931.2064560949802	-12522.908240519464	333	0.17083333333333334	0.6156156156156156	0.3007859733978235
YLR373C	0	0/+	-931.4054177049547	-22477.631627660245	1332	0.17083333333333334	0.6156156156156156	0.3007859733978235
YDL098C	-1	-/-	-932.2035718113184	-12167.665015179664	333	0.17069109075770192	0.6156156156156156	0.3010882708585248
YDL087C	-1	-/-	-932.2319793701172	-12228.960786394775	333	0.17054908485856904	0.6156156156156156	0.3013905683192261
YNL242W	-1	-/-	-932.3676221445203	-12811.85997568816	333	0.17040731504571904	0.6156156156156156	0.30169286577992743
YDL079C	-1	-/-	-932.4595382288098	-12824.7518363446	333	0.17026578073089702	0.6156156156156156	0.3019951632406288
YGR068C	0	0/-	-932.4828535281122	-20759.769419580232	1332	0.17026578073089702	0.6156156156156156	0.3019951632406288
YOR266W	-1	-/-	-932.5460787340999	-12680.306580759585	333	0.17012448132780084	0.6156156156156156	0.3022974607013301
YHR102W	-1	-/-	-932.6450013294816	-12857.033953621984	333	0.16998341625207297	0.6156156156156156	0.30259975816203144
YFR043C	0	0/0	-932.7038187426515	-21018.111360567156	1332	0.16998341625207297	0.6156156156156156	0.30259975816203144
YOL077W-A	-1	-/-	-932.8043504953384	-10689.26231601648	333	0.16984258492129245	0.6156156156156156	0.30290205562273276
YLR226W	-1	-/+	-933.048222899437	-12659.85533838952	333	0.1697019867549669	0.6156156156156156	0.3032043530834341
YDR363W	-1	-/-	-933.1431764960289	-11797.257273443043	333	0.1695616211745244	0.6156156156156156	0.30350665054413545
YDL138W	-1	-/-	-933.1708094957285	-12203.92859172402	333	0.16942148760330578	0.6156156156156156	0.30380894800483677
YER169W	1	+/+	-933.2683430239558	-12867.198320679367	332	0.17010734929810073	0.6186186186186187	0.30380894800483677
YGR105W	0	0/0	-933.276741120033	-20962.07545247581	1332	0.17010734929810073	0.6186186186186187	0.30380894800483677
YML061C	-1	-/-	-933.2885619848967	-13517.867634482682	333	0.16996699669966997	0.6186186186186187	0.3041112454655381
YJR102C	1	+/+	-933.5180062353611	-13195.206237524748	332	0.17065127782357792	0.6216216216216216	0.3041112454655381
YGR158C	-1	-/-	-933.6344487071037	-15549.71860627085	333	0.17051070840197693	0.6216216216216216	0.3044135429262394
YLR146C	0	0/-	-933.6502468092367	-23307.81514952937	1332	0.17051070840197693	0.6216216216216216	0.3044135429262394
YJL045W	-1	-/-	-933.6615022085607	-13324.324786309153	333	0.17037037037037037	0.6216216216216216	0.3047158403869408
YPR009W	1	+/+	-933.8068365659565	-12596.701230065897	332	0.17105263157894737	0.6246246246246246	0.3047158403869408
YBR030W	-1	-/-	-933.8287682086229	-14221.555190715939	333	0.17091207888249796	0.6246246246246246	0.3050181378476421
YOR363C	-1	-/+	-934.2614713087678	-13765.753515861928	333	0.17077175697865354	0.6246246246246246	0.3053204353083434
YLR107W	-1	-/-	-934.3616802692413	-12565.405918754637	333	0.17063166529942575	0.6246246246246246	0.3056227327690447
YHL038C	-1	-/-	-934.3780581057072	-12292.578001022339	333	0.17049180327868851	0.6246246246246246	0.3059250302297461
YBL016W	-1	-/-	-934.4507061466575	-12878.349259160459	333	0.17035217035217035	0.6246246246246246	0.3062273276904474
YKL064W	-1	-/-	-934.5136896893382	-14562.278478965163	333	0.1702127659574468	0.6246246246246246	0.30652962515114873
YNL106C	-1	-/-	-934.5276382863522	-12464.404350675642	333	0.17007358953393295	0.6246246246246246	0.30683192261185005
YKL149C	-1	-/-	-934.7387683615088	-12929.681049920619	333	0.16993464052287582	0.6246246246246246	0.30713422007255137
YKL155C	0	0/-	-934.8076104596257	-21165.172768414952	1332	0.16993464052287582	0.6246246246246246	0.30713422007255137
YNR057C	-1	-/-	-934.8865603208542	-12756.60013616085	333	0.16979591836734695	0.6246246246246246	0.30743651753325274
YDR066C	0	0/+	-934.9609545676503	-20489.54945206479	1332	0.16979591836734695	0.6246246246246246	0.30743651753325274
YGR057C	-1	-/-	-934.9859657734632	-11935.452058643103	333	0.16965742251223492	0.6246246246246246	0.30773881499395406
YAL019W	0	0/+	-935.1625759918243	-23231.534623278305	1332	0.16965742251223492	0.6246246246246246	0.30773881499395406
YOR141C	0	0/-	-935.1972863953561	-22820.48253686726	1332	0.16965742251223492	0.6246246246246246	0.30773881499395406
YFL033C	-1	-/+	-935.2079330459237	-12988.656344592571	333	0.16951915240423798	0.6246246246246246	0.3080411124546554
YGR033C	-1	-/-	-935.4980293661356	-12344.189667157829	333	0.16938110749185667	0.6246246246246246	0.3083434099153567
YDR216W	1	+/+	-935.6341340839863	-13579.224321618676	332	0.17005695687550854	0.6276276276276276	0.3083434099153567
YCL054W	-1	-/-	-935.8253174871206	-16989.294182762504	333	0.16991869918699187	0.6276276276276276	0.30864570737605806
YOR294W	-1	-/-	-936.0064006000757	-16101.434735387564	333	0.16978066612510154	0.6276276276276276	0.3089480048367594
YKL109W	0	0/+	-936.0085698678158	-21325.174086724408	1332	0.16978066612510154	0.6276276276276276	0.3089480048367594
YPR006C	-1	-/-	-936.1568546071649	-12881.574240140617	333	0.16964285714285715	0.6276276276276276	0.3092503022974607
YDR108W	-1	-/-	-936.1599712744355	-12006.57839924097	333	0.16950527169505272	0.6276276276276276	0.309552599758162
YER101C	0	0/-	-936.2535715959966	-22114.54856599914	1332	0.16950527169505272	0.6276276276276276	0.309552599758162
YOL113W	-1	-/+	-936.3796700537205	-12484.333413921297	333	0.1693679092382496	0.6276276276276276	0.30985489721886333
YEL049W	0	0/-	-936.4134954009205	-20553.475967981678	1332	0.1693679092382496	0.6276276276276276	0.30985489721886333
YBR194W	0	0/0	-936.7505419952795	-21076.358465780504	1332	0.1693679092382496	0.6276276276276276	0.30985489721886333
YDL058W	-1	-/-	-936.8724834471941	-11923.165884926915	333	0.16923076923076924	0.6276276276276276	0.3101571946795647
YNL326C	-1	-/-	-936.9873717352748	-11867.536869641393	333	0.16909385113268607	0.6276276276276276	0.310459492140266
YLL043W	-1	-/-	-937.043276950717	-13769.454390309751	333	0.16895715440582054	0.6276276276276276	0.31076178960096734
YER048C	0	0/-	-937.1713346010074	-22529.208983421326	1332	0.16895715440582054	0.6276276276276276	0.31076178960096734
YDL143W	-1	-/-	-937.210249369964	-13320.161528275348	333	0.16882067851373184	0.6276276276276276	0.31106408706166866
YDR525W-A	0	0/-	-937.5132691161707	-21168.03411969589	1332	0.16882067851373184	0.6276276276276276	0.31106408706166866
YOR240W	-1	-/-	-937.5468510389328	-10446.174561679363	333	0.16868442292171107	0.6276276276276276	0.31136638452237003
YOL018C	0	0/-	-937.5707967616618	-21925.856475468725	1332	0.16868442292171107	0.6276276276276276	0.31136638452237003
YKR026C	-1	-/-	-937.5787447220646	-15060.763495755848	333	0.1685483870967742	0.6276276276276276	0.31166868198307135
YLR248W	-1	-/-	-937.606019988656	-12910.904913336039	333	0.16841257050765512	0.6276276276276276	0.31197097944377267
YGR097W	-1	-/-	-937.767402395606	-12319.737664029002	333	0.1682769726247987	0.6276276276276276	0.312273276904474
YKL049C	-1	-/-	-937.8392244428396	-13039.706142537296	333	0.168141592920354	0.6276276276276276	0.31257557436517536
YKL203C	-1	-/-	-937.9274156540632	-12785.64819381386	333	0.1680064308681672	0.6276276276276276	0.3128778718258767
YGL209W	1	+/+	-938.1367911547422	-12241.465610407293	332	0.1686746987951807	0.6306306306306306	0.3128778718258767
YJL069C	-1	-/-	-938.1986401900649	-15781.577403865755	333	0.16853932584269662	0.6306306306306306	0.313180169286578
YMR211W	-1	-/-	-938.2146873176098	-13435.687162712216	333	0.16840417000801924	0.6306306306306306	0.3134824667472793
YBR212W	-1	-/-	-938.5808711946011	-14305.380608305335	333	0.16826923076923078	0.6306306306306306	0.3137847642079806
YMR136W	-1	-/+	-938.7151190936565	-13559.64932911843	333	0.16813450760608487	0.6306306306306306	0.314087061668682
YNR044W	-1	-/-	-938.7433220669627	-12984.034375790507	333	0.168	0.6306306306306306	0.3143893591293833
YAL001C	-1	-/-	-938.8066573292017	-12342.236312866211	333	0.16786570743405277	0.6306306306306306	0.31469165659008463
YOR034C	-1	-/-	-938.8218909204006	-12645.364696487784	333	0.16773162939297126	0.6306306306306306	0.31499395405078595
YNL310C	-1	-/-	-938.9168566092849	-12449.035864382982	333	0.16759776536312848	0.6306306306306306	0.3152962515114873
YPR156C	0	0/-	-938.9591024341062	-19711.39593555918	1332	0.16759776536312848	0.6306306306306306	0.3152962515114873
YPL017C	0	0/-	-939.0229087555781	-21870.724817907438	1332	0.16759776536312848	0.6306306306306306	0.3152962515114873
YNL008C	-1	-/-	-939.1062421388924	-13361.141660533845	333	0.1674641148325359	0.6306306306306306	0.31559854897218864
YJR136C	0	0/-	-939.4388144146651	-20803.781177819706	1332	0.1674641148325359	0.6306306306306306	0.31559854897218864
YMR002W	0	0/-	-939.5779076134786	-22390.905475656153	1332	0.1674641148325359	0.6306306306306306	0.31559854897218864
YPL195W	-1	-/-	-939.7431477159262	-11697.622250627726	333	0.16733067729083664	0.6306306306306306	0.31590084643288996
YBL051C	-1	-/-	-939.8895378857851	-11485.184659928083	333	0.16719745222929935	0.6306306306306306	0.3162031438935913
YGR133W	-1	-/-	-939.9642507955432	-12847.622359447181	333	0.16706443914081145	0.6306306306306306	0.31650544135429265
YBR253W	1	+/+	-940.033919274807	-12186.404588722624	332	0.16772655007949125	0.6336336336336337	0.31650544135429265
YJL071W	-1	-/0	-940.1387824416161	-11359.331928156316	333	0.1675933280381255	0.6336336336336337	0.31680773881499397
YBR164C	-1	-/-	-940.4206663370132	-14368.225550867617	333	0.16746031746031745	0.6336336336336337	0.3171100362756953
YGL111W	-1	-/-	-940.5213207602501	-15772.537854861468	333	0.16732751784298175	0.6336336336336337	0.3174123337363966
YJR052W	-1	-/-	-940.5985256060958	-12686.756387665868	333	0.16719492868462757	0.6336336336336337	0.3177146311970979
YLR292C	-1	-/-	-940.7847116440535	-13603.25682476908	333	0.16706254948535235	0.6336336336336337	0.3180169286577993
YLR247C	0	0/-	-940.9404654279351	-22549.44570698496	1332	0.16706254948535235	0.6336336336336337	0.3180169286577993
YPR175W	-1	-/-	-940.9584572762251	-12810.78164602071	333	0.16693037974683544	0.6336336336336337	0.3183192261185006
YDR490C	-1	-/-	-940.9711745679379	-12724.740511879325	333	0.16679841897233202	0.6336336336336337	0.3186215235792019
YPL032C	-1	-/-	-941.0332282185555	-13054.187967844307	333	0.16666666666666666	0.6336336336336337	0.31892382103990324
YOR138C	0	0/-	-941.278561167419	-22415.484027724713	1332	0.16666666666666666	0.6336336336336337	0.31892382103990324
YLR163C	-1	-/-	-941.3211104422808	-14109.589409790933	333	0.1665351223362273	0.6336336336336337	0.3192261185006046
YDL003W	-1	-/-	-941.3794659674168	-13532.747456617653	333	0.16640378548895898	0.6336336336336337	0.31952841596130593
YLR228C	-1	-/+	-941.6227522864938	-12716.616630025208	333	0.16627265563435775	0.6336336336336337	0.31983071342200725
YCR084C	-1	-/+	-941.6768151819706	-12761.143026418984	333	0.16614173228346457	0.6336336336336337	0.32013301088270857
YLR024C	0	0/-	-941.849078219384	-21947.334275764413	1332	0.16614173228346457	0.6336336336336337	0.32013301088270857
YJR007W	-1	-/-	-941.8921593129635	-15456.791123181581	333	0.16601101494885917	0.6336336336336337	0.32043530834340994
YBL021C	0	0/+	-941.9351834934205	-20980.773837747518	1332	0.16601101494885917	0.6336336336336337	0.32043530834340994
YJL205C	0	0/0	-942.0257898811251	-20968.41872466274	1332	0.16601101494885917	0.6336336336336337	0.32043530834340994
YDR457W	-1	-/-	-942.1327325776219	-11718.672244525049	333	0.16588050314465408	0.6336336336336337	0.32073760580411126
YKL098W	0	0/0	-942.4938965570182	-21736.152617840096	1332	0.16588050314465408	0.6336336336336337	0.32073760580411126
YJL100W	-1	-/-	-942.709797732532	-13221.845647662878	333	0.1657501963864886	0.6336336336336337	0.3210399032648126
YOR381W	-1	-/-	-942.7606207430363	-11958.146171212196	333	0.16562009419152277	0.6336336336336337	0.3213422007255139
YEL019C	-1	-/-	-942.9012076258659	-11807.895142830908	333	0.16549019607843138	0.6336336336336337	0.3216444981862152
YJR119C	-1	-/+	-943.1574162617326	-12825.577835537493	333	0.16536050156739812	0.6336336336336337	0.3219467956469166
YKR084C	0	0/-	-943.3449514359236	-20970.574666117318	1332	0.16536050156739812	0.6336336336336337	0.3219467956469166
YKL125W	-1	-/-	-943.3738011419773	-13173.60157968849	333	0.16523101018010963	0.6336336336336337	0.3222490931076179
YOR250C	-1	-/-	-943.4520175755024	-13148.92966079712	333	0.1651017214397496	0.6336336336336337	0.3225513905683192
YIL027C	0	0/-	-943.593262931332	-22637.689576327335	1332	0.1651017214397496	0.6336336336336337	0.3225513905683192
YOL109W	-1	-/-	-943.8291407823563	-12265.68847154826	333	0.16497263487099295	0.6336336336336337	0.32285368802902054
YER027C	-1	-/-	-943.8482323288918	-11660.894519781694	333	0.16484375	0.6336336336336337	0.3231559854897219
YFR046C	-1	-/-	-943.9997477978468	-13150.122734799981	333	0.1647150663544106	0.6336336336336337	0.3234582829504232
YOR103C	-1	-/-	-944.1870860978961	-12342.438907153904	333	0.16458658346333854	0.6336336336336337	0.32376058041112454
YKL052C	-1	-/-	-944.1882388368249	-12706.059004209936	333	0.16445830085736554	0.6336336336336337	0.32406287787182586
YNL272C	-1	-/-	-944.1993336062878	-11930.484003497288	333	0.16433021806853582	0.6336336336336337	0.32436517533252723
YFL034C-B	-1	-/-	-944.1998447030783	-12668.795711919665	333	0.1642023346303502	0.6336336336336337	0.32466747279322855
YLR074C	-1	-/-	-944.3020943850279	-15141.055782780051	333	0.1640746500777605	0.6336336336336337	0.32496977025392987
YCR026C	-1	-/-	-944.3536797612906	-12081.785034239292	333	0.16394716394716394	0.6336336336336337	0.3252720677146312
YML007W	-1	-/+	-944.398448433727	-14484.976170983166	333	0.1638198757763975	0.6336336336336337	0.3255743651753325
YER074W-A	-1	-/-	-944.5805266499519	-10975.860547423363	333	0.16369278510473234	0.6336336336336337	0.3258766626360339
YGL131C	0	0/+	-944.739896165207	-21857.127192288637	1332	0.16369278510473234	0.6336336336336337	0.3258766626360339
YPL042C	1	+/+	-944.8950537145138	-12718.709655925632	332	0.16434108527131783	0.6366366366366366	0.3258766626360339
YHR111W	-1	-/-	-944.9397297799587	-13185.543111372273	333	0.16421378776142526	0.6366366366366366	0.3261789600967352
YDL122W	0	0/-	-944.9508076272905	-23774.810670361854	1332	0.16421378776142526	0.6366366366366366	0.3261789600967352
YHL047C	-1	-/-	-944.9679772853851	-11768.59332382679	333	0.16408668730650156	0.6366366366366366	0.3264812575574365
YHR143W-A	1	+/+	-945.0464824810624	-14704.343807660043	332	0.16473317865429235	0.6396396396396397	0.3264812575574365
YNL085W	-1	-/-	-945.07929668203	-13739.419798403978	333	0.16460587326120557	0.6396396396396397	0.32678355501813783
YDR425W	-1	-/-	-945.3034948185086	-14287.09847227484	333	0.16447876447876447	0.6396396396396397	0.3270858524788392
YGL083W	0	0/-	-945.4136885516346	-21298.08467494417	1332	0.16447876447876447	0.6396396396396397	0.3270858524788392
YPR031W	-1	-/+	-946.0510167777538	-12998.250200733542	333	0.16435185185185186	0.6396396396396397	0.3273881499395405
YOR088W	-1	-/-	-946.0664519071579	-10408.333835721016	333	0.16422513492675406	0.6396396396396397	0.32769044740024184
YML042W	-1	-/-	-946.1190541908145	-14075.383965604007	333	0.16409861325115563	0.6396396396396397	0.32799274486094315
YER116C	-1	-/-	-946.2835261896253	-12675.556836366653	333	0.16397228637413394	0.6396396396396397	0.3282950423216445
YAL009W	-1	-/-	-946.3808657154441	-12658.337664961815	333	0.16384615384615384	0.6396396396396397	0.32859733978234584
YDR275W	0	0/0	-946.4413288710639	-21358.80617248139	1332	0.16384615384615384	0.6396396396396397	0.32859733978234584
YBR257W	-1	-/-	-946.5572559274733	-13026.644092638046	333	0.16372021521906227	0.6396396396396397	0.32889963724304716
YPR029C	-1	-/-	-946.943036198616	-12700.235563185066	333	0.16359447004608296	0.6396396396396397	0.3292019347037485
YPL116W	-1	-/+	-947.1393521130085	-12611.225052140653	333	0.1634689178818112	0.6396396396396397	0.3295042321644498
YFR033C	-1	-/-	-947.2236427366734	-13510.786729432642	333	0.1633435582822086	0.6396396396396397	0.32980652962515117
YBR154C	1	+/+	-947.3738745599985	-16106.200705692172	332	0.16398467432950192	0.6426426426426426	0.32980652962515117
YNR008W	-1	-/-	-947.8279636502266	-11482.187158957124	333	0.1638591117917305	0.6426426426426426	0.3301088270858525
YDL044C	-1	-/-	-947.8927133530378	-13034.155071817338	333	0.1637337413925019	0.6426426426426426	0.3304111245465538
YEL035C	0	0/0	-948.1453112447634	-20444.807720662095	1332	0.1637337413925019	0.6426426426426426	0.3304111245465538
YPR137W	-1	-/-	-948.3651238158345	-15583.478575207293	333	0.1636085626911315	0.6426426426426426	0.3307134220072551
YJR091C	-1	-/-	-948.4554540845565	-12818.853873807471	333	0.16348357524828114	0.6426426426426426	0.3310157194679565
YDR092W	-1	-/-	-948.4609016701579	-13548.817115072161	333	0.1633587786259542	0.6426426426426426	0.3313180169286578
YBR188C	-1	-/-	-948.4656606912613	-12856.863136895001	333	0.16323417238749047	0.6426426426426426	0.3316203143893591
YEL022W	-1	-/-	-948.4785419143736	-13757.056479442865	333	0.16310975609756098	0.6426426426426426	0.33192261185006044
YDL007W	-1	-/-	-948.4998178184032	-14220.726230151951	333	0.16298552932216298	0.6426426426426426	0.33222490931076176
YGL181W	-1	-/+	-948.6724321842194	-13758.93534693122	333	0.1628614916286149	0.6426426426426426	0.33252720677146314
YDR475C	0	0/-	-948.7042112294585	-21491.61180046806	1332	0.1628614916286149	0.6426426426426426	0.33252720677146314
YOR137C	-1	-/-	-948.7904953956604	-12678.9629586339	333	0.16273764258555132	0.6426426426426426	0.33282950423216445
YJL083W	0	0/-	-949.0051675699651	-20284.753796325997	1332	0.16273764258555132	0.6426426426426426	0.33282950423216445
YKL143W	-1	-/-	-949.1357417032123	-14972.100991077721	333	0.16261398176291794	0.6426426426426426	0.33313180169286577
YBL055C	-1	-/-	-949.3494237288833	-12480.920255444944	333	0.1624905087319666	0.6426426426426426	0.3334340991535671
YCR059C	0	0/-	-949.3822763515636	-20401.21103590587	1332	0.1624905087319666	0.6426426426426426	0.3334340991535671
YDR441C	0	0/-	-949.4690720112994	-21501.202879716177	1332	0.1624905087319666	0.6426426426426426	0.3334340991535671
YPL179W	-1	-/-	-949.6914733052254	-12099.997241452336	333	0.16236722306525037	0.6426426426426426	0.33373639661426846
YNL323W	-1	-/-	-949.7217373307794	-11806.403747005388	333	0.16224412433661864	0.6426426426426426	0.3340386940749698
YPR046W	-1	-/-	-949.7403058558702	-13216.476108409464	333	0.1621212121212121	0.6426426426426426	0.3343409915356711
YPR131C	-1	-/-	-949.7808658778667	-12369.405484452844	333	0.161998485995458	0.6426426426426426	0.3346432889963724
YMR175W	-1	-/-	-949.7918226793408	-14339.285757124424	333	0.16187594553706505	0.6426426426426426	0.3349455864570738
YLR381W	-1	-/-	-949.9257181286812	-12323.859590739012	333	0.1617535903250189	0.6426426426426426	0.3352478839177751
YNL110C	-1	-/-	-950.0079874545336	-16690.03003898263	333	0.16163141993957703	0.6426426426426426	0.3355501813784764
YBR015C	-1	-/-	-950.0541124641895	-12989.103807680309	333	0.16150943396226414	0.6426426426426426	0.33585247883917774
YGR193C	-1	-/-	-950.0787321925163	-14162.569880530238	333	0.16138763197586728	0.6426426426426426	0.33615477629987905
YBL026W	-1	-/-	-950.2511016428471	-14090.802282683551	333	0.16126601356443104	0.6426426426426426	0.3364570737605804
YBR112C	-1	-/+	-950.3245258033276	-12445.490392711014	333	0.16114457831325302	0.6426426426426426	0.33675937122128174
YKL011C	-1	-/-	-950.3662498220801	-12780.879540406168	333	0.16102332580887885	0.6426426426426426	0.33706166868198306
YOR370C	0	0/-	-950.3898538257927	-22610.214248510078	1332	0.16102332580887885	0.6426426426426426	0.33706166868198306
YLR166C	-1	-/-	-950.4331258535385	-12724.853696137667	333	0.16090225563909774	0.6426426426426426	0.3373639661426844
YGR089W	-1	-/0	-950.4378039240837	-12261.460582192987	333	0.16078136739293764	0.6426426426426426	0.33766626360338575
YPR111W	-1	-/-	-950.5525954961777	-13085.880536198616	333	0.16066066066066065	0.6426426426426426	0.33796856106408707
YDL223C	-1	-/-	-950.5585390031338	-15181.220071576536	333	0.16054013503375844	0.6426426426426426	0.3382708585247884
YDR469W	-1	-/-	-950.6198460459709	-12528.781545974314	333	0.16041979010494753	0.6426426426426426	0.3385731559854897
YGL095C	-1	-/-	-950.6856791302562	-13814.830132089555	333	0.16029962546816479	0.6426426426426426	0.3388754534461911
YDR170C	-1	-/-	-950.758679613471	-12627.231159254909	333	0.1601796407185629	0.6426426426426426	0.3391777509068924
YGL197W	0	0/-	-950.833015723154	-22174.876258344855	1332	0.1601796407185629	0.6426426426426426	0.3391777509068924
YBR265W	-1	-/-	-950.8840250745416	-13376.863863762468	333	0.1600598354525056	0.6426426426426426	0.3394800483675937
YDR087C	-1	-/-	-951.2725435867906	-16137.906791120768	333	0.15994020926756353	0.6426426426426426	0.33978234582829503
YGR008C	-1	-/-	-951.2896122485399	-15225.567653633654	333	0.15982076176250934	0.6426426426426426	0.34008464328899635
YMR067C	-1	-/-	-951.3884650021791	-14045.430305406451	333	0.15970149253731344	0.6426426426426426	0.3403869407496977
YER020W	-1	-/-	-951.424078322947	-14261.334845602512	333	0.15958240119313946	0.6426426426426426	0.34068923821039904
YBR176W	0	0/-	-951.4820817299187	-21863.26651337091	1332	0.15958240119313946	0.6426426426426426	0.34068923821039904
YDR183W	1	+/+	-951.498180270195	-13297.024644874036	332	0.1602086438152012	0.6456456456456456	0.34068923821039904
YJR110W	-1	-/-	-951.578782454133	-12840.396751366556	333	0.16008935219657483	0.6456456456456456	0.34099153567110035
YLR315W	0	0/-	-951.5917694647796	-19439.305681830272	1332	0.16008935219657483	0.6456456456456456	0.34099153567110035
YKL124W	0	0/-	-951.6203867485747	-23095.47866293695	1332	0.16008935219657483	0.6456456456456456	0.34099153567110035
YDL244W	-1	-/-	-951.6683166474104	-12278.24168293178	333	0.15997023809523808	0.6456456456456456	0.34129383313180167
YPL046C	1	+/-	-951.7189096771181	-12604.647527273744	332	0.16059479553903347	0.6486486486486487	0.34129383313180167
YPR110C	-1	-/-	-951.7613399922848	-16406.05631545186	333	0.16047548291233285	0.6486486486486487	0.34159613059250304
YNL236W	1	+/+	-951.9755496308208	-13531.844110243022	332	0.16109873793615442	0.6516516516516516	0.34159613059250304
YGR116W	1	+/+	-952.007338821888	-12796.812976397574	332	0.16172106824925817	0.6546546546546547	0.34159613059250304
YOR253W	-1	-/-	-952.0528192445636	-14131.291109979153	333	0.16160118606375093	0.6546546546546547	0.34189842805320436
YMR123W	0	0/0	-952.1331926761195	-24049.66812597029	1332	0.16160118606375093	0.6546546546546547	0.34189842805320436
YLR114C	-1	-/-	-952.2069464921951	-12713.446871116757	333	0.16148148148148148	0.6546546546546547	0.3422007255139057
YNL254C	0	0/0	-952.2177274823189	-21037.280397571623	1332	0.16148148148148148	0.6546546546546547	0.3422007255139057
YPR049C	-1	-/-	-952.4549731612206	-13584.125788770616	333	0.16136195410806808	0.6546546546546547	0.342503022974607
YDR113C	-1	-/-	-952.669588714838	-13211.400297179818	333	0.16124260355029585	0.6546546546546547	0.34280532043530837
YNL051W	-1	-/-	-952.8393473476171	-13727.993372116704	333	0.16112342941611235	0.6546546546546547	0.3431076178960097
YOL017W	-1	-/-	-953.0028466135263	-12535.703780502081	333	0.16100443131462333	0.6546546546546547	0.343409915356711
YHR121W	0	0/0	-953.0033461898565	-22404.3948096456	1332	0.16100443131462333	0.6546546546546547	0.343409915356711
YPL194W	-1	-/-	-953.0153522789478	-12446.87927633524	333	0.16088560885608857	0.6546546546546547	0.3437122128174123
YPL259C	-1	-/-	-953.0607986152172	-13402.52660389617	333	0.1607669616519174	0.6546546546546547	0.34401451027811364
YGL002W	0	0/-	-953.0646044239402	-21340.876743686385	1332	0.1607669616519174	0.6546546546546547	0.34401451027811364
YOR011W	-1	-/-	-953.1871347725391	-12299.65694694221	333	0.1606484893146647	0.6546546546546547	0.344316807738815
YOR074C	-1	-/-	-953.2505208849907	-13418.352936379611	333	0.16053019145802652	0.6546546546546547	0.34461910519951633
YPR093C	-1	-/-	-953.253395229578	-13486.232805244625	333	0.1604120676968359	0.6546546546546547	0.34492140266021765
YPR055W	-1	-/-	-953.2934626340866	-13149.874669477344	333	0.16029411764705884	0.6546546546546547	0.34522370012091896
YCL032W	-1	-/-	-953.3043337538838	-13927.52363133058	333	0.16017634092578986	0.6546546546546547	0.34552599758162034
YIL090W	0	0/-	-953.3450071401894	-22246.987538636196	1332	0.16017634092578986	0.6546546546546547	0.34552599758162034
YOL044W	-1	-/-	-953.6354297399521	-13410.939213305712	333	0.16005873715124816	0.6546546546546547	0.34582829504232165
YPL083C	-1	-/-	-953.7525707185268	-13099.691015604883	333	0.15994130594277328	0.6546546546546547	0.34613059250302297
YJR132W	-1	-/0	-953.9433625862002	-14743.11891514808	333	0.1598240469208211	0.6546546546546547	0.3464328899637243
YDL048C	0	0/+	-954.1150008393452	-21356.193856601603	1332	0.1598240469208211	0.6546546546546547	0.3464328899637243
YNR032C-A	-1	-/-	-954.1973880976439	-12078.175415739417	333	0.1597069597069597	0.6546546546546547	0.34673518742442566
YOR098C	-1	-/-	-954.2850949019194	-14690.597665071487	333	0.1595900439238653	0.6546546546546547	0.347037484885127
YLR313C	-1	-/-	-954.333704084158	-12243.815984196961	333	0.15947329919531822	0.6546546546546547	0.3473397823458283
YDR255C	-1	-/-	-954.4040558598936	-13769.589590605348	333	0.15935672514619884	0.6546546546546547	0.3476420798065296
YNL053W	-1	-/-	-954.411818087101	-12496.28007502202	333	0.15924032140248356	0.6546546546546547	0.34794437726723093
YNL225C	-1	-/-	-954.508293196559	-13309.76348990202	333	0.1591240875912409	0.6546546546546547	0.3482466747279323
YDR103W	-1	-/-	-954.6266570240259	-12340.57633163035	333	0.15900802334062727	0.6546546546546547	0.3485489721886336
YDR263C	-1	-/-	-954.7421491295099	-12415.856778666377	333	0.1588921282798834	0.6546546546546547	0.34885126964933494
YML038C	-1	-/-	-955.050280733034	-12082.218524504453	333	0.15877640203932994	0.6546546546546547	0.34915356711003626
YOR388C	-1	-/-	-955.0631899088621	-13425.223853841424	333	0.1586608442503639	0.6546546546546547	0.34945586457073763
YNR033W	-1	-/-	-955.1062918752432	-13355.001235827804	333	0.15854545454545454	0.6546546546546547	0.34975816203143895
YOR178C	1	+/-	-955.2504948973656	-13603.367732979357	332	0.15915697674418605	0.6576576576576577	0.34975816203143895
YPL082C	1	+/+	-955.3888832777739	-12665.923263013363	332	0.15976761074800291	0.6606606606606606	0.34975816203143895
YNL183C	0	0/-	-955.4487908734009	-22491.325354441185	1332	0.15976761074800291	0.6606606606606606	0.34975816203143895
YLR019W	0	0/+	-955.6630858145654	-21545.410061825998	1332	0.15976761074800291	0.6606606606606606	0.34975816203143895
YOR174W	1	+/+	-955.7153651490808	-13229.880067653954	332	0.16037735849056603	0.6636636636636637	0.34975816203143895
YJR035W	-1	-/+	-955.7802152633667	-13254.245535939932	333	0.1602610587382161	0.6636636636636637	0.35006045949214026
YGL124C	-1	-/-	-955.952911823988	-13660.498964741826	333	0.16014492753623188	0.6636636636636637	0.3503627569528416
YOR104W	0	0/0	-956.0417608320713	-20628.5288153328	1332	0.16014492753623188	0.6636636636636637	0.3503627569528416
YLR310C	-1	-/-	-956.2550228312612	-13406.372179437429	333	0.16002896451846488	0.6636636636636637	0.35066505441354295
YKL220C	-1	-/-	-956.4623371958733	-12235.540537409484	333	0.15991316931982633	0.6636636636636637	0.35096735187424427
YBR294W	-1	-/-	-956.551851734519	-12822.538921631873	333	0.15979754157628345	0.6636636636636637	0.3512696493349456
YKR010C	0	0/-	-956.5970571450889	-21853.72727197036	1332	0.15979754157628345	0.6636636636636637	0.3512696493349456
YDR329C	-1	-/-	-956.774640135467	-13963.267455257475	333	0.1596820809248555	0.6636636636636637	0.3515719467956469
YCR104W	0	0/-	-956.8304000226781	-21852.64221730642	1332	0.1596820809248555	0.6636636636636637	0.3515719467956469
YPR190C	-1	-/-	-956.918932698667	-15982.748176045716	333	0.1595667870036101	0.6636636636636637	0.3518742442563482
YGR271W	0	0/-	-957.1540465779835	-21309.116042721667	1332	0.1595667870036101	0.6636636636636637	0.3518742442563482
YDL030W	-1	-/-	-957.3300715088844	-12734.459053575993	333	0.15945165945165946	0.6636636636636637	0.3521765417170496
YLR246W	-1	-/-	-957.4616026431322	-12547.50661829114	333	0.15933669790915644	0.6636636636636637	0.3524788391777509
YPL084W	-1	-/-	-957.5697880759835	-14115.456420922652	333	0.15922190201729106	0.6636636636636637	0.35278113663845223
YBR133C	-1	-/-	-957.7048275470734	-12719.50086261332	333	0.15910727141828654	0.6636636636636637	0.35308343409915355
YNL074C	-1	-/-	-957.7703791335225	-13082.719014830887	333	0.15899280575539568	0.6636636636636637	0.3533857315598549
YBR150C	0	0/+	-958.0482180528343	-20538.962311394513	1332	0.15899280575539568	0.6636636636636637	0.3533857315598549
YKL224C	0	0/-	-958.0660458719358	-20020.7106628241	1332	0.15899280575539568	0.6636636636636637	0.3533857315598549
YML055W	-1	-/-	-958.3016179874539	-12214.145592048764	333	0.1588785046728972	0.6636636636636637	0.35368802902055624
YDR438W	0	0/0	-958.4045407194644	-20620.283673821832	1332	0.1588785046728972	0.6636636636636637	0.35368802902055624
YDR349C	0	0/-	-958.6162620966788	-20393.341086078668	1332	0.1588785046728972	0.6636636636636637	0.35368802902055624
YNL192W	-1	-/-	-959.2432523146272	-13559.532448008657	333	0.15876436781609196	0.6636636636636637	0.35399032648125756
YIL105C	-1	-/-	-959.4319166019559	-13892.77652323991	333	0.15865039483129936	0.6636636636636637	0.3542926239419589
YOR233W	-1	-/-	-959.4478368423879	-14068.683935593814	333	0.15853658536585366	0.6636636636636637	0.3545949214026602
YPR095C	-1	-/-	-959.4968960881233	-11480.617905888706	333	0.15842293906810037	0.6636636636636637	0.35489721886336156
YJL089W	1	+/+	-959.5078979283571	-14458.367358207703	332	0.15902578796561603	0.6666666666666666	0.35489721886336156
YOL144W	-1	-/-	-959.561323935166	-14981.558847198263	333	0.15891195418754475	0.6666666666666666	0.3551995163240629
YNR072W	-1	-/-	-959.6232636868954	-12384.248320162296	333	0.15879828326180256	0.6666666666666666	0.3555018137847642
YLR394W	-1	-/-	-959.7241509109735	-12464.9636143893	333	0.15868477483917084	0.6666666666666666	0.3558041112454655
YKR077W	0	0/-	-959.926295671612	-20329.37639999017	1332	0.15868477483917084	0.6666666666666666	0.3558041112454655
YDL217C	-1	-/-	-959.9516658633947	-12651.72369098477	333	0.15857142857142856	0.6666666666666666	0.3561064087061669
YNL147W	-1	-/-	-960.119040004909	-13360.07386850426	333	0.15845824411134904	0.6666666666666666	0.3564087061668682
YJR066W	-1	-/-	-960.2349407598376	-12171.954327840358	333	0.15834522111269614	0.6666666666666666	0.3567110036275695
YKR089C	-1	-/-	-960.3532128855586	-13124.805239409208	333	0.15823235923022094	0.6666666666666666	0.35701330108827084
YIL156W	0	0/-	-960.4236747585237	-21314.166904115118	1332	0.15823235923022094	0.6666666666666666	0.35701330108827084
YER104W	-1	-/-	-960.5093409195542	-13221.557800464332	333	0.1581196581196581	0.6666666666666666	0.3573155985489722
YJL210W	-1	-/-	-960.5907033085823	-12671.827406346798	333	0.15800711743772242	0.6666666666666666	0.35761789600967353
YPL248C	-1	-/+	-960.8184506297112	-12346.671590387821	333	0.15789473684210525	0.6666666666666666	0.35792019347037485
YDL150W	-1	-/-	-960.9450581148267	-14817.462000347674	333	0.15778251599147122	0.6666666666666666	0.35822249093107617
YAL021C	1	+/+	-961.0957607775927	-11600.462554559112	332	0.15838068181818182	0.6696696696696697	0.35822249093107617
YBR001C	0	0/-	-961.3559974879026	-24391.999353529885	1332	0.15838068181818182	0.6696696696696697	0.35822249093107617
YBR147W	0	0/-	-961.3658497398719	-22333.672014324926	1332	0.15838068181818182	0.6696696696696697	0.35822249093107617
YGR211W	-1	-/-	-961.4158013314009	-13322.763896524906	333	0.15826827537260468	0.6696696696696697	0.3585247883917775
YNL299W	-1	-/-	-961.5768397897482	-14794.9018214643	333	0.15815602836879433	0.6696696696696697	0.35882708585247886
YLR139C	-1	-/-	-961.6330707073212	-11493.747149378061	333	0.15804394046775336	0.6696696696696697	0.3591293833131802
YKR095W	-1	-/-	-961.6420509293675	-13048.197026319802	333	0.15793201133144477	0.6696696696696697	0.3594316807738815
YLR436C	0	0/-	-962.0800662338734	-19652.756591150537	1332	0.15793201133144477	0.6696696696696697	0.3594316807738815
YGR029W	-1	-/-	-962.0962888523936	-13283.165986821055	333	0.1578202406227884	0.6696696696696697	0.3597339782345828
YAL014C	0	0/-	-962.4221341963857	-21230.74981616065	1332	0.1578202406227884	0.6696696696696697	0.3597339782345828
YBR175W	-1	-/-	-962.6210521124303	-12416.77948436141	333	0.15770862800565771	0.6696696696696697	0.3600362756952842
YGR144W	-1	-/-	-962.7357465624809	-13523.845289193094	333	0.1575971731448763	0.6696696696696697	0.3603385731559855
YPL164C	-1	-/-	-962.8641454838216	-13770.758762017824	333	0.1574858757062147	0.6696696696696697	0.3606408706166868
YGR230W	-1	-/-	-962.9170635938644	-13198.860399194062	333	0.15737473535638674	0.6696696696696697	0.36094316807738813
YHR189W	0	0/-	-962.9504217803478	-20341.12455879897	1332	0.15737473535638674	0.6696696696696697	0.36094316807738813
YDR144C	0	0/-	-963.0354311373085	-23431.60877993144	1332	0.15737473535638674	0.6696696696696697	0.36094316807738813
YHR005C	-1	-/-	-963.093687966466	-13635.81252489984	333	0.15726375176304655	0.6696696696696697	0.3612454655380895
YAL033W	-1	-/-	-963.1719900667667	-14481.217745833099	333	0.15715292459478505	0.6696696696696697	0.3615477629987908
YLR210W	-1	-/-	-963.3855185806751	-13160.666445985436	333	0.15704225352112677	0.6696696696696697	0.36185006045949214
YML068W	0	0/-	-963.5147821456194	-22125.4964423161	1332	0.15704225352112677	0.6696696696696697	0.36185006045949214
YAL043C	1	+/+	-963.7943826988339	-12671.727939218283	332	0.15763546798029557	0.6726726726726727	0.36185006045949214
YLR097C	-1	-/-	-964.0705246627331	-13716.55720616877	333	0.15752461322081576	0.6726726726726727	0.36215235792019346
YER014C-A	-1	-/-	-964.0994075536728	-10840.740010678768	333	0.15741391426563597	0.6726726726726727	0.3624546553808948
YOR037W	-1	-/-	-964.147055119276	-13773.524459870532	333	0.15730337078651685	0.6726726726726727	0.36275695284159615
YOR278W	0	0/0	-964.1487127924338	-22132.439835560508	1332	0.15730337078651685	0.6726726726726727	0.36275695284159615
YAL039C	0	0/0	-964.1878153271973	-21408.188219316187	1332	0.15730337078651685	0.6726726726726727	0.36275695284159615
YGL213C	-1	-/-	-964.2955628298223	-14355.742601212114	333	0.15719298245614036	0.6726726726726727	0.36305925030229746
YJL194W	-1	-/-	-964.3956837058067	-11717.433849006891	333	0.1570827489481066	0.6726726726726727	0.3633615477629988
YOR145C	-1	-/-	-964.5334947258234	-15889.349452145398	333	0.15697266993693063	0.6726726726726727	0.3636638452237001
YBL033C	-1	-/-	-964.5796591565013	-12929.917134650052	333	0.1568627450980392	0.6726726726726727	0.3639661426844015
YNR047W	-1	-/-	-964.6919269412756	-14000.146481148899	333	0.15675297410776767	0.6726726726726727	0.3642684401451028
YFR005C	-1	-/-	-964.8361413106322	-13487.85384926945	333	0.15664335664335666	0.6726726726726727	0.3645707376058041
YDR354W	0	0/0	-964.876986483112	-21129.264076285996	1332	0.15664335664335666	0.6726726726726727	0.3645707376058041
YPR017C	-1	-/-	-964.9821030683815	-12815.161935102195	333	0.15653389238294899	0.6726726726726727	0.3648730350665054
YLR011W	-1	-/-	-965.1002511382103	-12980.130621008575	333	0.1564245810055866	0.6726726726726727	0.3651753325272068
YOR091W	0	0/-	-965.1294459756464	-26044.66853602603	1332	0.1564245810055866	0.6726726726726727	0.3651753325272068
YEL003W	-1	-/-	-965.1828684806824	-13565.607907518744	333	0.15631542219120725	0.6726726726726727	0.3654776299879081
YPL065W	-1	-/-	-965.2003896683455	-12518.603708777577	333	0.15620641562064155	0.6726726726726727	0.36577992744860943
YLR405W	-1	-/-	-965.3972008675337	-14815.73896997422	333	0.15609756097560976	0.6726726726726727	0.36608222490931075
YPR106W	0	0/-	-965.4133960660547	-22038.941548453644	1332	0.15609756097560976	0.6726726726726727	0.36608222490931075
YDL113C	-1	-/-	-965.5152386203408	-14322.424051463604	333	0.15598885793871867	0.6726726726726727	0.36638452237001207
YKL108W	-1	-/-	-965.5262226462364	-12454.735413491726	333	0.1558803061934586	0.6726726726726727	0.36668681983071344
YPL269W	-1	-/-	-965.5275917574763	-12488.608008109033	333	0.15577190542420027	0.6726726726726727	0.36698911729141476
YOL063C	1	+/-	-965.7228039507754	-13062.508486349601	332	0.15635858234885336	0.6756756756756757	0.36698911729141476
YOL009C	-1	-/-	-965.7491935193539	-13359.223356068134	333	0.15625	0.6756756756756757	0.3672914147521161
YLL033W	0	0/-	-965.8343978915364	-21564.634524144232	1332	0.15625	0.6756756756756757	0.3672914147521161
YIL153W	-1	-/+	-966.0421057790518	-14139.67103356123	333	0.15614156835530882	0.6756756756756757	0.3675937122128174
YHR167W	1	+/+	-966.0443688575178	-13458.03544058837	332	0.15672676837725383	0.6786786786786787	0.3675937122128174
YER048W-A	0	0/0	-966.3018438369036	-20723.409322020598	1332	0.15672676837725383	0.6786786786786787	0.3675937122128174
YLR032W	-1	-/-	-966.5307285487652	-12743.901683598757	333	0.15661815661815662	0.6786786786786787	0.36789600967351876
YPR042C	-1	-/-	-966.5812785178423	-12375.593633010983	333	0.15650969529085873	0.6786786786786787	0.3681983071342201
YGL098W	-1	-/-	-966.6016264408827	-13538.814200103283	333	0.156401384083045	0.6786786786786787	0.3685006045949214
YDR397C	1	+/+	-966.6440839916468	-12800.846326559782	332	0.156984785615491	0.6816816816816816	0.3685006045949214
YER185W	0	0/-	-966.7209221776575	-21457.136469485704	1332	0.156984785615491	0.6816816816816816	0.3685006045949214
YCR027C	-1	-/-	-966.94217684865	-12060.43520116806	333	0.15687629578438148	0.6816816816816816	0.3688029020556227
YMR097C	-1	-/-	-966.9461053162813	-14984.290602996945	333	0.15676795580110497	0.6816816816816816	0.3691051995163241
YCR044C	-1	-/-	-967.6801040545106	-12429.461345627904	333	0.15665976535541754	0.6816816816816816	0.3694074969770254
YKL128C	0	0/0	-967.6891149841249	-20818.064271762036	1332	0.15665976535541754	0.6816816816816816	0.3694074969770254
YBR050C	1	+/-	-968.0938477218151	-13525.727273494005	332	0.15724137931034482	0.6846846846846847	0.3694074969770254
YJL168C	-1	-/-	-968.1368367373943	-13874.474289491773	333	0.1571330117160579	0.6846846846846847	0.3697097944377267
YMR009W	0	0/0	-968.3214924288914	-22029.498595505953	1332	0.1571330117160579	0.6846846846846847	0.3697097944377267
YMR322C	-1	-/-	-968.4526439979672	-14836.711125060916	333	0.15702479338842976	0.6846846846846847	0.37001209189842804
YPR067W	-1	-/-	-968.4652583599091	-13672.907910577953	333	0.15691672401927048	0.6846846846846847	0.37031438935912936
YJR127C	-1	-/+	-968.546898463741	-12930.591721354052	333	0.15680880330123798	0.6846846846846847	0.37061668681983073
YOR236W	-1	-/0	-968.8521182388067	-14091.39501017332	333	0.15670103092783505	0.6846846846846847	0.37091898428053205
YJR155W	-1	-/0	-968.9122709706426	-13175.71155359596	333	0.1565934065934066	0.6846846846846847	0.37122128174123337
YDR480W	-1	-/+	-968.9146686196327	-13097.83377700299	333	0.15648592999313657	0.6846846846846847	0.3715235792019347
YJL013C	-1	-/-	-969.0076444894075	-12969.101701900363	333	0.15637860082304528	0.6846846846846847	0.37182587666263606
YGR202C	-1	-/-	-969.0426363646984	-12017.169511064887	333	0.1562714187799863	0.6846846846846847	0.3721281741233374
YOR346W	-1	-/-	-969.0920891612768	-12711.511298820376	333	0.15616438356164383	0.6846846846846847	0.3724304715840387
YOL095C	-1	-/-	-969.136585265398	-12354.360545642674	333	0.15605749486652978	0.6846846846846847	0.37273276904474
YLR443W	0	0/-	-969.2759965527803	-20012.973911434412	1332	0.15605749486652978	0.6846846846846847	0.37273276904474
YCR020C-A	-1	-/-	-969.3013728410006	-12856.303106941283	333	0.15595075239398085	0.6846846846846847	0.3730350665054414
YNL119W	-1	-/-	-969.3165015131235	-15798.677794449031	333	0.15584415584415584	0.6846846846846847	0.3733373639661427
YPL188W	-1	-/-	-969.3270936384797	-12454.840573318303	333	0.1557377049180328	0.6846846846846847	0.373639661426844
YEL060C	-1	-/-	-969.5886289216578	-16400.85454518115	333	0.15563139931740613	0.6846846846846847	0.37394195888754533
YMR048W	-1	-/-	-969.6207202151418	-13395.535479053855	333	0.15552523874488403	0.6846846846846847	0.37424425634824665
YPR168W	1	+/+	-969.6326851248741	-11550.891188427806	332	0.15610088616223586	0.6876876876876877	0.37424425634824665
YOL060C	-1	-/-	-969.7981015443802	-13956.461280062795	333	0.15599455040871935	0.6876876876876877	0.374546553808948
YJR084W	-1	-/+	-969.8752076625824	-12538.167058721185	333	0.15588835942818244	0.6876876876876877	0.37484885126964934
YDR494W	-1	-/-	-969.9065903015435	-14127.62710312754	333	0.15578231292517006	0.6876876876876877	0.37515114873035066
YJL133W	-1	-/-	-969.9765650331974	-12881.991143196821	333	0.1556764106050306	0.6876876876876877	0.375453446191052
YER147C	-1	-/-	-970.2905009798706	-12527.136035788804	333	0.15557065217391305	0.6876876876876877	0.37575574365175335
YLR086W	-1	-/-	-970.3454059064388	-11932.705529406667	333	0.15546503733876443	0.6876876876876877	0.37605804111245467
YKR009C	-1	-/-	-970.3809462487698	-14073.162594024092	333	0.155359565807327	0.6876876876876877	0.376360338573156
YDR067C	0	0/-	-970.5232280343771	-21203.99761535786	1332	0.155359565807327	0.6876876876876877	0.376360338573156
YML069W	1	+/+	-970.5458668321371	-14594.646660640836	332	0.15593220338983052	0.6906906906906907	0.376360338573156
YPL253C	-1	-/-	-970.6844063997269	-12785.767936468124	333	0.15582655826558264	0.6906906906906907	0.3766626360338573
YOR018W	-1	-/-	-970.6990214139223	-13796.105646878481	333	0.15572105619498985	0.6906906906906907	0.3769649334945586
YPL030W	0	0/-	-970.7006983254105	-24029.976682426408	1332	0.15572105619498985	0.6906906906906907	0.3769649334945586
YER082C	-1	-/-	-970.7852764949203	-16422.2616180107	333	0.15561569688768606	0.6906906906906907	0.37726723095526
YEL061C	-1	-/-	-970.7991644889116	-13330.692610397935	333	0.1555104800540906	0.6906906906906907	0.3775695284159613
YMR239C	-1	-/+	-971.1078757345676	-15900.726186662912	333	0.1554054054054054	0.6906906906906907	0.3778718258766626
YHR127W	0	0/-	-971.2214104011655	-23429.43051881157	1332	0.1554054054054054	0.6906906906906907	0.3778718258766626
YPL200W	-1	-/-	-971.2227899432182	-12708.113338425756	333	0.15530047265361244	0.6906906906906907	0.37817412333736394
YGL192W	-1	-/-	-971.224332973361	-12003.598994642496	333	0.15519568151147098	0.6906906906906907	0.3784764207980653
YDR028C	1	+/-	-971.2317297905684	-13281.66863398999	332	0.1557653405259609	0.6936936936936937	0.3784764207980653
YDR227W	-1	-/-	-971.3034814372659	-13174.314086452127	333	0.15566037735849056	0.6936936936936937	0.37877871825876663
YDR122W	-1	-/-	-971.3856512308121	-14531.32570759952	333	0.15555555555555556	0.6936936936936937	0.37908101571946795
YIL173W	-1	-/-	-971.3921540975571	-11334.880591534078	333	0.15545087483176312	0.6936936936936937	0.37938331318016927
YNL278W	1	+/-	-971.4154897630215	-13490.035951599479	332	0.15601882985877605	0.6966966966966966	0.37938331318016927
YBR301W	0	0/-	-971.4952094312757	-20570.268135887454	1332	0.15601882985877605	0.6966966966966966	0.37938331318016927
YJR043C	-1	-/-	-971.6534439921379	-13666.329762272537	333	0.15591397849462366	0.6966966966966966	0.37968561064087064
YDL008W	-1	-/-	-971.7997955232859	-12829.421515442431	333	0.15580926796507724	0.6966966966966966	0.37998790810157196
YOR311C	0	0/-	-972.212264155969	-21380.924547091126	1332	0.15580926796507724	0.6966966966966966	0.37998790810157196
YJR031C	-1	-/-	-972.2158391177654	-13662.62416126579	333	0.15570469798657718	0.6966966966966966	0.3802902055622733
YIR030C	0	0/0	-972.2423258386552	-20593.58124634251	1332	0.15570469798657718	0.6966966966966966	0.3802902055622733
YDR194C	-1	-/-	-972.2513755261898	-14051.082022152841	333	0.15560026827632462	0.6966966966966966	0.3805925030229746
YLL049W	0	0/-	-972.2823528833687	-20528.523047021008	1332	0.15560026827632462	0.6966966966966966	0.3805925030229746
YOR047C	1	+/+	-972.2996329069138	-14385.64636285603	332	0.15616621983914208	0.6996996996996997	0.3805925030229746
YGR090W	-1	-/-	-972.4071613699198	-14714.38407433033	333	0.15606162089752176	0.6996996996996997	0.3808948004836759
YNL094W	-1	-/-	-972.4379595816135	-12881.648621581495	333	0.15595716198125836	0.6996996996996997	0.3811970979443773
YMR204C	-1	-/-	-972.5594725608826	-12642.091842979193	333	0.15585284280936454	0.6996996996996997	0.3814993954050786
YGR152C	-1	-/-	-972.5847773998976	-15009.971891969442	333	0.1557486631016043	0.6996996996996997	0.3818016928657799
YLR224W	-1	-/-	-972.6881006136537	-11428.758399046957	333	0.15564462257849032	0.6996996996996997	0.38210399032648124
YML032C	-1	-/-	-972.709110379219	-13273.010056778789	333	0.15554072096128171	0.6996996996996997	0.3824062877871826
YIR029W	0	0/-	-972.8027427382767	-22300.874806107953	1332	0.15554072096128171	0.6996996996996997	0.3824062877871826
YDL037C	0	0/0	-972.8595301434398	-19974.556003471836	1332	0.15554072096128171	0.6996996996996997	0.3824062877871826
YBR098W	-1	-/-	-972.877870619297	-12453.400039851665	333	0.15543695797198132	0.6996996996996997	0.3827085852478839
YCR091W	-1	-/-	-973.0570107996464	-13588.65034095943	333	0.15533333333333332	0.6996996996996997	0.38301088270858524
YER180C	0	0/-	-973.1444798652083	-21226.680625726003	1332	0.15533333333333332	0.6996996996996997	0.38301088270858524
YLR267W	0	0/0	-973.1657611150295	-21920.454364195466	1332	0.15533333333333332	0.6996996996996997	0.38301088270858524
YJL200C	0	0/-	-973.2761926930398	-23235.80300236121	1332	0.15533333333333332	0.6996996996996997	0.38301088270858524
YGR198W	0	0/-	-973.3614857643843	-22018.17980786413	1332	0.15533333333333332	0.6996996996996997	0.38301088270858524
YLL034C	-1	-/-	-973.4008651673794	-16069.02731473744	333	0.1552298467688208	0.6996996996996997	0.38331318016928656
YGL106W	-1	-/-	-973.4378906488419	-13700.812701769173	333	0.15512649800266312	0.6996996996996997	0.38361547762998793
YDR223W	0	0/+	-973.4435801841319	-21820.084541993216	1332	0.15512649800266312	0.6996996996996997	0.38361547762998793
YER019C-A	-1	-/-	-973.4924703687429	-12136.804403275251	333	0.1550232867598137	0.6996996996996997	0.38391777509068925
YOR361C	-1	-/-	-973.6940285414457	-16295.7496560812	333	0.15492021276595744	0.6996996996996997	0.38422007255139057
YOR355W	-1	-/-	-973.7650873363018	-12898.223021037877	333	0.1548172757475083	0.6996996996996997	0.3845223700120919
YBR273C	-1	-/-	-973.7678756564856	-15515.242338642478	333	0.1547144754316069	0.6996996996996997	0.3848246674727932
YKL057C	-1	-/+	-973.7945954948664	-13518.416710168123	333	0.1546118115461181	0.6996996996996997	0.3851269649334946
YOR181W	-1	-/-	-973.9348725825548	-12540.43107740581	333	0.15450928381962864	0.6996996996996997	0.3854292623941959
YCR097WB	0	0/+	-973.9629792571068	-18283.736853435636	1332	0.15450928381962864	0.6996996996996997	0.3854292623941959
YIL080W	-1	-/0	-974.0280736684799	-11417.45181530714	333	0.15440689198144467	0.6996996996996997	0.3857315598548972
YPL152W	-1	-/-	-974.0325421020389	-14367.913742668927	333	0.1543046357615894	0.6996996996996997	0.3860338573155985
YDR072C	-1	-/-	-974.0458871424198	-12290.386928491294	333	0.1542025148908008	0.6996996996996997	0.3863361547762999
YOR190W	0	0/-	-974.2115999478847	-21232.610564607196	1332	0.1542025148908008	0.6996996996996997	0.3863361547762999
YEL036C	-1	-/-	-974.2749819159508	-13834.78707741946	333	0.1541005291005291	0.6996996996996997	0.3866384522370012
YGL247W	-1	-/+	-974.2798974141479	-13170.168527208269	333	0.15399867812293458	0.6996996996996997	0.38694074969770254
YOR284W	-1	-/0	-974.5498688369989	-12614.852196611464	333	0.15389696169088507	0.6996996996996997	0.38724304715840385
YOR222W	0	0/-	-974.574767306447	-20575.56368135009	1332	0.15389696169088507	0.6996996996996997	0.38724304715840385
YPR105C	-1	-/-	-974.6557982116938	-13270.565278716385	333	0.1537953795379538	0.6996996996996997	0.3875453446191052
YOL053C-A	0	0/-	-974.6577082872391	-18307.384454086423	1332	0.1537953795379538	0.6996996996996997	0.3875453446191052
YCR068W	0	0/-	-974.92558872886	-21320.192117815837	1332	0.1537953795379538	0.6996996996996997	0.3875453446191052
YDL140C	1	+/+	-974.9734866321087	-11190.20911084488	332	0.15435356200527706	0.7027027027027027	0.3875453446191052
YDL099W	-1	-/-	-975.052021831274	-13615.368685171008	333	0.15425181278839814	0.7027027027027027	0.38784764207980654
YBR094W	0	0/0	-975.1317057134584	-21202.190872284584	1332	0.15425181278839814	0.7027027027027027	0.38784764207980654
YBL020W	-1	-/-	-975.2899365723133	-12380.785671807826	333	0.1541501976284585	0.7027027027027027	0.38814993954050786
YBR101C	0	0/-	-975.489971106872	-22768.50750412047	1332	0.1541501976284585	0.7027027027027027	0.38814993954050786
YDR356W	-1	-/-	-975.6107055991888	-12793.766890440136	333	0.15404871626069783	0.7027027027027027	0.3884522370012092
YLR467W	-1	-/-	-976.2403230071068	-11865.587707672268	333	0.15394736842105264	0.7027027027027027	0.3887545344619105
YIL135C	-1	-/-	-976.3437107056379	-12770.794518873096	333	0.15384615384615385	0.7027027027027027	0.38905683192261187
YDR027C	-1	-/-	-976.4589823484421	-12560.540418948978	333	0.15374507227332457	0.7027027027027027	0.3893591293833132
YEL064C	0	0/-	-976.5798834376037	-20676.258986338507	1332	0.15374507227332457	0.7027027027027027	0.3893591293833132
YHR166C	-1	-/-	-976.7507396489382	-12709.673365674913	333	0.15364412344057782	0.7027027027027027	0.3896614268440145
YDR429C	-1	-/-	-976.8027755245566	-14976.71255492419	333	0.15354330708661418	0.7027027027027027	0.3899637243047158
YLR454W	0	0/0	-976.8221230190247	-21958.877365345135	1332	0.15354330708661418	0.7027027027027027	0.3899637243047158
YOR107W	0	0/-	-976.963608853519	-22199.577791048214	1332	0.15354330708661418	0.7027027027027027	0.3899637243047158
YOR232W	-1	-/-	-976.9853729307652	-14523.210219360888	333	0.15344262295081967	0.7027027027027027	0.3902660217654172
YDR034C	0	0/+	-977.0702648861334	-20739.89585015725	1332	0.15344262295081967	0.7027027027027027	0.3902660217654172
YOR165W	0	0/-	-977.3141337465495	-23434.0222358983	1332	0.15344262295081967	0.7027027027027027	0.3902660217654172
YLR192C	-1	-/-	-977.3209343403578	-14113.01761545986	333	0.15334207077326342	0.7027027027027027	0.3905683192261185
YOR220W	0	0/0	-977.3648851290345	-25834.234815804288	1332	0.15334207077326342	0.7027027027027027	0.3905683192261185
YNL151C	-1	-/-	-977.5516071841121	-16503.33421638608	333	0.15324165029469547	0.7027027027027027	0.3908706166868198
YMR268W-A	0	0/-	-977.5841424912214	-18570.76807244867	1332	0.15324165029469547	0.7027027027027027	0.3908706166868198
YDR465C	-1	-/-	-977.6114224493504	-15698.785189062357	333	0.1531413612565445	0.7027027027027027	0.39117291414752114
YMR236W	1	+/+	-977.6187187954783	-13084.559147812426	332	0.15369522563767168	0.7057057057057057	0.39117291414752114
YNL289W	0	0/-	-977.7180367447436	-20619.655413499102	1332	0.15369522563767168	0.7057057057057057	0.39117291414752114
YGL169W	-1	-/-	-978.0093764811754	-15149.305868417025	333	0.15359477124183007	0.7057057057057057	0.3914752116082225
YJR021C	-1	-/-	-978.0130442082882	-14355.799130909145	333	0.1534944480731548	0.7057057057057057	0.39177750906892383
YJL029C	-1	-/-	-978.0767802298069	-13220.361765630543	333	0.15339425587467362	0.7057057057057057	0.39207980652962515
YBR090C-A	1	+/+	-978.2208217382431	-10919.953771352768	332	0.15394651011089366	0.7087087087087087	0.39207980652962515
YCR066W	-1	-/-	-978.2221572995186	-12827.945548407733	333	0.15384615384615385	0.7087087087087087	0.39238210399032647
YDL245C	-1	-/-	-978.2314565181732	-12839.24413330853	333	0.15374592833876222	0.7087087087087087	0.3926844014510278
YDL019C	-1	-/-	-978.3498532660306	-13472.241965427995	333	0.15364583333333334	0.7087087087087087	0.39298669891172916
YPL237W	-1	-/-	-978.4694999232888	-15247.198629312217	333	0.15354586857514638	0.7087087087087087	0.3932889963724305
YLR289W	0	0/0	-978.4731597602367	-22184.63839287567	1332	0.15354586857514638	0.7087087087087087	0.3932889963724305
YDR231C	-1	-/-	-978.831031599082	-14393.374294304289	333	0.15344603381014305	0.7087087087087087	0.3935912938331318
YNL130C-A	0	0/0	-978.9631496965885	-18992.932135507464	1332	0.15344603381014305	0.7087087087087087	0.3935912938331318
YPR128C	-1	-/-	-979.3612298667431	-13893.377287723124	333	0.15334632878492527	0.7087087087087087	0.3938935912938331
YGL221C	0	0/0	-979.4394917646423	-23516.35045052413	1332	0.15334632878492527	0.7087087087087087	0.3938935912938331
YNL244C	-1	-/-	-979.5058143436909	-14915.19484963268	333	0.15324675324675324	0.7087087087087087	0.3941958887545345
YPL153C	-1	-/-	-979.6430831849575	-13366.915982276201	333	0.15314730694354314	0.7087087087087087	0.3944981862152358
YBR208C	0	0/0	-979.7177177295089	-20213.9444808634	1332	0.15314730694354314	0.7087087087087087	0.3944981862152358
YNL188W	-1	-/-	-979.7381909154356	-14319.781153526157	333	0.15304798962386512	0.7087087087087087	0.3948004836759371
YOL076W	-1	-/-	-979.8846973627806	-14488.836866408587	333	0.15294880103694103	0.7087087087087087	0.39510278113663844
YPR041W	-1	-/-	-979.9443158209324	-15238.934145659208	333	0.15284974093264247	0.7087087087087087	0.3954050785973398
YKL116C	0	0/+	-980.3451236784458	-22018.945020178333	1332	0.15284974093264247	0.7087087087087087	0.3954050785973398
YPL208W	-1	-/-	-980.4698290373199	-13274.272897377145	333	0.15275080906148866	0.7087087087087087	0.3957073760580411
YIR002C	-1	-/-	-980.4942367114127	-13956.497726459056	333	0.15265200517464425	0.7087087087087087	0.39600967351874244
YPR138C	-1	-/-	-980.6359691098332	-11378.99065285176	333	0.15255332902391727	0.7087087087087087	0.39631197097944376
YKR002W	-1	-/-	-981.1970377489924	-13448.479842193425	333	0.1524547803617571	0.7087087087087087	0.3966142684401451
YER157W	-1	-/-	-981.3037692680955	-12893.80377266556	333	0.15235635894125243	0.7087087087087087	0.39691656590084645
YBR103W	1	+/+	-981.7753198295832	-14910.656509585679	332	0.1529032258064516	0.7117117117117117	0.39691656590084645
YGR281W	-1	-/-	-981.8484054803848	-12388.663698539138	333	0.1528046421663443	0.7117117117117117	0.39721886336154777
YMR197C	-1	-/-	-981.8516884371638	-15178.644597247243	333	0.15270618556701032	0.7117117117117117	0.3975211608222491
YDR022C	-1	-/-	-982.0034163147211	-14051.331368252635	333	0.15260785576303929	0.7117117117117117	0.3978234582829504
YOR259C	-1	-/+	-982.096543058753	-14570.828303188086	333	0.1525096525096525	0.7117117117117117	0.3981257557436518
YIR008C	-1	-/-	-982.0999991893768	-13222.582460157573	333	0.15241157556270096	0.7117117117117117	0.3984280532043531
YCR035C	-1	-/-	-982.1167676812038	-14309.657584364526	333	0.15231362467866325	0.7117117117117117	0.3987303506650544
YNL082W	-1	-/-	-982.1277307420969	-13618.491358183324	333	0.15221579961464354	0.7117117117117117	0.39903264812575573
YBL011W	-1	-/-	-982.427148014307	-12390.073564998806	333	0.1521181001283697	0.7117117117117117	0.39933494558645705
YHL011C	-1	-/-	-982.4392452985048	-15923.463604927063	333	0.15202052597819116	0.7117117117117117	0.3996372430471584
YCR014C	-1	-/-	-982.5054470896721	-12994.140793561935	333	0.1519230769230769	0.7117117117117117	0.39993954050785974
YHR120W	-1	-/-	-982.5092018134892	-13709.832222040743	333	0.1518257527226137	0.7117117117117117	0.40024183796856105
YEL025C	0	0/0	-982.5168933272362	-20286.46564530162	1332	0.1518257527226137	0.7117117117117117	0.40024183796856105
YDL155W	-1	-/-	-982.5695081800222	-14094.516496896744	333	0.15172855313700384	0.7117117117117117	0.40054413542926237
YDR495C	-1	-/-	-982.5868054628372	-12826.651553072035	333	0.15163147792706333	0.7117117117117117	0.40084643288996374
YNL077W	0	0/-	-982.6627269117162	-22969.904028109275	1332	0.15163147792706333	0.7117117117117117	0.40084643288996374
YER050C	0	0/-	-982.7694479527418	-24970.173747385154	1332	0.15163147792706333	0.7117117117117117	0.40084643288996374
YBR023C	-1	-/-	-982.8151599764824	-12349.543943144381	333	0.15153452685421995	0.7117117117117117	0.40114873035066506
YBR293W	-1	-/-	-982.8709097504616	-12715.932544015348	333	0.15143769968051118	0.7117117117117117	0.4014510278113664
YIL085C	-1	-/-	-983.0433746278286	-13985.438555210829	333	0.15134099616858238	0.7117117117117117	0.4017533252720677
YGR218W	-1	-/-	-983.0724379122257	-12396.854190243408	333	0.15124441608168473	0.7117117117117117	0.40205562273276907
YDR315C	0	0/-	-983.1809457167983	-22340.462839091197	1332	0.15124441608168473	0.7117117117117117	0.40205562273276907
YGR243W	0	0/-	-983.2359601912322	-24627.79712944629	1332	0.15124441608168473	0.7117117117117117	0.40205562273276907
YNL275W	-1	-/-	-983.2442469596863	-12029.211257386953	333	0.15114795918367346	0.7117117117117117	0.4023579201934704
YDL220C	-1	-/-	-983.2681681513786	-11170.704532638192	333	0.15105162523900573	0.7117117117117117	0.4026602176541717
YOR144C	-1	-/-	-983.5450090318918	-13538.757618650794	333	0.15095541401273885	0.7117117117117117	0.402962515114873
YMR081C	-1	-/-	-983.7671258226037	-14096.934331528842	333	0.15085932527052834	0.7117117117117117	0.40326481257557434
YBR042C	-1	-/-	-983.8202455937862	-12514.503748208284	333	0.15076335877862596	0.7117117117117117	0.4035671100362757
YOL025W	0	0/-	-983.8241469357163	-22264.95515715517	1332	0.15076335877862596	0.7117117117117117	0.4035671100362757
YLR106C	-1	-/-	-983.9589945375919	-12911.818608552217	333	0.15066751430387795	0.7117117117117117	0.40386940749697703
YOR062C	0	0/-	-984.1082401219755	-23739.32141078636	1332	0.15066751430387795	0.7117117117117117	0.40386940749697703
YIL112W	-1	-/-	-984.3843222856522	-13523.389473244548	333	0.150571791613723	0.7117117117117117	0.40417170495767835
YEL007W	0	0/0	-984.4391389071243	-19062.69219082594	1332	0.150571791613723	0.7117117117117117	0.40417170495767835
YER162C	-1	-/+	-984.5585872679949	-14558.598389133811	333	0.15047619047619049	0.7117117117117117	0.40447400241837966
YOR372C	1	+/+	-984.5657945424318	-12781.365426719189	332	0.15101522842639595	0.7147147147147147	0.40447400241837966
YLR039C	-1	-/-	-984.6542035639286	-13411.823298737407	333	0.15091946734305645	0.7147147147147147	0.40477629987908104
YHR096C	-1	-/-	-984.7822998426855	-14825.744104716927	333	0.15082382762991128	0.7147147147147147	0.40507859733978235
YNR007C	-1	-/-	-984.8173194862902	-15977.87501426367	333	0.15072830905636478	0.7147147147147147	0.40538089480048367
YDR534C	0	0/-	-984.8416975270957	-21146.789838580764	1332	0.15072830905636478	0.7147147147147147	0.40538089480048367
YMR132C	0	0/0	-985.10864918679	-22488.598211200908	1332	0.15072830905636478	0.7147147147147147	0.40538089480048367
YML051W	-1	-/+	-985.3800936043262	-12020.248316638172	333	0.15063291139240506	0.7147147147147147	0.405683192261185
YLR121C	0	0/-	-985.4814824350178	-21109.702300527133	1332	0.15063291139240506	0.7147147147147147	0.405683192261185
YJR064W	-1	-/-	-985.4901357367635	-14785.31520653516	333	0.15053763440860216	0.7147147147147147	0.40598548972188636
YJL155C	0	0/0	-985.5436866502278	-26820.498057282995	1332	0.15053763440860216	0.7147147147147147	0.40598548972188636
YGL064C	0	0/-	-985.5849293265492	-22653.879586698487	1332	0.15053763440860216	0.7147147147147147	0.40598548972188636
YGL032C	-1	-/-	-985.6397385969758	-12832.08024380356	333	0.1504424778761062	0.7147147147147147	0.4062877871825877
YHR134W	0	0/-	-985.6665228810161	-20887.304651765153	1332	0.1504424778761062	0.7147147147147147	0.4062877871825877
YDR101C	-1	-/-	-985.7335755079985	-16244.787969976664	333	0.15034744156664562	0.7147147147147147	0.406590084643289
YER124C	0	0/-	-985.7656373362988	-21154.092541610822	1332	0.15034744156664562	0.7147147147147147	0.406590084643289
YNL207W	-1	-/-	-985.8913291543722	-15181.343129880726	333	0.15025252525252525	0.7147147147147147	0.4068923821039903
YOR081C	-1	-/-	-985.8928670361638	-12914.738147161901	333	0.1501577287066246	0.7147147147147147	0.40719467956469163
YER019W	-1	-/-	-986.0951003879309	-11813.017084240913	333	0.15006305170239598	0.7147147147147147	0.407496977025393
YIL110W	-1	-/-	-986.2768892422318	-16251.601119421422	333	0.14996849401386264	0.7147147147147147	0.4077992744860943
YPR188C	-1	-/-	-986.4179459665902	-13420.577369483188	333	0.14987405541561713	0.7147147147147147	0.40810157194679564
YGL014W	-1	-/-	-986.6408684067428	-13220.609089095145	333	0.14977973568281938	0.7147147147147147	0.40840386940749696
YPR112C	-1	-/-	-986.7324138581753	-15785.699746057391	333	0.14968553459119496	0.7147147147147147	0.40870616686819833
YMR308C	-1	-/-	-986.7551457583904	-15605.071460038424	333	0.14959145191703332	0.7147147147147147	0.40900846432889965
YBR295W	-1	-/-	-986.7876739874482	-13106.84618693078	333	0.14949748743718594	0.7147147147147147	0.40931076178960096
YPL057C	-1	-/-	-986.8995781466365	-13660.823647558223	333	0.14940364092906466	0.7147147147147147	0.4096130592503023
YDL165W	1	+/+	-987.0252465121448	-12650.813079316169	332	0.14993726474278546	0.7177177177177178	0.4096130592503023
YMR224C	-1	-/-	-987.1340494155884	-12811.630308836699	333	0.14984326018808777	0.7177177177177178	0.40991535671100365
YGR145W	-1	-/-	-987.174692928791	-17095.109036259353	333	0.14974937343358397	0.7177177177177178	0.41021765417170497
YPL148C	0	0/-	-987.1773774549365	-21285.161138627678	1332	0.14974937343358397	0.7177177177177178	0.41021765417170497
YNL014W	-1	-/-	-987.1931403279305	-13391.355982154608	333	0.14965560425798372	0.7177177177177178	0.4105199516324063
YPR073C	-1	-/-	-987.2028142511845	-13539.183223679662	333	0.14956195244055068	0.7177177177177178	0.4108222490931076
YER037W	0	0/-	-987.3648168109357	-23201.87606251659	1332	0.14956195244055068	0.7177177177177178	0.4108222490931076
YOR209C	-1	-/-	-987.4951677322388	-14710.430527038872	333	0.14946841776110067	0.7177177177177178	0.4111245465538089
YHL020C	1	+/+	-987.5313521251082	-13439.465510435402	332	0.15	0.7207207207207207	0.4111245465538089
YMR098C	0	0/-	-987.6190358093008	-22588.912080441136	1332	0.15	0.7207207207207207	0.4111245465538089
YKL196C	-1	-/-	-987.6309842914343	-14688.444290816784	333	0.14990630855715179	0.7207207207207207	0.4114268440145103
YKR030W	0	0/0	-987.6370765389875	-21200.063931505196	1332	0.14990630855715179	0.7207207207207207	0.4114268440145103
YBR111W-A	1	+/+	-987.7162053585052	-10937.965063393116	332	0.15043695380774033	0.7237237237237237	0.4114268440145103
YDR410C	0	0/-	-987.9318809052929	-21920.29976537358	1332	0.15043695380774033	0.7237237237237237	0.4114268440145103
YFL011W-A	-1	-/-	-987.9460693597794	-10838.810123205185	333	0.1503431066749844	0.7237237237237237	0.4117291414752116
YHR139C	-1	-/-	-987.9465655088425	-15070.56213581562	333	0.1502493765586035	0.7237237237237237	0.41203143893591293
YDR190C	1	+/+	-987.9828903451562	-15570.124694891274	332	0.15077881619937694	0.7267267267267268	0.41203143893591293
YER127W	-1	-/-	-988.0658404752612	-16722.990941025317	333	0.1506849315068493	0.7267267267267268	0.41233373639661425
YDR097C	-1	-/-	-988.2509339186363	-14290.316850907635	333	0.15059116365899192	0.7267267267267268	0.4126360338573156
YDR118W	-1	-/-	-988.2762566357851	-12573.834238260984	333	0.15049751243781095	0.7267267267267268	0.41293833131801694
YEL069C	-1	-/-	-988.4112094044685	-12433.416124641895	333	0.15040397762585456	0.7267267267267268	0.41324062877871826
YPL096W	-1	-/-	-988.5697221010923	-14359.01227156818	333	0.15031055900621118	0.7267267267267268	0.4135429262394196
YKL200C	-1	-/-	-988.6741952896118	-10971.355173170567	333	0.15021725636250777	0.7267267267267268	0.41384522370012095
YOR280C	0	0/0	-988.7834257483482	-21727.945422064513	1332	0.15021725636250777	0.7267267267267268	0.41384522370012095
[truncated: 3,961 more rows]
