# Supplementary material for: Revisiting co-expression-based automated function prediction in yeast with neural networks and updated Gene Ontology annotations
Source: PLoS One. 2026 Apr 16;21(4):e0322689. doi: 10.1371/journal.pone.0322689 (PMC13086303; doi:10.1371/journal.pone.0322689)
Supplement: S1 File — A zip file of tables in csv format containing individual genes ranked by their predicted involvement in each predicted GO term. These predictions were made by Model 1 as described in Table A of S1 Text. (ZIP) [file pone.0322689.s002.zip › GO0006383_SingleGeneRanking.csv]

Gene	Label	Annos	Score	Background Score	Num pos pairs	Precision	Recall	False Positive Rate
YDR101C	-1	-/-	-192.50400805473328	-25345.43116378784	39	0.0	0.0	0.000277623542476402
YLR002C	-1	-/-	-193.71589708328247	-24033.919541478157	39	0.0	0.0	0.000555247084952804
YDL031W	-1	-/-	-196.22877717018127	-24902.681438088417	39	0.0	0.0	0.000832870627429206
YKR056W	-1	-/-	-196.45671463012695	-26090.15963935852	39	0.0	0.0	0.001110494169905608
YIL110W	-1	-/-	-196.92252588272095	-23643.091755628586	39	0.0	0.0	0.00138811771238201
YHR143W-A	1	+/+	-197.25133109092712	-23614.24310851097	38	0.16666666666666666	0.02564102564102564	0.00138811771238201
YLR051C	-1	-/-	-198.04669666290283	-24064.18745493889	39	0.14285714285714285	0.02564102564102564	0.001665741254858412
YIL103W	-1	-/-	-199.1273283958435	-23222.591858148575	39	0.125	0.02564102564102564	0.001943364797334814
YGR195W	-1	-/-	-200.3425612449646	-25468.385598659515	39	0.1111111111111111	0.02564102564102564	0.002220988339811216
YJR042W	-1	-/-	-200.68328499794006	-25019.560383558273	39	0.1	0.02564102564102564	0.002498611882287618
YNL119W	-1	-/-	-200.98102951049805	-24435.38949584961	39	0.09090909090909091	0.02564102564102564	0.00277623542476402
YJL011C	1	+/+	-201.1220428943634	-25616.61846637726	38	0.16666666666666666	0.05128205128205128	0.00277623542476402
YDR083W	-1	-/-	-201.33095169067383	-24990.48650097847	39	0.15384615384615385	0.05128205128205128	0.003053858967240422
YFL002C	-1	-/-	-202.35208892822266	-24893.337268829346	39	0.14285714285714285	0.05128205128205128	0.003331482509716824
YLR003C	-1	-/0	-203.47605323791504	-24913.518362283707	39	0.13333333333333333	0.05128205128205128	0.003609106052193226
YKL099C	-1	-/-	-203.57857704162598	-25298.05418086052	39	0.125	0.05128205128205128	0.003886729594669628
YLR384C	-1	-/-	-203.91270565986633	-25568.187214374542	39	0.11764705882352941	0.05128205128205128	0.00416435313714603
YOR116C	1	+/+	-204.3192322254181	-26326.04458785057	38	0.16666666666666666	0.07692307692307693	0.00416435313714603
YGL070C	-1	-/-	-205.085143327713	-25750.155977487564	39	0.15789473684210525	0.07692307692307693	0.004441976679622432
YIL021W	-1	-/-	-205.19807887077332	-24601.364035606384	39	0.15	0.07692307692307693	0.004719600222098834
YHR081W	-1	-/-	-205.23383140563965	-25149.318811655045	39	0.14285714285714285	0.07692307692307693	0.004997223764575236
YDL112W	-1	-/-	-205.27946066856384	-24641.052787065506	39	0.13636363636363635	0.07692307692307693	0.005274847307051638
YPL146C	-1	-/-	-205.78205132484436	-25461.37405872345	39	0.13043478260869565	0.07692307692307693	0.00555247084952804
YKL014C	-1	-/-	-205.83982825279236	-26223.082529067993	39	0.125	0.07692307692307693	0.005830094392004442
YDR045C	1	+/+	-205.85230016708374	-25687.2962539196	38	0.16	0.10256410256410256	0.005830094392004442
YOR207C	1	+/+	-205.96068286895752	-25757.542998075485	38	0.19230769230769232	0.1282051282051282	0.005830094392004442
YNL207W	-1	-/-	-206.04799056053162	-26517.139768600464	39	0.18518518518518517	0.1282051282051282	0.006107717934480844
YKL144C	1	+/+	-206.18002080917358	-24650.38905763626	38	0.21428571428571427	0.15384615384615385	0.006107717934480844
YMR033W	-1	-/-	-206.8565754890442	-25100.382855415344	39	0.20689655172413793	0.15384615384615385	0.006385341476957246
YLR435W	-1	-/-	-207.2381889820099	-26394.79265332222	39	0.2	0.15384615384615385	0.006662965019433648
YJL010C	-1	-/-	-207.35542607307434	-25822.66003227234	39	0.1935483870967742	0.15384615384615385	0.00694058856191005
YIL118W	-1	-/-	-207.51126956939697	-24685.81635117531	39	0.1875	0.15384615384615385	0.007218212104386452
YKL154W	-1	-/-	-207.75117135047913	-25393.257616758347	39	0.18181818181818182	0.15384615384615385	0.007495835646862854
YPL210C	-1	-/-	-208.37034511566162	-26309.747616529465	39	0.17647058823529413	0.15384615384615385	0.007773459189339256
YPR110C	1	+/+	-209.27171087265015	-25570.914917707443	38	0.2	0.1794871794871795	0.007773459189339256
YMR080C	-1	-/-	-209.33635187149048	-25615.744285345078	39	0.19444444444444445	0.1794871794871795	0.008051082731815658
YML080W	-1	-/-	-209.64495205879211	-27313.602925539017	39	0.1891891891891892	0.1794871794871795	0.00832870627429206
YOL149W	-1	-/-	-210.02480101585388	-26385.433306455612	39	0.18421052631578946	0.1794871794871795	0.008606329816768461
YLR222C	-1	-/-	-210.1041407585144	-27278.922351121902	39	0.1794871794871795	0.1794871794871795	0.008883953359244865
YOR224C	1	+/+	-210.27035117149353	-26723.391053199768	38	0.2	0.20512820512820512	0.008883953359244865
YDL148C	-1	-/-	-210.80101585388184	-25502.133709192276	39	0.1951219512195122	0.20512820512820512	0.009161576901721266
YDR120C	-1	-/-	-210.80237126350403	-27279.068464279175	39	0.19047619047619047	0.20512820512820512	0.009439200444197668
YGL246C	-1	-/-	-211.06261825561523	-25479.8445789814	39	0.18604651162790697	0.20512820512820512	0.00971682398667407
YPR112C	-1	-/-	-211.1830427646637	-25656.056555509567	39	0.18181818181818182	0.20512820512820512	0.009994447529150472
YPL126W	-1	-/-	-211.3149859905243	-27059.914687156677	39	0.17777777777777778	0.20512820512820512	0.010272071071626874
YPR190C	1	+/+	-211.55817794799805	-27016.842900037766	38	0.1956521739130435	0.23076923076923078	0.010272071071626874
YDR245W	-1	-/-	-212.09740352630615	-26167.386651992798	39	0.19148936170212766	0.23076923076923078	0.010549694614103275
YJL025W	-1	-/-	-212.6009545326233	-26533.116698026657	39	0.1875	0.23076923076923078	0.010827318156579679
YER151C	-1	-/-	-212.85379004478455	-24357.082374095917	39	0.1836734693877551	0.23076923076923078	0.01110494169905608
YLR285W	-1	-/-	-213.26154398918152	-25265.554104566574	39	0.18	0.23076923076923078	0.011382565241532482
YLR291C	-1	-/-	-214.0342354774475	-24918.600317955017	39	0.17647058823529413	0.23076923076923078	0.011660188784008884
YGL016W	-1	-/0	-214.31430864334106	-24913.533083438873	39	0.17307692307692307	0.23076923076923078	0.011937812326485286
YPL157W	-1	-/-	-214.34066224098206	-24400.50817847252	39	0.16981132075471697	0.23076923076923078	0.012215435868961688
YPL217C	-1	-/-	-214.406240940094	-24715.819224119186	39	0.16666666666666666	0.23076923076923078	0.01249305941143809
YMR211W	-1	-/-	-214.50973463058472	-26679.090292692184	39	0.16363636363636364	0.23076923076923078	0.012770682953914493
YNL153C	-1	-/-	-214.9897632598877	-26002.252368450165	39	0.16071428571428573	0.23076923076923078	0.013048306496390895
YDR121W	-1	-/-	-215.2946937084198	-26123.175659894943	39	0.15789473684210525	0.23076923076923078	0.013325930038867296
YMR239C	-1	-/-	-215.3974289894104	-27362.101380586624	39	0.15517241379310345	0.23076923076923078	0.013603553581343698
YNL201C	-1	-/-	-215.4687144756317	-26530.13484764099	39	0.15254237288135594	0.23076923076923078	0.0138811771238201
YLL011W	-1	-/-	-215.52338194847107	-27681.996735095978	39	0.15	0.23076923076923078	0.014158800666296502
YPL235W	-1	-/-	-215.56867337226868	-25962.231672286987	39	0.14754098360655737	0.23076923076923078	0.014436424208772903
YKL021C	-1	-/-	-215.78926706314087	-26067.51007294655	39	0.14516129032258066	0.23076923076923078	0.014714047751249307
YKL110C	-1	-/-	-215.83720231056213	-24790.014152765274	39	0.14285714285714285	0.23076923076923078	0.014991671293725709
YJR132W	-1	-/0	-215.98765015602112	-24742.604140281677	39	0.140625	0.23076923076923078	0.01526929483620211
YKR026C	-1	-/-	-216.0196943283081	-25977.29777407646	39	0.13846153846153847	0.23076923076923078	0.015546918378678512
YLR405W	-1	-/-	-216.11986231803894	-25618.114760398865	39	0.13636363636363635	0.23076923076923078	0.015824541921154914
YDR312W	-1	-/-	-216.25445532798767	-26721.609218358994	39	0.13432835820895522	0.23076923076923078	0.016102165463631316
YOR243C	-1	-/-	-216.3073010444641	-25508.998094797134	39	0.1323529411764706	0.23076923076923078	0.016379789006107717
YMR129W	-1	-/-	-216.75426292419434	-25423.739587306976	39	0.13043478260869565	0.23076923076923078	0.01665741254858412
YML097C	-1	-/-	-216.93471717834473	-26139.051709651947	39	0.12857142857142856	0.23076923076923078	0.01693503609106052
YDR165W	-1	-/-	-217.0248613357544	-25811.76853632927	39	0.1267605633802817	0.23076923076923078	0.017212659633536923
YNL002C	-1	-/-	-217.0395634174347	-25694.268377542496	39	0.125	0.23076923076923078	0.017490283176013324
YLR052W	-1	-/-	-217.09220671653748	-26399.59233188629	39	0.1232876712328767	0.23076923076923078	0.01776790671848973
YCL031C	-1	-/-	-217.13593983650208	-25542.745933294296	39	0.12162162162162163	0.23076923076923078	0.01804553026096613
YOL061W	-1	-/-	-217.14407205581665	-25155.909739494324	39	0.12	0.23076923076923078	0.018323153803442533
YIL085C	-1	-/-	-217.51548647880554	-24880.930819511414	39	0.11842105263157894	0.23076923076923078	0.018600777345918935
YNL163C	-1	-/-	-217.68765544891357	-27194.692160964012	39	0.11688311688311688	0.23076923076923078	0.018878400888395337
YNR024W	0	0/-	-217.74454081058502	-44744.275016605854	156	0.11688311688311688	0.23076923076923078	0.018878400888395337
YIL016W	-1	-/-	-217.75730109214783	-27403.659093618393	39	0.11538461538461539	0.23076923076923078	0.019156024430871738
YPL239W	-1	-/-	-218.00507998466492	-25063.06108903885	39	0.11392405063291139	0.23076923076923078	0.01943364797334814
YLL035W	-1	-/-	-218.22215938568115	-26951.24254655838	39	0.1125	0.23076923076923078	0.019711271515824542
YLR147C	-1	-/-	-218.3961546421051	-24553.793606042862	39	0.1111111111111111	0.23076923076923078	0.019988895058300944
YML065W	-1	-/-	-218.7454080581665	-28063.90668988228	39	0.10975609756097561	0.23076923076923078	0.020266518600777345
YNL151C	1	+/+	-218.78780245780945	-26563.126164913177	38	0.12048192771084337	0.2564102564102564	0.020266518600777345
YHR013C	-1	-/-	-218.86797428131104	-26663.954642534256	39	0.11904761904761904	0.2564102564102564	0.020544142143253747
YDR172W	-1	-/-	-219.0247175693512	-25616.532413721085	39	0.11764705882352941	0.2564102564102564	0.02082176568573015
YKL006C-A	-1	-/-	-219.45876455307007	-25710.56392478943	39	0.11627906976744186	0.2564102564102564	0.02109938922820655
YOR205C	0	0/-	-219.50913268327713	-44023.74819427729	156	0.11627906976744186	0.2564102564102564	0.02109938922820655
YCL054W	-1	-/-	-219.67294001579285	-25395.62508893013	39	0.11494252873563218	0.2564102564102564	0.021377012770682952
YJL208C	-1	-/-	-219.7297146320343	-26718.39974308014	39	0.11363636363636363	0.2564102564102564	0.021654636313159357
YLR336C	0	0/-	-219.750148832798	-44076.36063557863	156	0.11363636363636363	0.2564102564102564	0.021654636313159357
YHR065C	-1	-/-	-219.81517052650452	-27617.54254412651	39	0.11235955056179775	0.2564102564102564	0.02193225985563576
YER082C	-1	-/-	-220.00125670433044	-27988.66786146164	39	0.1111111111111111	0.2564102564102564	0.02220988339811216
YMR309C	-1	-/-	-220.12010955810547	-26716.112733125687	39	0.10989010989010989	0.2564102564102564	0.022487506940588563
YOR341W	-1	-/-	-220.1310133934021	-26015.789673805237	39	0.10869565217391304	0.2564102564102564	0.022765130483064965
YLR186W	-1	-/-	-220.13828659057617	-25484.28787779808	39	0.10752688172043011	0.2564102564102564	0.023042754025541366
YPR060C	0	0/0	-220.1713011264801	-44351.62554639578	156	0.10752688172043011	0.2564102564102564	0.023042754025541366
YKL186C	-1	-/-	-220.2793481349945	-25901.91679406166	39	0.10638297872340426	0.2564102564102564	0.023320377568017768
YMR005W	-1	-/-	-220.55431652069092	-26512.840880393982	39	0.10526315789473684	0.2564102564102564	0.02359800111049417
YGR072W	-1	-/-	-220.57027196884155	-25632.859821796417	39	0.10416666666666667	0.2564102564102564	0.02387562465297057
YGL211W	-1	-/-	-220.60232949256897	-26679.57851457596	39	0.10309278350515463	0.2564102564102564	0.024153248195446973
YDR152W	0	0/-	-220.64459949731827	-43858.45193618536	156	0.10309278350515463	0.2564102564102564	0.024153248195446973
YOR061W	1	+/+	-220.79178643226624	-27158.085695266724	38	0.11224489795918367	0.28205128205128205	0.024153248195446973
YJR041C	0	0/-	-220.93212699890137	-44025.72651785612	156	0.11224489795918367	0.28205128205128205	0.024153248195446973
YGR145W	-1	-/-	-221.03412795066833	-27617.77068424225	39	0.1111111111111111	0.28205128205128205	0.024430871737923375
YOR340C	-1	-/-	-221.06674528121948	-28132.512312412262	39	0.11	0.28205128205128205	0.024708495280399777
YDR429C	-1	-/-	-221.17150568962097	-26345.443704128265	39	0.10891089108910891	0.28205128205128205	0.02498611882287618
YNL232W	-1	-/-	-221.24838376045227	-26804.952088594437	39	0.10784313725490197	0.28205128205128205	0.02526374236535258
YDR198C	-1	-/-	-221.52710962295532	-25813.00114297867	39	0.10679611650485436	0.28205128205128205	0.025541365907828985
YBR055C	-1	-/-	-221.59254431724548	-26406.52168250084	39	0.10576923076923077	0.28205128205128205	0.025818989450305387
YFL017W-A	-1	-/-	-221.6686568260193	-25152.619832754135	39	0.10476190476190476	0.28205128205128205	0.02609661299278179
YOR294W	-1	-/-	-221.83653163909912	-26147.545122623444	39	0.10377358490566038	0.28205128205128205	0.02637423653525819
YDR228C	-1	-/-	-221.84525060653687	-25223.206998348236	39	0.102803738317757	0.28205128205128205	0.026651860077734593
YBR061C	-1	-/-	-221.87753129005432	-25641.04249405861	39	0.10185185185185185	0.28205128205128205	0.026929483620210994
YDL043C	-1	-/-	-221.89731168746948	-24175.931588172913	39	0.10091743119266056	0.28205128205128205	0.027207107162687396
YCR020W-B	-1	-/-	-222.03544521331787	-25810.392104625702	39	0.1	0.28205128205128205	0.027484730705163798
YPR144C	-1	-/-	-222.11924481391907	-27467.012996673584	39	0.0990990990990991	0.28205128205128205	0.0277623542476402
YHR085W	-1	-/-	-222.15024423599243	-26356.86811351776	39	0.09821428571428571	0.28205128205128205	0.0280399777901166
YLL034C	-1	-/-	-222.55410766601562	-26886.91739487648	39	0.09734513274336283	0.28205128205128205	0.028317601332593003
YJL125C	-1	-/-	-222.5654697418213	-26157.346848249435	39	0.09649122807017543	0.28205128205128205	0.028595224875069405
YDR346C	-1	-/-	-222.59328246116638	-25202.93506669998	39	0.09565217391304348	0.28205128205128205	0.028872848417545807
YGL120C	-1	-/-	-222.75861978530884	-25465.566304445267	39	0.09482758620689655	0.28205128205128205	0.02915047196002221
YOR143C	-1	-/-	-222.7827820777893	-27966.392630815506	39	0.09401709401709402	0.28205128205128205	0.029428095502498614
YPL227C	-1	-/-	-222.8005187511444	-26028.53646993637	39	0.09322033898305085	0.28205128205128205	0.029705719044975015
YPR169W	0	0/-	-222.83026498556137	-45034.98604607582	156	0.09322033898305085	0.28205128205128205	0.029705719044975015
YJR032W	0	0/-	-222.89873510599136	-43476.98713487387	156	0.09322033898305085	0.28205128205128205	0.029705719044975015
YNL256W	-1	-/-	-222.91112565994263	-26829.496568202972	39	0.09243697478991597	0.28205128205128205	0.029983342587451417
YNL110C	-1	-/-	-222.98971581459045	-26900.9922413826	39	0.09166666666666666	0.28205128205128205	0.03026096612992782
YMR049C	-1	-/-	-223.0844042301178	-26870.0519053936	39	0.09090909090909091	0.28205128205128205	0.03053858967240422
YGL086W	-1	-/-	-223.11813879013062	-25381.582401514053	39	0.09016393442622951	0.28205128205128205	0.030816213214880622
YBR254C	-1	-/-	-223.16508102416992	-25983.90998148918	39	0.08943089430894309	0.28205128205128205	0.031093836757357024
YDR021W	-1	-/-	-223.2172236442566	-27176.12326169014	39	0.08870967741935484	0.28205128205128205	0.031371460299833426
YDL092W	-1	-/-	-223.4068763256073	-25956.391396045685	39	0.088	0.28205128205128205	0.03164908384230983
YNL075W	-1	-/-	-223.41408228874207	-25979.046229839325	39	0.0873015873015873	0.28205128205128205	0.03192670738478623
YOR151C	-1	-/-	-223.4315505027771	-25234.07809305191	39	0.08661417322834646	0.28205128205128205	0.03220433092726263
YJR069C	-1	-/-	-223.46180820465088	-25993.45171904564	39	0.0859375	0.28205128205128205	0.03248195446973903
YGR271C-A	0	0/-	-223.5440041422844	-45342.0523597002	156	0.0859375	0.28205128205128205	0.03248195446973903
YEL029C	-1	-/-	-223.6007752418518	-24121.075116872787	39	0.08527131782945736	0.28205128205128205	0.032759578012215435
YOL115W	-1	-/-	-223.64823079109192	-26849.288526773453	39	0.08461538461538462	0.28205128205128205	0.033037201554691836
YML060W	-1	-/-	-223.78443431854248	-28224.724965810776	39	0.08396946564885496	0.28205128205128205	0.03331482509716824
YMR269W	0	0/-	-224.0426167845726	-45746.736572921276	156	0.08396946564885496	0.28205128205128205	0.03331482509716824
YOR361C	-1	-/-	-224.45470356941223	-26733.28661441803	39	0.08333333333333333	0.28205128205128205	0.03359244863964464
YHL007C	-1	-/-	-224.456152677536	-26023.716403007507	39	0.08270676691729323	0.28205128205128205	0.03387007218212104
YDR060W	-1	-/-	-224.51901412010193	-26658.682255506516	39	0.08208955223880597	0.28205128205128205	0.03414769572459744
YGR074W	-1	-/-	-224.89686107635498	-26107.564087867737	39	0.08148148148148149	0.28205128205128205	0.034425319267073845
YPR187W	1	+/+	-224.93630695343018	-25404.465976715088	38	0.08823529411764706	0.3076923076923077	0.034425319267073845
YNL001W	-1	-/-	-225.00374126434326	-26936.865745067596	39	0.08759124087591241	0.3076923076923077	0.03470294280955025
YOR252W	0	0/0	-225.04964923858643	-45385.06211364269	156	0.08759124087591241	0.3076923076923077	0.03470294280955025
YLR074C	-1	-/-	-225.1385748386383	-26863.7856426239	39	0.08695652173913043	0.3076923076923077	0.03498056635202665
YPL012W	-1	-/-	-225.15086126327515	-28055.078736305237	39	0.08633093525179857	0.3076923076923077	0.03525818989450306
YHR062C	-1	-/-	-225.17081022262573	-26492.682679891586	39	0.08571428571428572	0.3076923076923077	0.03553581343697946
YER002W	-1	-/-	-225.19395661354065	-26677.757230758667	39	0.0851063829787234	0.3076923076923077	0.03581343697945586
YBL079W	-1	-/-	-225.2158637046814	-26570.4256002903	39	0.08450704225352113	0.3076923076923077	0.03609106052193226
YDR324C	-1	-/-	-225.4476089477539	-27617.496795654297	39	0.08391608391608392	0.3076923076923077	0.036368684064408664
YDR478W	-1	-/-	-225.48455452919006	-26343.827196121216	39	0.08333333333333333	0.3076923076923077	0.036646307606885066
YAL033W	-1	-/-	-225.55951738357544	-26825.639023780823	39	0.08275862068965517	0.3076923076923077	0.03692393114936147
YCL059C	-1	-/-	-225.6465129852295	-26326.014166355133	39	0.0821917808219178	0.3076923076923077	0.03720155469183787
YHL013C	0	0/-	-225.85240823030472	-45471.26263797283	156	0.0821917808219178	0.3076923076923077	0.03720155469183787
YPR133C	-1	-/-	-225.86262726783752	-26943.52072095871	39	0.08163265306122448	0.3076923076923077	0.03747917823431427
YDR449C	-1	-/-	-225.99261832237244	-26214.78279542923	39	0.08108108108108109	0.3076923076923077	0.03775680177679067
YGR245C	-1	-/-	-226.02604627609253	-26253.705669879913	39	0.08053691275167785	0.3076923076923077	0.038034425319267075
YEL015W	-1	-/-	-226.04458165168762	-26582.56457400322	39	0.08	0.3076923076923077	0.038312048861743477
YLR146C	0	0/-	-226.04832637310028	-44460.4459335804	156	0.08	0.3076923076923077	0.038312048861743477
YKL082C	-1	-/-	-226.09618377685547	-27607.61514902115	39	0.07947019867549669	0.3076923076923077	0.03858967240421988
YGL078C	-1	-/-	-226.16288256645203	-26532.77796602249	39	0.07894736842105263	0.3076923076923077	0.03886729594669628
YMR285C	-1	-/-	-226.23885893821716	-27576.399200439453	39	0.0784313725490196	0.3076923076923077	0.03914491948917268
YAL035W	-1	-/-	-226.26832604408264	-26418.51274251938	39	0.07792207792207792	0.3076923076923077	0.039422543031649084
YPR048W	0	0/-	-226.28046703338623	-44935.46431291103	156	0.07792207792207792	0.3076923076923077	0.039422543031649084
YDR339C	-1	-/-	-226.37836980819702	-26608.900119543076	39	0.07741935483870968	0.3076923076923077	0.039700166574125485
YGR173W	0	0/-	-226.62725722789764	-45808.092280089855	156	0.07741935483870968	0.3076923076923077	0.039700166574125485
YLR244C	0	0/-	-226.67781871557236	-44851.497640788555	156	0.07741935483870968	0.3076923076923077	0.039700166574125485
YPL169C	-1	-/-	-226.69168782234192	-25568.40893626213	39	0.07692307692307693	0.3076923076923077	0.03997779011660189
YHR052W	-1	-/-	-226.69614696502686	-26754.001376628876	39	0.07643312101910828	0.3076923076923077	0.04025541365907829
YML094W	-1	-/-	-226.74370861053467	-26815.420803308487	39	0.0759493670886076	0.3076923076923077	0.04053303720155469
YNL248C	-1	-/-	-226.7823929786682	-25892.603470802307	39	0.07547169811320754	0.3076923076923077	0.04081066074403109
YPL086C	-1	-/-	-226.78805017471313	-26451.06962108612	39	0.075	0.3076923076923077	0.041088284286507494
YMR308C	-1	-/-	-226.79403829574585	-24491.601890087128	39	0.07453416149068323	0.3076923076923077	0.041365907828983896
YOL124C	-1	-/-	-226.99801516532898	-27519.14942765236	39	0.07407407407407407	0.3076923076923077	0.0416435313714603
YJL198W	-1	-/-	-227.13069367408752	-26680.878742218018	39	0.0736196319018405	0.3076923076923077	0.0419211549139367
YKL009W	-1	-/-	-227.20444679260254	-27917.56431746483	39	0.07317073170731707	0.3076923076923077	0.0421987784564131
YKL172W	-1	-/-	-227.23711490631104	-26824.37535095215	39	0.07272727272727272	0.3076923076923077	0.0424764019988895
YOR004W	-1	-/-	-227.38457679748535	-27940.269666433334	39	0.07228915662650602	0.3076923076923077	0.042754025541365905
YNL062C	-1	-/-	-227.46089100837708	-26620.953444957733	39	0.0718562874251497	0.3076923076923077	0.04303164908384231
YNL292W	-1	-/-	-227.50704860687256	-27312.913007736206	39	0.07142857142857142	0.3076923076923077	0.043309272626318715
YPL266W	-1	-/-	-227.52182340621948	-25162.635402679443	39	0.07100591715976332	0.3076923076923077	0.04358689616879512
YJL111W	-1	-/-	-228.11333203315735	-25737.955918073654	39	0.07058823529411765	0.3076923076923077	0.04386451971127152
YLL008W	-1	-/-	-228.12936449050903	-27187.63443660736	39	0.07017543859649122	0.3076923076923077	0.04414214325374792
YJR007W	-1	-/-	-228.4839677810669	-25604.311564207077	39	0.06976744186046512	0.3076923076923077	0.04441976679622432
YHR196W	-1	-/-	-228.50676488876343	-26592.649919748306	39	0.06936416184971098	0.3076923076923077	0.044697390338700724
YDR527W	-1	-/-	-228.51470613479614	-26135.151010274887	39	0.06896551724137931	0.3076923076923077	0.044975013881177126
YOR168W	-1	-/-	-228.51534867286682	-25466.818903923035	39	0.06857142857142857	0.3076923076923077	0.04525263742365353
YKR082W	-1	-/-	-228.52432513237	-27266.996964931488	39	0.06818181818181818	0.3076923076923077	0.04553026096612993
YEL018W	-1	-/-	-228.6404128074646	-26332.567393302917	39	0.06779661016949153	0.3076923076923077	0.04580788450860633
YER049W	-1	-/-	-228.92735195159912	-26809.89225411415	39	0.06741573033707865	0.3076923076923077	0.04608550805108273
YNL182C	-1	-/-	-228.9830596446991	-27908.341382980347	39	0.0670391061452514	0.3076923076923077	0.046363131593559134
YOR346W	-1	-/-	-229.1131191253662	-24010.592283010483	39	0.06666666666666667	0.3076923076923077	0.046640755136035536
YNL004W	-1	-/-	-229.1269509792328	-27130.49929857254	39	0.06629834254143646	0.3076923076923077	0.04691837867851194
YIR026C	-1	-/-	-229.1631121635437	-26611.96750664711	39	0.06593406593406594	0.3076923076923077	0.04719600222098834
YPL129W	-1	-/-	-229.17434787750244	-26418.637050628662	39	0.06557377049180328	0.3076923076923077	0.04747362576346474
YNR003C	1	+/+	-229.23895406723022	-26915.78913807869	38	0.07065217391304347	0.3333333333333333	0.04747362576346474
YBR155W	-1	-/-	-229.27662682533264	-26720.43016433716	39	0.07027027027027027	0.3333333333333333	0.04775124930594114
YLR409C	-1	-/-	-229.3131763935089	-27333.02908730507	39	0.06989247311827956	0.3333333333333333	0.048028872848417545
YML023C	-1	-/-	-229.31582021713257	-26916.4522023201	39	0.06951871657754011	0.3333333333333333	0.04830649639089395
YLR221C	-1	-/-	-229.32758283615112	-25363.29409980774	39	0.06914893617021277	0.3333333333333333	0.04858411993337035
YLR129W	-1	-/-	-229.36848640441895	-28656.158173799515	39	0.06878306878306878	0.3333333333333333	0.04886174347584675
YGR119C	-1	-/-	-229.37597751617432	-26080.693358659744	39	0.06842105263157895	0.3333333333333333	0.04913936701832315
YMR229C	-1	-/-	-229.38765788078308	-27070.008437633514	39	0.06806282722513089	0.3333333333333333	0.049416990560799554
YJL098W	-1	-/-	-229.42282032966614	-25778.0515999794	39	0.06770833333333333	0.3333333333333333	0.049694614103275955
YCR072C	-1	-/-	-229.444762468338	-28416.92634320259	39	0.06735751295336788	0.3333333333333333	0.04997223764575236
YGL111W	-1	-/-	-229.46167731285095	-26680.681041240692	39	0.06701030927835051	0.3333333333333333	0.05024986118822876
YER148W	1	+/+	-229.4685685634613	-26571.21679186821	38	0.07179487179487179	0.358974358974359	0.05024986118822876
YOR260W	-1	-/-	-229.47495985031128	-26592.4041326046	39	0.07142857142857142	0.358974358974359	0.05052748473070516
YGR083C	-1	-/-	-229.54871559143066	-26764.594501256943	39	0.07106598984771574	0.358974358974359	0.05080510827318157
YKR079C	-1	-/-	-229.57840061187744	-27383.413125276566	39	0.0707070707070707	0.358974358974359	0.05108273181565797
YOR051C	0	0/-	-229.6405884027481	-43968.622086167336	156	0.0707070707070707	0.358974358974359	0.05108273181565797
YGR200C	-1	-/-	-229.802490234375	-27061.011124134064	39	0.07035175879396985	0.358974358974359	0.05136035535813437
YOL041C	0	0/-	-229.82117211818695	-44396.18900316954	156	0.07035175879396985	0.358974358974359	0.05136035535813437
YPL254W	-1	-/-	-229.95290517807007	-26819.879875421524	39	0.07	0.358974358974359	0.051637978900610775
YPL211W	-1	-/-	-230.1136133670807	-28225.430048942566	39	0.06965174129353234	0.358974358974359	0.051915602443087176
YCR035C	-1	-/-	-230.1206042766571	-26391.741396427155	39	0.06930693069306931	0.358974358974359	0.05219322598556358
YGL155W	-1	-/0	-230.16139936447144	-25843.759526014328	39	0.06896551724137931	0.358974358974359	0.05247084952803998
YML077W	-1	-/-	-230.25475549697876	-24660.131139039993	39	0.06862745098039216	0.358974358974359	0.05274847307051638
YDL150W	1	+/+	-230.26933479309082	-27174.757337331772	38	0.07317073170731707	0.38461538461538464	0.05274847307051638
YOR370C	0	0/-	-230.33116441965103	-44997.1143437624	156	0.07317073170731707	0.38461538461538464	0.05274847307051638
YPR041W	-1	-/-	-230.39240956306458	-27370.17563343048	39	0.07281553398058252	0.38461538461538464	0.05302609661299278
YFR005C	-1	-/-	-230.4295973777771	-25604.822457790375	39	0.07246376811594203	0.38461538461538464	0.053303720155469185
YKL122C	-1	-/-	-230.434668302536	-25952.335871219635	39	0.07211538461538461	0.38461538461538464	0.05358134369794559
YER171W	-1	-/-	-230.46152210235596	-25191.052714586258	39	0.07177033492822966	0.38461538461538464	0.05385896724042199
YKR060W	-1	-/-	-230.56649589538574	-27294.80266880989	39	0.07142857142857142	0.38461538461538464	0.05413659078289839
YLR200W	-1	-/-	-230.56665635108948	-26199.657371282578	39	0.07109004739336493	0.38461538461538464	0.05441421432537479
YGL201C	-1	-/-	-230.64707851409912	-26168.596416950226	39	0.07075471698113207	0.38461538461538464	0.054691837867851194
YJR064W	-1	-/-	-230.6601505279541	-26437.232389688492	39	0.07042253521126761	0.38461538461538464	0.054969461410327596
YNR038W	-1	-/-	-230.69413137435913	-26500.62465786934	39	0.07009345794392523	0.38461538461538464	0.055247084952804
YDL036C	-1	-/-	-230.712877035141	-28490.617907762527	39	0.06976744186046512	0.38461538461538464	0.0555247084952804
YHR107C	-1	-/-	-230.73699569702148	-25616.579340934753	39	0.06944444444444445	0.38461538461538464	0.0558023320377568
YER168C	-1	-/-	-230.90947437286377	-25776.33994078636	39	0.06912442396313365	0.38461538461538464	0.0560799555802332
YBR143C	-1	-/-	-230.9120488166809	-25021.78678870201	39	0.06880733944954129	0.38461538461538464	0.056357579122709604
YLR335W	-1	-/-	-230.966881275177	-26100.47219991684	39	0.0684931506849315	0.38461538461538464	0.056635202665186006
YOL021C	-1	-/-	-230.9677586555481	-26459.263853549957	39	0.06818181818181818	0.38461538461538464	0.05691282620766241
YNL068C	-1	-/-	-230.98563838005066	-25181.762650489807	39	0.06787330316742081	0.38461538461538464	0.05719044975013881
YOL142W	-1	-/-	-231.07429361343384	-25291.156631708145	39	0.06756756756756757	0.38461538461538464	0.05746807329261521
YMR123W	0	0/0	-231.07753497362137	-44099.49323242903	156	0.06756756756756757	0.38461538461538464	0.05746807329261521
YBR247C	-1	-/-	-231.08472108840942	-28594.880324840546	39	0.06726457399103139	0.38461538461538464	0.05774569683509161
YOL144W	-1	-/-	-231.1279764175415	-26732.82593035698	39	0.06696428571428571	0.38461538461538464	0.058023320377568015
YMR128W	-1	-/-	-231.1337718963623	-27214.15742635727	39	0.06666666666666667	0.38461538461538464	0.05830094392004442
YLR022C	-1	-/-	-231.1451542377472	-26462.2762696743	39	0.06637168141592921	0.38461538461538464	0.05857856746252082
YPL263C	0	0/0	-231.22815042734146	-46047.23734945059	156	0.06637168141592921	0.38461538461538464	0.05857856746252082
YAR002W	-1	-/-	-231.27566719055176	-27300.901569604874	39	0.06607929515418502	0.38461538461538464	0.05885619100499723
YPL226W	0	0/-	-231.28192442655563	-46208.01218402386	156	0.06607929515418502	0.38461538461538464	0.05885619100499723
YGL050W	0	0/-	-231.37608724832535	-44163.32585257292	156	0.06607929515418502	0.38461538461538464	0.05885619100499723
YHR144C	0	0/-	-231.38741445541382	-45494.37008333206	156	0.06607929515418502	0.38461538461538464	0.05885619100499723
YLR196W	-1	-/-	-231.3902246952057	-28955.51231265068	39	0.06578947368421052	0.38461538461538464	0.05913381454747363
YNR012W	0	0/-	-231.5763932466507	-46372.90594959259	156	0.06578947368421052	0.38461538461538464	0.05913381454747363
YGR063C	-1	-/-	-231.72520542144775	-24835.417580366135	39	0.06550218340611354	0.38461538461538464	0.05941143808995003
YDR267C	0	0/-	-231.73628968000412	-44654.45027756691	156	0.06550218340611354	0.38461538461538464	0.05941143808995003
YOR101W	0	0/-	-231.82808655500412	-46321.32887947559	156	0.06550218340611354	0.38461538461538464	0.05941143808995003
YNR046W	-1	-/-	-231.83359122276306	-26544.382875442505	39	0.06521739130434782	0.38461538461538464	0.05968906163242643
YDR037W	-1	-/-	-231.83524131774902	-27671.249883890152	39	0.06493506493506493	0.38461538461538464	0.059966685174902834
YEL055C	0	0/-	-231.837706387043	-44473.3253223896	156	0.06493506493506493	0.38461538461538464	0.059966685174902834
YOL080C	-1	-/-	-231.98728442192078	-28853.50120472908	39	0.06465517241379311	0.38461538461538464	0.060244308717379236
YFL001W	0	0/-	-231.9897146821022	-45242.10576361418	156	0.06465517241379311	0.38461538461538464	0.060244308717379236
YNL308C	0	0/-	-232.11219942569733	-45904.66833990812	156	0.06465517241379311	0.38461538461538464	0.060244308717379236
YJL179W	-1	-/-	-232.14424920082092	-27189.123893260956	39	0.06437768240343347	0.38461538461538464	0.06052193225985564
YDR412W	-1	-/-	-232.27847051620483	-27575.185803174973	39	0.0641025641025641	0.38461538461538464	0.06079955580233204
YLR017W	0	0/-	-232.42185497283936	-44872.79192376137	156	0.0641025641025641	0.38461538461538464	0.06079955580233204
YPL139C	-1	-/-	-232.4608039855957	-26834.28417468071	39	0.06382978723404255	0.38461538461538464	0.06107717934480844
YGR162W	-1	-/-	-232.46339058876038	-26568.207285881042	39	0.0635593220338983	0.38461538461538464	0.06135480288728484
YAL059W	-1	-/-	-232.5784707069397	-27247.3494284153	39	0.06329113924050633	0.38461538461538464	0.061632426429761245
YMR235C	-1	-/-	-232.98362159729004	-26748.267556905746	39	0.06302521008403361	0.38461538461538464	0.061910049972237646
YFR002W	-1	-/-	-233.04507088661194	-26325.64014148712	39	0.06276150627615062	0.38461538461538464	0.06218767351471405
YPL207W	0	0/-	-233.19265723228455	-46068.025755524635	156	0.06276150627615062	0.38461538461538464	0.06218767351471405
YOR276W	0	0/-	-233.32182973623276	-45569.66663902998	156	0.06276150627615062	0.38461538461538464	0.06218767351471405
YER127W	-1	-/-	-233.39091157913208	-27125.47274661064	39	0.0625	0.38461538461538464	0.06246529705719045
YEL053C	-1	-/-	-233.44762468338013	-25562.93571305275	39	0.06224066390041494	0.38461538461538464	0.06274292059966685
YHR170W	-1	-/-	-233.47366976737976	-27438.883275985718	39	0.06198347107438017	0.38461538461538464	0.06302054414214325
YDL235C	-1	-/-	-233.47407293319702	-26381.32916855812	39	0.06172839506172839	0.38461538461538464	0.06329816768461966
YLR106C	-1	-/-	-233.50473260879517	-27314.840996026993	39	0.06147540983606557	0.38461538461538464	0.06357579122709606
YDL166C	-1	-/-	-233.51061367988586	-27364.555142879486	39	0.061224489795918366	0.38461538461538464	0.06385341476957246
YDL074C	-1	-/-	-233.56880521774292	-26721.66716003418	39	0.06097560975609756	0.38461538461538464	0.06413103831204886
YOR001W	-1	-/-	-233.72217893600464	-26483.03683066368	39	0.06072874493927125	0.38461538461538464	0.06440866185452526
YGR095C	-1	-/-	-233.73314380645752	-26557.190815925598	39	0.06048387096774194	0.38461538461538464	0.06468628539700166
YOR254C	-1	-/-	-233.76825618743896	-25881.53666305542	39	0.060240963855421686	0.38461538461538464	0.06496390893947807
YPL178W	-1	-/-	-233.77125239372253	-27961.782443523407	39	0.06	0.38461538461538464	0.06524153248195447
YPL183C	0	0/-	-233.89169371128082	-45874.58126568794	156	0.06	0.38461538461538464	0.06524153248195447
YLR316C	-1	-/-	-233.91659235954285	-28260.823362112045	39	0.05976095617529881	0.38461538461538464	0.06551915602443087
YDL213C	-1	-/-	-233.91788125038147	-26687.70560503006	39	0.05952380952380952	0.38461538461538464	0.06579677956690727
YDR496C	0	0/-	-233.9337626695633	-45349.50278431177	156	0.05952380952380952	0.38461538461538464	0.06579677956690727
YHR119W	-1	-/-	-234.08860230445862	-26171.986336946487	39	0.05928853754940711	0.38461538461538464	0.06607440310938367
YPL093W	-1	-/-	-234.13974261283875	-27281.339858531952	39	0.05905511811023622	0.38461538461538464	0.06635202665186007
YFR028C	-1	-/-	-234.24750018119812	-28042.721673488617	39	0.058823529411764705	0.38461538461538464	0.06662965019433648
YDL201W	-1	-/-	-234.25843620300293	-26657.244580984116	39	0.05859375	0.38461538461538464	0.06690727373681288
YHR148W	-1	-/-	-234.34881472587585	-28032.42959713936	39	0.058365758754863814	0.38461538461538464	0.06718489727928928
YPL050C	-1	-/-	-234.44336652755737	-26462.07536649704	39	0.05813953488372093	0.38461538461538464	0.06746252082176568
YOR166C	0	0/-	-234.45863020420074	-44244.09260046482	156	0.05813953488372093	0.38461538461538464	0.06746252082176568
YDR341C	-1	-/-	-234.47589874267578	-26453.22469854355	39	0.05791505791505792	0.38461538461538464	0.06774014436424208
YER025W	-1	-/-	-234.5618178844452	-28202.26575922966	39	0.057692307692307696	0.38461538461538464	0.06801776790671848
YDR361C	-1	-/-	-234.5619673728943	-27229.494240045547	39	0.05747126436781609	0.38461538461538464	0.06829539144919489
YJL148W	-1	-/-	-234.67578506469727	-27720.80478334427	39	0.05725190839694656	0.38461538461538464	0.06857301499167129
YGL169W	-1	-/-	-234.68951225280762	-27479.50088405609	39	0.057034220532319393	0.38461538461538464	0.06885063853414769
YNL061W	-1	-/-	-234.70310020446777	-27239.78568148613	39	0.056818181818181816	0.38461538461538464	0.06912826207662409
YDL111C	-1	-/-	-234.72574973106384	-26603.260875701904	39	0.05660377358490566	0.38461538461538464	0.0694058856191005
YHR088W	-1	-/-	-234.83878183364868	-27464.8499481678	39	0.05639097744360902	0.38461538461538464	0.0696835091615769
YDR156W	-1	-/-	-234.91751837730408	-26502.030846595764	39	0.056179775280898875	0.38461538461538464	0.0699611327040533
YKR063C	-1	-/-	-235.24943161010742	-25973.58164000511	39	0.055970149253731345	0.38461538461538464	0.0702387562465297
YEL051W	-1	-/-	-235.27455115318298	-26124.6333899498	39	0.055762081784386616	0.38461538461538464	0.07051637978900611
YKR081C	-1	-/-	-235.30043816566467	-27290.960062265396	39	0.05555555555555555	0.38461538461538464	0.07079400333148252
YOR094W	-1	-/-	-235.34620904922485	-26829.61040496826	39	0.055350553505535055	0.38461538461538464	0.07107162687395892
YJR067C	0	0/-	-235.3570448756218	-45030.42216813564	156	0.055350553505535055	0.38461538461538464	0.07107162687395892
YMR270C	-1	-/-	-235.39613151550293	-26547.223736524582	39	0.05514705882352941	0.38461538461538464	0.07134925041643532
YGR057C	-1	-/-	-235.51088118553162	-26801.459396839142	39	0.054945054945054944	0.38461538461538464	0.07162687395891172
YOL145C	-1	-/-	-235.6637043952942	-26520.952966928482	39	0.05474452554744526	0.38461538461538464	0.07190449750138812
YIL020C	0	0/0	-235.6850374341011	-45131.52369976044	156	0.05474452554744526	0.38461538461538464	0.07190449750138812
YOL093W	-1	-/-	-235.75424003601074	-26779.707310199738	39	0.05454545454545454	0.38461538461538464	0.07218212104386452
YJR063W	-1	-/-	-235.86268877983093	-27537.800686836243	39	0.05434782608695652	0.38461538461538464	0.07245974458634093
YLR412W	0	0/0	-235.8939284682274	-45206.976536631584	156	0.05434782608695652	0.38461538461538464	0.07245974458634093
YER146W	-1	-/-	-235.90620136260986	-26676.96620106697	39	0.05415162454873646	0.38461538461538464	0.07273736812881733
YDR292C	-1	-/-	-235.93594765663147	-27691.098244190216	39	0.0539568345323741	0.38461538461538464	0.07301499167129373
YDL064W	-1	-/-	-235.97682189941406	-26058.032897233963	39	0.053763440860215055	0.38461538461538464	0.07329261521377013
YML093W	-1	-/-	-236.00592184066772	-27153.816522836685	39	0.05357142857142857	0.38461538461538464	0.07357023875624653
YML046W	-1	-/-	-236.05252027511597	-26520.783883094788	39	0.05338078291814947	0.38461538461538464	0.07384786229872294
YDL208W	-1	-/-	-236.09229373931885	-27137.789841890335	39	0.05319148936170213	0.38461538461538464	0.07412548584119934
YOR119C	-1	-/-	-236.1802942752838	-27694.45765709877	39	0.053003533568904596	0.38461538461538464	0.07440310938367574
YKR025W	1	+/+	-236.23204398155212	-27015.31718158722	38	0.056338028169014086	0.41025641025641024	0.07440310938367574
YOR319W	-1	-/-	-236.3076286315918	-25374.234548568726	39	0.056140350877192984	0.41025641025641024	0.07468073292615214
YBR060C	-1	-/-	-236.32386302947998	-26811.204926729202	39	0.055944055944055944	0.41025641025641024	0.07495835646862854
YAL019W	0	0/-	-236.36615127325058	-44335.23679125309	156	0.055944055944055944	0.41025641025641024	0.07495835646862854
YIL115C	-1	-/-	-236.37702012062073	-27035.544147729874	39	0.05574912891986063	0.41025641025641024	0.07523598001110494
YPL043W	-1	-/-	-236.46187591552734	-27985.662974357605	39	0.05555555555555555	0.41025641025641024	0.07551360355358135
YGR005C	-1	-/-	-236.57668232917786	-27091.570630311966	39	0.05536332179930796	0.41025641025641024	0.07579122709605775
YJR072C	0	0/-	-236.69789564609528	-45662.54765552282	156	0.05536332179930796	0.41025641025641024	0.07579122709605775
YNL188W	-1	-/-	-236.71554708480835	-28167.287618160248	39	0.05517241379310345	0.41025641025641024	0.07606885063853415
YFR009W	-1	-/-	-236.74532556533813	-26897.20581650734	39	0.054982817869415807	0.41025641025641024	0.07634647418101055
YKL120W	-1	-/-	-236.87240552902222	-25864.895694732666	39	0.0547945205479452	0.41025641025641024	0.07662409772348695
YJR002W	-1	-/-	-236.9333531856537	-27191.3058552742	39	0.05460750853242321	0.41025641025641024	0.07690172126596335
YIL126W	-1	-/-	-236.94797039031982	-27592.65824151039	39	0.05442176870748299	0.41025641025641024	0.07717934480843976
YBR257W	-1	-/-	-237.01048398017883	-26959.27304339409	39	0.05423728813559322	0.41025641025641024	0.07745696835091616
YLR275W	-1	-/-	-237.02867889404297	-25438.33448600769	39	0.05405405405405406	0.41025641025641024	0.07773459189339256
YLR009W	-1	-/-	-237.0296847820282	-27445.276966571808	39	0.05387205387205387	0.41025641025641024	0.07801221543586896
YDL189W	0	0/0	-237.04310709238052	-44472.669903934	156	0.05387205387205387	0.41025641025641024	0.07801221543586896
YDR240C	-1	-/-	-237.06334972381592	-26681.575716495514	39	0.053691275167785234	0.41025641025641024	0.07828983897834536
YLR321C	-1	-/-	-237.16087436676025	-26614.961562395096	39	0.05351170568561873	0.41025641025641024	0.07856746252082177
YDR280W	-1	-/-	-237.28474164009094	-27208.36423587799	39	0.05333333333333334	0.41025641025641024	0.07884508606329817
YPL128C	-1	-/-	-237.4460916519165	-26216.787185192108	39	0.053156146179401995	0.41025641025641024	0.07912270960577457
YOR078W	-1	-/-	-237.493182182312	-26690.59393620491	39	0.052980132450331126	0.41025641025641024	0.07940033314825097
YDR397C	-1	-/+	-237.57722568511963	-26015.731477737427	39	0.052805280528052806	0.41025641025641024	0.07967795669072737
YNL238W	0	0/-	-237.59367328882217	-44908.436539173126	156	0.052805280528052806	0.41025641025641024	0.07967795669072737
YHR187W	-1	-/-	-237.75739765167236	-26346.27279305458	39	0.05263157894736842	0.41025641025641024	0.07995558023320377
YOR095C	-1	-/-	-237.7679762840271	-28235.180663347244	39	0.05245901639344262	0.41025641025641024	0.08023320377568018
YIL104C	0	0/0	-237.78681659698486	-47023.7940698266	156	0.05245901639344262	0.41025641025641024	0.08023320377568018
YPL244C	-1	-/-	-237.81548070907593	-27066.850442409515	39	0.05228758169934641	0.41025641025641024	0.08051082731815658
YLR262C	-1	-/-	-237.8856213092804	-26783.75668978691	39	0.05211726384364821	0.41025641025641024	0.08078845086063298
YJL197W	0	0/-	-237.9654776453972	-44975.97673338652	156	0.05211726384364821	0.41025641025641024	0.08078845086063298
YKR028W	-1	-/-	-238.10836577415466	-27132.462431430817	39	0.05194805194805195	0.41025641025641024	0.08106607440310938
YER122C	-1	-/-	-238.18084716796875	-25864.271511554718	39	0.05177993527508091	0.41025641025641024	0.08134369794558578
YDR472W	-1	-/-	-238.18757104873657	-25697.96756029129	39	0.05161290322580645	0.41025641025641024	0.08162132148806218
YBR104W	0	0/-	-238.2245084643364	-44275.45966541767	156	0.05161290322580645	0.41025641025641024	0.08162132148806218
YGR285C	-1	-/-	-238.23974061012268	-26760.98897743225	39	0.05144694533762058	0.41025641025641024	0.08189894503053859
YPR062W	0	0/-	-238.3302993774414	-44757.903026640415	156	0.05144694533762058	0.41025641025641024	0.08189894503053859
YPL112C	-1	-/-	-238.36535024642944	-27196.503490924835	39	0.05128205128205128	0.41025641025641024	0.08217656857301499
YNL132W	0	0/-	-238.42376285791397	-46167.580053150654	156	0.05128205128205128	0.41025641025641024	0.08217656857301499
YLL004W	-1	-/-	-238.55339097976685	-27507.045036315918	39	0.051118210862619806	0.41025641025641024	0.08245419211549139
YBR142W	-1	-/-	-238.5888352394104	-27219.958322525024	39	0.050955414012738856	0.41025641025641024	0.08273181565796779
YHR070W	-1	-/-	-238.64773726463318	-27091.519028186798	39	0.050793650793650794	0.41025641025641024	0.0830094392004442
YNL023C	-1	-/-	-238.77682304382324	-27679.20514202118	39	0.05063291139240506	0.41025641025641024	0.0832870627429206
YLR068W	-1	-/-	-238.77946615219116	-27673.42191195488	39	0.050473186119873815	0.41025641025641024	0.083564686285397
YJL204C	-1	-/-	-238.80840730667114	-27276.59136915207	39	0.050314465408805034	0.41025641025641024	0.0838423098278734
YGR024C	-1	-/-	-238.8667676448822	-27413.18854522705	39	0.050156739811912224	0.41025641025641024	0.0841199333703498
YDR398W	-1	-/-	-238.90747022628784	-26808.16082596779	39	0.05	0.41025641025641024	0.0843975569128262
YMR131C	0	0/-	-238.9301386475563	-46696.72381013632	156	0.05	0.41025641025641024	0.0843975569128262
YKL205W	-1	-/-	-238.99596643447876	-26346.29747390747	39	0.04984423676012461	0.41025641025641024	0.0846751804553026
YOL006C	-1	-/-	-239.01383185386658	-26949.13289642334	39	0.049689440993788817	0.41025641025641024	0.084952803997779
YPL237W	-1	-/-	-239.106867313385	-27598.117622852325	39	0.04953560371517028	0.41025641025641024	0.08523042754025541
YKL068W	-1	-/-	-239.12532567977905	-27038.306992053986	39	0.04938271604938271	0.41025641025641024	0.08550805108273181
YBR130C	-1	-/-	-239.1348078250885	-26946.06881737709	39	0.04923076923076923	0.41025641025641024	0.08578567462520821
YGR229C	-1	-/-	-239.16798377037048	-27304.622602939606	39	0.049079754601226995	0.41025641025641024	0.08606329816768463
YOL010W	-1	-/-	-239.2426905632019	-28221.841315746307	39	0.04892966360856269	0.41025641025641024	0.08634092171016103
YPR051W	-1	-/-	-239.42547798156738	-25637.083854675293	39	0.04878048780487805	0.41025641025641024	0.08661854525263743
YOL052C	0	0/-	-239.50400936603546	-44718.902572989464	156	0.04878048780487805	0.41025641025641024	0.08661854525263743
YNL282W	-1	-/-	-239.54508352279663	-27100.015424966812	39	0.0486322188449848	0.41025641025641024	0.08689616879511383
YLR105C	-1	-/-	-239.54580545425415	-27033.097573041916	39	0.048484848484848485	0.41025641025641024	0.08717379233759023
YGR090W	-1	-/-	-239.5917148590088	-27165.382790088654	39	0.04833836858006042	0.41025641025641024	0.08745141588006664
YHL011C	-1	-/-	-239.6287136077881	-26028.919275522232	39	0.04819277108433735	0.41025641025641024	0.08772903942254304
YDR184C	-1	-/-	-239.64457821846008	-28148.463851690292	39	0.04804804804804805	0.41025641025641024	0.08800666296501944
YGR187C	0	0/-	-239.76757818460464	-47155.78724068403	156	0.04804804804804805	0.41025641025641024	0.08800666296501944
YOL097C	-1	-/-	-239.8050594329834	-28079.608453273773	39	0.04790419161676647	0.41025641025641024	0.08828428650749584
YBL061C	-1	-/-	-239.81466054916382	-26549.673712968826	39	0.04776119402985075	0.41025641025641024	0.08856191004997224
YOR307C	-1	-/-	-239.94335174560547	-26183.961531162262	39	0.047619047619047616	0.41025641025641024	0.08883953359244864
YPR137W	-1	-/-	-239.98461961746216	-28940.833457946777	39	0.04747774480712166	0.41025641025641024	0.08911715713492505
YOL125W	-1	-/-	-240.01180458068848	-27144.97455215454	39	0.047337278106508875	0.41025641025641024	0.08939478067740145
YLR018C	0	0/-	-240.01558351516724	-44338.63333547115	156	0.047337278106508875	0.41025641025641024	0.08939478067740145
YLR449W	-1	-/-	-240.05294108390808	-27848.920597076416	39	0.0471976401179941	0.41025641025641024	0.08967240421987785
YDR206W	-1	-/-	-240.17156839370728	-25332.188241243362	39	0.047058823529411764	0.41025641025641024	0.08995002776235425
YGR252W	-1	-/-	-240.17473125457764	-26435.377341508865	39	0.0469208211143695	0.41025641025641024	0.09022765130483065
YLR015W	-1	-/-	-240.18970394134521	-27373.096520900726	39	0.04678362573099415	0.41025641025641024	0.09050527484730705
YML105C	-1	-/-	-240.19035482406616	-26808.355927467346	39	0.04664723032069971	0.41025641025641024	0.09078289838978346
YJR014W	0	0/-	-240.2137486934662	-45669.64953184128	156	0.04664723032069971	0.41025641025641024	0.09078289838978346
YDR211W	-1	-/-	-240.2675483226776	-27482.076761245728	39	0.046511627906976744	0.41025641025641024	0.09106052193225986
YJL035C	-1	-/-	-240.39423656463623	-27132.04749727249	39	0.0463768115942029	0.41025641025641024	0.09133814547473626
YAL036C	0	0/-	-240.40319126844406	-45620.73636978865	156	0.0463768115942029	0.41025641025641024	0.09133814547473626
YMR100W	-1	-/-	-240.41265630722046	-28136.557247400284	39	0.046242774566473986	0.41025641025641024	0.09161576901721266
YNL087W	0	0/-	-240.45108437538147	-45163.02893614769	156	0.046242774566473986	0.41025641025641024	0.09161576901721266
YMR277W	-1	-/-	-240.453622341156	-26472.960956573486	39	0.04610951008645533	0.41025641025641024	0.09189339255968906
YDR300C	-1	-/0	-240.62139439582825	-26874.59197807312	39	0.04597701149425287	0.41025641025641024	0.09217101610216547
YAL003W	-1	-/-	-240.6395218372345	-27348.775485754013	39	0.045845272206303724	0.41025641025641024	0.09244863964464187
YBR153W	-1	-/-	-240.70679330825806	-26582.97331261635	39	0.045714285714285714	0.41025641025641024	0.09272626318711827
YMR233W	0	0/-	-240.72651624679565	-46233.03089302778	156	0.045714285714285714	0.41025641025641024	0.09272626318711827
YGR140W	-1	-/-	-240.80033588409424	-26222.045617341995	39	0.045584045584045586	0.41025641025641024	0.09300388672959467
YBR087W	-1	-/-	-240.80615043640137	-26979.49263691902	39	0.045454545454545456	0.41025641025641024	0.09328151027207107
YJL168C	-1	-/-	-240.81244087219238	-26809.332471847534	39	0.0453257790368272	0.41025641025641024	0.09355913381454747
YMR312W	-1	-/-	-240.87369394302368	-26864.530980825424	39	0.04519774011299435	0.41025641025641024	0.09383675735702388
YOR217W	-1	-/-	-240.9302659034729	-27111.783587694168	39	0.04507042253521127	0.41025641025641024	0.09411438089950028
YKR038C	-1	-/-	-240.9769139289856	-27904.564713954926	39	0.0449438202247191	0.41025641025641024	0.09439200444197668
YDR075W	-1	-/-	-241.01034784317017	-27776.308995485306	39	0.04481792717086835	0.41025641025641024	0.09466962798445308
YOL094C	-1	-/-	-241.0264813899994	-27048.70306634903	39	0.0446927374301676	0.41025641025641024	0.09494725152692948
YDR167W	-1	-/-	-241.09252738952637	-25971.495446681976	39	0.04456824512534819	0.41025641025641024	0.09522487506940588
YJR024C	0	0/0	-241.09930229187012	-43468.13724887371	156	0.04456824512534819	0.41025641025641024	0.09522487506940588
YML031W	-1	-/-	-241.18777680397034	-27495.00367474556	39	0.044444444444444446	0.41025641025641024	0.09550249861188229
YPL101W	-1	-/-	-241.21682000160217	-27625.676730632782	39	0.0443213296398892	0.41025641025641024	0.09578012215435869
YDR299W	-1	-/-	-241.21968746185303	-27929.497256040573	39	0.04419889502762431	0.41025641025641024	0.09605774569683509
YKL181W	0	0/-	-241.27284091711044	-45622.70509004593	156	0.04419889502762431	0.41025641025641024	0.09605774569683509
YJL124C	-1	-/-	-241.45890712738037	-27564.590979099274	39	0.0440771349862259	0.41025641025641024	0.09633536923931149
YNL038W	-1	-/-	-241.48008370399475	-26930.076010465622	39	0.04395604395604396	0.41025641025641024	0.0966129927817879
YJL014W	-1	-/-	-241.51004028320312	-27546.32222366333	39	0.043835616438356165	0.41025641025641024	0.0968906163242643
YDR110W	-1	-/-	-241.52275037765503	-26996.474905252457	39	0.04371584699453552	0.41025641025641024	0.0971682398667407
YFL022C	-1	-/-	-241.54610395431519	-27221.57195043564	39	0.043596730245231606	0.41025641025641024	0.0974458634092171
YBL018C	-1	-/-	-241.60937595367432	-27243.961629390717	39	0.043478260869565216	0.41025641025641024	0.0977234869516935
YMR125W	-1	-/-	-241.62892603874207	-27067.350430965424	39	0.04336043360433604	0.41025641025641024	0.0980011104941699
YMR061W	-1	-/-	-241.67084741592407	-26681.183314561844	39	0.043243243243243246	0.41025641025641024	0.0982787340366463
YPR189W	-1	-/-	-241.7120110988617	-28618.68580698967	39	0.0431266846361186	0.41025641025641024	0.0985563575791227
YDR524C	-1	-/-	-241.72237730026245	-26823.687745332718	39	0.043010752688172046	0.41025641025641024	0.09883398112159911
YJL008C	-1	-/-	-241.76790952682495	-26902.076059818268	39	0.04289544235924933	0.41025641025641024	0.09911160466407551
YBR215W	-1	-/-	-241.91377520561218	-27517.654107809067	39	0.0427807486631016	0.41025641025641024	0.09938922820655191
YOR295W	-1	-/-	-241.9266872406006	-27264.48712038994	39	0.042666666666666665	0.41025641025641024	0.09966685174902831
YGR120C	-1	-/-	-241.96268033981323	-26173.38543367386	39	0.0425531914893617	0.41025641025641024	0.09994447529150471
YOR232W	-1	-/-	-242.05458211898804	-27416.46849322319	39	0.042440318302387266	0.41025641025641024	0.10022209883398112
YLR060W	-1	-/-	-242.18839693069458	-27542.208476305008	39	0.042328042328042326	0.41025641025641024	0.10049972237645752
YKL018W	-1	-/-	-242.21260261535645	-27210.061133384705	39	0.04221635883905013	0.41025641025641024	0.10077734591893392
YPR118W	0	0/0	-242.24207323789597	-45751.93164128065	156	0.04221635883905013	0.41025641025641024	0.10077734591893392
YLL036C	-1	-/-	-242.2897720336914	-26959.4005215168	39	0.042105263157894736	0.41025641025641024	0.10105496946141032
YCR057C	-1	-/-	-242.31353282928467	-26971.242011785507	39	0.04199475065616798	0.41025641025641024	0.10133259300388672
YIL019W	-1	-/-	-242.39994716644287	-27486.872373342514	39	0.041884816753926704	0.41025641025641024	0.10161021654636314
YOR335C	-1	-/-	-242.40670657157898	-26604.272706747055	39	0.04177545691906005	0.41025641025641024	0.10188784008883954
YGL105W	-1	-/-	-242.53368949890137	-26285.138428211212	39	0.041666666666666664	0.41025641025641024	0.10216546363131594
YKL028W	-1	-/-	-242.552312374115	-27407.555433273315	39	0.04155844155844156	0.41025641025641024	0.10244308717379234
YMR183C	-1	-/-	-242.61572360992432	-26770.997368097305	39	0.04145077720207254	0.41025641025641024	0.10272071071626875
YJR068W	-1	-/-	-242.61962366104126	-25823.756132125854	39	0.041343669250646	0.41025641025641024	0.10299833425874515
YAL025C	-1	-/-	-242.72250294685364	-27676.790261507034	39	0.041237113402061855	0.41025641025641024	0.10327595780122155
YDR365C	-1	-/-	-242.80129599571228	-26616.085387945175	39	0.04113110539845758	0.41025641025641024	0.10355358134369795
YOR253W	-1	-/-	-242.83695793151855	-27685.953050136566	39	0.041025641025641026	0.41025641025641024	0.10383120488617435
YNL244C	-1	-/-	-243.00831389427185	-27472.80570936203	39	0.04092071611253197	0.41025641025641024	0.10410882842865075
YPL030W	0	0/-	-243.08863484859467	-47384.39744973183	156	0.04092071611253197	0.41025641025641024	0.10410882842865075
YGR191W	-1	-/-	-243.1584334373474	-25825.92389178276	39	0.04081632653061224	0.41025641025641024	0.10438645197112716
YIL008W	-1	-/-	-243.18000555038452	-27620.25639486313	39	0.04071246819338423	0.41025641025641024	0.10466407551360356
YGR152C	-1	-/-	-243.28583025932312	-28864.02445244789	39	0.04060913705583756	0.41025641025641024	0.10494169905607996
YDR469W	-1	-/-	-243.29008531570435	-25314.34644842148	39	0.04050632911392405	0.41025641025641024	0.10521932259855636
YNR027W	-1	-/-	-243.34971714019775	-27391.810774564743	39	0.04040404040404041	0.41025641025641024	0.10549694614103276
YGL150C	-1	-/-	-243.35070610046387	-26127.743599176407	39	0.04030226700251889	0.41025641025641024	0.10577456968350916
YNL229C	-1	-/-	-243.35773134231567	-26962.082939386368	39	0.04020100502512563	0.41025641025641024	0.10605219322598557
YPR082C	-1	-/-	-243.41862440109253	-26042.204058885574	39	0.040100250626566414	0.41025641025641024	0.10632981676846197
YDR395W	-1	-/-	-243.43968152999878	-27306.87516593933	39	0.04	0.41025641025641024	0.10660744031093837
YFR001W	-1	-/-	-243.45714616775513	-27544.185797691345	39	0.0399002493765586	0.41025641025641024	0.10688506385341477
YDR414C	-1	-/-	-243.5392518043518	-26868.514634609222	39	0.03980099502487562	0.41025641025641024	0.10716268739589117
YML022W	0	0/-	-243.57800686359406	-46555.64257478714	156	0.03980099502487562	0.41025641025641024	0.10716268739589117
YGR030C	-1	-/-	-243.6077651977539	-28114.773602724075	39	0.03970223325062035	0.41025641025641024	0.10744031093836758
YNL227C	-1	-/-	-243.67021799087524	-27018.492421388626	39	0.039603960396039604	0.41025641025641024	0.10771793448084398
YJL122W	-1	-/-	-243.80656147003174	-27351.728069067	39	0.03950617283950617	0.41025641025641024	0.10799555802332038
YLR192C	-1	-/-	-243.82625365257263	-27716.554438591003	39	0.03940886699507389	0.41025641025641024	0.10827318156579678
YDR334W	-1	-/-	-244.01740789413452	-27501.80428647995	39	0.03931203931203931	0.41025641025641024	0.10855080510827318
YOR281C	-1	-/-	-244.02783870697021	-27684.935198545456	39	0.0392156862745098	0.41025641025641024	0.10882842865074958
YIL149C	-1	-/-	-244.1360445022583	-27611.98905491829	39	0.039119804400977995	0.41025641025641024	0.10910605219322599
YNR053C	-1	-/-	-244.17414474487305	-29368.451082229614	39	0.03902439024390244	0.41025641025641024	0.10938367573570239
YKL078W	0	0/-	-244.20939326286316	-46588.133001327515	156	0.03902439024390244	0.41025641025641024	0.10938367573570239
YJL033W	-1	-/-	-244.27555179595947	-27197.333530902863	39	0.038929440389294405	0.41025641025641024	0.10966129927817879
YLR397C	-1	-/-	-244.36336278915405	-27245.938477277756	39	0.038834951456310676	0.41025641025641024	0.10993892282065519
YMR288W	-1	-/-	-244.41595077514648	-26709.12937092781	39	0.0387409200968523	0.41025641025641024	0.11021654636313159
YDL002C	-1	-/-	-244.45535039901733	-26633.8826007843	39	0.03864734299516908	0.41025641025641024	0.110494169905608
YER007C-A	0	0/-	-244.63673824071884	-46302.79985815287	156	0.03864734299516908	0.41025641025641024	0.110494169905608
YLR369W	-1	-/-	-244.6548867225647	-26915.15413093567	39	0.03855421686746988	0.41025641025641024	0.1107717934480844
YOR091W	0	0/-	-244.66602671146393	-47500.29427117109	156	0.03855421686746988	0.41025641025641024	0.1107717934480844
YMR014W	-1	-/-	-244.6848955154419	-28441.455293893814	39	0.038461538461538464	0.41025641025641024	0.1110494169905608
YGL099W	-1	-/-	-244.71798276901245	-27347.2468957901	39	0.03836930455635491	0.41025641025641024	0.1113270405330372
YDL060W	-1	-/-	-244.72757005691528	-28771.547083616257	39	0.03827751196172249	0.41025641025641024	0.1116046640755136
YDR144C	0	0/-	-244.83354192972183	-47153.112688302994	156	0.03827751196172249	0.41025641025641024	0.1116046640755136
YKL191W	-1	-/-	-244.83569741249084	-28748.91453051567	39	0.03818615751789976	0.41025641025641024	0.11188228761799
YGL213C	-1	-/-	-244.84985494613647	-27544.55642580986	39	0.0380952380952381	0.41025641025641024	0.1121599111604664
YGL113W	-1	-/-	-244.95189952850342	-27280.55894088745	39	0.03800475059382423	0.41025641025641024	0.1124375347029428
YOL139C	-1	-/-	-245.0263111591339	-28217.85919046402	39	0.037914691943127965	0.41025641025641024	0.11271515824541921
YBL004W	-1	-/-	-245.0277395248413	-28129.74389576912	39	0.037825059101654845	0.41025641025641024	0.11299278178789561
YHR201C	0	0/0	-245.03398728370667	-45697.595506608486	156	0.037825059101654845	0.41025641025641024	0.11299278178789561
YNL164C	-1	-/-	-245.22416639328003	-27965.25342130661	39	0.03773584905660377	0.41025641025641024	0.11327040533037201
YDR023W	-1	-/-	-245.23907899856567	-26976.848415136337	39	0.03764705882352941	0.41025641025641024	0.11354802887284841
YOR206W	-1	-/-	-245.3192400932312	-28762.632221460342	39	0.03755868544600939	0.41025641025641024	0.11382565241532482
YER126C	-1	-/-	-245.38529253005981	-28495.07791352272	39	0.03747072599531616	0.41025641025641024	0.11410327595780122
YEL042W	-1	-/-	-245.48150825500488	-26826.25575208664	39	0.037383177570093455	0.41025641025641024	0.11438089950027762
YIL130W	0	0/-	-245.5034430027008	-45387.928578436375	156	0.037383177570093455	0.41025641025641024	0.11438089950027762
YNR026C	-1	-/-	-245.54606866836548	-28692.0493953228	39	0.037296037296037296	0.41025641025641024	0.11465852304275402
YNL221C	-1	-/-	-245.6021077632904	-27908.138793230057	39	0.037209302325581395	0.41025641025641024	0.11493614658523042
YER009W	-1	-/0	-245.6066460609436	-27415.82278060913	39	0.037122969837587005	0.41025641025641024	0.11521377012770682
YDR119W	0	0/-	-245.7254006266594	-46766.2464684248	156	0.037122969837587005	0.41025641025641024	0.11521377012770682
YLR083C	0	0/-	-245.7518852353096	-46093.39664387703	156	0.037122969837587005	0.41025641025641024	0.11521377012770682
YPL175W	-1	-/-	-245.75882577896118	-27065.0366897583	39	0.037037037037037035	0.41025641025641024	0.11549139367018323
YKR062W	-1	-/-	-245.8460054397583	-27329.438703536987	39	0.03695150115473441	0.41025641025641024	0.11576901721265963
YMR212C	-1	-/0	-245.85325479507446	-28432.397755146027	39	0.03686635944700461	0.41025641025641024	0.11604664075513603
YNL255C	0	0/-	-245.8548727631569	-46681.23890656233	156	0.03686635944700461	0.41025641025641024	0.11604664075513603
YEL026W	-1	-/-	-245.8886592388153	-27724.137196302414	39	0.0367816091954023	0.41025641025641024	0.11632426429761243
YDR190C	-1	-/-	-245.93547010421753	-28338.917706012726	39	0.03669724770642202	0.41025641025641024	0.11660188784008883
YJL183W	-1	-/-	-246.03921842575073	-26930.808355093002	39	0.036613272311212815	0.41025641025641024	0.11687951138256523
YOR210W	1	+/+	-246.0451443195343	-28210.459894418716	38	0.03881278538812785	0.4358974358974359	0.11687951138256523
YGL014W	-1	-/-	-246.09893703460693	-27003.42270565033	39	0.0387243735763098	0.4358974358974359	0.11715713492504164
YFR032C-A	0	0/-	-246.10501098632812	-44499.96585428715	156	0.0387243735763098	0.4358974358974359	0.11715713492504164
YGL243W	-1	-/-	-246.12806367874146	-28182.789784431458	39	0.038636363636363635	0.4358974358974359	0.11743475846751805
YOR236W	-1	-/0	-246.29211473464966	-26288.26313853264	39	0.03854875283446712	0.4358974358974359	0.11771238200999445
YHR169W	-1	-/-	-246.41229462623596	-28535.27679681778	39	0.038461538461538464	0.4358974358974359	0.11799000555247086
YHR069C	-1	-/-	-246.46906089782715	-28525.8847720623	39	0.03837471783295711	0.4358974358974359	0.11826762909494726
YHR099W	-1	-/-	-246.5714144706726	-27611.633135080338	39	0.038288288288288286	0.4358974358974359	0.11854525263742366
YGL171W	-1	-/-	-246.57749271392822	-27337.424240589142	39	0.038202247191011236	0.4358974358974359	0.11882287617990006
YJR070C	-1	-/-	-246.59130597114563	-29158.561606645584	39	0.03811659192825112	0.4358974358974359	0.11910049972237646
YPR143W	-1	-/-	-246.61536359786987	-28001.56603193283	39	0.03803131991051454	0.4358974358974359	0.11937812326485286
YJL109C	-1	-/-	-246.61687564849854	-27480.804481744766	39	0.03794642857142857	0.4358974358974359	0.11965574680732927
YHR066W	-1	-/-	-246.65987873077393	-27332.96982693672	39	0.0378619153674833	0.4358974358974359	0.11993337034980567
YOR272W	-1	-/-	-246.68131160736084	-28318.668472528458	39	0.03777777777777778	0.4358974358974359	0.12021099389228207
YDR392W	-1	-/-	-246.73201036453247	-27590.263070583344	39	0.037694013303769404	0.4358974358974359	0.12048861743475847
YLR418C	-1	-/-	-246.74563574790955	-27290.343862771988	39	0.03761061946902655	0.4358974358974359	0.12076624097723487
YBR261C	0	0/-	-246.81925344467163	-44384.108753323555	156	0.03761061946902655	0.4358974358974359	0.12076624097723487
YLR276C	-1	-/-	-246.90260934829712	-28577.13326692581	39	0.037527593818984545	0.4358974358974359	0.12104386451971128
YIL090W	0	0/-	-246.95359468460083	-45239.17787796259	156	0.037527593818984545	0.4358974358974359	0.12104386451971128
YNL199C	-1	-/-	-246.99895524978638	-27000.18483352661	39	0.037444933920704845	0.4358974358974359	0.12132148806218768
YHR128W	0	0/-	-247.04616856575012	-48584.96112179756	156	0.037444933920704845	0.4358974358974359	0.12132148806218768
YBR029C	-1	-/-	-247.13209104537964	-28159.200952529907	39	0.03736263736263736	0.4358974358974359	0.12159911160466408
YDL207W	-1	-/-	-247.23546361923218	-26454.992510080338	39	0.03728070175438596	0.4358974358974359	0.12187673514714048
YIL142W	-1	-/-	-247.24910926818848	-28070.343606233597	39	0.037199124726477024	0.4358974358974359	0.12215435868961688
YBR252W	0	0/-	-247.33552956581116	-47282.52529972792	156	0.037199124726477024	0.4358974358974359	0.12215435868961688
YGR128C	-1	-/-	-247.370707988739	-28233.273685216904	39	0.03711790393013101	0.4358974358974359	0.12243198223209328
YIR004W	-1	-/-	-247.39615631103516	-26513.782167434692	39	0.037037037037037035	0.4358974358974359	0.12270960577456969
YOR098C	-1	-/-	-247.4164514541626	-26265.491284132004	39	0.03695652173913044	0.4358974358974359	0.12298722931704609
YPL273W	0	0/-	-247.4471635222435	-45911.903974831104	156	0.03695652173913044	0.4358974358974359	0.12298722931704609
YKR092C	0	0/0	-247.47062575817108	-47085.45402652025	156	0.03695652173913044	0.4358974358974359	0.12298722931704609
YHR120W	-1	-/-	-247.47293281555176	-27070.493106603622	39	0.0368763557483731	0.4358974358974359	0.12326485285952249
YDR440W	-1	-/-	-247.4843783378601	-26085.12255334854	39	0.0367965367965368	0.4358974358974359	0.12354247640199889
YDR194C	-1	-/-	-247.50038051605225	-28290.592670440674	39	0.0367170626349892	0.4358974358974359	0.12382009994447529
YNL166C	-1	-/-	-247.5081090927124	-28048.25224328041	39	0.036637931034482756	0.4358974358974359	0.1240977234869517
YJR112W	-1	-/-	-247.5814175605774	-27029.239968061447	39	0.03655913978494624	0.4358974358974359	0.1243753470294281
YOR056C	-1	-/-	-247.59797716140747	-28081.437705516815	39	0.03648068669527897	0.4358974358974359	0.1246529705719045
YPL243W	-1	-/-	-247.62976050376892	-28644.315222024918	39	0.03640256959314775	0.4358974358974359	0.1249305941143809
YJL024C	-1	-/-	-247.70723628997803	-28560.06288576126	39	0.03632478632478633	0.4358974358974359	0.1252082176568573
YHR036W	-1	-/-	-247.89387392997742	-28348.99438548088	39	0.03624733475479744	0.4358974358974359	0.1254858411993337
YGL106W	-1	-/-	-247.89745903015137	-27715.845635414124	39	0.036170212765957444	0.4358974358974359	0.1257634647418101
YGR081C	-1	-/-	-247.90616989135742	-28048.094325065613	39	0.036093418259023353	0.4358974358974359	0.1260410882842865
YNL216W	-1	-/-	-247.94587993621826	-27339.13829755783	39	0.036016949152542374	0.4358974358974359	0.1263187118267629
YBR121C	-1	-/-	-248.03861093521118	-26884.36389732361	39	0.035940803382663845	0.4358974358974359	0.1265963353692393
YDL051W	-1	-/-	-248.1003396511078	-29305.178080797195	39	0.035864978902953586	0.4358974358974359	0.1268739589117157
YER105C	-1	-/-	-248.10334825515747	-27095.644689321518	39	0.035789473684210524	0.4358974358974359	0.1271515824541921
YOL020W	-1	-/-	-248.1489224433899	-27556.102778434753	39	0.03571428571428571	0.4358974358974359	0.12742920599666852
YER129W	-1	-/-	-248.17976808547974	-26038.686545610428	39	0.03563941299790356	0.4358974358974359	0.12770682953914492
YMR127C	-1	-/-	-248.18923044204712	-28043.114198684692	39	0.03556485355648536	0.4358974358974359	0.12798445308162132
YBR192W	-1	-/-	-248.19754648208618	-26658.640119314194	39	0.03549060542797495	0.4358974358974359	0.12826207662409772
YJR144W	-1	-/-	-248.2191162109375	-26568.02539539337	39	0.035416666666666666	0.4358974358974359	0.12853970016657412
YOR216C	-1	-/-	-248.30540943145752	-28399.907809257507	39	0.035343035343035345	0.4358974358974359	0.12881732370905052
YJR075W	0	0/-	-248.36901903152466	-44752.204625725746	156	0.035343035343035345	0.4358974358974359	0.12881732370905052
YHR149C	0	0/-	-248.39595067501068	-47480.29927229881	156	0.035343035343035345	0.4358974358974359	0.12881732370905052
YER099C	0	0/-	-248.48920488357544	-44858.277493059635	156	0.035343035343035345	0.4358974358974359	0.12881732370905052
YEL021W	0	0/-	-248.50926291942596	-45952.253049731255	156	0.035343035343035345	0.4358974358974359	0.12881732370905052
YLR115W	-1	-/-	-248.69593811035156	-27407.787395477295	39	0.035269709543568464	0.4358974358974359	0.12909494725152693
YGR085C	-1	-/-	-248.70935106277466	-27916.7694811821	39	0.035196687370600416	0.4358974358974359	0.12937257079400333
YBL068W	0	0/-	-248.75104331970215	-45896.5143712759	156	0.035196687370600416	0.4358974358974359	0.12937257079400333
YIL139C	-1	-/-	-248.7943572998047	-27152.92205142975	39	0.03512396694214876	0.4358974358974359	0.12965019433647973
YGL054C	-1	-/-	-248.8038101196289	-27022.669036865234	39	0.03505154639175258	0.4358974358974359	0.12992781787895613
YER113C	0	0/-	-248.85713934898376	-45531.6688272953	156	0.03505154639175258	0.4358974358974359	0.12992781787895613
YGR123C	-1	-/-	-249.10523509979248	-28642.36697268486	39	0.03497942386831276	0.4358974358974359	0.13020544142143253
YGL220W	0	0/-	-249.10894322395325	-46209.439359009266	156	0.03497942386831276	0.4358974358974359	0.13020544142143253
YNL112W	-1	-/-	-249.112464427948	-29295.718984127045	39	0.03490759753593429	0.4358974358974359	0.13048306496390893
YOL102C	-1	-/-	-249.22984170913696	-26347.635755062103	39	0.03483606557377049	0.4358974358974359	0.13076068850638534
YOR209C	-1	-/-	-249.32239508628845	-27023.637956619263	39	0.034764826175869123	0.4358974358974359	0.13103831204886174
YOL076W	-1	-/-	-249.3248610496521	-27429.450095891953	39	0.03469387755102041	0.4358974358974359	0.13131593559133814
YJR043C	-1	-/-	-249.3252272605896	-26735.481254816055	39	0.034623217922606926	0.4358974358974359	0.13159355913381454
YDR091C	-1	-/-	-249.34815216064453	-29242.928219795227	39	0.034552845528455285	0.4358974358974359	0.13187118267629094
YBR069C	-1	-/-	-249.35594177246094	-27433.64067840576	39	0.034482758620689655	0.4358974358974359	0.13214880621876735
YGR158C	-1	-/-	-249.41740465164185	-28626.544994354248	39	0.03441295546558704	0.4358974358974359	0.13242642976124375
YGR185C	-1	-/-	-249.41834211349487	-27574.566392421722	39	0.03434343434343434	0.4358974358974359	0.13270405330372015
YGL043W	-1	-/+	-249.4285180568695	-27587.52821278572	39	0.034274193548387094	0.4358974358974359	0.13298167684619655
YGL112C	-1	-/-	-249.44949913024902	-27886.723868846893	39	0.03420523138832998	0.4358974358974359	0.13325930038867295
YBR248C	0	0/0	-249.45586985349655	-43405.62742680311	156	0.03420523138832998	0.4358974358974359	0.13325930038867295
YMR091C	-1	-/-	-249.48787260055542	-27564.828568696976	39	0.03413654618473896	0.4358974358974359	0.13353692393114935
YNR023W	-1	-/-	-249.54453706741333	-29555.990924358368	39	0.03406813627254509	0.4358974358974359	0.13381454747362576
YNL316C	0	0/0	-249.5494258403778	-45704.52956336737	156	0.03406813627254509	0.4358974358974359	0.13381454747362576
YOR046C	-1	-/-	-249.57022380828857	-27806.85757279396	39	0.034	0.4358974358974359	0.13409217101610216
YDR311W	-1	-/-	-249.57308769226074	-27475.09892296791	39	0.033932135728542916	0.4358974358974359	0.13436979455857856
YLR215C	-1	-/-	-249.59353351593018	-27620.02578186989	39	0.03386454183266932	0.4358974358974359	0.13464741810105496
YKL125W	-1	-/-	-249.61347770690918	-26740.22389125824	39	0.033797216699801194	0.4358974358974359	0.13492504164353136
YDR174W	-1	-/-	-249.69501161575317	-28470.376668453217	39	0.03373015873015873	0.4358974358974359	0.13520266518600776
YMR227C	-1	-/-	-249.76947164535522	-28105.638097047806	39	0.033663366336633666	0.4358974358974359	0.13548028872848417
YDR308C	-1	-/-	-249.95644736289978	-27442.034596920013	39	0.03359683794466403	0.4358974358974359	0.13575791227096057
YGR078C	-1	-/-	-249.97030448913574	-28845.76971435547	39	0.03353057199211045	0.4358974358974359	0.13603553581343697
YHR059W	-1	-/-	-249.98212432861328	-27489.25682258606	39	0.03346456692913386	0.4358974358974359	0.13631315935591337
YJL140W	-1	-/-	-249.98846292495728	-27081.733365774155	39	0.03339882121807466	0.4358974358974359	0.13659078289838977
YER006W	-1	-/-	-249.99060249328613	-29336.147976398468	39	0.03333333333333333	0.4358974358974359	0.13686840644086617
YJL087C	-1	-/-	-250.21606731414795	-27387.939492464066	39	0.033268101761252444	0.4358974358974359	0.13714602998334258
YDR404C	-1	-/-	-250.23352479934692	-26823.36560845375	39	0.033203125	0.4358974358974359	0.13742365352581898
YIL004C	-1	-/-	-250.23532915115356	-27987.868171930313	39	0.03313840155945419	0.4358974358974359	0.13770127706829538
YDL153C	-1	-/-	-250.27655029296875	-28079.176456928253	39	0.033073929961089495	0.4358974358974359	0.13797890061077178
YJL029C	-1	-/-	-250.32520294189453	-27260.384889125824	39	0.03300970873786408	0.4358974358974359	0.13825652415324818
YOL077C	-1	-/-	-250.3260955810547	-27753.714456558228	39	0.03294573643410853	0.4358974358974359	0.13853414769572459
YIL009W	-1	-/-	-250.41402769088745	-27175.530452251434	39	0.03288201160541586	0.4358974358974359	0.138811771238201
YDL122W	0	0/-	-250.42975795269012	-45917.4883980155	156	0.03288201160541586	0.4358974358974359	0.138811771238201
YPR055W	-1	-/-	-250.49763536453247	-26895.253544807434	39	0.032818532818532815	0.4358974358974359	0.1390893947806774
YKR083C	-1	-/-	-250.5018949508667	-27331.536604881287	39	0.03275529865125241	0.4358974358974359	0.1393670183231538
YKL156W	0	0/-	-250.51032596826553	-47780.89618271589	156	0.03275529865125241	0.4358974358974359	0.1393670183231538
YER172C	-1	-/-	-250.51635789871216	-26271.124683856964	39	0.032692307692307694	0.4358974358974359	0.1396446418656302
YDL014W	-1	-/-	-250.52292251586914	-29740.861110448837	39	0.03262955854126679	0.4358974358974359	0.1399222654081066
YOR047C	-1	-/-	-250.59083223342896	-26944.304133415222	39	0.032567049808429116	0.4358974358974359	0.140199888950583
YMR132C	0	0/0	-250.5978828072548	-46684.273922502995	156	0.032567049808429116	0.4358974358974359	0.140199888950583
YOR160W	-1	-/-	-250.61159133911133	-25818.72736477852	39	0.032504780114722756	0.4358974358974359	0.1404775124930594
YDR310C	-1	-/-	-250.6332139968872	-25955.283946037292	39	0.03244274809160305	0.4358974358974359	0.14075513603553583
YER114C	-1	-/-	-250.6968002319336	-26643.846274137497	39	0.03238095238095238	0.4358974358974359	0.14103275957801223
YMR153W	-1	-/-	-250.7346887588501	-27340.968842983246	39	0.03231939163498099	0.4358974358974359	0.14131038312048863
YNL124W	0	0/-	-250.82196408510208	-46639.153172671795	156	0.03231939163498099	0.4358974358974359	0.14131038312048863
YDR086C	-1	-/-	-250.95344376564026	-27783.45104265213	39	0.03225806451612903	0.4358974358974359	0.14158800666296503
YHR077C	-1	-/-	-251.03611421585083	-27300.953653097153	39	0.032196969696969696	0.4358974358974359	0.14186563020544143
YBL054W	0	0/-	-251.0672731399536	-46648.685763180256	156	0.032196969696969696	0.4358974358974359	0.14186563020544143
YLR438C-A	-1	-/-	-251.06840467453003	-26760.737675189972	39	0.03213610586011342	0.4358974358974359	0.14214325374791784
YBR245C	-1	-/-	-251.2170615196228	-28301.778232574463	39	0.03207547169811321	0.4358974358974359	0.14242087729039424
YCR034W	-1	-/-	-251.2180790901184	-28568.48789215088	39	0.032015065913371	0.4358974358974359	0.14269850083287064
YKL166C	-1	-/-	-251.23826360702515	-28571.52924323082	39	0.03195488721804511	0.4358974358974359	0.14297612437534704
YIL131C	-1	-/-	-251.28904819488525	-29094.36290550232	39	0.03189493433395872	0.4358974358974359	0.14325374791782344
YGL206C	-1	-/-	-251.32590532302856	-25796.71613049507	39	0.031835205992509365	0.4358974358974359	0.14353137146029984
YJL054W	-1	-/-	-251.37143468856812	-27937.90650868416	39	0.03177570093457944	0.4358974358974359	0.14380899500277625
YER149C	-1	-/-	-251.61610746383667	-28748.330540657043	39	0.03171641791044776	0.4358974358974359	0.14408661854525265
YML103C	-1	-/-	-251.63242959976196	-27550.518963575363	39	0.03165735567970205	0.4358974358974359	0.14436424208772905
YHR121W	0	0/0	-251.69885170459747	-46232.75386887789	156	0.03165735567970205	0.4358974358974359	0.14436424208772905
YDR017C	-1	-/-	-251.6994915008545	-27771.59289264679	39	0.031598513011152414	0.4358974358974359	0.14464186563020545
YDL082W	0	0/-	-251.75044852495193	-47772.01838338375	156	0.031598513011152414	0.4358974358974359	0.14464186563020545
YKL053C-A	-1	-/-	-251.91133737564087	-26710.362400770187	39	0.03153988868274583	0.4358974358974359	0.14491948917268185
YEL037C	-1	-/-	-252.11836910247803	-28360.40668821335	39	0.03148148148148148	0.4358974358974359	0.14519711271515826
YGL210W	-1	-/-	-252.16129183769226	-29520.393030643463	39	0.031423290203327174	0.4358974358974359	0.14547473625763466
YMR223W	0	0/-	-252.20449042320251	-44665.597564697266	156	0.031423290203327174	0.4358974358974359	0.14547473625763466
YGR105W	0	0/0	-252.23237842321396	-45691.53452861309	156	0.031423290203327174	0.4358974358974359	0.14547473625763466
YMR234W	-1	-/-	-252.24260091781616	-27283.348551273346	39	0.03136531365313653	0.4358974358974359	0.14575235980011106
YER030W	-1	-/-	-252.295250415802	-28098.709723472595	39	0.03130755064456722	0.4358974358974359	0.14602998334258746
YNR054C	-1	-/-	-252.3567066192627	-28766.557891368866	39	0.03125	0.4358974358974359	0.14630760688506386
YGR280C	-1	-/-	-252.44156789779663	-28314.7841193676	39	0.031192660550458717	0.4358974358974359	0.14658523042754026
YLR272C	-1	-/-	-252.44936680793762	-28892.28073167801	39	0.031135531135531136	0.4358974358974359	0.14686285397001667
YGR262C	-1	-/-	-252.47205924987793	-27287.19745874405	39	0.031078610603290677	0.4358974358974359	0.14714047751249307
YNL299W	-1	-/-	-252.48585319519043	-28294.86170220375	39	0.03102189781021898	0.4358974358974359	0.14741810105496947
YBR074W	0	0/0	-252.48665392398834	-43696.657744288445	156	0.03102189781021898	0.4358974358974359	0.14741810105496947
YOR195W	-1	-/-	-252.49991846084595	-27849.71479535103	39	0.030965391621129327	0.4358974358974359	0.14769572459744587
YPR018W	-1	-/-	-252.57499170303345	-27712.33255124092	39	0.03090909090909091	0.4358974358974359	0.14797334813992227
YIR012W	-1	-/-	-252.59327268600464	-27758.75625038147	39	0.030852994555353903	0.4358974358974359	0.14825097168239867
YPL212C	-1	-/-	-252.63825750350952	-27721.39542198181	39	0.030797101449275364	0.4358974358974359	0.14852859522487508
YOR241W	-1	-/0	-252.64657020568848	-28085.402522563934	39	0.03074141048824593	0.4358974358974359	0.14880621876735148
YJL104W	-1	-/-	-252.64727401733398	-28409.063516139984	39	0.030685920577617327	0.4358974358974359	0.14908384230982788
YGR104C	-1	-/-	-252.68906092643738	-29197.260292053223	39	0.03063063063063063	0.4358974358974359	0.14936146585230428
YOR359W	-1	-/-	-252.70799684524536	-28201.27928328514	39	0.030575539568345324	0.4358974358974359	0.14963908939478068
YMR260C	-1	-/-	-252.7481369972229	-28867.57958960533	39	0.03052064631956912	0.4358974358974359	0.14991671293725709
YLR172C	-1	-/-	-252.83673405647278	-28318.09763455391	39	0.03046594982078853	0.4358974358974359	0.1501943364797335
YML005W	-1	-/-	-252.91778421401978	-27173.548729658127	39	0.03041144901610018	0.4358974358974359	0.1504719600222099
YLR026C	-1	-/-	-252.97558522224426	-28847.87740778923	39	0.030357142857142857	0.4358974358974359	0.1507495835646863
YOR115C	-1	-/-	-253.02564477920532	-28229.24542760849	39	0.030303030303030304	0.4358974358974359	0.1510272071071627
YOR106W	-1	-/-	-253.11121559143066	-27423.570283412933	39	0.030249110320284697	0.4358974358974359	0.1513048306496391
YLR191W	-1	-/-	-253.17036151885986	-27842.34805893898	39	0.03019538188277087	0.4358974358974359	0.1515824541921155
YER019C-A	-1	-/-	-253.23266172409058	-27184.71715068817	39	0.030141843971631204	0.4358974358974359	0.1518600777345919
YCL011C	-1	-/-	-253.26186180114746	-28194.08389234543	39	0.03008849557522124	0.4358974358974359	0.1521377012770683
YHR072W-A	-1	-/-	-253.28551769256592	-25385.282888412476	39	0.030035335689045935	0.4358974358974359	0.1524153248195447
YBR154C	1	+/+	-253.28582239151	-29493.28053879738	38	0.031746031746031744	0.46153846153846156	0.1524153248195447
YDR257C	0	0/-	-253.30237102508545	-45692.49544250965	156	0.031746031746031744	0.46153846153846156	0.1524153248195447
YDR381W	-1	-/-	-253.41601419448853	-28289.63866186142	39	0.03169014084507042	0.46153846153846156	0.1526929483620211
YMR098C	0	0/-	-253.43470776081085	-47199.474890351295	156	0.03169014084507042	0.46153846153846156	0.1526929483620211
YNL123W	-1	-/-	-253.43508005142212	-27322.006631851196	39	0.03163444639718805	0.46153846153846156	0.1529705719044975
YPR056W	-1	-/-	-253.45205354690552	-27948.70059609413	39	0.031578947368421054	0.46153846153846156	0.1532481954469739
YLR020C	-1	-/-	-253.50171279907227	-27320.266530275345	39	0.03152364273204904	0.46153846153846156	0.1535258189894503
YIL040W	-1	-/-	-253.57439041137695	-26981.589045763016	39	0.03146853146853147	0.46153846153846156	0.1538034425319267
YLR357W	-1	-/-	-253.57755708694458	-26776.059065818787	39	0.031413612565445025	0.46153846153846156	0.1540810660744031
YGL097W	-1	-/-	-253.5981411933899	-26572.382030010223	39	0.0313588850174216	0.46153846153846156	0.1543586896168795
YJL110C	-1	-/-	-253.60061836242676	-27670.45161628723	39	0.03130434782608696	0.46153846153846156	0.15463631315935591
YDL236W	-1	-/0	-253.6289405822754	-26543.56632232666	39	0.03125	0.46153846153846156	0.15491393670183232
YFR037C	-1	-/-	-253.76098251342773	-27859.803181648254	39	0.03119584055459272	0.46153846153846156	0.15519156024430872
YKR036C	-1	-/-	-253.7761673927307	-26392.52551317215	39	0.031141868512110725	0.46153846153846156	0.15546918378678512
YER087C-B	-1	-/-	-253.7949094772339	-26246.41881608963	39	0.031088082901554404	0.46153846153846156	0.15574680732926152
YNL313C	-1	-/-	-253.82772254943848	-27278.046003341675	39	0.03103448275862069	0.46153846153846156	0.15602443087173792
YKL005C	-1	-/-	-253.84880113601685	-28243.11921453476	39	0.03098106712564544	0.46153846153846156	0.15630205441421433
YDR013W	-1	-/-	-253.86861300468445	-27879.62807416916	39	0.030927835051546393	0.46153846153846156	0.15657967795669073
YDL058W	-1	-/-	-253.91062021255493	-27038.814735412598	39	0.030874785591766724	0.46153846153846156	0.15685730149916713
YER112W	-1	-/-	-254.0620665550232	-27835.135523319244	39	0.030821917808219176	0.46153846153846156	0.15713492504164353
YAL002W	-1	-/-	-254.07038402557373	-26444.464619636536	39	0.03076923076923077	0.46153846153846156	0.15741254858411993
YBR023C	-1	-/-	-254.1138687133789	-27943.8267660141	39	0.030716723549488054	0.46153846153846156	0.15769017212659633
YIL035C	1	+/+	-254.21486854553223	-27399.301090717316	38	0.03236797274275979	0.48717948717948717	0.15769017212659633
YIL079C	-1	-/-	-254.21539163589478	-27781.170392274857	39	0.03231292517006803	0.48717948717948717	0.15796779566907274
YLR398C	-1	-/-	-254.22470688819885	-28286.604203939438	39	0.03225806451612903	0.48717948717948717	0.15824541921154914
YGL058W	-1	-/-	-254.25988292694092	-27421.351286411285	39	0.03220338983050847	0.48717948717948717	0.15852304275402554
YNL121C	-1	-/-	-254.2615671157837	-27774.402265787125	39	0.032148900169204735	0.48717948717948717	0.15880066629650194
YHR060W	-1	-/-	-254.34835243225098	-28357.736780643463	39	0.03209459459459459	0.48717948717948717	0.15907828983897834
YNL189W	0	0/-	-254.40139389038086	-45461.75235283375	156	0.03209459459459459	0.48717948717948717	0.15907828983897834
YOR048C	-1	-/-	-254.56453657150269	-27052.29021549225	39	0.03204047217537943	0.48717948717948717	0.15935591338145474
YLR229C	-1	-/-	-254.57147073745728	-27117.852804660797	39	0.03198653198653199	0.48717948717948717	0.15963353692393115
YBR279W	-1	-/+	-254.62408638000488	-27351.664674520493	39	0.031932773109243695	0.48717948717948717	0.15991116046640755
YNL102W	-1	-/-	-254.62632846832275	-27982.592092990875	39	0.031879194630872486	0.48717948717948717	0.16018878400888395
YMR293C	-1	-/-	-254.68526792526245	-28060.42662501335	39	0.031825795644891124	0.48717948717948717	0.16046640755136035
YBR106W	-1	-/-	-254.6976397037506	-27973.406121730804	39	0.03177257525083612	0.48717948717948717	0.16074403109383675
YLR451W	-1	-/-	-254.69944190979004	-26359.037880897522	39	0.03171953255425709	0.48717948717948717	0.16102165463631316
YDR454C	0	0/-	-254.79350608587265	-46931.89029097557	156	0.03171953255425709	0.48717948717948717	0.16102165463631316
YLR033W	-1	-/-	-254.98231887817383	-26707.732127666473	39	0.03166666666666667	0.48717948717948717	0.16129927817878956
YOR201C	-1	-/-	-254.98828649520874	-27345.2130215168	39	0.03161397670549085	0.48717948717948717	0.16157690172126596
YNL032W	-1	-/-	-255.07537078857422	-26848.317194461823	39	0.03156146179401993	0.48717948717948717	0.16185452526374236
YML014W	-1	-/-	-255.13803243637085	-27680.010389328003	39	0.03150912106135987	0.48717948717948717	0.16213214880621876
YER169W	-1	-/-	-255.15836191177368	-27457.541112422943	39	0.03145695364238411	0.48717948717948717	0.16240977234869516
YNL096C	0	0/-	-255.16854017972946	-47303.33156621456	156	0.03145695364238411	0.48717948717948717	0.16240977234869516
YPL037C	-1	-/-	-255.31875324249268	-27883.001915454865	39	0.03140495867768595	0.48717948717948717	0.16268739589117157
YDR081C	-1	-/-	-255.3196063041687	-28207.824353456497	39	0.03135313531353135	0.48717948717948717	0.16296501943364797
YGL190C	-1	-/-	-255.32639026641846	-28274.82629275322	39	0.03130148270181219	0.48717948717948717	0.16324264297612437
YBR002C	-1	-/-	-255.33645057678223	-28905.867209911346	39	0.03125	0.48717948717948717	0.16352026651860077
YDR302W	-1	-/-	-255.34327173233032	-28118.06077337265	39	0.031198686371100164	0.48717948717948717	0.16379789006107717
YMR158W	0	0/-	-255.3530956506729	-46409.209184587	156	0.031198686371100164	0.48717948717948717	0.16379789006107717
YLR292C	-1	-/-	-255.4654951095581	-26680.47575902939	39	0.03114754098360656	0.48717948717948717	0.16407551360355357
YDL088C	-1	-/-	-255.52426862716675	-27964.147648334503	39	0.031096563011456628	0.48717948717948717	0.16435313714602998
YBL069W	-1	-/-	-255.57306909561157	-28465.254066944122	39	0.03104575163398693	0.48717948717948717	0.16463076068850638
YML073C	-1	-/-	-255.58240938186646	-28320.002309560776	39	0.03099510603588907	0.48717948717948717	0.16490838423098278
YMR112C	-1	-/-	-255.59338855743408	-27823.20043706894	39	0.030944625407166124	0.48717948717948717	0.16518600777345918
YLR223C	1	+/-	-255.6109104156494	-28638.42142724991	38	0.032520325203252036	0.5128205128205128	0.16518600777345918
YNL147W	-1	-/-	-255.65115928649902	-28655.093450546265	39	0.032467532467532464	0.5128205128205128	0.16546363131593558
YDL056W	-1	-/-	-255.6637659072876	-27336.451620578766	39	0.03241491085899514	0.5128205128205128	0.16574125485841198
YDR428C	0	0/-	-255.6724033355713	-46125.25680053234	156	0.03241491085899514	0.5128205128205128	0.16574125485841198
YMR194W	0	0/-	-255.71585202217102	-47762.44568020105	156	0.03241491085899514	0.5128205128205128	0.16574125485841198
YIR008C	-1	-/-	-255.72364234924316	-26779.57258415222	39	0.032362459546925564	0.5128205128205128	0.1660188784008884
YPL082C	-1	-/-	-255.74218082427979	-27272.60365653038	39	0.03231017770597738	0.5128205128205128	0.1662965019433648
YGR276C	-1	-/-	-255.7575135231018	-27714.84809923172	39	0.03225806451612903	0.5128205128205128	0.1665741254858412
YBR187W	0	0/-	-255.79778492450714	-46681.13265115023	156	0.03225806451612903	0.5128205128205128	0.1665741254858412
YDR489W	-1	-/-	-255.82732629776	-27780.93077993393	39	0.0322061191626409	0.5128205128205128	0.1668517490283176
YKL004W	-1	-/-	-255.82935118675232	-27402.522686958313	39	0.03215434083601286	0.5128205128205128	0.167129372570794
YMR290C	-1	-/-	-255.83809804916382	-29254.196135044098	39	0.03210272873194221	0.5128205128205128	0.1674069961132704
YNL261W	-1	-/-	-255.84214639663696	-28335.35747528076	39	0.03205128205128205	0.5128205128205128	0.1676846196557468
YKL112W	-1	-/-	-255.89229154586792	-28422.260526657104	39	0.032	0.5128205128205128	0.1679622431982232
YIL128W	-1	-/-	-255.99868965148926	-27259.022420167923	39	0.03194888178913738	0.5128205128205128	0.1682398667406996
YGR103W	-1	-/-	-256.03735303878784	-29067.234401464462	39	0.03189792663476874	0.5128205128205128	0.168517490283176
YJR090C	-1	-/-	-256.0673260688782	-27644.29121017456	39	0.03184713375796178	0.5128205128205128	0.1687951138256524
YDR138W	-1	-/-	-256.10179710388184	-27530.006976127625	39	0.03179650238473768	0.5128205128205128	0.1690727373681288
YMR044W	-1	-/-	-256.1085948944092	-27625.37781238556	39	0.031746031746031744	0.5128205128205128	0.1693503609106052
YML127W	-1	-/-	-256.20533180236816	-27088.863824367523	39	0.03169572107765452	0.5128205128205128	0.1696279844530816
YBR162W-A	0	0/-	-256.22829979658127	-46810.42358273268	156	0.03169572107765452	0.5128205128205128	0.1696279844530816
YMR217W	0	0/-	-256.25339448451996	-47150.57155662775	156	0.03169572107765452	0.5128205128205128	0.1696279844530816
YOR269W	-1	-/-	-256.26200771331787	-28143.960313796997	39	0.03164556962025317	0.5128205128205128	0.169905607995558
YDL212W	-1	-/-	-256.29719829559326	-27960.290230751038	39	0.0315955766192733	0.5128205128205128	0.1701832315380344
YPR010C	-1	-/-	-256.3194537162781	-29862.858039855957	39	0.031545741324921134	0.5128205128205128	0.17046085508051081
YIL078W	0	0/-	-256.38329553604126	-46829.612086594105	156	0.031545741324921134	0.5128205128205128	0.17046085508051081
YOR154W	0	0/-	-256.4362721443176	-45632.09590691328	156	0.031545741324921134	0.5128205128205128	0.17046085508051081
YCR094W	-1	-/-	-256.4420781135559	-27915.53214740753	39	0.031496062992125984	0.5128205128205128	0.17073847862298722
YGL092W	-1	-/-	-256.5077004432678	-28100.502799510956	39	0.031446540880503145	0.5128205128205128	0.17101610216546362
YMR097C	-1	-/-	-256.56678915023804	-28876.52708888054	39	0.03139717425431711	0.5128205128205128	0.17129372570794002
YKL214C	-1	-/-	-256.56837368011475	-28663.347705602646	39	0.03134796238244514	0.5128205128205128	0.17157134925041642
YER016W	-1	-/-	-256.63165044784546	-27833.11249947548	39	0.03129890453834116	0.5128205128205128	0.17184897279289282
YPR171W	-1	-/-	-256.63599395751953	-28195.8295879364	39	0.03125	0.5128205128205128	0.17212659633536925
YHR064C	0	0/-	-256.63984811306	-46974.53017169237	156	0.03125	0.5128205128205128	0.17212659633536925
YKL057C	-1	-/-	-256.67632246017456	-27578.75846171379	39	0.031201248049921998	0.5128205128205128	0.17240421987784565
YOR043W	-1	-/-	-256.7178158760071	-28312.942648410797	39	0.03115264797507788	0.5128205128205128	0.17268184342032206
YDL098C	-1	-/-	-256.82701539993286	-26876.393130540848	39	0.03110419906687403	0.5128205128205128	0.17295946696279846
YBL026W	-1	-/-	-256.8407793045044	-28492.27481675148	39	0.031055900621118012	0.5128205128205128	0.17323709050527486
YPL013C	0	0/-	-256.8939688205719	-45786.46429556608	156	0.031055900621118012	0.5128205128205128	0.17323709050527486
YCL005W	0	0/-	-256.9053326845169	-47153.22416108847	156	0.031055900621118012	0.5128205128205128	0.17323709050527486
YDR326C	0	0/-	-256.9107964038849	-46320.68354636431	156	0.031055900621118012	0.5128205128205128	0.17323709050527486
YHR127W	0	0/-	-256.92305123806	-47181.67077803612	156	0.031055900621118012	0.5128205128205128	0.17323709050527486
YDL047W	-1	-/-	-256.9501461982727	-26557.958787202835	39	0.031007751937984496	0.5128205128205128	0.17351471404775126
YDR427W	-1	-/-	-256.9591245651245	-27316.311378479004	39	0.030959752321981424	0.5128205128205128	0.17379233759022766
YLR150W	-1	-/-	-256.9646244049072	-28289.166531801224	39	0.030911901081916538	0.5128205128205128	0.17406996113270407
YJR097W	-1	-/-	-256.99031352996826	-28590.13680458069	39	0.030864197530864196	0.5128205128205128	0.17434758467518047
YNL108C	0	0/0	-257.00339382886887	-45912.33657813072	156	0.030864197530864196	0.5128205128205128	0.17434758467518047
YHR197W	-1	-/-	-257.0183358192444	-29025.31203174591	39	0.030816640986132512	0.5128205128205128	0.17462520821765687
YBR084W	-1	-/-	-257.0517086982727	-27884.98450398445	39	0.03076923076923077	0.5128205128205128	0.17490283176013327
YJL061W	-1	-/-	-257.0532121658325	-26565.186101436615	39	0.030721966205837174	0.5128205128205128	0.17518045530260967
YLR226W	-1	-/-	-257.13969326019287	-28092.27169561386	39	0.03067484662576687	0.5128205128205128	0.17545807884508607
YPL228W	-1	-/-	-257.1481547355652	-27368.72354888916	39	0.030627871362940276	0.5128205128205128	0.17573570238756248
YDR217C	-1	-/-	-257.1483688354492	-26173.952788829803	39	0.03058103975535168	0.5128205128205128	0.17601332593003888
YDR362C	1	+/+	-257.1589605808258	-29454.224180459976	38	0.03206106870229008	0.5384615384615384	0.17601332593003888
YMR093W	-1	-/-	-257.2014162540436	-29259.1680624485	39	0.03201219512195122	0.5384615384615384	0.17629094947251528
YNL149C	-1	-/0	-257.2441129684448	-30004.26391339302	39	0.0319634703196347	0.5384615384615384	0.17656857301499168
YBR030W	-1	-/-	-257.3460969924927	-28089.923032045364	39	0.031914893617021274	0.5384615384615384	0.17684619655746808
YNL118C	-1	-/-	-257.3993630409241	-28248.83256673813	39	0.03186646433990895	0.5384615384615384	0.17712382009994448
YNL186W	-1	-/-	-257.4109854698181	-26209.7808945179	39	0.031818181818181815	0.5384615384615384	0.1774014436424209
YGL172W	-1	-/-	-257.5212540626526	-27457.95720386505	39	0.03177004538577912	0.5384615384615384	0.1776790671848973
YBR163W	0	0/-	-257.5272899866104	-46571.54242581129	156	0.03177004538577912	0.5384615384615384	0.1776790671848973
YCR060W	-1	-/-	-257.5717363357544	-28870.795567512512	39	0.03172205438066465	0.5384615384615384	0.1779566907273737
YER133W	-1	-/-	-257.6519675254822	-27658.02476167679	39	0.03167420814479638	0.5384615384615384	0.1782343142698501
YKL173W	-1	-/-	-257.65739250183105	-28599.008523464203	39	0.03162650602409638	0.5384615384615384	0.1785119378123265
YPL083C	-1	-/-	-257.6594638824463	-27773.41938304901	39	0.031578947368421054	0.5384615384615384	0.1787895613548029
YLL021W	-1	-/-	-257.69112825393677	-26712.602811336517	39	0.03153153153153153	0.5384615384615384	0.1790671848972793
YNL206C	-1	-/-	-257.6960082054138	-27616.397227048874	39	0.031484257871064465	0.5384615384615384	0.1793448084397557
YLR008C	-1	-/-	-257.7176718711853	-28785.912220716476	39	0.03143712574850299	0.5384615384615384	0.1796224319822321
YPL069C	-1	-/-	-257.7190365791321	-27532.366400957108	39	0.03139013452914798	0.5384615384615384	0.1799000555247085
YNR015W	-1	-/-	-257.76794958114624	-28461.02990627289	39	0.03134328358208955	0.5384615384615384	0.1801776790671849
YBR049C	-1	-/-	-257.77560329437256	-28850.308713436127	39	0.03129657228017884	0.5384615384615384	0.1804553026096613
YMR079W	-1	-/-	-257.8229646682739	-28156.80269908905	39	0.03125	0.5384615384615384	0.1807329261521377
YHR191C	-1	-/-	-257.8641266822815	-26624.826514482498	39	0.031203566121842496	0.5384615384615384	0.1810105496946141
YKL183W	0	0/-	-257.87285554409027	-46325.9621116519	156	0.031203566121842496	0.5384615384615384	0.1810105496946141
YGR264C	-1	-/-	-257.9218068122864	-28617.909347057343	39	0.03115727002967359	0.5384615384615384	0.1812881732370905
YJR143C	-1	-/-	-257.9414496421814	-27703.571437358856	39	0.03111111111111111	0.5384615384615384	0.1815657967795669
YGL129C	-1	-/-	-257.9478220939636	-27562.81490635872	39	0.03106508875739645	0.5384615384615384	0.18184342032204331
YOR108W	0	0/0	-257.97918701171875	-46831.33778691292	156	0.03106508875739645	0.5384615384615384	0.18184342032204331
YGL195W	-1	-/-	-257.983115196228	-27895.27211022377	39	0.0310192023633678	0.5384615384615384	0.18212104386451972
YFL023W	-1	-/+	-258.02403116226196	-28791.53885936737	39	0.030973451327433628	0.5384615384615384	0.18239866740699612
YOR233W	-1	-/-	-258.0481505393982	-28249.242738723755	39	0.030927835051546393	0.5384615384615384	0.18267629094947252
YLR035C	-1	-/-	-258.04821968078613	-27876.901295661926	39	0.030882352941176472	0.5384615384615384	0.18295391449194892
YGR216C	-1	-/-	-258.06087946891785	-27947.854200839996	39	0.030837004405286344	0.5384615384615384	0.18323153803442532
YMR138W	-1	-/-	-258.1356477737427	-27685.512392759323	39	0.030791788856304986	0.5384615384615384	0.18350916157690172
YFL034C-A	0	0/-	-258.16282111406326	-46168.30412495136	156	0.030791788856304986	0.5384615384615384	0.18350916157690172
YGR061C	0	0/-	-258.1812311410904	-45475.11062639952	156	0.030791788856304986	0.5384615384615384	0.18350916157690172
YBR095C	-1	-/-	-258.1821689605713	-27836.695336818695	39	0.03074670571010249	0.5384615384615384	0.18378678511937813
YIL038C	-1	-/-	-258.20186138153076	-28114.203878879547	39	0.03070175438596491	0.5384615384615384	0.18406440866185453
YML113W	-1	-/-	-258.25450563430786	-30075.485442638397	39	0.030656934306569343	0.5384615384615384	0.18434203220433093
YAL047C	-1	-/-	-258.26517152786255	-28108.184640407562	39	0.030612244897959183	0.5384615384615384	0.18461965574680733
YML062C	-1	-/-	-258.3134341239929	-28610.470715522766	39	0.03056768558951965	0.5384615384615384	0.18489727928928373
YLR401C	-1	-/-	-258.3390316963196	-29134.596806764603	39	0.030523255813953487	0.5384615384615384	0.18517490283176014
YBL039C	-1	-/-	-258.34316849708557	-29146.799157381058	39	0.030478955007256895	0.5384615384615384	0.18545252637423654
YOR229W	-1	-/-	-258.3801221847534	-27843.25945162773	39	0.030434782608695653	0.5384615384615384	0.18573014991671294
YEL032W	-1	-/-	-258.4093871116638	-28368.265281677246	39	0.030390738060781478	0.5384615384615384	0.18600777345918934
YHR133C	-1	-/-	-258.4110059738159	-28307.41162610054	39	0.030346820809248554	0.5384615384615384	0.18628539700166574
YCR093W	-1	-/-	-258.47111654281616	-27341.830733299255	39	0.030303030303030304	0.5384615384615384	0.18656302054414214
YKR031C	-1	-/-	-258.49038648605347	-27451.22954082489	39	0.03025936599423631	0.5384615384615384	0.18684064408661855
YPL160W	-1	-/-	-258.5189790725708	-29045.479459524155	39	0.030215827338129497	0.5384615384615384	0.18711826762909495
YPL117C	-1	-/-	-258.5639944076538	-27245.619000434875	39	0.03017241379310345	0.5384615384615384	0.18739589117157135
YBR172C	-1	-/-	-258.60917806625366	-29121.54404067993	39	0.03012912482065997	0.5384615384615384	0.18767351471404775
YIL027C	0	0/-	-258.63026160001755	-46944.88688147068	156	0.03012912482065997	0.5384615384615384	0.18767351471404775
YMR060C	-1	-/-	-258.63184452056885	-28426.277846813202	39	0.03008595988538682	0.5384615384615384	0.18795113825652415
YCL050C	0	0/-	-258.6858342885971	-47296.28461253643	156	0.03008595988538682	0.5384615384615384	0.18795113825652415
YBR091C	-1	-/-	-258.69954681396484	-27029.759844064713	39	0.030042918454935622	0.5384615384615384	0.18822876179900055
YHR165C	-1	-/-	-258.75190687179565	-28441.79814004898	39	0.03	0.5384615384615384	0.18850638534147696
YHL014C	0	0/0	-258.80994415283203	-46602.92774373293	156	0.03	0.5384615384615384	0.18850638534147696
YPR017C	-1	-/-	-258.8170471191406	-28380.88115978241	39	0.029957203994293864	0.5384615384615384	0.18878400888395336
YGL071W	-1	-/-	-258.8316421508789	-28995.706555366516	39	0.029914529914529916	0.5384615384615384	0.18906163242642976
YLR059C	-1	-/-	-258.83527517318726	-26634.67035961151	39	0.029871977240398292	0.5384615384615384	0.18933925596890616
YLR069C	-1	-/-	-258.87445974349976	-27849.15485548973	39	0.029829545454545456	0.5384615384615384	0.18961687951138256
YJL076W	-1	-/-	-258.88676834106445	-26862.83272409439	39	0.029787234042553193	0.5384615384615384	0.18989450305385897
YDR439W	-1	-/-	-258.9299716949463	-27460.336460590363	39	0.029745042492917848	0.5384615384615384	0.19017212659633537
YPL125W	-1	-/0	-259.0027747154236	-27099.394023418427	39	0.0297029702970297	0.5384615384615384	0.19044975013881177
YEL003W	-1	-/-	-259.0151119232178	-27526.51088142395	39	0.029661016949152543	0.5384615384615384	0.19072737368128817
YGR029W	-1	-/-	-259.0734877586365	-28299.614788532257	39	0.029619181946403384	0.5384615384615384	0.19100499722376457
YOR353C	-1	-/-	-259.09691190719604	-27931.98774242401	39	0.029577464788732393	0.5384615384615384	0.19128262076624097
YNL059C	-1	-/-	-259.1288266181946	-28292.56040430069	39	0.029535864978902954	0.5384615384615384	0.19156024430871738
YMR287C	-1	-/-	-259.22468662261963	-27674.62344789505	39	0.02949438202247191	0.5384615384615384	0.19183786785119378
YGL139W	0	0/-	-259.2272082567215	-46577.01750910282	156	0.02949438202247191	0.5384615384615384	0.19183786785119378
YJR031C	-1	-/-	-259.37289810180664	-29094.334622621536	39	0.029453015427769985	0.5384615384615384	0.19211549139367018
YLR107W	-1	-/-	-259.44273042678833	-26275.777151107788	39	0.029411764705882353	0.5384615384615384	0.19239311493614658
YMR243C	-1	-/-	-259.4764461517334	-28627.988606452942	39	0.02937062937062937	0.5384615384615384	0.19267073847862298
YPR163C	-1	-/-	-259.4938144683838	-29531.714732408524	39	0.029329608938547486	0.5384615384615384	0.19294836202109938
YKR022C	-1	-/-	-259.5138692855835	-28836.71937894821	39	0.029288702928870293	0.5384615384615384	0.1932259855635758
YPR072W	-1	-/-	-259.5312919616699	-28646.600003242493	39	0.02924791086350975	0.5384615384615384	0.1935036091060522
YJL006C	-1	-/-	-259.55626797676086	-28946.592587947845	39	0.02920723226703755	0.5384615384615384	0.1937812326485286
YPL105C	0	0/-	-259.6401798725128	-46202.72752010822	156	0.02920723226703755	0.5384615384615384	0.1937812326485286
YMR274C	0	0/-	-259.7212805747986	-46167.86000865698	156	0.02920723226703755	0.5384615384615384	0.1937812326485286
YOL121C	-1	-/-	-259.7236590385437	-26660.02040195465	39	0.029166666666666667	0.5384615384615384	0.194058856191005
YNL099C	-1	-/-	-259.7625021934509	-29531.307777404785	39	0.02912621359223301	0.5384615384615384	0.1943364797334814
YFL017C	0	0/-	-259.85959124565125	-47413.95586627722	156	0.02912621359223301	0.5384615384615384	0.1943364797334814
YDR378C	-1	-/-	-259.88175201416016	-27726.85267305374	39	0.029085872576177285	0.5384615384615384	0.1946141032759578
YPR088C	-1	-/-	-259.89737844467163	-27791.20631504059	39	0.029045643153526972	0.5384615384615384	0.1948917268184342
YML036W	-1	-/-	-259.90596055984497	-26785.34527540207	39	0.029005524861878452	0.5384615384615384	0.1951693503609106
YNL154C	-1	-/-	-259.94317150115967	-29217.973577976227	39	0.028965517241379312	0.5384615384615384	0.195446973903387
YHR010W	0	0/-	-260.03403621912	-48333.830183804035	156	0.028965517241379312	0.5384615384615384	0.195446973903387
YOL066C	-1	-/-	-260.0417604446411	-28868.666875839233	39	0.028925619834710745	0.5384615384615384	0.1957245974458634
YKL074C	-1	-/-	-260.0730586051941	-29519.631877183914	39	0.02888583218707015	0.5384615384615384	0.1960022209883398
YBL076C	0	0/-	-260.0760073065758	-46620.328917622566	156	0.02888583218707015	0.5384615384615384	0.1960022209883398
YLR249W	-1	-/-	-260.0784258842468	-28041.890445947647	39	0.028846153846153848	0.5384615384615384	0.1962798445308162
YDL030W	-1	-/-	-260.08919858932495	-29666.03661608696	39	0.02880658436213992	0.5384615384615384	0.1965574680732926
YOL137W	0	0/-	-260.13813400268555	-45913.1178817749	156	0.02880658436213992	0.5384615384615384	0.1965574680732926
YDR337W	-1	-/-	-260.2524137496948	-28465.627686023712	39	0.028767123287671233	0.5384615384615384	0.196835091615769
YML025C	-1	-/-	-260.25650930404663	-28190.409813165665	39	0.028727770177838577	0.5384615384615384	0.1971127151582454
YIR010W	-1	-/-	-260.3971972465515	-27849.698427200317	39	0.028688524590163935	0.5384615384615384	0.1973903387007218
YKL143W	-1	-/-	-260.4024214744568	-29046.31958603859	39	0.0286493860845839	0.5384615384615384	0.19766796224319821
YHL001W	0	0/-	-260.41681891679764	-47626.66975712776	156	0.0286493860845839	0.5384615384615384	0.19766796224319821
YKL056C	-1	-/-	-260.44465923309326	-28113.859866142273	39	0.02861035422343324	0.5384615384615384	0.19794558578567462
YOR308C	-1	-/-	-260.49295568466187	-28401.59912919998	39	0.02857142857142857	0.5384615384615384	0.19822320932815102
YLR442C	-1	-/-	-260.50123834609985	-28226.616319179535	39	0.028532608695652172	0.5384615384615384	0.19850083287062742
YDR227W	-1	-/-	-260.51304483413696	-27252.26011991501	39	0.028493894165535955	0.5384615384615384	0.19877845641310382
YFR048W	-1	-/-	-260.5881471633911	-28090.613363027573	39	0.028455284552845527	0.5384615384615384	0.19905607995558022
YGR082W	-1	-/-	-260.6573910713196	-28015.946342229843	39	0.028416779431664412	0.5384615384615384	0.19933370349805662
YCR054C	0	0/0	-260.667254447937	-47029.32973843813	156	0.028416779431664412	0.5384615384615384	0.19933370349805662
YDR235W	-1	-/-	-260.6957039833069	-26684.50142478943	39	0.02837837837837838	0.5384615384615384	0.19961132704053303
YGR186W	-1	-/-	-260.75689220428467	-28157.815150737762	39	0.02834008097165992	0.5384615384615384	0.19988895058300943
YOL130W	-1	-/-	-260.7764377593994	-28255.56989979744	39	0.02830188679245283	0.5384615384615384	0.20016657412548583
YJL072C	-1	-/-	-260.85625886917114	-26786.59021139145	39	0.02826379542395693	0.5384615384615384	0.20044419766796223
YDR087C	-1	-/-	-260.93909454345703	-29564.072432994843	39	0.028225806451612902	0.5384615384615384	0.20072182121043863
YOR323C	0	0/0	-260.9391106367111	-46699.42980092764	156	0.028225806451612902	0.5384615384615384	0.20072182121043863
YPR052C	1	+/+	-260.9786763191223	-29156.13442826271	38	0.02953020134228188	0.5641025641025641	0.20072182121043863
YHR040W	0	0/-	-261.0272762775421	-48275.36631155014	156	0.02953020134228188	0.5641025641025641	0.20072182121043863
YLR372W	-1	-/-	-261.0610942840576	-27389.102807044983	39	0.029490616621983913	0.5641025641025641	0.20099944475291504
YKL216W	0	0/-	-261.076172709465	-47523.951666116714	156	0.029490616621983913	0.5641025641025641	0.20099944475291504
YOR211C	-1	-/-	-261.0880093574524	-27511.90456533432	39	0.029451137884872823	0.5641025641025641	0.20127706829539144
YDL116W	-1	-/-	-261.1714553833008	-28265.82936835289	39	0.029411764705882353	0.5641025641025641	0.20155469183786784
YBR202W	-1	-/-	-261.25940799713135	-28238.265031814575	39	0.029372496662216287	0.5641025641025641	0.20183231538034424
YHR154W	-1	-/-	-261.27184295654297	-27551.67320394516	39	0.029333333333333333	0.5641025641025641	0.20210993892282064
YMR241W	-1	-/-	-261.311194896698	-28661.434728622437	39	0.02929427430093209	0.5641025641025641	0.20238756246529704
YML043C	-1	-/-	-261.34984731674194	-28486.280195713043	39	0.02925531914893617	0.5641025641025641	0.20266518600777345
YJR057W	-1	-/-	-261.3858242034912	-26500.792445898056	39	0.029216467463479414	0.5641025641025641	0.20294280955024985
YHR049W	0	0/0	-261.42173832654953	-49262.483051002026	156	0.029216467463479414	0.5641025641025641	0.20294280955024985
YOR144C	-1	-/-	-261.4400825500488	-28571.90648126602	39	0.029177718832891247	0.5641025641025641	0.20322043309272628
YPR161C	-1	-/-	-261.45944452285767	-27585.289944648743	39	0.02913907284768212	0.5641025641025641	0.20349805663520268
YMR064W	0	0/0	-261.6517288684845	-46775.67053645849	156	0.02913907284768212	0.5641025641025641	0.20349805663520268
YDR139C	0	0/-	-261.65662610530853	-46370.666888058186	156	0.02913907284768212	0.5641025641025641	0.20349805663520268
YGR227W	-1	-/-	-261.6672978401184	-26162.093683481216	39	0.0291005291005291	0.5641025641025641	0.20377568017767908
YNL113W	1	+/+	-261.6763343811035	-29332.693280935287	38	0.03038309114927345	0.5897435897435898	0.20377568017767908
YJL189W	0	0/-	-261.69864523410797	-46995.87912297249	156	0.03038309114927345	0.5897435897435898	0.20377568017767908
YGR147C	-1	-/-	-261.70865774154663	-28529.863022327423	39	0.030343007915567283	0.5897435897435898	0.20405330372015548
YBR112C	-1	-/-	-261.7359461784363	-27723.53701210022	39	0.030303030303030304	0.5897435897435898	0.20433092726263188
YGR198W	0	0/-	-261.7646150588989	-47452.30903327465	156	0.030303030303030304	0.5897435897435898	0.20433092726263188
YML061C	-1	-/-	-261.9419193267822	-28420.917549848557	39	0.030263157894736843	0.5897435897435898	0.20460855080510829
YBR034C	-1	-/-	-261.94483709335327	-29580.80259537697	39	0.030223390275952694	0.5897435897435898	0.2048861743475847
YPR173C	-1	-/-	-261.94983959198	-26259.887369155884	39	0.030183727034120734	0.5897435897435898	0.2051637978900611
YML006C	-1	-/-	-262.02559518814087	-27838.197533607483	39	0.03014416775884666	0.5897435897435898	0.2054414214325375
YER048W-A	0	0/0	-262.0412527322769	-46738.40169215202	156	0.03014416775884666	0.5897435897435898	0.2054414214325375
YGL238W	-1	-/-	-262.0497794151306	-27060.77175951004	39	0.030104712041884817	0.5897435897435898	0.2057190449750139
YCR092C	-1	-/-	-262.05405616760254	-27898.95582294464	39	0.030065359477124184	0.5897435897435898	0.2059966685174903
YML055W	-1	-/-	-262.0654191970825	-28418.23740196228	39	0.030026109660574413	0.5897435897435898	0.2062742920599667
YBR171W	-1	-/-	-262.0722599029541	-28407.965970039368	39	0.02998696219035202	0.5897435897435898	0.2065519156024431
YOL136C	0	0/-	-262.0765109062195	-46611.80128163099	156	0.02998696219035202	0.5897435897435898	0.2065519156024431
YDR088C	-1	-/-	-262.0984916687012	-27358.468911647797	39	0.029947916666666668	0.5897435897435898	0.2068295391449195
YLR239C	0	0/-	-262.1179783344269	-47293.16944873333	156	0.029947916666666668	0.5897435897435898	0.2068295391449195
YER086W	0	0/0	-262.1235548257828	-45859.001082241535	156	0.029947916666666668	0.5897435897435898	0.2068295391449195
YIL098C	-1	-/-	-262.12399530410767	-28192.624202251434	39	0.02990897269180754	0.5897435897435898	0.2071071626873959
YPR009W	-1	-/-	-262.1399493217468	-28105.75926589966	39	0.02987012987012987	0.5897435897435898	0.2073847862298723
YER107C	-1	-/-	-262.18798446655273	-28553.672568559647	39	0.029831387808041506	0.5897435897435898	0.2076624097723487
YLR314C	-1	-/-	-262.2163767814636	-28384.98339366913	39	0.029792746113989636	0.5897435897435898	0.2079400333148251
YBL009W	-1	-/-	-262.2210783958435	-28932.707295656204	39	0.029754204398447608	0.5897435897435898	0.2082176568573015
YOR198C	-1	-/-	-262.29881715774536	-27840.970990657806	39	0.029715762273901807	0.5897435897435898	0.2084952803997779
YNL064C	-1	-/-	-262.31434535980225	-27357.406844377518	39	0.02967741935483871	0.5897435897435898	0.2087729039422543
YNL141W	0	0/-	-262.32214772701263	-50134.534748137	156	0.02967741935483871	0.5897435897435898	0.2087729039422543
YGR215W	0	0/-	-262.3228061199188	-47460.21534514427	156	0.02967741935483871	0.5897435897435898	0.2087729039422543
YAR008W	-1	-/-	-262.3599395751953	-29638.04189658165	39	0.029639175257731958	0.5897435897435898	0.2090505274847307
YKL106W	0	0/0	-262.37406343221664	-46807.8660171628	156	0.029639175257731958	0.5897435897435898	0.2090505274847307
YGL255W	-1	-/-	-262.4922604560852	-27963.35564661026	39	0.029601029601029602	0.5897435897435898	0.20932815102720712
YBR041W	-1	-/-	-262.4968500137329	-26083.997854232788	39	0.02956298200514139	0.5897435897435898	0.20960577456968352
YDR097C	-1	-/-	-262.5074849128723	-28486.62708735466	39	0.029525032092426188	0.5897435897435898	0.20988339811215992
YML015C	-1	-/-	-262.56299781799316	-27093.27477121353	39	0.029487179487179487	0.5897435897435898	0.21016102165463632
YER118C	-1	-/-	-262.61195516586304	-29223.03448867798	39	0.029449423815621	0.5897435897435898	0.21043864519711272
YDL136W	0	0/-	-262.62628042697906	-47179.314715743065	156	0.029449423815621	0.5897435897435898	0.21043864519711272
YDR322W	0	0/-	-262.6798766851425	-47658.67704945803	156	0.029449423815621	0.5897435897435898	0.21043864519711272
YMR263W	-1	-/-	-262.72840547561646	-29762.979308128357	39	0.029411764705882353	0.5897435897435898	0.21071626873958912
YOR271C	0	0/-	-262.7837675213814	-47409.728338599205	156	0.029411764705882353	0.5897435897435898	0.21071626873958912
YLR010C	-1	-/-	-262.78825092315674	-27974.629165172577	39	0.02937420178799489	0.5897435897435898	0.21099389228206553
YCR077C	-1	-/-	-262.7980728149414	-26710.848920345306	39	0.029336734693877552	0.5897435897435898	0.21127151582454193
YBR282W	0	0/-	-262.82630610466003	-47038.36355304718	156	0.029336734693877552	0.5897435897435898	0.21127151582454193
YNL247W	-1	-/-	-262.91289138793945	-27664.862046718597	39	0.02929936305732484	0.5897435897435898	0.21154913936701833
YPL151C	-1	-/-	-262.9158434867859	-28984.630781650543	39	0.029262086513994912	0.5897435897435898	0.21182676290949473
YEL022W	-1	-/-	-263.00269079208374	-27702.48399066925	39	0.029224904701397714	0.5897435897435898	0.21210438645197113
YJL203W	-1	-/-	-263.01092863082886	-28124.141117572784	39	0.02918781725888325	0.5897435897435898	0.21238200999444753
YPL001W	-1	-/-	-263.0928521156311	-28324.07384443283	39	0.029150823827629912	0.5897435897435898	0.21265963353692394
YDL202W	0	0/-	-263.11241364479065	-47267.51281106472	156	0.029150823827629912	0.5897435897435898	0.21265963353692394
YJL194W	-1	-/-	-263.12207412719727	-27469.03249311447	39	0.02911392405063291	0.5897435897435898	0.21293725707940034
YDR465C	-1	-/-	-263.1281657218933	-29166.706348896027	39	0.029077117572692796	0.5897435897435898	0.21321488062187674
YER164W	-1	-/-	-263.173388004303	-28236.65416908264	39	0.02904040404040404	0.5897435897435898	0.21349250416435314
YNL310C	-1	-/-	-263.1772437095642	-28631.676054239273	39	0.029003783102143757	0.5897435897435898	0.21377012770682954
YHL023C	0	0/-	-263.27751910686493	-47136.1976903677	156	0.029003783102143757	0.5897435897435898	0.21377012770682954
YHR068W	-1	-/-	-263.31785774230957	-27156.624146938324	39	0.028967254408060455	0.5897435897435898	0.21404775124930595
YER132C	0	0/-	-263.36967754364014	-45928.40898877382	156	0.028967254408060455	0.5897435897435898	0.21404775124930595
YGR159C	-1	-/-	-263.37898874282837	-30879.908868551254	39	0.028930817610062894	0.5897435897435898	0.21432537479178235
YHR039C-A	-1	-/-	-263.3792157173157	-26964.226798057556	39	0.028894472361809045	0.5897435897435898	0.21460299833425875
YMR301C	-1	-/-	-263.4314169883728	-27892.581473350525	39	0.028858218318695106	0.5897435897435898	0.21488062187673515
YGR208W	0	0/0	-263.43370002508163	-46687.91156864166	156	0.028858218318695106	0.5897435897435898	0.21488062187673515
YHR158C	-1	-/-	-263.4758491516113	-27128.675761461258	39	0.02882205513784461	0.5897435897435898	0.21515824541921155
YDR183W	-1	-/-	-263.5237274169922	-28403.312980413437	39	0.028785982478097622	0.5897435897435898	0.21543586896168795
YMR283C	-1	-/-	-263.53110694885254	-29294.461596250534	39	0.02875	0.5897435897435898	0.21571349250416436
YJR093C	-1	-/-	-263.5332384109497	-27382.818372249603	39	0.02871410736579276	0.5897435897435898	0.21599111604664076
YLR347C	-1	-/-	-263.5434761047363	-27426.792574882507	39	0.028678304239401497	0.5897435897435898	0.21626873958911716
YBR094W	0	0/0	-263.5577554702759	-46904.28139859438	156	0.028678304239401497	0.5897435897435898	0.21626873958911716
YDR416W	-1	-/-	-263.57503843307495	-29728.076514720917	39	0.028642590286425903	0.5897435897435898	0.21654636313159356
YKL017C	-1	-/-	-263.5883421897888	-28176.56000852585	39	0.028606965174129355	0.5897435897435898	0.21682398667406996
YDL042C	-1	-/-	-263.58890533447266	-27937.09960412979	39	0.02857142857142857	0.5897435897435898	0.21710161021654636
YDR321W	0	0/0	-263.6020197868347	-46998.77941733599	156	0.02857142857142857	0.5897435897435898	0.21710161021654636
YGL029W	-1	-/-	-263.61521673202515	-29473.11587882042	39	0.028535980148883373	0.5897435897435898	0.21737923375902277
YOR159C	-1	-/-	-263.6293864250183	-29019.68667125702	39	0.028500619578686492	0.5897435897435898	0.21765685730149917
YBR267W	-1	-/-	-263.6729531288147	-28542.171996593475	39	0.028465346534653466	0.5897435897435898	0.21793448084397557
YER123W	-1	-/-	-263.71943712234497	-27693.76703619957	39	0.02843016069221261	0.5897435897435898	0.21821210438645197
YMR266W	-1	-/-	-263.75332975387573	-27285.981420516968	39	0.028395061728395062	0.5897435897435898	0.21848972792892837
YFL047W	0	0/-	-263.78563845157623	-47317.893435359	156	0.028395061728395062	0.5897435897435898	0.21848972792892837
YPR016C	-1	-/-	-263.81519985198975	-29074.51817035675	39	0.02836004932182491	0.5897435897435898	0.21876735147140478
YKL042W	-1	-/-	-263.8538451194763	-28241.403322935104	39	0.02832512315270936	0.5897435897435898	0.21904497501388118
YNL267W	-1	-/-	-263.8556299209595	-26664.28288269043	39	0.028290282902829027	0.5897435897435898	0.21932259855635758
YIR021W	-1	-/-	-263.8660931587219	-28107.365161895752	39	0.028255528255528257	0.5897435897435898	0.21960022209883398
YIL134W	0	0/-	-263.9071868658066	-46061.9233134985	156	0.028255528255528257	0.5897435897435898	0.21960022209883398
YKL033W	0	0/-	-263.95651292800903	-47051.597671449184	156	0.028255528255528257	0.5897435897435898	0.21960022209883398
YHR073W	-1	-/-	-263.9961361885071	-27511.01488161087	39	0.02822085889570552	0.5897435897435898	0.21987784564131038
YNL290W	-1	-/-	-264.01163387298584	-28295.87670469284	39	0.028186274509803922	0.5897435897435898	0.22015546918378678
YDL167C	0	0/0	-264.0220363140106	-46665.03307557106	156	0.028186274509803922	0.5897435897435898	0.22015546918378678
YFL025C	-1	-/-	-264.0329256057739	-27297.450986385345	39	0.028151774785801713	0.5897435897435898	0.22043309272626319
YNL209W	-1	-/-	-264.04531717300415	-28255.9742937088	39	0.028117359413202935	0.5897435897435898	0.2207107162687396
YGR116W	-1	-/-	-264.0794429779053	-27775.24389410019	39	0.028083028083028084	0.5897435897435898	0.220988339811216
YCL036W	0	0/0	-264.1370088458061	-49572.37544751167	156	0.028083028083028084	0.5897435897435898	0.220988339811216
YCR027C	-1	-/-	-264.13825035095215	-27283.87699365616	39	0.02804878048780488	0.5897435897435898	0.2212659633536924
YIR009W	-1	-/-	-264.1947593688965	-28349.950634479523	39	0.028014616321559074	0.5897435897435898	0.2215435868961688
YNL029C	-1	-/-	-264.2086477279663	-27527.930799007416	39	0.027980535279805353	0.5897435897435898	0.2218212104386452
YLR268W	-1	-/-	-264.20994424819946	-27752.407715320587	39	0.027946537059538274	0.5897435897435898	0.2220988339811216
YPL249C-A	0	0/-	-264.2260418534279	-46787.38326972723	156	0.027946537059538274	0.5897435897435898	0.2220988339811216
YOR080W	-1	-/-	-264.2407908439636	-29570.623981952667	39	0.027912621359223302	0.5897435897435898	0.222376457523598
YGL076C	0	0/-	-264.2542372941971	-47868.583556473255	156	0.027912621359223302	0.5897435897435898	0.222376457523598
YCL055W	-1	-/-	-264.27102422714233	-28720.33309149742	39	0.027878787878787878	0.5897435897435898	0.2226540810660744
YIL031W	-1	-/-	-264.3225064277649	-26727.64449739456	39	0.02784503631961259	0.5897435897435898	0.2229317046085508
YMR292W	-1	-/-	-264.34185695648193	-28285.520076036453	39	0.02781136638452237	0.5897435897435898	0.2232093281510272
YMR146C	-1	-/-	-264.3520841598511	-28793.525609731674	39	0.027777777777777776	0.5897435897435898	0.2234869516935036
YDR316W	0	0/0	-264.44276916980743	-47707.88595211506	156	0.027777777777777776	0.5897435897435898	0.2234869516935036
YDL076C	-1	-/-	-264.45512104034424	-28555.79541873932	39	0.027744270205066344	0.5897435897435898	0.22376457523598
YGR047C	1	+/+	-264.4571843147278	-27673.561940670013	38	0.02891566265060241	0.6153846153846154	0.22376457523598
YBR084C-A	0	0/-	-264.5162972211838	-47622.34195578098	156	0.02891566265060241	0.6153846153846154	0.22376457523598
YKL081W	-1	-/-	-264.56303548812866	-28494.29052376747	39	0.02888086642599278	0.6153846153846154	0.2240421987784564
YHR023W	-1	-/-	-264.5747628211975	-27546.88243484497	39	0.028846153846153848	0.6153846153846154	0.2243198223209328
YHR067W	-1	-/-	-264.58071756362915	-27065.43562078476	39	0.028811524609843937	0.6153846153846154	0.2245974458634092
YKR099W	-1	-/-	-264.66340827941895	-27763.53425526619	39	0.02877697841726619	0.6153846153846154	0.2248750694058856
YDL108W	-1	-/-	-264.69282388687134	-27289.10174202919	39	0.02874251497005988	0.6153846153846154	0.22515269294836202
YOR239W	-1	-/-	-264.6946201324463	-28235.569685459137	39	0.028708133971291867	0.6153846153846154	0.22543031649083842
YBR131W	-1	-/-	-264.72048902511597	-27340.215398311615	39	0.02867383512544803	0.6153846153846154	0.22570794003331482
YPR105C	-1	-/-	-264.73236560821533	-28833.30955505371	39	0.028639618138424822	0.6153846153846154	0.22598556357579122
YLR410W	-1	-/0	-264.7562928199768	-28483.412232398987	39	0.028605482717520857	0.6153846153846154	0.22626318711826762
YDR201W	-1	-/-	-264.82711029052734	-28299.744174957275	39	0.02857142857142857	0.6153846153846154	0.22654081066074402
YBR195C	-1	-/-	-264.9076852798462	-28225.700610637665	39	0.028537455410225922	0.6153846153846154	0.22681843420322043
YER176W	0	0/-	-264.9186621308327	-46737.385389983654	156	0.028537455410225922	0.6153846153846154	0.22681843420322043
YPR070W	-1	-/-	-264.943320274353	-29359.556570529938	39	0.028503562945368172	0.6153846153846154	0.22709605774569683
YBR166C	0	0/0	-264.95615339279175	-46349.1439974308	156	0.028503562945368172	0.6153846153846154	0.22709605774569683
YKL113C	-1	-/-	-264.95914030075073	-30042.997181653976	39	0.028469750889679714	0.6153846153846154	0.22737368128817323
YBR079C	-1	-/-	-264.9889235496521	-29245.390323400497	39	0.02843601895734597	0.6153846153846154	0.22765130483064963
YGL232W	-1	-/-	-265.0239052772522	-28689.64895272255	39	0.028402366863905324	0.6153846153846154	0.22792892837312603
YDR493W	0	0/-	-265.0683970451355	-47373.142585635185	156	0.028402366863905324	0.6153846153846154	0.22792892837312603
YDR071C	-1	-/-	-265.0736675262451	-28944.472495555878	39	0.028368794326241134	0.6153846153846154	0.22820655191560243
YHR084W	-1	-/-	-265.07899284362793	-28513.36165714264	39	0.02833530106257379	0.6153846153846154	0.22848417545807884
YKR085C	-1	-/-	-265.13987398147583	-29491.795479774475	39	0.02830188679245283	0.6153846153846154	0.22876179900055524
YBL035C	-1	-/-	-265.1435809135437	-27944.952054977417	39	0.028268551236749116	0.6153846153846154	0.22903942254303164
YLR312W-A	0	0/-	-265.1748368740082	-47078.284110188484	156	0.028268551236749116	0.6153846153846154	0.22903942254303164
YOR305W	-1	-/0	-265.1950626373291	-27151.28593158722	39	0.02823529411764706	0.6153846153846154	0.22931704608550804
YER117W	-1	-/-	-265.1978349685669	-27787.315942764282	39	0.0282021151586369	0.6153846153846154	0.22959466962798444
YDR495C	-1	-/-	-265.24564123153687	-27847.468589782715	39	0.028169014084507043	0.6153846153846154	0.22987229317046085
YJL186W	-1	-/-	-265.2579140663147	-27342.190057754517	39	0.02813599062133646	0.6153846153846154	0.23014991671293725
YPR129W	0	0/-	-265.25994765758514	-48284.98722165823	156	0.02813599062133646	0.6153846153846154	0.23014991671293725
YNL127W	-1	-/-	-265.2721438407898	-28743.5135948658	39	0.02810304449648712	0.6153846153846154	0.23042754025541365
YGR129W	-1	-/-	-265.2867555618286	-29589.752440452576	39	0.028070175438596492	0.6153846153846154	0.23070516379789005
YJL165C	-1	-/-	-265.3005299568176	-28651.957411289215	39	0.028037383177570093	0.6153846153846154	0.23098278734036645
YGR218W	-1	-/-	-265.31610584259033	-27668.393777370453	39	0.028004667444574097	0.6153846153846154	0.23126041088284285
YML125C	0	0/0	-265.3462510704994	-48156.71391189098	156	0.028004667444574097	0.6153846153846154	0.23126041088284285
YOL018C	0	0/-	-265.36666464805603	-46438.485153496265	156	0.028004667444574097	0.6153846153846154	0.23126041088284285
YNR032C-A	-1	-/-	-265.37238693237305	-27004.30377817154	39	0.027972027972027972	0.6153846153846154	0.23153803442531926
YOR310C	-1	-/-	-265.37571120262146	-29518.72931408882	39	0.027939464493597205	0.6153846153846154	0.23181565796779566
YER036C	-1	-/-	-265.38114643096924	-29054.15896344185	39	0.027906976744186046	0.6153846153846154	0.23209328151027206
YMR268C	-1	-/-	-265.38652992248535	-29007.306277751923	39	0.027874564459930314	0.6153846153846154	0.23237090505274846
YBL023C	-1	-/-	-265.44014024734497	-27430.24631690979	39	0.027842227378190254	0.6153846153846154	0.23264852859522486
YJL184W	-1	-/-	-265.46896266937256	-28708.647422790527	39	0.027809965237543453	0.6153846153846154	0.23292615213770126
YDR364C	-1	-/-	-265.4990220069885	-29001.811806678772	39	0.027777777777777776	0.6153846153846154	0.23320377568017767
YGL064C	0	0/-	-265.5761513710022	-48483.695973455906	156	0.027777777777777776	0.6153846153846154	0.23320377568017767
YOR279C	-1	-/-	-265.64831590652466	-29525.836400032043	39	0.027745664739884393	0.6153846153846154	0.23348139922265407
YPL122C	-1	-/-	-265.656955242157	-28336.213325977325	39	0.02771362586605081	0.6153846153846154	0.23375902276513047
YPL145C	-1	-/-	-265.6616921424866	-26178.91472220421	39	0.02768166089965398	0.6153846153846154	0.23403664630760687
YGL110C	0	0/-	-265.67248886823654	-48392.35396963358	156	0.02768166089965398	0.6153846153846154	0.23403664630760687
YNR048W	-1	-/-	-265.67914390563965	-28668.79415178299	39	0.027649769585253458	0.6153846153846154	0.23431426985008327
YKL212W	-1	-/-	-265.7060647010803	-26345.46815276146	39	0.02761795166858458	0.6153846153846154	0.2345918933925597
YGR084C	0	0/-	-265.7163895368576	-47614.58156788349	156	0.02761795166858458	0.6153846153846154	0.2345918933925597
YDL040C	-1	-/-	-265.79455041885376	-28227.349620342255	39	0.027586206896551724	0.6153846153846154	0.2348695169350361
YPR019W	-1	-/-	-265.92903566360474	-28066.106533527374	39	0.027554535017221583	0.6153846153846154	0.2351471404775125
YLR406C	0	0/-	-265.9701034426689	-48396.202976703644	156	0.027554535017221583	0.6153846153846154	0.2351471404775125
YJL209W	-1	-/-	-265.9736042022705	-28303.40651702881	39	0.027522935779816515	0.6153846153846154	0.2354247640199889
YER007W	-1	-/-	-265.9824514389038	-28837.036784648895	39	0.027491408934707903	0.6153846153846154	0.2357023875624653
YJL065C	-1	-/-	-265.9913854598999	-28654.115288972855	39	0.02745995423340961	0.6153846153846154	0.2359800111049417
YMR300C	0	0/-	-265.9949839115143	-46552.36644458771	156	0.02745995423340961	0.6153846153846154	0.2359800111049417
YDR477W	-1	-/-	-266.01256561279297	-29002.34741973877	39	0.027428571428571427	0.6153846153846154	0.2362576346474181
YLR287C-A	0	0/-	-266.1018098592758	-46754.686242461205	156	0.027428571428571427	0.6153846153846154	0.2362576346474181
YCR066W	-1	-/-	-266.1400480270386	-27683.972569942474	39	0.0273972602739726	0.6153846153846154	0.23653525818989452
YKR024C	-1	-/-	-266.14433193206787	-30244.91061592102	39	0.027366020524515394	0.6153846153846154	0.23681288173237092
YHR167W	-1	-/-	-266.16023349761963	-28798.587527751923	39	0.02733485193621868	0.6153846153846154	0.23709050527484732
YDR002W	-1	-/-	-266.21971321105957	-29291.231583595276	39	0.027303754266211604	0.6153846153846154	0.23736812881732372
YMR220W	-1	-/-	-266.2234396934509	-29025.2541308403	39	0.02727272727272727	0.6153846153846154	0.23764575235980012
YBL014C	-1	-/-	-266.2253451347351	-28659.526158332825	39	0.02724177071509648	0.6153846153846154	0.23792337590227652
YHR046C	0	0/-	-266.2284175157547	-47246.111442029476	156	0.02724177071509648	0.6153846153846154	0.23792337590227652
YKL130C	-1	-/-	-266.2719340324402	-28855.23451948166	39	0.027210884353741496	0.6153846153846154	0.23820099944475293
YDL028C	-1	-/-	-266.3174705505371	-28720.196687698364	39	0.027180067950169876	0.6153846153846154	0.23847862298722933
YCL001W	-1	-/-	-266.32561016082764	-27566.685661315918	39	0.027149321266968326	0.6153846153846154	0.23875624652970573
YOR315W	-1	-/-	-266.3314456939697	-28505.425648212433	39	0.02711864406779661	0.6153846153846154	0.23903387007218213
YNL302C	-1	-/-	-266.37361335754395	-28350.64503288269	39	0.02708803611738149	0.6153846153846154	0.23931149361465853
YER029C	-1	-/-	-266.38261556625366	-29159.484561920166	39	0.02705749718151071	0.6153846153846154	0.23958911715713493
YDL191W	0	0/-	-266.3877931833267	-48085.604226112366	156	0.02705749718151071	0.6153846153846154	0.23958911715713493
YBR227C	0	0/-	-266.38870573043823	-46395.59242492914	156	0.02705749718151071	0.6153846153846154	0.23958911715713493
YDR197W	0	0/-	-266.42152112722397	-48028.73878902197	156	0.02705749718151071	0.6153846153846154	0.23958911715713493
YGR003W	-1	-/-	-266.44143199920654	-28793.70255613327	39	0.02702702702702703	0.6153846153846154	0.23986674069961134
YLR448W	-1	-/-	-266.5566029548645	-29195.658908605576	39	0.02699662542182227	0.6153846153846154	0.24014436424208774
YBR164C	-1	-/-	-266.641508102417	-28105.350742816925	39	0.02696629213483146	0.6153846153846154	0.24042198778456414
YHR034C	-1	-/-	-266.64986753463745	-28512.874918460846	39	0.026936026936026935	0.6153846153846154	0.24069961132704054
YNR052C	-1	-/-	-266.7045831680298	-27715.86365890503	39	0.026905829596412557	0.6153846153846154	0.24097723486951694
YER022W	-1	-/-	-266.720290184021	-28396.799015522003	39	0.026875699888017916	0.6153846153846154	0.24125485841199334
YEL020W-A	-1	-/-	-266.749249458313	-27237.67866039276	39	0.026845637583892617	0.6153846153846154	0.24153248195446975
YDR279W	-1	-/-	-266.77379322052	-27988.823394298553	39	0.026815642458100558	0.6153846153846154	0.24181010549694615
YLR333C	0	0/-	-266.7755879163742	-48283.411574959755	156	0.026815642458100558	0.6153846153846154	0.24181010549694615
YKL108W	-1	-/-	-266.78537464141846	-28720.778852939606	39	0.026785714285714284	0.6153846153846154	0.24208772903942255
YBR251W	0	0/-	-266.78862047195435	-47892.53080242872	156	0.026785714285714284	0.6153846153846154	0.24208772903942255
YBR017C	-1	-/-	-266.7943596839905	-26853.611322402954	39	0.026755852842809364	0.6153846153846154	0.24236535258189895
YLR021W	0	0/-	-266.8817892074585	-48277.167398393154	156	0.026755852842809364	0.6153846153846154	0.24236535258189895
YOR311C	0	0/-	-266.90889954566956	-45341.99243992567	156	0.026755852842809364	0.6153846153846154	0.24236535258189895
YBR015C	-1	-/-	-266.94207525253296	-27156.44019460678	39	0.026726057906458798	0.6153846153846154	0.24264297612437535
YGR027C	0	0/-	-267.0168759226799	-48818.328287780285	156	0.026726057906458798	0.6153846153846154	0.24264297612437535
YIL030C	-1	-/-	-267.0868682861328	-27437.18459892273	39	0.026696329254727477	0.6153846153846154	0.24292059966685176
YDL143W	-1	-/-	-267.09772062301636	-27639.31115412712	39	0.02666666666666667	0.6153846153846154	0.24319822320932816
YKR048C	-1	-/-	-267.1041159629822	-27220.609280109406	39	0.026637069922308545	0.6153846153846154	0.24347584675180456
YOR266W	-1	-/-	-267.10559463500977	-28483.667058944702	39	0.026607538802660754	0.6153846153846154	0.24375347029428096
YHR152W	-1	-/-	-267.1195635795593	-29544.2308344841	39	0.026578073089700997	0.6153846153846154	0.24403109383675736
YOR196C	0	0/-	-267.1321830153465	-46786.389758229256	156	0.026578073089700997	0.6153846153846154	0.24403109383675736
YPL132W	-1	-/-	-267.1433439254761	-29029.788531780243	39	0.02654867256637168	0.6153846153846154	0.24430871737923376
YAR014C	-1	-/-	-267.15196800231934	-29259.590814352036	39	0.026519337016574586	0.6153846153846154	0.24458634092171017
YGR251W	-1	-/-	-267.1725182533264	-27376.075979232788	39	0.026490066225165563	0.6153846153846154	0.24486396446418657
YOL090W	-1	-/-	-267.1739239692688	-28145.39851999283	39	0.026460859977949284	0.6153846153846154	0.24514158800666297
YGR056W	-1	-/-	-267.2177710533142	-27710.91189098358	39	0.02643171806167401	0.6153846153846154	0.24541921154913937
YER068W	-1	-/-	-267.22638511657715	-28232.530796527863	39	0.026402640264026403	0.6153846153846154	0.24569683509161577
YCR028C-A	-1	-/-	-267.228280544281	-26853.720281362534	39	0.026373626373626374	0.6153846153846154	0.24597445863409217
YNL085W	-1	-/-	-267.245653629303	-28026.496045589447	39	0.026344676180021953	0.6153846153846154	0.24625208217656858
YGL174W	-1	-/-	-267.2479109764099	-29705.89604330063	39	0.02631578947368421	0.6153846153846154	0.24652970571904498
YNR020C	0	0/-	-267.25218284130096	-49306.93524211645	156	0.02631578947368421	0.6153846153846154	0.24652970571904498
YMR059W	-1	-/-	-267.27923917770386	-27826.482468366623	39	0.02628696604600219	0.6153846153846154	0.24680732926152138
YPR125W	-1	-/-	-267.33456468582153	-28993.296323299408	39	0.0262582056892779	0.6153846153846154	0.24708495280399778
YMR236W	-1	-/-	-267.4050884246826	-27348.081868886948	39	0.02622950819672131	0.6153846153846154	0.24736257634647418
YBR278W	-1	-/-	-267.42333984375	-28399.467163085938	39	0.026200873362445413	0.6153846153846154	0.24764019988895059
YGL244W	-1	-/-	-267.50043296813965	-28320.28258895874	39	0.026172300981461286	0.6153846153846154	0.247917823431427
YML106W	0	0/-	-267.51487267017365	-47066.61201828718	156	0.026172300981461286	0.6153846153846154	0.247917823431427
YDR325W	-1	-/-	-267.54853868484497	-30082.90647792816	39	0.026143790849673203	0.6153846153846154	0.2481954469739034
YGL247W	-1	-/-	-267.54968786239624	-26445.850059509277	39	0.026115342763873776	0.6153846153846154	0.2484730705163798
YHR118C	-1	-/-	-267.584228515625	-27271.32753634453	39	0.02608695652173913	0.6153846153846154	0.2487506940588562
YDR421W	-1	-/-	-267.5844931602478	-28749.869287729263	39	0.026058631921824105	0.6153846153846154	0.2490283176013326
YGR167W	-1	-/-	-267.5961444377899	-28668.713797807693	39	0.026030368763557483	0.6153846153846154	0.249305941143809
YDR303C	-1	-/-	-267.62317943573	-27872.84671664238	39	0.02600216684723727	0.6153846153846154	0.2495835646862854
YDL045W-A	0	0/-	-267.63864946365356	-47568.22907477617	156	0.02600216684723727	0.6153846153846154	0.2495835646862854
YLR145W	-1	-/-	-267.65494108200073	-28168.126136541367	39	0.025974025974025976	0.6153846153846154	0.2498611882287618
YML074C	-1	-/-	-267.6567792892456	-28793.93172264099	39	0.025945945945945945	0.6153846153846154	0.2501388117712382
YOR118W	0	0/0	-267.6745910644531	-47999.04901200533	156	0.025945945945945945	0.6153846153846154	0.2501388117712382
YER183C	-1	-/0	-267.6828808784485	-27791.146604061127	39	0.02591792656587473	0.6153846153846154	0.2504164353137146
YDR379W	-1	-/-	-267.7258286476135	-27257.07889533043	39	0.025889967637540454	0.6153846153846154	0.250694058856191
YDL001W	0	0/-	-267.74066936969757	-46623.284919679165	156	0.025889967637540454	0.6153846153846154	0.250694058856191
YPL104W	0	0/-	-267.7617630958557	-46866.24148738384	156	0.025889967637540454	0.6153846153846154	0.250694058856191
YOR274W	-1	-/-	-267.7618336677551	-27497.939333438873	39	0.02586206896551724	0.6153846153846154	0.2509716823986674
YGR094W	-1	-/-	-267.7718334197998	-29469.175249814987	39	0.02583423035522067	0.6153846153846154	0.2512493059411438
YML009C	0	0/-	-267.7911083102226	-47109.24806493521	156	0.02583423035522067	0.6153846153846154	0.2512493059411438
YDR471W	0	0/-	-267.8246286511421	-48480.040544986725	156	0.02583423035522067	0.6153846153846154	0.2512493059411438
YOR213C	-1	-/-	-267.83320569992065	-27764.112604379654	39	0.025806451612903226	0.6153846153846154	0.2515269294836202
YMR289W	0	0/-	-267.894278049469	-48417.555844426155	156	0.025806451612903226	0.6153846153846154	0.2515269294836202
YHL029C	0	0/0	-267.90023624897003	-47110.253515064716	156	0.025806451612903226	0.6153846153846154	0.2515269294836202
YDL219W	0	0/0	-267.91298604011536	-47918.18031126261	156	0.025806451612903226	0.6153846153846154	0.2515269294836202
YGR274C	-1	-/-	-267.9359641075134	-27970.63018131256	39	0.02577873254564984	0.6153846153846154	0.2518045530260966
YNL284C	0	0/-	-267.9772038459778	-48252.231874227524	156	0.02577873254564984	0.6153846153846154	0.2518045530260966
YGR076C	0	0/-	-267.98741829395294	-46837.255934894085	156	0.02577873254564984	0.6153846153846154	0.2518045530260966
YDR499W	-1	-/-	-268.0123929977417	-28662.952880859375	39	0.02575107296137339	0.6153846153846154	0.252082176568573
YDR188W	-1	-/-	-268.01526498794556	-27847.982059955597	39	0.02572347266881029	0.6153846153846154	0.2523598001110494
YBL020W	-1	-/-	-268.04496908187866	-26978.999505996704	39	0.02569593147751606	0.6153846153846154	0.2526374236535258
YDR022C	-1	-/-	-268.0508360862732	-27738.288733959198	39	0.025668449197860963	0.6153846153846154	0.2529150471960022
YHR141C	0	0/-	-268.0934942960739	-46311.76680535078	156	0.025668449197860963	0.6153846153846154	0.2529150471960022
YOL146W	-1	-/-	-268.0963044166565	-28419.2504863739	39	0.02564102564102564	0.6153846153846154	0.2531926707384786
YPL047W	-1	-/-	-268.1045970916748	-28002.70136165619	39	0.025613660618996798	0.6153846153846154	0.253470294280955
YOR145C	-1	-/-	-268.13414192199707	-29873.16886496544	39	0.0255863539445629	0.6153846153846154	0.2537479178234314
YNL175C	0	0/-	-268.19213968515396	-48135.749079823494	156	0.0255863539445629	0.6153846153846154	0.2537479178234314
YJL200C	0	0/-	-268.23242449760437	-47221.44953465462	156	0.0255863539445629	0.6153846153846154	0.2537479178234314
YIL093C	0	0/-	-268.2397906780243	-46652.44946682453	156	0.0255863539445629	0.6153846153846154	0.2537479178234314
YDR447C	-1	-/-	-268.25075817108154	-28096.961898088455	39	0.025559105431309903	0.6153846153846154	0.2540255413659078
YDR177W	-1	-/-	-268.2602243423462	-28857.062558174133	39	0.02553191489361702	0.6153846153846154	0.2543031649083842
YDR390C	0	0/-	-268.2673081755638	-48077.01150679588	156	0.02553191489361702	0.6153846153846154	0.2543031649083842
YDR470C	-1	-/-	-268.2862358093262	-27705.482538700104	39	0.025504782146652496	0.6153846153846154	0.25458078845086063
YLR452C	-1	-/-	-268.2894477844238	-27156.308148384094	39	0.025477707006369428	0.6153846153846154	0.25485841199333703
YBR135W	-1	-/-	-268.30583238601685	-28248.60019016266	39	0.02545068928950159	0.6153846153846154	0.25513603553581343
YGL119W	-1	-/0	-268.31007862091064	-27679.220213890076	39	0.025423728813559324	0.6153846153846154	0.25541365907828983
YNL030W	-1	-/-	-268.31229066848755	-28830.95877313614	39	0.025396825396825397	0.6153846153846154	0.25569128262076624
YML019W	-1	-/-	-268.3245882987976	-27377.898359060287	39	0.02536997885835095	0.6153846153846154	0.25596890616324264
YGL061C	-1	-/-	-268.3501524925232	-29491.063719034195	39	0.025343189017951427	0.6153846153846154	0.25624652970571904
YJR101W	0	0/-	-268.37079536914825	-47459.55922335386	156	0.025343189017951427	0.6153846153846154	0.25624652970571904
YJL096W	0	0/-	-268.38647532463074	-48527.68903172016	156	0.025343189017951427	0.6153846153846154	0.25624652970571904
YPR186C	1	+/+	-268.3893098831177	-29249.593641281128	38	0.026371308016877638	0.6410256410256411	0.25624652970571904
YDR399W	0	0/-	-268.45436865091324	-48195.87493008375	156	0.026371308016877638	0.6410256410256411	0.25624652970571904
YOR249C	-1	-/-	-268.4642696380615	-29080.058084487915	39	0.026343519494204427	0.6410256410256411	0.25652415324819544
YGR211W	-1	-/-	-268.48026943206787	-28962.732217788696	39	0.02631578947368421	0.6410256410256411	0.25680177679067184
YGL103W	0	0/-	-268.4864118695259	-48135.108744740486	156	0.02631578947368421	0.6410256410256411	0.25680177679067184
YJR094W-A	0	0/-	-268.5084629058838	-47328.18470722437	156	0.02631578947368421	0.6410256410256411	0.25680177679067184
YBL093C	-1	-/-	-268.51188611984253	-29655.95075058937	39	0.026288117770767613	0.6410256410256411	0.25707940033314824
YPR166C	0	0/-	-268.55051094293594	-47035.4794177413	156	0.026288117770767613	0.6410256410256411	0.25707940033314824
YPR135W	-1	-/-	-268.72362184524536	-27112.75505924225	39	0.026260504201680673	0.6410256410256411	0.25735702387562465
YNL259C	-1	-/-	-268.739538192749	-28694.11386036873	39	0.026232948583420776	0.6410256410256411	0.25763464741810105
YOL133W	-1	-/-	-268.9091286659241	-28732.148673057556	39	0.02620545073375262	0.6410256410256411	0.25791227096057745
YDR430C	0	0/-	-268.94013702869415	-47049.75161641836	156	0.02620545073375262	0.6410256410256411	0.25791227096057745
YHR041C	-1	-/-	-268.97978687286377	-28470.767558813095	39	0.02617801047120419	0.6410256410256411	0.25818989450305385
YCR003W	0	0/-	-269.0111725330353	-47915.27585834265	156	0.02617801047120419	0.6410256410256411	0.25818989450305385
YNL088W	-1	-/-	-269.1061110496521	-29591.156501293182	39	0.02615062761506276	0.6410256410256411	0.25846751804553025
YBR176W	0	0/-	-269.1507604122162	-45616.08323156834	156	0.02615062761506276	0.6410256410256411	0.25846751804553025
YIL096C	0	0/-	-269.17195522785187	-46043.31603932381	156	0.02615062761506276	0.6410256410256411	0.25846751804553025
YBR080C	-1	-/-	-269.1892976760864	-27076.551852226257	39	0.02612330198537095	0.6410256410256411	0.25874514158800666
YDR331W	-1	-/-	-269.2185626029968	-27776.895954608917	39	0.026096033402922755	0.6410256410256411	0.25902276513048306
YOR026W	-1	-/-	-269.2642025947571	-27650.06350159645	39	0.026068821689259645	0.6410256410256411	0.25930038867295946
YMR228W	0	0/-	-269.283539891243	-45811.80086624622	156	0.026068821689259645	0.6410256410256411	0.25930038867295946
YEL025C	0	0/0	-269.31273806095123	-45371.797017753124	156	0.026068821689259645	0.6410256410256411	0.25930038867295946
YJR083C	-1	-/0	-269.32677841186523	-28145.85423517227	39	0.026041666666666668	0.6410256410256411	0.25957801221543586
YFL024C	-1	-/-	-269.36070585250854	-28902.78284597397	39	0.026014568158168574	0.6410256410256411	0.25985563575791226
YJL121C	-1	-/0	-269.39316272735596	-29683.833998203278	39	0.02598752598752599	0.6410256410256411	0.26013325930038866
YBR291C	0	0/-	-269.485308945179	-49098.964346170425	156	0.02598752598752599	0.6410256410256411	0.26013325930038866
YGL083W	0	0/-	-269.51078701019287	-46994.143283069134	156	0.02598752598752599	0.6410256410256411	0.26013325930038866
YDL192W	-1	-/-	-269.5375165939331	-28835.365132570267	39	0.02596053997923157	0.6410256410256411	0.26041088284286507
YLL001W	-1	-/-	-269.59965467453003	-28494.696418762207	39	0.025933609958506226	0.6410256410256411	0.26068850638534147
YMR053C	-1	-/0	-269.66532468795776	-29183.780474185944	39	0.025906735751295335	0.6410256410256411	0.26096612992781787
YPL193W	-1	-/-	-269.67333984375	-30075.354506969452	39	0.025879917184265012	0.6410256410256411	0.26124375347029427
YBR288C	-1	-/-	-269.67766761779785	-28335.913655281067	39	0.025853154084798345	0.6410256410256411	0.2615213770127707
YJL050W	-1	-/-	-269.7130002975464	-29526.424265623093	39	0.025826446280991736	0.6410256410256411	0.2617990005552471
YPL016W	-1	-/-	-269.7311062812805	-28455.962117671967	39	0.025799793601651185	0.6410256410256411	0.2620766240977235
YOR360C	0	0/-	-269.7477698326111	-47737.17081677914	156	0.025799793601651185	0.6410256410256411	0.2620766240977235
YDL126C	-1	-/-	-269.7513756752014	-28428.042335510254	39	0.02577319587628866	0.6410256410256411	0.2623542476401999
YLR055C	-1	-/-	-269.7527632713318	-28769.42894077301	39	0.025746652935118436	0.6410256410256411	0.2626318711826763
YJL069C	-1	-/-	-269.76407074928284	-29515.11758494377	39	0.0257201646090535	0.6410256410256411	0.2629094947251527
YCR037C	-1	-/-	-269.7678999900818	-28444.28067088127	39	0.025693730729701953	0.6410256410256411	0.2631871182676291
YNL005C	0	0/-	-269.8098027706146	-47863.10328626633	156	0.025693730729701953	0.6410256410256411	0.2631871182676291
YKR010C	0	0/-	-269.8216940164566	-49465.223717451096	156	0.025693730729701953	0.6410256410256411	0.2631871182676291
YIL014W	-1	-/-	-269.84060049057007	-27263.10423517227	39	0.02566735112936345	0.6410256410256411	0.2634647418101055
YCR059C	0	0/-	-269.8506475687027	-46047.056006491184	156	0.02566735112936345	0.6410256410256411	0.2634647418101055
YOL140W	0	0/0	-269.90746772289276	-47481.630681693554	156	0.02566735112936345	0.6410256410256411	0.2634647418101055
YDL175C	-1	-/-	-269.9329414367676	-28605.773835659027	39	0.02564102564102564	0.6410256410256411	0.2637423653525819
YCR047C	-1	-/-	-269.94790601730347	-28987.162185668945	39	0.025614754098360656	0.6410256410256411	0.2640199888950583
YLR071C	-1	-/-	-269.95056104660034	-28378.10209131241	39	0.0255885363357216	0.6410256410256411	0.2642976124375347
YOR188W	-1	-/0	-269.9787883758545	-27712.03126525879	39	0.02556237218813906	0.6410256410256411	0.2645752359800111
YDR385W	-1	-/-	-270.000168800354	-27487.33967089653	39	0.02553626149131767	0.6410256410256411	0.2648528595224875
YDL184C	0	0/-	-270.08758533000946	-48054.51499283314	156	0.02553626149131767	0.6410256410256411	0.2648528595224875
YNL048W	-1	-/-	-270.12892293930054	-27514.831819057465	39	0.025510204081632654	0.6410256410256411	0.2651304830649639
YOR179C	-1	-/-	-270.1354856491089	-28259.72283387184	39	0.0254841997961264	0.6410256410256411	0.2654081066074403
YOR096W	0	0/-	-270.1478326320648	-47936.39921706915	156	0.0254841997961264	0.6410256410256411	0.2654081066074403
YBR097W	-1	-/-	-270.15650749206543	-27389.212985515594	39	0.025458248472505093	0.6410256410256411	0.2656857301499167
YBL008W	-1	-/+	-270.21385526657104	-28904.131645679474	39	0.0254323499491353	0.6410256410256411	0.2659633536923931
YNL070W	-1	-/-	-270.2260437011719	-28050.365384340286	39	0.02540650406504065	0.6410256410256411	0.2662409772348695
YOR033C	-1	-/-	-270.30778312683105	-29143.036727428436	39	0.025380710659898477	0.6410256410256411	0.2665186007773459
YGL044C	-1	-/-	-270.3502402305603	-28662.19525384903	39	0.02535496957403651	0.6410256410256411	0.2667962243198223
YOR158W	0	0/-	-270.3790690898895	-48658.93891173601	156	0.02535496957403651	0.6410256410256411	0.2667962243198223
YBR102C	-1	-/-	-270.41891288757324	-29413.149396419525	39	0.025329280648429583	0.6410256410256411	0.2670738478622987
YML098W	-1	-/-	-270.4238796234131	-28413.830884456635	39	0.025303643724696356	0.6410256410256411	0.2673514714047751
YLR305C	-1	-/-	-270.43076372146606	-28050.79743719101	39	0.025278058645096056	0.6410256410256411	0.2676290949472515
YNL272C	-1	-/-	-270.5543751716614	-28657.583900928497	39	0.025252525252525252	0.6410256410256411	0.2679067184897279
YER161C	-1	-/-	-270.5588297843933	-29444.765964984894	39	0.025227043390514632	0.6410256410256411	0.2681843420322043
YOL056W	0	0/-	-270.5840339064598	-48617.77234941721	156	0.025227043390514632	0.6410256410256411	0.2681843420322043
YJL094C	-1	-/-	-270.62248277664185	-29012.53494668007	39	0.025201612903225805	0.6410256410256411	0.2684619655746807
YHR108W	-1	-/-	-270.65453147888184	-27662.76774930954	39	0.025176233635448138	0.6410256410256411	0.2687395891171571
YBL027W	0	0/-	-270.6721851825714	-48833.59918373823	156	0.025176233635448138	0.6410256410256411	0.2687395891171571
YJL039C	-1	-/-	-270.7392840385437	-27684.138404369354	39	0.025150905432595575	0.6410256410256411	0.2690172126596335
YHR163W	-1	-/0	-270.7393641471863	-28018.601442337036	39	0.02512562814070352	0.6410256410256411	0.2692948362021099
YPL183W-A	0	0/-	-270.76434445381165	-47582.82609349489	156	0.02512562814070352	0.6410256410256411	0.2692948362021099
YLR420W	0	0/-	-270.7683017253876	-47649.23836559057	156	0.02512562814070352	0.6410256410256411	0.2692948362021099
YOL103W	0	0/-	-270.8231934309006	-45118.83682483435	156	0.02512562814070352	0.6410256410256411	0.2692948362021099
YDR500C	0	0/-	-270.83863574266434	-47879.62774968147	156	0.02512562814070352	0.6410256410256411	0.2692948362021099
YPR188C	-1	-/-	-270.87999534606934	-28313.91083598137	39	0.025100401606425703	0.6410256410256411	0.2695724597445863
YDR079C-A	-1	-/-	-270.92960929870605	-26498.126163959503	39	0.025075225677031094	0.6410256410256411	0.2698500832870627
YBR009C	-1	-/-	-270.94251012802124	-28054.63133239746	39	0.025050100200400802	0.6410256410256411	0.2701277068295391
YPL081W	0	0/-	-270.9874304533005	-49494.62099838257	156	0.025050100200400802	0.6410256410256411	0.2701277068295391
YJL166W	-1	-/-	-271.0142722129822	-28651.201793670654	39	0.025025025025025027	0.6410256410256411	0.27040533037201553
YPL038W	0	0/-	-271.0178956389427	-47999.891992509365	156	0.025025025025025027	0.6410256410256411	0.27040533037201553
YOR016C	0	0/-	-271.0297191143036	-47102.651087105274	156	0.025025025025025027	0.6410256410256411	0.27040533037201553
YPR132W	-1	-/-	-271.03000688552856	-29135.968851566315	39	0.025	0.6410256410256411	0.27068295391449193
YBR281C	0	0/0	-271.04832541942596	-47917.10584491491	156	0.025	0.6410256410256411	0.27068295391449193
YPL074W	0	0/0	-271.0636044740677	-48853.86831212044	156	0.025	0.6410256410256411	0.27068295391449193
YDR322C-A	-1	-/-	-271.07710790634155	-28709.753175735474	39	0.024975024975024976	0.6410256410256411	0.27096057745696833
YOR079C	-1	-/-	-271.0824122428894	-29833.899363279343	39	0.0249500998003992	0.6410256410256411	0.27123820099944473
YDR332W	0	0/-	-271.0937513113022	-48328.691598176956	156	0.0249500998003992	0.6410256410256411	0.27123820099944473
YDL147W	-1	-/-	-271.1360123157501	-29066.62717461586	39	0.024925224327018942	0.6410256410256411	0.27151582454192114
YDL083C	-1	-/-	-271.1475763320923	-30627.231957435608	39	0.0249003984063745	0.6410256410256411	0.27179344808439754
YDL097C	-1	-/-	-271.22328996658325	-28123.977517604828	39	0.024875621890547265	0.6410256410256411	0.27207107162687394
YIL127C	0	0/0	-271.2648220062256	-46330.736522078514	156	0.024875621890547265	0.6410256410256411	0.27207107162687394
YFL045C	-1	-/-	-271.27196311950684	-28470.33399772644	39	0.02485089463220676	0.6410256410256411	0.27234869516935034
YGR283C	0	0/0	-271.29316902160645	-46551.22185134888	156	0.02485089463220676	0.6410256410256411	0.27234869516935034
YLR433C	-1	-/-	-271.30509972572327	-29409.032995462418	39	0.024826216484607744	0.6410256410256411	0.27262631871182674
YNL079C	-1	-/-	-271.3132915496826	-29662.462970256805	39	0.0248015873015873	0.6410256410256411	0.27290394225430314
YOR304W	-1	-/-	-271.35064601898193	-29011.39415884018	39	0.024777006937561942	0.6410256410256411	0.27318156579677955
YDR463W	-1	-/-	-271.38205909729004	-27999.63657093048	39	0.024752475247524754	0.6410256410256411	0.27345918933925595
YBL055C	-1	-/-	-271.42547702789307	-28116.10168981552	39	0.024727992087042534	0.6410256410256411	0.27373681288173235
YGL020C	-1	-/-	-271.4481449127197	-28588.229858398438	39	0.024703557312252964	0.6410256410256411	0.27401443642420875
YOR060C	-1	-/-	-271.5431122779846	-27371.566490650177	39	0.024679170779861797	0.6410256410256411	0.27429205996668515
YMR240C	-1	-/-	-271.5510244369507	-28710.57954645157	39	0.02465483234714004	0.6410256410256411	0.27456968350916156
YFL038C	-1	-/-	-271.5548048019409	-27939.705803394318	39	0.024630541871921183	0.6410256410256411	0.27484730705163796
YPR122W	-1	-/-	-271.56775999069214	-27997.754085063934	39	0.024606299212598427	0.6410256410256411	0.27512493059411436
YHR186C	-1	-/-	-271.56984853744507	-28058.258961200714	39	0.024582104228121928	0.6410256410256411	0.27540255413659076
YDR393W	-1	-/-	-271.57871198654175	-29743.332839012146	39	0.02455795677799607	0.6410256410256411	0.27568017767906716
YCR081W	-1	-/-	-271.60246419906616	-27270.9339427948	39	0.02453385672227674	0.6410256410256411	0.27595780122154356
YMR113W	-1	-/0	-271.6102557182312	-27770.84377336502	39	0.024509803921568627	0.6410256410256411	0.27623542476401997
YLR368W	-1	-/-	-271.61629247665405	-28069.896660089493	39	0.024485798237022526	0.6410256410256411	0.27651304830649637
YOR354C	-1	-/-	-271.6211576461792	-29378.033987283707	39	0.02446183953033268	0.6410256410256411	0.27679067184897277
YOR045W	-1	-/-	-271.62921619415283	-28062.83070898056	39	0.024437927663734114	0.6410256410256411	0.27706829539144917
YPL267W	-1	-/-	-271.712863445282	-28838.127161026	39	0.0244140625	0.6410256410256411	0.2773459189339256
YJR135W-A	-1	-/-	-271.7297329902649	-28387.31380558014	39	0.024390243902439025	0.6410256410256411	0.277623542476402
YMR025W	-1	-/-	-271.73376417160034	-28910.894694805145	39	0.024366471734892786	0.6410256410256411	0.2779011660188784
YOL022C	0	0/-	-271.7358957529068	-46297.51362550259	156	0.024366471734892786	0.6410256410256411	0.2779011660188784
YPR128C	-1	-/-	-271.74294424057007	-27718.96729660034	39	0.024342745861733205	0.6410256410256411	0.2781787895613548
YOL092W	0	0/-	-271.74664974212646	-46538.143981814384	156	0.024342745861733205	0.6410256410256411	0.2781787895613548
YFR013W	-1	-/-	-271.8115530014038	-28755.180045604706	39	0.024319066147859923	0.6410256410256411	0.2784564131038312
YKL025C	-1	-/-	-271.86276960372925	-28506.970645427704	39	0.024295432458697766	0.6410256410256411	0.2787340366463076
YKR037C	-1	-/-	-271.8638815879822	-28592.192857265472	39	0.024271844660194174	0.6410256410256411	0.279011660188784
YDL226C	-1	-/-	-271.863890171051	-28421.23471546173	39	0.02424830261881668	0.6410256410256411	0.2792892837312604
YGR033C	-1	-/-	-271.8851432800293	-28706.854929447174	39	0.02422480620155039	0.6410256410256411	0.2795669072737368
YER050C	0	0/-	-271.91339564323425	-49539.598715126514	156	0.02422480620155039	0.6410256410256411	0.2795669072737368
YJR076C	-1	-/-	-271.91634798049927	-27927.181703090668	39	0.02420135527589545	0.6410256410256411	0.2798445308162132
YOL128C	-1	-/-	-271.9191884994507	-27348.71875810623	39	0.024177949709864602	0.6410256410256411	0.2801221543586896
YJL173C	-1	-/-	-271.9248127937317	-28244.673523664474	39	0.024154589371980676	0.6410256410256411	0.280399777901166
YLR210W	-1	-/-	-271.9470739364624	-29684.220309734344	39	0.02413127413127413	0.6410256410256411	0.2806774014436424
YER138C	-1	-/-	-272.0179533958435	-26456.401803970337	39	0.024108003857280617	0.6410256410256411	0.2809550249861188
YPL008W	-1	-/-	-272.04811000823975	-30182.829025030136	39	0.024084778420038536	0.6410256410256411	0.2812326485285952
YER013W	-1	-/-	-272.06555700302124	-27946.898621559143	39	0.02406159769008662	0.6410256410256411	0.28151027207107165
YEL046C	0	0/0	-272.1113837957382	-47402.379991948605	156	0.02406159769008662	0.6410256410256411	0.28151027207107165
YBL088C	-1	-/-	-272.1867847442627	-28105.971968650818	39	0.02403846153846154	0.6410256410256411	0.28178789561354806
YMR213W	-1	-/-	-272.2105050086975	-30696.85404443741	39	0.024015369836695485	0.6410256410256411	0.28206551915602446
YGR118W	-1	-/-	-272.2784380912781	-29534.299179553986	39	0.02399232245681382	0.6410256410256411	0.28234314269850086
YPR023C	-1	-/-	-272.2791910171509	-29362.893465042114	39	0.023969319271332695	0.6410256410256411	0.28262076624097726
YEL040W	0	0/-	-272.3047342300415	-49657.4623490572	156	0.023969319271332695	0.6410256410256411	0.28262076624097726
YGR217W	-1	-/-	-272.3455686569214	-28367.18706560135	39	0.023946360153256706	0.6410256410256411	0.28289838978345366
YKL138C	0	0/-	-272.3551582098007	-48888.06134188175	156	0.023946360153256706	0.6410256410256411	0.28289838978345366
YPR180W	0	0/-	-272.3698686361313	-47946.37108039856	156	0.023946360153256706	0.6410256410256411	0.28289838978345366
YDR291W	0	0/-	-272.3723797798157	-48957.56134188175	156	0.023946360153256706	0.6410256410256411	0.28289838978345366
YKL114C	-1	-/-	-272.3917679786682	-28122.838698387146	39	0.023923444976076555	0.6410256410256411	0.28317601332593006
YHR005C-A	-1	-/-	-272.3937244415283	-27672.894681453705	39	0.02390057361376673	0.6410256410256411	0.28345363686840647
YMR247C	-1	-/-	-272.4030408859253	-28002.619642734528	39	0.02387774594078319	0.6410256410256411	0.28373126041088287
YNL306W	0	0/-	-272.407213807106	-47259.57821935415	156	0.02387774594078319	0.6410256410256411	0.28373126041088287
YMR177W	-1	-/-	-272.427743434906	-29081.96899175644	39	0.02385496183206107	0.6410256410256411	0.28400888395335927
YBR181C	0	0/-	-272.4605348110199	-47648.35573863983	156	0.02385496183206107	0.6410256410256411	0.28400888395335927
YGL122C	-1	-/+	-272.47723627090454	-29651.08757328987	39	0.023832221163012392	0.6410256410256411	0.28428650749583567
YCL014W	-1	-/-	-272.4810633659363	-28774.016775608063	39	0.023809523809523808	0.6410256410256411	0.2845641310383121
YHR206W	-1	-/-	-272.5126852989197	-29268.039437770844	39	0.023786869647954328	0.6410256410256411	0.2848417545807885
YLR439W	0	0/-	-272.5237673521042	-49287.01016175747	156	0.023786869647954328	0.6410256410256411	0.2848417545807885
YPR057W	-1	-/-	-272.5412793159485	-29678.187166452408	39	0.02376425855513308	0.6410256410256411	0.2851193781232649
YLR195C	-1	-/-	-272.5423650741577	-27731.224613666534	39	0.023741690408357077	0.6410256410256411	0.2853970016657413
YMR193W	0	0/-	-272.5457421541214	-47785.14077579975	156	0.023741690408357077	0.6410256410256411	0.2853970016657413
YLR227C	0	0/-	-272.5458310842514	-48726.9574085474	156	0.023741690408357077	0.6410256410256411	0.2853970016657413
YGL049C	-1	-/-	-272.55190896987915	-28477.10173225403	39	0.023719165085388995	0.6410256410256411	0.2856746252082177
YDR441C	0	0/-	-272.55219757556915	-46881.16442042589	156	0.023719165085388995	0.6410256410256411	0.2856746252082177
YNL298W	-1	-/-	-272.6019821166992	-29216.929109573364	39	0.023696682464454975	0.6410256410256411	0.2859522487506941
YOR312C	0	0/-	-272.7413111925125	-47036.47434127331	156	0.023696682464454975	0.6410256410256411	0.2859522487506941
YGL107C	0	0/-	-272.78047573566437	-48284.37982106209	156	0.023696682464454975	0.6410256410256411	0.2859522487506941
YOR123C	-1	-/-	-272.80118465423584	-28793.09173631668	39	0.023674242424242424	0.6410256410256411	0.2862298722931705
YHL015W	0	0/-	-272.82002389431	-48774.21518319845	156	0.023674242424242424	0.6410256410256411	0.2862298722931705
YGR148C	0	0/-	-272.8356339931488	-49954.5897346735	156	0.023674242424242424	0.6410256410256411	0.2862298722931705
YBR165W	-1	-/-	-272.8477191925049	-30097.227469205856	39	0.023651844843897825	0.6410256410256411	0.2865074958356469
YLR298C	-1	-/-	-272.85058307647705	-28357.04320049286	39	0.023629489603024575	0.6410256410256411	0.2867851193781233
YDR456W	-1	-/-	-272.8615584373474	-28599.37339925766	39	0.023607176581680833	0.6410256410256411	0.2870627429205997
YOR148C	-1	-/-	-272.8847961425781	-29565.255773067474	39	0.02358490566037736	0.6410256410256411	0.2873403664630761
YMR013C	-1	-/-	-272.9012932777405	-27699.321583986282	39	0.0235626767200754	0.6410256410256411	0.2876179900055525
YER174C	-1	-/-	-272.92045545578003	-26270.57647371292	39	0.023540489642184557	0.6410256410256411	0.2878956135480289
YCL037C	0	0/-	-272.9749376773834	-47448.78249722719	156	0.023540489642184557	0.6410256410256411	0.2878956135480289
YBL084C	-1	-/-	-272.9944062232971	-29346.76527118683	39	0.023518344308560677	0.6410256410256411	0.2881732370905053
YIL003W	0	0/-	-273.0017309188843	-45928.40544873476	156	0.023518344308560677	0.6410256410256411	0.2881732370905053
YIL147C	-1	-/-	-273.00425386428833	-26387.32499885559	39	0.023496240601503758	0.6410256410256411	0.2884508606329817
YDR237W	0	0/-	-273.0421767234802	-45867.266976475716	156	0.023496240601503758	0.6410256410256411	0.2884508606329817
YGR054W	-1	-/-	-273.0473895072937	-26749.0777425766	39	0.023474178403755867	0.6410256410256411	0.2887284841754581
YLR264W	-1	-/-	-273.05578422546387	-28263.66306591034	39	0.02345215759849906	0.6410256410256411	0.2890061077179345
YNL082W	-1	-/-	-273.05749320983887	-29794.982694387436	39	0.023430178069353328	0.6410256410256411	0.2892837312604109
YDL053C	0	0/0	-273.0694832801819	-47372.66573160887	156	0.023430178069353328	0.6410256410256411	0.2892837312604109
YDR068W	0	0/0	-273.08177423477173	-48552.94992387295	156	0.023430178069353328	0.6410256410256411	0.2892837312604109
YLR154C	-1	-/-	-273.12763500213623	-31219.688913345337	39	0.023408239700374533	0.6410256410256411	0.2895613548028873
YPL040C	-1	-/-	-273.14061546325684	-29617.875559329987	39	0.023386342376052385	0.6410256410256411	0.2898389783453637
YJL093C	-1	-/-	-273.1617684364319	-27927.914019584656	39	0.02336448598130841	0.6410256410256411	0.2901166018878401
YKL049C	-1	-/-	-273.19082593917847	-30557.819236278534	39	0.02334267040149393	0.6410256410256411	0.2903942254303165
YLR319C	-1	-/-	-273.26098012924194	-28946.74496793747	39	0.02332089552238806	0.6410256410256411	0.2906718489727929
YBR044C	0	0/-	-273.26822102069855	-47297.82822674513	156	0.02332089552238806	0.6410256410256411	0.2906718489727929
YDL164C	-1	-/-	-273.2886848449707	-29693.283844709396	39	0.023299161230195712	0.6410256410256411	0.2909494725152693
YLR431C	-1	-/-	-273.2958035469055	-28559.697159290314	39	0.023277467411545624	0.6410256410256411	0.2912270960577457
YDR494W	-1	-/-	-273.30148458480835	-28766.12206888199	39	0.023255813953488372	0.6410256410256411	0.2915047196002221
YDR168W	-1	-/-	-273.30372381210327	-29038.008415222168	39	0.023234200743494422	0.6410256410256411	0.2917823431426985
YOR182C	-1	-/-	-273.30571937561035	-30140.916617631912	39	0.02321262766945218	0.6410256410256411	0.2920599666851749
YCL029C	-1	-/-	-273.37061166763306	-28775.881109714508	39	0.023191094619666047	0.6410256410256411	0.2923375902276513
YML064C	-1	-/-	-273.37251138687134	-28849.144455432892	39	0.023169601482854494	0.6410256410256411	0.2926152137701277
YGL144C	-1	-/-	-273.37833166122437	-27514.919113874435	39	0.023148148148148147	0.6410256410256411	0.2928928373126041
YLR243W	0	0/-	-273.3837525844574	-46281.76379275322	156	0.023148148148148147	0.6410256410256411	0.2928928373126041
YKL179C	-1	-/-	-273.40211153030396	-28904.08976125717	39	0.02312673450508788	0.6410256410256411	0.29317046085508053
YGR188C	-1	-/-	-273.43337774276733	-29716.28276157379	39	0.02310536044362292	0.6410256410256411	0.29344808439755693
YBR110W	-1	-/-	-273.4411287307739	-28255.65790939331	39	0.023084025854108958	0.6410256410256411	0.29372570794003333
YBL091C	0	0/-	-273.4477838277817	-46791.85894167423	156	0.023084025854108958	0.6410256410256411	0.29372570794003333
YDR179C	-1	-/-	-273.4498333930969	-28763.928878307343	39	0.023062730627306273	0.6410256410256411	0.29400333148250973
YPL233W	-1	-/-	-273.4786682128906	-29882.100795269012	39	0.02304147465437788	0.6410256410256411	0.29428095502498614
YDL061C	0	0/-	-273.5122022032738	-48040.84315264225	156	0.02304147465437788	0.6410256410256411	0.29428095502498614
YER178W	-1	-/-	-273.5590591430664	-28157.371245384216	39	0.02302025782688766	0.6410256410256411	0.29455857856746254
YPL283C	-1	-/-	-273.559353351593	-26987.3623380661	39	0.022999080036798528	0.6410256410256411	0.29483620210993894
YPR104C	1	+/-	-273.58927726745605	-30002.201544761658	38	0.02389705882352941	0.6666666666666666	0.29483620210993894
YLR066W	-1	-/-	-273.6129298210144	-27752.60181927681	39	0.023875114784205693	0.6666666666666666	0.29511382565241534
YKL155C	0	0/-	-273.64341926574707	-48026.81947505474	156	0.023875114784205693	0.6666666666666666	0.29511382565241534
YLR242C	-1	-/-	-273.65398597717285	-27449.01956510544	39	0.023853211009174313	0.6666666666666666	0.29539144919489174
YAL056W	-1	-/-	-273.6666479110718	-28503.3121008873	39	0.02383134738771769	0.6666666666666666	0.29566907273736814
YDR382W	-1	-/-	-273.68779706954956	-29150.286586523056	39	0.023809523809523808	0.6666666666666666	0.29594669627984455
YER056C-A	0	0/-	-273.74573600292206	-48265.27455461025	156	0.023809523809523808	0.6666666666666666	0.29594669627984455
YGR172C	-1	-/-	-273.74877071380615	-28980.370452404022	39	0.023787740164684355	0.6666666666666666	0.29622431982232095
YJL080C	-1	-/-	-273.7493963241577	-29285.125286579132	39	0.02376599634369287	0.6666666666666666	0.29650194336479735
YPL144W	-1	-/0	-273.7595520019531	-28439.251054286957	39	0.023744292237442923	0.6666666666666666	0.29677956690727375
YJL156C	-1	-/-	-273.7890872955322	-27837.58614397049	39	0.023722627737226276	0.6666666666666666	0.29705719044975015
YOR038C	-1	-/+	-273.81356477737427	-29401.777095079422	39	0.023701002734731084	0.6666666666666666	0.29733481399222655
YBL105C	-1	-/-	-273.8331608772278	-28294.368075847626	39	0.023679417122040074	0.6666666666666666	0.29761243753470296
YGL226W	0	0/-	-273.83545446395874	-48651.78294569254	156	0.023679417122040074	0.6666666666666666	0.29761243753470296
YHR168W	0	0/-	-273.8595486879349	-48830.81566721201	156	0.023679417122040074	0.6666666666666666	0.29761243753470296
YKL116C	0	0/-	-273.8823435306549	-47083.61836373806	156	0.023679417122040074	0.6666666666666666	0.29761243753470296
YBL028C	0	0/0	-273.89552569389343	-45848.03051686287	156	0.023679417122040074	0.6666666666666666	0.29761243753470296
YML107C	-1	-/-	-273.90342807769775	-30579.235697746277	39	0.023657870791628753	0.6666666666666666	0.29789006107717936
YOR293W	0	0/-	-273.9339388012886	-49127.71925252676	156	0.023657870791628753	0.6666666666666666	0.29789006107717936
YPL022W	-1	-/-	-273.95262336730957	-28675.14742231369	39	0.023636363636363636	0.6666666666666666	0.29816768461965576
YNL056W	0	0/-	-273.96717262268066	-46199.0745190382	156	0.023636363636363636	0.6666666666666666	0.29816768461965576
YJR033C	-1	-/-	-274.03396558761597	-27859.271951675415	39	0.023614895549500452	0.6666666666666666	0.29844530816213216
YPL094C	-1	-/-	-274.0630807876587	-28758.757480621338	39	0.023593466424682397	0.6666666666666666	0.29872293170460856
YDR161W	0	0/-	-274.0920149087906	-46224.04559528828	156	0.023593466424682397	0.6666666666666666	0.29872293170460856
YLR144C	-1	-/-	-274.10909843444824	-27737.56473684311	39	0.02357207615593835	0.6666666666666666	0.29900055524708496
YOR327C	-1	-/-	-274.1131992340088	-30058.108829021454	39	0.02355072463768116	0.6666666666666666	0.29927817878956137
YER120W	-1	-/-	-274.13915729522705	-28319.80221748352	39	0.023529411764705882	0.6666666666666666	0.29955580233203777
YGL189C	0	0/-	-274.1429656147957	-48131.346200704575	156	0.023529411764705882	0.6666666666666666	0.29955580233203777
YBL057C	-1	-/-	-274.2103590965271	-29426.1940908432	39	0.023508137432188065	0.6666666666666666	0.29983342587451417
YLR440C	0	0/-	-274.2166393995285	-49044.235565304756	156	0.023508137432188065	0.6666666666666666	0.29983342587451417
YNL254C	0	0/0	-274.22056555747986	-49263.57586693764	156	0.023508137432188065	0.6666666666666666	0.29983342587451417
YLR425W	-1	-/-	-274.2288031578064	-28522.548924446106	39	0.023486901535682024	0.6666666666666666	0.30011104941699057
YKL072W	0	0/0	-274.2576870918274	-48428.31137430668	156	0.023486901535682024	0.6666666666666666	0.30011104941699057
YPR175W	-1	-/-	-274.27464866638184	-27111.464739084244	39	0.023465703971119134	0.6666666666666666	0.300388672959467
YHR214C-B	-1	-/-	-274.29352855682373	-26823.67586326599	39	0.023444544634806132	0.6666666666666666	0.3006662965019434
YDL155W	-1	-/-	-274.3454089164734	-28798.39496421814	39	0.023423423423423424	0.6666666666666666	0.3009439200444198
YDR480W	-1	-/-	-274.3589072227478	-29194.060349225998	39	0.023402340234023402	0.6666666666666666	0.3012215435868962
YLR075W	-1	-/-	-274.36791610717773	-28609.38586139679	39	0.023381294964028777	0.6666666666666666	0.3014991671293726
YJR003C	0	0/0	-274.39203786849976	-46126.21773993969	156	0.023381294964028777	0.6666666666666666	0.3014991671293726
YOR171C	-1	-/-	-274.422061920166	-28294.16179585457	39	0.02336028751123091	0.6666666666666666	0.301776790671849
YDR234W	0	0/0	-274.4521211385727	-47178.78175008297	156	0.02336028751123091	0.6666666666666666	0.301776790671849
YLR085C	-1	-/-	-274.45485496520996	-28176.377505779266	39	0.02333931777378815	0.6666666666666666	0.3020544142143254
YDR170C	-1	-/-	-274.48701190948486	-27679.215651512146	39	0.023318385650224215	0.6666666666666666	0.3023320377568018
YJL133W	-1	-/-	-274.49953508377075	-29078.092617988586	39	0.023297491039426525	0.6666666666666666	0.3026096612992782
YEL036C	-1	-/-	-274.55749320983887	-29335.658749103546	39	0.023276633840644583	0.6666666666666666	0.3028872848417546
YFR046C	-1	-/-	-274.568971157074	-27858.208350658417	39	0.023255813953488372	0.6666666666666666	0.303164908384231
YDR181C	-1	-/-	-274.66419887542725	-28019.09880399704	39	0.02323503127792672	0.6666666666666666	0.3034425319267074
YER155C	-1	-/-	-274.67441511154175	-28078.496301651	39	0.023214285714285715	0.6666666666666666	0.3037201554691838
YOR334W	-1	-/-	-274.68119049072266	-28353.875062942505	39	0.0231935771632471	0.6666666666666666	0.3039977790116602
YDR363W-A	-1	-/-	-274.6999945640564	-28682.01509618759	39	0.023172905525846704	0.6666666666666666	0.3042754025541366
YHR021C	-1	-/-	-274.70901131629944	-28815.019866466522	39	0.02315227070347284	0.6666666666666666	0.304553026096613
YDR460W	-1	-/-	-274.73119163513184	-30279.074641227722	39	0.023131672597864767	0.6666666666666666	0.3048306496390894
YHR083W	-1	-/-	-274.7397651672363	-28605.860661506653	39	0.02311111111111111	0.6666666666666666	0.3051082731815658
YGL068W	-1	-/-	-274.7416274547577	-28243.814379692078	39	0.023090586145648313	0.6666666666666666	0.3053858967240422
YER111C	-1	-/-	-274.76125860214233	-29291.892266750336	39	0.023070097604259095	0.6666666666666666	0.3056635202665186
YGR098C	-1	-/-	-274.8095302581787	-28731.17071056366	39	0.02304964539007092	0.6666666666666666	0.305941143808995
YIL063C	-1	-/-	-274.81101751327515	-28774.144337415695	39	0.023029229406554472	0.6666666666666666	0.3062187673514714
YDR450W	-1	-/-	-274.8275623321533	-28450.973364830017	39	0.023008849557522124	0.6666666666666666	0.3064963908939478
YHR089C	-1	-/-	-274.8326334953308	-30227.358605384827	39	0.022988505747126436	0.6666666666666666	0.3067740144364242
YNL137C	0	0/-	-274.834925532341	-47660.41703629494	156	0.022988505747126436	0.6666666666666666	0.3067740144364242
YGR241C	-1	-/-	-274.84253787994385	-28940.198857307434	39	0.022968197879858657	0.6666666666666666	0.3070516379789006
YHR203C	-1	-/-	-274.8472738265991	-27961.845453977585	39	0.02294792586054722	0.6666666666666666	0.307329261521377
YPL065W	-1	-/-	-274.9608931541443	-28932.995362758636	39	0.02292768959435626	0.6666666666666666	0.3076068850638534
YHL004W	0	0/-	-274.96274268627167	-47187.046241045	156	0.02292768959435626	0.6666666666666666	0.3076068850638534
YCR095C	0	0/0	-274.96799302101135	-48559.81710600853	156	0.02292768959435626	0.6666666666666666	0.3076068850638534
YLR344W	0	0/-	-274.97884970903397	-48742.6724537611	156	0.02292768959435626	0.6666666666666666	0.3076068850638534
YER131W	0	0/-	-274.992092192173	-49915.08467173576	156	0.02292768959435626	0.6666666666666666	0.3076068850638534
YMR171C	0	0/-	-274.9949389696121	-49817.53784960508	156	0.02292768959435626	0.6666666666666666	0.3076068850638534
YOL054W	-1	-/-	-274.9966149330139	-28857.278866767883	39	0.02290748898678414	0.6666666666666666	0.3078845086063298
YPR101W	-1	-/-	-275.00602674484253	-28987.125700473785	39	0.022887323943661973	0.6666666666666666	0.3081621321488062
YDR159W	-1	-/-	-275.03145599365234	-28890.841070890427	39	0.022867194371152155	0.6666666666666666	0.3084397556912826
YPR033C	-1	-/-	-275.0452308654785	-28618.931868076324	39	0.022847100175746926	0.6666666666666666	0.308717379233759
YML026C	0	0/-	-275.06600373983383	-49123.80606037378	156	0.022847100175746926	0.6666666666666666	0.308717379233759
YDR363W	-1	-/-	-275.1162133216858	-28752.183975696564	39	0.0228270412642669	0.6666666666666666	0.30899500277623543
YMR075W	-1	-/-	-275.154757976532	-28620.727479457855	39	0.02280701754385965	0.6666666666666666	0.30927262631871183
YKL134C	-1	-/-	-275.171772480011	-28693.96315097809	39	0.022787028921998246	0.6666666666666666	0.30955024986118823
YDL106C	-1	-/-	-275.1735439300537	-29077.837675094604	39	0.02276707530647986	0.6666666666666666	0.30982787340366463
YNL042W	-1	-/-	-275.18426609039307	-29016.305700302124	39	0.022747156605424323	0.6666666666666666	0.31010549694614103
YLR262C-A	0	0/-	-275.20615804195404	-47292.18755888939	156	0.022747156605424323	0.6666666666666666	0.31010549694614103
YBL085W	-1	-/-	-275.240487575531	-30584.603323221207	39	0.022727272727272728	0.6666666666666666	0.31038312048861744
YCR052W	-1	-/-	-275.25841999053955	-29748.64027571678	39	0.022707423580786028	0.6666666666666666	0.31066074403109384
YJL176C	-1	-/-	-275.2619471549988	-28762.207145690918	39	0.02268760907504363	0.6666666666666666	0.31093836757357024
YKL034W	-1	-/-	-275.2663879394531	-28952.319591760635	39	0.022667829119442023	0.6666666666666666	0.31121599111604664
YDR096W	-1	-/-	-275.2760648727417	-29227.52149271965	39	0.02264808362369338	0.6666666666666666	0.31149361465852304
YPL174C	-1	-/-	-275.306369304657	-29633.44121646881	39	0.022628372497824196	0.6666666666666666	0.31177123820099945
YGR065C	0	0/-	-275.31817054748535	-46812.648223400116	156	0.022628372497824196	0.6666666666666666	0.31177123820099945
YMR047C	-1	-/-	-275.31855869293213	-29313.465711593628	39	0.022608695652173914	0.6666666666666666	0.31204886174347585
YJL145W	-1	-/-	-275.35499382019043	-29242.38903617859	39	0.022589052997393572	0.6666666666666666	0.31232648528595225
YBL090W	-1	-/-	-275.35906410217285	-29443.932374477386	39	0.022569444444444444	0.6666666666666666	0.31260410882842865
YLR265C	-1	-/-	-275.3965435028076	-28129.717306613922	39	0.022549869904596703	0.6666666666666666	0.31288173237090505
YNR017W	-1	-/-	-275.40020084381104	-28408.38325691223	39	0.022530329289428077	0.6666666666666666	0.31315935591338145
YLR263W	-1	-/-	-275.4148631095886	-29227.886714935303	39	0.022510822510822513	0.6666666666666666	0.31343697945585786
YDL102W	-1	-/-	-275.4155888557434	-28319.330255508423	39	0.02249134948096886	0.6666666666666666	0.31371460299833426
YJL192C	-1	-/-	-275.4475951194763	-27863.400486707687	39	0.02247191011235955	0.6666666666666666	0.31399222654081066
YBR175W	-1	-/-	-275.4592447280884	-29114.979860305786	39	0.022452504317789293	0.6666666666666666	0.31426985008328706
YDR040C	-1	-/-	-275.46157217025757	-26521.955539226532	39	0.022433132010353754	0.6666666666666666	0.31454747362576346
YDR468C	0	0/-	-275.4795733690262	-46779.97478932142	156	0.022433132010353754	0.6666666666666666	0.31454747362576346
YIL091C	0	0/-	-275.4807846546173	-46757.28020942211	156	0.022433132010353754	0.6666666666666666	0.31454747362576346
YJL041W	-1	-/-	-275.4890480041504	-28091.249522209167	39	0.022413793103448276	0.6666666666666666	0.31482509716823986
YKL003C	0	0/-	-275.53943407535553	-47764.33657604456	156	0.022413793103448276	0.6666666666666666	0.31482509716823986
YML063W	0	0/-	-275.54537373781204	-48828.837377130985	156	0.022413793103448276	0.6666666666666666	0.31482509716823986
YPR179C	-1	-/-	-275.56033420562744	-29773.818030834198	39	0.02239448751076658	0.6666666666666666	0.31510272071071627
YDR140W	-1	-/-	-275.5710859298706	-28161.208480358124	39	0.022375215146299483	0.6666666666666666	0.31538034425319267
YMR192W	-1	-/-	-275.60285902023315	-28853.971729278564	39	0.02235597592433362	0.6666666666666666	0.31565796779566907
YDR085C	-1	-/-	-275.61972761154175	-29315.585156440735	39	0.022336769759450172	0.6666666666666666	0.31593559133814547
YLR388W	0	0/-	-275.72026139497757	-48623.11237168312	156	0.022336769759450172	0.6666666666666666	0.31593559133814547
YJR136C	0	0/-	-275.73678398132324	-46781.62092101574	156	0.022336769759450172	0.6666666666666666	0.31593559133814547
YIL133C	0	0/-	-275.7491708993912	-48312.114815592766	156	0.022336769759450172	0.6666666666666666	0.31593559133814547
YDR175C	-1	-/-	-275.7632303237915	-29985.521435260773	39	0.022317596566523604	0.6666666666666666	0.3162132148806219
YLR007W	-1	-/-	-275.76370668411255	-29944.480516433716	39	0.022298456260720412	0.6666666666666666	0.3164908384230983
YMR143W	-1	-/-	-275.7684049606323	-28922.693413496017	39	0.022279348757497857	0.6666666666666666	0.3167684619655747
YBR042C	-1	-/-	-275.77224254608154	-27030.002865314484	39	0.02226027397260274	0.6666666666666666	0.3170460855080511
YBL005W-A	-1	-/-	-275.79500246047974	-26704.19954442978	39	0.022241231822070145	0.6666666666666666	0.3173237090505275
YLR016C	-1	-/-	-275.81949281692505	-28792.006061077118	39	0.022222222222222223	0.6666666666666666	0.3176013325930039
YLR441C	0	0/-	-275.82424092292786	-48993.19050103426	156	0.022222222222222223	0.6666666666666666	0.3176013325930039
YHR207C	0	0/-	-275.84666907787323	-47721.16868340969	156	0.022222222222222223	0.6666666666666666	0.3176013325930039
YDL075W	0	0/-	-275.8514355421066	-48214.964806616306	156	0.022222222222222223	0.6666666666666666	0.3176013325930039
YPR043W	0	0/-	-275.8592919707298	-49149.9792599082	156	0.022222222222222223	0.6666666666666666	0.3176013325930039
YGL080W	0	0/-	-275.8614331483841	-47765.55205398798	156	0.022222222222222223	0.6666666666666666	0.3176013325930039
YJR141W	-1	-/-	-275.8832402229309	-27975.322279930115	39	0.02220324508966695	0.6666666666666666	0.3178789561354803
YEL044W	0	0/-	-275.9039011001587	-48457.88445049524	156	0.02220324508966695	0.6666666666666666	0.3178789561354803
YBR198C	-1	-/-	-276.01087617874146	-29695.960763454437	39	0.02218430034129693	0.6666666666666666	0.3181565796779567
YPL255W	-1	-/-	-276.05906867980957	-29858.08520102501	39	0.02216538789428815	0.6666666666666666	0.3184342032204331
YGL130W	-1	-/-	-276.0949864387512	-29540.214656829834	39	0.022146507666098807	0.6666666666666666	0.3187118267629095
YGR222W	-1	-/-	-276.1017236709595	-29258.26624059677	39	0.022127659574468085	0.6666666666666666	0.3189894503053859
YGR091W	-1	-/-	-276.1028161048889	-27760.522758483887	39	0.022108843537414966	0.6666666666666666	0.3192670738478623
YEL054C	-1	-/-	-276.1042366027832	-30996.49498295784	39	0.022090059473237042	0.6666666666666666	0.3195446973903387
YNL152W	0	0/-	-276.10468578338623	-49157.71041280031	156	0.022090059473237042	0.6666666666666666	0.3195446973903387
YNR013C	-1	-/-	-276.1423945426941	-28744.439950227737	39	0.022071307300509338	0.6666666666666666	0.3198223209328151
YHR116W	-1	-/-	-276.1501235961914	-28822.09198141098	39	0.02205258693808312	0.6666666666666666	0.3200999444752915
YKL196C	-1	-/-	-276.15345764160156	-30428.625525951385	39	0.022033898305084745	0.6666666666666666	0.3203775680177679
YKR035W-A	-1	-/-	-276.16357707977295	-28241.907734394073	39	0.02201524132091448	0.6666666666666666	0.3206551915602443
YHR100C	0	0/-	-276.18004977703094	-46229.30943751335	156	0.02201524132091448	0.6666666666666666	0.3206551915602443
YFR038W	0	0/-	-276.18826735019684	-50064.96608233452	156	0.02201524132091448	0.6666666666666666	0.3206551915602443
YBL006C	-1	-/-	-276.1914687156677	-28882.33018732071	39	0.021996615905245348	0.6666666666666666	0.3209328151027207
YLR067C	-1	-/-	-276.1964602470398	-28716.12039041519	39	0.02197802197802198	0.6666666666666666	0.3212104386451971
YGL135W	-1	-/-	-276.2057228088379	-29209.689913272858	39	0.02195945945945946	0.6666666666666666	0.3214880621876735
YLR148W	-1	-/-	-276.28116512298584	-28758.57709312439	39	0.021940928270042195	0.6666666666666666	0.3217656857301499
YCR067C	-1	-/-	-276.30132389068604	-27596.125391960144	39	0.021922428330522766	0.6666666666666666	0.3220433092726263
YGR271W	0	0/-	-276.3082377910614	-47244.28165328503	156	0.021922428330522766	0.6666666666666666	0.3220433092726263
YML016C	-1	-/-	-276.30916833877563	-28486.951426506042	39	0.02190395956192081	0.6666666666666666	0.3223209328151027
YCL063W	-1	-/-	-276.32447814941406	-29543.754875659943	39	0.021885521885521887	0.6666666666666666	0.3225985563575791
YGR004W	-1	-/-	-276.3398575782776	-29024.751846313477	39	0.021867115222876366	0.6666666666666666	0.3228761799000555
YDR420W	-1	-/-	-276.3669009208679	-28037.030483722687	39	0.021848739495798318	0.6666666666666666	0.3231538034425319
YCR020C-A	-1	-/-	-276.384069442749	-29085.939740657806	39	0.0218303946263644	0.6666666666666666	0.3234314269850083
YGR007W	-1	-/-	-276.4200339317322	-29930.764825820923	39	0.02181208053691275	0.6666666666666666	0.3237090505274847
YCR086W	-1	-/-	-276.4253878593445	-29809.60040330887	39	0.02179379715004191	0.6666666666666666	0.3239866740699611
YFL008W	-1	-/-	-276.43028926849365	-30152.958339452744	39	0.021775544388609715	0.6666666666666666	0.3242642976124375
YDL107W	0	0/-	-276.4462540149689	-48909.01549941301	156	0.021775544388609715	0.6666666666666666	0.3242642976124375
YDR418W	-1	-/-	-276.4638948440552	-29233.6529712677	39	0.021757322175732216	0.6666666666666666	0.3245419211549139
YBR211C	-1	-/-	-276.57836055755615	-28290.91010284424	39	0.021739130434782608	0.6666666666666666	0.32481954469739033
YBR120C	0	0/-	-276.60166919231415	-49047.08836680651	156	0.021739130434782608	0.6666666666666666	0.32481954469739033
YKL194C	-1	-/-	-276.66231870651245	-28247.025391578674	39	0.02172096908939014	0.6666666666666666	0.32509716823986673
YDL165W	-1	-/-	-276.6848063468933	-29351.424703359604	39	0.021702838063439065	0.6666666666666666	0.32537479178234313
YGL067W	-1	-/-	-276.69484281539917	-27628.60305261612	39	0.021684737281067557	0.6666666666666666	0.32565241532481953
YNR051C	0	0/-	-276.7006286382675	-48176.287732839584	156	0.021684737281067557	0.6666666666666666	0.32565241532481953
YNL252C	0	0/-	-276.7188593149185	-47183.47821485996	156	0.021684737281067557	0.6666666666666666	0.32565241532481953
YOR006C	0	0/-	-276.7247346639633	-46543.68135046959	156	0.021684737281067557	0.6666666666666666	0.32565241532481953
YML039W	-1	-/-	-276.7365312576294	-26787.58691883087	39	0.021666666666666667	0.6666666666666666	0.32593003886729593
YOR212W	-1	-/-	-276.7429747581482	-28528.785407066345	39	0.02164862614487927	0.6666666666666666	0.32620766240977234
YHR005C	-1	-/-	-276.74656105041504	-28663.00624895096	39	0.021630615640599003	0.6666666666666666	0.32648528595224874
YNL131W	-1	-/-	-276.7510676383972	-29290.53213453293	39	0.021612635078969242	0.6666666666666666	0.32676290949472514
YHL020C	-1	-/-	-276.761595249176	-30169.210501670837	39	0.02159468438538206	0.6666666666666666	0.32704053303720154
YER109C	-1	-/-	-276.7669949531555	-28461.935493946075	39	0.021576763485477178	0.6666666666666666	0.32731815657967794
YNR022C	0	0/-	-276.76746332645416	-49747.79844647646	156	0.021576763485477178	0.6666666666666666	0.32731815657967794
YKL149C	-1	-/-	-276.77014780044556	-29659.286841392517	39	0.02155887230514096	0.6666666666666666	0.32759578012215435
YOL005C	-1	-/-	-276.8819375038147	-28227.15574169159	39	0.021541010770505385	0.6666666666666666	0.32787340366463075
YML049C	-1	-/-	-276.88614225387573	-29489.261897087097	39	0.02152317880794702	0.6666666666666666	0.32815102720710715
YBL052C	-1	-/-	-276.887930393219	-30084.705270290375	39	0.021505376344086023	0.6666666666666666	0.32842865074958355
YDR507C	-1	-/-	-276.9201645851135	-28979.937403440475	39	0.021487603305785124	0.6666666666666666	0.32870627429205995
YPL245W	0	0/0	-277.0032727718353	-46658.88373827934	156	0.021487603305785124	0.6666666666666666	0.32870627429205995
YGR169C	-1	-/-	-277.0375075340271	-30211.30496072769	39	0.021469859620148638	0.6666666666666666	0.32898389783453635
YIL150C	-1	-/-	-277.0429263114929	-28651.726283550262	39	0.02145214521452145	0.6666666666666666	0.32926152137701276
YMR121C	0	0/-	-277.0769498348236	-48128.60030448437	156	0.02145214521452145	0.6666666666666666	0.32926152137701276
YMR050C	-1	-/-	-277.0816946029663	-26700.768808364868	39	0.021434460016488046	0.6666666666666666	0.32953914491948916
YPR029C	-1	-/-	-277.098680973053	-28761.544300079346	39	0.0214168039538715	0.6666666666666666	0.32981676846196556
YPR162C	-1	-/-	-277.1082854270935	-28723.599234104156	39	0.02139917695473251	0.6666666666666666	0.33009439200444196
YML121W	1	+/+	-277.12575244903564	-28896.700600862503	38	0.022203947368421052	0.6923076923076923	0.33009439200444196
YOL095C	-1	-/-	-277.15718173980713	-28584.592351913452	39	0.02218570254724733	0.6923076923076923	0.33037201554691836
YNL222W	-1	-/-	-277.1577272415161	-27852.69352197647	39	0.022167487684729065	0.6923076923076923	0.33064963908939476
YLR355C	-1	-/-	-277.18876457214355	-30373.612454891205	39	0.022149302707136997	0.6923076923076923	0.33092726263187117
YLR078C	-1	-/-	-277.2297010421753	-30182.982899188995	39	0.022131147540983605	0.6923076923076923	0.33120488617434757
YNL041C	-1	-/-	-277.23085021972656	-30033.62126493454	39	0.022113022113022112	0.6923076923076923	0.33148250971682397
YPL011C	-1	-/-	-277.25471687316895	-29994.23086619377	39	0.0220949263502455	0.6923076923076923	0.33176013325930037
YNL258C	-1	-/-	-277.26090574264526	-29117.29827594757	39	0.022076860179885527	0.6923076923076923	0.3320377568017768
YMR032W	-1	-/-	-277.28902673721313	-30079.409605503082	39	0.022058823529411766	0.6923076923076923	0.3323153803442532
YKL101W	-1	-/-	-277.2962908744812	-29113.74509716034	39	0.022040816326530613	0.6923076923076923	0.3325930038867296
YDL240W	0	0/-	-277.31039798259735	-48457.627270281315	156	0.022040816326530613	0.6923076923076923	0.3325930038867296
YNL067W	0	0/-	-277.3154129385948	-48634.11032408476	156	0.022040816326530613	0.6923076923076923	0.3325930038867296
YNL273W	-1	-/-	-277.3271293640137	-30510.79398083687	39	0.02202283849918434	0.6923076923076923	0.332870627429206
YLR103C	-1	-/-	-277.4070553779602	-29131.036410331726	39	0.022004889975550123	0.6923076923076923	0.3331482509716824
YBL007C	-1	-/-	-277.41556119918823	-28177.951132297516	39	0.021986970684039087	0.6923076923076923	0.3334258745141588
YNL307C	-1	-/-	-277.4197025299072	-28555.504655361176	39	0.021969080553295363	0.6923076923076923	0.3337034980566352
YBL092W	0	0/-	-277.42554700374603	-48413.518247425556	156	0.021969080553295363	0.6923076923076923	0.3337034980566352
YJL112W	-1	-/-	-277.43593883514404	-30047.11225795746	39	0.02195121951219512	0.6923076923076923	0.3339811215991116
YDL209C	-1	-/-	-277.46054697036743	-29797.307180404663	39	0.021933387489845652	0.6923076923076923	0.334258745141588
YNL022C	0	0/-	-277.4627637863159	-46720.25321936607	156	0.021933387489845652	0.6923076923076923	0.334258745141588
YMR286W	0	0/-	-277.46610975265503	-48691.26448959112	156	0.021933387489845652	0.6923076923076923	0.334258745141588
YIL069C	0	0/-	-277.47556388378143	-47991.53134036064	156	0.021933387489845652	0.6923076923076923	0.334258745141588
YNL016W	-1	-/-	-277.49195098876953	-29151.201285600662	39	0.021915584415584416	0.6923076923076923	0.3345363686840644
YCR053W	-1	-/0	-277.49946427345276	-29739.1281542778	39	0.021897810218978103	0.6923076923076923	0.3348139922265408
YKR008W	-1	-/-	-277.5087265968323	-29270.661999225616	39	0.02188006482982172	0.6923076923076923	0.3350916157690172
YML115C	-1	-/-	-277.5109782218933	-28523.737508535385	39	0.02186234817813765	0.6923076923076923	0.3353692393114936
YBL038W	0	0/-	-277.5521320104599	-49269.45846635103	156	0.02186234817813765	0.6923076923076923	0.3353692393114936
YPR042C	-1	-/-	-277.55366468429565	-27450.78735113144	39	0.021844660194174758	0.6923076923076923	0.33564686285397
YER180C	0	0/-	-277.55501544475555	-48845.91435325146	156	0.021844660194174758	0.6923076923076923	0.33564686285397
YLR277C	-1	-/-	-277.5833830833435	-28727.731335639954	39	0.021827000808407437	0.6923076923076923	0.3359244863964464
YNL291C	-1	-/-	-277.60390615463257	-27412.971507549286	39	0.021809369951534735	0.6923076923076923	0.3362021099389228
YPL252C	0	0/0	-277.6167051792145	-47361.38252419233	156	0.021809369951534735	0.6923076923076923	0.3362021099389228
YPL085W	-1	-/-	-277.6281952857971	-28386.502507686615	39	0.021791767554479417	0.6923076923076923	0.3364797334813992
YOL043C	-1	-/-	-277.6611752510071	-27900.456559419632	39	0.021774193548387097	0.6923076923076923	0.3367573570238756
YDR464W	-1	-/0	-277.7762532234192	-29017.906320095062	39	0.021756647864625302	0.6923076923076923	0.337034980566352
YKR072C	-1	-/-	-277.77942514419556	-28911.44774913788	39	0.021739130434782608	0.6923076923076923	0.3373126041088284
YHL038C	-1	-/-	-277.78634309768677	-27703.440145015717	39	0.02172164119066774	0.6923076923076923	0.3375902276513048
YGL030W	-1	-/-	-277.79680490493774	-30144.365300893784	39	0.021704180064308683	0.6923076923076923	0.3378678511937812
YDR473C	-1	-/-	-277.8062734603882	-28691.312398433685	39	0.021686746987951807	0.6923076923076923	0.3381454747362576
YLR430W	-1	-/-	-277.8088583946228	-28253.946924209595	39	0.021669341894060994	0.6923076923076923	0.338423098278734
YNL003C	-1	-/-	-277.82148456573486	-28464.62889814377	39	0.02165196471531676	0.6923076923076923	0.3387007218212104
YKR059W	-1	-/-	-277.8294415473938	-28712.816986083984	39	0.021634615384615384	0.6923076923076923	0.3389783453636868
YOR067C	-1	-/-	-277.8517470359802	-28159.047473192215	39	0.021617293835068056	0.6923076923076923	0.3392559689061632
YGL167C	-1	-/-	-277.891318321228	-27664.50040459633	39	0.0216	0.6923076923076923	0.3395335924486396
YOR165W	0	0/-	-277.9073657989502	-48649.60913360119	156	0.0216	0.6923076923076923	0.3395335924486396
YIL148W	0	0/-	-277.9270485639572	-47832.88404607773	156	0.0216	0.6923076923076923	0.3395335924486396
YIL109C	-1	-/-	-277.9410128593445	-28282.43120956421	39	0.02158273381294964	0.6923076923076923	0.339811215991116
YOR021C	0	0/-	-277.9865801334381	-46217.410574793816	156	0.02158273381294964	0.6923076923076923	0.339811215991116
YFL046W	0	0/-	-277.9928412437439	-47126.211832761765	156	0.02158273381294964	0.6923076923076923	0.339811215991116
YGL168W	-1	-/-	-277.99620151519775	-28567.414875030518	39	0.02156549520766773	0.6923076923076923	0.3400888395335924
YDR375C	-1	-/-	-278.01884746551514	-29374.722588062286	39	0.02154828411811652	0.6923076923076923	0.3403664630760688
YAL011W	-1	-/-	-278.0752067565918	-29246.88756608963	39	0.0215311004784689	0.6923076923076923	0.3406440866185452
YER173W	-1	-/-	-278.0809817314148	-29706.95292520523	39	0.02151394422310757	0.6923076923076923	0.34092171016102163
YGR034W	0	0/-	-278.0825687646866	-47425.24095082283	156	0.02151394422310757	0.6923076923076923	0.34092171016102163
YKR064W	0	0/-	-278.08895099163055	-46478.544114768505	156	0.02151394422310757	0.6923076923076923	0.34092171016102163
YKR007W	-1	-/-	-278.08964347839355	-29597.839993953705	39	0.021496815286624203	0.6923076923076923	0.34119933370349803
YDR349C	0	0/-	-278.1217955350876	-45958.03035867214	156	0.021496815286624203	0.6923076923076923	0.34119933370349803
YML001W	-1	-/-	-278.1405429840088	-28278.13969373703	39	0.021479713603818614	0.6923076923076923	0.34147695724597443
YLR325C	0	0/-	-278.24429392814636	-48921.17632365227	156	0.021479713603818614	0.6923076923076923	0.34147695724597443
YGR178C	-1	-/-	-278.2580370903015	-29413.91795349121	39	0.021462639109697933	0.6923076923076923	0.34175458078845083
YFR036W	-1	-/-	-278.26758670806885	-29690.91272211075	39	0.021445591739475776	0.6923076923076923	0.34203220433092724
YPL029W	-1	-/-	-278.33225440979004	-29864.22390937805	39	0.02142857142857143	0.6923076923076923	0.34230982787340364
YNL076W	0	0/-	-278.3391395807266	-48314.883228302	156	0.02142857142857143	0.6923076923076923	0.34230982787340364
YBL024W	-1	-/-	-278.3482332229614	-30254.277848243713	39	0.02141157811260904	0.6923076923076923	0.34258745141588004
YAL029C	-1	-/-	-278.37573289871216	-28974.61394262314	39	0.021394611727416798	0.6923076923076923	0.34286507495835644
YHR204W	-1	-/-	-278.40158462524414	-28199.58063840866	39	0.021377672209026127	0.6923076923076923	0.34314269850083284
YPL173W	0	0/-	-278.48753237724304	-48424.16456222534	156	0.021377672209026127	0.6923076923076923	0.34314269850083284
YDR051C	0	0/-	-278.4931650161743	-48425.06606912613	156	0.021377672209026127	0.6923076923076923	0.34314269850083284
YOR234C	0	0/-	-278.51271402835846	-49288.3629206419	156	0.021377672209026127	0.6923076923076923	0.34314269850083284
YNR029C	0	0/0	-278.52464520931244	-46710.82118844986	156	0.021377672209026127	0.6923076923076923	0.34314269850083284
YNL323W	-1	-/-	-278.5930371284485	-29539.163363456726	39	0.021360759493670885	0.6923076923076923	0.34342032204330925
YBR268W	0	0/-	-278.596795797348	-49041.48009568453	156	0.021360759493670885	0.6923076923076923	0.34342032204330925
YDL117W	-1	-/-	-278.6174511909485	-28709.33038711548	39	0.021343873517786563	0.6923076923076923	0.34369794558578565
YGR238C	-1	-/-	-278.6495666503906	-30536.560873508453	39	0.02132701421800948	0.6923076923076923	0.3439755691282621
YKL011C	-1	-/-	-278.65028142929077	-28942.587379932404	39	0.021310181531176007	0.6923076923076923	0.3442531926707385
YBR193C	-1	-/-	-278.6877737045288	-28472.885543346405	39	0.021293375394321766	0.6923076923076923	0.3445308162132149
YBL063W	-1	-/-	-278.69215536117554	-29235.5865111351	39	0.02127659574468085	0.6923076923076923	0.3448084397556913
YBR058C-A	-1	-/-	-278.7011013031006	-28683.1337184906	39	0.02125984251968504	0.6923076923076923	0.3450860632981677
YNL111C	-1	-/-	-278.7303900718689	-29748.506165981293	39	0.021243115656963022	0.6923076923076923	0.3453636868406441
YPL053C	-1	-/-	-278.74548625946045	-28668.616347789764	39	0.02122641509433962	0.6923076923076923	0.3456413103831205
YDL105W	-1	-/-	-278.7641034126282	-27933.228355884552	39	0.021209740769835034	0.6923076923076923	0.3459189339255969
YML069W	-1	-/-	-278.7730464935303	-29307.571979045868	39	0.02119309262166405	0.6923076923076923	0.3461965574680733
YLR005W	-1	-/-	-278.7862892150879	-29091.20845937729	39	0.021176470588235293	0.6923076923076923	0.3464741810105497
YBR146W	0	0/-	-278.8202657699585	-48581.7147449851	156	0.021176470588235293	0.6923076923076923	0.3464741810105497
YLR138W	-1	-/-	-278.84179067611694	-28397.69399881363	39	0.02115987460815047	0.6923076923076923	0.3467518045530261
YDR189W	-1	-/-	-278.8541507720947	-28500.008387565613	39	0.021143304620203602	0.6923076923076923	0.3470294280955025
YLR310C	-1	-/-	-278.85585832595825	-27784.33428668976	39	0.02112676056338028	0.6923076923076923	0.3473070516379789
YBR188C	-1	-/-	-278.8688054084778	-27823.82005429268	39	0.02111024237685692	0.6923076923076923	0.3475846751804553
YMR203W	-1	-/-	-278.90453481674194	-29220.3568046093	39	0.02109375	0.6923076923076923	0.34786229872293173
YGR132C	-1	-/-	-278.9758915901184	-29785.372761249542	39	0.02107728337236534	0.6923076923076923	0.34813992226540813
YOR286W	0	0/0	-279.0038677453995	-49868.77464169264	156	0.02107728337236534	0.6923076923076923	0.34813992226540813
YEL061C	-1	-/-	-279.04175996780396	-30118.269882440567	39	0.02106084243369735	0.6923076923076923	0.34841754580788453
YNL301C	0	0/-	-279.0569304227829	-49462.31179690361	156	0.02106084243369735	0.6923076923076923	0.34841754580788453
YDL073W	0	0/-	-279.111971616745	-47456.948446273804	156	0.02106084243369735	0.6923076923076923	0.34841754580788453
YIL052C	-1	-/-	-279.1220145225525	-30271.589073896408	39	0.021044427123928292	0.6923076923076923	0.34869516935036093
YPR120C	-1	-/-	-279.13142013549805	-30773.194011211395	39	0.02102803738317757	0.6923076923076923	0.34897279289283734
YPL064C	0	0/-	-279.1392444372177	-49218.330352306366	156	0.02102803738317757	0.6923076923076923	0.34897279289283734
YIR023W	-1	-/-	-279.1545958518982	-29552.461597919464	39	0.021011673151750974	0.6923076923076923	0.34925041643531374
YBR189W	0	0/-	-279.20568203926086	-49623.02069026232	156	0.021011673151750974	0.6923076923076923	0.34925041643531374
YJL063C	-1	-/-	-279.28321409225464	-28512.01090860367	39	0.020995334370139968	0.6923076923076923	0.34952803997779014
YOR141C	0	0/-	-279.28374004364014	-49934.020036280155	156	0.020995334370139968	0.6923076923076923	0.34952803997779014
YCR016W	0	0/0	-279.3016766309738	-47072.51106405258	156	0.020995334370139968	0.6923076923076923	0.34952803997779014
YNL288W	-1	-/-	-279.3512372970581	-28462.30717086792	39	0.02097902097902098	0.6923076923076923	0.34980566352026654
YLR293C	-1	-/-	-279.3706727027893	-30416.227880477905	39	0.02096273291925466	0.6923076923076923	0.35008328706274294
YNL236W	-1	-/-	-279.38268995285034	-28330.72053527832	39	0.02094647013188518	0.6923076923076923	0.35036091060521934
YLR378C	-1	-/-	-279.38375091552734	-28768.474849939346	39	0.020930232558139535	0.6923076923076923	0.35063853414769575
YBR088C	-1	-/-	-279.3908495903015	-30202.21558856964	39	0.020914020139426802	0.6923076923076923	0.35091615769017215
YPL118W	-1	-/-	-279.3937883377075	-29464.860366344452	39	0.02089783281733746	0.6923076923076923	0.35119378123264855
YBL037W	0	0/-	-279.4091328382492	-47326.5996055603	156	0.02089783281733746	0.6923076923076923	0.35119378123264855
YDL063C	0	0/-	-279.40955889225006	-45987.51914894581	156	0.02089783281733746	0.6923076923076923	0.35119378123264855
YBR168W	-1	-/-	-279.4386377334595	-29588.56961774826	39	0.02088167053364269	0.6923076923076923	0.35147140477512495
YMR230W	0	0/-	-279.4449272751808	-48402.807148337364	156	0.02088167053364269	0.6923076923076923	0.35147140477512495
YBR167C	-1	-/-	-279.4495759010315	-29001.88883948326	39	0.020865533230293665	0.6923076923076923	0.35174902831760135
YLL048C	0	0/-	-279.4509562253952	-47358.51517790556	156	0.020865533230293665	0.6923076923076923	0.35174902831760135
YOR322C	-1	-/-	-279.4613518714905	-27400.923266410828	39	0.02084942084942085	0.6923076923076923	0.35202665186007775
YOR039W	1	+/+	-279.4897403717041	-28746.586040496826	38	0.021604938271604937	0.717948717948718	0.35202665186007775
YIL005W	0	0/-	-279.515013217926	-46968.961972892284	156	0.021604938271604937	0.717948717948718	0.35202665186007775
YLR419W	0	0/0	-279.5237320661545	-46818.087131381035	156	0.021604938271604937	0.717948717948718	0.35202665186007775
YGR163W	-1	-/-	-279.53086376190186	-27970.41698360443	39	0.02158828064764842	0.717948717948718	0.35230427540255416
YMR190C	-1	-/-	-279.54004526138306	-29103.91875553131	39	0.02157164869029276	0.717948717948718	0.35258189894503056
YJR135C	-1	-/-	-279.56010389328003	-28268.14742422104	39	0.02155504234026174	0.717948717948718	0.35285952248750696
YBR283C	-1	-/-	-279.5635871887207	-29336.838851451874	39	0.021538461538461538	0.717948717948718	0.35313714602998336
YBR263W	0	0/-	-279.5701793432236	-49056.80133318901	156	0.021538461538461538	0.717948717948718	0.35313714602998336
YGR093W	0	0/-	-279.58319342136383	-46415.387025117874	156	0.021538461538461538	0.717948717948718	0.35313714602998336
YBR191W	0	0/-	-279.58867222070694	-48906.4426189065	156	0.021538461538461538	0.717948717948718	0.35313714602998336
YKL184W	0	0/-	-279.59419465065	-47580.829555511475	156	0.021538461538461538	0.717948717948718	0.35313714602998336
YMR016C	-1	-/-	-279.59952306747437	-29485.377281188965	39	0.021521906225980016	0.717948717948718	0.35341476957245976
YDL225W	-1	-/-	-279.6387691497803	-28368.3074965477	39	0.021505376344086023	0.717948717948718	0.35369239311493617
YOL028C	-1	-/-	-279.66957998275757	-28919.083319425583	39	0.021488871834228703	0.717948717948718	0.35397001665741257
YPR034W	-1	-/-	-279.70478868484497	-29582.553736686707	39	0.02147239263803681	0.717948717948718	0.35424764019988897
YKR057W	-1	-/-	-279.7249093055725	-29490.74374628067	39	0.021455938697318006	0.717948717948718	0.35452526374236537
YMR216C	-1	-/-	-279.79390382766724	-29132.044161319733	39	0.021439509954058193	0.717948717948718	0.3548028872848418
YDL121C	0	0/0	-279.8096306324005	-46689.9563395977	156	0.021439509954058193	0.717948717948718	0.3548028872848418
YLR096W	-1	-/-	-279.8169889450073	-29574.88401222229	39	0.02142310635042081	0.717948717948718	0.3550805108273182
YPL072W	0	0/-	-279.8238762617111	-49413.2177811265	156	0.02142310635042081	0.717948717948718	0.3550805108273182
YPR086W	-1	-/-	-279.8541030883789	-29427.463773727417	39	0.021406727828746176	0.717948717948718	0.3553581343697946
YML111W	0	0/-	-279.8621139526367	-47133.85211259127	156	0.021406727828746176	0.717948717948718	0.3553581343697946
YDR373W	0	0/-	-279.87627506256104	-48747.315604031086	156	0.021406727828746176	0.717948717948718	0.3553581343697946
YGL019W	1	+/+	-279.8915615081787	-28295.40886259079	38	0.02215431627196333	0.7435897435897436	0.3553581343697946
YOR031W	-1	-/-	-279.8954119682312	-28908.01005935669	39	0.022137404580152672	0.7435897435897436	0.355635757912271
YDL133C-A	0	0/-	-279.92459416389465	-46463.10799396038	156	0.022137404580152672	0.7435897435897436	0.355635757912271
YPR102C	-1	-/-	-279.96033477783203	-30678.138732910156	39	0.02212051868802441	0.7435897435897436	0.3559133814547474
YDR432W	-1	-/-	-279.9996500015259	-28727.658113479614	39	0.022103658536585365	0.7435897435897436	0.3561910049972238
YER100W	-1	-/-	-280.00116777420044	-29123.802287101746	39	0.022086824067022087	0.7435897435897436	0.3564686285397002
YJL138C	-1	-/-	-280.00920009613037	-28477.219736099243	39	0.02207001522070015	0.7435897435897436	0.3567462520821766
YOR242C	0	0/-	-280.0709766149521	-49450.147020459175	156	0.02207001522070015	0.7435897435897436	0.3567462520821766
YML086C	-1	-/-	-280.0727996826172	-28349.686213970184	39	0.022053231939163497	0.7435897435897436	0.357023875624653
YNL021W	-1	-/-	-280.08555126190186	-27394.529529571533	39	0.022036474164133738	0.7435897435897436	0.3573014991671294
YDR038C	-1	-/-	-280.09113121032715	-28315.447775363922	39	0.02201974183750949	0.7435897435897436	0.3575791227096058
YMR210W	-1	-/-	-280.1390051841736	-27091.91683959961	39	0.022003034901365705	0.7435897435897436	0.3578567462520822
YIL138C	-1	-/-	-280.14487981796265	-29600.778428077698	39	0.021986353297952996	0.7435897435897436	0.3581343697945586
YDR466W	0	0/-	-280.14895963668823	-47903.664832651615	156	0.021986353297952996	0.7435897435897436	0.3581343697945586
YBR123C	1	+/+	-280.18089723587036	-29809.348888874054	38	0.022727272727272728	0.7692307692307693	0.3581343697945586
YFL034C-B	-1	-/-	-280.19734144210815	-27344.274121046066	39	0.022710068130204392	0.7692307692307693	0.358411993337035
YGL164C	0	0/0	-280.23697793483734	-48054.22582733631	156	0.022710068130204392	0.7692307692307693	0.358411993337035
YGR112W	-1	-/-	-280.2479739189148	-28087.61369085312	39	0.0226928895612708	0.7692307692307693	0.3586896168795114
YJL074C	-1	-/-	-280.2754211425781	-29345.43168258667	39	0.022675736961451247	0.7692307692307693	0.3589672404219878
YBR233W-A	-1	-/-	-280.31040239334106	-27993.80131149292	39	0.022658610271903322	0.7692307692307693	0.3592448639644642
YDR219C	-1	-/-	-280.314368724823	-28327.214698791504	39	0.022641509433962263	0.7692307692307693	0.3595224875069406
YOR369C	0	0/-	-280.3797183036804	-50164.94719403982	156	0.022641509433962263	0.7692307692307693	0.3595224875069406
YDR232W	0	0/-	-280.3802824020386	-48372.69368696213	156	0.022641509433962263	0.7692307692307693	0.3595224875069406
YKL058W	-1	-/-	-280.39166164398193	-28328.86522293091	39	0.02262443438914027	0.7692307692307693	0.359800111049417
YLR185W	0	0/-	-280.42376351356506	-49569.617891550064	156	0.02262443438914027	0.7692307692307693	0.359800111049417
YNL039W	1	+/+	-280.4388270378113	-31782.34117078781	38	0.023360964581763375	0.7948717948717948	0.359800111049417
YLR073C	0	0/-	-280.4452065229416	-46828.5994079113	156	0.023360964581763375	0.7948717948717948	0.359800111049417
YHL039W	0	0/-	-280.4670150279999	-46373.49472951889	156	0.023360964581763375	0.7948717948717948	0.359800111049417
YBR125C	0	0/-	-280.4725776910782	-47688.811116456985	156	0.023360964581763375	0.7948717948717948	0.359800111049417
YML059C	-1	-/-	-280.47838735580444	-26949.34609603882	39	0.023343373493975902	0.7948717948717948	0.3600777345918934
YKL119C	-1	-/-	-280.5037274360657	-27599.53862094879	39	0.023325808878856283	0.7948717948717948	0.3603553581343698
YPR193C	-1	-/-	-280.5799341201782	-29619.90985250473	39	0.02330827067669173	0.7948717948717948	0.3606329816768462
YLR167W	-1	-/-	-280.5961184501648	-30569.419178962708	39	0.02329075882794891	0.7948717948717948	0.3609106052193226
YCL051W	-1	-/-	-280.61059188842773	-29410.673041820526	39	0.023273273273273273	0.7948717948717948	0.361188228761799
YDR347W	0	0/-	-280.62516832351685	-49082.01029390097	156	0.023273273273273273	0.7948717948717948	0.361188228761799
YIL076W	-1	-/-	-280.67346572875977	-28939.59555864334	39	0.023255813953488372	0.7948717948717948	0.3614658523042754
YOR390W	0	0/-	-280.6786742210388	-46602.44197976589	156	0.023255813953488372	0.7948717948717948	0.3614658523042754
YER074W-A	-1	-/-	-280.69139528274536	-27540.678408145905	39	0.023238380809595203	0.7948717948717948	0.3617434758467518
YDR315C	0	0/-	-280.6939752101898	-47282.03162539005	156	0.023238380809595203	0.7948717948717948	0.3617434758467518
YNL317W	-1	-/-	-280.7000894546509	-29485.21737384796	39	0.023220973782771534	0.7948717948717948	0.3620210993892282
YBL082C	-1	-/-	-280.7001533508301	-28787.641128063202	39	0.023203592814371257	0.7948717948717948	0.3622987229317046
YDR408C	0	0/-	-280.70596170425415	-47112.19848608971	156	0.023203592814371257	0.7948717948717948	0.3622987229317046
YHL033C	0	0/-	-280.7162443995476	-49318.16170704365	156	0.023203592814371257	0.7948717948717948	0.3622987229317046
YGL145W	-1	-/-	-280.72315311431885	-28872.969224452972	39	0.02318623784592371	0.7948717948717948	0.362576346474181
YOR226C	-1	-/-	-280.73338747024536	-28417.14159488678	39	0.023168908819133034	0.7948717948717948	0.3628539700166574
YDR041W	0	0/-	-280.76578629016876	-48187.378244102	156	0.023168908819133034	0.7948717948717948	0.3628539700166574
YHR205W	-1	-/+	-280.7660655975342	-29126.123894691467	39	0.02315160567587752	0.7948717948717948	0.3631315935591338
YOL040C	-1	-/-	-280.7822675704956	-30343.78822517395	39	0.023134328358208955	0.7948717948717948	0.3634092171016102
YOR231W	-1	-/-	-280.7921404838562	-28290.856649398804	39	0.023117076808351976	0.7948717948717948	0.36368684064408663
YKL180W	0	0/-	-280.80316984653473	-48904.896027863026	156	0.023117076808351976	0.7948717948717948	0.36368684064408663
YBR242W	0	0/-	-280.8097927570343	-46651.97412645817	156	0.023117076808351976	0.7948717948717948	0.36368684064408663
YGR058W	0	0/-	-280.82554256916046	-46541.9219660759	156	0.023117076808351976	0.7948717948717948	0.36368684064408663
YKR044W	0	0/-	-280.8558785915375	-46373.799719929695	156	0.023117076808351976	0.7948717948717948	0.36368684064408663
YDR354W	0	0/0	-280.8751094341278	-47135.469092309475	156	0.023117076808351976	0.7948717948717948	0.36368684064408663
YGL136C	-1	-/-	-280.9007611274719	-28363.5574092865	39	0.023099850968703428	0.7948717948717948	0.36396446418656303
YOL045W	-1	-/-	-280.91697931289673	-29466.851744651794	39	0.02308265078183172	0.7948717948717948	0.36424208772903943
YHR072W	-1	-/-	-280.9217085838318	-29501.842663288116	39	0.023065476190476192	0.7948717948717948	0.36451971127151583
YGR020C	-1	-/-	-280.93058156967163	-29594.227645397186	39	0.023048327137546468	0.7948717948717948	0.36479733481399224
YLR170C	-1	-/-	-280.9712529182434	-28965.07757949829	39	0.023031203566121844	0.7948717948717948	0.36507495835646864
YDR400W	-1	-/-	-280.9880471229553	-27837.195286750793	39	0.02301410541945063	0.7948717948717948	0.36535258189894504
YIL159W	-1	-/-	-280.99881172180176	-30831.50870323181	39	0.022997032640949554	0.7948717948717948	0.36563020544142144
YBL022C	-1	-/-	-281.01982975006104	-29251.766877651215	39	0.022979985174203115	0.7948717948717948	0.36590782898389784
YLR403W	1	+/-	-281.0263080596924	-28488.768988132477	38	0.023703703703703703	0.8205128205128205	0.36590782898389784
YLR208W	-1	-/-	-281.0305781364441	-29450.113144159317	39	0.023686158401184307	0.8205128205128205	0.36618545252637424
YPR069C	0	0/-	-281.03380966186523	-50004.51174610853	156	0.023686158401184307	0.8205128205128205	0.36618545252637424
YDR514C	0	0/0	-281.1266726255417	-47014.68615615368	156	0.023686158401184307	0.8205128205128205	0.36618545252637424
YDR483W	-1	-/-	-281.13302993774414	-27843.229159832	39	0.023668639053254437	0.8205128205128205	0.36646307606885065
YCL064C	0	0/0	-281.18336176872253	-49683.95654940605	156	0.023668639053254437	0.8205128205128205	0.36646307606885065
YKL137W	0	0/-	-281.1959270834923	-49471.20892381668	156	0.023668639053254437	0.8205128205128205	0.36646307606885065
YGR275W	-1	-/-	-281.2589445114136	-30290.55337524414	39	0.023651145602365115	0.8205128205128205	0.36674069961132705
YMR076C	-1	-/-	-281.3035445213318	-28840.782611608505	39	0.023633677991137372	0.8205128205128205	0.36701832315380345
YBR205W	-1	-/-	-281.31838941574097	-28999.988230228424	39	0.023616236162361623	0.8205128205128205	0.36729594669627985
YMR296C	-1	-/-	-281.3769416809082	-29609.937353134155	39	0.02359882005899705	0.8205128205128205	0.36757357023875625
YDL217C	-1	-/-	-281.37773847579956	-28050.98729658127	39	0.023581429624170966	0.8205128205128205	0.36785119378123265
YGR165W	-1	-/-	-281.3891634941101	-30408.926107168198	39	0.023564064801178203	0.8205128205128205	0.36812881732370906
YOR337W	0	0/-	-281.3931883573532	-46788.651957929134	156	0.023564064801178203	0.8205128205128205	0.36812881732370906
YLR061W	0	0/-	-281.39852917194366	-49961.39730620384	156	0.023564064801178203	0.8205128205128205	0.36812881732370906
YIL158W	0	0/0	-281.43450033664703	-47109.960362792015	156	0.023564064801178203	0.8205128205128205	0.36812881732370906
YGL203C	0	0/0	-281.46652710437775	-47792.60327363014	156	0.023564064801178203	0.8205128205128205	0.36812881732370906
YER072W	-1	-/-	-281.4762153625488	-28107.717757463455	39	0.0235467255334805	0.8205128205128205	0.36840644086618546
YBR115C	0	0/0	-281.49485445022583	-45921.84851419926	156	0.0235467255334805	0.8205128205128205	0.36840644086618546
YNL107W	-1	-/-	-281.53527784347534	-29165.714415073395	39	0.023529411764705882	0.8205128205128205	0.36868406440866186
YDL245C	-1	-/-	-281.5440254211426	-28390.195929050446	39	0.02351212343864805	0.8205128205128205	0.36896168795113826
YML010W	-1	-/-	-281.5575098991394	-29306.845744609833	39	0.023494860499265784	0.8205128205128205	0.36923931149361466
YLR367W	0	0/-	-281.60963773727417	-49300.056214272976	156	0.023494860499265784	0.8205128205128205	0.36923931149361466
YFL049W	-1	-/-	-281.7003197669983	-29130.590933322906	39	0.02347762289068232	0.8205128205128205	0.36951693503609107
YJL136C	0	0/-	-281.72276759147644	-48712.78597021103	156	0.02347762289068232	0.8205128205128205	0.36951693503609107
YKL041W	-1	-/-	-281.73364543914795	-29308.575998306274	39	0.02346041055718475	0.8205128205128205	0.36979455857856747
YNL025C	-1	-/-	-281.7482805252075	-28062.63933801651	39	0.023443223443223443	0.8205128205128205	0.37007218212104387
YGL021W	-1	-/-	-281.74891567230225	-28143.33575439453	39	0.02342606149341142	0.8205128205128205	0.37034980566352027
YLR014C	-1	-/-	-281.80862188339233	-28547.679753303528	39	0.023408924652523776	0.8205128205128205	0.3706274292059967
YHR142W	-1	-/-	-281.8150272369385	-29729.14190387726	39	0.023391812865497075	0.8205128205128205	0.3709050527484731
YDR243C	-1	-/-	-281.82147789001465	-28680.725873470306	39	0.02337472607742878	0.8205128205128205	0.3711826762909495
YCL061C	-1	-/-	-281.8245916366577	-27921.648606300354	39	0.02335766423357664	0.8205128205128205	0.3714602998334259
YDR176W	-1	-/-	-281.832670211792	-28500.51757001877	39	0.023340627279358133	0.8205128205128205	0.3717379233759023
YPL096C-A	-1	-/-	-281.8348069190979	-27096.098859786987	39	0.023323615160349854	0.8205128205128205	0.3720155469183787
YER165W	-1	-/-	-281.8367600440979	-30200.632848262787	39	0.023306627822286964	0.8205128205128205	0.3722931704608551
YPR073C	-1	-/-	-281.8489637374878	-29458.56564950943	39	0.023289665211062592	0.8205128205128205	0.3725707940033315
YFR010W	0	0/-	-281.88046860694885	-49329.276621341705	156	0.023289665211062592	0.8205128205128205	0.3725707940033315
YDR268W	-1	-/-	-281.8935408592224	-28327.823841571808	39	0.02327272727272727	0.8205128205128205	0.3728484175458079
YHR058C	-1	-/-	-281.9205117225647	-28935.0771484375	39	0.023255813953488372	0.8205128205128205	0.3731260410882843
YLR340W	-1	-/-	-281.9444546699524	-29160.962050676346	39	0.023238925199709513	0.8205128205128205	0.3734036646307607
YOL116W	-1	-/-	-281.95205640792847	-29586.60594177246	39	0.023222060957910014	0.8205128205128205	0.3736812881732371
YOR222W	0	0/-	-281.99464869499207	-47609.6750575304	156	0.023222060957910014	0.8205128205128205	0.3736812881732371
YJL081C	-1	-/-	-282.0087823867798	-28818.86907672882	39	0.023205221174764323	0.8205128205128205	0.3739589117157135
YJL162C	0	0/-	-282.0342775583267	-49474.26329648495	156	0.023205221174764323	0.8205128205128205	0.3739589117157135
YDR027C	-1	-/-	-282.060706615448	-29362.197313785553	39	0.02318840579710145	0.8205128205128205	0.3742365352581899
YOR147W	-1	-/-	-282.07413816452026	-30069.813364982605	39	0.023171614771904415	0.8205128205128205	0.3745141588006663
YKL010C	0	0/-	-282.1237075328827	-46738.779949605465	156	0.023171614771904415	0.8205128205128205	0.3745141588006663
YPL153C	-1	-/-	-282.137469291687	-30306.765332221985	39	0.023154848046309694	0.8205128205128205	0.3747917823431427
YGL254W	-1	-/-	-282.14156675338745	-28483.96933746338	39	0.023138105567606652	0.8205128205128205	0.3750694058856191
YDR272W	-1	-/-	-282.1433482170105	-28908.768521785736	39	0.023121387283236993	0.8205128205128205	0.3753470294280955
YBL071W-A	-1	-/-	-282.250102519989	-28582.606585025787	39	0.023104693140794223	0.8205128205128205	0.3756246529705719
YPR113W	-1	-/-	-282.25874042510986	-28231.046823978424	39	0.023088023088023088	0.8205128205128205	0.3759022765130483
YGR079W	0	0/0	-282.27216589450836	-46603.06633460522	156	0.023088023088023088	0.8205128205128205	0.3759022765130483
YNL233W	-1	-/-	-282.28159379959106	-28343.925140857697	39	0.023071377072819033	0.8205128205128205	0.3761799000555247
YLR029C	0	0/-	-282.3316261768341	-49897.60319954157	156	0.023071377072819033	0.8205128205128205	0.3761799000555247
YLR181C	-1	-/-	-282.35803413391113	-29850.11692428589	39	0.023054755043227664	0.8205128205128205	0.3764575235980011
YNL212W	0	0/0	-282.3704314827919	-47494.37882035971	156	0.023054755043227664	0.8205128205128205	0.3764575235980011
YDL131W	0	0/0	-282.41095221042633	-47997.11508655548	156	0.023054755043227664	0.8205128205128205	0.3764575235980011
YKR086W	-1	-/-	-282.4116687774658	-29032.819335460663	39	0.023038156947444204	0.8205128205128205	0.3767351471404775
YNL231C	-1	-/-	-282.41684436798096	-28900.113060474396	39	0.02302158273381295	0.8205128205128205	0.3770127706829539
YLR183C	-1	-/0	-282.4227180480957	-29989.504736185074	39	0.023005032350826744	0.8205128205128205	0.3772903942254303
YFR043C	0	0/0	-282.4268423318863	-50007.1878401041	156	0.023005032350826744	0.8205128205128205	0.3772903942254303
YIL145C	0	0/-	-282.43715012073517	-45511.255059838295	156	0.023005032350826744	0.8205128205128205	0.3772903942254303
YER031C	-1	-/-	-282.4612979888916	-30416.508563041687	39	0.022988505747126436	0.8205128205128205	0.3775680177679067
YIL129C	-1	-/-	-282.5142431259155	-29128.870882987976	39	0.02297200287150036	0.8205128205128205	0.3778456413103831
YMR023C	-1	-/-	-282.52687406539917	-30589.339473247528	39	0.02295552367288379	0.8205128205128205	0.3781232648528595
YLR443W	0	0/-	-282.52976393699646	-46820.30373966694	156	0.02295552367288379	0.8205128205128205	0.3781232648528595
YPL068C	0	0/0	-282.5371683835983	-47395.006128549576	156	0.02295552367288379	0.8205128205128205	0.3781232648528595
YDR372C	-1	-/-	-282.54896879196167	-29094.473744869232	39	0.022939068100358423	0.8205128205128205	0.3784008883953359
YKL128C	0	0/0	-282.55172097682953	-46357.7089176178	156	0.022939068100358423	0.8205128205128205	0.3784008883953359
YMR012W	-1	-/-	-282.6066117286682	-29889.089613199234	39	0.022922636103151862	0.8205128205128205	0.3786785119378123
YDR128W	0	0/-	-282.62832844257355	-47945.50391793251	156	0.022922636103151862	0.8205128205128205	0.3786785119378123
YNL129W	-1	-/-	-282.74318265914917	-29828.162229299545	39	0.02290622763063708	0.8205128205128205	0.3789561354802887
YPL007C	1	+/+	-282.7590956687927	-30345.35071659088	38	0.023605150214592276	0.8461538461538461	0.3789561354802887
YMR188C	-1	-/-	-282.8284034729004	-30523.689618825912	39	0.023588277340957826	0.8461538461538461	0.3792337590227651
YJR124C	0	0/-	-282.85685539245605	-47485.01530063152	156	0.023588277340957826	0.8461538461538461	0.3792337590227651
YMR267W	-1	-/-	-282.86831188201904	-29776.807309389114	39	0.023571428571428573	0.8461538461538461	0.37951138256524153
YBR133C	-1	-/-	-282.8706922531128	-28900.678200244904	39	0.023554603854389723	0.8461538461538461	0.37978900610771793
YFR031C-A	0	0/-	-282.8970425724983	-49423.081666350365	156	0.023554603854389723	0.8461538461538461	0.37978900610771793
YNL083W	0	0/-	-282.9053235054016	-50082.35250914097	156	0.023554603854389723	0.8461538461538461	0.37978900610771793
YPL167C	-1	-/-	-282.95703125	-29071.65643644333	39	0.023537803138373753	0.8461538461538461	0.38006662965019433
YBL034C	-1	-/-	-282.96707010269165	-30999.6123919487	39	0.023521026372059873	0.8461538461538461	0.38034425319267073
YKL079W	-1	-/-	-282.98005390167236	-29147.451770305634	39	0.023504273504273504	0.8461538461538461	0.38062187673514714
YLR389C	0	0/-	-282.9857920408249	-48443.62302458286	156	0.023504273504273504	0.8461538461538461	0.38062187673514714
YBL036C	0	0/0	-283.0067285299301	-46560.90396916866	156	0.023504273504273504	0.8461538461538461	0.38062187673514714
YNL257C	-1	-/-	-283.02514362335205	-29210.024725437164	39	0.023487544483985764	0.8461538461538461	0.38089950027762354
YEL048C	0	0/-	-283.04140770435333	-46423.36901259422	156	0.023487544483985764	0.8461538461538461	0.38089950027762354
YNL325C	-1	-/-	-283.0590410232544	-29984.52979183197	39	0.023470839260312945	0.8461538461538461	0.38117712382009994
YOR244W	-1	-/-	-283.1187334060669	-29851.285160064697	39	0.023454157782515993	0.8461538461538461	0.38145474736257634
YBR119W	-1	-/-	-283.127170085907	-29995.34401655197	39	0.0234375	0.8461538461538461	0.38173237090505274
YPR074C	-1	-/0	-283.15115451812744	-28612.05123090744	39	0.0234208658623137	0.8461538461538461	0.38200999444752914
YLL043W	-1	-/-	-283.16837549209595	-29442.53738641739	39	0.023404255319148935	0.8461538461538461	0.38228761799000555
YPL079W	0	0/-	-283.178815305233	-49936.87563300133	156	0.023404255319148935	0.8461538461538461	0.38228761799000555
YBR271W	0	0/-	-283.1971969604492	-46762.91634225845	156	0.023404255319148935	0.8461538461538461	0.38228761799000555
YPL090C	0	0/-	-283.20849668979645	-49939.634435236454	156	0.023404255319148935	0.8461538461538461	0.38228761799000555
YNL035C	0	0/0	-283.2161500453949	-47048.39279270172	156	0.023404255319148935	0.8461538461538461	0.38228761799000555
YLR318W	-1	-/-	-283.21839332580566	-29969.790364265442	39	0.023387668320340185	0.8461538461538461	0.38256524153248195
YJL058C	-1	-/-	-283.2203326225281	-28447.50362968445	39	0.023371104815864022	0.8461538461538461	0.38284286507495835
YJR121W	-1	-/-	-283.2310366630554	-29403.59830904007	39	0.02335456475583864	0.8461538461538461	0.38312048861743475
YMR209C	0	0/0	-283.25163555145264	-47304.33616185188	156	0.02335456475583864	0.8461538461538461	0.38312048861743475
YJR134C	0	0/0	-283.33718717098236	-47802.82778263092	156	0.02335456475583864	0.8461538461538461	0.38312048861743475
YPL268W	-1	-/-	-283.36458349227905	-29130.52211666107	39	0.02333804809052334	0.8461538461538461	0.38339811215991115
YHR103W	0	0/-	-283.41594541072845	-48548.76662194729	156	0.02333804809052334	0.8461538461538461	0.38339811215991115
YOR191W	-1	-/-	-283.41934061050415	-27958.459785938263	39	0.023321554770318022	0.8461538461538461	0.38367573570238755
YOL089C	-1	-/-	-283.43020725250244	-29248.013246059418	39	0.023305084745762712	0.8461538461538461	0.38395335924486396
YDR025W	-1	-/-	-283.45133686065674	-29549.19193458557	39	0.02328863796753705	0.8461538461538461	0.38423098278734036
YGL133W	-1	-/-	-283.4689817428589	-28823.443903446198	39	0.0232722143864598	0.8461538461538461	0.38450860632981676
YER063W	0	0/-	-283.53241312503815	-48138.60881733894	156	0.0232722143864598	0.8461538461538461	0.38450860632981676
YMR142C	-1	-/-	-283.5386424064636	-30566.522146701813	39	0.023255813953488372	0.8461538461538461	0.38478622987229316
YGL143C	-1	-/-	-283.5624418258667	-29511.227890491486	39	0.02323943661971831	0.8461538461538461	0.38506385341476956
YKL006W	0	0/-	-283.56505769491196	-48822.82754313946	156	0.02323943661971831	0.8461538461538461	0.38506385341476956
YBR258C	-1	-/-	-283.5934410095215	-28970.583207130432	39	0.02322308233638283	0.8461538461538461	0.38534147695724597
YDR062W	-1	-/-	-283.5962104797363	-28900.476776361465	39	0.023206751054852322	0.8461538461538461	0.38561910049972237
YML104C	-1	-/-	-283.5967936515808	-29981.67456817627	39	0.023190442726633873	0.8461538461538461	0.38589672404219877
YMR259C	0	0/-	-283.6163628101349	-47298.6823246479	156	0.023190442726633873	0.8461538461538461	0.38589672404219877
YDL178W	-1	-/-	-283.626202583313	-28639.730761051178	39	0.023174157303370788	0.8461538461538461	0.38617434758467517
YJL126W	0	0/0	-283.6344735622406	-49041.338156580925	156	0.023174157303370788	0.8461538461538461	0.38617434758467517
YMR150C	-1	-/-	-283.6551513671875	-28643.92381954193	39	0.023157894736842106	0.8461538461538461	0.3864519711271516
YGL148W	0	0/0	-283.69066977500916	-47532.28345352411	156	0.023157894736842106	0.8461538461538461	0.3864519711271516
YKL024C	0	0/-	-283.6913973093033	-47905.599808335304	156	0.023157894736842106	0.8461538461538461	0.3864519711271516
YKL160W	-1	-/-	-283.76258850097656	-30112.159965276718	39	0.02314165497896213	0.8461538461538461	0.386729594669628
YKL020C	-1	-/-	-283.76264667510986	-28740.563148021698	39	0.023125437981779958	0.8461538461538461	0.3870072182121044
YER058W	0	0/-	-283.763466835022	-48580.51881712675	156	0.023125437981779958	0.8461538461538461	0.3870072182121044
YPL115C	-1	-/-	-283.76979780197144	-30076.649247169495	39	0.023109243697478993	0.8461538461538461	0.3872848417545808
YMR048W	-1	-/-	-283.7747964859009	-29429.976426124573	39	0.02309307207837649	0.8461538461538461	0.3875624652970572
YNL069C	0	0/-	-283.8036781549454	-49699.43106353283	156	0.02309307207837649	0.8461538461538461	0.3875624652970572
YKL167C	0	0/-	-283.81903851032257	-49874.845738232136	156	0.02309307207837649	0.8461538461538461	0.3875624652970572
YHR134W	0	0/-	-283.8622450828552	-48784.059762597084	156	0.02309307207837649	0.8461538461538461	0.3875624652970572
YJL090C	-1	-/-	-283.88144636154175	-28979.909825325012	39	0.023076923076923078	0.8461538461538461	0.3878400888395336
YOR283W	0	0/0	-283.9318708181381	-46496.72555613518	156	0.023076923076923078	0.8461538461538461	0.3878400888395336
YKR101W	-1	-/-	-283.95158433914185	-28937.353220939636	39	0.023060796645702306	0.8461538461538461	0.38811771238201
YLR182W	-1	-/-	-283.98108100891113	-29352.85810804367	39	0.023044692737430168	0.8461538461538461	0.3883953359244864
YML076C	-1	-/-	-283.9859528541565	-28585.73240160942	39	0.023028611304954642	0.8461538461538461	0.3886729594669628
YNL139C	-1	-/-	-283.99844694137573	-26455.730929374695	39	0.02301255230125523	0.8461538461538461	0.3889505830094392
YBL067C	0	0/-	-284.01457166671753	-48079.37520593405	156	0.02301255230125523	0.8461538461538461	0.3889505830094392
YPL143W	0	0/-	-284.09558993577957	-49797.744607031345	156	0.02301255230125523	0.8461538461538461	0.3889505830094392
YPL131W	-1	-/-	-284.1039729118347	-29109.568457841873	39	0.022996515679442508	0.8461538461538461	0.3892282065519156
YDR410C	0	0/-	-284.12751865386963	-48014.695571541786	156	0.022996515679442508	0.8461538461538461	0.3892282065519156
YGR220C	-1	-/-	-284.13176918029785	-30218.33723282814	39	0.02298050139275766	0.8461538461538461	0.389505830094392
YLR455W	-1	-/-	-284.1391100883484	-28314.149208068848	39	0.022964509394572025	0.8461538461538461	0.3897834536368684
YOR008C	-1	-/-	-284.14292669296265	-28575.052832126617	39	0.02294853963838665	0.8461538461538461	0.3900610771793448
YPL213W	-1	-/-	-284.1561722755432	-28583.649990558624	39	0.022932592077831826	0.8461538461538461	0.3903387007218212
YNR028W	0	0/-	-284.15922939777374	-50200.795395731926	156	0.022932592077831826	0.8461538461538461	0.3903387007218212
YBR246W	0	0/-	-284.1881425380707	-46837.052298069	156	0.022932592077831826	0.8461538461538461	0.3903387007218212
YKL139W	-1	-/-	-284.20021390914917	-31761.171125888824	39	0.022916666666666665	0.8461538461538461	0.3906163242642976
YML035C	0	0/-	-284.2005602121353	-48226.046543717384	156	0.022916666666666665	0.8461538461538461	0.3906163242642976
YHR024C	-1	-/-	-284.22068643569946	-28199.17835855484	39	0.022900763358778626	0.8461538461538461	0.390893947806774
YOR194C	-1	-/-	-284.2241401672363	-29168.464406967163	39	0.02288488210818308	0.8461538461538461	0.3911715713492504
YNL050C	0	0/0	-284.24184691905975	-47026.37506175041	156	0.02288488210818308	0.8461538461538461	0.3911715713492504
YLR084C	-1	-/-	-284.2709918022156	-27902.94578409195	39	0.02286902286902287	0.8461538461538461	0.3914491948917268
YHL003C	-1	-/-	-284.2752823829651	-28383.806437969208	39	0.022853185595567867	0.8461538461538461	0.3917268184342032
YDR195W	-1	-/-	-284.34571075439453	-29495.23903656006	39	0.022837370242214532	0.8461538461538461	0.3920044419766796
YDR289C	-1	-/-	-284.3612394332886	-29119.331216812134	39	0.022821576763485476	0.8461538461538461	0.392282065519156
YKR054C	-1	-/-	-284.373318195343	-29548.33623456955	39	0.022805805114029024	0.8461538461538461	0.3925596890616324
YLR467W	-1	-/-	-284.3746757507324	-28964.270489692688	39	0.022790055248618785	0.8461538461538461	0.3928373126041088
YHL012W	-1	-/-	-284.37878704071045	-26759.349082946777	39	0.022774327122153208	0.8461538461538461	0.3931149361465852
YNR011C	-1	-/-	-284.4042682647705	-30156.15588283539	39	0.022758620689655173	0.8461538461538461	0.3933925596890616
YLR175W	-1	-/-	-284.4541049003601	-31698.261008501053	39	0.022742935906271536	0.8461538461538461	0.393670183231538
YPL199C	0	0/-	-284.49968671798706	-46456.19807469845	156	0.022742935906271536	0.8461538461538461	0.393670183231538
YBR025C	0	0/-	-284.521769285202	-48197.03529971838	156	0.022742935906271536	0.8461538461538461	0.393670183231538
YOR063W	-1	-/-	-284.52673053741455	-29591.846406698227	39	0.022727272727272728	0.8461538461538461	0.3939478067740144
YFR008W	-1	-/-	-284.5328769683838	-30195.173818588257	39	0.022711631108052306	0.8461538461538461	0.3942254303164908
YJL095W	-1	-/-	-284.5477452278137	-29473.52703475952	39	0.02269601100412655	0.8461538461538461	0.3945030538589672
YGR166W	-1	-/-	-284.6267657279968	-29331.040220737457	39	0.02268041237113402	0.8461538461538461	0.3947806774014436
YBL087C	0	0/-	-284.62792003154755	-49708.885915756226	156	0.02268041237113402	0.8461538461538461	0.3947806774014436
YBL040C	-1	-/-	-284.65868616104126	-28073.356400966644	39	0.022664835164835164	0.8461538461538461	0.39505830094392
YHR181W	-1	-/-	-284.66740465164185	-28647.60599422455	39	0.022649279341111873	0.8461538461538461	0.39533592448639643
YNR031C	-1	-/-	-284.6749949455261	-28781.92408132553	39	0.02263374485596708	0.8461538461538461	0.39561354802887283
YDL135C	-1	-/-	-284.6844139099121	-30438.41043996811	39	0.022618231665524333	0.8461538461538461	0.39589117157134923
YBL042C	-1	-/-	-284.6982183456421	-30263.9426112175	39	0.022602739726027398	0.8461538461538461	0.39616879511382563
YNL162W	0	0/-	-284.7031264305115	-49238.698570132256	156	0.022602739726027398	0.8461538461538461	0.39616879511382563
YOL071W	-1	-/-	-284.7143135070801	-30463.68935060501	39	0.022587268993839837	0.8461538461538461	0.39644641865630204
YKL015W	-1	-/-	-284.7270007133484	-29080.153572559357	39	0.022571819425444596	0.8461538461538461	0.39672404219877844
YER159C	-1	-/-	-284.72753715515137	-29887.308727264404	39	0.022556390977443608	0.8461538461538461	0.39700166574125484
YGR097W	-1	-/-	-284.732506275177	-27871.30466556549	39	0.022540983606557378	0.8461538461538461	0.39727928928373124
YDL130W	-1	-/-	-284.7399249076843	-30939.479796409607	39	0.022525597269624574	0.8461538461538461	0.39755691282620764
YML034W	-1	-/-	-284.8003354072571	-31205.101674079895	39	0.022510231923601638	0.8461538461538461	0.39783453636868404
YBR136W	-1	-/-	-284.80063247680664	-28077.80295562744	39	0.022494887525562373	0.8461538461538461	0.39811215991116045
YMR185W	0	0/0	-284.80156457424164	-46771.2153840065	156	0.022494887525562373	0.8461538461538461	0.39811215991116045
YCR043C	0	0/0	-284.8059285879135	-46641.54238283634	156	0.022494887525562373	0.8461538461538461	0.39811215991116045
YDR288W	-1	-/-	-284.811861038208	-29562.61417579651	39	0.022479564032697547	0.8461538461538461	0.39838978345363685
YGL151W	-1	-/-	-284.82153701782227	-28616.497042179108	39	0.0224642614023145	0.8461538461538461	0.39866740699611325
YOR089C	-1	-/-	-284.85150051116943	-30528.88955307007	39	0.022448979591836733	0.8461538461538461	0.39894503053858965
YJR105W	-1	-/-	-284.8890504837036	-30038.23160457611	39	0.022433718558803536	0.8461538461538461	0.39922265408106605
YPL208W	-1	-/-	-284.9312882423401	-29475.282491207123	39	0.022418478260869564	0.8461538461538461	0.39950027762354245
YMR219W	-1	-/-	-284.93519496917725	-27426.348135471344	39	0.02240325865580448	0.8461538461538461	0.39977790116601886
YJL115W	-1	-/-	-284.9359202384949	-31052.53588962555	39	0.022388059701492536	0.8461538461538461	0.40005552470849526
YJL193W	0	0/-	-284.93755877017975	-46951.04548764229	156	0.022388059701492536	0.8461538461538461	0.40005552470849526
YKR084C	0	0/-	-284.97067296504974	-47919.947462797165	156	0.022388059701492536	0.8461538461538461	0.40005552470849526
YJL099W	-1	-/-	-285.0037536621094	-29790.926174640656	39	0.022372881355932205	0.8461538461538461	0.40033314825097166
YOR278W	0	0/0	-285.0073713064194	-50191.555972993374	156	0.022372881355932205	0.8461538461538461	0.40033314825097166
YOL033W	-1	-/-	-285.0286474227905	-29936.372345924377	39	0.022357723577235773	0.8461538461538461	0.40061077179344806
YNL181W	0	0/0	-285.0491553544998	-47758.00111031532	156	0.022357723577235773	0.8461538461538461	0.40061077179344806
YBR264C	0	0/0	-285.07635283470154	-49149.564083337784	156	0.022357723577235773	0.8461538461538461	0.40061077179344806
YML007W	-1	-/-	-285.08539867401123	-29760.888653039932	39	0.02234258632362898	0.8461538461538461	0.40088839533592446
YLR274W	-1	-/-	-285.08748483657837	-28636.96165084839	39	0.022327469553450607	0.8461538461538461	0.40116601887840087
YJL134W	-1	-/-	-285.09631729125977	-28767.69671201706	39	0.02231237322515213	0.8461538461538461	0.40144364242087727
YMR030W	-1	-/-	-285.15337228775024	-29433.41873550415	39	0.0222972972972973	0.8461538461538461	0.40172126596335367
YKR006C	0	0/-	-285.15454018116	-49118.4427306056	156	0.0222972972972973	0.8461538461538461	0.40172126596335367
YHR076W	0	0/-	-285.2116404771805	-47515.168875694275	156	0.0222972972972973	0.8461538461538461	0.40172126596335367
YFR027W	-1	-/-	-285.2212462425232	-28958.634433746338	39	0.02228224172856178	0.8461538461538461	0.40199888950583007
YKR087C	-1	-/-	-285.2282385826111	-28993.846859931946	39	0.022267206477732792	0.8461538461538461	0.40227651304830647
YMR089C	-1	-/-	-285.2787184715271	-30163.099130630493	39	0.022252191503708697	0.8461538461538461	0.4025541365907829
YNR050C	0	0/0	-285.3178310394287	-49211.69393336773	156	0.022252191503708697	0.8461538461538461	0.4025541365907829
YGL236C	-1	-/-	-285.3390588760376	-30356.8852083683	39	0.02223719676549865	0.8461538461538461	0.4028317601332593
YHR155W	0	0/-	-285.3525162935257	-48027.10172843933	156	0.02223719676549865	0.8461538461538461	0.4028317601332593
YDR330W	-1	-/-	-285.37494468688965	-29590.445531368256	39	0.022222222222222223	0.8461538461538461	0.4031093836757357
YML095C	-1	-/-	-285.3778429031372	-29731.655148506165	39	0.02220726783310902	0.8461538461538461	0.4033870072182121
YJR030C	0	0/0	-285.48339080810547	-47775.30376625061	156	0.02220726783310902	0.8461538461538461	0.4033870072182121
YER110C	-1	-/-	-285.5393691062927	-30012.58030128479	39	0.02219233355749832	0.8461538461538461	0.4036646307606885
YOL135C	-1	-/-	-285.54443073272705	-30200.361481189728	39	0.02217741935483871	0.8461538461538461	0.4039422543031649
YGL040C	0	0/0	-285.5587009191513	-48458.57299524546	156	0.02217741935483871	0.8461538461538461	0.4039422543031649
YMR176W	0	0/-	-285.5833592414856	-47313.94570791721	156	0.02217741935483871	0.8461538461538461	0.4039422543031649
YDL101C	-1	-/-	-285.59024810791016	-29500.24270439148	39	0.02216252518468771	0.8461538461538461	0.4042198778456413
YNL262W	-1	-/-	-285.596510887146	-28996.606815814972	39	0.02214765100671141	0.8461538461538461	0.4044975013881177
YJL085W	-1	-/-	-285.61765146255493	-29596.115940093994	39	0.022132796780684104	0.8461538461538461	0.4047751249305941
YNL078W	-1	-/-	-285.6218008995056	-29395.433192253113	39	0.022117962466487937	0.8461538461538461	0.4050527484730705
YDR192C	-1	-/-	-285.6384696960449	-28796.73721218109	39	0.022103148024112524	0.8461538461538461	0.4053303720155469
YGR108W	-1	-/-	-285.6782021522522	-30621.361716747284	39	0.02208835341365462	0.8461538461538461	0.4056079955580233
YHL009C	-1	-/-	-285.688862323761	-30717.255222320557	39	0.022073578595317726	0.8461538461538461	0.4058856191004997
YHL026C	0	0/0	-285.68908154964447	-46466.60678958893	156	0.022073578595317726	0.8461538461538461	0.4058856191004997
YJR005W	0	0/-	-285.7400848865509	-47209.59820449352	156	0.022073578595317726	0.8461538461538461	0.4058856191004997
YKR095W	-1	-/-	-285.7419400215149	-28535.442932128906	39	0.022058823529411766	0.8461538461538461	0.4061632426429761
YDR266C	0	0/-	-285.74578189849854	-47295.29535138607	156	0.022058823529411766	0.8461538461538461	0.4061632426429761
YNL106C	-1	-/-	-285.75197410583496	-29950.86243581772	39	0.022044088176352707	0.8461538461538461	0.40644086618545255
YIL009C-A	-1	-/-	-285.7692289352417	-28383.553097486496	39	0.022029372496662217	0.8461538461538461	0.40671848972792896
YDL190C	-1	-/-	-285.7778010368347	-29361.868761062622	39	0.022014676450967312	0.8461538461538461	0.40699611327040536
YMR039C	-1	-/+	-285.7892427444458	-29210.649881839752	39	0.022	0.8461538461538461	0.40727373681288176
YLR113W	-1	-/-	-285.80015325546265	-28076.878738880157	39	0.021985343104596936	0.8461538461538461	0.40755136035535816
YOL017W	-1	-/-	-285.81418466567993	-30494.7505068779	39	0.021970705725699067	0.8461538461538461	0.40782898389783456
YPL046C	-1	-/-	-285.84935998916626	-30317.641885757446	39	0.021956087824351298	0.8461538461538461	0.40810660744031096
YIL002C	-1	-/-	-285.8576731681824	-30594.638833999634	39	0.021941489361702128	0.8461538461538461	0.40838423098278737
YMR051C	-1	-/-	-285.86337184906006	-27459.705045223236	39	0.021926910299003323	0.8461538461538461	0.40866185452526377
YGL031C	0	0/-	-285.86497849226	-49980.14356338978	156	0.021926910299003323	0.8461538461538461	0.40866185452526377
YLL022C	-1	-/-	-285.8668112754822	-29418.054739952087	39	0.021912350597609563	0.8461538461538461	0.40893947806774017
YDR098C	-1	-/-	-285.8835163116455	-29983.391277313232	39	0.021897810218978103	0.8461538461538461	0.40921710161021657
YEL030W	-1	-/-	-285.8937816619873	-29562.517556667328	39	0.021883289124668436	0.8461538461538461	0.409494725152693
YNL214W	-1	-/-	-285.8995442390442	-29202.547251224518	39	0.02186878727634195	0.8461538461538461	0.4097723486951694
YLR203C	0	0/-	-285.91682255268097	-48941.88080692291	156	0.02186878727634195	0.8461538461538461	0.4097723486951694
YBR057C	-1	-/-	-285.92738246917725	-30031.745936870575	39	0.02185430463576159	0.8461538461538461	0.4100499722376458
YDR510W	0	0/-	-285.9333997964859	-49476.49757248163	156	0.02185430463576159	0.8461538461538461	0.4100499722376458
YOR074C	-1	-/-	-285.9410319328308	-29812.578388929367	39	0.02183984116479153	0.8461538461538461	0.4103275957801222
YJL187C	-1	-/-	-285.94212436676025	-28795.23299264908	39	0.021825396825396824	0.8461538461538461	0.4106052193225986
YGL180W	-1	-/-	-285.9566397666931	-29988.38798236847	39	0.021810971579643092	0.8461538461538461	0.410882842865075
YCR087C-A	0	0/-	-285.96602416038513	-47401.47546386719	156	0.021810971579643092	0.8461538461538461	0.410882842865075
YHR038W	-1	-/-	-285.99106311798096	-29955.2088265419	39	0.021796565389696168	0.8461538461538461	0.4111604664075514
YBR073W	-1	-/-	-286.00895643234253	-29394.5710875988	39	0.02178217821782178	0.8461538461538461	0.4114380899500278
YLR090W	-1	-/-	-286.0122947692871	-30372.545518875122	39	0.021767810026385226	0.8461538461538461	0.4117157134925042
YOL127W	-1	-/-	-286.038631439209	-30476.7022857666	39	0.021753460777851022	0.8461538461538461	0.4119933370349806
YDR064W	0	0/-	-286.0443203449249	-49523.92023718357	156	0.021753460777851022	0.8461538461538461	0.4119933370349806
YKR043C	0	0/0	-286.0603281259537	-46840.782499432564	156	0.021753460777851022	0.8461538461538461	0.4119933370349806
YPR058W	0	0/-	-286.07505226135254	-47828.393077492714	156	0.021753460777851022	0.8461538461538461	0.4119933370349806
YGR106C	0	0/0	-286.0793921947479	-48611.04911732674	156	0.021753460777851022	0.8461538461538461	0.4119933370349806
YOR257W	-1	-/-	-286.1233515739441	-30207.52033996582	39	0.021739130434782608	0.8461538461538461	0.412270960577457
YBR022W	-1	-/-	-286.1266436576843	-28373.7466340065	39	0.021724818959842	0.8461538461538461	0.4125485841199334
YDL013W	-1	-/-	-286.1279764175415	-30040.747195720673	39	0.021710526315789475	0.8461538461538461	0.4128262076624098
YGR006W	-1	-/-	-286.1328625679016	-28931.8474817276	39	0.021696252465483234	0.8461538461538461	0.4131038312048862
YIR006C	-1	-/-	-286.15437030792236	-28887.85232067108	39	0.021681997371879105	0.8461538461538461	0.4133814547473626
YOL141W	0	0/-	-286.19504368305206	-48462.07939970493	156	0.021681997371879105	0.8461538461538461	0.4133814547473626
YMR001C	-1	-/-	-286.2942361831665	-30344.530949115753	39	0.021667760998030205	0.8461538461538461	0.413659078289839
YER140W	0	0/-	-286.3152232170105	-47537.739563941956	156	0.021667760998030205	0.8461538461538461	0.413659078289839
YOR355W	-1	-/-	-286.33214044570923	-30274.02065896988	39	0.021653543307086614	0.8461538461538461	0.4139367018323154
YDL134C	-1	-/-	-286.34379053115845	-28443.094160079956	39	0.021639344262295083	0.8461538461538461	0.4142143253747918
YML056C	0	0/-	-286.3475844860077	-50410.655158400536	156	0.021639344262295083	0.8461538461538461	0.4142143253747918
YHR003C	0	0/-	-286.3824348449707	-47759.81081342697	156	0.021639344262295083	0.8461538461538461	0.4142143253747918
[truncated: 3,961 more rows]
