# Supplementary material for: Revisiting co-expression-based automated function prediction in yeast with neural networks and updated Gene Ontology annotations
Source: PLoS One. 2026 Apr 16;21(4):e0322689. doi: 10.1371/journal.pone.0322689 (PMC13086303; doi:10.1371/journal.pone.0322689)
Supplement: S1 File — A zip file of tables in csv format containing individual genes ranked by their predicted involvement in each predicted GO term. These predictions were made by Model 1 as described in Table A of S1 Text. (ZIP) [file pone.0322689.s002.zip › GO0006397_SingleGeneRanking.csv]

Gene	Label	Annos	Score	Background Score	Num pos pairs	Precision	Recall	False Positive Rate
YEL018W	-1	-/-	-348.15429946780205	-15252.449341200292	149	0.0	0.0	0.000286368843069874
YMR059W	-1	-/-	-360.4096044227481	-16407.065757729113	149	0.0	0.0	0.000572737686139748
YNR011C	1	+/+	-362.33236906677485	-14979.988150514662	148	0.3333333333333333	0.006711409395973154	0.000572737686139748
YML107C	-1	-/-	-364.29372445493937	-15100.632345065475	149	0.25	0.006711409395973154	0.000859106529209622
YLR323C	0	0/+	-367.0732085951604	-26655.168340130942	596	0.25	0.006711409395973154	0.000859106529209622
YLR145W	1	+/-	-368.4112117700279	-15575.788359399885	148	0.4	0.013422818791946308	0.000859106529209622
YDR416W	1	+/+	-383.4913088232279	-15277.89546341449	148	0.5	0.020134228187919462	0.000859106529209622
YDR288W	-1	-/-	-391.73635716736317	-14350.919179502875	149	0.42857142857142855	0.020134228187919462	0.001145475372279496
YDR473C	1	+/+	-395.68613271415234	-15023.210632354021	148	0.5	0.026845637583892617	0.001145475372279496
YBL025W	-1	-/-	-398.1948697194457	-14457.360001999885	149	0.4444444444444444	0.026845637583892617	0.0014318442153493699
YCL016C	-1	-/-	-399.7502141734585	-15578.103009535931	149	0.4	0.026845637583892617	0.001718213058419244
YKL012W	1	+/+	-400.6850948482752	-14817.899806663394	148	0.45454545454545453	0.03355704697986577	0.001718213058419244
YPL047W	-1	-/-	-404.0551706850529	-15736.997393257916	149	0.4166666666666667	0.03355704697986577	0.002004581901489118
YMR112C	-1	-/-	-404.42045482993126	-16415.689657717943	149	0.38461538461538464	0.03355704697986577	0.002290950744558992
YDR308C	-1	-/-	-404.82169549912214	-16429.89423558861	149	0.35714285714285715	0.03355704697986577	0.002577319587628866
YGL061C	-1	-/-	-408.93279790878296	-16284.025337219238	149	0.3333333333333333	0.03355704697986577	0.0028636884306987398
YBR258C	-1	-/-	-414.92932223528624	-15304.420765727758	149	0.3125	0.03355704697986577	0.003150057273768614
YPL011C	-1	-/-	-416.3582703024149	-15432.5728892833	149	0.29411764705882354	0.03355704697986577	0.003436426116838488
YLR275W	1	+/+	-418.54551565647125	-18447.402711339295	148	0.3333333333333333	0.040268456375838924	0.003436426116838488
YNL164C	-1	-/-	-420.6859712526202	-18120.294002585113	149	0.3157894736842105	0.040268456375838924	0.0037227949599083618
YDR013W	-1	-/-	-420.693367542699	-16453.37238353677	149	0.3	0.040268456375838924	0.004009163802978236
YOR274W	-1	-/-	-423.5052074342966	-15827.42783691734	149	0.2857142857142857	0.040268456375838924	0.00429553264604811
YDL030W	1	+/+	-426.8483893275261	-16631.864831119776	148	0.3181818181818182	0.04697986577181208	0.00429553264604811
YGL243W	-1	-/-	-427.17585057765245	-16238.027973650023	149	0.30434782608695654	0.04697986577181208	0.004581901489117984
YGR134W	-1	-/-	-427.8362151160836	-16891.880386583507	149	0.2916666666666667	0.04697986577181208	0.004868270332187858
YLR319C	-1	-/-	-429.97590213268995	-15923.821211956441	149	0.28	0.04697986577181208	0.005154639175257732
YKR022C	1	+/+	-430.44896928966045	-15113.738415146247	148	0.3076923076923077	0.053691275167785234	0.005154639175257732
YDL005C	-1	-/-	-431.1350604891777	-16647.23235629499	149	0.2962962962962963	0.053691275167785234	0.005441008018327606
YBR081C	-1	-/-	-432.44476909935474	-16480.165112286806	149	0.2857142857142857	0.053691275167785234	0.0057273768613974796
YDR075W	-1	-/-	-434.42312517762184	-17833.51843060553	149	0.27586206896551724	0.053691275167785234	0.006013745704467354
YLR215C	-1	-/-	-435.4819049090147	-18018.51732944697	149	0.26666666666666666	0.053691275167785234	0.006300114547537228
YKL173W	1	+/+	-437.12387508153915	-16265.144532240927	148	0.2903225806451613	0.06040268456375839	0.006300114547537228
YML005W	-1	-/-	-437.15385460853577	-15723.119369737804	149	0.28125	0.06040268456375839	0.006586483390607102
YJL024C	-1	-/-	-437.2701244279742	-16641.337928906083	149	0.2727272727272727	0.06040268456375839	0.006872852233676976
YPR025C	-1	-/-	-438.12823052704334	-16232.858128026128	149	0.2647058823529412	0.06040268456375839	0.00715922107674685
YLR016C	1	+/+	-438.9459901973605	-15979.249140121043	148	0.2857142857142857	0.06711409395973154	0.00715922107674685
YDR339C	-1	-/-	-439.0108406096697	-19605.663487568498	149	0.2777777777777778	0.06711409395973154	0.0074455899198167235
YNR010W	-1	-/-	-439.03563398867846	-15631.80043669045	149	0.2702702702702703	0.06711409395973154	0.007731958762886598
YDR121W	-1	-/-	-439.58292520046234	-16870.79094913602	149	0.2631578947368421	0.06711409395973154	0.008018327605956471
YDR110W	-1	-/-	-439.9331816062331	-18977.97575826198	149	0.2564102564102564	0.06711409395973154	0.008304696449026346
YDR482C	0	0/+	-441.73094950336963	-27937.949928380083	596	0.2564102564102564	0.06711409395973154	0.008304696449026346
YML015C	-1	-/-	-441.73683100938797	-16149.59311646223	149	0.25	0.06711409395973154	0.00859106529209622
YHR118C	-1	-/-	-443.4971249513328	-16484.146204847842	149	0.24390243902439024	0.06711409395973154	0.008877434135166094
YNL076W	0	0/-	-446.2614968959242	-27699.064486617222	596	0.24390243902439024	0.06711409395973154	0.008877434135166094
YMR138W	-1	-/-	-447.43207997083664	-16617.672568574548	149	0.23809523809523808	0.06711409395973154	0.009163802978235968
YGR129W	1	+/+	-447.6868030782789	-16660.249445220456	148	0.2558139534883721	0.0738255033557047	0.009163802978235968
YNL133C	-1	-/-	-448.6365514919162	-17704.765274867415	149	0.25	0.0738255033557047	0.009450171821305841
YBR257W	1	+/-	-448.77245831489563	-18729.480154771358	148	0.26666666666666666	0.08053691275167785	0.009450171821305841
YJR089W	-1	-/-	-449.17797876894474	-16459.737711131573	149	0.2608695652173913	0.08053691275167785	0.009736540664375716
YNL282W	1	+/-	-450.922764390707	-18245.20335379243	148	0.2765957446808511	0.087248322147651	0.009736540664375716
YGR179C	-1	-/-	-451.0277912467718	-16224.844574138522	149	0.2708333333333333	0.087248322147651	0.01002290950744559
YLR288C	-1	-/-	-453.1347600147128	-16522.368238680065	149	0.2653061224489796	0.087248322147651	0.010309278350515464
YER022W	-1	-/-	-453.3539157137275	-16310.078885875642	149	0.26	0.087248322147651	0.010595647193585338
YDR167W	-1	-/-	-453.844373062253	-16342.876989401877	149	0.2549019607843137	0.087248322147651	0.010882016036655211
YPR162C	-1	-/-	-454.8747474551201	-15690.655247449875	149	0.25	0.087248322147651	0.011168384879725086
YPL151C	1	+/+	-454.92901584506035	-18041.53033544123	148	0.2641509433962264	0.09395973154362416	0.011168384879725086
YBR254C	-1	-/-	-455.37988858669996	-16796.93818162754	149	0.25925925925925924	0.09395973154362416	0.011454753722794959
YGL044C	1	+/+	-456.50004667043686	-15876.014286719263	148	0.2727272727272727	0.10067114093959731	0.011454753722794959
YBL006C	-1	-/-	-458.0333768427372	-16443.058812193573	149	0.26785714285714285	0.10067114093959731	0.011741122565864834
YNL227C	-1	-/-	-458.5089838132262	-18760.915770322084	149	0.2631578947368421	0.10067114093959731	0.012027491408934709
YDR081C	-1	-/-	-458.83127327263355	-17386.04746286571	149	0.25862068965517243	0.10067114093959731	0.012313860252004582
YOL135C	-1	-/-	-460.7521181255579	-17389.965932369232	149	0.2542372881355932	0.10067114093959731	0.012600229095074456
YDR439W	-1	-/-	-460.7883520871401	-16935.152375083417	149	0.25	0.10067114093959731	0.01288659793814433
YIL061C	1	+/+	-461.11206889152527	-16350.366940386593	148	0.26229508196721313	0.10738255033557047	0.01288659793814433
YMR167W	-1	-/-	-461.50712990760803	-15762.628292903304	149	0.25806451612903225	0.10738255033557047	0.013172966781214204
YJL179W	-1	-/-	-461.75803500413895	-17904.781446378678	149	0.25396825396825395	0.10738255033557047	0.013459335624284079
YLR015W	-1	-/-	-462.16411562263966	-16988.131380610168	149	0.25	0.10738255033557047	0.013745704467353952
YDL108W	-1	-/+	-462.60896611213684	-16825.626141414046	149	0.24615384615384617	0.10738255033557047	0.014032073310423826
YML099C	-1	-/-	-462.658749461174	-16150.766803652048	149	0.24242424242424243	0.10738255033557047	0.0143184421534937
YBR167C	1	+/-	-462.93033351004124	-18035.785050064325	148	0.2537313432835821	0.11409395973154363	0.0143184421534937
YOR279C	-1	-/-	-463.2087532579899	-15723.430034266785	149	0.25	0.11409395973154363	0.014604810996563574
YNL032W	-1	-/-	-463.93639439344406	-15846.519710600376	149	0.2463768115942029	0.11409395973154363	0.014891179839633447
YML088W	-1	-/-	-464.44253128767014	-16079.928913868964	149	0.24285714285714285	0.11409395973154363	0.015177548682703322
YLR052W	-1	-/-	-464.88317101448774	-16377.474039018154	149	0.23943661971830985	0.11409395973154363	0.015463917525773196
YKL154W	-1	-/-	-465.0532556474209	-18432.07597086765	149	0.2361111111111111	0.11409395973154363	0.01575028636884307
YMR240C	1	+/+	-466.3518356010318	-16711.811646327376	148	0.2465753424657534	0.12080536912751678	0.01575028636884307
YDR198C	-1	-/-	-466.9081881195307	-17902.148818269372	149	0.24324324324324326	0.12080536912751678	0.016036655211912942
YMR227C	-1	-/-	-467.3482377678156	-16207.208346381783	149	0.24	0.12080536912751678	0.01632302405498282
YGR275W	-1	-/-	-467.5293000340462	-16293.316207706928	149	0.23684210526315788	0.12080536912751678	0.016609392898052692
YFL017W-A	1	+/+	-468.14461375772953	-17141.20914158225	148	0.24675324675324675	0.12751677852348994	0.016609392898052692
YPL045W	-1	-/-	-468.291470952332	-15949.355083296075	149	0.24358974358974358	0.12751677852348994	0.016895761741122565
YPR046W	-1	-/-	-468.4365954399109	-18395.74765792489	149	0.24050632911392406	0.12751677852348994	0.01718213058419244
YLR033W	-1	-/-	-468.9399917125702	-17716.201612085104	149	0.2375	0.12751677852348994	0.017468499427262314
YGR003W	-1	-/-	-469.1385555267334	-16379.489915020764	149	0.2345679012345679	0.12751677852348994	0.017754868270332187
YDL044C	1	+/+	-469.2046341598034	-16686.06295338273	148	0.24390243902439024	0.1342281879194631	0.017754868270332187
YLR226W	-1	-/-	-469.9237803518772	-18167.451515443623	149	0.24096385542168675	0.1342281879194631	0.01804123711340206
YER149C	-1	-/-	-470.66628500819206	-18063.969026438892	149	0.23809523809523808	0.1342281879194631	0.018327605956471937
YKL040C	-1	-/-	-470.96102494746447	-18290.9867920205	149	0.23529411764705882	0.1342281879194631	0.01861397479954181
YDR460W	-1	-/-	-471.3241713643074	-15930.002593517303	149	0.23255813953488372	0.1342281879194631	0.018900343642611683
YGR075C	1	+/+	-472.03010070323944	-16000.213026344776	148	0.2413793103448276	0.14093959731543623	0.018900343642611683
YJR055W	-1	-/-	-472.11986604332924	-17430.218983322382	149	0.23863636363636365	0.14093959731543623	0.01918671248568156
YGL246C	-1	-/+	-472.3706313818693	-20304.823998183012	149	0.23595505617977527	0.14093959731543623	0.019473081328751432
YLR007W	-1	-/-	-473.1928917244077	-16494.85209389776	149	0.23333333333333334	0.14093959731543623	0.019759450171821305
YDR311W	-1	-/-	-473.22397607937455	-16780.401013802737	149	0.23076923076923078	0.14093959731543623	0.02004581901489118
YDR361C	-1	-/-	-473.57395516335964	-19767.033403873444	149	0.22826086956521738	0.14093959731543623	0.020332187857961054
YDR004W	-1	-/-	-473.8886457681656	-16105.672602437437	149	0.22580645161290322	0.14093959731543623	0.020618556701030927
YMR234W	-1	-/-	-474.1513364613056	-16659.98367139697	149	0.22340425531914893	0.14093959731543623	0.0209049255441008
YBR253W	-1	-/-	-474.4159817174077	-16448.950395144522	149	0.22105263157894736	0.14093959731543623	0.021191294387170677
YML011C	-1	-/-	-475.30098047852516	-17659.824428275228	149	0.21875	0.14093959731543623	0.02147766323024055
YNR003C	-1	-/-	-475.3873701542616	-19298.44577243924	149	0.21649484536082475	0.14093959731543623	0.021764032073310423
YML062C	-1	-/+	-476.92143020778894	-16349.76824066788	149	0.21428571428571427	0.14093959731543623	0.0220504009163803
YAL047C	-1	-/-	-478.08401173353195	-16091.279569014907	149	0.21212121212121213	0.14093959731543623	0.022336769759450172
YGL018C	-1	-/-	-478.4693422242999	-16863.346046589315	149	0.21	0.14093959731543623	0.022623138602520045
YGR030C	1	+/-	-478.4736756682396	-18516.031439125538	148	0.21782178217821782	0.1476510067114094	0.022623138602520045
YOR094W	-1	-/-	-479.16475258767605	-18362.5775667727	149	0.21568627450980393	0.1476510067114094	0.022909507445589918
YOL125W	-1	-/-	-479.3411429822445	-18779.723272666335	149	0.21359223300970873	0.1476510067114094	0.023195876288659795
YHR090C	-1	-/-	-479.671861410141	-16923.599060192704	149	0.21153846153846154	0.1476510067114094	0.023482245131729668
YGR095C	-1	-/-	-480.441283762455	-18623.649518832564	149	0.20952380952380953	0.1476510067114094	0.02376861397479954
YIL008W	-1	-/-	-480.7226669192314	-19466.217303737998	149	0.20754716981132076	0.1476510067114094	0.024054982817869417
YGL070C	-1	-/-	-480.93957114219666	-19384.53921058774	149	0.205607476635514	0.1476510067114094	0.02434135166093929
YOR244W	-1	-/-	-481.05052225943655	-17523.30721513834	149	0.2037037037037037	0.1476510067114094	0.024627720504009163
YPL117C	-1	-/-	-482.7557290792465	-17352.141785234213	149	0.2018348623853211	0.1476510067114094	0.02491408934707904
YML103C	-1	-/-	-483.2494232952595	-17969.36959616095	149	0.2	0.1476510067114094	0.025200458190148912
YMR268C	1	+/+	-483.3359639644623	-18021.83835029602	148	0.2072072072072072	0.15436241610738255	0.025200458190148912
YCR066W	-1	-/-	-484.2814243733883	-16451.838645905256	149	0.20535714285714285	0.15436241610738255	0.025486827033218785
YNL250W	-1	-/-	-484.5792085528374	-18158.136037826538	149	0.20353982300884957	0.15436241610738255	0.02577319587628866
YGR195W	-1	-/-	-484.763563381508	-20237.21062638983	149	0.20175438596491227	0.15436241610738255	0.026059564719358535
YNR023W	-1	-/-	-485.1618853211403	-16894.863141924143	149	0.2	0.15436241610738255	0.026345933562428408
YJL203W	1	+/+	-485.21043676137924	-18083.413453385234	148	0.20689655172413793	0.1610738255033557	0.026345933562428408
YDR312W	-1	-/-	-485.657703474164	-19509.037539256737	149	0.20512820512820512	0.1610738255033557	0.02663230240549828
YPL157W	-1	-/-	-485.7158063799143	-18750.149824291468	149	0.2033898305084746	0.1610738255033557	0.026918671248568157
YJR067C	0	0/-	-486.4812705349177	-30618.914883462712	596	0.2033898305084746	0.1610738255033557	0.026918671248568157
YNR024W	0	0/-	-486.87853027135134	-34037.28430661559	596	0.2033898305084746	0.1610738255033557	0.026918671248568157
YGR072W	-1	-/-	-487.2661919258535	-19286.14231741801	149	0.20168067226890757	0.1610738255033557	0.02720504009163803
YCL029C	-1	-/-	-487.838246665895	-17158.17936412245	149	0.2	0.1610738255033557	0.027491408934707903
YGR057C	-1	-/-	-487.93204468488693	-16584.358919024467	149	0.19834710743801653	0.1610738255033557	0.027777777777777776
YDR108W	-1	-/-	-488.17361238598824	-16010.97993875295	149	0.19672131147540983	0.1610738255033557	0.028064146620847653
YHR077C	-1	-/-	-488.2909136414528	-17518.747223101556	149	0.1951219512195122	0.1610738255033557	0.028350515463917526
YBL104C	0	0/-	-488.4261651672423	-29830.15156584955	596	0.1951219512195122	0.1610738255033557	0.028350515463917526
YBR131W	-1	-/-	-488.4726908802986	-16573.580844819546	149	0.1935483870967742	0.1610738255033557	0.0286368843069874
YNL254C	0	0/0	-488.71494648978114	-29604.834233192727	596	0.1935483870967742	0.1610738255033557	0.0286368843069874
YJL087C	1	+/-	-489.39223474264145	-18072.201005995274	148	0.2	0.16778523489932887	0.0286368843069874
YDR351W	0	0/-	-489.6079820021987	-28111.952408081852	596	0.2	0.16778523489932887	0.0286368843069874
YNL136W	-1	-/-	-489.66795770823956	-16440.452461086214	149	0.1984126984126984	0.16778523489932887	0.028923253150057275
YDL207W	-1	-/+	-490.29452185332775	-17374.098537638783	149	0.1968503937007874	0.16778523489932887	0.029209621993127148
YGR091W	1	+/+	-490.8923936486244	-17604.090688869357	148	0.203125	0.174496644295302	0.029209621993127148
YPR048W	0	0/-	-491.1327726263553	-32095.663876488805	596	0.203125	0.174496644295302	0.029209621993127148
YHL009C	-1	-/-	-491.36148205399513	-16335.68387041241	149	0.20155038759689922	0.174496644295302	0.02949599083619702
YDR140W	-1	-/-	-492.09227927029133	-16794.20936858654	149	0.2	0.174496644295302	0.029782359679266894
YHR191C	-1	-/-	-492.6445463895798	-17640.812897518277	149	0.1984732824427481	0.174496644295302	0.03006872852233677
YOR075W	-1	-/-	-492.845347173512	-18112.631679713726	149	0.19696969696969696	0.174496644295302	0.030355097365406643
YER173W	-1	-/-	-492.94915238022804	-15769.29367864877	149	0.19548872180451127	0.174496644295302	0.030641466208476516
YBL103C	-1	-/-	-492.99543648958206	-17134.882339686155	149	0.19402985074626866	0.174496644295302	0.030927835051546393
YHR060W	-1	-/-	-493.3012022897601	-17845.58876228053	149	0.1925925925925926	0.174496644295302	0.031214203894616266
YLR147C	1	+/+	-493.4544250071049	-17426.36180269718	148	0.19852941176470587	0.18120805369127516	0.031214203894616266
YDR291W	0	0/-	-493.6579908505082	-29042.922168631107	596	0.19852941176470587	0.18120805369127516	0.031214203894616266
YBL014C	-1	-/-	-493.6725086271763	-19177.325242727995	149	0.19708029197080293	0.18120805369127516	0.03150057273768614
YIR009W	1	+/+	-493.70623207092285	-16634.34887254238	148	0.2028985507246377	0.18791946308724833	0.03150057273768614
YDR332W	0	0/-	-494.7088269814849	-28631.664772683755	596	0.2028985507246377	0.18791946308724833	0.03150057273768614
YLR227C	0	0/-	-495.03995703114197	-29876.105878361035	596	0.2028985507246377	0.18791946308724833	0.03150057273768614
YGL211W	-1	-/-	-495.66260027885437	-19239.02373058349	149	0.2014388489208633	0.18791946308724833	0.03178694158075601
YDL001W	0	0/-	-495.8965280242264	-29652.361159035936	596	0.2014388489208633	0.18791946308724833	0.03178694158075601
YDR472W	-1	-/-	-496.1256842017174	-17442.290844924748	149	0.2	0.18791946308724833	0.032073310423825885
YPL020C	-1	-/-	-496.4404216706753	-17653.32393118739	149	0.19858156028368795	0.18791946308724833	0.032359679266895765
YBR165W	-1	-/-	-496.46640372276306	-17063.246968001127	149	0.19718309859154928	0.18791946308724833	0.03264604810996564
YMR153W	-1	-/-	-496.49039429426193	-17905.712962329388	149	0.1958041958041958	0.18791946308724833	0.03293241695303551
YCR095C	0	0/0	-496.73776745423675	-28975.366617213003	596	0.1958041958041958	0.18791946308724833	0.03293241695303551
YJL023C	0	0/-	-497.0409676786512	-31051.418982679024	596	0.1958041958041958	0.18791946308724833	0.03293241695303551
YKL214C	-1	-/-	-497.04982820153236	-17316.953406319022	149	0.19444444444444445	0.18791946308724833	0.033218785796105384
YLR263W	-1	-/-	-497.149244338274	-17926.13840727508	149	0.19310344827586207	0.18791946308724833	0.03350515463917526
YKR086W	1	+/+	-497.1644212305546	-17947.087189272046	148	0.19863013698630136	0.19463087248322147	0.03350515463917526
YOR064C	-1	-/-	-497.4671964943409	-17810.86617975682	149	0.19727891156462585	0.19463087248322147	0.03379152348224513
YER109C	-1	-/-	-497.66017204523087	-16041.890780754387	149	0.19594594594594594	0.19463087248322147	0.034077892325315
YOR269W	-1	-/-	-498.0687643289566	-18298.00618159771	149	0.19463087248322147	0.19463087248322147	0.03436426116838488
YBR215W	-1	-/-	-498.2655888199806	-17327.7621550411	149	0.19333333333333333	0.19463087248322147	0.034650630011454756
YML094W	-1	-/-	-498.446182012558	-19613.174079714343	149	0.19205298013245034	0.19463087248322147	0.03493699885452463
YMR126C	0	0/0	-498.4907014146447	-29039.546217704657	596	0.19205298013245034	0.19463087248322147	0.03493699885452463
YOR258W	0	0/-	-498.5341899488121	-28701.395695487037	596	0.19205298013245034	0.19463087248322147	0.03493699885452463
YPL193W	-1	-/-	-498.5941275730729	-18256.077989712358	149	0.19078947368421054	0.19463087248322147	0.0352233676975945
YBL060W	0	0/-	-498.72536727413535	-30059.15823203884	596	0.19078947368421054	0.19463087248322147	0.0352233676975945
YEL015W	-1	-/-	-498.91724771261215	-17255.182642387226	149	0.1895424836601307	0.19463087248322147	0.035509736540664374
YGL174W	1	+/+	-499.2752020955086	-16883.772328283638	148	0.19480519480519481	0.20134228187919462	0.035509736540664374
YML112W	-1	-/+	-499.41303357481956	-18836.31267683208	149	0.1935483870967742	0.20134228187919462	0.03579610538373425
YJR084W	-1	-/+	-499.8094992637634	-16505.326861977577	149	0.19230769230769232	0.20134228187919462	0.03608247422680412
YDR364C	1	+/+	-500.0851088166237	-17546.428266465664	148	0.19745222929936307	0.2080536912751678	0.03608247422680412
YPR179C	-1	-/-	-500.1302372813225	-15540.930371761322	149	0.1962025316455696	0.2080536912751678	0.036368843069874
YIR002C	-1	-/-	-500.1664682775736	-16877.793407015502	149	0.1949685534591195	0.2080536912751678	0.03665521191294387
YKR060W	-1	-/-	-500.33680734038353	-19591.668160051107	149	0.19375	0.2080536912751678	0.036941580756013746
YGR274C	-1	-/-	-500.8558084964752	-16627.841706082225	149	0.19254658385093168	0.2080536912751678	0.03722794959908362
YGR278W	1	+/+	-501.1743419766426	-15767.246977739036	148	0.19753086419753085	0.21476510067114093	0.03722794959908362
YOR308C	1	+/+	-501.5769271850586	-16543.895658552647	148	0.20245398773006135	0.2214765100671141	0.03722794959908362
YGL086W	-1	-/-	-501.776127576828	-17478.587432928383	149	0.20121951219512196	0.2214765100671141	0.03751431844215349
YJR082C	-1	-/-	-502.1977941095829	-17050.876501090825	149	0.2	0.2214765100671141	0.037800687285223365
YDR320C	-1	-/-	-502.2273511812091	-17072.58438720554	149	0.19879518072289157	0.2214765100671141	0.038087056128293245
YDL166C	-1	-/-	-502.4365041255951	-19810.26219789684	149	0.19760479041916168	0.2214765100671141	0.03837342497136312
YER002W	-1	-/-	-502.48192293941975	-21731.161956503987	149	0.19642857142857142	0.2214765100671141	0.03865979381443299
YLR021W	0	0/-	-502.5103598963469	-30597.730183290318	596	0.19642857142857142	0.2214765100671141	0.03865979381443299
YPR070W	-1	-/-	-502.6370226293802	-17451.541533201933	149	0.1952662721893491	0.2214765100671141	0.038946162657502864
YNL039W	-1	-/-	-502.6839273199439	-17087.86099009216	149	0.19411764705882353	0.2214765100671141	0.03923253150057274
YKL041W	-1	-/-	-502.6956863999367	-16553.341080555692	149	0.19298245614035087	0.2214765100671141	0.03951890034364261
YMR127C	-1	-/-	-502.79054963588715	-18802.09698843956	149	0.19186046511627908	0.2214765100671141	0.03980526918671248
YGR120C	-1	-/-	-503.45233553647995	-19069.55031198263	149	0.1907514450867052	0.2214765100671141	0.04009163802978236
YPL055C	-1	-/-	-503.649484783411	-17099.05049237609	149	0.1896551724137931	0.2214765100671141	0.040378006872852236
YNL201C	-1	-/-	-503.745297268033	-18086.603157557547	149	0.18857142857142858	0.2214765100671141	0.04066437571592211
YEL003W	-1	-/-	-503.9614164531231	-18451.832698762417	149	0.1875	0.2214765100671141	0.04095074455899198
YJR135C	-1	-/-	-504.2350359559059	-15921.922447234392	149	0.1864406779661017	0.2214765100671141	0.041237113402061855
YOR211C	-1	-/-	-505.4559296965599	-16208.058999061584	149	0.1853932584269663	0.2214765100671141	0.04152348224513173
YOL072W	-1	-/+	-505.5663705468178	-15945.29646152258	149	0.18435754189944134	0.2214765100671141	0.0418098510882016
YNL027W	-1	-/-	-505.63329619169235	-18163.598497979343	149	0.18333333333333332	0.2214765100671141	0.04209621993127148
YHR187W	-1	-/-	-505.68153685331345	-19581.2540872097	149	0.18232044198895028	0.2214765100671141	0.042382588774341354
YDR527W	-1	-/-	-505.8974224254489	-19461.217085786164	149	0.1813186813186813	0.2214765100671141	0.04266895761741123
YLR022C	-1	-/-	-506.0758267343044	-20759.550357975066	149	0.18032786885245902	0.2214765100671141	0.0429553264604811
YLR262C	-1	-/-	-506.3092139661312	-16980.64674232155	149	0.1793478260869565	0.2214765100671141	0.04324169530355097
YPL178W	1	+/+	-506.77171540260315	-18267.002909123898	148	0.1837837837837838	0.22818791946308725	0.04324169530355097
YGL112C	-1	-/-	-506.78824162483215	-18562.555076017976	149	0.1827956989247312	0.22818791946308725	0.043528064146620846
YJR068W	-1	-/-	-506.8645650148392	-15975.432847291231	149	0.18181818181818182	0.22818791946308725	0.04381443298969072
YKR063C	-1	-/-	-507.31337809562683	-18040.73511147499	149	0.18085106382978725	0.22818791946308725	0.0441008018327606
YGR119C	-1	-/-	-508.23341977596283	-18589.53163406253	149	0.17989417989417988	0.22818791946308725	0.04438717067583047
YNL041C	-1	-/-	-508.3324145376682	-17265.13265723735	149	0.17894736842105263	0.22818791946308725	0.044673539518900345
YIL150C	-1	-/-	-508.43961399793625	-16442.465554445982	149	0.17801047120418848	0.22818791946308725	0.04495990836197022
YDR163W	1	+/+	-508.64794063568115	-17104.121836602688	148	0.18229166666666666	0.2348993288590604	0.04495990836197022
YIL003W	0	0/-	-508.66048251092434	-29552.21831665933	596	0.18229166666666666	0.2348993288590604	0.04495990836197022
YHR058C	-1	-/-	-508.6669490337372	-17509.055136442184	149	0.18134715025906736	0.2348993288590604	0.04524627720504009
YPL046C	-1	-/-	-508.8024748265743	-17851.388214930892	149	0.18041237113402062	0.2348993288590604	0.04553264604810996
YDL165W	1	+/-	-509.1192235276103	-17316.930802464485	148	0.18461538461538463	0.24161073825503357	0.04553264604810996
YDL098C	1	+/+	-509.35023298859596	-17011.063834011555	148	0.18877551020408162	0.2483221476510067	0.04553264604810996
YNL023C	-1	-/-	-509.72060000896454	-18883.278504997492	149	0.18781725888324874	0.2483221476510067	0.045819014891179836
YDR152W	0	0/-	-509.764989297837	-34056.60136265494	596	0.18781725888324874	0.2483221476510067	0.045819014891179836
YCL055W	-1	-/-	-509.92500722408295	-18762.058103613555	149	0.18686868686868688	0.2483221476510067	0.046105383734249716
YMR028W	0	0/-	-510.12952999025583	-29489.710503019392	596	0.18686868686868688	0.2483221476510067	0.046105383734249716
YLR200W	-1	-/-	-510.3558009415865	-19743.295370832086	149	0.18592964824120603	0.2483221476510067	0.04639175257731959
YNL153C	-1	-/-	-511.09533911943436	-21601.793809473515	149	0.185	0.2483221476510067	0.04667812142038946
YDR325W	-1	-/-	-511.12340520322323	-17335.614631548524	149	0.18407960199004975	0.2483221476510067	0.046964490263459335
YGR078C	-1	-/-	-511.19373919069767	-20623.796082422137	149	0.18316831683168316	0.2483221476510067	0.04725085910652921
YKL089W	-1	-/-	-511.5216732621193	-17862.474683590233	149	0.18226600985221675	0.2483221476510067	0.04753722794959908
YMR283C	-1	-/-	-511.6021805405617	-17773.04958703369	149	0.18137254901960784	0.2483221476510067	0.047823596792668954
YFR038W	0	0/-	-512.226883739233	-32007.144435708644	596	0.18137254901960784	0.2483221476510067	0.047823596792668954
YJL006C	-1	-/+	-512.4971643686295	-17977.160579025745	149	0.18048780487804877	0.2483221476510067	0.048109965635738834
YML114C	-1	-/-	-512.5407295227051	-17912.083744049072	149	0.1796116504854369	0.2483221476510067	0.04839633447880871
YGL212W	-1	-/-	-512.5791317224503	-16938.525305479765	149	0.178743961352657	0.2483221476510067	0.04868270332187858
YBR200W	-1	-/-	-513.144605755806	-17534.40249915421	149	0.1778846153846154	0.2483221476510067	0.04896907216494845
YCR014C	-1	-/-	-513.2907900903374	-16680.5017752219	149	0.17703349282296652	0.2483221476510067	0.049255441008018326
YMR285C	-1	-/-	-513.3579904139042	-19141.102522820234	149	0.1761904761904762	0.2483221476510067	0.0495418098510882
YBR055C	1	+/+	-513.5563886165619	-17735.023796588182	148	0.18009478672985782	0.2550335570469799	0.0495418098510882
YDR240C	1	+/+	-513.5976139903069	-18968.912497758865	148	0.18396226415094338	0.26174496644295303	0.0495418098510882
YJR050W	1	+/+	-513.6419556736946	-17956.13448345661	148	0.18779342723004694	0.2684563758389262	0.0495418098510882
YPR057W	1	+/+	-513.9286742806435	-16738.013060979545	148	0.19158878504672897	0.2751677852348993	0.0495418098510882
YDR485C	-1	-/-	-514.0347771644592	-17185.999157443643	149	0.19069767441860466	0.2751677852348993	0.04982817869415808
YKL095W	1	+/+	-514.0878304839134	-17336.887395322323	148	0.19444444444444445	0.28187919463087246	0.04982817869415808
YLL003W	-1	-/-	-514.7918252944946	-16534.004839241505	149	0.1935483870967742	0.28187919463087246	0.05011454753722795
YHR156C	0	0/0	-515.0986034488305	-29860.08203780884	596	0.1935483870967742	0.28187919463087246	0.05011454753722795
YPL051W	-1	-/-	-515.2248227000237	-17965.16480086744	149	0.1926605504587156	0.28187919463087246	0.050400916380297825
YJL058C	-1	-/-	-515.7335516214371	-17821.136501967907	149	0.1917808219178082	0.28187919463087246	0.0506872852233677
YOR327C	-1	-/-	-515.8388235345483	-17768.856316797435	149	0.19090909090909092	0.28187919463087246	0.05097365406643757
YOL149W	-1	-/+	-515.958802908659	-18163.9642713964	149	0.19004524886877827	0.28187919463087246	0.051260022909507444
YNL147W	1	+/+	-516.5646554157138	-18905.352930292487	148	0.19369369369369369	0.28859060402684567	0.051260022909507444
YOL066C	-1	-/-	-516.6989330425858	-16774.491928918287	149	0.19282511210762332	0.28859060402684567	0.05154639175257732
YLR277C	1	+/+	-516.8126028180122	-17857.020010232925	148	0.19642857142857142	0.2953020134228188	0.05154639175257732
YBL026W	1	+/+	-516.9551128149033	-19333.57013553381	148	0.2	0.30201342281879195	0.05154639175257732
YKL022C	-1	-/-	-517.141294002533	-17374.486400604248	149	0.19911504424778761	0.30201342281879195	0.0518327605956472
YLR298C	1	+/+	-517.2753151655197	-17233.669607639313	148	0.2026431718061674	0.3087248322147651	0.0518327605956472
YER161C	-1	-/-	-517.4732686281204	-17528.14067673683	149	0.20175438596491227	0.3087248322147651	0.05211912943871707
YFR048W	-1	-/-	-517.8843256235123	-16959.007492542267	149	0.20087336244541484	0.3087248322147651	0.05240549828178694
YPL129W	-1	-/-	-517.9127470850945	-18308.36084524542	149	0.2	0.3087248322147651	0.052691867124856816
YPR085C	0	0/-	-518.4768293425441	-30973.78569774516	596	0.2	0.3087248322147651	0.052691867124856816
YOR295W	-1	-/-	-518.518824338913	-18101.58781260252	149	0.19913419913419914	0.3087248322147651	0.05297823596792669
YMR172W	-1	-/-	-518.9492005705833	-17086.2541308105	149	0.19827586206896552	0.3087248322147651	0.05326460481099656
YML098W	-1	-/-	-519.1710196733475	-16912.40612794459	149	0.19742489270386265	0.3087248322147651	0.053550973654066435
YJR097W	-1	-/-	-519.4129291921854	-20912.428241983056	149	0.19658119658119658	0.3087248322147651	0.053837342497136315
YLR438C-A	1	+/+	-519.4661610126495	-16812.428284287453	148	0.2	0.31543624161073824	0.053837342497136315
YMR213W	1	+/+	-519.4855369925499	-18026.305550441146	148	0.2033898305084746	0.3221476510067114	0.053837342497136315
YPL181W	-1	-/-	-520.0728772878647	-18423.443408310413	149	0.20253164556962025	0.3221476510067114	0.05412371134020619
YDR227W	-1	-/-	-520.1404220461845	-17819.391587674618	149	0.20168067226890757	0.3221476510067114	0.05441008018327606
YLL033W	0	0/-	-520.2429376784712	-30529.220546824858	596	0.20168067226890757	0.3221476510067114	0.05441008018327606
YIL016W	-1	-/-	-520.4851410984993	-18559.876289337873	149	0.200836820083682	0.3221476510067114	0.054696449026345934
YOL054W	-1	-/-	-520.5237671434879	-18026.571476995945	149	0.2	0.3221476510067114	0.054982817869415807
YDR045C	-1	-/-	-520.8419462367892	-20793.188900358975	149	0.1991701244813278	0.3221476510067114	0.05526918671248568
YGR089W	-1	-/0	-520.9159350916743	-16443.66771464795	149	0.19834710743801653	0.3221476510067114	0.05555555555555555
YDL006W	-1	-/-	-521.0435630232096	-18020.08660955727	149	0.19753086419753085	0.3221476510067114	0.05584192439862543
YGR074W	1	+/+	-521.2212301939726	-18479.2995197922	148	0.20081967213114754	0.3288590604026846	0.05584192439862543
YNL299W	-1	-/-	-521.4970213398337	-20910.690513797104	149	0.2	0.3288590604026846	0.056128293241695305
YPL138C	-1	-/-	-522.0278677046299	-17803.170582652092	149	0.1991869918699187	0.3288590604026846	0.05641466208476518
YCR094W	-1	-/-	-522.0281041264534	-18201.42550098896	149	0.19838056680161945	0.3288590604026846	0.05670103092783505
YNL149C	-1	-/0	-522.1308202520013	-18767.339209221303	149	0.1975806451612903	0.3288590604026846	0.056987399770904924
YIL004C	-1	-/-	-522.175606995821	-18881.939466446638	149	0.19678714859437751	0.3288590604026846	0.0572737686139748
YDR267C	0	0/-	-522.6077171117067	-30098.493023626506	596	0.19678714859437751	0.3288590604026846	0.0572737686139748
YBR166C	0	0/0	-522.695301041007	-31980.2785987854	596	0.19678714859437751	0.3288590604026846	0.0572737686139748
YLR316C	-1	-/-	-522.8001381531358	-19565.390665838495	149	0.196	0.3288590604026846	0.05756013745704467
YOR119C	-1	-/-	-523.0974428057671	-19465.429745942354	149	0.1952191235059761	0.3288590604026846	0.05784650630011455
YFL001W	0	0/-	-523.163761170581	-35800.23495421	596	0.1952191235059761	0.3288590604026846	0.05784650630011455
YIL009C-A	-1	-/-	-523.168895483017	-16868.7078287825	149	0.19444444444444445	0.3288590604026846	0.05813287514318442
YMR005W	-1	-/-	-523.3755753263831	-18803.913943476975	149	0.19367588932806323	0.3288590604026846	0.058419243986254296
YNL004W	-1	-/-	-523.7351980805397	-18309.996885597706	149	0.19291338582677164	0.3288590604026846	0.05870561282932417
YGL110C	0	0/-	-523.83246765472	-29918.146303323098	596	0.19291338582677164	0.3288590604026846	0.05870561282932417
YER029C	1	+/+	-523.8334146738052	-17694.710473656654	148	0.19607843137254902	0.33557046979865773	0.05870561282932417
YGL151W	-1	-/-	-523.8737540245056	-17015.966636121273	149	0.1953125	0.33557046979865773	0.05899198167239404
YMR137C	-1	-/-	-523.9498575925827	-16476.656249284744	149	0.19455252918287938	0.33557046979865773	0.059278350515463915
YOR154W	0	0/-	-524.0005115186796	-29262.404199427925	596	0.19455252918287938	0.33557046979865773	0.059278350515463915
YMR294W	0	0/-	-524.6083814352751	-28497.094212386757	596	0.19455252918287938	0.33557046979865773	0.059278350515463915
YIL020C	0	0/0	-524.6772894682363	-35054.66926805815	596	0.19455252918287938	0.33557046979865773	0.059278350515463915
YMR091C	-1	-/-	-524.9059212207794	-18997.68552927673	149	0.1937984496124031	0.33557046979865773	0.05956471935853379
YGL025C	-1	-/-	-525.1426864862442	-16650.28800600767	149	0.19305019305019305	0.33557046979865773	0.05985108820160367
YPL202C	-1	-/-	-525.4085501730442	-18464.753759220243	149	0.19230769230769232	0.33557046979865773	0.06013745704467354
YBL057C	-1	-/-	-525.5165287330747	-18416.91789933294	149	0.19157088122605365	0.33557046979865773	0.060423825887743414
YNL215W	0	0/-	-525.603123174049	-31269.836799195968	596	0.19157088122605365	0.33557046979865773	0.060423825887743414
YGL050W	0	0/-	-526.5455103628337	-33126.550012281165	596	0.19157088122605365	0.33557046979865773	0.060423825887743414
YDL074C	-1	-/-	-526.5494684576988	-19706.414637446404	149	0.19083969465648856	0.33557046979865773	0.06071019473081329
YKR064W	0	0/-	-526.5559595637023	-30203.63548835367	596	0.19083969465648856	0.33557046979865773	0.06071019473081329
YDR245W	-1	-/-	-526.5821661055088	-20383.83356494084	149	0.19011406844106463	0.33557046979865773	0.06099656357388316
YBL018C	1	+/-	-526.6068778932095	-18351.586082994938	148	0.19318181818181818	0.3422818791946309	0.06099656357388316
YGR013W	1	+/+	-526.7179688215256	-15716.035304069519	148	0.19622641509433963	0.348993288590604	0.06099656357388316
YCR027C	-1	-/-	-526.7373361885548	-17798.782929815352	149	0.19548872180451127	0.348993288590604	0.06128293241695303
YNL199C	-1	-/-	-526.7572339773178	-18316.89354723692	149	0.1947565543071161	0.348993288590604	0.06156930126002291
YDR166C	-1	-/-	-526.8035659343004	-17739.041487529874	149	0.19402985074626866	0.348993288590604	0.061855670103092786
YJL025W	-1	-/-	-526.8329047560692	-18496.50772756338	149	0.19330855018587362	0.348993288590604	0.06214203894616266
YDR243C	1	+/+	-526.9676971435547	-16896.90372315049	148	0.1962962962962963	0.35570469798657717	0.06214203894616266
YGR058W	0	0/-	-527.0415458381176	-29773.902322225273	596	0.1962962962962963	0.35570469798657717	0.06214203894616266
YPR188C	-1	-/-	-527.3654427528381	-17128.529347516596	149	0.19557195571955718	0.35570469798657717	0.06242840778923253
YIR005W	1	+/+	-527.3969016969204	-17445.80523996055	148	0.19852941176470587	0.3624161073825503	0.06242840778923253
YBR264C	0	0/0	-527.6415609419346	-29687.64741121605	596	0.19852941176470587	0.3624161073825503	0.06242840778923253
YDR183W	-1	-/-	-527.7501266151667	-18995.959573745728	149	0.1978021978021978	0.3624161073825503	0.0627147766323024
YGL232W	-1	-/-	-527.9718070030212	-18307.13036032766	149	0.19708029197080293	0.3624161073825503	0.06300114547537228
YJL208C	-1	-/-	-528.2871785163879	-19399.549596309662	149	0.19636363636363635	0.3624161073825503	0.06328751431844215
YAL011W	-1	-/-	-528.3533865213394	-16932.390644550323	149	0.1956521739130435	0.3624161073825503	0.06357388316151202
YMR233W	0	0/-	-528.5518816877156	-32190.530147525482	596	0.1956521739130435	0.3624161073825503	0.06357388316151202
YIL068C	-1	-/-	-528.8209843635559	-17507.035932153463	149	0.19494584837545126	0.3624161073825503	0.0638602520045819
YBR228W	-1	-/-	-528.8965526223183	-16420.02221864462	149	0.19424460431654678	0.3624161073825503	0.06414662084765177
YDR082W	-1	-/-	-528.9329817891121	-17016.721803933382	149	0.1935483870967742	0.3624161073825503	0.06443298969072164
YDL028C	-1	-/-	-529.0544685721397	-16959.777621507645	149	0.19285714285714287	0.3624161073825503	0.06471935853379153
YPR168W	-1	-/-	-529.197258234024	-16271.111072093248	149	0.19217081850533807	0.3624161073825503	0.0650057273768614
YMR132C	0	0/0	-529.2484307605773	-30880.885327010415	596	0.19217081850533807	0.3624161073825503	0.0650057273768614
YPR178W	1	+/+	-529.3512173891068	-18684.80810751021	148	0.1950354609929078	0.3691275167785235	0.0650057273768614
YGR169C	-1	-/-	-530.0309320688248	-18869.62619960308	149	0.19434628975265017	0.3691275167785235	0.06529209621993128
YIR023W	-1	-/-	-530.4123866260052	-17779.377560824156	149	0.1936619718309859	0.3691275167785235	0.06557846506300115
YPR161C	-1	-/-	-530.802606344223	-18298.217947244644	149	0.19298245614035087	0.3691275167785235	0.06586483390607102
YDL043C	1	+/+	-530.8752543926239	-17657.401367247105	148	0.1958041958041958	0.37583892617449666	0.06586483390607102
YER112W	1	+/+	-530.9253317043185	-18982.10165976733	148	0.1986062717770035	0.3825503355704698	0.06586483390607102
YKR029C	-1	-/-	-530.9262170046568	-17176.217233642936	149	0.19791666666666666	0.3825503355704698	0.0661512027491409
YLR026C	-1	-/-	-530.9617776274681	-18598.632778920233	149	0.1972318339100346	0.3825503355704698	0.06643757159221077
YDR459C	-1	-/-	-530.9763811826706	-17354.48104661703	149	0.19655172413793104	0.3825503355704698	0.06672394043528064
YBR217W	-1	-/-	-530.9866337776184	-16265.460069924593	149	0.1958762886597938	0.3825503355704698	0.06701030927835051
YHR099W	-1	-/-	-531.0799490716308	-17015.788846103474	149	0.1952054794520548	0.3825503355704698	0.06729667812142039
YJL072C	-1	-/-	-531.1223539113998	-17973.701737612486	149	0.1945392491467577	0.3825503355704698	0.06758304696449026
YGL092W	-1	-/-	-531.3625057339668	-18860.00741699338	149	0.19387755102040816	0.3825503355704698	0.06786941580756013
YKL139W	1	+/+	-531.4496656656265	-17809.46181702614	148	0.19661016949152543	0.38926174496644295	0.06786941580756013
YKL055C	-1	-/-	-532.1825424134731	-16777.64793226123	149	0.19594594594594594	0.38926174496644295	0.06815578465063
YGR104C	-1	-/-	-532.703462401405	-18451.688310185447	149	0.19528619528619529	0.38926174496644295	0.06844215349369989
YBL021C	0	0/-	-533.0088118929416	-29586.95886850264	596	0.19528619528619529	0.38926174496644295	0.06844215349369989
YOL115W	-1	-/-	-533.0702386498451	-20035.541401043534	149	0.19463087248322147	0.38926174496644295	0.06872852233676977
YDR397C	-1	-/-	-533.1185827851295	-19047.828567691147	149	0.1939799331103679	0.38926174496644295	0.06901489117983964
YKL108W	-1	-/-	-533.396430850029	-16880.4553591609	149	0.19333333333333333	0.38926174496644295	0.06930126002290951
YJL090C	-1	-/-	-533.5892448425293	-17953.231230139732	149	0.19269102990033224	0.38926174496644295	0.06958762886597938
YOR179C	-1	-/+	-534.6101886630058	-18400.903382338583	149	0.19205298013245034	0.38926174496644295	0.06987399770904926
YGR262C	-1	-/-	-534.9347724914551	-18208.198035657406	149	0.19141914191419143	0.38926174496644295	0.07016036655211913
YPL233W	-1	-/-	-535.0498003363609	-15991.035620301962	149	0.19078947368421054	0.38926174496644295	0.070446735395189
YLR117C	1	+/+	-535.2924587130547	-18152.119626820087	148	0.19344262295081968	0.3959731543624161	0.070446735395189
YDL111C	-1	-/-	-536.1028835251927	-21024.745209909976	149	0.19281045751633988	0.3959731543624161	0.07073310423825888
YOR205C	0	0/-	-536.1897511258721	-30880.07314630784	596	0.19281045751633988	0.3959731543624161	0.07073310423825888
YKL090W	0	0/-	-536.2374677024782	-30052.463858852163	596	0.19281045751633988	0.3959731543624161	0.07073310423825888
YPL122C	-1	-/-	-536.2488982379436	-18979.835882514715	149	0.19218241042345277	0.3959731543624161	0.07101947308132875
YNL316C	0	0/0	-536.3613124042749	-32397.598402248695	596	0.19218241042345277	0.3959731543624161	0.07101947308132875
YBR102C	1	+/+	-536.7486318945885	-18036.55634725094	148	0.19480519480519481	0.40268456375838924	0.07101947308132875
YKR036C	-1	-/-	-536.8912633061409	-18650.883481532335	149	0.1941747572815534	0.40268456375838924	0.07130584192439862
YDR153C	-1	-/-	-536.9083930253983	-18914.507365345955	149	0.1935483870967742	0.40268456375838924	0.0715922107674685
YER147C	-1	-/-	-537.4789323657751	-17499.443832732737	149	0.19292604501607716	0.40268456375838924	0.07187857961053837
YMR077C	-1	-/-	-537.9890240356326	-17946.067680366337	149	0.19230769230769232	0.40268456375838924	0.07216494845360824
YML105C	-1	-/-	-538.7870740443468	-19683.03063800931	149	0.19169329073482427	0.40268456375838924	0.07245131729667813
YER164W	-1	-/-	-538.9838869571686	-17652.1058306098	149	0.1910828025477707	0.40268456375838924	0.072737686139748
YPR034W	-1	-/-	-539.0135663747787	-18105.381674408913	149	0.19047619047619047	0.40268456375838924	0.07302405498281787
YER183C	-1	-/0	-539.1032672524452	-17176.44442719221	149	0.189873417721519	0.40268456375838924	0.07331042382588775
YCR020W-B	-1	-/-	-539.1533169746399	-16604.49898713827	149	0.1892744479495268	0.40268456375838924	0.07359679266895762
YPR152C	0	0/+	-539.2950813155621	-28752.860730045475	596	0.1892744479495268	0.40268456375838924	0.07359679266895762
YGR002C	-1	-/-	-539.3927897438407	-17304.54916807264	149	0.18867924528301888	0.40268456375838924	0.07388316151202749
YDL036C	-1	-/-	-539.5568745136261	-19542.4556979537	149	0.18808777429467086	0.40268456375838924	0.07416953035509737
YHR186C	-1	-/-	-539.7974286675453	-18045.37537652254	149	0.1875	0.40268456375838924	0.07445589919816724
YPR017C	-1	-/-	-539.919296681881	-18743.465327948332	149	0.18691588785046728	0.40268456375838924	0.07474226804123711
YOL094C	-1	-/-	-539.9310271143913	-18831.93826559931	149	0.18633540372670807	0.40268456375838924	0.07502863688430698
YER007W	-1	-/-	-540.2707455158234	-16688.233110427856	149	0.18575851393188855	0.40268456375838924	0.07531500572737686
YGL145W	-1	-/-	-540.4268597364426	-17817.40867008269	149	0.18518518518518517	0.40268456375838924	0.07560137457044673
YOR171C	-1	-/-	-540.5660992562771	-17453.653464227915	149	0.18461538461538463	0.40268456375838924	0.0758877434135166
YPR094W	1	+/+	-540.6202562842518	-17339.571443216875	148	0.18711656441717792	0.40939597315436244	0.0758877434135166
YCR092C	-1	-/-	-540.7583478689194	-17961.863180190325	149	0.18654434250764526	0.40939597315436244	0.07617411225658649
YGR005C	-1	-/-	-541.1099259704351	-18937.441978231072	149	0.18597560975609756	0.40939597315436244	0.07646048109965636
YBR274W	-1	-/-	-541.1149549484253	-16299.150610268116	149	0.18541033434650456	0.40939597315436244	0.07674684994272624
YAL043C	1	+/+	-541.74158680439	-18157.11206126213	148	0.18787878787878787	0.4161073825503356	0.07674684994272624
YLR025W	-1	-/-	-541.8235810399055	-17626.455791138113	149	0.18731117824773413	0.4161073825503356	0.07703321878579611
YDR412W	-1	-/-	-541.9294637143612	-22350.49518790096	149	0.18674698795180722	0.4161073825503356	0.07731958762886598
YMR067C	-1	-/-	-542.0525782704353	-17611.344754338264	149	0.18618618618618618	0.4161073825503356	0.07760595647193586
YLR412W	0	0/0	-542.2419830784202	-34459.45207533799	596	0.18618618618618618	0.4161073825503356	0.07760595647193586
YDL002C	-1	-/-	-542.3053687810898	-18622.57614928484	149	0.18562874251497005	0.4161073825503356	0.07789232531500573
YGL247W	-1	-/-	-542.3134458065033	-19189.775498136878	149	0.18507462686567164	0.4161073825503356	0.0781786941580756
YNL107W	-1	-/-	-542.3419182300568	-18390.92090690136	149	0.18452380952380953	0.4161073825503356	0.07846506300114547
YLR433C	-1	-/-	-542.5199991464615	-17250.558544501662	149	0.18397626112759644	0.4161073825503356	0.07875143184421535
YOR143C	-1	-/-	-542.5271595716476	-18759.44198408723	149	0.1834319526627219	0.4161073825503356	0.07903780068728522
YKL018W	1	+/+	-543.3632624447346	-19798.538513213396	148	0.18584070796460178	0.4228187919463087	0.07903780068728522
YBR095C	-1	-/-	-543.5038787126541	-17043.504909455776	149	0.18529411764705883	0.4228187919463087	0.0793241695303551
YHR036W	-1	-/-	-543.8648544549942	-19396.19388651848	149	0.18475073313782991	0.4228187919463087	0.07961053837342497
YBR278W	-1	-/-	-544.1331680268049	-15856.445004850626	149	0.18421052631578946	0.4228187919463087	0.07989690721649484
YJR042W	-1	-/-	-544.4845966696739	-18206.678680881858	149	0.1836734693877551	0.4228187919463087	0.08018327605956473
YJL156C	-1	-/-	-544.5199703872204	-17227.936530783772	149	0.18313953488372092	0.4228187919463087	0.0804696449026346
YNR048W	-1	-/-	-544.6068793535233	-18614.30014498532	149	0.1826086956521739	0.4228187919463087	0.08075601374570447
YBR058C	-1	-/-	-544.664144039154	-16965.390262514353	149	0.18208092485549132	0.4228187919463087	0.08104238258877434
YDR499W	-1	-/-	-544.6836282610893	-18670.608726635575	149	0.18155619596541786	0.4228187919463087	0.08132875143184422
YOL148C	-1	-/-	-544.8143990039825	-17908.68036442995	149	0.1810344827586207	0.4228187919463087	0.08161512027491409
YFR002W	-1	-/-	-544.8373662158847	-19245.35109757632	149	0.18051575931232092	0.4228187919463087	0.08190148911798396
YML065W	-1	-/-	-544.99163377285	-18251.50892738998	149	0.18	0.4228187919463087	0.08218785796105384
YGL244W	-1	-/+	-545.0430045127869	-17175.862418055534	149	0.1794871794871795	0.4228187919463087	0.08247422680412371
YBR231C	-1	-/-	-545.3268166482449	-17948.678533643484	149	0.17897727272727273	0.4228187919463087	0.08276059564719358
YDR138W	-1	-/+	-545.4704880714417	-17270.616154789925	149	0.17847025495750707	0.4228187919463087	0.08304696449026346
YPL064C	0	0/+	-545.5059683420695	-30574.53648173297	596	0.17847025495750707	0.4228187919463087	0.08304696449026346
YDR217C	-1	-/-	-545.8005838021636	-17642.537817947567	149	0.17796610169491525	0.4228187919463087	0.08333333333333333
YLR146C	0	0/-	-545.8536254893988	-36205.87669957988	596	0.17796610169491525	0.4228187919463087	0.08333333333333333
YFL046W	0	0/-	-546.2590598650277	-30160.933452650905	596	0.17796610169491525	0.4228187919463087	0.08333333333333333
YGL169W	-1	-/-	-546.4760632514954	-19816.036594331264	149	0.17746478873239438	0.4228187919463087	0.0836197021764032
YMR080C	-1	-/-	-546.5953572392464	-19574.7595795393	149	0.17696629213483145	0.4228187919463087	0.08390607101947307
YOR166C	0	0/-	-546.775899220258	-31545.823226951063	596	0.17696629213483145	0.4228187919463087	0.08390607101947307
YDL088C	-1	-/-	-547.0764672681689	-17671.281275101006	149	0.17647058823529413	0.4228187919463087	0.08419243986254296
YDL225W	-1	-/-	-547.3075844049454	-17904.100611269474	149	0.17597765363128492	0.4228187919463087	0.08447880870561283
YDR117C	0	0/-	-547.4273898680694	-32410.5542269093	596	0.17597765363128492	0.4228187919463087	0.08447880870561283
YPR186C	-1	-/-	-547.5972952395678	-18898.27279755473	149	0.17548746518105848	0.4228187919463087	0.08476517754868271
YKL144C	-1	-/-	-547.89287532866	-21242.495620131493	149	0.175	0.4228187919463087	0.08505154639175258
YNL232W	-1	-/+	-548.0522779226303	-20291.311433121562	149	0.1745152354570637	0.4228187919463087	0.08533791523482245
YDR292C	-1	-/-	-548.2194440960884	-19144.93317568302	149	0.17403314917127072	0.4228187919463087	0.08562428407789233
YNL222W	-1	-/+	-548.2822982668877	-17984.07563520968	149	0.17355371900826447	0.4228187919463087	0.0859106529209622
YCR042C	-1	-/-	-548.3060250878334	-18103.285220980644	149	0.17307692307692307	0.4228187919463087	0.08619702176403207
YOR076C	-1	-/-	-548.3069956898689	-17865.507909953594	149	0.1726027397260274	0.4228187919463087	0.08648339060710195
YGR145W	-1	-/-	-548.3242210447788	-22178.18612703681	149	0.1721311475409836	0.4228187919463087	0.08676975945017182
YBL004W	-1	-/-	-548.328805565834	-19238.11267912388	149	0.17166212534059946	0.4228187919463087	0.08705612829324169
YBL055C	-1	-/-	-548.373233795166	-17316.221744313836	149	0.17119565217391305	0.4228187919463087	0.08734249713631156
YOL067C	-1	-/-	-548.4722136259079	-16989.8430660069	149	0.17073170731707318	0.4228187919463087	0.08762886597938144
YDL175C	-1	-/-	-548.7855769246817	-19749.89048193395	149	0.17027027027027028	0.4228187919463087	0.08791523482245132
YLR403W	-1	-/-	-548.9478999376297	-18225.048182189465	149	0.16981132075471697	0.4228187919463087	0.0882016036655212
YPL112C	-1	-/-	-549.1602917164564	-19185.15803679824	149	0.1693548387096774	0.4228187919463087	0.08848797250859107
YMR239C	-1	-/-	-549.379406273365	-22525.14708571136	149	0.16890080428954424	0.4228187919463087	0.08877434135166094
YIL159W	-1	-/-	-549.4195648431778	-17874.81977212429	149	0.16844919786096257	0.4228187919463087	0.08906071019473082
YNR039C	-1	-/-	-549.6961070895195	-18365.26659424603	149	0.168	0.4228187919463087	0.08934707903780069
YDR419W	-1	-/-	-549.7258879095316	-18516.533126667142	149	0.1675531914893617	0.4228187919463087	0.08963344788087056
YMR064W	0	0/0	-549.7403216063976	-31118.779015975073	596	0.1675531914893617	0.4228187919463087	0.08963344788087056
YMR255W	-1	-/-	-550.1335217952728	-19656.677947998047	149	0.16710875331564987	0.4228187919463087	0.08991981672394044
YHR119W	-1	-/-	-550.5408495664597	-18667.10371261835	149	0.16666666666666666	0.4228187919463087	0.09020618556701031
YBL008W	-1	-/-	-550.5730854868889	-16791.139012008905	149	0.1662269129287599	0.4228187919463087	0.09049255441008018
YNL038W	-1	-/-	-550.5925416946411	-19607.985226035118	149	0.16578947368421051	0.4228187919463087	0.09077892325315005
YGR007W	-1	-/-	-550.6631019711494	-17743.64271004498	149	0.16535433070866143	0.4228187919463087	0.09106529209621993
YDL069C	-1	-/-	-550.8550674915314	-18544.851327627897	149	0.1649214659685864	0.4228187919463087	0.0913516609392898
YPR133C	-1	-/-	-550.9531221464276	-17734.921605572104	149	0.16449086161879894	0.4228187919463087	0.09163802978235967
YLR306W	0	0/-	-551.0101823061705	-28319.721393141896	596	0.16449086161879894	0.4228187919463087	0.09163802978235967
YMR263W	-1	-/-	-551.071858882904	-19728.598511517048	149	0.1640625	0.4228187919463087	0.09192439862542956
YDL217C	-1	-/-	-551.3492110967636	-17389.282912522554	149	0.16363636363636364	0.4228187919463087	0.09221076746849943
YBR237W	1	+/+	-551.3528695106506	-17639.232923090458	148	0.16580310880829016	0.42953020134228187	0.09221076746849943
YGL133W	-1	-/-	-551.9384662508965	-16617.294360369444	149	0.165374677002584	0.42953020134228187	0.0924971363115693
YBL088C	-1	-/-	-552.137216091156	-16692.82379192114	149	0.16494845360824742	0.42953020134228187	0.09278350515463918
YLR170C	-1	-/-	-552.1887927055359	-16928.13380020857	149	0.16452442159383032	0.42953020134228187	0.09306987399770905
YGL043W	1	+/+	-552.2955597937107	-19167.854994013906	148	0.16666666666666666	0.436241610738255	0.09306987399770905
YDR021W	-1	-/-	-552.300779402256	-22440.215810477734	149	0.16624040920716113	0.436241610738255	0.09335624284077892
YPL254W	-1	-/-	-552.4573985785246	-20545.352267727256	149	0.16581632653061223	0.436241610738255	0.0936426116838488
YPL074W	0	0/0	-553.1067947652191	-31487.77151926793	596	0.16581632653061223	0.436241610738255	0.0936426116838488
YDL087C	1	+/+	-553.1100860834122	-18704.802096664906	148	0.16793893129770993	0.4429530201342282	0.0936426116838488
YOL045W	-1	-/-	-553.2422558963299	-18566.630609616637	149	0.16751269035532995	0.4429530201342282	0.09392898052691867
YMR270C	-1	-/-	-553.2592067122459	-19732.61805343628	149	0.1670886075949367	0.4429530201342282	0.09421534936998854
YOR148C	1	+/+	-553.265357747674	-18455.309605374932	148	0.1691919191919192	0.44966442953020136	0.09421534936998854
YDR363W	-1	-/-	-553.3475738763809	-18448.245168089867	149	0.16876574307304787	0.44966442953020136	0.09450171821305842
YKL049C	-1	-/-	-553.5217579603195	-18027.236849414185	149	0.16834170854271358	0.44966442953020136	0.09478808705612829
YLL004W	-1	-/-	-553.7002139538527	-20465.877384588122	149	0.16791979949874686	0.44966442953020136	0.09507445589919816
YLR082C	0	0/0	-553.8505985289812	-28932.203838127665	596	0.16791979949874686	0.44966442953020136	0.09507445589919816
YBR060C	-1	-/-	-553.8984948992729	-19110.654357254505	149	0.1675	0.44966442953020136	0.09536082474226804
YDR301W	1	+/+	-553.928860783577	-17222.410733371973	148	0.16957605985037408	0.4563758389261745	0.09536082474226804
YDR257C	0	0/-	-554.0261445567012	-31730.954513616627	596	0.16957605985037408	0.4563758389261745	0.09536082474226804
YBR170C	-1	-/-	-554.0780517458916	-19937.341284245253	149	0.1691542288557214	0.4563758389261745	0.09564719358533791
YOR210W	-1	-/-	-554.1112847328186	-21629.517614498734	149	0.1687344913151365	0.4563758389261745	0.0959335624284078
YEL053C	-1	-/-	-554.6262583136559	-18302.29655480385	149	0.16831683168316833	0.4563758389261745	0.09621993127147767
YEL019C	-1	-/-	-554.7295424342155	-17953.48585128784	149	0.16790123456790124	0.4563758389261745	0.09650630011454754
YCR082W	-1	-/-	-554.9506905376911	-19035.606210023165	149	0.16748768472906403	0.4563758389261745	0.09679266895761741
YNR027W	-1	-/-	-555.2593186795712	-19880.38784700632	149	0.16707616707616707	0.4563758389261745	0.09707903780068729
YLR396C	-1	-/-	-555.3378899097443	-19930.133616670966	149	0.16666666666666666	0.4563758389261745	0.09736540664375716
YNR015W	-1	-/-	-555.4848147630692	-20168.311909019947	149	0.16625916870415647	0.4563758389261745	0.09765177548682703
YHR031C	-1	-/-	-555.6397283673286	-19147.889930725098	149	0.16585365853658537	0.4563758389261745	0.0979381443298969
YDR235W	1	+/+	-555.7699025124311	-18082.39685754478	148	0.1678832116788321	0.46308724832214765	0.0979381443298969
YLL035W	-1	-/-	-556.0217583626509	-21348.78594045341	149	0.16747572815533981	0.46308724832214765	0.09822451317296678
YBL046W	-1	-/-	-556.0598050355911	-17916.83583509922	149	0.16707021791767554	0.46308724832214765	0.09851088201603665
YHR129C	-1	-/-	-556.1859454065561	-20486.56118710339	149	0.16666666666666666	0.46308724832214765	0.09879725085910653
YMR021C	-1	-/-	-556.3966631293297	-18221.99145781994	149	0.16626506024096385	0.46308724832214765	0.0990836197021764
YBL079W	-1	-/-	-556.4428246021271	-19372.493819475174	149	0.1658653846153846	0.46308724832214765	0.09936998854524627
YGR196C	0	0/0	-556.6333696171641	-30069.10082661733	596	0.1658653846153846	0.46308724832214765	0.09936998854524627
YBR153W	-1	-/-	-556.7883684635162	-19475.14770808816	149	0.16546762589928057	0.46308724832214765	0.09965635738831616
YNL207W	-1	-/-	-557.4313370883465	-21238.66370922327	149	0.16507177033492823	0.46308724832214765	0.09994272623138603
YFL049W	-1	-/-	-557.7234894633293	-17904.733449071646	149	0.16467780429594273	0.46308724832214765	0.1002290950744559
YAL041W	-1	-/-	-557.8369175195694	-17859.13538941741	149	0.16428571428571428	0.46308724832214765	0.10051546391752578
YPL016W	-1	-/-	-558.357403755188	-17978.848390460014	149	0.16389548693586697	0.46308724832214765	0.10080183276059565
YDR280W	-1	-/-	-558.4016181826591	-21182.198115170002	149	0.16350710900473933	0.46308724832214765	0.10108820160366552
YNR038W	-1	-/-	-558.509614944458	-23145.221021324396	149	0.16312056737588654	0.46308724832214765	0.1013745704467354
YNL042W	-1	-/-	-558.5200170278549	-18165.73892378807	149	0.16273584905660377	0.46308724832214765	0.10166093928980527
YML014W	-1	-/-	-558.5731824040413	-19618.635695904493	149	0.1623529411764706	0.46308724832214765	0.10194730813287514
YPL022W	-1	-/-	-558.5963455438614	-17821.725680828094	149	0.1619718309859155	0.46308724832214765	0.10223367697594501
YDR323C	-1	-/-	-558.8244391679764	-17340.758087560534	149	0.16159250585480095	0.46308724832214765	0.10252004581901489
YDL092W	-1	-/-	-558.8970002755523	-19842.44714771211	149	0.16121495327102803	0.46308724832214765	0.10280641466208476
YPR169W	0	0/-	-558.9239102192223	-35207.48112924583	596	0.16121495327102803	0.46308724832214765	0.10280641466208476
YER168C	-1	-/-	-559.2743782401085	-20876.328022122383	149	0.16083916083916083	0.46308724832214765	0.10309278350515463
YDR260C	-1	-/-	-559.5097178518772	-17267.5801628381	149	0.16046511627906976	0.46308724832214765	0.1033791523482245
YDR437W	-1	-/-	-559.5188413858414	-16451.89683818817	149	0.16009280742459397	0.46308724832214765	0.1036655211912944
YKL114C	-1	-/-	-559.7607056498528	-19651.96963119507	149	0.1597222222222222	0.46308724832214765	0.10395189003436427
YHR201C	0	0/0	-560.3409107588232	-33602.80932690762	596	0.1597222222222222	0.46308724832214765	0.10395189003436427
YOR257W	-1	-/-	-560.3492847681046	-18038.43693625927	149	0.15935334872979215	0.46308724832214765	0.10423825887743414
YCR019W	0	0/0	-560.3979751765728	-28754.26916350238	596	0.15935334872979215	0.46308724832214765	0.10423825887743414
YPL175W	-1	-/-	-560.8315889835358	-18672.838828206062	149	0.15898617511520738	0.46308724832214765	0.10452462772050401
YPL101W	-1	-/-	-560.8470733165741	-19466.224333286285	149	0.15862068965517243	0.46308724832214765	0.10481099656357389
YDR390C	0	0/-	-561.0107472985983	-33174.9540527612	596	0.15862068965517243	0.46308724832214765	0.10481099656357389
YBR152W	1	+/+	-561.3205448128283	-17247.35468268767	148	0.16055045871559634	0.4697986577181208	0.10481099656357389
YHR207C	0	0/-	-561.7020552679896	-29273.245888210833	596	0.16055045871559634	0.4697986577181208	0.10481099656357389
YBR288C	-1	-/-	-562.0825372934341	-18515.324662804604	149	0.16018306636155608	0.4697986577181208	0.10509736540664376
YDR495C	-1	-/-	-562.3489664196968	-17556.839377701283	149	0.1598173515981735	0.4697986577181208	0.10538373424971363
YGR271W	0	0/-	-562.7111827358603	-30388.407968364656	596	0.1598173515981735	0.4697986577181208	0.10538373424971363
YDR386W	-1	-/-	-562.9441456794739	-15988.287913918495	149	0.15945330296127563	0.4697986577181208	0.1056701030927835
YOR106W	-1	-/-	-563.0908480733633	-19140.87418100238	149	0.1590909090909091	0.4697986577181208	0.10595647193585338
YIR011C	-1	-/-	-563.1378635168076	-19105.102503955364	149	0.15873015873015872	0.4697986577181208	0.10624284077892325
YJL126W	0	0/0	-563.311684243381	-31857.027337782318	596	0.15873015873015872	0.4697986577181208	0.10624284077892325
YJR136C	0	0/-	-563.341613009572	-28985.63849352952	596	0.15873015873015872	0.4697986577181208	0.10624284077892325
YPL001W	-1	-/-	-563.3871997594833	-18476.17111259699	149	0.1583710407239819	0.4697986577181208	0.10652920962199312
YOR058C	-1	-/-	-563.5843186378479	-18210.04020319879	149	0.1580135440180587	0.4697986577181208	0.106815578465063
YOL088C	-1	-/-	-563.6763147115707	-18197.70079820603	149	0.15765765765765766	0.4697986577181208	0.10710194730813287
YJL124C	-1	-/+	-563.7798093780875	-20417.163821585476	149	0.15730337078651685	0.4697986577181208	0.10738831615120274
YNL118C	-1	-/+	-563.9650906324387	-17230.306463181973	149	0.15695067264573992	0.4697986577181208	0.10767468499427263
YDR464W	-1	-/0	-564.0065689980984	-18476.722552746534	149	0.15659955257270694	0.4697986577181208	0.1079610538373425
YNL314W	-1	-/-	-564.1753311157227	-18487.23923650384	149	0.15625	0.4697986577181208	0.10824742268041238
YDR097C	-1	-/-	-564.1820692121983	-18444.027098953724	149	0.155902004454343	0.4697986577181208	0.10853379152348225
YNL091W	-1	-/-	-564.3988553285599	-18806.899570778012	149	0.15555555555555556	0.4697986577181208	0.10882016036655212
YLR116W	1	+/+	-564.4267282485962	-17749.414575219154	148	0.1574279379157428	0.47651006711409394	0.10882016036655212
YHR143W-A	-1	-/-	-564.4419174790382	-21821.55888146162	149	0.1570796460176991	0.47651006711409394	0.109106529209622
YNL082W	-1	-/-	-564.7660493850708	-18497.382536053658	149	0.15673289183222958	0.47651006711409394	0.10939289805269187
YPR086W	-1	-/-	-564.7831681966782	-17934.47025370598	149	0.15638766519823788	0.47651006711409394	0.10967926689576174
YNL267W	-1	-/-	-564.7959197163582	-17602.599169183522	149	0.15604395604395604	0.47651006711409394	0.10996563573883161
YBR175W	-1	-/-	-564.8290457054973	-18259.89083889872	149	0.15570175438596492	0.47651006711409394	0.11025200458190149
YNL258C	-1	-/-	-564.9433261156082	-17665.32805967331	149	0.15536105032822758	0.47651006711409394	0.11053837342497136
YML121W	-1	-/-	-564.9549624621868	-17623.345711015165	149	0.15502183406113537	0.47651006711409394	0.11082474226804123
YHL013C	0	0/-	-565.311022086069	-36353.75495556602	596	0.15502183406113537	0.47651006711409394	0.11082474226804123
YLR242C	-1	-/-	-565.636109828949	-17710.31660413742	149	0.15468409586056645	0.47651006711409394	0.1111111111111111
YKL155C	0	0/-	-565.6433891505003	-31314.947384923697	596	0.15468409586056645	0.47651006711409394	0.1111111111111111
YGL064C	0	0/-	-565.707764133811	-32687.951225643978	596	0.15468409586056645	0.47651006711409394	0.1111111111111111
YER093C	-1	-/-	-565.7498222589493	-17783.6035451293	149	0.15434782608695652	0.47651006711409394	0.11139747995418099
YGR024C	-1	-/-	-565.7983801364899	-18085.328204587102	149	0.1540130151843818	0.47651006711409394	0.11168384879725086
YDR468C	0	0/-	-565.8355155475438	-30315.83582900837	596	0.1540130151843818	0.47651006711409394	0.11168384879725086
YDR484W	-1	-/-	-565.9216908216476	-19327.91244584322	149	0.15367965367965367	0.47651006711409394	0.11197021764032074
YNL001W	-1	-/-	-566.4308316409588	-20630.46129988879	149	0.15334773218142547	0.47651006711409394	0.11225658648339061
YAL033W	1	+/-	-566.43605697155	-20819.070950120687	148	0.15517241379310345	0.48322147651006714	0.11225658648339061
YOR216C	-1	-/-	-566.8670995533466	-18178.345369130373	149	0.15483870967741936	0.48322147651006714	0.11254295532646048
YIL126W	-1	-/-	-567.1905542016029	-19141.39894658327	149	0.15450643776824036	0.48322147651006714	0.11282932416953036
YOL141W	0	0/-	-567.2112081050873	-33115.69263660349	596	0.15450643776824036	0.48322147651006714	0.11282932416953036
YIL027C	0	0/-	-567.3907686173916	-32540.036238573957	596	0.15450643776824036	0.48322147651006714	0.11282932416953036
YJL054W	-1	-/-	-567.9527273178101	-18058.839714586735	149	0.15417558886509636	0.48322147651006714	0.11311569301260023
YKR025W	-1	-/-	-567.960136860609	-19937.339589864016	149	0.15384615384615385	0.48322147651006714	0.1134020618556701
YER180C	0	0/-	-567.9749885648489	-31946.018934156746	596	0.15384615384615385	0.48322147651006714	0.1134020618556701
YDR104C	0	0/-	-568.0610848963261	-32677.01725378842	596	0.15384615384615385	0.48322147651006714	0.1134020618556701
YDR208W	-1	-/-	-568.1505616754293	-18469.092291489244	149	0.1535181236673774	0.48322147651006714	0.11368843069873998
YAR002W	-1	-/-	-568.3251495361328	-20156.02866667509	149	0.15319148936170213	0.48322147651006714	0.11397479954180985
YJL125C	-1	-/-	-568.3740992769599	-24497.636350534856	149	0.15286624203821655	0.48322147651006714	0.11426116838487972
YLR427W	-1	-/-	-568.5504199415445	-18678.323605790734	149	0.15254237288135594	0.48322147651006714	0.1145475372279496
YGL119W	-1	-/0	-568.6127158403397	-17450.91979110241	149	0.1522198731501057	0.48322147651006714	0.11483390607101947
YNL163C	-1	-/-	-569.1354024410248	-20351.258756637573	149	0.1518987341772152	0.48322147651006714	0.11512027491408934
YJL104W	-1	-/-	-569.1480411887169	-19611.99518185854	149	0.15157894736842106	0.48322147651006714	0.11540664375715923
YOR038C	-1	-/-	-569.1854640245438	-17796.71026688814	149	0.15126050420168066	0.48322147651006714	0.1156930126002291
YOR349W	-1	-/-	-569.2957299947739	-18100.782481491566	149	0.1509433962264151	0.48322147651006714	0.11597938144329897
YDR066C	0	0/-	-569.3163489475846	-30433.264769488946	596	0.1509433962264151	0.48322147651006714	0.11597938144329897
YBR188C	1	+/+	-569.5641493201256	-18836.6777497828	148	0.15271966527196654	0.4899328859060403	0.11597938144329897
YJL183W	-1	-/-	-569.5684748291969	-21218.449888288975	149	0.1524008350730689	0.4899328859060403	0.11626575028636885
YMR065W	-1	-/-	-569.6096435785294	-18895.794511407614	149	0.15208333333333332	0.4899328859060403	0.11655211912943872
YLR182W	-1	-/-	-569.6753572672606	-18189.517201706767	149	0.15176715176715178	0.4899328859060403	0.11683848797250859
YKR037C	-1	-/-	-569.9027873128653	-18071.743805751204	149	0.15145228215767634	0.4899328859060403	0.11712485681557847
YIL144W	-1	-/-	-570.4388729333878	-17521.718346834183	149	0.15113871635610765	0.4899328859060403	0.11741122565864834
YER082C	-1	-/-	-570.4976792037487	-23105.801075696945	149	0.15082644628099173	0.4899328859060403	0.11769759450171821
YHR167W	-1	-/-	-570.5510991215706	-20303.432989686728	149	0.15051546391752577	0.4899328859060403	0.11798396334478808
YDL042C	-1	-/-	-570.7499442100525	-18999.590446591377	149	0.15020576131687244	0.4899328859060403	0.11827033218785796
YBR103W	-1	-/-	-570.8766465187073	-19227.581606805325	149	0.14989733059548255	0.4899328859060403	0.11855670103092783
YER171W	-1	-/-	-571.303239762783	-21023.59382915497	149	0.14959016393442623	0.4899328859060403	0.1188430698739977
YFR046C	-1	-/-	-571.4345186911523	-18368.33494317159	149	0.1492842535787321	0.4899328859060403	0.11912943871706758
YMR052W	-1	-/-	-571.6191844940186	-18632.997079610825	149	0.1489795918367347	0.4899328859060403	0.11941580756013746
YDR123C	-1	-/-	-571.7276090309024	-18257.231151871383	149	0.14867617107942974	0.4899328859060403	0.11970217640320734
YLR309C	-1	-/-	-571.7599696516991	-19179.257615983486	149	0.1483739837398374	0.4899328859060403	0.11998854524627721
YOR281C	-1	-/-	-571.7938247323036	-19147.415360450745	149	0.14807302231237324	0.4899328859060403	0.12027491408934708
YJR093C	1	+/+	-571.937123298645	-18964.05822020769	148	0.14979757085020243	0.4966442953020134	0.12027491408934708
YMR312W	-1	-/-	-571.9375819563866	-20317.364109784365	149	0.1494949494949495	0.4966442953020134	0.12056128293241695
YCL004W	-1	-/-	-572.0806144475937	-18118.400566875935	149	0.14919354838709678	0.4966442953020134	0.12084765177548683
YDR162C	-1	-/-	-572.1301899552345	-18698.20516167581	149	0.1488933601609658	0.4966442953020134	0.1211340206185567
YFR028C	-1	-/-	-572.1647565662861	-20701.720866769552	149	0.14859437751004015	0.4966442953020134	0.12142038946162657
YDL209C	1	+/+	-572.2694742679596	-19310.344643473625	148	0.15030060120240482	0.5033557046979866	0.12142038946162657
YJL197W	0	0/-	-572.4159808456898	-31956.572127616033	596	0.15030060120240482	0.5033557046979866	0.12142038946162657
YDR147W	-1	-/-	-572.4469405412674	-17701.73012016341	149	0.15	0.5033557046979866	0.12170675830469645
YJL061W	-1	-/-	-572.5243847370148	-19499.17848417163	149	0.1497005988023952	0.5033557046979866	0.12199312714776632
YMR228W	0	0/-	-572.6038204580545	-31169.03656693548	596	0.1497005988023952	0.5033557046979866	0.12199312714776632
YMR060C	-1	-/-	-572.6555446386337	-18016.33775740862	149	0.14940239043824702	0.5033557046979866	0.12227949599083619
YLR010C	-1	-/-	-572.7195331454277	-17534.130515804514	149	0.14910536779324055	0.5033557046979866	0.12256586483390607
YGL155W	-1	-/0	-572.776896417141	-19839.30013987422	149	0.1488095238095238	0.5033557046979866	0.12285223367697594
YML095C	-1	-/-	-572.826887845993	-17340.120440781116	149	0.1485148514851485	0.5033557046979866	0.12313860252004583
YKL033W	0	0/-	-572.8602806217968	-32307.385815388523	596	0.1485148514851485	0.5033557046979866	0.12313860252004583
YFR043C	0	0/0	-572.9851208291948	-30848.37829061132	596	0.1485148514851485	0.5033557046979866	0.12313860252004583
YLR435W	-1	-/-	-572.985776245594	-22656.796381682158	149	0.1482213438735178	0.5033557046979866	0.1234249713631157
YBR194W	0	0/0	-573.1200220175087	-30522.129429825116	596	0.1482213438735178	0.5033557046979866	0.1234249713631157
YJR075W	0	0/-	-573.2198321968317	-33199.915208209306	596	0.1482213438735178	0.5033557046979866	0.1234249713631157
YML041C	-1	-/-	-573.2350116968155	-18267.16264398396	149	0.14792899408284024	0.5033557046979866	0.12371134020618557
YOR069W	-1	-/-	-573.408047825098	-18828.596819363534	149	0.14763779527559054	0.5033557046979866	0.12399770904925544
YER132C	0	0/-	-573.5015240721405	-30676.051039334387	596	0.14763779527559054	0.5033557046979866	0.12399770904925544
YHR088W	-1	-/-	-573.5062695741653	-21411.8651342988	149	0.14734774066797643	0.5033557046979866	0.12428407789232532
YDR181C	-1	-/-	-573.5713306069374	-18960.733974277973	149	0.14705882352941177	0.5033557046979866	0.12457044673539519
YOR017W	0	0/0	-573.7615569233894	-30663.962457381655	596	0.14705882352941177	0.5033557046979866	0.12457044673539519
YGR029W	-1	-/-	-573.7944495677948	-17948.579700648785	149	0.14677103718199608	0.5033557046979866	0.12485681557846506
YER075C	-1	-/-	-573.8777357041836	-18784.522693902254	149	0.146484375	0.5033557046979866	0.12514318442153494
YNL158W	0	0/-	-574.209185026586	-30658.027146050707	596	0.146484375	0.5033557046979866	0.12514318442153494
YGL091C	0	0/-	-574.5871747545898	-34101.462166195735	596	0.146484375	0.5033557046979866	0.12514318442153494
YCL031C	-1	-/-	-574.5934417545795	-20867.893759787083	149	0.14619883040935672	0.5033557046979866	0.1254295532646048
YIL046W	-1	-/-	-574.6527642607689	-19160.82200654596	149	0.14591439688715954	0.5033557046979866	0.12571592210767468
YDL080C	-1	-/-	-575.0685319304466	-17902.35403138399	149	0.14563106796116504	0.5033557046979866	0.12600229095074456
YDL017W	-1	-/-	-575.2626720815897	-18335.36219830811	149	0.14534883720930233	0.5033557046979866	0.12628865979381443
YIL079C	-1	-/-	-575.3488708138466	-22554.379989683628	149	0.1450676982591876	0.5033557046979866	0.1265750286368843
YGL144C	-1	-/-	-575.3713587522507	-18261.46319037676	149	0.14478764478764478	0.5033557046979866	0.12686139747995417
YHL023C	0	0/-	-575.4267557561398	-30596.117270093877	596	0.14478764478764478	0.5033557046979866	0.12686139747995417
YHL014C	0	0/0	-575.4557943195105	-30453.170429194346	596	0.14478764478764478	0.5033557046979866	0.12686139747995417
YMR275C	-1	-/-	-575.4637796878815	-19214.420237213373	149	0.14450867052023122	0.5033557046979866	0.12714776632302405
YOL043C	-1	-/-	-575.6585022807121	-17987.183147728443	149	0.14423076923076922	0.5033557046979866	0.12743413516609392
YDL116W	-1	-/-	-575.7598481178284	-17695.809692025185	149	0.14395393474088292	0.5033557046979866	0.1277205040091638
YBL052C	-1	-/-	-575.7801715135574	-19973.671729914844	149	0.14367816091954022	0.5033557046979866	0.12800687285223367
YHR081W	-1	-/-	-575.978302448988	-22691.42049242556	149	0.14340344168260039	0.5033557046979866	0.12829324169530354
YIL115C	-1	-/-	-576.0718698501587	-18182.78275567293	149	0.1431297709923664	0.5033557046979866	0.1285796105383734
YPR018W	-1	-/-	-576.1363586783409	-18902.630231961608	149	0.14285714285714285	0.5033557046979866	0.12886597938144329
YDR383C	0	0/-	-576.2582684978843	-29159.090949553996	596	0.14285714285714285	0.5033557046979866	0.12886597938144329
YKL005C	-1	-/-	-576.4136506319046	-19400.63913258165	149	0.14258555133079848	0.5033557046979866	0.12915234822451319
YNL298W	-1	-/-	-576.4306720495224	-20404.28159147501	149	0.14231499051233396	0.5033557046979866	0.12943871706758306
YJL014W	-1	-/-	-576.585081577301	-19234.457541167736	149	0.14204545454545456	0.5033557046979866	0.12972508591065293
YMR115W	0	0/-	-576.6863308548927	-34390.676473760046	596	0.14204545454545456	0.5033557046979866	0.12972508591065293
YER107C	-1	-/-	-576.8615401387215	-20636.849373459816	149	0.14177693761814744	0.5033557046979866	0.1300114547537228
YKR020W	-1	-/-	-576.8894177228212	-17727.766686350107	149	0.14150943396226415	0.5033557046979866	0.13029782359679268
YAL034W-A	-1	-/-	-576.8959154486656	-18361.294623315334	149	0.14124293785310735	0.5033557046979866	0.13058419243986255
YPR180W	0	0/-	-576.9374898858368	-31632.719460927416	596	0.14124293785310735	0.5033557046979866	0.13058419243986255
YDR389W	-1	-/-	-576.9738079309464	-18087.51631641388	149	0.14097744360902256	0.5033557046979866	0.13087056128293242
YLR154C	-1	-/-	-577.0094069242477	-19540.785890072584	149	0.14071294559099437	0.5033557046979866	0.1311569301260023
YJL065C	-1	-/-	-577.069350592792	-17779.07912134379	149	0.1404494382022472	0.5033557046979866	0.13144329896907217
YEL044W	0	0/-	-577.0696058757603	-30423.543760858476	596	0.1404494382022472	0.5033557046979866	0.13144329896907217
YGL139W	0	0/-	-577.2506160736084	-34179.8308288008	596	0.1404494382022472	0.5033557046979866	0.13144329896907217
YOL108C	-1	-/-	-577.3989824876189	-18533.733723036945	149	0.14018691588785046	0.5033557046979866	0.13172966781214204
YOR141C	0	0/-	-577.403781587258	-32059.933434490114	596	0.14018691588785046	0.5033557046979866	0.13172966781214204
YGR006W	1	+/+	-577.5730249285698	-18470.602952182293	148	0.1417910447761194	0.5100671140939598	0.13172966781214204
YMR269W	0	0/-	-577.6323360130191	-37271.02012914978	596	0.1417910447761194	0.5100671140939598	0.13172966781214204
YML080W	-1	-/-	-577.7382833957672	-23072.272475659847	149	0.14152700186219738	0.5100671140939598	0.13201603665521192
YOR368W	-1	-/-	-577.7669241428375	-17785.416259288788	149	0.1412639405204461	0.5100671140939598	0.1323024054982818
YMR211W	-1	-/-	-578.0533167719841	-20261.79197603464	149	0.14100185528756956	0.5100671140939598	0.13258877434135166
YCR086W	-1	-/-	-578.2715976536274	-18986.197665065527	149	0.14074074074074075	0.5100671140939598	0.13287514318442153
YKL166C	-1	-/-	-578.3357605934143	-20875.30441260338	149	0.14048059149722736	0.5100671140939598	0.1331615120274914
YDR080W	-1	-/-	-578.4578418135643	-18699.454433262348	149	0.14022140221402213	0.5100671140939598	0.13344788087056128
YDL159W	-1	-/-	-578.6545969247818	-17158.31126003526	149	0.13996316758747698	0.5100671140939598	0.13373424971363115
YHR065C	-1	-/-	-578.6792601644993	-22582.532493576407	149	0.13970588235294118	0.5100671140939598	0.13402061855670103
YNR020C	0	0/-	-578.8194169830531	-31407.730006419122	596	0.13970588235294118	0.5100671140939598	0.13402061855670103
YDR303C	-1	-/-	-579.0238091349602	-19671.66800799966	149	0.13944954128440368	0.5100671140939598	0.1343069873997709
YNL225C	-1	-/-	-579.0480248332024	-19308.53733213246	149	0.1391941391941392	0.5100671140939598	0.13459335624284077
YPL105C	0	0/-	-579.0667173974216	-33389.545337263495	596	0.1391941391941392	0.5100671140939598	0.13459335624284077
YGR056W	-1	-/-	-579.1177606582642	-18025.150758445263	149	0.13893967093235832	0.5100671140939598	0.13487972508591065
YOR077W	0	0/0	-579.1956251263618	-30427.929326698184	596	0.13893967093235832	0.5100671140939598	0.13487972508591065
YKR083C	-1	-/-	-579.4036660194397	-18831.228743985295	149	0.1386861313868613	0.5100671140939598	0.13516609392898052
YER016W	-1	-/-	-579.40556204319	-18378.543414324522	149	0.1384335154826958	0.5100671140939598	0.1354524627720504
YFL028C	0	0/-	-579.4383441694081	-31295.225208984688	596	0.1384335154826958	0.5100671140939598	0.1354524627720504
YMR004W	-1	-/-	-579.6548452973366	-19369.76003947854	149	0.13818181818181818	0.5100671140939598	0.13573883161512026
YML076C	-1	-/-	-579.6913687586784	-18317.811696887016	149	0.13793103448275862	0.5100671140939598	0.13602520045819014
YDL013W	-1	-/-	-579.738051533699	-17392.024314165115	149	0.13768115942028986	0.5100671140939598	0.13631156930126
YMR288W	1	+/+	-579.7788550853729	-19278.511032819748	148	0.13924050632911392	0.5167785234899329	0.13631156930126
YML016C	-1	-/-	-579.966281235218	-17072.409523636103	149	0.13898916967509026	0.5167785234899329	0.13659793814432988
YER092W	0	0/-	-580.0108848363161	-29662.79818738252	596	0.13898916967509026	0.5167785234899329	0.13659793814432988
YBR091C	-1	-/-	-580.0533138513565	-20432.182947665453	149	0.13873873873873874	0.5167785234899329	0.13688430698739978
YFR005C	1	+/+	-580.0631079077721	-19575.537736952305	148	0.14028776978417265	0.5234899328859061	0.13688430698739978
YNL187W	0	0/+	-580.2358507439494	-32106.51286426559	596	0.14028776978417265	0.5234899328859061	0.13688430698739978
YOL080C	-1	-/-	-580.256356716156	-23535.021702311933	149	0.1400359066427289	0.5234899328859061	0.13717067583046966
YNL229C	-1	-/-	-580.5691891908646	-19218.713528096676	149	0.13978494623655913	0.5234899328859061	0.13745704467353953
YPL008W	-1	-/-	-580.647711455822	-18360.731072306633	149	0.13953488372093023	0.5234899328859061	0.1377434135166094
YKR038C	-1	-/-	-580.6960934400558	-20361.703631043434	149	0.1392857142857143	0.5234899328859061	0.13802978235967928
YNL189W	0	0/-	-580.7253331821412	-32304.897478124127	596	0.1392857142857143	0.5234899328859061	0.13802978235967928
YIR024C	0	0/-	-580.7367680221796	-32415.373704153113	596	0.1392857142857143	0.5234899328859061	0.13802978235967928
YDR420W	-1	-/-	-580.9527502208948	-19971.426033750176	149	0.13903743315508021	0.5234899328859061	0.13831615120274915
YDR207C	-1	-/-	-581.0376496315002	-18236.869193196297	149	0.1387900355871886	0.5234899328859061	0.13860252004581902
YMR198W	-1	-/-	-581.5440974906087	-19768.247932549566	149	0.13854351687388988	0.5234899328859061	0.1388888888888889
YNL188W	-1	-/-	-581.7612642645836	-20856.86383742094	149	0.13829787234042554	0.5234899328859061	0.13917525773195877
YMR078C	-1	-/-	-581.7618791460991	-19871.298822939396	149	0.13805309734513274	0.5234899328859061	0.13946162657502864
YLR096W	-1	-/-	-581.8659682273865	-19531.619587421417	149	0.13780918727915195	0.5234899328859061	0.13974799541809851
YFR037C	-1	-/-	-582.2163037657738	-19153.90472662449	149	0.13756613756613756	0.5234899328859061	0.1400343642611684
YHR134W	0	0/-	-582.3537930585444	-32288.90326775238	596	0.13756613756613756	0.5234899328859061	0.1400343642611684
YMR063W	0	0/-	-582.4689946621656	-29540.462835694663	596	0.13756613756613756	0.5234899328859061	0.1400343642611684
YBR057C	-1	-/-	-582.6119905114174	-18059.471763968468	149	0.13732394366197184	0.5234899328859061	0.14032073310423826
YMR014W	-1	-/-	-582.7102324962616	-22460.75516784191	149	0.13708260105448156	0.5234899328859061	0.14060710194730813
YDR478W	1	+/+	-582.7991571426392	-19700.686196386814	148	0.13859649122807016	0.5302013422818792	0.14060710194730813
YFL013C	-1	-/-	-582.9047740399837	-19469.442052572966	149	0.138353765323993	0.5302013422818792	0.140893470790378
YJL011C	-1	-/-	-583.1489898115396	-22648.847831085324	149	0.1381118881118881	0.5302013422818792	0.14117983963344788
YOR068C	-1	-/-	-583.167994260788	-16791.974113464355	149	0.13787085514834205	0.5302013422818792	0.14146620847651775
YGL113W	-1	-/-	-583.2107772827148	-18414.05604505539	149	0.13763066202090593	0.5302013422818792	0.14175257731958762
YER159C	-1	-/-	-583.279722623527	-19293.128378801048	149	0.1373913043478261	0.5302013422818792	0.1420389461626575
YMR036C	-1	-/-	-583.3260410428047	-19770.703112900257	149	0.1371527777777778	0.5302013422818792	0.14232531500572737
YGL153W	-1	-/-	-583.3490240573883	-19120.746751368046	149	0.1369150779896014	0.5302013422818792	0.14261168384879724
YML046W	1	+/+	-583.4232058897614	-22113.321553230286	148	0.1384083044982699	0.5369127516778524	0.14261168384879724
YPR101W	1	+/+	-583.4905740022659	-19438.425649762154	148	0.13989637305699482	0.5436241610738255	0.14261168384879724
YJL140W	-1	-/+	-583.4961688071489	-18776.8836876899	149	0.1396551724137931	0.5436241610738255	0.14289805269186712
YOR123C	-1	-/-	-583.6260699629784	-18440.612540364265	149	0.13941480206540446	0.5436241610738255	0.143184421534937
YNR032C-A	1	+/+	-583.7063250541687	-16907.8527354002	148	0.140893470790378	0.5503355704697986	0.143184421534937
YER176W	0	0/-	-583.7675284519792	-31687.234639955685	596	0.140893470790378	0.5503355704697986	0.143184421534937
YBL085W	-1	-/-	-583.7903784513474	-18725.698654592037	149	0.14065180102915953	0.5503355704697986	0.14347079037800686
YNL166C	-1	-/-	-583.9079818725586	-19436.63712668419	149	0.1404109589041096	0.5503355704697986	0.14375715922107674
YDR409W	-1	-/-	-583.9409875869751	-17584.187799870968	149	0.14017094017094017	0.5503355704697986	0.1440435280641466
YGR063C	-1	-/+	-584.1437294483185	-20118.568730950356	149	0.13993174061433447	0.5503355704697986	0.14432989690721648
YLR457C	0	0/-	-584.3163690827787	-30587.55913492292	596	0.13993174061433447	0.5503355704697986	0.14432989690721648
YJL041W	-1	-/-	-584.3200799226761	-19344.476115703583	149	0.13969335604770017	0.5503355704697986	0.14461626575028638
YBR114W	-1	-/-	-584.4360529631376	-18187.66872575879	149	0.13945578231292516	0.5503355704697986	0.14490263459335626
YOL009C	-1	-/-	-584.4838266372681	-18299.79501581192	149	0.13921901528013583	0.5503355704697986	0.14518900343642613
YBR270C	0	0/-	-584.6190654933453	-30810.77771927789	596	0.13921901528013583	0.5503355704697986	0.14518900343642613
YMR218C	-1	-/-	-584.839222073555	-17361.218762472272	149	0.13898305084745763	0.5503355704697986	0.145475372279496
YDR200C	-1	-/-	-584.8699026107788	-17677.95002436638	149	0.13874788494077833	0.5503355704697986	0.14576174112256587
YPR189W	-1	-/-	-584.9698855876923	-18256.549999177456	149	0.13851351351351351	0.5503355704697986	0.14604810996563575
YGL017W	-1	-/-	-584.9964611530304	-17449.910876512527	149	0.13827993254637436	0.5503355704697986	0.14633447880870562
YER099C	0	0/-	-585.1111337896436	-30768.840163109824	596	0.13827993254637436	0.5503355704697986	0.14633447880870562
YOR196C	0	0/-	-585.1231802999973	-31475.60843762569	596	0.13827993254637436	0.5503355704697986	0.14633447880870562
YGL095C	-1	-/-	-585.245319545269	-17770.10027517937	149	0.13804713804713806	0.5503355704697986	0.1466208476517755
YDL203C	0	0/-	-585.2487450409681	-31349.752941913903	596	0.13804713804713806	0.5503355704697986	0.1466208476517755
YDR520C	0	0/-	-585.2593858838081	-30683.662516783923	596	0.13804713804713806	0.5503355704697986	0.1466208476517755
YGL164C	0	0/0	-585.314951017499	-30364.091515971348	596	0.13804713804713806	0.5503355704697986	0.1466208476517755
YKR019C	-1	-/-	-585.3524126559496	-18050.80385453999	149	0.13781512605042018	0.5503355704697986	0.14690721649484537
YPL209C	-1	-/-	-585.5018563270569	-19021.85155004263	149	0.13758389261744966	0.5503355704697986	0.14719358533791524
YOR265W	-1	-/-	-585.5680342465639	-20687.65344943106	149	0.1373534338358459	0.5503355704697986	0.1474799541809851
YNL245C	1	+/+	-585.6978006362915	-17366.243911087513	148	0.13879598662207357	0.5570469798657718	0.1474799541809851
YDR137W	-1	-/-	-585.8479179143906	-17904.23507499695	149	0.13856427378964942	0.5570469798657718	0.14776632302405499
YCR020C-A	-1	-/+	-585.997061252594	-18615.932827681303	149	0.13833333333333334	0.5570469798657718	0.14805269186712486
YMR168C	-1	-/-	-586.2017514705658	-19059.272878229618	149	0.13810316139767054	0.5570469798657718	0.14833906071019473
YPR060C	0	0/0	-586.2075391001999	-35937.18747207662	596	0.13810316139767054	0.5570469798657718	0.14833906071019473
YGR081C	-1	-/-	-586.381615281105	-21842.917733371258	149	0.1378737541528239	0.5570469798657718	0.1486254295532646
YJL004C	-1	-/-	-586.4091950058937	-19260.75505387783	149	0.13764510779436154	0.5570469798657718	0.14891179839633448
YJR134C	0	0/0	-586.5492111444473	-30436.882591441274	596	0.13764510779436154	0.5570469798657718	0.14891179839633448
YKR062W	-1	-/-	-586.6401225328445	-18341.79126560688	149	0.13741721854304637	0.5570469798657718	0.14919816723940435
YPR072W	1	+/-	-586.748290002346	-18416.77088648081	148	0.13884297520661157	0.5637583892617449	0.14919816723940435
YLR368W	-1	-/-	-586.9905268251896	-19710.32801616192	149	0.13861386138613863	0.5637583892617449	0.14948453608247422
YKR021W	0	0/-	-586.9936546012759	-31129.878964982927	596	0.13861386138613863	0.5637583892617449	0.14948453608247422
YGL060W	0	0/-	-587.0084802061319	-32205.345217468217	596	0.13861386138613863	0.5637583892617449	0.14948453608247422
YNL216W	-1	-/-	-587.0502637624741	-19280.6358538419	149	0.13838550247116968	0.5637583892617449	0.1497709049255441
YCR054C	0	0/0	-587.1277046352625	-31183.19981652312	596	0.13838550247116968	0.5637583892617449	0.1497709049255441
YDR219C	-1	-/-	-587.5187013298273	-18307.519993022084	149	0.13815789473684212	0.5637583892617449	0.15005727376861397
YNL330C	-1	-/-	-587.5927460193634	-18539.0233784914	149	0.13793103448275862	0.5637583892617449	0.15034364261168384
YDR424C	-1	-/-	-587.5981402397156	-17775.56791049242	149	0.1377049180327869	0.5637583892617449	0.15063001145475372
YML097C	-1	-/-	-587.6663085743785	-20525.73958479613	149	0.13747954173486088	0.5637583892617449	0.1509163802978236
YMR042W	-1	-/-	-587.6674128770828	-19122.92804044485	149	0.13725490196078433	0.5637583892617449	0.15120274914089346
YPR107C	1	+/+	-587.6880353912711	-18739.58010634035	148	0.13866231647634583	0.5704697986577181	0.15120274914089346
YJR058C	0	0/-	-587.6944238431752	-29901.264680627733	596	0.13866231647634583	0.5704697986577181	0.15120274914089346
YDR103W	-1	-/-	-587.7600731253624	-18214.541321367025	149	0.13843648208469056	0.5704697986577181	0.15148911798396333
YGL201C	-1	-/-	-588.0039353370667	-19057.92712390423	149	0.13821138211382114	0.5704697986577181	0.1517754868270332
YML071C	-1	-/-	-588.0067007541656	-18986.056596040726	149	0.137987012987013	0.5704697986577181	0.15206185567010308
YHR012W	-1	-/-	-588.0073489248753	-18619.115748792887	149	0.13776337115072934	0.5704697986577181	0.15234822451317298
YLR138W	-1	-/-	-588.0078043937683	-17567.24601459503	149	0.13754045307443366	0.5704697986577181	0.15263459335624285
YJR112W	-1	-/-	-588.0110492706299	-19855.843625940382	149	0.13731825525040386	0.5704697986577181	0.15292096219931273
YNL054W	-1	-/-	-588.0757957100868	-18032.80806607008	149	0.13709677419354838	0.5704697986577181	0.1532073310423826
YBR138C	0	0/0	-588.2501505352557	-30278.01210679952	596	0.13709677419354838	0.5704697986577181	0.1532073310423826
YMR016C	-1	-/-	-588.256190776825	-19036.207740329206	149	0.13687600644122383	0.5704697986577181	0.15349369988545247
YOL093W	-1	-/-	-588.4389463067055	-21444.608769237995	149	0.13665594855305466	0.5704697986577181	0.15378006872852235
YJR014W	0	0/-	-588.5554111599922	-34597.24978341162	596	0.13665594855305466	0.5704697986577181	0.15378006872852235
YNL090W	-1	-/-	-588.5747250318527	-19456.82240217924	149	0.13643659711075443	0.5704697986577181	0.15406643757159222
YER148W	-1	-/-	-588.5939368605614	-20338.942938812077	149	0.1362179487179487	0.5704697986577181	0.1543528064146621
YKL203C	-1	-/-	-588.7946453094482	-17668.852153241634	149	0.136	0.5704697986577181	0.15463917525773196
YDR145W	-1	-/-	-588.7973889112473	-18281.86911892891	149	0.13578274760383385	0.5704697986577181	0.15492554410080184
YMR055C	-1	-/-	-589.0718727111816	-17298.574903666973	149	0.13556618819776714	0.5704697986577181	0.1552119129438717
YOL078W	-1	-/-	-589.2621521949768	-18218.729741096497	149	0.13535031847133758	0.5704697986577181	0.15549828178694158
YDL031W	-1	-/-	-589.4278731942177	-22425.859279751778	149	0.13513513513513514	0.5704697986577181	0.15578465063001146
YER048W-A	0	0/0	-589.627928212285	-29666.59901715815	596	0.13513513513513514	0.5704697986577181	0.15578465063001146
YBR279W	-1	-/+	-589.9197358042002	-18813.48617078364	149	0.1349206349206349	0.5704697986577181	0.15607101947308133
YGL020C	-1	-/-	-589.9962920546532	-19577.19897776842	149	0.1347068145800317	0.5704697986577181	0.1563573883161512
YKR008W	-1	-/-	-590.080328091979	-18260.235389336944	149	0.13449367088607594	0.5704697986577181	0.15664375715922108
YLR418C	-1	-/+	-590.1542848050594	-18220.55907061696	149	0.13428120063191154	0.5704697986577181	0.15693012600229095
YHR021W-A	0	0/-	-590.4235917627811	-28892.601416684687	596	0.13428120063191154	0.5704697986577181	0.15693012600229095
YLR014C	-1	-/-	-590.5045225024223	-20359.474232349545	149	0.13406940063091483	0.5704697986577181	0.15721649484536082
YKL014C	-1	-/-	-590.6223071217537	-22425.701084792614	149	0.13385826771653545	0.5704697986577181	0.1575028636884307
YHR166C	-1	-/-	-590.7124025225639	-18452.394297495484	149	0.13364779874213836	0.5704697986577181	0.15778923253150057
YFR001W	-1	-/-	-590.7236978262663	-22250.529357895255	149	0.13343799058084774	0.5704697986577181	0.15807560137457044
YDR363W-A	-1	-/-	-590.9807628393173	-18430.543313138187	149	0.13322884012539185	0.5704697986577181	0.1583619702176403
YNL172W	-1	-/-	-591.1540973186493	-18254.465960502625	149	0.13302034428794993	0.5704697986577181	0.1586483390607102
YLR363C	-1	-/-	-591.3451017141342	-18249.390542149544	149	0.1328125	0.5704697986577181	0.15893470790378006
YOR144C	-1	-/-	-591.5427313633263	-19296.777138967067	149	0.13260530421216848	0.5704697986577181	0.15922107674684993
YGR252W	-1	-/-	-591.8657236099243	-18817.956228494644	149	0.13239875389408098	0.5704697986577181	0.1595074455899198
YLR440C	0	0/-	-591.9944547861814	-31404.250977845863	596	0.13239875389408098	0.5704697986577181	0.1595074455899198
YOR304W	-1	-/-	-592.2186258435249	-18578.495851039886	149	0.1321928460342146	0.5704697986577181	0.15979381443298968
YOR030W	-1	-/-	-592.2490134239197	-17753.928654789925	149	0.13198757763975155	0.5704697986577181	0.16008018327605955
YNL292W	-1	-/-	-592.2558114230633	-22097.70546373725	149	0.13178294573643412	0.5704697986577181	0.16036655211912945
YBR275C	-1	-/-	-592.3280770778656	-18974.67395979166	149	0.13157894736842105	0.5704697986577181	0.16065292096219932
YML061C	-1	-/-	-592.3618376404047	-19596.747137591243	149	0.13137557959814528	0.5704697986577181	0.1609392898052692
YCR060W	-1	-/-	-592.3806647956371	-18429.093314528465	149	0.13117283950617284	0.5704697986577181	0.16122565864833907
YOL102C	-1	-/-	-592.3995364904404	-19186.78527572751	149	0.13097072419106318	0.5704697986577181	0.16151202749140894
YLR105C	-1	-/+	-592.4310784339905	-18672.617983460426	149	0.13076923076923078	0.5704697986577181	0.16179839633447882
YGR004W	-1	-/-	-592.5711625814438	-18669.112903788686	149	0.130568356374808	0.5704697986577181	0.1620847651775487
YBR136W	-1	-/-	-592.6978445053101	-18186.884512007236	149	0.1303680981595092	0.5704697986577181	0.16237113402061856
YDR118W	-1	-/-	-592.931109547615	-18512.35412245989	149	0.13016845329249618	0.5704697986577181	0.16265750286368844
YAR008W	-1	-/-	-592.9486778229475	-19652.2098505646	149	0.12996941896024464	0.5704697986577181	0.1629438717067583
YGR188C	-1	-/-	-593.1631592512131	-18820.10188254714	149	0.1297709923664122	0.5704697986577181	0.16323024054982818
YDR159W	-1	-/+	-593.2072660923004	-18211.59795844555	149	0.12957317073170732	0.5704697986577181	0.16351660939289805
YDR469W	-1	-/-	-593.2495565414429	-19246.3138153553	149	0.1293759512937595	0.5704697986577181	0.16380297823596793
YAL032C	1	+/+	-593.3845774531364	-19856.10117596388	148	0.13069908814589665	0.5771812080536913	0.16380297823596793
YDR139C	0	0/-	-593.4036476314068	-30026.698587697814	596	0.13069908814589665	0.5771812080536913	0.16380297823596793
YNL210W	1	+/+	-593.467602699995	-18275.276927679777	148	0.13201820940819423	0.5838926174496645	0.16380297823596793
YGL023C	0	0/-	-593.5184365138412	-31697.135247208178	596	0.13201820940819423	0.5838926174496645	0.16380297823596793
YMR177W	-1	-/-	-593.7469938993454	-18943.244364380836	149	0.1318181818181818	0.5838926174496645	0.1640893470790378
YBR198C	-1	-/-	-593.9835056066513	-20185.440050005913	149	0.13161875945537066	0.5838926174496645	0.16437571592210767
YFL047W	0	0/-	-594.3613633513451	-30899.347079712898	596	0.13161875945537066	0.5838926174496645	0.16437571592210767
YNL311C	-1	-/-	-594.5524233579636	-17761.67487487942	149	0.13141993957703926	0.5838926174496645	0.16466208476517755
YGL210W	-1	-/-	-594.6372895240784	-18443.24790069461	149	0.13122171945701358	0.5838926174496645	0.16494845360824742
YAL013W	-1	-/-	-594.694458425045	-17964.91036322713	149	0.13102409638554216	0.5838926174496645	0.1652348224513173
YLR451W	-1	-/-	-594.7587737441063	-20160.19288380444	149	0.13082706766917293	0.5838926174496645	0.16552119129438717
YOL137W	0	0/-	-594.8906689733267	-32647.0072231479	596	0.13082706766917293	0.5838926174496645	0.16552119129438717
YCR035C	-1	-/+	-595.0353082716465	-22950.348123282194	149	0.13063063063063063	0.5838926174496645	0.16580756013745704
YBR211C	-1	-/-	-595.0699987411499	-18179.766248703003	149	0.13043478260869565	0.5838926174496645	0.1660939289805269
YDL139C	0	0/-	-595.1828457638621	-32711.174009229988	596	0.13043478260869565	0.5838926174496645	0.1660939289805269
YGR098C	-1	-/-	-595.1968981027603	-18599.399643182755	149	0.13023952095808383	0.5838926174496645	0.16638029782359678
YIR004W	-1	-/-	-595.202038526535	-20437.992558717728	149	0.13004484304932734	0.5838926174496645	0.16666666666666666
YGL220W	0	0/-	-595.2632738798857	-31725.60620743595	596	0.13004484304932734	0.5838926174496645	0.16666666666666666
YFL024C	-1	-/-	-595.2768748998642	-18819.641510546207	149	0.12985074626865672	0.5838926174496645	0.16695303550973653
YEL029C	-1	-/-	-595.480295419693	-20442.639843702316	149	0.12965722801788376	0.5838926174496645	0.1672394043528064
YJL204C	-1	-/-	-595.4970718622208	-18528.213487952948	149	0.12946428571428573	0.5838926174496645	0.16752577319587628
YNL056W	0	0/-	-595.5724831745028	-31511.550740960985	596	0.12946428571428573	0.5838926174496645	0.16752577319587628
YOR252W	0	0/0	-595.5830966290087	-38781.23411177099	596	0.12946428571428573	0.5838926174496645	0.16752577319587628
YBR176W	0	0/-	-595.6511428430676	-30928.079594671726	596	0.12946428571428573	0.5838926174496645	0.16752577319587628
YKL125W	-1	-/-	-595.7341575101018	-20960.818052478135	149	0.12927191679049035	0.5838926174496645	0.16781214203894615
YNL221C	1	+/-	-596.0607762336731	-20830.21829378605	148	0.13056379821958458	0.5906040268456376	0.16781214203894615
YJR083C	-1	-/0	-596.1374658942223	-19138.177596330643	149	0.13037037037037036	0.5906040268456376	0.16809851088201605
YDR489W	-1	-/-	-596.2054250240326	-19841.07668220997	149	0.1301775147928994	0.5906040268456376	0.16838487972508592
YGR216C	-1	-/-	-596.2086918950081	-18522.926924586296	149	0.12998522895125553	0.5906040268456376	0.1686712485681558
YPL148C	0	0/-	-596.2788380663842	-31382.823513740674	596	0.12998522895125553	0.5906040268456376	0.1686712485681558
YGL122C	1	+/+	-596.3597019910812	-19014.45232860744	148	0.13126843657817108	0.5973154362416108	0.1686712485681558
YLR385C	-1	-/-	-596.5851863622665	-16898.89709711075	149	0.13107511045655376	0.5973154362416108	0.16895761741122567
YHR165C	1	+/+	-596.7503045797348	-18229.441923439503	148	0.1323529411764706	0.6040268456375839	0.16895761741122567
YLR106C	-1	-/-	-596.8908175230026	-19644.143213242292	149	0.13215859030837004	0.6040268456375839	0.16924398625429554
YOR048C	-1	-/+	-596.9448146820068	-21091.442931503057	149	0.13196480938416422	0.6040268456375839	0.16953035509736541
YDL102W	-1	-/-	-597.0566226243973	-19329.877603650093	149	0.13177159590043924	0.6040268456375839	0.1698167239404353
YLR018C	0	0/-	-597.127305323258	-33938.09110867418	596	0.13177159590043924	0.6040268456375839	0.1698167239404353
YMR069W	-1	-/-	-597.1469770669937	-17633.37860225141	149	0.13157894736842105	0.6040268456375839	0.17010309278350516
YDR441C	0	0/-	-597.3640362848528	-32055.46872951882	596	0.13157894736842105	0.6040268456375839	0.17010309278350516
YLR398C	-1	-/-	-597.4158694148064	-19371.089204907417	149	0.13138686131386862	0.6040268456375839	0.17038946162657503
YBR154C	-1	-/-	-597.4177741408348	-22717.08409869671	149	0.13119533527696792	0.6040268456375839	0.1706758304696449
YPL140C	-1	-/-	-597.6255181543529	-18472.213736187667	149	0.13100436681222707	0.6040268456375839	0.17096219931271478
YML049C	1	+/+	-597.650838971138	-19056.07846070826	148	0.13226744186046513	0.610738255033557	0.17096219931271478
YOL089C	-1	-/-	-597.6837853193283	-19058.919082693756	149	0.1320754716981132	0.610738255033557	0.17124856815578465
YGR113W	-1	-/-	-597.8739610314369	-18773.28125178814	149	0.1318840579710145	0.610738255033557	0.17153493699885453
YIL019W	-1	-/-	-598.2954023480415	-24121.18708997965	149	0.1316931982633864	0.610738255033557	0.1718213058419244
YOL124C	-1	-/-	-598.29733979702	-22675.911576867104	149	0.1315028901734104	0.610738255033557	0.17210767468499427
YFL025C	-1	-/-	-598.3510054349899	-18235.271057605743	149	0.13131313131313133	0.610738255033557	0.17239404352806414
YPL237W	-1	-/-	-598.4989255666733	-21983.41271843016	149	0.13112391930835735	0.610738255033557	0.17268041237113402
YPL174C	-1	-/-	-598.551833152771	-19065.694060385227	149	0.13093525179856116	0.610738255033557	0.1729667812142039
YNL021W	-1	-/-	-598.6971936225891	-19247.319179952145	149	0.1307471264367816	0.610738255033557	0.17325315005727376
YJL176C	-1	-/-	-598.8253275156021	-17466.421737492085	149	0.13055954088952654	0.610738255033557	0.17353951890034364
YER116C	-1	-/-	-598.8986968398094	-18088.18547362089	149	0.1303724928366762	0.610738255033557	0.1738258877434135
YNL103W	-1	-/-	-598.928307056427	-19161.06717413664	149	0.1301859799713877	0.610738255033557	0.17411225658648338
YKL074C	1	+/+	-599.0928216129541	-19559.713234499097	148	0.13142857142857142	0.6174496644295302	0.17411225658648338
YJL127C	-1	-/-	-599.1682912111282	-17013.12811177969	149	0.1312410841654779	0.6174496644295302	0.17439862542955326
YIL044C	-1	-/-	-599.2108335494995	-19286.476673722267	149	0.13105413105413105	0.6174496644295302	0.17468499427262313
YPR104C	-1	-/-	-599.2654472589493	-18350.483401298523	149	0.13086770981507823	0.6174496644295302	0.174971363115693
YNL224C	0	0/+	-599.310363933444	-29713.423322195187	596	0.13086770981507823	0.6174496644295302	0.174971363115693
YBR065C	1	+/+	-599.3678926229477	-18847.300899624825	148	0.13210227272727273	0.6241610738255033	0.174971363115693
YDR532C	-1	-/0	-599.4106373786926	-17583.338342785835	149	0.13191489361702127	0.6241610738255033	0.17525773195876287
YGL213C	-1	-/-	-599.8652363419533	-20563.26670974493	149	0.13172804532577903	0.6241610738255033	0.17554410080183275
YLL038C	-1	-/-	-599.8779581785202	-18619.304720029235	149	0.13154172560113153	0.6241610738255033	0.17583046964490265
YOR033C	-1	-/-	-599.9242975711823	-19659.586569190025	149	0.13135593220338984	0.6241610738255033	0.17611683848797252
YLR274W	-1	-/-	-599.9672871828079	-19022.44928306341	149	0.1311706629055007	0.6241610738255033	0.1764032073310424
YNL152W	0	0/-	-600.2305327653885	-33076.47391712293	596	0.1311706629055007	0.6241610738255033	0.1764032073310424
YIR015W	-1	-/-	-600.3236941099167	-17853.023266911507	149	0.13098591549295774	0.6241610738255033	0.17668957617411227
YKL048C	-1	-/-	-600.4264170527458	-18633.138915613294	149	0.1308016877637131	0.6241610738255033	0.17697594501718214
YBR002C	-1	-/-	-600.4625211954117	-21236.08408665657	149	0.1306179775280899	0.6241610738255033	0.177262313860252
YMR128W	-1	-/-	-600.4861228466034	-22426.166903972626	149	0.13043478260869565	0.6241610738255033	0.1775486827033219
YJL168C	-1	-/-	-600.5395132303238	-19944.147617571056	149	0.13025210084033614	0.6241610738255033	0.17783505154639176
YEL037C	-1	-/-	-600.815924346447	-18364.58612805605	149	0.13006993006993006	0.6241610738255033	0.17812142038946163
YER013W	1	+/+	-600.8749631643295	-18557.772434830666	148	0.13128491620111732	0.6308724832214765	0.17812142038946163
YOR037W	-1	-/-	-600.9926841631532	-19277.977972388268	149	0.13110181311018132	0.6308724832214765	0.1784077892325315
YJR032W	0	0/-	-601.0253484416753	-33860.311580879614	596	0.13110181311018132	0.6308724832214765	0.1784077892325315
YOR001W	-1	-/-	-601.1142275333405	-21880.5259308815	149	0.1309192200557103	0.6308724832214765	0.17869415807560138
YKL191W	-1	-/-	-601.1264524459839	-20755.094043970108	149	0.13073713490959665	0.6308724832214765	0.17898052691867125
YDL150W	-1	-/-	-601.1513961553574	-21892.974058687687	149	0.13055555555555556	0.6308724832214765	0.17926689576174112
YMR073C	-1	-/-	-601.3828319311142	-18005.31794066727	149	0.130374479889043	0.6308724832214765	0.179553264604811
YBR245C	-1	-/-	-601.5586270093918	-20253.608509123325	149	0.13019390581717452	0.6308724832214765	0.17983963344788087
YER114C	-1	-/-	-601.5637288093567	-20889.486402511597	149	0.13001383125864455	0.6308724832214765	0.18012600229095074
YDL033C	-1	-/-	-601.7686196565628	-18509.934260249138	149	0.1298342541436464	0.6308724832214765	0.18041237113402062
YML036W	-1	-/-	-601.8180040568113	-20224.78037072718	149	0.1296551724137931	0.6308724832214765	0.1806987399770905
YNL206C	-1	-/-	-601.863380253315	-20977.131431400776	149	0.12947658402203857	0.6308724832214765	0.18098510882016036
YCL005W	0	0/-	-601.8807202875614	-31943.446843460202	596	0.12947658402203857	0.6308724832214765	0.18098510882016036
YJR022W	1	+/+	-601.9880180358887	-18926.385516643524	148	0.13067400275103164	0.6375838926174496	0.18098510882016036
YFL002C	-1	-/-	-602.0057401657104	-24239.927878141403	149	0.1304945054945055	0.6375838926174496	0.18127147766323023
YOR194C	-1	-/-	-602.1270190477371	-18925.856939554214	149	0.13031550068587106	0.6375838926174496	0.1815578465063001
YNR054C	-1	-/-	-602.1612085253	-22782.208897188306	149	0.13013698630136986	0.6375838926174496	0.18184421534936998
YOR319W	1	+/+	-602.2735095620155	-18890.66195511818	148	0.13132694938440492	0.6442953020134228	0.18184421534936998
YDR244W	-1	-/-	-602.4276350736618	-17666.905219316483	149	0.13114754098360656	0.6442953020134228	0.18213058419243985
YOR159C	1	+/+	-602.4894510507584	-20095.569844007492	148	0.13233287858117326	0.6510067114093959	0.18213058419243985
YDR228C	1	+/+	-602.6612421274185	-18974.679440319538	148	0.1335149863760218	0.6577181208053692	0.18213058419243985
YEL055C	0	0/-	-602.7509245574474	-37541.26465627551	596	0.1335149863760218	0.6577181208053692	0.18213058419243985
YLR321C	-1	-/-	-602.8866463899612	-19525.70932149887	149	0.13333333333333333	0.6577181208053692	0.18241695303550973
YJL111W	-1	-/-	-603.2220212221146	-21582.406119287014	149	0.1331521739130435	0.6577181208053692	0.1827033218785796
YJR006W	-1	-/-	-603.3434431552887	-19724.407943308353	149	0.13297150610583447	0.6577181208053692	0.18298969072164947
YNL051W	-1	-/-	-603.536899253726	-20485.218289598823	149	0.13279132791327913	0.6577181208053692	0.18327605956471935
YIL073C	-1	-/-	-603.5837919712067	-19546.966868028045	149	0.13261163734776726	0.6577181208053692	0.18356242840778922
YLR005W	-1	-/-	-603.7243875414133	-17790.624110534787	149	0.13243243243243244	0.6577181208053692	0.18384879725085912
YNL110C	-1	-/-	-604.0391182899475	-22978.100283145905	149	0.13225371120107962	0.6577181208053692	0.184135166093929
YBR049C	-1	-/-	-604.0413037538528	-19214.365196168423	149	0.1320754716981132	0.6577181208053692	0.18442153493699887
YMR129W	-1	-/-	-604.0780221819878	-19733.31970566511	149	0.13189771197846567	0.6577181208053692	0.18470790378006874
YCL032W	-1	-/-	-604.188859462738	-20220.12470497191	149	0.13172043010752688	0.6577181208053692	0.1849942726231386
YDR014W	0	0/-	-604.3511821180582	-29751.92971187085	596	0.13172043010752688	0.6577181208053692	0.1849942726231386
YHR040W	0	0/-	-604.5321082742885	-36465.50451086927	596	0.13172043010752688	0.6577181208053692	0.1849942726231386
YER019C-A	-1	-/-	-604.5811398029327	-18237.065381407738	149	0.13154362416107382	0.6577181208053692	0.18528064146620848
YNR026C	-1	-/-	-604.5968117713928	-19644.965323865414	149	0.13136729222520108	0.6577181208053692	0.18556701030927836
YHR115C	-1	-/-	-604.7257279157639	-18023.73718059063	149	0.13119143239625167	0.6577181208053692	0.18585337915234823
YDR006C	0	0/-	-604.9077563732862	-32443.53726739995	596	0.13119143239625167	0.6577181208053692	0.18585337915234823
YFL027C	0	0/-	-605.0528082624078	-31525.514428801835	596	0.13119143239625167	0.6577181208053692	0.18585337915234823
YLR071C	-1	-/-	-605.1762765645981	-19323.152050971985	149	0.13101604278074866	0.6577181208053692	0.1861397479954181
YDR120C	-1	-/-	-605.1955581903458	-23232.600620031357	149	0.1308411214953271	0.6577181208053692	0.18642611683848798
YMR223W	0	0/-	-605.2130492962897	-34569.94870640617	596	0.1308411214953271	0.6577181208053692	0.18642611683848798
YPL069C	-1	-/-	-605.5667528510094	-20767.912274852395	149	0.13066666666666665	0.6577181208053692	0.18671248568155785
YER157W	-1	-/-	-605.6204583644867	-17955.441935658455	149	0.13049267643142476	0.6577181208053692	0.18699885452462772
YBR227C	0	0/-	-605.6342197582126	-31411.01700953394	596	0.13049267643142476	0.6577181208053692	0.18699885452462772
YKL122C	-1	-/-	-605.6556978225708	-22002.77253651619	149	0.13031914893617022	0.6577181208053692	0.1872852233676976
YNR012W	0	0/-	-605.8121008574963	-37390.81435525417	596	0.13031914893617022	0.6577181208053692	0.1872852233676976
YKL099C	-1	-/-	-605.9248093366623	-21999.315647512674	149	0.1301460823373174	0.6577181208053692	0.18757159221076747
YKR101W	-1	-/-	-605.9650200009346	-18809.46901756525	149	0.129973474801061	0.6577181208053692	0.18785796105383734
YGL254W	-1	-/-	-606.1734173893929	-18661.031155347824	149	0.12980132450331125	0.6577181208053692	0.18814432989690721
YJL035C	-1	-/-	-606.2268015146255	-20395.49337555468	149	0.12962962962962962	0.6577181208053692	0.1884306987399771
YPR143W	-1	-/-	-606.3205761313438	-22655.146761715412	149	0.12945838837516513	0.6577181208053692	0.18871706758304696
YER151C	-1	-/-	-606.3710774183273	-18621.870949566364	149	0.12928759894459102	0.6577181208053692	0.18900343642611683
YLR384C	-1	-/-	-606.4608255624771	-21215.636917591095	149	0.12911725955204217	0.6577181208053692	0.1892898052691867
YKR082W	-1	-/-	-606.4926462173462	-21010.031651616096	149	0.12894736842105264	0.6577181208053692	0.18957617411225658
YDR191W	-1	-/-	-606.6497323513031	-18879.877404808998	149	0.1287779237844941	0.6577181208053692	0.18986254295532645
YGL005C	-1	-/-	-606.7698174715042	-18306.868692338467	149	0.12860892388451445	0.6577181208053692	0.19014891179839633
YGR215W	0	0/-	-606.8698578923941	-31621.686485188082	596	0.12860892388451445	0.6577181208053692	0.19014891179839633
YDR404C	-1	-/-	-606.920151591301	-19787.747731626034	149	0.12844036697247707	0.6577181208053692	0.1904352806414662
YMR207C	-1	-/-	-606.9381213784218	-18012.06903475523	149	0.12827225130890052	0.6577181208053692	0.19072164948453607
YGR009C	-1	-/-	-607.0451072454453	-17628.466424822807	149	0.12810457516339868	0.6577181208053692	0.19100801832760594
YOL138C	-1	-/-	-607.2425378859043	-18751.303377002478	149	0.1279373368146214	0.6577181208053692	0.19129438717067582
YER047C	0	0/0	-607.2702678218484	-31484.54838450998	596	0.1279373368146214	0.6577181208053692	0.19129438717067582
YCR037C	-1	-/-	-607.272402703762	-18116.977966099977	149	0.12777053455019557	0.6577181208053692	0.19158075601374572
YML038C	-1	-/-	-607.3149404525757	-19334.110028147697	149	0.12760416666666666	0.6577181208053692	0.1918671248568156
YER123W	-1	-/-	-607.4568174481392	-18590.06298685074	149	0.12743823146944083	0.6577181208053692	0.19215349369988546
YNL108C	0	0/0	-607.5161718428135	-33976.30363931693	596	0.12743823146944083	0.6577181208053692	0.19215349369988546
YPR051W	-1	-/-	-607.5800343751907	-20214.28137218952	149	0.12727272727272726	0.6577181208053692	0.19243986254295534
YNL249C	0	0/0	-607.7606029883027	-30790.957914464176	596	0.12727272727272726	0.6577181208053692	0.19243986254295534
YKL015W	-1	-/-	-607.8293755054474	-18788.759883403778	149	0.12710765239948119	0.6577181208053692	0.1927262313860252
YNL323W	-1	-/-	-607.8506930470467	-18126.36489790678	149	0.12694300518134716	0.6577181208053692	0.19301260022909508
YJL110C	-1	-/-	-607.887391269207	-19155.099144145846	149	0.12677878395860284	0.6577181208053692	0.19329896907216496
YPR164W	-1	-/-	-607.9620215296745	-18945.79918192327	149	0.12661498708010335	0.6577181208053692	0.19358533791523483
YKL134C	-1	-/-	-608.0139445662498	-19394.34335887432	149	0.12645161290322582	0.6577181208053692	0.1938717067583047
YDR457W	-1	-/-	-608.0607141256332	-17661.270657412708	149	0.12628865979381443	0.6577181208053692	0.19415807560137457
YLR085C	-1	-/-	-608.1098222136497	-18797.2524523139	149	0.12612612612612611	0.6577181208053692	0.19444444444444445
YJL084C	0	0/-	-608.1256870776415	-31276.963542805985	596	0.12612612612612611	0.6577181208053692	0.19444444444444445
YDR054C	-1	-/-	-608.4114515781403	-18379.830145180225	149	0.12596401028277635	0.6577181208053692	0.19473081328751432
YIL084C	-1	-/-	-608.6196194291115	-18291.51407277584	149	0.1258023106546855	0.6577181208053692	0.1950171821305842
YDR051C	0	0/-	-608.6319659184664	-31503.166159549728	596	0.1258023106546855	0.6577181208053692	0.1950171821305842
YER007C-A	0	0/-	-608.8544049039483	-36142.48224966158	596	0.1258023106546855	0.6577181208053692	0.1950171821305842
YPL083C	-1	-/-	-609.0325727462769	-20289.60708796978	149	0.12564102564102564	0.6577181208053692	0.19530355097365407
YLR320W	-1	-/-	-609.1036434173584	-19919.90962678194	149	0.12548015364916773	0.6577181208053692	0.19558991981672394
YKL149C	-1	-/+	-609.1340237855911	-20115.293766736984	149	0.12531969309462915	0.6577181208053692	0.1958762886597938
YBR192W	-1	-/-	-609.2967032194138	-20141.989886164665	149	0.1251596424010217	0.6577181208053692	0.19616265750286369
YIR025W	-1	-/-	-609.4404646158218	-20564.295601308346	149	0.125	0.6577181208053692	0.19644902634593356
YMR117C	-1	-/-	-609.4915053844452	-18838.38595044613	149	0.12484076433121019	0.6577181208053692	0.19673539518900343
YNL099C	-1	-/-	-609.5089386701584	-18807.088189542294	149	0.12468193384223919	0.6577181208053692	0.1970217640320733
YBR236C	1	+/+	-609.6157555580139	-19747.202239394188	148	0.12579415501905972	0.6644295302013423	0.1970217640320733
YHR062C	1	+/-	-609.6849368661642	-23458.43184631318	148	0.12690355329949238	0.6711409395973155	0.1970217640320733
YML115C	-1	-/-	-609.9858682155609	-19302.89913612604	149	0.1267427122940431	0.6711409395973155	0.19730813287514318
YDR279W	-1	-/-	-610.0391840934753	-20347.45360124111	149	0.12658227848101267	0.6711409395973155	0.19759450171821305
YLR285W	-1	-/-	-610.0944924652576	-22217.3153321445	149	0.1264222503160556	0.6711409395973155	0.19788087056128292
YHR120W	-1	-/-	-610.38292491436	-21103.43482848257	149	0.12626262626262627	0.6711409395973155	0.1981672394043528
YJR076C	-1	-/-	-610.4777314662933	-19419.950848579407	149	0.12610340479192939	0.6711409395973155	0.19845360824742267
YLR292C	-1	-/-	-610.5935517549515	-20538.813305675983	149	0.12594458438287154	0.6711409395973155	0.19873997709049254
YGR147C	-1	-/-	-610.7043311595917	-20077.39514864981	149	0.12578616352201258	0.6711409395973155	0.19902634593356242
YHR079C	1	+/+	-610.9022252559662	-19182.994343414903	148	0.12688442211055276	0.6778523489932886	0.19902634593356242
YPR190C	-1	-/-	-611.0326370000839	-22558.550754725933	149	0.12672521957340024	0.6778523489932886	0.19931271477663232
YPL038W	0	0/-	-611.2262214869261	-34332.15315723047	596	0.12672521957340024	0.6778523489932886	0.19931271477663232
YFR013W	-1	-/-	-611.2376757860184	-18583.02796471119	149	0.12656641604010024	0.6778523489932886	0.1995990836197022
YKL028W	-1	-/-	-611.4087653756142	-20079.469370424747	149	0.12640801001251564	0.6778523489932886	0.19988545246277206
YBL034C	-1	-/-	-611.4649176597595	-19136.832949399948	149	0.12625	0.6778523489932886	0.20017182130584193
YPL133C	-1	-/-	-611.6182993650436	-18942.40030181408	149	0.12609238451935081	0.6778523489932886	0.2004581901489118
YNL053W	-1	-/-	-611.7816132307053	-19882.947322189808	149	0.1259351620947631	0.6778523489932886	0.20074455899198168
YJR031C	-1	-/-	-611.8556892871857	-19968.959876060486	149	0.12577833125778332	0.6778523489932886	0.20103092783505155
YBL009W	-1	-/-	-611.9292200803757	-21365.053481936455	149	0.1256218905472637	0.6778523489932886	0.20131729667812143
YFL009W	-1	-/-	-612.0602177381516	-17974.146407961845	149	0.12546583850931678	0.6778523489932886	0.2016036655211913
YOR061W	-1	-/-	-612.2569884061813	-19963.144076287746	149	0.12531017369727046	0.6778523489932886	0.20189003436426117
YPR082C	1	+/+	-612.3406074047089	-19217.553449377418	148	0.12639405204460966	0.6845637583892618	0.20189003436426117
YPL228W	1	+/+	-612.3783558607101	-19404.50796997547	148	0.12747524752475248	0.6912751677852349	0.20189003436426117
YGR123C	-1	-/-	-612.4093262553215	-23712.24459476769	149	0.1273176761433869	0.6912751677852349	0.20217640320733105
YGL063W	-1	-/-	-612.4958896636963	-19781.3832193017	149	0.1271604938271605	0.6912751677852349	0.20246277205040092
YLR191W	-1	-/-	-612.6325776576996	-19244.35212993622	149	0.12700369913686807	0.6912751677852349	0.2027491408934708
YAL058W	-1	-/-	-612.7963989973068	-18089.30084838718	149	0.1268472906403941	0.6912751677852349	0.20303550973654066
YHR107C	-1	-/-	-612.9038475751877	-19794.03673788905	149	0.12669126691266913	0.6912751677852349	0.20332187857961054
YLR405W	-1	-/-	-612.9966391324997	-23733.491996347904	149	0.12653562653562653	0.6912751677852349	0.2036082474226804
YNL097C	-1	-/-	-613.0622676610947	-19108.16077941656	149	0.1263803680981595	0.6912751677852349	0.20389461626575028
YMR023C	-1	-/-	-613.3152769207954	-19409.348823949695	149	0.12622549019607843	0.6912751677852349	0.20418098510882016
YPR056W	-1	-/-	-613.6316043138504	-18945.938373029232	149	0.12607099143206854	0.6912751677852349	0.20446735395189003
YLL046C	0	0/0	-613.6393722873181	-29945.429839951918	596	0.12607099143206854	0.6912751677852349	0.20446735395189003
YCL027W	-1	-/-	-613.7261036634445	-18923.767050743103	149	0.12591687041564792	0.6912751677852349	0.2047537227949599
YKL135C	-1	-/-	-613.7870297431946	-18709.92226910591	149	0.12576312576312576	0.6912751677852349	0.20504009163802978
YDR515W	-1	-/-	-613.8491539359093	-19859.45705360174	149	0.12560975609756098	0.6912751677852349	0.20532646048109965
YHR205W	-1	-/-	-613.8519814610481	-20788.44879502058	149	0.12545676004872108	0.6912751677852349	0.20561282932416952
YGR166W	-1	-/-	-613.888308763504	-19283.284162163734	149	0.12530413625304138	0.6912751677852349	0.2058991981672394
YKR002W	1	+/+	-613.8933249115944	-19159.02820265293	148	0.12636695018226002	0.697986577181208	0.2058991981672394
YGL071W	-1	-/-	-614.0853208303452	-18910.789891839027	149	0.1262135922330097	0.697986577181208	0.20618556701030927
YLR011W	-1	-/-	-614.239301264286	-20212.22477773577	149	0.12606060606060607	0.697986577181208	0.20647193585337914
YKR099W	-1	-/-	-614.2555119022727	-22707.457566283643	149	0.12590799031476999	0.697986577181208	0.206758304696449
YDR362C	-1	-/-	-614.315408013761	-17630.632771871984	149	0.12575574365175332	0.697986577181208	0.20704467353951891
YPL235W	-1	-/-	-614.425488948822	-21234.24013966322	149	0.12560386473429952	0.697986577181208	0.2073310423825888
YDR458C	0	0/0	-614.5926107764244	-31963.57663181424	596	0.12560386473429952	0.697986577181208	0.2073310423825888
YGL154C	0	0/0	-614.6739879306406	-31796.36007898487	596	0.12560386473429952	0.697986577181208	0.2073310423825888
YOR189W	0	0/-	-614.9552531540394	-31892.567949444056	596	0.12560386473429952	0.697986577181208	0.2073310423825888
YML023C	-1	-/-	-615.0431418418884	-20434.82166391611	149	0.12545235223160434	0.697986577181208	0.20761741122565866
YMR247C	-1	-/-	-615.1609517931938	-19394.375903084874	149	0.12530120481927712	0.697986577181208	0.20790378006872853
YJL013C	-1	-/-	-615.7495931386948	-17559.208285845816	149	0.12515042117930206	0.697986577181208	0.2081901489117984
YCR038C	-1	-/-	-615.8056350052357	-19813.666945666075	149	0.125	0.697986577181208	0.20847651775486828
YNL129W	-1	-/-	-615.9932000637054	-18892.243474073708	149	0.12484993997599039	0.697986577181208	0.20876288659793815
YFL023W	-1	-/-	-616.0117385387421	-21147.882146954536	149	0.12470023980815348	0.697986577181208	0.20904925544100803
YLR087C	0	0/-	-616.2497469671071	-30090.364246902987	596	0.12470023980815348	0.697986577181208	0.20904925544100803
YPL161C	-1	-/-	-616.3287217617035	-19516.765649169683	149	0.12455089820359282	0.697986577181208	0.2093356242840779
YDR498C	-1	-/-	-616.3622885942459	-18226.942654252052	149	0.12440191387559808	0.697986577181208	0.20962199312714777
YMR039C	-1	-/-	-616.5217397212982	-18467.371507883072	149	0.12425328554360812	0.697986577181208	0.20990836197021764
YDR465C	-1	-/-	-616.5830681920052	-22917.790794551373	149	0.12410501193317422	0.697986577181208	0.21019473081328752
YLR245C	0	0/-	-616.7713941782713	-30386.759738862514	596	0.12410501193317422	0.697986577181208	0.21019473081328752
YIL038C	1	+/-	-616.9341292381287	-20419.694199085236	148	0.12514898688915377	0.7046979865771812	0.21019473081328752
YKL072W	0	0/0	-617.1537728440017	-32394.849160248414	596	0.12514898688915377	0.7046979865771812	0.21019473081328752
YGL233W	-1	-/-	-617.2889062166214	-18939.485248804092	149	0.125	0.7046979865771812	0.2104810996563574
YNL317W	1	+/+	-617.3166643381119	-20249.93627744913	148	0.12604042806183116	0.7114093959731543	0.2104810996563574
YBR180W	0	0/-	-617.5388098657131	-32454.68156524934	596	0.12604042806183116	0.7114093959731543	0.2104810996563574
YPL207W	0	0/-	-617.6127519086003	-35957.24329917878	596	0.12604042806183116	0.7114093959731543	0.2104810996563574
YDL161W	-1	-/-	-617.6182787418365	-20596.097301483154	149	0.12589073634204276	0.7114093959731543	0.21076746849942726
YHL029C	0	0/0	-617.7598760575056	-35089.3787872605	596	0.12589073634204276	0.7114093959731543	0.21076746849942726
YPR073C	-1	-/-	-617.7960458956659	-19209.37053084001	149	0.1257413997627521	0.7114093959731543	0.21105383734249714
YJL039C	-1	-/-	-617.9170497655869	-19642.514932394028	149	0.12559241706161137	0.7114093959731543	0.211340206185567
YOR299W	-1	-/-	-618.0198823809624	-19507.91438806057	149	0.12544378698224853	0.7114093959731543	0.21162657502863688
YJL207C	-1	-/-	-618.0303659439087	-20116.629296064377	149	0.12529550827423167	0.7114093959731543	0.21191294387170675
YOR236W	-1	-/0	-618.0660098791122	-20528.398646354675	149	0.12514757969303425	0.7114093959731543	0.21219931271477663
YBR163W	0	0/-	-618.1373719424009	-34723.66247953288	596	0.12514757969303425	0.7114093959731543	0.21219931271477663
YGR271C-A	0	0/-	-618.2382476944476	-38943.375148486346	596	0.12514757969303425	0.7114093959731543	0.21219931271477663
YNL261W	-1	-/-	-618.3099446296692	-18414.4239455387	149	0.125	0.7114093959731543	0.2124856815578465
YBR119W	1	+/+	-618.3205160498619	-19022.75306969881	148	0.12603062426383982	0.7181208053691275	0.2124856815578465
YLR260W	-1	-/-	-618.5904737114906	-19314.341866612434	149	0.12588235294117647	0.7181208053691275	0.21277205040091637
YCR096C	0	0/-	-618.7794328955933	-32074.833852528594	596	0.12588235294117647	0.7181208053691275	0.21277205040091637
YJR053W	-1	-/-	-618.9029276371002	-18160.933903694153	149	0.12573443008225618	0.7181208053691275	0.21305841924398625
YIL035C	-1	-/-	-618.964833855629	-21088.480413913727	149	0.1255868544600939	0.7181208053691275	0.21334478808705612
YPL210C	-1	-/-	-619.0675872564316	-20539.26360720396	149	0.1254396248534584	0.7181208053691275	0.213631156930126
YKL082C	-1	-/-	-619.0824205875397	-22189.138296186924	149	0.1252927400468384	0.7181208053691275	0.21391752577319587
YGL136C	-1	-/-	-619.102846622467	-20075.791886381805	149	0.12514619883040937	0.7181208053691275	0.21420389461626574
YDR057W	-1	-/-	-619.2221095561981	-19359.955476164818	149	0.125	0.7181208053691275	0.2144902634593356
YIL122W	-1	-/-	-619.4007132053375	-19846.349558591843	149	0.12485414235705951	0.7181208053691275	0.21477663230240548
YJR052W	-1	-/-	-619.6138496398926	-18845.114759087563	149	0.1247086247086247	0.7181208053691275	0.21506300114547539
YLR336C	0	0/-	-619.7004684209824	-37637.6960683465	596	0.1247086247086247	0.7181208053691275	0.21506300114547539
YOL095C	-1	-/-	-619.7752370834351	-19267.03067791462	149	0.12456344586728754	0.7181208053691275	0.21534936998854526
YMR075W	-1	-/-	-619.8804407119751	-17263.454345285892	149	0.12441860465116279	0.7181208053691275	0.21563573883161513
YGL049C	-1	-/-	-620.0406429767609	-18987.226722836494	149	0.12427409988385599	0.7181208053691275	0.215922107674685
YBR210W	-1	-/-	-620.0597192943096	-18084.885569646955	149	0.12412993039443156	0.7181208053691275	0.21620847651775488
YDL235C	-1	-/-	-620.111331820488	-19614.456126332283	149	0.12398609501738123	0.7181208053691275	0.21649484536082475
YLR181C	-1	-/-	-620.2650908231735	-19514.10160946846	149	0.12384259259259259	0.7181208053691275	0.21678121420389462
YJR002W	-1	-/-	-620.3190465569496	-22998.9434491992	149	0.12369942196531791	0.7181208053691275	0.2170675830469645
YBR123C	-1	-/-	-620.342136323452	-19449.78185492754	149	0.1235565819861432	0.7181208053691275	0.21735395189003437
YDR392W	-1	-/-	-620.3581398129463	-19876.709905326366	149	0.12341407151095732	0.7181208053691275	0.21764032073310424
YJR138W	0	0/-	-620.3627535477281	-30317.743692737073	596	0.12341407151095732	0.7181208053691275	0.21764032073310424
YGL163C	-1	-/-	-620.6975835561752	-18570.246515095234	149	0.12327188940092165	0.7181208053691275	0.21792668957617412
YML111W	0	0/-	-620.9530641883612	-31753.337925985456	596	0.12327188940092165	0.7181208053691275	0.21792668957617412
YJL109C	-1	-/-	-620.9905256032944	-22572.461122453213	149	0.12313003452243959	0.7181208053691275	0.218213058419244
YIL021W	-1	-/-	-621.0627817511559	-22153.22514885664	149	0.12298850574712644	0.7181208053691275	0.21849942726231386
YER105C	-1	-/-	-621.5419564843178	-18971.402236402035	149	0.12284730195177956	0.7181208053691275	0.21878579610538373
YMR299C	-1	-/0	-621.7564308643341	-19256.08923625946	149	0.12270642201834862	0.7181208053691275	0.2190721649484536
YDR067C	0	0/-	-621.7985114566982	-31446.692445848137	596	0.12270642201834862	0.7181208053691275	0.2190721649484536
YPR055W	-1	-/-	-621.8915833234787	-18623.58749270439	149	0.12256586483390607	0.7181208053691275	0.21935853379152348
YKL220C	-1	-/-	-621.8916994333267	-17749.29187566042	149	0.12242562929061784	0.7181208053691275	0.21964490263459335
YGR105W	0	0/0	-622.0481801778078	-33804.36610735953	596	0.12242562929061784	0.7181208053691275	0.21964490263459335
YIL128W	-1	-/-	-622.3117627501488	-20628.97292649746	149	0.12228571428571429	0.7181208053691275	0.21993127147766323
YLR115W	1	+/+	-622.3551872968674	-18833.41369664669	148	0.1232876712328767	0.7248322147651006	0.21993127147766323
YBR061C	-1	-/-	-622.5341277718544	-25045.57896463573	149	0.12314709236031927	0.7248322147651006	0.2202176403207331
YHR013C	-1	-/-	-622.5553534626961	-21779.854986697435	149	0.12300683371298406	0.7248322147651006	0.22050400916380297
YJL162C	0	0/-	-622.6882065087557	-34629.931467562914	596	0.12300683371298406	0.7248322147651006	0.22050400916380297
YKL160W	-1	-/-	-622.9060795307159	-19482.11408752203	149	0.12286689419795221	0.7248322147651006	0.22079037800687284
YJR140C	-1	-/-	-622.9217662811279	-18838.60571014881	149	0.12272727272727273	0.7248322147651006	0.22107674684994272
YLR127C	-1	-/-	-622.9408462047577	-19869.339494109154	149	0.12258796821793416	0.7248322147651006	0.2213631156930126
YOR217W	-1	-/-	-622.9924566745758	-20739.702849149704	149	0.12244897959183673	0.7248322147651006	0.22164948453608246
YGR140W	-1	-/-	-623.0092362165451	-19999.884175673127	149	0.12231030577576443	0.7248322147651006	0.22193585337915234
YOL133W	-1	-/-	-623.0598981380463	-20862.987003326416	149	0.12217194570135746	0.7248322147651006	0.2222222222222222
YML007W	-1	-/-	-623.524744130671	-21304.12223366648	149	0.12203389830508475	0.7248322147651006	0.22250859106529208
YGR218W	-1	-/-	-623.583025932312	-18440.608207404613	149	0.12189616252821671	0.7248322147651006	0.22279495990836198
YBL093C	-1	-/-	-623.8761278390884	-19706.271487534046	149	0.12175873731679819	0.7248322147651006	0.22308132875143186
YOR359W	-1	-/-	-624.359210729599	-20640.747866988182	149	0.12162162162162163	0.7248322147651006	0.22336769759450173
YLR199C	0	0/0	-624.478985235095	-32648.03179665655	596	0.12162162162162163	0.7248322147651006	0.22336769759450173
YLR393W	0	0/-	-624.510920226574	-29909.67169290036	596	0.12162162162162163	0.7248322147651006	0.22336769759450173
YPR171W	-1	-/-	-624.7059162855148	-20492.85450643301	149	0.12148481439820022	0.7248322147651006	0.2236540664375716
YDL104C	0	0/-	-624.7944317311049	-31888.060558942147	596	0.12148481439820022	0.7248322147651006	0.2236540664375716
YPL029W	-1	-/-	-624.8236587047577	-19636.131891965866	149	0.12134831460674157	0.7248322147651006	0.22394043528064148
YLR032W	-1	-/-	-624.8374821543694	-18417.962071716785	149	0.12121212121212122	0.7248322147651006	0.22422680412371135
YGR158C	-1	-/-	-624.9204188585281	-23161.865753233433	149	0.1210762331838565	0.7248322147651006	0.22451317296678122
YBR162W-A	0	0/-	-625.0706915259361	-34600.45894192904	596	0.1210762331838565	0.7248322147651006	0.22451317296678122
YGR173W	0	0/-	-625.1723931450397	-39831.07364513539	596	0.1210762331838565	0.7248322147651006	0.22451317296678122
YOR340C	-1	-/-	-625.21098279953	-24657.13384962082	149	0.12094064949608063	0.7248322147651006	0.2247995418098511
YMR171C	0	0/-	-625.2584569752216	-31571.148550987244	596	0.12094064949608063	0.7248322147651006	0.2247995418098511
YKL130C	-1	-/-	-625.2644542455673	-20364.753914952278	149	0.12080536912751678	0.7248322147651006	0.22508591065292097
YGR246C	-1	-/-	-625.3247985839844	-19270.927535176277	149	0.12067039106145251	0.7248322147651006	0.22537227949599084
YER139C	0	0/-	-625.3932267650962	-34155.708166264	596	0.12067039106145251	0.7248322147651006	0.22537227949599084
YDR073W	-1	-/-	-625.5132142901421	-19297.635099172592	149	0.12053571428571429	0.7248322147651006	0.2256586483390607
YIL095W	-1	-/-	-625.5869598388672	-17653.807492911816	149	0.12040133779264214	0.7248322147651006	0.2259450171821306
YIL131C	-1	-/+	-625.5998373925686	-21505.425060123205	149	0.12026726057906459	0.7248322147651006	0.22623138602520046
YGL249W	-1	-/-	-625.7190576791763	-18082.171922385693	149	0.12013348164627363	0.7248322147651006	0.22651775486827033
YDL105W	-1	-/-	-625.8553735017776	-17098.537372291088	149	0.12	0.7248322147651006	0.2268041237113402
YIR010W	-1	-/-	-625.8696964979172	-21227.758468687534	149	0.11986681465038845	0.7248322147651006	0.22709049255441008
YDR422C	-1	-/-	-625.882770717144	-18552.265764296055	149	0.1197339246119734	0.7248322147651006	0.22737686139747995
YDL077C	-1	-/-	-625.9313663244247	-19250.244263231754	149	0.11960132890365449	0.7248322147651006	0.22766323024054982
YKL186C	-1	-/-	-626.3556258678436	-21555.321050047874	149	0.11946902654867257	0.7248322147651006	0.2279495990836197
YLR166C	-1	-/-	-626.4642453789711	-18899.869728386402	149	0.11933701657458563	0.7248322147651006	0.22823596792668957
YGR033C	-1	-/-	-626.6195251643658	-18667.086153119802	149	0.11920529801324503	0.7248322147651006	0.22852233676975944
YER100W	-1	-/-	-626.7555555105209	-18540.736178576946	149	0.11907386990077178	0.7248322147651006	0.22880870561282932
YKL112W	-1	-/-	-626.8932567834854	-19470.836705446243	149	0.11894273127753303	0.7248322147651006	0.2290950744558992
YJL030W	-1	-/-	-626.9420698881149	-19279.302050232887	149	0.1188118811881188	0.7248322147651006	0.22938144329896906
YMR179W	-1	-/-	-626.9539753198624	-18837.668678611517	149	0.11868131868131868	0.7248322147651006	0.22966781214203894
YPL213W	1	+/+	-627.0360351800919	-20387.096968352795	148	0.11964873765093303	0.7315436241610739	0.22966781214203894
YHR111W	-1	-/-	-627.0753042697906	-20292.21507805586	149	0.11951754385964912	0.7315436241610739	0.2299541809851088
YBL089W	0	0/-	-627.0838806033134	-31756.396650224924	596	0.11951754385964912	0.7315436241610739	0.2299541809851088
YDR440W	-1	-/-	-627.1100687384605	-21030.955215990543	149	0.11938663745892661	0.7315436241610739	0.23024054982817868
YKL017C	-1	-/-	-627.1142377853394	-19107.313042879105	149	0.11925601750547046	0.7315436241610739	0.23052691867124858
YOL068C	-1	-/-	-627.2902174592018	-19829.621854424477	149	0.11912568306010929	0.7315436241610739	0.23081328751431845
YER122C	-1	-/-	-627.5406371355057	-20115.91268348694	149	0.11899563318777293	0.7315436241610739	0.23109965635738833
YOR104W	0	0/0	-627.6698405444622	-32339.020867032	596	0.11899563318777293	0.7315436241610739	0.23109965635738833
YPR105C	-1	-/-	-627.7477645874023	-20662.012328505516	149	0.11886586695747	0.7315436241610739	0.2313860252004582
YLR068W	-1	-/-	-627.9677529633045	-24140.35669735074	149	0.1187363834422658	0.7315436241610739	0.23167239404352807
YDL216C	-1	-/-	-628.877723813057	-18781.75821045041	149	0.11860718171926006	0.7315436241610739	0.23195876288659795
YPR068C	-1	-/-	-628.9107150435448	-19272.12826371193	149	0.11847826086956521	0.7315436241610739	0.23224513172966782
YKL057C	-1	-/-	-629.0428003072739	-20975.004194259644	149	0.11834961997828447	0.7315436241610739	0.2325315005727377
YBR098W	-1	-/-	-629.067644059658	-18402.594643950462	149	0.11822125813449023	0.7315436241610739	0.23281786941580757
YER032W	1	+/+	-629.2166410684586	-19621.23813033104	148	0.11917659804983749	0.738255033557047	0.23281786941580757
YIL085C	-1	-/-	-629.2999259233475	-21091.340870141983	149	0.11904761904761904	0.738255033557047	0.23310423825887744
YDR060W	-1	-/-	-629.4415201544762	-22343.959522008896	149	0.11891891891891893	0.738255033557047	0.2333906071019473
YDR414C	-1	-/-	-629.5003188848495	-20110.120845794678	149	0.11879049676025918	0.738255033557047	0.23367697594501718
YPL060W	-1	-/-	-629.5836426019669	-18576.30973136425	149	0.1186623516720604	0.738255033557047	0.23396334478808706
YKR028W	-1	-/-	-629.5839848518372	-21258.430225491524	149	0.11853448275862069	0.738255033557047	0.23424971363115693
YPR009W	-1	-/-	-629.6482030451298	-20395.0477245152	149	0.11840688912809473	0.738255033557047	0.2345360824742268
YML006C	-1	-/-	-629.8147215247154	-20555.399394869804	149	0.11827956989247312	0.738255033557047	0.23482245131729668
YEL032W	-1	-/-	-630.2135334014893	-20788.79003214836	149	0.11815252416756176	0.738255033557047	0.23510882016036655
YKR007W	-1	-/-	-630.5463935136795	-18792.4748840034	149	0.11802575107296137	0.738255033557047	0.23539518900343642
YLR067C	-1	-/-	-630.5879436731339	-18552.974528193474	149	0.11789924973204716	0.738255033557047	0.2356815578465063
YML109W	-1	-/-	-630.6577036082745	-19052.892833203077	149	0.11777301927194861	0.738255033557047	0.23596792668957617
YGL067W	-1	-/-	-630.7877328395844	-18918.995819568634	149	0.11764705882352941	0.738255033557047	0.23625429553264604
YMR231W	-1	-/-	-630.8225378990173	-18559.70730113983	149	0.11752136752136752	0.738255033557047	0.23654066437571591
YLR078C	-1	-/-	-630.9702342748642	-18663.63131853938	149	0.11739594450373532	0.738255033557047	0.2368270332187858
YLR107W	-1	-/-	-631.1332964897156	-19225.37864392996	149	0.11727078891257996	0.738255033557047	0.23711340206185566
YJL194W	-1	-/-	-631.1378515958786	-17888.492399811745	149	0.11714589989350373	0.738255033557047	0.23739977090492553
YGL130W	1	+/+	-631.2251152992249	-20035.706837952137	148	0.11808510638297873	0.7449664429530202	0.23739977090492553
YNL326C	-1	-/-	-631.2718107700348	-18465.841379225254	149	0.1179596174282678	0.7449664429530202	0.2376861397479954
YDR088C	1	+/+	-631.2732551693916	-19767.766547977924	148	0.11889596602972399	0.7516778523489933	0.2376861397479954
YHR084W	-1	-/-	-631.365861594677	-20761.799532353878	149	0.11876988335100742	0.7516778523489933	0.23797250859106528
YFL060C	-1	-/-	-631.4525204896927	-16940.10888671875	149	0.11864406779661017	0.7516778523489933	0.23825887743413515
YDL170W	-1	-/-	-631.4669945240021	-19157.305476129055	149	0.11851851851851852	0.7516778523489933	0.23854524627720505
YNL075W	-1	-/-	-631.6512752175331	-24692.60663765669	149	0.11839323467230443	0.7516778523489933	0.23883161512027493
YDR195W	1	+/+	-631.6741533279419	-20646.960976839066	148	0.11932418162618796	0.7583892617449665	0.23883161512027493
YGL106W	-1	-/-	-631.6772216558456	-19806.979652881622	149	0.11919831223628692	0.7583892617449665	0.2391179839633448
YKL078W	0	0/-	-631.7063636202365	-39625.86339324899	596	0.11919831223628692	0.7583892617449665	0.2391179839633448
YDR192C	-1	-/-	-631.7827475070953	-18150.41416168213	149	0.11907270811380401	0.7583892617449665	0.23940435280641467
YJR060W	-1	-/-	-631.843729019165	-19444.11076581478	149	0.11894736842105263	0.7583892617449665	0.23969072164948454
YCR081W	-1	-/-	-631.8572562932968	-18718.43207681179	149	0.11882229232386961	0.7583892617449665	0.23997709049255442
YLR272C	-1	-/-	-631.8751021623611	-20353.241760730743	149	0.11869747899159663	0.7583892617449665	0.2402634593356243
YGL066W	-1	-/-	-632.0168749094009	-18721.930770516396	149	0.11857292759706191	0.7583892617449665	0.24054982817869416
YBR094W	0	0/0	-632.2824131548405	-32284.668585389853	596	0.11857292759706191	0.7583892617449665	0.24054982817869416
YPL180W	-1	-/-	-632.330780506134	-19369.090538799763	149	0.11844863731656184	0.7583892617449665	0.24083619702176404
YGR116W	-1	-/+	-632.3877519369125	-19664.155316352844	149	0.11832460732984293	0.7583892617449665	0.2411225658648339
YJL071W	-1	-/0	-632.5348523259163	-18523.87244836986	149	0.11820083682008369	0.7583892617449665	0.24140893470790378
YPR175W	-1	-/-	-632.5572077035904	-20306.2025898695	149	0.1180773249738767	0.7583892617449665	0.24169530355097366
YOL021C	-1	-/+	-632.6615145206451	-22456.9638556242	149	0.11795407098121086	0.7583892617449665	0.24198167239404353
YGR230W	-1	-/-	-632.9418465644121	-19996.222729340196	149	0.11783107403545359	0.7583892617449665	0.2422680412371134
YOR089C	-1	-/-	-632.9438807964325	-18489.18190166354	149	0.11770833333333333	0.7583892617449665	0.24255441008018327
YIL104C	0	0/0	-632.9634959250689	-38844.40437556058	596	0.11770833333333333	0.7583892617449665	0.24255441008018327
YOL028C	-1	-/-	-633.0538835525513	-19117.369485497475	149	0.11758584807492195	0.7583892617449665	0.24284077892325315
YBR173C	-1	-/-	-633.0748947262764	-21566.830281853676	149	0.11746361746361747	0.7583892617449665	0.24312714776632302
YLR238W	-1	-/-	-633.1161062717438	-19742.00282074511	149	0.11734164070612668	0.7583892617449665	0.2434135166093929
YOR112W	-1	-/-	-633.2070747837424	-19233.738722108305	149	0.11721991701244813	0.7583892617449665	0.24369988545246277
YKR068C	-1	-/-	-633.3187283277512	-19604.19197306037	149	0.11709844559585492	0.7583892617449665	0.24398625429553264
YJL047C	-1	-/-	-633.369084239006	-20758.181874334812	149	0.11697722567287784	0.7583892617449665	0.2442726231386025
YJR024C	0	0/0	-633.7780140787363	-32987.693134725094	596	0.11697722567287784	0.7583892617449665	0.2442726231386025
YMR266W	-1	-/-	-633.8323156833649	-19618.593456983566	149	0.11685625646328852	0.7583892617449665	0.24455899198167239
YKL045W	-1	-/-	-633.8393451273441	-20028.14698204398	149	0.11673553719008264	0.7583892617449665	0.24484536082474226
YOR337W	0	0/-	-634.064671754837	-33447.3697041776	596	0.11673553719008264	0.7583892617449665	0.24484536082474226
YPL082C	-1	-/-	-634.0675193071365	-20598.292651236057	149	0.11661506707946337	0.7583892617449665	0.24513172966781213
YBR022W	-1	-/-	-634.1307476758957	-18498.779811412096	149	0.11649484536082474	0.7583892617449665	0.245418098510882
YLR003C	-1	-/0	-634.150445625186	-25075.861034974456	149	0.11637487126673532	0.7583892617449665	0.24570446735395188
YOL139C	-1	-/-	-634.2531646490097	-22651.577348709106	149	0.11625514403292181	0.7583892617449665	0.24599083619702175
YML060W	-1	-/-	-634.3751252144575	-21891.861044302583	149	0.11613566289825282	0.7583892617449665	0.24627720504009165
YDR101C	-1	-/-	-634.5566506385803	-24335.254306018353	149	0.11601642710472279	0.7583892617449665	0.24656357388316152
YJL129C	-1	-/-	-634.5901520252228	-19570.35350191593	149	0.1158974358974359	0.7583892617449665	0.2468499427262314
YCL061C	-1	-/-	-634.6158615350723	-18450.679160773754	149	0.11577868852459017	0.7583892617449665	0.24713631156930127
YPR062W	0	0/-	-634.7729147821665	-34478.54216736555	596	0.11577868852459017	0.7583892617449665	0.24713631156930127
YHR006W	-1	-/-	-634.8073220252991	-19436.596510529518	149	0.11566018423746162	0.7583892617449665	0.24742268041237114
YOR147W	-1	-/-	-634.8517979383469	-19636.002524793148	149	0.11554192229038855	0.7583892617449665	0.24770904925544102
YKL098W	0	0/0	-634.8539760261774	-31919.937027573586	596	0.11554192229038855	0.7583892617449665	0.24770904925544102
YIL149C	-1	-/-	-634.9258764386177	-20867.06697243452	149	0.11542390194075587	0.7583892617449665	0.2479954180985109
YPL232W	-1	-/-	-634.9318842887878	-19766.19719183445	149	0.11530612244897959	0.7583892617449665	0.24828178694158076
YOL042W	-1	-/-	-635.058030962944	-19164.089126467705	149	0.11518858307849134	0.7583892617449665	0.24856815578465064
YBL074C	1	+/+	-635.0959889888763	-17707.452131152153	148	0.11608961303462322	0.7651006711409396	0.24856815578465064
YDR017C	-1	-/-	-635.2778948545456	-20677.394022405148	149	0.11597151576805696	0.7651006711409396	0.2488545246277205
YNL196C	0	0/-	-635.2950060218573	-30559.265265628695	596	0.11597151576805696	0.7651006711409396	0.2488545246277205
YDL112W	-1	-/-	-635.4103734493256	-22672.830542087555	149	0.11585365853658537	0.7651006711409396	0.24914089347079038
YER005W	-1	-/-	-635.6079647541046	-19383.1278501153	149	0.11573604060913706	0.7651006711409396	0.24942726231386025
YJL085W	-1	-/-	-635.7859756946564	-19494.328910768032	149	0.11561866125760649	0.7651006711409396	0.24971363115693013
YOL109W	-1	-/-	-635.9137333631516	-19004.10322344303	149	0.11550151975683891	0.7651006711409396	0.25
YMR019W	0	0/-	-635.9514185339212	-32846.640158079565	596	0.11550151975683891	0.7651006711409396	0.25
YAL029C	-1	-/-	-636.0812917947769	-20082.531973600388	149	0.11538461538461539	0.7651006711409396	0.2502863688430699
YER038C	-1	-/-	-636.23916888237	-19145.6561473608	149	0.11526794742163801	0.7651006711409396	0.25057273768613975
YJR072C	0	0/-	-636.2980368435383	-35535.84289903939	596	0.11526794742163801	0.7651006711409396	0.25057273768613975
YIL090W	0	0/-	-636.3468194715679	-35231.09409214184	596	0.11526794742163801	0.7651006711409396	0.25057273768613975
YGL175C	-1	-/-	-636.6580358147621	-18086.181776612997	149	0.11515151515151516	0.7651006711409396	0.2508591065292096
YBR282W	0	0/-	-636.9081749990582	-32096.432932708412	596	0.11515151515151516	0.7651006711409396	0.2508591065292096
YNL123W	-1	-/-	-636.921727180481	-22908.689532995224	149	0.11503531786074672	0.7651006711409396	0.2511454753722795
YPR111W	-1	-/-	-637.3771244287491	-19690.433821618557	149	0.11491935483870967	0.7651006711409396	0.25143184421534936
YFR029W	-1	-/-	-637.6945346593857	-19401.61517369747	149	0.1148036253776435	0.7651006711409396	0.25171821305841924
YNR057C	-1	-/-	-637.7210731506348	-19840.509695917368	149	0.11468812877263582	0.7651006711409396	0.2520045819014891
YIL139C	-1	-/-	-637.728771738708	-19867.537540189922	149	0.11457286432160804	0.7651006711409396	0.252290950744559
YOR172W	-1	-/-	-637.7295961380005	-18651.250176668167	149	0.1144578313253012	0.7651006711409396	0.25257731958762886
YDR295C	-1	-/-	-637.8070686161518	-18505.44703322649	149	0.11434302908726178	0.7651006711409396	0.25286368843069873
YAL015C	-1	-/-	-637.955749630928	-18616.26004487276	149	0.11422845691382766	0.7651006711409396	0.2531500572737686
YGL073W	-1	-/-	-638.0178581178188	-21460.13161227107	149	0.11411411411411411	0.7651006711409396	0.2534364261168385
YGR090W	-1	-/-	-638.1834999322891	-22629.73263591528	149	0.114	0.7651006711409396	0.25372279495990835
YEL035C	0	0/0	-638.4040297567844	-30320.735326111317	596	0.114	0.7651006711409396	0.25372279495990835
YML055W	-1	-/-	-638.4770855903625	-18830.26457002759	149	0.11388611388611389	0.7651006711409396	0.2540091638029782
YDR151C	-1	-/-	-638.5185037255287	-18601.12516504526	149	0.11377245508982035	0.7651006711409396	0.2542955326460481
YGL241W	-1	-/-	-638.6198699474335	-17567.672600328922	149	0.11365902293120637	0.7651006711409396	0.25458190148911797
YML034W	-1	-/-	-638.7098904848099	-19022.151061177254	149	0.11354581673306773	0.7651006711409396	0.25486827033218784
YBL067C	0	0/-	-638.8198007773608	-33658.089932633564	596	0.11354581673306773	0.7651006711409396	0.25486827033218784
YJL112W	-1	-/-	-638.8715927004814	-18935.73827779293	149	0.11343283582089553	0.7651006711409396	0.2551546391752577
YLR315W	0	0/-	-638.904010027647	-29123.429426260293	596	0.11343283582089553	0.7651006711409396	0.2551546391752577
YOR353C	-1	-/-	-638.9292931556702	-19800.563507437706	149	0.11332007952286283	0.7651006711409396	0.2554410080183276
YJR035W	-1	-/-	-639.136088103056	-20665.341229468584	149	0.11320754716981132	0.7651006711409396	0.25572737686139746
YBR074W	0	0/0	-639.2680751681328	-33373.961141727865	596	0.11320754716981132	0.7651006711409396	0.25572737686139746
YER040W	-1	-/-	-639.3629537820816	-19237.113606527448	149	0.1130952380952381	0.7651006711409396	0.25601374570446733
YER104W	-1	-/-	-639.3713045120239	-19275.923169255257	149	0.11298315163528246	0.7651006711409396	0.2563001145475372
YBR073W	-1	-/-	-639.3912976831198	-21263.310628458858	149	0.11287128712871287	0.7651006711409396	0.2565864833906071
YDR423C	-1	-/-	-639.4213849306107	-19285.3297650218	149	0.11275964391691394	0.7651006711409396	0.25687285223367695
YDR410C	0	0/-	-639.4414012432098	-33213.769440859556	596	0.11275964391691394	0.7651006711409396	0.25687285223367695
YML104C	-1	-/-	-639.5685818195343	-18899.149463176727	149	0.11264822134387352	0.7651006711409396	0.2571592210767468
YLL048C	0	0/-	-639.5917247235775	-32584.305535104126	596	0.11264822134387352	0.7651006711409396	0.2571592210767468
YGL093W	-1	-/-	-639.7863212823868	-20457.74460107088	149	0.1125370187561698	0.7651006711409396	0.2574455899198167
YKL205W	-1	-/-	-639.8652948141098	-22915.816080510616	149	0.11242603550295859	0.7651006711409396	0.25773195876288657
YNL204C	0	0/-	-640.1258637011051	-32960.740025859326	596	0.11242603550295859	0.7651006711409396	0.25773195876288657
YOR174W	-1	-/-	-640.2897652387619	-20648.73461008072	149	0.1123152709359606	0.7651006711409396	0.2580183276059565
YHR034C	-1	-/+	-640.3215982913971	-20019.9831520319	149	0.11220472440944881	0.7651006711409396	0.25830469644902637
YAR014C	-1	-/-	-640.5594597458839	-20346.127169430256	149	0.11209439528023599	0.7651006711409396	0.25859106529209624
YOL034W	-1	-/-	-640.7265092134476	-19196.33859193325	149	0.11198428290766209	0.7651006711409396	0.2588774341351661
YML064C	-1	-/-	-640.7391004562378	-20320.231024816632	149	0.11187438665358194	0.7651006711409396	0.259163802978236
YLL021W	-1	-/-	-640.7817274332047	-21754.103026255965	149	0.11176470588235295	0.7651006711409396	0.25945017182130586
YLR362W	-1	-/-	-640.8176824450493	-20824.391681343317	149	0.11165523996082272	0.7651006711409396	0.25973654066437574
YIL143C	-1	-/-	-640.9273415803909	-20153.774165332317	149	0.11154598825831702	0.7651006711409396	0.2600229095074456
YLR424W	1	+/+	-640.9370766878128	-19724.926707148552	148	0.11241446725317693	0.7718120805369127	0.2600229095074456
YBR171W	-1	-/-	-640.9801874756813	-21468.362881958485	149	0.1123046875	0.7718120805369127	0.2603092783505155
YGL029W	-1	-/-	-641.0923739671707	-22970.847501277924	149	0.11219512195121951	0.7718120805369127	0.26059564719358536
YHR114W	-1	-/-	-641.186163187027	-19687.204063534737	149	0.11208576998050682	0.7718120805369127	0.26088201603665523
YNL151C	-1	-/-	-641.4174851477146	-25478.71024635434	149	0.11197663096397274	0.7718120805369127	0.2611683848797251
YDR174W	-1	-/-	-641.4181584119797	-19948.29961001873	149	0.11186770428015565	0.7718120805369127	0.261454753722795
YHR144C	0	0/-	-641.6798822265118	-37402.18907372467	596	0.11186770428015565	0.7718120805369127	0.261454753722795
YER172C	1	+/+	-641.7570959329605	-19646.251717448235	148	0.11273080660835763	0.7785234899328859	0.261454753722795
YAL059W	-1	-/-	-641.8679107427597	-26604.829838633537	149	0.11262135922330097	0.7785234899328859	0.26174112256586485
YDR334W	-1	-/-	-641.9669332057238	-19031.878165379167	149	0.11251212415130941	0.7785234899328859	0.2620274914089347
YOR115C	-1	-/-	-641.9782151579857	-20181.98636853695	149	0.1124031007751938	0.7785234899328859	0.2623138602520046
YGR170W	-1	-/-	-641.9915145039558	-19176.553311288357	149	0.1122942884801549	0.7785234899328859	0.26260022909507447
YLR176C	-1	-/-	-642.1648102998734	-18002.098099410534	149	0.11218568665377177	0.7785234899328859	0.26288659793814434
YNL119W	-1	-/-	-642.1686355397105	-25126.132796280086	149	0.11207729468599034	0.7785234899328859	0.2631729667812142
YPR187W	-1	-/-	-642.257755368948	-24411.624367922544	149	0.11196911196911197	0.7785234899328859	0.2634593356242841
YCL014W	-1	-/-	-642.4084343910217	-18758.162029147148	149	0.11186113789778207	0.7785234899328859	0.26374570446735396
YMR164C	-1	-/-	-642.435968875885	-18967.636910676956	149	0.11175337186897881	0.7785234899328859	0.26403207331042383
YHR178W	-1	-/-	-642.6114979982376	-18763.51867890358	149	0.11164581328200192	0.7785234899328859	0.2643184421534937
YLR210W	-1	-/-	-642.6575170755386	-20353.685568362474	149	0.11153846153846154	0.7785234899328859	0.2646048109965636
YMR277W	-1	-/-	-642.7041063308716	-22407.040182590485	149	0.11143131604226705	0.7785234899328859	0.26489117983963345
YOR259C	-1	-/-	-642.7235292196274	-20267.53140771389	149	0.11132437619961612	0.7785234899328859	0.2651775486827033
YMR162C	-1	-/-	-642.784184217453	-18641.268545985222	149	0.1112176414189837	0.7785234899328859	0.2654639175257732
YGL252C	-1	-/-	-642.8588492870331	-19827.916073441505	149	0.1111111111111111	0.7785234899328859	0.26575028636884307
YOR339C	0	0/-	-642.9445819854736	-32826.07157677226	596	0.1111111111111111	0.7785234899328859	0.26575028636884307
YDR111C	0	0/0	-643.0429861992598	-34367.201200845186	596	0.1111111111111111	0.7785234899328859	0.26575028636884307
YML127W	-1	-/-	-643.1153701543808	-18461.013300538063	149	0.11100478468899522	0.7785234899328859	0.26603665521191294
YGL131C	0	0/-	-643.1202544718981	-31875.568537019193	596	0.11100478468899522	0.7785234899328859	0.26603665521191294
YPL241C	-1	-/-	-643.1743944883347	-20673.69001829624	149	0.11089866156787763	0.7785234899328859	0.2663230240549828
YBR267W	-1	-/-	-643.2127163112164	-24304.966235399246	149	0.11079274116523401	0.7785234899328859	0.2666093928980527
YDR071C	-1	-/-	-643.2745376229286	-19876.39735251665	149	0.11068702290076336	0.7785234899328859	0.26689576174112256
YHR169W	-1	-/-	-643.3586240559816	-23484.673741713166	149	0.11058150619637751	0.7785234899328859	0.26718213058419243
YNL161W	-1	-/-	-643.4206779003143	-20251.510936021805	149	0.11047619047619048	0.7785234899328859	0.2674684994272623
YHR085W	-1	-/-	-643.5252082273364	-24524.31793152541	149	0.11037107516650808	0.7785234899328859	0.2677548682703322
YML032C	-1	-/-	-643.5461326241493	-21257.3129504323	149	0.11026615969581749	0.7785234899328859	0.26804123711340205
YIL134W	0	0/-	-643.6808613538742	-30505.941691100597	596	0.11026615969581749	0.7785234899328859	0.26804123711340205
YDR378C	1	+/+	-643.8021310567856	-19382.896337926388	148	0.1111111111111111	0.785234899328859	0.26804123711340205
YKR035W-A	-1	-/-	-644.0058791637421	-19342.935665369034	149	0.1110056925996205	0.785234899328859	0.2683276059564719
YDR448W	-1	-/-	-644.0975966453552	-18494.830802202225	149	0.11090047393364928	0.785234899328859	0.2686139747995418
YBR290W	-1	-/-	-644.1318818330765	-20267.40774142742	149	0.11079545454545454	0.785234899328859	0.26890034364261167
YCL011C	-1	-/-	-644.1930706501007	-19363.52844208479	149	0.11069063386944182	0.785234899328859	0.26918671248568155
YMR274C	0	0/-	-644.3492819070816	-33379.507814567536	596	0.11069063386944182	0.785234899328859	0.26918671248568155
YLR074C	-1	-/-	-644.6227847188711	-24240.47407744825	149	0.11058601134215501	0.785234899328859	0.2694730813287514
YKR105C	0	0/-	-644.8091181218624	-30581.43777771294	596	0.11058601134215501	0.785234899328859	0.2694730813287514
YPL227C	-1	-/-	-644.856685757637	-21088.26170641184	149	0.11048158640226628	0.785234899328859	0.2697594501718213
YOL005C	-1	-/-	-644.8617938756943	-20165.519474744797	149	0.11037735849056604	0.785234899328859	0.27004581901489116
YDR450W	-1	-/-	-644.9129475355148	-21187.471028208733	149	0.11027332704995288	0.785234899328859	0.27033218785796104
YKR050W	-1	-/-	-645.0013540387154	-19173.6773340106	149	0.11016949152542373	0.785234899328859	0.2706185567010309
YFR036W	-1	-/-	-645.0541038513184	-19083.67962038517	149	0.11006585136406397	0.785234899328859	0.2709049255441008
YOL041C	0	0/-	-645.0694971648045	-40073.09009336913	596	0.11006585136406397	0.785234899328859	0.2709049255441008
YLR410W	-1	-/0	-645.1954691410065	-18696.43119585514	149	0.1099624060150376	0.785234899328859	0.27119129438717066
YKL059C	1	+/+	-645.2306043505669	-19513.692768428475	148	0.1107981220657277	0.7919463087248322	0.27119129438717066
YLR328W	-1	-/-	-645.2323375940323	-20334.921334147453	149	0.11069418386491557	0.7919463087248322	0.27147766323024053
YDR052C	-1	-/-	-645.2434242963791	-20883.574729919434	149	0.1105904404873477	0.7919463087248322	0.2717640320733104
YKL068W	-1	-/-	-645.3072233200073	-22020.00849443674	149	0.1104868913857678	0.7919463087248322	0.2720504009163803
YLR223C	-1	-/-	-645.3389352560043	-21027.49841272831	149	0.11038353601496725	0.7919463087248322	0.27233676975945015
YHR070W	-1	-/-	-645.4120798110962	-21693.534313440323	149	0.1102803738317757	0.7919463087248322	0.27262313860252
YOR275C	-1	-/-	-645.4422388076782	-20395.23585128784	149	0.11017740429505135	0.7919463087248322	0.2729095074455899
YOR118W	0	0/0	-645.4529812037945	-32659.625672202557	596	0.11017740429505135	0.7919463087248322	0.2729095074455899
YOR371C	-1	-/-	-645.5600988864899	-18671.003714442253	149	0.11007462686567164	0.7919463087248322	0.27319587628865977
YNL008C	-1	-/-	-645.6498914361	-21164.240556292236	149	0.10997204100652376	0.7919463087248322	0.2734822451317297
YKR026C	-1	-/-	-645.6662666201591	-23559.584865301847	149	0.10986964618249534	0.7919463087248322	0.27376861397479957
YPR016C	-1	-/-	-645.8556988239288	-21556.99085277319	149	0.10976744186046512	0.7919463087248322	0.27405498281786944
YNL288W	-1	-/-	-645.8578339479864	-20687.725545611233	149	0.10966542750929369	0.7919463087248322	0.2743413516609393
YMR044W	-1	-/-	-645.8664001822472	-18883.33595353365	149	0.1095636025998143	0.7919463087248322	0.2746277205040092
YPR112C	-1	-/-	-645.9923513531685	-25242.32639735937	149	0.10946196660482375	0.7919463087248322	0.27491408934707906
YGL016W	-1	-/0	-646.0831351280212	-20873.65717625618	149	0.10936051899907322	0.7919463087248322	0.27520045819014893
YGL127C	-1	-/-	-646.1074053645134	-19356.437210083008	149	0.10925925925925926	0.7919463087248322	0.2754868270332188
YLR262C-A	0	0/-	-646.1330361366272	-32809.95745025575	596	0.10925925925925926	0.7919463087248322	0.2754868270332188
YPR032W	-1	-/-	-646.1929731369019	-19538.725997388363	149	0.1091581868640148	0.7919463087248322	0.2757731958762887
YPR182W	1	+/+	-646.2842234373093	-18835.634180665016	148	0.1099815157116451	0.7986577181208053	0.2757731958762887
YMR123W	0	0/0	-646.289022013545	-38527.47565972805	596	0.1099815157116451	0.7986577181208053	0.2757731958762887
YGL054C	-1	-/-	-646.4231783151627	-20242.683372080326	149	0.10987996306555864	0.7986577181208053	0.27605956471935855
YOR191W	-1	-/-	-647.0648616552353	-18538.751449406147	149	0.10977859778597786	0.7986577181208053	0.2763459335624284
YOL146W	-1	-/-	-647.2021788954735	-21204.05536478758	149	0.10967741935483871	0.7986577181208053	0.2766323024054983
YHR061C	-1	-/-	-647.2037873864174	-20484.270957529545	149	0.10957642725598526	0.7986577181208053	0.27691867124856817
YLL036C	1	+/+	-647.2369118928909	-20894.603930711746	148	0.11039558417663294	0.8053691275167785	0.27691867124856817
YBR087W	-1	-/-	-647.3153232336044	-21231.30086672306	149	0.11029411764705882	0.8053691275167785	0.27720504009163804
YLR264W	-1	-/-	-647.4336183071136	-23298.691257596016	149	0.11019283746556474	0.8053691275167785	0.2774914089347079
YBR017C	-1	-/-	-647.441652059555	-20875.30234107375	149	0.11009174311926606	0.8053691275167785	0.2777777777777778
YAL010C	-1	-/-	-647.4664876461029	-19652.406225562096	149	0.10999083409715857	0.8053691275167785	0.27806414662084766
YHR184W	0	0/-	-647.5894638299942	-33236.08419236541	596	0.10999083409715857	0.8053691275167785	0.27806414662084766
YDL007W	-1	-/-	-647.6709461808205	-20326.111576378345	149	0.10989010989010989	0.8053691275167785	0.27835051546391754
YML102W	-1	-/-	-647.6782711744308	-21047.21494692564	149	0.10978956999085086	0.8053691275167785	0.2786368843069874
YMR161W	-1	-/-	-647.7734591960907	-19568.5032325387	149	0.10968921389396709	0.8053691275167785	0.2789232531500573
YOL017W	-1	-/-	-647.8388855457306	-19005.803260684013	149	0.1095890410958904	0.8053691275167785	0.27920962199312716
YJR069C	-1	-/-	-648.0494294762611	-23260.848702713847	149	0.10948905109489052	0.8053691275167785	0.27949599083619703
YPR118W	0	0/0	-648.1079420745373	-35039.045891441405	596	0.10948905109489052	0.8053691275167785	0.27949599083619703
YER028C	-1	-/-	-648.3236815929413	-18529.51187185198	149	0.10938924339106655	0.8053691275167785	0.2797823596792669
YDR130C	-1	-/-	-648.6009982228279	-18926.765098631382	149	0.1092896174863388	0.8053691275167785	0.2800687285223368
YOR051C	0	0/-	-648.7991631031036	-36900.14196822792	596	0.1092896174863388	0.8053691275167785	0.2800687285223368
YDL047W	-1	-/-	-648.9145088195801	-20661.706727027893	149	0.1091901728844404	0.8053691275167785	0.28035509736540665
YMR048W	-1	-/-	-648.9760783910751	-19636.529392421246	149	0.10909090909090909	0.8053691275167785	0.2806414662084765
YPL192C	-1	-/-	-649.1612290143967	-19484.93428683281	149	0.10899182561307902	0.8053691275167785	0.2809278350515464
YOR140W	-1	-/-	-649.3341244459152	-19700.383259773254	149	0.1088929219600726	0.8053691275167785	0.28121420389461627
YHR005C	-1	-/-	-649.3738157749176	-19965.514199614525	149	0.10879419764279238	0.8053691275167785	0.28150057273768614
YEL062W	-1	-/-	-649.4190175533295	-20282.90168440342	149	0.10869565217391304	0.8053691275167785	0.281786941580756
YLR024C	0	0/-	-649.4259359538555	-30728.39570594579	596	0.10869565217391304	0.8053691275167785	0.281786941580756
YLR222C	-1	-/-	-649.5416045188904	-24001.37612068653	149	0.1085972850678733	0.8053691275167785	0.2820733104238259
YDR429C	-1	-/-	-649.5890988111496	-22803.643231511116	149	0.10849909584086799	0.8053691275167785	0.28235967926689576
YOL018C	0	0/-	-649.8846319913864	-32628.758153237402	596	0.10849909584086799	0.8053691275167785	0.28235967926689576
YHR127W	0	0/-	-650.3208300620317	-34603.069744721055	596	0.10849909584086799	0.8053691275167785	0.28235967926689576
YDR201W	-1	-/-	-650.380134999752	-20937.357719920576	149	0.10840108401084012	0.8053691275167785	0.28264604810996563
YKL174C	0	0/-	-650.383644208312	-32229.894501874223	596	0.10840108401084012	0.8053691275167785	0.28264604810996563
YLR247C	0	0/-	-650.4222066923976	-33273.95327063836	596	0.10840108401084012	0.8053691275167785	0.28264604810996563
YMR224C	-1	-/-	-650.4695138931274	-19007.070917487144	149	0.10830324909747292	0.8053691275167785	0.2829324169530355
YGL083W	0	0/-	-650.6269307881594	-33838.83887821436	596	0.10830324909747292	0.8053691275167785	0.2829324169530355
YOR023C	-1	-/-	-650.6276876926422	-19637.076979875565	149	0.10820559062218214	0.8053691275167785	0.2832187857961054
YGL221C	0	0/0	-650.8856105208397	-34707.71792049892	596	0.10820559062218214	0.8053691275167785	0.2832187857961054
YGL075C	-1	-/-	-651.2050263881683	-18889.68502521515	149	0.10810810810810811	0.8053691275167785	0.28350515463917525
YPR135W	-1	-/-	-651.2114129066467	-19581.927451491356	149	0.10801080108010801	0.8053691275167785	0.2837915234822451
YDR083W	-1	-/-	-651.3115897774696	-25883.101792037487	149	0.1079136690647482	0.8053691275167785	0.284077892325315
YLR051C	-1	-/-	-651.353172659874	-23722.47560250759	149	0.1078167115902965	0.8053691275167785	0.28436426116838487
YOR160W	-1	-/-	-651.3576095104218	-20186.560891747475	149	0.10771992818671454	0.8053691275167785	0.28465063001145474
YBR015C	-1	-/-	-651.4356182813644	-20305.678108215332	149	0.10762331838565023	0.8053691275167785	0.2849369988545246
YOL145C	-1	-/+	-651.511770606041	-19835.135100245476	149	0.10752688172043011	0.8053691275167785	0.2852233676975945
YGR186W	-1	-/-	-651.6121505498886	-18630.60941529274	149	0.10743061772605192	0.8053691275167785	0.28550973654066436
YGL111W	-1	-/-	-651.7149622961879	-24900.575057916343	149	0.1073345259391771	0.8053691275167785	0.28579610538373423
YBL023C	-1	-/-	-651.7670215368271	-21364.245943129063	149	0.10723860589812333	0.8053691275167785	0.2860824742268041
YMR214W	-1	-/-	-651.9239416122437	-20436.23344987631	149	0.10714285714285714	0.8053691275167785	0.286368843069874
YLR453C	-1	-/-	-651.9268242120743	-17537.432314693928	149	0.10704727921498662	0.8053691275167785	0.28665521191294385
YKR090W	-1	-/-	-651.9303497076035	-18654.738438010216	149	0.10695187165775401	0.8053691275167785	0.2869415807560137
YPR125W	-1	-/-	-651.9749151468277	-21667.635155677795	149	0.10685663401602849	0.8053691275167785	0.2872279495990836
YAL009W	-1	-/-	-652.0455095767975	-18769.617824554443	149	0.10676156583629894	0.8053691275167785	0.28751431844215347
YPL253C	-1	-/-	-652.1170402765274	-20409.24659180641	149	0.10666666666666667	0.8053691275167785	0.28780068728522334
YAL026C	-1	-/-	-652.2074612379074	-18967.728277921677	149	0.10657193605683836	0.8053691275167785	0.2880870561282932
YLR207W	-1	-/-	-652.4093742370605	-19261.995337486267	149	0.1064773735581189	0.8053691275167785	0.2883734249713631
YMR201C	-1	-/-	-652.4543262720108	-21210.707967042923	149	0.10638297872340426	0.8053691275167785	0.28865979381443296
YGR096W	0	0/-	-652.476217282936	-31339.940672956407	596	0.10638297872340426	0.8053691275167785	0.28865979381443296
YNL253W	-1	-/-	-653.2111595869064	-19471.59774661064	149	0.10628875110717449	0.8053691275167785	0.28894616265750284
YML077W	-1	-/-	-653.2308879494667	-22143.400201916695	149	0.10619469026548672	0.8053691275167785	0.28923253150057276
YFL036W	-1	-/-	-653.2756729125977	-20232.544661924243	149	0.10610079575596817	0.8053691275167785	0.28951890034364264
YIL145C	0	0/-	-653.4794071912766	-35243.89748839289	596	0.10610079575596817	0.8053691275167785	0.28951890034364264
YLR376C	-1	-/-	-653.4880548715591	-19191.147079646587	149	0.10600706713780919	0.8053691275167785	0.2898052691867125
YOR290C	-1	-/-	-653.5174388885498	-18590.118933439255	149	0.1059135039717564	0.8053691275167785	0.2900916380297824
YPL268W	-1	-/-	-653.5379819869995	-19320.350853204727	149	0.10582010582010581	0.8053691275167785	0.29037800687285226
YGR258C	-1	-/-	-653.568116247654	-19759.79682058096	149	0.10572687224669604	0.8053691275167785	0.29066437571592213
YEL016C	-1	-/-	-653.6598092317581	-18534.384493291378	149	0.1056338028169014	0.8053691275167785	0.290950744558992
YPL195W	-1	-/-	-653.7650545835495	-17501.836285352707	149	0.10554089709762533	0.8053691275167785	0.2912371134020619
YBL035C	-1	-/-	-653.8423277139664	-22130.63236862421	149	0.1054481546572935	0.8053691275167785	0.29152348224513175
YBR216C	-1	-/-	-653.9583379626274	-19658.337047055364	149	0.10535557506584724	0.8053691275167785	0.2918098510882016
YOR079C	-1	-/-	-654.0195868015289	-19999.360037207603	149	0.10526315789473684	0.8053691275167785	0.2920962199312715
YNL062C	-1	-/-	-654.1898141503334	-24327.411298453808	149	0.10517090271691498	0.8053691275167785	0.29238258877434137
YKL143W	-1	-/-	-654.3583345413208	-23487.149750590324	149	0.10507880910683012	0.8053691275167785	0.29266895761741124
YLR139C	-1	-/-	-654.4857438802719	-18608.927105665207	149	0.10498687664041995	0.8053691275167785	0.2929553264604811
YNL077W	0	0/-	-654.4991581588984	-32673.10739361681	596	0.10498687664041995	0.8053691275167785	0.2929553264604811
YIR012W	-1	-/-	-654.6271548271179	-23505.27495276928	149	0.1048951048951049	0.8053691275167785	0.293241695303551
YIL118W	-1	-/-	-654.6598370075226	-23499.90748937428	149	0.10480349344978165	0.8053691275167785	0.29352806414662086
YCL067C	-1	-/-	-654.7735248804092	-19428.295668125153	149	0.10471204188481675	0.8053691275167785	0.29381443298969073
YKL010C	0	0/-	-654.9072795808315	-31845.867233533412	596	0.10471204188481675	0.8053691275167785	0.29381443298969073
YOR233W	-1	-/-	-654.9594557285309	-22659.04764509201	149	0.1046207497820401	0.8053691275167785	0.2941008018327606
YDL231C	-1	-/-	-654.9805549383163	-19829.858175888658	149	0.10452961672473868	0.8053691275167785	0.2943871706758305
YJL098W	-1	-/-	-655.1021879315376	-24298.911371290684	149	0.10443864229765012	0.8053691275167785	0.29467353951890035
YJL076W	-1	-/-	-655.1313133239746	-21699.606726944447	149	0.10434782608695652	0.8053691275167785	0.2949599083619702
YBL097W	-1	-/-	-655.1344319581985	-18935.339024424553	149	0.10425716768027801	0.8053691275167785	0.2952462772050401
YOL116W	-1	-/-	-655.1648458838463	-20637.537558972836	149	0.10416666666666667	0.8053691275167785	0.29553264604810997
YOR116C	-1	-/-	-655.241937160492	-21543.935317873955	149	0.10407632263660017	0.8053691275167785	0.29581901489117984
YOR330C	-1	-/-	-655.319099187851	-18546.87704822421	149	0.10398613518197573	0.8053691275167785	0.2961053837342497
YCR008W	-1	-/-	-655.659633398056	-19378.508575201035	149	0.1038961038961039	0.8053691275167785	0.2963917525773196
YEL065W	-1	-/-	-655.7010916471481	-20068.40296947956	149	0.10380622837370242	0.8053691275167785	0.29667812142038946
YBR107C	-1	-/-	-655.707845211029	-19068.97463040799	149	0.10371650821089023	0.8053691275167785	0.29696449026345934
YIR008C	-1	-/-	-655.8665342330933	-20715.895852148533	149	0.10362694300518134	0.8053691275167785	0.2972508591065292
YGR245C	-1	-/-	-655.9585664123297	-24708.5330902189	149	0.10353753235547886	0.8053691275167785	0.2975372279495991
YBR289W	-1	-/-	-656.0523502826691	-19708.195570230484	149	0.10344827586206896	0.8053691275167785	0.29782359679266895
YOR039W	-1	-/-	-656.0937151908875	-19364.677484810352	149	0.10335917312661498	0.8053691275167785	0.2981099656357388
YGR206W	-1	-/-	-656.101322054863	-20445.417597442865	149	0.10327022375215146	0.8053691275167785	0.2983963344788087
YCL069W	-1	-/-	-656.1775648593903	-18394.04867517948	149	0.10318142734307825	0.8053691275167785	0.2986827033218786
YMR235C	-1	-/-	-656.2559570074081	-22803.910133361816	149	0.10309278350515463	0.8053691275167785	0.29896907216494845
YDR428C	0	0/-	-656.4826985448599	-33504.49636410177	596	0.10309278350515463	0.8053691275167785	0.29896907216494845
YOR190W	0	0/-	-656.5176040530205	-30604.80654157698	596	0.10309278350515463	0.8053691275167785	0.29896907216494845
YGL171W	-1	-/-	-656.6014649271965	-24363.170498251915	149	0.10300429184549356	0.8053691275167785	0.2992554410080183
YMR061W	1	+/+	-656.6035591512918	-20611.606048718095	148	0.10377358490566038	0.8120805369127517	0.2992554410080183
YDL153C	-1	-/-	-656.649586558342	-22488.75202101469	149	0.1036846615252785	0.8120805369127517	0.2995418098510882
YKR048C	-1	-/-	-656.6625237464905	-18667.897619187832	149	0.1035958904109589	0.8120805369127517	0.29982817869415807
YDL120W	-1	-/-	-656.726420879364	-19298.812330059707	149	0.10350727117194183	0.8120805369127517	0.30011454753722794
YNL304W	-1	-/-	-656.8556153178215	-19399.312930345535	149	0.10341880341880341	0.8120805369127517	0.3004009163802978
YKL079W	-1	-/-	-657.0082122087479	-20253.77226895094	149	0.10333048676345004	0.8120805369127517	0.3006872852233677
YLL052C	0	0/-	-657.0636129062623	-31454.763070683926	596	0.10333048676345004	0.8120805369127517	0.3006872852233677
YMR236W	-1	-/-	-657.0913773775101	-20792.300938129425	149	0.10324232081911262	0.8120805369127517	0.30097365406643756
YPR079W	0	0/0	-657.2652946412563	-32049.440944075584	596	0.10324232081911262	0.8120805369127517	0.30097365406643756
YDR078C	-1	-/-	-657.3668385744095	-19212.601670384407	149	0.10315430520034101	0.8120805369127517	0.30126002290950743
YKR079C	-1	-/-	-657.4875755310059	-22567.959830880165	149	0.1030664395229983	0.8120805369127517	0.3015463917525773
YDR302W	-1	-/-	-657.6457529067993	-20310.273401081562	149	0.10297872340425532	0.8120805369127517	0.3018327605956472
YOR057W	-1	-/0	-657.7969448566437	-19488.47153136134	149	0.10289115646258504	0.8120805369127517	0.30211912943871705
YKR056W	-1	-/-	-657.9527703523636	-23300.835276007652	149	0.102803738317757	0.8120805369127517	0.3024054982817869
YDR289C	-1	-/+	-658.0092170238495	-20598.462331175804	149	0.10271646859083192	0.8120805369127517	0.3026918671248568
YMR225C	-1	-/-	-658.0748200416565	-18884.45371890068	149	0.10262934690415607	0.8120805369127517	0.30297823596792667
YOR213C	-1	-/-	-658.2976471185684	-20868.60849505663	149	0.10254237288135593	0.8120805369127517	0.30326460481099654
YBR261C	0	0/-	-658.3416633158922	-35887.666458681226	596	0.10254237288135593	0.8120805369127517	0.30326460481099654
YGR083C	-1	-/-	-658.3723124414682	-24007.607705011964	149	0.10245554614733277	0.8120805369127517	0.3035509736540664
YGL013C	-1	-/-	-658.3735911250114	-20387.092410504818	149	0.10236886632825719	0.8120805369127517	0.3038373424971363
YBR007C	0	0/0	-658.4790569245815	-32027.03052510135	596	0.10236886632825719	0.8120805369127517	0.3038373424971363
YGR048W	1	+/-	-658.5577399730682	-22043.10338306427	148	0.10312764158918004	0.8187919463087249	0.3038373424971363
YDL064W	-1	-/-	-658.5774618983269	-21197.103177189827	149	0.10304054054054054	0.8187919463087249	0.30412371134020616
YDL244W	-1	-/-	-658.6394765377045	-18441.84867966175	149	0.1029535864978903	0.8187919463087249	0.30441008018327603
YJL044C	0	0/0	-658.6620697528124	-31687.30347505212	596	0.1029535864978903	0.8187919463087249	0.30441008018327603
YER087C-B	-1	-/-	-658.7329128980637	-20618.038102030754	149	0.10286677908937605	0.8187919463087249	0.30469644902634596
YGL124C	-1	-/-	-658.7687457799911	-20160.71771210432	149	0.10278011794439765	0.8187919463087249	0.30498281786941583
YKL176C	-1	-/-	-658.8132177591324	-19686.237787365913	149	0.1026936026936027	0.8187919463087249	0.3052691867124857
YOR151C	-1	-/-	-658.9364539384842	-20827.895723819733	149	0.10260723296888141	0.8187919463087249	0.3055555555555556
YER113C	0	0/-	-659.0862495303154	-35228.63094292581	596	0.10260723296888141	0.8187919463087249	0.3055555555555556
YDL240W	0	0/-	-659.3622470796108	-34271.3858839497	596	0.10260723296888141	0.8187919463087249	0.3055555555555556
YLR008C	-1	-/-	-659.6433945894241	-21831.637452721596	149	0.10252100840336134	0.8187919463087249	0.30584192439862545
YER174C	-1	-/-	-659.6469399333	-19169.721595346928	149	0.10243492863140219	0.8187919463087249	0.3061282932416953
YCR028C-A	-1	-/-	-659.6526658535004	-19817.34586727619	149	0.10234899328859061	0.8187919463087249	0.3064146620847652
YMR154C	0	0/-	-659.6589453220367	-31726.456240404397	596	0.10234899328859061	0.8187919463087249	0.3064146620847652
YPL065W	-1	-/-	-659.7638671398163	-19799.510159254074	149	0.10226320201173512	0.8187919463087249	0.30670103092783507
YDL117W	-1	-/-	-659.8228228092194	-19617.633959293365	149	0.10217755443886097	0.8187919463087249	0.30698739977090495
YLR135W	-1	-/-	-659.8437987565994	-20284.47480762005	149	0.10209205020920502	0.8187919463087249	0.3072737686139748
YBR009C	-1	-/-	-659.8487395048141	-19325.503167152405	149	0.1020066889632107	0.8187919463087249	0.3075601374570447
YNL029C	-1	-/-	-659.9055154621601	-20366.191525908187	149	0.10192147034252297	0.8187919463087249	0.30784650630011456
YBR130C	-1	-/-	-659.986655831337	-21404.235280036926	149	0.1018363939899833	0.8187919463087249	0.30813287514318444
YGL099W	-1	-/-	-660.0773408412933	-25540.42501461506	149	0.10175145954962468	0.8187919463087249	0.3084192439862543
YIL103W	-1	-/-	-660.1281593441963	-25302.475303411484	149	0.10166666666666667	0.8187919463087249	0.3087056128293242
YLR310C	-1	-/-	-660.1441875696182	-20244.419175088406	149	0.1015820149875104	0.8187919463087249	0.30899198167239406
YBR272C	-1	-/-	-660.1852586269379	-20186.900040775537	149	0.10149750415973377	0.8187919463087249	0.30927835051546393
YDR381W	-1	-/-	-660.2939072847366	-19361.396604657173	149	0.10141313383208644	0.8187919463087249	0.3095647193585338
YOR307C	-1	-/-	-660.8226619958878	-19584.641167223454	149	0.10132890365448505	0.8187919463087249	0.3098510882016037
YGL183C	-1	-/-	-660.9264982938766	-17958.710701942444	149	0.1012448132780083	0.8187919463087249	0.31013745704467355
YBR195C	-1	-/-	-660.9522753953934	-19977.768790125847	149	0.1011608623548922	0.8187919463087249	0.3104238258877434
YOR129C	-1	-/-	-661.0758060216904	-19962.16029047966	149	0.10107705053852527	0.8187919463087249	0.3107101947308133
YIL080W	-1	-/0	-661.3982377052307	-17829.183024168015	149	0.10099337748344371	0.8187919463087249	0.31099656357388317
YNL087W	0	0/-	-661.4043715745211	-35250.65432283282	596	0.10099337748344371	0.8187919463087249	0.31099656357388317
YMR066W	0	0/-	-661.4552736580372	-31443.94599610567	596	0.10099337748344371	0.8187919463087249	0.31099656357388317
YMR212C	-1	-/0	-661.463072180748	-22243.749999046326	149	0.10090984284532671	0.8187919463087249	0.31128293241695304
YDR211W	-1	-/-	-661.5739043951035	-22252.03813433647	149	0.10082644628099173	0.8187919463087249	0.3115693012600229
YDR150W	-1	-/-	-661.6019738912582	-20142.10729700327	149	0.10074318744838975	0.8187919463087249	0.3118556701030928
YKR057W	-1	-/-	-661.615987226367	-23282.825027272105	149	0.10066006600660066	0.8187919463087249	0.31214203894616266
YDL122W	0	0/-	-661.682992130518	-35554.20082746819	596	0.10066006600660066	0.8187919463087249	0.31214203894616266
YPL242C	-1	-/-	-661.7010402083397	-20567.091332882643	149	0.10057708161582853	0.8187919463087249	0.31242840778923253
YGR217W	-1	-/-	-661.7089343070984	-19670.80305302143	149	0.10049423393739704	0.8187919463087249	0.3127147766323024
YNR049C	-1	-/-	-661.7520200014114	-19370.493357121944	149	0.10041152263374485	0.8187919463087249	0.3130011454753723
YDR359C	-1	-/-	-661.9702696800232	-18242.111609518528	149	0.10032894736842106	0.8187919463087249	0.31328751431844215
YGR133W	-1	-/-	-662.0954638719559	-19826.107048630714	149	0.10024650780608052	0.8187919463087249	0.313573883161512
YGL032C	-1	-/-	-662.1251400709152	-19500.051163315773	149	0.10016420361247948	0.8187919463087249	0.3138602520045819
YBL037W	0	0/-	-662.1931878700852	-32078.852348538116	596	0.10016420361247948	0.8187919463087249	0.3138602520045819
YIL040W	-1	-/-	-662.5207853317261	-20632.161365509033	149	0.10008203445447088	0.8187919463087249	0.31414662084765177
YNR059W	-1	-/-	-662.5471107959747	-19211.337808310986	149	0.1	0.8187919463087249	0.31443298969072164
YMR125W	1	+/+	-662.562956571579	-22095.728415071964	148	0.10073710073710074	0.825503355704698	0.31443298969072164
YOL144W	-1	-/-	-662.621725320816	-22951.50888299942	149	0.10065466448445172	0.825503355704698	0.3147193585337915
YGL058W	-1	-/-	-662.6436816453934	-20799.549545049667	149	0.10057236304170074	0.825503355704698	0.3150057273768614
YLR229C	-1	-/-	-662.6477925777435	-20914.107167720795	149	0.10049019607843138	0.825503355704698	0.31529209621993126
YGL240W	-1	-/-	-662.7392559051514	-19065.603812992573	149	0.10040816326530612	0.825503355704698	0.31557846506300113
YJL184W	-1	-/-	-662.9172053337097	-19157.379291951656	149	0.100326264274062	0.825503355704698	0.315864833906071
YLR017W	0	0/-	-662.9685248434544	-37792.80760239065	596	0.100326264274062	0.825503355704698	0.315864833906071
YHR023W	-1	-/-	-663.006618976593	-19878.383811235428	149	0.10024449877750612	0.825503355704698	0.3161512027491409
YNL197C	-1	-/-	-663.0912181138992	-20183.8630322814	149	0.1001628664495114	0.825503355704698	0.31643757159221075
YGL226W	0	0/-	-663.2315253317356	-32018.00919201225	596	0.1001628664495114	0.825503355704698	0.31643757159221075
YJL133W	-1	-/+	-663.3854465484619	-21247.394280791283	149	0.1000813669650122	0.825503355704698	0.3167239404352806
YDL138W	-1	-/-	-663.5370129346848	-19276.425565361977	149	0.1	0.825503355704698	0.3170103092783505
YDL065C	-1	-/-	-663.728657245636	-19731.689681589603	149	0.09991876523151909	0.825503355704698	0.3172966781214204
YKR104W	0	0/-	-663.8560741394758	-30753.037167118862	596	0.09991876523151909	0.825503355704698	0.3172966781214204
YOR249C	-1	-/-	-664.0993324667215	-20334.49979390204	149	0.09983766233766234	0.825503355704698	0.31758304696449025
YKL110C	-1	-/-	-664.1998843550682	-23811.54627877474	149	0.09975669099756691	0.825503355704698	0.3178694158075601
YGL098W	-1	-/-	-664.2853288650513	-20750.526503950357	149	0.09967585089141005	0.825503355704698	0.31815578465063
YNL236W	-1	-/-	-664.5470297336578	-20832.391213178635	149	0.09959514170040486	0.825503355704698	0.31844215349369986
YPR131C	-1	-/-	-664.5826689004898	-20038.639454126358	149	0.09951456310679611	0.825503355704698	0.31872852233676974
YDL213C	-1	-/-	-664.6083545014262	-24462.690779857337	149	0.09943411479385611	0.825503355704698	0.3190148911798396
YDR143C	-1	-/-	-664.6482818126678	-20419.784170866013	149	0.09935379644588045	0.825503355704698	0.3193012600229095
YNL061W	-1	-/-	-664.8061692118645	-25744.34405618906	149	0.09927360774818401	0.825503355704698	0.31958762886597936
YIL031W	-1	-/-	-664.831086397171	-21070.864684343338	149	0.09919354838709678	0.825503355704698	0.31987399770904923
YML093W	-1	-/-	-664.8338299393654	-25566.773457109928	149	0.0991136180499597	0.825503355704698	0.3201603665521191
YJL173C	-1	-/-	-664.8697599172592	-19630.286508500576	149	0.09903381642512077	0.825503355704698	0.32044673539518903
YLR383W	-1	-/-	-664.9046827554703	-18952.00125539303	149	0.09895414320193081	0.825503355704698	0.3207331042382589
YHR177W	0	0/-	-664.9563886523247	-31256.298508048058	596	0.09895414320193081	0.825503355704698	0.3207331042382589
YOR350C	0	0/+	-665.0100944936275	-32247.262861488387	596	0.09895414320193081	0.825503355704698	0.3207331042382589
YML031W	-1	-/-	-665.1774359941483	-20969.523872494698	149	0.09887459807073955	0.825503355704698	0.3210194730813288
YNL309W	-1	-/-	-665.2918282747269	-20777.188997149467	149	0.09879518072289156	0.825503355704698	0.32130584192439865
YOR095C	-1	-/-	-665.2962713912129	-24437.726092286408	149	0.09871589085072231	0.825503355704698	0.3215922107674685
YGL090W	-1	-/-	-665.353791475296	-18237.66384512186	149	0.09863672814755413	0.825503355704698	0.3218785796105384
YKL159C	0	0/-	-665.4247053936124	-33361.15863659233	596	0.09863672814755413	0.825503355704698	0.3218785796105384
YNL185C	0	0/-	-665.5235068649054	-33542.73039534688	596	0.09863672814755413	0.825503355704698	0.3218785796105384
YNL148C	-1	-/-	-665.7659174203873	-19072.757189691067	149	0.0985576923076923	0.825503355704698	0.32216494845360827
YBL054W	0	0/-	-666.0347937047482	-39008.87492032349	596	0.0985576923076923	0.825503355704698	0.32216494845360827
YAL027W	0	0/-	-666.1732935663313	-34529.72408037074	596	0.0985576923076923	0.825503355704698	0.32216494845360827
YOL056W	0	0/-	-666.1853493005037	-33181.65546980314	596	0.0985576923076923	0.825503355704698	0.32216494845360827
YOR241W	-1	-/0	-666.3165357112885	-21868.014578819275	149	0.09847878302642114	0.825503355704698	0.32245131729667814
YDR030C	-1	-/-	-666.3570903539658	-20507.068507671356	149	0.0984	0.825503355704698	0.322737686139748
YMR068W	-1	-/-	-666.3697536587715	-21374.2782394886	149	0.09832134292565947	0.825503355704698	0.3230240549828179
YBR084C-A	0	0/-	-666.6464890837669	-34234.73124322295	596	0.09832134292565947	0.825503355704698	0.3230240549828179
YPL096W	-1	-/-	-666.8402677774429	-20182.71701514721	149	0.09824281150159744	0.825503355704698	0.32331042382588776
YLR254C	-1	-/0	-667.0219700038433	-20154.000083476305	149	0.09816440542697526	0.825503355704698	0.32359679266895763
YDR310C	-1	-/-	-667.109862446785	-20425.17108654976	149	0.09808612440191387	0.825503355704698	0.3238831615120275
YDR160W	-1	-/-	-667.2920380830765	-18962.474685788155	149	0.09800796812749003	0.825503355704698	0.3241695303550974
YBL036C	0	0/0	-667.3263427019119	-30122.37194994092	596	0.09800796812749003	0.825503355704698	0.3241695303550974
YIL026C	-1	-/-	-667.3452483415604	-20016.304670751095	149	0.09792993630573249	0.825503355704698	0.32445589919816725
YDR369C	-1	-/-	-667.3659347295761	-18429.76963222027	149	0.09785202863961814	0.825503355704698	0.3247422680412371
YPL024W	0	0/-	-667.4238511770964	-31893.933545448817	596	0.09785202863961814	0.825503355704698	0.3247422680412371
YIL030C	-1	-/-	-667.4724407196045	-19752.429806947708	149	0.09777424483306836	0.825503355704698	0.325028636884307
YKL006C-A	-1	-/-	-667.57872569561	-19719.941362202168	149	0.0976965845909452	0.825503355704698	0.32531500572737687
YJL209W	-1	-/+	-667.690478682518	-20531.217195272446	149	0.09761904761904762	0.825503355704698	0.32560137457044674
YJR144W	-1	-/-	-667.763953089714	-22115.509531974792	149	0.09754163362410785	0.825503355704698	0.3258877434135166
YJL139C	-1	-/-	-667.7962245941162	-20306.629970490932	149	0.09746434231378764	0.825503355704698	0.3261741122565865
YGR187C	0	0/-	-667.9664894640446	-40677.59197413921	596	0.09746434231378764	0.825503355704698	0.3261741122565865
YFR041C	-1	-/-	-668.086785197258	-21443.11715555191	149	0.09738717339667459	0.825503355704698	0.32646048109965636
YDR196C	0	0/-	-668.1021465063095	-29916.837138146162	596	0.09738717339667459	0.825503355704698	0.32646048109965636
YCR071C	-1	-/-	-668.1970262527466	-19798.581688791513	149	0.09731012658227849	0.825503355704698	0.32674684994272624
YJL008C	-1	-/-	-668.3431105613708	-20279.6243070364	149	0.09723320158102766	0.825503355704698	0.3270332187857961
YIL106W	-1	-/-	-668.3564052581787	-19918.747948646545	149	0.0971563981042654	0.825503355704698	0.327319587628866
YKL092C	-1	-/-	-668.3829941749573	-19379.937258839607	149	0.09707971586424625	0.825503355704698	0.32760595647193586
YER049W	-1	-/-	-668.4325950145721	-22848.777361035347	149	0.09700315457413249	0.825503355704698	0.32789232531500573
YDL037C	0	0/0	-668.6729042381048	-33471.341048996896	596	0.09700315457413249	0.825503355704698	0.32789232531500573
YGR198W	0	0/-	-668.6746002584696	-35425.898551642895	596	0.09700315457413249	0.825503355704698	0.32789232531500573
YHL038C	-1	-/+	-668.7169280648232	-18383.38181436062	149	0.09692671394799054	0.825503355704698	0.3281786941580756
YGL195W	-1	-/-	-668.7884372472763	-20875.37965619564	149	0.09685039370078741	0.825503355704698	0.3284650630011455
YPR110C	-1	-/-	-668.7913733869791	-26130.217323437333	149	0.0967741935483871	0.825503355704698	0.32875143184421535
YOR278W	0	0/0	-668.7935969829559	-33824.56283186376	596	0.0967741935483871	0.825503355704698	0.32875143184421535
YER045C	-1	-/-	-668.826665699482	-19318.99606192112	149	0.09669811320754718	0.825503355704698	0.3290378006872852
YJR066W	-1	-/-	-668.8821281194687	-18765.911961853504	149	0.09662215239591516	0.825503355704698	0.3293241695303551
YFR031C	-1	-/-	-668.9371404647827	-20217.03406739235	149	0.09654631083202511	0.825503355704698	0.32961053837342497
YNL059C	-1	-/-	-668.9441248178482	-20078.20950305462	149	0.09647058823529411	0.825503355704698	0.32989690721649484
YOL008W	-1	-/-	-668.957922577858	-18593.62766647339	149	0.09639498432601881	0.825503355704698	0.3301832760595647
YML125C	0	0/0	-669.1220224797726	-35877.45196283236	596	0.09639498432601881	0.825503355704698	0.3301832760595647
YJL095W	-1	-/-	-669.2563712596893	-18928.59257233143	149	0.09631949882537197	0.825503355704698	0.3304696449026346
YDR087C	-1	-/-	-669.4461789131165	-24367.23874294758	149	0.09624413145539906	0.825503355704698	0.33075601374570446
YLR220W	-1	-/-	-669.5929858088493	-20518.971136808395	149	0.09616888193901485	0.825503355704698	0.33104238258877433
YIL112W	-1	-/-	-669.6514711976051	-19950.99930280447	149	0.09609375	0.825503355704698	0.3313287514318442
YKL021C	-1	-/-	-669.6862004995346	-24521.606068968773	149	0.09601873536299765	0.825503355704698	0.3316151202749141
YML069W	-1	-/-	-669.7197289466858	-21041.489703416824	149	0.09594383775351015	0.825503355704698	0.33190148911798395
YKL042W	-1	-/-	-669.8813647031784	-20334.217054963112	149	0.09586905689789556	0.825503355704698	0.3321878579610538
YPL042C	-1	-/-	-669.9489523172379	-20040.04806637764	149	0.09579439252336448	0.825503355704698	0.3324742268041237
YOR201C	-1	-/-	-669.9758073091507	-19551.050168812275	149	0.09571984435797666	0.825503355704698	0.33276059564719357
YPR040W	0	0/-	-669.9976144134998	-33411.627295300364	596	0.09571984435797666	0.825503355704698	0.33276059564719357
YPL139C	-1	-/-	-670.4137015342712	-21212.122389554977	149	0.09564541213063764	0.825503355704698	0.33304696449026344
YGR047C	-1	-/-	-670.7946875095367	-20248.40572845936	149	0.09557109557109557	0.825503355704698	0.3333333333333333
YKL175W	-1	-/-	-670.944734454155	-19441.284776598215	149	0.09549689440993789	0.825503355704698	0.3336197021764032
YKL116C	0	0/-	-671.1159214675426	-32827.24915754795	596	0.09549689440993789	0.825503355704698	0.3336197021764032
YOR250C	1	+/+	-671.1592283248901	-20395.614267647266	148	0.09619860356865788	0.8322147651006712	0.3336197021764032
YER120W	-1	-/-	-671.2022550106049	-19881.40929979086	149	0.09612403100775194	0.8322147651006712	0.33390607101947306
YOR372C	-1	-/-	-671.3013696670532	-19180.3547180295	149	0.09604957397366383	0.8322147651006712	0.33419243986254293
YAR018C	-1	-/-	-671.3184115886688	-20296.460979521275	149	0.09597523219814241	0.8322147651006712	0.3344788087056128
YEL069C	-1	-/-	-671.3390550613403	-17959.837728261948	149	0.09590100541376644	0.8322147651006712	0.3347651775486827
YPL146C	-1	-/-	-671.3450406193733	-23333.090919315815	149	0.09582689335394126	0.8322147651006712	0.33505154639175255
YGL107C	0	0/+	-671.3827483355999	-34308.60297039151	596	0.09582689335394126	0.8322147651006712	0.33505154639175255
YLL011W	-1	-/-	-671.4130116701126	-24345.97364628315	149	0.09575289575289575	0.8322147651006712	0.3353379152348224
YGR267C	-1	-/-	-671.4361016750336	-19076.829586341977	149	0.09567901234567901	0.8322147651006712	0.3356242840778923
YDR524C	-1	-/-	-671.7259172201157	-19553.042330145836	149	0.09560524286815729	0.8322147651006712	0.33591065292096217
YHR039C-A	-1	-/-	-671.7583537101746	-18599.703693926334	149	0.09553158705701079	0.8322147651006712	0.3361970217640321
YGR251W	-1	-/-	-672.0949244499207	-19053.589537978172	149	0.09545804464973057	0.8322147651006712	0.336483390607102
YDR184C	-1	-/-	-672.1086044311523	-23648.657566428185	149	0.09538461538461539	0.8322147651006712	0.33676975945017185
YKL156W	0	0/-	-672.1357299052179	-38761.21318304166	596	0.09538461538461539	0.8322147651006712	0.33676975945017185
YMR282C	0	0/-	-672.210055872798	-33149.21991163492	596	0.09538461538461539	0.8322147651006712	0.33676975945017185
YHR151C	0	0/0	-672.4008369445801	-34559.654450528324	596	0.09538461538461539	0.8322147651006712	0.33676975945017185
YDR466W	0	0/-	-672.4191953837872	-33584.17220149934	596	0.09538461538461539	0.8322147651006712	0.33676975945017185
YPR049C	-1	-/-	-672.4697313308716	-20850.083993077278	149	0.09531129900076864	0.8322147651006712	0.3370561282932417
YNL233W	-1	-/-	-672.4774146080017	-20780.006842307746	149	0.09523809523809523	0.8322147651006712	0.3373424971363116
YHR072W-A	-1	-/-	-672.6163246631622	-19017.721316576004	149	0.09516500383729855	0.8322147651006712	0.33762886597938147
YCL063W	-1	-/-	-672.708419084549	-20700.502633094788	149	0.0950920245398773	0.8322147651006712	0.33791523482245134
YDL010W	0	0/-	-673.0442266017199	-32380.33367515914	596	0.0950920245398773	0.8322147651006712	0.33791523482245134
YKR044W	0	0/-	-673.0674323439598	-34183.543290913105	596	0.0950920245398773	0.8322147651006712	0.33791523482245134
YIL130W	0	0/-	-673.1332232356071	-35680.29254451394	596	0.0950920245398773	0.8322147651006712	0.33791523482245134
YDR346C	-1	-/-	-673.1869500279427	-24137.229070842266	149	0.0950191570881226	0.8322147651006712	0.3382016036655212
YBR233W	0	0/-	-673.3521298319101	-34877.536906372756	596	0.0950191570881226	0.8322147651006712	0.3382016036655212
YIL142W	-1	-/-	-673.3850064277649	-21729.513137817383	149	0.09494640122511486	0.8322147651006712	0.3384879725085911
YBR197C	0	0/0	-673.4204940199852	-30152.300493597984	596	0.09494640122511486	0.8322147651006712	0.3384879725085911
YAL019W	0	0/-	-673.4626143425703	-36675.85250271857	596	0.09494640122511486	0.8322147651006712	0.3384879725085911
YJL189W	0	0/-	-673.6955012083054	-37047.21621731762	596	0.09494640122511486	0.8322147651006712	0.3384879725085911
YHR121W	0	0/0	-673.8141281232238	-34534.59499960393	596	0.09494640122511486	0.8322147651006712	0.3384879725085911
YKR010C	0	0/-	-673.9306859076023	-35032.69821147621	596	0.09494640122511486	0.8322147651006712	0.3384879725085911
YHR146W	0	0/-	-674.0523588508368	-31530.71181551926	596	0.09494640122511486	0.8322147651006712	0.3384879725085911
YLL022C	-1	-/-	-674.3394130468369	-20598.1251373291	149	0.09487375669472073	0.8322147651006712	0.33877434135166096
YER129W	-1	-/-	-674.4194623231888	-20220.66258728504	149	0.09480122324159021	0.8322147651006712	0.33906071019473083
YPL149W	-1	-/-	-674.4577150344849	-20817.014570713043	149	0.09472880061115355	0.8322147651006712	0.3393470790378007
YER051W	-1	-/-	-674.5046490430832	-19697.85110449791	149	0.09465648854961832	0.8322147651006712	0.3396334478808706
YGR036C	-1	-/-	-674.5640201568604	-20233.037522792816	149	0.09458428680396644	0.8322147651006712	0.33991981672394045
YMR260C	-1	-/-	-674.567932665348	-22969.362883746624	149	0.09451219512195122	0.8322147651006712	0.3402061855670103
YOR253W	-1	-/-	-674.635231256485	-22407.57702231407	149	0.09444021325209444	0.8322147651006712	0.3404925544100802
YDL058W	-1	-/-	-674.7671214342117	-18065.298916459084	149	0.0943683409436834	0.8322147651006712	0.34077892325315007
YDL189W	0	0/0	-674.9773438572884	-34635.40131366253	596	0.0943683409436834	0.8322147651006712	0.34077892325315007
YGL003C	-1	-/-	-675.148436665535	-20334.97417214513	149	0.09429657794676806	0.8322147651006712	0.34106529209621994
YLR114C	-1	-/-	-675.2652319669724	-19933.848217129707	149	0.09422492401215805	0.8322147651006712	0.3413516609392898
YKL132C	0	0/0	-675.3840556740761	-32782.608621396124	596	0.09422492401215805	0.8322147651006712	0.3413516609392898
YIR001C	0	0/0	-675.6491979323328	-32646.162637572736	596	0.09422492401215805	0.8322147651006712	0.3413516609392898
YKR095W	-1	-/-	-675.7897605895996	-19654.53615963459	149	0.09415337889141989	0.8322147651006712	0.3416380297823597
YKR077W	0	0/-	-675.7935543358326	-30928.3036210984	596	0.09415337889141989	0.8322147651006712	0.3416380297823597
YNL047C	-1	-/-	-675.8811221122742	-20819.57035446167	149	0.09408194233687406	0.8322147651006712	0.34192439862542956
YPR029C	-1	-/-	-675.9851150512695	-19434.405970931053	149	0.09401061410159212	0.8322147651006712	0.34221076746849943
YEL030W	-1	-/-	-675.9861629605293	-19640.179798722267	149	0.09393939393939393	0.8322147651006712	0.3424971363115693
YOR283W	0	0/0	-676.067266702652	-30742.9858366251	596	0.09393939393939393	0.8322147651006712	0.3424971363115693
YMR185W	0	0/0	-676.0734746158123	-29852.437481492758	596	0.09393939393939393	0.8322147651006712	0.3424971363115693
YDR372C	-1	-/-	-676.1513447761536	-20757.441557765007	149	0.09386828160484481	0.8322147651006712	0.3427835051546392
YHR059W	-1	-/-	-676.2019258737564	-20870.35121881962	149	0.09379727685325265	0.8322147651006712	0.34306987399770905
YEL036C	-1	-/-	-676.3189749717712	-20974.567523360252	149	0.09372637944066516	0.8322147651006712	0.3433562428407789
YER050C	0	0/-	-676.3279072791338	-34893.17723345384	596	0.09372637944066516	0.8322147651006712	0.3433562428407789
YJL128C	-1	-/-	-676.3358551263809	-20759.458733022213	149	0.09365558912386707	0.8322147651006712	0.3436426116838488
YDL045W-A	0	0/-	-676.3510038405657	-32097.512434031814	596	0.09365558912386707	0.8322147651006712	0.3436426116838488
YPL086C	-1	-/-	-676.4331288337708	-25959.40664678812	149	0.09358490566037736	0.8322147651006712	0.34392898052691867
YNR008W	-1	-/-	-676.6517977714539	-18502.247831225395	149	0.09351432880844646	0.8322147651006712	0.34421534936998854
YIL076W	-1	-/-	-676.9162011146545	-20530.017558574677	149	0.0934438583270535	0.8322147651006712	0.3445017182130584
YDR522C	0	0/-	-676.963657528162	-32028.597835674882	596	0.0934438583270535	0.8322147651006712	0.3445017182130584
YGR027C	0	0/-	-677.0776290036738	-37172.86587268114	596	0.0934438583270535	0.8322147651006712	0.3445017182130584
YDR180W	-1	-/-	-677.1830335855484	-20526.411910653114	149	0.09337349397590361	0.8322147651006712	0.3447880870561283
YLR386W	-1	-/-	-677.234397649765	-18793.111508131027	149	0.09330323551542513	0.8322147651006712	0.34507445589919816
YJR132W	-1	-/0	-677.2584773302078	-24765.421335458755	149	0.09323308270676692	0.8322147651006712	0.34536082474226804
YPR083W	-1	-/-	-677.4523388147354	-20590.324769735336	149	0.09316303531179564	0.8322147651006712	0.3456471935853379
YBR252W	0	0/-	-677.539958929643	-36725.1598856803	596	0.09316303531179564	0.8322147651006712	0.3456471935853379
YDR329C	-1	-/-	-677.6300340890884	-22034.204971566796	149	0.09309309309309309	0.8322147651006712	0.3459335624284078
YMR309C	-1	-/-	-677.6710354089737	-25757.47490108013	149	0.09302325581395349	0.8322147651006712	0.34621993127147765
YHR069C	-1	-/-	-677.719423532486	-23559.18209505081	149	0.09295352323838081	0.8322147651006712	0.3465063001145475
YJR041C	0	0/-	-677.9666470736265	-40631.30094201863	596	0.09295352323838081	0.8322147651006712	0.3465063001145475
YBR164C	-1	-/-	-678.0914262533188	-22609.54908412695	149	0.09288389513108614	0.8322147651006712	0.3467926689576174
YOR334W	-1	-/-	-678.1849014759064	-18845.018523275852	149	0.09281437125748503	0.8322147651006712	0.3470790378006873
YLL029W	0	0/-	-678.3263284331188	-34257.40047033038	596	0.09281437125748503	0.8322147651006712	0.3470790378006873
YGL216W	-1	-/-	-678.3277282714844	-20859.564950823784	149	0.09274495138369485	0.8322147651006712	0.34736540664375715
YMR287C	-1	-/-	-678.3600808382034	-18927.562699198723	149	0.09267563527653214	0.8322147651006712	0.347651775486827
YNL165W	0	0/0	-678.3658644556999	-30501.204130113125	596	0.09267563527653214	0.8322147651006712	0.347651775486827
YGR181W	-1	-/-	-678.4347336292267	-19348.222049951553	149	0.09260642270351008	0.8322147651006712	0.3479381443298969
YGR276C	-1	-/-	-678.437708735466	-20665.581349015236	149	0.09253731343283582	0.8322147651006712	0.34822451317296677
YLR086W	-1	-/-	-678.4807527065277	-19541.352746009827	149	0.0924683072334079	0.8322147651006712	0.34851088201603664
YOR370C	0	0/-	-678.5277218818665	-36107.199323400855	596	0.0924683072334079	0.8322147651006712	0.34851088201603664
YDL201W	-1	-/-	-678.8188805580139	-25722.316835403442	149	0.09239940387481371	0.8322147651006712	0.3487972508591065
YNL297C	-1	-/-	-678.86481320858	-19441.36255401373	149	0.09233060312732688	0.8322147651006712	0.3490836197021764
YMR070W	-1	-/-	-678.872688472271	-20485.17347806692	149	0.09226190476190477	0.8322147651006712	0.34936998854524626
YPL153C	-1	-/-	-679.0184529423714	-20079.738660633564	149	0.09219330855018587	0.8322147651006712	0.34965635738831613
YOR232W	-1	-/-	-679.0421016812325	-21392.83474522829	149	0.09212481426448738	0.8322147651006712	0.349942726231386
YLR132C	1	+/-	-679.2127811908722	-18898.804836273193	148	0.09279881217520415	0.8389261744966443	0.349942726231386
YMR037C	-1	-/-	-679.3208721876144	-21220.279828727245	149	0.09272997032640949	0.8389261744966443	0.3502290950744559
YNL218W	-1	-/-	-679.4332790970802	-20523.016700923443	149	0.09266123054114159	0.8389261744966443	0.35051546391752575
YBR186W	-1	-/-	-679.4478344917297	-18606.761244535446	149	0.09259259259259259	0.8389261744966443	0.3508018327605956
YGL076C	0	0/-	-679.6000539213419	-38715.14648218453	596	0.09259259259259259	0.8389261744966443	0.3508018327605956
YGL100W	-1	-/-	-679.8930387496948	-21249.54994535446	149	0.0925240562546262	0.8389261744966443	0.3510882016036655
YDL039C	-1	-/0	-679.9497519731522	-21759.87020421028	149	0.09245562130177515	0.8389261744966443	0.35137457044673537
YEL022W	-1	-/-	-680.087094783783	-21343.877850174904	149	0.09238728750923873	0.8389261744966443	0.3516609392898053
YOR328W	-1	-/-	-680.1113864183426	-20898.094537496567	149	0.09231905465288036	0.8389261744966443	0.35194730813287517
YIL147C	-1	-/-	-680.2427942752838	-20515.3558755517	149	0.09225092250922509	0.8389261744966443	0.35223367697594504
YHR172W	-1	-/-	-680.5092668533325	-21224.880137085915	149	0.09218289085545722	0.8389261744966443	0.3525200458190149
YNL308C	0	0/-	-680.6375475823879	-39710.960518330336	596	0.09218289085545722	0.8389261744966443	0.3525200458190149
YLR129W	-1	-/-	-680.6466199159622	-24378.639956891537	149	0.09211495946941783	0.8389261744966443	0.3528064146620848
YPL013C	0	0/-	-680.6824349164963	-32222.76562603563	596	0.09211495946941783	0.8389261744966443	0.3528064146620848
YDL184C	0	0/-	-680.7395901270211	-35716.111243830994	596	0.09211495946941783	0.8389261744966443	0.3528064146620848
YML068W	0	0/-	-680.7916585206985	-33227.73968170583	596	0.09211495946941783	0.8389261744966443	0.3528064146620848
YLR387C	0	0/-	-680.8561565130949	-36132.83990199305	596	0.09211495946941783	0.8389261744966443	0.3528064146620848
YCR097W	0	0/-	-680.8882230445743	-32190.872756905854	596	0.09211495946941783	0.8389261744966443	0.3528064146620848
YFL003C	-1	-/-	-680.9266338348389	-18781.302550315857	149	0.09204712812960236	0.8389261744966443	0.35309278350515466
YGR082W	-1	-/-	-681.0478019714355	-21206.054803609848	149	0.09197939661515821	0.8389261744966443	0.35337915234822453
YFR027W	-1	-/-	-681.2733690142632	-19813.718842804432	149	0.09191176470588236	0.8389261744966443	0.3536655211912944
YPR166C	0	0/-	-681.3901499807835	-33102.73342680931	596	0.09191176470588236	0.8389261744966443	0.3536655211912944
YCR039C	-1	-/-	-681.4104382991791	-19778.868716955185	149	0.09184423218221896	0.8389261744966443	0.3539518900343643
YOL061W	-1	-/-	-681.4557746052742	-23843.407160639763	149	0.09177679882525698	0.8389261744966443	0.35423825887743415
YPL243W	-1	-/-	-681.4988888502121	-22055.20891416073	149	0.09170946441672781	0.8389261744966443	0.354524627720504
YDR376W	-1	-/-	-681.5807465314865	-19610.933217942715	149	0.09164222873900293	0.8389261744966443	0.3548109965635739
YDR331W	-1	-/-	-681.7064783573151	-20952.8635802269	149	0.09157509157509157	0.8389261744966443	0.3550973654066438
YER126C	-1	-/-	-681.7070612311363	-24426.50398403406	149	0.09150805270863836	0.8389261744966443	0.35538373424971365
YKR054C	-1	-/-	-681.7574075460434	-19613.13184940815	149	0.091441111923921	0.8389261744966443	0.3556701030927835
YOL006C	-1	-/-	-681.764328956604	-20187.68394291401	149	0.09137426900584796	0.8389261744966443	0.3559564719358534
YGR162W	-1	-/-	-681.7738664150238	-26256.35824239254	149	0.09130752373995617	0.8389261744966443	0.35624284077892326
YDR205W	-1	-/-	-681.86268055439	-19753.966247953475	149	0.09124087591240876	0.8389261744966443	0.35652920962199314
YKL088W	-1	-/-	-682.0955271720886	-18442.580334424973	149	0.09117432530999271	0.8389261744966443	0.356815578465063
YGR200C	-1	-/-	-682.21287804842	-25800.3886359334	149	0.09110787172011661	0.8389261744966443	0.3571019473081329
YDL133C-A	0	0/-	-682.2230038046837	-30490.7478800416	596	0.09110787172011661	0.8389261744966443	0.3571019473081329
YNL329C	-1	-/-	-682.2717121839523	-19150.832613945007	149	0.09104151493080845	0.8389261744966443	0.35738831615120276
YCR020C	-1	-/-	-682.3709087222815	-19980.79763315618	149	0.09097525473071325	0.8389261744966443	0.35767468499427263
YJR090C	-1	-/-	-682.4609797000885	-20517.188928842545	149	0.09090909090909091	0.8389261744966443	0.3579610538373425
YFL017C	0	0/-	-682.48085552454	-34187.618324786425	596	0.09090909090909091	0.8389261744966443	0.3579610538373425
YOR284W	-1	-/0	-682.5446199178696	-19758.996033668518	149	0.09084302325581395	0.8389261744966443	0.3582474226804124
YOR016C	0	0/-	-682.5483411774039	-33927.05140731484	596	0.09084302325581395	0.8389261744966443	0.3582474226804124
YDR371W	0	0/-	-682.582052886486	-33479.57186964154	596	0.09084302325581395	0.8389261744966443	0.3582474226804124
YNL212W	0	0/0	-682.6358941197395	-33940.498346328735	596	0.09084302325581395	0.8389261744966443	0.3582474226804124
YPL263C	0	0/0	-682.6816667318344	-39771.42609745264	596	0.09084302325581395	0.8389261744966443	0.3582474226804124
YGR099W	-1	-/-	-682.77239382267	-21196.45672595501	149	0.09077705156136529	0.8389261744966443	0.35853379152348225
YOR060C	-1	-/-	-682.7814069986343	-21114.72491300106	149	0.09071117561683599	0.8389261744966443	0.3588201603665521
YGR012W	0	0/0	-682.795117855072	-30151.418180048466	596	0.09071117561683599	0.8389261744966443	0.3588201603665521
YPL177C	-1	-/-	-682.8116254806519	-19737.54941678047	149	0.09064539521392313	0.8389261744966443	0.359106529209622
YBR202W	-1	-/-	-682.8153960704803	-21620.05596780777	149	0.09057971014492754	0.8389261744966443	0.35939289805269187
YLR221C	-1	-/-	-682.8654854297638	-26474.668807268143	149	0.09051412020275162	0.8389261744966443	0.35967926689576174
YBR125C	0	0/-	-682.9912928044796	-32614.178416989744	596	0.09051412020275162	0.8389261744966443	0.35967926689576174
YGL172W	-1	-/-	-682.9979826211929	-21262.6185233593	149	0.09044862518089725	0.8389261744966443	0.3599656357388316
YKL073W	-1	-/-	-683.236081123352	-20714.914224624634	149	0.09038322487346348	0.8389261744966443	0.3602520045819015
YDL224C	-1	-/-	-683.534990310669	-19470.275316238403	149	0.09031791907514451	0.8389261744966443	0.36053837342497136
YCL001W	-1	-/-	-683.6748988628387	-19494.041946291924	149	0.09025270758122744	0.8389261744966443	0.36082474226804123
YOL001W	-1	-/-	-683.7034112289548	-19300.505145139992	149	0.09018759018759019	0.8389261744966443	0.3611111111111111
YDR425W	-1	-/-	-683.8115319013596	-21124.893228903413	149	0.09012256669069935	0.8389261744966443	0.361397479954181
YHR206W	-1	-/-	-683.8795441389084	-21821.3286652565	149	0.09005763688760807	0.8389261744966443	0.36168384879725085
YLR357W	-1	-/-	-683.890296459198	-21935.927053570747	149	0.08999280057595392	0.8389261744966443	0.3619702176403207
YDL219W	0	0/0	-683.9204089790583	-34665.15744225681	596	0.08999280057595392	0.8389261744966443	0.3619702176403207
YLL049W	0	0/-	-684.0000216960907	-30974.550809321925	596	0.08999280057595392	0.8389261744966443	0.3619702176403207
YPR008W	-1	-/-	-684.0456504821777	-20391.314138054848	149	0.08992805755395683	0.8389261744966443	0.3622565864833906
YGL019W	-1	-/-	-684.1210964918137	-20344.91550898552	149	0.08986340762041696	0.8389261744966443	0.36254295532646047
YBL084C	-1	-/-	-684.1365879774094	-19302.842863440514	149	0.08979885057471264	0.8389261744966443	0.36282932416953034
YLR234W	-1	-/-	-684.2373826503754	-18020.529268205166	149	0.08973438621679827	0.8389261744966443	0.3631156930126002
YDR486C	-1	-/-	-684.3892747163773	-21887.902357697487	149	0.0896700143472023	0.8389261744966443	0.3634020618556701
YER030W	-1	-/-	-684.4018316268921	-21875.017370164394	149	0.08960573476702509	0.8389261744966443	0.36368843069873996
YBR090C	0	0/0	-684.4297633171082	-29943.577301561832	596	0.08960573476702509	0.8389261744966443	0.36368843069873996
YDL202W	0	0/-	-684.4991426169872	-34790.801666677	596	0.08960573476702509	0.8389261744966443	0.36368843069873996
YMR243C	-1	-/-	-684.7502790689468	-22627.012882828712	149	0.08954154727793696	0.8389261744966443	0.36397479954180983
YGL251C	-1	-/-	-684.7538499832153	-19515.94023501873	149	0.08947745168217609	0.8389261744966443	0.3642611683848797
YPL108W	0	0/0	-684.9192215800285	-30406.018303632736	596	0.08947745168217609	0.8389261744966443	0.3642611683848797
YFL050C	-1	-/-	-685.0094361305237	-20224.754819512367	149	0.08941344778254649	0.8389261744966443	0.3645475372279496
YCR107W	-1	-/0	-685.0376739501953	-18810.530841469765	149	0.08934953538241601	0.8389261744966443	0.36483390607101945
YDR337W	-1	-/-	-685.234486579895	-19932.406342864037	149	0.08928571428571429	0.8389261744966443	0.3651202749140893
YPL199C	0	0/-	-685.2878864407539	-29947.229892104864	596	0.08928571428571429	0.8389261744966443	0.3651202749140893
YGL128C	0	0/+	-685.4926891922951	-33884.418767914176	596	0.08928571428571429	0.8389261744966443	0.3651202749140893
YIL056W	-1	-/-	-685.5002351999283	-19578.667229562998	149	0.08922198429693076	0.8389261744966443	0.3654066437571592
YDR336W	0	0/0	-685.5061492919922	-30116.50238880515	596	0.08922198429693076	0.8389261744966443	0.3654066437571592
YMR301C	-1	-/-	-685.5886969864368	-20302.09828260541	149	0.0891583452211127	0.8389261744966443	0.3656930126002291
YDR373W	0	0/-	-685.6544953919947	-34830.8961689882	596	0.0891583452211127	0.8389261744966443	0.3656930126002291
YML067C	-1	-/-	-685.8661206960678	-20212.290495157242	149	0.08909479686386315	0.8389261744966443	0.36597938144329895
YER146W	1	+/+	-686.152848303318	-22365.023559093475	148	0.08974358974358974	0.8456375838926175	0.36597938144329895
YDR142C	-1	-/-	-686.1665544509888	-20714.456684708595	149	0.08967971530249111	0.8456375838926175	0.3662657502863688
YBR242W	0	0/-	-686.2616291046143	-31122.087531775236	596	0.08967971530249111	0.8456375838926175	0.3662657502863688
YJL049W	0	0/-	-686.2623218894005	-30151.049934715033	596	0.08967971530249111	0.8456375838926175	0.3662657502863688
YPL273W	0	0/-	-686.3741211406887	-37895.43336079642	596	0.08967971530249111	0.8456375838926175	0.3662657502863688
YBR030W	-1	-/-	-686.4616593718529	-23654.58539813012	149	0.08961593172119488	0.8456375838926175	0.3665521191294387
YOR212W	-1	-/-	-686.6702561378479	-21320.198192715645	149	0.08955223880597014	0.8456375838926175	0.36683848797250856
YKR087C	-1	-/-	-686.6843923330307	-19985.95936256647	149	0.08948863636363637	0.8456375838926175	0.36712485681557844
YJR088C	0	0/-	-686.7295352816582	-31754.038837075233	596	0.08948863636363637	0.8456375838926175	0.36712485681557844
YDR076W	-1	-/-	-686.886796951294	-20269.698982596397	149	0.08942512420156139	0.8456375838926175	0.36741122565864837
YJL010C	-1	-/-	-687.055816411972	-24913.697177410126	149	0.08936170212765958	0.8456375838926175	0.36769759450171824
YPR122W	-1	-/-	-687.1552328020334	-19430.082555904984	149	0.0892983699503898	0.8456375838926175	0.3679839633447881
YNR013C	-1	-/-	-687.2875252962112	-21592.217377901077	149	0.08923512747875353	0.8456375838926175	0.368270332187858
YDL090C	-1	-/0	-687.4115459918976	-19577.718658030033	149	0.08917197452229299	0.8456375838926175	0.36855670103092786
YLR126C	-1	-/-	-687.5351920127869	-18392.222937464714	149	0.0891089108910891	0.8456375838926175	0.36884306987399773
YOR156C	-1	-/-	-687.5918595790863	-20136.832507014275	149	0.08904593639575972	0.8456375838926175	0.3691294387170676
YBL005W	-1	-/-	-687.6786117553711	-20863.20241200924	149	0.08898305084745763	0.8456375838926175	0.3694158075601375
YCL066W	-1	-/-	-687.6792142391205	-19353.12238430977	149	0.08892025405786874	0.8456375838926175	0.36970217640320735
YBL069W	-1	-/-	-687.8917499780655	-23059.942629158497	149	0.08885754583921016	0.8456375838926175	0.3699885452462772
YKL058W	-1	-/-	-687.9548907876015	-19646.666553378105	149	0.08879492600422834	0.8456375838926175	0.3702749140893471
YPL120W	-1	-/-	-687.9734899401665	-21571.418944120407	149	0.08873239436619719	0.8456375838926175	0.37056128293241697
YJR108W	-1	-/-	-688.0047588348389	-18502.34084188938	149	0.08866995073891626	0.8456375838926175	0.37084765177548684
YHR164C	-1	-/-	-688.3299204111099	-20404.043010115623	149	0.08860759493670886	0.8456375838926175	0.3711340206185567
YNL286W	1	+/+	-688.5351854562759	-19518.744012236595	148	0.08924806746310611	0.8523489932885906	0.3711340206185567
YDR352W	0	0/-	-688.5925789475441	-30684.12831866741	596	0.08924806746310611	0.8523489932885906	0.3711340206185567
YNL085W	-1	-/-	-688.642457306385	-21855.103936970234	149	0.08918539325842696	0.8523489932885906	0.3714203894616266
YJL201W	-1	-/-	-688.7542378902435	-19746.724713385105	149	0.08912280701754385	0.8523489932885906	0.37170675830469646
YIL120W	-1	-/-	-688.9113401174545	-20478.678042292595	149	0.08906030855539972	0.8523489932885906	0.37199312714776633
YLR066W	-1	-/-	-688.9534095525742	-21010.86869108677	149	0.0889978976874562	0.8523489932885906	0.3722794959908362
YPL023C	0	0/0	-689.0027897953987	-32836.54586802423	596	0.0889978976874562	0.8523489932885906	0.3722794959908362
YHR168W	0	0/-	-689.0468690395355	-33602.47630819678	596	0.0889978976874562	0.8523489932885906	0.3722794959908362
YKL011C	-1	-/-	-689.0597772598267	-21057.722205281258	149	0.08893557422969188	0.8523489932885906	0.3725658648339061
YKR061W	-1	-/-	-689.0690937042236	-20067.14988029003	149	0.08887333799860042	0.8523489932885906	0.37285223367697595
YMR292W	-1	-/-	-689.1528235673904	-21571.31964188814	149	0.08881118881118881	0.8523489932885906	0.3731386025200458
YGL080W	0	0/-	-689.1851368136704	-34843.00763768144	596	0.08881118881118881	0.8523489932885906	0.3731386025200458
YNL083W	0	0/-	-689.2985989451408	-34627.109719112515	596	0.08881118881118881	0.8523489932885906	0.3731386025200458
YOR195W	-1	-/-	-689.3383984565735	-19441.275761127472	149	0.08874912648497554	0.8523489932885906	0.3734249713631157
YLL034C	-1	-/-	-689.341461122036	-26370.761669933796	149	0.08868715083798882	0.8523489932885906	0.37371134020618557
YHR148W	-1	-/-	-689.3554307222366	-25306.287181399763	149	0.08862526168876483	0.8523489932885906	0.37399770904925544
YPL126W	-1	-/-	-689.3806231021881	-25242.480209589005	149	0.08856345885634588	0.8523489932885906	0.3742840778923253
YAR042W	-1	-/-	-689.5119990110397	-19289.564139962196	149	0.08850174216027874	0.8523489932885906	0.3745704467353952
YDR514C	0	0/0	-689.5877239704132	-30153.38594186306	596	0.08850174216027874	0.8523489932885906	0.3745704467353952
YGL203C	0	0/0	-689.6132546961308	-33157.789595697075	596	0.08850174216027874	0.8523489932885906	0.3745704467353952
YNL088W	-1	-/-	-689.6265707015991	-21869.36345475912	149	0.08844011142061281	0.8523489932885906	0.37485681557846506
YLR421C	0	0/-	-689.6369534134865	-35206.98065753281	596	0.08844011142061281	0.8523489932885906	0.37485681557846506
YNL307C	-1	-/-	-689.6478316783905	-20363.97639632225	149	0.0883785664578984	0.8523489932885906	0.37514318442153494
YBR043C	-1	-/-	-689.679813504219	-20093.499984920025	149	0.08831710709318498	0.8523489932885906	0.3754295532646048
YKR103W	0	0/-	-689.7209413349628	-31914.373324915767	596	0.08831710709318498	0.8523489932885906	0.3754295532646048
YPR088C	-1	-/-	-689.773503780365	-20380.824409246445	149	0.08825573314801946	0.8523489932885906	0.3757159221076747
YPL155C	-1	-/-	-689.8088173866272	-19615.673038363457	149	0.08819444444444445	0.8523489932885906	0.37600229095074456
YGR270W	-1	-/-	-689.883648276329	-19654.880754351616	149	0.08813324080499653	0.8523489932885906	0.37628865979381443
YHR103W	0	0/-	-689.9205391742289	-34351.007198337466	596	0.08813324080499653	0.8523489932885906	0.37628865979381443
YNL231C	-1	-/-	-690.103565454483	-20696.304123222828	149	0.08807212205270458	0.8523489932885906	0.3765750286368843
YBL020W	-1	-/-	-690.1898459196091	-20558.424726188183	149	0.088011088011088	0.8523489932885906	0.3768613974799542
YNR056C	-1	-/-	-690.249195098877	-19050.958331882954	149	0.08795013850415513	0.8523489932885906	0.37714776632302405
YDR470C	-1	-/-	-690.5115261077881	-19457.89560830593	149	0.08788927335640138	0.8523489932885906	0.3774341351660939
YKR072C	-1	-/-	-690.6471886634827	-21068.839470148087	149	0.08782849239280774	0.8523489932885906	0.3777205040091638
YNL191W	0	0/0	-690.6980319470167	-33808.78914126381	596	0.08782849239280774	0.8523489932885906	0.3777205040091638
YHR003C	0	0/-	-690.7070980072021	-31877.65197902918	596	0.08782849239280774	0.8523489932885906	0.3777205040091638
YPR031W	-1	-/-	-690.7098388671875	-20700.173140645027	149	0.08776779543883897	0.8523489932885906	0.37800687285223367
YAL048C	0	0/-	-690.7357838302851	-32674.00319553539	596	0.08776779543883897	0.8523489932885906	0.37800687285223367
YOR056C	-1	-/-	-690.7643446922302	-23646.74659407139	149	0.08770718232044199	0.8523489932885906	0.37829324169530354
YMR229C	-1	-/-	-690.930601477623	-25383.486062705517	149	0.08764665286404417	0.8523489932885906	0.3785796105383734
YDR113C	-1	-/-	-690.9890217632055	-21496.90129081905	149	0.08758620689655172	0.8523489932885906	0.3788659793814433
YOL142W	-1	-/-	-691.0477720499039	-24552.321193099022	149	0.08752584424534804	0.8523489932885906	0.37915234822451316
YPL121C	-1	-/-	-691.2285304069519	-18160.68783414364	149	0.087465564738292	0.8523489932885906	0.37943871706758303
YPL217C	-1	-/-	-691.2294584512711	-24577.087238430977	149	0.08740536820371644	0.8523489932885906	0.3797250859106529
YJR057W	-1	-/-	-691.2463926076889	-20678.045047685504	149	0.0873452544704264	0.8523489932885906	0.3800114547537228
YGR040W	-1	-/-	-691.2587730884552	-20622.895786345005	149	0.08728522336769759	0.8523489932885906	0.38029782359679265
YGL035C	-1	-/-	-691.2828593254089	-20999.279674768448	149	0.08722527472527472	0.8523489932885906	0.3805841924398625
YCR063W	-1	-/+	-691.2941023111343	-20192.893081367016	149	0.08716540837336993	0.8523489932885906	0.3808705612829324
YPL176C	-1	-/-	-691.6549438238144	-18917.56341779232	149	0.08710562414266118	0.8523489932885906	0.38115693012600227
YER118C	-1	-/-	-691.8805893063545	-22185.379557579756	149	0.08704592186429061	0.8523489932885906	0.38144329896907214
YLR401C	-1	-/-	-691.9528855085373	-23543.977335333824	149	0.08698630136986302	0.8523489932885906	0.381729667812142
YDR490C	-1	-/-	-692.167320728302	-19856.77403217554	149	0.08692676249144421	0.8523489932885906	0.3820160366552119
YJL031C	-1	-/-	-692.1840544939041	-22770.302525401115	149	0.08686730506155951	0.8523489932885906	0.38230240549828176
YNL192W	-1	-/-	-692.1862466931343	-21039.983456633985	149	0.08680792891319207	0.8523489932885906	0.38258877434135163
YGL094C	1	+/+	-692.2760999202728	-20026.846724152565	148	0.08743169398907104	0.8590604026845637	0.38258877434135163
YPL007C	-1	-/-	-692.3726091384888	-20393.99797141552	149	0.08737201365187713	0.8590604026845637	0.38287514318442156
YNL113W	-1	-/-	-692.4227536916733	-24073.316676020622	149	0.08731241473396999	0.8590604026845637	0.38316151202749144
YKL183W	0	0/+	-692.48960891366	-34909.09469035268	596	0.08731241473396999	0.8590604026845637	0.38316151202749144
YMR204C	-1	-/-	-692.5037313699722	-20677.25340616703	149	0.08725289706884799	0.8590604026845637	0.3834478808705613
YLR442C	-1	-/-	-692.5039012432098	-20115.445648908615	149	0.08719346049046321	0.8590604026845637	0.3837342497136312
YDR286C	0	0/0	-692.6325281858444	-31086.786522865295	596	0.08719346049046321	0.8590604026845637	0.3837342497136312
YGR253C	-1	-/-	-692.9504992067814	-20844.09337052703	149	0.08713410483321987	0.8590604026845637	0.38402061855670105
YDR222W	0	0/-	-693.1524891257286	-30138.41586819291	596	0.08713410483321987	0.8590604026845637	0.38402061855670105
YBR255W	0	0/0	-693.1813690364361	-34790.47336883843	596	0.08713410483321987	0.8590604026845637	0.38402061855670105
YOL070C	0	0/-	-693.1829416155815	-34666.94382078946	596	0.08713410483321987	0.8590604026845637	0.38402061855670105
YHL020C	-1	-/-	-693.1893935501575	-21615.539681226015	149	0.08707482993197278	0.8590604026845637	0.3843069873997709
YLR313C	-1	-/-	-693.258584856987	-20310.803057432175	149	0.08701563562202583	0.8590604026845637	0.3845933562428408
YPL167C	-1	-/-	-693.3170666694641	-19085.76971334219	149	0.08695652173913043	0.8590604026845637	0.3848797250859107
YJL033W	-1	-/-	-693.3656322956085	-24448.65730392933	149	0.08689748811948404	0.8590604026845637	0.38516609392898055
YNL182C	-1	-/-	-693.4328031241894	-26997.90136525035	149	0.08683853459972862	0.8590604026845637	0.3854524627720504
YNR070W	0	0/-	-693.5355089008808	-31732.172329962254	596	0.08683853459972862	0.8590604026845637	0.3854524627720504
YBR142W	-1	-/-	-693.5376143157482	-25276.879453882575	149	0.08677966101694916	0.8590604026845637	0.3857388316151203
YOR360C	0	0/-	-693.5855520069599	-35030.30438891053	596	0.08677966101694916	0.8590604026845637	0.3857388316151203
YCR089W	-1	-/-	-693.7945181131363	-19691.818426132202	149	0.08672086720867209	0.8590604026845637	0.38602520045819017
YMR158W	0	0/-	-693.8471662253141	-33722.54141406715	596	0.08672086720867209	0.8590604026845637	0.38602520045819017
YHR152W	-1	-/-	-693.8822244405746	-20606.221563458443	149	0.08666215301286391	0.8590604026845637	0.38631156930126004
YHL007C	-1	-/-	-694.0427397489548	-23742.080095648766	149	0.08660351826792964	0.8590604026845637	0.3865979381443299
YMR133W	-1	-/-	-694.0877110958099	-19149.83792924881	149	0.08654496281271129	0.8590604026845637	0.3868843069873998
YGR211W	-1	-/-	-694.1628025770187	-21165.33022046089	149	0.08648648648648649	0.8590604026845637	0.38717067583046966
YDR248C	0	0/-	-694.1723976433277	-31145.933171838522	596	0.08648648648648649	0.8590604026845637	0.38717067583046966
YOR260W	-1	-/-	-694.1959466934204	-24211.22212743759	149	0.08642808912896692	0.8590604026845637	0.38745704467353953
YNL272C	-1	-/-	-694.2001811265945	-19487.846574664116	149	0.08636977058029689	0.8590604026845637	0.3877434135166094
YJL186W	-1	-/-	-694.4108597040176	-22283.829423308372	149	0.08631153068105192	0.8590604026845637	0.3880297823596793
YBR129C	-1	-/-	-694.4285488128662	-20931.869470596313	149	0.0862533692722372	0.8590604026845637	0.38831615120274915
YNL251C	-1	-/+	-694.5432367324829	-20505.14667892456	149	0.0861952861952862	0.8590604026845637	0.388602520045819
YDR356W	-1	-/-	-694.6071105003357	-20162.175140857697	149	0.08613728129205922	0.8590604026845637	0.3888888888888889
YBR172C	-1	-/-	-694.6669793128967	-22804.556511759758	149	0.08607935440484196	0.8590604026845637	0.38917525773195877
YDR259C	-1	-/-	-694.935173034668	-19900.263741195202	149	0.08602150537634409	0.8590604026845637	0.38946162657502864
YLR079W	-1	-/-	-695.0564827919006	-20118.400658249855	149	0.08596373404969779	0.8590604026845637	0.3897479954180985
YNL050C	0	0/0	-695.1057646870613	-31200.026177078485	596	0.08596373404969779	0.8590604026845637	0.3897479954180985
YLR266C	-1	-/-	-695.126572072506	-20002.273143537343	149	0.08590604026845637	0.8590604026845637	0.3900343642611684
YDR415C	0	0/0	-695.2186812758446	-31056.523747593164	596	0.08590604026845637	0.8590604026845637	0.3900343642611684
YNL181W	0	0/0	-695.2747466564178	-30848.02339333296	596	0.08590604026845637	0.8590604026845637	0.3900343642611684
YOR114W	0	0/0	-695.5104581713676	-30839.469257354736	596	0.08590604026845637	0.8590604026845637	0.3900343642611684
YDL159W-A	0	0/0	-695.5378345251083	-30165.233260691166	596	0.08590604026845637	0.8590604026845637	0.3900343642611684
YIR026C	-1	-/-	-695.5392248630524	-26813.133962512016	149	0.08584842387659289	0.8590604026845637	0.39032073310423826
YGR155W	-1	-/-	-695.5584695339203	-22123.22405678034	149	0.08579088471849866	0.8590604026845637	0.39060710194730813
YPR144C	-1	-/-	-695.5742398500443	-24588.19805663824	149	0.08573342263898191	0.8590604026845637	0.390893470790378
YLR369W	-1	-/-	-695.6267213821411	-21257.708362221718	149	0.0856760374832664	0.8590604026845637	0.3911798396334479
YML010W	-1	-/+	-695.670391201973	-20600.484382271767	149	0.08561872909698996	0.8590604026845637	0.39146620847651775
YKR100C	0	0/-	-695.7811248898506	-32293.790882805362	596	0.08561872909698996	0.8590604026845637	0.39146620847651775
YKR030W	0	0/0	-695.8464831970632	-32414.133444774896	596	0.08561872909698996	0.8590604026845637	0.39146620847651775
YDR065W	-1	-/-	-695.9323019981384	-18837.746015310287	149	0.0855614973262032	0.8590604026845637	0.3917525773195876
YMR273C	-1	-/-	-695.9475708007812	-19545.71445810795	149	0.08550434201736808	0.8590604026845637	0.3920389461626575
YPL258C	-1	-/-	-695.9593024253845	-19078.155479878187	149	0.08544726301735647	0.8590604026845637	0.39232531500572737
YNL068C	-1	-/-	-695.9734151363373	-21654.226083755493	149	0.08539026017344896	0.8590604026845637	0.39261168384879724
YCR032W	0	0/-	-696.1102710962296	-31512.213468402624	596	0.08539026017344896	0.8590604026845637	0.39261168384879724
YGL105W	-1	-/-	-696.2313127219677	-21852.8478859365	149	0.08533333333333333	0.8590604026845637	0.3928980526918671
YGL194C	-1	-/-	-696.2766102552414	-18961.254982829094	149	0.08527648234510327	0.8590604026845637	0.393184421534937
YBR281C	0	0/0	-696.303273588419	-32334.251118928194	596	0.08527648234510327	0.8590604026845637	0.393184421534937
YFR004W	-1	-/-	-696.3828355669975	-21501.866388723254	149	0.085219707057257	0.8590604026845637	0.39347079037800686
YNL325C	-1	-/-	-696.3915699720383	-20100.87868577242	149	0.08516300731869594	0.8590604026845637	0.39375715922107674
YOL105C	-1	-/-	-696.4751187562943	-20540.11296135187	149	0.0851063829787234	0.8590604026845637	0.3940435280641466
YER025W	-1	-/-	-696.6292259693146	-23717.380929470062	149	0.0850498338870432	0.8590604026845637	0.3943298969072165
YIL089W	0	0/0	-696.7537624835968	-30693.30880945921	596	0.0850498338870432	0.8590604026845637	0.3943298969072165
YNL259C	-1	-/-	-696.8228760957718	-20046.802867233753	149	0.0849933598937583	0.8590604026845637	0.39461626575028635
YOL063C	-1	-/-	-696.8637149333954	-21302.93118983507	149	0.08493696084936961	0.8590604026845637	0.3949026345933562
YIL110W	-1	-/-	-696.8661306500435	-26132.260397195816	149	0.08488063660477453	0.8590604026845637	0.3951890034364261
YPR200C	-1	-/-	-696.8719985485077	-19809.15443086624	149	0.08482438701126574	0.8590604026845637	0.395475372279496
YNL102W	-1	-/-	-696.8776749372482	-21575.283631563187	149	0.0847682119205298	0.8590604026845637	0.39576174112256585
YJR046W	-1	-/-	-696.885893702507	-19944.933286249638	149	0.08471211118464593	0.8590604026845637	0.3960481099656357
YFL008W	-1	-/-	-697.007662653923	-20196.744559407234	149	0.08465608465608465	0.8590604026845637	0.3963344788087056
YDL212W	-1	-/-	-697.0811523795128	-21545.919019013643	149	0.08460013218770654	0.8590604026845637	0.39662084765177547
YLR314C	-1	-/-	-697.1670051813126	-20848.865382790565	149	0.0845442536327609	0.8590604026845637	0.39690721649484534
YPL124W	-1	-/-	-697.1796295642853	-19849.137926995754	149	0.08448844884488449	0.8590604026845637	0.3971935853379152
YGL168W	-1	-/-	-697.4413363933563	-18225.763206005096	149	0.08443271767810026	0.8590604026845637	0.3974799541809851
YOL004W	-1	-/-	-697.5721697807312	-19042.67649549246	149	0.08437705998681608	0.8590604026845637	0.39776632302405496
YGL223C	-1	-/-	-697.8350845575333	-20607.464817404747	149	0.08432147562582346	0.8590604026845637	0.39805269186712483
YKL003C	0	0/-	-697.8931859731674	-33477.983061894774	596	0.08432147562582346	0.8590604026845637	0.39805269186712483
YKL179C	-1	-/-	-698.020361661911	-20600.087884664536	149	0.08426596445029624	0.8590604026845637	0.3983390607101947
YLL063C	0	0/-	-698.161062926054	-31137.471883639693	596	0.08426596445029624	0.8590604026845637	0.3983390607101947
YPR139C	-1	-/-	-698.1996510028839	-20169.579047501087	149	0.08421052631578947	0.8590604026845637	0.39862542955326463
YMR146C	-1	-/-	-698.1997469067574	-23637.29174298048	149	0.084155161078238	0.8590604026845637	0.3989117983963345
YML043C	-1	-/-	-698.3065400123596	-22305.19340121746	149	0.08409986859395532	0.8590604026845637	0.3991981672394044
YDR446W	-1	-/-	-698.4444258213043	-20311.84277242422	149	0.0840446487196323	0.8590604026845637	0.39948453608247425
YNR046W	-1	-/-	-698.4468311071396	-24237.52279508114	149	0.08398950131233596	0.8590604026845637	0.3997709049255441
YJR007W	-1	-/-	-698.4490534067154	-25120.036597907543	149	0.0839344262295082	0.8590604026845637	0.400057273768614
YOR207C	-1	-/-	-698.4587898850441	-25045.9922439456	149	0.08387942332896461	0.8590604026845637	0.40034364261168387
YPL183C	0	0/-	-698.5420099496841	-42293.59215810895	596	0.08387942332896461	0.8590604026845637	0.40034364261168387
YOR130C	-1	-/-	-698.911875128746	-19822.109246492386	149	0.08382449246889326	0.8590604026845637	0.40063001145475374
YLR397C	-1	-/-	-698.9196063876152	-25739.092271387577	149	0.08376963350785341	0.8590604026845637	0.4009163802978236
YML081W	0	0/-	-699.1647776961327	-31418.204518020153	596	0.08376963350785341	0.8590604026845637	0.4009163802978236
YLR239C	0	0/-	-699.1858930587769	-34848.91874063015	596	0.08376963350785341	0.8590604026845637	0.4009163802978236
YER155C	-1	-/-	-699.3707265853882	-20435.0856641829	149	0.08371484630477437	0.8590604026845637	0.4012027491408935
YBL038W	0	0/-	-699.4018366038799	-35184.89003716409	596	0.08371484630477437	0.8590604026845637	0.4012027491408935
YLR443W	0	0/-	-699.408281326294	-32745.459443181753	596	0.08371484630477437	0.8590604026845637	0.4012027491408935
YAL064C-A	0	0/0	-699.4850689768791	-31248.25458943844	596	0.08371484630477437	0.8590604026845637	0.4012027491408935
YOL090W	-1	-/-	-699.5522829294205	-20155.268124103546	149	0.08366013071895424	0.8590604026845637	0.40148911798396336
YGR220C	-1	-/-	-699.6353511810303	-21133.895983695984	149	0.08360548661005879	0.8590604026845637	0.40177548682703323
YMR100W	-1	-/-	-699.6442451477051	-20945.435597896576	149	0.0835509138381201	0.8590604026845637	0.4020618556701031
YMR033W	-1	-/-	-699.6564071625471	-22442.659435912967	149	0.08349641226353555	0.8590604026845637	0.402348224513173
YBR184W	0	0/0	-699.9945887923241	-29918.84152519703	596	0.08349641226353555	0.8590604026845637	0.402348224513173
YDR172W	-1	-/-	-700.061777472496	-23156.447836995125	149	0.08344198174706649	0.8590604026845637	0.40263459335624285
YKL196C	-1	-/-	-700.1829878091812	-20405.71418505907	149	0.08338762214983714	0.8590604026845637	0.4029209621993127
YNL127W	-1	-/-	-700.2070748806	-22005.061525046825	149	0.08333333333333333	0.8590604026845637	0.4032073310423826
YCR015C	0	0/-	-700.2651152908802	-30316.776294261217	596	0.08333333333333333	0.8590604026845637	0.4032073310423826
YLL051C	0	0/-	-700.3080375790596	-33292.152557462454	596	0.08333333333333333	0.8590604026845637	0.4032073310423826
YMR165C	-1	-/-	-700.3387806415558	-21370.827389121056	149	0.08327911515940144	0.8590604026845637	0.4034936998854525
YIR018W	-1	-/-	-700.3629161119461	-18680.964845895767	149	0.08322496749024708	0.8590604026845637	0.40378006872852235
YNR075W	-1	-/-	-700.5026943683624	-19538.907997369766	149	0.08317089018843404	0.8590604026845637	0.4040664375715922
YPL137C	-1	-/-	-700.5267851352692	-19520.01994085312	149	0.08311688311688312	0.8590604026845637	0.4043528064146621
YEL051W	-1	-/-	-700.5586307048798	-21015.535845160484	149	0.08306294613887086	0.8590604026845637	0.40463917525773196
YDL136W	0	0/-	-700.5778951346874	-33748.163663864136	596	0.08306294613887086	0.8590604026845637	0.40463917525773196
YJR043C	-1	-/-	-700.621660232544	-22473.265597581863	149	0.08300907911802853	0.8590604026845637	0.40492554410080184
YHR133C	-1	-/-	-700.6370462179184	-21832.46005141735	149	0.0829552819183409	0.8590604026845637	0.4052119129438717
YOR110W	-1	-/-	-700.6938593387604	-19775.75574052334	149	0.08290155440414508	0.8590604026845637	0.4054982817869416
YDL155W	-1	-/-	-700.7779122591019	-21416.074857592583	149	0.08284789644012945	0.8590604026845637	0.40578465063001146
YAL021C	1	+/-	-700.8357764482498	-19010.519149661064	148	0.08344113842173351	0.8657718120805369	0.40578465063001146
YLR195C	-1	-/-	-701.0446401834488	-20304.84428049624	149	0.08338720103425985	0.8657718120805369	0.40607101947308133
YHR072W	-1	-/-	-701.3229511976242	-22374.290957435966	149	0.08333333333333333	0.8657718120805369	0.4063573883161512
YHR155W	0	0/-	-701.6770429313183	-32693.407686322927	596	0.08333333333333333	0.8657718120805369	0.4063573883161512
YLR119W	-1	-/-	-701.8536421060562	-20549.19585454464	149	0.08327953518398967	0.8657718120805369	0.4066437571592211
YGR224W	-1	-/-	-701.8596873283386	-19185.737372159958	149	0.0832258064516129	0.8657718120805369	0.40693012600229095
YGL140C	0	0/0	-701.9293404221535	-30931.013191580772	596	0.0832258064516129	0.8657718120805369	0.40693012600229095
YHL022C	-1	-/-	-701.9437447786331	-19067.890761256218	149	0.08317214700193423	0.8657718120805369	0.4072164948453608
YPR019W	-1	-/-	-701.9582414627075	-21935.602661669254	149	0.08311855670103092	0.8657718120805369	0.4075028636884307
YGR223C	0	0/-	-702.1063909381628	-35827.341542748734	596	0.08311855670103092	0.8657718120805369	0.4075028636884307
YKR084C	0	0/-	-702.1901180446148	-33733.21956668794	596	0.08311855670103092	0.8657718120805369	0.4075028636884307
YKL106W	0	0/0	-702.2168591283262	-36964.12117149122	596	0.08311855670103092	0.8657718120805369	0.4075028636884307
YBR181C	0	0/-	-702.2440132796764	-34716.25621902943	596	0.08311855670103092	0.8657718120805369	0.4075028636884307
YMR232W	-1	-/-	-702.3750727176666	-19725.474644184113	149	0.08306503541532517	0.8657718120805369	0.40778923253150057
YDR305C	0	0/-	-702.4204268455505	-31111.084586933255	596	0.08306503541532517	0.8657718120805369	0.40778923253150057
YJL059W	-1	-/-	-702.4361255168915	-19878.620241105556	149	0.08301158301158301	0.8657718120805369	0.40807560137457044
YGR172C	-1	-/-	-702.5188734531403	-21464.003754377365	149	0.08295819935691319	0.8657718120805369	0.4083619702176403
YKR023W	0	0/-	-702.5476873219013	-30374.48281353712	596	0.08295819935691319	0.8657718120805369	0.4083619702176403
YKR055W	-1	-/-	-702.560521364212	-21011.775243282318	149	0.08290488431876607	0.8657718120805369	0.4086483390607102
YGR229C	-1	-/-	-702.6965687274933	-24014.79751598835	149	0.08285163776493257	0.8657718120805369	0.40893470790378006
YLR039C	-1	-/-	-702.7026631832123	-20077.759564995766	149	0.08279845956354301	0.8657718120805369	0.40922107674684993
YOL077W-A	-1	-/-	-702.7286438941956	-18035.17921113968	149	0.08274534958306606	0.8657718120805369	0.4095074455899198
YDR190C	-1	-/-	-702.7907526493073	-23158.324561357498	149	0.08269230769230769	0.8657718120805369	0.4097938144329897
YBL090W	-1	-/-	-702.7930727005005	-20675.908514499664	149	0.08263933376041	0.8657718120805369	0.41008018327605955
YGL178W	-1	-/-	-702.8994302749634	-18799.789708018303	149	0.08258642765685019	0.8657718120805369	0.4103665521191294
YOL156W	-1	-/-	-703.3656694889069	-18526.17045402527	149	0.08253358925143954	0.8657718120805369	0.4106529209621993
YLR228C	-1	-/-	-703.4448595046997	-20748.541605710983	149	0.08248081841432225	0.8657718120805369	0.41093928980526917
YNL271C	-1	-/-	-703.5152502059937	-18960.10618853569	149	0.08242811501597444	0.8657718120805369	0.41122565864833904
YER117W	-1	-/-	-703.5654960870743	-22676.737263441086	149	0.08237547892720307	0.8657718120805369	0.4115120274914089
YMR264W	-1	-/-	-703.5835529565811	-19938.445662856102	149	0.08232291001914487	0.8657718120805369	0.4117983963344788
YDR165W	-1	-/-	-703.5876553058624	-26490.152314841747	149	0.08227040816326531	0.8657718120805369	0.41208476517754866
YLR035C	-1	-/-	-703.6729662418365	-19314.917435109615	149	0.08221797323135756	0.8657718120805369	0.41237113402061853
YPL266W	-1	-/-	-703.7715531587601	-26352.155790805817	149	0.0821656050955414	0.8657718120805369	0.4126575028636884
YOL036W	0	0/0	-703.799888074398	-30779.98669245839	596	0.0821656050955414	0.8657718120805369	0.4126575028636884
YGL189C	0	0/-	-703.9685078263283	-36623.70927917957	596	0.0821656050955414	0.8657718120805369	0.4126575028636884
YCR093W	1	+/-	-703.9871343374252	-19756.30342566967	148	0.08274984086569065	0.87248322147651	0.4126575028636884
YGL120C	1	+/+	-704.0249419808388	-25972.530636787415	148	0.08333333333333333	0.8791946308724832	0.4126575028636884
YCL059C	-1	-/-	-704.0366696119308	-26248.6152125597	149	0.08328035600762873	0.8791946308724832	0.4129438717067583
YPR121W	-1	-/-	-704.055349946022	-20078.93617799878	149	0.08322744599745871	0.8791946308724832	0.41323024054982815
YLR381W	-1	-/-	-704.2076938152313	-19542.929579615593	149	0.08317460317460318	0.8791946308724832	0.413516609392898
YPR054W	-1	-/-	-704.2781474590302	-18594.542585492134	149	0.08312182741116751	0.8791946308724832	0.4138029782359679
YNL328C	-1	-/-	-704.3834997415543	-18489.421801686287	149	0.08306911857958148	0.8791946308724832	0.41408934707903783
YCL024W	-1	-/-	-704.5764162540436	-19641.699374198914	149	0.08301647655259822	0.8791946308724832	0.4143757159221077
YLR240W	-1	-/-	-704.5925961732864	-21767.578799843788	149	0.08296390120329322	0.8791946308724832	0.4146620847651776
YIL009W	-1	-/-	-704.6001603901386	-21842.46505740285	149	0.08291139240506329	0.8791946308724832	0.41494845360824745
YNL006W	-1	-/-	-704.6212407946587	-21422.926853239536	149	0.08285895003162555	0.8791946308724832	0.4152348224513173
YER068W	1	+/-	-704.7684326171875	-21881.63900887966	148	0.08343868520859671	0.8859060402684564	0.4152348224513173
YOR149C	-1	-/-	-704.7848767638206	-19915.68777245283	149	0.08338597599494631	0.8859060402684564	0.4155211912943872
YNL002C	-1	-/-	-704.9101707339287	-27248.802850186825	149	0.08333333333333333	0.8859060402684564	0.41580756013745707
YOL052C	0	0/-	-705.1070608049631	-35683.211652860045	596	0.08333333333333333	0.8859060402684564	0.41580756013745707
YGL166W	-1	-/-	-705.1089250743389	-22920.260119110346	149	0.0832807570977918	0.8859060402684564	0.41609392898052694
YFL005W	-1	-/-	-705.3068504333496	-21411.946534752846	149	0.0832282471626734	0.8859060402684564	0.4163802978235968
YBR104W	0	0/-	-705.3077432215214	-37129.27442660928	596	0.0832282471626734	0.8859060402684564	0.4163802978235968
YDR324C	-1	-/-	-705.3759081363678	-25459.146070361137	149	0.0831758034026465	0.8859060402684564	0.4166666666666667
YBL068W	0	0/-	-705.4599260985851	-39280.42143419385	596	0.0831758034026465	0.8859060402684564	0.4166666666666667
YKR024C	-1	-/-	-705.4718489646912	-24741.077043056488	149	0.08312342569269521	0.8859060402684564	0.41695303550973656
YFR032C-A	0	0/-	-705.5165474414825	-33446.01252442598	596	0.08312342569269521	0.8859060402684564	0.41695303550973656
YPL211W	-1	-/-	-705.5837933719158	-27615.133134037256	149	0.08307111390811832	0.8859060402684564	0.41723940435280643
YER167W	-1	-/-	-705.7337355613708	-19918.601047039032	149	0.0830188679245283	0.8859060402684564	0.4175257731958763
YPR089W	0	0/0	-705.7668313682079	-32546.64410084486	596	0.0830188679245283	0.8859060402684564	0.4175257731958763
YHR153C	0	0/-	-705.8263583779335	-33726.13691984117	596	0.0830188679245283	0.8859060402684564	0.4175257731958763
YBL066C	0	0/-	-705.9208174645901	-35317.15428522788	596	0.0830188679245283	0.8859060402684564	0.4175257731958763
YLR196W	-1	-/-	-705.9561992883682	-26451.427189826965	149	0.08296668761785041	0.8859060402684564	0.4178121420389462
YHR024C	-1	-/-	-705.9622416496277	-20452.5722771883	149	0.0829145728643216	0.8859060402684564	0.41809851088201605
YLR335W	-1	-/-	-706.0928279161453	-23268.012077212334	149	0.08286252354048965	0.8859060402684564	0.4183848797250859
YOR262W	0	0/-	-706.1248635053635	-31696.73873475194	596	0.08286252354048965	0.8859060402684564	0.4183848797250859
YDL205C	0	0/-	-706.4259469211102	-32114.528554201126	596	0.08286252354048965	0.8859060402684564	0.4183848797250859
YPR061C	0	0/0	-706.4577130898833	-35469.98283504695	596	0.08286252354048965	0.8859060402684564	0.4183848797250859
YAL024C	-1	-/-	-706.4869958162308	-20363.318509340286	149	0.08281053952321205	0.8859060402684564	0.4186712485681558
YBR251W	0	0/-	-706.5740336477757	-34224.845857560635	596	0.08281053952321205	0.8859060402684564	0.4186712485681558
YDR206W	-1	-/-	-706.5914615392685	-22092.195973038673	149	0.08275862068965517	0.8859060402684564	0.41895761741122567
YOR043W	-1	-/-	-706.611902654171	-21600.547718331218	149	0.08270676691729323	0.8859060402684564	0.41924398625429554
YGL116W	-1	-/-	-706.748854637146	-20968.45140683651	149	0.08265497808390733	0.8859060402684564	0.4195303550973654
YIL132C	-1	-/-	-706.7559704780579	-19994.967387914658	149	0.08260325406758448	0.8859060402684564	0.4198167239404353
YDL227C	-1	-/-	-706.7601581811905	-21844.78656423092	149	0.0825515947467167	0.8859060402684564	0.42010309278350516
YER115C	0	0/-	-706.7619595080614	-34714.85498468578	596	0.0825515947467167	0.8859060402684564	0.42010309278350516
YPL200W	-1	-/-	-706.7786914110184	-19109.687007784843	149	0.0825	0.8859060402684564	0.42038946162657503
YFR009W	-1	-/-	-706.8070652484894	-23330.246478438377	149	0.08244846970643348	0.8859060402684564	0.4206758304696449
YDR395W	-1	-/-	-706.8242809772491	-24052.84346705675	149	0.08239700374531835	0.8859060402684564	0.4209621993127148
YAL035W	-1	-/-	-706.8860066384077	-23545.090222403407	149	0.08234560199625701	0.8859060402684564	0.42124856815578465
YGR034W	0	0/-	-707.0467749238014	-34758.34540343657	596	0.08234560199625701	0.8859060402684564	0.42124856815578465
YER140W	0	0/-	-707.1457399129868	-30681.32538253069	596	0.08234560199625701	0.8859060402684564	0.42124856815578465
YLR090W	-1	-/-	-707.2302156686783	-19947.040521502495	149	0.08229426433915212	0.8859060402684564	0.4215349369988545
YLR212C	-1	-/-	-707.2553843259811	-21788.495701432228	149	0.08224299065420561	0.8859060402684564	0.4218213058419244
YDR494W	-1	-/-	-707.3446065187454	-21343.685594409704	149	0.0821917808219178	0.8859060402684564	0.42210767468499427
YNL167C	-1	-/-	-707.452036857605	-20233.83371913433	149	0.0821406347230865	0.8859060402684564	0.42239404352806414
YDR246W	-1	-/-	-707.5700732469559	-21726.174266457558	149	0.08208955223880597	0.8859060402684564	0.422680412371134
YGR076C	0	0/-	-707.5725825801492	-35454.21797517687	596	0.08208955223880597	0.8859060402684564	0.422680412371134
YJR013W	-1	-/-	-707.6959750652313	-20767.023472189903	149	0.08203853325046613	0.8859060402684564	0.4229667812142039
YNL121C	-1	-/-	-707.8025085926056	-21642.22491121292	149	0.08198757763975155	0.8859060402684564	0.42325315005727376
[truncated: 3,961 more rows]
