# Supplementary material for: Revisiting co-expression-based automated function prediction in yeast with neural networks and updated Gene Ontology annotations
Source: PLoS One. 2026 Apr 16;21(4):e0322689. doi: 10.1371/journal.pone.0322689 (PMC13086303; doi:10.1371/journal.pone.0322689)
Supplement: S1 File — A zip file of tables in csv format containing individual genes ranked by their predicted involvement in each predicted GO term. These predictions were made by Model 1 as described in Table A of S1 Text. (ZIP) [file pone.0322689.s002.zip › GO0006401_SingleGeneRanking.csv]

Gene	Label	Annos	Score	Background Score	Num pos pairs	Precision	Recall	False Positive Rate
YGR119C	-1	-/-	-262.39947134256363	-20935.572289839387	69	0.0	0.0	0.0002799552071668533
YGL246C	-1	-/+	-263.0736927986145	-19759.860951423645	69	0.0	0.0	0.0005599104143337066
YJL010C	-1	-/-	-268.35818207263947	-20408.017869472504	69	0.0	0.0	0.0008398656215005599
YPL101W	-1	-/-	-270.7201132774353	-20499.601638555527	69	0.0	0.0	0.0011198208286674132
YDL112W	-1	-/-	-272.1289267539978	-20874.284798502922	69	0.0	0.0	0.0013997760358342665
YDR152W	0	0/-	-273.26709128916264	-35793.88681651279	276	0.0	0.0	0.0013997760358342665
YIL021W	-1	-/-	-274.76528120040894	-21441.233111143112	69	0.0	0.0	0.0016797312430011197
YOL061W	-1	-/-	-275.2655334472656	-20421.371267199516	69	0.0	0.0	0.001959686450167973
YNR046W	-1	-/-	-279.5881242752075	-20832.622730106115	69	0.0	0.0	0.0022396416573348264
YIL103W	-1	-/-	-280.450652718544	-20905.638501107693	69	0.0	0.0	0.0025195968645016797
YLR285W	-1	-/-	-281.01157665252686	-21907.913723528385	69	0.0	0.0	0.002799552071668533
YDR101C	-1	-/-	-281.6477595567703	-20747.90945661068	69	0.0	0.0	0.003079507278835386
YGR083C	-1	-/-	-282.83255541324615	-20703.652579665184	69	0.0	0.0	0.0033594624860022394
YHR065C	-1	-/-	-283.821511387825	-20714.80822199583	69	0.0	0.0	0.003639417693169093
YKL144C	-1	-/-	-284.54578244686127	-21504.413033366203	69	0.0	0.0	0.003919372900335946
YOR207C	-1	-/-	-285.2160117030144	-21131.767772331834	69	0.0	0.0	0.0041993281075028
YDR045C	-1	-/-	-285.32876110076904	-21946.011955857277	69	0.0	0.0	0.004479283314669653
YIL110W	-1	-/-	-285.6708765029907	-21222.104497551918	69	0.0	0.0	0.004759238521836506
YJL148W	-1	-/-	-285.80412673950195	-22646.81506550312	69	0.0	0.0	0.005039193729003359
YPL235W	-1	-/-	-285.861087679863	-21394.72765004635	69	0.0	0.0	0.005319148936170213
YOL115W	1	+/+	-286.60357081890106	-21177.579377532005	68	0.05	0.014492753623188406	0.005319148936170213
YPR048W	0	0/-	-287.1602868437767	-35788.41534933448	276	0.05	0.014492753623188406	0.005319148936170213
YJL111W	-1	-/-	-287.67235112190247	-22105.17024385929	69	0.047619047619047616	0.014492753623188406	0.005599104143337066
YOR119C	-1	-/-	-287.8023501634598	-21078.61279630661	69	0.045454545454545456	0.014492753623188406	0.005879059350503919
YNL207W	-1	-/-	-289.20844316482544	-20495.72885197401	69	0.043478260869565216	0.014492753623188406	0.006159014557670772
YEL015W	1	+/+	-289.7763489484787	-21399.321659311652	68	0.08333333333333333	0.028985507246376812	0.006159014557670772
YEL018W	-1	-/-	-290.5445261001587	-21238.998829603195	69	0.08	0.028985507246376812	0.006438969764837626
YNR024W	0	0/+	-290.97703182697296	-35869.511524520814	276	0.08	0.028985507246376812	0.006438969764837626
YLL011W	-1	-/-	-291.8756185770035	-20751.164975881577	69	0.07692307692307693	0.028985507246376812	0.006718924972004479
YPL210C	-1	-/-	-292.1878653764725	-22409.70430237055	69	0.07407407407407407	0.028985507246376812	0.006998880179171333
YDR527W	-1	-/-	-292.2400642633438	-20960.21962594986	69	0.07142857142857142	0.028985507246376812	0.007278835386338186
YKL099C	-1	-/-	-292.7109059691429	-20066.021891474724	69	0.06896551724137931	0.028985507246376812	0.0075587905935050395
YDR312W	-1	-/-	-292.9515379667282	-20442.701910853386	69	0.06666666666666667	0.028985507246376812	0.007838745800671893
YBR155W	-1	-/-	-292.984650015831	-21103.939700126648	69	0.06451612903225806	0.028985507246376812	0.008118701007838746
YGR195W	1	+/+	-293.26523447036743	-21067.059553146362	68	0.09375	0.043478260869565216	0.008118701007838746
YMR312W	-1	-/-	-293.5554083585739	-21486.46505588293	69	0.09090909090909091	0.043478260869565216	0.0083986562150056
YFR009W	-1	-/-	-293.74198019504547	-22462.01571702957	69	0.08823529411764706	0.043478260869565216	0.008678611422172453
YML080W	-1	-/-	-293.7662788629532	-21141.521437048912	69	0.08571428571428572	0.043478260869565216	0.008958566629339306
YDR324C	-1	-/-	-293.8108558654785	-21601.151888132095	69	0.08333333333333333	0.043478260869565216	0.009238521836506159
YHR088W	-1	-/-	-294.0903032422066	-20578.248907268047	69	0.08108108108108109	0.043478260869565216	0.009518477043673012
YNL153C	-1	-/-	-294.43645441532135	-22412.75610792637	69	0.07894736842105263	0.043478260869565216	0.009798432250839866
YHR013C	-1	-/-	-294.47672724723816	-22139.256392538548	69	0.07692307692307693	0.043478260869565216	0.010078387458006719
YGL111W	-1	-/-	-294.98753666877747	-22358.032182514668	69	0.075	0.043478260869565216	0.010358342665173572
YLR002C	-1	-/-	-295.0861917734146	-21603.334970474243	69	0.07317073170731707	0.043478260869565216	0.010638297872340425
YIL020C	0	0/0	-295.47084072232246	-37466.17723582685	276	0.07317073170731707	0.043478260869565216	0.010638297872340425
YDR121W	-1	-/-	-295.6231360435486	-20834.35137194395	69	0.07142857142857142	0.043478260869565216	0.010918253079507279
YFL002C	-1	-/-	-296.0066717863083	-21618.939665436745	69	0.06976744186046512	0.043478260869565216	0.011198208286674132
YDR339C	-1	-/-	-296.4652317762375	-20937.0282869339	69	0.06818181818181818	0.043478260869565216	0.011478163493840985
YLR051C	-1	-/-	-296.6615173816681	-20627.89336872101	69	0.06666666666666667	0.043478260869565216	0.011758118701007838
YDL111C	1	+/+	-297.0905089378357	-21595.462552785873	68	0.08695652173913043	0.057971014492753624	0.011758118701007838
YKL021C	-1	-/-	-297.4976222515106	-21505.607424497604	69	0.0851063829787234	0.057971014492753624	0.012038073908174692
YPL146C	-1	-/-	-297.51804304122925	-20662.13792669773	69	0.08333333333333333	0.057971014492753624	0.012318029115341545
YPL217C	-1	-/-	-298.9104813337326	-21500.242380023003	69	0.08163265306122448	0.057971014492753624	0.012597984322508398
YMR239C	-1	-/+	-299.09985065460205	-21270.376080989838	69	0.08	0.057971014492753624	0.012877939529675251
YLR384C	-1	-/-	-300.40975880622864	-20966.65467941761	69	0.0784313725490196	0.057971014492753624	0.013157894736842105
YDR245W	-1	-/-	-300.80815970897675	-21605.077691555023	69	0.07692307692307693	0.057971014492753624	0.013437849944008958
YLR435W	-1	-/-	-300.81541979312897	-20669.146270871162	69	0.07547169811320754	0.057971014492753624	0.013717805151175811
YNL110C	-1	-/-	-300.8230160474777	-20906.4533315897	69	0.07407407407407407	0.057971014492753624	0.013997760358342666
YDL031W	-1	-/-	-300.8832279443741	-20723.153748869896	69	0.07272727272727272	0.057971014492753624	0.01427771556550952
YPR169W	0	0/-	-301.3282046318054	-37245.19861266017	276	0.07272727272727272	0.057971014492753624	0.01427771556550952
YJL011C	-1	-/-	-301.6724683046341	-21975.321261048317	69	0.07142857142857142	0.057971014492753624	0.014557670772676373
YPL129W	-1	-/-	-302.0420467853546	-20763.897791981697	69	0.07017543859649122	0.057971014492753624	0.014837625979843226
YMR014W	-1	-/-	-302.0979939699173	-21943.167463064194	69	0.06896551724137931	0.057971014492753624	0.015117581187010079
YDR172W	1	+/+	-302.2619466781616	-22108.61837220192	68	0.0847457627118644	0.07246376811594203	0.015117581187010079
YNL163C	-1	-/-	-302.28105413913727	-21094.60363674164	69	0.08333333333333333	0.07246376811594203	0.015397536394176932
YMR235C	-1	-/-	-302.78136801719666	-21673.359180927277	69	0.08196721311475409	0.07246376811594203	0.015677491601343786
YMR033W	-1	-/-	-303.60225760936737	-22950.000078707933	69	0.08064516129032258	0.07246376811594203	0.015957446808510637
YPL237W	-1	-/-	-304.05397963523865	-21991.158062696457	69	0.07936507936507936	0.07246376811594203	0.016237402015677492
YKL154W	-1	-/-	-304.2528051137924	-21813.23656499386	69	0.078125	0.07246376811594203	0.016517357222844344
YCR072C	-1	-/-	-304.291873216629	-21022.15902042389	69	0.07692307692307693	0.07246376811594203	0.0167973124300112
YCL054W	-1	-/-	-304.9236241579056	-22461.489739775658	69	0.07575757575757576	0.07246376811594203	0.01707726763717805
YNL182C	-1	-/-	-304.9851962327957	-22681.420598745346	69	0.07462686567164178	0.07246376811594203	0.017357222844344905
YPR143W	-1	-/-	-306.3821830749512	-21057.77190899849	69	0.07352941176470588	0.07246376811594203	0.017637178051511757
YJR002W	-1	-/-	-306.64963376522064	-21152.86428630352	69	0.07246376811594203	0.07246376811594203	0.01791713325867861
YPL126W	-1	-/-	-306.77825762331486	-21552.643188491464	69	0.07142857142857142	0.07246376811594203	0.018197088465845463
YKL172W	-1	-/-	-306.8909776210785	-22603.676415503025	69	0.07042253521126761	0.07246376811594203	0.018477043673012318
YDR060W	-1	-/-	-307.1089953184128	-22396.022129654884	69	0.06944444444444445	0.07246376811594203	0.018756998880179173
YDL153C	-1	-/-	-307.11439740657806	-20885.739622473717	69	0.0684931506849315	0.07246376811594203	0.019036954087346025
YOL021C	1	+/+	-307.43132853507996	-21395.463411092758	68	0.08108108108108109	0.08695652173913043	0.019036954087346025
YKR056W	-1	-/-	-307.87885189056396	-20846.509435892105	69	0.08	0.08695652173913043	0.01931690929451288
YGR145W	-1	-/-	-308.1176527738571	-21725.268701434135	69	0.07894736842105263	0.08695652173913043	0.01959686450167973
YJR132W	-1	-/0	-308.1682758331299	-21783.52144408226	69	0.07792207792207792	0.08695652173913043	0.019876819708846586
YDR412W	-1	-/-	-308.6808898448944	-21335.851169109344	69	0.07692307692307693	0.08695652173913043	0.020156774916013438
YDR120C	-1	-/-	-308.7759680747986	-21999.368234992027	69	0.0759493670886076	0.08695652173913043	0.020436730123180293
YNL286W	-1	-/-	-308.821081161499	-20241.50026500225	69	0.075	0.08695652173913043	0.020716685330347144
YDL074C	-1	-/-	-309.2213885784149	-21121.18669652939	69	0.07407407407407407	0.08695652173913043	0.020996640537514
YPR112C	-1	-/+	-309.3938443660736	-22085.53799510002	69	0.07317073170731707	0.08695652173913043	0.02127659574468085
YNR003C	-1	-/-	-309.74383902549744	-21781.749521017075	69	0.07228915662650602	0.08695652173913043	0.021556550951847706
YDR346C	-1	-/-	-309.93012964725494	-21965.165183782578	69	0.07142857142857142	0.08695652173913043	0.021836506159014557
YLL034C	-1	-/-	-310.01421320438385	-22353.718835234642	69	0.07058823529411765	0.08695652173913043	0.022116461366181412
YPR187W	-1	-/-	-310.4055714607239	-22452.330493211746	69	0.06976744186046512	0.08695652173913043	0.022396416573348264
YKL122C	-1	-/-	-310.53815615177155	-21738.219911575317	69	0.06896551724137931	0.08695652173913043	0.02267637178051512
YHR081W	1	+/+	-310.86689007282257	-22097.2913146019	68	0.07954545454545454	0.10144927536231885	0.02267637178051512
YBL004W	-1	-/-	-310.92511343955994	-20841.540594697	69	0.07865168539325842	0.10144927536231885	0.02295632698768197
YDR361C	-1	-/-	-311.4054787158966	-21156.381103038788	69	0.07777777777777778	0.10144927536231885	0.023236282194848825
YOL124C	-1	-/-	-311.83216547966003	-22293.18987429142	69	0.07692307692307693	0.10144927536231885	0.023516237402015677
YLR409C	-1	-/-	-312.05880415439606	-22401.78432804346	69	0.07608695652173914	0.10144927536231885	0.02379619260918253
YNL062C	-1	-/-	-312.0937557220459	-22176.463815629482	69	0.07526881720430108	0.10144927536231885	0.024076147816349383
YLR222C	-1	-/-	-312.1530566215515	-21441.39400923252	69	0.07446808510638298	0.10144927536231885	0.024356103023516238
YHR143W-A	-1	-/-	-312.2912939786911	-21608.001057863235	69	0.07368421052631578	0.10144927536231885	0.02463605823068309
YCL031C	-1	-/-	-312.4817576408386	-21107.934140324593	69	0.07291666666666667	0.10144927536231885	0.024916013437849945
YKR026C	-1	-/-	-312.5318659543991	-22314.338891029358	69	0.07216494845360824	0.10144927536231885	0.025195968645016796
YJR063W	-1	-/-	-312.74495565891266	-22419.588442325592	69	0.07142857142857142	0.10144927536231885	0.02547592385218365
YDR198C	-1	-/-	-312.82313442230225	-20654.15874260664	69	0.0707070707070707	0.10144927536231885	0.025755879059350503
YPR060C	0	0/0	-312.82725086808205	-37693.78159287572	276	0.0707070707070707	0.10144927536231885	0.025755879059350503
YHL013C	0	0/-	-312.84726509451866	-37325.956456780434	276	0.0707070707070707	0.10144927536231885	0.025755879059350503
YLR215C	-1	-/-	-313.45565009117126	-22347.800341963768	69	0.07	0.10144927536231885	0.026035834266517358
YLR405W	-1	-/-	-313.7697026729584	-22820.24477136135	69	0.06930693069306931	0.10144927536231885	0.02631578947368421
YFR002W	-1	-/-	-313.8320413827896	-22316.164757192135	69	0.06862745098039216	0.10144927536231885	0.026595744680851064
YIL035C	-1	-/-	-313.98354411125183	-21637.97241306305	69	0.06796116504854369	0.10144927536231885	0.026875699888017916
YKL082C	-1	-/-	-313.99952602386475	-21979.866806268692	69	0.0673076923076923	0.10144927536231885	0.02715565509518477
YML105C	-1	-/-	-314.28250074386597	-21865.495911359787	69	0.06666666666666667	0.10144927536231885	0.027435610302351622
YJL125C	-1	-/-	-314.4519284963608	-21860.558832764626	69	0.0660377358490566	0.10144927536231885	0.027715565509518477
YNL002C	-1	-/-	-314.67564845085144	-22527.189392328262	69	0.06542056074766354	0.10144927536231885	0.027995520716685332
YOR001W	1	+/+	-314.9225172996521	-21336.23739695549	68	0.07407407407407407	0.11594202898550725	0.027995520716685332
YJL208C	1	+/+	-315.0013930797577	-21692.06493484974	68	0.08256880733944955	0.13043478260869565	0.027995520716685332
YHR196W	-1	-/-	-315.09150075912476	-22120.396977305412	69	0.08181818181818182	0.13043478260869565	0.028275475923852184
YIL085C	-1	-/-	-315.14818835258484	-22022.40912914276	69	0.08108108108108109	0.13043478260869565	0.02855543113101904
YDR075W	-1	-/-	-315.1500287055969	-21622.80742609501	69	0.08035714285714286	0.13043478260869565	0.02883538633818589
YER171W	-1	-/-	-315.1934317946434	-22593.574548900127	69	0.07964601769911504	0.13043478260869565	0.029115341545352745
YGL070C	-1	-/-	-315.24073445796967	-22583.57061290741	69	0.07894736842105263	0.13043478260869565	0.029395296752519597
YGL043W	-1	-/-	-315.35551714897156	-21832.994819283485	69	0.0782608695652174	0.13043478260869565	0.02967525195968645
YCR057C	-1	-/-	-315.39727342128754	-22245.8763808012	69	0.07758620689655173	0.13043478260869565	0.029955207166853303
YNL232W	1	+/+	-315.4100065231323	-21516.0039396286	68	0.08547008547008547	0.14492753623188406	0.029955207166853303
YDR429C	-1	-/-	-315.6789207458496	-22208.941987395287	69	0.0847457627118644	0.14492753623188406	0.030235162374020158
YKL078W	0	0/-	-315.96921014785767	-37650.38671860099	276	0.0847457627118644	0.14492753623188406	0.030235162374020158
YPR190C	-1	-/-	-315.9961311817169	-21711.05065393448	69	0.08403361344537816	0.14492753623188406	0.03051511758118701
YKR060W	-1	-/-	-316.4848721027374	-20835.48319232464	69	0.08333333333333333	0.14492753623188406	0.030795072788353865
YOR123C	-1	-/-	-316.81449913978577	-21353.6346013546	69	0.08264462809917356	0.14492753623188406	0.031075027995520716
YOL041C	0	0/-	-316.96623879671097	-37036.95270305872	276	0.08264462809917356	0.14492753623188406	0.031075027995520716
YDL201W	-1	-/-	-317.1376585960388	-22566.48311316967	69	0.08196721311475409	0.14492753623188406	0.03135498320268757
YMR080C	1	+/+	-317.140549659729	-22036.102608561516	68	0.08943089430894309	0.15942028985507245	0.03135498320268757
YNL061W	-1	-/-	-317.16128627955914	-22835.365430936217	69	0.08870967741935484	0.15942028985507245	0.03163493840985442
YDR280W	1	+/+	-317.35288095474243	-21884.936498641968	68	0.096	0.17391304347826086	0.03163493840985442
YPL243W	-1	-/-	-317.4505045413971	-23135.75861787796	69	0.09523809523809523	0.17391304347826086	0.031914893617021274
YOR151C	-1	-/-	-317.76250672340393	-21824.247596144676	69	0.09448818897637795	0.17391304347826086	0.03219484882418813
YOR056C	-1	-/-	-317.79486322402954	-21484.84756910801	69	0.09375	0.17391304347826086	0.032474804031354984
YHR052W	-1	-/-	-317.79758656024933	-22678.569213986397	69	0.09302325581395349	0.17391304347826086	0.032754759238521836
YML023C	-1	-/-	-317.93417954444885	-21930.921342253685	69	0.09230769230769231	0.17391304347826086	0.03303471444568869
YPL211W	-1	-/-	-317.99652886390686	-23068.342268705368	69	0.0916030534351145	0.17391304347826086	0.033314669652855546
YDR496C	0	0/-	-318.0187680721283	-37719.46613751352	276	0.0916030534351145	0.17391304347826086	0.033314669652855546
YPL266W	-1	-/-	-318.0863810777664	-22206.839849829674	69	0.09090909090909091	0.17391304347826086	0.0335946248600224
YPR110C	-1	-/-	-318.0966181755066	-22628.215581178665	69	0.09022556390977443	0.17391304347826086	0.03387458006718925
YKL068W	-1	-/-	-318.10547268390656	-21938.34161758423	69	0.08955223880597014	0.17391304347826086	0.0341545352743561
YGL086W	-1	-/-	-318.2362537384033	-22081.151708364487	69	0.08888888888888889	0.17391304347826086	0.03443449048152296
YOL144W	-1	-/-	-318.36548483371735	-22641.032517790794	69	0.08823529411764706	0.17391304347826086	0.03471444568868981
YNR053C	-1	-/-	-318.45771062374115	-22309.056273579597	69	0.08759124087591241	0.17391304347826086	0.03499440089585666
YIL008W	-1	-/-	-318.46834087371826	-21724.553992152214	69	0.08695652173913043	0.17391304347826086	0.03527435610302351
YLR412W	0	0/0	-318.5657891333103	-38274.21520970762	276	0.08695652173913043	0.17391304347826086	0.03527435610302351
YPR137W	-1	-/-	-318.73766446113586	-22081.85449576378	69	0.08633093525179857	0.17391304347826086	0.03555431131019037
YER082C	-1	-/-	-319.15620017051697	-22004.228902220726	69	0.08571428571428572	0.17391304347826086	0.03583426651735722
YJR014W	0	0/-	-319.38623708486557	-37723.22502988577	276	0.08571428571428572	0.17391304347826086	0.03583426651735722
YOL080C	-1	-/-	-319.40270030498505	-22493.73621058464	69	0.0851063829787234	0.17391304347826086	0.036114221724524075
YLR146C	0	0/-	-319.5615684390068	-38077.92172753811	276	0.0851063829787234	0.17391304347826086	0.036114221724524075
YNL227C	-1	-/-	-319.60390305519104	-22267.67240178585	69	0.08450704225352113	0.17391304347826086	0.036394176931690926
YJL124C	1	+/+	-319.8039801120758	-22638.108337521553	68	0.09090909090909091	0.18840579710144928	0.036394176931690926
YNR015W	-1	-/-	-319.8401634693146	-21505.184985637665	69	0.09027777777777778	0.18840579710144928	0.036674132138857785
YNR038W	-1	-/-	-319.8558065891266	-22076.3279992342	69	0.0896551724137931	0.18840579710144928	0.036954087346024636
YDR110W	-1	-/-	-319.92046761512756	-21431.40908396244	69	0.08904109589041095	0.18840579710144928	0.03723404255319149
YHR085W	-1	-/-	-320.18734192848206	-22082.737134695053	69	0.08843537414965986	0.18840579710144928	0.037513997760358346
YPL086C	-1	-/-	-320.36015486717224	-23041.39389538765	69	0.08783783783783784	0.18840579710144928	0.0377939529675252
YMR183C	-1	-/-	-320.37465023994446	-22676.545742750168	69	0.087248322147651	0.18840579710144928	0.03807390817469205
YDL213C	-1	-/-	-320.4322231411934	-22697.359485447407	69	0.08666666666666667	0.18840579710144928	0.0383538633818589
YNL256W	-1	-/-	-320.4873745441437	-22425.56245779991	69	0.08609271523178808	0.18840579710144928	0.03863381858902576
YER127W	-1	-/-	-320.9008396267891	-21855.720671594143	69	0.08552631578947369	0.18840579710144928	0.03891377379619261
YOR340C	-1	-/-	-321.1874107122421	-21917.230919122696	69	0.08496732026143791	0.18840579710144928	0.03919372900335946
YJR064W	-1	-/-	-321.67606139183044	-23223.301205039024	69	0.08441558441558442	0.18840579710144928	0.039473684210526314
YGL155W	-1	-/0	-321.71791768074036	-22594.098515987396	69	0.08387096774193549	0.18840579710144928	0.03975363941769317
YER002W	-1	-/-	-321.73277831077576	-21923.845324218273	69	0.08333333333333333	0.18840579710144928	0.040033594624860024
YIL118W	-1	-/-	-321.76222109794617	-22625.018665790558	69	0.08280254777070063	0.18840579710144928	0.040313549832026875
YBR142W	-1	-/-	-322.00756138563156	-23042.66195899248	69	0.08227848101265822	0.18840579710144928	0.04059350503919373
YDR449C	-1	-/-	-322.0080169439316	-22617.317541718483	69	0.08176100628930817	0.18840579710144928	0.040873460246360585
YNL001W	-1	-/+	-322.13827323913574	-21241.628769636154	69	0.08125	0.18840579710144928	0.04115341545352744
YNL151C	-1	-/-	-322.19672322273254	-22972.036289274693	69	0.08074534161490683	0.18840579710144928	0.04143337066069429
YIR026C	-1	-/-	-322.3098374605179	-23197.41201221943	69	0.08024691358024691	0.18840579710144928	0.04171332586786114
YOR116C	-1	-/-	-322.3620517253876	-22283.67738032341	69	0.07975460122699386	0.18840579710144928	0.041993281075028
YNL292W	-1	-/-	-322.518142580986	-21963.63935995102	69	0.07926829268292683	0.18840579710144928	0.04227323628219485
YMR153W	-1	-/-	-322.71281719207764	-21816.309741973877	69	0.07878787878787878	0.18840579710144928	0.0425531914893617
YNL299W	1	+/+	-323.0366733074188	-22687.49991941452	68	0.08433734939759036	0.2028985507246377	0.0425531914893617
YML015C	-1	-/-	-323.17215514183044	-21975.366703391075	69	0.08383233532934131	0.2028985507246377	0.04283314669652855
YJR068W	-1	-/-	-323.1948838233948	-20502.094593286514	69	0.08333333333333333	0.2028985507246377	0.04311310190369541
YPR144C	-1	-/-	-323.27991485595703	-21766.380779147148	69	0.08284023668639054	0.2028985507246377	0.04339305711086226
YNL132W	0	0/-	-323.2981252670288	-38697.169852644205	276	0.08284023668639054	0.2028985507246377	0.04339305711086226
YER112W	1	+/+	-323.32365506887436	-23058.287091195583	68	0.08823529411764706	0.21739130434782608	0.04339305711086226
YKL018W	-1	-/-	-323.3660078048706	-23857.862137913704	69	0.08771929824561403	0.21739130434782608	0.043673012318029114
YBR061C	-1	-/-	-323.53188836574554	-22100.36679327488	69	0.0872093023255814	0.21739130434782608	0.043952967525195966
YHR107C	-1	-/-	-323.63430881500244	-23846.96258664131	69	0.08670520231213873	0.21739130434782608	0.044232922732362824
YJL014W	-1	-/-	-323.71292448043823	-23273.801208496094	69	0.08620689655172414	0.21739130434782608	0.044512877939529676
YGR095C	1	+/+	-324.1710925102234	-21390.905733942986	68	0.09142857142857143	0.2318840579710145	0.044512877939529676
YOR269W	-1	-/-	-324.3239938020706	-21737.085566163063	69	0.09090909090909091	0.2318840579710145	0.04479283314669653
YEL055C	0	0/-	-324.3401216864586	-38394.76178172231	276	0.09090909090909091	0.2318840579710145	0.04479283314669653
YLR003C	-1	-/0	-324.5391808748245	-22152.469689011574	69	0.0903954802259887	0.2318840579710145	0.04507278835386338
YGL016W	-1	-/0	-324.66704738140106	-22514.837738990784	69	0.0898876404494382	0.2318840579710145	0.04535274356103024
YLR336C	0	0/-	-324.7564007639885	-36292.57295539975	276	0.0898876404494382	0.2318840579710145	0.04535274356103024
YHR077C	1	+/+	-324.82893085479736	-21355.627615213394	68	0.09497206703910614	0.2463768115942029	0.04535274356103024
YIR012W	-1	-/-	-324.9006407260895	-21967.07940220833	69	0.09444444444444444	0.2463768115942029	0.04563269876819709
YNL119W	-1	-/-	-324.90759789943695	-22286.401889801025	69	0.09392265193370165	0.2463768115942029	0.04591265397536394
YER029C	-1	-/-	-324.92511081695557	-21894.465925335884	69	0.09340659340659341	0.2463768115942029	0.04619260918253079
YIL019W	-1	-/-	-324.9380741119385	-23158.729784846306	69	0.09289617486338798	0.2463768115942029	0.04647256438969765
YPL012W	-1	-/-	-324.9624590873718	-22058.01155114174	69	0.09239130434782608	0.2463768115942029	0.0467525195968645
YMR061W	-1	-/-	-325.182874083519	-22930.236887216568	69	0.0918918918918919	0.2463768115942029	0.04703247480403135
YMR309C	-1	-/-	-325.19709634780884	-23074.862419724464	69	0.0913978494623656	0.2463768115942029	0.04731243001119821
YHR069C	1	+/+	-325.2337079048157	-22066.02068090439	68	0.0962566844919786	0.2608695652173913	0.04731243001119821
YOR260W	-1	-/-	-325.2738814353943	-22832.16205906868	69	0.09574468085106383	0.2608695652173913	0.04759238521836506
YFR005C	-1	-/-	-325.3158948421478	-23275.487550139427	69	0.09523809523809523	0.2608695652173913	0.047872340425531915
YFL001W	0	0/-	-325.4462667107582	-37719.79244214296	276	0.09523809523809523	0.2608695652173913	0.047872340425531915
YOR252W	0	0/0	-325.61033168435097	-37784.61223641038	276	0.09523809523809523	0.2608695652173913	0.047872340425531915
YPL105C	0	0/-	-325.6457780152559	-38708.70508438349	276	0.09523809523809523	0.2608695652173913	0.047872340425531915
YIL016W	-1	-/-	-325.67475843429565	-22830.147554397583	69	0.09473684210526316	0.2608695652173913	0.048152295632698766
YJL087C	-1	-/+	-325.7472417354584	-21892.403092622757	69	0.09424083769633508	0.2608695652173913	0.048432250839865625
YDR440W	-1	-/-	-325.84308683872223	-22360.896880865097	69	0.09375	0.2608695652173913	0.048712206047032476
YDR398W	-1	-/-	-325.9183317422867	-22654.74697983265	69	0.09326424870466321	0.2608695652173913	0.04899216125419933
YCL059C	-1	-/-	-325.9451662302017	-22590.671447634697	69	0.09278350515463918	0.2608695652173913	0.04927211646136618
YNR012W	0	0/-	-326.2595685124397	-37594.09249492362	276	0.09278350515463918	0.2608695652173913	0.04927211646136618
YGL099W	-1	-/-	-326.33088467270136	-23439.796534873545	69	0.09230769230769231	0.2608695652173913	0.04955207166853304
YPL263C	0	0/0	-326.4856408648193	-39085.83269427344	276	0.09230769230769231	0.2608695652173913	0.04955207166853304
YIL155C	-1	-/0	-326.85676646232605	-22219.80058681965	69	0.09183673469387756	0.2608695652173913	0.04983202687569989
YOR243C	-1	-/-	-326.93992161750793	-22877.371885061264	69	0.09137055837563451	0.2608695652173913	0.05011198208286674
YLR251W	0	0/0	-326.97185203433037	-36778.605585083365	276	0.09137055837563451	0.2608695652173913	0.05011198208286674
YKR082W	-1	-/-	-327.00283789634705	-21782.35056269169	69	0.09090909090909091	0.2608695652173913	0.05039193729003359
YIL038C	1	+/+	-327.30378794670105	-21863.153851270676	68	0.09547738693467336	0.2753623188405797	0.05039193729003359
YKL143W	-1	-/-	-327.31596398353577	-21817.587532281876	69	0.095	0.2753623188405797	0.05067189249720045
YDR292C	-1	-/-	-327.34102606773376	-22917.66924929619	69	0.0945273631840796	0.2753623188405797	0.0509518477043673
YIL130W	0	0/-	-327.4633885025978	-37147.6008490324	276	0.0945273631840796	0.2753623188405797	0.0509518477043673
YNL004W	-1	-/+	-327.5514677762985	-22174.661499857903	69	0.09405940594059406	0.2753623188405797	0.051231802911534154
YGR229C	-1	-/-	-327.5934863090515	-23484.096462368965	69	0.09359605911330049	0.2753623188405797	0.051511758118701005
YOL142W	1	+/+	-327.6275882720947	-21680.71763420105	68	0.09803921568627451	0.2898550724637681	0.051511758118701005
YOR048C	-1	-/+	-327.73686039447784	-22966.033054947853	69	0.0975609756097561	0.2898550724637681	0.051791713325867864
YJL008C	-1	-/-	-327.77861309051514	-23275.842458233237	69	0.0970873786407767	0.2898550724637681	0.052071668533034715
YML046W	-1	-/-	-328.0129529237747	-23793.888105869293	69	0.0966183574879227	0.2898550724637681	0.05235162374020157
YPL254W	-1	-/-	-328.0287116765976	-23814.02578306198	69	0.09615384615384616	0.2898550724637681	0.05263157894736842
YDL064W	-1	-/-	-328.153199672699	-22226.336876392365	69	0.09569377990430622	0.2898550724637681	0.05291153415453528
YMR005W	-1	-/-	-328.2079048156738	-23239.672175347805	69	0.09523809523809523	0.2898550724637681	0.05319148936170213
YGR078C	-1	-/-	-328.25002670288086	-22815.10339796543	69	0.0947867298578199	0.2898550724637681	0.05347144456886898
YMR129W	-1	-/-	-328.2655506134033	-21341.886301279068	69	0.09433962264150944	0.2898550724637681	0.05375139977603583
YFR001W	-1	-/-	-328.2690317630768	-21396.027227282524	69	0.09389671361502347	0.2898550724637681	0.05403135498320269
YJL110C	-1	-/-	-328.33032274246216	-21846.055326223373	69	0.09345794392523364	0.2898550724637681	0.05431131019036954
YDR211W	-1	-/-	-328.5324659347534	-21722.68103837967	69	0.09302325581395349	0.2898550724637681	0.05459126539753639
YPL178W	-1	-/+	-328.61879909038544	-22901.341544032097	69	0.09259259259259259	0.2898550724637681	0.054871220604703244
YJL069C	-1	-/-	-328.72430634498596	-22317.262047290802	69	0.09216589861751152	0.2898550724637681	0.0551511758118701
YNL164C	-1	-/-	-328.8278543949127	-22075.810024619102	69	0.09174311926605505	0.2898550724637681	0.055431131019036954
YIL149C	-1	-/-	-329.2099959850311	-23879.762202620506	69	0.091324200913242	0.2898550724637681	0.055711086226203806
YLR017W	0	0/-	-329.26236340403557	-37627.8499533087	276	0.091324200913242	0.2898550724637681	0.055711086226203806
YFR028C	-1	-/-	-329.6216285228729	-23333.584250807762	69	0.09090909090909091	0.2898550724637681	0.055991041433370664
YML128C	-1	-/-	-329.6984694004059	-22036.38725489378	69	0.09049773755656108	0.2898550724637681	0.056270996640537516
YAL035W	-1	-/-	-329.729820728302	-23084.684765577316	69	0.09009009009009009	0.2898550724637681	0.05655095184770437
YNL023C	-1	-/-	-329.85381031036377	-22291.14672267437	69	0.08968609865470852	0.2898550724637681	0.05683090705487122
YOR166C	0	0/+	-329.87401753664017	-37876.53316524625	276	0.08968609865470852	0.2898550724637681	0.05683090705487122
YGL029W	-1	-/-	-330.0523842573166	-22427.825275063515	69	0.08928571428571429	0.2898550724637681	0.05711086226203808
YOL010W	-1	-/-	-330.0973539352417	-21571.024729013443	69	0.08888888888888889	0.2898550724637681	0.05739081746920493
YLR015W	-1	-/-	-330.14083230495453	-22612.545726656914	69	0.08849557522123894	0.2898550724637681	0.05767077267637178
YNL189W	0	0/-	-330.1578901708126	-38578.90953989327	276	0.08849557522123894	0.2898550724637681	0.05767077267637178
YMR125W	1	+/+	-330.26308369636536	-23846.370374321938	68	0.09251101321585903	0.30434782608695654	0.05767077267637178
YAL059W	-1	-/-	-330.3523805141449	-23309.788254737854	69	0.09210526315789473	0.30434782608695654	0.05795072788353863
YER025W	-1	-/-	-330.3674941062927	-22770.363394021988	69	0.09170305676855896	0.30434782608695654	0.05823068309070549
YHR066W	-1	-/-	-330.3713450431824	-23455.913073539734	69	0.09130434782608696	0.30434782608695654	0.05851063829787234
YDR184C	-1	-/-	-330.38220858573914	-21845.133227825165	69	0.09090909090909091	0.30434782608695654	0.05879059350503919
YLR147C	-1	-/-	-330.418142080307	-21320.367485284805	69	0.09051724137931035	0.30434782608695654	0.059070548712206045
YPR118W	0	0/0	-330.41970705986023	-38853.80147977173	276	0.09051724137931035	0.30434782608695654	0.059070548712206045
YNL123W	-1	-/-	-330.57778310775757	-23203.54805958271	69	0.09012875536480687	0.30434782608695654	0.0593505039193729
YLR262C	-1	-/-	-330.5876109600067	-22606.418228507042	69	0.08974358974358974	0.30434782608695654	0.059630459126539755
YLL035W	-1	-/-	-331.17542695999146	-21975.32102370262	69	0.08936170212765958	0.30434782608695654	0.059910414333706606
YLR397C	-1	-/-	-331.3243795633316	-22913.987389206886	69	0.08898305084745763	0.30434782608695654	0.06019036954087346
YOR281C	-1	-/-	-331.64618825912476	-23574.762617647648	69	0.08860759493670886	0.30434782608695654	0.060470324748040316
YLL036C	-1	-/-	-331.73856258392334	-23002.19700026512	69	0.08823529411764706	0.30434782608695654	0.06075027995520717
YBR257W	-1	-/+	-332.00578105449677	-22531.087461709976	69	0.08786610878661087	0.30434782608695654	0.06103023516237402
YGR024C	-1	-/-	-332.20416736602783	-21756.87060046196	69	0.0875	0.30434782608695654	0.06131019036954087
YGR120C	-1	-/-	-332.29781341552734	-23144.791979074478	69	0.08713692946058091	0.30434782608695654	0.06159014557670773
YOL145C	-1	-/-	-332.3472125530243	-22763.961938500404	69	0.08677685950413223	0.30434782608695654	0.06187010078387458
YIR004W	-1	-/-	-332.3866288661957	-23453.18882071972	69	0.08641975308641975	0.30434782608695654	0.06215005599104143
YMR128W	-1	-/-	-332.40462481975555	-21931.689460992813	69	0.0860655737704918	0.30434782608695654	0.062430011198208284
YML014W	-1	-/-	-332.49949526786804	-21844.171905755997	69	0.08571428571428572	0.30434782608695654	0.06270996640537514
YPR062W	0	0/-	-332.6407673358917	-38018.34575410187	276	0.08571428571428572	0.30434782608695654	0.06270996640537514
YLL008W	-1	-/-	-332.6632242202759	-23370.723390817642	69	0.08536585365853659	0.30434782608695654	0.062989921612542
YKL009W	1	+/+	-332.66470074653625	-22283.671667099	68	0.08906882591093117	0.3188405797101449	0.062989921612542
YML093W	-1	-/-	-332.85695588588715	-23577.08092468977	69	0.08870967741935484	0.3188405797101449	0.06326987681970885
YIL104C	0	0/0	-332.90774074196815	-37967.636259377	276	0.08870967741935484	0.3188405797101449	0.06326987681970885
YPR133C	-1	-/-	-332.9729232788086	-22215.516948461533	69	0.08835341365461848	0.3188405797101449	0.0635498320268757
YMR123W	0	0/0	-333.2604293227196	-38428.51720404625	276	0.08835341365461848	0.3188405797101449	0.0635498320268757
YOL149W	1	+/+	-333.49719190597534	-22667.10379242897	68	0.092	0.3333333333333333	0.0635498320268757
YLR321C	-1	-/-	-333.68072414398193	-21937.27849817276	69	0.09163346613545817	0.3333333333333333	0.06382978723404255
YLR319C	-1	-/-	-333.69992303848267	-23518.812329173088	69	0.09126984126984126	0.3333333333333333	0.0641097424412094
YHR170W	-1	-/-	-333.84867882728577	-24332.488692820072	69	0.09090909090909091	0.3333333333333333	0.06438969764837627
YBR247C	-1	-/-	-334.04171323776245	-22517.327325105667	69	0.09055118110236221	0.3333333333333333	0.06466965285554312
YGL092W	-1	-/-	-334.29789686203003	-22502.27469611168	69	0.09019607843137255	0.3333333333333333	0.06494960806270997
YNL085W	-1	-/-	-334.350368976593	-23958.89796668291	69	0.08984375	0.3333333333333333	0.06522956326987682
YLR335W	-1	-/-	-334.5259373188019	-22464.167742848396	69	0.08949416342412451	0.3333333333333333	0.06550951847704367
YNL248C	-1	-/-	-334.76869082450867	-23773.05152463913	69	0.08914728682170543	0.3333333333333333	0.06578947368421052
YNL308C	0	0/-	-334.80772494897246	-37470.29517322406	276	0.08914728682170543	0.3333333333333333	0.06578947368421052
YGL120C	-1	-/-	-334.87720108032227	-22951.719811320305	69	0.0888030888030888	0.3333333333333333	0.06606942889137737
YKR025W	-1	-/-	-335.0501027107239	-21454.235505104065	69	0.08846153846153847	0.3333333333333333	0.06634938409854424
YMR131C	0	0/-	-335.0885229408741	-39002.85229828954	276	0.08846153846153847	0.3333333333333333	0.06634938409854424
YDR083W	-1	-/-	-335.16136717796326	-23202.286486387253	69	0.08812260536398467	0.3333333333333333	0.06662933930571109
YEL037C	-1	-/-	-335.1712369918823	-23463.73773944378	69	0.08778625954198473	0.3333333333333333	0.06690929451287794
YLR022C	-1	-/-	-335.28776729106903	-23482.46500825882	69	0.08745247148288973	0.3333333333333333	0.0671892497200448
YJR041C	0	0/-	-335.4219395816326	-37756.54228776693	276	0.08745247148288973	0.3333333333333333	0.0671892497200448
YGL050W	0	0/-	-335.43092857301235	-38008.74383158982	276	0.08745247148288973	0.3333333333333333	0.0671892497200448
YKL014C	-1	-/-	-335.4624032974243	-22415.185476779938	69	0.08712121212121213	0.3333333333333333	0.06746920492721165
YFL017W-A	-1	-/-	-335.61637330055237	-23250.28224658966	69	0.08679245283018867	0.3333333333333333	0.0677491601343785
YDR267C	0	0/-	-335.74455481767654	-38529.08499979973	276	0.08679245283018867	0.3333333333333333	0.0677491601343785
YCR035C	1	+/+	-335.7619209289551	-22635.486837625504	68	0.09022556390977443	0.34782608695652173	0.0677491601343785
YOR294W	-1	-/-	-335.79919266700745	-22537.33081126213	69	0.0898876404494382	0.34782608695652173	0.06802911534154535
YMR138W	-1	-/-	-335.8294126987457	-22531.584923028946	69	0.08955223880597014	0.34782608695652173	0.0683090705487122
YOR101W	0	0/-	-335.9534858763218	-38926.164877682924	276	0.08955223880597014	0.34782608695652173	0.0683090705487122
YHR036W	-1	-/-	-335.9836367368698	-23048.759992837906	69	0.08921933085501858	0.34782608695652173	0.06858902575587907
YMR049C	-1	-/-	-336.0055173635483	-23343.738793611526	69	0.08888888888888889	0.34782608695652173	0.06886898096304592
YLR186W	-1	-/-	-336.00725495815277	-22616.991337180138	69	0.08856088560885608	0.34782608695652173	0.06914893617021277
YER006W	-1	-/-	-336.22091913223267	-23072.34214758873	69	0.08823529411764706	0.34782608695652173	0.06942889137737962
YOR308C	-1	-/-	-336.28199076652527	-21473.416972398758	69	0.08791208791208792	0.34782608695652173	0.06970884658454647
YNL221C	-1	-/+	-336.30859899520874	-22081.005291104317	69	0.08759124087591241	0.34782608695652173	0.06998880179171332
YEL029C	-1	-/-	-336.42489552497864	-21572.30765414238	69	0.08727272727272728	0.34782608695652173	0.07026875699888017
YBR087W	-1	-/-	-336.5538513660431	-22954.810735821724	69	0.08695652173913043	0.34782608695652173	0.07054871220604703
YGL244W	-1	-/-	-336.7542335987091	-22071.259793400764	69	0.08664259927797834	0.34782608695652173	0.07082866741321389
YOL139C	1	+/+	-336.87739181518555	-23350.961276054382	68	0.08992805755395683	0.36231884057971014	0.07082866741321389
YNL238W	0	0/-	-337.10556173324585	-38462.19551098347	276	0.08992805755395683	0.36231884057971014	0.07082866741321389
YBR153W	-1	-/-	-337.17193126678467	-22683.555023431778	69	0.08960573476702509	0.36231884057971014	0.07110862262038074
YMR285C	-1	-/-	-337.2279236316681	-22480.11776405573	69	0.08928571428571429	0.36231884057971014	0.0713885778275476
YCL011C	-1	-/+	-337.3551232814789	-22453.542890787125	69	0.08896797153024912	0.36231884057971014	0.07166853303471445
YOR217W	-1	-/-	-337.5334599018097	-23907.824204146862	69	0.08865248226950355	0.36231884057971014	0.0719484882418813
YOL125W	-1	-/-	-337.6541476249695	-22461.87088060379	69	0.08833922261484099	0.36231884057971014	0.07222844344904815
YOR051C	0	0/-	-337.8992602825165	-38192.15151107311	276	0.08833922261484099	0.36231884057971014	0.07222844344904815
YLR221C	-1	-/-	-338.0228397846222	-21547.975414276123	69	0.0880281690140845	0.36231884057971014	0.072508398656215
YLR018C	0	0/-	-338.08282947540283	-36971.85147380829	276	0.0880281690140845	0.36231884057971014	0.072508398656215
YJL104W	-1	-/-	-338.2059268951416	-22377.781510829926	69	0.08771929824561403	0.36231884057971014	0.07278835386338185
YBR060C	-1	-/-	-338.22859025001526	-21878.750829696655	69	0.08741258741258741	0.36231884057971014	0.07306830907054872
YPL207W	0	0/-	-338.24886360764503	-38853.75244547427	276	0.08741258741258741	0.36231884057971014	0.07306830907054872
YHR187W	-1	-/-	-338.4924921989441	-22761.775722265244	69	0.08710801393728224	0.36231884057971014	0.07334826427771557
YDR165W	-1	-/-	-338.5134365558624	-22983.052456378937	69	0.08680555555555555	0.36231884057971014	0.07362821948488242
YHR169W	-1	-/-	-338.74189949035645	-22854.565420389175	69	0.08650519031141868	0.36231884057971014	0.07390817469204927
YPL244C	-1	-/-	-338.7857038974762	-22920.13897907734	69	0.08620689655172414	0.36231884057971014	0.07418812989921612
YNL229C	-1	-/-	-338.8675982952118	-23929.220324635506	69	0.0859106529209622	0.36231884057971014	0.07446808510638298
YER007C-A	0	0/-	-339.1869013309479	-39783.95318740606	276	0.0859106529209622	0.36231884057971014	0.07446808510638298
YML097C	-1	-/-	-339.3123850822449	-23512.054211616516	69	0.08561643835616438	0.36231884057971014	0.07474804031354983
YOL077C	-1	-/-	-339.3924490213394	-24170.05216062069	69	0.08532423208191127	0.36231884057971014	0.07502799552071669
YOL093W	-1	-/-	-339.990797996521	-22256.772439718246	69	0.08503401360544217	0.36231884057971014	0.07530795072788354
YDR465C	-1	-/-	-340.0010837316513	-22928.918780207634	69	0.0847457627118644	0.36231884057971014	0.0755879059350504
YGR056W	-1	-/-	-340.15835881233215	-21912.844893455505	69	0.08445945945945946	0.36231884057971014	0.07586786114221725
YLR196W	-1	-/-	-340.169802904129	-23088.753833532333	69	0.08417508417508418	0.36231884057971014	0.0761478163493841
YPL183C	0	0/-	-340.18456357717514	-38514.52858120203	276	0.08417508417508418	0.36231884057971014	0.0761478163493841
YGR173W	0	0/-	-340.32389687001705	-38163.00804275274	276	0.08417508417508418	0.36231884057971014	0.0761478163493841
YMR091C	-1	-/-	-340.3910596370697	-22899.74326467514	69	0.08389261744966443	0.36231884057971014	0.07642777155655095
YOR046C	-1	-/-	-340.5351059436798	-23332.05752658844	69	0.08361204013377926	0.36231884057971014	0.0767077267637178
YOR091W	0	0/-	-340.59875455498695	-38294.78502833843	276	0.08361204013377926	0.36231884057971014	0.0767077267637178
YGL014W	1	+/+	-340.6238996386528	-23081.38474792242	68	0.08666666666666667	0.37681159420289856	0.0767077267637178
YDL235C	-1	-/-	-340.6290647983551	-21602.82449364662	69	0.08637873754152824	0.37681159420289856	0.07698768197088465
YHR148W	-1	-/-	-340.851309299469	-23235.10172176361	69	0.08609271523178808	0.37681159420289856	0.07726763717805152
YAL025C	-1	-/-	-340.9030762910843	-23671.002849936485	69	0.0858085808580858	0.37681159420289856	0.07754759238521837
YOR361C	-1	-/-	-340.9075446128845	-24413.749241948128	69	0.08552631578947369	0.37681159420289856	0.07782754759238522
YPR041W	-1	-/-	-340.9990704059601	-21889.155891895294	69	0.08524590163934426	0.37681159420289856	0.07810750279955207
YDR404C	-1	-/+	-341.2691693305969	-22437.692629814148	69	0.08496732026143791	0.37681159420289856	0.07838745800671892
YOR143C	-1	-/-	-341.36848282814026	-22793.640657186508	69	0.08469055374592833	0.37681159420289856	0.07866741321388578
YLR129W	-1	-/-	-341.4986273050308	-23276.294375538826	69	0.08441558441558442	0.37681159420289856	0.07894736842105263
YKL110C	-1	-/-	-341.63308119773865	-22080.629943847656	69	0.08414239482200647	0.37681159420289856	0.07922732362821948
YGR090W	-1	-/-	-341.7621464729309	-22016.210319280624	69	0.08387096774193549	0.37681159420289856	0.07950727883538634
YGR103W	-1	-/-	-341.7786569595337	-23304.201200842857	69	0.08360128617363344	0.37681159420289856	0.0797872340425532
YOR359W	-1	-/+	-341.7787597179413	-21714.846564531326	69	0.08333333333333333	0.37681159420289856	0.08006718924972005
YDL040C	-1	-/-	-342.1271102428436	-23061.30842590332	69	0.08306709265175719	0.37681159420289856	0.0803471444568869
YDR308C	-1	-/-	-342.3598380088806	-23234.933600008488	69	0.08280254777070063	0.37681159420289856	0.08062709966405375
YMR269W	0	0/-	-342.42294150590897	-37533.58514863253	276	0.08280254777070063	0.37681159420289856	0.08062709966405375
YGL112C	-1	-/-	-342.4596138000488	-22957.143302083015	69	0.08253968253968254	0.37681159420289856	0.0809070548712206
YGL172W	-1	-/-	-342.46386337280273	-23564.168230891228	69	0.08227848101265822	0.37681159420289856	0.08118701007838745
YBL079W	-1	-/-	-342.5356240272522	-22122.143540859222	69	0.08201892744479496	0.37681159420289856	0.0814669652855543
YGL169W	-1	-/-	-342.55478954315186	-21585.060883522034	69	0.08176100628930817	0.37681159420289856	0.08174692049272117
YJL183W	-1	-/-	-342.752637386322	-23461.92145550251	69	0.08150470219435736	0.37681159420289856	0.08202687569988802
YPL157W	-1	-/-	-342.8247787952423	-22589.515594005585	69	0.08125	0.37681159420289856	0.08230683090705487
YOR205C	0	0/-	-342.84795984625816	-37735.05502676964	276	0.08125	0.37681159420289856	0.08230683090705487
YNL216W	-1	-/-	-343.03307247161865	-22142.608142137527	69	0.08099688473520249	0.37681159420289856	0.08258678611422172
YLR438C-A	1	+/-	-343.21498823165894	-21758.384165525436	68	0.08385093167701864	0.391304347826087	0.08258678611422172
YMR211W	-1	-/-	-343.28499579429626	-22742.79014456272	69	0.08359133126934984	0.391304347826087	0.08286674132138858
YOR241W	-1	-/0	-343.3944311141968	-22629.969973802567	69	0.08333333333333333	0.391304347826087	0.08314669652855543
YGL078C	-1	-/-	-343.42545533180237	-23751.338530778885	69	0.08307692307692308	0.391304347826087	0.08342665173572228
YAR002W	-1	-/-	-343.46163177490234	-22938.242510676384	69	0.08282208588957055	0.391304347826087	0.08370660694288914
YOR236W	-1	-/0	-343.47033953666687	-21819.115087628365	69	0.08256880733944955	0.391304347826087	0.083986562150056
YBR002C	-1	-/-	-343.5909969806671	-22958.16200977564	69	0.08231707317073171	0.391304347826087	0.08426651735722285
YPL212C	-1	-/-	-343.7396583557129	-21541.39060473442	69	0.08206686930091185	0.391304347826087	0.0845464725643897
YBR143C	-1	-/-	-343.76913261413574	-23375.569330573082	69	0.08181818181818182	0.391304347826087	0.08482642777155655
YGL044C	-1	-/-	-343.7848873138428	-22120.283682107925	69	0.08157099697885196	0.391304347826087	0.0851063829787234
YNR054C	-1	-/-	-343.8569769859314	-22631.622546434402	69	0.08132530120481928	0.391304347826087	0.08538633818589025
YOR341W	-1	-/-	-343.9302337169647	-22964.07202076912	69	0.08108108108108109	0.391304347826087	0.0856662933930571
YMR093W	-1	-/-	-343.9342637062073	-22476.855091810226	69	0.08083832335329341	0.391304347826087	0.08594624860022397
YNL068C	-1	-/-	-344.0424237251282	-21854.423687577248	69	0.08059701492537313	0.391304347826087	0.08622620380739082
YDR190C	-1	-/-	-344.0608170032501	-22716.605390906334	69	0.08035714285714286	0.391304347826087	0.08650615901455767
YLR291C	-1	-/-	-344.1013705730438	-22797.0203166008	69	0.08011869436201781	0.391304347826087	0.08678611422172453
YKR081C	-1	-/-	-344.231169462204	-23225.008794546127	69	0.07988165680473373	0.391304347826087	0.08706606942889138
YMR268C	-1	-/-	-344.3899440765381	-22218.585291862488	69	0.07964601769911504	0.391304347826087	0.08734602463605823
YDL043C	-1	-/-	-344.6269323825836	-22020.00569009781	69	0.07941176470588235	0.391304347826087	0.08762597984322508
YFR037C	-1	-/-	-344.6432213783264	-22947.564596176147	69	0.07917888563049853	0.391304347826087	0.08790593505039193
YJR069C	-1	-/-	-344.6616644859314	-23511.045336723328	69	0.07894736842105263	0.391304347826087	0.0881858902575588
YNL038W	-1	-/-	-344.6690196990967	-24354.77725338936	69	0.07871720116618076	0.391304347826087	0.08846584546472565
YJR072C	0	0/-	-344.73441514372826	-38909.067688286304	276	0.07871720116618076	0.391304347826087	0.08846584546472565
YIL090W	0	0/-	-344.753866314888	-37800.64151391387	276	0.07871720116618076	0.391304347826087	0.08846584546472565
YGR271C-A	0	0/+	-344.9408405125141	-38315.93565103412	276	0.07871720116618076	0.391304347826087	0.08846584546472565
YDR395W	-1	-/-	-345.0704061985016	-22480.375613451004	69	0.07848837209302326	0.391304347826087	0.0887458006718925
YKR024C	-1	-/-	-345.08184146881104	-23043.834156274796	69	0.0782608695652174	0.391304347826087	0.08902575587905935
YKL191W	-1	-/-	-345.15413093566895	-22739.36908173561	69	0.07803468208092486	0.391304347826087	0.0893057110862262
YFL023W	-1	-/-	-345.17601346969604	-21869.90896129608	69	0.07780979827089338	0.391304347826087	0.08958566629339305
YLR200W	-1	-/-	-345.27204966545105	-23445.26152062416	69	0.07758620689655173	0.391304347826087	0.0898656215005599
YKR028W	-1	-/-	-345.2893068790436	-23694.006679534912	69	0.07736389684813753	0.391304347826087	0.09014557670772676
YHR201C	0	0/0	-345.3429215848446	-39678.001955628395	276	0.07736389684813753	0.391304347826087	0.09014557670772676
YJL198W	-1	-/-	-345.34607553482056	-23634.943854153156	69	0.07714285714285714	0.391304347826087	0.09042553191489362
YOR154W	0	0/-	-345.83206951618195	-38137.99764111638	276	0.07714285714285714	0.391304347826087	0.09042553191489362
YOR061W	-1	-/-	-346.42108488082886	-22135.611712694168	69	0.07692307692307693	0.391304347826087	0.09070548712206047
YGR262C	-1	-/-	-346.43380308151245	-22643.656753063202	69	0.07670454545454546	0.391304347826087	0.09098544232922733
YDR524C	-1	-/-	-346.4583492279053	-21963.14488208294	69	0.0764872521246459	0.391304347826087	0.09126539753639418
YDL051W	-1	-/-	-346.61511397361755	-23124.51492333412	69	0.07627118644067797	0.391304347826087	0.09154535274356103
YPR051W	-1	-/-	-346.88666796684265	-23029.476841926575	69	0.07605633802816901	0.391304347826087	0.09182530795072788
YOR145C	-1	-/-	-347.012282371521	-22471.997947454453	69	0.07584269662921349	0.391304347826087	0.09210526315789473
YNL282W	-1	-/+	-347.0570719242096	-22583.208637833595	69	0.07563025210084033	0.391304347826087	0.09238521836506158
YDR037W	-1	-/-	-347.19372391700745	-23288.1287484169	69	0.07541899441340782	0.391304347826087	0.09266517357222845
YOR208W	-1	-/-	-347.34120178222656	-23795.693429112434	69	0.07520891364902507	0.391304347826087	0.0929451287793953
YJR024C	0	0/0	-347.3724697828293	-38107.07638132572	276	0.07520891364902507	0.391304347826087	0.0929451287793953
YDL150W	-1	-/-	-347.5153317451477	-21999.51857972145	69	0.075	0.391304347826087	0.09322508398656215
YEL053C	-1	-/-	-347.5233407020569	-22152.31331384182	69	0.07479224376731301	0.391304347826087	0.093505039193729
YOR272W	-1	-/-	-347.58417320251465	-23925.230383515358	69	0.07458563535911603	0.391304347826087	0.09378499440089585
YDR021W	-1	-/-	-347.6395933628082	-22694.510759592056	69	0.0743801652892562	0.391304347826087	0.0940649496080627
YEL051W	-1	-/-	-347.6863422393799	-23845.00286233425	69	0.07417582417582418	0.391304347826087	0.09434490481522956
YDL166C	-1	-/-	-347.772748708725	-21917.61659193039	69	0.07397260273972603	0.391304347826087	0.09462486002239642
YDL060W	-1	-/-	-347.8361315727234	-22904.07934141159	69	0.07377049180327869	0.391304347826087	0.09490481522956327
YBR055C	-1	-/-	-347.8675812482834	-22665.119835615158	69	0.07356948228882834	0.391304347826087	0.09518477043673013
YMR308C	-1	-/-	-347.9249267578125	-22931.853295445442	69	0.07336956521739131	0.391304347826087	0.09546472564389698
YKR038C	-1	-/-	-347.93551564216614	-22712.595513105392	69	0.07317073170731707	0.391304347826087	0.09574468085106383
YER149C	-1	-/-	-347.9741258621216	-22940.81429553032	69	0.07297297297297298	0.391304347826087	0.09602463605823068
YOR206W	-1	-/-	-347.98207902908325	-23107.463660478592	69	0.07277628032345014	0.391304347826087	0.09630459126539753
YJR042W	-1	-/-	-348.0289714336395	-22597.11879181862	69	0.07258064516129033	0.391304347826087	0.09658454647256438
YGL211W	-1	-/-	-348.06922578811646	-22016.915003061295	69	0.07238605898123325	0.391304347826087	0.09686450167973125
YBR169C	-1	-/-	-348.0743420124054	-22348.86202931404	69	0.07219251336898395	0.391304347826087	0.0971444568868981
YHR197W	-1	-/-	-348.07475876808167	-23127.568012833595	69	0.072	0.391304347826087	0.09742441209406495
YDR081C	-1	-/-	-348.1188015937805	-23664.517568945885	69	0.07180851063829788	0.391304347826087	0.0977043673012318
YJL179W	-1	-/-	-348.42365765571594	-22454.217230916023	69	0.07161803713527852	0.391304347826087	0.09798432250839866
YER054C	-1	-/0	-348.7038278579712	-21709.377660155296	69	0.07142857142857142	0.391304347826087	0.0982642777155655
YGR116W	-1	-/-	-348.8478682041168	-22648.39810359478	69	0.0712401055408971	0.391304347826087	0.09854423292273236
YHR144C	0	0/-	-348.9475854933262	-39383.19795978069	276	0.0712401055408971	0.391304347826087	0.09854423292273236
YDR174W	-1	-/-	-349.0655882358551	-23730.686992406845	69	0.07105263157894737	0.391304347826087	0.09882418812989921
YDR167W	-1	-/-	-349.12461614608765	-23174.522786140442	69	0.07086614173228346	0.391304347826087	0.09910414333706608
YHR120W	-1	-/-	-349.21213603019714	-23306.1568441391	69	0.07068062827225131	0.391304347826087	0.09938409854423293
YGR245C	-1	-/-	-349.3093304634094	-23568.46816420555	69	0.07049608355091384	0.391304347826087	0.09966405375139978
YGR200C	-1	-/-	-349.47619807720184	-23682.584976375103	69	0.0703125	0.391304347826087	0.09994400895856663
YKR092C	0	0/0	-349.5337823629379	-38962.186399787664	276	0.0703125	0.391304347826087	0.09994400895856663
YJR007W	-1	-/-	-349.5652205944061	-22562.71739602089	69	0.07012987012987013	0.391304347826087	0.10022396416573348
YMR277W	-1	-/-	-349.57604455947876	-23389.26295351982	69	0.06994818652849741	0.391304347826087	0.10050391937290033
YPR088C	-1	-/-	-349.91536021232605	-22714.666836619377	69	0.06976744186046512	0.391304347826087	0.10078387458006718
YOR276W	0	0/-	-349.973068356514	-40388.29312439263	276	0.06976744186046512	0.391304347826087	0.10078387458006718
YMR212C	-1	-/0	-350.0036714076996	-23918.46627986431	69	0.06958762886597938	0.391304347826087	0.10106382978723404
YGR158C	1	+/+	-350.0864953994751	-23179.20204925537	68	0.07197943444730077	0.4057971014492754	0.10106382978723404
YDL148C	-1	-/-	-350.1583180427551	-22866.827501773834	69	0.07179487179487179	0.4057971014492754	0.1013437849944009
YPL273W	0	0/-	-350.2711862921715	-40254.87007346749	276	0.07179487179487179	0.4057971014492754	0.1013437849944009
YPL050C	-1	-/-	-350.32448267936707	-23985.879544973373	69	0.07161125319693094	0.4057971014492754	0.10162374020156775
YER126C	-1	-/-	-350.3925213813782	-23208.020584106445	69	0.07142857142857142	0.4057971014492754	0.1019036954087346
YBR254C	-1	-/-	-350.6774582862854	-23309.43053984642	69	0.07124681933842239	0.4057971014492754	0.10218365061590146
YLR052W	-1	-/-	-350.6865801811218	-21639.58496451378	69	0.07106598984771574	0.4057971014492754	0.10246360582306831
YJL061W	-1	-/-	-350.69327902793884	-23461.79587674141	69	0.07088607594936709	0.4057971014492754	0.10274356103023516
YPL169C	-1	-/-	-350.79394817352295	-23007.479749917984	69	0.0707070707070707	0.4057971014492754	0.10302351623740201
YPL239W	-1	-/-	-350.8440980911255	-22767.491092920303	69	0.07052896725440806	0.4057971014492754	0.10330347144456888
YNL316C	0	0/0	-350.8643466234207	-39044.38291203976	276	0.07052896725440806	0.4057971014492754	0.10330347144456888
YJR067C	0	0/-	-350.9543191790581	-38703.72580447793	276	0.07052896725440806	0.4057971014492754	0.10330347144456888
YOR160W	-1	-/-	-351.0690886974335	-22819.56970500946	69	0.07035175879396985	0.4057971014492754	0.10358342665173573
YHR062C	-1	-/+	-351.11627435684204	-23421.513794839382	69	0.07017543859649122	0.4057971014492754	0.10386338185890258
YBL068W	0	0/-	-351.3204687535763	-38072.58789354563	276	0.07017543859649122	0.4057971014492754	0.10386338185890258
YER168C	-1	-/-	-351.49013090133667	-23203.25509762764	69	0.07	0.4057971014492754	0.10414333706606943
YDL116W	-1	-/-	-351.62565660476685	-24401.53835785389	69	0.06982543640897755	0.4057971014492754	0.10442329227323628
YPL193W	-1	-/-	-351.66129779815674	-23067.66079378128	69	0.06965174129353234	0.4057971014492754	0.10470324748040313
YBL024W	-1	-/-	-351.7165479660034	-23547.311814069748	69	0.06947890818858561	0.4057971014492754	0.10498320268756998
YLR106C	-1	-/-	-351.81012201309204	-22783.478115558624	69	0.06930693069306931	0.4057971014492754	0.10526315789473684
YML103C	-1	-/-	-351.81445693969727	-25104.431638240814	69	0.0691358024691358	0.4057971014492754	0.1055431131019037
YBR279W	-1	-/-	-352.0519952774048	-23595.702263593674	69	0.06896551724137931	0.4057971014492754	0.10582306830907055
YJL197W	0	0/-	-352.3855402469635	-38719.861904621124	276	0.06896551724137931	0.4057971014492754	0.10582306830907055
YKR063C	-1	-/-	-352.4698202610016	-22853.450898885727	69	0.0687960687960688	0.4057971014492754	0.1061030235162374
YHR121W	0	0/0	-352.50493064522743	-39887.410573005676	276	0.0687960687960688	0.4057971014492754	0.1061030235162374
YOR094W	-1	-/-	-352.6396656036377	-23687.011959910393	69	0.06862745098039216	0.4057971014492754	0.10638297872340426
YPL069C	-1	-/-	-352.64612579345703	-23791.83132123947	69	0.06845965770171149	0.4057971014492754	0.10666293393057111
YER049W	1	+/+	-352.68253672122955	-22235.847824454308	68	0.07073170731707316	0.42028985507246375	0.10666293393057111
YMR229C	-1	-/-	-352.86187076568604	-23785.911028921604	69	0.0705596107055961	0.42028985507246375	0.10694288913773796
YER151C	-1	-/-	-352.9156472682953	-22159.90358710289	69	0.0703883495145631	0.42028985507246375	0.10722284434490481
YNL255C	0	0/-	-353.04059091210365	-39753.920285359025	276	0.0703883495145631	0.42028985507246375	0.10722284434490481
YKR079C	-1	-/-	-353.1746311187744	-22558.280978918076	69	0.07021791767554479	0.42028985507246375	0.10750279955207166
YGR276C	-1	-/-	-353.2508373260498	-24286.424514770508	69	0.07004830917874397	0.42028985507246375	0.10778275475923853
YIL142W	-1	-/-	-353.5155647993088	-25122.06534421444	69	0.06987951807228916	0.42028985507246375	0.10806270996640538
YKL205W	-1	-/-	-353.80606627464294	-23746.917302250862	69	0.06971153846153846	0.42028985507246375	0.10834266517357223
YFR048W	-1	-/-	-353.84727001190186	-22490.32650399208	69	0.06954436450839328	0.42028985507246375	0.10862262038073908
YNL075W	-1	-/-	-354.1089768409729	-23036.581696271896	69	0.06937799043062201	0.42028985507246375	0.10890257558790593
YOR168W	-1	-/-	-354.1623830795288	-22653.68357038498	69	0.06921241050119331	0.42028985507246375	0.10918253079507279
YAL036C	0	0/-	-354.2371586561203	-38556.101092875004	276	0.06921241050119331	0.42028985507246375	0.10918253079507279
YIL128W	-1	-/-	-354.28044962882996	-22555.608810663223	69	0.06904761904761905	0.42028985507246375	0.10946248600223964
YOR194C	-1	-/-	-354.29598927497864	-22732.905917167664	69	0.0688836104513064	0.42028985507246375	0.10974244120940649
YGR074W	-1	-/-	-354.454318523407	-22072.50314450264	69	0.06872037914691943	0.42028985507246375	0.11002239641657335
YDL225W	-1	-/-	-354.5723555088043	-24673.1486890316	69	0.06855791962174941	0.42028985507246375	0.1103023516237402
YJR075W	0	0/-	-354.8874928355217	-38513.11309555173	276	0.06855791962174941	0.42028985507246375	0.1103023516237402
YLR226W	-1	-/-	-354.8937408924103	-23507.526049733162	69	0.06839622641509434	0.42028985507246375	0.11058230683090706
YPR082C	-1	-/-	-355.1201663017273	-23569.65054011345	69	0.06823529411764706	0.42028985507246375	0.11086226203807391
YGL097W	-1	-/-	-355.246376991272	-23431.691593170166	69	0.06807511737089202	0.42028985507246375	0.11114221724524076
YMR104C	-1	-/-	-355.3814842700958	-21910.152761936188	69	0.06791569086651054	0.42028985507246375	0.11142217245240761
YGL238W	-1	-/-	-355.38561630249023	-22505.174329280853	69	0.06775700934579439	0.42028985507246375	0.11170212765957446
YPR072W	1	+/+	-355.43182837963104	-24658.23255586624	68	0.06993006993006994	0.43478260869565216	0.11170212765957446
YGR072W	1	+/+	-355.441810131073	-22825.641295194626	68	0.07209302325581396	0.4492753623188406	0.11170212765957446
YGL113W	-1	-/-	-355.600168466568	-22326.474319696426	69	0.07192575406032482	0.4492753623188406	0.11198208286674133
YGR252W	-1	-/-	-355.71682381629944	-23986.216289520264	69	0.07175925925925926	0.4492753623188406	0.11226203807390818
YLR314C	-1	-/-	-355.725310921669	-24741.342705845833	69	0.07159353348729793	0.4492753623188406	0.11254199328107503
YOL097C	-1	-/-	-355.85005283355713	-23926.985617876053	69	0.07142857142857142	0.4492753623188406	0.11282194848824188
YBR198C	-1	-/-	-356.00252866744995	-23657.74653840065	69	0.07126436781609195	0.4492753623188406	0.11310190369540873
YPR125W	-1	-/-	-356.0428183078766	-23095.140644788742	69	0.07110091743119266	0.4492753623188406	0.11338185890257559
YJL050W	1	+/+	-356.10848784446716	-23410.935377001762	68	0.07322654462242563	0.463768115942029	0.11338185890257559
YDR153C	-1	-/-	-356.18438696861267	-23068.01176261902	69	0.0730593607305936	0.463768115942029	0.11366181410974244
YJL024C	-1	-/-	-356.29740476608276	-24532.718427419662	69	0.07289293849658314	0.463768115942029	0.11394176931690929
YDL005C	-1	-/-	-356.3818414211273	-23034.20318555832	69	0.07272727272727272	0.463768115942029	0.11422172452407615
YER122C	-1	-/-	-356.4393811225891	-23117.242181658745	69	0.07256235827664399	0.463768115942029	0.114501679731243
YML094W	-1	-/-	-356.45115542411804	-22083.025720596313	69	0.07239819004524888	0.463768115942029	0.11478163493840986
YOR185C	-1	-/-	-356.51828360557556	-23515.590180397034	69	0.07223476297968397	0.463768115942029	0.11506159014557671
YOR171C	-1	-/-	-356.68895983695984	-23642.444594979286	69	0.07207207207207207	0.463768115942029	0.11534154535274356
YIR010W	-1	-/-	-356.72531056404114	-23453.405633807182	69	0.07191011235955057	0.463768115942029	0.11562150055991041
YGR285C	-1	-/-	-356.7836468219757	-23983.74604320526	69	0.07174887892376682	0.463768115942029	0.11590145576707726
YJR032W	0	0/-	-356.79085317254066	-37579.35774424672	276	0.07174887892376682	0.463768115942029	0.11590145576707726
YHL029C	0	0/0	-357.01532858610153	-38272.12440466881	276	0.07174887892376682	0.463768115942029	0.11590145576707726
YNL124W	0	0/-	-357.23234164714813	-38154.70276373625	276	0.07174887892376682	0.463768115942029	0.11590145576707726
YDR156W	-1	-/-	-357.36303901672363	-22386.1208473444	69	0.07158836689038031	0.463768115942029	0.11618141097424411
YBR288C	-1	-/-	-357.43264603614807	-22885.346256017685	69	0.07142857142857142	0.463768115942029	0.11646136618141098
YOR078W	-1	-/-	-357.91204476356506	-22689.0616928339	69	0.07126948775055679	0.463768115942029	0.11674132138857783
YPL227C	-1	-/-	-357.91996812820435	-22866.034220457077	69	0.07111111111111111	0.463768115942029	0.11702127659574468
YPL043W	-1	-/-	-358.1147435903549	-24463.45548605919	69	0.07095343680709534	0.463768115942029	0.11730123180291153
YDL189W	0	0/0	-358.43987613916397	-38998.428560227156	276	0.07095343680709534	0.463768115942029	0.11730123180291153
YDL036C	-1	-/-	-358.4479990005493	-23800.54272556305	69	0.07079646017699115	0.463768115942029	0.11758118701007839
YBR167C	-1	-/+	-358.7251081466675	-23360.71656215191	69	0.0706401766004415	0.463768115942029	0.11786114221724524
YJR043C	-1	-/+	-358.8258464336395	-22977.751508951187	69	0.07048458149779736	0.463768115942029	0.11814109742441209
YNL298W	-1	-/-	-358.9233441352844	-23931.559756040573	69	0.07032967032967033	0.463768115942029	0.11842105263157894
YKL057C	-1	-/-	-358.9486413002014	-24513.792997598648	69	0.07017543859649122	0.463768115942029	0.1187010078387458
YER161C	-1	-/-	-359.15247416496277	-23568.05784511566	69	0.0700218818380744	0.463768115942029	0.11898096304591266
YML065W	-1	-/-	-359.2403898239136	-23362.945828676224	69	0.06986899563318777	0.463768115942029	0.11926091825307951
YML031W	-1	-/-	-359.2452018260956	-23082.040440559387	69	0.06971677559912855	0.463768115942029	0.11954087346024636
YDR489W	-1	-/-	-359.24994945526123	-23611.72989988327	69	0.06956521739130435	0.463768115942029	0.11982082866741321
YPR070W	-1	-/-	-359.5528028011322	-23170.24245762825	69	0.06941431670281996	0.463768115942029	0.12010078387458006
YGR275W	-1	-/-	-359.6762833595276	-23009.352056741714	69	0.06926406926406926	0.463768115942029	0.12038073908174692
YLR074C	-1	-/-	-359.79545855522156	-23106.984847307205	69	0.06911447084233262	0.463768115942029	0.12066069428891378
YMR146C	-1	-/-	-359.85778737068176	-23591.108221530914	69	0.06896551724137931	0.463768115942029	0.12094064949608063
YKR072C	-1	-/-	-360.13206911087036	-22333.80968761444	69	0.06881720430107527	0.463768115942029	0.12122060470324748
YHR099W	-1	-/-	-360.48064494132996	-23111.72718334198	69	0.06866952789699571	0.463768115942029	0.12150055991041434
YDR311W	-1	-/-	-360.53573966026306	-22968.23488688469	69	0.06852248394004283	0.463768115942029	0.12178051511758119
YNL201C	-1	-/-	-360.55591106414795	-22374.71572446823	69	0.06837606837606838	0.463768115942029	0.12206047032474804
YMR112C	-1	-/-	-360.6229815483093	-23781.768085718155	69	0.06823027718550106	0.463768115942029	0.12234042553191489
YAL019W	0	0/-	-360.63299787044525	-37695.35815560818	276	0.06823027718550106	0.463768115942029	0.12234042553191489
YNL188W	-1	-/-	-360.8449592590332	-24108.831475138664	69	0.06808510638297872	0.463768115942029	0.12262038073908174
YNL199C	-1	-/-	-360.88728761672974	-23598.790859103203	69	0.06794055201698514	0.463768115942029	0.1229003359462486
YIL126W	-1	-/-	-360.9469908475876	-24990.37986266613	69	0.06779661016949153	0.463768115942029	0.12318029115341546
YDR086C	-1	-/-	-361.00201296806335	-23511.818571329117	69	0.06765327695560254	0.463768115942029	0.12346024636058231
YLR449W	-1	-/-	-361.34189081192017	-24972.95698404312	69	0.06751054852320675	0.463768115942029	0.12374020156774916
YBR171W	-1	-/-	-361.4113986492157	-23831.44739174843	69	0.06736842105263158	0.463768115942029	0.12402015677491601
YJL098W	-1	-/-	-361.4670262336731	-23200.899384260178	69	0.06722689075630252	0.463768115942029	0.12430011198208286
YDR299W	-1	-/-	-361.51788663864136	-22375.075454711914	69	0.06708595387840671	0.463768115942029	0.12458006718924972
YPR161C	-1	-/-	-361.51919078826904	-23352.667017698288	69	0.06694560669456066	0.463768115942029	0.12486002239641657
YJR144W	-1	-/-	-361.5335695743561	-24137.318056821823	69	0.06680584551148225	0.463768115942029	0.12513997760358342
YOL138C	-1	-/-	-361.56111121177673	-23868.70337510109	69	0.06666666666666667	0.463768115942029	0.12541993281075028
YGR123C	-1	-/-	-361.6154716014862	-23344.63865184784	69	0.06652806652806653	0.463768115942029	0.12569988801791712
YOL094C	-1	-/-	-361.691486120224	-23165.351462841034	69	0.06639004149377593	0.463768115942029	0.125979843225084
YPL117C	-1	-/-	-362.2057590484619	-23233.904537916183	69	0.06625258799171843	0.463768115942029	0.12625979843225085
YKL166C	-1	-/-	-362.2185173034668	-23238.734522342682	69	0.06611570247933884	0.463768115942029	0.1265397536394177
YBR172C	-1	-/-	-362.3015089035034	-22761.55268883705	69	0.06597938144329897	0.463768115942029	0.12681970884658456
YIL079C	1	+/+	-362.4466223716736	-23076.396097540855	68	0.06790123456790123	0.4782608695652174	0.12681970884658456
YOR216C	-1	-/-	-362.53568840026855	-23779.749378681183	69	0.06776180698151951	0.4782608695652174	0.1270996640537514
YDL209C	-1	-/-	-362.61097979545593	-22612.735342502594	69	0.06762295081967214	0.4782608695652174	0.12737961926091826
YER176W	0	0/+	-362.9199908673763	-39587.920322716236	276	0.06762295081967214	0.4782608695652174	0.12737961926091826
YDL207W	-1	-/-	-363.01885509490967	-23357.215652942657	69	0.06748466257668712	0.4782608695652174	0.1276595744680851
YER099C	0	0/-	-363.1056299209595	-38350.127069324255	276	0.06748466257668712	0.4782608695652174	0.1276595744680851
YDL092W	-1	-/-	-363.17829275131226	-24295.7665681839	69	0.0673469387755102	0.4782608695652174	0.12793952967525196
YOR224C	-1	-/-	-363.2194366455078	-23585.814469575882	69	0.06720977596741344	0.4782608695652174	0.1282194848824188
YGL151W	-1	-/-	-363.4901807308197	-23748.63908982277	69	0.06707317073170732	0.4782608695652174	0.12849944008958566
YIR008C	-1	-/-	-363.5879099369049	-24291.57439136505	69	0.06693711967545639	0.4782608695652174	0.12877939529675253
YMR250W	-1	-/-	-363.76464438438416	-23201.229753494263	69	0.06680161943319839	0.4782608695652174	0.12905935050391937
YJL145W	-1	-/-	-363.76645612716675	-23807.175691604614	69	0.06666666666666667	0.4782608695652174	0.12933930571108623
YGR187C	0	0/-	-364.13900542259216	-39812.817669928074	276	0.06666666666666667	0.4782608695652174	0.12933930571108623
YOR120W	-1	-/-	-364.4381306171417	-24047.984301805496	69	0.06653225806451613	0.4782608695652174	0.12961926091825307
YPR163C	-1	-/-	-364.4422152042389	-23921.467841386795	69	0.06639839034205232	0.4782608695652174	0.12989921612541994
YBL014C	-1	-/-	-364.51239681243896	-23358.175916194916	69	0.06626506024096386	0.4782608695652174	0.13017917133258677
YMR127C	-1	-/-	-364.5897560119629	-22360.402369976044	69	0.06613226452905811	0.4782608695652174	0.13045912653975364
YCR020C-A	-1	-/-	-364.63614296913147	-23053.82117319107	69	0.066	0.4782608695652174	0.1307390817469205
YDR331W	-1	-/-	-364.6767945289612	-23281.399874687195	69	0.0658682634730539	0.4782608695652174	0.13101903695408734
YBR261C	0	0/-	-364.68359076976776	-39131.23623019457	276	0.0658682634730539	0.4782608695652174	0.13101903695408734
YLR276C	-1	-/-	-364.7740468978882	-22666.78098845482	69	0.06573705179282868	0.4782608695652174	0.1312989921612542
YNL149C	-1	-/0	-364.80223393440247	-24024.083282470703	69	0.06560636182902585	0.4782608695652174	0.13157894736842105
YMR136W	-1	-/-	-364.88479709625244	-23064.94612622261	69	0.06547619047619048	0.4782608695652174	0.1318589025755879
YDR341C	-1	-/-	-364.96127939224243	-24211.64075779915	69	0.06534653465346535	0.4782608695652174	0.13213885778275475
YDR144C	0	0/-	-364.9827075302601	-40025.58112072945	276	0.06534653465346535	0.4782608695652174	0.13213885778275475
YOR159C	-1	-/-	-365.0193645954132	-22694.27335047722	69	0.06521739130434782	0.4782608695652174	0.1324188129899216
YHR070W	-1	-/-	-365.05033135414124	-22351.20041322708	69	0.0650887573964497	0.4782608695652174	0.13269876819708848
YDR228C	-1	-/-	-365.10476422309875	-23161.104231357574	69	0.06496062992125984	0.4782608695652174	0.13297872340425532
YER022W	-1	-/-	-365.1078050136566	-22767.60491013527	69	0.06483300589390963	0.4782608695652174	0.13325867861142218
YBR162W-A	0	0/-	-365.1585808992386	-39444.878458201885	276	0.06483300589390963	0.4782608695652174	0.13325867861142218
YER113C	0	0/-	-365.20264357328415	-38332.47877204418	276	0.06483300589390963	0.4782608695652174	0.13325867861142218
YJL041W	-1	-/-	-365.31829047203064	-22533.52946639061	69	0.06470588235294118	0.4782608695652174	0.13353863381858902
YJL033W	-1	-/-	-365.41395115852356	-24669.169552326202	69	0.06457925636007827	0.4782608695652174	0.13381858902575589
YHL011C	-1	-/-	-365.60439443588257	-23626.786900639534	69	0.064453125	0.4782608695652174	0.13409854423292272
YPL030W	0	0/-	-365.6863405108452	-39828.66444027424	276	0.064453125	0.4782608695652174	0.13409854423292272
YMR227C	-1	-/-	-365.7266833782196	-22610.796907544136	69	0.06432748538011696	0.4782608695652174	0.1343784994400896
YHR118C	-1	-/-	-365.77337098121643	-23441.8348249197	69	0.06420233463035019	0.4782608695652174	0.13465845464725643
YJL122W	-1	-/-	-365.8234249353409	-23419.691826462746	69	0.06407766990291262	0.4782608695652174	0.1349384098544233
YDR240C	-1	-/-	-365.8624255657196	-23645.475942611694	69	0.06395348837209303	0.4782608695652174	0.13521836506159016
YDR087C	-1	-/-	-365.88529539108276	-23318.494611024857	69	0.06382978723404255	0.4782608695652174	0.135498320268757
YDL167C	0	0/0	-365.9626757502556	-37957.510502010584	276	0.06382978723404255	0.4782608695652174	0.135498320268757
YMR233W	0	0/-	-366.1074635386467	-39638.88655591011	276	0.06382978723404255	0.4782608695652174	0.135498320268757
YOR254C	-1	-/-	-366.20791602134705	-22663.947006464005	69	0.0637065637065637	0.4782608695652174	0.13577827547592386
YKL173W	-1	-/-	-366.25336170196533	-23605.971603870392	69	0.06358381502890173	0.4782608695652174	0.1360582306830907
YLR244C	0	0/-	-366.2714738249779	-40068.209158182144	276	0.06358381502890173	0.4782608695652174	0.1360582306830907
YNL147W	1	+/+	-366.30277252197266	-24390.60700392723	68	0.06538461538461539	0.4927536231884058	0.1360582306830907
YOR307C	-1	-/-	-366.3432426452637	-22875.28662931919	69	0.06525911708253358	0.4927536231884058	0.13633818589025756
YER164W	-1	-/-	-366.3722505569458	-22995.617505311966	69	0.06513409961685823	0.4927536231884058	0.1366181410974244
YGL119W	-1	-/0	-366.37569785118103	-23706.240760564804	69	0.06500956022944551	0.4927536231884058	0.13689809630459127
YPL128C	-1	-/-	-366.41365909576416	-23092.540943861008	69	0.0648854961832061	0.4927536231884058	0.13717805151175813
YDR390C	0	0/-	-366.42071893811226	-41279.62308385968	276	0.0648854961832061	0.4927536231884058	0.13717805151175813
YBR154C	-1	-/-	-366.5161064863205	-23796.021328806877	69	0.06476190476190476	0.4927536231884058	0.13745800671892497
YLR033W	-1	-/-	-366.58096194267273	-23674.7073199749	69	0.06463878326996197	0.4927536231884058	0.13773796192609183
YPL226W	0	0/-	-366.6569458246231	-39431.30711558461	276	0.06463878326996197	0.4927536231884058	0.13773796192609183
YHR075C	-1	-/-	-366.9013466835022	-22034.60310602188	69	0.06451612903225806	0.4927536231884058	0.13801791713325867
YGR274C	-1	-/-	-367.07140958309174	-23521.766365885735	69	0.06439393939393939	0.4927536231884058	0.13829787234042554
YGL049C	-1	-/-	-367.08328557014465	-22116.291204690933	69	0.06427221172022685	0.4927536231884058	0.13857782754759237
YOR271C	0	0/-	-367.1123149394989	-40398.476161807775	276	0.06427221172022685	0.4927536231884058	0.13857782754759237
YIL030C	-1	-/-	-367.17131090164185	-24298.08998155594	69	0.06415094339622641	0.4927536231884058	0.13885778275475924
YPL093W	-1	-/-	-367.42133831977844	-24635.705281972885	69	0.064030131826742	0.4927536231884058	0.1391377379619261
YGL139W	0	0/-	-367.45163318514824	-40497.60027113557	276	0.064030131826742	0.4927536231884058	0.1391377379619261
YBR267W	-1	-/-	-367.5084512233734	-23319.051526904106	69	0.06390977443609022	0.4927536231884058	0.13941769316909294
YDL208W	-1	-/-	-367.52018320560455	-24009.636909484863	69	0.06378986866791744	0.4927536231884058	0.1396976483762598
YPR034W	-1	-/-	-367.5514786243439	-24157.547293901443	69	0.06367041198501873	0.4927536231884058	0.13997760358342665
YLR292C	-1	-/-	-367.6250219345093	-23069.22299194336	69	0.06355140186915888	0.4927536231884058	0.1402575587905935
YOR346W	-1	-/-	-367.6325755119324	-22896.13515329361	69	0.06343283582089553	0.4927536231884058	0.14053751399776035
YHL007C	-1	-/-	-367.6500401496887	-23552.76401257515	69	0.0633147113594041	0.4927536231884058	0.14081746920492721
YJR097W	-1	-/-	-367.6611137390137	-23060.518353700638	69	0.06319702602230483	0.4927536231884058	0.14109742441209405
YDR071C	-1	-/-	-367.77405405044556	-24849.957513809204	69	0.06307977736549165	0.4927536231884058	0.14137737961926092
YJL109C	-1	-/-	-367.81375002861023	-23132.45071530342	69	0.06296296296296296	0.4927536231884058	0.14165733482642778
YDR397C	-1	-/-	-367.8685929775238	-22422.073988437653	69	0.06284658040665435	0.4927536231884058	0.14193729003359462
YLR357W	-1	-/-	-367.9064362049103	-23073.973963737488	69	0.06273062730627306	0.4927536231884058	0.1422172452407615
YNL099C	-1	-/-	-367.94509959220886	-23961.799173116684	69	0.06261510128913444	0.4927536231884058	0.14249720044792832
YJL133W	-1	-/-	-368.02523374557495	-23747.303463220596	69	0.0625	0.4927536231884058	0.1427771556550952
YCR094W	-1	-/-	-368.0538902282715	-24881.090391874313	69	0.062385321100917435	0.4927536231884058	0.14305711086226203
YDR217C	-1	-/-	-368.30907917022705	-23589.84183883667	69	0.06227106227106227	0.4927536231884058	0.1433370660694289
YHR060W	-1	-/-	-368.3542354106903	-23267.80110257864	69	0.062157221206581355	0.4927536231884058	0.14361702127659576
YLR009W	-1	-/-	-368.3922116756439	-23913.385684013367	69	0.06204379562043796	0.4927536231884058	0.1438969764837626
YBR164C	-1	-/-	-368.47041392326355	-24889.905860185623	69	0.061930783242258654	0.4927536231884058	0.14417693169092946
YKL028W	-1	-/-	-368.50172114372253	-24148.434975385666	69	0.06181818181818182	0.4927536231884058	0.1444568868980963
YGL171W	-1	-/-	-368.52873480319977	-24923.58973777294	69	0.06170598911070781	0.4927536231884058	0.14473684210526316
YIL003W	0	0/-	-368.5618100762367	-38219.56844612956	276	0.06170598911070781	0.4927536231884058	0.14473684210526316
YGR185C	-1	-/-	-368.6666581630707	-24805.694615602493	69	0.06159420289855073	0.4927536231884058	0.14501679731243
YBL057C	-1	-/-	-368.71392726898193	-23237.598712205887	69	0.06148282097649186	0.4927536231884058	0.14529675251959687
YML113W	-1	-/-	-368.77683758735657	-22952.155087947845	69	0.061371841155234655	0.4927536231884058	0.1455767077267637
YMR270C	-1	-/-	-368.78875374794006	-23558.270384788513	69	0.06126126126126126	0.4927536231884058	0.14585666293393057
YDL014W	-1	-/-	-368.90510845184326	-24718.806928634644	69	0.06115107913669065	0.4927536231884058	0.14613661814109744
YNL087W	0	0/-	-369.04195660352707	-38980.44247585535	276	0.06115107913669065	0.4927536231884058	0.14613661814109744
YNL032W	-1	-/-	-369.0609269142151	-23257.663477897644	69	0.06104129263913824	0.4927536231884058	0.14641657334826427
YPL123C	-1	-/+	-369.28308844566345	-23944.57681131363	69	0.06093189964157706	0.4927536231884058	0.14669652855543114
YER132C	0	0/-	-369.3930193781853	-38737.59745314717	276	0.06093189964157706	0.4927536231884058	0.14669652855543114
YLR192C	-1	-/-	-369.49052023887634	-24569.991250753403	69	0.06082289803220036	0.4927536231884058	0.14697648376259798
YCR020W-B	-1	-/-	-369.5535433292389	-22295.154238939285	69	0.060714285714285714	0.4927536231884058	0.14725643896976484
YFL025C	-1	-/-	-369.6802673339844	-22464.17964053154	69	0.06060606060606061	0.4927536231884058	0.14753639417693168
YML127W	-1	-/-	-369.689578294754	-23387.110686779022	69	0.060498220640569395	0.4927536231884058	0.14781634938409854
YOR038C	-1	-/-	-369.7387671470642	-24355.87319803238	69	0.06039076376554174	0.4927536231884058	0.1480963045912654
YGR211W	-1	-/-	-369.78492307662964	-22855.37897324562	69	0.06028368794326241	0.4927536231884058	0.14837625979843225
YHR149C	0	0/-	-369.89133298397064	-38665.73616197705	276	0.06028368794326241	0.4927536231884058	0.14837625979843225
YPR056W	-1	-/-	-369.98942136764526	-23249.306829333305	69	0.06017699115044248	0.4927536231884058	0.1486562150055991
YML016C	-1	-/-	-369.99644589424133	-23035.72995185852	69	0.06007067137809187	0.4927536231884058	0.14893617021276595
YPR019W	-1	-/-	-370.01586985588074	-25140.625824689865	69	0.059964726631393295	0.4927536231884058	0.14921612541993282
YML062C	-1	-/-	-370.0191352367401	-23095.248806357384	69	0.05985915492957746	0.4927536231884058	0.14949608062709965
YGR057C	-1	-/-	-370.09938740730286	-23213.192868471146	69	0.05975395430579965	0.4927536231884058	0.14977603583426652
YJL025W	-1	-/-	-370.18236684799194	-22852.86293888092	69	0.05964912280701754	0.4927536231884058	0.15005599104143338
YBR192W	-1	-/-	-370.225622177124	-24083.36420273781	69	0.0595446584938704	0.4927536231884058	0.15033594624860022
YBR074W	0	0/0	-370.2766206264496	-38730.705017507076	276	0.0595446584938704	0.4927536231884058	0.15033594624860022
YDL001W	0	0/-	-370.3244259953499	-39343.512105345726	276	0.0595446584938704	0.4927536231884058	0.15033594624860022
YGL247W	-1	-/-	-370.4955949783325	-23122.351932048798	69	0.05944055944055944	0.4927536231884058	0.1506159014557671
YBL023C	-1	-/-	-370.57016015052795	-24039.708295583725	69	0.059336823734729496	0.4927536231884058	0.15089585666293392
YLR401C	-1	-/-	-370.71174669265747	-24135.792096614838	69	0.059233449477351915	0.4927536231884058	0.1511758118701008
YPR162C	-1	-/-	-370.7499396800995	-22735.201064109802	69	0.059130434782608696	0.4927536231884058	0.15145576707726763
YLR316C	-1	-/-	-370.76059436798096	-23620.45303630829	69	0.059027777777777776	0.4927536231884058	0.1517357222844345
YJL006C	-1	-/-	-370.99965834617615	-22889.91392350197	69	0.058925476603119586	0.4927536231884058	0.15201567749160133
YBL054W	0	0/-	-371.0970848798752	-38730.28491696715	276	0.058925476603119586	0.4927536231884058	0.15201567749160133
YML114C	-1	-/-	-371.0987973213196	-22961.686892271042	69	0.058823529411764705	0.4927536231884058	0.1522956326987682
YDR477W	-1	-/-	-371.1258354187012	-24182.673399925232	69	0.05872193436960276	0.4927536231884058	0.15257558790593506
YBR202W	-1	-/-	-371.58679819107056	-23450.74671125412	69	0.05862068965517241	0.4927536231884058	0.1528555431131019
YNR052C	1	+/+	-371.82808208465576	-24100.73196029663	68	0.060240963855421686	0.5072463768115942	0.1528555431131019
YHR119W	-1	-/-	-371.8335692882538	-22989.762006521225	69	0.06013745704467354	0.5072463768115942	0.15313549832026876
YMR064W	0	0/0	-371.8559198975563	-40417.388954639435	276	0.06013745704467354	0.5072463768115942	0.15313549832026876
YOR239W	-1	-/-	-371.98515224456787	-23492.530308008194	69	0.060034305317324184	0.5072463768115942	0.1534154535274356
YPR057W	-1	-/-	-371.9900779724121	-23991.686460256577	69	0.059931506849315065	0.5072463768115942	0.15369540873460247
YDR469W	-1	-/-	-372.04589438438416	-23055.305045843124	69	0.05982905982905983	0.5072463768115942	0.1539753639417693
YOR370C	0	0/-	-372.1443685889244	-38621.33174368739	276	0.05982905982905983	0.5072463768115942	0.1539753639417693
YNL267W	-1	-/-	-372.14986419677734	-23113.829030752182	69	0.059726962457337884	0.5072463768115942	0.15425531914893617
YML077W	-1	-/-	-372.1553671360016	-23345.4869171381	69	0.059625212947189095	0.5072463768115942	0.15453527435610304
YOR210W	-1	-/-	-372.2123110294342	-23155.898114442825	69	0.05952380952380952	0.5072463768115942	0.15481522956326987
YER183C	-1	-/0	-372.239134311676	-23465.287913560867	69	0.059422750424448216	0.5072463768115942	0.15509518477043674
YCL050C	0	0/-	-372.26487028598785	-41233.947260677814	276	0.059422750424448216	0.5072463768115942	0.15509518477043674
YOR335C	-1	-/-	-372.42721724510193	-24598.94153904915	69	0.059322033898305086	0.5072463768115942	0.15537513997760358
YER107C	-1	-/-	-372.74792194366455	-24351.000951051712	69	0.05922165820642978	0.5072463768115942	0.15565509518477044
YGR280C	-1	-/-	-372.871356010437	-23285.1076233387	69	0.05912162162162162	0.5072463768115942	0.15593505039193728
YDR013W	-1	-/-	-372.9507122039795	-22820.593361496925	69	0.05902192242833052	0.5072463768115942	0.15621500559910415
YLR172C	-1	-/-	-372.95843851566315	-25200.583434700966	69	0.058922558922558925	0.5072463768115942	0.15649496080627098
YBR104W	0	0/-	-372.9820799231529	-38256.178214520216	276	0.058922558922558925	0.5072463768115942	0.15649496080627098
YMR260C	-1	-/-	-373.05418825149536	-24825.947856664658	69	0.058823529411764705	0.5072463768115942	0.15677491601343785
YML107C	-1	-/-	-373.05811977386475	-26076.775089025497	69	0.0587248322147651	0.5072463768115942	0.1570548712206047
YBR166C	0	0/0	-373.0673952102661	-40313.9402025044	276	0.0587248322147651	0.5072463768115942	0.1570548712206047
YLR145W	-1	-/+	-373.16564440727234	-23729.600632071495	69	0.05862646566164154	0.5072463768115942	0.15733482642777155
YNL206C	-1	-/-	-373.3727140426636	-24193.11945939064	69	0.05852842809364549	0.5072463768115942	0.15761478163493842
YIL004C	-1	-/-	-373.51404452323914	-24898.533710241318	69	0.05843071786310518	0.5072463768115942	0.15789473684210525
YER019C-A	-1	-/-	-373.5240409374237	-23313.813022851944	69	0.058333333333333334	0.5072463768115942	0.15817469204927212
YCR037C	-1	-/-	-373.6072361469269	-22735.99147748947	69	0.05823627287853577	0.5072463768115942	0.15845464725643896
YIL115C	-1	-/-	-373.67127776145935	-24066.820722341537	69	0.05813953488372093	0.5072463768115942	0.15873460246360582
YNR023W	-1	-/-	-373.7850239276886	-24439.228497743607	69	0.05804311774461028	0.5072463768115942	0.1590145576707727
YOR360C	0	0/-	-373.78820645809174	-39360.73216870427	276	0.05804311774461028	0.5072463768115942	0.1590145576707727
YGL104C	-1	-/-	-373.91461968421936	-22993.437452316284	69	0.057947019867549666	0.5072463768115942	0.15929451287793953
YJR046W	-1	-/-	-373.9664509296417	-21972.186426639557	69	0.05785123966942149	0.5072463768115942	0.1595744680851064
YFL022C	-1	-/-	-374.18331575393677	-24157.720816373825	69	0.057755775577557754	0.5072463768115942	0.15985442329227323
YAR014C	-1	-/-	-374.19223070144653	-23512.09616279602	69	0.057660626029654036	0.5072463768115942	0.1601343784994401
YNL166C	-1	-/-	-374.2550218105316	-22786.40991139412	69	0.05756578947368421	0.5072463768115942	0.16041433370660693
YKL015W	-1	-/-	-374.2832581996918	-23256.269368886948	69	0.05747126436781609	0.5072463768115942	0.1606942889137738
YDR017C	-1	-/-	-374.33957147598267	-23495.08793091774	69	0.05737704918032787	0.5072463768115942	0.16097424412094066
YLR275W	-1	-/-	-374.48269152641296	-23727.216839551926	69	0.057283142389525366	0.5072463768115942	0.1612541993281075
YPR189W	1	+/+	-374.5234100818634	-23874.673573493958	68	0.058823529411764705	0.5217391304347826	0.1612541993281075
YFL014W	-1	-/-	-374.55755376815796	-24048.533376932144	69	0.05872756933115824	0.5217391304347826	0.16153415453527437
YIR023W	-1	-/-	-374.6011788845062	-22437.55818247795	69	0.05863192182410423	0.5217391304347826	0.1618141097424412
YDL108W	-1	-/-	-374.65274930000305	-23272.079490184784	69	0.05853658536585366	0.5217391304347826	0.16209406494960807
YDL143W	-1	-/-	-374.7551099061966	-25253.54717552662	69	0.05844155844155844	0.5217391304347826	0.1623740201567749
YOR319W	-1	-/-	-375.04646921157837	-23357.505462646484	69	0.05834683954619125	0.5217391304347826	0.16265397536394177
YOR323C	0	0/0	-375.0965073108673	-40654.03038185835	276	0.05834683954619125	0.5217391304347826	0.16265397536394177
YCR028C-A	-1	-/-	-375.17748761177063	-23443.890775442123	69	0.05825242718446602	0.5217391304347826	0.1629339305711086
YBR079C	-1	-/-	-375.39445304870605	-24197.99257683754	69	0.05815831987075929	0.5217391304347826	0.16321388577827547
YML115C	-1	-/-	-375.42513704299927	-23571.550755262375	69	0.05806451612903226	0.5217391304347826	0.16349384098544234
YNL076W	0	0/-	-375.552899479866	-39425.27487128973	276	0.05806451612903226	0.5217391304347826	0.16349384098544234
YBR212W	-1	-/+	-375.60445070266724	-24292.0517911911	69	0.057971014492753624	0.5217391304347826	0.16377379619260918
YPR129W	0	0/-	-375.70460081100464	-41983.00423249602	276	0.057971014492753624	0.5217391304347826	0.16377379619260918
YLR085C	-1	-/-	-375.72970032691956	-24644.4921271801	69	0.05787781350482315	0.5217391304347826	0.16405375139977604
YLR071C	-1	-/-	-375.9271442890167	-24213.07070040703	69	0.05778491171749599	0.5217391304347826	0.16433370660694288
YOL005C	-1	-/-	-376.1258955001831	-24242.98189854622	69	0.057692307692307696	0.5217391304347826	0.16461366181410975
YMR301C	-1	-/-	-376.17712450027466	-22970.442177534103	69	0.0576	0.5217391304347826	0.16489361702127658
YFL034C-B	-1	-/-	-376.21009254455566	-24070.691874980927	69	0.05750798722044728	0.5217391304347826	0.16517357222844345
YNL113W	-1	-/-	-376.24713110923767	-23033.10426592827	69	0.05741626794258373	0.5217391304347826	0.16545352743561031
YDR414C	-1	-/-	-376.35191917419434	-22766.19711780548	69	0.05732484076433121	0.5217391304347826	0.16573348264277715
YGR162W	-1	-/-	-376.4530293941498	-25554.48567342758	69	0.057233704292527825	0.5217391304347826	0.16601343784994402
YLR105C	-1	-/-	-376.4554181098938	-23398.161540985107	69	0.05714285714285714	0.5217391304347826	0.16629339305711086
YJL156C	-1	-/-	-376.5177719593048	-23567.89985203743	69	0.05705229793977813	0.5217391304347826	0.16657334826427772
YNL154C	-1	-/-	-376.608172416687	-24399.65669822693	69	0.056962025316455694	0.5217391304347826	0.16685330347144456
YCR027C	-1	-/-	-376.64549946784973	-23374.986701250076	69	0.05687203791469194	0.5217391304347826	0.16713325867861142
YPL175W	-1	-/-	-376.836302280426	-22489.290400266647	69	0.056782334384858045	0.5217391304347826	0.1674132138857783
YDR091C	-1	-/-	-376.84050035476685	-24346.262286424637	69	0.05669291338582677	0.5217391304347826	0.16769316909294513
YDR119W	0	0/-	-376.86006647348404	-40819.90321406722	276	0.05669291338582677	0.5217391304347826	0.16769316909294513
YBL091C	0	0/-	-376.88155829906464	-40369.36727723479	276	0.05669291338582677	0.5217391304347826	0.16769316909294513
YGR186W	-1	-/-	-376.8900089263916	-23649.32768201828	69	0.05660377358490566	0.5217391304347826	0.167973124300112
YDL130W-A	-1	-/0	-376.9491596221924	-22531.504220724106	69	0.0565149136577708	0.5217391304347826	0.16825307950727883
YOR098C	-1	-/-	-376.9728183746338	-22727.55510187149	69	0.05642633228840126	0.5217391304347826	0.1685330347144457
YGR030C	-1	-/+	-377.06545758247375	-24278.877172470093	69	0.056338028169014086	0.5217391304347826	0.16881298992161253
YDR243C	-1	-/-	-377.0678961277008	-23129.484201192856	69	0.05625	0.5217391304347826	0.1690929451287794
YCR052W	-1	-/-	-377.0782723426819	-25505.13073158264	69	0.056162246489859596	0.5217391304347826	0.16937290033594624
YGR063C	-1	-/-	-377.12029576301575	-23290.07447576523	69	0.056074766355140186	0.5217391304347826	0.1696528555431131
YLR298C	-1	-/-	-377.3071484565735	-22101.20507645607	69	0.05598755832037325	0.5217391304347826	0.16993281075027997
YBR091C	-1	-/-	-377.39094400405884	-23976.94539284706	69	0.055900621118012424	0.5217391304347826	0.1702127659574468
YDR300C	-1	-/0	-377.43355202674866	-24461.110022068024	69	0.05581395348837209	0.5217391304347826	0.17049272116461367
YER148W	-1	-/-	-377.5925757884979	-24086.281644761562	69	0.05572755417956656	0.5217391304347826	0.1707726763717805
YNL027W	-1	-/-	-377.61127758026123	-24756.57855731249	69	0.05564142194744977	0.5217391304347826	0.17105263157894737
YGL195W	-1	-/-	-377.7513225078583	-23934.92694711685	69	0.05555555555555555	0.5217391304347826	0.1713325867861142
YGR081C	-1	-/-	-378.2489712238312	-22755.731865167618	69	0.05546995377503852	0.5217391304347826	0.17161254199328108
YOL137W	0	0/-	-378.32598173618317	-40222.839217722416	276	0.05546995377503852	0.5217391304347826	0.17161254199328108
YGR105W	0	0/0	-378.35047405958176	-39417.17956072092	276	0.05546995377503852	0.5217391304347826	0.17161254199328108
YGL133W	-1	-/-	-378.42598271369934	-23147.751155614853	69	0.055384615384615386	0.5217391304347826	0.17189249720044794
YOR132W	-1	-/-	-378.7768888473511	-23897.271337509155	69	0.055299539170506916	0.5217391304347826	0.17217245240761478
YBR163W	0	0/-	-378.9559646844864	-40330.291419029236	276	0.055299539170506916	0.5217391304347826	0.17217245240761478
YGL020C	-1	-/-	-379.0775818824768	-23372.40503025055	69	0.05521472392638037	0.5217391304347826	0.17245240761478164
YER053C	-1	-/-	-379.09080505371094	-24340.246384620667	69	0.055130168453292494	0.5217391304347826	0.17273236282194848
YBR245C	-1	-/-	-379.13446402549744	-24731.063873171806	69	0.05504587155963303	0.5217391304347826	0.17301231802911535
YFL017C	0	0/-	-379.2348321676254	-40739.32824552059	276	0.05504587155963303	0.5217391304347826	0.17301231802911535
YJL168C	-1	-/-	-379.2972629070282	-24418.59050297737	69	0.0549618320610687	0.5217391304347826	0.17329227323628218
YLR347C	-1	-/-	-379.3564467430115	-23804.177177667618	69	0.054878048780487805	0.5217391304347826	0.17357222844344905
YNL008C	-1	-/-	-379.3795690536499	-24411.219475269318	69	0.0547945205479452	0.5217391304347826	0.1738521836506159
YGL210W	-1	-/-	-379.42676854133606	-24327.520493507385	69	0.0547112462006079	0.5217391304347826	0.17413213885778275
YGL122C	-1	-/+	-379.45560908317566	-24913.15816426277	69	0.054628224582701064	0.5217391304347826	0.17441209406494962
YGL105W	-1	-/-	-379.5985403060913	-26546.04666018486	69	0.05454545454545454	0.5217391304347826	0.17469204927211646
YJL184W	-1	-/-	-379.6613540649414	-22601.324034929276	69	0.05446293494704992	0.5217391304347826	0.17497200447928332
YMR234W	1	+/+	-379.76472878456116	-23606.54094171524	68	0.055891238670694864	0.5362318840579711	0.17497200447928332
YGR216C	-1	-/-	-379.80768632888794	-23493.990365743637	69	0.05580693815987934	0.5362318840579711	0.17525195968645016
YLL004W	-1	-/-	-379.83570647239685	-24640.56323313713	69	0.05572289156626506	0.5362318840579711	0.17553191489361702
YOR232W	-1	-/-	-379.9625585079193	-25425.82119822502	69	0.055639097744360905	0.5362318840579711	0.17581187010078386
YER146W	1	+/+	-380.16154861450195	-23872.47187447548	68	0.057057057057057055	0.5507246376811594	0.17581187010078386
YJL090C	-1	-/-	-380.19701409339905	-23108.83822965622	69	0.05697151424287856	0.5507246376811594	0.17609182530795073
YPL074W	0	0/0	-380.2116753757	-42059.209430366755	276	0.05697151424287856	0.5507246376811594	0.17609182530795073
YEL022W	-1	-/-	-380.24861550331116	-24471.532773256302	69	0.05688622754491018	0.5507246376811594	0.1763717805151176
YDR358W	-1	-/-	-380.4544777870178	-23613.05428147316	69	0.05680119581464873	0.5507246376811594	0.17665173572228443
YJL076W	-1	-/-	-380.5122399330139	-24080.094752311707	69	0.056716417910447764	0.5507246376811594	0.1769316909294513
YOR179C	-1	-/-	-380.5209472179413	-25435.52412223816	69	0.05663189269746647	0.5507246376811594	0.17721164613661813
YJL140W	1	+/+	-380.52843260765076	-25130.229493379593	68	0.05803571428571429	0.5652173913043478	0.17721164613661813
YOL068C	-1	-/-	-380.5335626602173	-23222.28542470932	69	0.05794947994056464	0.5652173913043478	0.177491601343785
YLL021W	-1	-/-	-380.68062591552734	-24674.8964574337	69	0.057863501483679525	0.5652173913043478	0.17777155655095184
YGL243W	-1	-/-	-380.7242782115936	-23770.13746404648	69	0.057777777777777775	0.5652173913043478	0.1780515117581187
YFL024C	-1	-/-	-380.74690198898315	-23261.62522315979	69	0.057692307692307696	0.5652173913043478	0.17833146696528557
YNL108C	0	0/0	-380.8974946141243	-40020.65080708265	276	0.057692307692307696	0.5652173913043478	0.17833146696528557
YBL026W	1	+/-	-381.03365421295166	-23467.323925733566	68	0.059084194977843424	0.5797101449275363	0.17833146696528557
YDR257C	0	0/-	-381.15852731466293	-39665.48487174511	276	0.059084194977843424	0.5797101449275363	0.17833146696528557
YER119C	-1	-/-	-381.17805004119873	-24341.176410079002	69	0.058997050147492625	0.5797101449275363	0.1786114221724524
YBR130C	-1	-/-	-381.28370547294617	-25161.26968038082	69	0.05891016200294551	0.5797101449275363	0.17889137737961927
YOR047C	-1	-/-	-381.28376507759094	-23417.91387987137	69	0.058823529411764705	0.5797101449275363	0.1791713325867861
YMR228W	0	0/-	-381.3383657336235	-39964.37611782551	276	0.058823529411764705	0.5797101449275363	0.1791713325867861
YKL114C	-1	-/-	-381.37903237342834	-23621.464574337006	69	0.05873715124816446	0.5797101449275363	0.17945128779395297
YOR253W	-1	-/-	-381.3973093032837	-22807.91342663765	69	0.05865102639296188	0.5797101449275363	0.1797312430011198
YGR129W	-1	-/-	-381.41484332084656	-23700.133905649185	69	0.05856515373352855	0.5797101449275363	0.18001119820828668
YGR058W	0	0/-	-381.6431400179863	-40333.47720950842	276	0.05856515373352855	0.5797101449275363	0.18001119820828668
YDR498C	-1	-/-	-381.672700881958	-23957.970799207687	69	0.05847953216374269	0.5797101449275363	0.18029115341545351
YKL214C	-1	-/-	-381.77075839042664	-24680.591768980026	69	0.058394160583941604	0.5797101449275363	0.18057110862262038
YCL055W	-1	-/-	-381.7843642234802	-23632.459824562073	69	0.05830903790087463	0.5797101449275363	0.18085106382978725
YPR018W	-1	-/-	-381.81909799575806	-24136.754333734512	69	0.05822416302765648	0.5797101449275363	0.18113101903695408
YOR209C	-1	-/-	-381.91949439048767	-24487.29723548889	69	0.05813953488372093	0.5797101449275363	0.18141097424412095
YML043C	-1	-/-	-382.02286887168884	-22976.930122852325	69	0.05805515239477504	0.5797101449275363	0.18169092945128779
YGL061C	-1	-/-	-382.1995458602905	-24520.46347975731	69	0.057971014492753624	0.5797101449275363	0.18197088465845465
YOR233W	-1	-/-	-382.2608299255371	-23579.61390542984	69	0.05788712011577424	0.5797101449275363	0.1822508398656215
YIL040W	-1	-/-	-382.37056970596313	-24292.2731590271	69	0.057803468208092484	0.5797101449275363	0.18253079507278835
YHR186C	-1	-/-	-382.37536573410034	-24540.252395153046	69	0.05772005772005772	0.5797101449275363	0.18281075027995522
YGR152C	-1	-/-	-382.3770258426666	-23071.580881118774	69	0.05763688760806916	0.5797101449275363	0.18309070548712206
YKR008W	-1	-/-	-382.5036015510559	-23465.701864004135	69	0.05755395683453238	0.5797101449275363	0.18337066069428892
YIL145C	0	0/-	-382.8703774213791	-39794.11234521866	276	0.05755395683453238	0.5797101449275363	0.18337066069428892
YDL226C	-1	-/-	-383.0402252674103	-24154.427993297577	69	0.05747126436781609	0.5797101449275363	0.18365061590145576
YKL041W	-1	-/-	-383.1510772705078	-24048.080963134766	69	0.05738880918220947	0.5797101449275363	0.18393057110862263
YBR114W	-1	-/-	-383.20587372779846	-22628.946795225143	69	0.05730659025787966	0.5797101449275363	0.18421052631578946
YBR095C	-1	-/-	-383.29665517807007	-24297.185811519623	69	0.05722460658082976	0.5797101449275363	0.18449048152295633
YLR096W	-1	-/-	-383.37682819366455	-23264.724730730057	69	0.05714285714285714	0.5797101449275363	0.18477043673012317
YJR060W	-1	-/-	-383.3947253227234	-23478.142230272293	69	0.05706134094151213	0.5797101449275363	0.18505039193729003
YDR365C	-1	-/-	-383.4541549682617	-24269.184827566147	69	0.05698005698005698	0.5797101449275363	0.1853303471444569
YJR076C	-1	-/-	-383.5343816280365	-24503.307945251465	69	0.05689900426742532	0.5797101449275363	0.18561030235162373
YHR040W	0	0/-	-383.56768411397934	-39535.410933196545	276	0.05689900426742532	0.5797101449275363	0.18561030235162373
YOR115C	-1	-/-	-383.6590566635132	-25405.54929637909	69	0.056818181818181816	0.5797101449275363	0.1858902575587906
YLL048C	0	0/-	-383.6766946911812	-40579.283719718456	276	0.056818181818181816	0.5797101449275363	0.1858902575587906
YNL059C	-1	-/-	-383.78385162353516	-23762.760015249252	69	0.05673758865248227	0.5797101449275363	0.18617021276595744
YPL228W	-1	-/-	-383.80791211128235	-23874.362675189972	69	0.056657223796033995	0.5797101449275363	0.1864501679731243
YCR095C	0	0/0	-383.8731123805046	-41808.15993279219	276	0.056657223796033995	0.5797101449275363	0.1864501679731243
YNL281W	-1	-/-	-383.95374274253845	-22949.638030052185	69	0.056577086280056574	0.5797101449275363	0.18673012318029114
YPR101W	-1	-/-	-383.9545295238495	-22374.75298476219	69	0.05649717514124294	0.5797101449275363	0.187010078387458
YLR021W	0	0/+	-384.01056349277496	-41547.165946781635	276	0.05649717514124294	0.5797101449275363	0.187010078387458
YFL028C	0	0/-	-384.0277889966965	-40124.29016327858	276	0.05649717514124294	0.5797101449275363	0.187010078387458
YOR196C	0	0/-	-384.1438319683075	-40270.91257044673	276	0.05649717514124294	0.5797101449275363	0.187010078387458
YCR039C	-1	-/-	-384.21125745773315	-21642.55396938324	69	0.056417489421720736	0.5797101449275363	0.18729003359462487
YLR242C	-1	-/-	-384.47631883621216	-22738.64291214943	69	0.056338028169014086	0.5797101449275363	0.1875699888017917
YKL186C	-1	-/-	-384.50713205337524	-22644.126689195633	69	0.05625879043600562	0.5797101449275363	0.18784994400895857
YEL036C	-1	-/-	-384.5416202545166	-23953.49064183235	69	0.056179775280898875	0.5797101449275363	0.1881298992161254
YOR201C	-1	-/-	-384.5861144065857	-23216.834218978882	69	0.056100981767180924	0.5797101449275363	0.18840985442329228
YKL085W	-1	-/-	-384.6156554222107	-23780.562708854675	69	0.056022408963585436	0.5797101449275363	0.18868980963045912
YGL064C	0	0/-	-384.6210273504257	-41117.971933722496	276	0.056022408963585436	0.5797101449275363	0.18868980963045912
YGR082W	-1	-/-	-384.6333191394806	-24454.845332622528	69	0.055944055944055944	0.5797101449275363	0.18896976483762598
YKL004W	-1	-/-	-384.7002446651459	-23384.260766983032	69	0.055865921787709494	0.5797101449275363	0.18924972004479285
YOR095C	-1	-/-	-384.76223134994507	-25468.904832839966	69	0.05578800557880056	0.5797101449275363	0.18952967525195968
YOL090W	-1	-/-	-384.83752965927124	-23228.42178416252	69	0.055710306406685235	0.5797101449275363	0.18980963045912655
YGL201C	-1	-/-	-384.89278507232666	-23466.470009326935	69	0.055632823365785816	0.5797101449275363	0.1900895856662934
YHR165C	-1	-/-	-384.9219958782196	-23365.782222747803	69	0.05555555555555555	0.5797101449275363	0.19036954087346025
YLR274W	-1	-/-	-384.9576072692871	-24144.97867155075	69	0.05547850208044383	0.5797101449275363	0.1906494960806271
YGR003W	-1	-/-	-385.0908830165863	-24289.753522872925	69	0.055401662049861494	0.5797101449275363	0.19092945128779396
YER114C	-1	-/-	-385.12788558006287	-23453.27427339554	69	0.05532503457814661	0.5797101449275363	0.1912094064949608
YMR288W	-1	-/-	-385.280880689621	-23561.01366710663	69	0.055248618784530384	0.5797101449275363	0.19148936170212766
YBR029C	-1	-/-	-385.4433898925781	-24185.96738910675	69	0.05517241379310345	0.5797101449275363	0.19176931690929452
YLR060W	-1	-/-	-385.4452748298645	-24305.204129695892	69	0.05509641873278237	0.5797101449275363	0.19204927211646136
YPL139C	-1	-/-	-385.4577715396881	-25589.95123296976	69	0.055020632737276476	0.5797101449275363	0.19232922732362823
YJL039C	-1	-/-	-385.78401350975037	-23394.944432020187	69	0.054945054945054944	0.5797101449275363	0.19260918253079506
YGL025C	-1	-/-	-385.7877684831619	-25148.508650183678	69	0.05486968449931413	0.5797101449275363	0.19288913773796193
YML074C	-1	-/-	-385.7996504306793	-23812.07151889801	69	0.0547945205479452	0.5797101449275363	0.19316909294512877
YHR073W	-1	-/-	-385.89244532585144	-24533.836279392242	69	0.05471956224350205	0.5797101449275363	0.19344904815229563
YBR131W	-1	-/-	-386.1641125679016	-23238.894933462143	69	0.0546448087431694	0.5797101449275363	0.1937290033594625
YMR243C	-1	-/-	-386.25339365005493	-24138.746728658676	69	0.054570259208731244	0.5797101449275363	0.19400895856662934
YOR039W	-1	-/-	-386.34669065475464	-24025.421902894974	69	0.05449591280653951	0.5797101449275363	0.1942889137737962
YGR140W	-1	-/-	-386.4916923046112	-23806.075330018997	69	0.05442176870748299	0.5797101449275363	0.19456886898096304
YKR083C	-1	-/-	-386.538503408432	-24966.113296031952	69	0.05434782608695652	0.5797101449275363	0.1948488241881299
YJR031C	-1	-/-	-386.5857973098755	-24387.02689576149	69	0.054274084124830396	0.5797101449275363	0.19512877939529674
YOR212W	-1	-/-	-386.73191237449646	-24299.964072465897	69	0.05420054200542006	0.5797101449275363	0.1954087346024636
YDR194C	-1	-/-	-386.7581491470337	-23964.872475624084	69	0.05412719891745602	0.5797101449275363	0.19568868980963047
YHR115C	-1	-/-	-387.2143783569336	-23130.351989030838	69	0.05405405405405406	0.5797101449275363	0.1959686450167973
YDL155W	-1	-/-	-387.2531452178955	-23623.204646587372	69	0.05398110661268556	0.5797101449275363	0.19624860022396418
YKL125W	-1	-/-	-387.39591670036316	-23172.899941682816	69	0.05390835579514825	0.5797101449275363	0.196528555431131
YLR277C	-1	-/-	-387.4330954551697	-22967.078018188477	69	0.05383580080753701	0.5797101449275363	0.19680851063829788
YGL019W	-1	-/-	-387.61556100845337	-22798.40858721733	69	0.053763440860215055	0.5797101449275363	0.19708846584546472
YNR011C	-1	-/-	-387.8126811981201	-24954.169866085052	69	0.053691275167785234	0.5797101449275363	0.19736842105263158
YER129W	-1	-/-	-387.88226103782654	-23694.677992105484	69	0.05361930294906166	0.5797101449275363	0.19764837625979842
YDR204W	0	0/0	-387.9793077111244	-40889.585939884186	276	0.05361930294906166	0.5797101449275363	0.19764837625979842
YKR085C	-1	-/-	-388.00513768196106	-24074.10828590393	69	0.0535475234270415	0.5797101449275363	0.19792833146696528
YNL197C	-1	-/+	-388.18904542922974	-23408.70536494255	69	0.053475935828877004	0.5797101449275363	0.19820828667413215
YMR283C	-1	-/-	-388.2094008922577	-24903.94778227806	69	0.0534045393858478	0.5797101449275363	0.198488241881299
YPL001W	-1	-/-	-388.3224709033966	-24869.56635248661	69	0.05333333333333334	0.5797101449275363	0.19876819708846585
YGL213C	1	+/+	-388.3836555480957	-26468.22949028015	68	0.05459387483355526	0.5942028985507246	0.19876819708846585
YBL020W	-1	-/-	-388.43806624412537	-22305.555992364883	69	0.05452127659574468	0.5942028985507246	0.1990481522956327
YBR057C	-1	-/-	-388.57915592193604	-23805.941828250885	69	0.05444887118193891	0.5942028985507246	0.19932810750279956
YDL042C	-1	-/-	-388.6747205257416	-23070.32488656044	69	0.054376657824933686	0.5942028985507246	0.1996080627099664
YLR272C	-1	-/-	-388.87261962890625	-24314.414294481277	69	0.054304635761589407	0.5942028985507246	0.19988801791713326
YOR148C	-1	-/-	-388.87871193885803	-25296.26220870018	69	0.05423280423280423	0.5942028985507246	0.20016797312430012
YLR398C	1	+/+	-388.9845473766327	-25479.93035531044	68	0.05548216644649934	0.6086956521739131	0.20016797312430012
YGR088W	-1	-/-	-388.98970127105713	-26015.281762123108	69	0.055408970976253295	0.6086956521739131	0.20044792833146696
YCL005W	0	0/-	-389.02734553813934	-40922.7270847559	276	0.055408970976253295	0.6086956521739131	0.20044792833146696
YPL152W	-1	-/-	-389.04399967193604	-24303.649265289307	69	0.05533596837944664	0.6086956521739131	0.20072788353863383
YEL042W	-1	-/-	-389.1337397098541	-24568.226680278778	69	0.05526315789473684	0.6086956521739131	0.20100783874580067
YPL160W	-1	-/-	-389.200021982193	-25031.766043901443	69	0.05519053876478318	0.6086956521739131	0.20128779395296753
YDR051C	0	0/-	-389.2199077606201	-41868.99462726712	276	0.05519053876478318	0.6086956521739131	0.20128779395296753
YFR013W	-1	-/-	-389.4362618923187	-25113.201347112656	69	0.05511811023622047	0.6086956521739131	0.20156774916013437
YGR005C	-1	-/-	-389.44384598731995	-25952.295406341553	69	0.05504587155963303	0.6086956521739131	0.20184770436730123
YOR348C	-1	-/-	-389.47737288475037	-24363.57581472397	69	0.0549738219895288	0.6086956521739131	0.20212765957446807
YOR172W	-1	-/-	-389.5451772212982	-22856.422595977783	69	0.054901960784313725	0.6086956521739131	0.20240761478163494
YPL145C	-1	-/-	-389.55997371673584	-24845.789576530457	69	0.05483028720626632	0.6086956521739131	0.2026875699888018
YGL232W	-1	-/-	-389.69429779052734	-24817.800216913223	69	0.054758800521512385	0.6086956521739131	0.20296752519596864
YOL066C	-1	-/-	-389.7683665752411	-23939.60529255867	69	0.0546875	0.6086956521739131	0.2032474804031355
YAR027W	0	0/0	-389.77344286441803	-40676.53120073676	276	0.0546875	0.6086956521739131	0.2032474804031355
YER007W	-1	-/-	-389.8570981025696	-24052.657566308975	69	0.054616384915474644	0.6086956521739131	0.20352743561030234
YIL078W	0	0/-	-389.94917699694633	-42869.51273742318	276	0.054616384915474644	0.6086956521739131	0.20352743561030234
YGR198W	0	0/-	-389.958518743515	-41912.44970834255	276	0.054616384915474644	0.6086956521739131	0.20352743561030234
YJL072C	-1	-/-	-389.96328043937683	-22878.108244419098	69	0.05454545454545454	0.6086956521739131	0.2038073908174692
YOL076W	-1	-/-	-389.98716259002686	-23343.64834880829	69	0.054474708171206226	0.6086956521739131	0.20408734602463605
YER068W	1	+/+	-390.0817656517029	-25779.039966344833	68	0.05569948186528497	0.6231884057971014	0.20408734602463605
YHL003C	-1	-/-	-390.090460062027	-24285.03780555725	69	0.055627425614489	0.6231884057971014	0.2043673012318029
YLR248W	-1	-/-	-390.13658452033997	-23171.9281334877	69	0.05555555555555555	0.6231884057971014	0.20464725643896978
YDL203C	0	0/-	-390.1417909860611	-41400.08519381285	276	0.05555555555555555	0.6231884057971014	0.20464725643896978
YLR068W	-1	-/-	-390.2658894062042	-24449.41082930565	69	0.05548387096774193	0.6231884057971014	0.20492721164613661
YNL288W	-1	-/+	-390.27140831947327	-25190.591193437576	69	0.055412371134020616	0.6231884057971014	0.20520716685330348
YDR176W	-1	-/-	-390.3399579524994	-25497.11628651619	69	0.055341055341055344	0.6231884057971014	0.20548712206047032
YNR027W	-1	-/-	-390.37836718559265	-22825.24271798134	69	0.055269922879177376	0.6231884057971014	0.20576707726763718
YGL045W	-1	-/-	-390.41657423973083	-22947.7246632576	69	0.055198973042362	0.6231884057971014	0.20604703247480402
YKL181W	0	0/-	-390.45064330101013	-41268.67657214403	276	0.055198973042362	0.6231884057971014	0.20604703247480402
YDR043C	-1	-/-	-390.52469301223755	-25326.65774178505	69	0.05512820512820513	0.6231884057971014	0.20632698768197089
YGR264C	-1	-/-	-390.5301978588104	-24650.98460137844	69	0.05505761843790013	0.6231884057971014	0.20660694288913775
YGR278W	-1	-/-	-390.5324876308441	-23574.99538207054	69	0.054987212276214836	0.6231884057971014	0.2068868980963046
YDR303C	-1	-/-	-390.59742069244385	-25392.928413391113	69	0.05491698595146871	0.6231884057971014	0.20716685330347145
YPL038W	0	0/-	-390.6282864809036	-40222.66198635101	276	0.05491698595146871	0.6231884057971014	0.20716685330347145
YNR032C-A	-1	-/-	-390.68853402137756	-23396.85901761055	69	0.0548469387755102	0.6231884057971014	0.2074468085106383
YKL033W	0	0/-	-390.7441878914833	-41065.7422221303	276	0.0548469387755102	0.6231884057971014	0.2074468085106383
YOL052C	0	0/-	-390.7846409082413	-38610.30147346854	276	0.0548469387755102	0.6231884057971014	0.2074468085106383
YNL088W	-1	-/-	-390.8455231189728	-24440.467549800873	69	0.05477707006369427	0.6231884057971014	0.20772676371780516
YLR310C	-1	-/-	-390.9173195362091	-25252.235617876053	69	0.054707379134860054	0.6231884057971014	0.208006718924972
YGR104C	-1	-/-	-391.10381031036377	-24350.555131435394	69	0.054637865311308764	0.6231884057971014	0.20828667413213886
YDR473C	-1	-/-	-391.2118902206421	-24121.143294095993	69	0.05456852791878172	0.6231884057971014	0.2085666293393057
YKL120W	-1	-/-	-391.2599313259125	-23366.114307641983	69	0.05449936628643853	0.6231884057971014	0.20884658454647256
YPR104C	-1	-/-	-391.2683882713318	-23625.3212826252	69	0.05443037974683544	0.6231884057971014	0.20912653975363943
YML036W	-1	-/-	-391.33566069602966	-24081.118546247482	69	0.05436156763590392	0.6231884057971014	0.20940649496080627
YJL121C	-1	-/0	-391.3358988761902	-24536.508177757263	69	0.054292929292929296	0.6231884057971014	0.20968645016797313
YDR138W	-1	-/-	-391.337557554245	-24246.51641368866	69	0.05422446406052964	0.6231884057971014	0.20996640537513997
YFL047W	0	0/-	-391.39780753850937	-41647.9128331542	276	0.05422446406052964	0.6231884057971014	0.20996640537513997
YBR030W	-1	-/-	-391.403235912323	-24244.718378782272	69	0.05415617128463476	0.6231884057971014	0.21024636058230683
YDL175C	1	+/+	-391.4293210506439	-25570.884202957153	68	0.055345911949685536	0.6376811594202898	0.21024636058230683
YBR102C	-1	-/-	-391.5807840824127	-25211.46567940712	69	0.05527638190954774	0.6376811594202898	0.21052631578947367
YOL148C	-1	-/-	-391.6395721435547	-23476.411121606827	69	0.05520702634880803	0.6376811594202898	0.21080627099664054
YPR009W	-1	-/-	-391.6999816894531	-24795.959465026855	69	0.05513784461152882	0.6376811594202898	0.2110862262038074
YBR094W	0	0/0	-391.7890944480896	-41574.70422792435	276	0.05513784461152882	0.6376811594202898	0.2110862262038074
YOR062C	0	0/-	-391.80740463733673	-41273.02018532157	276	0.05513784461152882	0.6376811594202898	0.2110862262038074
YHR191C	-1	-/-	-391.98774814605713	-25310.010152816772	69	0.05506883604505632	0.6376811594202898	0.21136618141097424
YDR170C	-1	-/-	-392.0310354232788	-24314.606744527817	69	0.055	0.6376811594202898	0.2116461366181411
YKR064W	0	0/-	-392.038054227829	-40352.85663962364	276	0.055	0.6376811594202898	0.2116461366181411
YIL097W	-1	-/-	-392.07842111587524	-25011.872392416	69	0.05493133583021224	0.6376811594202898	0.21192609182530794
YMR177W	-1	-/-	-392.1391804218292	-23850.09569478035	69	0.05486284289276808	0.6376811594202898	0.2122060470324748
YDR002W	-1	-/-	-392.14109325408936	-24906.777918100357	69	0.0547945205479452	0.6376811594202898	0.21248600223964165
YHR206W	-1	-/-	-392.15705466270447	-23600.73887014389	69	0.05472636815920398	0.6376811594202898	0.2127659574468085
YKL112W	-1	-/-	-392.17730259895325	-24374.561572790146	69	0.0546583850931677	0.6376811594202898	0.21304591265397538
YMR223W	0	0/-	-392.1814132928848	-40866.651324510574	276	0.0546583850931677	0.6376811594202898	0.21304591265397538
YBR200W	-1	-/-	-392.23037362098694	-24637.7203207016	69	0.05459057071960298	0.6376811594202898	0.21332586786114222
YPL188W	-1	-/-	-392.2549810409546	-22657.235154390335	69	0.05452292441140025	0.6376811594202898	0.21360582306830908
YKL160W	-1	-/-	-392.30212354660034	-25145.869231700897	69	0.054455445544554455	0.6376811594202898	0.21388577827547592
YJR055W	-1	-/-	-392.32044863700867	-24195.722333192825	69	0.054388133498145856	0.6376811594202898	0.21416573348264278
YGL083W	0	0/-	-392.35498440265656	-41848.76181653142	276	0.054388133498145856	0.6376811594202898	0.21416573348264278
YER110C	-1	-/-	-392.4392395019531	-24734.506096839905	69	0.05432098765432099	0.6376811594202898	0.21444568868980962
YLR223C	-1	-/-	-392.5275824069977	-22442.08437681198	69	0.05425400739827373	0.6376811594202898	0.2147256438969765
YDL240W	0	0/-	-392.63515067100525	-41716.69113948941	276	0.05425400739827373	0.6376811594202898	0.2147256438969765
YDR206W	-1	-/+	-392.64782762527466	-23366.700841903687	69	0.054187192118226604	0.6376811594202898	0.21500559910414332
YER087C-B	-1	-/-	-392.6789183616638	-24447.45675253868	69	0.05412054120541206	0.6376811594202898	0.2152855543113102
YGR007W	-1	-/-	-392.6879653930664	-24779.02187371254	69	0.05405405405405406	0.6376811594202898	0.21556550951847706
YDR200C	-1	-/-	-392.9512665271759	-23128.87363386154	69	0.053987730061349694	0.6376811594202898	0.2158454647256439
YDL223C	-1	-/-	-392.95702743530273	-23862.99597096443	69	0.05392156862745098	0.6376811594202898	0.21612541993281076
YDL030W	-1	-/-	-393.02563309669495	-24704.02411866188	69	0.05385556915544676	0.6376811594202898	0.2164053751399776
YAL011W	-1	-/-	-393.074679851532	-24229.551302194595	69	0.05378973105134474	0.6376811594202898	0.21668533034714446
YHR084W	-1	-/-	-393.16188192367554	-23739.538073062897	69	0.05372405372405373	0.6376811594202898	0.2169652855543113
YAL029C	-1	-/-	-393.2087061405182	-23752.586626052856	69	0.05365853658536585	0.6376811594202898	0.21724524076147816
YOL042W	-1	-/+	-393.3920786380768	-23802.295599222183	69	0.0535931790499391	0.6376811594202898	0.21752519596864503
YCL067C	-1	-/-	-393.4766912460327	-22956.102221250534	69	0.0535279805352798	0.6376811594202898	0.21780515117581187
YGL145W	-1	-/-	-393.58435702323914	-22703.49358844757	69	0.053462940461725394	0.6376811594202898	0.21808510638297873
YDR052C	-1	-/-	-393.6041986942291	-25606.93256354332	69	0.05339805825242718	0.6376811594202898	0.21836506159014557
YBR034C	-1	-/-	-393.6990170478821	-23798.582099676132	69	0.05333333333333334	0.6376811594202898	0.21864501679731244
YJR082C	-1	-/-	-393.7290050983429	-23929.65228486061	69	0.053268765133171914	0.6376811594202898	0.21892497200447927
YGR128C	-1	-/-	-393.82701086997986	-25403.412259340286	69	0.053204353083434096	0.6376811594202898	0.21920492721164614
YNL118C	1	+/+	-393.9948525428772	-24358.550234556198	68	0.05434782608695652	0.6521739130434783	0.21920492721164614
YPR017C	-1	-/-	-394.0517885684967	-25324.885993003845	69	0.054282267792521106	0.6521739130434783	0.21948488241881298
YDR309C	-1	-/-	-394.067631483078	-23739.301104784012	69	0.05421686746987952	0.6521739130434783	0.21976483762597984
YKL038W	-1	-/-	-394.2191722393036	-23675.067046165466	69	0.05415162454873646	0.6521739130434783	0.2200447928331467
YNR049C	-1	-/-	-394.2358503341675	-23018.42452955246	69	0.054086538461538464	0.6521739130434783	0.22032474804031354
YOR118W	0	0/0	-394.24298214912415	-41531.93604403734	276	0.054086538461538464	0.6521739130434783	0.22032474804031354
YNL186W	-1	-/-	-394.28977704048157	-23952.609399557114	69	0.05402160864345738	0.6521739130434783	0.2206047032474804
YGR159C	-1	-/-	-394.3273937702179	-24909.776601314545	69	0.0539568345323741	0.6521739130434783	0.22088465845464725
YIR009W	-1	-/-	-394.3423345088959	-23262.69122481346	69	0.05389221556886228	0.6521739130434783	0.2211646136618141
YDR416W	-1	-/-	-394.49376022815704	-24855.078625559807	69	0.05382775119617225	0.6521739130434783	0.22144456886898095
YMR016C	-1	-/-	-394.56535959243774	-23697.40745472908	69	0.053763440860215055	0.6521739130434783	0.22172452407614782
YDR372C	-1	-/-	-394.607684135437	-23481.144505500793	69	0.05369928400954654	0.6521739130434783	0.22200447928331468
YDR006C	0	0/-	-394.84005773067474	-40144.877773463726	276	0.05369928400954654	0.6521739130434783	0.22200447928331468
YJL141C	-1	-/-	-394.95476365089417	-25678.610297203064	69	0.05363528009535161	0.6521739130434783	0.22228443449048152
YPL083C	-1	-/-	-394.9825577735901	-25333.529562473297	69	0.05357142857142857	0.6521739130434783	0.22256438969764838
YGR029W	-1	-/-	-394.9867618083954	-24216.106439113617	69	0.0535077288941736	0.6521739130434783	0.22284434490481522
YGR084C	0	0/-	-395.0838089585304	-41143.81280481815	276	0.0535077288941736	0.6521739130434783	0.22284434490481522
YJL204C	-1	-/-	-395.23990774154663	-22839.79050564766	69	0.05344418052256532	0.6521739130434783	0.2231243001119821
YIL056W	-1	-/-	-395.2655963897705	-23204.2439391613	69	0.05338078291814947	0.6521739130434783	0.22340425531914893
YJL207C	-1	-/-	-395.35419249534607	-23812.119795560837	69	0.0533175355450237	0.6521739130434783	0.2236842105263158
YML060W	-1	-/-	-395.4488523006439	-23262.556012749672	69	0.05325443786982249	0.6521739130434783	0.22396416573348266
YBR227C	0	0/-	-395.48481464385986	-40133.25872182846	276	0.05325443786982249	0.6521739130434783	0.22396416573348266
YGL236C	-1	-/-	-395.5587315559387	-24161.635508537292	69	0.05319148936170213	0.6521739130434783	0.2242441209406495
YLR328W	-1	-/-	-395.62928223609924	-24560.102655410767	69	0.053128689492325853	0.6521739130434783	0.22452407614781636
YPR171W	-1	-/-	-395.6565611362457	-24962.700645446777	69	0.05306603773584906	0.6521739130434783	0.2248040313549832
YFL013C	-1	-/-	-395.7047007083893	-25568.793885946274	69	0.053003533568904596	0.6521739130434783	0.22508398656215006
YGR238C	-1	-/-	-395.70475244522095	-24825.252435445786	69	0.052941176470588235	0.6521739130434783	0.2253639417693169
YOR030W	-1	-/-	-395.8046932220459	-24025.00462436676	69	0.052878965922444184	0.6521739130434783	0.22564389697648377
YGL071W	-1	-/-	-395.849294424057	-23584.1977789402	69	0.0528169014084507	0.6521739130434783	0.2259238521836506
YKL074C	-1	-/-	-395.8776330947876	-22864.298226356506	69	0.05275498241500586	0.6521739130434783	0.22620380739081747
YKL156W	0	0/-	-395.92323315143585	-41539.64390909672	276	0.05275498241500586	0.6521739130434783	0.22620380739081747
YOR027W	-1	-/-	-395.9298882484436	-23894.11615562439	69	0.05269320843091335	0.6521739130434783	0.22648376259798433
YBL088C	-1	-/-	-395.97892451286316	-24414.028213739395	69	0.05263157894736842	0.6521739130434783	0.22676371780515117
YDR192C	-1	-/-	-396.00428009033203	-24373.877661705017	69	0.052570093457943924	0.6521739130434783	0.22704367301231804
YKR039W	-1	-/-	-396.0542130470276	-23485.33377099037	69	0.052508751458576426	0.6521739130434783	0.22732362821948487
YGL054C	-1	-/-	-396.09145998954773	-25549.634687185287	69	0.05244755244755245	0.6521739130434783	0.22760358342665174
YLR363C	1	+/+	-396.17462158203125	-23263.08912587166	68	0.05355064027939464	0.6666666666666666	0.22760358342665174
YOR304W	-1	-/-	-396.2466793060303	-23395.91978406906	69	0.053488372093023255	0.6666666666666666	0.22788353863381858
YLR268W	-1	-/-	-396.32083678245544	-25993.773458719254	69	0.053426248548199766	0.6666666666666666	0.22816349384098544
YGL227W	-1	-/-	-396.3351573944092	-23605.64238834381	69	0.05336426914153132	0.6666666666666666	0.2284434490481523
YNL236W	-1	-/-	-396.5530261993408	-25278.93733406067	69	0.05330243337195829	0.6666666666666666	0.22872340425531915
YKL010C	0	0/-	-396.5809859633446	-38845.7811614573	276	0.05330243337195829	0.6666666666666666	0.22872340425531915
YLR083C	0	0/-	-396.6301916837692	-41928.92853292823	276	0.05330243337195829	0.6666666666666666	0.22872340425531915
YGR047C	-1	-/-	-396.64304065704346	-25357.88026213646	69	0.05324074074074074	0.6666666666666666	0.229003359462486
YOR106W	-1	-/-	-396.6447923183441	-25581.030900001526	69	0.05317919075144509	0.6666666666666666	0.22928331466965285
YDR363W	-1	-/-	-396.7620258331299	-23934.486215353012	69	0.053117782909930716	0.6666666666666666	0.22956326987681971
YCL063W	-1	-/-	-396.82314372062683	-24083.643710136414	69	0.0530565167243368	0.6666666666666666	0.22984322508398655
YKL216W	0	0/-	-396.87677496671677	-41442.40338563919	276	0.0530565167243368	0.6666666666666666	0.22984322508398655
YML010W	-1	-/-	-397.0193085670471	-23494.625530719757	69	0.052995391705069124	0.6666666666666666	0.23012318029115342
YKL091C	0	0/0	-397.0414996147156	-41509.11551940441	276	0.052995391705069124	0.6666666666666666	0.23012318029115342
YDR189W	-1	-/-	-397.05361676216125	-25080.064973592758	69	0.05293440736478711	0.6666666666666666	0.23040313549832026
YHR129C	-1	-/-	-397.0840015411377	-25097.006465435028	69	0.052873563218390804	0.6666666666666666	0.23068309070548712
YDR428C	0	0/-	-397.0975042581558	-39656.83563858271	276	0.052873563218390804	0.6666666666666666	0.23068309070548712
YOL006C	-1	-/-	-397.2476646900177	-23031.218683481216	69	0.05281285878300804	0.6666666666666666	0.23096304591265399
YLR008C	-1	-/-	-397.2756173610687	-24132.600571870804	69	0.052752293577981654	0.6666666666666666	0.23124300111982082
YBL035C	-1	-/-	-397.281845331192	-23626.875027179718	69	0.052691867124856816	0.6666666666666666	0.2315229563269877
YPR026W	0	0/-	-397.28710263967514	-41880.30019573495	276	0.052691867124856816	0.6666666666666666	0.2315229563269877
YDL069C	-1	-/-	-397.3959205150604	-24649.051946640015	69	0.05263157894736842	0.6666666666666666	0.23180291153415453
YNL074C	-1	-/-	-397.43544149398804	-24377.480350255966	69	0.052571428571428575	0.6666666666666666	0.2320828667413214
YNL330C	-1	-/-	-397.44403743743896	-24458.098917245865	69	0.05251141552511415	0.6666666666666666	0.23236282194848823
YBR049C	-1	-/-	-397.45377492904663	-25389.379608869553	69	0.052451539338654506	0.6666666666666666	0.2326427771556551
YBL055C	-1	-/-	-397.6278820037842	-23269.87477374077	69	0.05239179954441914	0.6666666666666666	0.23292273236282196
YDL056W	-1	-/-	-397.6279447078705	-23829.95772433281	69	0.05233219567690557	0.6666666666666666	0.2332026875699888
YIL027C	0	0/-	-397.68488931655884	-41016.318852841854	276	0.05233219567690557	0.6666666666666666	0.2332026875699888
YFR038W	0	0/-	-397.7281936407089	-41686.66265720129	276	0.05233219567690557	0.6666666666666666	0.2332026875699888
YDL047W	-1	-/-	-397.7912976741791	-23755.766513347626	69	0.05227272727272727	0.6666666666666666	0.23348264277715566
YDR472W	-1	-/-	-397.7968964576721	-24072.907984495163	69	0.05221339387060159	0.6666666666666666	0.2337625979843225
YBL052C	-1	-/-	-397.8258321285248	-25284.132183790207	69	0.05215419501133787	0.6666666666666666	0.23404255319148937
YDR142C	-1	-/-	-397.839795589447	-24441.352474212646	69	0.052095130237825596	0.6666666666666666	0.2343225083986562
YJR134C	0	0/0	-397.8464275598526	-41195.85901170969	276	0.052095130237825596	0.6666666666666666	0.2343225083986562
YOL054W	-1	-/-	-397.8825173377991	-24277.411592006683	69	0.05203619909502263	0.6666666666666666	0.23460246360582307
YGL110C	0	0/-	-397.91686606407166	-41817.45047849417	276	0.05203619909502263	0.6666666666666666	0.23460246360582307
YHR168W	0	0/-	-397.9671813249588	-41981.8157376349	276	0.05203619909502263	0.6666666666666666	0.23460246360582307
YDL145C	-1	-/-	-397.9930694103241	-25334.13179886341	69	0.0519774011299435	0.6666666666666666	0.23488241881298993
YDR464W	-1	-/0	-398.021409034729	-23077.11866402626	69	0.05191873589164785	0.6666666666666666	0.23516237402015677
YOR188W	-1	-/0	-398.0307891368866	-24208.20153784752	69	0.05186020293122886	0.6666666666666666	0.23544232922732364
YJL081C	-1	-/-	-398.0575931072235	-24364.47432565689	69	0.0518018018018018	0.6666666666666666	0.23572228443449048
YDR349C	0	0/-	-398.06400460004807	-39096.95636463165	276	0.0518018018018018	0.6666666666666666	0.23572228443449048
YLR026C	-1	-/-	-398.08373641967773	-24922.727157115936	69	0.05174353205849269	0.6666666666666666	0.23600223964165734
YNL246W	-1	-/-	-398.1272339820862	-24509.25432085991	69	0.051685393258426963	0.6666666666666666	0.23628219484882418
YJR083C	-1	-/0	-398.156197309494	-24653.846163988113	69	0.051627384960718295	0.6666666666666666	0.23656215005599104
YNL048W	-1	-/-	-398.17156505584717	-25939.193703889847	69	0.0515695067264574	0.6666666666666666	0.23684210526315788
YOR165W	0	0/-	-398.23208194971085	-42941.92326173186	276	0.0515695067264574	0.6666666666666666	0.23684210526315788
YKR036C	-1	-/-	-398.46276783943176	-24521.02107691765	69	0.051511758118701005	0.6666666666666666	0.23712206047032475
YDR108W	-1	-/-	-398.5180983543396	-24054.3883125782	69	0.05145413870246085	0.6666666666666666	0.2374020156774916
YOR004W	-1	-/-	-398.5340757369995	-26039.16982984543	69	0.05139664804469274	0.6666666666666666	0.23768197088465845
YLL041C	-1	-/-	-398.6005048751831	-24050.249328494072	69	0.05133928571428571	0.6666666666666666	0.23796192609182532
YBR187W	0	0/-	-398.62320613861084	-40845.21661129594	276	0.05133928571428571	0.6666666666666666	0.23796192609182532
YER086W	0	0/0	-398.72598427534103	-40539.7189412117	276	0.05133928571428571	0.6666666666666666	0.23796192609182532
YDR143C	-1	-/-	-398.72742223739624	-24937.373819828033	69	0.05128205128205128	0.6666666666666666	0.23824188129899215
YNL016W	1	+/+	-398.8031449317932	-24742.666832208633	68	0.052338530066815145	0.6811594202898551	0.23824188129899215
YHR133C	-1	-/-	-398.82346200942993	-24159.976776123047	69	0.05228031145717464	0.6811594202898551	0.23852183650615902
YOR198C	-1	-/-	-398.83336877822876	-25808.02524447441	69	0.052222222222222225	0.6811594202898551	0.23880179171332586
YOR079C	-1	-/-	-398.917471408844	-23958.1913998127	69	0.05216426193118757	0.6811594202898551	0.23908174692049272
YER016W	-1	-/-	-399.0117995738983	-26743.072162151337	69	0.052106430155210645	0.6811594202898551	0.2393617021276596
YOR327C	-1	-/-	-399.02081990242004	-24770.844007968903	69	0.05204872646733112	0.6811594202898551	0.23964165733482642
YBR058C	-1	-/-	-399.1072750091553	-23747.213173627853	69	0.051991150442477874	0.6811594202898551	0.2399216125419933
YGR258C	-1	-/-	-399.27605175971985	-23581.86939740181	69	0.051933701657458566	0.6811594202898551	0.24020156774916013
YLR208W	-1	-/-	-399.3948473930359	-25668.49781847	69	0.05187637969094923	0.6811594202898551	0.240481522956327
YNR013C	-1	-/-	-399.48001194000244	-23776.14733815193	69	0.05181918412348401	0.6811594202898551	0.24076147816349383
YDR188W	-1	-/-	-399.6060206890106	-25417.019198179245	69	0.051762114537444934	0.6811594202898551	0.2410414333706607
YEL021W	0	0/-	-399.61975687742233	-40634.8667217195	276	0.051762114537444934	0.6811594202898551	0.2410414333706607
YLR229C	-1	-/-	-399.62393283843994	-25494.878056764603	69	0.0517051705170517	0.6811594202898551	0.24132138857782756
YPR010C	-1	-/-	-399.6723268032074	-25018.588081121445	69	0.051648351648351645	0.6811594202898551	0.2416013437849944
YHR127W	0	0/-	-399.7162683606148	-41030.5470520854	276	0.051648351648351645	0.6811594202898551	0.2416013437849944
YER109C	-1	-/-	-399.7709889411926	-24065.961300611496	69	0.05159165751920966	0.6811594202898551	0.24188129899216126
YDR310C	-1	-/-	-399.98114490509033	-24044.98463153839	69	0.051535087719298246	0.6811594202898551	0.2421612541993281
YML005W	-1	-/-	-400.08366870880127	-24645.411527633667	69	0.05147864184008762	0.6811594202898551	0.24244120940649497
YGL107C	0	0/+	-400.08589708805084	-42330.3743968606	276	0.05147864184008762	0.6811594202898551	0.24244120940649497
YDR235W	-1	-/-	-400.1314356327057	-24177.755966186523	69	0.05142231947483589	0.6811594202898551	0.2427211646136618
YNL261W	-1	-/-	-400.15661883354187	-23850.437836885452	69	0.05136612021857923	0.6811594202898551	0.24300111982082867
YEL032W	-1	-/-	-400.23394894599915	-25104.929622888565	69	0.05131004366812227	0.6811594202898551	0.2432810750279955
YKR099W	-1	-/-	-400.28585839271545	-23362.480441212654	69	0.05125408942202835	0.6811594202898551	0.24356103023516237
YLR067C	-1	-/-	-400.30422353744507	-24581.096209287643	69	0.05119825708061002	0.6811594202898551	0.24384098544232924
YBR252W	0	0/-	-400.3828622698784	-40141.3665471673	276	0.05119825708061002	0.6811594202898551	0.24384098544232924
YBR290W	-1	-/-	-400.40415620803833	-24774.16746044159	69	0.051142546245919476	0.6811594202898551	0.24412094064949608
YOL135C	-1	-/-	-400.40867495536804	-25639.183597803116	69	0.051086956521739134	0.6811594202898551	0.24440089585666294
YKR095W	-1	-/+	-400.41594433784485	-23998.206728696823	69	0.051031487513572206	0.6811594202898551	0.24468085106382978
YCL008C	-1	-/-	-400.4186291694641	-24469.119996786118	69	0.0509761388286334	0.6811594202898551	0.24496080627099664
YPL020C	-1	-/-	-400.4547760486603	-25259.042174339294	69	0.050920910075839654	0.6811594202898551	0.24524076147816348
YDR351W	0	0/-	-400.5300314426422	-40402.8592787385	276	0.050920910075839654	0.6811594202898551	0.24524076147816348
YDL088C	-1	-/-	-400.61104464530945	-25154.482767105103	69	0.050865800865800864	0.6811594202898551	0.24552071668533035
YPL159C	-1	-/-	-400.6349697113037	-24271.816915988922	69	0.05081081081081081	0.6811594202898551	0.2458006718924972
YKL183W	0	0/-	-400.7375490665436	-41215.930384129286	276	0.05081081081081081	0.6811594202898551	0.2458006718924972
YDR201W	-1	-/-	-400.74849224090576	-25303.772125005722	69	0.05075593952483801	0.6811594202898551	0.24608062709966405
YDR332W	0	0/-	-400.75827169418335	-41125.279076486826	276	0.05075593952483801	0.6811594202898551	0.24608062709966405
YDR478W	-1	-/-	-400.8300623893738	-24388.35581457615	69	0.05070118662351672	0.6811594202898551	0.24636058230683092
YMR274C	0	0/-	-400.83238887786865	-41329.58547216654	276	0.05070118662351672	0.6811594202898551	0.24636058230683092
YPL122C	-1	-/-	-400.87406492233276	-25266.631834745407	69	0.05064655172413793	0.6811594202898551	0.24664053751399775
YOR213C	-1	-/-	-400.90976071357727	-25518.013739824295	69	0.05059203444564048	0.6811594202898551	0.24692049272116462
YOR182C	-1	-/-	-400.9586777687073	-24851.537829637527	69	0.05053763440860215	0.6811594202898551	0.24720044792833146
YKL139W	-1	-/-	-401.08282232284546	-23341.349474668503	69	0.050483351235230935	0.6811594202898551	0.24748040313549832
YOL004W	-1	-/-	-401.20139360427856	-23488.647874593735	69	0.05042918454935622	0.6811594202898551	0.24776035834266516
YGL167C	-1	-/-	-401.22531247138977	-25766.96851849556	69	0.05037513397642015	0.6811594202898551	0.24804031354983203
YHR114W	-1	-/-	-401.28331780433655	-23584.691423892975	69	0.05032119914346895	0.6811594202898551	0.2483202687569989
YBR015C	-1	-/-	-401.320499420166	-24988.993162870407	69	0.05026737967914439	0.6811594202898551	0.24860022396416573
YHR205W	-1	-/-	-401.38253903388977	-23944.275024414062	69	0.050213675213675216	0.6811594202898551	0.2488801791713326
YBR165W	-1	-/-	-401.3925881385803	-24528.390393972397	69	0.05016008537886873	0.6811594202898551	0.24916013437849943
YDR117C	0	0/-	-401.46582448482513	-42948.773545473814	276	0.05016008537886873	0.6811594202898551	0.24916013437849943
YBR042C	-1	-/-	-401.53038787841797	-24959.23340344429	69	0.050106609808102345	0.6811594202898551	0.2494400895856663
YKL135C	-1	-/-	-401.6236672401428	-24844.10676550865	69	0.05005324813631523	0.6811594202898551	0.24972004479283313
YNL262W	-1	-/-	-401.7491075992584	-25455.313353657722	69	0.05	0.6811594202898551	0.25
YIR015W	-1	-/-	-401.7855005264282	-23845.38366484642	69	0.04994686503719448	0.6811594202898551	0.25027995520716684
YDR088C	-1	-/-	-401.84703969955444	-25141.426874876022	69	0.049893842887473464	0.6811594202898551	0.25055991041433373
YDR139C	0	0/-	-401.9220165014267	-41667.31309235096	276	0.049893842887473464	0.6811594202898551	0.25055991041433373
YNL102W	-1	-/-	-401.9933252334595	-24615.215645313263	69	0.04984093319194061	0.6811594202898551	0.25083986562150057
YIL044C	-1	-/-	-402.0457854270935	-23993.116305589676	69	0.04978813559322034	0.6811594202898551	0.2511198208286674
YHR058C	-1	-/-	-402.156685590744	-23899.580320358276	69	0.04973544973544974	0.6811594202898551	0.25139977603583424
YOR124C	0	0/-	-402.2119691371918	-40435.37099125981	276	0.04973544973544974	0.6811594202898551	0.25139977603583424
YOL102C	-1	-/-	-402.3538889884949	-25207.75989460945	69	0.049682875264270614	0.6811594202898551	0.25167973124300114
YIL143C	-1	-/-	-402.3605511188507	-23299.49632000923	69	0.04963041182682154	0.6811594202898551	0.251959686450168
YBR081C	-1	-/-	-402.4138605594635	-24671.696556329727	69	0.049578059071729956	0.6811594202898551	0.2522396416573348
YCR008W	-1	-/-	-402.5258650779724	-22936.02930164337	69	0.04952581664910432	0.6811594202898551	0.2525195968645017
YMR037C	-1	-/-	-402.6672809123993	-24527.669513463974	69	0.049473684210526316	0.6811594202898551	0.25279955207166854
YDR485C	-1	-/-	-402.7050726413727	-24311.21103453636	69	0.04942166140904311	0.6811594202898551	0.2530795072788354
YGR143W	-1	-/-	-402.7434501647949	-24010.980914115906	69	0.04936974789915966	0.6811594202898551	0.2533594624860022
YOL082W	-1	-/-	-402.74830317497253	-24937.33709859848	69	0.04931794333683106	0.6811594202898551	0.2536394176931691
YPR081C	-1	-/-	-402.78027391433716	-23471.246641635895	69	0.049266247379454925	0.6811594202898551	0.25391937290033595
YOR231W	-1	-/-	-402.8397512435913	-24058.466688156128	69	0.049214659685863874	0.6811594202898551	0.2541993281075028
YOR297C	-1	-/-	-402.90149188041687	-23109.634631872177	69	0.049163179916317995	0.6811594202898551	0.2544792833146697
YJL020C	-1	-/-	-402.91215538978577	-24973.138822078705	69	0.04911180773249739	0.6811594202898551	0.2547592385218365
YBL009W	-1	-/-	-402.94040870666504	-24654.672976493835	69	0.049060542797494784	0.6811594202898551	0.25503919372900336
YKL011C	-1	-/-	-403.1504120826721	-22490.68500685692	69	0.049009384775808136	0.6811594202898551	0.2553191489361702
YOR349W	-1	-/-	-403.1612284183502	-24082.25573325157	69	0.04895833333333333	0.6811594202898551	0.2555991041433371
YBR248C	0	0/0	-403.21705812215805	-38650.975362718105	276	0.04895833333333333	0.6811594202898551	0.2555991041433371
YOR275C	-1	-/-	-403.3036358356476	-23438.308240413666	69	0.04890738813735692	0.6811594202898551	0.2558790593505039
YHL014C	0	0/0	-403.3104435801506	-41190.30650636554	276	0.04890738813735692	0.6811594202898551	0.2558790593505039
YKL155C	0	0/-	-403.41791093349457	-40397.149430155754	276	0.04890738813735692	0.6811594202898551	0.2558790593505039
YPR139C	-1	-/-	-403.49033308029175	-24924.530928373337	69	0.04885654885654886	0.6811594202898551	0.25615901455767076
YML086C	-1	-/-	-403.5134358406067	-25948.40804886818	69	0.04880581516095535	0.6811594202898551	0.2564389697648376
YHR056C	-1	-/-	-403.716552734375	-22647.713505268097	69	0.0487551867219917	0.6811594202898551	0.2567189249720045
YIL144W	-1	-/-	-403.73004484176636	-22834.009640455246	69	0.04870466321243523	0.6811594202898551	0.25699888017917133
YMR214W	-1	-/-	-403.89811968803406	-24374.07148551941	69	0.048654244306418216	0.6811594202898551	0.25727883538633817
YOL020W	-1	-/-	-403.99823212623596	-24693.390620708466	69	0.04860392967942089	0.6811594202898551	0.25755879059350506
YDL013W	-1	-/-	-404.0438497066498	-24332.90777015686	69	0.04855371900826446	0.6811594202898551	0.2578387458006719
YDR329C	-1	-/-	-404.1219804286957	-24783.4289021492	69	0.048503611971104234	0.6811594202898551	0.25811870100783874
YML125C	0	0/0	-404.23855632543564	-40920.71267208457	276	0.048503611971104234	0.6811594202898551	0.25811870100783874
YDR378C	1	+/-	-404.26103806495667	-23847.785170316696	68	0.049484536082474224	0.6956521739130435	0.25811870100783874
YJL005W	-1	-/-	-404.37525749206543	-24747.512218236923	69	0.04943357363542739	0.6956521739130435	0.2583986562150056
YMR247C	-1	-/-	-404.4014301300049	-23941.862283229828	69	0.04938271604938271	0.6956521739130435	0.25867861142217247
YOR295W	-1	-/-	-404.45400762557983	-25050.754997253418	69	0.04933196300102775	0.6956521739130435	0.2589585666293393
YKL025C	-1	-/+	-404.48825764656067	-25015.699595689774	69	0.049281314168377825	0.6956521739130435	0.25923852183650614
YDR302W	-1	-/-	-404.5164487361908	-24375.19162249565	69	0.04923076923076923	0.6956521739130435	0.25951847704367303
YPL151C	-1	-/-	-404.55705094337463	-25715.211666822433	69	0.04918032786885246	0.6956521739130435	0.2597984322508399
YNL225C	-1	-/-	-404.6244840621948	-24990.69318461418	69	0.04912998976458546	0.6956521739130435	0.2600783874580067
YGL058W	-1	-/-	-404.6308488845825	-25380.185185432434	69	0.049079754601226995	0.6956521739130435	0.26035834266517355
YBR283C	-1	-/-	-404.65049028396606	-24312.771450281143	69	0.049029622063329927	0.6956521739130435	0.26063829787234044
YGR166W	-1	-/-	-404.71276021003723	-24023.68035840988	69	0.04897959183673469	0.6956521739130435	0.2609182530795073
YNR020C	0	0/-	-404.72864747047424	-42657.197695076466	276	0.04897959183673469	0.6956521739130435	0.2609182530795073
YDR212W	-1	-/-	-404.7398555278778	-25777.02805876732	69	0.04892966360856269	0.6956521739130435	0.2611982082866741
YJL016W	0	0/0	-404.7752455472946	-39656.37867990136	276	0.04892966360856269	0.6956521739130435	0.2611982082866741
YDR080W	-1	-/-	-404.93121886253357	-24628.288398742676	69	0.048879837067209775	0.6956521739130435	0.261478163493841
YPL023C	0	0/0	-404.9721402525902	-41297.15509879589	276	0.048879837067209775	0.6956521739130435	0.261478163493841
YHR089C	-1	-/-	-405.04477047920227	-25249.274767160416	69	0.048830111902339775	0.6956521739130435	0.26175811870100785
YER037W	0	0/-	-405.0695840418339	-40471.26776754856	276	0.048830111902339775	0.6956521739130435	0.26175811870100785
YLR403W	-1	-/-	-405.08315896987915	-24252.70063328743	69	0.04878048780487805	0.6956521739130435	0.2620380739081747
YHR152W	-1	-/-	-405.1213049888611	-25150.6551258564	69	0.048730964467005075	0.6956521739130435	0.2623180291153415
YER105C	-1	-/-	-405.19519567489624	-25191.137660980225	69	0.0486815415821501	0.6956521739130435	0.2625979843225084
YOR274W	-1	-/-	-405.2623791694641	-25066.5962266922	69	0.0486322188449848	0.6956521739130435	0.26287793952967525
YMR213W	-1	-/-	-405.263130903244	-25818.522962093353	69	0.048582995951417005	0.6956521739130435	0.2631578947368421
YMR304W	0	0/-	-405.28246277570724	-41077.56027537584	276	0.048582995951417005	0.6956521739130435	0.2631578947368421
YHR068W	-1	-/-	-405.29459619522095	-25071.84333229065	69	0.04853387259858443	0.6956521739130435	0.263437849944009
YPR086W	-1	-/-	-405.30106496810913	-23449.806445360184	69	0.048484848484848485	0.6956521739130435	0.2637178051511758
YLR418C	-1	-/-	-405.31112575531006	-23894.251195669174	69	0.04843592330978809	0.6956521739130435	0.26399776035834266
YGR218W	-1	-/-	-405.36821126937866	-25401.334410190582	69	0.04838709677419355	0.6956521739130435	0.2642777155655095
YKR084C	0	0/+	-405.3950735926628	-41560.445081710815	276	0.04838709677419355	0.6956521739130435	0.2642777155655095
YHL023C	0	0/-	-405.40532779693604	-42026.129398047924	276	0.04838709677419355	0.6956521739130435	0.2642777155655095
YMR068W	-1	-/-	-405.41607916355133	-24987.655529141426	69	0.04833836858006042	0.6956521739130435	0.2645576707726764
YNL309W	-1	-/-	-405.4531044960022	-24072.650400161743	69	0.0482897384305835	0.6956521739130435	0.2648376259798432
YMR207C	-1	-/-	-405.506178855896	-25090.253990888596	69	0.04824120603015075	0.6956521739130435	0.26511758118701007
YOR067C	-1	-/-	-405.532742023468	-24858.430601596832	69	0.04819277108433735	0.6956521739130435	0.26539753639417696
YOR090C	0	0/-	-405.55658704042435	-40428.60406330228	276	0.04819277108433735	0.6956521739130435	0.26539753639417696
YER048C	0	0/-	-405.5787628889084	-43320.578466147184	276	0.04819277108433735	0.6956521739130435	0.26539753639417696
YDL113C	-1	-/-	-405.6494233608246	-24583.201781749725	69	0.048144433299899696	0.6956521739130435	0.2656774916013438
YGR217W	-1	-/-	-405.66174268722534	-23298.487270355225	69	0.04809619238476954	0.6956521739130435	0.26595744680851063
YDR354W	0	0/0	-405.6693032979965	-40829.00784134865	276	0.04809619238476954	0.6956521739130435	0.26595744680851063
YEL003W	-1	-/-	-405.70652508735657	-25536.98379802704	69	0.04804804804804805	0.6956521739130435	0.26623740201567747
YBR121C	-1	-/-	-405.75573897361755	-25843.976833581924	69	0.048	0.6956521739130435	0.26651735722284436
YER172C	-1	-/-	-405.8002712726593	-25743.08957028389	69	0.04795204795204795	0.6956521739130435	0.2667973124300112
YDL234C	0	0/-	-405.8329174518585	-44152.304032713175	276	0.04795204795204795	0.6956521739130435	0.2667973124300112
YDL117W	-1	-/-	-405.85045766830444	-23334.99991750717	69	0.04790419161676647	0.6956521739130435	0.26707726763717804
YPL011C	-1	-/-	-405.8950080871582	-24589.71169257164	69	0.047856430707876374	0.6956521739130435	0.2673572228443449
YJL054W	-1	-/-	-405.9768953323364	-25815.26587510109	69	0.04780876494023904	0.6956521739130435	0.26763717805151177
YCL037C	0	0/-	-406.0083640217781	-41125.22292214632	276	0.04780876494023904	0.6956521739130435	0.26763717805151177
YAR008W	-1	-/-	-406.02369952201843	-25099.1062169075	69	0.04776119402985075	0.6956521739130435	0.2679171332586786
YNL259C	-1	-/-	-406.0988099575043	-24480.97274684906	69	0.04771371769383698	0.6956521739130435	0.26819708846584545
YPL112C	-1	-/-	-406.114458322525	-25091.837640047073	69	0.047666335650446874	0.6956521739130435	0.26847704367301234
YNL029C	-1	-/-	-406.18066477775574	-25268.17685508728	69	0.047619047619047616	0.6956521739130435	0.2687569988801792
YOL095C	-1	-/-	-406.1866087913513	-24502.280755996704	69	0.04757185332011893	0.6956521739130435	0.269036954087346
YKL176C	-1	-/-	-406.22558546066284	-22930.9678170681	69	0.047524752475247525	0.6956521739130435	0.26931690929451285
YAR042W	-1	-/-	-406.2984285354614	-23518.37408566475	69	0.04747774480712166	0.6956521739130435	0.26959686450167974
YBR176W	0	0/-	-406.311063349247	-40956.50015062094	276	0.04747774480712166	0.6956521739130435	0.26959686450167974
YDL224C	-1	-/+	-406.31263494491577	-24650.226871728897	69	0.04743083003952569	0.6956521739130435	0.2698768197088466
YLR016C	-1	-/-	-406.31861090660095	-25064.60559105873	69	0.04738400789733465	0.6956521739130435	0.2701567749160134
YMR079W	-1	-/-	-406.41027307510376	-24719.031148433685	69	0.047337278106508875	0.6956521739130435	0.2704367301231803
YMR266W	-1	-/-	-406.4218897819519	-24225.573419570923	69	0.04729064039408867	0.6956521739130435	0.27071668533034715
YDR227W	-1	-/-	-406.4318766593933	-25053.09416103363	69	0.047244094488188976	0.6956521739130435	0.270996640537514
YJR070C	-1	-/-	-406.48840737342834	-24786.81671357155	69	0.0471976401179941	0.6956521739130435	0.2712765957446808
YKL017C	-1	-/-	-406.53436040878296	-25503.92200922966	69	0.047151277013752456	0.6956521739130435	0.2715565509518477
YDR216W	-1	-/-	-406.5599579811096	-25726.552825689316	69	0.047105004906771344	0.6956521739130435	0.27183650615901456
YDR422C	-1	-/-	-406.6070513725281	-23987.657933712006	69	0.047058823529411764	0.6956521739130435	0.2721164613661814
YLR020C	-1	-/-	-406.6442012786865	-25240.576101779938	69	0.04701273261508325	0.6956521739130435	0.2723964165733483
YER045C	-1	-/-	-406.67114758491516	-22927.96538078785	69	0.046966731898238745	0.6956521739130435	0.2726763717805151
YLR175W	-1	-/-	-406.70396304130554	-25603.782241344452	69	0.0469208211143695	0.6956521739130435	0.27295632698768196
YGR033C	-1	-/-	-406.7168142795563	-25160.4532623291	69	0.046875	0.6956521739130435	0.2732362821948488
YGL220W	0	0/-	-406.74889320135117	-39552.15964728594	276	0.046875	0.6956521739130435	0.2732362821948488
YPL060W	-1	-/-	-406.8222143650055	-24368.63324213028	69	0.04682926829268293	0.6956521739130435	0.2735162374020157
YMR047C	-1	-/-	-406.8334450721741	-24872.098804473877	69	0.04678362573099415	0.6956521739130435	0.27379619260918253
YMR290C	-1	-/-	-406.8434201478958	-27468.295555472374	69	0.04673807205452775	0.6956521739130435	0.27407614781634937
YBR084W	-1	-/-	-406.85985469818115	-26640.24033474922	69	0.04669260700389105	0.6956521739130435	0.27435610302351626
YLR452C	-1	-/-	-406.87235498428345	-24196.332607746124	69	0.04664723032069971	0.6956521739130435	0.2746360582306831
YOL011W	-1	-/-	-406.95282649993896	-23770.80480504036	69	0.04660194174757282	0.6956521739130435	0.27491601343784994
YNL097C	-1	-/-	-406.9927644729614	-25277.77820467949	69	0.04655674102812803	0.6956521739130435	0.2751959686450168
YNL191W	0	0/0	-407.0034910440445	-39670.022957384586	276	0.04655674102812803	0.6956521739130435	0.2751959686450168
YDR028C	-1	-/-	-407.0169630050659	-23867.46862602234	69	0.046511627906976744	0.6956521739130435	0.27547592385218367
YOL028C	-1	-/-	-407.0577702522278	-23597.91636300087	69	0.046466602129719266	0.6956521739130435	0.2757558790593505
YHR128W	0	0/-	-407.0700842142105	-43542.92744168639	276	0.046466602129719266	0.6956521739130435	0.2757558790593505
YNR026C	-1	-/-	-407.17300176620483	-23909.379179239273	69	0.04642166344294004	0.6956521739130435	0.27603583426651734
YJR059W	-1	-/-	-407.18648529052734	-24095.55397295952	69	0.0463768115942029	0.6956521739130435	0.27631578947368424
YHR157W	-1	-/-	-407.1919479370117	-23114.577036857605	69	0.04633204633204633	0.6956521739130435	0.2765957446808511
YCR083W	-1	-/-	-407.20322728157043	-25025.259554862976	69	0.04628736740597879	0.6956521739130435	0.2768756998880179
YAL043C	-1	-/-	-407.24981594085693	-24221.177166223526	69	0.046242774566473986	0.6956521739130435	0.27715565509518475
YOR280C	0	0/0	-407.3046117424965	-41912.898210167885	276	0.046242774566473986	0.6956521739130435	0.27715565509518475
YOR257W	-1	-/-	-407.3523979187012	-24329.902644872665	69	0.04619826756496631	0.6956521739130435	0.27743561030235164
YLR433C	-1	-/-	-407.3620135784149	-24176.680548667908	69	0.046153846153846156	0.6956521739130435	0.2777155655095185
YIL039W	-1	-/-	-407.3739860057831	-26513.451785564423	69	0.04610951008645533	0.6956521739130435	0.2779955207166853
YGR227W	-1	-/-	-407.3798794746399	-25220.0634598732	69	0.046065259117082535	0.6956521739130435	0.2782754759238522
YPR016C	-1	-/-	-407.460262298584	-24991.758616685867	69	0.046021093000958774	0.6956521739130435	0.27855543113101905
YDL002C	-1	-/-	-407.52108430862427	-25126.805849552155	69	0.04597701149425287	0.6956521739130435	0.2788353863381859
YAL033W	-1	-/+	-407.5701491832733	-26062.898110985756	69	0.045933014354066985	0.6956521739130435	0.2791153415453527
YER013W	-1	-/-	-407.57048082351685	-23939.735204696655	69	0.045889101338432124	0.6956521739130435	0.2793952967525196
YGL233W	-1	-/-	-407.5833752155304	-23718.751479387283	69	0.045845272206303724	0.6956521739130435	0.27967525195968646
YAL047C	-1	-/-	-407.6057813167572	-25347.48849105835	69	0.04580152671755725	0.6956521739130435	0.2799552071668533
YGR020C	-1	-/-	-407.6076204776764	-24082.83823776245	69	0.04575786463298379	0.6956521739130435	0.28023516237402013
YOR330C	-1	-/-	-407.6369466781616	-25867.28198480606	69	0.045714285714285714	0.6956521739130435	0.280515117581187
YJR112W	-1	-/-	-407.80310463905334	-25229.718859434128	69	0.04567078972407231	0.6956521739130435	0.28079507278835386
YNL222W	-1	-/-	-407.90284991264343	-24679.90718483925	69	0.045627376425855515	0.6956521739130435	0.2810750279955207
YKL048C	-1	-/-	-408.10630202293396	-23404.884875774384	69	0.045584045584045586	0.6956521739130435	0.2813549832026876
YNL090W	-1	-/-	-408.14735865592957	-24489.10610485077	69	0.04554079696394687	0.6956521739130435	0.28163493840985443
YIL014W	-1	-/-	-408.1711940765381	-24581.974289417267	69	0.04549763033175355	0.6956521739130435	0.28191489361702127
YMR284W	-1	-/-	-408.19095969200134	-24784.796756982803	69	0.045454545454545456	0.6956521739130435	0.2821948488241881
YKL121W	0	0/0	-408.2050746679306	-41412.63865661621	276	0.045454545454545456	0.6956521739130435	0.2821948488241881
YDR007W	0	0/0	-408.2088351249695	-39722.44946682453	276	0.045454545454545456	0.6956521739130435	0.2821948488241881
YDR427W	-1	-/-	-408.227059841156	-25907.368396043777	69	0.04541154210028382	0.6956521739130435	0.282474804031355
YNL231C	-1	-/-	-408.30201268196106	-24806.9459297657	69	0.045368620037807186	0.6956521739130435	0.28275475923852184
YNL091W	-1	-/-	-408.3835458755493	-24051.07289671898	69	0.0453257790368272	0.6956521739130435	0.2830347144456887
YDL202W	0	0/-	-408.3857311606407	-42531.93496233225	276	0.0453257790368272	0.6956521739130435	0.2830347144456887
YPL137C	-1	-/-	-408.4132442474365	-23337.101305246353	69	0.045283018867924525	0.6956521739130435	0.28331466965285557
YGL023C	0	0/-	-408.44957172870636	-41650.70257461071	276	0.045283018867924525	0.6956521739130435	0.28331466965285557
YOL045W	-1	-/-	-408.510635137558	-24395.48757314682	69	0.04524033930254477	0.6956521739130435	0.2835946248600224
YML019W	-1	-/-	-408.6126902103424	-24926.611567735672	69	0.04519774011299435	0.6956521739130435	0.28387458006718924
YLR007W	-1	-/-	-408.62969613075256	-23302.291533231735	69	0.045155221072436504	0.6956521739130435	0.2841545352743561
YJR135W-A	-1	-/-	-408.64361333847046	-23982.461784362793	69	0.045112781954887216	0.6956521739130435	0.284434490481523
YPR151C	0	0/0	-408.66238152980804	-42167.204896867275	276	0.045112781954887216	0.6956521739130435	0.284434490481523
YML038C	-1	-/-	-408.6900968551636	-24857.88740181923	69	0.04507042253521127	0.6956521739130435	0.2847144456886898
YHR079C	-1	-/-	-408.75842237472534	-26266.744565963745	69	0.0450281425891182	0.6956521739130435	0.28499440089585665
YOR317W	-1	-/-	-408.81307458877563	-25849.78172683716	69	0.04498594189315839	0.6956521739130435	0.28527435610302354
YGR085C	-1	-/-	-408.8431816101074	-26664.555664777756	69	0.0449438202247191	0.6956521739130435	0.2855543113101904
YLR014C	-1	-/-	-408.8471281528473	-24282.64802789688	69	0.04490177736202058	0.6956521739130435	0.2858342665173572
YDR195W	-1	-/-	-408.88525438308716	-24263.06555080414	69	0.044859813084112146	0.6956521739130435	0.28611422172452405
YKR087C	-1	-/-	-408.92931270599365	-25079.718484520912	69	0.04481792717086835	0.6956521739130435	0.28639417693169095
YDR039C	-1	-/-	-409.0479521751404	-23150.53492641449	69	0.04477611940298507	0.6956521739130435	0.2866741321388578
YLR451W	-1	-/-	-409.05513167381287	-24977.84625506401	69	0.04473438956197577	0.6956521739130435	0.2869540873460246
YPR033C	-1	-/-	-409.05693197250366	-24338.242304563522	69	0.0446927374301676	0.6956521739130435	0.2872340425531915
YJR057W	-1	-/-	-409.16430258750916	-25662.6675055027	69	0.044651162790697675	0.6956521739130435	0.28751399776035835
YER147C	-1	-/-	-409.2271227836609	-25627.462018013	69	0.04460966542750929	0.6956521739130435	0.2877939529675252
YBR265W	-1	-/-	-409.3040497303009	-24307.267211675644	69	0.04456824512534819	0.6956521739130435	0.28807390817469203
YGL156W	0	0/-	-409.3238637447357	-42550.41128861904	276	0.04456824512534819	0.6956521739130435	0.28807390817469203
YBL018C	-1	-/+	-409.4169065952301	-24378.508920669556	69	0.04452690166975881	0.6956521739130435	0.2883538633818589
YAL034C	0	0/-	-409.49636647105217	-43544.90879073739	276	0.04452690166975881	0.6956521739130435	0.2883538633818589
YPR105C	-1	-/-	-409.4979040622711	-26442.440515995026	69	0.04448563484708063	0.6956521739130435	0.28863381858902576
YPR186C	-1	-/-	-409.52580070495605	-23810.112098693848	69	0.044444444444444446	0.6956521739130435	0.2889137737961926
YML071C	-1	-/-	-409.702618598938	-23689.09309220314	69	0.04440333024976873	0.6956521739130435	0.2891937290033595
YLR410W	-1	-/0	-409.76782178878784	-25258.577239513397	69	0.04436229205175601	0.6956521739130435	0.2894736842105263
YLR059C	-1	-/-	-409.82729506492615	-24015.11801326275	69	0.0443213296398892	0.6956521739130435	0.28975363941769317
YDR364C	-1	-/-	-409.96728134155273	-23702.03008532524	69	0.04428044280442804	0.6956521739130435	0.29003359462486
YEL046C	0	0/0	-409.969226539135	-40213.93091529608	276	0.04428044280442804	0.6956521739130435	0.29003359462486
YBR264C	0	0/0	-410.0063797235489	-42596.24477803707	276	0.04428044280442804	0.6956521739130435	0.29003359462486
YGR170W	-1	-/-	-410.0121214389801	-23928.41724205017	69	0.04423963133640553	0.6956521739130435	0.2903135498320269
YER031C	-1	-/-	-410.0631318092346	-26017.253638505936	69	0.04419889502762431	0.6956521739130435	0.29059350503919373
YIR021W	-1	-/-	-410.1417181491852	-25250.577028036118	69	0.04415823367065318	0.6956521739130435	0.29087346024636057
YHR072W-A	-1	-/-	-410.1551790237427	-23817.310244083405	69	0.04411764705882353	0.6956521739130435	0.2911534154535274
YBL067C	0	0/-	-410.1585570573807	-42212.89864599705	276	0.04411764705882353	0.6956521739130435	0.2911534154535274
YGL115W	-1	-/-	-410.19225907325745	-25313.577397823334	69	0.0440771349862259	0.6956521739130435	0.2914333706606943
YNL258C	-1	-/-	-410.19855213165283	-25613.35763645172	69	0.044036697247706424	0.6956521739130435	0.29171332586786114
YKR022C	-1	-/-	-410.217533826828	-24317.886650323868	69	0.043996333638863426	0.6956521739130435	0.291993281075028
YGR178C	-1	-/-	-410.25652551651	-25785.768865585327	69	0.04395604395604396	0.6956521739130435	0.29227323628219487
YDL217C	-1	-/-	-410.26198077201843	-25003.046801805496	69	0.04391582799634035	0.6956521739130435	0.2925531914893617
YMR169C	0	0/-	-410.2878116965294	-41985.723441675305	276	0.04391582799634035	0.6956521739130435	0.2925531914893617
YGR169C	-1	-/-	-410.33095383644104	-26021.925627470016	69	0.043875685557586835	0.6956521739130435	0.29283314669652855
YPL065W	-1	-/-	-410.3659858703613	-24663.19270658493	69	0.043835616438356165	0.6956521739130435	0.2931131019036954
YKL184W	0	0/-	-410.37429267168045	-42838.671898067	276	0.043835616438356165	0.6956521739130435	0.2931131019036954
YBL061C	-1	-/-	-410.4191460609436	-23966.958171367645	69	0.043795620437956206	0.6956521739130435	0.2933930571108623
YLR420W	0	0/-	-410.4430256485939	-42234.3295070827	276	0.043795620437956206	0.6956521739130435	0.2933930571108623
YDR409W	-1	-/-	-410.5072731971741	-24177.325346708298	69	0.04375569735642662	0.6956521739130435	0.2936730123180291
YDR181C	-1	-/-	-410.5595905780792	-25440.84623837471	69	0.04371584699453552	0.6956521739130435	0.29395296752519595
YOL063C	-1	-/+	-410.61019563674927	-25587.095769882202	69	0.04367606915377616	0.6956521739130435	0.29423292273236284
YDR321W	0	0/0	-410.6613613963127	-42893.22354787588	276	0.04367606915377616	0.6956521739130435	0.29423292273236284
YPL268W	-1	-/-	-410.6693732738495	-24970.355615377426	69	0.04363636363636364	0.6956521739130435	0.2945128779395297
YGR094W	-1	-/-	-410.88241481781006	-25482.79066133499	69	0.043596730245231606	0.6956521739130435	0.2947928331466965
YLR439W	0	0/-	-410.9132061600685	-42269.1000778079	276	0.043596730245231606	0.6956521739130435	0.2947928331466965
YML006C	-1	-/-	-410.9193561077118	-24461.98499250412	69	0.043557168784029036	0.6956521739130435	0.29507278835386336
YOL027C	-1	-/-	-410.97317838668823	-25022.039971351624	69	0.043517679057116954	0.6956521739130435	0.29535274356103025
YER133W	-1	-/-	-411.043509721756	-25492.34218931198	69	0.043478260869565216	0.6956521739130435	0.2956326987681971
YLL022C	-1	-/-	-411.0595865249634	-24574.351633787155	69	0.04343891402714932	0.6956521739130435	0.2959126539753639
YGL065C	-1	-/-	-411.09642481803894	-25489.153028964996	69	0.0433996383363472	0.6956521739130435	0.2961926091825308
YBR278W	-1	-/-	-411.1538791656494	-24877.663974761963	69	0.04336043360433604	0.6956521739130435	0.29647256438969766
YBL008W	-1	-/-	-411.17781591415405	-23774.08691763878	69	0.04332129963898917	0.6956521739130435	0.2967525195968645
YMR059W	-1	-/-	-411.1851100921631	-25346.409633398056	69	0.04328223624887286	0.6956521739130435	0.29703247480403133
YLR399C	-1	-/-	-411.2528176307678	-22654.434004068375	69	0.043243243243243246	0.6956521739130435	0.2973124300111982
YPL232W	-1	-/-	-411.26964235305786	-24489.212370157242	69	0.043204320432043204	0.6956521739130435	0.29759238521836506
YCR067C	-1	-/-	-411.2896773815155	-25157.56135058403	69	0.04316546762589928	0.6956521739130435	0.2978723404255319
YPR031W	-1	-/-	-411.34330344200134	-24372.35430932045	69	0.0431266846361186	0.6956521739130435	0.2981522956326988
YGL066W	-1	-/-	-411.5047187805176	-24481.312502861023	69	0.04308797127468582	0.6956521739130435	0.29843225083986563
YGR118W	-1	-/-	-411.5278015136719	-26322.594654083252	69	0.04304932735426009	0.6956521739130435	0.29871220604703247
YHR207C	0	0/-	-411.5686430335045	-41725.56292253733	276	0.04304932735426009	0.6956521739130435	0.29871220604703247
YHR046C	0	0/-	-411.7239460349083	-39915.54635900259	276	0.04304932735426009	0.6956521739130435	0.29871220604703247
YGR271W	0	0/-	-411.7499057650566	-43168.833720982075	276	0.04304932735426009	0.6956521739130435	0.29871220604703247
YNL175C	0	0/-	-411.78674453496933	-40726.375811338425	276	0.04304932735426009	0.6956521739130435	0.29871220604703247
YHR049W	0	0/0	-411.8330149054527	-41973.451358258724	276	0.04304932735426009	0.6956521739130435	0.29871220604703247
YDR259C	-1	-/-	-411.86177277565	-25259.075886249542	69	0.043010752688172046	0.6956521739130435	0.2989921612541993
YAL051W	-1	-/-	-411.8791253566742	-24273.898417949677	69	0.04297224709042077	0.6956521739130435	0.2992721164613662
YDR103W	-1	-/-	-411.91471099853516	-23761.547187566757	69	0.04293381037567084	0.6956521739130435	0.29955207166853304
YJL066C	0	0/0	-411.9377018213272	-43310.322078317404	276	0.04293381037567084	0.6956521739130435	0.29955207166853304
YKL128C	0	0/0	-412.04238998889923	-40756.32783484459	276	0.04293381037567084	0.6956521739130435	0.29955207166853304
YML088W	-1	-/-	-412.06023120880127	-25836.619401693344	69	0.04289544235924933	0.6956521739130435	0.2998320268756999
YPL029W	1	+/+	-412.060578584671	-24527.575818777084	68	0.04375	0.7101449275362319	0.2998320268756999
YNL291C	-1	-/-	-412.09192538261414	-24915.601234197617	69	0.043710972346119537	0.7101449275362319	0.30011198208286677
YIL131C	-1	-/-	-412.10104298591614	-26343.907939195633	69	0.04367201426024955	0.7101449275362319	0.3003919372900336
YGR134W	-1	-/-	-412.1070816516876	-26569.112536907196	69	0.04363312555654497	0.7101449275362319	0.30067189249720044
YDR023W	-1	-/-	-412.11510491371155	-27157.39108633995	69	0.04359430604982206	0.7101449275362319	0.3009518477043673
YNL103W	-1	-/-	-412.14748215675354	-24900.97287416458	69	0.043555555555555556	0.7101449275362319	0.3012318029115342
YKR100C	0	0/-	-412.1572316288948	-39070.67622202635	276	0.043555555555555556	0.7101449275362319	0.3012318029115342
YER103W	-1	-/-	-412.17048478126526	-25257.748596906662	69	0.043516873889875664	0.7101449275362319	0.301511758118701
YKL192C	-1	-/-	-412.27721786499023	-25406.030883789062	69	0.043478260869565216	0.7101449275362319	0.30179171332586785
YKR086W	-1	-/-	-412.3017234802246	-24327.199656009674	69	0.04343971631205674	0.7101449275362319	0.3020716685330347
YJR093C	-1	-/-	-412.3738205432892	-24798.790687561035	69	0.043401240035429584	0.7101449275362319	0.3023516237402016
YER005W	-1	-/-	-412.43449091911316	-24603.07014608383	69	0.04336283185840708	0.7101449275362319	0.3026315789473684
YOR279C	-1	-/-	-412.4694972038269	-24705.005198717117	69	0.04332449160035367	0.7101449275362319	0.30291153415453526
YOL018C	0	0/-	-412.47728085517883	-41608.61064645648	276	0.04332449160035367	0.7101449275362319	0.30291153415453526
YOR337W	0	0/-	-412.5092259645462	-39297.027449429035	276	0.04332449160035367	0.7101449275362319	0.30291153415453526
YJL209W	1	+/+	-412.5471935272217	-24895.71172475815	68	0.044169611307420496	0.7246376811594203	0.30291153415453526
YER144C	0	0/-	-412.55622482299805	-42136.12927290797	276	0.044169611307420496	0.7246376811594203	0.30291153415453526
YBR023C	-1	-/-	-412.6067192554474	-23377.392476797104	69	0.0441306266548985	0.7246376811594203	0.30319148936170215
YNL290W	-1	-/-	-412.6073384284973	-24823.39557147026	69	0.04409171075837742	0.7246376811594203	0.303471444568869
YKL039W	0	0/-	-412.6870640516281	-41786.55687794089	276	0.04409171075837742	0.7246376811594203	0.303471444568869
YDR305C	0	0/-	-412.7494725584984	-39865.32830142975	276	0.04409171075837742	0.7246376811594203	0.303471444568869
YER118C	-1	-/-	-412.7812113761902	-23986.668573141098	69	0.04405286343612335	0.7246376811594203	0.3037513997760358
YKL130C	-1	-/-	-412.8089566230774	-24054.58724141121	69	0.04401408450704225	0.7246376811594203	0.30403135498320266
YDR062W	-1	-/-	-412.84247279167175	-24307.37166237831	69	0.04397537379067722	0.7246376811594203	0.30431131019036955
YGL190C	-1	-/-	-412.86883211135864	-25794.824945688248	69	0.043936731107205626	0.7246376811594203	0.3045912653975364
YLR264W	-1	-/+	-412.8938572406769	-26529.018375635147	69	0.043898156277436345	0.7246376811594203	0.30487122060470323
YBR017C	-1	-/-	-412.90361070632935	-25281.346470594406	69	0.043859649122807015	0.7246376811594203	0.3051511758118701
YML061C	-1	-/-	-412.9185678958893	-24380.61020541191	69	0.04382120946538125	0.7246376811594203	0.30543113101903696
YMR194W	0	0/-	-412.9207642674446	-44441.35003274679	276	0.04382120946538125	0.7246376811594203	0.30543113101903696
YOR189W	0	0/-	-412.93513309955597	-42669.94290614128	276	0.04382120946538125	0.7246376811594203	0.30543113101903696
YDR406W	0	0/-	-413.03074610233307	-39859.14248752594	276	0.04382120946538125	0.7246376811594203	0.30543113101903696
YDR420W	-1	-/-	-413.04914951324463	-23879.450705766678	69	0.043782837127845885	0.7246376811594203	0.3057110862262038
YLR247C	0	0/-	-413.05447232723236	-41873.004445672035	276	0.043782837127845885	0.7246376811594203	0.3057110862262038
YDR432W	-1	-/-	-413.0548629760742	-25254.67164826393	69	0.04374453193350831	0.7246376811594203	0.30599104143337064
YPL138C	-1	-/-	-413.0607953071594	-23467.079555034637	69	0.043706293706293704	0.7246376811594203	0.30627099664053753
YEL025C	0	0/0	-413.0713842511177	-40676.04422968626	276	0.043706293706293704	0.7246376811594203	0.30627099664053753
YMR240C	-1	-/-	-413.0925784111023	-25535.93398833275	69	0.043668122270742356	0.7246376811594203	0.30655095184770437
YMR132C	0	0/0	-413.130977332592	-40889.2881835103	276	0.043668122270742356	0.7246376811594203	0.30655095184770437
YIL068C	-1	-/-	-413.2274262905121	-25488.743386268616	69	0.04363001745200698	0.7246376811594203	0.3068309070548712
YGL215W	0	0/-	-413.29750537872314	-39246.46821498871	276	0.04363001745200698	0.7246376811594203	0.3068309070548712
YMR158W	0	0/-	-413.3257259130478	-41666.52369606495	276	0.04363001745200698	0.7246376811594203	0.3068309070548712
YLR258W	0	0/0	-413.3328957557678	-43102.23147897422	276	0.04363001745200698	0.7246376811594203	0.3068309070548712
YMR292W	-1	-/-	-413.3664746284485	-25505.331577539444	69	0.043591979075850044	0.7246376811594203	0.3071108622620381
YOR108W	0	0/0	-413.42224103212357	-41701.690294116735	276	0.043591979075850044	0.7246376811594203	0.3071108622620381
YIL107C	0	0/0	-413.5968360900879	-43212.20151600242	276	0.043591979075850044	0.7246376811594203	0.3071108622620381
YDR301W	-1	-/-	-413.6087112426758	-25185.527193546295	69	0.04355400696864112	0.7246376811594203	0.30739081746920494
YGL106W	-1	-/-	-413.6222026348114	-25659.921051979065	69	0.04351610095735422	0.7246376811594203	0.3076707726763718
YDR001C	0	0/-	-413.67676413059235	-42403.15688407421	276	0.04351610095735422	0.7246376811594203	0.3076707726763718
YIL009W	-1	-/-	-413.6994597911835	-25532.441312789917	69	0.043478260869565216	0.7246376811594203	0.3079507278835386
YLR369W	-1	-/-	-413.7132935523987	-25323.609823465347	69	0.043440486533449174	0.7246376811594203	0.3082306830907055
YKL084W	-1	-/-	-413.7164673805237	-23984.14613389969	69	0.043402777777777776	0.7246376811594203	0.30851063829787234
YDR325W	-1	-/-	-413.81845116615295	-25540.11157488823	69	0.04336513443191674	0.7246376811594203	0.3087905935050392
YBL093C	-1	-/-	-413.8277733325958	-24529.875158786774	69	0.043327556325823226	0.7246376811594203	0.3090705487122061
YDR265W	-1	-/-	-413.8326017856598	-26206.36074399948	69	0.04329004329004329	0.7246376811594203	0.3093505039193729
YLR396C	-1	-/-	-413.8410532474518	-27157.351717472076	69	0.04325259515570934	0.7246376811594203	0.30963045912653975
YER180C	0	0/-	-413.8875829577446	-43070.60172510147	276	0.04325259515570934	0.7246376811594203	0.30963045912653975
YNL323W	-1	-/-	-413.9203600883484	-25804.223653316498	69	0.043215211754537596	0.7246376811594203	0.3099104143337066
YMR043W	-1	-/-	-414.01609802246094	-23734.509938955307	69	0.04317789291882556	0.7246376811594203	0.3101903695408735
YGL100W	-1	-/-	-414.06204891204834	-25459.58354616165	69	0.04314063848144953	0.7246376811594203	0.3104703247480403
YJR136C	0	0/-	-414.06840693950653	-40383.24522215128	276	0.04314063848144953	0.7246376811594203	0.3104703247480403
YHR155W	0	0/-	-414.1338483095169	-41197.75516587496	276	0.04314063848144953	0.7246376811594203	0.3104703247480403
YNR051C	0	0/-	-414.19161796569824	-42224.10937124491	276	0.04314063848144953	0.7246376811594203	0.3104703247480403
YOR140W	-1	-/-	-414.227427482605	-24659.487688064575	69	0.04310344827586207	0.7246376811594203	0.31075027995520715
YNL096C	0	0/-	-414.253999710083	-44613.409140467644	276	0.04310344827586207	0.7246376811594203	0.31075027995520715
YML004C	-1	-/-	-414.375191450119	-25303.621463298798	69	0.04306632213608958	0.7246376811594203	0.31103023516237405
YFL049W	-1	-/-	-414.4000782966614	-25778.6871342659	69	0.043029259896729774	0.7246376811594203	0.3113101903695409
YNL317W	-1	-/-	-414.48111367225647	-26379.622686624527	69	0.04299226139294927	0.7246376811594203	0.3115901455767077
YMR109W	-1	-/-	-414.51488494873047	-23897.967727184296	69	0.0429553264604811	0.7246376811594203	0.31187010078387456
YIL134W	0	0/-	-414.5260588526726	-39651.109440386295	276	0.0429553264604811	0.7246376811594203	0.31187010078387456
YDR466W	0	0/-	-414.5303618311882	-42268.856079399586	276	0.0429553264604811	0.7246376811594203	0.31187010078387456
YJL174W	0	0/-	-414.625917494297	-41534.1294361949	276	0.0429553264604811	0.7246376811594203	0.31187010078387456
YDR293C	-1	-/+	-414.63425064086914	-25099.75003707409	69	0.04291845493562232	0.7246376811594203	0.31215005599104145
YOR290C	-1	-/-	-414.79917645454407	-24958.213658571243	69	0.04288164665523156	0.7246376811594203	0.3124300111982083
YPR058W	0	0/-	-414.86008310317993	-40969.45879352093	276	0.04288164665523156	0.7246376811594203	0.3124300111982083
YOR221C	-1	-/-	-414.89372277259827	-24251.18513226509	69	0.04284490145672665	0.7246376811594203	0.31270996640537513
YML069W	-1	-/-	-414.9610786437988	-26206.156181812286	69	0.04280821917808219	0.7246376811594203	0.31298992161254197
YLR389C	0	0/-	-414.9813684821129	-42081.61539936066	276	0.04280821917808219	0.7246376811594203	0.31298992161254197
YOR043W	-1	-/-	-414.9937410354614	-25168.060656309128	69	0.0427715996578272	0.7246376811594203	0.31326987681970886
YPR029C	-1	-/-	-415.01160979270935	-26290.984768390656	69	0.042735042735042736	0.7246376811594203	0.3135498320268757
YDR459C	-1	-/-	-415.0244379043579	-24234.81411910057	69	0.04269854824935952	0.7246376811594203	0.31382978723404253
YJR084W	-1	-/-	-415.0291712284088	-24663.840008974075	69	0.042662116040955635	0.7246376811594203	0.3141097424412094
YNL158W	0	0/-	-415.04120576381683	-43426.543801009655	276	0.042662116040955635	0.7246376811594203	0.3141097424412094
YHR158C	-1	-/-	-415.11374735832214	-25322.127865076065	69	0.042625745950554135	0.7246376811594203	0.31438969764837627
YGL209W	-1	-/-	-415.1143901348114	-23012.047946691513	69	0.04258943781942078	0.7246376811594203	0.3146696528555431
YGR270W	-1	-/-	-415.1325397491455	-23713.87598490715	69	0.0425531914893617	0.7246376811594203	0.31494960806270994
YDL136W	0	0/-	-415.13728749752045	-41791.62043219805	276	0.0425531914893617	0.7246376811594203	0.31494960806270994
YLR176C	-1	-/-	-415.1653747558594	-24186.93259358406	69	0.04251700680272109	0.7246376811594203	0.31522956326987683
YML111W	0	0/-	-415.21076184511185	-41237.33571964502	276	0.04251700680272109	0.7246376811594203	0.31522956326987683
YKR050W	-1	-/-	-415.2235326766968	-25134.582481861115	69	0.04248088360237893	0.7246376811594203	0.31550951847704367
YMR152W	0	0/0	-415.29930478334427	-40914.85727161169	276	0.04248088360237893	0.7246376811594203	0.31550951847704367
YMR192W	-1	-/-	-415.31361389160156	-23000.224584817886	69	0.042444821731748725	0.7246376811594203	0.3157894736842105
YDR140W	-1	-/-	-415.3576581478119	-23179.74756550789	69	0.04240882103477523	0.7246376811594203	0.3160694288913774
YGR075C	-1	-/-	-415.3647840023041	-26062.591060638428	69	0.0423728813559322	0.7246376811594203	0.31634938409854424
YIL065C	-1	-/-	-415.3662574291229	-24791.67480826378	69	0.04233700254022015	0.7246376811594203	0.3166293393057111
YIR011C	-1	-/-	-415.53994703292847	-24295.803641080856	69	0.04230118443316413	0.7246376811594203	0.3169092945128779
YOR016C	0	0/-	-415.6436947584152	-41286.317125707865	276	0.04230118443316413	0.7246376811594203	0.3169092945128779
YMR110C	0	0/-	-415.6757611632347	-43567.786517202854	276	0.04230118443316413	0.7246376811594203	0.3169092945128779
YPL084W	-1	-/-	-415.7821445465088	-26127.932794332504	69	0.042265426880811495	0.7246376811594203	0.3171892497200448
YML098W	-1	-/-	-415.83457708358765	-24523.27054619789	69	0.04222972972972973	0.7246376811594203	0.31746920492721165
YOL123W	-1	-/+	-415.84027075767517	-24021.21577978134	69	0.04219409282700422	0.7246376811594203	0.3177491601343785
YBR058C-A	-1	-/-	-415.84136295318604	-24083.851333856583	69	0.04215851602023609	0.7246376811594203	0.3180291153415454
YKL179C	-1	-/-	-415.843341588974	-25229.69387769699	69	0.04212299915754002	0.7246376811594203	0.3183090705487122
YPL085W	-1	-/-	-415.87634325027466	-24853.218269348145	69	0.04208754208754209	0.7246376811594203	0.31858902575587905
YHR064C	0	0/-	-415.892520904541	-42960.0565751493	276	0.04208754208754209	0.7246376811594203	0.31858902575587905
YCR059C	0	0/-	-415.91193902492523	-38842.71174710989	276	0.04208754208754209	0.7246376811594203	0.31858902575587905
YLR440C	0	0/-	-416.03990864753723	-42722.224475085735	276	0.04208754208754209	0.7246376811594203	0.31858902575587905
YCR047C	-1	-/-	-416.0499770641327	-25008.411556482315	69	0.04205214465937763	0.7246376811594203	0.3188689809630459
YER030W	-1	-/-	-416.15238332748413	-26505.933435440063	69	0.04201680672268908	0.7246376811594203	0.3191489361702128
YNL056W	0	0/-	-416.15794306993484	-40325.08231937885	276	0.04201680672268908	0.7246376811594203	0.3191489361702128
YMR300C	0	0/-	-416.1910827755928	-40790.64679813385	276	0.04201680672268908	0.7246376811594203	0.3191489361702128
YHR100C	0	0/-	-416.22346460819244	-40199.379153728485	276	0.04201680672268908	0.7246376811594203	0.3191489361702128
YNL021W	-1	-/-	-416.241571187973	-24909.670948028564	69	0.041981528127623846	0.7246376811594203	0.3194288913773796
YML106W	0	0/-	-416.2554685473442	-43279.10989201069	276	0.041981528127623846	0.7246376811594203	0.3194288913773796
YOL100W	-1	-/+	-416.2879447937012	-25591.28334379196	69	0.04194630872483222	0.7246376811594203	0.31970884658454646
YPL196W	-1	-/-	-416.3321578502655	-25783.709458589554	69	0.041911148365465216	0.7246376811594203	0.31998880179171335
YNL141W	0	0/-	-416.4536678791046	-42554.32886958122	276	0.041911148365465216	0.7246376811594203	0.31998880179171335
YEL012W	-1	-/-	-416.5100109577179	-25550.585344791412	69	0.04187604690117253	0.7246376811594203	0.3202687569988802
YHR104W	0	0/-	-416.5794100165367	-42497.34670287371	276	0.04187604690117253	0.7246376811594203	0.3202687569988802
YDR335W	-1	-/-	-416.59440898895264	-24294.551514863968	69	0.04184100418410042	0.7246376811594203	0.320548712206047
YCR054C	0	0/0	-416.70391446352005	-40505.6996396184	276	0.04184100418410042	0.7246376811594203	0.320548712206047
YML070W	0	0/-	-416.7536898255348	-41048.36065578461	276	0.04184100418410042	0.7246376811594203	0.320548712206047
YKL049C	-1	-/-	-416.76846742630005	-25460.555411338806	69	0.04180602006688963	0.7246376811594203	0.32082866741321386
YOR367W	-1	-/-	-416.8040201663971	-24679.127748966217	69	0.04177109440267335	0.7246376811594203	0.32110862262038076
YDR279W	-1	-/+	-416.8353867530823	-25695.64773750305	69	0.041736227045075125	0.7246376811594203	0.3213885778275476
YER145C	-1	-/-	-417.00996589660645	-25737.92852807045	69	0.041701417848206836	0.7246376811594203	0.32166853303471443
YIL129C	-1	-/-	-417.04830026626587	-25898.293840169907	69	0.041666666666666664	0.7246376811594203	0.3219484882418813
YBL037W	0	0/-	-417.05076771974564	-41272.51472598314	276	0.041666666666666664	0.7246376811594203	0.3219484882418813
YGR147C	-1	-/-	-417.10369348526	-27145.444682836533	69	0.041631973355537054	0.7246376811594203	0.32222844344904816
YPR128C	-1	-/-	-417.1267476081848	-25315.67423248291	69	0.04159733777038269	0.7246376811594203	0.322508398656215
YOL146W	-1	-/-	-417.24058389663696	-26066.456529855728	69	0.04156275976724855	0.7246376811594203	0.32278835386338184
YHR031C	-1	-/-	-417.300847530365	-25482.7348651886	69	0.04152823920265781	0.7246376811594203	0.32306830907054873
YJR021C	-1	-/-	-417.3886523246765	-24684.950364351273	69	0.04149377593360996	0.7246376811594203	0.32334826427771557
YAL017W	-1	-/-	-417.42484998703003	-24851.953038692474	69	0.04145936981757877	0.7246376811594203	0.3236282194848824
YBL006C	-1	-/-	-417.55230164527893	-25519.54273557663	69	0.041425020712510356	0.7246376811594203	0.32390817469204924
YCR053W	-1	-/0	-417.5617961883545	-25400.88095331192	69	0.041390728476821195	0.7246376811594203	0.32418812989921614
YEL044W	0	0/-	-417.6091434955597	-41309.56891068816	276	0.041390728476821195	0.7246376811594203	0.32418812989921614
YDR166C	-1	-/-	-417.6232786178589	-24589.400683164597	69	0.0413564929693962	0.7246376811594203	0.324468085106383
YLR168C	0	0/-	-417.63198244571686	-42072.27594870329	276	0.0413564929693962	0.7246376811594203	0.324468085106383
YGR191W	-1	-/-	-417.71098613739014	-25129.149904489517	69	0.04132231404958678	0.7246376811594203	0.3247480403135498
YLR425W	-1	-/-	-417.72394156455994	-24254.273174762726	69	0.04128819157720892	0.7246376811594203	0.3250279955207167
YMR255W	-1	-/-	-417.7980875968933	-25528.64229941368	69	0.041254125412541254	0.7246376811594203	0.32530795072788354
YJR073C	-1	-/-	-417.9370148181915	-25171.205003023148	69	0.041220115416323165	0.7246376811594203	0.3255879059350504
YER100W	-1	-/-	-417.94083166122437	-24388.769996881485	69	0.04118616144975288	0.7246376811594203	0.3258678611422172
YER123W	-1	-/-	-417.9603898525238	-24596.68905353546	69	0.0411522633744856	0.7246376811594203	0.3261478163493841
YPR024W	-1	-/-	-417.96117401123047	-25946.239056825638	69	0.04111842105263158	0.7246376811594203	0.32642777155655095
YCR077C	1	+/+	-418.0005257129669	-25851.66289281845	68	0.0419063270336894	0.7391304347826086	0.32642777155655095
YFL036W	-1	-/-	-418.00982570648193	-24930.33213877678	69	0.04187192118226601	0.7391304347826086	0.3267077267637178
YPL177C	-1	-/-	-418.1540138721466	-25303.531631946564	69	0.04183757178014766	0.7391304347826086	0.3269876819708847
YPR175W	-1	-/-	-418.1552789211273	-25188.23694086075	69	0.04180327868852459	0.7391304347826086	0.3272676371780515
YPL016W	-1	-/-	-418.17396330833435	-24338.53441953659	69	0.04176904176904177	0.7391304347826086	0.32754759238521836
YIL076W	-1	-/-	-418.20171093940735	-25247.741636514664	69	0.041734860883797055	0.7391304347826086	0.3278275475923852
YNL313C	-1	-/-	-418.2053508758545	-24150.42432117462	69	0.041700735895339326	0.7391304347826086	0.3281075027995521
YLR240W	-1	-/-	-418.21207642555237	-24428.639382123947	69	0.041666666666666664	0.7391304347826086	0.3283874580067189
YIL105C	-1	-/-	-418.24450492858887	-26394.055602312088	69	0.04163265306122449	0.7391304347826086	0.32866741321388576
YPR047W	0	0/-	-418.2827059030533	-41715.539719969034	276	0.04163265306122449	0.7391304347826086	0.32866741321388576
YHR098C	-1	-/-	-418.285573720932	-25054.81342625618	69	0.041598694942903754	0.7391304347826086	0.32894736842105265
YBL084C	-1	-/-	-418.32833218574524	-24501.541746616364	69	0.04156479217603912	0.7391304347826086	0.3292273236282195
YOR311C	0	0/-	-418.3348603248596	-39345.68960219622	276	0.04156479217603912	0.7391304347826086	0.3292273236282195
YOR259C	-1	-/-	-418.34311723709106	-26762.75354409218	69	0.041530944625407164	0.7391304347826086	0.32950727883538633
YKR044W	0	0/-	-418.3588676452637	-39586.32648687065	276	0.041530944625407164	0.7391304347826086	0.32950727883538633
YGL174W	-1	-/-	-418.4545159339905	-24649.649166822433	69	0.04149715215622457	0.7391304347826086	0.32978723404255317
YBL025W	-1	-/-	-418.47822093963623	-25224.081817388535	69	0.041463414634146344	0.7391304347826086	0.33006718924972006
YDR145W	-1	-/-	-418.4940354824066	-26213.489884138107	69	0.041429731925264016	0.7391304347826086	0.3303471444568869
YBR072W	-1	-/-	-418.50932717323303	-25725.7394387722	69	0.041396103896103896	0.7391304347826086	0.33062709966405374
YHL035C	0	0/-	-418.5420152544975	-42478.36562997103	276	0.041396103896103896	0.7391304347826086	0.33062709966405374
YMR263W	-1	-/-	-418.5437841415405	-25792.64484000206	69	0.0413625304136253	0.7391304347826086	0.33090705487122063
YPR073C	-1	-/-	-418.54414319992065	-25780.135175466537	69	0.041329011345218804	0.7391304347826086	0.33118701007838747
YPL094C	-1	-/-	-418.58595752716064	-24732.97634124756	69	0.04129554655870445	0.7391304347826086	0.3314669652855543
YMR067C	-1	-/-	-418.59088492393494	-27139.781889915466	69	0.0412621359223301	0.7391304347826086	0.33174692049272114
YMR060C	-1	-/-	-418.608948469162	-23886.491686344147	69	0.041228779304769606	0.7391304347826086	0.33202687569988804
YMR113W	-1	-/0	-418.6285786628723	-25030.223567724228	69	0.04119547657512116	0.7391304347826086	0.3323068309070549
YCR060W	-1	-/-	-418.67624592781067	-24256.562779903412	69	0.04116222760290557	0.7391304347826086	0.3325867861142217
YOL032W	0	0/-	-418.7289043664932	-42339.66186863184	276	0.04116222760290557	0.7391304347826086	0.3325867861142217
YHL038C	-1	-/-	-418.738228559494	-25438.359941482544	69	0.04112903225806452	0.7391304347826086	0.3328667413213886
YBL071W-A	-1	-/-	-418.928542137146	-22312.757744550705	69	0.0410958904109589	0.7391304347826086	0.33314669652855544
YOR052C	0	0/-	-418.94370251894	-43759.76800006628	276	0.0410958904109589	0.7391304347826086	0.33314669652855544
YMR217W	0	0/-	-418.9803638458252	-43306.3905287981	276	0.0410958904109589	0.7391304347826086	0.33314669652855544
YPL161C	-1	-/-	-419.03569316864014	-26595.428012132645	69	0.04106280193236715	0.7391304347826086	0.3334266517357223
YHR090C	-1	-/-	-419.0582184791565	-25490.379845142365	69	0.04102976669348351	0.7391304347826086	0.3337066069428891
YJL162C	0	0/-	-419.09602665901184	-42709.688020944595	276	0.04102976669348351	0.7391304347826086	0.3337066069428891
YFL046W	0	0/-	-419.11470967531204	-41835.04554307461	276	0.04102976669348351	0.7391304347826086	0.3337066069428891
YDR450W	-1	-/-	-419.1737439632416	-26867.67959022522	69	0.0409967845659164	0.7391304347826086	0.333986562150056
YBR069C	-1	-/-	-419.2217683792114	-25709.603043079376	69	0.04096385542168675	0.7391304347826086	0.33426651735722285
YGR004W	-1	-/-	-419.2260274887085	-25030.746837615967	69	0.040930979133226325	0.7391304347826086	0.3345464725643897
YOR057W	-1	-/0	-419.2353849411011	-25451.90058040619	69	0.0408981555733761	0.7391304347826086	0.3348264277715566
YKL213C	-1	-/-	-419.3808832168579	-25358.721434354782	69	0.040865384615384616	0.7391304347826086	0.3351063829787234
YER028C	-1	-/-	-419.4090666770935	-24647.532702207565	69	0.04083266613290633	0.7391304347826086	0.33538633818589025
YOL130W	-1	-/-	-419.4279692173004	-24211.44633102417	69	0.0408	0.7391304347826086	0.3356662933930571
YDL227C	-1	-/-	-419.46526622772217	-25201.434829473495	69	0.0407673860911271	0.7391304347826086	0.335946248600224
YOR033C	-1	-/-	-419.5060386657715	-24521.204809188843	69	0.04073482428115016	0.7391304347826086	0.3362262038073908
YGR065C	0	0/-	-419.5242868065834	-40660.294643998146	276	0.04073482428115016	0.7391304347826086	0.3362262038073908
YLR103C	-1	-/-	-419.57945013046265	-24396.679247140884	69	0.040702314445331206	0.7391304347826086	0.33650615901455766
YIR039C	0	0/-	-419.6278914809227	-42906.54612749815	276	0.040702314445331206	0.7391304347826086	0.33650615901455766
YGL073W	-1	-/-	-419.62845945358276	-25046.968596458435	69	0.04066985645933014	0.7391304347826086	0.3367861142217245
YPL082C	-1	-/-	-419.63070917129517	-24165.907345294952	69	0.04063745019920319	0.7391304347826086	0.3370660694288914
YMR220W	-1	-/-	-419.64063572883606	-26569.928839206696	69	0.04060509554140127	0.7391304347826086	0.33734602463605823
YHR163W	-1	-/0	-419.68448877334595	-25878.539644002914	69	0.0405727923627685	0.7391304347826086	0.33762597984322507
YDR407C	-1	-/-	-419.7416090965271	-25849.433573961258	69	0.04054054054054054	0.7391304347826086	0.33790593505039196
YHR167W	-1	-/-	-419.832195520401	-25554.60098028183	69	0.04050833995234313	0.7391304347826086	0.3381858902575588
YNL047C	-1	-/-	-419.85241055488586	-25946.873287916183	69	0.04047619047619048	0.7391304347826086	0.33846584546472563
YGL206C	-1	-/-	-419.8827028274536	-24665.412509202957	69	0.040444091990483745	0.7391304347826086	0.33874580067189247
YBR237W	-1	-/-	-419.8928575515747	-25129.901832818985	69	0.04041204437400951	0.7391304347826086	0.33902575587905937
YNR017W	-1	-/-	-419.8944003582001	-26485.446058392525	69	0.040380047505938245	0.7391304347826086	0.3393057110862262
YDR180W	-1	-/-	-419.90310859680176	-25261.88182783127	69	0.040348101265822785	0.7391304347826086	0.33958566629339304
YPL063W	-1	-/-	-419.9198410511017	-25733.756697893143	69	0.04031620553359684	0.7391304347826086	0.33986562150055993
YDR238C	-1	-/-	-419.9381477832794	-24573.377984523773	69	0.04028436018957346	0.7391304347826086	0.34014557670772677
YDL098C	-1	-/-	-420.0135977268219	-25212.69971394539	69	0.04025256511444357	0.7391304347826086	0.3404255319148936
YCR091W	-1	-/-	-420.0697259902954	-25019.850076198578	69	0.04022082018927445	0.7391304347826086	0.34070548712206045
YLR107W	-1	-/-	-420.0863173007965	-24011.35198688507	69	0.04018912529550828	0.7391304347826086	0.34098544232922734
YPR191W	-1	-/-	-420.0952842235565	-25108.770702838898	69	0.04015748031496063	0.7391304347826086	0.3412653975363942
YIL147C	-1	-/-	-420.10182929039	-24345.41833949089	69	0.04012588512981904	0.7391304347826086	0.341545352743561
YMR170C	0	0/-	-420.23897272348404	-41870.80331689119	276	0.04012588512981904	0.7391304347826086	0.341545352743561
YKL188C	-1	-/-	-420.2504105567932	-26281.497603416443	69	0.04009433962264151	0.7391304347826086	0.3418253079507279
YML022W	0	0/-	-420.3063351511955	-42355.33547568321	276	0.04009433962264151	0.7391304347826086	0.3418253079507279
YKL212W	-1	-/-	-420.38695788383484	-23972.565244197845	69	0.04006284367635507	0.7391304347826086	0.34210526315789475
YCR066W	-1	-/-	-420.40413188934326	-25102.24327135086	69	0.040031397174254316	0.7391304347826086	0.3423852183650616
YCR033W	-1	-/-	-420.45523476600647	-24657.457721948624	69	0.04	0.7391304347826086	0.3426651735722284
YNR048W	-1	-/-	-420.53130865097046	-25974.376160621643	69	0.039968652037617555	0.7391304347826086	0.3429451287793953
YJL176C	-1	-/-	-420.5469002723694	-25409.966271162033	69	0.039937353171495694	0.7391304347826086	0.34322508398656215
YBL104C	0	0/-	-420.5494726896286	-44019.75558757782	276	0.039937353171495694	0.7391304347826086	0.34322508398656215
YDL161W	-1	-/-	-420.57991790771484	-25327.87137031555	69	0.03990610328638498	0.7391304347826086	0.343505039193729
YMR140W	-1	-/-	-420.67634773254395	-26291.59072160721	69	0.0398749022673964	0.7391304347826086	0.3437849944008959
YOR076C	1	+/+	-420.6946642398834	-26117.6146132946	68	0.040625	0.7536231884057971	0.3437849944008959
YMR042W	-1	-/-	-420.83249616622925	-24364.511773109436	69	0.04059328649492584	0.7536231884057971	0.3440649496080627
YBL082C	-1	-/-	-420.907208442688	-24555.778040885925	69	0.0405616224648986	0.7536231884057971	0.34434490481522956
YPL120W	-1	-/-	-420.93037271499634	-25304.128308057785	69	0.04053000779423227	0.7536231884057971	0.3446248600223964
YKR057W	-1	-/-	-420.9308137893677	-25940.257643938065	69	0.040498442367601244	0.7536231884057971	0.3449048152295633
YLR117C	-1	-/-	-420.9323887825012	-25389.81991004944	69	0.04046692607003891	0.7536231884057971	0.3451847704367301
YDL021W	0	0/-	-420.9410859942436	-42730.95973199606	276	0.04046692607003891	0.7536231884057971	0.3451847704367301
YDL082W	0	0/-	-421.00233924388885	-44482.08420729637	276	0.04046692607003891	0.7536231884057971	0.3451847704367301
YGR208W	0	0/0	-421.0333992242813	-42013.686321526766	276	0.04046692607003891	0.7536231884057971	0.3451847704367301
YIL031W	-1	-/-	-421.0352804660797	-25038.292314767838	69	0.04043545878693624	0.7536231884057971	0.34546472564389696
YPL181W	-1	-/-	-421.0527575016022	-24666.4862575531	69	0.04040404040404041	0.7536231884057971	0.34574468085106386
YJL035C	-1	-/-	-421.0620663166046	-25723.36912894249	69	0.040372670807453416	0.7536231884057971	0.3460246360582307
YLR284C	-1	-/-	-421.06297063827515	-24624.519619464874	69	0.04034134988363072	0.7536231884057971	0.34630459126539753
YIL114C	-1	-/-	-421.0937376022339	-24851.105083465576	69	0.040310077519379844	0.7536231884057971	0.34658454647256437
YDR385W	-1	-/-	-421.1008884906769	-25623.971663475037	69	0.040278853601859024	0.7536231884057971	0.34686450167973126
YBR210W	-1	-/-	-421.1653208732605	-24244.806086063385	69	0.04024767801857585	0.7536231884057971	0.3471444568868981
YLR170C	-1	-/-	-421.17765951156616	-24936.36611843109	69	0.04021655065738593	0.7536231884057971	0.34742441209406494
YOL070C	0	0/-	-421.2392951846123	-42269.78190255165	276	0.04021655065738593	0.7536231884057971	0.34742441209406494
YMR012W	-1	-/-	-421.30776596069336	-26529.970148086548	69	0.0401854714064915	0.7536231884057971	0.3477043673012318
YKR002W	-1	-/-	-421.3151361942291	-25175.025752067566	69	0.040154440154440155	0.7536231884057971	0.34798432250839867
YLR239C	0	0/-	-421.34571611881256	-42139.81514286995	276	0.040154440154440155	0.7536231884057971	0.34798432250839867
YAL041W	-1	-/-	-421.34698510169983	-25951.72196483612	69	0.040123456790123455	0.7536231884057971	0.3482642777155655
YDR288W	-1	-/-	-421.35598373413086	-26438.632653713226	69	0.040092521202775636	0.7536231884057971	0.34854423292273234
YNR002C	-1	-/-	-421.4216980934143	-25667.529203653336	69	0.040061633281972264	0.7536231884057971	0.34882418812989924
YDR468C	0	0/-	-421.4433617591858	-41872.350609242916	276	0.040061633281972264	0.7536231884057971	0.34882418812989924
YBR175W	-1	-/-	-421.48702573776245	-25565.376982927322	69	0.04003079291762895	0.7536231884057971	0.3491041433370661
YDR171W	-1	-/-	-421.55762577056885	-25649.36443424225	69	0.04	0.7536231884057971	0.3493840985442329
YJL074C	-1	-/-	-421.59958696365356	-26192.91912651062	69	0.03996925441967717	0.7536231884057971	0.34966405375139975
YGR055W	-1	-/-	-421.7237482070923	-24412.506660223007	69	0.039938556067588324	0.7536231884057971	0.34994400895856664
YPL047W	-1	-/-	-421.744845867157	-25048.084557771683	69	0.039907904834996163	0.7536231884057971	0.3502239641657335
YDL076C	-1	-/-	-421.80825448036194	-26764.532512187958	69	0.03987730061349693	0.7536231884057971	0.3505039193729003
YCL051W	-1	-/-	-421.8313834667206	-24330.146874189377	69	0.03984674329501916	0.7536231884057971	0.3507838745800672
YJR135C	-1	-/-	-421.85169553756714	-24564.00834774971	69	0.039816232771822356	0.7536231884057971	0.35106382978723405
YNL064C	-1	-/-	-421.90176367759705	-24669.575882196426	69	0.03978576893649579	0.7536231884057971	0.3513437849944009
YPL064C	0	0/-	-421.9521020054817	-42885.09370857477	276	0.03978576893649579	0.7536231884057971	0.3513437849944009
YPR180W	0	0/-	-421.9874747991562	-42848.13636183739	276	0.03978576893649579	0.7536231884057971	0.3513437849944009
YLR454W	0	0/0	-422.05564188957214	-42129.924629211426	276	0.03978576893649579	0.7536231884057971	0.3513437849944009
YBR156C	-1	-/-	-422.0971281528473	-25801.458951473236	69	0.039755351681957186	0.7536231884057971	0.3516237402015677
YBR022W	-1	-/-	-422.13081884384155	-24110.97656559944	69	0.03972498090145149	0.7536231884057971	0.3519036954087346
YBR006W	-1	-/-	-422.24881863594055	-24783.633411884308	69	0.03969465648854962	0.7536231884057971	0.35218365061590146
YBR188C	-1	-/-	-422.27972292900085	-25651.207014083862	69	0.03966437833714721	0.7536231884057971	0.3524636058230683
YKR089C	-1	-/-	-422.30965876579285	-25690.68507361412	69	0.039634146341463415	0.7536231884057971	0.3527435610302352
YJL080C	-1	-/-	-422.35054779052734	-25538.2210021019	69	0.039603960396039604	0.7536231884057971	0.353023516237402
YER075C	-1	-/-	-422.3561201095581	-25945.0156583786	69	0.0395738203957382	0.7536231884057971	0.35330347144456886
YHR005C	-1	-/-	-422.44090700149536	-24372.847133636475	69	0.03954372623574144	0.7536231884057971	0.3535834266517357
YOL056W	0	0/-	-422.46927309036255	-42783.75102818012	276	0.03954372623574144	0.7536231884057971	0.3535834266517357
YPL125W	-1	-/0	-422.48345017433167	-25117.11547756195	69	0.03951367781155015	0.7536231884057971	0.3538633818589026
YDR371W	0	0/-	-422.5213841199875	-42067.005540549755	276	0.03951367781155015	0.7536231884057971	0.3538633818589026
YLR203C	0	0/-	-422.52756184339523	-42406.77848789096	276	0.03951367781155015	0.7536231884057971	0.3538633818589026
YMR039C	-1	-/-	-422.55051469802856	-24961.396550416946	69	0.039483675018982534	0.7536231884057971	0.35414333706606943
YDR430C	0	0/-	-422.7128633260727	-41159.23219382763	276	0.039483675018982534	0.7536231884057971	0.35414333706606943
YDR122W	-1	-/-	-422.7145297527313	-25049.172200918198	69	0.03945371775417299	0.7536231884057971	0.35442329227323627
YLR199C	0	0/0	-422.77543902397156	-42006.121399998665	276	0.03945371775417299	0.7536231884057971	0.35442329227323627
YPR055W	-1	-/-	-422.86329317092896	-25105.279546499252	69	0.039423805913570885	0.7536231884057971	0.35470324748040316
YDL205C	0	0/-	-422.8826025724411	-40813.21664279699	276	0.039423805913570885	0.7536231884057971	0.35470324748040316
YDL190C	-1	-/-	-422.9532654285431	-24760.66139650345	69	0.03939393939393939	0.7536231884057971	0.35498320268757
YML064C	-1	-/-	-422.96720123291016	-26465.165407896042	69	0.03936411809235428	0.7536231884057971	0.35526315789473684
YOL140W	0	0/0	-422.99903893470764	-40758.68116235733	276	0.03936411809235428	0.7536231884057971	0.35526315789473684
YOR229W	-1	-/-	-423.0779938697815	-25910.987533569336	69	0.039334341906202726	0.7536231884057971	0.3555431131019037
YPL003W	0	0/-	-423.11982905864716	-41938.04161566496	276	0.039334341906202726	0.7536231884057971	0.3555431131019037
YGR142W	-1	-/-	-423.16319274902344	-24504.793701171875	69	0.039304610733182165	0.7536231884057971	0.35582306830907057
YKR031C	-1	-/-	-423.1954884529114	-26426.75423836708	69	0.03927492447129909	0.7536231884057971	0.3561030235162374
YIR038C	0	0/-	-423.2992081642151	-41882.2234711647	276	0.03927492447129909	0.7536231884057971	0.3561030235162374
YLR197W	-1	-/-	-423.3178539276123	-26480.990026950836	69	0.03924528301886793	0.7536231884057971	0.35638297872340424
YGR070W	-1	-/-	-423.34245896339417	-24563.331582307816	69	0.0392156862745098	0.7536231884057971	0.35666293393057114
YDL006W	-1	-/-	-423.43045830726624	-25270.345158100128	69	0.03918613413715147	0.7536231884057971	0.356942889137738
YLR305C	-1	-/-	-423.4314069747925	-25524.058010339737	69	0.0391566265060241	0.7536231884057971	0.3572228443449048
YDR439W	-1	-/-	-423.4486210346222	-25499.467308998108	69	0.03912716328066215	0.7536231884057971	0.35750279955207165
YKL022C	-1	-/-	-423.4752230644226	-25104.254518270493	69	0.039097744360902256	0.7536231884057971	0.35778275475923854
YLL018C-A	-1	-/-	-423.5052046775818	-23734.60618042946	69	0.03906836964688205	0.7536231884057971	0.3580627099664054
YGL035C	-1	-/-	-423.5122399330139	-24548.510323286057	69	0.03903903903903904	0.7536231884057971	0.3583426651735722
YBL076C	0	0/-	-423.5252316594124	-42904.475916683674	276	0.03903903903903904	0.7536231884057971	0.3583426651735722
YJL178C	-1	-/-	-423.64038491249084	-25362.57244491577	69	0.03900975243810953	0.7536231884057971	0.35862262038073905
YIL150C	-1	-/-	-423.6455307006836	-24844.580251932144	69	0.038980509745127435	0.7536231884057971	0.35890257558790595
YCR042C	-1	-/-	-423.6957709789276	-25130.369096517563	69	0.03895131086142322	0.7536231884057971	0.3591825307950728
YHR209W	0	0/0	-423.70497691631317	-42811.325290739536	276	0.03895131086142322	0.7536231884057971	0.3591825307950728
YPR188C	-1	-/-	-423.7224702835083	-26450.556858062744	69	0.038922155688622756	0.7536231884057971	0.3594624860022396
YLR201C	-1	-/0	-423.7285325527191	-25445.358307361603	69	0.03889304412864622	0.7536231884057971	0.3597424412094065
YDR074W	0	0/-	-423.7606163620949	-42209.2174372375	276	0.03889304412864622	0.7536231884057971	0.3597424412094065
YOR250C	-1	-/-	-423.76731157302856	-26822.38028073311	69	0.03886397608370702	0.7536231884057971	0.36002239641657335
YDR337W	-1	-/-	-423.80622839927673	-24592.08460831642	69	0.038834951456310676	0.7536231884057971	0.3603023516237402
YNL152W	0	0/-	-423.80730444192886	-43201.02963900566	276	0.038834951456310676	0.7536231884057971	0.3603023516237402
YDR097C	-1	-/-	-423.8627972602844	-26058.06614923477	69	0.03880597014925373	0.7536231884057971	0.36058230683090703
YKR049C	0	0/-	-423.9528783559799	-43166.71408933401	276	0.03880597014925373	0.7536231884057971	0.36058230683090703
YKL006C-A	-1	-/-	-424.01909589767456	-26123.122752904892	69	0.03877703206562267	0.7536231884057971	0.3608622620380739
YFR032C-A	0	0/-	-424.0624394416809	-41920.0050291419	276	0.03877703206562267	0.7536231884057971	0.3608622620380739
YDR495C	-1	-/-	-424.0917935371399	-24574.512840509415	69	0.038748137108792845	0.7536231884057971	0.36114221724524076
YDR244W	-1	-/-	-424.096387386322	-24589.31536746025	69	0.0387192851824274	0.7536231884057971	0.3614221724524076
YGR061C	0	0/-	-424.14584147930145	-40817.91257315874	276	0.0387192851824274	0.7536231884057971	0.3614221724524076
YBL075C	-1	-/-	-424.200679063797	-25167.252668499947	69	0.03869047619047619	0.7536231884057971	0.3617021276595745
YER009W	-1	-/0	-424.24435663223267	-26757.66931271553	69	0.038661710037174724	0.7536231884057971	0.36198208286674133
YLR238W	-1	-/-	-424.2501540184021	-24859.518369674683	69	0.03863298662704309	0.7536231884057971	0.36226203807390817
YDR205W	-1	-/-	-424.30748414993286	-26364.390934944153	69	0.038604305864884926	0.7536231884057971	0.362541993281075
YDL231C	-1	-/-	-424.40801763534546	-23850.005556106567	69	0.03857566765578635	0.7536231884057971	0.3628219484882419
YKL149C	1	+/+	-424.41259765625	-26381.31266951561	68	0.039288361749444035	0.7681159420289855	0.3628219484882419
YDL222C	0	0/-	-424.42750895023346	-41967.60097134113	276	0.039288361749444035	0.7681159420289855	0.3628219484882419
YDR457W	-1	-/-	-424.44533109664917	-25324.53293943405	69	0.03925925925925926	0.7681159420289855	0.36310190369540873
YOR211C	-1	-/-	-424.4737505912781	-26882.697259664536	69	0.03923019985196151	0.7681159420289855	0.36338185890257557
YNL139C	-1	-/-	-424.52488589286804	-24562.073197841644	69	0.03920118343195266	0.7681159420289855	0.36366181410974247
YOL044W	-1	-/-	-424.6121497154236	-23878.290063619614	69	0.03917220990391722	0.7681159420289855	0.3639417693169093
YDL181W	-1	-/0	-424.6342132091522	-25986.29620552063	69	0.03914327917282127	0.7681159420289855	0.36422172452407614
YDR289C	-1	-/-	-424.6608204841614	-25406.413604974747	69	0.03911439114391144	0.7681159420289855	0.364501679731243
YAL061W	0	0/0	-424.6702306866646	-42914.21376889944	276	0.03911439114391144	0.7681159420289855	0.364501679731243
YEL013W	-1	-/-	-424.6987006664276	-25908.056090831757	69	0.03908554572271387	0.7681159420289855	0.36478163493840987
YOR060C	-1	-/-	-424.7775557041168	-25584.212453126907	69	0.039056742815033164	0.7681159420289855	0.3650615901455767
YLR191W	-1	-/-	-424.8589029312134	-26904.157679080963	69	0.0390279823269514	0.7681159420289855	0.36534154535274355
YCR011C	0	0/-	-424.94082921743393	-42504.93249541521	276	0.0390279823269514	0.7681159420289855	0.36534154535274355
YDR202C	-1	-/-	-424.94898080825806	-25865.039102315903	69	0.03899926416482708	0.7681159420289855	0.36562150055991044
YNL041C	-1	-/-	-424.9913408756256	-25856.289125919342	69	0.03897058823529412	0.7681159420289855	0.3659014557670773
YOR355W	-1	-/-	-425.1782989501953	-24868.984713315964	69	0.038941954445260836	0.7681159420289855	0.3661814109742441
YMR098C	0	0/+	-425.2153772711754	-42258.2547185123	276	0.038941954445260836	0.7681159420289855	0.3661814109742441
YFR051C	-1	-/-	-425.2394862174988	-25399.498560905457	69	0.038913362701908955	0.7681159420289855	0.36646136618141095
YJL112W	-1	-/-	-425.3285677433014	-25491.919300556183	69	0.03888481291269259	0.7681159420289855	0.36674132138857785
YOR070C	0	0/0	-425.3290441632271	-42759.90249300003	276	0.03888481291269259	0.7681159420289855	0.36674132138857785
YNL233W	-1	-/-	-425.3371260166168	-26503.045412302017	69	0.038856304985337244	0.7681159420289855	0.3670212765957447
YDR128W	0	0/-	-425.4382573366165	-41683.18643605709	276	0.038856304985337244	0.7681159420289855	0.3670212765957447
YJL044C	0	0/0	-425.4697185754776	-43052.337899804115	276	0.038856304985337244	0.7681159420289855	0.3670212765957447
YDR419W	-1	-/-	-425.4987325668335	-24556.62242412567	69	0.03882783882783883	0.7681159420289855	0.3673012318029115
YBR281C	0	0/0	-425.5330612063408	-41064.64620426297	276	0.03882783882783883	0.7681159420289855	0.3673012318029115
YDR381W	-1	-/-	-425.58745193481445	-25407.52036547661	69	0.038799414348462666	0.7681159420289855	0.3675811870100784
YOL072W	-1	-/+	-425.61282539367676	-25284.82191133499	69	0.038771031455742504	0.7681159420289855	0.36786114221724525
YHR023W	-1	-/-	-425.62756180763245	-25542.51140165329	69	0.03874269005847953	0.7681159420289855	0.3681410974244121
YLR430W	-1	-/-	-425.6730761528015	-24496.47913455963	69	0.03871439006574142	0.7681159420289855	0.3684210526315789
YCR084C	-1	-/-	-425.7391586303711	-24359.635348320007	69	0.03868613138686131	0.7681159420289855	0.3687010078387458
YDR098C	-1	-/-	-425.7472257614136	-25314.05288720131	69	0.03865791393143691	0.7681159420289855	0.36898096304591266
YMR197C	-1	-/-	-425.81250619888306	-26085.728441238403	69	0.038629737609329445	0.7681159420289855	0.3692609182530795
YER165W	-1	-/+	-425.8440935611725	-26017.624796628952	69	0.03860160233066278	0.7681159420289855	0.36954087346024633
YNL212W	0	0/0	-425.92433792352676	-42044.56616681814	276	0.03860160233066278	0.7681159420289855	0.36954087346024633
YKL042W	-1	-/-	-425.9621639251709	-25207.816236019135	69	0.03857350800582242	0.7681159420289855	0.3698208286674132
YDR326C	0	0/-	-425.9843221306801	-41503.11596161127	276	0.03857350800582242	0.7681159420289855	0.3698208286674132
YDL236W	-1	-/0	-425.9868276119232	-25098.224670886993	69	0.03854545454545454	0.7681159420289855	0.37010078387458006
YMR054W	-1	-/-	-426.03028416633606	-25315.711439609528	69	0.038517441860465115	0.7681159420289855	0.3703807390817469
YNL080C	-1	-/-	-426.04506826400757	-24187.359748840332	69	0.03848946986201888	0.7681159420289855	0.3706606942889138
YPL104W	0	0/-	-426.1386969089508	-42073.33707052469	276	0.03848946986201888	0.7681159420289855	0.3706606942889138
YOR112W	-1	-/-	-426.1539566516876	-25528.345288276672	69	0.038461538461538464	0.7681159420289855	0.37094064949608063
YKR048C	-1	-/-	-426.15503883361816	-25478.285383462906	69	0.03843364757070341	0.7681159420289855	0.37122060470324747
YMR076C	-1	-/-	-426.18199920654297	-24062.511566638947	69	0.03840579710144928	0.7681159420289855	0.3715005599104143
YGL163C	-1	-/-	-426.1842679977417	-24400.29527616501	69	0.03837798696596669	0.7681159420289855	0.3717805151175812
YAL022C	-1	-/-	-426.1845202445984	-24332.103253126144	69	0.03835021707670044	0.7681159420289855	0.37206047032474804
YLR320W	-1	-/-	-426.1846580505371	-25518.829080343246	69	0.038322487346348515	0.7681159420289855	0.3723404255319149
YOR326W	-1	-/-	-426.2084848880768	-24901.53758430481	69	0.03829479768786127	0.7681159420289855	0.37262038073908177
YMR236W	-1	-/-	-426.23139810562134	-25143.86529326439	69	0.038267148014440436	0.7681159420289855	0.3729003359462486
YDR479C	-1	-/-	-426.2424955368042	-25523.280708551407	69	0.03823953823953824	0.7681159420289855	0.37318029115341544
YAL042W	-1	-/-	-426.27426838874817	-25526.358535289764	69	0.03821196827685652	0.7681159420289855	0.3734602463605823
YJL189W	0	0/-	-426.2839134335518	-44249.832578897476	276	0.03821196827685652	0.7681159420289855	0.3734602463605823
YML099C	-1	-/-	-426.295494556427	-24539.575167179108	69	0.03818443804034582	0.7681159420289855	0.3737402015677492
YIL022W	-1	-/-	-426.2973346710205	-26646.63005590439	69	0.03815694744420446	0.7681159420289855	0.374020156774916
YER155C	-1	-/-	-426.3058714866638	-25251.62718296051	69	0.038129496402877695	0.7681159420289855	0.37430011198208285
YFR053C	-1	-/-	-426.3293194770813	-26584.46347427368	69	0.038102084831056794	0.7681159420289855	0.37458006718924974
YLR189C	-1	-/-	-426.3792767524719	-25227.503031015396	69	0.03807471264367816	0.7681159420289855	0.3748600223964166
YBR133C	-1	-/-	-426.40973138809204	-24304.293369054794	69	0.03804737975592247	0.7681159420289855	0.3751399776035834
YBR014C	0	0/-	-426.43024784326553	-42907.93446981907	276	0.03804737975592247	0.7681159420289855	0.3751399776035834
YOL022C	0	0/-	-426.4396255016327	-40714.88301187754	276	0.03804737975592247	0.7681159420289855	0.3751399776035834
YDR070C	0	0/0	-426.455397605896	-44071.9717707634	276	0.03804737975592247	0.7681159420289855	0.3751399776035834
YJL205C	0	0/0	-426.5038991570473	-42005.15497484803	276	0.03804737975592247	0.7681159420289855	0.3751399776035834
YGR091W	-1	-/-	-426.50740146636963	-25905.244657039642	69	0.03802008608321377	0.7681159420289855	0.37541993281075026
YPL013C	0	0/-	-426.6120606660843	-41395.59173721075	276	0.03802008608321377	0.7681159420289855	0.37541993281075026
YHR082C	-1	-/-	-426.6391386985779	-24788.806232452393	69	0.03799283154121864	0.7681159420289855	0.37569988801791715
YJL200C	0	0/-	-426.64042514562607	-40618.035626232624	276	0.03799283154121864	0.7681159420289855	0.37569988801791715
YLR309C	-1	-/-	-426.647780418396	-24666.273545742035	69	0.03796561604584527	0.7681159420289855	0.375979843225084
YDR470C	-1	-/-	-426.65522027015686	-25278.80260157585	69	0.03793843951324266	0.7681159420289855	0.3762597984322508
YOR244W	-1	-/-	-426.72250270843506	-25672.29798555374	69	0.03791130185979971	0.7681159420289855	0.3765397536394177
YFR043C	0	0/0	-426.72653019428253	-43195.31555747986	276	0.03791130185979971	0.7681159420289855	0.3765397536394177
YGR181W	-1	-/-	-426.7361915111542	-25417.769876480103	69	0.03788420300214439	0.7681159420289855	0.37681970884658456
YOR220W	0	0/0	-426.74742126464844	-44500.609800577164	276	0.03788420300214439	0.7681159420289855	0.37681970884658456
YER167W	-1	-/-	-426.91214871406555	-25140.85346341133	69	0.03785714285714286	0.7681159420289855	0.3770996640537514
YGL164C	0	0/0	-426.9216347336769	-42847.359329521656	276	0.03785714285714286	0.7681159420289855	0.3770996640537514
YER047C	0	0/0	-427.0375058054924	-43004.49182033539	276	0.03785714285714286	0.7681159420289855	0.3770996640537514
YHR146W	0	0/-	-427.04135036468506	-41326.02043873072	276	0.03785714285714286	0.7681159420289855	0.3770996640537514
YJL023C	0	0/-	-427.04266923666	-43534.518293082714	276	0.03785714285714286	0.7681159420289855	0.3770996640537514
YDR350C	0	0/-	-427.0526960492134	-42107.803720355034	276	0.03785714285714286	0.7681159420289855	0.3770996640537514
YGR163W	-1	-/-	-427.08097743988037	-26094.585141420364	69	0.03783012134189864	0.7681159420289855	0.37737961926091823
YLR005W	-1	-/-	-427.116171836853	-24731.53272128105	69	0.037803138373751786	0.7681159420289855	0.3776595744680851
YDL058W	-1	-/-	-427.14405727386475	-24276.45752120018	69	0.037776193870277974	0.7681159420289855	0.37793952967525196
YDL219W	0	0/0	-427.1516970396042	-42649.78044676781	276	0.037776193870277974	0.7681159420289855	0.37793952967525196
YHR006W	-1	-/-	-427.28750228881836	-24939.97270989418	69	0.03774928774928775	0.7681159420289855	0.3782194848824188
YGR113W	-1	-/-	-427.29442739486694	-25648.706956148148	69	0.03772241992882562	0.7681159420289855	0.3784994400895857
YDR532C	-1	-/0	-427.30905771255493	-23849.146945238113	69	0.03769559032716927	0.7681159420289855	0.37877939529675253
YOR138C	0	0/-	-427.33185678720474	-42852.57729649544	276	0.03769559032716927	0.7681159420289855	0.37877939529675253
YPL253C	-1	-/-	-427.3324284553528	-24840.610733747482	69	0.037668798862828715	0.7681159420289855	0.37905935050391937
YJL085W	-1	-/-	-427.34453797340393	-25669.650675296783	69	0.037642045454545456	0.7681159420289855	0.3793393057110862
YFL016C	-1	-/-	-427.3810088634491	-25658.965293884277	69	0.03761533002129169	0.7681159420289855	0.3796192609182531
YBL080C	-1	-/-	-427.41028881073	-24882.387758493423	69	0.0375886524822695	0.7681159420289855	0.37989921612541994
YDR507C	-1	-/-	-427.47400975227356	-25064.90824985504	69	0.03756201275690999	0.7681159420289855	0.3801791713325868
YIL005W	0	0/-	-427.50419622659683	-43019.611715465784	276	0.03756201275690999	0.7681159420289855	0.3801791713325868
YGL017W	-1	-/-	-427.5861871242523	-24881.811141967773	69	0.037535410764872525	0.7681159420289855	0.38045912653975367
YKL101W	-1	-/-	-427.64812898635864	-24631.123280763626	69	0.03750884642604388	0.7681159420289855	0.3807390817469205
YFL009W	-1	-/-	-427.6647346019745	-25121.296802520752	69	0.03748231966053748	0.7681159420289855	0.38101903695408734
YPL230W	0	0/-	-427.66516476869583	-43023.24032971263	276	0.03748231966053748	0.7681159420289855	0.38101903695408734
YCL029C	-1	-/-	-427.6707184314728	-25339.32369375229	69	0.03745583038869258	0.7681159420289855	0.3812989921612542
YCR071C	-1	-/-	-427.6872007846832	-25318.298738718033	69	0.03742937853107345	0.7681159420289855	0.3815789473684211
YPL022W	-1	-/-	-427.68725299835205	-25739.95579481125	69	0.0374029640084686	0.7681159420289855	0.3818589025755879
YLR182W	-1	-/-	-427.71638798713684	-25346.573147058487	69	0.03737658674188998	0.7681159420289855	0.38213885778275475
YFR010W	0	0/-	-427.7717614173889	-43240.024023115635	276	0.03737658674188998	0.7681159420289855	0.38213885778275475
YDR448W	-1	-/-	-427.79787731170654	-23977.027882814407	69	0.037350246652572236	0.7681159420289855	0.3824188129899216
YLR371W	-1	-/-	-427.8891067504883	-25033.021946430206	69	0.03732394366197183	0.7681159420289855	0.3826987681970885
YER020W	-1	-/-	-427.9045944213867	-25465.89766716957	69	0.03729767769176636	0.7681159420289855	0.3829787234042553
YHR028C	0	0/-	-428.0101011991501	-41925.75149381161	276	0.03729767769176636	0.7681159420289855	0.3829787234042553
YDL132W	-1	-/-	-428.03072571754456	-26756.29516196251	69	0.03727144866385373	0.7681159420289855	0.38325867861142215
YDR159W	-1	-/+	-428.088139295578	-25833.505313158035	69	0.03724525650035137	0.7681159420289855	0.38353863381858905
YNL277W	0	0/0	-428.1663936972618	-39036.05964970589	276	0.03724525650035137	0.7681159420289855	0.38353863381858905
YML057W	-1	-/-	-428.2040719985962	-26202.971372127533	69	0.037219101123595506	0.7681159420289855	0.3838185890257559
YNL284C	0	0/-	-428.21929985284805	-42609.99473679066	276	0.037219101123595506	0.7681159420289855	0.3838185890257559
YCR030C	0	0/-	-428.22096461057663	-42755.34754747152	276	0.037219101123595506	0.7681159420289855	0.3838185890257559
YDL110C	0	0/-	-428.22753071784973	-43908.79531404376	276	0.037219101123595506	0.7681159420289855	0.3838185890257559
YBR140C	0	0/-	-428.2377041578293	-43141.632445931435	276	0.037219101123595506	0.7681159420289855	0.3838185890257559
YMR135C	-1	-/-	-428.30454111099243	-26148.90727877617	69	0.037192982456140354	0.7681159420289855	0.3840985442329227
YDR425W	-1	-/-	-428.3296489715576	-25572.8657913208	69	0.03716690042075736	0.7681159420289855	0.38437849944008956
YIL091C	0	0/-	-428.36810421943665	-40366.84012824297	276	0.03716690042075736	0.7681159420289855	0.38437849944008956
YNL230C	-1	-/-	-428.3925771713257	-24415.978494644165	69	0.03714085494043448	0.7681159420289855	0.38465845464725645
YDL122W	0	0/-	-428.4799435734749	-41542.45870220661	276	0.03714085494043448	0.7681159420289855	0.38465845464725645
YCR058C	-1	-/-	-428.5137686729431	-23965.361383914948	69	0.03711484593837535	0.7681159420289855	0.3849384098544233
YDR531W	0	0/-	-428.5198258161545	-40658.19443708658	276	0.03711484593837535	0.7681159420289855	0.3849384098544233
YJR058C	0	0/-	-428.5198917388916	-40830.69190239906	276	0.03711484593837535	0.7681159420289855	0.3849384098544233
YNL251C	-1	-/+	-428.6175298690796	-23845.221576213837	69	0.0370888733379986	0.7681159420289855	0.38521836506159013
YPL051W	-1	-/-	-428.6175856590271	-24457.196340084076	69	0.03706293706293706	0.7681159420289855	0.385498320268757
YIL095W	-1	-/-	-428.6357274055481	-25178.06820654869	69	0.037037037037037035	0.7681159420289855	0.38577827547592386
YOR085W	-1	-/-	-428.6522431373596	-26027.661908388138	69	0.037011173184357544	0.7681159420289855	0.3860582306830907
YKL168C	0	0/-	-428.6827817559242	-42284.54779827595	276	0.037011173184357544	0.7681159420289855	0.3860582306830907
YOL116W	-1	-/-	-428.735209941864	-26173.87047982216	69	0.03698534542916958	0.7681159420289855	0.38633818589025753
YOR089C	-1	-/-	-428.860951423645	-25241.25747346878	69	0.03695955369595537	0.7681159420289855	0.38661814109742443
YLR025W	-1	-/-	-428.8762195110321	-25595.429702281952	69	0.036933797909407665	0.7681159420289855	0.38689809630459127
YGR092W	-1	-/-	-428.8769235610962	-25201.207772016525	69	0.03690807799442897	0.7681159420289855	0.3871780515117581
YKR091W	0	0/-	-428.9063023328781	-42779.774019122124	276	0.03690807799442897	0.7681159420289855	0.3871780515117581
YHR135C	-1	-/-	-428.93734645843506	-25473.154640197754	69	0.03688239387613083	0.7681159420289855	0.387458006718925
YML051W	-1	-/-	-429.09728169441223	-23855.752636671066	69	0.0368567454798331	0.7681159420289855	0.38773796192609183
YBL105C	-1	-/+	-429.1057255268097	-26872.893036603928	69	0.03683113273106324	0.7681159420289855	0.38801791713325867
YKR020W	-1	-/-	-429.2033910751343	-24558.07945370674	69	0.03680555555555556	0.7681159420289855	0.3882978723404255
YDR441C	0	0/-	-429.219020485878	-41589.24953621626	276	0.03680555555555556	0.7681159420289855	0.3882978723404255
YNL112W	1	+/+	-429.24300932884216	-27615.88925600052	68	0.03747397640527411	0.782608695652174	0.3882978723404255
YDR484W	-1	-/-	-429.27525067329407	-25808.122450351715	69	0.03744798890429958	0.782608695652174	0.3885778275475924
YER063W	0	0/-	-429.3119459748268	-42790.196171581745	276	0.03744798890429958	0.782608695652174	0.3885778275475924
YGR257C	-1	-/-	-429.3810992240906	-25057.213076114655	69	0.037422037422037424	0.782608695652174	0.38885778275475924
YCR002C	-1	-/-	-429.39672446250916	-26601.811849832535	69	0.037396121883656507	0.782608695652174	0.3891377379619261
YIL127C	0	0/0	-429.43021285533905	-40530.11530846357	276	0.037396121883656507	0.782608695652174	0.3891377379619261
YDL192W	-1	-/-	-429.4582552909851	-25351.23786520958	69	0.03737024221453287	0.782608695652174	0.38941769316909297
YJL042W	-1	-/-	-429.45986247062683	-24935.65379667282	69	0.03734439834024896	0.782608695652174	0.3896976483762598
YNL084C	-1	-/-	-429.4927155971527	-26590.17851305008	69	0.03731859018659295	0.782608695652174	0.38997760358342665
YMR070W	-1	-/-	-429.52194356918335	-25567.60634636879	69	0.03729281767955801	0.782608695652174	0.3902575587905935
YER092W	0	0/-	-429.5280168056488	-42316.883988022804	276	0.03729281767955801	0.782608695652174	0.3902575587905935
YLR343W	0	0/-	-429.53964418172836	-40146.02878010273	276	0.03729281767955801	0.782608695652174	0.3902575587905935
YLR046C	0	0/0	-429.55596709251404	-40714.73423355818	276	0.03729281767955801	0.782608695652174	0.3902575587905935
YNL215W	0	0/-	-429.5723200440407	-43815.52146989107	276	0.03729281767955801	0.782608695652174	0.3902575587905935
YOR278W	0	0/0	-429.58660995960236	-44551.65334498882	276	0.03729281767955801	0.782608695652174	0.3902575587905935
YGL144C	-1	-/-	-429.6454520225525	-25865.553121566772	69	0.037267080745341616	0.782608695652174	0.3905375139977604
YPL245W	0	0/0	-429.6536931991577	-40662.21544575691	276	0.037267080745341616	0.782608695652174	0.3905375139977604
YJR052W	-1	-/-	-429.6610007286072	-25120.76466870308	69	0.037241379310344824	0.782608695652174	0.3908174692049272
YOR075W	-1	-/-	-429.6634683609009	-26556.591676712036	69	0.037215713301171606	0.782608695652174	0.39109742441209405
YMR038C	-1	-/-	-429.7032279968262	-23920.491342544556	69	0.0371900826446281	0.782608695652174	0.39137737961926095
YMR126C	0	0/0	-429.72094601392746	-43202.58785843849	276	0.0371900826446281	0.782608695652174	0.39137737961926095
YJR090C	-1	-/-	-429.7550172805786	-25899.231793880463	69	0.03716448726772195	0.782608695652174	0.3916573348264278
YPL241C	-1	-/-	-429.75732231140137	-27456.905546426773	69	0.037138927097661624	0.782608695652174	0.3919372900335946
YER089C	-1	-/-	-429.7749683856964	-24999.20918893814	69	0.03711340206185567	0.782608695652174	0.39221724524076146
YMR224C	-1	-/-	-429.82052183151245	-24686.15100336075	69	0.03708791208791209	0.782608695652174	0.39249720044792835
YMR028W	0	0/-	-429.82705134153366	-42891.11609250307	276	0.03708791208791209	0.782608695652174	0.39249720044792835
YOL136C	0	0/-	-429.91725581884384	-40217.10225200653	276	0.03708791208791209	0.782608695652174	0.39249720044792835
YLR206W	-1	-/-	-430.0277752876282	-25478.67862892151	69	0.03706245710363761	0.782608695652174	0.3927771556550952
YKR046C	-1	-/-	-430.06778621673584	-26061.012565612793	69	0.037037037037037035	0.782608695652174	0.393057110862262
YML055W	-1	-/-	-430.10410499572754	-24210.702565193176	69	0.037011651816312545	0.782608695652174	0.39333706606942886
YDR500C	0	0/-	-430.1089767217636	-44798.11363339424	276	0.037011651816312545	0.782608695652174	0.39333706606942886
YBR132C	-1	-/-	-430.14492177963257	-25387.393362998962	69	0.036986301369863014	0.782608695652174	0.39361702127659576
YIL138C	-1	-/-	-430.1800973415375	-26646.21374630928	69	0.03696098562628337	0.782608695652174	0.3938969764837626
YBL085W	-1	-/-	-430.1831352710724	-26758.038754224777	69	0.036935704514363885	0.782608695652174	0.39417693169092943
YKL195W	-1	-/-	-430.2090106010437	-25110.924606323242	69	0.03691045796308954	0.782608695652174	0.3944568868980963
YKL119C	-1	-/-	-430.26481103897095	-25361.21974182129	69	0.036885245901639344	0.782608695652174	0.39473684210526316
YLR187W	0	0/-	-430.26914370059967	-42940.09377557039	276	0.036885245901639344	0.782608695652174	0.39473684210526316
YFR040W	-1	-/-	-430.28953409194946	-25827.089502573013	69	0.03686006825938567	0.782608695652174	0.39501679731243
YBR080C	-1	-/-	-430.3130373954773	-25840.908968687057	69	0.036834924965893585	0.782608695652174	0.39529675251959684
YDL084W	-1	-/-	-430.3831205368042	-25768.771982192993	69	0.03680981595092025	0.782608695652174	0.39557670772676373
YNL272C	-1	-/-	-430.4434394836426	-25485.70717358589	69	0.03678474114441417	0.782608695652174	0.39585666293393057
YGR023W	0	0/-	-430.50053292512894	-41976.4673730731	276	0.03678474114441417	0.782608695652174	0.39585666293393057
YDL188C	-1	-/-	-430.5303211212158	-25063.399433135986	69	0.03675970047651463	0.782608695652174	0.3961366181410974
YKL196C	-1	-/-	-430.56999492645264	-26269.51155948639	69	0.036734693877551024	0.782608695652174	0.3964165733482643
YBR041W	-1	-/-	-430.6179533004761	-24468.842525482178	69	0.036709721278042146	0.782608695652174	0.39669652855543114
YGR086C	-1	-/-	-430.661292552948	-25596.734318733215	69	0.036684782608695655	0.782608695652174	0.396976483762598
YKL079W	-1	-/-	-430.6860795021057	-24255.679926395416	69	0.03665987780040733	0.782608695652174	0.3972564389697648
YOR315W	-1	-/-	-430.69959712028503	-26347.406304836273	69	0.036635006784260515	0.782608695652174	0.3975363941769317
YNL224C	0	0/-	-430.71147364377975	-42246.890218913555	276	0.036635006784260515	0.782608695652174	0.3975363941769317
YNL006W	-1	-/-	-430.74020767211914	-25558.219266176224	69	0.03661016949152542	0.782608695652174	0.39781634938409854
YGL178W	1	+/+	-430.7573847770691	-23292.17358326912	68	0.03726287262872629	0.7971014492753623	0.39781634938409854
YOR322C	-1	-/-	-430.7628481388092	-25298.232815742493	69	0.037237643872714964	0.7971014492753623	0.3980963045912654
YDR443C	-1	-/-	-430.87420082092285	-25600.535080432892	69	0.03721244925575101	0.7971014492753623	0.3983762597984323
YKR062W	-1	-/-	-430.8825902938843	-26739.505138874054	69	0.03718728870858688	0.7971014492753623	0.3986562150055991
YKL148C	-1	-/-	-430.91818380355835	-26245.228704690933	69	0.037162162162162164	0.7971014492753623	0.39893617021276595
YCL016C	-1	-/-	-430.9749753475189	-26056.315774679184	69	0.03713706954760297	0.7971014492753623	0.3992161254199328
YPL008W	-1	-/-	-431.10049510002136	-26154.99141740799	69	0.037112010796221326	0.7971014492753623	0.3994960806270997
YOR054C	-1	-/-	-431.1093842983246	-25803.08372092247	69	0.037086985839514496	0.7971014492753623	0.3997760358342665
YJR101W	0	0/-	-431.16574734449387	-43214.38385254145	276	0.037086985839514496	0.7971014492753623	0.3997760358342665
YOR023C	-1	-/-	-431.1824870109558	-26866.04961657524	69	0.03706199460916442	0.7971014492753623	0.40005599104143336
YHR019C	-1	-/-	-431.206015586853	-26179.572866916656	69	0.037037037037037035	0.7971014492753623	0.40033594624860025
YGR002C	-1	-/-	-431.22847604751587	-25264.251148700714	69	0.0370121130551817	0.7971014492753623	0.4006159014557671
YBR112C	-1	-/-	-431.2488570213318	-26106.34275650978	69	0.03698722259583053	0.7971014492753623	0.4008958566629339
YAL002W	-1	-/-	-431.2575273513794	-25560.712455034256	69	0.03696236559139785	0.7971014492753623	0.40117581187010076
YAL014C	0	0/-	-431.26788753271103	-43701.21104031801	276	0.03696236559139785	0.7971014492753623	0.40117581187010076
YNR028W	0	0/-	-431.27223056554794	-45591.375497579575	276	0.03696236559139785	0.7971014492753623	0.40117581187010076
YHR154W	-1	-/-	-431.27911710739136	-24676.689586162567	69	0.036937541974479515	0.7971014492753623	0.40145576707726766
YLR181C	-1	-/-	-431.3009629249573	-26049.3518743515	69	0.03691275167785235	0.7971014492753623	0.4017357222844345
YDR036C	-1	-/-	-431.31754970550537	-25696.73171377182	69	0.03688799463447351	0.7971014492753623	0.40201567749160133
YLR151C	0	0/-	-431.318971991539	-43075.17381608486	276	0.03688799463447351	0.7971014492753623	0.40201567749160133
YMR077C	-1	-/-	-431.37203645706177	-25114.800262451172	69	0.03686327077747989	0.7971014492753623	0.4022956326987682
YBL060W	0	0/-	-431.43777042627335	-42600.29072910547	276	0.03686327077747989	0.7971014492753623	0.4022956326987682
YJR091C	1	+/+	-431.4478132724762	-25924.141486167908	68	0.03750837240455459	0.8115942028985508	0.4022956326987682
YCR063W	-1	-/-	-431.4783957004547	-24822.233575582504	69	0.03748326639892905	0.8115942028985508	0.40257558790593506
YOR353C	-1	-/-	-431.5133228302002	-25335.22947049141	69	0.03745819397993311	0.8115942028985508	0.4028555431131019
YFR033C	-1	-/-	-431.52196431159973	-25300.81240606308	69	0.0374331550802139	0.8115942028985508	0.40313549832026874
YIL122W	-1	-/-	-431.56167674064636	-25398.583342552185	69	0.03740814963259853	0.8115942028985508	0.40341545352743563
YER048W-A	0	0/0	-431.6448718905449	-43133.109148681164	276	0.03740814963259853	0.8115942028985508	0.40341545352743563
YLL012W	-1	-/-	-431.670184135437	-23571.089035987854	69	0.037383177570093455	0.8115942028985508	0.40369540873460247
YHR038W	-1	-/-	-431.6927137374878	-25582.12477827072	69	0.037358238825883926	0.8115942028985508	0.4039753639417693
YHL039W	0	0/-	-431.7244175672531	-41066.4438983202	276	0.037358238825883926	0.8115942028985508	0.4039753639417693
YHR204W	-1	-/-	-431.75250244140625	-24040.342031002045	69	0.037333333333333336	0.8115942028985508	0.40425531914893614
YKR058W	0	0/0	-431.7933704853058	-43409.2273016572	276	0.037333333333333336	0.8115942028985508	0.40425531914893614
YLR385C	-1	-/-	-431.810067653656	-24197.72522163391	69	0.037308461025982675	0.8115942028985508	0.40453527435610304
YGL245W	-1	-/-	-431.81639885902405	-26442.71982908249	69	0.037283621837549935	0.8115942028985508	0.4048152295632699
YIL017C	-1	-/-	-431.95026755332947	-25381.06591129303	69	0.037258815701929474	0.8115942028985508	0.4050951847704367
YLR178C	0	0/-	-432.0114892721176	-44196.83969262242	276	0.037258815701929474	0.8115942028985508	0.4050951847704367
YLR028C	-1	-/-	-432.03648591041565	-26342.89057803154	69	0.03723404255319149	0.8115942028985508	0.4053751399776036
YBR253W	-1	-/-	-432.0962209701538	-25960.372164011	69	0.037209302325581395	0.8115942028985508	0.40565509518477044
YER131W	0	0/-	-432.1075754761696	-46014.081397116184	276	0.037209302325581395	0.8115942028985508	0.40565509518477044
YKR010C	0	0/-	-432.10848301649094	-42654.40176713467	276	0.037209302325581395	0.8115942028985508	0.40565509518477044
YDR255C	-1	-/-	-432.19763255119324	-25299.56154847145	69	0.03718459495351926	0.8115942028985508	0.4059350503919373
YBR119W	-1	-/-	-432.20475912094116	-24961.792334079742	69	0.0371599203715992	0.8115942028985508	0.4062150055991041
YER173W	-1	-/-	-432.2139265537262	-24538.219212293625	69	0.03713527851458886	0.8115942028985508	0.406494960806271
YDL134C	-1	-/-	-432.2509789466858	-26122.962975740433	69	0.03711066931742876	0.8115942028985508	0.40677491601343785
YDR207C	-1	-/-	-432.33867740631104	-26692.368371009827	69	0.03708609271523179	0.8115942028985508	0.4070548712206047
YEL041W	-1	-/-	-432.34671235084534	-25402.159068584442	69	0.037061548643282594	0.8115942028985508	0.4073348264277716
YMR165C	-1	-/-	-432.37791633605957	-25863.61526107788	69	0.037037037037037035	0.8115942028985508	0.4076147816349384
YML059C	-1	-/-	-432.39288902282715	-23408.344963788986	69	0.037012557832121616	0.8115942028985508	0.40789473684210525
YPL042C	-1	-/+	-432.4027376174927	-26348.719279050827	69	0.036988110964332896	0.8115942028985508	0.4081746920492721
YPL195W	-1	-/-	-432.4513442516327	-25087.511391162872	69	0.036963696369636964	0.8115942028985508	0.408454647256439
YKL073W	-1	-/-	-432.4698348045349	-24926.624883174896	69	0.036939313984168866	0.8115942028985508	0.4087346024636058
YBR118W	-1	-/-	-432.48195028305054	-25631.18441915512	69	0.03691496374423204	0.8115942028985508	0.40901455767077266
YGL080W	0	0/-	-432.5031063556671	-44393.79061359167	276	0.03691496374423204	0.8115942028985508	0.40901455767077266
YLR327C	0	0/0	-432.5186382830143	-44517.895102635026	276	0.03691496374423204	0.8115942028985508	0.40901455767077266
YNL297C	-1	-/-	-432.63234543800354	-25890.785818576813	69	0.03689064558629776	0.8115942028985508	0.40929451287793955
YBR282W	0	0/-	-432.64363914728165	-42331.47691762447	276	0.03689064558629776	0.8115942028985508	0.40929451287793955
YOR195W	-1	-/-	-432.67872619628906	-23591.609127521515	69	0.03686635944700461	0.8115942028985508	0.4095744680851064
YDL204W	0	0/-	-432.687907576561	-43344.75125706196	276	0.03686635944700461	0.8115942028985508	0.4095744680851064
YKL095W	-1	-/-	-432.7033545970917	-25650.2209148407	69	0.03684210526315789	0.8115942028985508	0.40985442329227323
YGL252C	-1	-/-	-432.74493980407715	-27086.00698709488	69	0.036817882971729124	0.8115942028985508	0.41013437849944007
YER083C	-1	-/-	-432.8085060119629	-24498.51317167282	69	0.03679369250985545	0.8115942028985508	0.41041433370660696
YOR141C	0	0/-	-432.9170273542404	-44846.181845486164	276	0.03679369250985545	0.8115942028985508	0.41041433370660696
YHR111W	-1	-/-	-432.92828249931335	-27474.706149578094	69	0.036769533814839134	0.8115942028985508	0.4106942889137738
YGL137W	-1	-/-	-432.95193362236023	-26799.267196893692	69	0.03674540682414698	0.8115942028985508	0.41097424412094063
YOR042W	0	0/-	-432.9809780716896	-44797.46329623461	276	0.03674540682414698	0.8115942028985508	0.41097424412094063
YBR103W	-1	-/-	-432.98548793792725	-26234.86563682556	69	0.036721311475409836	0.8115942028985508	0.41125419932810753
YDR183W	-1	-/-	-433.0068094730377	-26559.705542087555	69	0.03669724770642202	0.8115942028985508	0.41153415453527437
YOR103C	-1	-/-	-433.0202193260193	-25135.23393034935	69	0.0366732154551408	0.8115942028985508	0.4118141097424412
YDL184C	0	0/-	-433.05643022060394	-44622.14830249548	276	0.0366732154551408	0.8115942028985508	0.4118141097424412
YDR379W	-1	-/-	-433.070921421051	-25935.433923721313	69	0.03664921465968586	0.8115942028985508	0.41209406494960804
YPL053C	-1	-/-	-433.08763694763184	-26471.59180879593	69	0.03662524525833878	0.8115942028985508	0.41237402015677493
YCR093W	1	+/+	-433.0953266620636	-27655.06190109253	68	0.03725490196078431	0.8260869565217391	0.41237402015677493
YDR027C	-1	-/-	-433.196506023407	-25445.25325345993	69	0.037230568256041804	0.8260869565217391	0.41265397536394177
YOR008C	-1	-/-	-433.1975927352905	-26986.639697790146	69	0.03720626631853786	0.8260869565217391	0.4129339305711086
YFR031C	-1	-/-	-433.2113461494446	-24775.196060180664	69	0.03718199608610567	0.8260869565217391	0.4132138857782755
YDL178W	-1	-/-	-433.36494517326355	-26716.706872940063	69	0.037157757496740544	0.8260869565217391	0.41349384098544234
YER008C	-1	-/-	-433.3942415714264	-25519.23943066597	69	0.03713355048859935	0.8260869565217391	0.4137737961926092
YKR090W	-1	-/-	-433.4003930091858	-24714.024380922318	69	0.037109375	0.8260869565217391	0.414053751399776
YDR516C	-1	-/-	-433.4021978378296	-24748.147934913635	69	0.03708523096942095	0.8260869565217391	0.4143337066069429
YBL046W	-1	-/-	-433.47990679740906	-25363.627824544907	69	0.03706111833550065	0.8260869565217391	0.41461366181410975
YMR316W	-1	-/-	-433.490788936615	-26329.52125644684	69	0.037037037037037035	0.8260869565217391	0.4148936170212766
YOL096C	0	0/0	-433.50717157125473	-42226.05505645275	276	0.037037037037037035	0.8260869565217391	0.4148936170212766
YFL034C-A	0	0/-	-433.5741783976555	-41198.193316459656	276	0.037037037037037035	0.8260869565217391	0.4148936170212766
YDL033C	-1	-/-	-433.62375926971436	-25328.39998316765	69	0.03701298701298701	0.8260869565217391	0.4151735722284434
YDL017W	-1	-/-	-433.6701169013977	-25814.641538381577	69	0.03698896820246593	0.8260869565217391	0.4154535274356103
YLR163C	-1	-/-	-433.72844195365906	-26159.3025662899	69	0.03696498054474708	0.8260869565217391	0.41573348264277715
YPL190C	-1	-/+	-433.79221296310425	-25768.44895863533	69	0.03694102397926118	0.8260869565217391	0.416013437849944
YGL076C	0	0/-	-433.79655492305756	-45373.78946977854	276	0.03694102397926118	0.8260869565217391	0.416013437849944
YOL009C	-1	-/-	-433.8353183269501	-25082.279458999634	69	0.036917098445595854	0.8260869565217391	0.4162933930571109
YPL234C	-1	-/-	-433.8653931617737	-25132.232395887375	69	0.036893203883495145	0.8260869565217391	0.4165733482642777
YKL043W	-1	-/-	-433.86662101745605	-25485.068007707596	69	0.03686934023285899	0.8260869565217391	0.41685330347144456
YBL092W	0	0/-	-433.8667540550232	-44341.65478259325	276	0.03686934023285899	0.8260869565217391	0.41685330347144456
YMR044W	-1	-/-	-433.89759516716003	-25515.94735312462	69	0.03684550743374273	0.8260869565217391	0.4171332586786114
YDR460W	-1	-/-	-433.90974521636963	-25277.693981409073	69	0.03682170542635659	0.8260869565217391	0.4174132138857783
YBL027W	0	0/-	-433.96815526485443	-45593.22003310919	276	0.03682170542635659	0.8260869565217391	0.4174132138857783
YLR138W	-1	-/-	-434.0327227115631	-24848.745784282684	69	0.036797934151065206	0.8260869565217391	0.4176931690929451
YNL129W	-1	-/-	-434.063848733902	-25028.00631737709	69	0.036774193548387096	0.8260869565217391	0.41797312430011196
YGL136C	-1	-/-	-434.1242151260376	-26282.79825401306	69	0.0367504835589942	0.8260869565217391	0.41825307950727886
YER157W	-1	-/-	-434.13279914855957	-25351.886200666428	69	0.03672680412371134	0.8260869565217391	0.4185330347144457
YML024W	-1	-/-	-434.1541666984558	-27000.351140975952	69	0.03670315518351577	0.8260869565217391	0.41881298992161253
YER178W	-1	-/-	-434.1724052429199	-26521.25052165985	69	0.03667953667953668	0.8260869565217391	0.41909294512877937
YDR520C	0	0/-	-434.192351937294	-41962.56911158562	276	0.03667953667953668	0.8260869565217391	0.41909294512877937
YDR316W	0	0/0	-434.1931064724922	-43136.27668821812	276	0.03667953667953668	0.8260869565217391	0.41909294512877937
YJL161W	0	0/0	-434.2508944272995	-42091.89114925265	276	0.03667953667953668	0.8260869565217391	0.41909294512877937
YOR006C	0	0/-	-434.2683130502701	-40508.03874564171	276	0.03667953667953668	0.8260869565217391	0.41909294512877937
YLR165C	-1	-/-	-434.3173007965088	-25888.303495168686	69	0.036655948553054665	0.8260869565217391	0.41937290033594626
YAL034W-A	-1	-/-	-434.3656544685364	-26278.30831193924	69	0.036632390745501286	0.8260869565217391	0.4196528555431131
YGL067W	-1	-/-	-434.427738904953	-26337.018788337708	69	0.036608863198458574	0.8260869565217391	0.41993281075027994
YML076C	-1	-/-	-434.5537440776825	-26167.9594643116	69	0.036585365853658534	0.8260869565217391	0.42021276595744683
YIL125W	-1	-/-	-434.55781745910645	-25675.17955350876	69	0.036561898652982684	0.8260869565217391	0.42049272116461367
YGR281W	-1	-/-	-434.6535339355469	-24775.308126688004	69	0.03653846153846154	0.8260869565217391	0.4207726763717805
YNL287W	-1	-/-	-434.66201305389404	-25766.664336681366	69	0.03651505445227418	0.8260869565217391	0.42105263157894735
YLR115W	-1	-/-	-434.7565188407898	-25520.158363342285	69	0.03649167733674776	0.8260869565217391	0.42133258678611424
YIR002C	-1	-/-	-434.849755525589	-26292.52553486824	69	0.036468330134357005	0.8260869565217391	0.4216125419932811
YHR034C	-1	-/-	-434.88026189804077	-26440.030908346176	69	0.03644501278772379	0.8260869565217391	0.4218924972004479
YER036C	-1	-/-	-434.90360713005066	-25515.34627509117	69	0.03642172523961661	0.8260869565217391	0.4221724524076148
YOR261C	-1	-/-	-434.9713890552521	-26646.161526203156	69	0.03639846743295019	0.8260869565217391	0.42245240761478164
YCR028C	-1	-/-	-435.06295347213745	-24488.666141033173	69	0.036375239310784936	0.8260869565217391	0.4227323628219485
YOR058C	-1	-/-	-435.0778880119324	-24486.58483982086	69	0.03635204081632653	0.8260869565217391	0.4230123180291153
YJL138C	-1	-/-	-435.0876216888428	-26538.42231965065	69	0.036328871892925434	0.8260869565217391	0.4232922732362822
YLR367W	0	0/-	-435.0907647013664	-44699.41085076332	276	0.036328871892925434	0.8260869565217391	0.4232922732362822
YDR034C	0	0/-	-435.1148732304573	-41080.85024780035	276	0.036328871892925434	0.8260869565217391	0.4232922732362822
YNL254C	0	0/0	-435.1708325147629	-42113.55031692982	276	0.036328871892925434	0.8260869565217391	0.4232922732362822
YAL007C	-1	-/-	-435.18197107315063	-26041.38335585594	69	0.03630573248407643	0.8260869565217391	0.42357222844344905
YLL015W	-1	-/-	-435.19926834106445	-24701.834444761276	69	0.036282622533418206	0.8260869565217391	0.4238521836506159
YOR104W	0	0/0	-435.22439056634903	-42911.26457583904	276	0.036282622533418206	0.8260869565217391	0.4238521836506159
YHL004W	0	0/-	-435.36566746234894	-42996.7470151186	276	0.036282622533418206	0.8260869565217391	0.4238521836506159
YLR448W	-1	-/-	-435.379834651947	-27164.804840564728	69	0.03625954198473282	0.8260869565217391	0.4241321388577828
YDR375C	-1	-/-	-435.387526512146	-25173.180599927902	69	0.036236490781945324	0.8260869565217391	0.4244120940649496
YIL064W	0	0/-	-435.53675746917725	-40962.24998664856	276	0.036236490781945324	0.8260869565217391	0.4244120940649496
YJL082W	0	0/-	-435.5524315237999	-41366.428785443306	276	0.036236490781945324	0.8260869565217391	0.4244120940649496
YPL176C	-1	-/-	-435.5572814941406	-25158.520255565643	69	0.03621346886912325	0.8260869565217391	0.42469204927211646
YPL204W	-1	-/-	-435.5842881202698	-25281.921949386597	69	0.03619047619047619	0.8260869565217391	0.4249720044792833
YOL026C	-1	-/-	-435.591260433197	-25572.220717430115	69	0.03616751269035533	0.8260869565217391	0.4252519596864502
YBR243C	-1	-/-	-435.62042474746704	-24150.891456842422	69	0.03614457831325301	0.8260869565217391	0.425531914893617
YNR039C	-1	-/-	-435.6449565887451	-24775.484877109528	69	0.03612167300380228	0.8260869565217391	0.42581187010078386
YDL053C	0	0/0	-435.64975249767303	-41075.177392721176	276	0.03612167300380228	0.8260869565217391	0.42581187010078386
YOL103W	0	0/-	-435.66945719718933	-40509.70288309455	276	0.03612167300380228	0.8260869565217391	0.42581187010078386
YBL051C	-1	-/+	-435.687983751297	-24765.179552555084	69	0.03609879670677644	0.8260869565217391	0.42609182530795076
YDL102W	-1	-/+	-435.70943212509155	-24252.950308799744	69	0.036075949367088606	0.8260869565217391	0.4263717805151176
YMR032W	-1	-/-	-435.71768975257874	-26530.657291173935	69	0.036053130929791274	0.8260869565217391	0.42665173572228443
YDR514C	0	0/0	-435.748281955719	-41098.84159553051	276	0.036053130929791274	0.8260869565217391	0.42665173572228443
YPR037C	-1	-/-	-435.8361954689026	-25118.76434612274	69	0.03603034134007586	0.8260869565217391	0.42693169092945127
YOL105C	-1	-/-	-435.8393340110779	-26565.893677949905	69	0.036007580543272265	0.8260869565217391	0.42721164613661816
YIR001C	0	0/0	-435.8441758751869	-44113.70572799444	276	0.036007580543272265	0.8260869565217391	0.42721164613661816
YNR031C	-1	-/-	-435.8746156692505	-25819.347531318665	69	0.03598484848484849	0.8260869565217391	0.427491601343785
YNL160W	-1	-/-	-435.8942003250122	-26594.9766330719	69	0.03596214511041009	0.8260869565217391	0.42777155655095184
YDL039C	-1	-/0	-435.90527629852295	-25557.084404468536	69	0.035939470365699874	0.8260869565217391	0.4280515117581187
YDR334W	-1	-/-	-435.919305562973	-26215.2051050663	69	0.035916824196597356	0.8260869565217391	0.42833146696528557
YBR263W	0	0/-	-435.92732363939285	-43014.21773433685	276	0.035916824196597356	0.8260869565217391	0.42833146696528557
YBR003W	0	0/-	-435.98018872737885	-42678.48677164316	276	0.035916824196597356	0.8260869565217391	0.42833146696528557
YDR512C	-1	-/-	-435.9838948249817	-26795.18269443512	69	0.03589420654911839	0.8260869565217391	0.4286114221724524
YMR021C	-1	-/-	-436.03630781173706	-25938.32688975334	69	0.03587161736941473	0.8260869565217391	0.42889137737961924
YJL002C	-1	-/-	-436.03680515289307	-25804.433425426483	69	0.035849056603773584	0.8260869565217391	0.42917133258678614
YDL128W	-1	-/-	-436.06472635269165	-24897.03625011444	69	0.035826524198617225	0.8260869565217391	0.429451287793953
YLR128W	0	0/-	-436.06608748435974	-43583.30331617594	276	0.035826524198617225	0.8260869565217391	0.429451287793953
YJL210W	-1	-/-	-436.1038553714752	-26041.11844277382	69	0.035804020100502515	0.8260869565217391	0.4297312430011198
YLL039C	0	0/-	-436.14870488643646	-42767.48582649231	276	0.035804020100502515	0.8260869565217391	0.4297312430011198
YGR098C	-1	-/-	-436.15508556365967	-26250.489543676376	69	0.035781544256120526	0.8260869565217391	0.43001119820828665
YOL049W	-1	-/0	-436.1711711883545	-26077.18067240715	69	0.035759096612296114	0.8260869565217391	0.43029115341545354
YBR215W	-1	-/-	-436.2660222053528	-26319.590092658997	69	0.035736677115987464	0.8260869565217391	0.4305711086226204
YPR025C	-1	-/-	-436.26611971855164	-26534.63324189186	69	0.03571428571428571	0.8260869565217391	0.4308510638297872
YPL031C	-1	-/-	-436.3776361942291	-26374.438663721085	69	0.035691922354414526	0.8260869565217391	0.4311310190369541
YOR069W	-1	-/-	-436.38481760025024	-26388.47715330124	69	0.03566958698372966	0.8260869565217391	0.43141097424412095
YPL019C	-1	-/-	-436.38541173934937	-25842.251942396164	69	0.03564727954971857	0.8260869565217391	0.4316909294512878
YKL019W	-1	-/-	-436.3861699104309	-25177.20979142189	69	0.035625	0.8260869565217391	0.4319708846584546
YLR210W	-1	-/-	-436.39073514938354	-25123.88130259514	69	0.03560274828232355	0.8260869565217391	0.4322508398656215
[truncated: 3,961 more rows]
