# Supplementary material for: Revisiting co-expression-based automated function prediction in yeast with neural networks and updated Gene Ontology annotations
Source: PLoS One. 2026 Apr 16;21(4):e0322689. doi: 10.1371/journal.pone.0322689 (PMC13086303; doi:10.1371/journal.pone.0322689)
Supplement: S1 File — A zip file of tables in csv format containing individual genes ranked by their predicted involvement in each predicted GO term. These predictions were made by Model 1 as described in Table A of S1 Text. (ZIP) [file pone.0322689.s002.zip › GO0006413_SingleGeneRanking.csv]

Gene	Label	Annos	Score	Background Score	Num pos pairs	Precision	Recall	False Positive Rate
YAL035W	1	+/+	-120.68052630126476	-25660.872434437275	40	1.0	0.024390243902439025	0.0
YGR285C	-1	-/-	-120.91466097533703	-26781.7851074785	41	0.5	0.024390243902439025	0.0002777777777777778
YER025W	1	+/+	-122.40679895877838	-24947.765760540962	40	0.6666666666666666	0.04878048780487805	0.0002777777777777778
YDR091C	1	+/+	-122.67440038919449	-26871.841914266348	40	0.75	0.07317073170731707	0.0002777777777777778
YMR146C	1	+/+	-123.28112123906612	-27037.561340019107	40	0.8	0.0975609756097561	0.0002777777777777778
YLR293C	-1	-/-	-127.96550416946411	-25948.768832743168	41	0.6666666666666666	0.0975609756097561	0.0005555555555555556
YLR175W	-1	-/-	-129.3282613903284	-26621.286260858178	41	0.5714285714285714	0.0975609756097561	0.0008333333333333334
YPR163C	1	+/+	-131.7732846736908	-25845.454422950745	40	0.625	0.12195121951219512	0.0008333333333333334
YDR190C	-1	-/-	-131.97681081295013	-27973.324900865555	41	0.5555555555555556	0.12195121951219512	0.0011111111111111111
YLR249W	-1	-/-	-135.42725640535355	-26156.775884270668	41	0.5	0.12195121951219512	0.001388888888888889
YLL045C	0	0/-	-136.6710649318993	-44742.73509262502	164	0.5	0.12195121951219512	0.001388888888888889
YJR007W	1	+/+	-136.88250482082367	-26575.732006311417	40	0.5454545454545454	0.14634146341463414	0.001388888888888889
YGR214W	-1	-/-	-140.95906803011894	-26083.470372714102	41	0.5	0.14634146341463414	0.0016666666666666668
YPL226W	0	0/-	-142.30659791827202	-45941.19689300284	164	0.5	0.14634146341463414	0.0016666666666666668
YLR060W	-1	-/-	-143.42498421669006	-27045.972206652164	41	0.46153846153846156	0.14634146341463414	0.0019444444444444444
YML024W	-1	-/-	-144.324648976326	-26085.76687580347	41	0.42857142857142855	0.14634146341463414	0.0022222222222222222
YLR441C	0	0/-	-144.79675098508596	-45022.2123770006	164	0.42857142857142855	0.14634146341463414	0.0022222222222222222
YKL056C	-1	-/-	-145.29840701818466	-27530.502238839865	41	0.4	0.14634146341463414	0.0025
YBR143C	-1	-/-	-145.5976883172989	-26333.96874511242	41	0.375	0.14634146341463414	0.002777777777777778
YOR133W	-1	-/-	-147.628551363945	-26454.021155416965	41	0.35294117647058826	0.14634146341463414	0.0030555555555555557
YKL021C	-1	-/-	-147.94387644529343	-28440.59143024683	41	0.3333333333333333	0.14634146341463414	0.0033333333333333335
YDL014W	-1	-/-	-148.01104271411896	-26712.70936256647	41	0.3157894736842105	0.14634146341463414	0.003611111111111111
YJL111W	-1	-/-	-148.61978071928024	-27826.52808600664	41	0.3	0.14634146341463414	0.0038888888888888888
YGR148C	0	0/-	-149.04768630303442	-45534.921534853056	164	0.3	0.14634146341463414	0.0038888888888888888
YGR085C	-1	-/-	-149.26565593481064	-25842.23471879959	41	0.2857142857142857	0.14634146341463414	0.004166666666666667
YBL024W	-1	-/-	-150.4115601181984	-28085.283415824175	41	0.2727272727272727	0.14634146341463414	0.0044444444444444444
YPR041W	1	+/+	-150.91044104099274	-27669.356567144394	40	0.30434782608695654	0.17073170731707318	0.0044444444444444444
YGR118W	-1	-/-	-152.1537697315216	-26912.949883699417	41	0.2916666666666667	0.17073170731707318	0.004722222222222222
YHR064C	0	0/-	-152.29698361456394	-45669.02326343767	164	0.2916666666666667	0.17073170731707318	0.004722222222222222
YOR361C	1	+/+	-152.39401388168335	-27797.992863178253	40	0.32	0.1951219512195122	0.004722222222222222
YOR168W	-1	-/-	-152.46420411765575	-26926.578829571605	41	0.3076923076923077	0.1951219512195122	0.005
YIL052C	-1	-/-	-152.49615216255188	-26785.306539922953	41	0.2962962962962963	0.1951219512195122	0.005277777777777778
YJL138C	1	+/+	-152.70240938663483	-25389.814821004868	40	0.32142857142857145	0.21951219512195122	0.005277777777777778
YPR110C	-1	-/-	-153.06164634227753	-26772.07206708193	41	0.3103448275862069	0.21951219512195122	0.005555555555555556
YMR116C	-1	-/-	-153.12700682878494	-27076.073426306248	41	0.3	0.21951219512195122	0.005833333333333334
YJL190C	-1	-/-	-154.2296347618103	-27244.580210328102	41	0.2903225806451613	0.21951219512195122	0.006111111111111111
YCR053W	-1	-/0	-154.77936726808548	-25784.759796887636	41	0.28125	0.21951219512195122	0.006388888888888889
YDR395W	-1	-/-	-155.18173599243164	-28730.363172233105	41	0.2727272727272727	0.21951219512195122	0.006666666666666667
YHR128W	0	0/-	-156.08887585252523	-48185.33209690265	164	0.2727272727272727	0.21951219512195122	0.006666666666666667
YOL139C	1	+/+	-156.26291048526764	-27654.73758381605	40	0.29411764705882354	0.24390243902439024	0.006666666666666667
YLR029C	0	0/-	-156.32214519381523	-45268.992853496224	164	0.29411764705882354	0.24390243902439024	0.006666666666666667
YBR079C	1	+/+	-156.5448100566864	-26896.75697374344	40	0.3142857142857143	0.2682926829268293	0.006666666666666667
YOR243C	-1	-/-	-156.57373070716858	-25385.309741079807	41	0.3055555555555556	0.2682926829268293	0.006944444444444444
YER074W	0	0/-	-156.75619615614414	-45218.731784537435	164	0.3055555555555556	0.2682926829268293	0.006944444444444444
YIL148W	0	0/-	-157.21495487727225	-45332.9610057082	164	0.3055555555555556	0.2682926829268293	0.006944444444444444
YPL063W	-1	-/-	-157.73035103082657	-27616.429912149906	41	0.2972972972972973	0.2682926829268293	0.007222222222222222
YIL133C	0	0/-	-157.94630911946297	-45048.96137337759	164	0.2972972972972973	0.2682926829268293	0.007222222222222222
YPR074C	-1	-/0	-158.45086389780045	-27384.95683258772	41	0.2894736842105263	0.2682926829268293	0.0075
YNR017W	-1	-/-	-158.6203454732895	-28223.53664151579	41	0.28205128205128205	0.2682926829268293	0.0077777777777777776
YPL143W	0	0/-	-158.77783169969916	-48111.53780745529	164	0.28205128205128205	0.2682926829268293	0.0077777777777777776
YLR449W	-1	-/-	-158.89652740955353	-27730.04500734806	41	0.275	0.2682926829268293	0.008055555555555555
YLR186W	-1	-/-	-158.9631335735321	-27500.331083893776	41	0.2682926829268293	0.2682926829268293	0.008333333333333333
YDR064W	0	0/-	-159.26658764481544	-45049.63544238545	164	0.2682926829268293	0.2682926829268293	0.008333333333333333
YMR093W	-1	-/-	-159.46674942970276	-29781.671904802322	41	0.2619047619047619	0.2682926829268293	0.008611111111111111
YGR173W	0	0/-	-159.96823475323617	-48121.929046958685	164	0.2619047619047619	0.2682926829268293	0.008611111111111111
YJR123W	0	0/-	-160.2250152528286	-46172.72861065343	164	0.2619047619047619	0.2682926829268293	0.008611111111111111
YER131W	0	0/-	-160.290022239089	-45115.70498218015	164	0.2619047619047619	0.2682926829268293	0.008611111111111111
YJR064W	-1	-/-	-160.39592790603638	-27536.876285791397	41	0.2558139534883721	0.2682926829268293	0.008888888888888889
YBR048W	-1	-/-	-160.40876013040543	-27751.17705374956	41	0.25	0.2682926829268293	0.009166666666666667
YNL255C	0	0/-	-160.5130271911621	-45178.03456263617	164	0.25	0.2682926829268293	0.009166666666666667
YBL072C	0	0/-	-160.63711942359805	-46461.177094573155	164	0.25	0.2682926829268293	0.009166666666666667
YGL078C	-1	-/-	-160.80871218442917	-27103.890512377024	41	0.24444444444444444	0.2682926829268293	0.009444444444444445
YGL135W	-1	-/-	-160.87033188343048	-27174.01049733162	41	0.2391304347826087	0.2682926829268293	0.009722222222222222
YBL087C	0	0/-	-161.35500804614276	-45049.0874781562	164	0.2391304347826087	0.2682926829268293	0.009722222222222222
YGR264C	-1	-/-	-161.44985008239746	-28219.431077182293	41	0.23404255319148937	0.2682926829268293	0.01
YML056C	0	0/-	-161.47157242894173	-46553.164188079536	164	0.23404255319148937	0.2682926829268293	0.01
YPR132W	-1	-/-	-161.99241662025452	-25923.96540439129	41	0.22916666666666666	0.2682926829268293	0.010277777777777778
YCR031C	-1	-/-	-162.0818817615509	-27465.011517465115	41	0.22448979591836735	0.2682926829268293	0.010555555555555556
YKR057W	-1	-/-	-162.103374004364	-26659.80069512129	41	0.22	0.2682926829268293	0.010833333333333334
YDL082W	0	0/-	-162.66598711907864	-45859.02424715087	164	0.22	0.2682926829268293	0.010833333333333334
YLR264W	-1	-/-	-162.67355942726135	-27148.739243745804	41	0.21568627450980393	0.2682926829268293	0.011111111111111112
YDR012W	0	0/-	-163.13174156844616	-44787.01521611959	164	0.21568627450980393	0.2682926829268293	0.011111111111111112
YHR068W	-1	-/-	-163.60596764087677	-27554.381652474403	41	0.21153846153846154	0.2682926829268293	0.01138888888888889
YLR432W	0	0/-	-163.6696813106537	-44941.76810415089	164	0.21153846153846154	0.2682926829268293	0.01138888888888889
YKR094C	0	0/-	-163.74681451916695	-45765.3659068197	164	0.21153846153846154	0.2682926829268293	0.01138888888888889
YHL011C	-1	-/-	-163.9358103275299	-26997.395994007587	41	0.20754716981132076	0.2682926829268293	0.011666666666666667
YHR170W	-1	-/-	-164.04982286691666	-27664.453086435795	41	0.2037037037037037	0.2682926829268293	0.011944444444444445
YGL120C	-1	-/-	-164.0984493046999	-27803.239032700658	41	0.2	0.2682926829268293	0.012222222222222223
YDL084W	-1	-/-	-164.10791689157486	-27399.003959059715	41	0.19642857142857142	0.2682926829268293	0.0125
YHR193C	-1	-/-	-164.6277453303337	-27296.879951894283	41	0.19298245614035087	0.2682926829268293	0.012777777777777779
YML026C	0	0/-	-164.7351959645748	-45222.75730303675	164	0.19298245614035087	0.2682926829268293	0.012777777777777779
YNL069C	0	0/-	-164.8247820585966	-46479.57680696994	164	0.19298245614035087	0.2682926829268293	0.012777777777777779
YDR023W	-1	-/-	-164.84004294872284	-28032.238046318293	41	0.1896551724137931	0.2682926829268293	0.013055555555555556
YFR031C-A	0	0/-	-164.88066709041595	-45637.37118110433	164	0.1896551724137931	0.2682926829268293	0.013055555555555556
YGL076C	0	0/-	-164.92524926364422	-47139.517707407475	164	0.1896551724137931	0.2682926829268293	0.013055555555555556
YGR103W	-1	-/-	-164.94803857803345	-27666.693064808846	41	0.1864406779661017	0.2682926829268293	0.013333333333333334
YMR217W	0	0/-	-165.11046774685383	-47660.05970815569	164	0.1864406779661017	0.2682926829268293	0.013333333333333334
YFL022C	-1	-/-	-165.13842844963074	-27083.388937473297	41	0.18333333333333332	0.2682926829268293	0.01361111111111111
YJR070C	-1	-/-	-165.42491912841797	-27486.704356878996	41	0.18032786885245902	0.2682926829268293	0.013888888888888888
YPL237W	1	+/+	-165.5209403038025	-26568.526202440262	40	0.1935483870967742	0.2926829268292683	0.013888888888888888
YIL078W	0	0/-	-165.64510330557823	-45296.651356205344	164	0.1935483870967742	0.2926829268292683	0.013888888888888888
YGL031C	0	0/-	-165.7965126335621	-45838.96276566945	164	0.1935483870967742	0.2926829268292683	0.013888888888888888
YGR162W	1	+/+	-165.8245885372162	-26807.754981338978	40	0.20634920634920634	0.3170731707317073	0.013888888888888888
YOL039W	-1	-/-	-165.96392464637756	-28253.812694072723	41	0.203125	0.3170731707317073	0.014166666666666666
YOR234C	0	0/-	-166.06678046286106	-45421.306417088956	164	0.203125	0.3170731707317073	0.014166666666666666
YGL147C	0	0/-	-166.09790414571762	-46323.952144419774	164	0.203125	0.3170731707317073	0.014166666666666666
YML074C	-1	-/-	-166.11851435899734	-28116.3689057827	41	0.2	0.3170731707317073	0.014444444444444444
YOL097C	-1	-/-	-166.13362514972687	-28805.693855404854	41	0.19696969696969696	0.3170731707317073	0.014722222222222222
YPL090C	0	0/-	-166.25519800186157	-46652.23719486408	164	0.19696969696969696	0.3170731707317073	0.014722222222222222
YKL181W	0	0/-	-166.28256213665009	-45278.434307441115	164	0.19696969696969696	0.3170731707317073	0.014722222222222222
YDR341C	-1	-/-	-166.31823033094406	-26413.898738890886	41	0.19402985074626866	0.3170731707317073	0.015
YDR324C	-1	-/-	-166.51148116588593	-27185.305859059095	41	0.19117647058823528	0.3170731707317073	0.015277777777777777
YER165W	1	+/+	-166.92014169692993	-25939.44184434414	40	0.2028985507246377	0.34146341463414637	0.015277777777777777
YDR037W	-1	-/-	-166.9427021741867	-26399.394278883934	41	0.2	0.34146341463414637	0.015555555555555555
YLR048W	-1	-/-	-167.19403386116028	-27645.1639213562	41	0.19718309859154928	0.34146341463414637	0.015833333333333335
YNL096C	0	0/-	-167.3103076517582	-46319.84103791043	164	0.19718309859154928	0.34146341463414637	0.015833333333333335
YPR187W	-1	-/-	-167.51058095693588	-27193.011097848415	41	0.19444444444444445	0.34146341463414637	0.01611111111111111
YLR448W	-1	-/-	-167.57312601804733	-26585.235780358315	41	0.1917808219178082	0.34146341463414637	0.01638888888888889
YLR244C	0	0/-	-167.61328642070293	-45102.910552710295	164	0.1917808219178082	0.34146341463414637	0.01638888888888889
YER036C	-1	-/-	-167.73414182662964	-27161.42393887043	41	0.1891891891891892	0.34146341463414637	0.016666666666666666
YPL086C	-1	-/-	-167.87499964237213	-29103.583253860474	41	0.18666666666666668	0.34146341463414637	0.016944444444444446
YHR197W	-1	-/-	-167.91303992271423	-29295.92977285385	41	0.18421052631578946	0.34146341463414637	0.017222222222222222
YPL160W	-1	-/-	-168.08792006969452	-26702.628634929657	41	0.18181818181818182	0.34146341463414637	0.0175
YKL081W	-1	-/-	-168.3162611424923	-29397.80444481969	41	0.1794871794871795	0.34146341463414637	0.017777777777777778
YOL120C	0	0/-	-168.3786822259426	-46772.408825963736	164	0.1794871794871795	0.34146341463414637	0.017777777777777778
YPL220W	0	0/-	-168.80029524862766	-47830.6087837005	164	0.1794871794871795	0.34146341463414637	0.017777777777777778
YMR242C	0	0/-	-168.8133557504043	-45886.093545018695	164	0.1794871794871795	0.34146341463414637	0.017777777777777778
YPL081W	0	0/-	-169.30964370444417	-47489.19960513897	164	0.1794871794871795	0.34146341463414637	0.017777777777777778
YBR106W	-1	-/-	-169.37568497657776	-27214.46810090542	41	0.17721518987341772	0.34146341463414637	0.018055555555555554
YDR321W	0	0/0	-169.45667286217213	-45056.39015671983	164	0.17721518987341772	0.34146341463414637	0.018055555555555554
YBR031W	0	0/-	-169.7839729040861	-45363.29228515178	164	0.17721518987341772	0.34146341463414637	0.018055555555555554
YLR355C	-1	-/-	-169.8138635456562	-26779.272911161184	41	0.175	0.34146341463414637	0.018333333333333333
YDL040C	-1	-/-	-169.82139438390732	-29421.176693856716	41	0.1728395061728395	0.34146341463414637	0.01861111111111111
YDR418W	-1	-/-	-169.88816332817078	-27161.917047441006	41	0.17073170731707318	0.34146341463414637	0.01888888888888889
YOR046C	-1	-/-	-169.97760611772537	-27424.16601616144	41	0.1686746987951807	0.34146341463414637	0.019166666666666665
YML063W	0	0/-	-170.1742937117815	-46276.464383864775	164	0.1686746987951807	0.34146341463414637	0.019166666666666665
YLR197W	-1	-/-	-170.83250522613525	-29592.38148713112	41	0.16666666666666666	0.34146341463414637	0.019444444444444445
YLR185W	0	0/-	-171.06042152643204	-45678.79222954437	164	0.16666666666666666	0.34146341463414637	0.019444444444444445
YGL103W	0	0/-	-171.26357134059072	-45987.81143695861	164	0.16666666666666666	0.34146341463414637	0.019444444444444445
YGL123W	0	0/-	-171.3129594102502	-46965.01593805477	164	0.16666666666666666	0.34146341463414637	0.019444444444444445
YMR049C	-1	-/-	-171.59182858467102	-28092.158848643303	41	0.16470588235294117	0.34146341463414637	0.01972222222222222
YLR196W	-1	-/-	-171.61672180891037	-28203.300724983215	41	0.16279069767441862	0.34146341463414637	0.02
YEL026W	-1	-/-	-171.68849658966064	-26956.568858116865	41	0.16091954022988506	0.34146341463414637	0.020277777777777777
YOL040C	-1	-/-	-171.73026823997498	-27263.55704653263	41	0.1590909090909091	0.34146341463414637	0.020555555555555556
YPL043W	-1	-/-	-171.9315104484558	-29016.75432932377	41	0.15730337078651685	0.34146341463414637	0.020833333333333332
YDL051W	-1	-/-	-172.34834623336792	-26531.93886977434	41	0.15555555555555556	0.34146341463414637	0.021111111111111112
YIL018W	-1	-/-	-172.3699324131012	-26914.628283709288	41	0.15384615384615385	0.34146341463414637	0.021388888888888888
YER007C-A	0	0/+	-172.46999499201775	-46826.10423590243	164	0.15384615384615385	0.34146341463414637	0.021388888888888888
YBL076C	0	0/-	-172.52860075235367	-44775.07988700271	164	0.15384615384615385	0.34146341463414637	0.021388888888888888
YML073C	-1	-/-	-172.5651799440384	-28192.760982066393	41	0.15217391304347827	0.34146341463414637	0.021666666666666667
YBR154C	-1	-/-	-172.5867994427681	-28588.667684555054	41	0.15053763440860216	0.34146341463414637	0.021944444444444444
YLR192C	-1	-/+	-172.5885978937149	-28712.119812488556	41	0.14893617021276595	0.34146341463414637	0.022222222222222223
YOR239W	-1	-/-	-172.67070364952087	-28495.89560008049	41	0.14736842105263157	0.34146341463414637	0.0225
YDL201W	-1	-/-	-172.687264919281	-27454.781302332878	41	0.14583333333333334	0.34146341463414637	0.02277777777777778
YOR271C	0	0/-	-172.8386481553316	-45038.669144287705	164	0.14583333333333334	0.34146341463414637	0.02277777777777778
YPR102C	-1	-/-	-172.91266345977783	-26612.889921158552	41	0.14432989690721648	0.34146341463414637	0.023055555555555555
YLR167W	-1	-/-	-172.93158316612244	-26298.84351313114	41	0.14285714285714285	0.34146341463414637	0.023333333333333334
YPL131W	-1	-/-	-172.9615534543991	-28110.99956062436	41	0.1414141414141414	0.34146341463414637	0.02361111111111111
YGR158C	-1	-/-	-172.97401189804077	-30272.495632648468	41	0.14	0.34146341463414637	0.02388888888888889
YGR185C	-1	-/-	-173.1629765033722	-27684.4441742301	41	0.13861386138613863	0.34146341463414637	0.024166666666666666
YOR095C	-1	-/-	-173.24008417129517	-28934.798247888684	41	0.13725490196078433	0.34146341463414637	0.024444444444444446
YPL198W	0	0/-	-173.2484695762396	-45982.09468072653	164	0.13725490196078433	0.34146341463414637	0.024444444444444446
YDR339C	-1	-/-	-173.70479238033295	-28773.92842757702	41	0.13592233009708737	0.34146341463414637	0.024722222222222222
YAL003W	-1	-/-	-173.76171523332596	-28266.839285194874	41	0.1346153846153846	0.34146341463414637	0.025
YBL068W	0	0/-	-173.83033375442028	-46533.4813940078	164	0.1346153846153846	0.34146341463414637	0.025
YBL027W	0	0/-	-174.0015821158886	-47222.161841278896	164	0.1346153846153846	0.34146341463414637	0.025
YOR293W	0	0/-	-174.08630073070526	-46826.84648425318	164	0.1346153846153846	0.34146341463414637	0.025
YHR019C	-1	-/-	-174.3915005326271	-29175.12831567228	41	0.13333333333333333	0.34146341463414637	0.025277777777777777
YBL092W	0	0/-	-174.64001870155334	-47156.14602878317	164	0.13333333333333333	0.34146341463414637	0.025277777777777777
YPL079W	0	0/-	-174.73809990286827	-46849.43053383753	164	0.13333333333333333	0.34146341463414637	0.025277777777777777
YML022W	0	0/-	-174.92146781086922	-47106.60034445673	164	0.13333333333333333	0.34146341463414637	0.025277777777777777
YHR089C	-1	-/-	-174.9547529220581	-28118.05049353838	41	0.1320754716981132	0.34146341463414637	0.025555555555555557
YIR026C	-1	-/-	-175.4863647222519	-29151.6473736763	41	0.1308411214953271	0.34146341463414637	0.025833333333333333
YHL033C	0	0/-	-175.5570041835308	-46426.36308005452	164	0.1308411214953271	0.34146341463414637	0.025833333333333333
YMR142C	-1	-/-	-175.61027443408966	-27839.902490139008	41	0.12962962962962962	0.34146341463414637	0.026111111111111113
YIL021W	-1	-/-	-175.7608119249344	-29375.32111287117	41	0.12844036697247707	0.34146341463414637	0.02638888888888889
YDR116C	-1	-/-	-175.89833068847656	-29145.23719996214	41	0.12727272727272726	0.34146341463414637	0.02666666666666667
YGL097W	-1	-/-	-175.95191526412964	-25607.69899636507	41	0.12612612612612611	0.34146341463414637	0.026944444444444444
YPR043W	0	0/-	-175.97135844826698	-46632.3272633329	164	0.12612612612612611	0.34146341463414637	0.026944444444444444
YJL069C	-1	-/-	-176.05438876152039	-28541.01779294014	41	0.125	0.34146341463414637	0.02722222222222222
YCL059C	-1	-/-	-176.07563471794128	-27579.677639842033	41	0.12389380530973451	0.34146341463414637	0.0275
YER006W	-1	-/-	-176.13068306446075	-27474.254482507706	41	0.12280701754385964	0.34146341463414637	0.027777777777777776
YDR496C	0	0/-	-176.2481355369091	-45985.35033490509	164	0.12280701754385964	0.34146341463414637	0.027777777777777776
YHL001W	0	0/-	-176.34183844923973	-45868.874240003526	164	0.12280701754385964	0.34146341463414637	0.027777777777777776
YDR500C	0	0/-	-176.44765581190586	-46578.0509249866	164	0.12280701754385964	0.34146341463414637	0.027777777777777776
YMR309C	1	+/+	-176.47535330057144	-29756.45444470644	40	0.13043478260869565	0.36585365853658536	0.027777777777777776
YCL054W	-1	-/-	-176.85027623176575	-27636.71060281992	41	0.12931034482758622	0.36585365853658536	0.028055555555555556
YBR025C	0	0/-	-176.89862831309438	-46563.07474314049	164	0.12931034482758622	0.36585365853658536	0.028055555555555556
YGR027C	0	0/-	-177.03463345766068	-46780.696185039356	164	0.12931034482758622	0.36585365853658536	0.028055555555555556
YFR009W	-1	-/-	-177.3183834552765	-26836.296679615974	41	0.1282051282051282	0.36585365853658536	0.028333333333333332
YLR291C	1	+/+	-177.38906061649323	-28084.626973748207	40	0.13559322033898305	0.3902439024390244	0.028333333333333332
YOR260W	1	+/+	-177.4309859275818	-28862.0975253582	40	0.14285714285714285	0.4146341463414634	0.028333333333333332
YBR189W	0	0/-	-177.63267542421818	-48769.64024681039	164	0.14285714285714285	0.4146341463414634	0.028333333333333332
YJR145C	-1	-/-	-177.89366912841797	-28001.92872452736	41	0.14166666666666666	0.4146341463414634	0.02861111111111111
YDL191W	0	0/-	-177.95359861850739	-46092.454204495996	164	0.14166666666666666	0.4146341463414634	0.02861111111111111
YDR322W	0	0/-	-178.11857534199953	-47974.32471455261	164	0.14166666666666666	0.4146341463414634	0.02861111111111111
YDR101C	-1	-/-	-178.1373199224472	-28618.75294703245	41	0.14049586776859505	0.4146341463414634	0.028888888888888888
YKL006W	0	0/-	-178.2170044630766	-45893.399001814425	164	0.14049586776859505	0.4146341463414634	0.028888888888888888
YMR194W	0	0/-	-178.44865806400776	-45744.71103845537	164	0.14049586776859505	0.4146341463414634	0.028888888888888888
YNL209W	-1	-/-	-178.48719012737274	-27432.215693175793	41	0.13934426229508196	0.4146341463414634	0.029166666666666667
YGR094W	-1	-/-	-178.5711219906807	-27887.662187457085	41	0.13821138211382114	0.4146341463414634	0.029444444444444443
YNL308C	0	0/-	-178.6820489168167	-48636.03414541483	164	0.13821138211382114	0.4146341463414634	0.029444444444444443
YLR388W	0	0/-	-178.7059785425663	-46662.920283570886	164	0.13821138211382114	0.4146341463414634	0.029444444444444443
YLR069C	-1	-/-	-179.04433357715607	-29917.959940850735	41	0.13709677419354838	0.4146341463414634	0.029722222222222223
YHL004W	0	0/-	-179.17318952828646	-48719.844042524695	164	0.13709677419354838	0.4146341463414634	0.029722222222222223
YOR096W	0	0/-	-179.40134470164776	-47877.53788737953	164	0.13709677419354838	0.4146341463414634	0.029722222222222223
YOR209C	-1	-/-	-179.40278160572052	-27448.43305492401	41	0.136	0.4146341463414634	0.03
YNL301C	0	0/-	-179.43272723257542	-47448.19865514338	164	0.136	0.4146341463414634	0.03
YPL012W	-1	-/-	-179.49009799957275	-27596.504229605198	41	0.1349206349206349	0.4146341463414634	0.03027777777777778
YPR033C	-1	-/-	-180.53737851977348	-28380.196695774794	41	0.13385826771653545	0.4146341463414634	0.030555555555555555
YPL217C	-1	-/-	-180.70155429840088	-28661.220078647137	41	0.1328125	0.4146341463414634	0.030833333333333334
YBR121C	-1	-/-	-180.84862458705902	-27511.97411108017	41	0.13178294573643412	0.4146341463414634	0.03111111111111111
YKL180W	0	0/-	-180.94372281432152	-46139.33824171871	164	0.13178294573643412	0.4146341463414634	0.03111111111111111
YLR367W	0	0/-	-181.07500885426998	-49421.51621874422	164	0.13178294573643412	0.4146341463414634	0.03111111111111111
YER126C	-1	-/-	-181.13722467422485	-27432.572683811188	41	0.13076923076923078	0.4146341463414634	0.03138888888888889
YKR081C	-1	-/-	-181.3850141763687	-28208.357820749283	41	0.1297709923664122	0.4146341463414634	0.03166666666666667
YNL002C	-1	-/-	-181.47609329223633	-28235.21288897097	41	0.12878787878787878	0.4146341463414634	0.03194444444444444
YOR369C	0	0/-	-181.53308153152466	-47785.34655953199	164	0.12878787878787878	0.4146341463414634	0.03194444444444444
YPL050C	-1	-/-	-181.66677618026733	-28207.747086763382	41	0.12781954887218044	0.4146341463414634	0.03222222222222222
YNR054C	-1	-/-	-181.9771749973297	-31635.403329849243	41	0.12686567164179105	0.4146341463414634	0.0325
YNL001W	-1	-/-	-181.98406302928925	-28035.074429512024	41	0.1259259259259259	0.4146341463414634	0.03277777777777778
YLR150W	-1	-/+	-181.99997508525848	-29564.101964205503	41	0.125	0.4146341463414634	0.03305555555555555
YNL162W	0	0/-	-182.0390237122774	-46365.75230057724	164	0.125	0.4146341463414634	0.03305555555555555
YLR075W	-1	-/-	-182.04551231861115	-26717.45488524437	41	0.12408759124087591	0.4146341463414634	0.03333333333333333
YGR123C	-1	-/-	-182.09451174736023	-29509.829864501953	41	0.12318840579710146	0.4146341463414634	0.03361111111111111
YHL015W	0	0/-	-182.2173771560192	-46849.17941279709	164	0.12318840579710146	0.4146341463414634	0.03361111111111111
YGL068W	-1	-/-	-182.23436629772186	-29393.450855731964	41	0.1223021582733813	0.4146341463414634	0.03388888888888889
YNL248C	-1	-/-	-182.26514887809753	-28665.282410740852	41	0.12142857142857143	0.4146341463414634	0.034166666666666665
YMR131C	0	0/-	-182.2839713692665	-47017.650396466255	164	0.12142857142857143	0.4146341463414634	0.034166666666666665
YDR471W	0	0/-	-182.43410509824753	-46329.56011627428	164	0.12142857142857143	0.4146341463414634	0.034166666666666665
YDL075W	0	0/-	-182.43718001246452	-46406.835979640484	164	0.12142857142857143	0.4146341463414634	0.034166666666666665
YKR026C	1	+/+	-182.47954988479614	-29205.23780107498	40	0.1276595744680851	0.43902439024390244	0.034166666666666665
YLR340W	-1	-/-	-182.55802047252655	-29126.147963017225	41	0.1267605633802817	0.43902439024390244	0.034444444444444444
YDL061C	0	0/-	-182.94507777690887	-46274.490336313844	164	0.1267605633802817	0.43902439024390244	0.034444444444444444
YLR344W	0	0/-	-183.00152617692947	-46530.53012840636	164	0.1267605633802817	0.43902439024390244	0.034444444444444444
YGL245W	-1	-/-	-183.00561451911926	-27899.43403106928	41	0.1258741258741259	0.43902439024390244	0.034722222222222224
YLR172C	-1	-/-	-183.26634567975998	-29661.131459891796	41	0.125	0.43902439024390244	0.035
YGR245C	-1	-/-	-183.38640928268433	-28979.816761493683	41	0.12413793103448276	0.43902439024390244	0.035277777777777776
YCR057C	-1	-/-	-183.4462114572525	-29891.546196341515	41	0.1232876712328767	0.43902439024390244	0.035555555555555556
YMR260C	1	+/+	-183.80968856811523	-28696.448407173157	40	0.1292517006802721	0.4634146341463415	0.035555555555555556
YHR216W	0	0/-	-183.92220010980964	-47384.71010790393	164	0.1292517006802721	0.4634146341463415	0.035555555555555556
YPL037C	-1	-/-	-184.15230494737625	-28353.11387886852	41	0.12837837837837837	0.4634146341463415	0.035833333333333335
YOR276W	0	0/+	-184.17181067168713	-48364.1741816178	164	0.12837837837837837	0.4634146341463415	0.035833333333333335
YIL110W	-1	-/-	-184.20431661605835	-27958.660858035088	41	0.12751677852348994	0.4634146341463415	0.03611111111111111
YDR025W	-1	-/-	-184.39145231246948	-26763.96443462372	41	0.12666666666666668	0.4634146341463415	0.03638888888888889
YHR052W	-1	-/-	-184.53714048862457	-28742.559688448906	41	0.12582781456953643	0.4634146341463415	0.03666666666666667
YDL083C	-1	-/-	-184.61414098739624	-28498.653295636177	41	0.125	0.4634146341463415	0.036944444444444446
YER056C-A	0	0/-	-184.75691747665405	-45939.74653759226	164	0.125	0.4634146341463415	0.036944444444444446
YFL002C	-1	-/-	-184.79800724983215	-28964.69702410698	41	0.12418300653594772	0.4634146341463415	0.03722222222222222
YER102W	0	0/-	-184.99230195581913	-47520.74845330883	164	0.12418300653594772	0.4634146341463415	0.03722222222222222
YML106W	0	0/-	-185.0417467802763	-47152.61151068658	164	0.12418300653594772	0.4634146341463415	0.03722222222222222
YDR398W	-1	-/-	-185.29032635688782	-27949.10797905922	41	0.12337662337662338	0.4634146341463415	0.0375
YPL173W	0	0/-	-185.2973638214171	-51872.6103730835	164	0.12337662337662338	0.4634146341463415	0.0375
YDR412W	-1	-/-	-185.31980454921722	-27436.143881917	41	0.12258064516129032	0.4634146341463415	0.03777777777777778
YBR283C	-1	-/-	-185.3691577911377	-28007.07521867752	41	0.12179487179487179	0.4634146341463415	0.03805555555555556
YLR276C	-1	-/-	-185.62485003471375	-30969.74445605278	41	0.12101910828025478	0.4634146341463415	0.03833333333333333
YGL030W	-1	-/-	-186.3183948993683	-27197.311104416847	41	0.12025316455696203	0.4634146341463415	0.03861111111111111
YDR346C	-1	-/-	-186.32795929908752	-26390.73500430584	41	0.11949685534591195	0.4634146341463415	0.03888888888888889
YPR137W	-1	-/-	-186.4802656173706	-28307.89781177044	41	0.11875	0.4634146341463415	0.03916666666666667
YMR308C	-1	-/-	-186.5132987499237	-26874.64450442791	41	0.11801242236024845	0.4634146341463415	0.03944444444444444
YLR325C	0	0/-	-186.53397539258003	-46254.99341734126	164	0.11801242236024845	0.4634146341463415	0.03944444444444444
YLR061W	0	0/-	-186.60150787234306	-47467.15877284296	164	0.11801242236024845	0.4634146341463415	0.03944444444444444
YOR272W	-1	-/-	-186.61345601081848	-28582.18499481678	41	0.11728395061728394	0.4634146341463415	0.03972222222222222
YDL208W	-1	-/-	-186.83577930927277	-27424.162927865982	41	0.1165644171779141	0.4634146341463415	0.04
YDR429C	1	+/+	-186.84418153762817	-28055.92858314514	40	0.12195121951219512	0.4878048780487805	0.04
YNL178W	0	0/-	-186.94552655518055	-46988.68182762712	164	0.12195121951219512	0.4878048780487805	0.04
YNL113W	-1	-/-	-187.05182313919067	-28422.424685955048	41	0.12121212121212122	0.4878048780487805	0.04027777777777778
YHR010W	0	0/-	-187.59869468212128	-46302.04985493794	164	0.12121212121212122	0.4878048780487805	0.04027777777777778
YNL292W	-1	-/-	-187.7299370765686	-30279.49507188797	41	0.12048192771084337	0.4878048780487805	0.04055555555555555
YMR235C	-1	-/-	-187.91587090492249	-30516.620634317398	41	0.11976047904191617	0.4878048780487805	0.04083333333333333
YJL148W	-1	-/-	-187.9807572364807	-29468.178946971893	41	0.11904761904761904	0.4878048780487805	0.04111111111111111
YPL266W	-1	-/-	-188.15456104278564	-27361.845010519028	41	0.11834319526627218	0.4878048780487805	0.04138888888888889
YJL180C	0	0/-	-188.31574247777462	-49454.39704041742	164	0.11834319526627218	0.4878048780487805	0.04138888888888889
YHR208W	0	0/0	-188.64788772165775	-44857.12745939195	164	0.11834319526627218	0.4878048780487805	0.04138888888888889
YOR063W	-1	-/-	-188.74495935440063	-29089.93812507391	41	0.11764705882352941	0.4878048780487805	0.041666666666666664
YJL096W	0	0/-	-188.7481833398342	-51020.89452626556	164	0.11764705882352941	0.4878048780487805	0.041666666666666664
YJR014W	0	0/+	-188.76604583859444	-47412.99357701838	164	0.11764705882352941	0.4878048780487805	0.041666666666666664
YNL067W	0	0/-	-188.78944119811058	-46849.1356539689	164	0.11764705882352941	0.4878048780487805	0.041666666666666664
YDR385W	-1	-/-	-189.01566362380981	-27327.14647257328	41	0.11695906432748537	0.4878048780487805	0.041944444444444444
YMR024W	0	0/-	-189.14968674257398	-50883.251502893865	164	0.11695906432748537	0.4878048780487805	0.041944444444444444
YEL054C	-1	-/-	-189.15881848335266	-28009.32357788086	41	0.11627906976744186	0.4878048780487805	0.042222222222222223
YER127W	-1	-/-	-189.3752452135086	-28585.590025901794	41	0.11560693641618497	0.4878048780487805	0.0425
YLR333C	0	0/-	-189.3769656419754	-46571.93386634439	164	0.11560693641618497	0.4878048780487805	0.0425
YLR017W	0	0/-	-189.55261805653572	-46777.23469978571	164	0.11560693641618497	0.4878048780487805	0.0425
YLR222C	-1	-/-	-189.5786304473877	-28220.968566060066	41	0.11494252873563218	0.4878048780487805	0.042777777777777776
YOR158W	0	0/-	-189.91779698431492	-49061.45388538018	164	0.11494252873563218	0.4878048780487805	0.042777777777777776
YDR382W	-1	-/-	-190.00520741939545	-29001.835575312376	41	0.11428571428571428	0.4878048780487805	0.043055555555555555
YLR409C	-1	-/-	-190.09595394134521	-29146.214562892914	41	0.11363636363636363	0.4878048780487805	0.043333333333333335
YOR167C	0	0/-	-190.13640999794006	-47647.18874321133	164	0.11363636363636363	0.4878048780487805	0.043333333333333335
YNL132W	0	0/-	-190.17899867892265	-48573.715342026204	164	0.11363636363636363	0.4878048780487805	0.043333333333333335
YOR210W	-1	-/-	-190.33556962013245	-28553.12834596634	41	0.11299435028248588	0.4878048780487805	0.043611111111111114
YPR016C	-1	-/+	-190.40435022115707	-27729.944710195065	41	0.11235955056179775	0.4878048780487805	0.04388888888888889
YMR230W	0	0/-	-190.45429414510727	-46775.322621420026	164	0.11235955056179775	0.4878048780487805	0.04388888888888889
YML025C	-1	-/-	-190.52362912893295	-28995.614711642265	41	0.11173184357541899	0.4878048780487805	0.04416666666666667
YLR372W	-1	-/-	-190.56750464439392	-28919.83293223381	41	0.1111111111111111	0.4878048780487805	0.044444444444444446
YOR335C	-1	-/-	-190.6416975259781	-26537.343096375465	41	0.11049723756906077	0.4878048780487805	0.04472222222222222
YHR065C	-1	-/-	-190.6507019996643	-28283.24191260338	41	0.10989010989010989	0.4878048780487805	0.045
YMR290C	-1	-/-	-190.6976969242096	-29533.926455140114	41	0.1092896174863388	0.4878048780487805	0.04527777777777778
YBR249C	0	0/0	-190.70444107055664	-45240.36460609734	164	0.1092896174863388	0.4878048780487805	0.04527777777777778
YKR059W	1	+/+	-190.74731492996216	-27611.635262608528	40	0.11413043478260869	0.5121951219512195	0.04527777777777778
YKR006C	0	0/-	-190.8580260425806	-49467.71491454914	164	0.11413043478260869	0.5121951219512195	0.04527777777777778
YKL156W	0	0/-	-190.8693071603775	-47843.14032828808	164	0.11413043478260869	0.5121951219512195	0.04527777777777778
YLR002C	-1	-/-	-191.2298743724823	-29155.868213430047	41	0.11351351351351352	0.5121951219512195	0.04555555555555556
YDL081C	-1	-/-	-191.54666221141815	-29032.5821249485	41	0.11290322580645161	0.5121951219512195	0.04583333333333333
YBR069C	-1	-/-	-191.5589461326599	-27485.01291847229	41	0.11229946524064172	0.5121951219512195	0.04611111111111111
YCL050C	0	0/-	-191.8698482066393	-47731.72120164335	164	0.11229946524064172	0.5121951219512195	0.04611111111111111
YNL153C	-1	-/-	-192.20977199077606	-29022.383537888527	41	0.11170212765957446	0.5121951219512195	0.04638888888888889
YOL077C	-1	-/-	-192.34157395362854	-29039.319946050644	41	0.1111111111111111	0.5121951219512195	0.04666666666666667
YOR340C	-1	-/-	-192.41998100280762	-30294.077748656273	41	0.11052631578947368	0.5121951219512195	0.04694444444444444
YHR196W	-1	-/-	-192.70837211608887	-28471.112736225128	41	0.1099476439790576	0.5121951219512195	0.04722222222222222
YER049W	-1	-/-	-192.7150767147541	-29045.07834032178	41	0.109375	0.5121951219512195	0.0475
YDR211W	1	+/+	-192.98167061805725	-28811.402589321136	40	0.11398963730569948	0.5365853658536586	0.0475
YJL177W	0	0/-	-193.1630917787552	-47025.36064809933	164	0.11398963730569948	0.5365853658536586	0.0475
YGR083C	1	+/+	-193.23339796066284	-29438.48623609543	40	0.11855670103092783	0.5609756097560976	0.0475
YPR112C	-1	-/-	-193.49882221221924	-28783.79443347454	41	0.11794871794871795	0.5609756097560976	0.04777777777777778
YJL183W	-1	-/-	-193.65150141716003	-29403.81557673216	41	0.11734693877551021	0.5609756097560976	0.04805555555555555
YER009W	-1	-/0	-193.80329412221909	-28534.279355943203	41	0.116751269035533	0.5609756097560976	0.04833333333333333
YIL035C	-1	-/-	-193.8297324180603	-29500.37589120865	41	0.11616161616161616	0.5609756097560976	0.04861111111111111
YER154W	-1	-/-	-193.8649764060974	-27713.801990151405	41	0.11557788944723618	0.5609756097560976	0.04888888888888889
YPL239W	-1	-/-	-194.0915470123291	-27603.434992194176	41	0.115	0.5609756097560976	0.049166666666666664
YDL060W	-1	-/-	-194.11393690109253	-30318.331306934357	41	0.11442786069651742	0.5609756097560976	0.049444444444444444
YLR203C	0	0/-	-194.40376123785973	-47376.258445020765	164	0.11442786069651742	0.5609756097560976	0.049444444444444444
YDR152W	0	0/-	-194.43851912021637	-49249.12434005737	164	0.11442786069651742	0.5609756097560976	0.049444444444444444
YAL036C	0	0/-	-194.56144630908966	-46252.89794537425	164	0.11442786069651742	0.5609756097560976	0.049444444444444444
YGL105W	-1	-/-	-194.61394596099854	-28985.773931860924	41	0.11386138613861387	0.5609756097560976	0.04972222222222222
YDR002W	-1	-/-	-194.83530256152153	-28205.67138811946	41	0.11330049261083744	0.5609756097560976	0.05
YDR337W	-1	-/-	-195.2221643924713	-31181.60943222046	41	0.11274509803921569	0.5609756097560976	0.050277777777777775
YBR247C	-1	-/-	-195.2836890220642	-29926.069489836693	41	0.11219512195121951	0.5609756097560976	0.050555555555555555
YJL136C	0	0/-	-195.6481237411499	-46880.60092296079	164	0.11219512195121951	0.5609756097560976	0.050555555555555555
YPR144C	-1	-/-	-195.6576385498047	-28946.34246480465	41	0.11165048543689321	0.5609756097560976	0.050833333333333335
YLR439W	0	0/-	-196.04486642032862	-51015.749080613256	164	0.11165048543689321	0.5609756097560976	0.050833333333333335
YNL061W	-1	-/-	-196.09869050979614	-29277.630172133446	41	0.1111111111111111	0.5609756097560976	0.051111111111111114
YDR300C	-1	-/0	-196.19445657730103	-28189.273668289185	41	0.11057692307692307	0.5609756097560976	0.05138888888888889
YBR146W	0	0/-	-196.20240451395512	-49163.71423017979	164	0.11057692307692307	0.5609756097560976	0.05138888888888889
YGL040C	0	0/0	-196.2946911305189	-49038.35412308574	164	0.11057692307692307	0.5609756097560976	0.05138888888888889
YLR083C	0	0/-	-196.46346154808998	-47001.73590831086	164	0.11057692307692307	0.5609756097560976	0.05138888888888889
YFL045C	-1	-/-	-196.5412437915802	-28605.35516691208	41	0.11004784688995216	0.5609756097560976	0.051666666666666666
YDR194C	-1	-/-	-196.5454505085945	-30175.889403164387	41	0.10952380952380952	0.5609756097560976	0.051944444444444446
YPR010C	-1	-/-	-196.70881986618042	-29034.196486711502	41	0.10900473933649289	0.5609756097560976	0.052222222222222225
YOR310C	-1	-/-	-196.7221348285675	-29265.166030168533	41	0.10849056603773585	0.5609756097560976	0.0525
YML086C	-1	-/-	-196.8783802986145	-29344.439492702484	41	0.107981220657277	0.5609756097560976	0.05277777777777778
YOR187W	-1	-/-	-196.93586254119873	-29270.714598208666	41	0.10747663551401869	0.5609756097560976	0.05305555555555556
YDR233C	0	0/-	-196.99985447525978	-46367.14211985469	164	0.10747663551401869	0.5609756097560976	0.05305555555555556
YJL122W	-1	-/-	-197.22241044044495	-29061.314969539642	41	0.10697674418604651	0.5609756097560976	0.05333333333333334
YIL022W	-1	-/-	-197.37519943714142	-30049.300473809242	41	0.10648148148148148	0.5609756097560976	0.05361111111111111
YOR091W	0	0/-	-197.6306567490101	-48468.569219082594	164	0.10648148148148148	0.5609756097560976	0.05361111111111111
YLR008C	-1	-/-	-197.64551949501038	-30134.50481557846	41	0.10599078341013825	0.5609756097560976	0.05388888888888889
YBL022C	-1	-/-	-197.65232414007187	-29508.2086263299	41	0.10550458715596331	0.5609756097560976	0.05416666666666667
YPL126W	-1	-/-	-197.7095136642456	-29268.005757570267	41	0.1050228310502283	0.5609756097560976	0.05444444444444444
YGL029W	-1	-/-	-197.86607265472412	-30515.784108638763	41	0.10454545454545454	0.5609756097560976	0.05472222222222222
YNL154C	-1	-/-	-197.92109203338623	-30725.115861177444	41	0.10407239819004525	0.5609756097560976	0.055
YLR146C	0	0/-	-197.9849635362625	-49153.284672021866	164	0.10407239819004525	0.5609756097560976	0.055
YDL031W	-1	-/-	-198.1722650527954	-29017.71950685978	41	0.1036036036036036	0.5609756097560976	0.05527777777777778
YDR299W	-1	-/-	-198.29297614097595	-27960.167865514755	41	0.1031390134529148	0.5609756097560976	0.05555555555555555
YMR229C	-1	-/-	-198.38107419013977	-28681.947126865387	41	0.10267857142857142	0.5609756097560976	0.05583333333333333
YJL125C	-1	-/-	-198.43195128440857	-29629.283821105957	41	0.10222222222222223	0.5609756097560976	0.05611111111111111
YOR206W	-1	-/-	-198.6738405227661	-29640.884917736053	41	0.10176991150442478	0.5609756097560976	0.05638888888888889
YEL042W	-1	-/-	-198.68371617794037	-28835.200689673424	41	0.1013215859030837	0.5609756097560976	0.056666666666666664
YDR447C	-1	-/-	-198.79964554309845	-29979.478643536568	41	0.10087719298245613	0.5609756097560976	0.05694444444444444
YNL137C	0	0/-	-199.29566957056522	-49202.17792892456	164	0.10087719298245613	0.5609756097560976	0.05694444444444444
YJL191W	-1	-/-	-199.42503023147583	-27201.575142621994	41	0.10043668122270742	0.5609756097560976	0.05722222222222222
YHR107C	-1	-/-	-199.73020553588867	-30558.344863653183	41	0.1	0.5609756097560976	0.0575
YOR254C	-1	-/-	-199.84046745300293	-27924.128939151764	41	0.09956709956709957	0.5609756097560976	0.057777777777777775
YNL302C	-1	-/-	-199.84595441818237	-29512.012427031994	41	0.09913793103448276	0.5609756097560976	0.058055555555555555
YGR211W	-1	-/-	-199.8794665336609	-27510.218685626984	41	0.09871244635193133	0.5609756097560976	0.058333333333333334
YPL263C	0	0/0	-200.03104692697525	-49927.75362613797	164	0.09871244635193133	0.5609756097560976	0.058333333333333334
YHR169W	-1	-/-	-200.06106686592102	-29733.355381965637	41	0.09829059829059829	0.5609756097560976	0.058611111111111114
YER117W	-1	-/-	-200.4555320739746	-30277.549628973007	41	0.09787234042553192	0.5609756097560976	0.058888888888888886
YOR004W	-1	-/-	-200.5855187177658	-29418.859224796295	41	0.09745762711864407	0.5609756097560976	0.059166666666666666
YOR061W	-1	-/-	-200.64806985855103	-28386.866259098053	41	0.0970464135021097	0.5609756097560976	0.059444444444444446
YGL111W	-1	-/-	-200.8002736568451	-29335.82534313202	41	0.09663865546218488	0.5609756097560976	0.059722222222222225
YER110C	-1	-/-	-200.98128485679626	-29275.67803668976	41	0.09623430962343096	0.5609756097560976	0.06
YKR085C	-1	-/-	-201.3938717842102	-30484.068725585938	41	0.09583333333333334	0.5609756097560976	0.06027777777777778
YDL130W	-1	-/-	-201.6039056777954	-28370.415554761887	41	0.0954356846473029	0.5609756097560976	0.06055555555555556
YIL070C	-1	-/-	-201.8742470741272	-31637.714373230934	41	0.09504132231404959	0.5609756097560976	0.060833333333333336
YKL029C	-1	-/-	-201.92627668380737	-26898.330981492996	41	0.09465020576131687	0.5609756097560976	0.06111111111111111
YPL235W	-1	-/-	-202.01708233356476	-30098.620940327644	41	0.0942622950819672	0.5609756097560976	0.06138888888888889
YHR025W	0	0/0	-202.1029710173607	-47865.27351653576	164	0.0942622950819672	0.5609756097560976	0.06138888888888889
YDR188W	-1	-/-	-202.6512894630432	-27666.59975349903	41	0.09387755102040816	0.5609756097560976	0.06166666666666667
YOR312C	0	0/-	-202.74110969901085	-48308.63606689125	164	0.09387755102040816	0.5609756097560976	0.06166666666666667
YOR101W	0	0/-	-203.01608180999756	-48459.037091851234	164	0.09387755102040816	0.5609756097560976	0.06166666666666667
YMR079W	-1	-/-	-203.1181890964508	-30392.532838195562	41	0.09349593495934959	0.5609756097560976	0.06194444444444445
YBR142W	-1	-/-	-203.13294291496277	-28537.24413073063	41	0.0931174089068826	0.5609756097560976	0.06222222222222222
YNR053C	-1	-/-	-203.14915800094604	-29219.326070666313	41	0.09274193548387097	0.5609756097560976	0.0625
YIL053W	-1	-/-	-203.24579787254333	-27175.550994038582	41	0.09236947791164658	0.5609756097560976	0.06277777777777778
YKL172W	-1	-/-	-203.29299020767212	-29762.099455952644	41	0.092	0.5609756097560976	0.06305555555555556
YGR155W	-1	-/-	-203.31037020683289	-28541.474049150944	41	0.09163346613545817	0.5609756097560976	0.06333333333333334
YGR159C	-1	-/-	-203.33492875099182	-28298.332706451416	41	0.09126984126984126	0.5609756097560976	0.0636111111111111
YDL111C	-1	-/-	-203.43858444690704	-30124.12650668621	41	0.09090909090909091	0.5609756097560976	0.06388888888888888
YKL195W	-1	-/-	-203.5146780014038	-30705.3281789124	41	0.09055118110236221	0.5609756097560976	0.06416666666666666
YGL099W	-1	-/-	-203.61433053016663	-28563.955953359604	41	0.09019607843137255	0.5609756097560976	0.06444444444444444
YDR312W	-1	-/-	-203.67126512527466	-28454.443234562874	41	0.08984375	0.5609756097560976	0.06472222222222222
YDR316W	0	0/0	-203.68347315490246	-49830.66755093634	164	0.08984375	0.5609756097560976	0.06472222222222222
YDR280W	-1	-/-	-203.70294713974	-30730.573612689972	41	0.08949416342412451	0.5609756097560976	0.065
YLR129W	-1	-/-	-203.86701202392578	-29422.895186901093	41	0.08914728682170543	0.5609756097560976	0.06527777777777778
YOR224C	-1	-/-	-203.91654443740845	-29364.936980724335	41	0.0888030888030888	0.5609756097560976	0.06555555555555556
YDR292C	-1	-/-	-204.02215147018433	-29003.367501735687	41	0.08846153846153847	0.5609756097560976	0.06583333333333333
YGR061C	0	0/-	-204.1275907754898	-44815.72980034351	164	0.08846153846153847	0.5609756097560976	0.06583333333333333
YJL189W	0	0/-	-204.18671640753746	-47437.39167571068	164	0.08846153846153847	0.5609756097560976	0.06583333333333333
YGR280C	-1	-/-	-204.65316033363342	-27674.380917072296	41	0.08812260536398467	0.5609756097560976	0.0661111111111111
YOR294W	-1	-/-	-204.8958592414856	-30111.63667488098	41	0.08778625954198473	0.5609756097560976	0.06638888888888889
YER086W	0	0/0	-204.92701935768127	-45572.237820371985	164	0.08778625954198473	0.5609756097560976	0.06638888888888889
YOR151C	-1	-/-	-205.44857621192932	-27517.15980029106	41	0.08745247148288973	0.5609756097560976	0.06666666666666667
YNL182C	-1	-/-	-205.58650851249695	-31602.08911037445	41	0.08712121212121213	0.5609756097560976	0.06694444444444445
YNL119W	-1	-/-	-205.69109797477722	-30331.48625254631	41	0.08679245283018867	0.5609756097560976	0.06722222222222222
YLR204W	0	0/-	-205.90396250784397	-49993.5541751124	164	0.08679245283018867	0.5609756097560976	0.06722222222222222
YBR037C	-1	-/-	-205.92100369930267	-29489.71091747284	41	0.08646616541353383	0.5609756097560976	0.0675
YPL146C	-1	-/-	-206.06757736206055	-28006.09508895874	41	0.08614232209737828	0.5609756097560976	0.06777777777777778
YDR174W	-1	-/-	-206.16188192367554	-27748.853795528412	41	0.08582089552238806	0.5609756097560976	0.06805555555555555
YPR190C	-1	-/-	-206.19322204589844	-29105.500960350037	41	0.08550185873605948	0.5609756097560976	0.06833333333333333
YKL138C	0	0/-	-206.19674050807953	-52253.62781342864	164	0.08550185873605948	0.5609756097560976	0.06833333333333333
YHR143W-A	-1	-/-	-206.42094564437866	-27478.498334407806	41	0.08518518518518518	0.5609756097560976	0.06861111111111111
YBR084C-A	0	0/-	-206.53327277302742	-51367.236648837104	164	0.08518518518518518	0.5609756097560976	0.06861111111111111
YOR108W	0	0/0	-206.64636221528053	-45201.638741690665	164	0.08518518518518518	0.5609756097560976	0.06861111111111111
YER043C	0	0/-	-206.78896793723106	-48932.03854525089	164	0.08518518518518518	0.5609756097560976	0.06861111111111111
YNL284C	0	0/-	-206.80810129269958	-50283.15640121885	164	0.08518518518518518	0.5609756097560976	0.06861111111111111
YKR056W	-1	-/-	-207.17976641654968	-28217.58277106285	41	0.08487084870848709	0.5609756097560976	0.06888888888888889
YJL063C	-1	-/-	-207.21810150146484	-29962.2246812582	41	0.08455882352941177	0.5609756097560976	0.06916666666666667
YHL007C	-1	-/-	-207.39453554153442	-29696.86421942711	41	0.08424908424908426	0.5609756097560976	0.06944444444444445
YFR001W	-1	-/-	-207.43542289733887	-28727.687969207764	41	0.08394160583941605	0.5609756097560976	0.06972222222222223
YOR182C	-1	-/-	-207.51090288162231	-26692.781698942184	41	0.08363636363636363	0.5609756097560976	0.07
YBL090W	1	+/+	-207.55566310882568	-30001.291785001755	40	0.08695652173913043	0.5853658536585366	0.07
YKL087C	0	0/0	-207.59439482539892	-52417.17936232686	164	0.08695652173913043	0.5853658536585366	0.07
YDR465C	-1	-/-	-207.77331709861755	-30562.10093307495	41	0.08664259927797834	0.5853658536585366	0.07027777777777777
YDL112W	-1	-/-	-207.8006672859192	-28355.938603401184	41	0.08633093525179857	0.5853658536585366	0.07055555555555555
YJL198W	-1	-/-	-207.87323355674744	-27650.817089557648	41	0.08602150537634409	0.5853658536585366	0.07083333333333333
YBR118W	-1	-/-	-207.95530796051025	-27948.48727965355	41	0.08571428571428572	0.5853658536585366	0.07111111111111111
YIL020C	0	0/0	-208.01345053315163	-50389.534699231386	164	0.08571428571428572	0.5853658536585366	0.07111111111111111
YHR141C	0	0/-	-208.18986183404922	-48430.6807282418	164	0.08571428571428572	0.5853658536585366	0.07111111111111111
YML093W	-1	-/-	-208.2337727546692	-29581.78195142746	41	0.08540925266903915	0.5853658536585366	0.07138888888888889
YLR384C	-1	-/-	-208.40531015396118	-26799.975649356842	41	0.0851063829787234	0.5853658536585366	0.07166666666666667
YKL120W	-1	-/-	-208.48505806922913	-26986.24916422367	41	0.08480565371024736	0.5853658536585366	0.07194444444444445
YMR033W	-1	-/-	-208.6475203037262	-29853.066777661443	41	0.08450704225352113	0.5853658536585366	0.07222222222222222
YLL018C	0	0/-	-208.6828611791134	-48338.84169334173	164	0.08450704225352113	0.5853658536585366	0.07222222222222222
YDL166C	-1	-/-	-208.85910630226135	-29557.523200035095	41	0.08421052631578947	0.5853658536585366	0.0725
YNR046W	-1	-/-	-209.00933718681335	-29041.6009683609	41	0.08391608391608392	0.5853658536585366	0.07277777777777777
YDR237W	0	0/-	-209.02741765975952	-50177.21786004305	164	0.08391608391608392	0.5853658536585366	0.07277777777777777
YHR203C	-1	-/-	-209.21665105223656	-29905.211016893387	41	0.08362369337979095	0.5853658536585366	0.07305555555555555
YDL136W	0	0/-	-209.5590888261795	-49284.84557700902	164	0.08362369337979095	0.5853658536585366	0.07305555555555555
YGR034W	0	0/-	-209.56911289691925	-48436.92326653004	164	0.08362369337979095	0.5853658536585366	0.07305555555555555
YPR088C	-1	-/-	-209.58926224708557	-29279.445606946945	41	0.08333333333333333	0.5853658536585366	0.07333333333333333
YNL306W	0	0/-	-209.59505279362202	-49577.2364153862	164	0.08333333333333333	0.5853658536585366	0.07333333333333333
YDR375C	-1	-/-	-209.66539335250854	-30795.441613078117	41	0.08304498269896193	0.5853658536585366	0.07361111111111111
YGR234W	0	0/-	-209.75887528061867	-49888.4378740415	164	0.08304498269896193	0.5853658536585366	0.07361111111111111
YJR016C	0	0/0	-209.92826518416405	-44701.154401328415	164	0.08304498269896193	0.5853658536585366	0.07361111111111111
YOR051C	0	0/-	-209.93103182315826	-48767.02326479554	164	0.08304498269896193	0.5853658536585366	0.07361111111111111
YBL039C	-1	-/-	-210.11415362358093	-28821.564822673798	41	0.08275862068965517	0.5853658536585366	0.07388888888888889
YGR229C	-1	-/-	-210.19106245040894	-30235.104550480843	41	0.08247422680412371	0.5853658536585366	0.07416666666666667
YMR157C	0	0/0	-210.2225425839424	-49285.36225309968	164	0.08247422680412371	0.5853658536585366	0.07416666666666667
YJR101W	0	0/-	-210.25440880656242	-52169.11932229996	164	0.08247422680412371	0.5853658536585366	0.07416666666666667
YIL038C	-1	-/-	-210.2848243713379	-29911.694249153137	41	0.0821917808219178	0.5853658536585366	0.07444444444444444
YBR034C	-1	-/-	-210.2953062057495	-28501.790281295776	41	0.08191126279863481	0.5853658536585366	0.07472222222222222
YMR012W	1	+/-	-210.30806636810303	-28810.997646152973	40	0.08503401360544217	0.6097560975609756	0.07472222222222222
YBR181C	0	0/-	-210.3683738410473	-51572.18177860044	164	0.08503401360544217	0.6097560975609756	0.07472222222222222
YLR003C	-1	-/0	-210.70650839805603	-28116.96970784664	41	0.0847457627118644	0.6097560975609756	0.075
YML094W	-1	-/-	-210.83877086639404	-28750.263911366463	41	0.08445945945945946	0.6097560975609756	0.07527777777777778
YBR191W	0	0/-	-210.98516362905502	-46880.328287661076	164	0.08445945945945946	0.6097560975609756	0.07527777777777778
YGR128C	-1	-/-	-211.16654777526855	-29615.768642425537	41	0.08417508417508418	0.6097560975609756	0.07555555555555556
YDR347W	0	0/-	-211.2623659670353	-50827.54544919729	164	0.08417508417508418	0.6097560975609756	0.07555555555555556
YCL037C	0	0/-	-211.32305240631104	-49360.86035811901	164	0.08417508417508418	0.6097560975609756	0.07555555555555556
YLR285W	-1	-/-	-211.48504638671875	-29977.99974822998	41	0.08389261744966443	0.6097560975609756	0.07583333333333334
YMR098C	0	0/-	-211.7061259150505	-51404.529630720615	164	0.08389261744966443	0.6097560975609756	0.07583333333333334
YGL070C	-1	-/-	-211.78294134140015	-29370.304778575897	41	0.08361204013377926	0.6097560975609756	0.07611111111111112
YDR087C	-1	-/-	-211.85499835014343	-31426.536870479584	41	0.08333333333333333	0.6097560975609756	0.0763888888888889
YJL121C	-1	-/0	-211.86529898643494	-30406.64088869095	41	0.08305647840531562	0.6097560975609756	0.07666666666666666
YBR187W	0	0/-	-211.94767850637436	-47139.60368925333	164	0.08305647840531562	0.6097560975609756	0.07666666666666666
YGR187C	0	0/-	-211.95000624656677	-50510.485962986946	164	0.08305647840531562	0.6097560975609756	0.07666666666666666
YJR069C	-1	-/-	-211.96011400222778	-29708.488041877747	41	0.08278145695364239	0.6097560975609756	0.07694444444444444
YPL243W	-1	-/-	-212.01788568496704	-28869.507983207703	41	0.08250825082508251	0.6097560975609756	0.07722222222222222
YPL139C	-1	-/-	-212.30971443653107	-31493.09332317114	41	0.08223684210526316	0.6097560975609756	0.0775
YEL050C	-1	-/-	-212.38732767105103	-29916.47574186325	41	0.08196721311475409	0.6097560975609756	0.07777777777777778
YKR092C	0	0/0	-212.40386334061623	-48258.065479815006	164	0.08196721311475409	0.6097560975609756	0.07777777777777778
YKL191W	-1	-/-	-212.41056513786316	-30102.179834842682	41	0.08169934640522876	0.6097560975609756	0.07805555555555556
YKL216W	0	0/-	-212.42345321178436	-47954.149261415005	164	0.08169934640522876	0.6097560975609756	0.07805555555555556
YJL080C	-1	-/-	-212.4505386352539	-29524.426363945007	41	0.08143322475570032	0.6097560975609756	0.07833333333333334
YPL104W	0	0/-	-212.70587863400578	-51657.66249457374	164	0.08143322475570032	0.6097560975609756	0.07833333333333334
YGL234W	0	0/-	-212.74577647447586	-47432.21648153663	164	0.08143322475570032	0.6097560975609756	0.07833333333333334
YNR003C	-1	-/-	-213.07478952407837	-31216.223603963852	41	0.08116883116883117	0.6097560975609756	0.07861111111111112
YJR002W	-1	-/-	-213.14684081077576	-30691.48268198967	41	0.08090614886731391	0.6097560975609756	0.07888888888888888
YOL061W	-1	-/-	-213.20009088516235	-26780.902762174606	41	0.08064516129032258	0.6097560975609756	0.07916666666666666
YOL010W	-1	-/-	-213.41563987731934	-29073.457948088646	41	0.08038585209003216	0.6097560975609756	0.07944444444444444
YGR220C	-1	-/-	-213.4704146385193	-30070.750707387924	41	0.08012820512820513	0.6097560975609756	0.07972222222222222
YBR172C	-1	-/-	-213.65892338752747	-30208.869651079178	41	0.07987220447284345	0.6097560975609756	0.08
YMR212C	-1	-/0	-214.05976343154907	-28637.19420003891	41	0.07961783439490445	0.6097560975609756	0.08027777777777778
YNL087W	0	0/-	-214.06929868459702	-48605.51064962149	164	0.07961783439490445	0.6097560975609756	0.08027777777777778
YDR365C	-1	-/-	-214.12017369270325	-27411.987645864487	41	0.07936507936507936	0.6097560975609756	0.08055555555555556
YKL009W	-1	-/-	-214.12690222263336	-29212.267191946507	41	0.07911392405063292	0.6097560975609756	0.08083333333333333
YLR221C	-1	-/-	-214.12766671180725	-29058.117932081223	41	0.07886435331230283	0.6097560975609756	0.0811111111111111
YPR080W	-1	-/-	-214.54190492630005	-27194.385194540024	41	0.07861635220125786	0.6097560975609756	0.08138888888888889
YGR112W	-1	-/-	-214.61071479320526	-30032.044146060944	41	0.07836990595611286	0.6097560975609756	0.08166666666666667
YJR072C	0	0/-	-214.6645045876503	-48771.66442602873	164	0.07836990595611286	0.6097560975609756	0.08166666666666667
YNL244C	1	+/+	-215.05361819267273	-28090.817820310593	40	0.08125	0.6341463414634146	0.08166666666666667
YLL011W	-1	-/-	-215.0842785835266	-29774.917691230774	41	0.08099688473520249	0.6341463414634146	0.08194444444444444
YPL013C	0	0/-	-215.14495450258255	-50174.14333873987	164	0.08099688473520249	0.6341463414634146	0.08194444444444444
YPL207W	0	0/-	-215.24573075771332	-51208.9065746367	164	0.08099688473520249	0.6341463414634146	0.08194444444444444
YGL195W	-1	-/-	-215.41190767288208	-27769.77096271515	41	0.08074534161490683	0.6341463414634146	0.08222222222222222
YLR259C	-1	-/-	-215.47325348854065	-29542.715848445892	41	0.0804953560371517	0.6341463414634146	0.0825
YNL062C	1	+/-	-215.62817096710205	-30794.273359775543	40	0.08333333333333333	0.6585365853658537	0.0825
YOR145C	-1	-/-	-215.78384852409363	-29314.24005317688	41	0.08307692307692308	0.6585365853658537	0.08277777777777778
YJL124C	-1	-/-	-215.86529970169067	-29343.026503562927	41	0.08282208588957055	0.6585365853658537	0.08305555555555555
YHR148W	-1	-/-	-215.87779545783997	-31219.424107313156	41	0.08256880733944955	0.6585365853658537	0.08333333333333333
YLR074C	-1	-/-	-215.92509984970093	-29512.351760029793	41	0.08231707317073171	0.6585365853658537	0.08361111111111111
YNL005C	0	0/-	-215.95037642121315	-50069.481496080756	164	0.08231707317073171	0.6585365853658537	0.08361111111111111
YML080W	-1	-/-	-216.02888202667236	-31089.039002776146	41	0.08206686930091185	0.6585365853658537	0.08388888888888889
YJR121W	-1	-/-	-216.04844105243683	-29130.15215265751	41	0.08181818181818182	0.6585365853658537	0.08416666666666667
YER082C	-1	-/-	-216.07905340194702	-29487.775166630745	41	0.08157099697885196	0.6585365853658537	0.08444444444444445
YOR286W	0	0/0	-216.3945198059082	-51425.343306452036	164	0.08157099697885196	0.6585365853658537	0.08444444444444445
YNL016W	-1	-/-	-216.60378694534302	-29291.039730131626	41	0.08132530120481928	0.6585365853658537	0.08472222222222223
YGR208W	0	0/0	-216.64520013332367	-48295.91139039397	164	0.08132530120481928	0.6585365853658537	0.08472222222222223
YDL192W	-1	-/-	-216.69727420806885	-27373.310143470764	41	0.08108108108108109	0.6585365853658537	0.085
YDR245W	-1	-/-	-216.72327709197998	-27773.977173805237	41	0.08083832335329341	0.6585365853658537	0.08527777777777777
YDL202W	0	0/-	-216.77673906087875	-51625.89536321163	164	0.08083832335329341	0.6585365853658537	0.08527777777777777
YPL273W	0	0/-	-217.08056700229645	-46210.33719584346	164	0.08083832335329341	0.6585365853658537	0.08527777777777777
YDL064W	-1	-/-	-217.20775842666626	-27548.27343392372	41	0.08059701492537313	0.6585365853658537	0.08555555555555555
YMR158W	0	0/-	-217.60116291046143	-50605.5487806499	164	0.08059701492537313	0.6585365853658537	0.08555555555555555
YDL148C	-1	-/-	-217.83375811576843	-29286.913681149483	41	0.08035714285714286	0.6585365853658537	0.08583333333333333
YHR066W	-1	-/-	-217.97277426719666	-30837.430861711502	41	0.08011869436201781	0.6585365853658537	0.08611111111111111
YGR178C	-1	-/-	-218.0285999774933	-28045.29220700264	41	0.07988165680473373	0.6585365853658537	0.08638888888888889
YOR323C	0	0/0	-218.07908165454865	-47210.65092557669	164	0.07988165680473373	0.6585365853658537	0.08638888888888889
YOL021C	-1	-/-	-218.125412940979	-30760.389312267303	41	0.07964601769911504	0.6585365853658537	0.08666666666666667
YLR335W	-1	-/-	-218.4582016468048	-30760.550128221512	41	0.07941176470588235	0.6585365853658537	0.08694444444444445
YIR012W	-1	-/-	-218.55680632591248	-29757.32420039177	41	0.07917888563049853	0.6585365853658537	0.08722222222222223
YNL175C	0	0/+	-218.56303429603577	-50148.18303605914	164	0.07917888563049853	0.6585365853658537	0.08722222222222223
YKL122C	-1	-/-	-218.68709897994995	-27819.342042446136	41	0.07894736842105263	0.6585365853658537	0.0875
YMR193W	0	0/-	-218.74212646484375	-49216.72144690156	164	0.07894736842105263	0.6585365853658537	0.0875
YDR454C	0	0/-	-218.7960142493248	-48319.79239657521	164	0.07894736842105263	0.6585365853658537	0.0875
YBR263W	0	0/-	-218.87526297569275	-48976.04287558794	164	0.07894736842105263	0.6585365853658537	0.0875
YDR156W	-1	-/-	-219.10052704811096	-27631.14071726799	41	0.07871720116618076	0.6585365853658537	0.08777777777777777
YGL107C	0	0/+	-219.21946766972542	-52778.35018442571	164	0.07871720116618076	0.6585365853658537	0.08777777777777777
YNL141W	0	0/-	-219.36225825548172	-52707.22897166014	164	0.07871720116618076	0.6585365853658537	0.08777777777777777
YGL172W	-1	-/-	-219.38098859786987	-29935.605934858322	41	0.07848837209302326	0.6585365853658537	0.08805555555555555
YGR124W	0	0/0	-219.47522500157356	-48405.730927079916	164	0.07848837209302326	0.6585365853658537	0.08805555555555555
YGL049C	1	+/+	-219.63951897621155	-30644.26306962967	40	0.08115942028985507	0.6829268292682927	0.08805555555555555
YGR191W	-1	-/-	-219.70286297798157	-26965.50005030632	41	0.08092485549132948	0.6829268292682927	0.08833333333333333
YCR003W	0	0/-	-219.80114713311195	-51354.74610374868	164	0.08092485549132948	0.6829268292682927	0.08833333333333333
YGL238W	-1	-/-	-219.95000982284546	-30096.899925231934	41	0.08069164265129683	0.6829268292682927	0.08861111111111111
YLR009W	-1	-/-	-219.95824527740479	-28660.881008386612	41	0.08045977011494253	0.6829268292682927	0.08888888888888889
YPL249C-A	0	0/-	-220.12176609039307	-46090.0769456923	164	0.08045977011494253	0.6829268292682927	0.08888888888888889
YMR121C	0	0/-	-220.24103114008904	-47756.197516314685	164	0.08045977011494253	0.6829268292682927	0.08888888888888889
YJR032W	0	0/-	-220.27804565429688	-49826.86903333664	164	0.08045977011494253	0.6829268292682927	0.08888888888888889
YNR022C	0	0/-	-220.35833832621574	-53052.45836922526	164	0.08045977011494253	0.6829268292682927	0.08888888888888889
YHR049W	0	0/0	-220.39928337931633	-50319.44648578763	164	0.08045977011494253	0.6829268292682927	0.08888888888888889
YCR046C	0	0/-	-220.5558236539364	-49850.5832131058	164	0.08045977011494253	0.6829268292682927	0.08888888888888889
YLL035W	-1	-/-	-220.59341430664062	-29455.99099302292	41	0.08022922636103152	0.6829268292682927	0.08916666666666667
YHR021C	-1	-/-	-220.754314661026	-29103.70891046524	41	0.08	0.6829268292682927	0.08944444444444444
YJL145W	-1	-/-	-220.77384281158447	-31371.15092563629	41	0.07977207977207977	0.6829268292682927	0.08972222222222222
YDR399W	0	0/-	-220.78946912288666	-46843.68749246001	164	0.07977207977207977	0.6829268292682927	0.08972222222222222
YGR078C	-1	-/-	-220.84517765045166	-29521.26767015457	41	0.07954545454545454	0.6829268292682927	0.09
YJL033W	-1	-/-	-220.86876225471497	-30994.055948495865	41	0.07932011331444759	0.6829268292682927	0.09027777777777778
YHR116W	-1	-/-	-220.94184839725494	-31659.773418426514	41	0.07909604519774012	0.6829268292682927	0.09055555555555556
YJR063W	-1	-/-	-221.05453968048096	-29516.16747689247	41	0.07887323943661972	0.6829268292682927	0.09083333333333334
YIL069C	0	0/-	-221.05592480301857	-48715.813528597355	164	0.07887323943661972	0.6829268292682927	0.09083333333333334
YPL211W	-1	-/-	-221.05898070335388	-31995.106219172478	41	0.07865168539325842	0.6829268292682927	0.09111111111111111
YGL171W	-1	-/-	-221.099755525589	-30414.02906370163	41	0.0784313725490196	0.6829268292682927	0.0913888888888889
YLR287C-A	0	0/-	-221.2204705476761	-46182.508054971695	164	0.0784313725490196	0.6829268292682927	0.0913888888888889
YHR069C	-1	-/-	-221.22908067703247	-30845.764266252518	41	0.0782122905027933	0.6829268292682927	0.09166666666666666
YNL075W	-1	-/-	-221.39818716049194	-28273.32993900776	41	0.07799442896935933	0.6829268292682927	0.09194444444444444
YAL059W	-1	-/-	-221.48624229431152	-29905.444851398468	41	0.07777777777777778	0.6829268292682927	0.09222222222222222
YLR312W-A	0	0/-	-221.4991233944893	-52735.421799987555	164	0.07777777777777778	0.6829268292682927	0.09222222222222222
YKL004W	-1	-/-	-221.50545167922974	-27159.020347237587	41	0.07756232686980609	0.6829268292682927	0.0925
YER122C	-1	-/-	-221.51409602165222	-27777.89020895958	41	0.07734806629834254	0.6829268292682927	0.09277777777777778
YER050C	0	0/-	-221.62233026325703	-54685.36436034739	164	0.07734806629834254	0.6829268292682927	0.09277777777777778
YBL038W	0	0/-	-221.64909091591835	-52560.57123878598	164	0.07734806629834254	0.6829268292682927	0.09277777777777778
YDR226W	0	0/-	-221.69197463989258	-50179.108052909374	164	0.07734806629834254	0.6829268292682927	0.09277777777777778
YLR208W	-1	-/-	-221.72613906860352	-28350.121740341187	41	0.07713498622589532	0.6829268292682927	0.09305555555555556
YBR155W	-1	-/-	-221.74548387527466	-30009.217962265015	41	0.07692307692307693	0.6829268292682927	0.09333333333333334
YDR381W	-1	-/-	-221.79736030101776	-29233.074085593224	41	0.07671232876712329	0.6829268292682927	0.09361111111111112
YPR169W	0	0/-	-221.89707213640213	-49079.39492663741	164	0.07671232876712329	0.6829268292682927	0.09361111111111112
YOL142W	-1	-/-	-221.98032641410828	-28582.278616189957	41	0.07650273224043716	0.6829268292682927	0.09388888888888888
YAL023C	-1	-/-	-222.04470324516296	-27933.81389451027	41	0.07629427792915532	0.6829268292682927	0.09416666666666666
YPL244C	-1	-/-	-222.17058324813843	-29879.504770755768	41	0.07608695652173914	0.6829268292682927	0.09444444444444444
YNR051C	0	0/-	-222.19381147623062	-49762.217476427555	164	0.07608695652173914	0.6829268292682927	0.09444444444444444
YER146W	-1	-/-	-222.20534801483154	-28422.89182114601	41	0.07588075880758807	0.6829268292682927	0.09472222222222222
YGL014W	-1	-/-	-222.40262413024902	-28133.515695810318	41	0.07567567567567568	0.6829268292682927	0.095
YBR251W	0	0/-	-222.51878336071968	-53331.10828503966	164	0.07567567567567568	0.6829268292682927	0.095
YHR081W	-1	-/-	-222.52737975120544	-29024.4026324749	41	0.07547169811320754	0.6829268292682927	0.09527777777777778
YOL033W	-1	-/-	-222.52804136276245	-31974.232421398163	41	0.07526881720430108	0.6829268292682927	0.09555555555555556
YKR024C	-1	-/-	-222.57865071296692	-32844.02479863167	41	0.07506702412868632	0.6829268292682927	0.09583333333333334
YNR037C	0	0/-	-222.6410845220089	-50960.773863606155	164	0.07506702412868632	0.6829268292682927	0.09583333333333334
YIL103W	-1	-/-	-222.68876910209656	-28400.034165859222	41	0.0748663101604278	0.6829268292682927	0.0961111111111111
YNL112W	-1	-/-	-222.69667506217957	-30575.770822763443	41	0.07466666666666667	0.6829268292682927	0.09638888888888889
YLL009C	-1	-/-	-222.73138809204102	-30366.21435558796	41	0.07446808510638298	0.6829268292682927	0.09666666666666666
YPR125W	-1	-/-	-222.7607741355896	-31642.743596553802	41	0.07427055702917772	0.6829268292682927	0.09694444444444444
YBR185C	-1	-/-	-222.8515863418579	-31936.175111174583	41	0.07407407407407407	0.6829268292682927	0.09722222222222222
YMR243C	-1	-/-	-223.01695847511292	-29733.683316230774	41	0.07387862796833773	0.6829268292682927	0.0975
YIL040W	-1	-/-	-223.07217049598694	-29812.79852616787	41	0.07368421052631578	0.6829268292682927	0.09777777777777778
YIL118W	-1	-/-	-223.14516639709473	-29244.814666986465	41	0.07349081364829396	0.6829268292682927	0.09805555555555556
YDL184C	0	0/-	-223.37506344914436	-50671.71613924578	164	0.07349081364829396	0.6829268292682927	0.09805555555555556
YMR296C	-1	-/-	-223.60841417312622	-28783.55649113655	41	0.07329842931937172	0.6829268292682927	0.09833333333333333
YIL093C	0	0/-	-223.62638676166534	-52365.83915596828	164	0.07329842931937172	0.6829268292682927	0.09833333333333333
YPR060C	0	0/0	-223.77683001756668	-51778.129709243774	164	0.07329842931937172	0.6829268292682927	0.09833333333333333
YJR045C	-1	-/-	-223.81571865081787	-28728.837584495544	41	0.0731070496083551	0.6829268292682927	0.09861111111111111
YOR045W	-1	-/-	-223.82277989387512	-29240.139978647232	41	0.07291666666666667	0.6829268292682927	0.09888888888888889
YKL144C	-1	-/-	-223.88040137290955	-31004.436594247818	41	0.07272727272727272	0.6829268292682927	0.09916666666666667
YPL183C	0	0/-	-223.9013939499855	-51668.09711289406	164	0.07272727272727272	0.6829268292682927	0.09916666666666667
YGR084C	0	0/-	-223.94261327385902	-51027.85753330588	164	0.07272727272727272	0.6829268292682927	0.09916666666666667
YDL167C	0	0/0	-223.95110601186752	-49576.89156615734	164	0.07272727272727272	0.6829268292682927	0.09916666666666667
YDR296W	-1	-/-	-223.98506689071655	-30429.849408626556	41	0.07253886010362694	0.6829268292682927	0.09944444444444445
YMR014W	-1	-/-	-224.05619835853577	-32031.4738240242	41	0.07235142118863049	0.6829268292682927	0.09972222222222223
YDR120C	-1	-/-	-224.16023111343384	-30289.34950208664	41	0.07216494845360824	0.6829268292682927	0.1
YEL040W	0	0/-	-224.37100619077682	-50721.70542818308	164	0.07216494845360824	0.6829268292682927	0.1
YJR094W-A	0	0/-	-224.5571266412735	-46378.596013724804	164	0.07216494845360824	0.6829268292682927	0.1
YOR232W	-1	-/-	-224.56710839271545	-30110.041444540024	41	0.07197943444730077	0.6829268292682927	0.10027777777777777
YHR070W	-1	-/-	-224.6212420463562	-28024.128308296204	41	0.07179487179487179	0.6829268292682927	0.10055555555555555
YGR020C	-1	-/-	-224.77160573005676	-29199.581067800522	41	0.07161125319693094	0.6829268292682927	0.10083333333333333
YGR200C	-1	-/-	-224.8808889389038	-29533.28772163391	41	0.07142857142857142	0.6829268292682927	0.10111111111111111
YJL050W	-1	-/-	-225.27472686767578	-31181.307452201843	41	0.07124681933842239	0.6829268292682927	0.10138888888888889
YFR037C	-1	-/-	-225.8643674850464	-28573.11831188202	41	0.07106598984771574	0.6829268292682927	0.10166666666666667
YEL055C	0	0/-	-225.87555181980133	-49287.349744051695	164	0.07106598984771574	0.6829268292682927	0.10166666666666667
YBR084W	1	+/-	-225.96823167800903	-31430.22250366211	40	0.07341772151898734	0.7073170731707317	0.10166666666666667
YOR348C	-1	-/-	-226.1172981262207	-29431.041850566864	41	0.07323232323232323	0.7073170731707317	0.10194444444444445
YOL145C	-1	-/-	-226.17368865013123	-30494.020659685135	41	0.07304785894206549	0.7073170731707317	0.10222222222222223
YIL142W	-1	-/-	-226.53210258483887	-30778.35965025425	41	0.0728643216080402	0.7073170731707317	0.1025
YNL064C	-1	-/-	-226.8635082244873	-30432.69669485092	41	0.07268170426065163	0.7073170731707317	0.10277777777777777
YJR047C	1	+/-	-227.0003455877304	-28927.566997885704	40	0.075	0.7317073170731707	0.10277777777777777
YOL080C	-1	-/-	-227.19630670547485	-30088.968861579895	41	0.07481296758104738	0.7317073170731707	0.10305555555555555
YFR007W	0	0/0	-227.20232877135277	-52309.47135719657	164	0.07481296758104738	0.7317073170731707	0.10305555555555555
YEL020W-A	-1	-/-	-227.22813892364502	-28994.75131702423	41	0.07462686567164178	0.7317073170731707	0.10333333333333333
YPR062W	0	0/-	-227.34886479377747	-48565.870939165354	164	0.07462686567164178	0.7317073170731707	0.10333333333333333
YMR123W	0	0/0	-227.40121626853943	-47691.46958702803	164	0.07462686567164178	0.7317073170731707	0.10333333333333333
YHR059W	-1	-/-	-227.44789278507233	-33723.38528215885	41	0.07444168734491315	0.7317073170731707	0.10361111111111111
YLR406C	0	0/-	-227.49270248413086	-47591.07935129851	164	0.07444168734491315	0.7317073170731707	0.10361111111111111
YGR081C	-1	-/-	-227.58940267562866	-32277.931389808655	41	0.07425742574257425	0.7317073170731707	0.10388888888888889
YNL238W	0	0/-	-227.65746128559113	-48693.253526985645	164	0.07425742574257425	0.7317073170731707	0.10388888888888889
YML105C	-1	-/-	-227.72319746017456	-31043.218784093857	41	0.07407407407407407	0.7317073170731707	0.10416666666666667
YFL034C-A	0	0/-	-227.72984546422958	-45964.46759560704	164	0.07407407407407407	0.7317073170731707	0.10416666666666667
YOL020W	-1	-/-	-227.86858439445496	-28600.279253721237	41	0.07389162561576355	0.7317073170731707	0.10444444444444445
YLL024C	-1	-/-	-227.9199297428131	-28164.46431159973	41	0.07371007371007371	0.7317073170731707	0.10472222222222222
YGR147C	-1	-/-	-227.9474574327469	-33554.76266682148	41	0.07352941176470588	0.7317073170731707	0.105
YGR271C-A	0	0/-	-227.9701428413391	-50913.87836307287	164	0.07352941176470588	0.7317073170731707	0.105
YKL110C	-1	-/-	-228.07592916488647	-27755.751896619797	41	0.07334963325183375	0.7317073170731707	0.10527777777777778
YPR143W	-1	-/-	-228.08821630477905	-30986.798017024994	41	0.07317073170731707	0.7317073170731707	0.10555555555555556
YLR321C	-1	-/-	-228.09403896331787	-30592.453340291977	41	0.072992700729927	0.7317073170731707	0.10583333333333333
YPL040C	-1	-/-	-228.4146146774292	-31458.002329707146	41	0.07281553398058252	0.7317073170731707	0.10611111111111111
YPL132W	-1	-/-	-228.42515420913696	-31054.18226957321	41	0.07263922518159806	0.7317073170731707	0.1063888888888889
YPL212C	-1	-/-	-228.49505138397217	-29424.526280403137	41	0.07246376811594203	0.7317073170731707	0.10666666666666667
YMR203W	-1	-/-	-228.49572879076004	-32862.78548723459	41	0.07228915662650602	0.7317073170731707	0.10694444444444444
YDR184C	-1	-/-	-228.71462440490723	-30673.509998083115	41	0.07211538461538461	0.7317073170731707	0.10722222222222222
YKL167C	0	0/-	-228.7497983276844	-51224.00698393583	164	0.07211538461538461	0.7317073170731707	0.10722222222222222
YLR051C	-1	-/-	-228.88092517852783	-29459.47988963127	41	0.07194244604316546	0.7317073170731707	0.1075
YKL170W	-1	-/-	-228.9889817237854	-29184.410058021545	41	0.07177033492822966	0.7317073170731707	0.10777777777777778
YHR013C	-1	-/-	-228.99861812591553	-32303.961171627045	41	0.07159904534606205	0.7317073170731707	0.10805555555555556
YFR051C	-1	-/-	-229.03005123138428	-31237.06186246872	41	0.07142857142857142	0.7317073170731707	0.10833333333333334
YNL121C	-1	-/-	-229.10778713226318	-30512.53274178505	41	0.07125890736342043	0.7317073170731707	0.10861111111111112
YOR252W	0	0/0	-229.1540452837944	-50948.134602189064	164	0.07125890736342043	0.7317073170731707	0.10861111111111112
YPL145C	-1	-/-	-229.18482542037964	-29688.39176774025	41	0.07109004739336493	0.7317073170731707	0.10888888888888888
YKL039W	0	0/-	-229.19424453377724	-49989.46262088418	164	0.07109004739336493	0.7317073170731707	0.10888888888888888
YDL153C	-1	-/-	-229.26963877677917	-30719.253781080246	41	0.07092198581560284	0.7317073170731707	0.10916666666666666
YMR188C	-1	-/-	-229.41132879257202	-32069.817974328995	41	0.07075471698113207	0.7317073170731707	0.10944444444444444
YEL034W	1	+/+	-229.44419527053833	-29938.234066963196	40	0.07294117647058823	0.7560975609756098	0.10944444444444444
YBL045C	-1	-/-	-229.4611794948578	-28124.928092479706	41	0.07276995305164319	0.7560975609756098	0.10972222222222222
YKL143W	-1	-/-	-229.97802543640137	-30283.77459669113	41	0.07259953161592506	0.7560975609756098	0.11
YDR450W	-1	-/-	-230.20751357078552	-29285.252663850784	41	0.07242990654205607	0.7560975609756098	0.11027777777777778
YGL189C	0	0/-	-230.254432618618	-48145.761656969786	164	0.07242990654205607	0.7560975609756098	0.11027777777777778
YNL315C	0	0/-	-230.3239842057228	-51563.205066114664	164	0.07242990654205607	0.7560975609756098	0.11027777777777778
YER055C	0	0/0	-230.37491166591644	-45778.429269745946	164	0.07242990654205607	0.7560975609756098	0.11027777777777778
YJR143C	-1	-/-	-230.43583059310913	-30104.30621767044	41	0.07226107226107226	0.7560975609756098	0.11055555555555556
YNL163C	-1	-/-	-230.5522632598877	-30978.81088590622	41	0.07209302325581396	0.7560975609756098	0.11083333333333334
YNL256W	-1	-/-	-230.59149026870728	-29607.764045357704	41	0.07192575406032482	0.7560975609756098	0.1111111111111111
YBR061C	-1	-/-	-230.7431412935257	-29446.555920004845	41	0.07175925925925926	0.7560975609756098	0.11138888888888888
YPL169C	-1	-/-	-230.87765049934387	-29569.12543940544	41	0.07159353348729793	0.7560975609756098	0.11166666666666666
YLR239C	0	0/-	-231.267622590065	-52992.99643164873	164	0.07159353348729793	0.7560975609756098	0.11166666666666666
YMR143W	-1	-/-	-231.28509187698364	-30564.804617404938	41	0.07142857142857142	0.7560975609756098	0.11194444444444444
YCR034W	-1	-/-	-231.4604811668396	-31173.851630449295	41	0.07126436781609195	0.7560975609756098	0.11222222222222222
YHR133C	-1	-/-	-231.81942749023438	-29939.812324285507	41	0.07110091743119266	0.7560975609756098	0.1125
YIL098C	-1	-/-	-232.05950617790222	-31456.489374637604	41	0.07093821510297482	0.7560975609756098	0.11277777777777778
YGL020C	-1	-/-	-232.25942468643188	-30513.03858566284	41	0.07077625570776255	0.7560975609756098	0.11305555555555556
YIL008W	-1	-/-	-232.30729961395264	-29667.410114884377	41	0.07061503416856492	0.7560975609756098	0.11333333333333333
YDR238C	-1	-/-	-232.61232781410217	-29807.08803987503	41	0.07045454545454545	0.7560975609756098	0.11361111111111111
YGR063C	-1	-/-	-232.63405895233154	-29000.0689702034	41	0.07029478458049887	0.7560975609756098	0.11388888888888889
YIL094C	0	0/0	-232.72241985797882	-48346.333045363426	164	0.07029478458049887	0.7560975609756098	0.11388888888888889
YKL085W	-1	-/-	-232.82156372070312	-29603.442702054977	41	0.07013574660633484	0.7560975609756098	0.11416666666666667
YOL127W	-1	-/-	-232.84184980392456	-29554.884162425995	41	0.06997742663656885	0.7560975609756098	0.11444444444444445
YKL078W	0	0/-	-232.95647811889648	-52042.560409903526	164	0.06997742663656885	0.7560975609756098	0.11444444444444445
YNL185C	0	0/-	-232.9623283445835	-57063.386724591255	164	0.06997742663656885	0.7560975609756098	0.11444444444444445
YML009C	0	0/-	-233.1338428556919	-51604.47697070241	164	0.06997742663656885	0.7560975609756098	0.11444444444444445
YPL183W-A	0	0/-	-233.1449640393257	-51565.18132376671	164	0.06997742663656885	0.7560975609756098	0.11444444444444445
YML078W	-1	-/-	-233.19086027145386	-28887.396368026733	41	0.06981981981981981	0.7560975609756098	0.11472222222222223
YNL110C	-1	-/-	-233.21611976623535	-30558.234191060066	41	0.0696629213483146	0.7560975609756098	0.115
YDR212W	-1	-/-	-233.222980260849	-31153.51808643341	41	0.06950672645739911	0.7560975609756098	0.11527777777777778
YJR080C	0	0/-	-233.2326220870018	-53737.93627861887	164	0.06950672645739911	0.7560975609756098	0.11527777777777778
YDR119W	0	0/-	-233.30054032802582	-50793.75788676739	164	0.06950672645739911	0.7560975609756098	0.11527777777777778
YDR060W	-1	-/-	-233.3367338180542	-29252.91727590561	41	0.06935123042505593	0.7560975609756098	0.11555555555555555
YOL121C	-1	-/-	-233.35675978660583	-28609.449074029922	41	0.06919642857142858	0.7560975609756098	0.11583333333333333
YDR086C	-1	-/-	-233.38351440429688	-28411.289902210236	41	0.06904231625835189	0.7560975609756098	0.11611111111111111
YNR013C	-1	-/-	-233.4044749736786	-30953.662267446518	41	0.06888888888888889	0.7560975609756098	0.11638888888888889
YJL104W	-1	-/-	-233.5123631954193	-33070.21311354637	41	0.06873614190687362	0.7560975609756098	0.11666666666666667
YOL052C	0	0/-	-233.5537149310112	-50268.30106586218	164	0.06873614190687362	0.7560975609756098	0.11666666666666667
YOR001W	-1	-/-	-233.60456252098083	-30792.759557962418	41	0.06858407079646017	0.7560975609756098	0.11694444444444445
YDL143W	-1	-/-	-233.64895915985107	-31034.520597219467	41	0.0684326710816777	0.7560975609756098	0.11722222222222223
YOL086C	-1	-/0	-233.67837238311768	-27793.09324967861	41	0.06828193832599119	0.7560975609756098	0.1175
YNL177C	-1	-/-	-233.71492624282837	-29611.426235198975	41	0.06813186813186813	0.7560975609756098	0.11777777777777777
YLR405W	-1	-/-	-233.7460651397705	-31221.569231987	41	0.06798245614035088	0.7560975609756098	0.11805555555555555
YDR165W	-1	-/-	-233.76558232307434	-30072.220888376236	41	0.06783369803063458	0.7560975609756098	0.11833333333333333
YDL145C	-1	-/-	-233.8486385345459	-28792.97110772133	41	0.06768558951965066	0.7560975609756098	0.11861111111111111
YKL082C	-1	-/-	-233.86514616012573	-28713.29540359974	41	0.06753812636165578	0.7560975609756098	0.11888888888888889
YPL094C	-1	-/-	-234.04507541656494	-27835.467280626297	41	0.06739130434782609	0.7560975609756098	0.11916666666666667
YGR152C	-1	-/-	-234.1443738937378	-30113.42852830887	41	0.06724511930585683	0.7560975609756098	0.11944444444444445
YGR231C	-1	-/-	-234.23891878128052	-29554.503596544266	41	0.0670995670995671	0.7560975609756098	0.11972222222222222
YJL192C	-1	-/-	-234.37647914886475	-30275.06182384491	41	0.06695464362850972	0.7560975609756098	0.12
YPR047W	0	0/-	-234.51482263207436	-51798.47484964132	164	0.06695464362850972	0.7560975609756098	0.12
YJL109C	-1	-/-	-234.8780379295349	-30527.61526823044	41	0.0668103448275862	0.7560975609756098	0.12027777777777778
YPR100W	-1	-/-	-234.97144532203674	-30915.023948192596	41	0.06666666666666667	0.7560975609756098	0.12055555555555555
YPL093W	-1	-/-	-235.1038203239441	-29280.085330963135	41	0.06652360515021459	0.7560975609756098	0.12083333333333333
YML125C	0	0/0	-235.12108448147774	-49825.83516922593	164	0.06652360515021459	0.7560975609756098	0.12083333333333333
YGR082W	-1	-/-	-235.5764389038086	-31559.841829776764	41	0.06638115631691649	0.7560975609756098	0.12111111111111111
YNR036C	0	0/-	-235.82029983401299	-50038.673776358366	164	0.06638115631691649	0.7560975609756098	0.12111111111111111
YOL144W	-1	-/-	-235.97350025177002	-29903.49416732788	41	0.06623931623931624	0.7560975609756098	0.1213888888888889
YGR090W	-1	-/-	-236.01012659072876	-30042.668465852737	41	0.06609808102345416	0.7560975609756098	0.12166666666666667
YGL246C	-1	-/-	-236.03466510772705	-30174.318333148956	41	0.06595744680851064	0.7560975609756098	0.12194444444444444
YEL021W	0	0/-	-236.15249145030975	-50080.08791702986	164	0.06595744680851064	0.7560975609756098	0.12194444444444444
YBR171W	-1	-/-	-236.52916884422302	-31038.229739904404	41	0.06581740976645435	0.7560975609756098	0.12222222222222222
YIL043C	0	0/-	-236.6064025759697	-48799.829368174076	164	0.06581740976645435	0.7560975609756098	0.12222222222222222
YGL225W	-1	-/-	-236.7418727874756	-30011.157937526703	41	0.06567796610169492	0.7560975609756098	0.1225
YDR083W	-1	-/-	-236.81972002983093	-31164.457488536835	41	0.06553911205073996	0.7560975609756098	0.12277777777777778
YIL090W	0	0/-	-237.12595289945602	-49138.24284130335	164	0.06553911205073996	0.7560975609756098	0.12277777777777778
YHR121W	0	0/0	-237.1279050707817	-50362.40110525489	164	0.06553911205073996	0.7560975609756098	0.12277777777777778
YKR025W	-1	-/-	-237.15347003936768	-32777.99400496483	41	0.06540084388185655	0.7560975609756098	0.12305555555555556
YOR119C	-1	-/-	-237.17495822906494	-28465.40696001053	41	0.06526315789473684	0.7560975609756098	0.12333333333333334
YBR002C	-1	-/-	-237.25464415550232	-30676.84932231903	41	0.06512605042016807	0.7560975609756098	0.12361111111111112
YGR145W	-1	-/-	-237.4579939842224	-32079.205847501755	41	0.0649895178197065	0.7560975609756098	0.1238888888888889
YOR341W	-1	-/-	-237.54340982437134	-28925.165960788727	41	0.06485355648535565	0.7560975609756098	0.12416666666666666
YER002W	-1	-/-	-237.6123685836792	-30115.41786122322	41	0.06471816283924843	0.7560975609756098	0.12444444444444444
YNR012W	0	0/-	-237.68539148569107	-53154.51188069582	164	0.06471816283924843	0.7560975609756098	0.12444444444444444
YKL212W	-1	-/-	-237.70224237442017	-28219.73780632019	41	0.06458333333333334	0.7560975609756098	0.12472222222222222
YDR045C	-1	-/-	-237.788400888443	-30510.855041742325	41	0.06444906444906445	0.7560975609756098	0.125
YMR241W	-1	-/-	-237.8933539390564	-29916.105066239834	41	0.06431535269709543	0.7560975609756098	0.12527777777777777
YJL011C	-1	-/-	-237.97592496871948	-30744.82807612419	41	0.06418219461697723	0.7560975609756098	0.12555555555555556
YDR047W	0	0/0	-238.06922054290771	-51842.24594402313	164	0.06418219461697723	0.7560975609756098	0.12555555555555556
YMR080C	-1	-/-	-238.16881847381592	-30111.473256587982	41	0.0640495867768595	0.7560975609756098	0.12583333333333332
YOR098C	-1	-/-	-238.1767840385437	-27661.49189901352	41	0.06391752577319587	0.7560975609756098	0.12611111111111112
YPL129W	-1	-/-	-238.21690773963928	-31045.142910718918	41	0.06378600823045268	0.7560975609756098	0.12638888888888888
YGR215W	0	0/-	-238.2879420518875	-53298.374182105064	164	0.06378600823045268	0.7560975609756098	0.12638888888888888
YDR331W	-1	-/-	-238.52287697792053	-29859.33007669449	41	0.06365503080082136	0.7560975609756098	0.12666666666666668
YHR147C	0	0/-	-238.52310478687286	-51443.323245197535	164	0.06365503080082136	0.7560975609756098	0.12666666666666668
YGR116W	-1	-/-	-238.6396725177765	-30129.194702386856	41	0.06352459016393443	0.7560975609756098	0.12694444444444444
YLR180W	0	0/-	-238.89373487234116	-48586.83599412441	164	0.06352459016393443	0.7560975609756098	0.12694444444444444
YOR198C	-1	-/-	-238.94865775108337	-31314.508139371872	41	0.06339468302658487	0.7560975609756098	0.1272222222222222
YDR041W	0	0/-	-238.95376312732697	-49998.772812604904	164	0.06339468302658487	0.7560975609756098	0.1272222222222222
YDR494W	1	+/+	-239.0055594444275	-32338.460317611694	40	0.0653061224489796	0.7804878048780488	0.1272222222222222
YBR192W	-1	-/-	-239.23228240013123	-31091.831781864166	41	0.06517311608961303	0.7804878048780488	0.1275
YCR028C-A	-1	-/-	-239.64526176452637	-27791.860538601875	41	0.06504065040650407	0.7804878048780488	0.12777777777777777
YOR236W	-1	-/0	-239.72619819641113	-29794.675270318985	41	0.06490872210953347	0.7804878048780488	0.12805555555555556
YNR015W	-1	-/-	-239.7975561618805	-31846.12209057808	41	0.06477732793522267	0.7804878048780488	0.12833333333333333
YDR361C	-1	-/-	-239.9492268562317	-29468.647149324417	41	0.06464646464646465	0.7804878048780488	0.12861111111111112
YGL043W	-1	-/-	-239.96143436431885	-28761.005439281464	41	0.06451612903225806	0.7804878048780488	0.1288888888888889
YER148W	-1	-/-	-239.97443747520447	-29222.0094935894	41	0.06438631790744467	0.7804878048780488	0.12916666666666668
YJR135W-A	-1	-/-	-240.07668352127075	-28850.454288959503	41	0.0642570281124498	0.7804878048780488	0.12944444444444445
YOR207C	-1	-/-	-240.0976688861847	-30027.819193840027	41	0.06412825651302605	0.7804878048780488	0.1297222222222222
YPR118W	0	0/0	-240.16562283039093	-50356.273758649826	164	0.06412825651302605	0.7804878048780488	0.1297222222222222
YCR084C	-1	-/-	-240.18616771697998	-29808.364665985107	41	0.064	0.7804878048780488	0.13
YDR449C	-1	-/-	-240.25066661834717	-31284.08160328865	41	0.06387225548902195	0.7804878048780488	0.13027777777777777
YAL025C	-1	-/-	-240.2908899784088	-31009.5514626503	41	0.06374501992031872	0.7804878048780488	0.13055555555555556
YLR420W	0	0/-	-240.30510294437408	-50249.444493472576	164	0.06374501992031872	0.7804878048780488	0.13055555555555556
YGL148W	0	0/0	-240.36586105823517	-45927.1806268394	164	0.06374501992031872	0.7804878048780488	0.13055555555555556
YJL197W	0	0/-	-240.38947701454163	-51946.89232259989	164	0.06374501992031872	0.7804878048780488	0.13055555555555556
YMR183C	-1	-/-	-240.40928173065186	-28352.40813946724	41	0.0636182902584493	0.7804878048780488	0.13083333333333333
YPR191W	-1	-/-	-240.49829196929932	-28275.715903282166	41	0.06349206349206349	0.7804878048780488	0.13111111111111112
YGR195W	-1	-/-	-240.57586479187012	-30384.584003448486	41	0.06336633663366337	0.7804878048780488	0.1313888888888889
YML115C	-1	-/-	-240.59689617156982	-29850.94007205963	41	0.06324110671936758	0.7804878048780488	0.13166666666666665
YMR186W	-1	-/-	-240.60705041885376	-28799.98166322708	41	0.0631163708086785	0.7804878048780488	0.13194444444444445
YGL129C	-1	-/-	-240.72390866279602	-30372.520941615105	41	0.06299212598425197	0.7804878048780488	0.1322222222222222
YDR172W	-1	-/-	-240.78347277641296	-30522.852878332138	41	0.06286836935166994	0.7804878048780488	0.1325
YLR022C	-1	-/-	-240.7893328666687	-29657.772680282593	41	0.06274509803921569	0.7804878048780488	0.13277777777777777
YBL042C	-1	-/-	-240.8505449295044	-29604.57458138466	41	0.06262230919765166	0.7804878048780488	0.13305555555555557
YDL213C	-1	-/-	-240.91947090625763	-29652.74411046505	41	0.0625	0.7804878048780488	0.13333333333333333
YGL253W	-1	-/-	-240.94680404663086	-29670.084569454193	41	0.06237816764132553	0.7804878048780488	0.13361111111111112
YOR078W	-1	-/-	-241.02735805511475	-29408.037630796432	41	0.0622568093385214	0.7804878048780488	0.1338888888888889
YMR128W	-1	-/-	-241.04973316192627	-30375.087600708008	41	0.062135922330097085	0.7804878048780488	0.13416666666666666
YDL055C	-1	-/-	-241.31552457809448	-26807.668810009956	41	0.06201550387596899	0.7804878048780488	0.13444444444444445
YGL232W	-1	-/-	-241.3981523513794	-32648.397183418274	41	0.061895551257253385	0.7804878048780488	0.13472222222222222
YGL236C	-1	-/-	-241.6466794013977	-31271.077570438385	41	0.06177606177606178	0.7804878048780488	0.135
YBR017C	-1	-/-	-241.72377848625183	-29805.45077562332	41	0.06165703275529865	0.7804878048780488	0.13527777777777777
YNL073W	-1	-/-	-241.90733766555786	-31318.09579896927	41	0.06153846153846154	0.7804878048780488	0.13555555555555557
YER113C	0	0/-	-241.96527269482613	-52322.62323588133	164	0.06153846153846154	0.7804878048780488	0.13555555555555557
YKR060W	-1	-/-	-242.0339617729187	-33437.603596925735	41	0.061420345489443376	0.7804878048780488	0.13583333333333333
YKL024C	0	0/-	-242.06864619255066	-48011.636283516884	164	0.061420345489443376	0.7804878048780488	0.13583333333333333
YMR091C	-1	-/-	-242.11590814590454	-31951.41507744789	41	0.06130268199233716	0.7804878048780488	0.1361111111111111
YBR252W	0	0/-	-242.174520611763	-52228.09410151839	164	0.06130268199233716	0.7804878048780488	0.1361111111111111
YCR072C	-1	-/-	-242.45757579803467	-30158.837272167206	41	0.06118546845124283	0.7804878048780488	0.1363888888888889
YOR065W	0	0/-	-242.95112872123718	-50606.183349996805	164	0.06118546845124283	0.7804878048780488	0.1363888888888889
YER182W	0	0/0	-242.97125631570816	-49890.11840981245	164	0.06118546845124283	0.7804878048780488	0.1363888888888889
YLR380W	-1	-/-	-242.99043655395508	-31290.12215602398	41	0.061068702290076333	0.7804878048780488	0.13666666666666666
YGR167W	-1	-/-	-242.99814367294312	-31667.35552072525	41	0.06095238095238095	0.7804878048780488	0.13694444444444445
YMR307W	0	0/-	-243.0265354514122	-47529.62552797794	164	0.06095238095238095	0.7804878048780488	0.13694444444444445
YLR068W	-1	-/-	-243.06699681282043	-31644.228859186172	41	0.060836501901140684	0.7804878048780488	0.13722222222222222
YHR005C-A	-1	-/-	-243.23286533355713	-30103.984508514404	41	0.06072106261859583	0.7804878048780488	0.1375
YPR155C	-1	-/-	-243.35636472702026	-31962.69963347912	41	0.06060606060606061	0.7804878048780488	0.13777777777777778
YCL031C	-1	-/-	-243.40613532066345	-29953.551428079605	41	0.06049149338374291	0.7804878048780488	0.13805555555555554
YNL216W	-1	-/-	-243.43069791793823	-32768.00244522095	41	0.06037735849056604	0.7804878048780488	0.13833333333333334
YNL252C	0	0/-	-243.447027862072	-51711.01159965992	164	0.06037735849056604	0.7804878048780488	0.13833333333333334
YHR026W	-1	-/-	-243.45446062088013	-27858.714424610138	41	0.060263653483992465	0.7804878048780488	0.1386111111111111
YPR166C	0	0/-	-243.4758723974228	-52850.45030376315	164	0.060263653483992465	0.7804878048780488	0.1386111111111111
YBR120C	0	0/-	-243.50428886711597	-53445.585324168205	164	0.060263653483992465	0.7804878048780488	0.1386111111111111
YJR041C	0	0/-	-243.51553869247437	-49082.13539752364	164	0.060263653483992465	0.7804878048780488	0.1386111111111111
YHR038W	-1	-/-	-243.5999116897583	-34554.49499630928	41	0.06015037593984962	0.7804878048780488	0.1388888888888889
YOR123C	-1	-/-	-243.63163304328918	-30667.842838287354	41	0.0600375234521576	0.7804878048780488	0.13916666666666666
YJR113C	0	0/-	-243.6715947985649	-52304.14287596941	164	0.0600375234521576	0.7804878048780488	0.13916666666666666
YLR435W	-1	-/-	-243.75942945480347	-30367.291339874268	41	0.0599250936329588	0.7804878048780488	0.13944444444444445
YKL099C	-1	-/-	-244.042396068573	-30264.963215351105	41	0.059813084112149535	0.7804878048780488	0.13972222222222222
YKL192C	-1	-/-	-244.04781866073608	-28880.15989923477	41	0.05970149253731343	0.7804878048780488	0.14
YOR281C	-1	-/-	-244.08019018173218	-32392.949127197266	41	0.0595903165735568	0.7804878048780488	0.14027777777777778
YLR397C	-1	-/-	-244.3437852859497	-29565.313583374023	41	0.05947955390334572	0.7804878048780488	0.14055555555555554
YOR165W	0	0/-	-244.46149814128876	-52946.182635486126	164	0.05947955390334572	0.7804878048780488	0.14055555555555554
YKL148C	-1	-/-	-244.4754569530487	-30807.68517255783	41	0.059369202226345084	0.7804878048780488	0.14083333333333334
YLL036C	-1	-/-	-244.48494219779968	-32178.609592437744	41	0.05925925925925926	0.7804878048780488	0.1411111111111111
YML129C	-1	-/-	-244.51337814331055	-33990.24237895012	41	0.059149722735674676	0.7804878048780488	0.1413888888888889
YBR282W	0	0/-	-244.53040498495102	-52633.02978917956	164	0.059149722735674676	0.7804878048780488	0.1413888888888889
YLL008W	-1	-/-	-244.64268016815186	-31538.529275655746	41	0.05904059040590406	0.7804878048780488	0.14166666666666666
YDR405W	0	0/-	-244.73576229810715	-54291.1149251461	164	0.05904059040590406	0.7804878048780488	0.14166666666666666
YOR269W	-1	-/-	-244.99773001670837	-32877.22919845581	41	0.058931860036832415	0.7804878048780488	0.14194444444444446
YKL137W	0	0/-	-245.0142241716385	-52726.8055999279	164	0.058931860036832415	0.7804878048780488	0.14194444444444446
YOL041C	0	0/-	-245.16401714086533	-49877.760541677475	164	0.058931860036832415	0.7804878048780488	0.14194444444444446
YIL126W	-1	-/-	-245.1674964427948	-30630.440433502197	41	0.058823529411764705	0.7804878048780488	0.14222222222222222
YNL232W	-1	-/-	-245.28333520889282	-29003.403295516968	41	0.05871559633027523	0.7804878048780488	0.1425
YKR042W	-1	-/-	-245.3914613723755	-28793.52301967144	41	0.05860805860805861	0.7804878048780488	0.14277777777777778
YHR037W	0	0/0	-245.43179613351822	-51467.12808981538	164	0.05860805860805861	0.7804878048780488	0.14277777777777778
YHR183W	-1	-/-	-245.47810196876526	-32876.45917034149	41	0.05850091407678245	0.7804878048780488	0.14305555555555555
YAR002W	-1	-/-	-245.55706691741943	-31853.08943414688	41	0.058394160583941604	0.7804878048780488	0.14333333333333334
YOR020C	-1	-/-	-245.62397861480713	-31724.80001282692	41	0.058287795992714025	0.7804878048780488	0.1436111111111111
YLR289W	0	0/0	-245.65597400069237	-54515.68417144939	164	0.058287795992714025	0.7804878048780488	0.1436111111111111
YOR354C	-1	-/-	-246.06314074993134	-32477.084650874138	41	0.05818181818181818	0.7804878048780488	0.1438888888888889
YBR122C	0	0/-	-246.1228348314762	-51267.248903393745	164	0.05818181818181818	0.7804878048780488	0.1438888888888889
YCR071C	-1	-/-	-246.1626238822937	-30226.484283447266	41	0.05807622504537205	0.7804878048780488	0.14416666666666667
YHR201C	0	0/0	-246.18171209096909	-49988.88635209203	164	0.05807622504537205	0.7804878048780488	0.14416666666666667
YDR322C-A	-1	-/-	-246.28196954727173	-31469.522296190262	41	0.057971014492753624	0.7804878048780488	0.14444444444444443
YGL092W	-1	-/-	-246.31060600280762	-30839.76366662979	41	0.05786618444846293	0.7804878048780488	0.14472222222222222
YGR106C	0	0/0	-246.32403153181076	-49222.87216079235	164	0.05786618444846293	0.7804878048780488	0.14472222222222222
YPL048W	-1	-/-	-246.32921409606934	-27591.793494701385	41	0.05776173285198556	0.7804878048780488	0.145
YPL215W	0	0/-	-246.5928835272789	-49307.58851784468	164	0.05776173285198556	0.7804878048780488	0.145
YOR359W	-1	-/-	-246.749662399292	-29472.73578596115	41	0.05765765765765766	0.7804878048780488	0.14527777777777778
YOR116C	-1	-/-	-246.86620664596558	-28337.021530628204	41	0.05755395683453238	0.7804878048780488	0.14555555555555555
YLR401C	-1	-/-	-246.8733594417572	-31122.096467494965	41	0.05745062836624776	0.7804878048780488	0.14583333333333334
YGL169W	-1	-/-	-246.99234676361084	-29892.795378684998	41	0.05734767025089606	0.7804878048780488	0.1461111111111111
YLR412W	0	0/0	-247.04777538776398	-51401.25158709288	164	0.05734767025089606	0.7804878048780488	0.1461111111111111
YKL003C	0	0/-	-247.08018052577972	-52630.18133831024	164	0.05734767025089606	0.7804878048780488	0.1461111111111111
YIL019W	-1	-/-	-247.08351683616638	-32356.917913913727	41	0.057245080500894455	0.7804878048780488	0.1463888888888889
YJL208C	-1	-/-	-247.17081308364868	-31071.12089252472	41	0.05714285714285714	0.7804878048780488	0.14666666666666667
YNL207W	-1	-/-	-247.36225366592407	-29289.043964385986	41	0.0570409982174688	0.7804878048780488	0.14694444444444443
YDR493W	0	0/-	-247.55095732212067	-55096.6635556221	164	0.0570409982174688	0.7804878048780488	0.14694444444444443
YKL054C	-1	-/-	-247.5775284767151	-29169.81077003479	41	0.05693950177935943	0.7804878048780488	0.14722222222222223
YMR108W	0	0/0	-247.76828521490097	-46242.76653032005	164	0.05693950177935943	0.7804878048780488	0.14722222222222223
YKL053C-A	-1	-/-	-247.77237820625305	-29694.50844025612	41	0.056838365896980464	0.7804878048780488	0.1475
YGR119C	-1	-/-	-247.79551887512207	-29840.76067352295	41	0.05673758865248227	0.7804878048780488	0.14777777777777779
YMR293C	-1	-/-	-248.14272546768188	-31798.853164434433	41	0.05663716814159292	0.7804878048780488	0.14805555555555555
YNL098C	-1	-/-	-248.1788353919983	-29732.006033301353	41	0.05653710247349823	0.7804878048780488	0.14833333333333334
YAL012W	-1	-/0	-248.1893229484558	-28885.976859092712	41	0.0564373897707231	0.7804878048780488	0.1486111111111111
YJR024C	0	0/0	-248.23736906051636	-49040.38475060463	164	0.0564373897707231	0.7804878048780488	0.1486111111111111
YBL032W	-1	-/-	-248.42366933822632	-30774.195316791534	41	0.056338028169014086	0.7804878048780488	0.14888888888888888
YPL097W	-1	-/-	-248.60625314712524	-31472.427931308746	41	0.056239015817223195	0.7804878048780488	0.14916666666666667
YDL229W	-1	-/-	-248.65854287147522	-28392.051566839218	41	0.056140350877192984	0.7804878048780488	0.14944444444444444
YCL011C	-1	-/-	-248.69593906402588	-30434.949337482452	41	0.05604203152364273	0.7804878048780488	0.14972222222222223
YOR136W	-1	-/-	-248.71417999267578	-30898.309809684753	41	0.055944055944055944	0.7804878048780488	0.15
YBL079W	-1	-/-	-248.97174453735352	-28285.305734157562	41	0.055846422338568937	0.7804878048780488	0.1502777777777778
YKR082W	-1	-/-	-249.14394283294678	-31633.074291229248	41	0.05574912891986063	0.7804878048780488	0.15055555555555555
YBR267W	-1	-/-	-249.37740874290466	-30273.155267477036	41	0.05565217391304348	0.7804878048780488	0.15083333333333335
YGR171C	-1	-/-	-249.40465426445007	-33748.935648441315	41	0.05555555555555555	0.7804878048780488	0.1511111111111111
YOR094W	-1	-/-	-249.41463422775269	-31420.86189007759	41	0.05545927209705372	0.7804878048780488	0.15138888888888888
YJR132W	-1	-/0	-249.42308855056763	-29642.797586917877	41	0.05536332179930796	0.7804878048780488	0.15166666666666667
YBR265W	-1	-/-	-249.42866325378418	-31569.86472606659	41	0.055267702936096716	0.7804878048780488	0.15194444444444444
YMR300C	0	0/-	-249.5299397110939	-48534.280118882656	164	0.055267702936096716	0.7804878048780488	0.15194444444444444
YBL091C	0	0/-	-249.55361235141754	-50480.76315301657	164	0.055267702936096716	0.7804878048780488	0.15194444444444444
YNL287W	-1	-/-	-249.5670359134674	-28724.011203289032	41	0.05517241379310345	0.7804878048780488	0.15222222222222223
YLL034C	-1	-/-	-249.57322525978088	-30943.842888116837	41	0.055077452667814115	0.7804878048780488	0.1525
YCR052W	-1	-/-	-249.63219237327576	-30865.052777290344	41	0.054982817869415807	0.7804878048780488	0.1527777777777778
YHR084W	-1	-/-	-249.68773531913757	-31875.012310028076	41	0.0548885077186964	0.7804878048780488	0.15305555555555556
YMR267W	-1	-/-	-249.8135323524475	-32509.249982118607	41	0.0547945205479452	0.7804878048780488	0.15333333333333332
YMR239C	-1	-/-	-249.8741693496704	-30876.229818344116	41	0.0547008547008547	0.7804878048780488	0.15361111111111111
YPR052C	-1	-/-	-249.96349477767944	-29646.330417394638	41	0.05460750853242321	0.7804878048780488	0.15388888888888888
YNR020C	0	0/-	-250.22790348529816	-54808.9636156261	164	0.05460750853242321	0.7804878048780488	0.15388888888888888
YKR039W	-1	-/-	-250.27128887176514	-28056.63066625595	41	0.054514480408858604	0.7804878048780488	0.15416666666666667
YGR240C	0	0/-	-250.29373013973236	-46587.0377009511	164	0.054514480408858604	0.7804878048780488	0.15416666666666667
YJL117W	-1	-/-	-250.4444432258606	-31713.63848733902	41	0.05442176870748299	0.7804878048780488	0.15444444444444444
YGR095C	-1	-/-	-250.44837975502014	-30987.568817853928	41	0.05432937181663837	0.7804878048780488	0.15472222222222223
YOR375C	0	0/0	-250.5118567943573	-50830.95247977972	164	0.05432937181663837	0.7804878048780488	0.15472222222222223
YOR150W	-1	-/-	-250.52178573608398	-31112.891394138336	41	0.05423728813559322	0.7804878048780488	0.155
YNL186W	-1	-/-	-250.582914352417	-27944.905325889587	41	0.05414551607445008	0.7804878048780488	0.15527777777777776
YBR205W	-1	-/-	-250.60918831825256	-29932.103654146194	41	0.05405405405405406	0.7804878048780488	0.15555555555555556
YGR074W	-1	-/-	-250.67115831375122	-29596.25433731079	41	0.05396290050590219	0.7804878048780488	0.15583333333333332
YFR032C-A	0	0/-	-250.7737472653389	-48012.840929329395	164	0.05396290050590219	0.7804878048780488	0.15583333333333332
YPL101W	-1	-/-	-250.79038524627686	-31689.419083595276	41	0.05387205387205387	0.7804878048780488	0.15611111111111112
YMR149W	-1	-/-	-250.83154726028442	-29729.878874063492	41	0.05378151260504202	0.7804878048780488	0.15638888888888888
YKL194C	-1	-/-	-250.9017071723938	-32720.70870232582	41	0.053691275167785234	0.7804878048780488	0.15666666666666668
YHL003C	-1	-/-	-250.95489883422852	-29653.310910224915	41	0.05360134003350084	0.7804878048780488	0.15694444444444444
YPL210C	-1	-/-	-250.97729682922363	-31906.52813720703	41	0.05351170568561873	0.7804878048780488	0.15722222222222224
YHR174W	-1	-/-	-251.12606596946716	-28193.134286046028	41	0.05342237061769616	0.7804878048780488	0.1575
YBR288C	-1	-/-	-251.1392421722412	-30234.570779323578	41	0.05333333333333334	0.7804878048780488	0.15777777777777777
YGL084C	-1	-/-	-251.18247365951538	-30417.987597942352	41	0.05324459234608985	0.7804878048780488	0.15805555555555556
YJR144W	-1	-/-	-251.20764207839966	-30758.07376241684	41	0.053156146179401995	0.7804878048780488	0.15833333333333333
YPL105C	0	0/-	-251.24242061376572	-52085.38499766588	164	0.053156146179401995	0.7804878048780488	0.15833333333333333
YLR163C	-1	-/-	-251.33248805999756	-30954.07160615921	41	0.05306799336650083	0.7804878048780488	0.15861111111111112
YGR165W	-1	-/-	-251.80236101150513	-32645.24414730072	41	0.052980132450331126	0.7804878048780488	0.15888888888888889
YOL123W	-1	-/-	-251.8932065963745	-30976.43719482422	41	0.05289256198347107	0.7804878048780488	0.15916666666666668
YML031W	-1	-/-	-252.00607872009277	-30656.88428258896	41	0.052805280528052806	0.7804878048780488	0.15944444444444444
YCR077C	1	+/+	-252.1006679534912	-28281.023091077805	40	0.054365733113673806	0.8048780487804879	0.15944444444444444
YGR262C	-1	-/-	-252.1408190727234	-30971.661217927933	41	0.054276315789473686	0.8048780487804879	0.1597222222222222
YDL131W	0	0/0	-252.22383123636246	-47717.01830500364	164	0.054276315789473686	0.8048780487804879	0.1597222222222222
YJL179W	-1	-/-	-252.4694905281067	-31129.183606624603	41	0.054187192118226604	0.8048780487804879	0.16
YDR099W	-1	-/-	-252.48107147216797	-28914.474586486816	41	0.054098360655737705	0.8048780487804879	0.16027777777777777
YIL157C	0	0/-	-252.64759838581085	-52008.79740011692	164	0.054098360655737705	0.8048780487804879	0.16027777777777777
YGL106W	-1	-/-	-252.78375625610352	-31428.447558164597	41	0.054009819967266774	0.8048780487804879	0.16055555555555556
YGL016W	-1	-/0	-252.8025255203247	-32360.71830368042	41	0.05392156862745098	0.8048780487804879	0.16083333333333333
YHR085W	-1	-/-	-252.82046508789062	-31573.457511663437	41	0.053833605220228384	0.8048780487804879	0.16111111111111112
YER017C	-1	-/-	-252.8345170021057	-32088.58900117874	41	0.05374592833876222	0.8048780487804879	0.1613888888888889
YPR129W	0	0/+	-253.044089615345	-50918.05761063099	164	0.05374592833876222	0.8048780487804879	0.1613888888888889
YOR241W	-1	-/0	-253.26573610305786	-31040.07296562195	41	0.05365853658536585	0.8048780487804879	0.16166666666666665
YOL071W	-1	-/-	-253.29794001579285	-31249.858268499374	41	0.05357142857142857	0.8048780487804879	0.16194444444444445
YOL093W	-1	-/-	-253.53445196151733	-31669.87890148163	41	0.05348460291734198	0.8048780487804879	0.1622222222222222
YGL054C	-1	-/-	-253.76759457588196	-30573.959001779556	41	0.05339805825242718	0.8048780487804879	0.1625
YDR197W	0	0/-	-253.80762553215027	-52591.156021386385	164	0.05339805825242718	0.8048780487804879	0.1625
YER145C	-1	-/-	-253.82173204421997	-30323.95474243164	41	0.05331179321486268	0.8048780487804879	0.16277777777777777
YDR234W	0	0/0	-253.82693511247635	-47568.75315710902	164	0.05331179321486268	0.8048780487804879	0.16277777777777777
YPL178W	-1	-/-	-253.8404631614685	-30394.759437084198	41	0.0532258064516129	0.8048780487804879	0.16305555555555556
YKL114C	-1	-/-	-253.849365234375	-31938.33950638771	41	0.05314009661835749	0.8048780487804879	0.16333333333333333
YKL018W	-1	-/-	-253.9906849861145	-33011.188497543335	41	0.05305466237942122	0.8048780487804879	0.16361111111111112
YAL033W	-1	-/-	-254.0357985496521	-31548.368237018585	41	0.052969502407704656	0.8048780487804879	0.1638888888888889
YDR430C	0	0/-	-254.0429708957672	-50381.132688969374	164	0.052969502407704656	0.8048780487804879	0.1638888888888889
YKL154W	-1	-/-	-254.15502309799194	-31601.840924739838	41	0.052884615384615384	0.8048780487804879	0.16416666666666666
YBR268W	0	0/-	-254.21163880825043	-52859.12698996067	164	0.052884615384615384	0.8048780487804879	0.16416666666666666
YDL074C	-1	-/-	-254.3162648677826	-32108.42674279213	41	0.0528	0.8048780487804879	0.16444444444444445
YDR302W	-1	-/-	-254.47780847549438	-31597.072968244553	41	0.052715654952076675	0.8048780487804879	0.16472222222222221
YHR144C	0	0/-	-254.4813402891159	-52969.52665168047	164	0.052715654952076675	0.8048780487804879	0.16472222222222221
YJR034W	0	0/-	-254.50387161970139	-51830.88341417909	164	0.052715654952076675	0.8048780487804879	0.16472222222222221
YNR038W	-1	-/-	-254.50463724136353	-30736.115147590637	41	0.05263157894736842	0.8048780487804879	0.165
YIR004W	-1	-/-	-254.58427500724792	-31191.3252556324	41	0.052547770700636945	0.8048780487804879	0.16527777777777777
YDR175C	-1	-/-	-254.58631896972656	-32666.918048381805	41	0.05246422893481717	0.8048780487804879	0.16555555555555557
YMR005W	-1	-/-	-254.91284608840942	-32187.321260929108	41	0.05238095238095238	0.8048780487804879	0.16583333333333333
YBR127C	-1	-/-	-254.96865797042847	-28349.341291427612	41	0.05229793977812995	0.8048780487804879	0.1661111111111111
YNL085W	-1	-/-	-254.99309921264648	-31631.6282453537	41	0.05221518987341772	0.8048780487804879	0.1663888888888889
YMR246W	-1	-/-	-255.1799886226654	-30671.573999643326	41	0.052132701421800945	0.8048780487804879	0.16666666666666666
YHR088W	-1	-/-	-255.20734810829163	-29844.638247728348	41	0.052050473186119876	0.8048780487804879	0.16694444444444445
YMR286W	0	0/-	-255.2087613940239	-52284.54446640611	164	0.052050473186119876	0.8048780487804879	0.16694444444444445
YER118C	-1	-/-	-255.23673486709595	-30634.511065006256	41	0.05196850393700787	0.8048780487804879	0.16722222222222222
YFR005C	-1	-/-	-255.25003862380981	-31540.831300497055	41	0.05188679245283019	0.8048780487804879	0.1675
YDR036C	-1	-/-	-255.3114995956421	-29720.785096168518	41	0.05180533751962323	0.8048780487804879	0.16777777777777778
YER151C	-1	-/-	-255.33649682998657	-29953.14902830124	41	0.05172413793103448	0.8048780487804879	0.16805555555555557
YLR390W	0	0/-	-255.48849219083786	-51820.487554103136	164	0.05172413793103448	0.8048780487804879	0.16805555555555557
YMR225C	-1	-/-	-255.56587433815002	-33645.04965424538	41	0.051643192488262914	0.8048780487804879	0.16833333333333333
YCR047C	-1	-/-	-255.73504495620728	-30426.729142427444	41	0.0515625	0.8048780487804879	0.1686111111111111
YOR160W	-1	-/-	-255.7933473587036	-30567.3358771801	41	0.0514820592823713	0.8048780487804879	0.1688888888888889
YMR089C	-1	-/-	-255.894611120224	-32787.043164014816	41	0.0514018691588785	0.8048780487804879	0.16916666666666666
YMR269W	0	0/-	-255.92693668603897	-51767.56888025999	164	0.0514018691588785	0.8048780487804879	0.16916666666666666
YDL052C	-1	-/-	-255.99039030075073	-30954.672160863876	41	0.05132192846034215	0.8048780487804879	0.16944444444444445
YEL003W	-1	-/-	-256.0111196041107	-32167.948533058167	41	0.05124223602484472	0.8048780487804879	0.16972222222222222
YBR029C	-1	-/-	-256.29757022857666	-30026.338082551956	41	0.05116279069767442	0.8048780487804879	0.17
YAL042W	-1	-/-	-256.3039014339447	-30971.266273975372	41	0.05108359133126935	0.8048780487804879	0.17027777777777778
YPR069C	0	0/-	-256.36289674043655	-54598.90012580156	164	0.05108359133126935	0.8048780487804879	0.17027777777777778
YOL094C	-1	-/-	-256.3978695869446	-32188.11726284027	41	0.05100463678516229	0.8048780487804879	0.17055555555555554
YPR183W	-1	-/-	-256.66573095321655	-29578.34707403183	41	0.05092592592592592	0.8048780487804879	0.17083333333333334
YNL229C	-1	-/-	-257.0689363479614	-31823.796841859818	41	0.05084745762711865	0.8048780487804879	0.1711111111111111
YHR046C	0	0/-	-257.14480632543564	-49687.5340667367	164	0.05084745762711865	0.8048780487804879	0.1711111111111111
YJL002C	-1	-/-	-257.22938871383667	-30908.365118026733	41	0.05076923076923077	0.8048780487804879	0.1713888888888889
YBR135W	-1	-/-	-257.2990617752075	-30322.00751900673	41	0.05069124423963134	0.8048780487804879	0.17166666666666666
YPL172C	0	0/0	-257.4043156504631	-53711.39639058709	164	0.05069124423963134	0.8048780487804879	0.17166666666666666
YNL068C	-1	-/-	-257.4650893211365	-29447.265221118927	41	0.05061349693251534	0.8048780487804879	0.17194444444444446
YER058W	0	0/-	-257.6370157599449	-53797.27522622049	164	0.05061349693251534	0.8048780487804879	0.17194444444444446
YDL150W	-1	-/-	-257.6914486885071	-30077.0916659832	41	0.05053598774885146	0.8048780487804879	0.17222222222222222
YDR297W	-1	-/-	-257.87547183036804	-28375.66285443306	41	0.05045871559633028	0.8048780487804879	0.1725
YOL115W	-1	-/-	-257.92670702934265	-33737.87167310715	41	0.050381679389312976	0.8048780487804879	0.17277777777777778
YBL099W	-1	-/-	-257.9620680809021	-28155.477826714516	41	0.05030487804878049	0.8048780487804879	0.17305555555555555
YDL188C	-1	-/-	-257.9719786643982	-29289.324337005615	41	0.0502283105022831	0.8048780487804879	0.17333333333333334
YFR002W	-1	-/-	-258.02508425712585	-30803.31391310692	41	0.05015197568389058	0.8048780487804879	0.1736111111111111
YKR028W	-1	-/-	-258.15472316741943	-31644.970382213593	41	0.05007587253414264	0.8048780487804879	0.1738888888888889
YKL080W	-1	-/-	-258.168329000473	-28625.657011032104	41	0.05	0.8048780487804879	0.17416666666666666
YNL030W	-1	-/-	-258.2484223842621	-30560.167729854584	41	0.049924357034795766	0.8048780487804879	0.17444444444444446
YOR205C	0	0/-	-258.285102725029	-54837.28106737137	164	0.049924357034795766	0.8048780487804879	0.17444444444444446
YGL019W	-1	-/-	-258.342022895813	-29755.525899887085	41	0.04984894259818731	0.8048780487804879	0.17472222222222222
YCL028W	0	0/0	-258.39293003082275	-50156.82058894634	164	0.04984894259818731	0.8048780487804879	0.17472222222222222
YEL031W	-1	-/-	-258.447461605072	-30743.577565193176	41	0.049773755656108594	0.8048780487804879	0.175
YBR024W	-1	-/-	-258.4962763786316	-30682.927426815033	41	0.04969879518072289	0.8048780487804879	0.17527777777777778
YLR359W	0	0/-	-258.5011738538742	-49532.794900506735	164	0.04969879518072289	0.8048780487804879	0.17527777777777778
YJR075W	0	0/-	-258.5263907313347	-51998.670097351074	164	0.04969879518072289	0.8048780487804879	0.17527777777777778
YKL150W	-1	-/-	-258.81384444236755	-31104.190376758575	41	0.04962406015037594	0.8048780487804879	0.17555555555555555
YOR204W	1	+/+	-258.99223041534424	-29540.970024108887	40	0.05105105105105105	0.8292682926829268	0.17555555555555555
YEL037C	-1	-/-	-259.10721492767334	-30389.846123695374	41	0.050974512743628186	0.8292682926829268	0.17583333333333334
YER156C	0	0/-	-259.11092776060104	-50550.51688218117	164	0.050974512743628186	0.8292682926829268	0.17583333333333334
YNL124W	0	0/-	-259.2385318875313	-49482.3108433485	164	0.050974512743628186	0.8292682926829268	0.17583333333333334
YGR030C	-1	-/-	-259.3772439956665	-32347.120647192	41	0.05089820359281437	0.8292682926829268	0.1761111111111111
YOR253W	-1	-/-	-259.5323398113251	-31122.631927728653	41	0.05082212257100149	0.8292682926829268	0.1763888888888889
YML077W	-1	-/-	-259.61480712890625	-30230.62225317955	41	0.050746268656716415	0.8292682926829268	0.17666666666666667
YPR048W	0	0/-	-260.2004697918892	-52171.22023174167	164	0.050746268656716415	0.8292682926829268	0.17666666666666667
YJL143W	-1	-/-	-260.30749893188477	-30114.871373414993	41	0.05067064083457526	0.8292682926829268	0.17694444444444443
YLR378C	-1	-/-	-260.3184857368469	-31138.471174120903	41	0.050595238095238096	0.8292682926829268	0.17722222222222223
YER178W	-1	-/-	-260.5367474555969	-28175.09155035019	41	0.05052005943536404	0.8292682926829268	0.1775
YNR016C	-1	-/-	-260.66770935058594	-28557.244287967682	41	0.050445103857566766	0.8292682926829268	0.17777777777777778
YDL122W	0	0/-	-260.7523714900017	-52423.312305510044	164	0.050445103857566766	0.8292682926829268	0.17777777777777778
YFL041W	-1	-/-	-260.77529191970825	-32835.92693185806	41	0.05037037037037037	0.8292682926829268	0.17805555555555555
YBL037W	0	0/-	-260.8062965273857	-52782.46607118845	164	0.05037037037037037	0.8292682926829268	0.17805555555555555
YDR079W	-1	-/-	-260.84191608428955	-32420.958033561707	41	0.05029585798816568	0.8292682926829268	0.17833333333333334
YJL012C	-1	-/-	-260.85043573379517	-27742.241899967194	41	0.050221565731166914	0.8292682926829268	0.1786111111111111
YER089C	-1	-/-	-260.8969798088074	-28375.34468793869	41	0.05014749262536873	0.8292682926829268	0.17888888888888888
YNL081C	0	0/-	-260.9510754644871	-55100.72083440423	164	0.05014749262536873	0.8292682926829268	0.17888888888888888
YLR110C	-1	-/-	-261.0195858478546	-28291.07478761673	41	0.050073637702503684	0.8292682926829268	0.17916666666666667
YER072W	-1	-/-	-261.15169382095337	-30077.427265167236	41	0.05	0.8292682926829268	0.17944444444444443
YER133W	-1	-/-	-261.1675977706909	-29040.771478176117	41	0.049926578560939794	0.8292682926829268	0.17972222222222223
YER125W	-1	-/-	-261.25922107696533	-29880.806750297546	41	0.04985337243401759	0.8292682926829268	0.18
YKL014C	-1	-/-	-261.28718090057373	-31821.169631004333	41	0.04978038067349927	0.8292682926829268	0.1802777777777778
YPR145W	0	0/0	-261.301272213459	-45755.544451743364	164	0.04978038067349927	0.8292682926829268	0.1802777777777778
YDL189W	0	0/0	-261.4137826561928	-50087.45757293701	164	0.04978038067349927	0.8292682926829268	0.1802777777777778
YMR285C	-1	-/-	-261.5259118080139	-31274.893764019012	41	0.049707602339181284	0.8292682926829268	0.18055555555555555
YLR413W	0	0/-	-261.52809262275696	-50507.83454543352	164	0.049707602339181284	0.8292682926829268	0.18055555555555555
YER087C-B	-1	-/-	-261.54144954681396	-29958.390702724457	41	0.049635036496350364	0.8292682926829268	0.18083333333333335
YFR053C	-1	-/-	-261.5449800491333	-30812.53571987152	41	0.04956268221574344	0.8292682926829268	0.1811111111111111
YGL167C	-1	-/-	-261.65365052223206	-30003.425061941147	41	0.049490538573508006	0.8292682926829268	0.18138888888888888
YOR056C	-1	-/-	-261.65680503845215	-31089.180012464523	41	0.04941860465116279	0.8292682926829268	0.18166666666666667
YBR044C	0	0/-	-261.7211972773075	-51219.393112272024	164	0.04941860465116279	0.8292682926829268	0.18166666666666667
YML123C	-1	-/-	-261.734495639801	-27470.60919058323	41	0.04934687953555878	0.8292682926829268	0.18194444444444444
YDL107W	0	0/-	-261.7427243590355	-53905.60805249214	164	0.04934687953555878	0.8292682926829268	0.18194444444444444
YPL030W	0	0/-	-261.8508640527725	-50889.56253409386	164	0.04934687953555878	0.8292682926829268	0.18194444444444444
YLR077W	0	0/-	-262.00767147541046	-52281.573691904545	164	0.04934687953555878	0.8292682926829268	0.18194444444444444
YNL070W	-1	-/-	-262.0414295196533	-31320.825944185257	41	0.04927536231884058	0.8292682926829268	0.18222222222222223
YPL118W	1	+/+	-262.1376006603241	-31933.63016963005	40	0.05065123010130246	0.8536585365853658	0.18222222222222223
YPL032C	-1	-/-	-262.1643717288971	-31932.290888786316	41	0.05057803468208093	0.8536585365853658	0.1825
YDL212W	-1	-/-	-262.2050621509552	-30290.651587724686	41	0.050505050505050504	0.8536585365853658	0.1827777777777778
YDR098C	-1	-/-	-262.3949728012085	-31355.129046201706	41	0.05043227665706052	0.8536585365853658	0.18305555555555555
YHL013C	0	0/-	-262.56850922107697	-54076.310546696186	164	0.05043227665706052	0.8536585365853658	0.18305555555555555
YOL056W	0	0/-	-262.6901268362999	-55117.665461182594	164	0.05043227665706052	0.8536585365853658	0.18305555555555555
YER031C	-1	-/-	-262.7740559577942	-30759.01841688156	41	0.050359712230215826	0.8536585365853658	0.18333333333333332
YOL124C	-1	-/-	-262.97536516189575	-31188.375460624695	41	0.05028735632183908	0.8536585365853658	0.1836111111111111
YLR027C	0	0/0	-263.1497241258621	-51132.223475813866	164	0.05028735632183908	0.8536585365853658	0.1836111111111111
YGL050W	0	0/-	-263.305124104023	-52605.19258749485	164	0.05028735632183908	0.8536585365853658	0.1836111111111111
YBR011C	0	0/0	-263.33276104927063	-49285.71312099695	164	0.05028735632183908	0.8536585365853658	0.1836111111111111
YLR200W	-1	-/-	-263.33700799942017	-31448.586965560913	41	0.05021520803443329	0.8536585365853658	0.18388888888888888
YDR075W	-1	-/-	-263.3480615615845	-33629.99424147606	41	0.050143266475644696	0.8536585365853658	0.18416666666666667
YNL108C	0	0/0	-263.4902056455612	-51571.87289828062	164	0.050143266475644696	0.8536585365853658	0.18416666666666667
YGR276C	-1	-/-	-263.5722782611847	-30444.786462545395	41	0.05007153075822604	0.8536585365853658	0.18444444444444444
YNL123W	-1	-/-	-263.6060562133789	-31807.12196135521	41	0.05	0.8536585365853658	0.18472222222222223
YKL028W	-1	-/-	-263.6099455356598	-30939.31494116783	41	0.04992867332382311	0.8536585365853658	0.185
YBR202W	-1	-/-	-263.6731004714966	-31793.978259801865	41	0.04985754985754986	0.8536585365853658	0.1852777777777778
YAL007C	-1	-/-	-263.69850611686707	-31449.76748085022	41	0.049786628733997154	0.8536585365853658	0.18555555555555556
YDL015C	-1	-/-	-263.7164821624756	-29415.99547147751	41	0.04971590909090909	0.8536585365853658	0.18583333333333332
YGR132C	-1	-/-	-263.7224073410034	-31763.972509622574	41	0.04964539007092199	0.8536585365853658	0.18611111111111112
YBR042C	-1	-/-	-263.7502512931824	-29895.162154197693	41	0.049575070821529746	0.8536585365853658	0.18638888888888888
YGR105W	0	0/0	-263.7838971018791	-49519.45309585333	164	0.049575070821529746	0.8536585365853658	0.18638888888888888
YLR134W	-1	-/-	-263.9416971206665	-29619.367114543915	41	0.04950495049504951	0.8536585365853658	0.18666666666666668
YJL008C	-1	-/-	-264.2450387477875	-32142.394193649292	41	0.04943502824858757	0.8536585365853658	0.18694444444444444
YPL078C	-1	-/-	-264.5240354537964	-28236.218334436417	41	0.04936530324400564	0.8536585365853658	0.18722222222222223
YGL211W	-1	-/-	-264.5323233604431	-28927.744455337524	41	0.04929577464788732	0.8536585365853658	0.1875
YBR198C	-1	-/-	-264.58088541030884	-33406.49352645874	41	0.04922644163150492	0.8536585365853658	0.18777777777777777
YFL023W	-1	-/+	-264.7302165031433	-33586.50972914696	41	0.04915730337078652	0.8536585365853658	0.18805555555555556
YHR091C	-1	-/-	-264.8065776824951	-31894.172464847565	41	0.04908835904628331	0.8536585365853658	0.18833333333333332
YCR067C	-1	-/-	-264.91675877571106	-32129.11892271042	41	0.049019607843137254	0.8536585365853658	0.18861111111111112
YGR076C	0	0/-	-264.9348648786545	-52825.3577671051	164	0.049019607843137254	0.8536585365853658	0.18861111111111112
YOR270C	-1	-/-	-264.9516935348511	-28541.055382728577	41	0.04895104895104895	0.8536585365853658	0.18888888888888888
YBR080C	-1	-/-	-265.0040247440338	-31626.96905899048	41	0.04888268156424581	0.8536585365853658	0.18916666666666668
YPL106C	-1	-/-	-265.2512135505676	-29726.822148561478	41	0.04881450488145049	0.8536585365853658	0.18944444444444444
YIL027C	0	0/-	-265.3027169704437	-50798.41199764609	164	0.04881450488145049	0.8536585365853658	0.18944444444444444
YCR024C-A	-1	-/0	-265.3345489501953	-30123.942191123962	41	0.04874651810584958	0.8536585365853658	0.1897222222222222
YPL098C	-1	-/-	-265.4201617240906	-30428.137863516808	41	0.048678720445062586	0.8536585365853658	0.19
YLR043C	-1	-/-	-265.4232153892517	-30241.56021785736	41	0.04861111111111111	0.8536585365853658	0.19027777777777777
YKL155C	0	0/-	-265.6249758005142	-54495.70695024729	164	0.04861111111111111	0.8536585365853658	0.19027777777777777
YKL060C	-1	-/-	-265.787296295166	-28024.388428926468	41	0.04854368932038835	0.8536585365853658	0.19055555555555556
YGR227W	-1	-/-	-265.79507327079773	-33959.55675172806	41	0.04847645429362881	0.8536585365853658	0.19083333333333333
YER099C	0	0/-	-265.86728489398956	-49049.66607886553	164	0.04847645429362881	0.8536585365853658	0.19083333333333333
YLR354C	-1	-/0	-265.93194246292114	-31136.76004445553	41	0.048409405255878286	0.8536585365853658	0.19111111111111112
YGR086C	-1	-/-	-265.97190713882446	-27396.602085590363	41	0.04834254143646409	0.8536585365853658	0.1913888888888889
YDR161W	0	0/-	-266.05392479896545	-50694.64199393988	164	0.04834254143646409	0.8536585365853658	0.1913888888888889
YIL145C	0	0/-	-266.0951015353203	-47787.21901458502	164	0.04834254143646409	0.8536585365853658	0.1913888888888889
YBR055C	-1	-/-	-266.16121196746826	-31351.556469917297	41	0.04827586206896552	0.8536585365853658	0.19166666666666668
YKL186C	-1	-/-	-266.1933491230011	-28242.14835190773	41	0.048209366391184574	0.8536585365853658	0.19194444444444445
YHR020W	-1	-/-	-266.2178761959076	-30636.90567135811	41	0.048143053645116916	0.8536585365853658	0.1922222222222222
YML010W	-1	-/-	-266.2608857154846	-31925.18704867363	41	0.04807692307692308	0.8536585365853658	0.1925
YLR433C	-1	-/-	-266.360643863678	-33059.68641757965	41	0.04801097393689986	0.8536585365853658	0.19277777777777777
YHR108W	-1	-/-	-266.3831946849823	-31808.658092737198	41	0.04794520547945205	0.8536585365853658	0.19305555555555556
YDL045W-A	0	0/-	-266.4044994711876	-55478.59416151047	164	0.04794520547945205	0.8536585365853658	0.19305555555555556
YHR024C	-1	-/-	-266.42658138275146	-30833.402250766754	41	0.047879616963064295	0.8536585365853658	0.19333333333333333
YDL178W	-1	-/-	-266.5241758823395	-33016.388862133026	41	0.04781420765027322	0.8536585365853658	0.19361111111111112
YGL022W	-1	-/-	-266.6305582523346	-32032.854006290436	41	0.047748976807639835	0.8536585365853658	0.1938888888888889
YKL057C	-1	-/-	-266.64676427841187	-32027.696892738342	41	0.047683923705722074	0.8536585365853658	0.19416666666666665
YJL014W	-1	-/-	-266.72205686569214	-31792.137984752655	41	0.047619047619047616	0.8536585365853658	0.19444444444444445
YFL001W	0	0/-	-266.7654472589493	-52421.90706115961	164	0.047619047619047616	0.8536585365853658	0.19444444444444445
YKR079C	-1	-/-	-266.83301639556885	-32726.480798721313	41	0.04755434782608696	0.8536585365853658	0.1947222222222222
YGL139W	0	0/-	-266.93064111471176	-51309.91110378504	164	0.04755434782608696	0.8536585365853658	0.1947222222222222
YDR508C	-1	-/-	-266.9394006729126	-29453.959684848785	41	0.04748982360922659	0.8536585365853658	0.195
YPR051W	-1	-/-	-266.9951729774475	-29986.655353069305	41	0.04742547425474255	0.8536585365853658	0.19527777777777777
YIL158W	0	0/0	-267.04887813329697	-51151.72552341223	164	0.04742547425474255	0.8536585365853658	0.19527777777777777
YOL006C	-1	-/-	-267.2089328765869	-29767.063351154327	41	0.04736129905277402	0.8536585365853658	0.19555555555555557
YKL134C	-1	-/-	-267.3356556892395	-33070.160284519196	41	0.0472972972972973	0.8536585365853658	0.19583333333333333
YJL158C	0	0/-	-267.4289179444313	-51244.06709074974	164	0.0472972972972973	0.8536585365853658	0.19583333333333333
YNL151C	-1	-/-	-267.5506145954132	-32299.99752354622	41	0.04723346828609987	0.8536585365853658	0.19611111111111112
YJR009C	-1	-/-	-267.6104497909546	-28232.659715414047	41	0.04716981132075472	0.8536585365853658	0.1963888888888889
YIL085C	-1	-/-	-267.70826721191406	-30351.34048295021	41	0.047106325706594884	0.8536585365853658	0.19666666666666666
YDR298C	-1	-/-	-267.77049112319946	-31611.528159856796	41	0.04704301075268817	0.8536585365853658	0.19694444444444445
YNL243W	-1	-/-	-267.78480291366577	-31017.647919416428	41	0.04697986577181208	0.8536585365853658	0.19722222222222222
YML081C-A	-1	-/-	-267.90409898757935	-29538.498204231262	41	0.04691689008042895	0.8536585365853658	0.1975
YML046W	-1	-/-	-267.9664845466614	-31372.922276735306	41	0.04685408299866131	0.8536585365853658	0.19777777777777777
YKR038C	-1	-/-	-268.15096282958984	-29034.4870429039	41	0.04679144385026738	0.8536585365853658	0.19805555555555557
YDR477W	-1	-/-	-268.21647000312805	-32564.125895023346	41	0.04672897196261682	0.8536585365853658	0.19833333333333333
YOL022C	0	0/-	-268.3071074485779	-50508.59818160534	164	0.04672897196261682	0.8536585365853658	0.19833333333333333
YJL200C	0	0/-	-268.3693131804466	-50157.498198509216	164	0.04672897196261682	0.8536585365853658	0.19833333333333333
YNL189W	0	0/-	-268.42545610666275	-52069.399346768856	164	0.04672897196261682	0.8536585365853658	0.19833333333333333
YJR068W	-1	-/-	-268.49763202667236	-30562.83486032486	41	0.04666666666666667	0.8536585365853658	0.1986111111111111
YJR105W	-1	-/-	-268.7036929130554	-32023.98088979721	41	0.04660452729693742	0.8536585365853658	0.1988888888888889
YER177W	-1	-/-	-268.79996252059937	-28043.111263275146	41	0.04654255319148936	0.8536585365853658	0.19916666666666666
YJL087C	-1	-/-	-268.82247257232666	-32796.71460080147	41	0.04648074369189907	0.8536585365853658	0.19944444444444445
YNL166C	-1	-/-	-268.87420177459717	-33275.4743077755	41	0.046419098143236075	0.8536585365853658	0.19972222222222222
YIL115C	-1	-/-	-268.8792395591736	-29392.625938415527	41	0.046357615894039736	0.8536585365853658	0.2
YHR109W	0	0/-	-268.99581134319305	-55327.49135762453	164	0.046357615894039736	0.8536585365853658	0.2
YKL068W	-1	-/-	-269.04737854003906	-31267.74376296997	41	0.046296296296296294	0.8536585365853658	0.20027777777777778
YJL054W	-1	-/-	-269.182936668396	-33426.918872356415	41	0.046235138705416116	0.8536585365853658	0.20055555555555554
YNL263C	-1	-/-	-269.246958732605	-31768.3135573864	41	0.04617414248021108	0.8536585365853658	0.20083333333333334
YGR241C	-1	-/-	-269.2659788131714	-32826.46737790108	41	0.0461133069828722	0.8536585365853658	0.2011111111111111
YER029C	-1	-/-	-269.37392258644104	-33060.369995594025	41	0.046052631578947366	0.8536585365853658	0.2013888888888889
YBL004W	-1	-/-	-269.4060082435608	-32044.725137472153	41	0.045992115637319315	0.8536585365853658	0.20166666666666666
YMR312W	-1	-/-	-269.4088668823242	-31366.88628220558	41	0.045931758530183726	0.8536585365853658	0.20194444444444445
YHR163W	-1	-/0	-269.4840395450592	-33415.94770240784	41	0.045871559633027525	0.8536585365853658	0.20222222222222222
YHL034C	-1	-/0	-269.49890756607056	-30746.344716072083	41	0.04581151832460733	0.8536585365853658	0.2025
YML018C	0	0/0	-269.61179435253143	-51138.529018342495	164	0.04581151832460733	0.8536585365853658	0.2025
YER056C	-1	-/-	-269.6524796485901	-28237.59388422966	41	0.0457516339869281	0.8536585365853658	0.20277777777777778
YLR018C	0	0/-	-269.7140215039253	-51688.77665627003	164	0.0457516339869281	0.8536585365853658	0.20277777777777778
YOR143C	-1	-/-	-269.9075231552124	-30492.03324651718	41	0.04569190600522193	0.8536585365853658	0.20305555555555554
YIL005W	0	0/-	-269.9147005081177	-53061.62079399824	164	0.04569190600522193	0.8536585365853658	0.20305555555555554
YDR414C	-1	-/-	-269.94130516052246	-32143.176340818405	41	0.04563233376792699	0.8536585365853658	0.20333333333333334
YEL046C	0	0/0	-269.9884304404259	-48927.43406867981	164	0.04563233376792699	0.8536585365853658	0.20333333333333334
YFR033C	-1	-/-	-270.0528836250305	-30440.22524166107	41	0.045572916666666664	0.8536585365853658	0.2036111111111111
YBL030C	-1	-/-	-270.2209370136261	-31666.912129878998	41	0.045513654096228866	0.8536585365853658	0.2038888888888889
YDR050C	0	0/-	-270.2374659180641	-48037.80085033178	164	0.045513654096228866	0.8536585365853658	0.2038888888888889
YGL206C	-1	-/-	-270.2460536956787	-29051.561827898026	41	0.045454545454545456	0.8536585365853658	0.20416666666666666
YHL024W	-1	-/-	-270.268837928772	-31904.889343976974	41	0.04539559014267185	0.8536585365853658	0.20444444444444446
YPR124W	-1	-/-	-270.26950764656067	-32900.09703660011	41	0.04533678756476684	0.8536585365853658	0.20472222222222222
YLR342W	-1	-/-	-270.2927851676941	-27286.02975511551	41	0.045278137128072445	0.8536585365853658	0.205
YOR021C	0	0/-	-270.35431694984436	-50394.89405757189	164	0.045278137128072445	0.8536585365853658	0.205
YIL149C	-1	-/-	-270.36318588256836	-32035.403152942657	41	0.04521963824289406	0.8536585365853658	0.20527777777777778
YBR281C	0	0/0	-270.38195556402206	-55093.546680510044	164	0.04521963824289406	0.8536585365853658	0.20527777777777778
YDR170C	-1	-/-	-270.5074110031128	-30019.520733833313	41	0.04516129032258064	0.8536585365853658	0.20555555555555555
YBL080C	-1	-/-	-270.7635374069214	-32785.511202812195	41	0.045103092783505154	0.8536585365853658	0.20583333333333334
YDL092W	-1	-/-	-270.82115745544434	-31591.931359052658	41	0.04504504504504504	0.8536585365853658	0.2061111111111111
YHR039C-A	-1	-/-	-270.8691735267639	-29439.117292165756	41	0.04498714652956298	0.8536585365853658	0.2063888888888889
YAL038W	-1	-/-	-270.9781265258789	-29131.360499620438	41	0.044929396662387676	0.8536585365853658	0.20666666666666667
YBR094W	0	0/0	-270.9934729337692	-53417.56095778942	164	0.044929396662387676	0.8536585365853658	0.20666666666666667
YGL009C	0	0/0	-271.07977974414825	-48906.126770973206	164	0.044929396662387676	0.8536585365853658	0.20666666666666667
YLL041C	-1	-/-	-271.2819194793701	-30248.018672466278	41	0.04487179487179487	0.8536585365853658	0.20694444444444443
YDR397C	-1	-/-	-271.2843208312988	-28393.573020219803	41	0.04481434058898848	0.8536585365853658	0.20722222222222222
YDR456W	-1	-/-	-271.4448392391205	-31214.49506497383	41	0.04475703324808184	0.8536585365853658	0.2075
YNL131W	-1	-/-	-271.46495294570923	-32286.30338215828	41	0.04469987228607918	0.8536585365853658	0.20777777777777778
YNR024W	0	0/-	-271.56641352176666	-52780.211865484715	164	0.04469987228607918	0.8536585365853658	0.20777777777777778
YGL056C	0	0/-	-271.6425915360451	-50889.501455426216	164	0.04469987228607918	0.8536585365853658	0.20777777777777778
YDR462W	0	0/-	-271.6459544301033	-54890.72555088997	164	0.04469987228607918	0.8536585365853658	0.20777777777777778
YGL137W	-1	-/-	-271.67984199523926	-29726.14712381363	41	0.044642857142857144	0.8536585365853658	0.20805555555555555
YKL183W	0	0/-	-271.72369080781937	-51136.02260488272	164	0.044642857142857144	0.8536585365853658	0.20805555555555555
YLR336C	0	0/-	-271.74295818805695	-53235.635186731815	164	0.044642857142857144	0.8536585365853658	0.20805555555555555
YKL016C	-1	-/-	-271.74631118774414	-30592.38667678833	41	0.044585987261146494	0.8536585365853658	0.20833333333333334
YPR036W	-1	-/-	-272.06613540649414	-27626.206316947937	41	0.044529262086514	0.8536585365853658	0.2086111111111111
YIL128W	-1	-/-	-272.36681723594666	-32876.57331418991	41	0.044472681067344345	0.8536585365853658	0.2088888888888889
YNL037C	-1	-/-	-272.3903839588165	-34446.13614177704	41	0.044416243654822336	0.8536585365853658	0.20916666666666667
YLR168C	0	0/-	-272.5105160474777	-55646.66193908453	164	0.044416243654822336	0.8536585365853658	0.20916666666666667
YGL100W	-1	-/-	-272.5360894203186	-32375.663642644882	41	0.044359949302915085	0.8536585365853658	0.20944444444444443
YFR049W	0	0/-	-272.60044300556183	-49181.39026173949	164	0.044359949302915085	0.8536585365853658	0.20944444444444443
YFL037W	-1	-/-	-272.6389584541321	-31711.58354252577	41	0.04430379746835443	0.8536585365853658	0.20972222222222223
YML055W	-1	-/-	-272.6882014274597	-30600.82280397415	41	0.04424778761061947	0.8536585365853658	0.21
YMR129W	-1	-/-	-272.7591481208801	-30772.145881175995	41	0.04419191919191919	0.8536585365853658	0.21027777777777779
YLR039C	-1	-/-	-272.8014268875122	-33892.15312576294	41	0.044136191677175286	0.8536585365853658	0.21055555555555555
YPL061W	-1	-/-	-272.82417726516724	-29890.24027299881	41	0.04408060453400504	0.8536585365853658	0.21083333333333334
YDL133C-A	0	0/-	-272.84999841451645	-51146.47411218658	164	0.04408060453400504	0.8536585365853658	0.21083333333333334
YMR277W	-1	-/-	-272.92120027542114	-32129.722697734833	41	0.0440251572327044	0.8536585365853658	0.2111111111111111
YLR347C	-1	-/-	-272.9513602256775	-29038.41499376297	41	0.04396984924623116	0.8536585365853658	0.21138888888888888
YHR187W	-1	-/-	-272.9919309616089	-31873.364053964615	41	0.043914680050188205	0.8536585365853658	0.21166666666666667
YIR021W	-1	-/-	-273.10084867477417	-32575.409068107605	41	0.043859649122807015	0.8536585365853658	0.21194444444444444
YBL028C	0	0/0	-273.1337053179741	-50664.813765347004	164	0.043859649122807015	0.8536585365853658	0.21194444444444444
YGL213C	-1	-/-	-273.16701006889343	-32353.789311647415	41	0.04380475594493116	0.8536585365853658	0.21222222222222223
YFL036W	-1	-/-	-273.18555784225464	-34070.14796257019	41	0.04375	0.8536585365853658	0.2125
YGL143C	-1	-/-	-273.1959342956543	-32719.957026958466	41	0.04369538077403246	0.8536585365853658	0.2127777777777778
YLR447C	-1	-/-	-273.4020519256592	-27808.88879776001	41	0.043640897755610975	0.8536585365853658	0.21305555555555555
YNR045W	0	0/-	-273.5813983976841	-55528.29937133193	164	0.043640897755610975	0.8536585365853658	0.21305555555555555
YAL040C	-1	-/-	-273.5855836868286	-30222.949825525284	41	0.043586550435865505	0.8536585365853658	0.21333333333333335
YEL024W	-1	-/-	-273.5993638038635	-30268.945194244385	41	0.043532338308457715	0.8536585365853658	0.2136111111111111
YIL129C	-1	-/-	-273.60259771347046	-31843.33152794838	41	0.043478260869565216	0.8536585365853658	0.21388888888888888
YHL039W	0	0/-	-273.6040897965431	-50257.9815171957	164	0.043478260869565216	0.8536585365853658	0.21388888888888888
YLL021W	-1	-/-	-273.626633644104	-32637.277089357376	41	0.043424317617866005	0.8536585365853658	0.21416666666666667
YLR059C	-1	-/-	-273.6333878040314	-29110.493874311447	41	0.04337050805452292	0.8536585365853658	0.21444444444444444
YCR093W	-1	-/-	-273.6383821964264	-32192.374455451965	41	0.043316831683168314	0.8536585365853658	0.21472222222222223
YJL010C	-1	-/-	-273.6607038974762	-31211.455441236496	41	0.04326328800988875	0.8536585365853658	0.215
YOR370C	0	0/-	-273.7046843767166	-50789.73526084423	164	0.04326328800988875	0.8536585365853658	0.215
YHR098C	-1	-/-	-273.8765811920166	-30144.092534542084	41	0.043209876543209874	0.8536585365853658	0.2152777777777778
YFL018C	-1	-/-	-273.9630551338196	-31434.135481357574	41	0.04315659679408138	0.8536585365853658	0.21555555555555556
YNL048W	-1	-/-	-274.04293727874756	-30714.269528627396	41	0.04310344827586207	0.8536585365853658	0.21583333333333332
YHR083W	-1	-/-	-274.2181532382965	-32268.15602993965	41	0.04305043050430504	0.8536585365853658	0.21611111111111111
YIL065C	-1	-/-	-274.4099826812744	-30425.364008903503	41	0.042997542997543	0.8536585365853658	0.21638888888888888
YHR204W	-1	-/-	-274.42850828170776	-31346.092823028564	41	0.04294478527607362	0.8536585365853658	0.21666666666666667
YIL104C	0	0/0	-274.51339358091354	-54113.38757544756	164	0.04294478527607362	0.8536585365853658	0.21666666666666667
YDR021W	-1	-/-	-274.7468738555908	-33681.269929885864	41	0.0428921568627451	0.8536585365853658	0.21694444444444444
YNL220W	-1	-/-	-275.00734758377075	-29936.52534031868	41	0.042839657282741736	0.8536585365853658	0.21722222222222223
YLR105C	-1	-/-	-275.01766300201416	-31798.487424373627	41	0.042787286063569685	0.8536585365853658	0.2175
YLR106C	-1	-/-	-275.0190043449402	-30360.518557548523	41	0.042735042735042736	0.8536585365853658	0.21777777777777776
YML014W	-1	-/-	-275.05298948287964	-31739.122777938843	41	0.042682926829268296	0.8536585365853658	0.21805555555555556
YGR192C	-1	-/-	-275.10117864608765	-28552.531264543533	41	0.04263093788063337	0.8536585365853658	0.21833333333333332
YOL092W	0	0/-	-275.3766961693764	-50242.871457993984	164	0.04263093788063337	0.8536585365853658	0.21833333333333332
YHR062C	-1	-/-	-275.39718985557556	-30422.854261636734	41	0.04257907542579075	0.8536585365853658	0.21861111111111112
YPR133C	-1	-/-	-275.4181938171387	-31747.75166463852	41	0.0425273390036452	0.8536585365853658	0.21888888888888888
YGL200C	-1	-/-	-275.51904582977295	-29628.54489517212	41	0.04247572815533981	0.8536585365853658	0.21916666666666668
YDL095W	-1	-/-	-275.5620450973511	-29536.28634929657	41	0.04242424242424243	0.8536585365853658	0.21944444444444444
YJR124C	0	0/-	-275.5826571583748	-52049.98965167999	164	0.04242424242424243	0.8536585365853658	0.21944444444444444
YNL147W	-1	-/-	-275.6514859199524	-34246.51613140106	41	0.0423728813559322	0.8536585365853658	0.21972222222222224
YBR030W	-1	-/-	-275.6631283760071	-32716.52620434761	41	0.04232164449818621	0.8536585365853658	0.22
YDR178W	-1	-/-	-275.69725608825684	-29555.21368587017	41	0.042270531400966184	0.8536585365853658	0.22027777777777777
YNL066W	-1	-/-	-275.7340786457062	-29824.219923496246	41	0.04221954161640531	0.8536585365853658	0.22055555555555556
YML097C	-1	-/-	-275.7349445819855	-32556.925012111664	41	0.04216867469879518	0.8536585365853658	0.22083333333333333
YIL109C	-1	-/-	-275.7513904571533	-31175.80087184906	41	0.0421179302045728	0.8536585365853658	0.22111111111111112
YEL015W	-1	-/-	-275.77335357666016	-31578.469124794006	41	0.042067307692307696	0.8536585365853658	0.22138888888888889
YEL053C	-1	-/-	-275.908597946167	-31928.533577919006	41	0.04201680672268908	0.8536585365853658	0.22166666666666668
YFL017W-A	-1	-/-	-275.9755849838257	-30558.71280169487	41	0.04196642685851319	0.8536585365853658	0.22194444444444444
YML128C	-1	-/-	-275.98217153549194	-29748.636358737946	41	0.041916167664670656	0.8536585365853658	0.2222222222222222
YKL106W	0	0/0	-276.0355947613716	-49547.07516860962	164	0.041916167664670656	0.8536585365853658	0.2222222222222222
YML054C	0	0/-	-276.0668277144432	-52847.975097477436	164	0.041916167664670656	0.8536585365853658	0.2222222222222222
YDR121W	-1	-/-	-276.0785484313965	-34533.54964542389	41	0.041866028708133975	0.8536585365853658	0.2225
YBR015C	-1	-/-	-276.1118516921997	-31309.34233546257	41	0.04181600955794504	0.8536585365853658	0.22277777777777777
YNL180C	0	0/-	-276.2109030485153	-51300.79597082734	164	0.04181600955794504	0.8536585365853658	0.22277777777777777
YNL316C	0	0/0	-276.2179728150368	-52585.36745005846	164	0.04181600955794504	0.8536585365853658	0.22277777777777777
YEL027W	-1	-/-	-276.2773470878601	-27690.570868253708	41	0.041766109785202864	0.8536585365853658	0.22305555555555556
YLR310C	-1	-/-	-276.3073585033417	-33283.20663547516	41	0.041716328963051254	0.8536585365853658	0.22333333333333333
YJL103C	0	0/-	-276.39081478118896	-54516.88284739852	164	0.041716328963051254	0.8536585365853658	0.22333333333333333
YCR059C	0	0/+	-276.4875417947769	-49943.35863018036	164	0.041716328963051254	0.8536585365853658	0.22333333333333333
YNL241C	-1	-/-	-276.500102519989	-29221.64909505844	41	0.041666666666666664	0.8536585365853658	0.22361111111111112
YDR310C	-1	-/-	-276.5336694717407	-30796.030821084976	41	0.041617122473246136	0.8536585365853658	0.2238888888888889
YIL079C	-1	-/-	-276.59011125564575	-32001.51512312889	41	0.04156769596199525	0.8536585365853658	0.22416666666666665
YBR130C	-1	-/-	-276.6317186355591	-30940.622678041458	41	0.04151838671411625	0.8536585365853658	0.22444444444444445
YLR303W	-1	-/0	-276.7532181739807	-30284.92211818695	41	0.041469194312796206	0.8536585365853658	0.2247222222222222
YNL099C	-1	-/-	-276.8649945259094	-31951.714397907257	41	0.04142011834319527	0.8536585365853658	0.225
YKL109W	0	0/-	-276.92767184972763	-52200.23032283783	164	0.04142011834319527	0.8536585365853658	0.225
YBR222C	0	0/-	-277.0248388648033	-51908.0468390286	164	0.04142011834319527	0.8536585365853658	0.225
YCL043C	-1	-/-	-277.02557373046875	-31121.134081363678	41	0.041371158392434985	0.8536585365853658	0.22527777777777777
YKL117W	-1	-/-	-277.03098011016846	-31413.28950238228	41	0.04132231404958678	0.8536585365853658	0.22555555555555556
YPL245W	0	0/0	-277.08963108062744	-51642.01952636242	164	0.04132231404958678	0.8536585365853658	0.22555555555555556
YLR357W	-1	-/-	-277.2452664375305	-29940.504519462585	41	0.041273584905660375	0.8536585365853658	0.22583333333333333
YML043C	-1	-/-	-277.2461724281311	-32022.779444217682	41	0.04122497055359246	0.8536585365853658	0.22611111111111112
YKL182W	-1	-/-	-277.26020765304565	-29961.338006973267	41	0.041176470588235294	0.8536585365853658	0.2263888888888889
YIL137C	0	0/-	-277.3001520037651	-54659.341581225395	164	0.041176470588235294	0.8536585365853658	0.2263888888888889
YBR140C	0	0/-	-277.34408992528915	-53128.46421378851	164	0.041176470588235294	0.8536585365853658	0.2263888888888889
YGL062W	-1	-/-	-277.39306688308716	-29022.298732995987	41	0.041128084606345476	0.8536585365853658	0.22666666666666666
YGR065C	0	0/-	-277.5076861977577	-52304.129741340876	164	0.041128084606345476	0.8536585365853658	0.22666666666666666
YBL082C	-1	-/-	-277.6310815811157	-30985.114374160767	41	0.04107981220657277	0.8536585365853658	0.22694444444444445
YBR104W	0	0/-	-277.73132741451263	-48191.08086121082	164	0.04107981220657277	0.8536585365853658	0.22694444444444445
YDR158W	-1	-/0	-277.7421569824219	-28610.787545204163	41	0.041031652989449004	0.8536585365853658	0.22722222222222221
YKL141W	-1	-/-	-277.7902731895447	-31410.25193476677	41	0.040983606557377046	0.8536585365853658	0.2275
YGR181W	-1	-/-	-277.9514813423157	-31858.20378136635	41	0.04093567251461988	0.8536585365853658	0.22777777777777777
YDL226C	-1	-/-	-278.0331645011902	-29685.030541419983	41	0.04088785046728972	0.8536585365853658	0.22805555555555557
YGR218W	-1	-/-	-278.10381865501404	-31093.505697011948	41	0.040840140023337225	0.8536585365853658	0.22833333333333333
YPR113W	-1	-/-	-278.14468145370483	-28796.1515583992	41	0.04079254079254079	0.8536585365853658	0.2286111111111111
YGL220W	0	0/-	-278.15195536613464	-49859.67394268513	164	0.04079254079254079	0.8536585365853658	0.2286111111111111
YPL227C	-1	-/-	-278.17455530166626	-31928.020802021027	41	0.04074505238649592	0.8536585365853658	0.2288888888888889
YIL134W	0	0/-	-278.2049667239189	-56637.38700914383	164	0.04074505238649592	0.8536585365853658	0.2288888888888889
YBR003W	0	0/-	-278.2451713681221	-53934.98993778229	164	0.04074505238649592	0.8536585365853658	0.2288888888888889
YNR050C	0	0/0	-278.2515332698822	-52445.493520617485	164	0.04074505238649592	0.8536585365853658	0.2288888888888889
YIL096C	0	0/-	-278.31646037101746	-51625.67921882868	164	0.04074505238649592	0.8536585365853658	0.2288888888888889
YEL051W	-1	-/-	-278.47283601760864	-30590.01359820366	41	0.040697674418604654	0.8536585365853658	0.22916666666666666
YJL098W	-1	-/-	-278.5486078262329	-32498.729473114014	41	0.04065040650406504	0.8536585365853658	0.22944444444444445
YER171W	-1	-/-	-278.5597491264343	-31720.28309893608	41	0.04060324825986079	0.8536585365853658	0.22972222222222222
YLR193C	-1	-/-	-278.6462240219116	-31392.63706922531	41	0.04055619930475087	0.8536585365853658	0.23
YJR043C	-1	-/-	-278.6775779724121	-31815.252722501755	41	0.04050925925925926	0.8536585365853658	0.23027777777777778
YIL009W	-1	-/-	-278.7618007659912	-31480.440339565277	41	0.04046242774566474	0.8536585365853658	0.23055555555555557
YIL125W	-1	-/-	-278.769567489624	-30315.903541326523	41	0.04041570438799076	0.8536585365853658	0.23083333333333333
YGL155W	-1	-/0	-278.8818826675415	-32449.339598178864	41	0.040369088811995385	0.8536585365853658	0.2311111111111111
YAL005C	-1	-/-	-279.219610452652	-30627.79929447174	41	0.04032258064516129	0.8536585365853658	0.2313888888888889
YLL048C	0	0/-	-279.29569667577744	-50830.46660262346	164	0.04032258064516129	0.8536585365853658	0.2313888888888889
YDR216W	-1	-/-	-279.32629776000977	-32412.117697238922	41	0.04027617951668585	0.8536585365853658	0.23166666666666666
YNL055C	-1	-/-	-279.3296413421631	-27072.476487874985	41	0.040229885057471264	0.8536585365853658	0.23194444444444445
YIL033C	-1	-/-	-279.35379457473755	-29340.66678545624	41	0.040183696900114814	0.8536585365853658	0.23222222222222222
YLR229C	-1	-/-	-279.39282608032227	-29241.885369062424	41	0.040137614678899085	0.8536585365853658	0.2325
YLR215C	-1	-/+	-279.3957166671753	-34336.375136613846	41	0.04009163802978236	0.8536585365853658	0.23277777777777778
YHL014C	0	0/0	-279.47502160072327	-56295.49176698923	164	0.04009163802978236	0.8536585365853658	0.23277777777777778
YOR047C	-1	-/-	-279.52937030792236	-29104.479317188263	41	0.04004576659038902	0.8536585365853658	0.23305555555555554
YDR384C	-1	-/-	-279.53140354156494	-29400.068380355835	41	0.04	0.8536585365853658	0.23333333333333334
YNL231C	-1	-/-	-279.60721158981323	-31438.354204893112	41	0.03995433789954338	0.8536585365853658	0.2336111111111111
YGR007W	-1	-/-	-279.62157678604126	-31470.15270805359	41	0.039908779931584946	0.8536585365853658	0.2338888888888889
YBR164C	-1	-/-	-279.6474986076355	-32611.734852075577	41	0.03986332574031891	0.8536585365853658	0.23416666666666666
YLR304C	-1	-/-	-279.7446393966675	-32494.052624225616	41	0.03981797497155859	0.8536585365853658	0.23444444444444446
YPL128C	-1	-/-	-279.7638363838196	-29958.156137943268	41	0.03977272727272727	0.8536585365853658	0.23472222222222222
YGR222W	-1	-/-	-279.77379417419434	-33185.75206327438	41	0.039727582292849034	0.8536585365853658	0.235
YPL262W	-1	-/-	-279.9888367652893	-29583.539425373077	41	0.03968253968253968	0.8536585365853658	0.23527777777777778
YHR043C	-1	-/0	-279.99195861816406	-30405.672619581223	41	0.039637599093997736	0.8536585365853658	0.23555555555555555
YJR042W	-1	-/-	-280.0539445877075	-30584.65508890152	41	0.03959276018099547	0.8536585365853658	0.23583333333333334
YDR470C	-1	-/-	-280.21530055999756	-32059.987808704376	41	0.03954802259887006	0.8536585365853658	0.2361111111111111
YPR171W	-1	-/-	-280.3376889228821	-32780.41047048569	41	0.039503386004514675	0.8536585365853658	0.2363888888888889
YGR198W	0	0/-	-280.36408311128616	-52644.596942424774	164	0.039503386004514675	0.8536585365853658	0.2363888888888889
YMR301C	-1	-/-	-280.424268245697	-31660.37676715851	41	0.03945885005636979	0.8536585365853658	0.23666666666666666
YER030W	-1	-/-	-280.4266357421875	-32091.60452914238	41	0.039414414414414414	0.8536585365853658	0.23694444444444446
YOR297C	-1	-/-	-280.489529132843	-31375.972182273865	41	0.03937007874015748	0.8536585365853658	0.23722222222222222
YBR261C	0	0/-	-280.6381644010544	-50276.29430127144	164	0.03937007874015748	0.8536585365853658	0.23722222222222222
YOR332W	-1	-/-	-280.6790060997009	-29445.797478675842	41	0.03932584269662921	0.8536585365853658	0.2375
YNL288W	-1	-/-	-280.8922038078308	-32550.755699157715	41	0.03928170594837262	0.8536585365853658	0.23777777777777778
YNL247W	-1	-/-	-280.8930368423462	-31163.095013141632	41	0.03923766816143498	0.8536585365853658	0.23805555555555555
YGL190C	-1	-/-	-280.9543595314026	-30690.431899785995	41	0.03919372900335946	0.8536585365853658	0.23833333333333334
YLR243W	0	0/-	-281.02297818660736	-50209.68264424801	164	0.03919372900335946	0.8536585365853658	0.23833333333333334
YCL009C	0	0/0	-281.2762665748596	-47903.130299925804	164	0.03919372900335946	0.8536585365853658	0.23833333333333334
YOL149W	-1	-/-	-281.2817893028259	-32810.46521091461	41	0.039149888143176735	0.8536585365853658	0.2386111111111111
YLR044C	-1	-/-	-281.3917829990387	-30938.588804244995	41	0.03910614525139665	0.8536585365853658	0.2388888888888889
YGL012W	-1	-/-	-281.40162467956543	-32461.056124448776	41	0.0390625	0.8536585365853658	0.23916666666666667
YDR167W	-1	-/-	-281.4100275039673	-31422.81088089943	41	0.03901895206243032	0.8536585365853658	0.23944444444444443
YGR244C	-1	-/-	-281.50212240219116	-28220.414749860764	41	0.03897550111358575	0.8536585365853658	0.23972222222222223
YKL025C	-1	-/-	-281.5061037540436	-30500.518476963043	41	0.0389321468298109	0.8536585365853658	0.24
YKL164C	0	0/-	-281.55944633483887	-50470.37378317118	164	0.0389321468298109	0.8536585365853658	0.24
YER042W	-1	-/-	-281.56368708610535	-34935.15065360069	41	0.03888888888888889	0.8536585365853658	0.24027777777777778
YLL001W	-1	-/-	-281.59140515327454	-32320.567697763443	41	0.038845726970033294	0.8536585365853658	0.24055555555555555
YMR043W	-1	-/-	-281.6299593448639	-30733.608499526978	41	0.038802660753880266	0.8536585365853658	0.24083333333333334
YNL083W	0	0/-	-281.68946182727814	-56706.29273611307	164	0.038802660753880266	0.8536585365853658	0.24083333333333334
YPL252C	0	0/0	-281.73201471567154	-48723.600150585175	164	0.038802660753880266	0.8536585365853658	0.24083333333333334
YNL199C	-1	-/-	-281.76460361480713	-32203.84161400795	41	0.03875968992248062	0.8536585365853658	0.2411111111111111
YDR432W	-1	-/-	-281.7815351486206	-27920.39007282257	41	0.03871681415929203	0.8536585365853658	0.24138888888888888
YIL039W	-1	-/-	-281.8031840324402	-31168.066977500916	41	0.03867403314917127	0.8536585365853658	0.24166666666666667
YNL138W	-1	-/-	-281.88013887405396	-29573.679235458374	41	0.03863134657836645	0.8536585365853658	0.24194444444444443
YPR181C	-1	-/-	-281.95096802711487	-32071.57233762741	41	0.03858875413450937	0.8536585365853658	0.24222222222222223
YDR232W	0	0/-	-282.009761095047	-48550.97972968221	164	0.03858875413450937	0.8536585365853658	0.24222222222222223
YPL134C	0	0/-	-282.0262893438339	-53186.387897998095	164	0.03858875413450937	0.8536585365853658	0.24222222222222223
YCR035C	-1	-/-	-282.1294274330139	-31470.929864645004	41	0.03854625550660793	0.8536585365853658	0.2425
YLR096W	-1	-/-	-282.16073989868164	-34455.59680223465	41	0.03850385038503851	0.8536585365853658	0.2427777777777778
YDR510W	0	0/-	-282.19620352983475	-52496.46689671278	164	0.03850385038503851	0.8536585365853658	0.2427777777777778
YLR113W	-1	-/-	-282.2890667915344	-29155.596422433853	41	0.038461538461538464	0.8536585365853658	0.24305555555555555
YKR016W	0	0/-	-282.291895031929	-53682.033006608486	164	0.038461538461538464	0.8536585365853658	0.24305555555555555
YPR140W	-1	-/-	-282.2931582927704	-32893.6569712162	41	0.038419319429198684	0.8536585365853658	0.24333333333333335
YGR055W	-1	-/-	-282.3614134788513	-32029.18953227997	41	0.03837719298245614	0.8536585365853658	0.2436111111111111
YDL047W	-1	-/-	-282.3875606060028	-29660.980998516083	41	0.038335158817086525	0.8536585365853658	0.24388888888888888
YDR427W	-1	-/-	-282.57969212532043	-31575.835966825485	41	0.038293216630196934	0.8536585365853658	0.24416666666666667
YML060W	-1	-/-	-282.8094058036804	-33820.88131856918	41	0.03825136612021858	0.8536585365853658	0.24444444444444444
YMR109W	-1	-/-	-283.12493801116943	-31995.691034793854	41	0.03820960698689956	0.8536585365853658	0.24472222222222223
YDL219W	0	0/0	-283.12555450201035	-52550.677085220814	164	0.03820960698689956	0.8536585365853658	0.24472222222222223
YGL173C	-1	-/+	-283.131294965744	-31936.981454610825	41	0.03816793893129771	0.8536585365853658	0.245
YLR056W	-1	-/-	-283.16911602020264	-31789.761491060257	41	0.03812636165577342	0.8536585365853658	0.2452777777777778
YFR024C-A	-1	-/-	-283.2037615776062	-31813.55916452408	41	0.03808487486398259	0.8536585365853658	0.24555555555555555
YPL179W	-1	-/-	-283.2090435028076	-30771.767475128174	41	0.03804347826086957	0.8536585365853658	0.24583333333333332
YOR188W	-1	-/0	-283.2922215461731	-31229.839500427246	41	0.038002171552660155	0.8536585365853658	0.2461111111111111
YBL051C	-1	-/-	-283.37887144088745	-31470.710260868073	41	0.03796095444685466	0.8536585365853658	0.24638888888888888
YLR328W	-1	-/-	-283.4183485507965	-34048.98503065109	41	0.03791982665222102	0.8536585365853658	0.24666666666666667
YLL050C	-1	-/-	-283.4357991218567	-30762.62798988819	41	0.03787878787878788	0.8536585365853658	0.24694444444444444
YMR002W	0	0/-	-283.4370520710945	-53664.285330832005	164	0.03787878787878788	0.8536585365853658	0.24694444444444444
YMR289W	0	0/-	-283.49256241321564	-55836.83597046137	164	0.03787878787878788	0.8536585365853658	0.24694444444444444
YOR181W	-1	-/-	-283.65202617645264	-31635.978403568268	41	0.03783783783783784	0.8536585365853658	0.24722222222222223
YBR041W	-1	-/-	-283.7199273109436	-29942.027256965637	41	0.03779697624190065	0.8536585365853658	0.2475
YOR358W	0	0/-	-283.7325465083122	-55281.094285190105	164	0.03779697624190065	0.8536585365853658	0.2475
YER005W	-1	-/-	-283.8217487335205	-30327.209448814392	41	0.037756202804746494	0.8536585365853658	0.2477777777777778
YML023C	-1	-/-	-283.8309497833252	-31499.255477428436	41	0.03771551724137931	0.8536585365853658	0.24805555555555556
YNL291C	-1	-/-	-283.8636693954468	-32056.750210285187	41	0.03767491926803014	0.8536585365853658	0.24833333333333332
YIL030C	-1	-/-	-283.9406986236572	-33388.188566207886	41	0.03763440860215054	0.8536585365853658	0.24861111111111112
YMR202W	-1	-/-	-284.16150856018066	-33158.00185108185	41	0.03759398496240601	0.8536585365853658	0.24888888888888888
YEL052W	0	0/-	-284.17967200279236	-50840.403404295444	164	0.03759398496240601	0.8536585365853658	0.24888888888888888
YML019W	-1	-/-	-284.1819372177124	-30272.644129276276	41	0.03755364806866953	0.8536585365853658	0.24916666666666668
YOR027W	-1	-/-	-284.2261276245117	-30071.53861427307	41	0.03751339764201501	0.8536585365853658	0.24944444444444444
YOR342C	0	0/0	-284.2727794647217	-50876.78426074982	164	0.03751339764201501	0.8536585365853658	0.24944444444444444
YJR067C	0	0/-	-284.299622297287	-52425.299454152584	164	0.03751339764201501	0.8536585365853658	0.24944444444444444
YMR282C	0	0/+	-284.44980865716934	-56809.59584963322	164	0.03751339764201501	0.8536585365853658	0.24944444444444444
YGL064C	0	0/-	-284.4551602602005	-57124.05495655537	164	0.03751339764201501	0.8536585365853658	0.24944444444444444
YGR062C	0	0/-	-284.46841609477997	-54455.87608593702	164	0.03751339764201501	0.8536585365853658	0.24944444444444444
YLR292C	-1	-/-	-284.53457975387573	-31081.47928237915	41	0.03747323340471092	0.8536585365853658	0.24972222222222223
YBL088C	-1	-/-	-284.53624176979065	-33056.75638127327	41	0.0374331550802139	0.8536585365853658	0.25
YNL038W	-1	-/-	-284.5378189086914	-32644.628045082092	41	0.03739316239316239	0.8536585365853658	0.25027777777777777
YBR087W	-1	-/-	-284.63634729385376	-33126.429528713226	41	0.03735325506937033	0.8536585365853658	0.25055555555555553
YOR266W	-1	-/-	-284.64158749580383	-33588.69071102142	41	0.03731343283582089	0.8536585365853658	0.25083333333333335
YIL127C	0	0/0	-284.6418149471283	-51872.88265603781	164	0.03731343283582089	0.8536585365853658	0.25083333333333335
YOL125W	-1	-/-	-284.7406516075134	-34101.0541601181	41	0.03727369542066028	0.8536585365853658	0.2511111111111111
YLR262C	-1	-/-	-284.7781319618225	-30218.965015888214	41	0.03723404255319149	0.8536585365853658	0.2513888888888889
YOR067C	-1	-/-	-284.77998638153076	-32223.07241821289	41	0.03719447396386823	0.8536585365853658	0.25166666666666665
YNL022C	0	0/-	-284.8634977340698	-51408.29709100723	164	0.03719447396386823	0.8536585365853658	0.25166666666666665
YOR347C	-1	-/-	-284.94061374664307	-30429.08658671379	41	0.037154989384288746	0.8536585365853658	0.25194444444444447
YDR144C	0	0/-	-284.9595619440079	-53281.233862161636	164	0.037154989384288746	0.8536585365853658	0.25194444444444447
YMR287C	-1	-/-	-285.05444598197937	-36015.096690773964	41	0.03711558854718982	0.8536585365853658	0.25222222222222224
YPR105C	-1	-/-	-285.2200503349304	-33024.85473775864	41	0.037076271186440676	0.8536585365853658	0.2525
YIL130W	0	0/-	-285.2217390537262	-53515.59223741293	164	0.037076271186440676	0.8536585365853658	0.2525
YKL074C	-1	-/-	-285.22508430480957	-31122.297362804413	41	0.037037037037037035	0.8536585365853658	0.25277777777777777
YKL204W	-1	-/-	-285.25826597213745	-33260.72396326065	41	0.03699788583509514	0.8536585365853658	0.25305555555555553
YGR005C	-1	-/-	-285.2907943725586	-34561.097170591354	41	0.03695881731784583	0.8536585365853658	0.25333333333333335
YKL067W	0	0/-	-285.3441545367241	-49987.60338297486	164	0.03695881731784583	0.8536585365853658	0.25333333333333335
YDR177W	-1	-/-	-285.3914680480957	-32354.04936003685	41	0.03691983122362869	0.8536585365853658	0.2536111111111111
YBR112C	-1	-/-	-285.4775638580322	-31498.28749680519	41	0.0368809272918862	0.8536585365853658	0.2538888888888889
YER105C	-1	-/-	-285.5701425075531	-30386.930861711502	41	0.03684210526315789	0.8536585365853658	0.25416666666666665
YLL043W	-1	-/-	-285.57116532325745	-32723.253880023956	41	0.03680336487907466	0.8536585365853658	0.2544444444444444
YPL246C	0	0/0	-285.64032155275345	-52243.3094560802	164	0.03680336487907466	0.8536585365853658	0.2544444444444444
YDR390C	0	0/-	-285.72713154554367	-54322.92075574398	164	0.03680336487907466	0.8536585365853658	0.2544444444444444
YBL007C	-1	-/-	-285.7319874763489	-30839.232079267502	41	0.03676470588235294	0.8536585365853658	0.25472222222222224
YKL017C	-1	-/-	-285.756751537323	-33415.230419158936	41	0.03672612801678909	0.8536585365853658	0.255
YDR466W	0	0/-	-285.82401740550995	-53280.388564407825	164	0.03672612801678909	0.8536585365853658	0.255
YER019C-A	-1	-/-	-285.85031270980835	-28734.422928333282	41	0.03668763102725367	0.8536585365853658	0.25527777777777777
YMR152W	0	0/0	-285.8713849782944	-50952.06491649151	164	0.03668763102725367	0.8536585365853658	0.25527777777777777
YIL050W	0	0/-	-285.90886664390564	-53448.72388765216	164	0.03668763102725367	0.8536585365853658	0.25527777777777777
YJL178C	-1	-/-	-285.94324016571045	-32587.65332055092	41	0.03664921465968586	0.8536585365853658	0.25555555555555554
YPL019C	-1	-/-	-285.9576110839844	-30353.76797914505	41	0.036610878661087864	0.8536585365853658	0.25583333333333336
YPR082C	-1	-/-	-285.99137687683105	-30686.01131772995	41	0.03657262277951933	0.8536585365853658	0.2561111111111111
YBR074W	0	0/0	-286.059741795063	-55057.14199024439	164	0.03657262277951933	0.8536585365853658	0.2561111111111111
YHR042W	-1	-/-	-286.06494092941284	-30296.700883865356	41	0.03653444676409186	0.8536585365853658	0.2563888888888889
YNL149C	-1	-/0	-286.0733971595764	-33003.82646226883	41	0.0364963503649635	0.8536585365853658	0.25666666666666665
YDL126C	-1	-/-	-286.12323570251465	-30135.14194583893	41	0.036458333333333336	0.8536585365853658	0.2569444444444444
YFR028C	-1	-/-	-286.18528985977173	-33720.75976896286	41	0.036420395421436005	0.8536585365853658	0.25722222222222224
YLR262C-A	0	0/-	-286.2034432888031	-51649.48109251261	164	0.036420395421436005	0.8536585365853658	0.25722222222222224
YEL032W	-1	-/-	-286.20693588256836	-34168.220204114914	41	0.036382536382536385	0.8536585365853658	0.2575
YDR490C	-1	-/-	-286.2728021144867	-32712.235762119293	41	0.036344755970924195	0.8536585365853658	0.2577777777777778
YDL088C	-1	-/-	-286.3541531562805	-32557.29224395752	41	0.03630705394190872	0.8536585365853658	0.25805555555555554
YER080W	0	0/0	-286.4577077627182	-51814.142611026764	164	0.03630705394190872	0.8536585365853658	0.25805555555555554
YIL044C	-1	-/-	-286.46143865585327	-32814.64143037796	41	0.03626943005181347	0.8536585365853658	0.25833333333333336
YDR031W	0	0/-	-286.48090302944183	-53560.922327160835	164	0.03626943005181347	0.8536585365853658	0.25833333333333336
YBR058C-A	-1	-/-	-286.4969792366028	-28898.93107032776	41	0.036231884057971016	0.8536585365853658	0.2586111111111111
YOR184W	0	0/-	-286.49938213825226	-49146.95849581063	164	0.036231884057971016	0.8536585365853658	0.2586111111111111
YLR052W	-1	-/-	-286.50709199905396	-32849.725939273834	41	0.03619441571871768	0.8536585365853658	0.2588888888888889
YPL085W	-1	-/-	-286.5453577041626	-31553.642860412598	41	0.03615702479338843	0.8536585365853658	0.25916666666666666
YDR139C	0	0/-	-286.55866622924805	-51336.524414241314	164	0.03615702479338843	0.8536585365853658	0.25916666666666666
YNL221C	-1	-/-	-286.664409160614	-30580.314902305603	41	0.03611971104231166	0.8536585365853658	0.2594444444444444
YNL268W	-1	-/-	-286.67346143722534	-30472.45994758606	41	0.03608247422680412	0.8536585365853658	0.25972222222222224
YNR026C	-1	-/-	-286.6981391906738	-32810.55653095245	41	0.03604531410916581	0.8536585365853658	0.26
YPL231W	-1	-/-	-286.70299911499023	-30407.875373363495	41	0.0360082304526749	0.8536585365853658	0.2602777777777778
YPR019W	-1	-/-	-286.72359228134155	-33163.41428685188	41	0.03597122302158273	0.8536585365853658	0.26055555555555554
YAL019W	0	0/-	-286.76757514476776	-52043.05296584964	164	0.03597122302158273	0.8536585365853658	0.26055555555555554
YEL002C	-1	-/-	-286.8120322227478	-30525.635484695435	41	0.03593429158110883	0.8536585365853658	0.2608333333333333
YKL205W	-1	-/-	-286.8127703666687	-30978.891586780548	41	0.035897435897435895	0.8536585365853658	0.2611111111111111
YKL073W	-1	-/-	-286.8496980667114	-32787.19832754135	41	0.035860655737704916	0.8536585365853658	0.2613888888888889
YPR034W	-1	-/-	-286.8991479873657	-33482.53958559036	41	0.03582395087001024	0.8536585365853658	0.26166666666666666
YBR248C	0	0/0	-286.9000450372696	-47226.8778090477	164	0.03582395087001024	0.8536585365853658	0.26166666666666666
YEL001C	0	0/0	-286.9216722249985	-54741.44591283798	164	0.03582395087001024	0.8536585365853658	0.26166666666666666
YHL032C	0	0/-	-286.93000000715256	-53865.74493163824	164	0.03582395087001024	0.8536585365853658	0.26166666666666666
YOR079C	-1	-/-	-286.95958614349365	-30541.15838956833	41	0.03578732106339468	0.8536585365853658	0.2619444444444444
YGL187C	-1	-/-	-286.9959065914154	-31814.665500164032	41	0.03575076608784474	0.8536585365853658	0.26222222222222225
YPR114W	0	0/0	-287.0269719362259	-51144.70820569992	164	0.03575076608784474	0.8536585365853658	0.26222222222222225
YOR159C	-1	-/-	-287.0726981163025	-31725.407596826553	41	0.03571428571428571	0.8536585365853658	0.2625
YDR071C	-1	-/-	-287.08913707733154	-29644.00408554077	41	0.03567787971457696	0.8536585365853658	0.2627777777777778
YMR233W	0	0/-	-287.29066890478134	-55512.175193190575	164	0.03567787971457696	0.8536585365853658	0.2627777777777778
YCL036W	0	0/0	-287.4128415584564	-54010.72052705288	164	0.03567787971457696	0.8536585365853658	0.2627777777777778
YDL043C	-1	-/-	-287.44313955307007	-30905.109451532364	41	0.035641547861507125	0.8536585365853658	0.26305555555555554
YKL130C	-1	-/-	-287.45092034339905	-34426.15629076958	41	0.03560528992878942	0.8536585365853658	0.2633333333333333
YGR174C	0	0/-	-287.54074865579605	-52215.55783832073	164	0.03560528992878942	0.8536585365853658	0.2633333333333333
YLR295C	-1	-/-	-287.6391112804413	-31546.08449625969	41	0.03556910569105691	0.8536585365853658	0.26361111111111113
YDR062W	-1	-/-	-287.76004672050476	-31603.325188159943	41	0.03553299492385787	0.8536585365853658	0.2638888888888889
YML028W	-1	-/-	-287.76906728744507	-29228.036705970764	41	0.035496957403651115	0.8536585365853658	0.26416666666666666
YLL004W	-1	-/-	-287.8602795600891	-33872.359582185745	41	0.03546099290780142	0.8536585365853658	0.2644444444444444
YNR052C	-1	-/-	-287.95396614074707	-29883.484752178192	41	0.0354251012145749	0.8536585365853658	0.26472222222222225
YML048W	-1	-/-	-287.9711091518402	-31926.143826961517	41	0.03538928210313448	0.8536585365853658	0.265
YDL063C	0	0/-	-287.98245644569397	-51671.7480558157	164	0.03538928210313448	0.8536585365853658	0.265
YNL274C	-1	-/-	-288.02311992645264	-32220.20060491562	41	0.03535353535353535	0.8536585365853658	0.2652777777777778
YLR201C	-1	-/0	-288.04028034210205	-32334.619368433952	41	0.035317860746720484	0.8536585365853658	0.26555555555555554
YER168C	-1	-/-	-288.1115369796753	-32742.11893105507	41	0.03528225806451613	0.8536585365853658	0.2658333333333333
YPR020W	-1	-/-	-288.2343764305115	-33095.082367897034	41	0.035246727089627394	0.8536585365853658	0.26611111111111113
YJL066C	0	0/0	-288.4710855484009	-52134.843391537666	164	0.035246727089627394	0.8536585365853658	0.26611111111111113
YBL054W	0	0/-	-288.6115608215332	-52571.55639028549	164	0.035246727089627394	0.8536585365853658	0.26611111111111113
YER170W	0	0/-	-288.71073883771896	-57245.99529707432	164	0.035246727089627394	0.8536585365853658	0.26611111111111113
YOR346W	-1	-/-	-288.74766206741333	-31308.22009420395	41	0.035211267605633804	0.8536585365853658	0.2663888888888889
YOL023W	1	+/+	-288.7758164405823	-35254.877318143845	40	0.036180904522613064	0.8780487804878049	0.2663888888888889
YDR155C	0	0/-	-288.7835010290146	-50850.040602743626	164	0.036180904522613064	0.8780487804878049	0.2663888888888889
YMR006C	-1	-/-	-288.8537526130676	-31699.117517709732	41	0.03614457831325301	0.8780487804878049	0.26666666666666666
YKL193C	-1	-/-	-288.87019658088684	-30995.145533800125	41	0.03610832497492478	0.8780487804878049	0.26694444444444443
YNL004W	-1	-/-	-288.87657260894775	-29959.58589363098	41	0.036072144288577156	0.8780487804878049	0.26722222222222225
YER020W	-1	-/-	-288.91018748283386	-31603.247051000595	41	0.036036036036036036	0.8780487804878049	0.2675
YOR086C	0	0/-	-288.9193836450577	-50262.69312018156	164	0.036036036036036036	0.8780487804878049	0.2675
YOL096C	0	0/0	-288.93649446964264	-53330.238828480244	164	0.036036036036036036	0.8780487804878049	0.2675
YOR085W	-1	-/-	-289.05579948425293	-29982.01070165634	41	0.036	0.8780487804878049	0.2677777777777778
YGL122C	-1	-/-	-289.10749340057373	-32483.94585800171	41	0.03596403596403597	0.8780487804878049	0.26805555555555555
YDL195W	-1	-/-	-289.1669068336487	-31238.34915304184	41	0.03592814371257485	0.8780487804878049	0.2683333333333333
YOR109W	-1	-/-	-289.20324993133545	-30498.73724937439	41	0.03589232303090728	0.8780487804878049	0.26861111111111113
YOR197W	0	0/-	-289.2178922891617	-51238.022323429585	164	0.03589232303090728	0.8780487804878049	0.26861111111111113
YNL290W	-1	-/-	-289.35957384109497	-34087.76664543152	41	0.035856573705179286	0.8780487804878049	0.2688888888888889
YDR529C	-1	-/-	-289.4101810455322	-30872.22665500641	41	0.03582089552238806	0.8780487804878049	0.26916666666666667
YDR359C	-1	-/-	-289.47755312919617	-37253.379184007645	41	0.03578528827037773	0.8780487804878049	0.26944444444444443
YDL140C	-1	-/-	-289.48208236694336	-30161.121660470963	41	0.03574975173783516	0.8780487804878049	0.2697222222222222
YIL147C	-1	-/-	-289.59191274642944	-31834.428617239	41	0.03571428571428571	0.8780487804878049	0.27
YER164W	-1	-/-	-289.65674233436584	-32207.84153199196	41	0.035678889990089196	0.8780487804878049	0.2702777777777778
YNR033W	-1	-/-	-289.85175704956055	-33565.46993684769	41	0.03564356435643564	0.8780487804878049	0.27055555555555555
YNL029C	-1	-/-	-289.8613214492798	-32180.084971666336	41	0.03560830860534125	0.8780487804878049	0.2708333333333333
YAL039C	0	0/0	-289.9184180498123	-53068.0756855607	164	0.03560830860534125	0.8780487804878049	0.2708333333333333
YER120W	-1	-/-	-289.9227304458618	-28691.478693962097	41	0.03557312252964427	0.8780487804878049	0.27111111111111114
YKL214C	-1	-/-	-289.92337799072266	-30046.317838668823	41	0.035538005923000986	0.8780487804878049	0.2713888888888889
YKL096W	0	0/-	-289.9485773444176	-50948.4268181324	164	0.035538005923000986	0.8780487804878049	0.2713888888888889
YGR100W	0	0/0	-290.0334072113037	-54559.2685187459	164	0.035538005923000986	0.8780487804878049	0.2713888888888889
YDR334W	-1	-/-	-290.0725827217102	-32962.90509724617	41	0.03550295857988166	0.8780487804878049	0.27166666666666667
YGR238C	-1	-/-	-290.1286554336548	-33361.28020954132	41	0.035467980295566505	0.8780487804878049	0.27194444444444443
YJL186W	-1	-/-	-290.172767162323	-31016.933468341827	41	0.03543307086614173	0.8780487804878049	0.2722222222222222
YJL081C	-1	-/-	-290.2179698944092	-32329.043026685715	41	0.035398230088495575	0.8780487804878049	0.2725
YDR372C	-1	-/-	-290.2442247867584	-32120.862765789032	41	0.03536345776031434	0.8780487804878049	0.2727777777777778
YER112W	-1	-/-	-290.24989461898804	-32554.342861890793	41	0.03532875368007851	0.8780487804878049	0.27305555555555555
YMR310C	0	0/0	-290.2505918741226	-51572.829528808594	164	0.03532875368007851	0.8780487804878049	0.27305555555555555
YGR077C	-1	-/-	-290.3268733024597	-31418.93777322769	41	0.03529411764705882	0.8780487804878049	0.2733333333333333
YGL201C	-1	-/-	-290.4244112968445	-33273.67549037933	41	0.03525954946131244	0.8780487804878049	0.27361111111111114
YHR007C	-1	-/-	-290.486780166626	-29478.72650027275	41	0.03522504892367906	0.8780487804878049	0.2738888888888889
YOL005C	-1	-/-	-290.50378942489624	-31583.013125896454	41	0.03519061583577713	0.8780487804878049	0.27416666666666667
YLR191W	-1	-/-	-290.5991039276123	-34398.95035099983	41	0.03515625	0.8780487804878049	0.27444444444444444
YLR430W	-1	-/-	-290.6499366760254	-31717.65127158165	41	0.0351219512195122	0.8780487804878049	0.2747222222222222
YBR207W	-1	-/-	-290.66719913482666	-31413.11077594757	41	0.03508771929824561	0.8780487804878049	0.275
YOR125C	0	0/0	-290.6927613019943	-51379.7542629838	164	0.03508771929824561	0.8780487804878049	0.275
YMR083W	-1	-/0	-290.7288908958435	-29225.302296221256	41	0.035053554040895815	0.8780487804878049	0.2752777777777778
YDR393W	-1	-/-	-290.74772214889526	-31390.521287441254	41	0.03501945525291829	0.8780487804878049	0.27555555555555555
YDL036C	-1	-/-	-290.88215494155884	-35159.32023334503	41	0.03498542274052478	0.8780487804878049	0.2758333333333333
YBR052C	0	0/0	-291.00265288352966	-51304.10648146272	164	0.03498542274052478	0.8780487804878049	0.2758333333333333
YDL130W-A	-1	-/0	-291.0677213668823	-28690.72829270363	41	0.03495145631067961	0.8780487804878049	0.2761111111111111
YOR287C	-1	-/-	-291.0737957954407	-30238.116106510162	41	0.03491755577109602	0.8780487804878049	0.2763888888888889
YLR429W	-1	-/-	-291.17782974243164	-30710.042851924896	41	0.03488372093023256	0.8780487804878049	0.27666666666666667
YBR262C	0	0/-	-291.27196061611176	-52183.59068828821	164	0.03488372093023256	0.8780487804878049	0.27666666666666667
YMR259C	0	0/-	-291.2799699306488	-52807.55840098858	164	0.03488372093023256	0.8780487804878049	0.27666666666666667
YLR418C	-1	-/-	-291.3061375617981	-32602.929537773132	41	0.03484995159728945	0.8780487804878049	0.27694444444444444
YHR168W	0	0/-	-291.32297909259796	-57058.545470774174	164	0.03484995159728945	0.8780487804878049	0.27694444444444444
YNL065W	-1	-/-	-291.32541608810425	-29707.2586247921	41	0.03481624758220503	0.8780487804878049	0.2772222222222222
YKR031C	-1	-/-	-291.3666818141937	-32330.621031284332	41	0.034782608695652174	0.8780487804878049	0.2775
YDL181W	-1	-/0	-291.4921598434448	-30058.358928203583	41	0.03474903474903475	0.8780487804878049	0.2777777777777778
YLR272C	-1	-/-	-291.49739170074463	-34561.309823036194	41	0.03471552555448409	0.8780487804878049	0.27805555555555556
YKR072C	-1	-/-	-291.5174512863159	-33128.44797730446	41	0.03468208092485549	0.8780487804878049	0.2783333333333333
YIL051C	-1	-/-	-291.62064695358276	-29817.78170824051	41	0.03464870067372473	0.8780487804878049	0.2786111111111111
YPR024W	-1	-/-	-291.7055892944336	-35776.75817704201	41	0.03461538461538462	0.8780487804878049	0.2788888888888889
YBR060C	-1	-/-	-291.71643352508545	-33128.42796039581	41	0.0345821325648415	0.8780487804878049	0.2791666666666667
YGR037C	-1	-/-	-291.72312450408936	-32151.18025112152	41	0.0345489443378119	0.8780487804878049	0.27944444444444444
YBL026W	-1	-/-	-291.77384090423584	-31739.068103075027	41	0.03451581975071908	0.8780487804878049	0.2797222222222222
YLR382C	-1	-/-	-291.78044176101685	-34933.997577905655	41	0.034482758620689655	0.8780487804878049	0.28
YGR101W	-1	-/-	-291.8270444869995	-33416.48203611374	41	0.03444976076555024	0.8780487804878049	0.2802777777777778
YDR224C	-1	-/-	-291.8425545692444	-30842.54709625244	41	0.03441682600382409	0.8780487804878049	0.28055555555555556
YLR109W	-1	-/-	-291.8546566963196	-32075.72377371788	41	0.034383954154727794	0.8780487804878049	0.2808333333333333
YKL179C	-1	-/-	-292.04216051101685	-31183.196338653564	41	0.03435114503816794	0.8780487804878049	0.2811111111111111
YLR314C	-1	-/-	-292.05422925949097	-33023.90280723572	41	0.034318398474737846	0.8780487804878049	0.2813888888888889
YPR128C	-1	-/-	-292.11476945877075	-30979.61952996254	41	0.03428571428571429	0.8780487804878049	0.2816666666666667
YDR148C	-1	-/-	-292.11695742607117	-31697.89636850357	41	0.03425309229305423	0.8780487804878049	0.28194444444444444
YNR027W	-1	-/-	-292.1598153114319	-30704.985060691833	41	0.034220532319391636	0.8780487804878049	0.2822222222222222
YMR266W	-1	-/-	-292.16074800491333	-29436.39875102043	41	0.03418803418803419	0.8780487804878049	0.2825
YHR181W	-1	-/-	-292.1994881629944	-31668.84829878807	41	0.03415559772296015	0.8780487804878049	0.2827777777777778
YKL006C-A	-1	-/-	-292.31338930130005	-32913.46409654617	41	0.034123222748815164	0.8780487804878049	0.28305555555555556
YER073W	-1	-/-	-292.3664355278015	-29033.924850463867	41	0.03409090909090909	0.8780487804878049	0.2833333333333333
YLR187W	0	0/-	-292.4455265402794	-54838.61364287138	164	0.03409090909090909	0.8780487804878049	0.2833333333333333
YNL173C	-1	-/-	-292.5747871398926	-31760.44647693634	41	0.03405865657521287	0.8780487804878049	0.2836111111111111
YDR267C	0	0/-	-292.58525800704956	-51931.069094359875	164	0.03405865657521287	0.8780487804878049	0.2836111111111111
YGR257C	-1	-/-	-292.6339588165283	-30955.159092903137	41	0.034026465028355386	0.8780487804878049	0.2838888888888889
YLL038C	-1	-/-	-292.6873140335083	-30295.204534053802	41	0.0339943342776204	0.8780487804878049	0.2841666666666667
YOR233W	-1	-/-	-292.75040650367737	-31469.08860564232	41	0.033962264150943396	0.8780487804878049	0.28444444444444444
YDL100C	-1	-/-	-292.77567291259766	-30897.308275699615	41	0.033930254476908575	0.8780487804878049	0.2847222222222222
YML082W	0	0/0	-292.84486758708954	-51318.2456240654	164	0.033930254476908575	0.8780487804878049	0.2847222222222222
YER129W	-1	-/-	-293.0222821235657	-29357.868599176407	41	0.03389830508474576	0.8780487804878049	0.285
YFL038C	-1	-/-	-293.0500240325928	-29941.48273897171	41	0.03386641580432737	0.8780487804878049	0.2852777777777778
YGR169C	-1	-/-	-293.0794711112976	-35880.44373679161	41	0.03383458646616541	0.8780487804878049	0.28555555555555556
YHR072W	-1	-/-	-293.29444122314453	-31751.566067695618	41	0.03380281690140845	0.8780487804878049	0.28583333333333333
YNL313C	-1	-/-	-293.41321897506714	-30715.058230876923	41	0.03377110694183865	0.8780487804878049	0.2861111111111111
YDL217C	-1	-/-	-293.4290509223938	-31792.692165851593	41	0.033739456419868794	0.8780487804878049	0.2863888888888889
YGL115W	-1	-/-	-293.4316568374634	-30765.95717573166	41	0.033707865168539325	0.8780487804878049	0.2866666666666667
YHR215W	0	0/0	-293.44217550754547	-52167.836117744446	164	0.033707865168539325	0.8780487804878049	0.2866666666666667
YKL160W	-1	-/-	-293.4505410194397	-30996.85711812973	41	0.03367633302151544	0.8780487804878049	0.28694444444444445
YNL264C	-1	-/-	-293.53040313720703	-33817.56979560852	41	0.03364485981308411	0.8780487804878049	0.2872222222222222
YGR054W	1	+/+	-293.54143047332764	-32762.956844329834	40	0.03454715219421102	0.9024390243902439	0.2872222222222222
YOR217W	-1	-/-	-293.697491645813	-33160.39687538147	41	0.03451492537313433	0.9024390243902439	0.2875
YCR016W	0	0/0	-293.71832394599915	-53290.69259554148	164	0.03451492537313433	0.9024390243902439	0.2875
YJL166W	-1	-/-	-293.7210969924927	-31278.75202178955	41	0.034482758620689655	0.9024390243902439	0.2877777777777778
YIL155C	-1	-/0	-293.7585973739624	-32837.21356463432	41	0.03445065176908752	0.9024390243902439	0.28805555555555556
YGL119W	-1	-/0	-293.76538944244385	-32235.01393508911	41	0.03441860465116279	0.9024390243902439	0.28833333333333333
YHR002W	0	0/-	-293.82801097631454	-54254.85376697779	164	0.03441860465116279	0.9024390243902439	0.28833333333333333
YDL137W	-1	-/0	-293.933114528656	-29761.522436857224	41	0.03438661710037175	0.9024390243902439	0.2886111111111111
YER003C	-1	-/-	-293.97616958618164	-31726.76828980446	41	0.034354688950789226	0.9024390243902439	0.28888888888888886
YHR117W	0	0/-	-293.98991191387177	-54652.680433273315	164	0.034354688950789226	0.9024390243902439	0.28888888888888886
YBL081W	0	0/0	-294.07047283649445	-53227.061554312706	164	0.034354688950789226	0.9024390243902439	0.28888888888888886
YOR307C	-1	-/-	-294.1018352508545	-30195.910183668137	41	0.03432282003710575	0.9024390243902439	0.2891666666666667
YIL162W	0	0/-	-294.1152848601341	-55215.97980964184	164	0.03432282003710575	0.9024390243902439	0.2891666666666667
YML035C	0	0/-	-294.132832467556	-53134.920930325985	164	0.03432282003710575	0.9024390243902439	0.2891666666666667
YER107C	-1	-/-	-294.19516706466675	-32259.124898910522	41	0.03429101019462465	0.9024390243902439	0.28944444444444445
YOR201C	-1	-/-	-294.2479519844055	-32356.830877780914	41	0.03425925925925926	0.9024390243902439	0.2897222222222222
YEL012W	-1	-/-	-294.34410524368286	-31996.239944934845	41	0.034227567067530065	0.9024390243902439	0.29
YNR021W	0	0/-	-294.4398146867752	-51966.45228731632	164	0.034227567067530065	0.9024390243902439	0.29
YBR196C	-1	-/-	-294.45141315460205	-28494.29748439789	41	0.034195933456561925	0.9024390243902439	0.2902777777777778
YIL016W	-1	-/-	-294.4578700065613	-32648.213150024414	41	0.034164358264081256	0.9024390243902439	0.29055555555555557
YOL103W	0	0/-	-294.52357363700867	-51533.58386486769	164	0.034164358264081256	0.9024390243902439	0.29055555555555557
YFR013W	-1	-/-	-294.53435039520264	-33451.5249941349	41	0.03413284132841329	0.9024390243902439	0.29083333333333333
YOR118W	0	0/0	-294.5380144715309	-53097.448537528515	164	0.03413284132841329	0.9024390243902439	0.29083333333333333
YDR276C	-1	-/-	-294.5536518096924	-31793.880138874054	41	0.034101382488479264	0.9024390243902439	0.2911111111111111
YGR072W	-1	-/-	-294.6725344657898	-31383.08399438858	41	0.03406998158379374	0.9024390243902439	0.29138888888888886
YDL236W	-1	-/0	-294.69887351989746	-30189.501816034317	41	0.03403863845446182	0.9024390243902439	0.2916666666666667
YLR147C	-1	-/-	-294.70771837234497	-31299.15083670616	41	0.03400735294117647	0.9024390243902439	0.29194444444444445
YEL013W	-1	-/-	-294.7235939502716	-32356.9714550972	41	0.03397612488521579	0.9024390243902439	0.2922222222222222
YJL060W	-1	-/-	-294.79492139816284	-32316.412755012512	41	0.03394495412844037	0.9024390243902439	0.2925
YMR016C	-1	-/-	-294.79668045043945	-29658.483402729034	41	0.03391384051329056	0.9024390243902439	0.2927777777777778
YHR072W-A	-1	-/-	-294.81112337112427	-29543.215438842773	41	0.03388278388278388	0.9024390243902439	0.29305555555555557
YNL111C	-1	-/-	-294.8194260597229	-32159.39648246765	41	0.03385178408051235	0.9024390243902439	0.29333333333333333
YBL020W	-1	-/-	-294.8690838813782	-31491.833953380585	41	0.033820840950639856	0.9024390243902439	0.2936111111111111
YMR222C	0	0/0	-294.92759096622467	-54125.74153423309	164	0.033820840950639856	0.9024390243902439	0.2936111111111111
YHR001W	-1	-/-	-294.92806816101074	-32317.101415634155	41	0.033789954337899546	0.9024390243902439	0.29388888888888887
YGL101W	0	0/-	-294.93725514411926	-53253.5319262743	164	0.033789954337899546	0.9024390243902439	0.29388888888888887
YHL029C	0	0/0	-294.9440859556198	-53011.825387597084	164	0.033789954337899546	0.9024390243902439	0.29388888888888887
YDR420W	-1	-/-	-294.9993019104004	-30029.82359600067	41	0.03375912408759124	0.9024390243902439	0.2941666666666667
YMR064W	0	0/0	-295.0552963614464	-54545.2581064105	164	0.03375912408759124	0.9024390243902439	0.2941666666666667
YLR090W	-1	-/-	-295.17759013175964	-33713.62775993347	41	0.03372835004557885	0.9024390243902439	0.29444444444444445
YCL005W	0	0/-	-295.21412992477417	-53799.81837058067	164	0.03372835004557885	0.9024390243902439	0.29444444444444445
YMR234W	-1	-/-	-295.2279772758484	-32065.27954673767	41	0.033697632058287796	0.9024390243902439	0.2947222222222222
YMR061W	-1	-/-	-295.2689027786255	-31046.200624465942	41	0.03366696997270246	0.9024390243902439	0.295
YAL029C	-1	-/-	-295.42197704315186	-33116.71195411682	41	0.03363636363636364	0.9024390243902439	0.29527777777777775
YKR065C	-1	-/-	-295.4225482940674	-34581.850736141205	41	0.03360581289736603	0.9024390243902439	0.29555555555555557
YMR192W	-1	-/-	-295.5025851726532	-32102.70211672783	41	0.03357531760435572	0.9024390243902439	0.29583333333333334
YBR078W	0	0/-	-295.5052192211151	-50711.95419085026	164	0.03357531760435572	0.9024390243902439	0.29583333333333334
YLR023C	-1	-/-	-295.54283237457275	-29998.0300219059	41	0.033544877606527655	0.9024390243902439	0.2961111111111111
YGR143W	-1	-/-	-295.74324083328247	-30988.499311208725	41	0.03351449275362319	0.9024390243902439	0.29638888888888887
YOL126C	-1	-/-	-295.77222895622253	-33399.28181362152	41	0.0334841628959276	0.9024390243902439	0.2966666666666667
YNL130C	-1	-/-	-295.80312490463257	-30508.65273809433	41	0.03345388788426763	0.9024390243902439	0.29694444444444446
YMR214W	-1	-/-	-295.8171057701111	-32951.88042283058	41	0.03342366757000903	0.9024390243902439	0.2972222222222222
YGL197W	0	0/-	-295.8237698674202	-52097.68651866913	164	0.03342366757000903	0.9024390243902439	0.2972222222222222
YJR133W	0	0/-	-296.0363816022873	-52088.52297914028	164	0.03342366757000903	0.9024390243902439	0.2972222222222222
YBR014C	0	0/-	-296.04390102624893	-52779.96390205622	164	0.03342366757000903	0.9024390243902439	0.2972222222222222
YMR288W	-1	-/-	-296.0560290813446	-33598.28367161751	41	0.033393501805054154	0.9024390243902439	0.2975
YBR169C	-1	-/-	-296.0785565376282	-31829.119409799576	41	0.033363390441839495	0.9024390243902439	0.29777777777777775
YPL029W	-1	-/-	-296.087121963501	-35122.36764216423	41	0.03333333333333333	0.9024390243902439	0.2980555555555556
YHR073W	-1	-/-	-296.14889097213745	-30506.587326049805	41	0.0333033303330333	0.9024390243902439	0.29833333333333334
YOR315W	-1	-/-	-296.20171785354614	-31612.64465045929	41	0.03327338129496403	0.9024390243902439	0.2986111111111111
YBL105C	-1	-/-	-296.2155933380127	-32642.38742876053	41	0.03324348607367475	0.9024390243902439	0.29888888888888887
YDL097C	-1	-/-	-296.22189950942993	-32520.151350021362	41	0.03321364452423698	0.9024390243902439	0.2991666666666667
YDL205C	0	0/-	-296.2236933708191	-52675.82546508312	164	0.03321364452423698	0.9024390243902439	0.2991666666666667
YOL059W	-1	-/0	-296.27796602249146	-29297.831432819366	41	0.033183856502242155	0.9024390243902439	0.29944444444444446
YGL044C	-1	-/-	-296.2847056388855	-34039.97521162033	41	0.033154121863799284	0.9024390243902439	0.2997222222222222
YNL307C	-1	-/-	-296.3538284301758	-30357.575543403625	41	0.03312444046553268	0.9024390243902439	0.3
YMR321C	0	0/0	-296.38026237487793	-49402.705860972404	164	0.03312444046553268	0.9024390243902439	0.3
YLR153C	-1	-/-	-296.4301290512085	-32642.818707466125	41	0.03309481216457961	0.9024390243902439	0.30027777777777775
YJR077C	-1	-/-	-296.47336316108704	-33020.06968617439	41	0.03306523681858802	0.9024390243902439	0.3005555555555556
YPL240C	-1	-/-	-296.64663791656494	-32062.91509771347	41	0.033035714285714286	0.9024390243902439	0.30083333333333334
YJR003C	0	0/0	-296.6877621412277	-51284.59228879213	164	0.033035714285714286	0.9024390243902439	0.30083333333333334
YPL069C	-1	-/-	-296.68975591659546	-33489.589443445206	41	0.03300624442462088	0.9024390243902439	0.3011111111111111
YKR043C	0	0/0	-296.77686005830765	-50851.93196415901	164	0.03300624442462088	0.9024390243902439	0.3011111111111111
YIL041W	0	0/-	-296.79336285591125	-51434.08222037554	164	0.03300624442462088	0.9024390243902439	0.3011111111111111
YOR154W	0	0/-	-296.85264295339584	-53731.43332493305	164	0.03300624442462088	0.9024390243902439	0.3011111111111111
YDR443C	-1	-/-	-296.87310791015625	-32134.176612377167	41	0.03297682709447415	0.9024390243902439	0.3013888888888889
YDL135C	-1	-/-	-296.9044899940491	-32553.289877414703	41	0.03294746215494212	0.9024390243902439	0.3016666666666667
YLR438C-A	-1	-/-	-296.9994263648987	-30365.293492794037	41	0.03291814946619217	0.9024390243902439	0.30194444444444446
YFL017C	0	0/-	-297.03986394405365	-53211.89560294151	164	0.03291814946619217	0.9024390243902439	0.30194444444444446
YGL112C	-1	-/-	-297.0402216911316	-32849.59129571915	41	0.03288888888888889	0.9024390243902439	0.3022222222222222
YJL093C	-1	-/-	-297.1326413154602	-31361.670087337494	41	0.03285968028419183	0.9024390243902439	0.3025
YGR120C	-1	-/-	-297.1382431983948	-32530.99089193344	41	0.032830523513753325	0.9024390243902439	0.30277777777777776
YDL198C	-1	-/-	-297.1507306098938	-29942.212189674377	41	0.03280141843971631	0.9024390243902439	0.3030555555555556
YHR186C	-1	-/-	-297.1857089996338	-33627.96780204773	41	0.03277236492471213	0.9024390243902439	0.30333333333333334
YKL043W	-1	-/-	-297.1873970031738	-29822.775654792786	41	0.03274336283185841	0.9024390243902439	0.3036111111111111
YKR084C	0	0/-	-297.2040130496025	-52481.59035855532	164	0.03274336283185841	0.9024390243902439	0.3036111111111111
YPL254W	-1	-/-	-297.23472356796265	-35269.5951089859	41	0.032714412024756855	0.9024390243902439	0.3038888888888889
YNL071W	-1	-/-	-297.25993251800537	-30090.714035511017	41	0.03268551236749117	0.9024390243902439	0.30416666666666664
YDR378C	-1	-/-	-297.26257610321045	-29615.25997686386	41	0.03265666372462489	0.9024390243902439	0.30444444444444446
YER172C	-1	-/-	-297.33087158203125	-31398.067975521088	41	0.03262786596119929	0.9024390243902439	0.3047222222222222
YLR070C	0	0/0	-297.3512788414955	-54965.416664004326	164	0.03262786596119929	0.9024390243902439	0.3047222222222222
YGL226W	0	0/-	-297.4487194418907	-54493.752761900425	164	0.03262786596119929	0.9024390243902439	0.3047222222222222
YCR012W	-1	-/-	-297.4525537490845	-29838.272934436798	41	0.03259911894273128	0.9024390243902439	0.305
YKL002W	-1	-/-	-297.45325899124146	-32262.895062446594	41	0.032570422535211266	0.9024390243902439	0.30527777777777776
YHR001W-A	-1	-/-	-297.48018646240234	-30556.80222415924	41	0.032541776605101144	0.9024390243902439	0.3055555555555556
YDL053C	0	0/0	-297.55950486660004	-51746.10191267729	164	0.032541776605101144	0.9024390243902439	0.3055555555555556
YDR189W	-1	-/-	-297.60404109954834	-31919.784782409668	41	0.03251318101933216	0.9024390243902439	0.30583333333333335
YBR023C	-1	-/-	-297.63973474502563	-32233.08539915085	41	0.0324846356453029	0.9024390243902439	0.3061111111111111
YIL156W	0	0/-	-297.7053076028824	-56924.07243323326	164	0.0324846356453029	0.9024390243902439	0.3061111111111111
YKL184W	0	0/-	-297.80486035346985	-52132.24292206764	164	0.0324846356453029	0.9024390243902439	0.3061111111111111
YDL019C	-1	-/-	-297.8108139038086	-33204.34411907196	41	0.03245614035087719	0.9024390243902439	0.3063888888888889
YJL133W	-1	-/-	-297.83106899261475	-33268.971799850464	41	0.03242769500438212	0.9024390243902439	0.30666666666666664
YLR065C	0	0/-	-297.8600484132767	-51783.812725663185	164	0.03242769500438212	0.9024390243902439	0.30666666666666664
YER027C	-1	-/-	-297.880699634552	-32128.9683303833	41	0.03239929947460595	0.9024390243902439	0.30694444444444446
YMR053C	-1	-/0	-297.89953112602234	-32461.633603811264	41	0.03237095363079615	0.9024390243902439	0.30722222222222223
YMR013C	-1	-/-	-297.96720933914185	-31914.873985767365	41	0.032342657342657344	0.9024390243902439	0.3075
YHR149C	0	0/-	-298.0514739751816	-57476.556358516216	164	0.032342657342657344	0.9024390243902439	0.3075
YIR008C	-1	-/-	-298.0722870826721	-33565.771253585815	41	0.032314410480349345	0.9024390243902439	0.30777777777777776
YPL117C	-1	-/-	-298.0815415382385	-29896.376944065094	41	0.03228621291448516	0.9024390243902439	0.3080555555555556
YLR369W	-1	-/-	-298.09817266464233	-33735.51678729057	41	0.03225806451612903	0.9024390243902439	0.30833333333333335
YPL015C	-1	-/-	-298.1225800514221	-31960.90363740921	41	0.032229965156794424	0.9024390243902439	0.3086111111111111
YGL244W	-1	-/-	-298.22158908843994	-34687.24835109711	41	0.03220191470844212	0.9024390243902439	0.3088888888888889
YJR073C	-1	-/-	-298.25401973724365	-29767.535049676895	41	0.03217391304347826	0.9024390243902439	0.30916666666666665
YBR245C	-1	-/-	-298.2736864089966	-33947.097054719925	41	0.03214596003475239	0.9024390243902439	0.30944444444444447
YGR255C	0	0/0	-298.2855666875839	-48556.62339198589	164	0.03214596003475239	0.9024390243902439	0.30944444444444447
YGR260W	0	0/-	-298.2939707040787	-51224.0412132144	164	0.03214596003475239	0.9024390243902439	0.30944444444444447
YHR127W	0	0/-	-298.3304193019867	-55475.95003223419	164	0.03214596003475239	0.9024390243902439	0.30944444444444447
YML012W	-1	-/-	-298.40206813812256	-30621.854418754578	41	0.03211805555555555	0.9024390243902439	0.30972222222222223
YPR133W-A	-1	-/-	-298.5711712837219	-33527.965208768845	41	0.032090199479618386	0.9024390243902439	0.31
YDR335W	-1	-/-	-298.66487216949463	-30940.374165058136	41	0.032062391681109186	0.9024390243902439	0.31027777777777776
YKL152C	-1	-/-	-298.678270816803	-28727.435946941376	41	0.032034632034632034	0.9024390243902439	0.31055555555555553
YNR043W	-1	-/-	-298.6950364112854	-34385.7800655365	41	0.03200692041522491	0.9024390243902439	0.31083333333333335
YDR150W	-1	-/-	-298.7122371196747	-34447.43630003929	41	0.03197925669835782	0.9024390243902439	0.3111111111111111
YEL036C	-1	-/-	-298.7230443954468	-30805.028825759888	41	0.03195164075993091	0.9024390243902439	0.3113888888888889
YDL128W	-1	-/-	-298.7617301940918	-31342.86952137947	41	0.03192407247627265	0.9024390243902439	0.31166666666666665
YEL017C-A	-1	-/0	-298.77064514160156	-29861.495000362396	41	0.03189655172413793	0.9024390243902439	0.31194444444444447
YPR173C	-1	-/-	-298.80576372146606	-31121.484853744507	41	0.03186907838070629	0.9024390243902439	0.31222222222222223
YER023W	0	0/0	-298.8506727218628	-52246.87723982334	164	0.03186907838070629	0.9024390243902439	0.31222222222222223
YKL112W	-1	-/-	-298.8756194114685	-33933.084428071976	41	0.031841652323580036	0.9024390243902439	0.3125
YMR274C	0	0/-	-298.9061635732651	-54812.196508705616	164	0.031841652323580036	0.9024390243902439	0.3125
YJL045W	-1	-/-	-299.0065371990204	-33397.22688746452	41	0.03181427343078246	0.9024390243902439	0.31277777777777777
YGR279C	-1	-/-	-299.01904296875	-30738.49646139145	41	0.03178694158075601	0.9024390243902439	0.31305555555555553
YER149C	-1	-/-	-299.0278787612915	-32246.917281627655	41	0.03175965665236052	0.9024390243902439	0.31333333333333335
YDR349C	0	0/-	-299.0434740781784	-48317.98925238848	164	0.03175965665236052	0.9024390243902439	0.31333333333333335
YHL031C	-1	-/-	-299.05832958221436	-32703.56782770157	41	0.03173241852487135	0.9024390243902439	0.3136111111111111
YIL004C	-1	-/-	-299.0679769515991	-35026.27078461647	41	0.031705227077977724	0.9024390243902439	0.3138888888888889
YDR198C	-1	-/-	-299.1103343963623	-31687.669991493225	41	0.031678082191780824	0.9024390243902439	0.31416666666666665
YPR067W	-1	-/-	-299.2099142074585	-32856.44002532959	41	0.03165098374679213	0.9024390243902439	0.31444444444444447
YOR048C	-1	-/-	-299.2332353591919	-32543.34109187126	41	0.03162393162393162	0.9024390243902439	0.31472222222222224
YLR073C	0	0/-	-299.23388171195984	-51927.25431382656	164	0.03162393162393162	0.9024390243902439	0.31472222222222224
YJL130C	0	0/-	-299.2866065502167	-49507.10135680437	164	0.03162393162393162	0.9024390243902439	0.31472222222222224
YHR198C	0	0/0	-299.37308502197266	-52571.16081440449	164	0.03162393162393162	0.9024390243902439	0.31472222222222224
YLR066W	-1	-/-	-299.42141008377075	-32094.165028572083	41	0.03159692570452605	0.9024390243902439	0.315
YER123W	-1	-/-	-299.4453206062317	-31117.182458400726	41	0.031569965870307165	0.9024390243902439	0.31527777777777777
YDL174C	-1	-/-	-299.4566979408264	-33255.93294835091	41	0.03154305200341006	0.9024390243902439	0.31555555555555553
YHR175W	-1	-/-	-299.49152088165283	-32428.179767608643	41	0.03151618398637138	0.9024390243902439	0.31583333333333335
YOR043W	-1	-/-	-299.5223560333252	-30308.71231508255	41	0.03148936170212766	0.9024390243902439	0.3161111111111111
YBR089C-A	-1	-/-	-299.52541875839233	-30392.897354125977	41	0.031462585034013606	0.9024390243902439	0.3163888888888889
YMR150C	-1	-/-	-299.5615735054016	-31331.70592021942	41	0.03143585386576041	0.9024390243902439	0.31666666666666665
YMR257C	0	0/-	-299.56916904449463	-59524.27308481932	164	0.03143585386576041	0.9024390243902439	0.31666666666666665
YBR243C	-1	-/-	-299.5852928161621	-30917.06857252121	41	0.031409168081494056	0.9024390243902439	0.3169444444444444
YBR010W	-1	-/-	-299.6553831100464	-31209.621167182922	41	0.031382527565733676	0.9024390243902439	0.31722222222222224
YMR060C	-1	-/-	-299.6710014343262	-35863.61799287796	41	0.03135593220338983	0.9024390243902439	0.3175
YJR093C	-1	-/-	-299.6907448768616	-32717.979163885117	41	0.03132938187976291	0.9024390243902439	0.31777777777777777
YML110C	-1	-/-	-299.709921836853	-31826.89782524109	41	0.031302876480541454	0.9024390243902439	0.31805555555555554
YNL227C	-1	-/-	-299.71677350997925	-33967.81354236603	41	0.03127641589180051	0.9024390243902439	0.31833333333333336
YIR024C	0	0/-	-299.7215323448181	-56302.86094862223	164	0.03127641589180051	0.9024390243902439	0.31833333333333336
YDR354W	0	0/0	-299.7809481024742	-51082.60770940781	164	0.03127641589180051	0.9024390243902439	0.31833333333333336
YKR099W	-1	-/-	-299.9338321685791	-31765.58453798294	41	0.03125	0.9024390243902439	0.3186111111111111
YIR006C	-1	-/-	-299.9873490333557	-31023.195576429367	41	0.031223628691983123	0.9024390243902439	0.3188888888888889
YER087C-A	-1	-/-	-300.02765464782715	-31107.83591222763	41	0.031197301854974706	0.9024390243902439	0.31916666666666665
YMR205C	0	0/-	-300.1057561635971	-49110.91449198127	164	0.031197301854974706	0.9024390243902439	0.31916666666666665
YBR279W	-1	-/-	-300.181086063385	-32449.148637771606	41	0.031171019376579612	0.9024390243902439	0.3194444444444444
YBR151W	0	0/0	-300.1815060377121	-52046.01398611069	164	0.031171019376579612	0.9024390243902439	0.3194444444444444
YBL011W	-1	-/-	-300.20262336730957	-33786.20904278755	41	0.031144781144781145	0.9024390243902439	0.31972222222222224
YEL029C	-1	-/-	-300.20954847335815	-31196.277626276016	41	0.031118587047939444	0.9024390243902439	0.32
YNL010W	0	0/0	-300.259215593338	-50221.8278799057	164	0.031118587047939444	0.9024390243902439	0.32
YCR043C	0	0/0	-300.2912024259567	-52502.75638008118	164	0.031118587047939444	0.9024390243902439	0.32
YML008C	-1	-/-	-300.3100175857544	-33058.113944768906	41	0.031092436974789917	0.9024390243902439	0.3202777777777778
YJL115W	-1	-/-	-300.34160709381104	-34196.97477579117	41	0.031066330814441646	0.9024390243902439	0.32055555555555554
YDL235C	-1	-/-	-300.3565516471863	-29819.83791065216	41	0.03104026845637584	0.9024390243902439	0.32083333333333336
YJL076W	-1	-/-	-300.3649010658264	-29812.53320455551	41	0.03101424979044426	0.9024390243902439	0.3211111111111111
YNL052W	0	0/-	-300.42598009109497	-51417.42013221979	164	0.03101424979044426	0.9024390243902439	0.3211111111111111
YDR377W	-1	-/-	-300.4342999458313	-32328.30610013008	41	0.03098827470686767	0.9024390243902439	0.3213888888888889
YJL003W	-1	-/-	-300.47935819625854	-33661.883826732635	41	0.03096234309623431	0.9024390243902439	0.32166666666666666
YER053C	-1	-/-	-300.4989228248596	-32444.661935329437	41	0.030936454849498328	0.9024390243902439	0.3219444444444444
YJL061W	-1	-/-	-300.50104236602783	-33049.835666418076	41	0.030910609857978277	0.9024390243902439	0.32222222222222224
YDR096W	-1	-/-	-300.59355783462524	-31403.250923633575	41	0.030884808013355594	0.9024390243902439	0.3225
YJR019C	-1	-/-	-300.62628865242004	-30794.13013982773	41	0.030859049207673062	0.9024390243902439	0.3227777777777778
YMR304W	0	0/-	-300.65053755044937	-51046.23188662529	164	0.030859049207673062	0.9024390243902439	0.3227777777777778
YER048C	0	0/-	-300.74047768116	-53768.468708097935	164	0.030859049207673062	0.9024390243902439	0.3227777777777778
YBL023C	-1	-/-	-300.77538776397705	-33749.27890467644	41	0.030833333333333334	0.9024390243902439	0.32305555555555554
YLR389C	0	0/-	-300.8140820264816	-56245.86631655693	164	0.030833333333333334	0.9024390243902439	0.32305555555555554
YOR326W	-1	-/-	-300.9789276123047	-30859.579616069794	41	0.030807660283097418	0.9024390243902439	0.3233333333333333
YOL051W	-1	-/-	-300.9841022491455	-30696.749148845673	41	0.030782029950083195	0.9024390243902439	0.3236111111111111
YDR308C	-1	-/-	-300.9935188293457	-33961.07496213913	41	0.030756442227763924	0.9024390243902439	0.3238888888888889
YPL234C	-1	-/-	-301.06356954574585	-29259.630687713623	41	0.030730897009966777	0.9024390243902439	0.32416666666666666
YBR271W	0	0/-	-301.08446311950684	-52753.73535954952	164	0.030730897009966777	0.9024390243902439	0.32416666666666666
YDR404C	-1	-/+	-301.1132092475891	-32373.267847537994	41	0.030705394190871368	0.9024390243902439	0.3244444444444444
YML067C	-1	-/-	-301.13140296936035	-30700.662900924683	41	0.03067993366500829	0.9024390243902439	0.32472222222222225
YAL060W	0	0/0	-301.13462179899216	-52352.849259376526	164	0.03067993366500829	0.9024390243902439	0.32472222222222225
YOR311C	0	0/-	-301.1436940431595	-49200.34680348635	164	0.03067993366500829	0.9024390243902439	0.32472222222222225
YJR091C	-1	-/-	-301.1447858810425	-31527.191357135773	41	0.030654515327257662	0.9024390243902439	0.325
YFR044C	0	0/0	-301.157630443573	-49135.514175236225	164	0.030654515327257662	0.9024390243902439	0.325
YOR290C	-1	-/-	-301.26593017578125	-31768.872076034546	41	0.030629139072847682	0.9024390243902439	0.3252777777777778
YFL007W	0	0/-	-301.27852380275726	-52311.25270843506	164	0.030629139072847682	0.9024390243902439	0.3252777777777778
YER048W-A	0	0/0	-301.32214480638504	-53930.17028772831	164	0.030629139072847682	0.9024390243902439	0.3252777777777778
YGR033C	-1	-/-	-301.37517070770264	-31892.420780658722	41	0.030603804797353185	0.9024390243902439	0.32555555555555554
YDL042C	-1	-/-	-301.3967447280884	-33253.92009305954	41	0.030578512396694214	0.9024390243902439	0.3258333333333333
YMR068W	-1	-/-	-301.5284380912781	-36002.665700912476	41	0.0305532617671346	0.9024390243902439	0.32611111111111113
YEL025C	0	0/0	-301.57674992084503	-50720.7887121439	164	0.0305532617671346	0.9024390243902439	0.32611111111111113
YKL166C	-1	-/-	-301.58214569091797	-34330.347047805786	41	0.03052805280528053	0.9024390243902439	0.3263888888888889
YIL124W	-1	-/-	-301.78579807281494	-30537.323261737823	41	0.030502885408079144	0.9024390243902439	0.32666666666666666
YKL091C	0	0/0	-301.84895956516266	-52691.817653775215	164	0.030502885408079144	0.9024390243902439	0.32666666666666666
YNL135C	-1	-/-	-301.84896659851074	-28811.75181078911	41	0.030477759472817133	0.9024390243902439	0.3269444444444444
YCR083W	-1	-/-	-301.87884998321533	-31385.8902258873	41	0.030452674897119343	0.9024390243902439	0.32722222222222225
YPR009W	-1	-/-	-301.9017105102539	-34463.41515612602	41	0.03042763157894737	0.9024390243902439	0.3275
YGL083W	0	0/-	-301.93325638771057	-55502.10258579254	164	0.03042763157894737	0.9024390243902439	0.3275
YNL236W	-1	-/-	-301.9695520401001	-34246.96002459526	41	0.030402629416598194	0.9024390243902439	0.3277777777777778
YBR153W	-1	-/-	-302.0007047653198	-32190.614248275757	41	0.030377668308702793	0.9024390243902439	0.32805555555555554
YJL029C	-1	-/-	-302.0184392929077	-32211.577401161194	41	0.030352748154224774	0.9024390243902439	0.3283333333333333
YER063W	0	0/-	-302.04894602298737	-52017.90491563082	164	0.030352748154224774	0.9024390243902439	0.3283333333333333
YDR044W	0	0/0	-302.13581997156143	-53911.96244108677	164	0.030352748154224774	0.9024390243902439	0.3283333333333333
YOR166C	0	0/-	-302.19241213798523	-56684.48441666365	164	0.030352748154224774	0.9024390243902439	0.3283333333333333
YDL155W	-1	-/-	-302.22159481048584	-33149.37837457657	41	0.030327868852459017	0.9024390243902439	0.32861111111111113
YKL157W	0	0/0	-302.30830430984497	-51576.9219507575	164	0.030327868852459017	0.9024390243902439	0.32861111111111113
YPL065W	-1	-/-	-302.48008251190186	-32979.741959095	41	0.030303030303030304	0.9024390243902439	0.3288888888888889
YDL076C	-1	-/-	-302.5355954170227	-32171.003635644913	41	0.030278232405891982	0.9024390243902439	0.32916666666666666
YCR030C	0	0/-	-302.57567328214645	-54522.12738853693	164	0.030278232405891982	0.9024390243902439	0.32916666666666666
YBL019W	-1	-/-	-302.58237648010254	-33576.67034673691	41	0.03025347506132461	0.9024390243902439	0.32944444444444443
YJL140W	-1	-/+	-302.67479133605957	-31445.236983060837	41	0.03022875816993464	0.9024390243902439	0.32972222222222225
YMR303C	-1	-/0	-302.7036075592041	-31245.384333848953	41	0.030204081632653063	0.9024390243902439	0.33
YDL120W	-1	-/-	-302.74032258987427	-34526.886600255966	41	0.030179445350734094	0.9024390243902439	0.3302777777777778
YDR440W	-1	-/-	-302.7467031478882	-32429.07363843918	41	0.03015484922575387	0.9024390243902439	0.33055555555555555
YDR057W	-1	-/-	-302.7525706291199	-32175.52302455902	41	0.03013029315960912	0.9024390243902439	0.3308333333333333
YBR246W	0	0/-	-302.7952399253845	-51627.59794259071	164	0.03013029315960912	0.9024390243902439	0.3308333333333333
YCR079W	0	0/-	-302.8210812807083	-52372.29664224386	164	0.03013029315960912	0.9024390243902439	0.3308333333333333
YNL321W	0	0/-	-302.8647863268852	-50218.690736413	164	0.03013029315960912	0.9024390243902439	0.3308333333333333
YKR008W	-1	-/-	-302.8875937461853	-34530.06968545914	41	0.030105777054515868	0.9024390243902439	0.33111111111111113
YNL310C	-1	-/-	-302.94788217544556	-34548.24995946884	41	0.03008130081300813	0.9024390243902439	0.3313888888888889
YER183C	-1	-/0	-303.00341033935547	-31330.03968334198	41	0.030056864337936636	0.9024390243902439	0.33166666666666667
YGL150C	-1	-/-	-303.232861995697	-32193.248220920563	41	0.030032467532467532	0.9024390243902439	0.33194444444444443
YBL069W	-1	-/-	-303.351185798645	-32733.00495147705	41	0.030008110300081103	0.9024390243902439	0.3322222222222222
YGR172C	-1	-/-	-303.39208030700684	-32945.816269397736	41	0.029983792544570502	0.9024390243902439	0.3325
YBR039W	-1	-/-	-303.4059228897095	-32792.454010248184	41	0.029959514170040485	0.9024390243902439	0.3327777777777778
YER094C	-1	-/-	-303.4390354156494	-32658.209691524506	41	0.029935275080906147	0.9024390243902439	0.33305555555555555
YNL188W	-1	-/-	-303.4919457435608	-34527.77734184265	41	0.029911075181891674	0.9024390243902439	0.3333333333333333
YBR238C	0	0/-	-303.5652004480362	-52353.11468243599	164	0.029911075181891674	0.9024390243902439	0.3333333333333333
YJL035C	-1	-/-	-303.57600498199463	-34886.313168525696	41	0.02988691437802908	0.9024390243902439	0.33361111111111114
YLR067C	-1	-/+	-303.7257351875305	-33951.705468177795	41	0.02986279257465698	0.9024390243902439	0.3338888888888889
YJR139C	-1	-/0	-303.7647213935852	-30293.55321264267	41	0.029838709677419355	0.9024390243902439	0.33416666666666667
YDR110W	-1	-/-	-303.87574672698975	-33165.674416065216	41	0.029814665592264304	0.9024390243902439	0.33444444444444443
YPL218W	-1	-/-	-304.00030994415283	-32494.56162929535	41	0.029790660225442835	0.9024390243902439	0.3347222222222222
YOR211C	-1	-/-	-304.03687620162964	-34705.88303184509	41	0.029766693483507644	0.9024390243902439	0.335
YPL125W	-1	-/0	-304.05925273895264	-33400.38549757004	41	0.0297427652733119	0.9024390243902439	0.3352777777777778
YHR206W	-1	-/-	-304.1399965286255	-32488.062099456787	41	0.02971887550200803	0.9024390243902439	0.33555555555555555
YKR083C	-1	-/-	-304.2598762512207	-34256.65582942963	41	0.02969502407704655	0.9024390243902439	0.3358333333333333
YGR210C	0	0/0	-304.28625869750977	-53554.971960663795	164	0.02969502407704655	0.9024390243902439	0.3358333333333333
YLR006C	-1	-/-	-304.349326133728	-31214.533952236176	41	0.02967121090617482	0.9024390243902439	0.33611111111111114
YPL157W	-1	-/-	-304.353542804718	-33031.73308324814	41	0.029647435897435896	0.9024390243902439	0.3363888888888889
YDR176W	-1	-/-	-304.46445417404175	-32733.15879201889	41	0.029623698959167333	0.9024390243902439	0.33666666666666667
YER090W	0	0/0	-304.4761483669281	-48488.10752642155	164	0.029623698959167333	0.9024390243902439	0.33666666666666667
YLR454W	0	0/0	-304.52821469306946	-53781.461490273476	164	0.029623698959167333	0.9024390243902439	0.33666666666666667
YMR177W	-1	-/-	-304.52935552597046	-33257.29626274109	41	0.0296	0.9024390243902439	0.33694444444444444
YIL064W	0	0/-	-304.6560628414154	-51224.070271611214	164	0.0296	0.9024390243902439	0.33694444444444444
YHR076W	0	0/-	-304.7263916730881	-53254.06297618151	164	0.0296	0.9024390243902439	0.33694444444444444
YER119C	-1	-/-	-304.7274627685547	-32438.834945201874	41	0.029576338928856916	0.9024390243902439	0.3372222222222222
YCR090C	0	0/0	-304.74356162548065	-51925.74864387512	164	0.029576338928856916	0.9024390243902439	0.3372222222222222
YBL021C	0	0/-	-304.80868101119995	-59347.28984069824	164	0.029576338928856916	0.9024390243902439	0.3372222222222222
YOR334W	-1	-/-	-304.84059858322144	-34436.34134531021	41	0.029552715654952075	0.9024390243902439	0.3375
YIL014W	-1	-/-	-305.0183458328247	-31290.17613887787	41	0.029529130087789304	0.9024390243902439	0.3377777777777778
YDL223C	-1	-/-	-305.03219509124756	-32512.17563891411	41	0.029505582137161084	0.9024390243902439	0.33805555555555555
YBR086C	-1	-/-	-305.1047525405884	-31809.31871676445	41	0.02948207171314741	0.9024390243902439	0.3383333333333333
YGR248W	-1	-/0	-305.1981019973755	-32885.69564700127	41	0.02945859872611465	0.9024390243902439	0.3386111111111111
YHR060W	-1	-/-	-305.20949363708496	-31687.01340007782	41	0.0294351630867144	0.9024390243902439	0.3388888888888889
YMR092C	-1	-/-	-305.3229923248291	-31680.167132139206	41	0.029411764705882353	0.9024390243902439	0.33916666666666667
YDR489W	-1	-/-	-305.3238983154297	-33689.471037864685	41	0.02938840349483717	0.9024390243902439	0.33944444444444444
YBR162C	-1	-/0	-305.3490056991577	-32311.50101995468	41	0.029365079365079365	0.9024390243902439	0.3397222222222222
YKR071C	0	0/-	-305.4833414554596	-54388.478935837746	164	0.029365079365079365	0.9024390243902439	0.3397222222222222
YBR230C	0	0/-	-305.48773247003555	-53696.99245971441	164	0.029365079365079365	0.9024390243902439	0.3397222222222222
YJL005W	-1	-/-	-305.52429151535034	-34273.035982608795	41	0.029341792228390166	0.9024390243902439	0.34
YDR326C	0	0/-	-305.5258055925369	-48935.47420871258	164	0.029341792228390166	0.9024390243902439	0.34
YLL061W	-1	-/-	-305.5539479255676	-34648.50416469574	41	0.029318541996830427	0.9024390243902439	0.3402777777777778
YBR177C	-1	-/-	-305.6362066268921	-30648.590314388275	41	0.02929532858273951	0.9024390243902439	0.34055555555555556
YDL066W	0	0/-	-305.68567019701004	-49424.2300003767	164	0.02929532858273951	0.9024390243902439	0.34055555555555556
YJR122W	0	0/-	-305.7729957103729	-55178.16856175661	164	0.02929532858273951	0.9024390243902439	0.34055555555555556
YPL199C	0	0/-	-305.78638887405396	-51893.172879457474	164	0.02929532858273951	0.9024390243902439	0.34055555555555556
YKR035W-A	-1	-/-	-305.83525037765503	-32274.371453762054	41	0.029272151898734177	0.9024390243902439	0.3408333333333333
YBL002W	-1	-/-	-305.87410974502563	-30527.873677253723	41	0.02924901185770751	0.9024390243902439	0.3411111111111111
YGR186W	-1	-/-	-305.88093519210815	-31397.155027866364	41	0.029225908372827805	0.9024390243902439	0.3413888888888889
YDR353W	-1	-/-	-305.9042205810547	-31014.695866823196	41	0.02920284135753749	0.9024390243902439	0.3416666666666667
YDR085C	-1	-/-	-305.9184503555298	-32736.81230711937	41	0.02917981072555205	0.9024390243902439	0.34194444444444444
YLR398C	-1	-/-	-305.9226323366165	-32991.320356965065	41	0.029156816390858944	0.9024390243902439	0.3422222222222222
YNL280C	-1	-/-	-305.9434928894043	-32677.48392176628	41	0.029133858267716535	0.9024390243902439	0.3425
YAL008W	0	0/-	-305.9960547685623	-51674.87845170498	164	0.029133858267716535	0.9024390243902439	0.3425
YLR055C	-1	-/-	-306.04059648513794	-32268.97741293907	41	0.029110936270653028	0.9024390243902439	0.3427777777777778
YGR243W	0	0/-	-306.05054944753647	-51563.399642288685	164	0.029110936270653028	0.9024390243902439	0.3427777777777778
YBL067C	0	0/-	-306.13818883895874	-56016.820900797844	164	0.029110936270653028	0.9024390243902439	0.3427777777777778
YIL063C	-1	-/-	-306.1484761238098	-31419.979415416718	41	0.02908805031446541	0.9024390243902439	0.34305555555555556
YPL083C	-1	-/-	-306.15301609039307	-35367.442578315735	41	0.029065200314218383	0.9024390243902439	0.3433333333333333
YJL123C	0	0/0	-306.2320159673691	-50776.57695919275	164	0.029065200314218383	0.9024390243902439	0.3433333333333333
YJL137C	0	0/0	-306.2766171693802	-53685.94003993273	164	0.029065200314218383	0.9024390243902439	0.3433333333333333
YLR467W	-1	-/-	-306.3255023956299	-30202.210467338562	41	0.029042386185243328	0.9024390243902439	0.3436111111111111
YER016W	-1	-/-	-306.33871030807495	-33879.90686941147	41	0.029019607843137254	0.9024390243902439	0.3438888888888889
YAL016W	-1	-/-	-306.4076051712036	-31774.47299337387	41	0.028996865203761754	0.9024390243902439	0.3441666666666667
YGL174W	-1	-/-	-306.4643859863281	-35361.598769664764	41	0.028974158183241974	0.9024390243902439	0.34444444444444444
YLR440C	0	0/-	-306.4664818048477	-57101.58017396927	164	0.028974158183241974	0.9024390243902439	0.34444444444444444
YOR006C	0	0/-	-306.5220857858658	-51628.308351159096	164	0.028974158183241974	0.9024390243902439	0.34444444444444444
YFL039C	-1	-/-	-306.5820155143738	-29392.44271016121	41	0.028951486697965573	0.9024390243902439	0.3447222222222222
YPL072W	0	0/-	-306.5934322476387	-58843.019975245	164	0.028951486697965573	0.9024390243902439	0.3447222222222222
YBR036C	-1	-/-	-306.63508701324463	-31014.23726606369	41	0.028928850664581705	0.9024390243902439	0.345
YLR133W	-1	-/-	-306.64375591278076	-33098.403810977936	41	0.02890625	0.9024390243902439	0.3452777777777778
YJR117W	0	0/-	-306.73388373851776	-54561.31535375118	164	0.02890625	0.9024390243902439	0.3452777777777778
YBL057C	-1	-/-	-306.73454761505127	-33651.76449799538	41	0.02888368462138954	0.9024390243902439	0.34555555555555556
YML029W	-1	-/-	-306.7939291000366	-33660.23275279999	41	0.028861154446177848	0.9024390243902439	0.3458333333333333
YHL035C	0	0/-	-306.79785418510437	-53596.96246767044	164	0.028861154446177848	0.9024390243902439	0.3458333333333333
YKL210W	0	0/-	-306.9068092107773	-51893.033625781536	164	0.028861154446177848	0.9024390243902439	0.3458333333333333
YDR436W	-1	-/-	-306.9192123413086	-36400.84644532204	41	0.028838659392049885	0.9024390243902439	0.3461111111111111
YBR009C	-1	-/-	-307.0080871582031	-30907.561814069748	41	0.02881619937694704	0.9024390243902439	0.3463888888888889
YDR068W	0	0/0	-307.01770317554474	-54381.78685569763	164	0.02881619937694704	0.9024390243902439	0.3463888888888889
YDR088C	-1	-/-	-307.02439546585083	-33291.92579078674	41	0.028793774319066146	0.9024390243902439	0.3466666666666667
YDR525W-A	0	0/-	-307.0430278778076	-50807.734802007675	164	0.028793774319066146	0.9024390243902439	0.3466666666666667
YDR457W	-1	-/-	-307.0900330543518	-32630.394960165024	41	0.028771384136858476	0.9024390243902439	0.34694444444444444
YGL080W	0	0/-	-307.1803027391434	-53014.49159896374	164	0.028771384136858476	0.9024390243902439	0.34694444444444444
YMR011W	-1	-/-	-307.2331380844116	-34313.16844034195	41	0.028749028749028748	0.9024390243902439	0.3472222222222222
YDR266C	0	0/-	-307.31740045547485	-53559.54444491863	164	0.028749028749028748	0.9024390243902439	0.3472222222222222
YOR090C	0	0/-	-307.3559206724167	-51636.64684319496	164	0.028749028749028748	0.9024390243902439	0.3472222222222222
YBR193C	-1	-/-	-307.36753511428833	-33970.70708799362	41	0.02872670807453416	0.9024390243902439	0.3475
YGL233W	-1	-/-	-307.4215030670166	-30715.281237363815	41	0.028704422032583398	0.9024390243902439	0.3477777777777778
YDR406W	0	0/-	-307.45119297504425	-51176.575423300266	164	0.028704422032583398	0.9024390243902439	0.3477777777777778
YMR261C	0	0/-	-307.47910952568054	-52656.93226206303	164	0.028704422032583398	0.9024390243902439	0.3477777777777778
YNL202W	-1	-/-	-307.60455656051636	-32773.8644118309	41	0.02868217054263566	0.9024390243902439	0.34805555555555556
YKL185W	-1	-/-	-307.6363706588745	-32314.85630464554	41	0.02865995352439969	0.9024390243902439	0.34833333333333333
YLR020C	-1	-/-	-307.6372227668762	-30837.739429473877	41	0.02863777089783282	0.9024390243902439	0.3486111111111111
YPR149W	0	0/-	-307.64177572727203	-52487.87526613474	164	0.02863777089783282	0.9024390243902439	0.3486111111111111
YMR211W	-1	-/-	-307.6649694442749	-29506.7905292511	41	0.028615622583139984	0.9024390243902439	0.3488888888888889
YIL088C	0	0/-	-307.67016780376434	-51161.29065698385	164	0.028615622583139984	0.9024390243902439	0.3488888888888889
YJL025W	-1	-/-	-307.67727279663086	-33499.22161388397	41	0.0285935085007728	0.9024390243902439	0.3491666666666667
YGL086W	-1	-/-	-307.700421333313	-33134.77590894699	41	0.02857142857142857	0.9024390243902439	0.34944444444444445
YOR141C	0	0/-	-307.7533951997757	-56732.0667886734	164	0.02857142857142857	0.9024390243902439	0.34944444444444445
YNR001C	-1	-/-	-307.76742029190063	-32954.719369888306	41	0.02854938271604938	0.9024390243902439	0.3497222222222222
YDR342C	-1	-/-	-307.80467534065247	-34258.49306344986	41	0.028527370855821126	0.9024390243902439	0.35
YPL057C	-1	-/-	-307.816992521286	-34256.3172955513	41	0.028505392912172575	0.9024390243902439	0.3502777777777778
YIL123W	-1	-/-	-307.83155250549316	-33838.53068637848	41	0.02848344880677444	0.9024390243902439	0.35055555555555556
YDL132W	-1	-/-	-307.86224842071533	-32610.600247859955	41	0.02846153846153846	0.9024390243902439	0.35083333333333333
YCR024C	0	0/-	-307.92069816589355	-57277.71444159746	164	0.02846153846153846	0.9024390243902439	0.35083333333333333
YKL128C	0	0/0	-307.9547847509384	-51073.003113508224	164	0.02846153846153846	0.9024390243902439	0.35083333333333333
YDR268W	-1	-/-	-307.9674663543701	-33607.192032814026	41	0.02843966179861645	0.9024390243902439	0.3511111111111111
YMR223W	0	0/-	-308.00529557466507	-53607.44732910395	164	0.02843966179861645	0.9024390243902439	0.3511111111111111
YER054C	-1	-/0	-308.0371799468994	-30759.583188056946	41	0.028417818740399385	0.9024390243902439	0.35138888888888886
YJL209W	-1	-/-	-308.04665756225586	-32188.826971769333	41	0.0283960092095165	0.9024390243902439	0.3516666666666667
YLR327C	0	0/0	-308.0596082210541	-54446.274199068546	164	0.0283960092095165	0.9024390243902439	0.3516666666666667
YJL097W	0	0/-	-308.0716904401779	-53533.60653322935	164	0.0283960092095165	0.9024390243902439	0.3516666666666667
YMR251W-A	0	0/0	-308.11187517642975	-48825.20321384072	164	0.0283960092095165	0.9024390243902439	0.3516666666666667
YHR041C	-1	-/-	-308.1255440711975	-32032.708473682404	41	0.028374233128834355	0.9024390243902439	0.35194444444444445
YKR093W	0	0/-	-308.13245207071304	-52380.493496239185	164	0.028374233128834355	0.9024390243902439	0.35194444444444445
YLR058C	0	0/-	-308.18759417533875	-50127.1863489151	164	0.028374233128834355	0.9024390243902439	0.35194444444444445
YIR010W	-1	-/-	-308.20702743530273	-33008.1410112381	41	0.028352490421455937	0.9024390243902439	0.3522222222222222
YOR142W	-1	-/-	-308.25625801086426	-32672.192978143692	41	0.028330781010719754	0.9024390243902439	0.3525
YNL079C	-1	-/-	-308.29594898223877	-33211.34049153328	41	0.028309104820198928	0.9024390243902439	0.3527777777777778
YBR093C	-1	-/-	-308.31169605255127	-31788.423769712448	41	0.028287461773700305	0.9024390243902439	0.35305555555555557
YMR263W	-1	-/-	-308.32036781311035	-34434.94994711876	41	0.02826585179526356	0.9024390243902439	0.35333333333333333
YER068W	-1	-/-	-308.3263039588928	-32621.888426065445	41	0.028244274809160305	0.9024390243902439	0.3536111111111111
YER114C	-1	-/-	-308.33630895614624	-30730.14008140564	41	0.02822273073989321	0.9024390243902439	0.35388888888888886
YDR051C	0	0/-	-308.4314160346985	-55135.5360981226	164	0.02822273073989321	0.9024390243902439	0.35388888888888886
YOR212W	-1	-/-	-308.43258476257324	-32781.448945999146	41	0.028201219512195123	0.9024390243902439	0.3541666666666667
YIL114C	-1	-/-	-308.7210416793823	-31378.020320415497	41	0.02817974105102818	0.9024390243902439	0.35444444444444445
YNL281W	-1	-/-	-308.7230553627014	-29713.96953010559	41	0.02815829528158295	0.9024390243902439	0.3547222222222222
YOR355W	-1	-/-	-308.7355446815491	-31595.857715129852	41	0.028136882129277566	0.9024390243902439	0.355
YOR216C	-1	-/-	-308.81013774871826	-34100.696261405945	41	0.02811550151975684	0.9024390243902439	0.3552777777777778
YNL164C	-1	-/-	-308.81927967071533	-32982.35139083862	41	0.02809415337889142	0.9024390243902439	0.35555555555555557
YGR177C	-1	-/-	-308.9441485404968	-31205.94946050644	41	0.028072837632776935	0.9024390243902439	0.35583333333333333
YBL091C-A	0	0/-	-308.9448187351227	-51226.80526930094	164	0.028072837632776935	0.9024390243902439	0.35583333333333333
YPL177C	-1	-/-	-309.01140308380127	-30681.00760626793	41	0.028051554207733132	0.9024390243902439	0.3561111111111111
YIL076W	-1	-/-	-309.0146222114563	-30576.62105321884	41	0.02803030303030303	0.9024390243902439	0.35638888888888887
YOL136C	0	0/-	-309.0900946855545	-52514.43520915508	164	0.02803030303030303	0.9024390243902439	0.35638888888888887
YLR093C	0	0/-	-309.1136450767517	-51513.97492599487	164	0.02803030303030303	0.9024390243902439	0.35638888888888887
YNL219C	-1	-/-	-309.2327699661255	-31562.352866888046	41	0.028009084027252083	0.9024390243902439	0.3566666666666667
YDR231C	-1	-/-	-309.23720264434814	-33175.578134059906	41	0.02798789712556732	0.9024390243902439	0.35694444444444445
YML016C	-1	-/-	-309.5368618965149	-32150.423380851746	41	0.027966742252456538	0.9024390243902439	0.3572222222222222
YDR259C	-1	-/-	-309.5596089363098	-33021.00786924362	41	0.027945619335347432	0.9024390243902439	0.3575
YBR111C	0	0/-	-309.6074734926224	-50882.26829624176	164	0.027945619335347432	0.9024390243902439	0.3575
YDR206W	-1	-/-	-309.62120819091797	-29424.297100543976	41	0.027924528301886794	0.9024390243902439	0.35777777777777775
YJR036C	0	0/-	-309.698482632637	-55029.063318133354	164	0.027924528301886794	0.9024390243902439	0.35777777777777775
YGL077C	0	0/-	-309.73586428165436	-52269.33756160736	164	0.027924528301886794	0.9024390243902439	0.35777777777777775
YJL205C	0	0/0	-309.76666486263275	-54826.461778223515	164	0.027924528301886794	0.9024390243902439	0.35777777777777775
YHR040W	0	0/-	-309.7886207103729	-53336.24600458145	164	0.027924528301886794	0.9024390243902439	0.35777777777777775
YGR253C	-1	-/-	-309.81961154937744	-32835.45517492294	41	0.02790346907993967	0.9024390243902439	0.35805555555555557
YAR002C-A	-1	-/-	-309.8486294746399	-30649.368522167206	41	0.027882441597588545	0.9024390243902439	0.35833333333333334
YNL246W	-1	-/-	-309.85858821868896	-32174.363408088684	41	0.02786144578313253	0.9024390243902439	0.3586111111111111
YPL119C	1	+/+	-309.86582708358765	-34963.30450510979	40	0.028592927012791574	0.926829268292683	0.3586111111111111
YDR225W	-1	-/-	-309.8691864013672	-30218.380882263184	41	0.02857142857142857	0.926829268292683	0.35888888888888887
YDR400W	-1	-/-	-309.88236379623413	-31696.999240398407	41	0.028549962434259956	0.926829268292683	0.3591666666666667
YDR428C	0	0/-	-309.8857641220093	-54475.944594323635	164	0.028549962434259956	0.926829268292683	0.3591666666666667
YBR092C	-1	-/-	-310.03003787994385	-32278.43012404442	41	0.028528528528528527	0.926829268292683	0.35944444444444446
YFL031W	-1	-/-	-310.12420558929443	-30653.75127696991	41	0.028507126781695424	0.926829268292683	0.3597222222222222
YCR051W	0	0/0	-310.1617020368576	-51305.6601549387	164	0.028507126781695424	0.926829268292683	0.3597222222222222
YLR268W	-1	-/-	-310.2925386428833	-33167.81098866463	41	0.02848575712143928	0.926829268292683	0.36
YNL299W	-1	-/-	-310.3394479751587	-35866.04079461098	41	0.02846441947565543	0.926829268292683	0.36027777777777775
YBR115C	0	0/0	-310.4279863834381	-50478.477619469166	164	0.02846441947565543	0.926829268292683	0.36027777777777775
YDR093W	-1	-/-	-310.5070323944092	-31809.559336185455	41	0.02844311377245509	0.926829268292683	0.3605555555555556
YGR283C	0	0/0	-310.52281379699707	-52155.25857269764	164	0.02844311377245509	0.926829268292683	0.3605555555555556
YGL037C	-1	-/-	-310.56303787231445	-32785.539074897766	41	0.028421839940164548	0.926829268292683	0.36083333333333334
YOR316C	-1	-/-	-310.59178018569946	-32554.423632621765	41	0.028400597907324365	0.926829268292683	0.3611111111111111
YOL004W	-1	-/-	-310.59805393218994	-31508.71514940262	41	0.028379387602688575	0.926829268292683	0.36138888888888887
YLR287C	0	0/-	-310.6198135614395	-52737.76957607269	164	0.028379387602688575	0.926829268292683	0.36138888888888887
YHR094C	-1	-/-	-310.658118724823	-31131.09071302414	41	0.028358208955223882	0.926829268292683	0.3616666666666667
YGR256W	-1	-/-	-310.68839836120605	-32026.011779785156	41	0.028337061894108874	0.926829268292683	0.36194444444444446
YOL116W	-1	-/-	-310.6962523460388	-33293.59014868736	41	0.028315946348733235	0.926829268292683	0.3622222222222222
YNL261W	-1	-/-	-310.7084412574768	-33648.91804075241	41	0.028294862248696945	0.926829268292683	0.3625
YGL202W	0	0/0	-310.72453022003174	-51440.07652294636	164	0.028294862248696945	0.926829268292683	0.3625
YER136W	0	0/-	-310.74237287044525	-50820.43284922838	164	0.028294862248696945	0.926829268292683	0.3625
YDR469W	-1	-/-	-310.81385612487793	-29265.478053092957	41	0.028273809523809524	0.926829268292683	0.36277777777777775
YOL140W	0	0/0	-310.9181557893753	-49905.47210752964	164	0.028273809523809524	0.926829268292683	0.36277777777777775
YBR161W	-1	-/-	-310.95471572875977	-32801.5809841156	41	0.02825278810408922	0.926829268292683	0.3630555555555556
YML126C	-1	-/-	-310.9815602302551	-33412.633502960205	41	0.02823179791976226	0.926829268292683	0.36333333333333334
YNR029C	0	0/0	-311.08639645576477	-53147.047193050385	164	0.02823179791976226	0.926829268292683	0.36333333333333334
YOR231W	-1	-/-	-311.10769176483154	-32395.18447446823	41	0.028210838901262063	0.926829268292683	0.3636111111111111
YLR130C	-1	-/-	-311.11865854263306	-31191.27334499359	41	0.028189910979228485	0.926829268292683	0.3638888888888889
YML072C	0	0/-	-311.12596344947815	-52929.829421937466	164	0.028189910979228485	0.926829268292683	0.3638888888888889
YGL071W	-1	-/-	-311.1743149757385	-32514.530428409576	41	0.028169014084507043	0.926829268292683	0.3641666666666667
YGR024C	-1	-/-	-311.1972818374634	-31226.0973072052	41	0.028148148148148148	0.926829268292683	0.36444444444444446
YKL217W	0	0/-	-311.2116776704788	-56068.71147710085	164	0.028148148148148148	0.926829268292683	0.36444444444444446
YMR209C	0	0/0	-311.3367236852646	-53603.274700164795	164	0.028148148148148148	0.926829268292683	0.36444444444444446
YKL116C	0	0/-	-311.35993242263794	-54912.27769470215	164	0.028148148148148148	0.926829268292683	0.36444444444444446
YGR170W	-1	-/-	-311.4225149154663	-33653.72122335434	41	0.028127313101406367	0.926829268292683	0.3647222222222222
YOR360C	0	0/-	-311.6331695318222	-50747.8267455101	164	0.028127313101406367	0.926829268292683	0.3647222222222222
YJR074W	-1	-/-	-311.7878541946411	-31142.968536376953	41	0.028106508875739646	0.926829268292683	0.365
YLR395C	0	0/-	-311.8079363703728	-53807.0440454483	164	0.028106508875739646	0.926829268292683	0.365
YLR190W	-1	-/-	-311.921914100647	-34314.23077750206	41	0.028085735402808575	0.926829268292683	0.36527777777777776
YMR119W	-1	-/-	-311.9424571990967	-32169.56672525406	41	0.028064992614475627	0.926829268292683	0.3655555555555556
YBR229C	0	0/-	-312.02998036146164	-53151.25311040878	164	0.028064992614475627	0.926829268292683	0.3655555555555556
YDR100W	0	0/0	-312.0683788061142	-51316.428291618824	164	0.028064992614475627	0.926829268292683	0.3655555555555556
YOR163W	0	0/-	-312.0749284029007	-52745.00664430857	164	0.028064992614475627	0.926829268292683	0.3655555555555556
YGR206W	-1	-/-	-312.13862895965576	-34147.171870708466	41	0.028044280442804426	0.926829268292683	0.36583333333333334
YBL001C	0	0/0	-312.1940233707428	-51750.26359426975	164	0.028044280442804426	0.926829268292683	0.36583333333333334
YMR023C	-1	-/-	-312.21388578414917	-37133.536952495575	41	0.028023598820058997	0.926829268292683	0.3661111111111111
YBR117C	-1	-/0	-312.25077390670776	-31047.92073583603	41	0.02800294767870302	0.926829268292683	0.3663888888888889
YBR033W	0	0/-	-312.3350936770439	-55833.74767321348	164	0.02800294767870302	0.926829268292683	0.3663888888888889
YGL256W	-1	-/0	-312.38786697387695	-31340.215371608734	41	0.027982326951399118	0.926829268292683	0.36666666666666664
YOL027C	-1	-/-	-312.40233087539673	-31541.964830875397	41	0.027961736571008096	0.926829268292683	0.36694444444444446
YHR045W	0	0/0	-312.4543262720108	-52210.882336616516	164	0.027961736571008096	0.926829268292683	0.36694444444444446
YHR135C	-1	-/-	-312.60060596466064	-30881.5604763031	41	0.027941176470588237	0.926829268292683	0.3672222222222222
YNL104C	0	0/0	-312.63972383737564	-49707.17824673653	164	0.027941176470588237	0.926829268292683	0.3672222222222222
YBL055C	-1	-/-	-312.68790340423584	-32161.67425107956	41	0.027920646583394562	0.926829268292683	0.3675
YLR015W	-1	-/-	-312.7060317993164	-34689.05705547333	41	0.027900146842878122	0.926829268292683	0.36777777777777776
YGR184C	0	0/-	-312.7795981168747	-54030.57099354267	164	0.027900146842878122	0.926829268292683	0.36777777777777776
YPL112C	-1	-/-	-312.82805585861206	-34371.78481578827	41	0.027879677182685254	0.926829268292683	0.3680555555555556
YHR057C	0	0/-	-312.84549260139465	-56318.319804251194	164	0.027879677182685254	0.926829268292683	0.3680555555555556
YAL002W	-1	-/-	-312.86922550201416	-31286.648947238922	41	0.02785923753665689	0.926829268292683	0.36833333333333335
YKL168C	0	0/-	-312.90668600797653	-54646.66807252169	164	0.02785923753665689	0.926829268292683	0.36833333333333335
YCL040W	-1	-/-	-312.9547371864319	-31711.11437702179	41	0.02783882783882784	0.926829268292683	0.3686111111111111
YGL227W	-1	-/-	-313.0168056488037	-33920.243371486664	41	0.027818448023426062	0.926829268292683	0.3688888888888889
YDR333C	0	0/-	-313.06149983406067	-53476.42660570145	164	0.027818448023426062	0.926829268292683	0.3688888888888889
YGR129W	-1	-/-	-313.07655668258667	-32208.5527844429	41	0.027798098024871983	0.926829268292683	0.36916666666666664
YOR176W	0	0/0	-313.10120236873627	-49974.92393505573	164	0.027798098024871983	0.926829268292683	0.36916666666666664
YHR100C	0	0/-	-313.1018558740616	-51738.562870025635	164	0.027798098024871983	0.926829268292683	0.36916666666666664
YCL057W	0	0/0	-313.15472996234894	-52905.472711503506	164	0.027798098024871983	0.926829268292683	0.36916666666666664
YCR087C-A	0	0/-	-313.1991720199585	-53913.73802423477	164	0.027798098024871983	0.926829268292683	0.36916666666666664
YCR075C	-1	-/-	-313.23437309265137	-32702.05196428299	41	0.027777777777777776	0.926829268292683	0.36944444444444446
YGL203C	0	0/0	-313.2707097530365	-54882.97021794319	164	0.027777777777777776	0.926829268292683	0.36944444444444446
YNL197C	-1	-/-	-313.34962129592896	-33503.762424468994	41	0.027757487216946677	0.926829268292683	0.36972222222222223
YDR127W	0	0/0	-313.39499711990356	-48414.654146671295	164	0.027757487216946677	0.926829268292683	0.36972222222222223
YDR192C	-1	-/-	-313.422954082489	-33464.744215488434	41	0.027737226277372264	0.926829268292683	0.37
YLR026C	-1	-/-	-313.4601540565491	-32993.089334487915	41	0.027716994894237783	0.926829268292683	0.37027777777777776
YML127W	-1	-/-	-313.5068144798279	-32130.363621234894	41	0.027696793002915453	0.926829268292683	0.3705555555555556
YEL038W	0	0/0	-313.53474974632263	-49468.789433956146	164	0.027696793002915453	0.926829268292683	0.3705555555555556
YBR302C	0	0/-	-313.56091713905334	-52845.459823429585	164	0.027696793002915453	0.926829268292683	0.3705555555555556
YPR021C	-1	-/-	-313.5722870826721	-33214.58411169052	41	0.027676620538965767	0.926829268292683	0.37083333333333335
YPL158C	0	0/-	-313.5787341594696	-53650.510120511055	164	0.027676620538965767	0.926829268292683	0.37083333333333335
YOR171C	-1	-/-	-313.59999418258667	-33249.85899615288	41	0.027656477438136828	0.926829268292683	0.3711111111111111
YLR078C	-1	-/-	-313.66544103622437	-33572.658521175385	41	0.027636363636363636	0.926829268292683	0.3713888888888889
YCR060W	-1	-/-	-313.6732339859009	-33165.23393917084	41	0.027616279069767442	0.926829268292683	0.37166666666666665
YML006C	-1	-/-	-313.70329570770264	-32862.19422578812	41	0.027596223674655047	0.926829268292683	0.37194444444444447
YPL075W	-1	-/-	-313.713041305542	-31539.527851104736	41	0.027576197387518143	0.926829268292683	0.37222222222222223
YLR028C	-1	-/-	-313.75562143325806	-33101.92473268509	41	0.02755620014503263	0.926829268292683	0.3725
YBR242W	0	0/-	-313.76746463775635	-52411.58636689186	164	0.02755620014503263	0.926829268292683	0.3725
YKR080W	0	0/-	-313.82653003931046	-51052.516386687756	164	0.02755620014503263	0.926829268292683	0.3725
YOR396W	0	0/0	-313.88609969615936	-50177.916446208954	164	0.02755620014503263	0.926829268292683	0.3725
YDR164C	-1	-/-	-313.9024610519409	-30758.733268260956	41	0.02753623188405797	0.926829268292683	0.37277777777777776
YPR189W	-1	-/-	-313.9037833213806	-32719.704334259033	41	0.027516292541636494	0.926829268292683	0.37305555555555553
YHR092C	-1	-/-	-313.95452213287354	-32004.898459911346	41	0.027496382054992764	0.926829268292683	0.37333333333333335
YIL091C	0	0/-	-313.95625495910645	-52485.12528920174	164	0.027496382054992764	0.926829268292683	0.37333333333333335
YKL149C	-1	-/-	-313.9642376899719	-33437.88079452515	41	0.0274765003615329	0.926829268292683	0.3736111111111111
YGL008C	-1	-/-	-313.99836015701294	-29877.246969223022	41	0.02745664739884393	0.926829268292683	0.3738888888888889
YMR125W	-1	-/-	-314.0733880996704	-32796.3010032177	41	0.027436823104693142	0.926829268292683	0.37416666666666665
YLR305C	-1	-/-	-314.08850860595703	-32513.51791858673	41	0.027417027417027416	0.926829268292683	0.37444444444444447
YHR039C	-1	-/-	-314.14302158355713	-32981.89964437485	41	0.0273972602739726	0.926829268292683	0.37472222222222223
YOR144C	-1	-/-	-314.15874671936035	-37329.12580394745	41	0.027377521613832854	0.926829268292683	0.375
YGR199W	-1	-/-	-314.2293963432312	-34687.958818912506	41	0.027357811375089993	0.926829268292683	0.37527777777777777
YGR029W	-1	-/-	-314.29159212112427	-32257.548350811005	41	0.027338129496402876	0.926829268292683	0.37555555555555553
YHR086W	-1	-/-	-314.3142809867859	-32742.599494457245	41	0.027318475916606758	0.926829268292683	0.37583333333333335
YDR079C-A	-1	-/-	-314.33569145202637	-30556.822287082672	41	0.027298850574712645	0.926829268292683	0.3761111111111111
YML053C	0	0/0	-314.37747299671173	-52274.13794851303	164	0.027298850574712645	0.926829268292683	0.3761111111111111
YJL193W	0	0/-	-314.4582396745682	-52624.96802031994	164	0.027298850574712645	0.926829268292683	0.3761111111111111
YPL122C	-1	-/-	-314.4688367843628	-35233.36532211304	41	0.027279253409906678	0.926829268292683	0.3763888888888889
[truncated: 3,961 more rows]
