# Supplementary material for: Revisiting co-expression-based automated function prediction in yeast with neural networks and updated Gene Ontology annotations
Source: PLoS One. 2026 Apr 16;21(4):e0322689. doi: 10.1371/journal.pone.0322689 (PMC13086303; doi:10.1371/journal.pone.0322689)
Supplement: S1 File — A zip file of tables in csv format containing individual genes ranked by their predicted involvement in each predicted GO term. These predictions were made by Model 1 as described in Table A of S1 Text. (ZIP) [file pone.0322689.s002.zip › GO0006414_SingleGeneRanking.csv]

Gene	Label	Annos	Score	Background Score	Num pos pairs	Precision	Recall	False Positive Rate
YLR293C	-1	-/-	-81.73547351360321	-32050.67104637623	20	0.0	0.0	0.00027616680475006904
YLR249W	1	+/+	-82.38072729110718	-31721.581745386124	19	0.5	0.05	0.00027616680475006904
YJR145C	-1	-/-	-83.36887216567993	-32667.2310115844	20	0.3333333333333333	0.05	0.0005523336095001381
YEL054C	-1	-/-	-84.30171954631805	-33256.08167016506	20	0.25	0.05	0.0008285004142502071
YLL045C	0	0/-	-85.54143536090851	-54087.648860141635	80	0.25	0.05	0.0008285004142502071
YOL040C	-1	-/-	-88.35884511470795	-33174.06264394522	20	0.2	0.05	0.0011046672190002762
YJR123W	0	0/-	-88.6823910176754	-55564.79981851578	80	0.2	0.05	0.0011046672190002762
YLR048W	-1	-/-	-88.78694367408752	-32871.34164965153	20	0.16666666666666666	0.05	0.0013808340237503453
YGR085C	-1	-/-	-88.87406539916992	-32800.39078396559	20	0.14285714285714285	0.05	0.0016570008285004142
YMR116C	-1	-/+	-89.01703107357025	-32403.296815156937	20	0.125	0.05	0.0019331676332504833
YKR059W	-1	-/-	-89.22789525985718	-32033.719308137894	20	0.1111111111111111	0.05	0.0022093344380005524
YER025W	-1	-/-	-89.42744529247284	-31522.414378285408	20	0.1	0.05	0.0024855012427506215
YKL056C	-1	-/-	-89.72130787372589	-31359.219249129295	20	0.09090909090909091	0.05	0.0027616680475006906
YOR133W	1	+/+	-90.45301699638367	-32067.809332370758	19	0.16666666666666666	0.1	0.0027616680475006906
YBL072C	0	0/-	-90.51460522413254	-54839.469582196325	80	0.16666666666666666	0.1	0.0027616680475006906
YJL190C	-1	-/-	-91.75870418548584	-32426.644956231117	20	0.15384615384615385	0.1	0.0030378348522507597
YPL220W	0	0/-	-92.12954343855381	-55201.78358104825	80	0.15384615384615385	0.1	0.0030378348522507597
YGR214W	-1	-/-	-92.46913170814514	-32444.294370412827	20	0.14285714285714285	0.1	0.0033140016570008283
YGL147C	0	0/-	-92.55534049868584	-55006.93763911724	80	0.14285714285714285	0.1	0.0033140016570008283
YPL198W	0	0/-	-92.63217243552208	-54309.744701649994	80	0.14285714285714285	0.1	0.0033140016570008283
YNL069C	0	0/-	-92.78574866056442	-55129.558280304074	80	0.14285714285714285	0.1	0.0033140016570008283
YLR448W	-1	-/-	-93.34046697616577	-33221.03918111324	20	0.13333333333333333	0.1	0.0035901684617508974
YIL018W	-1	-/-	-93.44298541545868	-32968.106722950935	20	0.125	0.1	0.0038663352665009665
YER074W	0	0/-	-93.76830613613129	-54596.80055436492	80	0.125	0.1	0.0038663352665009665
YNL067W	0	0/-	-93.83950293064117	-55197.8954615742	80	0.125	0.1	0.0038663352665009665
YHL033C	0	0/-	-93.96591231226921	-54966.10815990716	80	0.125	0.1	0.0038663352665009665
YLR441C	0	0/-	-94.19602906703949	-54214.018797680736	80	0.125	0.1	0.0038663352665009665
YGL135W	-1	-/-	-94.56208378076553	-32988.21224403381	20	0.11764705882352941	0.1	0.004142502071251036
YGR118W	-1	-/-	-94.65448153018951	-32724.470869898796	20	0.1111111111111111	0.1	0.004418668876001105
YHR019C	-1	-/-	-94.7515184879303	-33841.1302369833	20	0.10526315789473684	0.1	0.004694835680751174
YOR063W	-1	-/-	-94.91694188117981	-33657.81933736801	20	0.1	0.1	0.004971002485501243
YPR163C	-1	-/-	-95.1151397228241	-31696.18630337715	20	0.09523809523809523	0.1	0.005247169290251312
YLR432W	0	0/-	-95.17564237117767	-54235.6829149425	80	0.09523809523809523	0.1	0.005247169290251312
YGR285C	-1	-/+	-95.60866564512253	-34044.802403628826	20	0.09090909090909091	0.1	0.005523336095001381
YOL039W	1	+/+	-95.83082222938538	-34230.37587058544	19	0.13043478260869565	0.15	0.005523336095001381
YML063W	0	0/-	-95.98614656925201	-54429.2790902257	80	0.13043478260869565	0.15	0.005523336095001381
YDL014W	-1	-/-	-96.10987591743469	-33450.056562423706	20	0.125	0.15	0.00579950289975145
YML073C	-1	-/-	-96.16522455215454	-32802.78776502609	20	0.12	0.15	0.006075669704501519
YLR340W	1	+/-	-96.29221034049988	-32923.010707616806	19	0.15384615384615385	0.2	0.006075669704501519
YLR167W	-1	-/-	-96.34537315368652	-32938.64083647728	20	0.14814814814814814	0.2	0.0063518365092515875
YER131W	0	0/-	-96.44906157255173	-54968.45320535265	80	0.14814814814814814	0.2	0.0063518365092515875
YIL133C	0	0/-	-96.59907883405685	-54405.79930278659	80	0.14814814814814814	0.2	0.0063518365092515875
YBR048W	-1	-/-	-96.94890403747559	-33884.316219091415	20	0.14285714285714285	0.2	0.006628003314001657
YFR031C-A	0	0/-	-97.05462646484375	-54360.3651599735	80	0.14285714285714285	0.2	0.006628003314001657
YDR418W	-1	-/-	-97.17582726478577	-32339.869114875793	20	0.13793103448275862	0.2	0.006904170118751726
YER102W	0	0/-	-97.31012587249279	-55584.1844740361	80	0.13793103448275862	0.2	0.006904170118751726
YPL090C	0	0/-	-97.45849746465683	-55614.24173769355	80	0.13793103448275862	0.2	0.006904170118751726
YBL087C	0	0/-	-97.49523371458054	-54074.4323370792	80	0.13793103448275862	0.2	0.006904170118751726
YOL139C	-1	-/-	-97.53698301315308	-33426.9989105463	20	0.13333333333333333	0.2	0.007180336923501795
YGL123W	0	0/-	-97.61700448393822	-55835.518403392285	80	0.13333333333333333	0.2	0.007180336923501795
YDR012W	0	0/-	-97.69636857509613	-54106.74082642421	80	0.13333333333333333	0.2	0.007180336923501795
YLR060W	-1	-/-	-97.74873614311218	-33160.61876368523	20	0.12903225806451613	0.2	0.007456503728251864
YLR029C	0	0/-	-97.99258035421371	-54258.521060720086	80	0.12903225806451613	0.2	0.007456503728251864
YDR025W	-1	-/-	-98.29207158088684	-32720.693636655807	20	0.125	0.2	0.007732670533001933
YDR091C	-1	-/-	-98.35077595710754	-32548.352713108063	20	0.12121212121212122	0.2	0.008008837337752003
YMR142C	-1	-/-	-98.42140698432922	-33769.34236848354	20	0.11764705882352941	0.2	0.008285004142502071
YDL082W	0	0/-	-98.54513210058212	-55208.96447005868	80	0.11764705882352941	0.2	0.008285004142502071
YDL084W	-1	-/-	-98.59213948249817	-33049.08269619942	20	0.11428571428571428	0.2	0.00856117094725214
YDR064W	0	0/-	-98.64885383844376	-54569.08389770985	80	0.11428571428571428	0.2	0.00856117094725214
YML024W	-1	-/-	-99.06203985214233	-32868.957424879074	20	0.1111111111111111	0.2	0.00883733775200221
YMR146C	-1	-/-	-99.4303047657013	-32778.07382619381	20	0.10810810810810811	0.2	0.009113504556752278
YOR369C	0	0/-	-99.45140665769577	-57005.764904648066	80	0.10810810810810811	0.2	0.009113504556752278
YMR242C	0	0/-	-99.49200895428658	-55348.77502146363	80	0.10810810810810811	0.2	0.009113504556752278
YOL120C	0	0/-	-99.71003299951553	-55785.115536510944	80	0.10810810810810811	0.2	0.009113504556752278
YML056C	0	0/-	-100.07872211933136	-55765.48690587282	80	0.10810810810810811	0.2	0.009113504556752278
YJL138C	-1	-/-	-100.16316819190979	-32537.481877088547	20	0.10526315789473684	0.2	0.009389671361502348
YIL148W	0	0/-	-100.45430564880371	-54399.024044100195	80	0.10526315789473684	0.2	0.009389671361502348
YJR070C	-1	-/-	-100.48620963096619	-34065.74341702461	20	0.10256410256410256	0.2	0.009665838166252416
YOR187W	1	+/+	-100.52086758613586	-34576.33454859257	19	0.125	0.25	0.009665838166252416
YJL191W	-1	-/-	-100.63875031471252	-33187.85298323631	20	0.12195121951219512	0.25	0.009942004971002486
YGL076C	0	0/-	-100.75493922829628	-56402.31071090698	80	0.12195121951219512	0.25	0.009942004971002486
YLR185W	0	0/-	-100.78177911043167	-54679.780163645744	80	0.12195121951219512	0.25	0.009942004971002486
YPL131W	-1	-/-	-101.1729348897934	-33482.01774799824	20	0.11904761904761904	0.25	0.010218171775752554
YBR025C	0	0/-	-101.43391054868698	-54659.37355667353	80	0.11904761904761904	0.25	0.010218171775752554
YGL031C	0	0/-	-101.63690954446793	-55236.254804477096	80	0.11904761904761904	0.25	0.010218171775752554
YHR193C	-1	-/-	-101.7619788646698	-33508.898488640785	20	0.11627906976744186	0.25	0.010494338580502624
YKL081W	1	+/+	-101.93590450286865	-34173.790256500244	19	0.13636363636363635	0.3	0.010494338580502624
YDL083C	-1	-/-	-101.9821228981018	-33915.07675433159	20	0.13333333333333333	0.3	0.010770505385252692
YGL030W	-1	-/-	-102.10323786735535	-32857.8382743597	20	0.13043478260869565	0.3	0.011046672190002762
YKL180W	0	0/-	-102.29535114765167	-55497.25256192684	80	0.13043478260869565	0.3	0.011046672190002762
YDL081C	1	+/+	-102.44592952728271	-34609.911583423615	19	0.14893617021276595	0.35	0.011046672190002762
YDR382W	1	+/+	-102.68920588493347	-33907.871507287025	19	0.16666666666666666	0.4	0.011046672190002762
YKR094C	0	0/-	-102.71308359503746	-55257.87313232571	80	0.16666666666666666	0.4	0.011046672190002762
YNL162W	0	0/-	-102.91819727420807	-55253.41740678996	80	0.16666666666666666	0.4	0.011046672190002762
YHL015W	0	0/-	-102.95413941144943	-55254.62491840124	80	0.16666666666666666	0.4	0.011046672190002762
YBR118W	1	+/+	-103.39306902885437	-33399.96231007576	19	0.1836734693877551	0.45	0.011046672190002762
YBR031W	0	0/-	-103.62938898801804	-55166.7417627275	80	0.1836734693877551	0.45	0.011046672190002762
YPL081W	0	0/-	-103.67516654729843	-56712.6352083087	80	0.1836734693877551	0.45	0.011046672190002762
YHR068W	-1	-/-	-103.79304265975952	-32761.622678518295	20	0.18	0.45	0.01132283899475283
YNL301C	0	0/-	-103.79352742433548	-56107.223071187735	80	0.18	0.45	0.01132283899475283
YGR148C	0	0/-	-103.87239944934845	-55305.480238910764	80	0.18	0.45	0.01132283899475283
YLR264W	-1	-/-	-103.92773270606995	-32219.82157444954	20	0.17647058823529413	0.45	0.0115990057995029
YHR064C	0	0/+	-104.35658133029938	-55099.900293409824	80	0.17647058823529413	0.45	0.0115990057995029
YPR132W	-1	-/-	-104.5164041519165	-32404.898742198944	20	0.17307692307692307	0.45	0.011875172604252969
YPL079W	0	0/-	-104.8271917104721	-55167.37278536707	80	0.17307692307692307	0.45	0.011875172604252969
YCR031C	-1	-/-	-105.03868126869202	-33539.747713804245	20	0.16981132075471697	0.45	0.012151339409003039
YNL209W	-1	-/+	-105.35672330856323	-32779.69833731651	20	0.16666666666666666	0.45	0.012427506213753107
YPR102C	-1	-/-	-105.5987229347229	-32713.52694261074	20	0.16363636363636364	0.45	0.012703673018503175
YBL027W	0	0/-	-105.61579838395119	-56467.86823703721	80	0.16363636363636364	0.45	0.012703673018503175
YLR388W	0	0/-	-105.64397421479225	-55446.46640860289	80	0.16363636363636364	0.45	0.012703673018503175
YJL177W	0	0/-	-105.67079401016235	-55961.79181595147	80	0.16363636363636364	0.45	0.012703673018503175
YIL078W	0	0/-	-105.7710872888565	-54605.244982883334	80	0.16363636363636364	0.45	0.012703673018503175
YMR203W	-1	-/-	-105.84108853340149	-34318.6790779829	20	0.16071428571428573	0.45	0.012979839823253245
YMR217W	0	0/-	-106.01035550236702	-56688.62160488963	80	0.16071428571428573	0.45	0.012979839823253245
YDR447C	-1	-/-	-106.13937616348267	-33352.29431331158	20	0.15789473684210525	0.45	0.013256006628003313
YIL052C	-1	-/-	-106.1539945602417	-33249.30585360527	20	0.15517241379310345	0.45	0.013532173432753383
YML026C	0	0/-	-106.2338650226593	-54451.6428822875	80	0.15517241379310345	0.45	0.013532173432753383
YGL103W	0	0/-	-106.69693887233734	-55076.64953956939	80	0.15517241379310345	0.45	0.013532173432753383
YPL143W	0	0/-	-107.17966374754906	-55878.483172520995	80	0.15517241379310345	0.45	0.013532173432753383
YOR293W	0	0/-	-107.3349706530571	-55506.29803673923	80	0.15517241379310345	0.45	0.013532173432753383
YGR264C	-1	-/-	-107.40681409835815	-33939.74252820015	20	0.15254237288135594	0.45	0.013808340237503451
YKL181W	0	0/-	-107.57683265209198	-55448.88453015685	80	0.15254237288135594	0.45	0.013808340237503451
YBR189W	0	0/-	-107.79201102256775	-56316.161155208945	80	0.15254237288135594	0.45	0.013808340237503451
YPL160W	-1	-/-	-107.8266921043396	-32383.627002477646	20	0.15	0.45	0.014084507042253521
YER036C	-1	-/-	-107.92322564125061	-32081.533988952637	20	0.14754098360655737	0.45	0.01436067384700359
YER056C-A	0	0/-	-108.05220878124237	-54582.3665304333	80	0.14754098360655737	0.45	0.01436067384700359
YLR175W	-1	-/-	-108.45108079910278	-33945.298464775085	20	0.14516129032258066	0.45	0.01463684065175366
YBR249C	0	0/0	-108.46135747432709	-53475.71562434733	80	0.14516129032258066	0.45	0.01463684065175366
YMR079W	-1	-/-	-108.47259712219238	-35266.4685536623	20	0.14285714285714285	0.45	0.014913007456503728
YFL022C	-1	-/-	-108.5432825088501	-33055.24185538292	20	0.140625	0.45	0.015189174261253798
YLR344W	0	0/-	-108.78155767917633	-54779.08888697624	80	0.140625	0.45	0.015189174261253798
YGR027C	0	0/-	-108.87583547830582	-55877.143612757325	80	0.140625	0.45	0.015189174261253798
YBL092W	0	0/-	-109.03739446401596	-55691.51793770492	80	0.140625	0.45	0.015189174261253798
YER165W	-1	-/-	-109.04382801055908	-32385.22216486931	20	0.13846153846153847	0.45	0.015465341066003866
YPR041W	-1	-/-	-109.14912509918213	-34149.8282828331	20	0.13636363636363635	0.45	0.015741507870753936
YHR128W	0	0/-	-109.23115757107735	-57859.20215794444	80	0.13636363636363635	0.45	0.015741507870753936
YOR095C	-1	-/-	-109.36185002326965	-35121.76480817795	20	0.13432835820895522	0.45	0.016017674675504006
YBR191W	0	0/-	-109.36583709716797	-55086.68511409685	80	0.13432835820895522	0.45	0.016017674675504006
YKL006W	0	0/-	-109.4314566552639	-55377.87405139208	80	0.13432835820895522	0.45	0.016017674675504006
YPL226W	0	0/-	-109.53358328342438	-55277.412031799555	80	0.13432835820895522	0.45	0.016017674675504006
YOR096W	0	0/-	-109.57078456878662	-56446.446115508676	80	0.13432835820895522	0.45	0.016017674675504006
YPR074C	-1	-/0	-109.63796257972717	-33391.12095761299	20	0.1323529411764706	0.45	0.016293841480254073
YNL178W	0	0/-	-109.93153095245361	-55561.44668439031	80	0.1323529411764706	0.45	0.016293841480254073
YNL096C	0	0/-	-110.34119951725006	-55646.31133672595	80	0.1323529411764706	0.45	0.016293841480254073
YPR110C	-1	-/-	-110.40016889572144	-34620.91847205162	20	0.13043478260869565	0.45	0.016570008285004142
YPR187W	-1	-/-	-110.52892470359802	-34855.75372457504	20	0.12857142857142856	0.45	0.016846175089754212
YLR196W	-1	-/-	-110.63996505737305	-35204.85254073143	20	0.1267605633802817	0.45	0.01712234189450428
YPR043W	0	0/-	-110.65058070421219	-55401.05047726631	80	0.1267605633802817	0.45	0.01712234189450428
YGR185C	-1	-/-	-110.86565732955933	-34080.39216041565	20	0.125	0.45	0.01739850869925435
YDL075W	0	0/-	-110.98254823684692	-55707.34921348095	80	0.125	0.45	0.01739850869925435
YGR159C	-1	-/-	-111.36815309524536	-34408.721920251846	20	0.1232876712328767	0.45	0.01767467550400442
YER006W	-1	-/-	-111.40672063827515	-34475.726387023926	20	0.12162162162162163	0.45	0.01795084230875449
YMR230W	0	0/-	-111.70155769586563	-55966.59239515662	80	0.12162162162162163	0.45	0.01795084230875449
YJR016C	0	0/0	-111.83798867464066	-52940.04055559635	80	0.12162162162162163	0.45	0.01795084230875449
YLR325C	0	0/-	-112.08856475353241	-54641.47826972604	80	0.12162162162162163	0.45	0.01795084230875449
YDL191W	0	0/-	-112.11481636762619	-56049.7437017858	80	0.12162162162162163	0.45	0.01795084230875449
YKR057W	-1	-/-	-112.22642374038696	-33376.86302638054	20	0.12	0.45	0.018227009113504555
YGR103W	-1	-/-	-112.38322067260742	-34623.92726635933	20	0.11842105263157894	0.45	0.018503175918254625
YDL051W	-1	-/-	-112.48147130012512	-32980.22578334808	20	0.11688311688311688	0.45	0.018779342723004695
YML022W	0	0/-	-112.60927671194077	-56829.26324105263	80	0.11688311688311688	0.45	0.018779342723004695
YNL255C	0	0/-	-112.64300090074539	-55111.27446895838	80	0.11688311688311688	0.45	0.018779342723004695
YHR208W	0	0/0	-112.65202873945236	-53429.694838956	80	0.11688311688311688	0.45	0.018779342723004695
YML074C	-1	-/-	-112.78424334526062	-33218.28496670723	20	0.11538461538461539	0.45	0.019055509527754765
YAL003W	1	+/+	-112.85548973083496	-33144.95310688019	19	0.12658227848101267	0.5	0.019055509527754765
YDR322W	0	0/-	-113.06183505058289	-55225.39002023637	80	0.12658227848101267	0.5	0.019055509527754765
YPR016C	-1	-/-	-113.11120295524597	-32846.55945408344	20	0.125	0.5	0.01933167633250483
YOR312C	0	0/-	-113.20098978281021	-55994.37592158839	80	0.125	0.5	0.01933167633250483
YHR216W	0	0/-	-113.31063044071198	-55767.00895220041	80	0.125	0.5	0.01933167633250483
YMR121C	0	0/-	-113.31198251247406	-55074.495281763375	80	0.125	0.5	0.01933167633250483
YDR500C	0	0/-	-113.33749198913574	-55923.43526418507	80	0.125	0.5	0.01933167633250483
YDL130W	1	+/+	-113.35616540908813	-34272.50752520561	19	0.13580246913580246	0.55	0.01933167633250483
YDL061C	0	0/-	-113.37042999267578	-55358.67301541567	80	0.13580246913580246	0.55	0.01933167633250483
YOR167C	0	0/-	-113.41836482286453	-56094.2125505507	80	0.13580246913580246	0.55	0.01933167633250483
YDR471W	0	0/-	-113.50593703985214	-55160.56908966601	80	0.13580246913580246	0.55	0.01933167633250483
YLR061W	0	0/-	-113.51885288953781	-56021.594034701586	80	0.13580246913580246	0.55	0.01933167633250483
YPL237W	-1	-/-	-113.5688123703003	-33402.29912400246	20	0.13414634146341464	0.55	0.0196078431372549
YHL011C	-1	-/-	-113.598468542099	-34843.91747546196	20	0.13253012048192772	0.55	0.01988400994200497
YOL097C	-1	-/-	-113.64825701713562	-34988.25294089317	20	0.13095238095238096	0.55	0.02016017674675504
YDR321W	0	0/0	-113.95911437273026	-54534.37416148186	80	0.13095238095238096	0.55	0.02016017674675504
YBL076C	0	0/-	-114.06252264976501	-53864.06306767464	80	0.13095238095238096	0.55	0.02016017674675504
YDR385W	1	+/+	-114.0772967338562	-33514.78699874878	19	0.1411764705882353	0.6	0.02016017674675504
YEL050C	-1	-/-	-114.0966305732727	-35098.48281788826	20	0.13953488372093023	0.6	0.020436343551505108
YDR023W	-1	-/-	-114.11224365234375	-32663.312247514725	20	0.13793103448275862	0.6	0.020712510356255178
YPL063W	-1	-/-	-114.19147729873657	-33907.405735731125	20	0.13636363636363635	0.6	0.020988677161005248
YJL180C	0	0/-	-114.35345214605331	-55772.57335036993	80	0.13636363636363635	0.6	0.020988677161005248
YOR335C	-1	-/-	-114.41231346130371	-32036.035979032516	20	0.1348314606741573	0.6	0.021264843965755315
YDR454C	0	0/-	-114.41990453004837	-56478.93487453461	80	0.1348314606741573	0.6	0.021264843965755315
YAL035W	-1	-/-	-114.84978008270264	-33433.826404333115	20	0.13333333333333333	0.6	0.021541010770505385
YHL001W	0	0/-	-114.90454983711243	-56124.654711037874	80	0.13333333333333333	0.6	0.021541010770505385
YBR181C	0	0/-	-115.06087160110474	-58602.54521505535	80	0.13333333333333333	0.6	0.021541010770505385
YLR150W	-1	-/+	-115.09579420089722	-33832.9252884388	20	0.13186813186813187	0.6	0.021817177575255454
YDR037W	-1	-/-	-115.26952147483826	-32529.877148389816	20	0.13043478260869565	0.6	0.022093344380005524
YMR260C	-1	-/-	-115.39582800865173	-35545.49147939682	20	0.12903225806451613	0.6	0.02236951118475559
YGL245W	-1	-/-	-115.43811202049255	-32487.149129629135	20	0.1276595744680851	0.6	0.02264567798950566
YBR121C	-1	-/-	-115.57257270812988	-32848.97643876076	20	0.12631578947368421	0.6	0.02292184479425573
YML106W	0	0/-	-115.63362509012222	-56105.093533068895	80	0.12631578947368421	0.6	0.02292184479425573
YBR146W	0	0/-	-115.80095613002777	-56036.737620830536	80	0.12631578947368421	0.6	0.02292184479425573
YLR333C	0	0/-	-116.17018467187881	-55861.81696024537	80	0.12631578947368421	0.6	0.02292184479425573
YHR010W	0	0/-	-116.4175716638565	-55497.203137785196	80	0.12631578947368421	0.6	0.02292184479425573
YHL004W	0	0/-	-116.42196893692017	-56603.34278410673	80	0.12631578947368421	0.6	0.02292184479425573
YLR367W	0	0/-	-116.50011366605759	-57367.14844748378	80	0.12631578947368421	0.6	0.02292184479425573
YMR049C	-1	-/-	-116.54562902450562	-35889.723620414734	20	0.125	0.6	0.0231980115990058
YBR143C	-1	-/-	-116.84823703765869	-33507.17243099213	20	0.12371134020618557	0.6	0.023474178403755867
YEL026W	-1	-/-	-117.14571928977966	-33800.39820480347	20	0.12244897959183673	0.6	0.023750345208505937
YLR083C	0	0/-	-117.22954088449478	-56586.280066251755	80	0.12244897959183673	0.6	0.023750345208505937
YER117W	-1	-/-	-117.34041905403137	-33650.04610943794	20	0.12121212121212122	0.6	0.024026512013256007
YJL136C	0	0/-	-117.41253596544266	-55661.82753664255	80	0.12121212121212122	0.6	0.024026512013256007
YPR033C	-1	-/-	-117.63165163993835	-33788.08632147312	20	0.12	0.6	0.024302678818006077
YNR053C	-1	-/-	-117.73097372055054	-35759.57142162323	20	0.1188118811881188	0.6	0.024578845622756144
YHR025W	0	0/0	-117.73616075515747	-55900.60861104727	80	0.1188118811881188	0.6	0.024578845622756144
YLR449W	-1	-/-	-117.74401545524597	-34624.62629365921	20	0.11764705882352941	0.6	0.024855012427506214
YDR002W	-1	-/-	-117.85392236709595	-32920.21162438393	20	0.11650485436893204	0.6	0.025131179232256284
YLR355C	-1	-/-	-118.17455840110779	-32742.619606256485	20	0.11538461538461539	0.6	0.02540734603700635
YDR190C	-1	-/-	-118.36859393119812	-33937.10957598686	20	0.11428571428571428	0.6	0.02568351284175642
YDR496C	0	0/-	-118.4405335187912	-56672.284030377865	80	0.11428571428571428	0.6	0.02568351284175642
YGL225W	-1	-/-	-118.49148988723755	-34150.288214206696	20	0.11320754716981132	0.6	0.02595967964650649
YBR283C	-1	-/-	-118.54615354537964	-33137.550121068954	20	0.11214953271028037	0.6	0.02623584645125656
YOR234C	0	0/-	-118.56330704689026	-55596.63085138798	80	0.11214953271028037	0.6	0.02623584645125656
YMR143W	-1	-/-	-118.68494296073914	-34566.83222413063	20	0.1111111111111111	0.6	0.026512013256006627
YLR003C	-1	-/0	-118.8874020576477	-35385.76496052742	20	0.11009174311926606	0.6	0.026788180060756697
YMR194W	0	0/-	-118.97289246320724	-56461.67939162254	80	0.11009174311926606	0.6	0.026788180060756697
YKL060C	-1	-/-	-119.11573815345764	-32007.78461289406	20	0.10909090909090909	0.6	0.027064346865506766
YGL078C	-1	-/-	-119.32899451255798	-35296.69815528393	20	0.10810810810810811	0.6	0.027340513670256836
YOR271C	0	0/-	-119.68690198659897	-55121.9508266747	80	0.10810810810810811	0.6	0.027340513670256836
YIL069C	0	0/-	-119.79652655124664	-57483.38021734357	80	0.10810810810810811	0.6	0.027340513670256836
YPL037C	-1	-/-	-119.87798500061035	-32858.38757109642	20	0.10714285714285714	0.6	0.027616680475006903
YER049W	1	+/-	-119.92784833908081	-34681.84779524803	19	0.11504424778761062	0.65	0.027616680475006903
YCR053W	-1	-/0	-120.05243253707886	-32405.122990131378	20	0.11403508771929824	0.65	0.027892847279756973
YLR134W	-1	-/-	-120.2272162437439	-32857.56996715069	20	0.11304347826086956	0.65	0.028169014084507043
YBR084C-A	0	0/-	-120.31410855054855	-58882.95484087244	80	0.11304347826086956	0.65	0.028169014084507043
YLR186W	-1	-/-	-120.3617787361145	-35340.435359478	20	0.11206896551724138	0.65	0.028445180889257113
YNR017W	-1	-/-	-120.37430000305176	-34570.464589595795	20	0.1111111111111111	0.65	0.02872134769400718
YDR101C	-1	-/-	-120.38093829154968	-35985.11198544502	20	0.11016949152542373	0.65	0.02899751449875725
YNL132W	0	0/-	-120.40598028898239	-58309.5581445992	80	0.11016949152542373	0.65	0.02899751449875725
YOR224C	-1	-/-	-120.51912021636963	-35614.92530345917	20	0.1092436974789916	0.65	0.02927368130350732
YGR094W	-1	-/-	-120.53515124320984	-32799.67809009552	20	0.10833333333333334	0.65	0.029549848108257386
YHR203C	-1	-/-	-120.66180157661438	-34520.752713918686	20	0.10743801652892562	0.65	0.029826014913007456
YHR141C	0	0/-	-120.66635608673096	-57060.389047279954	80	0.10743801652892562	0.65	0.029826014913007456
YGR173W	0	0/-	-120.73931735754013	-57852.11496114731	80	0.10743801652892562	0.65	0.029826014913007456
YDR395W	-1	-/-	-120.88649344444275	-33821.125400304794	20	0.10655737704918032	0.65	0.030102181717757526
YCL059C	-1	-/-	-120.97154355049133	-35504.20389056206	20	0.10569105691056911	0.65	0.030378348522507596
YGR034W	0	0/-	-120.9862859249115	-56616.69440123439	80	0.10569105691056911	0.65	0.030378348522507596
YEL042W	-1	-/-	-121.04535388946533	-33011.89217662811	20	0.10483870967741936	0.65	0.030654515327257662
YNL248C	-1	-/-	-121.04781079292297	-35634.28356719017	20	0.104	0.65	0.030930682132007732
YMR309C	-1	-/-	-121.18814849853516	-34456.014191150665	20	0.10317460317460317	0.65	0.031206848936757802
YIL070C	-1	-/-	-121.35747003555298	-36819.969559431076	20	0.10236220472440945	0.65	0.03148301574150787
YER043C	0	0/-	-121.37734526395798	-57085.91948342323	80	0.10236220472440945	0.65	0.03148301574150787
YPL012W	-1	-/-	-121.41959047317505	-33953.95076084137	20	0.1015625	0.65	0.03175918254625794
YJL189W	0	0/-	-121.44099420309067	-56904.51606199145	80	0.1015625	0.65	0.03175918254625794
YIL053W	-1	-/-	-121.71039628982544	-31702.39258146286	20	0.10077519379844961	0.65	0.03203534935100801
YER086W	0	0/0	-121.7446266412735	-53780.02414274216	80	0.10077519379844961	0.65	0.03203534935100801
YDR233C	0	0/-	-122.11837303638458	-54347.888734698296	80	0.10077519379844961	0.65	0.03203534935100801
YGR162W	-1	-/-	-122.15504169464111	-32881.020503520966	20	0.1	0.65	0.03231151615575808
YOL121C	-1	-/-	-122.24981808662415	-32829.75235283375	20	0.09923664122137404	0.65	0.032587682960508145
YER110C	-1	-/-	-122.31356954574585	-34152.139067173004	20	0.09848484848484848	0.65	0.03286384976525822
YMR024W	0	0/+	-122.34228616952896	-57993.35343310237	80	0.09848484848484848	0.65	0.03286384976525822
YDR226W	0	0/-	-122.3474286198616	-57455.31455755234	80	0.09848484848484848	0.65	0.03286384976525822
YDR450W	-1	-/-	-122.53949546813965	-33793.31380176544	20	0.09774436090225563	0.65	0.033140016570008285
YOL127W	-1	-/-	-122.55712175369263	-35123.25301170349	20	0.09701492537313433	0.65	0.03341618337475835
YJR047C	-1	-/+	-122.56577730178833	-34085.24852025509	20	0.0962962962962963	0.65	0.033692350179508425
YMR241W	-1	-/-	-122.59969568252563	-33711.69217586517	20	0.09558823529411764	0.65	0.03396851698425849
YHR089C	-1	-/-	-122.6410653591156	-34931.98822116852	20	0.0948905109489051	0.65	0.03424468378900856
YGR155W	-1	-/-	-122.64511346817017	-32198.44236111641	20	0.09420289855072464	0.65	0.03452085059375863
YMR308C	-1	-/-	-123.12439441680908	-34453.1839029789	20	0.09352517985611511	0.65	0.0347970173985087
YPR080W	1	+/+	-123.14831733703613	-32792.51362514496	19	0.1	0.7	0.0347970173985087
YBR247C	-1	-/-	-123.1559624671936	-36805.23833036423	20	0.09929078014184398	0.7	0.03507318420325877
YER154W	-1	-/-	-123.1852593421936	-34007.24939417839	20	0.09859154929577464	0.7	0.03534935100800884
YLR222C	-1	-/-	-123.22179627418518	-35385.67038846016	20	0.0979020979020979	0.7	0.035625517812758904
YEL020W-A	-1	-/-	-123.24710083007812	-31695.921187639236	20	0.09722222222222222	0.7	0.03590168461750898
YPL173W	0	0/-	-123.25453633069992	-59368.11270311475	80	0.09722222222222222	0.7	0.03590168461750898
YBR079C	-1	-/-	-123.40902471542358	-32461.97244000435	20	0.09655172413793103	0.7	0.036177851422259044
YNL302C	-1	-/-	-123.40978693962097	-33910.45089125633	20	0.0958904109589041	0.7	0.03645401822700911
YAL036C	0	0/-	-123.62191158533096	-56646.94203603268	80	0.0958904109589041	0.7	0.03645401822700911
YPR047W	0	0/-	-123.6231740117073	-57103.23789793253	80	0.0958904109589041	0.7	0.03645401822700911
YER055C	0	0/0	-123.62656283378601	-53533.923184514046	80	0.0958904109589041	0.7	0.03645401822700911
YOR276W	0	0/-	-123.63471442461014	-58116.918604552746	80	0.0958904109589041	0.7	0.03645401822700911
YLR075W	-1	-/-	-123.75596690177917	-32881.70694065094	20	0.09523809523809523	0.7	0.036730185031759184
YGR191W	-1	-/-	-123.7664532661438	-31137.74216246605	20	0.0945945945945946	0.7	0.03700635183650925
YER126C	-1	-/-	-123.77696084976196	-34392.53798866272	20	0.09395973154362416	0.7	0.037282518641259324
YHR133C	-1	-/-	-123.79739165306091	-34394.489807128906	20	0.09333333333333334	0.7	0.03755868544600939
YER009W	-1	-/0	-123.8697509765625	-32431.692264318466	20	0.09271523178807947	0.7	0.03783485225075946
YLR244C	0	0/-	-123.91224855184555	-55717.55646491051	80	0.09271523178807947	0.7	0.03783485225075946
YJR007W	-1	-/-	-123.94622087478638	-34436.62220644951	20	0.09210526315789473	0.7	0.03811101905550953
YAL038W	-1	-/-	-123.99730253219604	-32887.14256978035	20	0.0915032679738562	0.7	0.0383871858602596
YDR341C	-1	-/-	-124.14155006408691	-34699.3609457016	20	0.09090909090909091	0.7	0.03866335266500966
YBL024W	-1	-/-	-124.55606770515442	-35009.7594332695	20	0.09032258064516129	0.7	0.03893951946975974
YGR280C	-1	-/-	-124.67428684234619	-35725.83928704262	20	0.08974358974358974	0.7	0.0392156862745098
YGL253W	-1	-/-	-124.6843490600586	-34178.65797543526	20	0.08917197452229299	0.7	0.03949185307925987
YBL030C	-1	-/-	-124.77962851524353	-33854.17042303085	20	0.08860759493670886	0.7	0.03976801988400994
YLR017W	0	0/-	-124.78568923473358	-57813.97025233507	80	0.08860759493670886	0.7	0.03976801988400994
YGR158C	-1	-/-	-124.86426544189453	-34738.843547821045	20	0.0880503144654088	0.7	0.04004418668876001
YOR046C	-1	-/-	-124.88764476776123	-34190.29034161568	20	0.0875	0.7	0.04032035349351008
YNL306W	0	0/-	-124.92622417211533	-56799.44651761651	80	0.0875	0.7	0.04032035349351008
YLR197W	-1	-/-	-125.01386952400208	-36374.74581885338	20	0.08695652173913043	0.7	0.04059652029826015
YDR116C	-1	-/-	-125.06443166732788	-35089.068511009216	20	0.08641975308641975	0.7	0.040872687103010216
YGR061C	0	0/-	-125.20925825834274	-54222.549023628235	80	0.08641975308641975	0.7	0.040872687103010216
YLR074C	-1	-/-	-125.25569272041321	-36105.64562487602	20	0.08588957055214724	0.7	0.04114885390776029
YER007C-A	0	0/-	-125.42060273885727	-56949.37925463915	80	0.08588957055214724	0.7	0.04114885390776029
YGL105W	-1	-/-	-125.46706438064575	-33812.82308292389	20	0.08536585365853659	0.7	0.041425020712510356
YMR093W	-1	-/-	-125.55214023590088	-35765.83517789841	20	0.08484848484848485	0.7	0.04170118751726042
YMR243C	-1	-/-	-125.58642101287842	-34131.88490772247	20	0.08433734939759036	0.7	0.041977354322010496
YFL045C	-1	-/-	-125.6040096282959	-33456.69889307022	20	0.08383233532934131	0.7	0.04225352112676056
YDL208W	-1	-/-	-125.78066730499268	-33508.97391748428	20	0.08333333333333333	0.7	0.04252968793151063
YLR044C	-1	-/-	-125.92360401153564	-32520.667142152786	20	0.08284023668639054	0.7	0.0428058547362607
YDR339C	-1	-/-	-125.97375249862671	-33800.970505476	20	0.08235294117647059	0.7	0.04308202154101077
YMR131C	0	0/-	-125.97655844688416	-57439.713053286076	80	0.08235294117647059	0.7	0.04308202154101077
YFR001W	-1	-/-	-126.10465955734253	-34151.08172631264	20	0.08187134502923976	0.7	0.04335818834576084
YDR399W	0	0/-	-126.11585283279419	-55535.1463214159	80	0.08187134502923976	0.7	0.04335818834576084
YOR108W	0	0/0	-126.13351827859879	-54790.942773133516	80	0.08187134502923976	0.7	0.04335818834576084
YLL018C	0	0/-	-126.17738890647888	-56086.90573710203	80	0.08187134502923976	0.7	0.04335818834576084
YPR144C	-1	-/-	-126.31569957733154	-36413.83605957031	20	0.08139534883720931	0.7	0.04363435515051091
YGL068W	-1	-/-	-126.33038759231567	-34678.884637355804	20	0.08092485549132948	0.7	0.043910521955260975
YHR197W	-1	-/-	-126.41440391540527	-35579.68785262108	20	0.08045977011494253	0.7	0.04418668876001105
YGL234W	0	0/-	-126.42130947113037	-55588.53554010391	80	0.08045977011494253	0.7	0.04418668876001105
YJR101W	0	0/-	-126.45065021514893	-59424.58859491348	80	0.08045977011494253	0.7	0.04418668876001105
YOR210W	-1	-/-	-126.49082851409912	-34223.7017686367	20	0.08	0.7	0.044462855564761115
YJR143C	-1	-/-	-126.54268169403076	-33197.30037975311	20	0.07954545454545454	0.7	0.04473902236951118
YOL086C	-1	-/0	-126.69686508178711	-32862.28174555302	20	0.07909604519774012	0.7	0.045015189174261255
YJR094W-A	0	0/-	-126.84398865699768	-55357.12639582157	80	0.07909604519774012	0.7	0.045015189174261255
YOR168W	-1	-/-	-126.89730930328369	-34752.51760363579	20	0.07865168539325842	0.7	0.04529135597901132
YBR187W	0	0/-	-127.02950179576874	-55544.28794443607	80	0.07865168539325842	0.7	0.04529135597901132
YHR052W	-1	-/-	-127.19290781021118	-36689.840260744095	20	0.0782122905027933	0.7	0.045567522783761395
YHR021C	-1	-/-	-127.26244688034058	-32800.091304302216	20	0.07777777777777778	0.7	0.04584368958851146
YPR137W	-1	-/-	-127.37840461730957	-34971.88788318634	20	0.07734806629834254	0.7	0.04611985639326153
YGL097W	-1	-/-	-127.49944734573364	-32623.463806152344	20	0.07692307692307693	0.7	0.0463960231980116
YNL154C	-1	-/-	-127.55668783187866	-35563.94536399841	20	0.07650273224043716	0.7	0.04667219000276167
YGL189C	0	0/-	-127.59343886375427	-56890.00907307863	80	0.07650273224043716	0.7	0.04667219000276167
YLR203C	0	0/-	-127.59445196390152	-54919.06843048334	80	0.07650273224043716	0.7	0.04667219000276167
YDL136W	0	0/-	-127.62199133634567	-57826.554526627064	80	0.07650273224043716	0.7	0.04667219000276167
YJR045C	-1	-/-	-127.66495704650879	-31411.806482076645	20	0.07608695652173914	0.7	0.046948356807511735
YLR439W	0	0/-	-127.66686481237411	-58971.68905514479	80	0.07608695652173914	0.7	0.046948356807511735
YPL086C	-1	-/-	-127.67886543273926	-36039.205021858215	20	0.07567567567567568	0.7	0.04722452361226181
YJR009C	-1	-/-	-127.78510189056396	-30259.396934509277	20	0.07526881720430108	0.7	0.047500690417011875
YPL266W	-1	-/-	-127.85076236724854	-36076.0724568367	20	0.0748663101604278	0.7	0.04777685722176194
YOR286W	0	0/0	-127.87253141403198	-58352.57201820612	80	0.0748663101604278	0.7	0.04777685722176194
YLR291C	-1	-/-	-127.88549995422363	-35193.85700178146	20	0.07446808510638298	0.7	0.048053024026512015
YHR116W	-1	-/-	-127.89780259132385	-35800.96828818321	20	0.07407407407407407	0.7	0.04832919083126208
YKL156W	0	0/-	-127.90885317325592	-56540.97866022587	80	0.07407407407407407	0.7	0.04832919083126208
YJL122W	-1	-/-	-128.0377655029297	-36479.228699207306	20	0.07368421052631578	0.7	0.048605357636012154
YPL235W	-1	-/-	-128.10617399215698	-36546.31542992592	20	0.07329842931937172	0.7	0.04888152444076222
YGL040C	0	0/0	-128.1126144528389	-56145.17033651471	80	0.07329842931937172	0.7	0.04888152444076222
YLR354C	-1	-/0	-128.24047470092773	-34915.15399265289	20	0.07291666666666667	0.7	0.04915769124551229
YDL184C	0	0/-	-128.28529793024063	-58300.56261059642	80	0.07291666666666667	0.7	0.04915769124551229
YOR361C	-1	-/-	-128.3240451812744	-33938.46620583534	20	0.07253886010362694	0.7	0.04943385805026236
YMR157C	0	0/0	-128.341778755188	-55989.880624234676	80	0.07253886010362694	0.7	0.04943385805026236
YNL002C	-1	-/-	-128.4167070388794	-35724.29094862938	20	0.07216494845360824	0.7	0.04971002485501243
YDR375C	-1	-/-	-128.48785829544067	-35462.486213207245	20	0.07179487179487179	0.7	0.049986191659762494
YDR429C	-1	-/-	-128.62532758712769	-34901.25578188896	20	0.07142857142857142	0.7	0.05026235846451257
YER148W	-1	-/-	-128.71609497070312	-33627.862396001816	20	0.07106598984771574	0.7	0.050538525269262634
YGR123C	-1	-/-	-128.9040060043335	-35476.77708220482	20	0.0707070707070707	0.7	0.0508146920740127
YJR077C	-1	-/-	-129.00629353523254	-34821.01550960541	20	0.07035175879396985	0.7	0.051090858878762774
YFL002C	-1	-/-	-129.10820531845093	-36012.238037109375	20	0.07	0.7	0.05136702568351284
YJL080C	-1	-/-	-129.21593952178955	-34980.37244272232	20	0.06965174129353234	0.7	0.051643192488262914
YDL201W	-1	-/-	-129.29529476165771	-35897.02590787411	20	0.06930693069306931	0.7	0.05191935929301298
YDR347W	0	0/-	-129.3953788280487	-58965.61224901676	80	0.06930693069306931	0.7	0.05191935929301298
YDR324C	-1	-/-	-129.57178592681885	-33490.57740879059	20	0.06896551724137931	0.7	0.05219552609776305
YNL284C	0	0/-	-129.63350522518158	-58403.80738079548	80	0.06896551724137931	0.7	0.05219552609776305
YOR340C	-1	-/-	-129.6873335838318	-37516.362082481384	20	0.06862745098039216	0.7	0.05247169290251312
YBR106W	-1	-/-	-129.85364627838135	-31658.03128528595	20	0.06829268292682927	0.7	0.05274785970726319
YPR100W	-1	-/-	-129.85400795936584	-33593.381293058395	20	0.06796116504854369	0.7	0.05302402651201325
YML094W	-1	-/-	-129.87833976745605	-35044.57308101654	20	0.06763285024154589	0.7	0.05330019331676333
YJR135W-A	-1	-/-	-129.9088487625122	-33368.006685733795	20	0.0673076923076923	0.7	0.05357636012151339
YJL121C	-1	-/0	-129.9308376312256	-34894.989223241806	20	0.06698564593301436	0.7	0.053852526926263466
YLR372W	-1	-/-	-129.96317338943481	-35107.16215324402	20	0.06666666666666667	0.7	0.05412869373101353
YJL063C	-1	-/-	-130.00861430168152	-35895.83328747749	20	0.06635071090047394	0.7	0.0544048605357636
YLR069C	1	+/+	-130.06412053108215	-35822.307317852974	19	0.07075471698113207	0.75	0.0544048605357636
YAL012W	-1	-/0	-130.16880130767822	-33709.4011323452	20	0.07042253521126761	0.75	0.05468102734051367
YHR196W	-1	-/-	-130.17090225219727	-36085.888686180115	20	0.07009345794392523	0.75	0.05495719414526374
YOR051C	0	0/-	-130.18852239847183	-57889.57023382187	80	0.07009345794392523	0.75	0.05495719414526374
YDL031W	-1	-/-	-130.30762434005737	-36301.396329164505	20	0.06976744186046512	0.75	0.055233360950013806
YNL113W	-1	-/-	-130.33215045928955	-34409.24396252632	20	0.06944444444444445	0.75	0.05550952775476388
YPL043W	-1	-/-	-130.43941020965576	-35187.17666077614	20	0.06912442396313365	0.75	0.055785694559513946
YGR112W	-1	-/-	-130.55540466308594	-32510.935249328613	20	0.06880733944954129	0.75	0.05606186136426401
YPR010C	-1	-/-	-130.59143495559692	-34485.75132846832	20	0.0684931506849315	0.75	0.056338028169014086
YCR034W	-1	-/-	-130.66006088256836	-36060.205369234085	20	0.06818181818181818	0.75	0.05661419497376415
YGL120C	-1	-/-	-130.68873691558838	-35220.777656555176	20	0.06787330316742081	0.75	0.056890361778514226
YJL069C	-1	-/-	-130.78405237197876	-33924.86852002144	20	0.06756756756756757	0.75	0.05716652858326429
YJL183W	-1	-/-	-130.79134702682495	-34247.78318166733	20	0.06726457399103139	0.75	0.05744269538801436
YIL110W	-1	-/-	-130.8566198348999	-35130.25446009636	20	0.06696428571428571	0.75	0.05771886219276443
YCR057C	-1	-/-	-131.00259685516357	-37264.07271337509	20	0.06666666666666667	0.75	0.0579950289975145
YNL137C	0	0/-	-131.09784638881683	-57055.46650624275	80	0.06666666666666667	0.75	0.0579950289975145
YMR188C	-1	-/-	-131.10764694213867	-33373.60358953476	20	0.06637168141592921	0.75	0.058271195802264565
YHR059W	-1	-/-	-131.12757277488708	-37997.42603492737	20	0.06607929515418502	0.75	0.05854736260701464
YLR312W-A	0	0/-	-131.1822640299797	-59754.32573449612	80	0.06607929515418502	0.75	0.05854736260701464
YBR185C	-1	-/-	-131.28375816345215	-36971.29492497444	20	0.06578947368421052	0.75	0.058823529411764705
YGR245C	-1	-/-	-131.30119967460632	-37067.84225976467	20	0.06550218340611354	0.75	0.05909969621651477
YBR263W	0	0/-	-131.3475741147995	-57258.81672543287	80	0.06550218340611354	0.75	0.05909969621651477
YMR307W	0	0/-	-131.3802490234375	-56151.042741298676	80	0.06550218340611354	0.75	0.05909969621651477
YIR026C	-1	-/-	-131.46447706222534	-35669.60590982437	20	0.06521739130434782	0.75	0.059375863021264845
YNL119W	-1	-/-	-131.4645118713379	-37184.66657328606	20	0.06493506493506493	0.75	0.05965202982601491
YKL195W	-1	-/-	-131.69600892066956	-35218.93680667877	20	0.06465517241379311	0.75	0.059928196630764985
YPL118W	-1	-/-	-131.70199584960938	-33426.59242796898	20	0.06437768240343347	0.75	0.06020436343551505
YPL104W	0	0/-	-131.74070578813553	-58926.5602658689	80	0.06437768240343347	0.75	0.06020436343551505
YKR006C	0	0/-	-131.78377813100815	-57068.435231387615	80	0.06437768240343347	0.75	0.06020436343551505
YML025C	-1	-/-	-131.83663201332092	-35334.29548740387	20	0.0641025641025641	0.75	0.06048053024026512
YMR235C	-1	-/-	-131.93857145309448	-35898.87222337723	20	0.06382978723404255	0.75	0.06075669704501519
YBR011C	0	0/0	-131.95685786008835	-56508.14742651582	80	0.06382978723404255	0.75	0.06075669704501519
YMR296C	-1	-/-	-131.97128820419312	-33770.41730284691	20	0.0635593220338983	0.75	0.06103286384976526
YMR098C	0	0/-	-131.99719220399857	-58993.78586050868	80	0.0635593220338983	0.75	0.06103286384976526
YHR183W	-1	-/-	-132.01259517669678	-37016.230458498	20	0.06329113924050633	0.75	0.061309030654515324
YOR061W	-1	-/-	-132.08565521240234	-34956.0538020134	20	0.06302521008403361	0.75	0.0615851974592654
YNR022C	0	0/-	-132.15838533639908	-60143.59975835681	80	0.06302521008403361	0.75	0.0615851974592654
YPL249C-A	0	0/-	-132.1842719912529	-55553.59988307953	80	0.06302521008403361	0.75	0.0615851974592654
YNL315C	0	0/-	-132.25834268331528	-59419.25984317064	80	0.06302521008403361	0.75	0.0615851974592654
YGR082W	-1	-/-	-132.27537727355957	-37953.60636758804	20	0.06276150627615062	0.75	0.061861364264015464
YCR046C	0	0/-	-132.35437953472137	-57700.9432785511	80	0.06276150627615062	0.75	0.061861364264015464
YML086C	-1	-/-	-132.3868646621704	-36132.80179262161	20	0.0625	0.75	0.06213753106876554
YFR009W	1	+/+	-132.42679166793823	-34436.92836713791	19	0.06639004149377593	0.8	0.06213753106876554
YDL060W	-1	-/-	-132.5925488471985	-36368.500020504	20	0.06611570247933884	0.8	0.062413697873515604
YKL143W	-1	-/-	-132.65603590011597	-35304.90471744537	20	0.06584362139917696	0.8	0.06268986467826568
YLR180W	0	0/-	-132.65844917297363	-55836.783893823624	80	0.06584362139917696	0.8	0.06268986467826568
YOR310C	-1	-/-	-132.67309045791626	-35730.49039840698	20	0.06557377049180328	0.8	0.06296603148301574
YJL096W	0	0/-	-132.74976116418839	-59093.000973820686	80	0.06557377049180328	0.8	0.06296603148301574
YOR243C	-1	-/-	-132.80596685409546	-33591.52054977417	20	0.0653061224489796	0.8	0.06324219828776581
YLL011W	-1	-/-	-132.81254959106445	-35579.45304965973	20	0.06504065040650407	0.8	0.06351836509251588
YKL004W	-1	-/-	-132.8963279724121	-33210.57767009735	20	0.06477732793522267	0.8	0.06379453189726594
YLR287C-A	0	0/-	-132.90816670656204	-55034.07935285568	80	0.06477732793522267	0.8	0.06379453189726594
YBR037C	-1	-/-	-133.19539332389832	-34134.97894883156	20	0.06451612903225806	0.8	0.06407069870201602
YGR208W	0	0/0	-133.31555902957916	-56370.09947389364	80	0.06451612903225806	0.8	0.06407069870201602
YHR005C-A	-1	-/-	-133.406898021698	-33291.58944797516	20	0.0642570281124498	0.8	0.06434686550676609
YDR237W	0	0/-	-133.43368309736252	-58164.1588242054	80	0.0642570281124498	0.8	0.06434686550676609
YNR036C	0	0/-	-133.61807054281235	-57059.64120167494	80	0.0642570281124498	0.8	0.06434686550676609
YNR037C	0	0/-	-133.86052894592285	-58432.69428393245	80	0.0642570281124498	0.8	0.06434686550676609
YKL138C	0	0/-	-133.8950707912445	-59936.118742763996	80	0.0642570281124498	0.8	0.06434686550676609
YDL055C	-1	-/-	-133.92853450775146	-33116.543216228485	20	0.064	0.8	0.06462303231151616
YOL033W	-1	-/-	-133.930805683136	-37055.92785215378	20	0.06374501992031872	0.8	0.06489919911626622
YKL080W	-1	-/-	-133.96444082260132	-32263.383179187775	20	0.06349206349206349	0.8	0.06517536592101629
YDR361C	-1	-/-	-134.00358057022095	-34728.262837171555	20	0.06324110671936758	0.8	0.06545153272576636
YHR065C	-1	-/-	-134.01130533218384	-35075.34631538391	20	0.06299212598425197	0.8	0.06572769953051644
YNL121C	-1	-/-	-134.0254282951355	-33359.74797511101	20	0.06274509803921569	0.8	0.0660038663352665
YEL034W	-1	-/+	-134.03088521957397	-34124.97696042061	20	0.0625	0.8	0.06628003314001657
YLR129W	-1	-/-	-134.03859615325928	-36936.619074344635	20	0.0622568093385214	0.8	0.06655619994476664
YML078W	-1	-/-	-134.24362111091614	-33908.07042813301	20	0.06201550387596899	0.8	0.0668323667495167
YBR034C	-1	-/-	-134.29948091506958	-34502.59777736664	20	0.06177606177606178	0.8	0.06710853355426678
YOR239W	-1	-/-	-134.40167331695557	-34027.38599014282	20	0.06153846153846154	0.8	0.06738470035901685
YER127W	-1	-/-	-134.41794204711914	-35802.07305932045	20	0.06130268199233716	0.8	0.06766086716376692
YKL192C	-1	-/-	-134.47230291366577	-33840.04963898659	20	0.061068702290076333	0.8	0.06793703396851698
YOR158W	0	0/-	-134.5067639350891	-56451.414283275604	80	0.061068702290076333	0.8	0.06793703396851698
YDR346C	-1	-/-	-134.52229928970337	-34268.23570513725	20	0.060836501901140684	0.8	0.06821320077326705
YLR221C	-1	-/-	-134.56493067741394	-36648.39984083176	20	0.06060606060606061	0.8	0.06848936757801712
YDR238C	-1	-/-	-134.6257905960083	-34107.046864271164	20	0.06037735849056604	0.8	0.0687655343827672
YLR406C	0	0/-	-134.63548004627228	-56223.79875925183	80	0.06037735849056604	0.8	0.0687655343827672
YJL050W	-1	-/-	-134.64732599258423	-36062.977242946625	20	0.06015037593984962	0.8	0.06904170118751726
YDR381W	-1	-/-	-134.71089506149292	-32368.92765712738	20	0.0599250936329588	0.8	0.06931786799226733
YPR190C	-1	-/-	-134.7411847114563	-36764.894251823425	20	0.05970149253731343	0.8	0.0695940347970174
YJL208C	-1	-/-	-134.77198791503906	-38253.893003463745	20	0.05947955390334572	0.8	0.06987020160176746
YDL111C	-1	-/-	-134.84128046035767	-34787.551557302475	20	0.05925925925925926	0.8	0.07014636840651754
YCR003W	0	0/-	-134.88767075538635	-58612.22020435333	80	0.05925925925925926	0.8	0.07014636840651754
YGR220C	-1	-/-	-134.92659711837769	-36329.48205137253	20	0.05904059040590406	0.8	0.07042253521126761
YOL041C	0	0/-	-134.93786931037903	-58793.69618529081	80	0.05904059040590406	0.8	0.07042253521126761
YPL013C	0	0/-	-134.95079165697098	-57724.011914253235	80	0.05904059040590406	0.8	0.07042253521126761
YGR187C	0	0/-	-134.95130324363708	-60253.4038053751	80	0.05904059040590406	0.8	0.07042253521126761
YHR039C-A	-1	-/-	-134.958167552948	-32129.863812446594	20	0.058823529411764705	0.8	0.07069870201601768
YDL192W	-1	-/-	-135.0075945854187	-33581.19728708267	20	0.05860805860805861	0.8	0.07097486882076774
YNL292W	-1	-/-	-135.03402376174927	-37605.01944279671	20	0.058394160583941604	0.8	0.07125103562551781
YFL034C-A	0	0/-	-135.088918030262	-54338.20927405357	80	0.058394160583941604	0.8	0.07125103562551781
YJR080C	0	0/-	-135.11812525987625	-60534.7047611475	80	0.058394160583941604	0.8	0.07125103562551781
YOR323C	0	0/0	-135.12797379493713	-56761.702854156494	80	0.058394160583941604	0.8	0.07125103562551781
YCL054W	-1	-/-	-135.19103145599365	-35571.21673440933	20	0.05818181818181818	0.8	0.07152720243026787
YMR108W	0	0/0	-135.28812551498413	-53968.5338588357	80	0.05818181818181818	0.8	0.07152720243026787
YKR056W	-1	-/-	-135.29050970077515	-35273.12659549713	20	0.057971014492753624	0.8	0.07180336923501796
YNL001W	-1	-/-	-135.38480186462402	-34866.58691072464	20	0.05776173285198556	0.8	0.07207953603976802
YGR165W	-1	-/-	-135.56837558746338	-36752.88276386261	20	0.05755395683453238	0.8	0.07235570284451809
YMR300C	0	0/-	-135.5753607749939	-56029.325098633766	80	0.05755395683453238	0.8	0.07235570284451809
YCL050C	0	0/-	-135.6703416109085	-56234.338433623314	80	0.05755395683453238	0.8	0.07235570284451809
YOR101W	0	0/-	-135.69633877277374	-57966.940760314465	80	0.05755395683453238	0.8	0.07235570284451809
YOR294W	-1	-/-	-135.88704586029053	-37425.300751686096	20	0.05734767025089606	0.8	0.07263186964926815
YLR204W	0	0/-	-136.01671767234802	-56970.38778337836	80	0.05734767025089606	0.8	0.07263186964926815
YGL143C	-1	-/-	-136.02550792694092	-34825.95978975296	20	0.05714285714285714	0.8	0.07290803645401822
YMR212C	-1	-/0	-136.0339159965515	-35349.90622997284	20	0.05693950177935943	0.8	0.0731842032587683
YDR296W	-1	-/-	-136.065523147583	-35925.20660281181	20	0.05673758865248227	0.8	0.07346037006351837
YJL198W	-1	-/-	-136.07684230804443	-32691.714972019196	20	0.05653710247349823	0.8	0.07373653686826843
YLR239C	0	0/-	-136.10596930980682	-60380.53538829088	80	0.05653710247349823	0.8	0.07373653686826843
YKL216W	0	0/-	-136.1145887374878	-57432.97453391552	80	0.05653710247349823	0.8	0.07373653686826843
YPR112C	-1	-/-	-136.16362810134888	-35302.94804644585	20	0.056338028169014086	0.8	0.0740127036730185
YHR081W	-1	-/-	-136.1716823577881	-35347.96913552284	20	0.056140350877192984	0.8	0.07428887047776857
YKR081C	-1	-/-	-136.3296675682068	-36886.81260037422	20	0.055944055944055944	0.8	0.07456503728251865
YHR170W	-1	-/-	-136.33389568328857	-34346.779839515686	20	0.05574912891986063	0.8	0.07484120408726871
YDR465C	-1	-/-	-136.42422676086426	-35405.495163440704	20	0.05555555555555555	0.8	0.07511737089201878
YLR229C	-1	-/-	-136.43401527404785	-33291.09257030487	20	0.05536332179930796	0.8	0.07539353769676885
YGL092W	-1	-/-	-136.47359800338745	-34992.627537727356	20	0.05517241379310345	0.8	0.07566970450151891
YPL239W	-1	-/-	-136.49576234817505	-34253.42096424103	20	0.054982817869415807	0.8	0.07594587130626898
YPL263C	0	0/0	-136.50342857837677	-59696.84440642595	80	0.054982817869415807	0.8	0.07594587130626898
YLR276C	-1	-/-	-136.51028060913086	-37060.76573228836	20	0.0547945205479452	0.8	0.07622203811101906
YDR312W	-1	-/-	-136.57688999176025	-35778.83251833916	20	0.05460750853242321	0.8	0.07649820491576913
YPL050C	-1	-/-	-136.650634765625	-34976.19014453888	20	0.05442176870748299	0.8	0.0767743717205192
YAL023C	-1	-/-	-136.71980667114258	-32931.69499588013	20	0.05423728813559322	0.8	0.07705053852526926
YGR244C	-1	-/-	-136.7362937927246	-32375.131638288498	20	0.05405405405405406	0.8	0.07732670533001933
YGR090W	-1	-/-	-136.79746341705322	-34931.49117088318	20	0.05387205387205387	0.8	0.07760287213476941
YHR147C	0	0/-	-136.85061371326447	-58817.722602665424	80	0.05387205387205387	0.8	0.07760287213476941
YKL087C	0	0/0	-136.97194117307663	-59099.95226097107	80	0.05387205387205387	0.8	0.07760287213476941
YAL005C	-1	-/-	-136.97598838806152	-31164.891399621964	20	0.053691275167785234	0.8	0.07787903893951947
YPL126W	-1	-/-	-137.04830837249756	-36047.89954614639	20	0.05351170568561873	0.8	0.07815520574426954
YMR149W	-1	-/-	-137.07932376861572	-34288.057149887085	20	0.05333333333333334	0.8	0.0784313725490196
YDR412W	-1	-/-	-137.07935523986816	-35016.077523231506	20	0.053156146179401995	0.8	0.07870753935376967
YOR182C	-1	-/-	-137.09580945968628	-33505.55072927475	20	0.052980132450331126	0.8	0.07898370615851974
YOR091W	0	0/-	-137.16004884243011	-58446.84488624334	80	0.052980132450331126	0.8	0.07898370615851974
YBR069C	-1	-/-	-137.1634168624878	-33196.094868421555	20	0.052805280528052806	0.8	0.07925987296326982
YPL217C	-1	-/-	-137.19590091705322	-36465.29619216919	20	0.05263157894736842	0.8	0.07953603976801989
YPR069C	0	0/-	-137.20481777191162	-61116.141566216946	80	0.05263157894736842	0.8	0.07953603976801989
YLR146C	0	0/-	-137.23312735557556	-58344.392476558685	80	0.05263157894736842	0.8	0.07953603976801989
YDR494W	-1	-/-	-137.28147268295288	-34424.59270429611	20	0.05245901639344262	0.8	0.07981220657276995
YKL191W	-1	-/+	-137.3760371208191	-34589.17245531082	20	0.05228758169934641	0.8	0.08008837337752002
YDR211W	-1	-/-	-137.42275285720825	-33998.3038892746	20	0.05211726384364821	0.8	0.08036454018227009
YDR292C	-1	-/-	-137.5837950706482	-35858.537606716156	20	0.05194805194805195	0.8	0.08064070698702017
YBL022C	-1	-/-	-137.60764503479004	-35424.01832818985	20	0.05177993527508091	0.8	0.08091687379177023
YKL009W	-1	-/-	-137.63092231750488	-36358.287655591965	20	0.05161290322580645	0.8	0.0811930405965203
YDR337W	-1	-/-	-137.64998483657837	-36019.682730674744	20	0.05144694533762058	0.8	0.08146920740127037
YJR064W	-1	-/-	-137.65736055374146	-35132.99236536026	20	0.05128205128205128	0.8	0.08174537420602043
YGL029W	-1	-/-	-137.6842656135559	-35778.34182262421	20	0.051118210862619806	0.8	0.0820215410107705
YDR299W	-1	-/-	-137.6872878074646	-33317.304240226746	20	0.050955414012738856	0.8	0.08229770781552058
YGR211W	-1	-/-	-137.6883316040039	-33526.63699865341	20	0.050793650793650794	0.8	0.08257387462027065
YIL094C	0	0/0	-137.69960927963257	-56070.85254573822	80	0.050793650793650794	0.8	0.08257387462027065
YEL055C	0	0/-	-137.7884122133255	-58866.072371304035	80	0.050793650793650794	0.8	0.08257387462027065
YJR069C	-1	-/-	-137.816472530365	-35475.616936683655	20	0.05063291139240506	0.8	0.08285004142502071
YML009C	0	0/-	-137.8250716328621	-59652.71729505062	80	0.05063291139240506	0.8	0.08285004142502071
YNL308C	0	0/-	-137.86301863193512	-59440.884019076824	80	0.05063291139240506	0.8	0.08285004142502071
YML080W	-1	-/-	-137.8689785003662	-38182.20266914368	20	0.050473186119873815	0.8	0.08312620822977078
YFR053C	-1	-/-	-137.8781259059906	-33406.671350479126	20	0.050314465408805034	0.8	0.08340237503452085
YPR191W	-1	-/-	-137.8967423439026	-33409.529237270355	20	0.050156739811912224	0.8	0.08367854183927093
YPL183W-A	0	0/-	-137.8990125656128	-59201.232220351696	80	0.050156739811912224	0.8	0.08367854183927093
YKL021C	-1	-/-	-138.03465223312378	-35787.519797086716	20	0.05	0.8	0.08395470864402099
YBL068W	0	0/-	-138.12659388780594	-56604.07295843959	80	0.05	0.8	0.08395470864402099
YGR132C	-1	-/-	-138.20183658599854	-33401.81713986397	20	0.04984423676012461	0.8	0.08423087544877106
YMR012W	-1	-/-	-138.2725706100464	-34155.636994838715	20	0.049689440993788817	0.8	0.08450704225352113
YIL021W	-1	-/-	-138.3162064552307	-36668.84064912796	20	0.04953560371517028	0.8	0.08478320905827119
YDR119W	0	0/-	-138.38827884197235	-58648.80728673935	80	0.04953560371517028	0.8	0.08478320905827119
YJR014W	0	0/-	-138.40613842010498	-57505.34426569939	80	0.04953560371517028	0.8	0.08478320905827119
YJL111W	-1	-/-	-138.41971731185913	-35480.46260404587	20	0.04938271604938271	0.8	0.08505937586302126
YOR375C	0	0/0	-138.4676797389984	-57793.49595552683	80	0.04938271604938271	0.8	0.08505937586302126
YOL010W	-1	-/-	-138.49680042266846	-36041.23430585861	20	0.04923076923076923	0.8	0.08533554266777134
YNL175C	0	0/-	-138.49885320663452	-59530.04524350166	80	0.04923076923076923	0.8	0.08533554266777134
YLL009C	-1	-/-	-138.51765203475952	-35873.21723937988	20	0.049079754601226995	0.8	0.0856117094725214
YOR260W	-1	-/-	-138.54857778549194	-35563.30081129074	20	0.04892966360856269	0.8	0.08588787627727147
YKL029C	-1	-/-	-138.5618405342102	-32616.33332633972	20	0.04878048780487805	0.8	0.08616404308202154
YOR252W	0	0/0	-138.58776593208313	-60478.70453572273	80	0.04878048780487805	0.8	0.08616404308202154
YER056C	-1	-/-	-138.61180686950684	-32764.46245574951	20	0.0486322188449848	0.8	0.0864402098867716
YPL146C	-1	-/-	-138.64222860336304	-34920.783311367035	20	0.048484848484848485	0.8	0.08671637669152168
YFL017W-A	-1	-/-	-138.6863615512848	-35732.53278923035	20	0.04833836858006042	0.8	0.08699254349627175
YKL039W	0	0/-	-138.83178919553757	-56366.09554094076	80	0.04833836858006042	0.8	0.08699254349627175
YJL148W	-1	-/-	-138.85482120513916	-36726.801943302155	20	0.04819277108433735	0.8	0.08726871030102182
YGR128C	-1	-/-	-138.92628288269043	-34994.091446876526	20	0.04804804804804805	0.8	0.08754487710577188
YPL273W	0	0/-	-139.02406603097916	-55840.706488609314	80	0.04804804804804805	0.8	0.08754487710577188
YCL037C	0	0/-	-139.05759012699127	-58688.68309402466	80	0.04804804804804805	0.8	0.08754487710577188
YNL141W	0	0/-	-139.05998349189758	-61416.9323194623	80	0.04804804804804805	0.8	0.08754487710577188
YDR398W	-1	-/-	-139.07359313964844	-33930.885775089264	20	0.04790419161676647	0.8	0.08782104391052195
YDR316W	0	0/0	-139.1519192457199	-57298.72544276714	80	0.04790419161676647	0.8	0.08782104391052195
YHR143W-A	-1	-/-	-139.24120903015137	-34953.314578056335	20	0.04776119402985075	0.8	0.08809721071527202
YKL148C	-1	-/-	-139.25837326049805	-36254.44514107704	20	0.047619047619047616	0.8	0.0883733775200221
YLR285W	-1	-/-	-139.33972835540771	-37233.764137506485	20	0.04747774480712166	0.8	0.08864954432477216
YOR272W	-1	-/-	-139.52425861358643	-33570.2424428463	20	0.047337278106508875	0.8	0.08892571112952223
YOR145C	-1	-/-	-139.54818201065063	-34132.54120349884	20	0.0471976401179941	0.8	0.0892018779342723
YOL080C	-1	-/-	-139.55792379379272	-36910.48163700104	20	0.047058823529411764	0.8	0.08947804473902236
YGR240C	0	0/-	-139.59440231323242	-53766.16068571806	80	0.047058823529411764	0.8	0.08947804473902236
YHR107C	-1	-/-	-139.60816431045532	-36289.84311771393	20	0.0469208211143695	0.8	0.08975421154377244
YNR054C	-1	-/-	-139.61670970916748	-36781.26045894623	20	0.04678362573099415	0.8	0.09003037834852251
YLR008C	-1	-/-	-139.72833633422852	-36084.51770949364	20	0.04664723032069971	0.8	0.09030654515327258
YLR409C	-1	-/-	-139.7878007888794	-34445.31117916107	20	0.046511627906976744	0.8	0.09058271195802264
YKL144C	-1	-/-	-139.85022068023682	-38104.494466781616	20	0.0463768115942029	0.8	0.09085887876277271
YLL050C	-1	-/-	-139.8845353126526	-32617.03231191635	20	0.046242774566473986	0.8	0.09113504556752279
YGL195W	1	+/+	-139.9041109085083	-34548.38907575607	19	0.04899135446685879	0.85	0.09113504556752279
YJL125C	-1	-/-	-139.91664743423462	-36182.52528715134	20	0.04885057471264368	0.85	0.09141121237227286
YPR169W	0	0/-	-140.00196760892868	-58111.83573812246	80	0.04885057471264368	0.85	0.09141121237227286
YOR004W	-1	-/-	-140.00364661216736	-35531.41956758499	20	0.04871060171919771	0.85	0.09168737917702292
YBR122C	0	0/-	-140.0129623413086	-58197.284486711025	80	0.04871060171919771	0.85	0.09168737917702292
YKR026C	-1	-/-	-140.03621244430542	-33552.36608672142	20	0.04857142857142857	0.85	0.09196354598177299
YDL092W	-1	-/-	-140.07775592803955	-35471.223143577576	20	0.04843304843304843	0.85	0.09223971278652306
YFR032C-A	0	0/-	-140.15930819511414	-57016.92187833786	80	0.04843304843304843	0.85	0.09223971278652306
YDL229W	-1	-/+	-140.3520712852478	-33940.30162334442	20	0.048295454545454544	0.85	0.09251587959127312
YOR254C	-1	-/-	-140.54509735107422	-34137.234186172485	20	0.04815864022662889	0.85	0.0927920463960232
YPL093W	-1	-/-	-140.56786155700684	-35641.42594099045	20	0.0480225988700565	0.85	0.09306821320077327
YGR020C	-1	-/-	-140.5917625427246	-34026.83129787445	20	0.04788732394366197	0.85	0.09334438000552334
YNL075W	-1	-/-	-140.61373329162598	-34970.11995053291	20	0.047752808988764044	0.85	0.0936205468102734
YLR259C	-1	-/-	-140.61941194534302	-35021.60521054268	20	0.047619047619047616	0.85	0.09389671361502347
YGL111W	-1	-/-	-140.67963218688965	-34510.56257605553	20	0.04748603351955307	0.85	0.09417288041977355
YHL007C	-1	-/-	-140.70369291305542	-35848.2871131897	20	0.04735376044568245	0.85	0.09444904722452362
YNL131W	-1	-/-	-140.7129726409912	-35041.34129667282	20	0.04722222222222222	0.85	0.09472521402927368
YDL202W	0	0/-	-140.7697182893753	-60041.26700896025	80	0.04722222222222222	0.85	0.09472521402927368
YKR085C	-1	-/-	-140.80094861984253	-36116.67587852478	20	0.04709141274238227	0.85	0.09500138083402375
YGR192C	-1	-/-	-140.80410528182983	-32334.74681699276	20	0.04696132596685083	0.85	0.09527754763877382
YDR245W	-1	-/-	-140.92675828933716	-34602.25679445267	20	0.046831955922865015	0.85	0.09555371444352388
YNL153C	-1	-/-	-140.97521233558655	-35566.06334042549	20	0.046703296703296704	0.85	0.09582988124827396
YDL148C	-1	-/-	-140.9895477294922	-36765.99003314972	20	0.04657534246575343	0.85	0.09610604805302403
YPR133W-A	-1	-/-	-140.99034929275513	-35690.25219011307	20	0.04644808743169399	0.85	0.0963822148577741
YKL120W	-1	-/-	-141.00836420059204	-33713.57181549072	20	0.04632152588555858	0.85	0.09665838166252416
YHR169W	-1	-/-	-141.02357578277588	-34818.32641458511	20	0.04619565217391304	0.85	0.09693454846727423
YGL070C	-1	-/-	-141.12732028961182	-36955.06310272217	20	0.04607046070460705	0.85	0.09721071527202431
YNL030W	-1	-/-	-141.17887020111084	-33559.27179455757	20	0.04594594594594595	0.85	0.09748688207677438
YNL005C	0	0/-	-141.23720169067383	-58248.75438326597	80	0.04594594594594595	0.85	0.09748688207677438
YMR123W	0	0/0	-141.29537630081177	-57658.79957008362	80	0.04594594594594595	0.85	0.09748688207677438
YGR195W	-1	-/-	-141.29855298995972	-38271.30753517151	20	0.04582210242587601	0.85	0.09776304888152444
YDR041W	0	0/-	-141.32955968379974	-56698.46239101887	80	0.04582210242587601	0.85	0.09776304888152444
YDR365C	-1	-/-	-141.36050462722778	-34077.18734240532	20	0.0456989247311828	0.85	0.09803921568627451
YGL008C	-1	-/-	-141.36257791519165	-32743.09623336792	20	0.045576407506702415	0.85	0.09831538249102457
YGL054C	-1	-/-	-141.36695909500122	-33784.66370630264	20	0.045454545454545456	0.85	0.09859154929577464
YIL093C	0	0/-	-141.37004607915878	-59877.201608181	80	0.045454545454545456	0.85	0.09859154929577464
YJR121W	-1	-/-	-141.53331303596497	-35761.80661940575	20	0.04533333333333334	0.85	0.09886771610052472
YIL098C	-1	-/-	-141.59135913848877	-36451.04901766777	20	0.04521276595744681	0.85	0.09914388290527479
YER082C	-1	-/-	-141.60602188110352	-36878.45198869705	20	0.04509283819628647	0.85	0.09942004971002485
YDR165W	-1	-/-	-141.61311149597168	-35728.4367518425	20	0.04497354497354497	0.85	0.09969621651477492
YOR001W	-1	-/-	-141.6876745223999	-35258.80003976822	20	0.044854881266490766	0.85	0.09997238331952499
YJR002W	-1	-/-	-141.72382974624634	-35895.42916679382	20	0.04473684210526316	0.85	0.10024855012427507
YLL035W	-1	-/-	-141.78231573104858	-36700.32300043106	20	0.04461942257217848	0.85	0.10052471692902513
YGR106C	0	0/0	-141.796071767807	-57182.80031299591	80	0.04461942257217848	0.85	0.10052471692902513
YIL043C	0	0/-	-141.82902789115906	-56453.69610774517	80	0.04461942257217848	0.85	0.10052471692902513
YEL040W	0	0/-	-141.88307464122772	-58965.80422759056	80	0.04461942257217848	0.85	0.10052471692902513
YHR024C	-1	-/-	-141.89643383026123	-33995.74966573715	20	0.04450261780104712	0.85	0.1008008837337752
YHR026W	-1	-/-	-141.9140486717224	-33991.41013431549	20	0.044386422976501305	0.85	0.10107705053852527
YBR039W	-1	-/-	-141.93506813049316	-34583.343178749084	20	0.044270833333333336	0.85	0.10135321734327533
YDR158W	-1	-/0	-141.95401525497437	-30971.933054447174	20	0.04415584415584416	0.85	0.1016293841480254
YOL077C	-1	-/-	-142.03295040130615	-35471.190881729126	20	0.04404145077720207	0.85	0.10190555095277548
YOR150W	-1	-/-	-142.0637502670288	-36534.71429014206	20	0.04392764857881137	0.85	0.10218171775752555
YOL142W	-1	-/-	-142.09500694274902	-35267.99856090546	20	0.04381443298969072	0.85	0.10245788456227561
YMR080C	-1	-/-	-142.15878343582153	-37159.72447299957	20	0.043701799485861184	0.85	0.10273405136702568
YBR154C	-1	-/-	-142.18052411079407	-34552.70252799988	20	0.04358974358974359	0.85	0.10301021817177575
YNL085W	-1	-/-	-142.23963117599487	-35091.86956691742	20	0.043478260869565216	0.85	0.10328638497652583
YLR009W	-1	-/-	-142.37902688980103	-36725.8253262043	20	0.04336734693877551	0.85	0.1035625517812759
YLR027C	0	0/0	-142.40803027153015	-58468.81637305021	80	0.04336734693877551	0.85	0.1035625517812759
YOR232W	-1	-/-	-142.46631526947021	-34169.30495810509	20	0.043256997455470736	0.85	0.10383871858602596
YNR013C	-1	-/-	-142.544086933136	-34704.718104839325	20	0.04314720812182741	0.85	0.10411488539077603
YBL090W	-1	-/-	-142.7420482635498	-34562.95142173767	20	0.043037974683544304	0.85	0.1043910521955261
YBL039C	-1	-/-	-142.7683711051941	-35428.68876981735	20	0.04292929292929293	0.85	0.10466721900027616
YNL163C	-1	-/-	-142.77795696258545	-37744.16595506668	20	0.042821158690176324	0.85	0.10494338580502624
YLR420W	0	0/-	-142.79444575309753	-58265.93154019117	80	0.042821158690176324	0.85	0.10494338580502624
YPR155C	-1	-/-	-142.9243597984314	-37607.75066924095	20	0.04271356783919598	0.85	0.1052195526097763
YNL244C	-1	-/-	-142.92866611480713	-35328.51434135437	20	0.042606516290726815	0.85	0.10549571941452637
YDR194C	-1	-/-	-143.00780725479126	-36055.53538119793	20	0.0425	0.85	0.10577188621927644
YKR092C	0	0/0	-143.02132773399353	-57870.62130564451	80	0.0425	0.85	0.10577188621927644
YJL117W	-1	-/-	-143.10931015014648	-33897.45955204964	20	0.04239401496259352	0.85	0.1060480530240265
YPL207W	0	0/-	-143.1735886335373	-59898.385540008545	80	0.04239401496259352	0.85	0.1060480530240265
YDR280W	-1	-/-	-143.21298933029175	-35408.97506856918	20	0.04228855721393035	0.85	0.10632421982877659
YHR013C	-1	-/-	-143.23292541503906	-36833.43235206604	20	0.04218362282878412	0.85	0.10660038663352665
YKL110C	-1	-/-	-143.24446964263916	-34470.26859545708	20	0.04207920792079208	0.85	0.10687655343827672
YGL099W	-1	-/-	-143.31257343292236	-35476.23671245575	20	0.04197530864197531	0.85	0.10715272024302679
YNL066W	-1	-/-	-143.391206741333	-35000.263651371	20	0.04187192118226601	0.85	0.10742888704777685
YKL085W	-1	-/-	-143.39585065841675	-34319.44939661026	20	0.04176904176904177	0.85	0.10770505385252693
YNL087W	0	0/-	-143.40485435724258	-57698.446013867855	80	0.04176904176904177	0.85	0.10770505385252693
YLR384C	-1	-/-	-143.42687273025513	-34229.20222377777	20	0.041666666666666664	0.85	0.107981220657277
YHR174W	-1	-/-	-143.54897260665894	-32875.54289984703	20	0.04156479217603912	0.85	0.10825738746202707
YPR060C	0	0/0	-143.56046730279922	-60932.62057876587	80	0.04156479217603912	0.85	0.10825738746202707
YGR200C	-1	-/-	-143.58050966262817	-34236.52169942856	20	0.041463414634146344	0.85	0.10853355426677713
YIR012W	-1	-/-	-143.5989284515381	-35247.77195072174	20	0.0413625304136253	0.85	0.1088097210715272
YOR341W	-1	-/-	-143.6529622077942	-35943.36229991913	20	0.0412621359223301	0.85	0.10908588787627727
YDR087C	-1	-/-	-143.68194961547852	-36980.33174991608	20	0.04116222760290557	0.85	0.10936205468102735
YEL017C-A	-1	-/0	-143.7250943183899	-33116.82499933243	20	0.04106280193236715	0.85	0.10963822148577741
YJL124C	-1	-/-	-143.7418098449707	-36259.797370910645	20	0.04096385542168675	0.85	0.10991438829052748
YOL061W	-1	-/-	-143.81381130218506	-33050.981471538544	20	0.040865384615384616	0.85	0.11019055509527755
YJR113C	0	0/-	-143.8266943693161	-58909.28642934561	80	0.040865384615384616	0.85	0.11019055509527755
YFL018C	-1	-/-	-143.862078666687	-33853.36181783676	20	0.0407673860911271	0.85	0.11046672190002761
YJL109C	-1	-/-	-143.9872088432312	-35255.260709285736	20	0.04066985645933014	0.85	0.11074288870477769
YFR007W	0	0/0	-144.00143456459045	-58693.56795024872	80	0.04066985645933014	0.85	0.11074288870477769
YPL040C	-1	-/-	-144.05574941635132	-37048.75935935974	20	0.0405727923627685	0.85	0.11101905550952776
YJL002C	-1	-/-	-144.28557062149048	-35388.05162358284	20	0.04047619047619048	0.85	0.11129522231427783
YMR158W	0	0/-	-144.29738473892212	-58855.189818799496	80	0.04047619047619048	0.85	0.11129522231427783
YGR234W	0	0/-	-144.31892311573029	-56801.85055154562	80	0.04047619047619048	0.85	0.11129522231427783
YMR229C	-1	-/-	-144.3418164253235	-35176.62816333771	20	0.040380047505938245	0.85	0.11157138911902789
YLL024C	-1	-/-	-144.34863948822021	-33346.18193769455	20	0.04028436018957346	0.85	0.11184755592377796
YHR175W	-1	-/-	-144.3554539680481	-33430.865351200104	20	0.04018912529550828	0.85	0.11212372272852802
YMR290C	-1	-/-	-144.42710208892822	-35940.24373626709	20	0.04009433962264151	0.85	0.1123998895332781
YPL098C	-1	-/-	-144.43907022476196	-36104.88734912872	20	0.04	0.85	0.11267605633802817
YNL016W	-1	-/-	-144.48149824142456	-34056.692954301834	20	0.03990610328638498	0.85	0.11295222314277824
YER145C	-1	-/-	-144.5113878250122	-33329.7399725914	20	0.03981264637002342	0.85	0.1132283899475283
YNL177C	-1	-/-	-144.52493333816528	-35186.295855760574	20	0.0397196261682243	0.85	0.11350455675227837
YDR120C	-1	-/-	-144.57782554626465	-37912.31903028488	20	0.039627039627039624	0.85	0.11378072355702845
YDR508C	-1	-/-	-144.6175980567932	-34376.4244351387	20	0.03953488372093023	0.85	0.11405689036177852
YDR397C	-1	-/-	-144.70288562774658	-34945.675674915314	20	0.03944315545243619	0.85	0.11433305716652858
YHR049W	0	0/0	-144.83902275562286	-57420.729021430016	80	0.03944315545243619	0.85	0.11433305716652858
YLR304C	-1	-/-	-144.9593710899353	-36959.384172677994	20	0.03935185185185185	0.85	0.11460922397127865
YIL022W	-1	-/-	-144.97082495689392	-36594.19846320152	20	0.03926096997690531	0.85	0.11488539077602872
YNL252C	0	0/-	-145.0666093826294	-59394.724724173546	80	0.03926096997690531	0.85	0.11488539077602872
YKL024C	0	0/-	-145.10906434059143	-55992.45444238186	80	0.03926096997690531	0.85	0.11488539077602872
YER125W	-1	-/-	-145.12122106552124	-32274.35626268387	20	0.03917050691244239	0.85	0.11516155758077878
YLL041C	-1	-/-	-145.13272380828857	-35639.24719452858	20	0.03908045977011494	0.85	0.11543772438552886
YNL071W	-1	-/-	-145.14680242538452	-32227.457695961	20	0.0389908256880734	0.85	0.11571389119027893
YJR034W	0	0/-	-145.32717263698578	-58134.919462502	80	0.0389908256880734	0.85	0.11571389119027893
YML093W	-1	-/-	-145.35931062698364	-35981.37365269661	20	0.038901601830663615	0.85	0.115990057995029
YGL232W	-1	-/-	-145.36475563049316	-36791.50307893753	20	0.03881278538812785	0.85	0.11626622479977906
YPL129W	-1	-/-	-145.38799571990967	-35659.8161072731	20	0.0387243735763098	0.85	0.11654239160452913
YGR084C	0	0/-	-145.41676592826843	-59357.00594884157	80	0.0387243735763098	0.85	0.11654239160452913
YIL035C	-1	-/-	-145.42887210845947	-35387.44390630722	20	0.038636363636363635	0.85	0.11681855840927921
YDR174W	-1	-/-	-145.48715591430664	-34129.37107181549	20	0.03854875283446712	0.85	0.11709472521402928
YJL158C	0	0/-	-145.63230073451996	-59151.83274489641	80	0.03854875283446712	0.85	0.11709472521402928
YGR271C-A	0	0/-	-145.65281999111176	-60562.634280860424	80	0.03854875283446712	0.85	0.11709472521402928
YPR143W	-1	-/-	-145.67145252227783	-36798.89500617981	20	0.038461538461538464	0.85	0.11737089201877934
YMR193W	0	0/-	-145.73745918273926	-57486.95816272497	80	0.038461538461538464	0.85	0.11737089201877934
YJR063W	-1	-/-	-145.76364135742188	-36081.93365859985	20	0.03837471783295711	0.85	0.11764705882352941
YNL061W	-1	-/-	-145.76364755630493	-35074.62830734253	20	0.038288288288288286	0.85	0.11792322562827948
YNR003C	-1	-/-	-145.8384861946106	-36710.677171230316	20	0.038202247191011236	0.85	0.11819939243302954
YOR206W	-1	-/-	-145.85902070999146	-36293.903785943985	20	0.03811659192825112	0.85	0.11847555923777962
YNL098C	-1	-/-	-145.87724018096924	-32088.70770263672	20	0.03803131991051454	0.85	0.11875172604252969
YBR061C	-1	-/-	-145.89570474624634	-36831.35380935669	20	0.03794642857142857	0.85	0.11902789284727976
YDR331W	-1	-/-	-145.90701150894165	-33614.09972906113	20	0.0378619153674833	0.85	0.11930405965202982
YGL009C	0	0/0	-145.92325270175934	-56381.006542384624	80	0.0378619153674833	0.85	0.11930405965202982
YNL185C	0	0/-	-145.96698266267776	-64623.02398574352	80	0.0378619153674833	0.85	0.11930405965202982
YDR175C	-1	-/-	-146.03294801712036	-34681.2397480011	20	0.03777777777777778	0.85	0.11958022645677989
YGR116W	-1	-/-	-146.07160902023315	-34999.52106189728	20	0.037694013303769404	0.85	0.11985639326152997
YER182W	0	0/0	-146.14309936761856	-55677.37890589237	80	0.037694013303769404	0.85	0.11985639326152997
YDR050C	0	0/-	-146.14908933639526	-55072.479773789644	80	0.037694013303769404	0.85	0.11985639326152997
YOR354C	-1	-/-	-146.15351104736328	-34588.13995027542	20	0.03761061946902655	0.85	0.12013256006628004
YBR142W	-1	-/-	-146.19598197937012	-34999.07131481171	20	0.037527593818984545	0.85	0.1204087268710301
YDR300C	-1	-/0	-146.28296422958374	-32972.520240068436	20	0.037444933920704845	0.85	0.12068489367578017
YGL246C	-1	-/-	-146.33889055252075	-37206.72987365723	20	0.03736263736263736	0.85	0.12096106048053024
YGL014W	-1	-/-	-146.37343406677246	-33749.93222951889	20	0.03728070175438596	0.85	0.12123722728528032
YPL215W	0	0/-	-146.37505781650543	-57818.02058702707	80	0.03728070175438596	0.85	0.12123722728528032
YGL084C	-1	-/-	-146.38335275650024	-35330.227637290955	20	0.037199124726477024	0.85	0.12151339409003038
YKR065C	-1	-/-	-146.4073486328125	-36160.635769844055	20	0.03711790393013101	0.85	0.12178956089478045
YNR051C	0	0/-	-146.4230216741562	-58594.346515238285	80	0.03711790393013101	0.85	0.12178956089478045
YGL148W	0	0/0	-146.4312943816185	-54943.405686199665	80	0.03711790393013101	0.85	0.12178956089478045
YLR359W	0	0/-	-146.45344322919846	-56542.63542085886	80	0.03711790393013101	0.85	0.12178956089478045
YNL220W	-1	-/-	-146.4820637702942	-33581.94856452942	20	0.037037037037037035	0.85	0.12206572769953052
YLR002C	-1	-/-	-146.5092453956604	-38022.435061216354	20	0.03695652173913044	0.85	0.12234189450428058
YHR108W	-1	-/-	-146.56589269638062	-35116.82889890671	20	0.0368763557483731	0.85	0.12261806130903065
YPL134C	0	0/-	-146.57149982452393	-58883.62273821235	80	0.0368763557483731	0.85	0.12261806130903065
YCR072C	-1	-/-	-146.6163558959961	-36846.41905641556	20	0.0367965367965368	0.85	0.12289422811378073
YOR198C	-1	-/-	-146.7263412475586	-34803.57422685623	20	0.0367170626349892	0.85	0.1231703949185308
YJR072C	0	0/-	-146.7350993156433	-57752.92022782564	80	0.0367170626349892	0.85	0.1231703949185308
YGR086C	-1	-/-	-146.76393222808838	-32287.015557527542	20	0.036637931034482756	0.85	0.12344656172328086
YPL244C	-1	-/-	-146.8016538619995	-36003.392402648926	20	0.03655913978494624	0.85	0.12372272852803093
YDL040C	-1	-/-	-146.80530643463135	-35233.01328420639	20	0.03648068669527897	0.85	0.123998895332781
YMR006C	-1	-/-	-146.8665657043457	-34252.80703830719	20	0.03640256959314775	0.85	0.12427506213753108
YDL150W	-1	-/-	-146.98221588134766	-34649.87584114075	20	0.03632478632478633	0.85	0.12455122894228114
YKR042W	-1	-/-	-147.0140461921692	-31751.52685213089	20	0.03624733475479744	0.85	0.12482739574703121
YHR037W	0	0/0	-147.01634693145752	-58418.05404448509	80	0.03624733475479744	0.85	0.12482739574703121
YBR268W	0	0/-	-147.12586295604706	-60354.78099679947	80	0.03624733475479744	0.85	0.12482739574703121
YKL078W	0	0/-	-147.25596225261688	-61241.85587704182	80	0.03624733475479744	0.85	0.12482739574703121
YIL020C	0	0/0	-147.2659820318222	-59381.842587828636	80	0.03624733475479744	0.85	0.12482739574703121
YKL141W	-1	-/-	-147.38733911514282	-35569.45806598663	20	0.036170212765957444	0.85	0.1251035625517813
YFR002W	-1	-/-	-147.39224100112915	-35544.600019454956	20	0.036093418259023353	0.85	0.12537972935653136
YDR449C	-1	-/-	-147.42695903778076	-37660.86694955826	20	0.036016949152542374	0.85	0.12565589616128142
YNL110C	-1	-/-	-147.48448514938354	-37503.61297392845	20	0.035940803382663845	0.85	0.1259320629660315
YLR289W	0	0/0	-147.50460320711136	-61537.11375641823	80	0.035940803382663845	0.85	0.1259320629660315
YER146W	-1	-/-	-147.5455813407898	-33486.33407831192	20	0.035864978902953586	0.85	0.12620822977078155
YAL059W	-1	-/-	-147.54592323303223	-37573.66351699829	20	0.035789473684210524	0.85	0.12648439657553162
YDL212W	-1	-/-	-147.61888313293457	-33872.57043504715	20	0.03571428571428571	0.85	0.1267605633802817
YIL157C	0	0/-	-147.7602561712265	-59379.033394515514	80	0.03571428571428571	0.85	0.1267605633802817
YBL099W	-1	-/-	-147.79963159561157	-33140.63734579086	20	0.03563941299790356	0.85	0.12703673018503175
YHR121W	0	0/0	-147.94720101356506	-58673.657287180424	80	0.03563941299790356	0.85	0.12703673018503175
YAL033W	-1	-/-	-147.94727325439453	-35498.90193796158	20	0.03556485355648536	0.85	0.12731289698978182
YNR046W	-1	-/-	-147.95293760299683	-34709.693131923676	20	0.03549060542797495	0.85	0.1275890637945319
YPL139C	-1	-/-	-147.95987701416016	-37091.995948553085	20	0.035416666666666666	0.85	0.12786523059928195
YPL183C	0	0/-	-148.002774477005	-60914.4853554368	80	0.035416666666666666	0.85	0.12786523059928195
YJR105W	-1	-/-	-148.0072283744812	-36981.24492740631	20	0.035343035343035345	0.85	0.12814139740403205
YDL167C	0	0/0	-148.1517459154129	-58787.550985872746	80	0.035343035343035345	0.85	0.12814139740403205
YGL022W	-1	-/-	-148.1546769142151	-36118.58467721939	20	0.035269709543568464	0.85	0.12841756420878211
YLR435W	-1	-/-	-148.19687509536743	-37766.677106142044	20	0.035196687370600416	0.85	0.12869373101353218
YGR124W	0	0/0	-148.21766865253448	-56247.88062262535	80	0.035196687370600416	0.85	0.12869373101353218
YDL153C	-1	-/-	-148.28732538223267	-36366.99223995209	20	0.03512396694214876	0.85	0.12896989781828225
YDL166C	-1	-/-	-148.3035192489624	-34710.9615149498	20	0.03505154639175258	0.85	0.12924606462303231
YKL212W	-1	-/-	-148.35133361816406	-34462.553653240204	20	0.03497942386831276	0.85	0.12952223142778238
YJL192C	-1	-/-	-148.39877700805664	-36116.824640750885	20	0.03490759753593429	0.85	0.12979839823253245
YBL038W	0	0/-	-148.42456644773483	-60146.12672138214	80	0.03490759753593429	0.85	0.12979839823253245
YDR172W	-1	-/-	-148.4288067817688	-35292.54815721512	20	0.03483606557377049	0.85	0.1300745650372825
YMR293C	-1	-/-	-148.46734428405762	-36407.98601126671	20	0.034764826175869123	0.85	0.13035073184203258
YML120C	-1	-/-	-148.47531652450562	-35708.25345468521	20	0.03469387755102041	0.85	0.13062689864678265
YDR493W	0	0/-	-148.54378467798233	-61826.61484849453	80	0.03469387755102041	0.85	0.13062689864678265
YBR282W	0	0/-	-148.58743298053741	-60293.06270825863	80	0.03469387755102041	0.85	0.13062689864678265
YKR082W	-1	-/-	-148.66197681427002	-37944.989013671875	20	0.034623217922606926	0.85	0.1309030654515327
YNL307C	-1	-/-	-148.6814785003662	-33263.52987241745	20	0.034552845528455285	0.85	0.1311792322562828
YNL238W	0	0/-	-148.70265364646912	-56918.13029038906	80	0.034552845528455285	0.85	0.1311792322562828
YGL049C	-1	-/-	-148.70960187911987	-35336.05653548241	20	0.034482758620689655	0.85	0.13145539906103287
YIL008W	-1	-/-	-148.7470121383667	-36535.528275728226	20	0.03441295546558704	0.85	0.13173156586578294
YNL062C	-1	-/-	-148.77489614486694	-35449.28304862976	20	0.03434343434343434	0.85	0.132007732670533
YBR078W	0	0/-	-148.81330740451813	-57711.08638942242	80	0.03434343434343434	0.85	0.132007732670533
YPL231W	-1	-/-	-148.83206224441528	-35570.891327381134	20	0.034274193548387094	0.85	0.13228389947528307
YCR084C	-1	-/-	-148.877055644989	-35592.2386238575	20	0.03420523138832998	0.85	0.13256006628003314
YBR084W	-1	-/-	-148.92178630828857	-36477.35285663605	20	0.03413654618473896	0.85	0.1328362330847832
YBL045C	-1	-/-	-148.9993977546692	-35468.01919364929	20	0.03406813627254509	0.85	0.13311239988953327
YKL053C-A	-1	-/-	-149.00168991088867	-34771.13252210617	20	0.034	0.85	0.13338856669428334
YLR110C	-1	-/-	-149.03252840042114	-32602.21306860447	20	0.033932135728542916	0.85	0.1336647334990334
YMR267W	-1	-/-	-149.10464906692505	-37604.15885138512	20	0.03386454183266932	0.85	0.13394090030378347
YKL194C	-1	-/-	-149.16465997695923	-35083.21706485748	20	0.033797216699801194	0.85	0.13421706710853357
YKL167C	0	0/-	-149.2051295042038	-57985.791257202625	80	0.033797216699801194	0.85	0.13421706710853357
YOR116C	-1	-/-	-149.2584261894226	-35023.21334314346	20	0.03373015873015873	0.85	0.13449323391328363
YKL014C	-1	-/-	-149.3672103881836	-38612.21768760681	20	0.033663366336633666	0.85	0.1347694007180337
YLR051C	-1	-/-	-149.4564871788025	-37585.713740348816	20	0.03359683794466403	0.85	0.13504556752278377
YDR152W	0	0/-	-149.5219042301178	-59818.62441551685	80	0.03359683794466403	0.85	0.13504556752278377
YKL170W	-1	-/-	-149.54464149475098	-34718.94001483917	20	0.03353057199211045	0.85	0.13532173432753383
YLR068W	-1	-/-	-149.5667061805725	-36174.97202587128	20	0.03346456692913386	0.85	0.1355979011322839
YCR093W	-1	-/-	-149.61657094955444	-34811.80152511597	20	0.03339882121807466	0.85	0.13587406793703397
YPL061W	-1	-/-	-149.6320309638977	-34312.201642751694	20	0.03333333333333333	0.85	0.13615023474178403
YJR104C	-1	-/-	-149.64389753341675	-33072.12616991997	20	0.033268101761252444	0.85	0.1364264015465341
YLR295C	-1	-/-	-149.68660640716553	-32505.227061271667	20	0.033203125	0.85	0.13670256835128416
YLR056W	-1	-/-	-149.74161100387573	-34441.37505316734	20	0.03313840155945419	0.85	0.13697873515603423
YGL107C	0	0/-	-149.7897311449051	-61022.26536566019	80	0.03313840155945419	0.85	0.13697873515603423
YDR197W	0	0/-	-149.7966468334198	-59328.65351301432	80	0.03313840155945419	0.85	0.13697873515603423
YML105C	-1	-/-	-149.82246828079224	-36269.873973846436	20	0.033073929961089495	0.85	0.13725490196078433
YLR390W	0	0/-	-149.83011400699615	-58697.036540687084	80	0.033073929961089495	0.85	0.13725490196078433
YPR166C	0	0/-	-149.87676298618317	-60709.843985557556	80	0.033073929961089495	0.85	0.13725490196078433
YJR132W	-1	-/0	-149.8902702331543	-35162.59293746948	20	0.03300970873786408	0.85	0.1375310687655344
YBR252W	0	0/-	-149.8909962773323	-60753.49855953455	80	0.03300970873786408	0.85	0.1375310687655344
YCL031C	-1	-/-	-149.9023036956787	-34639.86644935608	20	0.03294573643410853	0.85	0.13780723557028446
YOR078W	-1	-/-	-149.9399619102478	-36288.80769133568	20	0.03288201160541586	0.85	0.13808340237503453
YML031W	-1	-/-	-149.95302391052246	-36900.881184101105	20	0.032818532818532815	0.85	0.1383595691797846
YBR251W	0	0/-	-150.05565869808197	-60629.87651628256	80	0.032818532818532815	0.85	0.1383595691797846
YOL020W	-1	-/-	-150.08731889724731	-34980.713840961456	20	0.03275529865125241	0.85	0.13863573598453466
YIL125W	-1	-/-	-150.11080408096313	-33900.42207145691	20	0.032692307692307694	0.85	0.13891190278928472
YLR380W	-1	-/-	-150.24253368377686	-33021.5781378746	20	0.03262955854126679	0.85	0.1391880695940348
YDR234W	0	0/0	-150.24710941314697	-55877.491672724485	80	0.03262955854126679	0.85	0.1391880695940348
YOR270C	-1	-/-	-150.26184844970703	-33502.075735569	20	0.032567049808429116	0.85	0.13946423639878486
YPL211W	-1	-/-	-150.3350133895874	-37526.11458468437	20	0.032504780114722756	0.85	0.13974040320353492
YER026C	-1	-/-	-150.37030363082886	-34571.81058526039	20	0.03244274809160305	0.85	0.140016570008285
YPR113W	-1	-/-	-150.4191770553589	-32389.486481189728	20	0.03238095238095238	0.85	0.14029273681303508
YBL042C	-1	-/-	-150.43069314956665	-35243.89595794678	20	0.03231939163498099	0.85	0.14056890361778515
YER113C	0	0/-	-150.44721376895905	-61193.67956316471	80	0.03231939163498099	0.85	0.14056890361778515
YKR028W	-1	-/-	-150.45944690704346	-38507.578035354614	20	0.03225806451612903	0.85	0.14084507042253522
YGL171W	-1	-/-	-150.49572086334229	-35670.85578799248	20	0.032196969696969696	0.85	0.14112123722728528
YOR370C	0	0/-	-150.52435076236725	-58817.11274278164	80	0.032196969696969696	0.85	0.14112123722728528
YGL020C	-1	-/-	-150.53291702270508	-35024.711837530136	20	0.03213610586011342	0.85	0.14139740403203535
YFR051C	-1	-/-	-150.57746505737305	-35559.86449885368	20	0.03207547169811321	0.85	0.14167357083678542
YDL107W	0	0/-	-150.61814600229263	-59549.21991789341	80	0.03207547169811321	0.85	0.14167357083678542
YBR029C	-1	-/-	-150.67233514785767	-34007.14617586136	20	0.032015065913371	0.85	0.14194973764153548
YDL112W	-1	-/-	-150.69418334960938	-35776.990270614624	20	0.03195488721804511	0.85	0.14222590444628555
YPR082C	-1	-/-	-150.72428035736084	-36904.798565387726	20	0.03189493433395872	0.85	0.14250207125103562
YDL133C-A	0	0/-	-150.7816733121872	-58899.228005975485	80	0.03189493433395872	0.85	0.14250207125103562
YOL021C	-1	-/-	-150.85688734054565	-35376.06159114838	20	0.031835205992509365	0.85	0.14277823805578568
YER122C	-1	-/-	-150.87288856506348	-32152.56317138672	20	0.03177570093457944	0.85	0.14305440486053575
YOR165W	0	0/-	-150.9678475856781	-61334.79739391804	80	0.03177570093457944	0.85	0.14305440486053575
YNL064C	-1	-/-	-151.0801477432251	-34061.6026494503	20	0.03171641791044776	0.85	0.14333057166528584
YKL137W	0	0/-	-151.10367846488953	-59803.82866370678	80	0.03171641791044776	0.85	0.14333057166528584
YLR192C	-1	-/-	-151.14478302001953	-35692.27562427521	20	0.03165735567970205	0.85	0.1436067384700359
YLL048C	0	0/-	-151.175106883049	-58843.126033484936	80	0.03165735567970205	0.85	0.1436067384700359
YNL186W	-1	-/-	-151.2431788444519	-32704.959670066833	20	0.031598513011152414	0.85	0.14388290527478598
YGR171C	-1	-/-	-151.25990438461304	-37604.136082172394	20	0.03153988868274583	0.85	0.14415907207953604
YCR077C	-1	-/-	-151.31627988815308	-32003.372626304626	20	0.03148148148148148	0.85	0.1444352388842861
YGL169W	-1	-/-	-151.3525538444519	-36853.41208076477	20	0.031423290203327174	0.85	0.14471140568903618
YOR067C	-1	-/-	-151.35282850265503	-35216.99257469177	20	0.03136531365313653	0.85	0.14498757249378624
YDR212W	-1	-/-	-151.42211627960205	-35269.86184215546	20	0.03130755064456722	0.85	0.1452637392985363
YMR286W	0	0/-	-151.44854950904846	-60365.70244675875	80	0.03130755064456722	0.85	0.1452637392985363
YJL130C	0	0/-	-151.48132014274597	-57557.831664800644	80	0.03130755064456722	0.85	0.1452637392985363
YMR205C	0	0/-	-151.5030016899109	-55799.20236933231	80	0.03130755064456722	0.85	0.1452637392985363
YHR181W	-1	-/-	-151.50534105300903	-34293.31487131119	20	0.03125	0.85	0.14553990610328638
YBR127C	-1	-/-	-151.54978704452515	-33161.1292347908	20	0.031192660550458717	0.85	0.14581607290803644
YJR041C	0	0/-	-151.57990658283234	-58931.95944005251	80	0.031192660550458717	0.85	0.14581607290803644
YER050C	0	0/-	-151.58618557453156	-62200.05392676592	80	0.031192660550458717	0.85	0.14581607290803644
YOL144W	-1	-/-	-151.61319971084595	-34889.53092432022	20	0.031135531135531136	0.85	0.14609223971278654
YJL103C	0	0/-	-151.6331832408905	-60699.92100825906	80	0.031135531135531136	0.85	0.14609223971278654
YJR133W	0	0/-	-151.64334762096405	-59483.64414507151	80	0.031135531135531136	0.85	0.14609223971278654
YEL024W	-1	-/-	-151.70123481750488	-34770.14274299145	20	0.031078610603290677	0.85	0.1463684065175366
YNR015W	-1	-/-	-151.730854511261	-36206.16175317764	20	0.03102189781021898	0.85	0.14664457332228667
YML129C	-1	-/-	-151.7729368209839	-37772.78276705742	20	0.030965391621129327	0.85	0.14692074012703674
YJL033W	-1	-/-	-151.79247570037842	-36720.04613447189	20	0.03090909090909091	0.85	0.1471969069317868
YNL130C	-1	-/-	-151.80975151062012	-32395.312168598175	20	0.030852994555353903	0.85	0.14747307373653687
YLR153C	-1	-/-	-151.81156539916992	-37265.5371260643	20	0.030797101449275364	0.85	0.14774924054128694
YBR265W	-1	-/-	-151.85735082626343	-36322.76442337036	20	0.03074141048824593	0.85	0.148025407346037
YJL145W	-1	-/-	-151.87457466125488	-35691.51620745659	20	0.030685920577617327	0.85	0.14830157415078707
YJL197W	0	0/-	-151.88914024829865	-61218.94630086422	80	0.030685920577617327	0.85	0.14830157415078707
YOL124C	-1	-/-	-151.91765689849854	-37948.82644367218	20	0.03063063063063063	0.85	0.14857774095553714
YDR060W	-1	-/-	-151.96993350982666	-36621.34064102173	20	0.030575539568345324	0.85	0.1488539077602872
YOL145C	-1	-/-	-151.9936327934265	-34638.193927288055	20	0.03052064631956912	0.85	0.1491300745650373
YBR015C	-1	-/-	-152.00510692596436	-34621.50972557068	20	0.03046594982078853	0.85	0.14940624136978736
YOR151C	-1	-/-	-152.04271507263184	-34508.56547880173	20	0.03041144901610018	0.85	0.14968240817453743
YCR024C-A	-1	-/0	-152.09210586547852	-34148.825964450836	20	0.030357142857142857	0.85	0.1499585749792875
YOL094C	-1	-/-	-152.11371564865112	-39539.08931493759	20	0.030303030303030304	0.85	0.15023474178403756
YFR033C	-1	-/-	-152.1485767364502	-36129.18796300888	20	0.030249110320284697	0.85	0.15051090858878763
YMR014W	-1	-/-	-152.15228986740112	-37023.963575839996	20	0.03019538188277087	0.85	0.1507870753935377
YOR045W	-1	-/-	-152.1639699935913	-35841.85558128357	20	0.030141843971631204	0.85	0.15106324219828776
YDR414C	-1	-/-	-152.194730758667	-36386.102169036865	20	0.03008849557522124	0.85	0.15133940900303783
YDL064W	-1	-/-	-152.23126697540283	-35738.02678012848	20	0.030035335689045935	0.85	0.1516155758077879
YPR183W	-1	-/-	-152.27148962020874	-34529.261642456055	20	0.029982363315696647	0.85	0.15189174261253796
YOR065W	0	0/-	-152.28100764751434	-57825.49731427431	80	0.029982363315696647	0.85	0.15189174261253796
YEL003W	-1	-/-	-152.34096384048462	-36622.19709730148	20	0.02992957746478873	0.85	0.15216790941728806
YJL167W	-1	-/-	-152.35076665878296	-36262.26395869255	20	0.029876977152899824	0.85	0.15244407622203812
YER118C	-1	-/-	-152.45944166183472	-37005.144253730774	20	0.02982456140350877	0.85	0.1527202430267882
YCR012W	-1	-/-	-152.4655933380127	-33942.35722947121	20	0.0297723292469352	0.85	0.15299640983153825
YFL001W	0	0/-	-152.47306084632874	-61375.53440976143	80	0.0297723292469352	0.85	0.15299640983153825
YGR229C	-1	-/-	-152.58560180664062	-35128.2213139534	20	0.02972027972027972	0.85	0.15327257663628832
YPR036W	-1	-/-	-152.59006690979004	-32411.53838968277	20	0.029668411867364748	0.85	0.1535487434410384
YGL129C	-1	-/-	-152.66322326660156	-32963.44404363632	20	0.029616724738675958	0.85	0.15382491024578845
YPL262W	-1	-/-	-152.66468238830566	-34364.66077876091	20	0.029565217391304348	0.85	0.15410107705053852
YOR056C	-1	-/-	-152.67061519622803	-36413.55818128586	20	0.029513888888888888	0.85	0.1543772438552886
YDL143W	-1	-/-	-152.68735647201538	-34764.84000635147	20	0.029462738301559793	0.85	0.15465341066003865
YNL189W	0	0/-	-152.74119341373444	-60076.2166775465	80	0.029462738301559793	0.85	0.15465341066003865
YIL118W	-1	-/-	-152.76581192016602	-36167.20975279808	20	0.029411764705882353	0.85	0.15492957746478872
YGR145W	-1	-/-	-152.8107614517212	-39354.12931919098	20	0.02936096718480138	0.85	0.15520574426953881
YNL038W	-1	-/-	-152.8383355140686	-35919.187864780426	20	0.029310344827586206	0.85	0.15548191107428888
YLR405W	-1	-/-	-152.86064338684082	-38062.744132995605	20	0.029259896729776247	0.85	0.15575807787903895
YDR086C	-1	-/-	-152.9198489189148	-35106.230014801025	20	0.029209621993127148	0.85	0.15603424468378901
YPR145W	0	0/0	-152.93074071407318	-53433.9182946682	80	0.029209621993127148	0.85	0.15603424468378901
YML125C	0	0/0	-152.94888865947723	-58094.04738718271	80	0.029209621993127148	0.85	0.15603424468378901
YOR253W	-1	-/-	-153.0139741897583	-35347.680533885956	20	0.029159519725557463	0.85	0.15631041148853908
YER031C	-1	-/-	-153.0377812385559	-36987.292468070984	20	0.02910958904109589	0.85	0.15658657829328915
YGR231C	-1	-/-	-153.03976345062256	-35250.67030239105	20	0.02905982905982906	0.85	0.1568627450980392
YPR181C	-1	-/-	-153.06456184387207	-35682.43041753769	20	0.02901023890784983	0.85	0.15713891190278928
YNL256W	-1	-/-	-153.07771110534668	-34170.78300142288	20	0.028960817717206135	0.85	0.15741507870753935
YPL097W	-1	-/-	-153.089093208313	-36821.94785118103	20	0.02891156462585034	0.85	0.1576912455122894
YPL094C	-1	-/-	-153.09877490997314	-32917.054329395294	20	0.028862478777589132	0.85	0.15796741231703948
YKL067W	0	0/-	-153.1233949661255	-57036.3672273159	80	0.028862478777589132	0.85	0.15796741231703948
YBR267W	-1	-/-	-153.14942693710327	-34663.947585105896	20	0.0288135593220339	0.85	0.15824357912178957
YLR077W	0	0/-	-153.15435791015625	-59083.38239336014	80	0.0288135593220339	0.85	0.15824357912178957
YNL081C	0	0/-	-153.19482469558716	-61819.69139844179	80	0.0288135593220339	0.85	0.15824357912178957
YPL212C	-1	-/-	-153.2105894088745	-34599.88092803955	20	0.028764805414551606	0.85	0.15851974592653964
YGR076C	0	0/-	-153.21912503242493	-59993.81352895498	80	0.028764805414551606	0.85	0.15851974592653964
YPR129W	0	0/-	-153.22814321517944	-59539.28236013651	80	0.028764805414551606	0.85	0.15851974592653964
YOR119C	-1	-/-	-153.27337646484375	-35911.222831726074	20	0.028716216216216218	0.85	0.1587959127312897
YJL178C	-1	-/-	-153.2898292541504	-36032.60485124588	20	0.02866779089376054	0.85	0.15907207953603977
YKR016W	0	0/-	-153.29963809251785	-60488.139088988304	80	0.02866779089376054	0.85	0.15907207953603977
YGR152C	-1	-/-	-153.43439102172852	-36303.103962898254	20	0.02861952861952862	0.85	0.15934824634078984
YCL028W	0	0/0	-153.47816503047943	-57490.73573946953	80	0.02861952861952862	0.85	0.15934824634078984
YGR181W	-1	-/-	-153.5126452445984	-36591.985677719116	20	0.02857142857142857	0.85	0.1596244131455399
YBR120C	0	0/-	-153.51354920864105	-59969.97279447317	80	0.02857142857142857	0.85	0.1596244131455399
YLR201C	-1	-/0	-153.55120468139648	-34291.042390823364	20	0.028523489932885907	0.85	0.15990057995028997
YPR118W	0	0/0	-153.55509972572327	-58788.410828232765	80	0.028523489932885907	0.85	0.15990057995028997
YMR128W	-1	-/-	-153.56867265701294	-37231.17515897751	20	0.02847571189279732	0.85	0.16017674675504004
YFL041W	-1	-/-	-153.63257884979248	-35289.440912246704	20	0.028428093645484948	0.85	0.1604529135597901
YKL122C	-1	-/-	-153.71673727035522	-35166.3663110733	20	0.028380634390651086	0.85	0.16072908036454017
YJL087C	-1	-/-	-153.76385974884033	-36786.62277841568	20	0.028333333333333332	0.85	0.16100524716929024
YKL172W	-1	-/-	-153.8842945098877	-36886.50642633438	20	0.028286189683860232	0.85	0.16128141397404033
YJR024C	0	0/0	-153.89966928958893	-57717.05646497011	80	0.028286189683860232	0.85	0.16128141397404033
YMR225C	-1	-/-	-153.91556787490845	-38272.88203430176	20	0.02823920265780731	0.85	0.1615575807787904
YER002W	-1	-/-	-153.93648624420166	-34914.56815099716	20	0.028192371475953566	0.85	0.16183374758354047
YGR183C	-1	-/-	-153.96572589874268	-35388.34360074997	20	0.028145695364238412	0.85	0.16210991438829053
YIL090W	0	0/-	-153.9845151901245	-57638.97679781914	80	0.028145695364238412	0.85	0.16210991438829053
YDR156W	-1	-/-	-154.08965682983398	-34280.527656555176	20	0.02809917355371901	0.85	0.1623860811930406
YJL104W	-1	-/-	-154.17767429351807	-39146.18972158432	20	0.028052805280528052	0.85	0.16266224799779067
YLR163C	-1	-/-	-154.18526601791382	-36690.187029361725	20	0.02800658978583196	0.85	0.16293841480254073
YER003C	-1	-/-	-154.32189989089966	-36262.19710898399	20	0.027960526315789474	0.85	0.1632145816072908
YPL078C	-1	-/-	-154.33269023895264	-33025.393317461014	20	0.027914614121510674	0.85	0.16349074841204086
YGL012W	-1	-/-	-154.35686922073364	-35326.15944862366	20	0.027868852459016394	0.85	0.16376691521679093
YBL079W	-1	-/-	-154.39597034454346	-35473.58523750305	20	0.027823240589198037	0.85	0.164043082021541
YMR089C	-1	-/-	-154.5052661895752	-35458.6995511055	20	0.027777777777777776	0.85	0.1643192488262911
YML048W	-1	-/-	-154.5251088142395	-35151.95146369934	20	0.02773246329526917	0.85	0.16459541563104116
YML019W	-1	-/-	-154.59735822677612	-36131.42697620392	20	0.02768729641693811	0.85	0.16487158243579123
YHR144C	0	0/-	-154.61399137973785	-62079.63550168276	80	0.02768729641693811	0.85	0.16487158243579123
YDR322C-A	-1	-/-	-154.7388002872467	-36662.38424754143	20	0.027642276422764227	0.85	0.1651477492405413
YGR063C	-1	-/-	-154.74121189117432	-35212.94617891312	20	0.027597402597402596	0.85	0.16542391604529136
YHR091C	-1	-/-	-154.92026090621948	-37611.91450881958	20	0.027552674230145867	0.85	0.16570008285004142
YGR260W	0	0/-	-154.95072758197784	-59055.9156576395	80	0.027552674230145867	0.85	0.16570008285004142
YIL005W	0	0/-	-155.04015386104584	-60187.84975427389	80	0.027552674230145867	0.85	0.16570008285004142
YGR279C	-1	-/-	-155.05960321426392	-35036.60685157776	20	0.02750809061488673	0.85	0.1659762496547915
YJL179W	-1	-/-	-155.06032848358154	-38197.57758617401	20	0.027463651050080775	0.85	0.16625241645954156
YBR055C	-1	-/-	-155.10295152664185	-38546.58447122574	20	0.027419354838709678	0.85	0.16652858326429162
YJR118C	-1	-/-	-155.11195039749146	-35195.125373363495	20	0.027375201288244767	0.85	0.1668047500690417
YEL013W	-1	-/-	-155.13848543167114	-34224.77261209488	20	0.027331189710610933	0.85	0.16708091687379176
YLR172C	-1	-/+	-155.14152097702026	-34118.65575551987	20	0.027287319422150885	0.85	0.16735708367854185
YOR241W	-1	-/0	-155.22738409042358	-36342.64701318741	20	0.027243589743589744	0.85	0.16763325048329192
YDR302W	-1	-/-	-155.26439094543457	-35831.818635463715	20	0.0272	0.85	0.16790941728804198
YHR046C	0	0/-	-155.27426624298096	-57585.90425682068	80	0.0272	0.85	0.16790941728804198
YPL132W	-1	-/-	-155.30313730239868	-37202.45808172226	20	0.027156549520766772	0.85	0.16818558409279205
YGR215W	0	0/-	-155.35235011577606	-62003.426635444164	80	0.027156549520766772	0.85	0.16818558409279205
YGR078C	-1	-/-	-155.3824372291565	-37395.899376392365	20	0.02711323763955343	0.85	0.16846175089754212
YOR348C	-1	-/-	-155.38686728477478	-36181.80500459671	20	0.027070063694267517	0.85	0.16873791770229218
YDR298C	-1	-/-	-155.48737049102783	-35548.00995063782	20	0.02702702702702703	0.85	0.16901408450704225
YIL103W	-1	-/+	-155.5377163887024	-36519.03862571716	20	0.026984126984126985	0.85	0.16929025131179232
YIL038C	-1	-/-	-155.65937662124634	-34654.78066062927	20	0.02694136291600634	0.85	0.16956641811654238
YBR003W	0	0/-	-155.69623517990112	-60958.363352417946	80	0.02694136291600634	0.85	0.16956641811654238
YNL151C	-1	-/-	-155.81370162963867	-37525.59676551819	20	0.02689873417721519	0.85	0.16984258492129245
YMR246W	-1	-/-	-155.83801984786987	-34514.26078557968	20	0.026856240126382307	0.85	0.17011875172604252
YEL052W	0	0/-	-155.85308516025543	-57508.221732497215	80	0.026856240126382307	0.85	0.17011875172604252
YHR038W	-1	-/-	-155.8602442741394	-39111.36691427231	20	0.026813880126182965	0.85	0.1703949185307926
YDL045W-A	0	0/-	-155.9447638988495	-63055.385771393776	80	0.026813880126182965	0.85	0.1703949185307926
YDL131W	0	0/0	-155.96764147281647	-56081.178828179836	80	0.026813880126182965	0.85	0.1703949185307926
YKR024C	-1	-/-	-156.02605199813843	-38258.67063379288	20	0.026771653543307086	0.85	0.17067108533554268
YBR205W	-1	-/-	-156.02902364730835	-36062.58827352524	20	0.026729559748427674	0.85	0.17094725214029274
YNL112W	-1	-/-	-156.042094707489	-36273.616579055786	20	0.026687598116169546	0.85	0.1712234189450428
YER019C-A	-1	-/-	-156.04864645004272	-35117.88379621506	20	0.02664576802507837	0.85	0.17149958574979288
YNL182C	-1	-/-	-156.08023118972778	-37366.06578683853	20	0.026604068857589983	0.85	0.17177575255454294
YNR012W	0	0/-	-156.13784670829773	-61710.88401186466	80	0.026604068857589983	0.85	0.17177575255454294
YDL066W	0	0/-	-156.19438457489014	-56656.80555394292	80	0.026604068857589983	0.85	0.17177575255454294
YOL093W	-1	-/-	-156.21116495132446	-36889.50623226166	20	0.0265625	0.85	0.172051919359293
YMR269W	0	0/-	-156.3228883743286	-60991.808421850204	80	0.0265625	0.85	0.172051919359293
YBR155W	-1	-/-	-156.35918140411377	-37591.369695186615	20	0.0265210608424337	0.85	0.17232808616404308
YMR083W	-1	-/0	-156.3697748184204	-34181.22624707222	20	0.0264797507788162	0.85	0.17260425296879314
YDR083W	-1	-/-	-156.43992567062378	-37889.138231277466	20	0.026438569206842923	0.85	0.1728804197735432
YDL052C	-1	-/-	-156.4879879951477	-35286.14949655533	20	0.026397515527950312	0.85	0.17315658657829328
YOL123W	-1	-/-	-156.53222465515137	-36209.0538983345	20	0.02635658914728682	0.85	0.17343275338304337
YML046W	-1	-/-	-156.559485912323	-34797.789321899414	20	0.02631578947368421	0.85	0.17370892018779344
YPL172C	0	0/0	-156.59319412708282	-61891.60602200031	80	0.02631578947368421	0.85	0.17370892018779344
YMR282C	0	0/-	-156.66162073612213	-64122.73773854971	80	0.02631578947368421	0.85	0.17370892018779344
YNR020C	0	0/-	-156.66357320547104	-62496.876993477345	80	0.02631578947368421	0.85	0.17370892018779344
YBR162C	-1	-/0	-156.66656684875488	-37040.29276847839	20	0.02627511591962906	0.85	0.1739850869925435
YHL034C	-1	-/0	-156.72196531295776	-33775.282844781876	20	0.026234567901234566	0.85	0.17426125379729357
YDL174C	-1	-/-	-156.74301767349243	-36441.97035217285	20	0.026194144838212634	0.85	0.17453742060204364
YER023W	0	0/0	-156.78140151500702	-59371.27746087313	80	0.026194144838212634	0.85	0.17453742060204364
YPR062W	0	0/-	-156.7873491048813	-58079.3849029541	80	0.026194144838212634	0.85	0.17453742060204364
YDR047W	0	0/0	-156.82263886928558	-59457.67205327749	80	0.026194144838212634	0.85	0.17453742060204364
YOR317W	-1	-/-	-156.83487558364868	-34179.73225069046	20	0.026153846153846153	0.85	0.1748135874067937
YJL098W	-1	-/-	-156.86933374404907	-38792.183846473694	20	0.026113671274961597	0.85	0.17508975421154377
YFR044C	0	0/0	-156.89003443717957	-56458.52790260315	80	0.026113671274961597	0.85	0.17508975421154377
YHR109W	0	0/-	-156.95728242397308	-61393.17856222391	80	0.026113671274961597	0.85	0.17508975421154377
YHR039C	-1	-/-	-156.9707350730896	-37540.990879535675	20	0.02607361963190184	0.85	0.17536592101629384
YKL096W	0	0/-	-156.99055409431458	-58824.857027471066	80	0.02607361963190184	0.85	0.17536592101629384
YEL036C	-1	-/-	-157.01109838485718	-36020.308629989624	20	0.026033690658499236	0.85	0.1756420878210439
YBR080C	-1	-/-	-157.030415058136	-36393.80142068863	20	0.02599388379204893	0.85	0.17591825462579397
YBL007C	-1	-/-	-157.03225708007812	-33632.64952850342	20	0.025954198473282442	0.85	0.17619442143054403
YFR049W	0	0/-	-157.03442060947418	-55746.547694563866	80	0.025954198473282442	0.85	0.17619442143054403
YJR122W	0	0/-	-157.04434192180634	-60733.019712269306	80	0.025954198473282442	0.85	0.17619442143054403
YHR042W	-1	-/-	-157.07982301712036	-35724.55496406555	20	0.025914634146341462	0.85	0.17647058823529413
YLR262C-A	0	0/-	-157.1028472185135	-59709.84198284149	80	0.025914634146341462	0.85	0.17647058823529413
YGR105W	0	0/0	-157.1098461151123	-58514.33110892773	80	0.025914634146341462	0.85	0.17647058823529413
YLR447C	-1	-/-	-157.12647581100464	-32914.24706554413	20	0.0258751902587519	0.85	0.1767467550400442
YJR144W	-1	-/-	-157.13455390930176	-38128.00523138046	20	0.025835866261398176	0.85	0.17702292184479426
YDR188W	-1	-/-	-157.2195930480957	-35192.567536354065	20	0.025796661608497723	0.85	0.17729908864954433
YBR196C	-1	-/-	-157.24169254302979	-33092.892357349396	20	0.025757575757575757	0.85	0.1775752554542944
YGL019W	-1	-/-	-157.25025081634521	-34305.8345580101	20	0.025718608169440244	0.85	0.17785142225904446
YER017C	-1	-/-	-157.27314472198486	-37131.646891117096	20	0.0256797583081571	0.85	0.17812758906379453
YBR172C	-1	-/-	-157.28618812561035	-35407.02508068085	20	0.02564102564102564	0.85	0.1784037558685446
YLR335W	-1	-/-	-157.40663766860962	-35693.57427692413	20	0.025602409638554216	0.85	0.17867992267329466
YKR025W	-1	-/-	-157.4246792793274	-37918.51743531227	20	0.02556390977443609	0.85	0.17895608947804473
YKL155C	0	0/-	-157.50923693180084	-62278.42313492298	80	0.02556390977443609	0.85	0.17895608947804473
YAL042W	-1	-/-	-157.57641315460205	-35422.473449230194	20	0.025525525525525526	0.85	0.17923225628279482
YKL003C	0	0/-	-157.57918894290924	-60478.728178322315	80	0.025525525525525526	0.85	0.17923225628279482
YHR094C	-1	-/-	-157.6661138534546	-34575.677706718445	20	0.025487256371814093	0.85	0.1795084230875449
YDR511W	-1	-/-	-157.72193336486816	-36145.42907381058	20	0.025449101796407185	0.85	0.17978458989229495
YDL145C	-1	-/-	-157.74629735946655	-35215.41445660591	20	0.025411061285500747	0.85	0.18006075669704502
YER120W	-1	-/-	-157.75185298919678	-32652.03860974312	20	0.025373134328358207	0.85	0.1803369235017951
YAR002W	-1	-/-	-157.77022647857666	-38923.76219081879	20	0.02533532041728763	0.85	0.18061309030654515
YJR032W	0	0/-	-157.77277314662933	-59280.00069665909	80	0.02533532041728763	0.85	0.18061309030654515
YBR017C	-1	-/-	-157.77654266357422	-34326.714421749115	20	0.025297619047619048	0.85	0.18088925711129522
YOR209C	-1	-/-	-157.78591346740723	-35284.74761533737	20	0.02526002971768202	0.85	0.1811654239160453
YLR378C	-1	-/-	-157.79921054840088	-33866.83793783188	20	0.025222551928783383	0.85	0.18144159072079535
YNR016C	-1	-/-	-157.8007674217224	-35158.19110202789	20	0.025185185185185185	0.85	0.18171775752554542
YBR052C	0	0/0	-157.81084501743317	-56756.39580991864	80	0.025185185185185185	0.85	0.18171775752554542
YGL115W	-1	-/-	-157.8216495513916	-35793.96682929993	20	0.02514792899408284	0.85	0.1819939243302955
YKL054C	-1	-/-	-157.84459400177002	-34497.42587184906	20	0.025110782865583457	0.85	0.18227009113504558
YDL100C	-1	-/-	-157.8563895225525	-34499.342639923096	20	0.025073746312684365	0.85	0.18254625793979565
YLR412W	0	0/0	-157.87462759017944	-60287.13030004501	80	0.025073746312684365	0.85	0.18254625793979565
YGL238W	-1	-/-	-157.90454530715942	-35905.2989692688	20	0.025036818851251842	0.85	0.18282242474454571
YKR060W	-1	-/-	-157.91797924041748	-38465.57310152054	20	0.025	0.85	0.18309859154929578
YOR094W	-1	-/-	-157.91849851608276	-37356.5266058445	20	0.024963289280469897	0.85	0.18337475835404585
YDL185W	-1	-/-	-158.0393877029419	-31799.09976387024	20	0.024926686217008796	0.85	0.1836509251587959
YPR140W	-1	-/-	-158.0493893623352	-34931.02996349335	20	0.024890190336749635	0.85	0.18392709196354598
YOR281C	-1	-/-	-158.086021900177	-35844.75289106369	20	0.024853801169590642	0.85	0.18420325876829605
YOR207C	-1	-/-	-158.08770895004272	-35018.52358150482	20	0.024817518248175182	0.85	0.1844794255730461
YMR239C	-1	-/-	-158.0908784866333	-38258.96905231476	20	0.02478134110787172	0.85	0.18475559237779618
YLR058C	0	0/-	-158.0944880247116	-56535.556320011616	80	0.02478134110787172	0.85	0.18475559237779618
YML060W	-1	-/-	-158.26952457427979	-40184.55019617081	20	0.024745269286754003	0.85	0.18503175918254625
YKL082C	-1	-/-	-158.2842559814453	-35807.20915412903	20	0.024709302325581394	0.85	0.18530792598729634
YDR297W	-1	-/-	-158.33910036087036	-33346.295127391815	20	0.02467343976777939	0.85	0.1855840927920464
YJL186W	-1	-/-	-158.35579919815063	-37193.2462310791	20	0.02463768115942029	0.85	0.18586025959679647
YJL010C	-1	-/-	-158.35774564743042	-36216.85029029846	20	0.024602026049204053	0.85	0.18613642640154654
YER042W	-1	-/-	-158.43850564956665	-36430.3212518692	20	0.024566473988439308	0.85	0.1864125932062966
YBR192W	-1	-/-	-158.44900846481323	-37740.987686634064	20	0.024531024531024532	0.85	0.18668876001104667
YML126C	-1	-/-	-158.45035886764526	-35257.17015647888	20	0.024495677233429394	0.85	0.18696492681579674
YIL162W	0	0/-	-158.45813989639282	-60875.555462539196	80	0.024495677233429394	0.85	0.18696492681579674
YLR401C	-1	-/-	-158.46632146835327	-36761.28882646561	20	0.02446043165467626	0.85	0.1872410936205468
YMR033W	-1	-/-	-158.46882820129395	-37600.93632173538	20	0.02442528735632184	0.85	0.18751726042529687
YJR019C	-1	-/-	-158.5660252571106	-35903.68934631348	20	0.024390243902439025	0.85	0.18779342723004694
YBR044C	0	0/-	-158.57100427150726	-58221.49961531162	80	0.024390243902439025	0.85	0.18779342723004694
YGR119C	-1	-/-	-158.586576461792	-34417.941287994385	20	0.024355300859598854	0.85	0.188069594034797
YDR430C	0	0/-	-158.59310126304626	-57835.360169649124	80	0.024355300859598854	0.85	0.188069594034797
YKL018W	-1	-/-	-158.6970772743225	-37080.30028581619	20	0.024320457796852647	0.85	0.1883457608395471
YHR070W	-1	-/-	-158.69772672653198	-35627.683440208435	20	0.024285714285714285	0.85	0.18862192764429717
YPR088C	-1	-/-	-158.71676063537598	-34045.983807086945	20	0.024251069900142655	0.85	0.18889809444904723
YNL316C	0	0/0	-158.7330127954483	-61165.07547938824	80	0.024251069900142655	0.85	0.18889809444904723
YJL012C	-1	-/-	-158.77415943145752	-33223.08253407478	20	0.024216524216524215	0.85	0.1891742612537973
YEL027W	-1	-/-	-158.88177585601807	-33966.706954956055	20	0.02418207681365576	0.85	0.18945042805854737
YFR037C	-1	-/-	-158.892493724823	-35574.42487287521	20	0.024147727272727272	0.85	0.18972659486329743
YLR193C	-1	-/-	-158.89829111099243	-37751.25842189789	20	0.024113475177304965	0.85	0.1900027616680475
YEL029C	-1	-/-	-159.0088939666748	-36487.83296298981	20	0.024079320113314446	0.85	0.19027892847279756
YMR152W	0	0/0	-159.03699553012848	-57290.38036072254	80	0.024079320113314446	0.85	0.19027892847279756
YGL155W	-1	-/0	-159.05471658706665	-36230.652868270874	20	0.024045261669024046	0.85	0.19055509527754763
YOL052C	0	0/-	-159.09720730781555	-59715.550184607506	80	0.024045261669024046	0.85	0.19055509527754763
YBR262C	0	0/-	-159.10613679885864	-58995.51609534025	80	0.024045261669024046	0.85	0.19055509527754763
YAL030W	-1	-/-	-159.11186981201172	-34455.216490745544	20	0.02401129943502825	0.85	0.1908312620822977
YEL046C	0	0/0	-159.1275976896286	-56510.1413988471	80	0.02401129943502825	0.85	0.1908312620822977
YOL003C	-1	-/-	-159.16174507141113	-37177.60472822189	20	0.023977433004231313	0.85	0.19110742888704776
YBR030W	-1	-/-	-159.1726016998291	-36715.6439538002	20	0.023943661971830985	0.85	0.19138359569179786
YBL091C	0	0/-	-159.1842212677002	-59131.69063782692	80	0.023943661971830985	0.85	0.19138359569179786
YAL025C	-1	-/-	-159.19206285476685	-36716.18787384033	20	0.02390998593530239	0.85	0.19165976249654793
YPR052C	-1	-/-	-159.25043725967407	-35310.83621430397	20	0.023876404494382022	0.85	0.191935929301298
YDR031W	0	0/-	-159.37150371074677	-59240.892354011536	80	0.023876404494382022	0.85	0.191935929301298
YNR027W	-1	-/-	-159.4391312599182	-36644.494926929474	20	0.023842917251051893	0.85	0.19221209610604806
YBR288C	-1	-/-	-159.45662879943848	-36461.75884628296	20	0.023809523809523808	0.85	0.19248826291079812
YDR405W	0	0/-	-159.58038449287415	-60537.43821376562	80	0.023809523809523808	0.85	0.19248826291079812
YGL106W	-1	-/-	-159.60751485824585	-34533.00585985184	20	0.023776223776223775	0.85	0.1927644297155482
YCR028C-A	-1	-/-	-159.6450548171997	-35094.242362976074	20	0.023743016759776536	0.85	0.19304059652029826
YLL036C	-1	-/-	-159.72394847869873	-36146.54502439499	20	0.023709902370990237	0.85	0.19331676332504832
YHR088W	-1	-/-	-159.7935390472412	-34750.19320964813	20	0.023676880222841225	0.85	0.1935929301297984
YGR167W	-1	-/-	-159.83993768692017	-34750.90376830101	20	0.02364394993045897	0.85	0.19386909693454846
YNL070W	-1	-/-	-159.89909839630127	-35239.64010667801	20	0.02361111111111111	0.85	0.19414526373929852
YDR033W	0	0/0	-159.95734107494354	-56088.74231159687	80	0.02361111111111111	0.85	0.19414526373929852
YJL200C	0	0/-	-159.99724185466766	-58742.143758535385	80	0.02361111111111111	0.85	0.19414526373929852
YGR222W	-1	-/-	-160.01112985610962	-35280.51849651337	20	0.023578363384188627	0.85	0.19442143054404862
YER170W	0	0/-	-160.08678221702576	-62580.99297964573	80	0.023578363384188627	0.85	0.19442143054404862
YIL040W	-1	-/-	-160.12530374526978	-36596.49578332901	20	0.023545706371191136	0.85	0.19469759734879868
YLR043C	-1	-/-	-160.15347051620483	-34507.322991371155	20	0.02351313969571231	0.85	0.19497376415354875
YGR083C	-1	-/-	-160.1603889465332	-34188.969064712524	20	0.023480662983425413	0.85	0.19524993095829882
YGR074W	-1	-/-	-160.17412185668945	-36602.03076887131	20	0.023448275862068966	0.85	0.19552609776304888
YML081C-A	-1	-/-	-160.21409559249878	-35731.977009773254	20	0.023415977961432508	0.85	0.19580226456779895
YGR081C	-1	-/-	-160.22634410858154	-37455.162390232086	20	0.023383768913342505	0.85	0.19607843137254902
YKL016C	-1	-/-	-160.22916555404663	-35883.078140974045	20	0.023351648351648352	0.85	0.19635459817729908
YDL181W	-1	-/0	-160.24912023544312	-34495.78547048569	20	0.023319615912208505	0.85	0.19663076498204915
YNL068C	-1	-/-	-160.24937963485718	-36823.40760707855	20	0.023287671232876714	0.85	0.19690693178679922
YLR342W	-1	-/-	-160.27827167510986	-33686.32528614998	20	0.023255813953488372	0.85	0.19718309859154928
YOR332W	-1	-/-	-160.37580823898315	-35006.48668169975	20	0.023224043715846996	0.85	0.19745926539629938
YCL009C	0	0/0	-160.42896854877472	-56270.91641253233	80	0.023224043715846996	0.85	0.19745926539629938
YHR084W	-1	-/-	-160.4332709312439	-35588.25590610504	20	0.023192360163710776	0.85	0.19773543220104944
YNL073W	-1	-/-	-160.45452117919922	-36761.84688663483	20	0.02316076294277929	0.85	0.1980115990057995
YMR288W	-1	-/-	-160.4780387878418	-39506.48614215851	20	0.02312925170068027	0.85	0.19828776581054958
YEL021W	0	0/-	-160.49062073230743	-58352.52072405815	80	0.02312925170068027	0.85	0.19828776581054958
YKL217W	0	0/-	-160.50326812267303	-61559.5613501668	80	0.02312925170068027	0.85	0.19828776581054958
YER030W	-1	-/-	-160.5493221282959	-38141.459292411804	20	0.02309782608695652	0.85	0.19856393261529964
YNR038W	-1	-/-	-160.62191915512085	-35886.681950092316	20	0.023066485753052916	0.85	0.1988400994200497
YBL054W	0	0/-	-160.63102388381958	-61358.563225507736	80	0.023066485753052916	0.85	0.1988400994200497
YOR086C	0	0/-	-160.63152706623077	-57745.073190033436	80	0.023066485753052916	0.85	0.1988400994200497
YJL011C	-1	-/-	-160.63635873794556	-36018.74977397919	20	0.023035230352303523	0.85	0.19911626622479978
YHR085W	-1	-/-	-160.64653825759888	-36837.673640728	20	0.023004059539918808	0.85	0.19939243302954984
YOL126C	-1	-/-	-160.7429075241089	-34309.00882601738	20	0.022972972972972974	0.85	0.1996685998342999
YKL186C	-1	-/-	-160.74873447418213	-34909.49680709839	20	0.022941970310391364	0.85	0.19994476663904998
YGL220W	0	0/-	-160.80917489528656	-58370.31724822521	80	0.022941970310391364	0.85	0.19994476663904998
YGL016W	-1	-/0	-160.84958600997925	-38034.012548446655	20	0.022911051212938006	0.85	0.20022093344380004
YHR066W	-1	-/-	-160.9196581840515	-36816.35073661804	20	0.02288021534320323	0.85	0.20049710024855014
YGL202W	0	0/0	-160.92686223983765	-58605.45778787136	80	0.02288021534320323	0.85	0.20049710024855014
YDR268W	-1	-/-	-160.99461889266968	-35537.56676912308	20	0.0228494623655914	0.85	0.2007732670533002
YMR277W	-1	-/-	-160.99585056304932	-38674.95048332214	20	0.022818791946308724	0.85	0.20104943385805027
YLR347C	-1	-/-	-161.02764129638672	-33997.97225236893	20	0.022788203753351208	0.85	0.20132560066280034
YDR477W	-1	-/-	-161.03895378112793	-36205.154514312744	20	0.022757697456492636	0.85	0.2016017674675504
YOL023W	-1	-/-	-161.0494499206543	-37027.55880832672	20	0.022727272727272728	0.85	0.20187793427230047
YBR248C	0	0/0	-161.11805248260498	-55400.50975596905	80	0.022727272727272728	0.85	0.20187793427230047
YOR204W	-1	-/-	-161.1634020805359	-34249.84839248657	20	0.022696929238985315	0.85	0.20215410107705054
YOR160W	-1	-/-	-161.19272899627686	-37349.0234746933	20	0.02266666666666667	0.85	0.2024302678818006
YJL102W	1	+/-	-161.25524520874023	-37792.09423971176	19	0.023968042609853527	0.9	0.2024302678818006
YBR245C	-1	-/-	-161.30719995498657	-38002.20997476578	20	0.023936170212765957	0.9	0.20270643468655067
YJR075W	0	0/-	-161.32910871505737	-60458.04949772358	80	0.023936170212765957	0.9	0.20270643468655067
YGL211W	-1	-/-	-161.3490285873413	-35285.47978782654	20	0.02390438247011952	0.9	0.20298260149130073
YFL037W	-1	-/-	-161.35647678375244	-36088.708032131195	20	0.023872679045092837	0.9	0.2032587682960508
YFL036W	-1	-/-	-161.3718662261963	-38791.778534412384	20	0.02384105960264901	0.9	0.2035349351008009
YER090W	0	0/0	-161.39017581939697	-55401.52062740922	80	0.02384105960264901	0.9	0.2035349351008009
YGR147C	-1	-/-	-161.40975666046143	-40036.29920768738	20	0.023809523809523808	0.9	0.20381110190555096
YOR269W	-1	-/-	-161.4593644142151	-37507.96326112747	20	0.023778071334214	0.9	0.20408726871030103
YBR024W	-1	-/-	-161.54469919204712	-35530.13008093834	20	0.023746701846965697	0.9	0.2043634355150511
YLR303W	-1	-/0	-161.58255338668823	-33829.89330673218	20	0.023715415019762844	0.9	0.20463960231980116
YKL006C-A	-1	-/-	-161.58706665039062	-37193.11266565323	20	0.02368421052631579	0.9	0.20491576912455123
YBR281C	0	0/0	-161.58778059482574	-62091.910430788994	80	0.02368421052631579	0.9	0.20491576912455123
YNR050C	0	0/0	-161.61217939853668	-59605.93683362007	80	0.02368421052631579	0.9	0.20491576912455123
YPL145C	-1	-/-	-161.6222586631775	-36636.42539834976	20	0.023653088042049936	0.9	0.2051919359293013
YGL077C	0	0/-	-161.64995121955872	-59329.80523890257	80	0.023653088042049936	0.9	0.2051919359293013
YDL188C	-1	-/-	-161.66375923156738	-35327.03611040115	20	0.023622047244094488	0.9	0.20546810273405136
YPL270W	-1	-/-	-161.70980644226074	-35701.30211019516	20	0.023591087811271297	0.9	0.20574426953880143
YIL027C	0	0/-	-161.76432251930237	-59150.42204672098	80	0.023591087811271297	0.9	0.20574426953880143
YGL213C	-1	-/-	-161.79443311691284	-35204.16061973572	20	0.02356020942408377	0.9	0.2060204363435515
YLR022C	-1	-/-	-161.82205867767334	-35864.58603143692	20	0.023529411764705882	0.9	0.20629660314830156
YML067C	-1	-/-	-161.83906412124634	-36060.94160890579	20	0.02349869451697128	0.9	0.20657276995305165
YLR208W	-1	-/-	-161.84791374206543	-33961.00601005554	20	0.02346805736636245	0.9	0.20684893675780172
YMR233W	0	0/-	-161.87745213508606	-64023.369893968105	80	0.02346805736636245	0.9	0.20684893675780172
YKL182W	-1	-/-	-161.88827180862427	-34984.09405660629	20	0.0234375	0.9	0.2071251035625518
YGR095C	-1	-/-	-161.89892292022705	-35702.21363925934	20	0.02340702210663199	0.9	0.20740127036730185
YGL119W	-1	-/0	-161.98801946640015	-35373.29608249664	20	0.023376623376623377	0.9	0.20767743717205192
YLR314C	-1	-/-	-161.9906873703003	-36140.613849163055	20	0.023346303501945526	0.9	0.207953603976802
YGR262C	-1	-/-	-162.01944541931152	-35904.84342336655	20	0.023316062176165803	0.9	0.20822977078155205
YCR067C	-1	-/-	-162.06111812591553	-37185.36235952377	20	0.02328589909443726	0.9	0.20850593758630212
YDL195W	-1	-/-	-162.09420824050903	-33750.92763853073	20	0.023255813953488372	0.9	0.2087821043910522
YPL246C	0	0/0	-162.10085904598236	-59839.99459731579	80	0.023255813953488372	0.9	0.2087821043910522
YDL122W	0	0/-	-162.10117650032043	-60240.47607398033	80	0.023255813953488372	0.9	0.2087821043910522
YJL003W	-1	-/-	-162.15841245651245	-35878.089249134064	20	0.023225806451612905	0.9	0.20905827119580225
YGL050W	0	0/-	-162.1970658302307	-61987.738119125366	80	0.023225806451612905	0.9	0.20905827119580225
YGR218W	-1	-/-	-162.19752550125122	-34656.09637975693	20	0.023195876288659795	0.9	0.20933443800055232
YMR150C	-1	-/-	-162.20697593688965	-37186.734629154205	20	0.023166023166023165	0.9	0.20961060480530241
YOR136W	-1	-/-	-162.20716619491577	-36744.531277656555	20	0.02313624678663239	0.9	0.20988677161005248
YBL020W	-1	-/-	-162.2645139694214	-34682.13989973068	20	0.023106546854942234	0.9	0.21016293841480255
YOR185C	-1	-/-	-162.26511526107788	-33588.612844944	20	0.023076923076923078	0.9	0.2104391052195526
YML055W	-1	-/-	-162.3237156867981	-36795.255382061005	20	0.023047375160051217	0.9	0.21071527202430268
YPL234C	-1	-/-	-162.35327529907227	-35115.179174661636	20	0.023017902813299233	0.9	0.21099143882905275
YOR125C	0	0/0	-162.3667459487915	-58467.774255275726	80	0.023017902813299233	0.9	0.21099143882905275
YLR382C	-1	-/-	-162.40163278579712	-37926.82527303696	20	0.022988505747126436	0.9	0.2112676056338028
YBR058C-A	-1	-/-	-162.43160724639893	-32575.918334007263	20	0.02295918367346939	0.9	0.21154377243855288
YIL126W	-1	-/-	-162.50479555130005	-34376.52732563019	20	0.022929936305732482	0.9	0.21181993924330295
YBL080C	-1	-/-	-162.51069593429565	-38545.95674419403	20	0.022900763358778626	0.9	0.212096106048053
YML077W	-1	-/-	-162.5943455696106	-35975.8028883934	20	0.022871664548919948	0.9	0.2123722728528031
YBL026W	-1	-/-	-162.66720151901245	-36738.89864397049	20	0.02284263959390863	0.9	0.21264843965755317
YKL057C	-1	-/-	-162.68695163726807	-37859.014080524445	20	0.022813688212927757	0.9	0.21292460646230324
YER058W	0	0/-	-162.71987748146057	-60915.955519616604	80	0.022813688212927757	0.9	0.21292460646230324
YKR093W	0	0/-	-162.72063970565796	-59747.33279067278	80	0.022813688212927757	0.9	0.21292460646230324
YOR020C	-1	-/-	-162.72897958755493	-36283.48414826393	20	0.02278481012658228	0.9	0.2132007732670533
YPL101W	-1	-/-	-162.73666334152222	-35705.82389211655	20	0.022756005056890013	0.9	0.21347694007180337
YHR117W	0	0/-	-162.7575967311859	-61021.84236586094	80	0.022756005056890013	0.9	0.21347694007180337
YPL218W	-1	-/-	-162.7887682914734	-37444.965396404266	20	0.022727272727272728	0.9	0.21375310687655344
YPL243W	-1	-/-	-162.84208250045776	-35751.107765197754	20	0.02269861286254729	0.9	0.2140292736813035
YOR153W	-1	-/-	-162.86741828918457	-36093.01853966713	20	0.022670025188916875	0.9	0.21430544048605357
YLL061W	-1	-/-	-162.88413619995117	-38815.800109386444	20	0.022641509433962263	0.9	0.21458160729080364
YJL076W	-1	-/-	-162.9019694328308	-33762.07017183304	20	0.022613065326633167	0.9	0.2148577740955537
YBR222C	0	0/-	-162.9223449230194	-57799.556177675724	80	0.022613065326633167	0.9	0.2148577740955537
YPL105C	0	0/-	-162.92615830898285	-61086.013662695885	80	0.022613065326633167	0.9	0.2148577740955537
YPR125W	-1	-/-	-162.9705090522766	-36667.50506877899	20	0.02258469259723965	0.9	0.21513394090030377
YCR071C	-1	-/-	-162.98957014083862	-36122.92062807083	20	0.022556390977443608	0.9	0.21541010770505387
YNR001C	-1	-/-	-163.0099697113037	-35991.88749957085	20	0.02252816020025031	0.9	0.21568627450980393
YDR428C	0	0/-	-163.07009267807007	-62161.3008685112	80	0.02252816020025031	0.9	0.21568627450980393
YGR193C	-1	-/-	-163.0782117843628	-36338.47095298767	20	0.0225	0.9	0.215962441314554
YMR092C	-1	-/-	-163.09736156463623	-34694.097742557526	20	0.02247191011235955	0.9	0.21623860811930407
YGR175C	-1	-/-	-163.1226086616516	-33611.74375009537	20	0.022443890274314215	0.9	0.21651477492405413
YHR020W	-1	-/-	-163.13343858718872	-35248.61645412445	20	0.0224159402241594	0.9	0.2167909417288042
YOR175C	0	0/-	-163.14265763759613	-57607.91301321983	80	0.0224159402241594	0.9	0.2167909417288042
YDR045C	-1	-/-	-163.24642992019653	-35937.23039484024	20	0.022388059701492536	0.9	0.21706710853355426
YDR184C	-1	-/-	-163.25423908233643	-37310.64826011658	20	0.02236024844720497	0.9	0.21734327533830433
YHR083W	-1	-/-	-163.2930736541748	-35141.86568117142	20	0.022332506203473945	0.9	0.2176194421430544
YJL146W	-1	-/-	-163.33392238616943	-37678.420645713806	20	0.022304832713754646	0.9	0.21789560894780446
YOR098C	-1	-/-	-163.3528413772583	-35230.699672698975	20	0.022277227722772276	0.9	0.21817177575255453
YKL154W	-1	-/-	-163.40013313293457	-38256.96306228638	20	0.022249690976514216	0.9	0.21844794255730463
YLR106C	-1	-/-	-163.48441743850708	-36803.01554441452	20	0.022222222222222223	0.9	0.2187241093620547
YKL183W	0	0/-	-163.52796602249146	-58832.42009091377	80	0.022222222222222223	0.9	0.2187241093620547
YPL178W	-1	-/-	-163.55290985107422	-37238.11738348007	20	0.02219482120838471	0.9	0.21900027616680476
YER053C	-1	-/-	-163.55348539352417	-35836.21923351288	20	0.022167487684729065	0.9	0.21927644297155482
YOL077W-A	-1	-/-	-163.55796670913696	-34609.67130088806	20	0.02214022140221402	0.9	0.2195526097763049
YLR321C	-1	-/-	-163.6297163963318	-35622.80443429947	20	0.022113022113022112	0.9	0.21982877658105496
YIL147C	-1	-/-	-163.64985847473145	-37712.94860315323	20	0.022085889570552148	0.9	0.22010494338580502
YHR092C	-1	-/-	-163.70998239517212	-37377.58779370785	20	0.022058823529411766	0.9	0.2203811101905551
YDR377W	-1	-/-	-163.7714433670044	-37216.11975002289	20	0.022031823745410038	0.9	0.22065727699530516
YNL227C	-1	-/-	-163.7714557647705	-37316.733949661255	20	0.022004889975550123	0.9	0.22093344380005522
YHR215W	0	0/0	-163.7798523902893	-59239.733854055405	80	0.022004889975550123	0.9	0.22093344380005522
YGL236C	-1	-/-	-163.80395221710205	-37037.117538928986	20	0.02197802197802198	0.9	0.2212096106048053
YJR067C	0	0/-	-163.8376588821411	-60975.429752230644	80	0.02197802197802198	0.9	0.2212096106048053
YMR312W	-1	-/-	-163.8656554222107	-35703.991191864014	20	0.02195121951219512	0.9	0.22148577740955538
YAR002C-A	-1	-/-	-163.86993980407715	-35892.41831254959	20	0.02192448233861145	0.9	0.22176194421430545
YNL232W	-1	-/-	-163.8729109764099	-36202.42435121536	20	0.021897810218978103	0.9	0.22203811101905552
YBR202W	-1	-/-	-163.9360466003418	-36505.824031353	20	0.02187120291616039	0.9	0.22231427782380558
YJL081C	-1	-/-	-164.01317262649536	-35934.85852766037	20	0.021844660194174758	0.9	0.22259044462855565
YPL032C	-1	-/-	-164.02090740203857	-36367.31768035889	20	0.02181818181818182	0.9	0.22286661143330572
YBR010W	-1	-/-	-164.06845426559448	-35747.12143325806	20	0.021791767554479417	0.9	0.22314277823805578
YOR122C	-1	-/-	-164.09933805465698	-34327.33752202988	20	0.02176541717049577	0.9	0.22341894504280585
YGR038W	-1	-/-	-164.1284670829773	-39277.35651731491	20	0.021739130434782608	0.9	0.22369511184755592
YLR336C	0	0/-	-164.14289569854736	-62378.853723049164	80	0.021739130434782608	0.9	0.22369511184755592
YDR062W	-1	-/-	-164.1467089653015	-35410.085201740265	20	0.021712907117008445	0.9	0.22397127865230598
YML110C	-1	-/-	-164.15399742126465	-35170.97043585777	20	0.021686746987951807	0.9	0.22424744545705605
YMR002W	0	0/-	-164.16834491491318	-61298.89534342289	80	0.021686746987951807	0.9	0.22424744545705605
YMR202W	-1	-/-	-164.21248769760132	-36352.05018234253	20	0.021660649819494584	0.9	0.22452361226180614
YBR112C	-1	-/-	-164.23765468597412	-35433.09883451462	20	0.021634615384615384	0.9	0.2247997790665562
YJL008C	-1	-/-	-164.24520063400269	-36772.167352199554	20	0.021608643457382955	0.9	0.22507594587130628
YDR404C	-1	-/-	-164.34030675888062	-38208.12555360794	20	0.02158273381294964	0.9	0.22535211267605634
YNL207W	-1	-/-	-164.3688759803772	-36569.87899398804	20	0.02155688622754491	0.9	0.2256282794808064
YJL014W	-1	-/-	-164.3983335494995	-38089.82044029236	20	0.0215311004784689	0.9	0.22590444628555648
YAL022C	-1	-/-	-164.5517086982727	-36501.248076438904	20	0.021505376344086023	0.9	0.22618061309030654
YML115C	-1	-/-	-164.5832395553589	-35978.36130094528	20	0.021479713603818614	0.9	0.2264567798950566
YNL083W	0	0/-	-164.5850749015808	-63070.72943234444	80	0.021479713603818614	0.9	0.2264567798950566
YNR045W	0	0/-	-164.60764753818512	-61678.58934420347	80	0.021479713603818614	0.9	0.2264567798950566
YLR413W	0	0/-	-164.61434769630432	-58576.948212623596	80	0.021479713603818614	0.9	0.2264567798950566
YIL050W	0	0/-	-164.63500726222992	-59874.62267297506	80	0.021479713603818614	0.9	0.2264567798950566
YGR177C	-1	-/-	-164.68045902252197	-35064.96763563156	20	0.021454112038140644	0.9	0.22673294669980668
YIL109C	-1	-/-	-164.6928915977478	-34480.282332897186	20	0.02142857142857143	0.9	0.22700911350455674
YOL071W	-1	-/-	-164.7010679244995	-37102.442486763	20	0.02140309155766944	0.9	0.2272852803093068
YOR176W	0	0/0	-164.72295594215393	-56565.57630163431	80	0.02140309155766944	0.9	0.2272852803093068
YIR021W	-1	-/-	-164.7442445755005	-36331.04094171524	20	0.021377672209026127	0.9	0.2275614471140569
YDL078C	-1	-/-	-164.74885511398315	-34143.47738790512	20	0.021352313167259787	0.9	0.22783761391880697
YEL009C	-1	-/-	-164.7827434539795	-34462.50460481644	20	0.02132701421800948	0.9	0.22811378072355704
YKR038C	-1	-/-	-164.78894329071045	-36329.244144916534	20	0.021301775147928994	0.9	0.2283899475283071
YER072W	-1	-/-	-164.86025428771973	-35979.97115945816	20	0.02127659574468085	0.9	0.22866611433305717
YOR184W	0	0/-	-164.8894704580307	-56774.72389641404	80	0.02127659574468085	0.9	0.22866611433305717
YDL128W	-1	-/-	-164.9408392906189	-34684.55910563469	20	0.021251475796930343	0.9	0.22894228113780724
YML018C	0	0/0	-164.94762897491455	-59542.61261844635	80	0.021251475796930343	0.9	0.22894228113780724
YLL008W	-1	-/-	-164.95295906066895	-36974.302188396454	20	0.02122641509433962	0.9	0.2292184479425573
YBL037W	0	0/-	-164.97512936592102	-60781.79041147232	80	0.02122641509433962	0.9	0.2292184479425573
YOR159C	-1	-/-	-164.97626543045044	-36464.00058603287	20	0.02120141342756184	0.9	0.22949461474730737
YER107C	-1	-/-	-165.0270709991455	-37919.83734369278	20	0.021176470588235293	0.9	0.22977078155205743
YDR372C	-1	-/-	-165.0558376312256	-36540.919283390045	20	0.021151586368977675	0.9	0.2300469483568075
YBR140C	0	0/-	-165.08427476882935	-59883.72165942192	80	0.021151586368977675	0.9	0.2300469483568075
YLR096W	-1	-/-	-165.0951805114746	-38266.45985555649	20	0.02112676056338028	0.9	0.23032311516155757
YOR142W	-1	-/-	-165.10412168502808	-36017.61753368378	20	0.021101992966002344	0.9	0.23059928196630766
YMR186W	-1	-/-	-165.22600555419922	-33443.52294421196	20	0.02107728337236534	0.9	0.23087544877105773
YOL005C	-1	-/-	-165.23557472229004	-37064.004559993744	20	0.021052631578947368	0.9	0.2311516155758078
YFR028C	-1	-/-	-165.24806833267212	-40412.158460617065	20	0.02102803738317757	0.9	0.23142778238055786
YKL134C	-1	-/-	-165.25911474227905	-38058.00749206543	20	0.021003500583430573	0.9	0.23170394918530793
YDR148C	-1	-/-	-165.27548789978027	-35807.471049785614	20	0.02097902097902098	0.9	0.231980115990058
YNL135C	-1	-/-	-165.28040266036987	-34106.26125240326	20	0.020954598370197905	0.9	0.23225628279480806
YKL214C	-1	-/-	-165.30365991592407	-36689.67978954315	20	0.020930232558139535	0.9	0.23253244959955813
YOL096C	0	0/0	-165.32831645011902	-59539.06815421581	80	0.020930232558139535	0.9	0.23253244959955813
YPL128C	-1	-/-	-165.33346271514893	-37265.50353097916	20	0.020905923344947737	0.9	0.2328086164043082
YER052C	-1	-/0	-165.4137396812439	-33947.24092555046	20	0.02088167053364269	0.9	0.23308478320905826
YNL032W	-1	-/-	-165.41844987869263	-35046.08974027634	20	0.02085747392815759	0.9	0.23336095001380833
YCR035C	-1	-/-	-165.43534469604492	-35580.02800178528	20	0.020833333333333332	0.9	0.23363711681855842
YKL150W	-1	-/-	-165.48349142074585	-37692.497230529785	20	0.020809248554913295	0.9	0.2339132836233085
YDR036C	-1	-/-	-165.49656009674072	-35661.23834133148	20	0.020785219399538105	0.9	0.23418945042805855
YHR187W	-1	-/-	-165.57240533828735	-37385.7053604126	20	0.020761245674740483	0.9	0.23446561723280862
YHL031C	-1	-/-	-165.57391929626465	-36742.96449947357	20	0.020737327188940093	0.9	0.2347417840375587
YHR069C	-1	-/-	-165.58274745941162	-35700.38100337982	20	0.020713463751438434	0.9	0.23501795084230875
YDR232W	0	0/-	-165.6157464981079	-56542.65768134594	80	0.020713463751438434	0.9	0.23501795084230875
YDL198C	-1	-/-	-165.62459993362427	-35033.09315633774	20	0.020689655172413793	0.9	0.23529411764705882
YBR086C	-1	-/-	-165.64676809310913	-35356.40193223953	20	0.02066590126291619	0.9	0.2355702844518089
YML043C	-1	-/-	-165.66870403289795	-36444.33069896698	20	0.020642201834862386	0.9	0.23584645125655895
YOL004W	-1	-/-	-165.6905174255371	-35653.08996248245	20	0.020618556701030927	0.9	0.23612261806130902
YJR042W	-1	-/-	-165.69365978240967	-38227.42696619034	20	0.020594965675057208	0.9	0.2363987848660591
YJL143W	-1	-/-	-165.69653940200806	-36941.28824424744	20	0.02057142857142857	0.9	0.23667495167080918
YBR014C	0	0/-	-165.709930062294	-59787.88216727972	80	0.02057142857142857	0.9	0.23667495167080918
YMR274C	0	0/-	-165.76607263088226	-62411.961923241615	80	0.02057142857142857	0.9	0.23667495167080918
YLR020C	-1	-/-	-165.80642890930176	-34234.92820644379	20	0.02054794520547945	0.9	0.23695111847555925
YKL017C	-1	-/-	-165.8077449798584	-38946.124938964844	20	0.020524515393386546	0.9	0.2372272852803093
YKL096W-A	0	0/-	-165.82332265377045	-58883.848223388195	80	0.020524515393386546	0.9	0.2372272852803093
YNL108C	0	0/0	-165.82482779026031	-59992.32928264141	80	0.020524515393386546	0.9	0.2372272852803093
YKL117W	-1	-/-	-165.83067655563354	-33655.51439785957	20	0.02050113895216401	0.9	0.23750345208505938
YNR026C	-1	-/-	-165.8428225517273	-38941.58375835419	20	0.020477815699658702	0.9	0.23777961888980945
YDL189W	0	0/0	-165.86332046985626	-58174.93905317783	80	0.020477815699658702	0.9	0.23777961888980945
YGL100W	-1	-/-	-165.86983585357666	-36120.04301261902	20	0.020454545454545454	0.9	0.2380557856945595
YDL213C	-1	-/-	-165.89432096481323	-35952.88045501709	20	0.02043132803632236	0.9	0.23833195249930958
YOR188W	-1	-/0	-165.900634765625	-38732.798419475555	20	0.02040816326530612	0.9	0.23860811930405965
YDR308C	-1	-/-	-165.91931581497192	-37284.77193212509	20	0.020385050962627407	0.9	0.2388842861088097
YCL011C	-1	-/-	-165.945143699646	-34908.85929489136	20	0.020361990950226245	0.9	0.23916045291355978
YPR073C	-1	-/-	-165.95064878463745	-36485.54129266739	20	0.020338983050847456	0.9	0.23943661971830985
YPR024W	-1	-/-	-165.97567653656006	-38882.83192157745	20	0.020316027088036117	0.9	0.23971278652305994
YNL281W	-1	-/-	-165.98853302001953	-34309.57525515556	20	0.020293122886133032	0.9	0.23998895332781
YLR067C	-1	-/-	-166.01012420654297	-36621.5482711792	20	0.02027027027027027	0.9	0.24026512013256007
YHR062C	-1	-/-	-166.01689052581787	-36176.73017024994	20	0.020247469066366704	0.9	0.24054128693731014
YOR217W	-1	-/-	-166.05169582366943	-36394.83485746384	20	0.020224719101123594	0.9	0.2408174537420602
YJL134W	-1	-/-	-166.06349897384644	-36644.73489236832	20	0.020202020202020204	0.9	0.24109362054681027
YAL039C	0	0/0	-166.08441138267517	-59884.29464948177	80	0.020202020202020204	0.9	0.24109362054681027
YNR043W	-1	-/-	-166.0988645553589	-37223.62426185608	20	0.020179372197309416	0.9	0.24136978735156034
YFR005C	-1	-/-	-166.1293830871582	-37949.75706863403	20	0.020156774916013438	0.9	0.2416459541563104
YGR065C	0	0/-	-166.15223014354706	-59239.87831842899	80	0.020156774916013438	0.9	0.2416459541563104
YKL184W	0	0/-	-166.18518722057343	-59499.87243151665	80	0.020156774916013438	0.9	0.2416459541563104
YDR424C	-1	-/-	-166.2563133239746	-36834.99475955963	20	0.020134228187919462	0.9	0.24192212096106047
YMR289W	0	0/-	-166.26614689826965	-62662.66587018967	80	0.020134228187919462	0.9	0.24192212096106047
YML035C	0	0/-	-166.35573303699493	-59889.62112605572	80	0.020134228187919462	0.9	0.24192212096106047
YPR048W	0	0/-	-166.37097597122192	-61265.824867486954	80	0.020134228187919462	0.9	0.24192212096106047
YFR013W	-1	-/-	-166.38584852218628	-36708.742245197296	20	0.02011173184357542	0.9	0.24219828776581054
YIL088C	0	0/-	-166.40830755233765	-57552.17952412367	80	0.02011173184357542	0.9	0.24219828776581054
YJR043C	-1	-/-	-166.47792959213257	-37672.63774442673	20	0.020089285714285716	0.9	0.24247445457056063
YOR197W	0	0/-	-166.47970914840698	-58768.354288101196	80	0.020089285714285716	0.9	0.24247445457056063
YJR036C	0	0/-	-166.49685215950012	-60832.00736117363	80	0.020089285714285716	0.9	0.24247445457056063
YIL004C	-1	-/-	-166.50248050689697	-38408.64881277084	20	0.020066889632107024	0.9	0.2427506213753107
YPR051W	-1	-/-	-166.52957773208618	-37244.457191467285	20	0.0200445434298441	0.9	0.24302678818006077
YKR079C	-1	-/-	-166.5308690071106	-37710.74494791031	20	0.020022246941045607	0.9	0.24330295498481083
YPR124W	-1	-/-	-166.5376558303833	-37358.09746170044	20	0.02	0.9	0.2435791217895609
YFR024C-A	-1	-/-	-166.64421224594116	-34615.69419717789	20	0.01997780244173141	0.9	0.24385528859431096
YIL142W	-1	-/-	-166.650972366333	-35388.60602235794	20	0.019955654101995565	0.9	0.24413145539906103
YOL092W	0	0/-	-166.69116950035095	-59195.98139381409	80	0.019955654101995565	0.9	0.24413145539906103
YDR462W	0	0/-	-166.72309684753418	-61904.961155831814	80	0.019955654101995565	0.9	0.24413145539906103
YNR024W	0	0/-	-166.74492955207825	-62125.29589951038	80	0.019955654101995565	0.9	0.24413145539906103
YIL041W	0	0/-	-166.748890042305	-58508.66660267115	80	0.019955654101995565	0.9	0.24413145539906103
YIL016W	-1	-/-	-166.7673568725586	-38943.79034137726	20	0.019933554817275746	0.9	0.2444076222038111
YMR129W	-1	-/-	-166.78148937225342	-38240.385045051575	20	0.01991150442477876	0.9	0.24468378900856116
YHR148W	-1	-/-	-166.7926754951477	-37463.95845031738	20	0.019889502762430938	0.9	0.24495995581331123
YGR174C	0	0/-	-166.79758954048157	-58947.01279062033	80	0.019889502762430938	0.9	0.24495995581331123
YGR062C	0	0/-	-166.8028848171234	-61038.091463804245	80	0.019889502762430938	0.9	0.24495995581331123
YHL003C	-1	-/-	-166.82714223861694	-35603.34921312332	20	0.019867549668874173	0.9	0.2452361226180613
YLR328W	-1	-/-	-166.82826709747314	-37442.74211215973	20	0.019845644983461964	0.9	0.2455122894228114
YJR068W	-1	-/-	-166.83053398132324	-37688.58721828461	20	0.019823788546255508	0.9	0.24578845622756146
YDR443C	-1	-/-	-166.8374342918396	-36980.484778404236	20	0.019801980198019802	0.9	0.24606462303231152
YDR231C	-1	-/-	-166.83919715881348	-34567.4772105217	20	0.01978021978021978	0.9	0.2463407898370616
YGR206W	-1	-/-	-166.84324836730957	-36092.52300596237	20	0.019758507135016465	0.9	0.24661695664181166
YKL106W	0	0/0	-166.8534449338913	-57479.67518162727	80	0.019758507135016465	0.9	0.24661695664181166
YNL080C	-1	-/-	-166.9203929901123	-36703.56329011917	20	0.019736842105263157	0.9	0.24689312344656172
YOL006C	-1	-/-	-166.94323348999023	-35988.816615104675	20	0.019715224534501644	0.9	0.2471692902513118
YDL022W	-1	-/-	-166.9449586868286	-34124.88444042206	20	0.019693654266958426	0.9	0.24744545705606186
YCR047C	-1	-/-	-166.9863600730896	-35303.601211071014	20	0.019672131147540985	0.9	0.24772162386081192
YNL221C	-1	-/-	-167.1708860397339	-35943.34435415268	20	0.019650655021834062	0.9	0.247997790665562
YNL247W	-1	-/-	-167.17282009124756	-36059.75153827667	20	0.019629225736095966	0.9	0.24827395747031206
YBR002C	-1	-/-	-167.18468713760376	-34445.387739658356	20	0.0196078431372549	0.9	0.24855012427506215
YGL043W	-1	-/-	-167.20651721954346	-36236.54910945892	20	0.01958650707290533	0.9	0.24882629107981222
YBR221C	-1	-/-	-167.2174253463745	-35141.34186697006	20	0.01956521739130435	0.9	0.24910245788456228
YLL001W	-1	-/-	-167.28669023513794	-37724.84085226059	20	0.019543973941368076	0.9	0.24937862468931235
YOL103W	0	0/-	-167.3105102777481	-59468.171018362045	80	0.019543973941368076	0.9	0.24937862468931235
YDL140C	-1	-/-	-167.3194375038147	-33803.41219997406	20	0.019522776572668113	0.9	0.24965479149406242
YOR201C	-1	-/-	-167.3345069885254	-36795.90134477615	20	0.01950162513542795	0.9	0.24993095829881248
YAL060W	0	0/0	-167.34657979011536	-57379.79507815838	80	0.01950162513542795	0.9	0.24993095829881248
YPL210C	-1	-/-	-167.35428762435913	-38243.5874004364	20	0.01948051948051948	0.9	0.2502071251035626
YDL178W	-1	-/-	-167.38522386550903	-37927.85823535919	20	0.01945945945945946	0.9	0.25048329190831264
YOL049W	-1	-/0	-167.3922176361084	-37284.64261817932	20	0.019438444924406047	0.9	0.2507594587130627
YAL008W	0	0/-	-167.40255868434906	-57775.15444457531	80	0.019438444924406047	0.9	0.2507594587130627
YKL205W	-1	-/-	-167.40640592575073	-36572.26936292648	20	0.019417475728155338	0.9	0.2510356255178128
YBR087W	-1	-/-	-167.441490650177	-37160.164836883545	20	0.01939655172413793	0.9	0.25131179232256284
YOR236W	-1	-/0	-167.4559783935547	-35046.32788562775	20	0.0193756727664155	0.9	0.2515879591273129
YHR043C	-1	-/0	-167.4617691040039	-32845.253264427185	20	0.01935483870967742	0.9	0.251864125932063
YBR243C	-1	-/-	-167.53705501556396	-35958.619812488556	20	0.01933404940923738	0.9	0.25214029273681304
YNL029C	-1	-/-	-167.55951976776123	-37903.56595039368	20	0.019313304721030045	0.9	0.2524164595415631
YNL124W	0	0/-	-167.59058046340942	-59233.01305294037	80	0.019313304721030045	0.9	0.2524164595415631
YML010W	-1	-/-	-167.64108562469482	-36109.6409702301	20	0.01929260450160772	0.9	0.2526926263463132
YHR204W	-1	-/-	-167.65050840377808	-34588.845333099365	20	0.019271948608137045	0.9	0.25296879315106324
YKL109W	0	0/-	-167.65215229988098	-59196.08425831795	80	0.019271948608137045	0.9	0.25296879315106324
YDR349C	0	0/-	-167.65387856960297	-56925.550651311874	80	0.019271948608137045	0.9	0.25296879315106324
YNL052W	0	0/-	-167.67169165611267	-59868.12487989664	80	0.019271948608137045	0.9	0.25296879315106324
YOR143C	-1	-/-	-167.6781301498413	-36688.638370513916	20	0.019251336898395723	0.9	0.2532449599558133
YOR205C	0	0/-	-167.76393115520477	-63844.10020780563	80	0.019251336898395723	0.9	0.2532449599558133
YDR353W	-1	-/-	-167.82937145233154	-34709.81415748596	20	0.019230769230769232	0.9	0.2535211267605634
YKL099C	-1	-/-	-167.86701250076294	-37632.776134967804	20	0.0192102454642476	0.9	0.25379729356531344
YPR021C	-1	-/-	-167.87964820861816	-35277.668258190155	20	0.019189765458422176	0.9	0.2540734603700635
YIL009W	-1	-/-	-167.88433074951172	-36643.19211053848	20	0.019169329073482427	0.9	0.2543496271748136
YDR440W	-1	-/-	-167.91321516036987	-38579.51988697052	20	0.019148936170212766	0.9	0.25462579397956364
YKL164C	0	0/-	-167.9177360534668	-58284.14316928387	80	0.019148936170212766	0.9	0.25462579397956364
YDR127W	0	0/0	-167.91844928264618	-56521.45481222868	80	0.019148936170212766	0.9	0.25462579397956364
YJL066C	0	0/0	-167.95513093471527	-58549.75219631195	80	0.019148936170212766	0.9	0.25462579397956364
YPL048W	1	+/+	-167.98153257369995	-34756.37937116623	19	0.020191285866099893	0.95	0.25462579397956364
YIL079C	-1	-/-	-168.0873885154724	-37372.604266643524	20	0.020169851380042462	0.95	0.2549019607843137
YPR002W	-1	-/-	-168.09246683120728	-38399.0029900074	20	0.02014846235418876	0.95	0.2551781275890638
YLR389C	0	0/-	-168.14928209781647	-64192.74983346462	80	0.02014846235418876	0.95	0.2551781275890638
YER129W	-1	-/-	-168.16272163391113	-36790.89431285858	20	0.020127118644067795	0.95	0.25545429439381384
YNL188W	-1	-/-	-168.1702904701233	-38265.72993993759	20	0.020105820105820106	0.95	0.2557304611985639
YER063W	0	0/-	-168.2027177810669	-59311.60653138161	80	0.020105820105820106	0.95	0.2557304611985639
YOR311C	0	0/-	-168.22661936283112	-57183.90030157566	80	0.020105820105820106	0.95	0.2557304611985639
YDR144C	0	0/-	-168.2288851737976	-62679.169896245	80	0.020105820105820106	0.95	0.2557304611985639
YHR047C	0	0/0	-168.2294345498085	-60050.24576497078	80	0.020105820105820106	0.95	0.2557304611985639
YGR199W	-1	-/-	-168.24444150924683	-38122.39162015915	20	0.0200845665961945	0.95	0.256006628003314
YDR178W	-1	-/-	-168.30042839050293	-34726.83139562607	20	0.02006335797254488	0.95	0.2562827948080641
YDL015C	-1	-/-	-168.32985925674438	-36116.60151386261	20	0.020042194092827006	0.95	0.25655896161281416
YOR008C	-1	-/-	-168.33285331726074	-34851.15087080002	20	0.020021074815595362	0.95	0.25683512841756423
YOR120W	-1	-/-	-168.33374786376953	-35256.18858003616	20	0.02	0.95	0.2571112952223143
YLR433C	-1	-/-	-168.3540654182434	-39690.907725811005	20	0.019978969505783387	0.95	0.25738746202706436
YBL003C	-1	-/-	-168.3940691947937	-36897.24692320824	20	0.01995798319327731	0.95	0.25766362883181443
YNL102W	-1	-/-	-168.39559364318848	-40226.01585435867	20	0.01993704092339979	0.95	0.2579397956365645
YHR076W	0	0/-	-168.39874958992004	-59768.077897548676	80	0.01993704092339979	0.95	0.2579397956365645
YOR315W	-1	-/-	-168.41546630859375	-36920.311269283295	20	0.019916142557651992	0.95	0.25821596244131456
YHR201C	0	0/0	-168.4265398979187	-58304.99239575863	80	0.019916142557651992	0.95	0.25821596244131456
YLR438C-A	-1	-/-	-168.4352731704712	-35648.00269842148	20	0.019895287958115182	0.95	0.25849212924606463
YOL115W	-1	-/-	-168.44642543792725	-38386.53838825226	20	0.0198744769874477	0.95	0.2587682960508147
YDR099W	-1	-/-	-168.44857120513916	-34066.61040902138	20	0.019853709508881923	0.95	0.25904446285556476
YIL145C	0	0/-	-168.56957685947418	-56508.67991113663	80	0.019853709508881923	0.95	0.25904446285556476
YPL083C	-1	-/-	-168.59992456436157	-37791.15196228027	20	0.019832985386221295	0.95	0.2593206296603148
YJR139C	-1	-/0	-168.60197162628174	-36130.62070274353	20	0.01981230448383733	0.95	0.2595967964650649
YPL252C	0	0/0	-168.61700642108917	-57679.95640587807	80	0.01981230448383733	0.95	0.2595967964650649
YGL139W	0	0/-	-168.61788523197174	-59356.88594061136	80	0.01981230448383733	0.95	0.2595967964650649
YJL205C	0	0/0	-168.70137333869934	-61586.206959307194	80	0.01981230448383733	0.95	0.2595967964650649
YDR216W	-1	-/-	-168.7340431213379	-36550.84493350983	20	0.019791666666666666	0.95	0.25987296326981496
YNL237W	0	0/0	-168.73553121089935	-60551.57549715042	80	0.019791666666666666	0.95	0.25987296326981496
YLR292C	-1	-/-	-168.75913524627686	-35815.73862981796	20	0.019771071800208116	0.95	0.260149130074565
YBR092C	-1	-/-	-168.83850383758545	-36283.36527299881	20	0.01975051975051975	0.95	0.2604252968793151
YHR186C	-1	-/-	-168.83936309814453	-39172.946892261505	20	0.01973001038421599	0.95	0.26070146368406516
YDR363W-A	-1	-/-	-168.867657661438	-34571.96544504166	20	0.01970954356846473	0.95	0.2609776304888152
YLR018C	0	0/-	-168.86908388137817	-61115.99673008919	80	0.01970954356846473	0.95	0.2609776304888152
YOR359W	-1	-/-	-168.8766827583313	-36517.28983974457	20	0.019689119170984457	0.95	0.2612537972935653
YGL173C	-1	-/-	-168.92294645309448	-35568.99653148651	20	0.019668737060041408	0.95	0.26152996409831536
YGL200C	-1	-/-	-168.92977857589722	-36694.74844837189	20	0.01964839710444674	0.95	0.2618061309030654
YMR287C	-1	-/-	-168.97667932510376	-41028.287913799286	20	0.01962809917355372	0.95	0.26208229770781555
YOR021C	0	0/-	-168.98724246025085	-59148.01549243927	80	0.01962809917355372	0.95	0.26208229770781555
YOR123C	-1	-/-	-169.01589918136597	-34843.67193317413	20	0.0196078431372549	0.95	0.2623584645125656
YER156C	0	0/-	-169.01833391189575	-59320.01809644699	80	0.0196078431372549	0.95	0.2623584645125656
YER105C	-1	-/-	-169.04143381118774	-33339.00776767731	20	0.01958762886597938	0.95	0.2626346313173157
YBR286W	-1	-/0	-169.07633590698242	-34244.7698674202	20	0.01956745623069001	0.95	0.26291079812206575
YDL226C	-1	-/-	-169.09837675094604	-35768.32039785385	20	0.01954732510288066	0.95	0.2631869649268158
YDL074C	-1	-/-	-169.10539531707764	-37637.947286129	20	0.019527235354573486	0.95	0.2634631317315659
YMR266W	-1	-/-	-169.11942100524902	-33229.258855342865	20	0.019507186858316223	0.95	0.26373929853631595
YDR084C	0	0/0	-169.13314974308014	-60960.88007569313	80	0.019507186858316223	0.95	0.26373929853631595
YBL018C	-1	-/-	-169.14072561264038	-37433.53197097778	20	0.019487179487179488	0.95	0.264015465341066
YER151C	-1	-/-	-169.18923044204712	-35757.044991493225	20	0.0194672131147541	0.95	0.2642916321458161
YER089C	-1	-/-	-169.22129011154175	-35181.91270828247	20	0.019447287615148412	0.95	0.26456779895056615
YNL280C	-1	-/-	-169.24088144302368	-36418.18441390991	20	0.019427402862985686	0.95	0.2648439657553162
YIL085C	-1	-/-	-169.2958836555481	-37414.01480579376	20	0.01940755873340143	0.95	0.2651201325600663
YPR188C	-1	-/-	-169.3286943435669	-36845.845338344574	20	0.019387755102040816	0.95	0.26539629936481635
YDR376W	-1	-/-	-169.3434739112854	-38675.35140275955	20	0.019367991845056064	0.95	0.2656724661695664
YLR395C	0	0/-	-169.36786532402039	-61407.547981143	80	0.019367991845056064	0.95	0.2656724661695664
YER178W	-1	-/-	-169.3678879737854	-35604.78777384758	20	0.019348268839103868	0.95	0.2659486329743165
YDR309C	-1	-/-	-169.38943529129028	-32745.763194561005	20	0.019328585961342827	0.95	0.26622479977906655
YNL216W	-1	-/-	-169.39627313613892	-38409.29337644577	20	0.019308943089430895	0.95	0.2665009665838166
YNL180C	0	0/-	-169.4035815000534	-58709.81992447376	80	0.019308943089430895	0.95	0.2665009665838166
YBR135W	-1	-/-	-169.4073691368103	-33535.83782148361	20	0.019289340101522844	0.95	0.2667771333885667
YMR091C	-1	-/-	-169.47009468078613	-37486.97134113312	20	0.019269776876267748	0.95	0.26705330019331674
YLR357W	-1	-/-	-169.4704828262329	-37736.36512756348	20	0.019250253292806486	0.95	0.2673294669980668
YDL029W	-1	-/-	-169.49947023391724	-34986.93165111542	20	0.019230769230769232	0.95	0.2676056338028169
YMR222C	0	0/0	-169.51708781719208	-60909.844020843506	80	0.019230769230769232	0.95	0.2676056338028169
YKL034W	-1	-/-	-169.5212059020996	-36987.525370121	20	0.019211324570273004	0.95	0.26788180060756694
YNL287W	-1	-/-	-169.5593843460083	-35949.61080646515	20	0.01919191919191919	0.95	0.26815796741231707
YOR320C	-1	-/-	-169.5813112258911	-38230.42565536499	20	0.01917255297679112	0.95	0.26843413421706713
YBL082C	-1	-/-	-169.59019374847412	-34491.05706691742	20	0.019153225806451613	0.95	0.2687103010218172
YGL187C	-1	-/-	-169.63450527191162	-38413.75493764877	20	0.019133937562940583	0.95	0.26898646782656727
YNL037C	-1	-/-	-169.68702745437622	-39077.275762081146	20	0.019114688128772636	0.95	0.26926263463131733
YOL056W	0	0/-	-169.69458055496216	-62878.722284674644	80	0.019114688128772636	0.95	0.26926263463131733
YML072C	0	0/-	-169.72511851787567	-60984.59693610668	80	0.019114688128772636	0.95	0.26926263463131733
YGR227W	-1	-/-	-169.73515605926514	-40748.62272596359	20	0.019095477386934675	0.95	0.2695388014360674
YNL262W	-1	-/-	-169.7483172416687	-40116.84275865555	20	0.019076305220883535	0.95	0.26981496824081747
YGL055W	-1	-/-	-169.77905893325806	-36087.04089832306	20	0.01905717151454363	0.95	0.27009113504556753
YDL217C	-1	-/-	-169.8362112045288	-35573.47010421753	20	0.01903807615230461	0.95	0.2703673018503176
YPL227C	-1	-/-	-169.934965133667	-38772.253267765045	20	0.01901901901901902	0.95	0.27064346865506766
YNL104C	0	0/0	-169.93862688541412	-57157.22274392843	80	0.01901901901901902	0.95	0.27064346865506766
YHL039W	0	0/-	-169.95118749141693	-59162.685519337654	80	0.01901901901901902	0.95	0.27064346865506766
YDL095W	-1	-/-	-169.99562883377075	-35798.44880819321	20	0.019	0.95	0.27091963545981773
YOR355W	-1	-/-	-170.02654933929443	-35887.161012649536	20	0.01898101898101898	0.95	0.2711958022645678
YGL201C	-1	-/-	-170.05961084365845	-39478.21759033203	20	0.018962075848303395	0.95	0.27147196906931786
YGR030C	-1	-/-	-170.06017398834229	-36653.05035448074	20	0.018943170488534396	0.95	0.27174813587406793
YNL297C	-1	-/-	-170.08737182617188	-34892.9762673378	20	0.018924302788844622	0.95	0.272024302678818
YER024W	-1	-/-	-170.099844455719	-37039.23462295532	20	0.01890547263681592	0.95	0.27230046948356806
YML006C	-1	-/-	-170.1006097793579	-38649.197172641754	20	0.018886679920477135	0.95	0.27257663628831813
YOR074C	-1	-/-	-170.18120098114014	-38413.20569419861	20	0.018867924528301886	0.95	0.2728528030930682
YDR170C	-1	-/-	-170.18593502044678	-36212.777176856995	20	0.018849206349206348	0.95	0.27312896989781826
YOL062C	0	0/-	-170.22847509384155	-60233.09811890125	80	0.018849206349206348	0.95	0.27312896989781826
YHR051W	0	0/-	-170.23979127407074	-61890.207001924515	80	0.018849206349206348	0.95	0.27312896989781826
YDR021W	-1	-/-	-170.24728918075562	-37841.06786108017	20	0.018830525272547076	0.95	0.27340513670256833
YDR334W	-1	-/-	-170.2655758857727	-39499.226135253906	20	0.01881188118811881	0.95	0.2736813035073184
YCR044C	-1	-/-	-170.33015727996826	-37784.877467632294	20	0.018793273986152326	0.95	0.27395747031206846
YNR033W	-1	-/-	-170.37505197525024	-39352.84761571884	20	0.018774703557312252	0.95	0.2742336371168186
YDR225W	-1	-/-	-170.4006757736206	-36474.708040475845	20	0.018756169792694965	0.95	0.27450980392156865
YOL101C	-1	-/-	-170.40607452392578	-38147.240802288055	20	0.01873767258382643	0.95	0.2747859707263187
YMR292W	-1	-/-	-170.42093801498413	-37489.32837677002	20	0.0187192118226601	0.95	0.2750621375310688
YDR354W	0	0/0	-170.42318522930145	-59807.04678440094	80	0.0187192118226601	0.95	0.2750621375310688
YKL068W	-1	-/-	-170.44399070739746	-35451.63261461258	20	0.018700787401574805	0.95	0.27533830433581885
YHR011W	-1	-/-	-170.44452476501465	-39750.11234140396	20	0.018682399213372666	0.95	0.2756144711405689
YJL060W	-1	-/-	-170.45082330703735	-36454.83602285385	20	0.018664047151277015	0.95	0.275890637945319
YEL037C	-1	-/-	-170.47953844070435	-36631.36997652054	20	0.018645731108930325	0.95	0.27616680475006905
YKL091C	0	0/0	-170.54491102695465	-58724.401055336	80	0.018645731108930325	0.95	0.27616680475006905
YNL243W	-1	-/-	-170.62347316741943	-38427.46035242081	20	0.018627450980392157	0.95	0.2764429715548191
YBR171W	-1	-/-	-170.62605619430542	-35326.6431350708	20	0.01860920666013712	0.95	0.2767191383595692
YLL043W	-1	-/-	-170.64710330963135	-38926.62028980255	20	0.018590998043052837	0.95	0.27699530516431925
YCR004C	0	0/0	-170.6504261493683	-58746.718247652054	80	0.018590998043052837	0.95	0.27699530516431925
YLR272C	-1	-/-	-170.6569471359253	-40587.741522312164	20	0.01857282502443793	0.95	0.2772714719690693
YEL001C	0	0/0	-170.69663524627686	-61829.66410315037	80	0.01857282502443793	0.95	0.2772714719690693
YBR261C	0	0/-	-170.71030163764954	-59649.701228916645	80	0.01857282502443793	0.95	0.2772714719690693
YDL019C	-1	-/-	-170.75786781311035	-35117.20766401291	20	0.0185546875	0.95	0.2775476387738194
YNL123W	-1	-/-	-170.76608991622925	-35685.1276679039	20	0.018536585365853658	0.95	0.27782380557856945
YMR183C	-1	-/-	-170.78682804107666	-35366.265510082245	20	0.018518518518518517	0.95	0.2780999723833195
YDL190C	-1	-/-	-170.803307056427	-35524.976871967316	20	0.018500486854917234	0.95	0.2783761391880696
YLR195C	-1	-/-	-170.83252811431885	-35105.864698410034	20	0.01848249027237354	0.95	0.27865230599281965
YPR035W	0	0/0	-170.83997786045074	-55782.03094685078	80	0.01848249027237354	0.95	0.27865230599281965
YIL134W	0	0/-	-170.84642231464386	-64747.495995521545	80	0.01848249027237354	0.95	0.27865230599281965
YOR079C	-1	-/-	-170.8565878868103	-36144.13775730133	20	0.0184645286686103	0.95	0.2789284727975697
YOR297C	-1	-/-	-170.89490509033203	-34890.42712688446	20	0.018446601941747572	0.95	0.2792046396023198
YLR190W	-1	-/-	-170.9322533607483	-36446.84341049194	20	0.01842870999030068	0.95	0.27948080640706985
YNR055C	0	0/-	-170.93307423591614	-59168.95426476002	80	0.01842870999030068	0.95	0.27948080640706985
YIL014W	-1	-/-	-170.94010639190674	-37404.158505916595	20	0.018410852713178296	0.95	0.2797569732118199
YBR074W	0	0/0	-170.95421612262726	-63365.63413751125	80	0.018410852713178296	0.95	0.2797569732118199
YOR100C	-1	-/-	-170.95963144302368	-38608.04921865463	20	0.018393030009680542	0.95	0.28003314001657
YKL160W	-1	-/-	-170.98819398880005	-37394.405425310135	20	0.0183752417794971	0.95	0.2803093068213201
YLR397C	-1	-/-	-171.0091118812561	-34799.853518009186	20	0.018357487922705314	0.95	0.28058547362607017
YHL013C	0	0/-	-171.0205569267273	-63411.997206926346	80	0.018357487922705314	0.95	0.28058547362607017
YNL055C	-1	-/-	-171.0225806236267	-31392.47833108902	20	0.01833976833976834	0.95	0.28086164043082024
YAR015W	-1	-/-	-171.0758285522461	-35657.15780687332	20	0.01832208293153327	0.95	0.2811378072355703
YBL004W	-1	-/-	-171.07823610305786	-36724.582065582275	20	0.018304431599229287	0.95	0.28141397404032037
YNL291C	-1	-/-	-171.16151905059814	-38581.52319765091	20	0.01828681424446583	0.95	0.28169014084507044
YJL196C	-1	-/-	-171.17373418807983	-37628.39127492905	20	0.01826923076923077	0.95	0.2819663076498205
YNL268W	-1	-/-	-171.1932554244995	-33952.66083240509	20	0.01825168107588857	0.95	0.28224247445457057
YPL029W	-1	-/-	-171.19633197784424	-40316.60704898834	20	0.018234165067178502	0.95	0.28251864125932064
YBR023C	-1	-/-	-171.2024540901184	-37490.91473484039	20	0.01821668264621285	0.95	0.2827948080640707
YJR091C	-1	-/-	-171.20497465133667	-34051.1856007576	20	0.018199233716475097	0.95	0.28307097486882077
YBL019W	-1	-/-	-171.2375020980835	-35746.56985473633	20	0.01818181818181818	0.95	0.28334714167357083
YBR033W	0	0/-	-171.2469944357872	-62663.1522963047	80	0.01818181818181818	0.95	0.28334714167357083
YMR321C	0	0/0	-171.272536277771	-58514.70745801926	80	0.01818181818181818	0.95	0.28334714167357083
YEL031W	-1	-/-	-171.30044507980347	-35867.47764873505	20	0.018164435946462717	0.95	0.2836233084783209
YBL032W	-1	-/-	-171.30611848831177	-35180.42601966858	20	0.018147086914995225	0.95	0.28389947528307097
YFL031W	-1	-/-	-171.36952543258667	-33795.758214473724	20	0.01812977099236641	0.95	0.28417564208782103
YHR072W	-1	-/-	-171.3756046295166	-36547.73673963547	20	0.01811248808388942	0.95	0.2844518088925711
YER087C-B	-1	-/-	-171.42360639572144	-36715.842329502106	20	0.018095238095238095	0.95	0.28472797569732117
YGR232W	0	0/0	-171.47228062152863	-60117.10344469547	80	0.018095238095238095	0.95	0.28472797569732117
YBR009C	-1	-/-	-171.48176908493042	-36797.318637132645	20	0.01807802093244529	0.95	0.28500414250207123
YFR014C	-1	-/-	-171.505042552948	-35813.44249200821	20	0.01806083650190114	0.95	0.2852803093068213
YMR064W	0	0/0	-171.51836895942688	-62601.84508287907	80	0.01806083650190114	0.95	0.2852803093068213
YOR346W	-1	-/-	-171.52585124969482	-37161.30136370659	20	0.018043684710351376	0.95	0.28555647611157137
YCR059C	0	0/-	-171.53619384765625	-58074.43780994415	80	0.018043684710351376	0.95	0.28555647611157137
YDR155C	0	0/-	-171.54530203342438	-57451.06372052431	80	0.018043684710351376	0.95	0.28555647611157137
YDR058C	-1	-/-	-171.54665517807007	-42749.105444431305	20	0.018026565464895637	0.95	0.28583264291632143
YNL149C	-1	-/0	-171.5601692199707	-38493.70984506607	20	0.01800947867298578	0.95	0.2861088097210715
YHL024W	-1	-/-	-171.5745153427124	-36912.94080615044	20	0.017992424242424244	0.95	0.2863849765258216
YMR302C	-1	-/-	-171.5772624015808	-36843.696175575256	20	0.017975402081362345	0.95	0.2866611433305717
YLR059C	-1	-/-	-171.59212112426758	-35635.98353147507	20	0.017958412098298678	0.95	0.28693731013532175
YNL048W	-1	-/-	-171.67474269866943	-36769.55122947693	20	0.01794145420207743	0.95	0.2872134769400718
YDR093W	-1	-/-	-171.6887731552124	-34530.8243060112	20	0.017924528301886792	0.95	0.2874896437448219
YIR024C	0	0/-	-171.6899003982544	-63484.08451902866	80	0.017924528301886792	0.95	0.2874896437448219
YOR085W	-1	-/-	-171.71818828582764	-36207.809413433075	20	0.017907634307257305	0.95	0.28776581054957195
YCL036W	0	0/0	-171.7391881942749	-62913.92045652866	80	0.017907634307257305	0.95	0.28776581054957195
YBL057C	-1	-/-	-171.74169635772705	-37564.332597732544	20	0.017890772128060263	0.95	0.288041977354322
YKL114C	-1	-/-	-171.74775314331055	-37046.22742509842	20	0.017873941674506115	0.95	0.2883181441590721
YMR215W	0	0/-	-171.76633310317993	-62336.86345517635	80	0.017873941674506115	0.95	0.2883181441590721
YDR265W	-1	-/-	-171.79114961624146	-36978.51359272003	20	0.017857142857142856	0.95	0.28859431096382215
YMR304W	0	0/-	-171.8202681541443	-58287.45652782917	80	0.017857142857142856	0.95	0.28859431096382215
YGL038C	-1	-/-	-171.8404359817505	-34739.5412940979	20	0.01784037558685446	0.95	0.2888704777685722
YPL177C	-1	-/-	-171.8426513671875	-33939.163113594055	20	0.017823639774859287	0.95	0.2891466445733223
YNL310C	-1	-/-	-171.86064624786377	-39649.47939968109	20	0.01780693533270853	0.95	0.28942281137807235
YPL030W	0	0/-	-171.86726093292236	-59817.27556204796	80	0.01780693533270853	0.95	0.28942281137807235
YJL034W	-1	-/-	-171.90799045562744	-33486.29904508591	20	0.017790262172284643	0.95	0.2896989781828224
YPR072W	-1	-/-	-171.9194836616516	-37167.01528310776	20	0.01777362020579981	0.95	0.2899751449875725
YKL128C	0	0/0	-171.95071232318878	-58404.284482359886	80	0.01777362020579981	0.95	0.2899751449875725
YGL026C	0	0/0	-171.95960700511932	-57488.8994628191	80	0.01777362020579981	0.95	0.2899751449875725
YOR043W	-1	-/-	-171.98295736312866	-36348.39859747887	20	0.017757009345794394	0.95	0.29025131179232255
YLR398C	-1	-/-	-172.08985424041748	-35477.214403152466	20	0.017740429505135387	0.95	0.2905274785970726
YIL158W	0	0/0	-172.09101235866547	-59580.94720816612	80	0.017740429505135387	0.95	0.2905274785970726
YDR483W	-1	-/-	-172.0918164253235	-32675.348955392838	20	0.017723880597014924	0.95	0.2908036454018227
YOR342C	0	0/0	-172.14949595928192	-60002.44020462036	80	0.017723880597014924	0.95	0.2908036454018227
YKL152C	-1	-/-	-172.15414094924927	-34648.47097635269	20	0.017707362534948742	0.95	0.29107981220657275
YNL313C	-1	-/-	-172.16549158096313	-35992.361798763275	20	0.017690875232774673	0.95	0.2913559790113228
YMR285C	-1	-/-	-172.29960823059082	-38452.9952378273	20	0.017674418604651163	0.95	0.2916321458160729
YNL321W	0	0/-	-172.31795048713684	-57063.485313117504	80	0.017674418604651163	0.95	0.2916321458160729
YML128C	-1	-/-	-172.43664073944092	-35848.6856341362	20	0.017657992565055763	0.95	0.29190831262082295
YCL014W	-1	-/-	-172.4586100578308	-37354.50006341934	20	0.017641597028783658	0.95	0.2921844794255731
YAL044C	-1	-/-	-172.47852325439453	-35979.21093082428	20	0.017625231910946195	0.95	0.29246064623032314
YDL142C	-1	-/-	-172.51205492019653	-37460.25197172165	20	0.017608897126969416	0.95	0.2927368130350732
YKL157W	0	0/0	-172.56996631622314	-57981.08865964413	80	0.017608897126969416	0.95	0.2927368130350732
YDR510W	0	0/-	-172.60660481452942	-59865.52974629402	80	0.017608897126969416	0.95	0.2927368130350732
YHR002W	0	0/-	-172.6441309452057	-60516.19344770908	80	0.017608897126969416	0.95	0.2927368130350732
YPL057C	-1	-/-	-172.6605634689331	-35411.77558803558	20	0.017592592592592594	0.95	0.2930129798398233
YNL300W	0	0/0	-172.7270336151123	-64096.08240425587	80	0.017592592592592594	0.95	0.2930129798398233
YLL034C	-1	-/-	-172.7368106842041	-37063.1852889061	20	0.01757631822386679	0.95	0.29328914664457334
YMR305C	-1	-/-	-172.76686906814575	-37013.905833244324	20	0.01756007393715342	0.95	0.2935653134493234
YDR516C	-1	-/-	-172.79195356369019	-34308.42909002304	20	0.017543859649122806	0.95	0.2938414802540735
YLR454W	0	0/0	-172.80412232875824	-60985.123534440994	80	0.017543859649122806	0.95	0.2938414802540735
YPL179W	-1	-/-	-172.81948137283325	-32637.3768324852	20	0.017527675276752766	0.95	0.29411764705882354
YMR109W	-1	-/-	-172.83875465393066	-36278.41766500473	20	0.017511520737327188	0.95	0.2943938138635736
YDR472W	-1	-/-	-172.86011457443237	-37191.69315481186	20	0.017495395948434623	0.95	0.29466998066832367
YOR222W	0	0/-	-172.8848091363907	-59452.729822695255	80	0.017495395948434623	0.95	0.29466998066832367
YDR525W-A	0	0/-	-172.89214837551117	-57618.53468465805	80	0.017495395948434623	0.95	0.29466998066832367
YHR001W	-1	-/-	-172.9204330444336	-36952.74299955368	20	0.017479300827966882	0.95	0.29494614747307374
YBR254C	-1	-/-	-172.93463325500488	-35912.06098461151	20	0.017463235294117647	0.95	0.2952223142778238
YDR441C	0	0/-	-172.93534803390503	-61838.27614223957	80	0.017463235294117647	0.95	0.2952223142778238
YEL002C	-1	-/-	-172.9394669532776	-36832.77380037308	20	0.017447199265381085	0.95	0.29549848108257387
YOR266W	-1	-/-	-172.94693660736084	-38453.96331071854	20	0.01743119266055046	0.95	0.29577464788732394
YMR270C	-1	-/-	-172.95965671539307	-37102.00627708435	20	0.017415215398716773	0.95	0.296050814692074
YPR114W	0	0/0	-172.96538698673248	-59912.997363090515	80	0.017415215398716773	0.95	0.296050814692074
YCR030C	0	0/-	-172.99850499629974	-60777.90128773451	80	0.017415215398716773	0.95	0.296050814692074
YPR001W	-1	-/-	-173.0683732032776	-37966.76658964157	20	0.0173992673992674	0.95	0.29632698149682407
YDR198C	-1	-/-	-173.0774908065796	-38514.93395900726	20	0.01738334858188472	0.95	0.29660314830157414
YMR318C	0	0/0	-173.08159124851227	-60384.16062998772	80	0.01738334858188472	0.95	0.29660314830157414
YJR074W	-1	-/-	-173.09813833236694	-36074.86833524704	20	0.01736745886654479	0.95	0.2968793151063242
YMR303C	-1	-/0	-173.13164854049683	-37596.753647089005	20	0.017351598173515982	0.95	0.29715548191107427
YOL064C	-1	-/-	-173.1599760055542	-32663.05469727516	20	0.017335766423357664	0.95	0.29743164871582434
YPR134W	-1	-/-	-173.17189025878906	-40648.354476451874	20	0.01731996353691887	0.95	0.2977078155205744
YGL062W	-1	-/-	-173.18312072753906	-34909.415051460266	20	0.017304189435336976	0.95	0.29798398232532447
YHR008C	-1	-/-	-173.18349504470825	-37618.78869843483	20	0.017288444040036398	0.95	0.2982601491300746
YNL044W	-1	-/-	-173.19845485687256	-35448.000136852264	20	0.017272727272727273	0.95	0.29853631593482466
YMR301C	-1	-/-	-173.20270824432373	-38590.702065467834	20	0.01725703905540418	0.95	0.2988124827395747
YIR037W	-1	-/-	-173.20913648605347	-34954.53954267502	20	0.017241379310344827	0.95	0.2990886495443248
YLR300W	0	0/-	-173.22612178325653	-57429.85971587896	80	0.017241379310344827	0.95	0.2990886495443248
YDL036C	-1	-/-	-173.2452187538147	-39193.075498104095	20	0.017225747960108794	0.95	0.29936481634907486
YCR079W	0	0/-	-173.24825608730316	-59781.72836792469	80	0.017225747960108794	0.95	0.29936481634907486
YJL054W	-1	-/-	-173.25883960723877	-36863.761224746704	20	0.017210144927536232	0.95	0.2996409831538249
YIL030C	-1	-/-	-173.2588996887207	-36057.661427497864	20	0.017194570135746608	0.95	0.299917149958575
YLR438W	0	0/0	-173.26228785514832	-60866.12692993879	80	0.017194570135746608	0.95	0.299917149958575
YGL064C	0	0/-	-173.27099609375	-65247.62568616867	80	0.017194570135746608	0.95	0.299917149958575
YNL079C	-1	-/-	-173.30532360076904	-35458.3831384182	20	0.017179023508137433	0.95	0.30019331676332506
YGR198W	0	0/-	-173.3077791929245	-60388.32146644592	80	0.017179023508137433	0.95	0.30019331676332506
YPL059W	-1	-/-	-173.30972385406494	-36000.91154050827	20	0.017163504968383016	0.95	0.3004694835680751
YIL039W	-1	-/-	-173.314350605011	-37949.70004796982	20	0.017148014440433214	0.95	0.3007456503728252
YBR094W	0	0/0	-173.35485696792603	-60904.65784174204	80	0.017148014440433214	0.95	0.3007456503728252
YEL025C	0	0/0	-173.35610389709473	-58706.61115896702	80	0.017148014440433214	0.95	0.3007456503728252
YKL211C	0	0/0	-173.35737085342407	-56545.517898619175	80	0.017148014440433214	0.95	0.3007456503728252
YLR090W	-1	-/-	-173.38182306289673	-37654.71565580368	20	0.017132551848512173	0.95	0.30102181717757526
YDR310C	-1	-/-	-173.3939995765686	-37029.240686416626	20	0.017117117117117116	0.95	0.3012979839823253
YJL097W	0	0/-	-173.4636058807373	-60761.45457148552	80	0.017117117117117116	0.95	0.3012979839823253
YBR049C	-1	-/-	-173.47612380981445	-37780.03931236267	20	0.017101710171017102	0.95	0.3015741507870754
YOL125W	-1	-/-	-173.51094579696655	-38675.07588195801	20	0.0170863309352518	0.95	0.30185031759182546
YER020W	-1	-/-	-173.51917552947998	-35770.15340280533	20	0.017070979335130278	0.95	0.3021264843965755
YER172C	-1	-/-	-173.5228304862976	-35960.56108903885	20	0.017055655296229804	0.95	0.3024026512013256
YLR147C	-1	-/-	-173.54837465286255	-38384.67625331879	20	0.017040358744394617	0.95	0.30267881800607566
YMR054W	-1	-/-	-173.5874638557434	-35883.908152103424	20	0.017025089605734768	0.95	0.3029549848108257
YML021C	-1	-/-	-173.58940410614014	-39699.08150434494	20	0.017009847806624886	0.95	0.3032311516155758
YML023C	-1	-/-	-173.60294437408447	-37853.000210762024	20	0.01699463327370304	0.95	0.30350731842032586
YJL173C	-1	-/-	-173.60552835464478	-38151.12568426132	20	0.016979445933869526	0.95	0.3037834852250759
YFL016C	-1	-/-	-173.61636590957642	-35565.85736703873	20	0.016964285714285713	0.95	0.304059652029826
YOL063C	-1	-/-	-173.62247371673584	-38564.22267007828	20	0.01694915254237288	0.95	0.3043358188345761
YBR104W	0	0/-	-173.62696087360382	-57313.22959506512	80	0.01694915254237288	0.95	0.3043358188345761
YCL005W	0	0/-	-173.6460886001587	-61363.79661309719	80	0.01694915254237288	0.95	0.3043358188345761
YMR228W	0	0/-	-173.6516215801239	-63849.082547307014	80	0.01694915254237288	0.95	0.3043358188345761
YDR457W	-1	-/-	-173.69538974761963	-36623.30956888199	20	0.01693404634581105	0.95	0.3046119856393262
YER119C	-1	-/-	-173.7128267288208	-36122.783386707306	20	0.016918967052537846	0.95	0.30488815244407624
YPR081C	-1	-/-	-173.7253851890564	-36836.947222709656	20	0.016903914590747332	0.95	0.3051643192488263
YOL143C	-1	-/-	-173.74706840515137	-36708.91454410553	20	0.016888888888888887	0.95	0.3054404860535764
YGR184C	0	0/-	-173.7596949338913	-60903.62379133701	80	0.016888888888888887	0.95	0.3054404860535764
YJR148W	0	0/0	-173.77259242534637	-58561.21953010559	80	0.016888888888888887	0.95	0.3054404860535764
YEL022W	-1	-/-	-173.77420949935913	-35956.187534332275	20	0.016873889875666074	0.95	0.30571665285832644
YDR393W	-1	-/-	-173.78792667388916	-37416.5697183609	20	0.01685891748003549	0.95	0.3059928196630765
YML036W	-1	-/-	-173.7943081855774	-37694.094267845154	20	0.016843971631205674	0.95	0.3062689864678266
YKL093W	-1	-/-	-173.79689741134644	-36843.13762998581	20	0.01682905225863596	0.95	0.30654515327257664
YPL099C	0	0/-	-173.80388367176056	-61612.24771523476	80	0.01682905225863596	0.95	0.30654515327257664
YNL327W	-1	-/0	-173.8189344406128	-35629.37394237518	20	0.016814159292035398	0.95	0.3068213200773267
YDR320C-A	-1	-/-	-173.85113334655762	-34787.66463136673	20	0.016799292661361626	0.95	0.3070974868820768
YBR042C	-1	-/-	-173.9247808456421	-35682.61335849762	20	0.01678445229681979	0.95	0.30737365368682684
YJL210W	-1	-/-	-173.936674118042	-37418.495978832245	20	0.01676963812886143	0.95	0.3076498204915769
YDL043C	-1	-/-	-173.9382004737854	-37441.28183937073	20	0.01675485008818342	0.95	0.307925987296327
YBL001C	0	0/0	-173.95372009277344	-57770.94117164612	80	0.01675485008818342	0.95	0.307925987296327
YKL168C	0	0/-	-173.95554089546204	-61268.40958082676	80	0.01675485008818342	0.95	0.307925987296327
YGR087C	0	0/0	-173.95589578151703	-59888.862145364285	80	0.01675485008818342	0.95	0.307925987296327
YLR200W	-1	-/-	-173.96193552017212	-37943.55745601654	20	0.016740088105726872	0.95	0.30820215410107704
YKL113C	-1	-/-	-173.99298906326294	-40222.96995925903	20	0.016725352112676055	0.95	0.3084783209058271
YNL010W	0	0/0	-174.00251138210297	-59154.25051319599	80	0.016725352112676055	0.95	0.3084783209058271
YJL129C	-1	-/-	-174.0056128501892	-40478.067088127136	20	0.016710642040457344	0.95	0.3087544877105772
YMR261C	0	0/-	-174.03547847270966	-58537.51973319054	80	0.016710642040457344	0.95	0.3087544877105772
YDR100W	0	0/0	-174.05521714687347	-58137.78294634819	80	0.016710642040457344	0.95	0.3087544877105772
YBR230C	0	0/-	-174.05606257915497	-59605.848001778126	80	0.016710642040457344	0.95	0.3087544877105772
YJL166W	-1	-/-	-174.0673909187317	-36729.7073764801	20	0.016695957820738138	0.95	0.30903065451532724
YLL004W	-1	-/-	-174.08048105239868	-39040.49259233475	20	0.016681299385425813	0.95	0.3093068213200773
YLR262C	-1	-/-	-174.10230779647827	-37101.69107198715	20	0.016666666666666666	0.95	0.3095829881248274
YBR177C	-1	-/-	-174.103853225708	-35085.52176809311	20	0.016652059596844872	0.95	0.30985915492957744
YDL235C	-1	-/-	-174.11629247665405	-36050.82978439331	20	0.016637478108581436	0.95	0.3101353217343275
YJL045W	-1	-/-	-174.1262288093567	-38383.13363313675	20	0.016622922134733157	0.95	0.31041148853907763
YJL137C	0	0/0	-174.13906002044678	-59442.99222832918	80	0.016622922134733157	0.95	0.31041148853907763
YEL032W	-1	-/-	-174.15229892730713	-38230.93954563141	20	0.016608391608391608	0.95	0.3106876553438277
YGR178C	-1	-/-	-174.1604437828064	-36115.980360507965	20	0.016593886462882096	0.95	0.31096382214857776
YOR128C	0	0/-	-174.19043099880219	-57928.23672622442	80	0.016593886462882096	0.95	0.31096382214857776
YDR098C	-1	-/-	-174.2196226119995	-35886.75517034531	20	0.016579406631762654	0.95	0.31123998895332783
YJR048W	0	0/-	-174.23834359645844	-63094.36357092857	80	0.016579406631762654	0.95	0.31123998895332783
YHR041C	-1	-/-	-174.26587533950806	-35815.17602157593	20	0.016564952048823016	0.95	0.3115161557580779
YDR342C	-1	-/-	-174.27000856399536	-41206.26471054554	20	0.016550522648083623	0.95	0.31179232256282796
YML054C	0	0/-	-174.27892172336578	-59527.24688798189	80	0.016550522648083623	0.95	0.31179232256282796
YBR111C	0	0/-	-174.27900731563568	-57219.55244374275	80	0.016550522648083623	0.95	0.31179232256282796
YGR180C	-1	-/-	-174.29650831222534	-36386.12529039383	20	0.016536118363794605	0.95	0.31206848936757803
YAL019W	0	0/-	-174.31466400623322	-61747.43627053499	80	0.016536118363794605	0.95	0.31206848936757803
YNL259C	-1	-/-	-174.35079097747803	-37410.26615715027	20	0.01652173913043478	0.95	0.3123446561723281
YPL274W	-1	-/-	-174.3666729927063	-34545.09467077255	20	0.016507384882710686	0.95	0.31262082297707816
YLR093C	0	0/-	-174.3695731163025	-57947.69495117664	80	0.016507384882710686	0.95	0.31262082297707816
YLR369W	-1	-/-	-174.42203187942505	-39187.24172925949	20	0.016493055555555556	0.95	0.3128969897818282
YLR187W	0	0/-	-174.465318441391	-62094.947759747505	80	0.016493055555555556	0.95	0.3128969897818282
YAL016W	-1	-/-	-174.47045707702637	-35875.83475637436	20	0.01647875108412836	0.95	0.3131731565865783
YNL078W	-1	-/-	-174.52817630767822	-36972.46746969223	20	0.016464471403812825	0.95	0.31344932339132836
YAL007C	-1	-/-	-174.5381875038147	-37331.30635738373	20	0.01645021645021645	0.95	0.3137254901960784
YDR529C	-1	-/-	-174.5679750442505	-35749.04430603981	20	0.01643598615916955	0.95	0.3140016570008285
YPL106C	-1	-/-	-174.5860595703125	-35514.138119220734	20	0.016421780466724288	0.95	0.31427782380557856
YEL053C	-1	-/-	-174.62512397766113	-38490.09270620346	20	0.016407599309153715	0.95	0.3145539906103286
YER073W	-1	-/-	-174.64271020889282	-33114.90548491478	20	0.01639344262295082	0.95	0.3148301574150787
YLR429W	-1	-/-	-174.65237188339233	-35647.934760570526	20	0.016379310344827588	0.95	0.31510632421982876
YHR168W	0	0/-	-174.66454374790192	-65024.50420808792	80	0.016379310344827588	0.95	0.31510632421982876
YLR070C	0	0/0	-174.69556617736816	-61024.27619218826	80	0.016379310344827588	0.95	0.31510632421982876
YMR005W	-1	-/-	-174.70608186721802	-39526.223084926605	20	0.01636520241171404	0.95	0.3153824910245788
YBR291C	0	0/-	-174.71857392787933	-59576.33485007286	80	0.01636520241171404	0.95	0.3153824910245788
YGR243W	0	0/-	-174.73717260360718	-57456.20125603676	80	0.01636520241171404	0.95	0.3153824910245788
YKL166C	-1	-/-	-174.802969455719	-39314.036321640015	20	0.016351118760757316	0.95	0.3156586578293289
YBR199W	-1	-/-	-174.85227060317993	-37248.14596796036	20	0.01633705932932072	0.95	0.31593482463407896
YPL156C	-1	-/0	-174.85672855377197	-35796.61621379852	20	0.01632302405498282	0.95	0.316210991438829
YFL023W	-1	-/-	-174.90018510818481	-37492.4441242218	20	0.01630901287553648	0.95	0.31648715824357915
YMR013C	-1	-/-	-174.90539455413818	-36953.03076648712	20	0.016295025728987993	0.95	0.3167633250483292
YBR207W	-1	-/-	-174.915874004364	-36606.57487106323	20	0.016281062553556127	0.95	0.3170394918530793
YHR057C	0	0/-	-174.92572236061096	-62428.67649257183	80	0.016281062553556127	0.95	0.3170394918530793
YDR161W	0	0/-	-174.93957138061523	-59717.52186870575	80	0.016281062553556127	0.95	0.3170394918530793
YHR001W-A	-1	-/-	-174.9629898071289	-35611.10130023956	20	0.016267123287671232	0.95	0.31731565865782935
YPL221W	-1	-/-	-175.00491857528687	-34779.1310300827	20	0.016253207869974338	0.95	0.3175918254625794
YLR418C	-1	-/-	-175.0176386833191	-38917.72016334534	20	0.01623931623931624	0.95	0.3178679922673295
YHL014C	0	0/0	-175.02819108963013	-64096.02979040146	80	0.01623931623931624	0.95	0.3178679922673295
YJL133W	-1	-/-	-175.0450267791748	-36396.856501579285	20	0.016225448334756618	0.95	0.31814415907207955
YHR165C	-1	-/-	-175.05272912979126	-39775.31402015686	20	0.016211604095563138	0.95	0.3184203258768296
YGL136C	-1	-/-	-175.0580005645752	-35824.375453948975	20	0.01619778346121057	0.95	0.3186964926815797
YMR237W	-1	-/-	-175.09631443023682	-35437.96283149719	20	0.016183986371379896	0.95	0.31897265948632975
YPL117C	-1	-/-	-175.12723398208618	-36701.114508628845	20	0.016170212765957447	0.95	0.3192488262910798
YDR343C	-1	-/-	-175.1327452659607	-37131.93985271454	20	0.016156462585034014	0.95	0.3195249930958299
YBR151W	0	0/0	-175.13451850414276	-59035.94651281834	80	0.016156462585034014	0.95	0.3195249930958299
YOR347C	-1	-/-	-175.1572265625	-36150.2334215641	20	0.016142735768903994	0.95	0.31980115990057995
YBR153W	-1	-/-	-175.17290782928467	-38766.63315963745	20	0.016129032258064516	0.95	0.32007732670533
YHR198C	0	0/0	-175.1916345357895	-59027.15218245983	80	0.016129032258064516	0.95	0.32007732670533
YFL017C	0	0/-	-175.1980698108673	-61033.10235404968	80	0.016129032258064516	0.95	0.32007732670533
YGR204W	-1	-/-	-175.22541856765747	-33619.98592591286	20	0.016115351993214587	0.95	0.3203534935100801
YKR001C	-1	-/-	-175.2272138595581	-36950.1770324707	20	0.016101694915254237	0.95	0.32062966031483014
YPR171W	-1	-/-	-175.24291801452637	-38509.11429929733	20	0.016088060965283656	0.95	0.3209058271195802
YIL033C	-1	-/-	-175.27884006500244	-34749.77629685402	20	0.016074450084602367	0.95	0.3211819939243303
YGL206C	-1	-/-	-175.35647344589233	-34889.74671792984	20	0.016060862214708368	0.95	0.32145816072908034
YDR044W	0	0/0	-175.38592314720154	-61205.26713621616	80	0.016060862214708368	0.95	0.32145816072908034
YML091C	-1	-/-	-175.41978931427002	-37437.736473083496	20	0.016047297297297296	0.95	0.3217343275338304
YGL205W	-1	-/-	-175.5156021118164	-38993.94011306763	20	0.016033755274261603	0.95	0.3220104943385805
YDL219W	0	0/0	-175.56688177585602	-60867.1900254488	80	0.016033755274261603	0.95	0.3220104943385805
YBR210W	-1	-/-	-175.57746934890747	-36448.78544282913	20	0.016020236087689713	0.95	0.32228666114333054
YPL245W	0	0/0	-175.59343087673187	-60634.501695394516	80	0.016020236087689713	0.95	0.32228666114333054
YIL124W	-1	-/-	-175.59538745880127	-37635.258056640625	20	0.016006739679865205	0.95	0.32256282794808067
YOL051W	-1	-/-	-175.6261978149414	-36383.721893787384	20	0.015993265993265993	0.95	0.32283899475283073
YPR029C	-1	-/-	-175.65668201446533	-35956.83205795288	20	0.0159798149705635	0.95	0.3231151615575808
YBR276C	-1	-/-	-175.68053579330444	-36569.69111537933	20	0.015966386554621848	0.95	0.32339132836233087
YNL145W	-1	-/-	-175.68884086608887	-33022.34358334541	20	0.01595298068849706	0.95	0.32366749516708093
YER123W	-1	-/-	-175.74194717407227	-37497.80362510681	20	0.015939597315436243	0.95	0.323943661971831
YHR139C	-1	-/-	-175.74919080734253	-39456.378720998764	20	0.01592623637887678	0.95	0.32421982877658106
YOR358W	0	0/-	-175.75163781642914	-62463.074857831	80	0.01592623637887678	0.95	0.32421982877658106
YKL043W	-1	-/-	-175.79300022125244	-34938.44493150711	20	0.015912897822445562	0.95	0.32449599558133113
YOL140W	0	0/0	-175.8007754087448	-58084.521076858044	80	0.015912897822445562	0.95	0.32449599558133113
YOR115C	-1	-/-	-175.81338262557983	-35527.75632095337	20	0.015899581589958158	0.95	0.3247721623860812
YPL019C	-1	-/-	-175.81420373916626	-34285.58482551575	20	0.01588628762541806	0.95	0.32504832919083126
YEL015W	-1	-/-	-175.82915544509888	-38135.36720705032	20	0.015873015873015872	0.95	0.32532449599558133
YML070W	0	0/-	-175.83028554916382	-58495.49542027712	80	0.015873015873015872	0.95	0.32532449599558133
YFL038C	-1	-/-	-175.85383129119873	-32743.263199806213	20	0.015859766277128547	0.95	0.3256006628003314
YJR065C	-1	-/-	-175.8561248779297	-35285.91275715828	20	0.0158465387823186	0.95	0.32587682960508146
YGL197W	0	0/-	-175.89247298240662	-59247.52789604664	80	0.0158465387823186	0.95	0.32587682960508146
YML014W	-1	-/+	-175.90450763702393	-36236.63350915909	20	0.015833333333333335	0.95	0.32615299640983153
YBR126C	-1	-/-	-175.9195876121521	-35069.59154129028	20	0.01582014987510408	0.95	0.3264291632145816
YBL002W	-1	-/-	-175.92913722991943	-36087.53216576576	20	0.015806988352745424	0.95	0.32670533001933166
YDL116W	-1	-/-	-175.93991327285767	-37309.494675159454	20	0.015793848711554447	0.95	0.32698149682408173
YBL066C	0	0/-	-175.97001326084137	-63982.810306727886	80	0.015793848711554447	0.95	0.32698149682408173
YBL028C	0	0/0	-175.9830070734024	-59660.16421455145	80	0.015793848711554447	0.95	0.32698149682408173
YLR028C	-1	-/-	-176.03874826431274	-36666.34268307686	20	0.015780730897009966	0.95	0.3272576636288318
YDL018C	0	0/-	-176.05073010921478	-62784.83323138952	80	0.015780730897009966	0.95	0.3272576636288318
YCL063W	-1	-/-	-176.05956554412842	-38994.915365219116	20	0.015767634854771784	0.95	0.32753383043358186
YHR007C	-1	-/-	-176.09355354309082	-36795.08727312088	20	0.015754560530679935	0.95	0.32780999723833193
YBR218C	-1	-/-	-176.09667444229126	-34195.34694671631	20	0.015741507870753936	0.95	0.328086164043082
YOR109W	-1	-/-	-176.10254049301147	-35704.67092132568	20	0.015728476821192054	0.95	0.3283623308478321
YOL022C	0	0/-	-176.1040563583374	-59229.12829852104	80	0.015728476821192054	0.95	0.3283623308478321
YKL176C	-1	-/-	-176.12898969650269	-37149.829533576965	20	0.015715467328370553	0.95	0.3286384976525822
YDR079W	-1	-/-	-176.13172578811646	-38047.20595788956	20	0.015702479338842976	0.95	0.32891466445733225
YLR133W	-1	-/-	-176.13718509674072	-36414.25603532791	20	0.01568951279933939	0.95	0.3291908312620823
YGR029W	-1	-/-	-176.13998985290527	-36899.20088815689	20	0.015676567656765675	0.95	0.3294669980668324
YDR487C	-1	-/-	-176.1520562171936	-35682.495725631714	20	0.015663643858202802	0.95	0.32974316487158245
YNL036W	-1	-/-	-176.15883493423462	-35515.47554111481	20	0.015650741350906095	0.95	0.3300193316763325
YBR115C	0	0/0	-176.16341412067413	-58758.868752121925	80	0.015650741350906095	0.95	0.3300193316763325
YOR295W	-1	-/-	-176.1798677444458	-38910.212795734406	20	0.015637860082304528	0.95	0.3302954984810826
YGR255C	0	0/0	-176.19189405441284	-56323.99712407589	80	0.015637860082304528	0.95	0.3302954984810826
YOR316C	-1	-/-	-176.19824934005737	-38263.257942676544	20	0.015625	0.95	0.33057166528583265
YIL129C	-1	-/-	-176.19825506210327	-35043.271048069	20	0.015612161051766639	0.95	0.3308478320905827
YHR194W	-1	-/-	-176.2051863670349	-36275.74225234985	20	0.015599343185550082	0.95	0.3311239988953328
YPR173C	-1	-/-	-176.21660041809082	-35124.37523365021	20	0.015586546349466776	0.95	0.33140016570008285
YIL010W	-1	-/-	-176.2352786064148	-34519.9500207901	20	0.01557377049180328	0.95	0.3316763325048329
YDR408C	0	0/-	-176.29140090942383	-57078.2290956378	80	0.01557377049180328	0.95	0.3316763325048329
YCL057W	0	0/0	-176.32252395153046	-58676.829204678535	80	0.01557377049180328	0.95	0.3316763325048329
YOR171C	-1	-/-	-176.3482608795166	-35685.66259145737	20	0.015561015561015561	0.95	0.331952499309583
YCL040W	-1	-/-	-176.35613203048706	-34672.611845731735	20	0.015548281505728314	0.95	0.33222866611433305
YER164W	-1	-/-	-176.39486455917358	-36408.36850118637	20	0.01553556827473426	0.95	0.3325048329190831
YBR176W	0	0/-	-176.41279447078705	-62227.3202906847	80	0.01553556827473426	0.95	0.3325048329190831
YML028W	-1	-/-	-176.42133855819702	-33288.89605140686	20	0.015522875816993464	0.95	0.3327809997238332
YPR020W	-1	-/-	-176.45471143722534	-37648.980155944824	20	0.015510204081632653	0.95	0.33305716652858325
YHR119W	-1	-/-	-176.4613904953003	-38287.91112089157	20	0.015497553017944535	0.95	0.3333333333333333
YDR326C	0	0/-	-176.49048912525177	-57212.747074484825	80	0.015497553017944535	0.95	0.3333333333333333
YMR025W	-1	-/-	-176.51772260665894	-39176.82589054108	20	0.015484922575387123	0.95	0.3336095001380834
YNL168C	0	0/0	-176.52507293224335	-60436.68239700794	80	0.015484922575387123	0.95	0.3336095001380834
YBR089C-A	-1	-/-	-176.52867078781128	-35471.73717021942	20	0.015472312703583062	0.95	0.33388566694283345
YPL015C	-1	-/-	-176.53520107269287	-36821.35413360596	20	0.015459723352318959	0.95	0.3341618337475835
YER183C	-1	-/0	-176.6455750465393	-38159.18577003479	20	0.015447154471544716	0.95	0.33443800055233364
YEL051W	-1	-/-	-176.65478658676147	-38553.174280166626	20	0.015434606011372868	0.95	0.3347141673570837
YLR055C	-1	-/-	-176.67073917388916	-37608.376462459564	20	0.015422077922077922	0.95	0.33499033416183377
YKR066C	-1	-/-	-176.7154221534729	-35677.32286071777	20	0.015409570154095702	0.95	0.33526650096658384
YLR243W	0	0/-	-176.7358592748642	-59326.00072431564	80	0.015409570154095702	0.95	0.33526650096658384
YDR451C	-1	-/-	-176.7551622390747	-37005.899868011475	20	0.01539708265802269	0.95	0.3355426677713339
YER114C	-1	-/-	-176.7717800140381	-37878.79713010788	20	0.015384615384615385	0.95	0.33581883457608397
YJR124C	0	0/-	-176.7970995903015	-60916.960560798645	80	0.015384615384615385	0.95	0.33581883457608397
YKL204W	-1	-/-	-176.81325340270996	-36769.00249290466	20	0.015372168284789644	0.95	0.33609500138083404
YJL035C	-1	-/-	-176.81878566741943	-39322.43838405609	20	0.015359741309620048	0.95	0.3363711681855841
YDR150W	-1	-/-	-176.83542680740356	-37140.1708855629	20	0.015347334410339256	0.95	0.33664733499033417
YJL039C	-1	-/-	-176.84099864959717	-36895.100748062134	20	0.01533494753833737	0.95	0.33692350179508423
YIL104C	0	0/0	-176.84571027755737	-62734.69803130627	80	0.01533494753833737	0.95	0.33692350179508423
YGL226W	0	0/-	-176.86294734477997	-61460.037097632885	80	0.01533494753833737	0.95	0.33692350179508423
YNL290W	-1	-/-	-176.8634157180786	-39534.18548297882	20	0.01532258064516129	0.95	0.3371996685998343
YJR147W	-1	-/-	-176.86401176452637	-39225.66621303558	20	0.015310233682514102	0.95	0.33747583540458437
YNL166C	-1	-/-	-176.87373971939087	-37698.25693655014	20	0.015297906602254429	0.95	0.33775200220933443
YGR100W	0	0/0	-176.87723171710968	-61116.44576108456	80	0.015297906602254429	0.95	0.33775200220933443
YMR256C	0	0/-	-176.89312553405762	-61405.327229201794	80	0.015297906602254429	0.95	0.33775200220933443
YDR422C	-1	-/-	-176.91689157485962	-37274.00930786133	20	0.015285599356395816	0.95	0.3380281690140845
YHR149C	0	0/-	-176.9184377193451	-66191.12142586708	80	0.015285599356395816	0.95	0.3380281690140845
YCR065W	-1	-/-	-176.92628145217896	-38318.69104576111	20	0.01527331189710611	0.95	0.33830433581883457
YGL056C	0	0/-	-176.938570022583	-59330.16691982746	80	0.01527331189710611	0.95	0.33830433581883457
YOR073W	-1	-/-	-176.96513557434082	-41473.188858509064	20	0.015261044176706828	0.95	0.33858050262358463
YGR257C	-1	-/-	-176.98573875427246	-36364.76894903183	20	0.015248796147672551	0.95	0.3388566694283347
YOR080W	-1	-/-	-177.00084972381592	-36486.740362644196	20	0.015236567762630313	0.95	0.33913283623308477
YKL116C	0	0/-	-177.0222681760788	-62526.313537716866	80	0.015236567762630313	0.95	0.33913283623308477
YPR019W	-1	-/-	-177.0295729637146	-38799.327716350555	20	0.015224358974358974	0.95	0.33940900303783483
YHR191C	-1	-/-	-177.03896284103394	-39025.94620370865	20	0.01521216973578863	0.95	0.3396851698425849
YOR287C	-1	-/-	-177.03902101516724	-35098.31221675873	20	0.0152	0.95	0.33996133664733497
YJR117W	0	0/-	-177.05309426784515	-60801.91155564785	80	0.0152	0.95	0.33996133664733497
YDR074W	0	0/-	-177.07639729976654	-56262.63892263174	80	0.0152	0.95	0.33996133664733497
YDR167W	-1	-/-	-177.12449741363525	-36260.50066900253	20	0.015187849720223821	0.95	0.34023750345208503
YDR206W	-1	-/-	-177.13056421279907	-35795.87593173981	20	0.015175718849840255	0.95	0.34051367025683515
YKR080W	0	0/-	-177.13212502002716	-57654.90101224184	80	0.015175718849840255	0.95	0.34051367025683515
YLL038C	-1	-/-	-177.13623571395874	-33518.58458185196	20	0.015163607342378291	0.95	0.3407898370615852
YMR284W	-1	-/-	-177.13761806488037	-36138.634021282196	20	0.015151515151515152	0.95	0.3410660038663353
YDR420W	-1	-/-	-177.14892530441284	-36486.30477285385	20	0.015139442231075698	0.95	0.34134217067108535
YNL065W	-1	-/-	-177.15416860580444	-34333.58550262451	20	0.015127388535031847	0.95	0.3416183374758354
YBL011W	-1	-/-	-177.1747522354126	-35910.180315971375	20	0.015115354017501989	0.95	0.3418945042805855
YER099C	0	0/-	-177.19716453552246	-57945.012734770775	80	0.015115354017501989	0.95	0.3418945042805855
YDL004W	-1	-/-	-177.2065453529358	-37833.552183151245	20	0.015103338632750398	0.95	0.34217067108533555
YKL130C	-1	-/-	-177.22887420654297	-39315.794858932495	20	0.015091342335186657	0.95	0.3424468378900856
YHR050W	-1	-/-	-177.23670482635498	-38118.04717254639	20	0.01507936507936508	0.95	0.3427230046948357
YAL002W	-1	-/-	-177.27533864974976	-36647.59727406502	20	0.01506740681998414	0.95	0.34299917149958575
YDR524C	-1	-/-	-177.2794017791748	-36965.371129989624	20	0.015055467511885896	0.95	0.3432753383043358
YDR390C	0	0/-	-177.29112493991852	-63016.970957517624	80	0.015055467511885896	0.95	0.3432753383043358
YNL261W	-1	-/-	-177.29619073867798	-38883.96307563782	20	0.015043547110055424	0.95	0.3435515051090859
YHR098C	-1	-/-	-177.35761547088623	-35466.9408531189	20	0.015031645569620253	0.95	0.34382767191383595
YLR039C	-1	-/-	-177.3682713508606	-39144.17178153992	20	0.015019762845849802	0.95	0.344103838718586
YMR272C	-1	-/-	-177.3841028213501	-32640.848484516144	20	0.015007898894154818	0.95	0.3443800055233361
YCR060W	-1	-/-	-177.39235544204712	-39344.67930030823	20	0.01499605367008682	0.95	0.34465617232808615
YJL061W	-1	-/-	-177.4576096534729	-37332.04171180725	20	0.01498422712933754	0.95	0.3449323391328362
YPR120C	-1	-/-	-177.48894214630127	-40545.57102012634	20	0.014972419227738377	0.95	0.3452085059375863
YOR118W	0	0/0	-177.50019526481628	-60910.2650834322	80	0.014972419227738377	0.95	0.3452085059375863
YKR099W	-1	-/-	-177.53419256210327	-36460.97015285492	20	0.014960629921259842	0.95	0.34548467274233635
YGL219C	-1	-/-	-177.53931999206543	-36729.573481082916	20	0.014948859166011016	0.95	0.3457608395470864
YDR139C	0	0/-	-177.55660045146942	-59757.97860574722	80	0.014948859166011016	0.95	0.3457608395470864
YJL065C	-1	-/-	-177.57473278045654	-35432.846187114716	20	0.014937106918238994	0.95	0.3460370063518365
YML012W	-1	-/-	-177.58203172683716	-35837.54361486435	20	0.014925373134328358	0.95	0.34631317315658655
YLR238W	-1	-/-	-177.66019439697266	-40286.21770334244	20	0.014913657770800628	0.95	0.3465893399613367
YGL028C	-1	-/-	-177.701087474823	-35050.04890727997	20	0.014901960784313726	0.95	0.34686550676608674
YIL096C	0	0/-	-177.713644862175	-60515.70342576504	80	0.014901960784313726	0.95	0.34686550676608674
YKL210W	0	0/-	-177.72796213626862	-59205.68574309349	80	0.014901960784313726	0.95	0.34686550676608674
YGL208W	-1	-/-	-177.77010774612427	-35300.097611904144	20	0.014890282131661442	0.95	0.3471416735708368
YJR040W	-1	-/-	-177.790509223938	-36145.599575042725	20	0.014878621769772905	0.95	0.3474178403755869
YNL004W	-1	-/-	-177.80790901184082	-36708.9506521225	20	0.01486697965571205	0.95	0.34769400718033694
YOL027C	-1	-/-	-177.80929517745972	-34115.07337665558	20	0.014855355746677092	0.95	0.347970173985087
YBR093C	-1	-/-	-177.84229183197021	-36519.52474737167	20	0.01484375	0.95	0.34824634078983707
YOR090C	0	0/-	-177.88673985004425	-58645.570771574974	80	0.01484375	0.95	0.34824634078983707
YKR043C	0	0/0	-177.89423429965973	-59744.892149209976	80	0.01484375	0.95	0.34824634078983707
YMR223W	0	0/-	-177.90368163585663	-60194.89435517788	80	0.01484375	0.95	0.34824634078983707
YDR489W	-1	-/-	-177.90658473968506	-37355.40358018875	20	0.01483216237314598	0.95	0.34852250759458714
YDL232W	-1	-/-	-177.91017627716064	-36994.52034187317	20	0.014820592823712949	0.95	0.3487986743993372
YGR072W	-1	-/-	-177.91881942749023	-37164.85273218155	20	0.014809041309431021	0.95	0.34907484120408727
YIL137C	0	0/-	-177.9300833940506	-61830.640246748924	80	0.014809041309431021	0.95	0.34907484120408727
YHR190W	-1	-/-	-177.95964336395264	-33780.08156847954	20	0.014797507788161994	0.95	0.34935100800883734
YDR081C	-1	-/-	-177.96686840057373	-37748.70878791809	20	0.014785992217898832	0.95	0.3496271748135874
YBR198C	-1	-/-	-177.99009799957275	-36953.052261829376	20	0.014774494556765163	0.95	0.34990334161833747
YDR142C	-1	-/-	-178.0054807662964	-39728.29225206375	20	0.014763014763014764	0.95	0.35017950842308754
YBR164C	-1	-/-	-178.01102828979492	-38914.88393306732	20	0.014751552795031056	0.95	0.3504556752278376
YJL140W	-1	-/-	-178.0662660598755	-37309.59683227539	20	0.01474010861132661	0.95	0.35073184203258767
YGR241C	-1	-/-	-178.07915830612183	-37571.25809574127	20	0.014728682170542635	0.95	0.35100800883733774
YMR251W-A	0	0/0	-178.09381711483002	-56304.2228127718	80	0.014728682170542635	0.95	0.35100800883733774
YNR028W	0	0/-	-178.104327917099	-63898.21599006653	80	0.014728682170542635	0.95	0.35100800883733774
YPL148C	0	0/-	-178.10603988170624	-61601.285057902336	80	0.014728682170542635	0.95	0.35100800883733774
YBL091C-A	0	0/-	-178.10767817497253	-58259.899632930756	80	0.014728682170542635	0.95	0.35100800883733774
YMR043W	-1	-/-	-178.1342248916626	-34761.025351047516	20	0.01471727343144849	0.95	0.3512841756420878
YKR090W	-1	-/-	-178.14165925979614	-41443.3919878006	20	0.014705882352941176	0.95	0.35156034244683787
YER141W	0	0/0	-178.1490432024002	-58464.537818193436	80	0.014705882352941176	0.95	0.35156034244683787
YDR071C	-1	-/-	-178.1585988998413	-35318.52051258087	20	0.014694508894044857	0.95	0.35183650925158794
YNL147W	-1	-/-	-178.16424560546875	-37110.84831237793	20	0.014683153013910355	0.95	0.352112676056338
YHL029C	0	0/0	-178.1796976327896	-61224.30077004433	80	0.014683153013910355	0.95	0.352112676056338
YNL022C	0	0/-	-178.18103575706482	-60227.20408952236	80	0.014683153013910355	0.95	0.352112676056338
YBR060C	-1	-/-	-178.2084789276123	-37898.889865875244	20	0.014671814671814672	0.95	0.35238884286108807
YMR297W	0	0/-	-178.21176970005035	-58020.85001260042	80	0.014671814671814672	0.95	0.35238884286108807
YKL140W	-1	-/-	-178.2294406890869	-37476.84320688248	20	0.014660493827160493	0.95	0.3526650096658382
YJL072C	-1	-/-	-178.2689652442932	-38649.62906885147	20	0.014649190439475714	0.95	0.35294117647058826
YGR172C	-1	-/-	-178.2921690940857	-36259.00844955444	20	0.014637904468412942	0.95	0.3532173432753383
YDR512C	-1	-/-	-178.29425382614136	-36209.832842350006	20	0.014626635873749037	0.95	0.3534935100800884
YOL012C	-1	-/-	-178.29468297958374	-38194.89444279671	20	0.014615384615384615	0.95	0.35376967688483846
YKR035W-A	-1	-/-	-178.29743480682373	-36471.76624441147	20	0.014604150653343582	0.95	0.3540458436895885
YGR169C	-1	-/-	-178.32101917266846	-40026.631244659424	20	0.014592933947772658	0.95	0.3543220104943386
YDR497C	0	0/-	-178.32832980155945	-60819.290691018105	80	0.014592933947772658	0.95	0.3543220104943386
YDR432W	-1	-/-	-178.32957792282104	-33610.48847103119	20	0.014581734458940905	0.95	0.35459817729908866
YIL127C	0	0/0	-178.34028565883636	-60793.521213531494	80	0.014581734458940905	0.95	0.35459817729908866
YGR101W	-1	-/-	-178.34069538116455	-36634.971368312836	20	0.014570552147239263	0.95	0.3548743441038387
YDR228C	-1	-/-	-178.3458571434021	-38606.27270030975	20	0.014559386973180077	0.95	0.3551505109085888
YJR125C	-1	-/-	-178.35484409332275	-35080.637179136276	20	0.01454823889739663	0.95	0.35542667771333886
YML075C	-1	-/-	-178.36378002166748	-36528.569078445435	20	0.014537107880642693	0.95	0.3557028445180889
YIL149C	-1	-/-	-178.38843727111816	-38939.8699760437	20	0.01452599388379205	0.95	0.355979011322839
YDL205C	0	0/-	-178.39312493801117	-61811.650978922844	80	0.01452599388379205	0.95	0.355979011322839
YLR089C	0	0/0	-178.42021262645721	-56754.87444460392	80	0.01452599388379205	0.95	0.355979011322839
YNR052C	-1	-/-	-178.43556928634644	-37547.1011095047	20	0.014514896867838044	0.95	0.35625517812758906
YGL256W	-1	-/0	-178.4428744316101	-33738.46947956085	20	0.01450381679389313	0.95	0.3565313449323391
YAL029C	-1	-/-	-178.466157913208	-37634.74089431763	20	0.014492753623188406	0.95	0.3568075117370892
YDR490C	-1	-/-	-178.47440338134766	-36041.15489768982	20	0.014481707317073171	0.95	0.35708367854183926
YHR104W	0	0/-	-178.51666831970215	-59923.71340537071	80	0.014481707317073171	0.95	0.35708367854183926
YCR088W	-1	-/-	-178.54766464233398	-32903.567331790924	20	0.014470677837014471	0.95	0.3573598453465893
YCL018W	0	0/-	-178.55890119075775	-58135.35931265354	80	0.014470677837014471	0.95	0.3573598453465893
YER112W	-1	-/-	-178.56854915618896	-36394.18873119354	20	0.01445966514459665	0.95	0.3576360121513394
YHL032C	0	0/-	-178.57574832439423	-60507.63914835453	80	0.01445966514459665	0.95	0.3576360121513394
YMR263W	-1	-/-	-178.58237552642822	-39444.29548406601	20	0.014448669201520912	0.95	0.35791217895608946
YLR390W-A	-1	-/-	-178.60288095474243	-31452.800861120224	20	0.014437689969604863	0.95	0.3581883457608395
YDR378C	-1	-/-	-178.61649370193481	-35895.07466650009	20	0.01442672741078208	0.95	0.35846451256558964
YDL248W	0	0/-	-178.6823616027832	-57877.977629840374	80	0.01442672741078208	0.95	0.35846451256558964
YLR411W	-1	-/-	-178.68548965454102	-37324.84100484848	20	0.014415781487101669	0.95	0.3587406793703397
YDR410C	0	0/-	-178.71313881874084	-60855.30554533005	80	0.014415781487101669	0.95	0.3587406793703397
YNL274C	-1	-/-	-178.751371383667	-38984.400507450104	20	0.014404852160727824	0.95	0.3590168461750898
YBR212W	-1	-/-	-178.76010465621948	-37832.77736949921	20	0.014393939393939395	0.95	0.35929301297983984
YBR229C	0	0/-	-178.7668021917343	-60187.01416814327	80	0.014393939393939395	0.95	0.35929301297983984
YDR436W	-1	-/-	-178.76815938949585	-39402.396332740784	20	0.014383043149129448	0.95	0.3595691797845899
YBR234C	-1	-/-	-178.774920463562	-36339.68706655502	20	0.014372163388804841	0.95	0.35984534658934
YKL058W	-1	-/-	-178.7779302597046	-37295.51573562622	20	0.01436130007558579	0.95	0.36012151339409004
YLR451W	-1	-/-	-178.80235385894775	-36749.792552948	20	0.014350453172205438	0.95	0.3603976801988401
YNL117W	-1	-/-	-178.81395149230957	-39061.06470298767	20	0.014339622641509434	0.95	0.3606738470035902
YMR112C	-1	-/-	-178.82393741607666	-37171.73454141617	20	0.014328808446455505	0.95	0.36095001380834024
YGL067W	-1	-/-	-178.8698320388794	-36802.878558158875	20	0.014318010550113038	0.95	0.3612261806130903
YPR028W	0	0/-	-178.8880114555359	-58793.03595018387	80	0.014318010550113038	0.95	0.3612261806130903
YDR469W	-1	-/-	-178.89204740524292	-36468.90617322922	20	0.01430722891566265	0.95	0.3615023474178404
YMR247C	-1	-/+	-178.89810180664062	-39106.27011060715	20	0.014296463506395787	0.95	0.36177851422259044
YER171W	-1	-/-	-178.92626762390137	-36582.016595840454	20	0.014285714285714285	0.95	0.3620546810273405
YIL019W	-1	-/-	-178.9409008026123	-38119.044976234436	20	0.014274981217129978	0.95	0.3623308478320906
YKL025C	-1	-/-	-178.94587802886963	-37294.38831663132	20	0.014264264264264264	0.95	0.36260701463684064
YDR189W	-1	-/-	-178.98423767089844	-35036.6049156189	20	0.014253563390847712	0.95	0.3628831814415907
YNL333W	-1	-/-	-178.993878364563	-39501.58557128906	20	0.01424287856071964	0.95	0.3631593482463408
YPL271W	-1	-/-	-179.00770330429077	-37280.32670068741	20	0.014232209737827715	0.95	0.36343551505109084
YLR168C	0	0/-	-179.0201634168625	-62241.63739991188	80	0.014232209737827715	0.95	0.36343551505109084
YOR126C	-1	-/-	-179.05767440795898	-37538.32444000244	20	0.014221556886227544	0.95	0.3637116818558409
YIL074C	0	0/0	-179.08365774154663	-60230.74789971113	80	0.014221556886227544	0.95	0.3637116818558409
YER080W	0	0/0	-179.09292912483215	-59310.16173362732	80	0.014221556886227544	0.95	0.3637116818558409
YMR023C	-1	-/-	-179.09870958328247	-39552.79707336426	20	0.014210919970082274	0.95	0.363987848660591
YPL031C	-1	-/-	-179.10679531097412	-35092.35977983475	20	0.014200298953662182	0.95	0.36426401546534104
YMR035W	-1	-/-	-179.10737228393555	-39957.44002389908	20	0.014189693801344288	0.95	0.36454018227009116
YLR127C	-1	-/-	-179.16107988357544	-39107.421939373016	20	0.014179104477611941	0.95	0.36481634907484123
YNL263C	-1	-/-	-179.21691179275513	-38251.40275764465	20	0.014168530947054437	0.95	0.3650925158795913
YOR166C	0	0/-	-179.22489416599274	-65872.5699158907	80	0.014168530947054437	0.95	0.3650925158795913
YJL157C	-1	-/-	-179.23899364471436	-37407.5513086319	20	0.014157973174366617	0.95	0.36536868268434136
YGR143W	-1	-/-	-179.24265432357788	-35585.07135391235	20	0.014147431124348473	0.95	0.36564484948909143
YGR077C	-1	-/-	-179.25586938858032	-38176.622218608856	20	0.014136904761904762	0.95	0.3659210162938415
YMR145C	-1	-/0	-179.2600703239441	-39905.244328022	20	0.01412639405204461	0.95	0.36619718309859156
YHR072W-A	-1	-/-	-179.28090143203735	-37337.16133642197	20	0.01411589895988113	0.95	0.3664733499033416
YKR084C	0	0/+	-179.28160440921783	-60838.31953716278	80	0.01411589895988113	0.95	0.3664733499033416
YBR302C	0	0/-	-179.31614243984222	-59515.15840828419	80	0.01411589895988113	0.95	0.3664733499033416
YER101C	0	0/-	-179.38691890239716	-63102.11591112614	80	0.01411589895988113	0.95	0.3664733499033416
YBR227C	0	0/-	-179.42412042617798	-61464.63217329979	80	0.01411589895988113	0.95	0.3664733499033416
YLR128W	0	0/-	-179.42425417900085	-61926.37235105038	80	0.01411589895988113	0.95	0.3664733499033416
YOR360C	0	0/-	-179.45218741893768	-58199.67520236969	80	0.01411589895988113	0.95	0.3664733499033416
YAR042W	-1	-/-	-179.45314359664917	-36936.23647356033	20	0.014105419450631032	0.95	0.3667495167080917
YJR073C	-1	-/-	-179.4555902481079	-35879.43974494934	20	0.014094955489614243	0.95	0.36702568351284176
YNL173C	-1	-/-	-179.4649772644043	-36562.99049425125	20	0.014084507042253521	0.95	0.3673018503175918
YDR259C	-1	-/-	-179.4906449317932	-34857.78479766846	20	0.014074074074074074	0.95	0.3675780171223419
YBL067C	0	0/-	-179.49171006679535	-63201.36578977108	80	0.014074074074074074	0.95	0.3675780171223419
YLL021W	-1	-/-	-179.49250745773315	-40076.399579524994	20	0.014063656550703183	0.95	0.36785418392709196
YCL001W	-1	-/-	-179.51466464996338	-36985.025247097015	20	0.014053254437869823	0.95	0.368130350731842
YPR184W	0	0/0	-179.51690554618835	-62298.467917740345	80	0.014053254437869823	0.95	0.368130350731842
YPL169C	-1	-/-	-179.52331352233887	-37361.75802612305	20	0.014042867701404288	0.95	0.3684065175365921
YPR017C	-1	-/-	-179.57153129577637	-36190.29484272003	20	0.014032496307237814	0.95	0.36868268434134216
YPR009W	-1	-/-	-179.64145278930664	-38252.17701911926	20	0.014022140221402213	0.95	0.3689588511460922
YPL072W	0	0/-	-179.6970624923706	-65983.03117859364	80	0.014022140221402213	0.95	0.3689588511460922
YPL091W	-1	-/-	-179.70050239562988	-36015.98888683319	20	0.014011799410029498	0.95	0.3692350179508423
YBL021C	0	0/-	-179.72101354599	-66302.20374137163	80	0.014011799410029498	0.95	0.3692350179508423
YPL144W	-1	-/0	-179.73598670959473	-37995.15242624283	20	0.01400147383935151	0.95	0.36951118475559236
YNR021W	0	0/-	-179.7519028186798	-60849.28818285465	80	0.01400147383935151	0.95	0.36951118475559236
YBL088C	-1	-/-	-179.7706642150879	-37142.0050778389	20	0.013991163475699559	0.95	0.3697873515603424
YHL035C	0	0/-	-179.77685868740082	-60516.90895718336	80	0.013991163475699559	0.95	0.3697873515603424
YGL083W	0	0/-	-179.78996813297272	-64169.61300635338	80	0.013991163475699559	0.95	0.3697873515603424
YDR456W	-1	-/-	-179.81931734085083	-37777.42992353439	20	0.013980868285504048	0.95	0.3700635183650925
YHR155W	0	0/-	-179.8409684896469	-63131.17469358444	80	0.013980868285504048	0.95	0.3700635183650925
YPL065W	-1	-/-	-179.84345626831055	-35849.73154973984	20	0.013970588235294118	0.95	0.37033968516984256
YNL199C	-1	-/-	-179.84442615509033	-35880.28497028351	20	0.013960323291697281	0.95	0.3706158519745927
YLR275W	-1	-/-	-179.86616563796997	-37900.51283836365	20	0.013950073421439061	0.95	0.37089201877934275
YOR374W	0	0/-	-179.91997838020325	-58499.68939650059	80	0.013950073421439061	0.95	0.37089201877934275
YML097C	-1	-/-	-179.95717811584473	-39630.77910089493	20	0.013939838591342627	0.95	0.3711681855840928
YML013W	-1	-/-	-179.9595365524292	-34447.72269010544	20	0.013929618768328446	0.95	0.3714443523888429
YOL147C	-1	-/-	-179.9640989303589	-38146.45488023758	20	0.01391941391941392	0.95	0.37172051919359295
YOR280C	0	0/0	-180.00182580947876	-62188.683124899864	80	0.01391941391941392	0.95	0.37172051919359295
YLR130C	-1	-/-	-180.0113868713379	-35688.73195934296	20	0.013909224011713031	0.95	0.371996685998343
YBL071W-A	-1	-/+	-180.03644514083862	-34805.40813922882	20	0.013899049012435992	0.95	0.3722728528030931
YNL197C	-1	-/-	-180.05160284042358	-37756.495096206665	20	0.013888888888888888	0.95	0.37254901960784315
YAL040C	-1	-/-	-180.07931995391846	-37614.20635128021	20	0.013878743608473338	0.95	0.3728251864125932
YOR141C	0	0/-	-180.09885251522064	-63830.645464897156	80	0.013878743608473338	0.95	0.3728251864125932
YIL156W	0	0/-	-180.13267958164215	-64677.048191547394	80	0.013878743608473338	0.95	0.3728251864125932
YLR105C	-1	-/-	-180.14365005493164	-38808.60179519653	20	0.013868613138686132	0.95	0.3731013532173433
YDR258C	-1	-/-	-180.15575742721558	-37539.53945398331	20	0.013858497447118891	0.95	0.37337752002209335
YGR282C	0	0/-	-180.1715258359909	-55869.79146575928	80	0.013858497447118891	0.95	0.37337752002209335
YLR088W	-1	-/-	-180.17209196090698	-36791.275685310364	20	0.013848396501457727	0.95	0.3736536868268434
YMR234W	-1	-/-	-180.17372846603394	-39342.5827331543	20	0.013838310269482883	0.95	0.3739298536315935
YJR010C-A	-1	-/-	-180.18509197235107	-38740.36858510971	20	0.013828238719068414	0.95	0.37420602043634354
YKL002W	-1	-/-	-180.19779539108276	-38405.00823879242	20	0.013818181818181818	0.95	0.3744821872410936
YDL225W	-1	-/-	-180.2128300666809	-37606.790716171265	20	0.013808139534883721	0.95	0.3747583540458437
YOL149W	-1	-/-	-180.2245168685913	-39878.67634534836	20	0.013798111837327523	0.95	0.37503452085059374
YBR188C	-1	-/-	-180.24828386306763	-39100.43130111694	20	0.013788098693759071	0.95	0.3753106876553438
YBL051C	-1	-/-	-180.25780630111694	-33951.16063165665	20	0.013778100072516316	0.95	0.3755868544600939
YPL005W	0	0/-	-180.26133227348328	-62625.59266889095	80	0.013778100072516316	0.95	0.3755868544600939
YLR273C	0	0/0	-180.30008339881897	-62532.26139676571	80	0.013778100072516316	0.95	0.3755868544600939
YMR259C	0	0/-	-180.30154192447662	-61251.363807320595	80	0.013778100072516316	0.95	0.3755868544600939
YMR310C	0	0/0	-180.306046128273	-60389.71374106407	80	0.013778100072516316	0.95	0.3755868544600939
YAL021C	-1	-/-	-180.3074688911438	-38539.79359579086	20	0.013768115942028985	0.95	0.37586302126484394
YGL252C	-1	-/-	-180.3386950492859	-37652.825388908386	20	0.013758146270818247	0.95	0.376139188069594
YMR177W	-1	-/-	-180.3647165298462	-37242.745423316956	20	0.013748191027496382	0.95	0.3764153548743441
YDL067C	0	0/-	-180.47335696220398	-61555.76390326023	80	0.013748191027496382	0.95	0.3764153548743441
YGL144C	-1	-/-	-180.47670936584473	-37972.30922651291	20	0.01373825018076645	0.95	0.3766915216790942
YKL013C	-1	-/-	-180.48537397384644	-35105.31368494034	20	0.013728323699421965	0.95	0.37696768848384427
YER095W	-1	-/-	-180.4907946586609	-38035.876618385315	20	0.013718411552346571	0.95	0.37724385528859433
YJL127C	-1	-/-	-180.4924283027649	-36732.01417684555	20	0.013708513708513708	0.95	0.3775200220933444
YDL236W	-1	-/0	-180.505699634552	-35592.41136741638	20	0.0136986301369863	0.95	0.37779618889809446
YKL165C	-1	-/-	-180.51453733444214	-37062.429132938385	20	0.013688760806916427	0.95	0.37807235570284453
YML052W	-1	-/-	-180.52996492385864	-36368.961278915405	20	0.013678905687544997	0.95	0.3783485225075946
YNL288W	-1	-/-	-180.533522605896	-38408.96562862396	20	0.013669064748201438	0.95	0.37862468931234466
YLR026C	-1	-/-	-180.5520725250244	-39577.53348493576	20	0.013659237958303379	0.95	0.37890085611709473
YGL101W	0	0/-	-180.56766533851624	-61637.76861381531	80	0.013659237958303379	0.95	0.37890085611709473
YER015W	-1	-/-	-180.6056032180786	-38006.738717556	20	0.013649425287356323	0.95	0.3791770229218448
[truncated: 3,961 more rows]
