# Supplementary material for: Revisiting co-expression-based automated function prediction in yeast with neural networks and updated Gene Ontology annotations
Source: PLoS One. 2026 Apr 16;21(4):e0322689. doi: 10.1371/journal.pone.0322689 (PMC13086303; doi:10.1371/journal.pone.0322689)
Supplement: S1 File — A zip file of tables in csv format containing individual genes ranked by their predicted involvement in each predicted GO term. These predictions were made by Model 1 as described in Table A of S1 Text. (ZIP) [file pone.0322689.s002.zip › GO0006418_SingleGeneRanking.csv]

Gene	Label	Annos	Score	Background Score	Num pos pairs	Precision	Recall	False Positive Rate
YDR418W	-1	-/-	-101.33018286526203	-27280.969656422734	31	0.0	0.0	0.0002770083102493075
YLR249W	-1	-/-	-103.39495038986206	-25825.471578001976	31	0.0	0.0	0.000554016620498615
YHR068W	-1	-/-	-103.55237364768982	-26715.54939389229	31	0.0	0.0	0.0008310249307479224
YMR116C	-1	-/-	-106.4153705239296	-27037.951707437634	31	0.0	0.0	0.00110803324099723
YDR341C	1	+/+	-110.76166331768036	-28658.485948562622	30	0.2	0.03225806451612903	0.00110803324099723
YBR121C	1	+/+	-111.42324674129486	-27154.874110877514	30	0.3333333333333333	0.06451612903225806	0.00110803324099723
YJL190C	-1	-/-	-114.4287462234497	-26721.012907370925	31	0.2857142857142857	0.06451612903225806	0.0013850415512465374
YGR185C	1	+/+	-119.08200025558472	-28796.729809239507	30	0.375	0.0967741935483871	0.0013850415512465374
YGR285C	-1	-/-	-121.04381728172302	-29088.79633627087	31	0.3333333333333333	0.0967741935483871	0.0016620498614958448
YBR143C	-1	-/-	-122.44084048271179	-27692.67344868183	31	0.3	0.0967741935483871	0.0019390581717451524
YBL076C	0	0/+	-122.7580269947648	-46088.57150218263	124	0.3	0.0967741935483871	0.0019390581717451524
YOR243C	-1	-/-	-123.0369199514389	-26627.234125971794	31	0.2727272727272727	0.0967741935483871	0.00221606648199446
YLR372W	-1	-/-	-123.04540371894836	-27119.038516402245	31	0.25	0.0967741935483871	0.002493074792243767
YPR132W	-1	-/-	-125.24818402528763	-26838.45582908392	31	0.23076923076923078	0.0967741935483871	0.002770083102493075
YIL078W	0	0/+	-125.43258951604366	-46866.710288748145	124	0.23076923076923078	0.0967741935483871	0.002770083102493075
YDR023W	1	+/+	-125.60095369815826	-27648.20546758175	30	0.2857142857142857	0.12903225806451613	0.002770083102493075
YOR335C	1	+/+	-126.84439361095428	-26758.237089514732	30	0.3333333333333333	0.16129032258064516	0.002770083102493075
YOR361C	-1	-/-	-126.92399477958679	-28067.24881052971	31	0.3125	0.16129032258064516	0.0030470914127423824
YKL081W	-1	-/-	-127.93443429470062	-27554.47169148922	31	0.29411764705882354	0.16129032258064516	0.0033240997229916896
YDR037W	1	+/+	-128.28916835784912	-27165.048346996307	30	0.3333333333333333	0.1935483870967742	0.0033240997229916896
YKL056C	-1	-/-	-129.07118999958038	-27802.087973237038	31	0.3157894736842105	0.1935483870967742	0.003601108033240997
YPL226W	0	0/-	-130.10460751131177	-47329.53792481497	124	0.3157894736842105	0.1935483870967742	0.003601108033240997
YJL138C	-1	-/-	-130.1177555322647	-27347.70595830679	31	0.3	0.1935483870967742	0.003878116343490305
YOL097C	1	+/+	-130.70932507514954	-28421.01296901703	30	0.3333333333333333	0.22580645161290322	0.003878116343490305
YPR163C	-1	-/-	-131.4049929380417	-28911.17559826374	31	0.3181818181818182	0.22580645161290322	0.004155124653739612
YLR060W	1	+/+	-131.46889281272888	-27291.131117343903	30	0.34782608695652173	0.25806451612903225	0.004155124653739612
YGR094W	1	+/+	-131.89191102981567	-30048.478441774845	30	0.375	0.2903225806451613	0.004155124653739612
YLR293C	-1	-/-	-132.30868327617645	-29794.951683163643	31	0.36	0.2903225806451613	0.00443213296398892
YGR162W	-1	-/-	-132.3816361427307	-25692.77426514402	31	0.34615384615384615	0.2903225806451613	0.004709141274238227
YGR085C	-1	-/-	-132.49920010566711	-27303.092138051987	31	0.3333333333333333	0.2903225806451613	0.004986149584487534
YNL209W	-1	-/-	-132.64803791046143	-27496.458758234978	31	0.32142857142857145	0.2903225806451613	0.005263157894736842
YNL096C	0	0/-	-133.89871613681316	-46057.61750998907	124	0.32142857142857145	0.2903225806451613	0.005263157894736842
YPR074C	-1	-/0	-134.00132417678833	-27816.431614160538	31	0.3103448275862069	0.2903225806451613	0.00554016620498615
YGL097W	-1	-/-	-134.04890429973602	-27253.603621423244	31	0.3	0.2903225806451613	0.005817174515235457
YML073C	-1	-/-	-134.41621887683868	-27753.07790827751	31	0.2903225806451613	0.2903225806451613	0.006094182825484765
YLL045C	0	0/-	-134.76094043254852	-47134.21317514777	124	0.2903225806451613	0.2903225806451613	0.006094182825484765
YGR264C	1	+/+	-135.31317508220673	-29586.469125449657	30	0.3125	0.3225806451612903	0.006094182825484765
YPL160W	1	+/+	-135.90801644325256	-27138.793142199516	30	0.3333333333333333	0.3548387096774194	0.006094182825484765
YBR249C	0	0/0	-135.93457014858723	-46748.9351451993	124	0.3333333333333333	0.3548387096774194	0.006094182825484765
YDL082W	0	0/-	-136.02160134911537	-46659.05587263778	124	0.3333333333333333	0.3548387096774194	0.006094182825484765
YOR063W	-1	-/-	-136.04488444328308	-28082.274349331856	31	0.3235294117647059	0.3548387096774194	0.006371191135734072
YMR049C	-1	-/-	-136.3176607489586	-28801.538604557514	31	0.3142857142857143	0.3548387096774194	0.006648199445983379
YLR069C	-1	-/-	-136.90002834796906	-31769.150322794914	31	0.3055555555555556	0.3548387096774194	0.006925207756232687
YHR064C	0	0/-	-137.06091651320457	-47811.986582279205	124	0.3055555555555556	0.3548387096774194	0.006925207756232687
YHR208W	0	0/0	-137.08965447545052	-46237.969368338585	124	0.3055555555555556	0.3548387096774194	0.006925207756232687
YFR031C-A	0	0/-	-137.1636353507638	-46420.17701666546	124	0.3055555555555556	0.3548387096774194	0.006925207756232687
YIL133C	0	0/-	-138.9408874809742	-46647.53403979167	124	0.3055555555555556	0.3548387096774194	0.006925207756232687
YPR110C	-1	-/-	-139.01216185092926	-28377.293612957	31	0.2972972972972973	0.3548387096774194	0.007202216066481994
YBL072C	0	0/-	-139.33968248963356	-47556.598321169615	124	0.2972972972972973	0.3548387096774194	0.007202216066481994
YHR128W	0	0/-	-139.5259249806404	-47943.92184802145	124	0.2972972972972973	0.3548387096774194	0.007202216066481994
YLR432W	0	0/-	-139.6633159071207	-45505.48242973536	124	0.2972972972972973	0.3548387096774194	0.007202216066481994
YGR214W	-1	-/-	-139.91954135894775	-29337.122302651405	31	0.2894736842105263	0.3548387096774194	0.007479224376731302
YMR309C	-1	-/-	-140.0218367576599	-29155.53978741169	31	0.28205128205128205	0.3548387096774194	0.00775623268698061
YBR079C	-1	-/-	-140.2477571964264	-29838.661320626736	31	0.275	0.3548387096774194	0.008033240997229917
YGR112W	-1	-/-	-140.36370387673378	-28397.536526355892	31	0.2682926829268293	0.3548387096774194	0.008310249307479225
YDR064W	0	0/-	-140.5152370221913	-47199.56192394346	124	0.2682926829268293	0.3548387096774194	0.008310249307479225
YHR019C	1	+/+	-140.90925467014313	-30962.15511071682	30	0.2857142857142857	0.3870967741935484	0.008310249307479225
YNL067W	0	0/-	-141.43029148876667	-46806.72175842896	124	0.2857142857142857	0.3870967741935484	0.008310249307479225
YLR448W	-1	-/-	-141.49827337265015	-27892.33171504736	31	0.27906976744186046	0.3870967741935484	0.008587257617728532
YMR290C	-1	-/-	-141.7452291250229	-28017.565503835678	31	0.2727272727272727	0.3870967741935484	0.00886426592797784
YMR217W	0	0/-	-142.10411077737808	-48040.12789466977	124	0.2727272727272727	0.3870967741935484	0.00886426592797784
YIL052C	-1	-/-	-142.26448774337769	-29219.0972635746	31	0.26666666666666666	0.3870967741935484	0.009141274238227148
YGL123W	0	0/-	-142.40842117369175	-47627.251864634454	124	0.26666666666666666	0.3870967741935484	0.009141274238227148
YAL035W	-1	-/-	-142.73306369781494	-30035.068741083145	31	0.2608695652173913	0.3870967741935484	0.009418282548476454
YMR308C	-1	-/-	-142.84941816329956	-27973.11112576723	31	0.2553191489361702	0.3870967741935484	0.009695290858725761
YLR083C	0	0/-	-142.90666915476322	-46778.129413850605	124	0.2553191489361702	0.3870967741935484	0.009695290858725761
YBR031W	0	0/-	-143.2362906485796	-47488.085483755916	124	0.2553191489361702	0.3870967741935484	0.009695290858725761
YHR089C	-1	-/-	-143.27203130722046	-29828.46205601096	31	0.25	0.3870967741935484	0.009972299168975069
YBL039C	-1	-/-	-143.39934992790222	-27474.55552339554	31	0.24489795918367346	0.3870967741935484	0.010249307479224376
YML022W	0	0/-	-143.49672919511795	-47537.62957055867	124	0.24489795918367346	0.3870967741935484	0.010249307479224376
YGL076C	0	0/-	-143.98000848293304	-48238.15976025164	124	0.24489795918367346	0.3870967741935484	0.010249307479224376
YDR321W	0	0/0	-144.26108354330063	-46348.96933680028	124	0.24489795918367346	0.3870967741935484	0.010249307479224376
YOR133W	-1	-/-	-144.30010104179382	-30396.307361364365	31	0.24	0.3870967741935484	0.010526315789473684
YLR340W	-1	-/-	-144.3947536945343	-28018.70596241951	31	0.23529411764705882	0.3870967741935484	0.010803324099722992
YJR123W	0	0/-	-144.4194652736187	-48331.44994829595	124	0.23529411764705882	0.3870967741935484	0.010803324099722992
YKR057W	-1	-/-	-144.83169746398926	-29222.719724535942	31	0.23076923076923078	0.3870967741935484	0.0110803324099723
YLR029C	0	0/-	-144.98104338347912	-47076.199476093054	124	0.23076923076923078	0.3870967741935484	0.0110803324099723
YDR091C	-1	-/-	-145.08311343193054	-30028.484077334404	31	0.22641509433962265	0.3870967741935484	0.011357340720221607
YOR310C	-1	-/-	-145.1033160686493	-28105.960679531097	31	0.2222222222222222	0.3870967741935484	0.011634349030470914
YGL147C	0	0/-	-145.20593816041946	-47477.55928063393	124	0.2222222222222222	0.3870967741935484	0.011634349030470914
YHL033C	0	0/-	-145.229976227507	-47739.43542897515	124	0.2222222222222222	0.3870967741935484	0.011634349030470914
YER074W	0	0/-	-145.3907090574503	-47349.76276188344	124	0.2222222222222222	0.3870967741935484	0.011634349030470914
YMR241W	-1	-/-	-145.47682785987854	-28896.01286804676	31	0.21818181818181817	0.3870967741935484	0.011911357340720222
YBR189W	0	0/-	-145.4952555000782	-48541.36174336565	124	0.21818181818181817	0.3870967741935484	0.011911357340720222
YNL069C	0	0/-	-146.03898062184453	-47756.1612460874	124	0.21818181818181817	0.3870967741935484	0.011911357340720222
YPL131W	-1	-/-	-146.38485312461853	-28177.761291325092	31	0.21428571428571427	0.3870967741935484	0.01218836565096953
YBL022C	-1	-/-	-146.45184445381165	-32584.27233298123	31	0.21052631578947367	0.3870967741935484	0.012465373961218837
YMR146C	-1	-/-	-146.70580637454987	-30565.933781266212	31	0.20689655172413793	0.3870967741935484	0.012742382271468145
YNL248C	-1	-/-	-146.73263037204742	-28334.737955391407	31	0.2033898305084746	0.3870967741935484	0.01301939058171745
YGL120C	-1	-/-	-146.76520723104477	-28268.97863417864	31	0.2	0.3870967741935484	0.013296398891966758
YOL033W	1	+/+	-146.884437084198	-32641.839137911797	30	0.21311475409836064	0.41935483870967744	0.013296398891966758
YHR170W	-1	-/-	-146.91080784797668	-27025.50055515766	31	0.20967741935483872	0.41935483870967744	0.013573407202216066
YAL003W	-1	-/-	-147.0430006980896	-28542.493017435074	31	0.20634920634920634	0.41935483870967744	0.013850415512465374
YLR150W	-1	-/-	-147.25310850143433	-28949.522923707962	31	0.203125	0.41935483870967744	0.014127423822714681
YER025W	-1	-/-	-147.2850649356842	-27131.944545030594	31	0.2	0.41935483870967744	0.014404432132963989
YDL014W	-1	-/-	-147.6838824748993	-27811.029367923737	31	0.19696969696969696	0.41935483870967744	0.014681440443213296
YJR070C	-1	-/-	-147.70939028263092	-27786.223926901817	31	0.19402985074626866	0.41935483870967744	0.014958448753462604
YHR025W	0	0/0	-148.01567390561104	-48866.86794179678	124	0.19402985074626866	0.41935483870967744	0.014958448753462604
YML056C	0	0/-	-148.13789442181587	-47171.87697568536	124	0.19402985074626866	0.41935483870967744	0.014958448753462604
YGL078C	-1	-/-	-148.23674023151398	-28643.441556334496	31	0.19117647058823528	0.41935483870967744	0.015235457063711912
YCR031C	-1	-/-	-148.26508402824402	-30257.654990553856	31	0.18840579710144928	0.41935483870967744	0.01551246537396122
YKR026C	-1	-/-	-148.3006558418274	-28705.807522535324	31	0.18571428571428572	0.41935483870967744	0.015789473684210527
YER086W	0	0/0	-148.36341175436974	-46779.41840547323	124	0.18571428571428572	0.41935483870967744	0.015789473684210527
YLR441C	0	0/-	-148.67807948589325	-47234.39849773049	124	0.18571428571428572	0.41935483870967744	0.015789473684210527
YDR322W	0	0/-	-148.7786071272567	-50550.08020564634	124	0.18571428571428572	0.41935483870967744	0.015789473684210527
YMR024W	0	0/-	-149.11529874801636	-52877.10165017843	124	0.18571428571428572	0.41935483870967744	0.015789473684210527
YIR026C	-1	-/-	-149.1179895401001	-29643.505098342896	31	0.18309859154929578	0.41935483870967744	0.016066481994459834
YER131W	0	0/-	-149.26960670948029	-46676.229937989265	124	0.18309859154929578	0.41935483870967744	0.016066481994459834
YLR264W	-1	-/-	-149.31565880775452	-27324.982728242874	31	0.18055555555555555	0.41935483870967744	0.016343490304709142
YGL103W	0	0/-	-149.34647712111473	-47299.273897871375	124	0.18055555555555555	0.41935483870967744	0.016343490304709142
YKR094C	0	0/-	-149.5303571820259	-47720.351490280125	124	0.18055555555555555	0.41935483870967744	0.016343490304709142
YHL015W	0	0/-	-149.56932973861694	-48237.71368446946	124	0.18055555555555555	0.41935483870967744	0.016343490304709142
YPL104W	0	0/+	-149.81129122897983	-52395.43331230199	124	0.18055555555555555	0.41935483870967744	0.016343490304709142
YCR034W	-1	-/-	-150.0506453514099	-28287.598553538322	31	0.1780821917808219	0.41935483870967744	0.01662049861495845
YJL177W	0	0/-	-150.0528417378664	-47632.68230574578	124	0.1780821917808219	0.41935483870967744	0.01662049861495845
YNL132W	0	0/-	-150.14862416684628	-48712.75897587836	124	0.1780821917808219	0.41935483870967744	0.01662049861495845
YML024W	-1	-/-	-150.18161129951477	-28806.59102833271	31	0.17567567567567569	0.41935483870967744	0.016897506925207757
YMR242C	0	0/-	-150.20645317435265	-47564.30061261356	124	0.17567567567567569	0.41935483870967744	0.016897506925207757
YLR167W	-1	-/-	-150.40687489509583	-29217.426439523697	31	0.17333333333333334	0.41935483870967744	0.017174515235457065
YGL143C	-1	-/-	-150.54727399349213	-31723.177060246468	31	0.17105263157894737	0.41935483870967744	0.017451523545706372
YLR409C	-1	-/-	-150.85300183296204	-28526.19557917118	31	0.16883116883116883	0.41935483870967744	0.01772853185595568
YEL042W	-1	-/-	-151.01416492462158	-28621.74723780155	31	0.16666666666666666	0.41935483870967744	0.018005540166204988
YOL077C	-1	-/-	-151.41229963302612	-29135.02752649784	31	0.16455696202531644	0.41935483870967744	0.018282548476454295
YLR061W	0	0/-	-151.44446213543415	-48019.87955324724	124	0.16455696202531644	0.41935483870967744	0.018282548476454295
YPR033C	1	+/+	-151.46640002727509	-30424.22648513317	30	0.175	0.45161290322580644	0.018282548476454295
YOR096W	0	0/-	-151.69923222064972	-48300.22412675992	124	0.175	0.45161290322580644	0.018282548476454295
YGR191W	-1	-/-	-151.70311403274536	-27131.837337732315	31	0.1728395061728395	0.45161290322580644	0.0185595567867036
YHL011C	-1	-/-	-151.7143590450287	-28090.89019292593	31	0.17073170731707318	0.45161290322580644	0.018836565096952907
YOL139C	-1	-/-	-151.77843046188354	-29922.53430891037	31	0.1686746987951807	0.45161290322580644	0.019113573407202215
YCR053W	-1	-/0	-151.9127814769745	-28489.076914310455	31	0.16666666666666666	0.45161290322580644	0.019390581717451522
YKL181W	0	0/-	-152.18251129984856	-47268.01964731887	124	0.16666666666666666	0.45161290322580644	0.019390581717451522
YLR449W	-1	-/-	-152.2177712917328	-27931.158280849457	31	0.16470588235294117	0.45161290322580644	0.01966759002770083
YNL112W	-1	-/-	-152.44167757034302	-28094.24296748638	31	0.16279069767441862	0.45161290322580644	0.019944598337950138
YBL087C	0	0/-	-152.5276429951191	-47349.420529503375	124	0.16279069767441862	0.45161290322580644	0.019944598337950138
YGR148C	0	0/-	-152.52769893407822	-47827.284480415285	124	0.16279069767441862	0.45161290322580644	0.019944598337950138
YOR341W	-1	-/-	-152.63665211200714	-28495.72689193487	31	0.16091954022988506	0.45161290322580644	0.020221606648199445
YOR187W	-1	-/-	-152.70715248584747	-31364.87002569437	31	0.1590909090909091	0.45161290322580644	0.020498614958448753
YOR234C	0	0/-	-152.8914763778448	-47439.55116182566	124	0.1590909090909091	0.45161290322580644	0.020498614958448753
YDR012W	0	0/-	-152.932642608881	-46997.702660501	124	0.1590909090909091	0.45161290322580644	0.020498614958448753
YNL301C	0	0/-	-153.12303458154202	-48347.51037355885	124	0.1590909090909091	0.45161290322580644	0.020498614958448753
YJR143C	-1	-/-	-153.1683168411255	-28571.02645277977	31	0.15730337078651685	0.45161290322580644	0.02077562326869806
YLR048W	-1	-/-	-153.37309765815735	-27964.570882081985	31	0.15555555555555556	0.45161290322580644	0.021052631578947368
YOL120C	0	0/-	-153.52789786458015	-48342.99956575036	124	0.15555555555555556	0.45161290322580644	0.021052631578947368
YNL178W	0	0/-	-153.55194893479347	-48029.73559997231	124	0.15555555555555556	0.45161290322580644	0.021052631578947368
YPL090C	0	0/-	-153.6017798781395	-48208.74540653825	124	0.15555555555555556	0.45161290322580644	0.021052631578947368
YOR108W	0	0/0	-153.61172235012054	-46663.49961523712	124	0.15555555555555556	0.45161290322580644	0.021052631578947368
YOR271C	0	0/-	-153.76809734106064	-48535.1184618175	124	0.15555555555555556	0.45161290322580644	0.021052631578947368
YMR131C	0	0/-	-153.95443177223206	-48381.142430871725	124	0.15555555555555556	0.45161290322580644	0.021052631578947368
YJR016C	0	0/0	-154.19607338309288	-46429.91399550438	124	0.15555555555555556	0.45161290322580644	0.021052631578947368
YLR186W	-1	-/-	-154.5301946401596	-29014.192662358284	31	0.15384615384615385	0.45161290322580644	0.021329639889196676
YML063W	0	0/-	-154.61279278993607	-47569.678251087666	124	0.15384615384615385	0.45161290322580644	0.021329639889196676
YIL110W	-1	-/-	-154.67131423950195	-28626.19049370289	31	0.15217391304347827	0.45161290322580644	0.021606648199445983
YLR367W	0	0/-	-154.9126417785883	-49480.41621751152	124	0.15217391304347827	0.45161290322580644	0.021606648199445983
YLR175W	-1	-/-	-154.97488617897034	-30842.22882926464	31	0.15053763440860216	0.45161290322580644	0.02188365650969529
YBL092W	0	0/-	-154.98325124382973	-49066.8532391265	124	0.15053763440860216	0.45161290322580644	0.02188365650969529
YER056C-A	0	0/-	-155.08110758662224	-47169.81262684241	124	0.15053763440860216	0.45161290322580644	0.02188365650969529
YHR010W	0	0/-	-155.10739269852638	-47595.628823399544	124	0.15053763440860216	0.45161290322580644	0.02188365650969529
YOR168W	1	+/+	-155.24587845802307	-29345.58731532097	30	0.1595744680851064	0.4838709677419355	0.02188365650969529
YDR382W	-1	-/-	-155.25994873046875	-28921.551953673363	31	0.15789473684210525	0.4838709677419355	0.0221606648199446
YGR173W	0	0/-	-155.26519256830215	-49336.21626764536	124	0.15789473684210525	0.4838709677419355	0.0221606648199446
YHR116W	-1	-/-	-155.30533830821514	-31237.46891270578	31	0.15625	0.4838709677419355	0.022437673130193906
YDR190C	-1	-/-	-155.5526270866394	-31141.74198925495	31	0.15463917525773196	0.4838709677419355	0.022714681440443214
YLR388W	0	0/-	-155.57008758187294	-47556.59753113799	124	0.15463917525773196	0.4838709677419355	0.022714681440443214
YBR048W	-1	-/-	-155.57064080238342	-30361.184047818184	31	0.15306122448979592	0.4838709677419355	0.02299168975069252
YDR300C	-1	-/0	-155.69155406951904	-27218.220647096634	31	0.15151515151515152	0.4838709677419355	0.02326869806094183
YLR185W	0	0/-	-156.06451407074928	-48020.11434067786	124	0.15151515151515152	0.4838709677419355	0.02326869806094183
YBR191W	0	0/-	-156.92160007357597	-47130.337658926845	124	0.15151515151515152	0.4838709677419355	0.02326869806094183
YLR312W-A	0	0/-	-156.96584495902061	-53301.96352913976	124	0.15151515151515152	0.4838709677419355	0.02326869806094183
YHL004W	0	0/-	-157.09754383191466	-50950.446620098315	124	0.15151515151515152	0.4838709677419355	0.02326869806094183
YDR337W	-1	-/-	-157.2757396697998	-32271.43289923668	31	0.15	0.4838709677419355	0.023545706371191136
YDR395W	-1	-/-	-157.4567060470581	-30791.977740943432	31	0.1485148514851485	0.4838709677419355	0.023822714681440444
YPL079W	0	0/-	-157.49671337008476	-47874.30650194362	124	0.1485148514851485	0.4838709677419355	0.023822714681440444
YGR061C	0	0/-	-157.53351253271103	-47286.92828182876	124	0.1485148514851485	0.4838709677419355	0.023822714681440444
YJR145C	-1	-/-	-157.5446617603302	-28103.027629077435	31	0.14705882352941177	0.4838709677419355	0.02409972299168975
YLR196W	-1	-/-	-157.82561874389648	-28536.42817568779	31	0.14563106796116504	0.4838709677419355	0.02437673130193906
YHR193C	-1	-/-	-157.82797718048096	-30420.355498731136	31	0.14423076923076922	0.4838709677419355	0.024653739612188367
YJR007W	-1	-/-	-157.88245844841003	-29154.643534183502	31	0.14285714285714285	0.4838709677419355	0.024930747922437674
YML026C	0	0/-	-157.89157390594482	-47320.99511511624	124	0.14285714285714285	0.4838709677419355	0.024930747922437674
YGL031C	0	0/-	-157.9875038266182	-47561.949340090156	124	0.14285714285714285	0.4838709677419355	0.024930747922437674
YHL001W	0	0/-	-158.0921744890511	-47695.99488104507	124	0.14285714285714285	0.4838709677419355	0.024930747922437674
YBR187W	0	0/-	-158.09482049942017	-47710.45877327025	124	0.14285714285714285	0.4838709677419355	0.024930747922437674
YHR216W	0	0/-	-158.31790193915367	-47561.598239421844	124	0.14285714285714285	0.4838709677419355	0.024930747922437674
YER007C-A	0	0/-	-158.3706159889698	-50132.47212339938	124	0.14285714285714285	0.4838709677419355	0.024930747922437674
YGR128C	-1	-/-	-158.39852833747864	-27835.942952156067	31	0.14150943396226415	0.4838709677419355	0.025207756232686982
YML106W	0	0/-	-158.44324061274529	-47976.87723530084	124	0.14150943396226415	0.4838709677419355	0.025207756232686982
YPR102C	-1	-/-	-158.45817494392395	-29305.499332666397	31	0.14018691588785046	0.4838709677419355	0.02548476454293629
YGR245C	-1	-/-	-158.71878361701965	-31031.643280625343	31	0.1388888888888889	0.4838709677419355	0.025761772853185594
YAL036C	0	0/-	-158.72037808597088	-47700.751326844096	124	0.1388888888888889	0.4838709677419355	0.025761772853185594
YDL191W	0	0/-	-158.81514543294907	-48392.819185424596	124	0.1388888888888889	0.4838709677419355	0.025761772853185594
YBL024W	-1	-/-	-158.9249711036682	-31984.69802749157	31	0.13761467889908258	0.4838709677419355	0.0260387811634349
YFL022C	1	+/+	-159.0381691455841	-27994.86576986313	30	0.14545454545454545	0.5161290322580645	0.0260387811634349
YNR037C	0	0/-	-159.08203281834722	-53639.11832172051	124	0.14545454545454545	0.5161290322580645	0.0260387811634349
YMR229C	-1	-/-	-159.24509382247925	-28373.994529247284	31	0.14414414414414414	0.5161290322580645	0.02631578947368421
YBR146W	0	0/-	-159.49794733524323	-50847.54349201918	124	0.14414414414414414	0.5161290322580645	0.02631578947368421
YEL026W	-1	-/-	-159.50440406799316	-27633.359613776207	31	0.14285714285714285	0.5161290322580645	0.026592797783933517
YER055C	0	0/0	-159.57799047231674	-47253.07064586878	124	0.14285714285714285	0.5161290322580645	0.026592797783933517
YIL148W	0	0/-	-159.70367860794067	-47887.35897965729	124	0.14285714285714285	0.5161290322580645	0.026592797783933517
YDR471W	0	0/-	-159.77427583932877	-47750.418370857835	124	0.14285714285714285	0.5161290322580645	0.026592797783933517
YDR496C	0	0/-	-159.79836148023605	-47661.74227899313	124	0.14285714285714285	0.5161290322580645	0.026592797783933517
YPL043W	-1	-/-	-159.81176376342773	-28571.94424390793	31	0.1415929203539823	0.5161290322580645	0.026869806094182824
YNL255C	0	0/-	-159.86016124486923	-47713.880692243576	124	0.1415929203539823	0.5161290322580645	0.026869806094182824
YGL245W	1	+/+	-159.86142253875732	-30154.93972802162	30	0.14912280701754385	0.5483870967741935	0.026869806094182824
YPR187W	-1	-/-	-159.8713092803955	-28677.436401963234	31	0.14782608695652175	0.5483870967741935	0.027146814404432132
YJR094W-A	0	0/-	-160.18534153699875	-47303.038583785295	124	0.14782608695652175	0.5483870967741935	0.027146814404432132
YKL180W	0	0/-	-160.424602329731	-47969.97322606295	124	0.14782608695652175	0.5483870967741935	0.027146814404432132
YBR084W	-1	-/-	-160.52261567115784	-28410.478863835335	31	0.14655172413793102	0.5483870967741935	0.02742382271468144
YPL081W	0	0/-	-160.56057012081146	-48707.853928759694	124	0.14655172413793102	0.5483870967741935	0.02742382271468144
YGR103W	-1	-/-	-160.58138227462769	-28694.992285966873	31	0.1452991452991453	0.5483870967741935	0.027700831024930747
YOR369C	0	0/-	-160.59591552615166	-49004.55947865546	124	0.1452991452991453	0.5483870967741935	0.027700831024930747
YKR006C	0	0/-	-160.66382817924023	-51877.82812304795	124	0.1452991452991453	0.5483870967741935	0.027700831024930747
YNL061W	-1	-/-	-161.02592658996582	-29141.986121058464	31	0.1440677966101695	0.5483870967741935	0.027977839335180055
YOR209C	-1	-/-	-161.1540093421936	-29659.377307891846	31	0.14285714285714285	0.5483870967741935	0.028254847645429362
YNR017W	-1	-/-	-161.20719599723816	-29839.297659873962	31	0.14166666666666666	0.5483870967741935	0.02853185595567867
YJL148W	-1	-/-	-161.23703289031982	-29296.779528856277	31	0.14049586776859505	0.5483870967741935	0.028808864265927978
YLR344W	0	0/-	-161.36570648476481	-48110.938531436026	124	0.14049586776859505	0.5483870967741935	0.028808864265927978
YPL037C	-1	-/-	-161.48844981193542	-28525.099394083023	31	0.13934426229508196	0.5483870967741935	0.029085872576177285
YOR323C	0	0/0	-161.55169689655304	-50444.505843639374	124	0.13934426229508196	0.5483870967741935	0.029085872576177285
YOR272W	-1	-/-	-161.59390878677368	-28630.922703504562	31	0.13821138211382114	0.5483870967741935	0.029362880886426593
YOR158W	0	0/-	-161.68032360076904	-52347.46585639194	124	0.13821138211382114	0.5483870967741935	0.029362880886426593
YOR046C	-1	-/-	-161.69696164131165	-28316.515168905258	31	0.13709677419354838	0.5483870967741935	0.0296398891966759
YJL180C	0	0/-	-161.72642957884818	-51047.74046615232	124	0.13709677419354838	0.5483870967741935	0.0296398891966759
YMR098C	0	0/-	-161.93383315205574	-53869.382440995425	124	0.13709677419354838	0.5483870967741935	0.0296398891966759
YOR293W	0	0/-	-161.94359722733498	-48215.099144265056	124	0.13709677419354838	0.5483870967741935	0.0296398891966759
YOR354C	-1	-/-	-162.06999707221985	-32167.34110635519	31	0.136	0.5483870967741935	0.029916897506925208
YPL173W	0	0/-	-162.11760839819908	-54760.438770186156	124	0.136	0.5483870967741935	0.029916897506925208
YPL198W	0	0/-	-162.12621295452118	-47315.42019904405	124	0.136	0.5483870967741935	0.029916897506925208
YMR157C	0	0/0	-162.15552219748497	-51286.850622177124	124	0.136	0.5483870967741935	0.029916897506925208
YGL234W	0	0/-	-162.16374999284744	-48977.06897097826	124	0.136	0.5483870967741935	0.029916897506925208
YPL143W	0	0/-	-162.5289664566517	-50068.13776539266	124	0.136	0.5483870967741935	0.029916897506925208
YEL040W	0	0/-	-162.5843290090561	-48742.37888523936	124	0.136	0.5483870967741935	0.029916897506925208
YDL084W	-1	-/-	-162.673166513443	-30257.718807816505	31	0.1349206349206349	0.5483870967741935	0.030193905817174516
YNL005C	0	0/-	-162.8425780236721	-52311.572854896076	124	0.1349206349206349	0.5483870967741935	0.030193905817174516
YPL086C	-1	-/-	-162.87672233581543	-30344.70008277893	31	0.13385826771653545	0.5483870967741935	0.030470914127423823
YLR406C	0	0/-	-162.88024497032166	-47531.285165373236	124	0.13385826771653545	0.5483870967741935	0.030470914127423823
YER165W	-1	-/-	-163.1846513748169	-27808.235718488693	31	0.1328125	0.5483870967741935	0.03074792243767313
YHR052W	-1	-/-	-163.3197102546692	-29730.063292741776	31	0.13178294573643412	0.5483870967741935	0.03102493074792244
YLR244C	0	0/-	-163.45284461975098	-48508.44775480032	124	0.13178294573643412	0.5483870967741935	0.03102493074792244
YGR118W	-1	-/-	-163.63213205337524	-28420.58572757244	31	0.13076923076923078	0.5483870967741935	0.031301939058171746
YDR385W	-1	-/-	-163.89644145965576	-29273.296736717224	31	0.1297709923664122	0.5483870967741935	0.031578947368421054
YJR069C	-1	-/-	-163.94527459144592	-29768.86603450775	31	0.12878787878787878	0.5483870967741935	0.03185595567867036
YMR230W	0	0/-	-163.9561340212822	-48476.756591916084	124	0.12878787878787878	0.5483870967741935	0.03185595567867036
YPR041W	-1	-/-	-163.9732723236084	-29039.169913053513	31	0.12781954887218044	0.5483870967741935	0.03213296398891967
YJR101W	0	0/-	-164.07951626181602	-52470.554123058915	124	0.12781954887218044	0.5483870967741935	0.03213296398891967
YPL050C	-1	-/-	-164.19860005378723	-29465.774406671524	31	0.12686567164179105	0.5483870967741935	0.032409972299168976
YER043C	0	0/-	-164.21404367685318	-48868.8602334857	124	0.12686567164179105	0.5483870967741935	0.032409972299168976
YDL061C	0	0/-	-164.21854585409164	-47273.570425093174	124	0.12686567164179105	0.5483870967741935	0.032409972299168976
YNL162W	0	0/-	-164.2231141924858	-47912.45576799661	124	0.12686567164179105	0.5483870967741935	0.032409972299168976
YPR043W	0	0/-	-164.38291382789612	-48775.39053572714	124	0.12686567164179105	0.5483870967741935	0.032409972299168976
YBL027W	0	0/-	-164.5375201702118	-49034.45774932578	124	0.12686567164179105	0.5483870967741935	0.032409972299168976
YLR335W	-1	-/-	-164.92074179649353	-29976.697014331818	31	0.1259259259259259	0.5483870967741935	0.032686980609418284
YNL182C	-1	-/-	-164.95700573921204	-30080.86128795147	31	0.125	0.5483870967741935	0.03296398891966759
YGL099W	-1	-/-	-164.97651863098145	-28754.042422652245	31	0.12408759124087591	0.5483870967741935	0.0332409972299169
YEL054C	-1	-/-	-165.11721801757812	-28217.08944296837	31	0.12318840579710146	0.5483870967741935	0.03351800554016621
YOR095C	-1	-/-	-165.12682437896729	-29428.125247240067	31	0.1223021582733813	0.5483870967741935	0.033795013850415515
YML093W	-1	-/-	-165.13333797454834	-29319.54381787777	31	0.12142857142857143	0.5483870967741935	0.03407202216066482
YLR325C	0	0/-	-165.13580936193466	-46978.36208823323	124	0.12142857142857143	0.5483870967741935	0.03407202216066482
YJL080C	-1	-/-	-165.20562982559204	-29062.015830516815	31	0.12056737588652482	0.5483870967741935	0.03434903047091413
YOR167C	0	0/-	-165.3046783208847	-49139.06310962513	124	0.12056737588652482	0.5483870967741935	0.03434903047091413
YMR143W	-1	-/-	-165.40081191062927	-29727.773848056793	31	0.11971830985915492	0.5483870967741935	0.03462603878116344
YGL105W	1	+/+	-165.44648933410645	-28734.804203510284	30	0.1258741258741259	0.5806451612903226	0.03462603878116344
YBR025C	0	0/-	-165.54969123005867	-48736.71266373992	124	0.1258741258741259	0.5806451612903226	0.03462603878116344
YDL075W	0	0/-	-165.62870401144028	-48234.24131567776	124	0.1258741258741259	0.5806451612903226	0.03462603878116344
YPL237W	-1	-/-	-165.72017073631287	-28549.6427462101	31	0.125	0.5806451612903226	0.034903047091412745
YOL039W	-1	-/-	-165.7642629146576	-30862.773275732994	31	0.12413793103448276	0.5806451612903226	0.03518005540166205
YMR142C	-1	-/-	-165.76574635505676	-29227.108510494232	31	0.1232876712328767	0.5806451612903226	0.03545706371191136
YLR333C	0	0/-	-165.79193061590195	-48286.041064836085	124	0.1232876712328767	0.5806451612903226	0.03545706371191136
YDL060W	-1	-/-	-165.84603548049927	-32231.166930437088	31	0.12244897959183673	0.5806451612903226	0.03573407202216067
YPR047W	0	0/+	-166.01320944726467	-52150.34547883272	124	0.12244897959183673	0.5806451612903226	0.03573407202216067
YDR101C	-1	-/-	-166.17146921157837	-28616.238023281097	31	0.12162162162162163	0.5806451612903226	0.036011080332409975
YOL061W	-1	-/-	-166.37398314476013	-27000.872955322266	31	0.12080536912751678	0.5806451612903226	0.03628808864265928
YLR172C	-1	-/-	-166.38846969604492	-29221.958948373795	31	0.12	0.5806451612903226	0.03656509695290859
YER036C	-1	-/-	-166.50394344329834	-29778.536792993546	31	0.11920529801324503	0.5806451612903226	0.03684210526315789
YDR165W	-1	-/-	-166.54174208641052	-28855.67425775528	31	0.11842105263157894	0.5806451612903226	0.0371191135734072
YGR123C	-1	-/-	-166.68427789211273	-31444.7210906744	31	0.11764705882352941	0.5806451612903226	0.037396121883656507
YDR500C	0	0/-	-166.70213568210602	-48671.71821144223	124	0.11764705882352941	0.5806451612903226	0.037396121883656507
YGR027C	0	0/-	-166.9463014602661	-49025.35150244832	124	0.11764705882352941	0.5806451612903226	0.037396121883656507
YNL002C	-1	-/-	-166.9689109325409	-28802.420316696167	31	0.11688311688311688	0.5806451612903226	0.037673130193905814
YEL055C	0	0/-	-167.04023122787476	-49774.34215319157	124	0.11688311688311688	0.5806451612903226	0.037673130193905814
YJL136C	0	0/-	-167.22278267145157	-48437.496561050415	124	0.11688311688311688	0.5806451612903226	0.037673130193905814
YDR316W	0	0/0	-167.42574125528336	-52408.3899955973	124	0.11688311688311688	0.5806451612903226	0.037673130193905814
YKL195W	-1	-/-	-167.55652499198914	-32120.463886260986	31	0.11612903225806452	0.5806451612903226	0.03795013850415512
YER110C	-1	-/-	-167.58529210090637	-31576.570142269135	31	0.11538461538461539	0.5806451612903226	0.03822714681440443
YOL040C	-1	-/-	-167.64544200897217	-28564.54359126091	31	0.11464968152866242	0.5806451612903226	0.03850415512465374
YDL083C	-1	-/-	-167.88749837875366	-28447.092924952507	31	0.11392405063291139	0.5806451612903226	0.038781163434903045
YDR454C	0	0/-	-168.09819972515106	-49228.32779583335	124	0.11392405063291139	0.5806451612903226	0.038781163434903045
YLR285W	-1	-/-	-168.1344964504242	-31902.247378110886	31	0.11320754716981132	0.5806451612903226	0.03905817174515235
YOR004W	-1	-/-	-168.2463960647583	-28564.864983201027	31	0.1125	0.5806451612903226	0.03933518005540166
YGR200C	-1	-/-	-168.36902523040771	-28678.582902550697	31	0.11180124223602485	0.5806451612903226	0.03961218836565097
YPL235W	-1	-/-	-168.37810730934143	-30050.282183408737	31	0.1111111111111111	0.5806451612903226	0.039889196675900275
YDL055C	-1	-/-	-168.41084480285645	-27341.192832946777	31	0.11042944785276074	0.5806451612903226	0.04016620498614958
YBR106W	-1	-/-	-168.4879982471466	-27708.798315286636	31	0.10975609756097561	0.5806451612903226	0.04044321329639889
YHR197W	-1	-/-	-168.82542324066162	-31613.8558729887	31	0.10909090909090909	0.5806451612903226	0.0407202216066482
YLR197W	-1	-/-	-168.90383768081665	-32534.346219301224	31	0.10843373493975904	0.5806451612903226	0.040997229916897505
YNL315C	0	0/-	-169.00802436470985	-53851.25632709265	124	0.10843373493975904	0.5806451612903226	0.040997229916897505
YGL171W	-1	-/-	-169.3011085987091	-29719.40792274475	31	0.10778443113772455	0.5806451612903226	0.04127423822714681
YML025C	-1	-/-	-169.34008932113647	-31430.264014601707	31	0.10714285714285714	0.5806451612903226	0.04155124653739612
YNL302C	-1	-/-	-169.44551062583923	-28555.596883416176	31	0.10650887573964497	0.5806451612903226	0.04182825484764543
YKL006W	0	0/-	-169.49977803230286	-48037.2972276099	124	0.10650887573964497	0.5806451612903226	0.04182825484764543
YCL054W	-1	-/-	-169.5629403591156	-30126.148789703846	31	0.10588235294117647	0.5806451612903226	0.042105263157894736
YPL211W	-1	-/-	-169.56690287590027	-30373.840968728065	31	0.10526315789473684	0.5806451612903226	0.042382271468144044
YCL059C	-1	-/-	-169.62022066116333	-29601.854957342148	31	0.10465116279069768	0.5806451612903226	0.04265927977839335
YKL029C	-1	-/-	-169.66413259506226	-27912.04040980339	31	0.10404624277456648	0.5806451612903226	0.04293628808864266
YGR124W	0	0/0	-169.86522310972214	-49612.19172412157	124	0.10404624277456648	0.5806451612903226	0.04293628808864266
YDR429C	-1	-/-	-169.91682267189026	-28443.171369075775	31	0.10344827586206896	0.5806451612903226	0.043213296398891966
YMR193W	0	0/-	-169.97125475108624	-53085.01994277537	124	0.10344827586206896	0.5806451612903226	0.043213296398891966
YBR061C	-1	-/-	-170.0400505065918	-30863.337886095047	31	0.10285714285714286	0.5806451612903226	0.043490304709141274
YLL018C	0	0/+	-170.1517272591591	-51691.13071972132	124	0.10285714285714286	0.5806451612903226	0.043490304709141274
YKL194C	1	+/+	-170.24218487739563	-32235.68559193611	30	0.10795454545454546	0.6129032258064516	0.043490304709141274
YPL040C	1	+/+	-170.2833378314972	-34201.33913111687	30	0.11299435028248588	0.6451612903225806	0.043490304709141274
YPL093W	-1	-/-	-170.4174747467041	-28361.478593826294	31	0.11235955056179775	0.6451612903225806	0.04376731301939058
YPL220W	0	0/-	-170.53321880102158	-50025.93726617098	124	0.11235955056179775	0.6451612903225806	0.04376731301939058
YFR007W	0	0/0	-170.58908501267433	-53332.27905358374	124	0.11235955056179775	0.6451612903225806	0.04376731301939058
YOR276W	0	0/-	-170.61441087722778	-50265.03300458193	124	0.11235955056179775	0.6451612903225806	0.04376731301939058
YLR342W	-1	-/-	-170.7096779346466	-27961.847001194954	31	0.11173184357541899	0.6451612903225806	0.04404432132963989
YOR051C	0	0/-	-170.74113130569458	-50262.102133631706	124	0.11173184357541899	0.6451612903225806	0.04404432132963989
YDL208W	-1	-/-	-170.8264410495758	-28467.200417160988	31	0.1111111111111111	0.6451612903225806	0.0443213296398892
YNL284C	0	0/-	-170.84625566005707	-53908.34196667373	124	0.1111111111111111	0.6451612903225806	0.0443213296398892
YHR148W	-1	-/-	-170.90047407150269	-30594.763916015625	31	0.11049723756906077	0.6451612903225806	0.044598337950138504
YBR185C	-1	-/-	-170.90335512161255	-33393.86085796356	31	0.10989010989010989	0.6451612903225806	0.04487534626038781
YDR375C	-1	-/-	-170.95844531059265	-32406.198624372482	31	0.1092896174863388	0.6451612903225806	0.04515235457063712
YER009W	-1	-/0	-171.0083155632019	-29024.04017972946	31	0.10869565217391304	0.6451612903225806	0.04542936288088643
YGL068W	-1	-/-	-171.27476453781128	-31205.99846148491	31	0.10810810810810811	0.6451612903225806	0.045706371191135735
YPL263C	0	0/0	-171.3134530186653	-50818.806582421064	124	0.10810810810810811	0.6451612903225806	0.045706371191135735
YER049W	-1	-/-	-171.3791811466217	-30556.38908958435	31	0.10752688172043011	0.6451612903225806	0.04598337950138504
YDL148C	-1	-/-	-171.38316476345062	-29870.61838746071	31	0.10695187165775401	0.6451612903225806	0.04626038781163435
YDL201W	-1	-/-	-171.62962937355042	-30096.129797041416	31	0.10638297872340426	0.6451612903225806	0.04653739612188366
YDR116C	-1	-/-	-171.70011138916016	-32401.386451482773	31	0.10582010582010581	0.6451612903225806	0.046814404432132965
YLR355C	-1	-/-	-171.74774026870728	-30743.26172542572	31	0.10526315789473684	0.6451612903225806	0.04709141274238227
YOR206W	-1	-/-	-171.899653673172	-32003.950101017952	31	0.10471204188481675	0.6451612903225806	0.04736842105263158
YLR017W	0	0/-	-171.90016329288483	-50222.78319054842	124	0.10471204188481675	0.6451612903225806	0.04736842105263158
YDL145C	-1	-/-	-172.0388045310974	-30174.81563746929	31	0.10416666666666667	0.6451612903225806	0.04764542936288089
YKL021C	-1	-/-	-172.08136320114136	-30755.754346847534	31	0.10362694300518134	0.6451612903225806	0.047922437673130196
YBL068W	0	0/-	-172.11411303281784	-48874.207873106	124	0.10362694300518134	0.6451612903225806	0.047922437673130196
YNL175C	0	0/-	-172.3147304058075	-51083.14280551672	124	0.10362694300518134	0.6451612903225806	0.047922437673130196
YPL266W	-1	-/-	-172.55380821228027	-29842.813160419464	31	0.10309278350515463	0.6451612903225806	0.0481994459833795
YNL256W	-1	-/-	-172.62098670005798	-28959.42046880722	31	0.10256410256410256	0.6451612903225806	0.04847645429362881
YPL012W	-1	-/-	-172.62801885604858	-28567.294251203537	31	0.10204081632653061	0.6451612903225806	0.04875346260387812
YLR291C	-1	-/-	-172.66211891174316	-29378.185752868652	31	0.10152284263959391	0.6451612903225806	0.049030470914127426
YPR137W	-1	-/-	-172.73319220542908	-29554.05123233795	31	0.10101010101010101	0.6451612903225806	0.049307479224376734
YDL130W	-1	-/-	-172.93179488182068	-30683.984748840332	31	0.10050251256281408	0.6451612903225806	0.04958448753462604
YDL051W	-1	-/-	-173.04526567459106	-28643.68054127693	31	0.1	0.6451612903225806	0.04986149584487535
YIL053W	-1	-/-	-173.13680481910706	-28578.716804265976	31	0.09950248756218906	0.6451612903225806	0.05013850415512466
YGR159C	-1	-/-	-173.13852190971375	-28987.64240860939	31	0.09900990099009901	0.6451612903225806	0.050415512465373964
YLR075W	-1	-/-	-173.16056060791016	-28602.4755795002	31	0.09852216748768473	0.6451612903225806	0.05069252077562327
YPL183W-A	0	0/-	-173.2251597046852	-53624.3615925014	124	0.09852216748768473	0.6451612903225806	0.05069252077562327
YMR235C	-1	-/-	-173.2428171634674	-31822.542756080627	31	0.09803921568627451	0.6451612903225806	0.05096952908587258
YIL070C	-1	-/-	-173.3542356491089	-33442.62138438225	31	0.0975609756097561	0.6451612903225806	0.05124653739612189
YLR382C	1	+/+	-173.5924470424652	-34058.34552156925	30	0.10194174757281553	0.6774193548387096	0.05124653739612189
YGR208W	0	0/0	-173.7419148683548	-48703.65158346295	124	0.10194174757281553	0.6774193548387096	0.05124653739612189
YLR203C	0	0/-	-173.81395797803998	-50833.137068051845	124	0.10194174757281553	0.6774193548387096	0.05124653739612189
YLR146C	0	0/-	-173.95596772432327	-49882.42313554883	124	0.10194174757281553	0.6774193548387096	0.05124653739612189
YER006W	-1	-/-	-174.03018069267273	-28774.810071229935	31	0.10144927536231885	0.6774193548387096	0.05152354570637119
YJL183W	-1	-/-	-174.13079857826233	-29654.363859415054	31	0.10096153846153846	0.6774193548387096	0.051800554016620495
YIL094C	0	0/0	-174.1992737352848	-50090.52419669926	124	0.10096153846153846	0.6774193548387096	0.051800554016620495
YDL112W	-1	-/-	-174.39233446121216	-29367.311269044876	31	0.10047846889952153	0.6774193548387096	0.0520775623268698
YLR221C	-1	-/-	-174.45591020584106	-29792.96905064583	31	0.1	0.6774193548387096	0.05235457063711911
YPR010C	-1	-/-	-174.46053814888	-31138.4691747427	31	0.0995260663507109	0.6774193548387096	0.05263157894736842
YDR398W	-1	-/-	-174.55782294273376	-28007.015152692795	31	0.09905660377358491	0.6774193548387096	0.052908587257617726
YMR194W	0	0/-	-174.86697244644165	-48400.09809079394	124	0.09905660377358491	0.6774193548387096	0.052908587257617726
YJL033W	-1	-/-	-174.8988332748413	-30109.67357492447	31	0.09859154929577464	0.6774193548387096	0.05318559556786703
YDR237W	0	0/-	-174.91828978061676	-51509.862891197205	124	0.09859154929577464	0.6774193548387096	0.05318559556786703
YDL031W	-1	-/-	-175.1644742488861	-29690.39648461342	31	0.09813084112149532	0.6774193548387096	0.05346260387811634
YLR239C	0	0/-	-175.2517466545105	-54263.83166822791	124	0.09813084112149532	0.6774193548387096	0.05346260387811634
YPL249C-A	0	0/-	-175.41934043169022	-48403.88651560247	124	0.09813084112149532	0.6774193548387096	0.05346260387811634
YDL081C	-1	-/-	-175.4431028366089	-29632.06259894371	31	0.09767441860465116	0.6774193548387096	0.05373961218836565
YDR346C	-1	-/-	-175.46584224700928	-28211.308976888657	31	0.09722222222222222	0.6774193548387096	0.054016620498614956
YBR037C	-1	-/-	-175.80024528503418	-31787.369113445282	31	0.0967741935483871	0.6774193548387096	0.054293628808864264
YKL009W	-1	-/-	-175.886873960495	-29328.52314710617	31	0.0963302752293578	0.6774193548387096	0.05457063711911357
YFL034C-A	0	0/-	-176.1436018049717	-47136.658141583204	124	0.0963302752293578	0.6774193548387096	0.05457063711911357
YGR132C	-1	-/-	-176.16577768325806	-31245.41522192955	31	0.0958904109589041	0.6774193548387096	0.05484764542936288
YJL122W	-1	-/-	-176.21102499961853	-30079.6647708416	31	0.09545454545454546	0.6774193548387096	0.05512465373961219
YJL096W	0	0/-	-176.24620477855206	-54264.87089822441	124	0.09545454545454546	0.6774193548387096	0.05512465373961219
YPL273W	0	0/-	-176.40635031461716	-47499.33636415005	124	0.09545454545454546	0.6774193548387096	0.05512465373961219
YCR057C	-1	-/-	-176.42791199684143	-30669.34870839119	31	0.09502262443438914	0.6774193548387096	0.055401662049861494
YGL014W	-1	-/-	-176.52326369285583	-27760.56379365921	31	0.0945945945945946	0.6774193548387096	0.0556786703601108
YPL145C	-1	-/-	-176.71511387825012	-30479.565601229668	31	0.09417040358744394	0.6774193548387096	0.05595567867036011
YNR036C	0	0/-	-176.77240979671478	-53129.3626165539	124	0.09417040358744394	0.6774193548387096	0.05595567867036011
YNR046W	-1	-/-	-176.83972454071045	-29515.147513628006	31	0.09375	0.6774193548387096	0.05623268698060942
YGL030W	-1	-/-	-176.86016082763672	-28841.09360587597	31	0.09333333333333334	0.6774193548387096	0.056509695290858725
YER056C	-1	-/-	-177.13457798957825	-28252.090445280075	31	0.09292035398230089	0.6774193548387096	0.05678670360110803
YNR053C	-1	-/-	-177.1371364593506	-29588.125880002975	31	0.09251101321585903	0.6774193548387096	0.05706371191135734
YHR013C	-1	-/-	-177.1770441532135	-31128.99035167694	31	0.09210526315789473	0.6774193548387096	0.05734072022160665
YIL118W	-1	-/-	-177.39465713500977	-30025.847703814507	31	0.09170305676855896	0.6774193548387096	0.057617728531855955
YDR226W	0	0/-	-177.47243323922157	-51866.060519099236	124	0.09170305676855896	0.6774193548387096	0.057617728531855955
YFL002C	-1	-/-	-177.56328296661377	-30485.290182113647	31	0.09130434782608696	0.6774193548387096	0.05789473684210526
YLR204W	0	0/-	-177.57818968594074	-52581.87538538873	124	0.09130434782608696	0.6774193548387096	0.05789473684210526
YDR347W	0	0/-	-177.60275061428547	-54861.9964158237	124	0.09130434782608696	0.6774193548387096	0.05789473684210526
YLR439W	0	0/-	-177.62436974048615	-55068.27786926925	124	0.09130434782608696	0.6774193548387096	0.05789473684210526
YFR009W	-1	-/-	-177.64258337020874	-30594.376269817352	31	0.09090909090909091	0.6774193548387096	0.05817174515235457
YHR065C	-1	-/-	-177.70882272720337	-29184.257118463516	31	0.09051724137931035	0.6774193548387096	0.05844875346260388
YOR224C	-1	-/-	-177.77839493751526	-29162.26353740692	31	0.09012875536480687	0.6774193548387096	0.058725761772853186
YLR359W	0	0/-	-177.79539236426353	-49812.22623279691	124	0.09012875536480687	0.6774193548387096	0.058725761772853186
YGR187C	0	0/-	-177.7966747879982	-51512.75115862489	124	0.09012875536480687	0.6774193548387096	0.058725761772853186
YLR397C	-1	-/-	-177.9970109462738	-28696.558060646057	31	0.08974358974358974	0.6774193548387096	0.05900277008310249
YDR158W	-1	-/0	-178.0894386768341	-28696.281655311584	31	0.08936170212765958	0.6774193548387096	0.0592797783933518
YHR196W	-1	-/-	-178.13895869255066	-29693.239891409874	31	0.08898305084745763	0.6774193548387096	0.05955678670360111
YMR079W	-1	-/-	-178.19933986663818	-31611.054218769073	31	0.08860759493670886	0.6774193548387096	0.059833795013850416
YNL137C	0	0/-	-178.25808715820312	-52089.91368035972	124	0.08860759493670886	0.6774193548387096	0.059833795013850416
YLR002C	-1	-/-	-178.2869131565094	-30007.085843086243	31	0.08823529411764706	0.6774193548387096	0.060110803324099724
YKL172W	-1	-/-	-178.32813119888306	-29399.666724205017	31	0.08786610878661087	0.6774193548387096	0.06038781163434903
YGR158C	-1	-/-	-178.4178409576416	-32621.720402121544	31	0.0875	0.6774193548387096	0.06066481994459834
YGL148W	0	0/0	-178.504299223423	-47025.697111427784	124	0.0875	0.6774193548387096	0.06066481994459834
YOR294W	-1	-/-	-178.82668566703796	-31012.323085784912	31	0.08713692946058091	0.6774193548387096	0.060941828254847646
YJL191W	-1	-/-	-178.82748866081238	-27269.940533638	31	0.08677685950413223	0.6774193548387096	0.061218836565096954
YDR268W	1	+/+	-178.8678901195526	-32990.405338048935	30	0.09053497942386832	0.7096774193548387	0.061218836565096954
YOR210W	-1	-/-	-178.87920379638672	-30678.631590366364	31	0.09016393442622951	0.7096774193548387	0.06149584487534626
YKR085C	-1	-/-	-179.3488848209381	-32865.03853547573	31	0.08979591836734693	0.7096774193548387	0.06177285318559557
YLR384C	-1	-/-	-179.34895944595337	-27977.59966468811	31	0.08943089430894309	0.7096774193548387	0.06204986149584488
YLR009W	-1	-/-	-179.59251189231873	-29300.811159849167	31	0.08906882591093117	0.7096774193548387	0.062326869806094184
YPL132W	-1	-/-	-179.60370993614197	-31631.220155358315	31	0.08870967741935484	0.7096774193548387	0.06260387811634349
YGR234W	0	0/-	-179.60683351755142	-51683.00483083725	124	0.08870967741935484	0.7096774193548387	0.06260387811634349
YJL198W	-1	-/-	-179.90530061721802	-28223.223837852478	31	0.08835341365461848	0.7096774193548387	0.0628808864265928
YBR248C	0	0/0	-180.06524819135666	-48031.669009149075	124	0.08835341365461848	0.7096774193548387	0.0628808864265928
YPL183C	0	0/-	-180.0808049440384	-50898.05910526868	124	0.08835341365461848	0.7096774193548387	0.0628808864265928
YLR222C	-1	-/-	-180.22998929023743	-28898.372931718826	31	0.088	0.7096774193548387	0.06315789473684211
YLR180W	0	0/-	-180.39476656913757	-49427.90798777342	124	0.088	0.7096774193548387	0.06315789473684211
YBR069C	-1	-/-	-180.4316110610962	-28334.279510736465	31	0.08764940239043825	0.7096774193548387	0.06343490304709141
YHR021C	-1	-/-	-180.45751905441284	-29476.514580488205	31	0.0873015873015873	0.7096774193548387	0.06371191135734072
YKR081C	-1	-/-	-180.60154366493225	-30626.986157417297	31	0.08695652173913043	0.7096774193548387	0.06398891966759003
YBL090W	-1	-/-	-180.6269974708557	-32060.694283485413	31	0.08661417322834646	0.7096774193548387	0.06426592797783934
YDR119W	0	0/-	-180.6280288696289	-50827.35114103556	124	0.08661417322834646	0.7096774193548387	0.06426592797783934
YGR083C	-1	-/-	-180.67505931854248	-29646.633358716965	31	0.08627450980392157	0.7096774193548387	0.06454293628808865
YLR289W	0	0/0	-180.7157364487648	-56128.97516939789	124	0.08627450980392157	0.7096774193548387	0.06454293628808865
YBR154C	-1	-/-	-180.72924828529358	-31743.01109600067	31	0.0859375	0.7096774193548387	0.06481994459833795
YMR093W	-1	-/-	-180.81787586212158	-32471.915630340576	31	0.08560311284046693	0.7096774193548387	0.06509695290858726
YDR324C	-1	-/-	-180.82643175125122	-27550.096511244774	31	0.08527131782945736	0.7096774193548387	0.06537396121883657
YCL037C	0	0/-	-180.83098340034485	-49554.24913480878	124	0.08527131782945736	0.7096774193548387	0.06537396121883657
YKL087C	0	0/0	-180.84960088133812	-55734.302034564316	124	0.08527131782945736	0.7096774193548387	0.06537396121883657
YER126C	-1	-/-	-180.96674633026123	-28745.76159763336	31	0.08494208494208494	0.7096774193548387	0.06565096952908588
YER102W	0	0/-	-181.05447220802307	-48376.29990401864	124	0.08494208494208494	0.7096774193548387	0.06565096952908588
YJL189W	0	0/-	-181.0607920885086	-49467.69714102149	124	0.08494208494208494	0.7096774193548387	0.06565096952908588
YDR450W	-1	-/-	-181.1356863975525	-29039.630024433136	31	0.08461538461538462	0.7096774193548387	0.06592797783933518
YDR233C	0	0/-	-181.14444053173065	-47344.03282794356	124	0.08461538461538462	0.7096774193548387	0.06592797783933518
YJR063W	-1	-/-	-181.38008856773376	-29280.643305897713	31	0.0842911877394636	0.7096774193548387	0.06620498614958449
YLR192C	-1	-/-	-181.60265588760376	-31638.70951986313	31	0.08396946564885496	0.7096774193548387	0.0664819944598338
YKR059W	-1	-/-	-181.807222366333	-28291.333000183105	31	0.08365019011406843	0.7096774193548387	0.0667590027700831
YGR229C	-1	-/-	-181.85259175300598	-30502.019687891006	31	0.08333333333333333	0.7096774193548387	0.06703601108033241
YKL216W	0	0/-	-182.047891497612	-49388.65908819437	124	0.08333333333333333	0.7096774193548387	0.06703601108033241
YGR084C	0	0/-	-182.05867540836334	-53736.6478677094	124	0.08333333333333333	0.7096774193548387	0.06703601108033241
YAL025C	-1	-/-	-182.07734203338623	-30289.56343102455	31	0.0830188679245283	0.7096774193548387	0.06731301939058172
YMR108W	0	0/0	-182.12105000019073	-49109.06333491206	124	0.0830188679245283	0.7096774193548387	0.06731301939058172
YNL306W	0	0/-	-182.1383736729622	-52543.570819467306	124	0.0830188679245283	0.7096774193548387	0.06731301939058172
YOR239W	-1	-/-	-182.15493154525757	-31076.005744218826	31	0.08270676691729323	0.7096774193548387	0.06759002770083103
YCR003W	0	0/-	-182.23355534672737	-53983.52873271704	124	0.08270676691729323	0.7096774193548387	0.06759002770083103
YKL120W	-1	-/-	-182.47340536117554	-28800.763939499855	31	0.08239700374531835	0.7096774193548387	0.06786703601108034
YHR005C-A	-1	-/-	-182.49979376792908	-29965.180190086365	31	0.08208955223880597	0.7096774193548387	0.06814404432132964
YJL050W	-1	-/-	-182.5146448612213	-32678.84138894081	31	0.08178438661710037	0.7096774193548387	0.06842105263157895
YNL308C	0	0/-	-182.73893135786057	-51527.162325799465	124	0.08178438661710037	0.7096774193548387	0.06842105263157895
YPL118W	-1	-/-	-182.76159358024597	-32347.03583228588	31	0.08148148148148149	0.7096774193548387	0.06869806094182826
YKL212W	-1	-/-	-182.79961562156677	-28388.609174728394	31	0.08118081180811808	0.7096774193548387	0.06897506925207757
YKR092C	0	0/0	-182.8105588555336	-50228.59545058012	124	0.08118081180811808	0.7096774193548387	0.06897506925207757
YPL126W	-1	-/-	-182.8777892589569	-29342.080783367157	31	0.08088235294117647	0.7096774193548387	0.06925207756232687
YNL154C	-1	-/-	-183.07818794250488	-33048.536791563034	31	0.08058608058608059	0.7096774193548387	0.06952908587257618
YDL040C	-1	-/-	-183.17524886131287	-31980.90217924118	31	0.08029197080291971	0.7096774193548387	0.06980609418282549
YCR046C	0	0/-	-183.19360601902008	-52984.78468948603	124	0.08029197080291971	0.7096774193548387	0.06980609418282549
YGL012W	-1	-/-	-183.348730802536	-30952.755849838257	31	0.08	0.7096774193548387	0.0700831024930748
YDR194C	-1	-/-	-183.40954160690308	-31782.44030189514	31	0.07971014492753623	0.7096774193548387	0.0703601108033241
YGL129C	-1	-/-	-183.44543528556824	-31185.75395154953	31	0.07942238267148015	0.7096774193548387	0.07063711911357341
YDR465C	-1	-/-	-183.45898818969727	-32351.003524541855	31	0.07913669064748201	0.7096774193548387	0.07091412742382272
YDR299W	-1	-/-	-183.46599102020264	-30884.140614032745	31	0.07885304659498207	0.7096774193548387	0.07119113573407203
YMR300C	0	0/-	-183.7233571410179	-49398.50279015303	124	0.07885304659498207	0.7096774193548387	0.07119113573407203
YJR135W-A	-1	-/-	-183.9377727508545	-31209.532797813416	31	0.07857142857142857	0.7096774193548387	0.07146814404432134
YMR012W	-1	-/-	-183.9580419063568	-29712.65775179863	31	0.07829181494661921	0.7096774193548387	0.07174515235457064
YOR061W	-1	-/-	-184.0759038925171	-30061.21539926529	31	0.07801418439716312	0.7096774193548387	0.07202216066481995
YOR091W	0	0/-	-184.09367907047272	-50748.12539410591	124	0.07801418439716312	0.7096774193548387	0.07202216066481995
YGL040C	0	0/0	-184.1105290055275	-50609.181366845965	124	0.07801418439716312	0.7096774193548387	0.07202216066481995
YDR447C	-1	-/-	-184.1368544101715	-29206.895407915115	31	0.07773851590106007	0.7096774193548387	0.07229916897506926
YMR293C	-1	-/-	-184.14089787006378	-32763.00123846531	31	0.07746478873239436	0.7096774193548387	0.07257617728531857
YNR022C	0	0/-	-184.14860279858112	-55071.77100473642	124	0.07746478873239436	0.7096774193548387	0.07257617728531857
YNL141W	0	0/-	-184.27569562196732	-52471.316167254	124	0.07746478873239436	0.7096774193548387	0.07257617728531857
YCR072C	-1	-/-	-184.3273515701294	-30168.358073234558	31	0.07719298245614035	0.7096774193548387	0.07285318559556787
YOR286W	0	0/0	-184.36538141965866	-54038.13315758109	124	0.07719298245614035	0.7096774193548387	0.07285318559556787
YLR003C	-1	-/0	-184.37760519981384	-29846.735796809196	31	0.07692307692307693	0.7096774193548387	0.07313019390581718
YNL001W	-1	-/-	-184.7178373336792	-29363.391959667206	31	0.07665505226480836	0.7096774193548387	0.07340720221606649
YJR041C	0	0/-	-184.80636471509933	-49344.23586970568	124	0.07665505226480836	0.7096774193548387	0.07340720221606649
YLL008W	-1	-/-	-184.84621667861938	-29511.13453888893	31	0.0763888888888889	0.7096774193548387	0.07368421052631578
YEL020W-A	-1	-/-	-184.85649299621582	-29725.659607172012	31	0.07612456747404844	0.7096774193548387	0.07396121883656509
YKL156W	0	0/-	-185.0664376616478	-50576.724902272224	124	0.07612456747404844	0.7096774193548387	0.07396121883656509
YML009C	0	0/-	-185.09653064608574	-53931.61610558629	124	0.07612456747404844	0.7096774193548387	0.07396121883656509
YKL053C-A	-1	-/-	-185.12995409965515	-31306.440422534943	31	0.07586206896551724	0.7096774193548387	0.0742382271468144
YBR142W	-1	-/-	-185.13066625595093	-29179.35419511795	31	0.07560137457044673	0.7096774193548387	0.0745152354570637
YPL217C	-1	-/-	-185.16109251976013	-30162.411890029907	31	0.07534246575342465	0.7096774193548387	0.07479224376731301
YMR246W	-1	-/-	-185.53283786773682	-29291.081864118576	31	0.07508532423208192	0.7096774193548387	0.07506925207756232
YMR296C	-1	-/-	-185.65479516983032	-30961.46317243576	31	0.07482993197278912	0.7096774193548387	0.07534626038781163
YOL021C	-1	-/-	-185.67863821983337	-31838.54113650322	31	0.07457627118644068	0.7096774193548387	0.07562326869806094
YNL087W	0	0/-	-185.6992906332016	-50028.89315932989	124	0.07457627118644068	0.7096774193548387	0.07562326869806094
YOL041C	0	0/-	-185.77327746152878	-49795.25304326415	124	0.07457627118644068	0.7096774193548387	0.07562326869806094
YHR109W	0	0/-	-185.82519868016243	-55586.08592149615	124	0.07457627118644068	0.7096774193548387	0.07562326869806094
YPL172C	0	0/0	-185.8579438328743	-54969.941484987736	124	0.07457627118644068	0.7096774193548387	0.07562326869806094
YPR144C	-1	-/-	-185.8873529434204	-29540.58010673523	31	0.07432432432432433	0.7096774193548387	0.07590027700831024
YNL121C	-1	-/-	-186.12103724479675	-31230.61968922615	31	0.07407407407407407	0.7096774193548387	0.07617728531855955
YFL045C	-1	-/-	-186.25944805145264	-28579.669053077698	31	0.0738255033557047	0.7096774193548387	0.07645429362880886
YDR493W	0	0/-	-186.4391711652279	-54941.46374234557	124	0.0738255033557047	0.7096774193548387	0.07645429362880886
YPR100W	-1	-/-	-186.47594451904297	-32748.88690805435	31	0.07357859531772576	0.7096774193548387	0.07673130193905817
YDR399W	0	0/-	-186.61521691083908	-48411.30865815282	124	0.07357859531772576	0.7096774193548387	0.07673130193905817
YMR307W	0	0/-	-186.64838963747025	-49733.71551144123	124	0.07357859531772576	0.7096774193548387	0.07673130193905817
YGL092W	-1	-/-	-186.66135120391846	-32999.01998734474	31	0.07333333333333333	0.7096774193548387	0.07700831024930747
YGR280C	-1	-/-	-186.68840527534485	-29931.520798802376	31	0.07308970099667775	0.7096774193548387	0.07728531855955678
YDR339C	-1	-/-	-186.7053987979889	-31189.69403719902	31	0.0728476821192053	0.7096774193548387	0.07756232686980609
YHR024C	-1	-/-	-186.71005368232727	-31915.69638943672	31	0.07260726072607261	0.7096774193548387	0.0778393351800554
YNL062C	-1	-/-	-186.72301816940308	-30206.158641815186	31	0.07236842105263158	0.7096774193548387	0.0781163434903047
YDR211W	-1	-/-	-186.73114252090454	-31551.75089997053	31	0.07213114754098361	0.7096774193548387	0.07839335180055401
YPL063W	-1	-/-	-186.77364039421082	-29752.515694141388	31	0.0718954248366013	0.7096774193548387	0.07867036011080332
YGL111W	-1	-/-	-186.8566689491272	-29301.42154955864	31	0.07166123778501629	0.7096774193548387	0.07894736842105263
YJR080C	0	0/-	-186.86249887943268	-55533.30059638992	124	0.07166123778501629	0.7096774193548387	0.07894736842105263
YMR203W	-1	-/-	-186.90497660636902	-32146.95803284645	31	0.07142857142857142	0.7096774193548387	0.07922437673130193
YDR002W	-1	-/-	-187.25328826904297	-30980.24320292473	31	0.07119741100323625	0.7096774193548387	0.07950138504155124
YJL109C	-1	-/-	-187.3342320919037	-31512.993700265884	31	0.07096774193548387	0.7096774193548387	0.07977839335180055
YGR090W	-1	-/-	-187.3383264541626	-31768.597511291504	31	0.0707395498392283	0.7096774193548387	0.08005540166204986
YGL107C	0	0/-	-187.36258882284164	-55159.37258502841	124	0.0707395498392283	0.7096774193548387	0.08005540166204986
YDR361C	-1	-/-	-187.47157740592957	-31358.683981895447	31	0.07051282051282051	0.7096774193548387	0.08033240997229917
YGL016W	-1	-/0	-187.64449548721313	-31570.08862042427	31	0.07028753993610223	0.7096774193548387	0.08060941828254847
YLR287C-A	0	0/-	-187.67778491973877	-48850.194470226765	124	0.07028753993610223	0.7096774193548387	0.08060941828254847
YBR247C	-1	-/-	-187.68369150161743	-29788.109307289124	31	0.07006369426751592	0.7096774193548387	0.08088642659279778
YLR276C	-1	-/-	-187.71092987060547	-32963.19978630543	31	0.06984126984126984	0.7096774193548387	0.08116343490304709
YGL195W	-1	-/-	-187.76396870613098	-29816.348261356354	31	0.06962025316455696	0.7096774193548387	0.0814404432132964
YMR089C	-1	-/-	-187.857430934906	-33550.424298763275	31	0.0694006309148265	0.7096774193548387	0.0817174515235457
YOR101W	0	0/-	-187.96526718139648	-50528.518832832575	124	0.0694006309148265	0.7096774193548387	0.0817174515235457
YER117W	-1	-/-	-188.0804693698883	-28894.21750319004	31	0.06918238993710692	0.7096774193548387	0.08199445983379501
YAL033W	-1	-/-	-188.10196828842163	-30689.768080234528	31	0.06896551724137931	0.7096774193548387	0.08227146814404432
YDR172W	-1	-/-	-188.16671228408813	-30079.86175584793	31	0.06875	0.7096774193548387	0.08254847645429363
YER145C	-1	-/-	-188.2544505596161	-29577.839588046074	31	0.06853582554517133	0.7096774193548387	0.08282548476454293
YNL185C	0	0/-	-188.29149278998375	-58668.57096657157	124	0.06853582554517133	0.7096774193548387	0.08282548476454293
YHR133C	-1	-/-	-188.38166069984436	-30818.549185991287	31	0.06832298136645963	0.7096774193548387	0.08310249307479224
YPL207W	0	0/-	-188.54760366678238	-52338.76002949476	124	0.06832298136645963	0.7096774193548387	0.08310249307479224
YEL050C	-1	-/-	-188.55171823501587	-30861.69891309738	31	0.06811145510835913	0.7096774193548387	0.08337950138504155
YGR065C	0	0/-	-188.5717214345932	-52764.600303411484	124	0.06811145510835913	0.7096774193548387	0.08337950138504155
YNR038W	-1	-/-	-188.639790058136	-29456.766479969025	31	0.06790123456790123	0.7096774193548387	0.08365650969529086
YDL178W	-1	-/-	-188.69442057609558	-32585.91033744812	31	0.06769230769230769	0.7096774193548387	0.08393351800554016
YOR340C	-1	-/-	-188.74621415138245	-31487.379577755928	31	0.06748466257668712	0.7096774193548387	0.08421052631578947
YMR267W	-1	-/-	-188.77629590034485	-33647.88969063759	31	0.0672782874617737	0.7096774193548387	0.08448753462603878
YMR243C	-1	-/-	-188.7766876220703	-31606.16382241249	31	0.06707317073170732	0.7096774193548387	0.08476454293628809
YJL063C	-1	-/-	-188.9236776828766	-32440.531237363815	31	0.0668693009118541	0.7096774193548387	0.0850415512465374
YHR203C	-1	-/-	-188.9901466369629	-28692.2144844532	31	0.06666666666666667	0.7096774193548387	0.0853185595567867
YMR260C	-1	-/-	-189.0088496208191	-30103.714833259583	31	0.06646525679758308	0.7096774193548387	0.08559556786703601
YDR292C	-1	-/-	-189.14230227470398	-30851.986149311066	31	0.06626506024096386	0.7096774193548387	0.08587257617728532
YMR158W	0	0/-	-189.30738180875778	-53597.90744814277	124	0.06626506024096386	0.7096774193548387	0.08587257617728532
YDL202W	0	0/-	-189.3940630555153	-53829.03364712	124	0.06626506024096386	0.7096774193548387	0.08587257617728532
YDL153C	-1	-/-	-189.502610206604	-32709.002903699875	31	0.06606606606606606	0.7096774193548387	0.08614958448753463
YFR032C-A	0	0/-	-189.59153246879578	-49728.93114723265	124	0.06606606606606606	0.7096774193548387	0.08614958448753463
YLL009C	-1	-/-	-189.68795561790466	-32172.412737607956	31	0.0658682634730539	0.7096774193548387	0.08642659279778393
YJL010C	-1	-/-	-189.7061848640442	-30035.88659787178	31	0.06567164179104477	0.7096774193548387	0.08670360110803324
YPR155C	-1	-/-	-189.77918887138367	-34251.11423802376	31	0.06547619047619048	0.7096774193548387	0.08698060941828255
YGL189C	0	0/-	-189.8313431739807	-49713.21395376325	124	0.06547619047619048	0.7096774193548387	0.08698060941828255
YDR197W	0	0/-	-189.83822906017303	-53847.59359943867	124	0.06547619047619048	0.7096774193548387	0.08698060941828255
YHR174W	-1	-/-	-189.86984205245972	-28878.730425596237	31	0.06528189910979229	0.7096774193548387	0.08725761772853186
YGR165W	-1	-/-	-189.88536667823792	-33516.846893548965	31	0.0650887573964497	0.7096774193548387	0.08753462603878116
YGR155W	-1	-/-	-189.94302129745483	-29146.234984874725	31	0.06489675516224189	0.7096774193548387	0.08781163434903047
YLR129W	-1	-/-	-189.9592981338501	-29774.97526741028	31	0.06470588235294118	0.7096774193548387	0.08808864265927978
YNL073W	1	+/+	-189.9849076271057	-32273.241720199585	30	0.06744868035190615	0.7419354838709677	0.08808864265927978
YMR188C	-1	-/-	-190.04279804229736	-33811.90541934967	31	0.06725146198830409	0.7419354838709677	0.08836565096952909
YHL007C	-1	-/-	-190.1379976272583	-31001.01070547104	31	0.06705539358600583	0.7419354838709677	0.0886426592797784
YNL085W	-1	-/-	-190.1400876045227	-31511.775197982788	31	0.06686046511627906	0.7419354838709677	0.0889196675900277
YBR118W	-1	-/-	-190.24509692192078	-29542.265245199203	31	0.06666666666666667	0.7419354838709677	0.08919667590027701
YIL069C	0	0/-	-190.45684957504272	-50061.443797931075	124	0.06666666666666667	0.7419354838709677	0.08919667590027701
YHR108W	-1	-/-	-190.70468759536743	-30542.862655878067	31	0.06647398843930635	0.7419354838709677	0.08947368421052632
YBR192W	-1	-/-	-190.78196740150452	-32605.469057559967	31	0.06628242074927954	0.7419354838709677	0.08975069252077562
YDR494W	-1	-/-	-190.87442302703857	-32914.35208082199	31	0.06609195402298851	0.7419354838709677	0.09002770083102493
YGL070C	-1	-/-	-190.90268850326538	-30186.641912698746	31	0.0659025787965616	0.7419354838709677	0.09030470914127424
YBR283C	-1	-/-	-190.9173092842102	-31067.617889881134	31	0.06571428571428571	0.7419354838709677	0.09058171745152355
YIL098C	-1	-/-	-190.93723154067993	-32331.932085752487	31	0.06552706552706553	0.7419354838709677	0.09085872576177285
YDR245W	-1	-/-	-191.1556122303009	-28892.83973455429	31	0.06534090909090909	0.7419354838709677	0.09113573407202216
YGL253W	-1	-/-	-191.1565020084381	-30097.59393429756	31	0.06515580736543909	0.7419354838709677	0.09141274238227147
YLR008C	-1	-/-	-191.16634464263916	-32993.2819082737	31	0.06497175141242938	0.7419354838709677	0.09168975069252078
YNR054C	-1	-/-	-191.2174849510193	-33455.5645262599	31	0.0647887323943662	0.7419354838709677	0.09196675900277008
YBL038W	0	0/-	-191.22081768512726	-56419.23972502351	124	0.0647887323943662	0.7419354838709677	0.09196675900277008
YJR064W	-1	-/-	-191.2710371017456	-31872.688843011856	31	0.06460674157303371	0.7419354838709677	0.09224376731301939
YOR045W	-1	-/-	-191.281081199646	-31114.919273138046	31	0.06442577030812324	0.7419354838709677	0.0925207756232687
YNL220W	-1	-/-	-191.30973362922668	-32141.756242752075	31	0.06424581005586592	0.7419354838709677	0.09279778393351801
YKL014C	-1	-/-	-191.37440013885498	-29866.30726504326	31	0.06406685236768803	0.7419354838709677	0.09307479224376732
YHR107C	-1	-/-	-191.41951894760132	-31047.11070585251	31	0.06388888888888888	0.7419354838709677	0.09335180055401662
YKL138C	0	0/-	-191.47660833597183	-55403.732320055366	124	0.06388888888888888	0.7419354838709677	0.09335180055401662
YLR390W	0	0/-	-191.54590365290642	-53698.49782714248	124	0.06388888888888888	0.7419354838709677	0.09335180055401662
YOL020W	-1	-/-	-191.8699712753296	-29615.410573482513	31	0.06371191135734072	0.7419354838709677	0.09362880886426593
YDR083W	-1	-/-	-191.8813545703888	-30232.733872413635	31	0.06353591160220995	0.7419354838709677	0.09390581717451524
YGR195W	-1	-/-	-192.09968185424805	-30875.742791891098	31	0.06336088154269973	0.7419354838709677	0.09418282548476455
YHR037W	0	0/0	-192.1540293544531	-53393.4490147084	124	0.06336088154269973	0.7419354838709677	0.09418282548476455
YNL151C	-1	-/-	-192.20467805862427	-30412.780493736267	31	0.06318681318681318	0.7419354838709677	0.09445983379501385
YOR207C	-1	-/-	-192.27234172821045	-29445.410462975502	31	0.06301369863013699	0.7419354838709677	0.09473684210526316
YIL103W	-1	-/-	-192.32155060768127	-30225.17206811905	31	0.06284153005464481	0.7419354838709677	0.09501385041551247
YNL016W	-1	-/-	-192.33894610404968	-31773.281033039093	31	0.06267029972752043	0.7419354838709677	0.09529085872576178
YGL202W	0	0/0	-192.4371246099472	-50027.64072680473	124	0.06267029972752043	0.7419354838709677	0.09529085872576178
YDL184C	0	0/-	-192.46583598852158	-51384.460902392864	124	0.06267029972752043	0.7419354838709677	0.09529085872576178
YIL018W	-1	-/-	-192.51992201805115	-29848.556489944458	31	0.0625	0.7419354838709677	0.09556786703601108
YNL292W	-1	-/-	-192.56447839736938	-31245.360043525696	31	0.06233062330623306	0.7419354838709677	0.09584487534626039
YMR202W	-1	-/-	-192.58381128311157	-30780.123469114304	31	0.062162162162162166	0.7419354838709677	0.0961218836565097
YJR045C	-1	-/-	-192.75685667991638	-29967.38552713394	31	0.06199460916442048	0.7419354838709677	0.096398891966759
YIL093C	0	0/-	-192.78540819883347	-54121.47474473715	124	0.06199460916442048	0.7419354838709677	0.096398891966759
YPR112C	-1	-/-	-192.8241469860077	-30316.53244495392	31	0.06182795698924731	0.7419354838709677	0.09667590027700831
YFR005C	-1	-/-	-192.88459730148315	-32169.473225831985	31	0.06166219839142091	0.7419354838709677	0.09695290858725762
YBR263W	0	0/-	-192.9071090221405	-51949.76161426306	124	0.06166219839142091	0.7419354838709677	0.09695290858725762
YGR271C-A	0	0/-	-192.99559432268143	-51901.67681914568	124	0.06166219839142091	0.7419354838709677	0.09695290858725762
YNL252C	0	0/-	-193.07140690088272	-53985.33948367834	124	0.06166219839142091	0.7419354838709677	0.09695290858725762
YBR080C	-1	-/-	-193.0737760066986	-32193.625983715057	31	0.06149732620320856	0.7419354838709677	0.09722991689750693
YNL075W	-1	-/-	-193.0833034515381	-29760.779363393784	31	0.06133333333333333	0.7419354838709677	0.09750692520775624
YMR123W	0	0/0	-193.16021370887756	-49031.92198741436	124	0.06133333333333333	0.7419354838709677	0.09750692520775624
YER146W	-1	-/-	-193.18238973617554	-30070.78452539444	31	0.061170212765957445	0.7419354838709677	0.09778393351800554
YAL023C	-1	-/-	-193.2059383392334	-28430.615885734558	31	0.0610079575596817	0.7419354838709677	0.09806094182825485
YLR068W	-1	-/-	-193.39901781082153	-30768.433390378952	31	0.06084656084656084	0.7419354838709677	0.09833795013850416
YPL146C	-1	-/-	-193.4404501914978	-28773.522634506226	31	0.06068601583113457	0.7419354838709677	0.09861495844875347
YGL135W	-1	-/-	-193.4687898159027	-29860.76797914505	31	0.060526315789473685	0.7419354838709677	0.09889196675900278
YNR043W	-1	-/-	-193.529935836792	-31345.871611595154	31	0.06036745406824147	0.7419354838709677	0.09916897506925208
YOR151C	-1	-/-	-193.61170148849487	-30538.72379565239	31	0.060209424083769635	0.7419354838709677	0.09944598337950139
YJL069C	-1	-/-	-193.7192087173462	-31747.209875822067	31	0.06005221932114883	0.7419354838709677	0.0997229916897507
YKL080W	-1	-/-	-193.76406621932983	-28496.843889951706	31	0.059895833333333336	0.7419354838709677	0.1
YOR254C	-1	-/-	-193.85860443115234	-28882.10867667198	31	0.05974025974025974	0.7419354838709677	0.10027700831024931
YPR060C	0	0/0	-193.90811616182327	-52915.6595338583	124	0.05974025974025974	0.7419354838709677	0.10027700831024931
YOL145C	-1	-/-	-194.1518669128418	-31224.99279141426	31	0.05958549222797927	0.7419354838709677	0.10055401662049862
YOL127W	-1	-/-	-194.19053053855896	-30221.632859945297	31	0.059431524547803614	0.7419354838709677	0.10083102493074793
YPR145W	0	0/0	-194.2324434518814	-47298.068233311176	124	0.059431524547803614	0.7419354838709677	0.10083102493074793
YNR003C	-1	-/-	-194.250581741333	-32584.675436019897	31	0.059278350515463915	0.7419354838709677	0.10110803324099724
YLR405W	-1	-/-	-194.2630739212036	-32136.333594083786	31	0.05912596401028278	0.7419354838709677	0.10138504155124654
YML074C	-1	-/-	-194.3234691619873	-31295.70848941803	31	0.05897435897435897	0.7419354838709677	0.10166204986149585
YKL003C	0	0/-	-194.33010411262512	-55273.357652425766	124	0.05897435897435897	0.7419354838709677	0.10166204986149585
YDL192W	-1	-/-	-194.55134391784668	-29470.06191945076	31	0.058823529411764705	0.7419354838709677	0.10193905817174516
YGL225W	-1	-/-	-194.75954675674438	-32354.43528032303	31	0.058673469387755105	0.7419354838709677	0.10221606648199447
YER154W	-1	-/-	-194.77757024765015	-30748.767141342163	31	0.058524173027989825	0.7419354838709677	0.10249307479224377
YOR098C	-1	-/-	-194.78385996818542	-29524.86441540718	31	0.0583756345177665	0.7419354838709677	0.10277008310249308
YPR016C	-1	-/-	-194.9323854446411	-30779.154056072235	31	0.05822784810126582	0.7419354838709677	0.10304709141274238
YFL036W	-1	-/-	-195.22266340255737	-34975.66832995415	31	0.05808080808080808	0.7419354838709677	0.10332409972299168
YKR056W	-1	-/-	-195.23584985733032	-28801.00376009941	31	0.05793450881612091	0.7419354838709677	0.10360110803324099
YDL107W	0	0/-	-195.27850677073002	-54644.944001063704	124	0.05793450881612091	0.7419354838709677	0.10360110803324099
YJR132W	-1	-/0	-195.36701011657715	-29483.889719724655	31	0.05778894472361809	0.7419354838709677	0.1038781163434903
YPL134C	0	0/-	-195.37853633239865	-53536.18732808158	124	0.05778894472361809	0.7419354838709677	0.1038781163434903
YGR244C	-1	-/-	-195.3977029323578	-30437.075617551804	31	0.05764411027568922	0.7419354838709677	0.1041551246537396
YLL011W	-1	-/-	-195.39883852005005	-30476.807168006897	31	0.0575	0.7419354838709677	0.10443213296398891
YGR231C	-1	-/-	-195.51477932929993	-32382.19999051094	31	0.057356608478802994	0.7419354838709677	0.10470914127423822
YJL208C	-1	-/-	-195.64375066757202	-31678.46570634842	31	0.05721393034825871	0.7419354838709677	0.10498614958448753
YCL031C	-1	-/-	-195.65427494049072	-30749.793026685715	31	0.05707196029776675	0.7419354838709677	0.10526315789473684
YML046W	-1	-/-	-195.66645288467407	-31026.909798383713	31	0.05693069306930693	0.7419354838709677	0.10554016620498614
YOR001W	-1	-/-	-195.7474856376648	-32132.09411430359	31	0.056790123456790124	0.7419354838709677	0.10581717451523545
YPL212C	-1	-/-	-195.91397285461426	-31551.025209903717	31	0.05665024630541872	0.7419354838709677	0.10609418282548476
YPR133W-A	-1	-/-	-195.95537161827087	-33252.67633700371	31	0.056511056511056514	0.7419354838709677	0.10637119113573407
YHR143W-A	-1	-/-	-196.01661038398743	-29404.99571633339	31	0.056372549019607844	0.7419354838709677	0.10664819944598337
YHR059W	-1	-/-	-196.10367441177368	-33837.27951049805	31	0.05623471882640587	0.7419354838709677	0.10692520775623268
YJR034W	0	0/-	-196.22563648223877	-53454.41833129525	124	0.05623471882640587	0.7419354838709677	0.10692520775623268
YLR401C	-1	-/-	-196.43360042572021	-32998.229550123215	31	0.05609756097560976	0.7419354838709677	0.10720221606648199
YDL052C	-1	-/-	-196.46250915527344	-29936.425164461136	31	0.05596107055961071	0.7419354838709677	0.1074792243767313
YCR067C	-1	-/-	-196.72643566131592	-32696.452803611755	31	0.055825242718446605	0.7419354838709677	0.1077562326869806
YOR370C	0	0/-	-196.75559377670288	-52122.28008836508	124	0.055825242718446605	0.7419354838709677	0.1077562326869806
YER127W	-1	-/-	-196.79868078231812	-31018.21920824051	31	0.05569007263922518	0.7419354838709677	0.10803324099722991
YFR001W	-1	-/-	-196.91680669784546	-31300.424011707306	31	0.05555555555555555	0.7419354838709677	0.10831024930747922
YNL110C	-1	-/-	-197.0501799583435	-30506.300318956375	31	0.05542168674698795	0.7419354838709677	0.10858725761772853
YBR251W	0	0/-	-197.07378351688385	-55750.933448284864	124	0.05542168674698795	0.7419354838709677	0.10858725761772853
YJL011C	-1	-/-	-197.16347789764404	-30504.249374628067	31	0.055288461538461536	0.7419354838709677	0.10886426592797784
YMR128W	-1	-/-	-197.2230179309845	-29919.198692798615	31	0.05515587529976019	0.7419354838709677	0.10914127423822714
YNL238W	0	0/-	-197.2499303817749	-50793.71320641041	124	0.05515587529976019	0.7419354838709677	0.10914127423822714
YDR430C	0	0/-	-197.3019728064537	-52423.79451686144	124	0.05515587529976019	0.7419354838709677	0.10914127423822714
YNL247W	1	+/+	-197.31982135772705	-30476.80239009857	30	0.05741626794258373	0.7741935483870968	0.10914127423822714
YKL110C	-1	-/-	-197.38432216644287	-29605.135976314545	31	0.057279236276849645	0.7741935483870968	0.10941828254847645
YJL200C	0	0/-	-197.40632265806198	-51047.326714873314	124	0.057279236276849645	0.7741935483870968	0.10941828254847645
YBR029C	-1	-/-	-197.47304463386536	-29670.395958662033	31	0.05714285714285714	0.7741935483870968	0.10969529085872576
YOR182C	-1	-/-	-197.4772710800171	-30366.73667216301	31	0.057007125890736345	0.7741935483870968	0.10997229916897507
YBR044C	0	0/-	-197.61794048547745	-53201.07293352485	124	0.057007125890736345	0.7741935483870968	0.10997229916897507
YJL192C	-1	-/-	-197.64850974082947	-30821.87119936943	31	0.05687203791469194	0.7741935483870968	0.11024930747922437
YOR375C	0	0/0	-197.67418098449707	-52321.270637214184	124	0.05687203791469194	0.7741935483870968	0.11024930747922437
YNR012W	0	0/-	-197.702277302742	-53366.5126465857	124	0.05687203791469194	0.7741935483870968	0.11024930747922437
YDR312W	-1	-/-	-197.7262077331543	-30565.03754758835	31	0.05673758865248227	0.7741935483870968	0.11052631578947368
YKL039W	0	0/-	-197.80494683980942	-52974.707986712456	124	0.05673758865248227	0.7741935483870968	0.11052631578947368
YBR155W	-1	-/-	-197.8757028579712	-31305.241040706635	31	0.05660377358490566	0.7741935483870968	0.11080332409972299
YLR304C	-1	-/-	-197.89588069915771	-35699.439096450806	31	0.05647058823529412	0.7741935483870968	0.1110803324099723
YPL013C	0	0/-	-197.89859813451767	-53198.53423374891	124	0.05647058823529412	0.7741935483870968	0.1110803324099723
YNL113W	-1	-/-	-197.93958377838135	-31902.420842170715	31	0.056338028169014086	0.7741935483870968	0.1113573407202216
YIL157C	0	0/-	-197.95822429656982	-54493.41086190939	124	0.056338028169014086	0.7741935483870968	0.1113573407202216
YBL080C	-1	-/-	-198.06017184257507	-33586.22985267639	31	0.05620608899297424	0.7741935483870968	0.11163434903047091
YMR282C	0	0/-	-198.16374468803406	-57710.56782010198	124	0.05620608899297424	0.7741935483870968	0.11163434903047091
YER002W	-1	-/-	-198.19590377807617	-30244.1919028759	31	0.056074766355140186	0.7741935483870968	0.11191135734072022
YHR183W	-1	-/-	-198.25190806388855	-34157.325680971146	31	0.055944055944055944	0.7741935483870968	0.11218836565096953
YMR312W	-1	-/-	-198.26183557510376	-30954.993366718292	31	0.05581395348837209	0.7741935483870968	0.11246537396121883
YJL158C	0	0/-	-198.27531909942627	-52102.79085341096	124	0.05581395348837209	0.7741935483870968	0.11246537396121883
YGR034W	0	0/-	-198.31755167245865	-50119.8700940609	124	0.05581395348837209	0.7741935483870968	0.11246537396121883
YMR125W	-1	-/-	-198.38311886787415	-31802.349973917007	31	0.05568445475638051	0.7741935483870968	0.11274238227146814
YHR144C	0	0/-	-198.46282935142517	-52454.47921985388	124	0.05568445475638051	0.7741935483870968	0.11274238227146814
YPL097W	1	+/+	-198.4726266860962	-32475.18328666687	30	0.05787037037037037	0.8064516129032258	0.11274238227146814
YMR080C	-1	-/-	-198.52919507026672	-30636.875702619553	31	0.057736720554272515	0.8064516129032258	0.11301939058171745
YBR282W	0	0/-	-198.63752436637878	-54821.40241830051	124	0.057736720554272515	0.8064516129032258	0.11301939058171745
YPR169W	0	0/-	-198.66967058181763	-51924.89011019468	124	0.057736720554272515	0.8064516129032258	0.11301939058171745
YCL050C	0	0/-	-198.7047775387764	-50564.89706760645	124	0.057736720554272515	0.8064516129032258	0.11301939058171745
YLR435W	-1	-/-	-198.78516101837158	-31158.149594783783	31	0.0576036866359447	0.8064516129032258	0.11329639889196676
YDR234W	0	0/0	-198.79552817344666	-48521.10558240116	124	0.0576036866359447	0.8064516129032258	0.11329639889196676
YDL166C	-1	-/-	-198.8062310218811	-31850.076347351074	31	0.05747126436781609	0.8064516129032258	0.11357340720221606
YOR150W	-1	-/-	-198.8298408985138	-33877.19195866585	31	0.05733944954128441	0.8064516129032258	0.11385041551246537
YKL167C	0	0/-	-198.8435018658638	-53955.96251729131	124	0.05733944954128441	0.8064516129032258	0.11385041551246537
YPL252C	0	0/0	-198.8551471233368	-50136.113242566586	124	0.05733944954128441	0.8064516129032258	0.11385041551246537
YDR060W	-1	-/-	-198.88450956344604	-29117.410425662994	31	0.057208237986270026	0.8064516129032258	0.11412742382271468
YBR172C	-1	-/-	-198.9216787815094	-32964.862441539764	31	0.05707762557077625	0.8064516129032258	0.11440443213296399
YMR129W	-1	-/-	-199.06477165222168	-31296.8577876091	31	0.05694760820045558	0.8064516129032258	0.1146814404432133
YNR020C	0	0/-	-199.0783388018608	-56804.252617776394	124	0.05694760820045558	0.8064516129032258	0.1146814404432133
YDL236W	-1	-/0	-199.20261144638062	-29784.18678689003	31	0.056818181818181816	0.8064516129032258	0.1149584487534626
YOR232W	-1	-/-	-199.28063440322876	-31203.356528520584	31	0.05668934240362812	0.8064516129032258	0.11523545706371191
YHR066W	-1	-/-	-199.3105492591858	-30028.74011158943	31	0.05656108597285068	0.8064516129032258	0.11551246537396122
YHR141C	0	0/-	-199.33742153644562	-49711.204723864794	124	0.05656108597285068	0.8064516129032258	0.11551246537396122
YKL205W	-1	-/-	-199.34665441513062	-30446.95943880081	31	0.056433408577878104	0.8064516129032258	0.11578947368421053
YDR093W	-1	-/-	-199.43518447875977	-30867.794355392456	31	0.05630630630630631	0.8064516129032258	0.11606648199445983
YDR296W	-1	-/-	-199.4446017742157	-32164.171763181686	31	0.056179775280898875	0.8064516129032258	0.11634349030470914
YPL215W	0	0/-	-199.45249688625336	-52302.44405704737	124	0.056179775280898875	0.8064516129032258	0.11634349030470914
YJR032W	0	0/-	-199.4568305015564	-51104.28948163986	124	0.056179775280898875	0.8064516129032258	0.11634349030470914
YOR312C	0	0/-	-199.46868306398392	-48978.35945108533	124	0.056179775280898875	0.8064516129032258	0.11634349030470914
YHR038W	-1	-/-	-199.47873163223267	-34959.81910157204	31	0.05605381165919283	0.8064516129032258	0.11662049861495845
YKR042W	-1	-/-	-199.53171062469482	-29279.866486787796	31	0.05592841163310962	0.8064516129032258	0.11689750692520776
YLR056W	-1	-/-	-199.54216766357422	-30613.67571234703	31	0.05580357142857143	0.8064516129032258	0.11717451523545706
YGL009C	0	0/0	-199.5609599351883	-50043.39643120766	124	0.05580357142857143	0.8064516129032258	0.11717451523545706
YKL144C	-1	-/-	-199.59311771392822	-32652.246767759323	31	0.0556792873051225	0.8064516129032258	0.11745152354570637
YLR259C	-1	-/-	-199.60255026817322	-32735.052766561508	31	0.05555555555555555	0.8064516129032258	0.11772853185595568
YBR024W	-1	-/-	-199.73113226890564	-33152.12719607353	31	0.05543237250554324	0.8064516129032258	0.11800554016620499
YPR166C	0	0/-	-199.75256925821304	-54630.001228034496	124	0.05543237250554324	0.8064516129032258	0.11800554016620499
YOL124C	-1	-/-	-199.75912857055664	-30447.337226867676	31	0.05530973451327434	0.8064516129032258	0.1182825484764543
YMR287C	-1	-/-	-199.85315418243408	-36383.583689689636	31	0.05518763796909492	0.8064516129032258	0.1185595567867036
YOL080C	-1	-/-	-199.9653720855713	-30851.537909030914	31	0.05506607929515418	0.8064516129032258	0.11883656509695291
YHR169W	-1	-/-	-199.97306537628174	-31631.097521305084	31	0.054945054945054944	0.8064516129032258	0.11911357340720222
YDR449C	-1	-/-	-200.09058380126953	-30929.230120897293	31	0.05482456140350877	0.8064516129032258	0.11939058171745152
YIL022W	-1	-/-	-200.33616542816162	-33476.54537439346	31	0.05470459518599562	0.8064516129032258	0.11966759002770083
YHR049W	0	0/0	-200.35603070259094	-51888.042107105255	124	0.05470459518599562	0.8064516129032258	0.11966759002770083
YLL034C	-1	-/-	-200.39501094818115	-30369.502502918243	31	0.05458515283842795	0.8064516129032258	0.11994459833795014
YPR080W	-1	-/-	-200.50392270088196	-29888.51731133461	31	0.054466230936819175	0.8064516129032258	0.12022160664819945
YDL131W	0	0/0	-200.72782188653946	-50189.80374753475	124	0.054466230936819175	0.8064516129032258	0.12022160664819945
YBR034C	-1	-/-	-200.7323260307312	-32179.76229786873	31	0.05434782608695652	0.8064516129032258	0.12049861495844875
YDR280W	-1	-/-	-200.77419662475586	-32680.374367952347	31	0.05422993492407809	0.8064516129032258	0.12077562326869806
YJR113C	0	0/-	-200.78314423561096	-55044.89132362604	124	0.05422993492407809	0.8064516129032258	0.12077562326869806
YNL119W	-1	-/-	-200.78673219680786	-31573.349623680115	31	0.05411255411255411	0.8064516129032258	0.12105263157894737
YCR035C	-1	-/-	-200.7906002998352	-31047.755880355835	31	0.05399568034557235	0.8064516129032258	0.12132963988919668
YDL198C	-1	-/-	-200.81779193878174	-30441.472185134888	31	0.05387931034482758	0.8064516129032258	0.12160664819944599
YOR116C	-1	-/-	-200.82455444335938	-28878.831782102585	31	0.053763440860215055	0.8064516129032258	0.12188365650969529
YDR045C	-1	-/-	-200.94459581375122	-30869.728476524353	31	0.0536480686695279	0.8064516129032258	0.1221606648199446
YLR201C	-1	-/0	-201.2123465538025	-31681.03820705414	31	0.05353319057815846	0.8064516129032258	0.12243767313019391
YGR211W	-1	-/-	-201.22318601608276	-29488.111469745636	31	0.053418803418803416	0.8064516129032258	0.12271468144044322
YOR260W	-1	-/-	-201.2282361984253	-32560.92874979973	31	0.053304904051172705	0.8064516129032258	0.12299168975069252
YJR002W	-1	-/-	-201.35243558883667	-32360.205500602722	31	0.05319148936170213	0.8064516129032258	0.12326869806094183
YHR085W	-1	-/-	-201.36599445343018	-30809.644178390503	31	0.05307855626326964	0.8064516129032258	0.12354570637119114
YIL020C	0	0/0	-201.55093681812286	-51962.51168435812	124	0.05307855626326964	0.8064516129032258	0.12354570637119114
YOL023W	-1	-/-	-201.57653284072876	-34895.938821554184	31	0.05296610169491525	0.8064516129032258	0.12382271468144045
YNL081C	0	0/-	-201.6396483182907	-57218.74251051247	124	0.05296610169491525	0.8064516129032258	0.12382271468144045
YGL077C	0	0/-	-201.7001330256462	-51108.67202606797	124	0.05296610169491525	0.8064516129032258	0.12382271468144045
YEL029C	-1	-/-	-201.70110654830933	-30256.911569833755	31	0.052854122621564484	0.8064516129032258	0.12409972299168975
YNL163C	-1	-/-	-201.84795713424683	-31363.298384189606	31	0.052742616033755275	0.8064516129032258	0.12437673130193906
YPL239W	-1	-/-	-201.91514205932617	-31076.547194480896	31	0.05263157894736842	0.8064516129032258	0.12465373961218837
YDR365C	-1	-/-	-201.9284691810608	-28881.623914957047	31	0.052521008403361345	0.8064516129032258	0.12493074792243768
YGR240C	0	0/-	-202.01408118009567	-48687.63825340569	124	0.052521008403361345	0.8064516129032258	0.12493074792243768
YDL213C	-1	-/-	-202.05612564086914	-29712.289086580276	31	0.05241090146750524	0.8064516129032258	0.12520775623268698
YOL121C	-1	-/-	-202.05745649337769	-29250.342808008194	31	0.05230125523012552	0.8064516129032258	0.12548476454293628
YNL186W	-1	-/-	-202.07612657546997	-28445.3875041008	31	0.05219206680584551	0.8064516129032258	0.1257617728531856
YLR077W	0	0/-	-202.13201662898064	-54541.71124726534	124	0.05219206680584551	0.8064516129032258	0.1257617728531856
YIL021W	-1	-/-	-202.1936092376709	-32280.1908223629	31	0.052083333333333336	0.8064516129032258	0.1260387811634349
YGL232W	-1	-/-	-202.36337852478027	-32480.643822669983	31	0.05197505197505198	0.8064516129032258	0.12631578947368421
YDR188W	-1	-/-	-202.41110229492188	-30826.43422961235	31	0.05186721991701245	0.8064516129032258	0.1265927977839335
YBR181C	0	0/-	-202.45922654867172	-52003.82375219464	124	0.05186721991701245	0.8064516129032258	0.1265927977839335
YDR120C	-1	-/-	-202.50338792800903	-30830.671639680862	31	0.051759834368530024	0.8064516129032258	0.12686980609418283
YBR268W	0	0/-	-202.5652099251747	-55123.66074806452	124	0.051759834368530024	0.8064516129032258	0.12686980609418283
YDR144C	0	0/-	-202.57976830005646	-52383.75829291344	124	0.051759834368530024	0.8064516129032258	0.12686980609418283
YER050C	0	0/-	-202.80289161205292	-58215.57128314674	124	0.051759834368530024	0.8064516129032258	0.12686980609418283
YOR198C	-1	-/-	-202.9347438812256	-30185.864503622055	31	0.05165289256198347	0.8064516129032258	0.12714681440443212
YBR122C	0	0/-	-203.14026546478271	-53765.750651821494	124	0.05165289256198347	0.8064516129032258	0.12714681440443212
YDR087C	-1	-/-	-203.15938568115234	-33644.851128816605	31	0.05154639175257732	0.8064516129032258	0.12742382271468145
YER058W	0	0/-	-203.16037613153458	-54589.97410646081	124	0.05154639175257732	0.8064516129032258	0.12742382271468145
YPL231W	-1	-/-	-203.2355408668518	-29985.35563969612	31	0.051440329218107	0.8064516129032258	0.12770083102493074
YOR078W	-1	-/-	-203.25827145576477	-31406.93199801445	31	0.0513347022587269	0.8064516129032258	0.12797783933518006
YGR171C	1	+/+	-203.3125057220459	-35310.10034823418	30	0.05327868852459016	0.8387096774193549	0.12797783933518006
YMR212C	-1	-/0	-203.31576108932495	-30308.037170410156	31	0.053169734151329244	0.8387096774193549	0.12825484764542935
YBR252W	0	0/-	-203.3378809094429	-52984.05916404724	124	0.053169734151329244	0.8387096774193549	0.12825484764542935
YBL030C	-1	-/-	-203.3757028579712	-31676.94488286972	31	0.053061224489795916	0.8387096774193549	0.12853185595567868
YPR069C	0	0/-	-203.50312840938568	-53347.966794639826	124	0.053061224489795916	0.8387096774193549	0.12853185595567868
YJL121C	-1	-/0	-203.62434196472168	-32565.319522857666	31	0.05295315682281059	0.8387096774193549	0.12880886426592797
YKL148C	-1	-/-	-203.7067437171936	-33584.50967121124	31	0.052845528455284556	0.8387096774193549	0.1290858725761773
YDL092W	-1	-/-	-203.9133176803589	-31516.23380422592	31	0.05273833671399594	0.8387096774193549	0.12936288088642658
YHL014C	0	0/0	-203.99838781356812	-56438.00337713957	124	0.05273833671399594	0.8387096774193549	0.12936288088642658
YLR134W	-1	-/-	-204.08735370635986	-29560.860933065414	31	0.05263157894736842	0.8387096774193549	0.1296398891966759
YPR021C	-1	-/-	-204.10070967674255	-32260.68758869171	31	0.052525252525252523	0.8387096774193549	0.1299168975069252
YHR147C	0	0/-	-204.14256191253662	-53947.48139205575	124	0.052525252525252523	0.8387096774193549	0.1299168975069252
YKL137W	0	0/-	-204.3100214600563	-55012.07323822379	124	0.052525252525252523	0.8387096774193549	0.1299168975069252
YNL153C	-1	-/-	-204.3428065776825	-30989.046630382538	31	0.05241935483870968	0.8387096774193549	0.13019390581717452
YOR252W	0	0/0	-204.37985008955002	-51203.76287949085	124	0.05241935483870968	0.8387096774193549	0.13019390581717452
YFL041W	-1	-/-	-204.38056540489197	-34213.4769346714	31	0.052313883299798795	0.8387096774193549	0.13047091412742381
YDL150W	-1	-/-	-204.49409866333008	-31974.22561430931	31	0.05220883534136546	0.8387096774193549	0.13074792243767314
YJL104W	-1	-/-	-204.56726217269897	-35023.720433950424	31	0.052104208416833664	0.8387096774193549	0.13102493074792243
YDL167C	0	0/0	-204.56856751441956	-50684.52552098036	124	0.052104208416833664	0.8387096774193549	0.13102493074792243
YPR190C	-1	-/-	-204.65648889541626	-30403.700435638428	31	0.052	0.8387096774193549	0.13130193905817175
YLR027C	0	0/0	-204.7368004322052	-54271.28687518835	124	0.052	0.8387096774193549	0.13130193905817175
YGR220C	-1	-/-	-204.73702573776245	-32437.407541275024	31	0.05189620758483034	0.8387096774193549	0.13157894736842105
YMR006C	-1	-/-	-204.84818315505981	-31103.036164999008	31	0.05179282868525897	0.8387096774193549	0.13185595567867037
YPR143W	-1	-/-	-204.8966612815857	-33320.354155778885	31	0.05168986083499006	0.8387096774193549	0.13213296398891966
YOL144W	-1	-/-	-204.96636486053467	-30250.023665189743	31	0.051587301587301584	0.8387096774193549	0.13240997229916898
YOR188W	-1	-/0	-205.00739669799805	-31841.310996055603	31	0.05148514851485148	0.8387096774193549	0.13268698060941828
YJR122W	0	0/-	-205.06361025571823	-56044.0448794961	124	0.05148514851485148	0.8387096774193549	0.13268698060941828
YGR116W	-1	-/-	-205.111834526062	-32962.42173528671	31	0.05138339920948617	0.8387096774193549	0.1329639889196676
YBR030W	-1	-/-	-205.15396213531494	-31841.695207595825	31	0.05128205128205128	0.8387096774193549	0.1332409972299169
YKR079C	-1	-/-	-205.15833711624146	-33643.14145565033	31	0.051181102362204724	0.8387096774193549	0.1335180055401662
YOL010W	-1	-/-	-205.23341608047485	-30487.718301296234	31	0.05108055009823183	0.8387096774193549	0.1337950138504155
YOR184W	0	0/-	-205.26376789808273	-51215.64867576957	124	0.05108055009823183	0.8387096774193549	0.1337950138504155
YDR025W	-1	-/-	-205.26600790023804	-30005.462081432343	31	0.050980392156862744	0.8387096774193549	0.13407202216066483
YBL032W	-1	-/-	-205.37731981277466	-30121.07449221611	31	0.050880626223091974	0.8387096774193549	0.13434903047091412
YER177W	-1	-/-	-205.5519416332245	-29977.380487918854	31	0.05078125	0.8387096774193549	0.13462603878116344
YIR012W	-1	-/-	-205.57019519805908	-32125.245946884155	31	0.050682261208576995	0.8387096774193549	0.13490304709141274
YDR412W	-1	-/-	-205.58489799499512	-29594.166535139084	31	0.05058365758754864	0.8387096774193549	0.13518005540166206
YML129C	-1	-/-	-205.6099338531494	-35166.519303679466	31	0.05048543689320388	0.8387096774193549	0.13545706371191135
YHR070W	-1	-/-	-205.63619232177734	-29336.66902065277	31	0.050387596899224806	0.8387096774193549	0.13573407202216067
YPR140W	-1	-/-	-205.69197964668274	-32764.239997148514	31	0.05029013539651837	0.8387096774193549	0.13601108033240997
YJR072C	0	0/-	-205.6965418457985	-51319.40052074194	124	0.05029013539651837	0.8387096774193549	0.13601108033240997
YPR118W	0	0/0	-205.71551871299744	-51380.88712018728	124	0.05029013539651837	0.8387096774193549	0.13601108033240997
YNR016C	-1	-/-	-205.80371022224426	-31349.646343946457	31	0.05019305019305019	0.8387096774193549	0.1362880886426593
YNL177C	-1	-/-	-205.95956826210022	-32182.535296440125	31	0.05009633911368015	0.8387096774193549	0.13656509695290858
YOR020C	-1	-/-	-206.07495784759521	-34552.74680376053	31	0.05	0.8387096774193549	0.1368421052631579
YBR003W	0	0/-	-206.15196746587753	-55159.470868855715	124	0.05	0.8387096774193549	0.1368421052631579
YER172C	-1	-/-	-206.18936586380005	-30445.062838554382	31	0.04990403071017274	0.8387096774193549	0.1371191135734072
YML126C	-1	-/-	-206.26626539230347	-30888.756985664368	31	0.04980842911877394	0.8387096774193549	0.13739612188365652
YGR215W	0	0/-	-206.26862162351608	-56463.702603816986	124	0.04980842911877394	0.8387096774193549	0.13739612188365652
YLR420W	0	0/-	-206.2745989561081	-52270.59969115257	124	0.04980842911877394	0.8387096774193549	0.13739612188365652
YKL004W	-1	-/-	-206.2847385406494	-28237.090193748474	31	0.0497131931166348	0.8387096774193549	0.1376731301939058
YLL036C	-1	-/-	-206.28564023971558	-32361.357940673828	31	0.04961832061068702	0.8387096774193549	0.13795013850415513
YHR091C	1	+/+	-206.35394382476807	-34206.52394294739	30	0.05142857142857143	0.8709677419354839	0.13795013850415513
YHR026W	-1	-/-	-206.40094089508057	-29638.02098083496	31	0.051330798479087454	0.8709677419354839	0.13822714681440443
YNL130C	-1	-/-	-206.40625476837158	-29701.902012586594	31	0.051233396584440226	0.8709677419354839	0.13850415512465375
YMR289W	0	0/-	-206.4639257788658	-55326.29993367195	124	0.051233396584440226	0.8709677419354839	0.13850415512465375
YGL236C	-1	-/-	-206.46857500076294	-32937.8930747509	31	0.05113636363636364	0.8709677419354839	0.13878116343490304
YNL070W	-1	-/-	-206.4838695526123	-31299.010316610336	31	0.05103969754253308	0.8709677419354839	0.13905817174515236
YOR067C	-1	-/-	-206.5959553718567	-31972.334787607193	31	0.0509433962264151	0.8709677419354839	0.13933518005540166
YER170W	0	0/-	-206.60472136735916	-57045.026635825634	124	0.0509433962264151	0.8709677419354839	0.13933518005540166
YER148W	-1	-/-	-206.664475440979	-30534.93089747429	31	0.05084745762711865	0.8709677419354839	0.13961218836565098
YML080W	-1	-/-	-206.80491542816162	-32043.40076136589	31	0.05075187969924812	0.8709677419354839	0.13988919667590027
YPL262W	-1	-/-	-206.8094310760498	-32086.30246400833	31	0.05065666041275797	0.8709677419354839	0.1401662049861496
YIL126W	-1	-/-	-206.8162341117859	-31349.101734161377	31	0.05056179775280899	0.8709677419354839	0.1404432132963989
YIL019W	-1	-/-	-206.83664321899414	-31606.97913837433	31	0.05046728971962617	0.8709677419354839	0.1407202216066482
YFL018C	-1	-/-	-206.92068767547607	-31896.07124376297	31	0.05037313432835821	0.8709677419354839	0.1409972299168975
YKL068W	-1	-/-	-206.97359657287598	-31077.77745127678	31	0.05027932960893855	0.8709677419354839	0.14127423822714683
YOR326W	-1	-/-	-206.98469591140747	-30769.908197402954	31	0.05018587360594796	0.8709677419354839	0.14155124653739612
YAL059W	-1	-/-	-207.09261512756348	-32195.687910079956	31	0.05009276437847866	0.8709677419354839	0.14182825484764544
YKL192C	-1	-/-	-207.15679907798767	-31671.1617538929	31	0.05	0.8709677419354839	0.14210526315789473
YKR016W	0	0/-	-207.23952502012253	-56811.61881273985	124	0.05	0.8709677419354839	0.14210526315789473
YHR062C	-1	-/-	-207.37930464744568	-29384.233781576157	31	0.04990757855822551	0.8709677419354839	0.14238227146814406
YGL084C	-1	-/-	-207.4274926185608	-32264.905790805817	31	0.04981549815498155	0.8709677419354839	0.14265927977839335
YJL103C	0	0/-	-207.49845552444458	-55192.764982402325	124	0.04981549815498155	0.8709677419354839	0.14265927977839335
YIL043C	0	0/-	-207.60449624061584	-50502.8130967021	124	0.04981549815498155	0.8709677419354839	0.14265927977839335
YDL045W-A	0	0/-	-207.67671793699265	-57218.83770930767	124	0.04981549815498155	0.8709677419354839	0.14265927977839335
YLR106C	-1	-/-	-207.72005558013916	-30790.906539440155	31	0.049723756906077346	0.8709677419354839	0.14293628808864267
YJR042W	-1	-/-	-207.78267908096313	-30618.229466438293	31	0.04963235294117647	0.8709677419354839	0.14321329639889196
YHR007C	-1	-/-	-207.80818510055542	-28794.350707769394	31	0.04954128440366973	0.8709677419354839	0.1434903047091413
YDR031W	0	0/-	-207.86010041832924	-54505.78918644786	124	0.04954128440366973	0.8709677419354839	0.1434903047091413
YLR321C	-1	-/-	-207.8693346977234	-32591.683661460876	31	0.04945054945054945	0.8709677419354839	0.14376731301939058
YKL078W	0	0/-	-207.87346470355988	-52872.87519997358	124	0.04945054945054945	0.8709677419354839	0.14376731301939058
YGL246C	-1	-/-	-208.01199626922607	-30181.95057940483	31	0.04936014625228519	0.8709677419354839	0.1440443213296399
YBR245C	-1	-/-	-208.03998470306396	-33806.64997053146	31	0.04927007299270073	0.8709677419354839	0.1443213296398892
YLR411W	-1	-/-	-208.1113760471344	-32736.289135456085	31	0.04918032786885246	0.8709677419354839	0.14459833795013852
YBR104W	0	0/-	-208.12548303604126	-49068.87493085861	124	0.04918032786885246	0.8709677419354839	0.14459833795013852
YOR205C	0	0/-	-208.22951048612595	-55828.16457247734	124	0.04918032786885246	0.8709677419354839	0.14459833795013852
YDL143W	-1	-/-	-208.26954793930054	-31755.740996837616	31	0.04909090909090909	0.8709677419354839	0.1448753462603878
YBR084C-A	0	0/-	-208.31582236289978	-52613.984613612294	124	0.04909090909090909	0.8709677419354839	0.1448753462603878
YBR120C	0	0/-	-208.4480249285698	-55422.45561128855	124	0.04909090909090909	0.8709677419354839	0.1448753462603878
YNR001C	-1	-/-	-208.55486965179443	-34844.7292201519	31	0.04900181488203267	0.8709677419354839	0.14515235457063713
YJR121W	-1	-/-	-208.59878730773926	-32785.30107688904	31	0.04891304347826087	0.8709677419354839	0.14542936288088643
YAR002W	-1	-/-	-208.77759289741516	-32405.864608049393	31	0.048824593128390596	0.8709677419354839	0.14570637119113575
YGL001C	-1	-/-	-208.7880997657776	-31946.5347533226	31	0.048736462093862815	0.8709677419354839	0.14598337950138504
YBR074W	0	0/0	-208.814950466156	-55029.934243798256	124	0.048736462093862815	0.8709677419354839	0.14598337950138504
YJR009C	-1	-/-	-208.87126922607422	-29224.68478178978	31	0.04864864864864865	0.8709677419354839	0.14626038781163436
YKL134C	-1	-/-	-208.95844721794128	-33368.92702579498	31	0.048561151079136694	0.8709677419354839	0.14653739612188366
YBR058C-A	-1	-/-	-208.98270082473755	-31001.972653865814	31	0.04847396768402154	0.8709677419354839	0.14681440443213298
YOR056C	-1	-/-	-209.03283882141113	-32802.73916935921	31	0.04838709677419355	0.8709677419354839	0.14709141274238227
YAL012W	-1	-/0	-209.03627347946167	-29536.948175668716	31	0.04830053667262969	0.8709677419354839	0.14736842105263157
YOR136W	-1	-/-	-209.07356238365173	-34615.54372596741	31	0.048214285714285716	0.8709677419354839	0.1476454293628809
YFR053C	-1	-/-	-209.0996696949005	-32312.717978954315	31	0.0481283422459893	0.8709677419354839	0.14792243767313018
YOL002C	-1	-/-	-209.23661422729492	-29902.896439552307	31	0.04804270462633452	0.8709677419354839	0.1481994459833795
YDR322C-A	-1	-/-	-209.2918083667755	-34657.14082360268	31	0.047957371225577264	0.8709677419354839	0.1484764542936288
YKL191W	-1	-/-	-209.36484813690186	-32699.83049607277	31	0.047872340425531915	0.8709677419354839	0.14875346260387812
YOR347C	-1	-/-	-209.41602164506912	-33446.46532934904	31	0.047787610619469026	0.8709677419354839	0.1490304709141274
YOL093W	-1	-/-	-209.42227125167847	-32244.044391155243	31	0.04770318021201413	0.8709677419354839	0.14930747922437673
YDR041W	0	0/-	-209.5668637752533	-52926.90153259039	124	0.04770318021201413	0.8709677419354839	0.14930747922437673
YOL092W	0	0/-	-209.5685657262802	-51171.562190413475	124	0.04770318021201413	0.8709677419354839	0.14930747922437673
YJL125C	-1	-/-	-209.6591591835022	-32124.4214823246	31	0.047619047619047616	0.8709677419354839	0.14958448753462603
YNR050C	0	0/0	-209.73939430713654	-52878.52344453335	124	0.047619047619047616	0.8709677419354839	0.14958448753462603
YDL212W	-1	-/-	-209.80212783813477	-29945.955194950104	31	0.04753521126760563	0.8709677419354839	0.14986149584487535
YJL060W	-1	-/-	-209.81043410301208	-32214.655616998672	31	0.04745166959578207	0.8709677419354839	0.15013850415512464
YML078W	-1	-/-	-209.8228588104248	-31018.164887666702	31	0.04736842105263158	0.8709677419354839	0.15041551246537396
YCR084C	-1	-/-	-209.82769536972046	-31413.968312978745	31	0.047285464098073555	0.8709677419354839	0.15069252077562326
YJR043C	-1	-/-	-209.86516523361206	-32758.9822371006	31	0.0472027972027972	0.8709677419354839	0.15096952908587258
YGL064C	0	0/-	-209.90296638011932	-57638.09451723099	124	0.0472027972027972	0.8709677419354839	0.15096952908587258
YIR021W	-1	-/-	-209.99537897109985	-32797.82075691223	31	0.04712041884816754	0.8709677419354839	0.15124653739612187
YKR028W	-1	-/-	-210.00701665878296	-34084.41964864731	31	0.047038327526132406	0.8709677419354839	0.1515235457063712
YER082C	-1	-/-	-210.13278341293335	-30393.908753156662	31	0.04695652173913043	0.8709677419354839	0.1518005540166205
YPL139C	-1	-/-	-210.19951629638672	-34016.58279013634	31	0.046875	0.8709677419354839	0.1520775623268698
YML054C	0	0/-	-210.26914516091347	-54257.532955139875	124	0.046875	0.8709677419354839	0.1520775623268698
YBL004W	-1	-/-	-210.32113409042358	-33871.87723660469	31	0.04679376083188908	0.8709677419354839	0.1523545706371191
YBR267W	-1	-/-	-210.34637260437012	-30198.29156422615	31	0.04671280276816609	0.8709677419354839	0.15263157894736842
YMR239C	-1	-/-	-210.38787317276	-31314.732123851776	31	0.046632124352331605	0.8709677419354839	0.15290858725761772
YDR175C	-1	-/-	-210.41070318222046	-33770.8085193634	31	0.04655172413793104	0.8709677419354839	0.15318559556786704
YHR163W	-1	-/0	-210.4463131427765	-32219.7928314209	31	0.04647160068846816	0.8709677419354839	0.15346260387811633
YLR044C	-1	-/-	-210.5003490447998	-30385.907756090164	31	0.04639175257731959	0.8709677419354839	0.15373961218836565
YER182W	0	0/0	-210.50224766135216	-52097.60372051597	124	0.04639175257731959	0.8709677419354839	0.15373961218836565
YMR058W	-1	-/-	-210.50481367111206	-30585.76201081276	31	0.04631217838765009	0.8709677419354839	0.15401662049861495
YBL079W	-1	-/-	-210.52600765228271	-30151.68537569046	31	0.046232876712328765	0.8709677419354839	0.15429362880886427
YGR262C	-1	-/-	-210.60017728805542	-32526.621466875076	31	0.046153846153846156	0.8709677419354839	0.15457063711911356
YLL001W	-1	-/-	-210.63737630844116	-33680.96315896511	31	0.04607508532423208	0.8709677419354839	0.15484764542936288
YKL155C	0	0/-	-210.64357763528824	-57455.87008225918	124	0.04607508532423208	0.8709677419354839	0.15484764542936288
YGR204W	-1	-/-	-210.67545080184937	-29062.946446418762	31	0.04599659284497445	0.8709677419354839	0.15512465373961218
YGR145W	-1	-/-	-210.69479608535767	-32343.286466360092	31	0.04591836734693878	0.8709677419354839	0.1554016620498615
YLR262C-A	0	0/-	-210.76028990745544	-53269.03488844633	124	0.04591836734693878	0.8709677419354839	0.1554016620498615
YML105C	-1	-/-	-210.86495971679688	-32681.210628271103	31	0.04584040747028863	0.8709677419354839	0.1556786703601108
YMR014W	-1	-/-	-210.94941091537476	-34428.03027009964	31	0.04576271186440678	0.8709677419354839	0.15595567867036012
YML120C	-1	-/-	-211.01371657848358	-34009.06689810753	31	0.04568527918781726	0.8709677419354839	0.1562326869806094
YDR414C	-1	-/-	-211.14098930358887	-32385.183676958084	31	0.04560810810810811	0.8709677419354839	0.15650969529085873
YGR081C	-1	-/-	-211.14531421661377	-33718.85243058205	31	0.045531197301854974	0.8709677419354839	0.15678670360110802
YDL095W	-1	-/-	-211.29018449783325	-29939.115178585052	31	0.045454545454545456	0.8709677419354839	0.15706371191135735
YOR320C	-1	-/-	-211.4274492263794	-33830.699570178986	31	0.0453781512605042	0.8709677419354839	0.15734072022160664
YOL052C	0	0/-	-211.4519968032837	-52000.68087989092	124	0.0453781512605042	0.8709677419354839	0.15734072022160664
YPL030W	0	0/-	-211.47944343090057	-52036.10307186842	124	0.0453781512605042	0.8709677419354839	0.15734072022160664
YBR011C	0	0/0	-211.4966094493866	-52031.91464847326	124	0.0453781512605042	0.8709677419354839	0.15734072022160664
YAL019W	0	0/-	-211.5144852399826	-53183.49006175995	124	0.0453781512605042	0.8709677419354839	0.15734072022160664
YLL024C	-1	-/-	-211.5476508140564	-31366.581481933594	31	0.04530201342281879	0.8709677419354839	0.15761772853185596
YKL154W	-1	-/-	-211.59400510787964	-31294.32192325592	31	0.04522613065326633	0.8709677419354839	0.15789473684210525
YFL001W	0	0/-	-211.7249231338501	-53389.05729794502	124	0.04522613065326633	0.8709677419354839	0.15789473684210525
YNL232W	-1	-/-	-211.76421880722046	-30642.74481153488	31	0.0451505016722408	0.8709677419354839	0.15817174515235458
YEL003W	-1	-/-	-211.78521823883057	-32246.66102695465	31	0.045075125208681135	0.8709677419354839	0.15844875346260387
YNR051C	0	0/-	-211.7970995903015	-52499.87410122156	124	0.045075125208681135	0.8709677419354839	0.15844875346260387
YOR094W	-1	-/-	-211.90882444381714	-33736.25968647003	31	0.045	0.8709677419354839	0.1587257617728532
YJL130C	0	0/-	-211.92427569627762	-50812.83729118109	124	0.045	0.8709677419354839	0.1587257617728532
YJR014W	0	0/-	-211.95513367652893	-52037.60878056288	124	0.045	0.8709677419354839	0.1587257617728532
YDR212W	-1	-/-	-211.9581995010376	-32916.435670375824	31	0.04492512479201331	0.8709677419354839	0.15900277008310248
YGR062C	0	0/-	-211.99971616268158	-55176.39203572273	124	0.04492512479201331	0.8709677419354839	0.15900277008310248
YML094W	-1	-/-	-212.02646446228027	-30181.666126012802	31	0.044850498338870434	0.8709677419354839	0.1592797783933518
YMR225C	-1	-/-	-212.0675778388977	-35820.8167848587	31	0.04477611940298507	0.8709677419354839	0.1595567867036011
YML019W	-1	-/-	-212.07110595703125	-30930.05095243454	31	0.04470198675496689	0.8709677419354839	0.15983379501385042
YDL189W	0	0/0	-212.1200168132782	-50929.74555963278	124	0.04470198675496689	0.8709677419354839	0.15983379501385042
YLR051C	-1	-/-	-212.15808868408203	-32406.18330836296	31	0.04462809917355372	0.8709677419354839	0.16011080332409972
YER122C	-1	-/-	-212.1694679260254	-29315.230906009674	31	0.04455445544554455	0.8709677419354839	0.16038781163434904
YBR055C	-1	-/-	-212.19345092773438	-32652.537480831146	31	0.044481054365733116	0.8709677419354839	0.16066481994459833
YDR508C	-1	-/-	-212.27888536453247	-31110.109989881516	31	0.044407894736842105	0.8709677419354839	0.16094182825484765
YOR065W	0	0/-	-212.3271614909172	-53532.50332868099	124	0.044407894736842105	0.8709677419354839	0.16094182825484765
YDR152W	0	0/-	-212.34110891819	-52978.25573259592	124	0.044407894736842105	0.8709677419354839	0.16094182825484765
YBR205W	-1	-/-	-212.45318508148193	-31102.044984817505	31	0.04433497536945813	0.8709677419354839	0.16121883656509695
YGR076C	0	0/-	-212.6508681178093	-54063.68450152874	124	0.04433497536945813	0.8709677419354839	0.16121883656509695
YML029W	-1	-/-	-212.676016330719	-34646.54077076912	31	0.04426229508196721	0.8709677419354839	0.16149584487534627
YOR348C	-1	-/-	-212.74027466773987	-34649.95112657547	31	0.044189852700491	0.8709677419354839	0.16177285318559556
YKL099C	-1	-/-	-212.7771511077881	-30950.930728197098	31	0.04411764705882353	0.8709677419354839	0.16204986149584488
YJL076W	-1	-/-	-212.87910795211792	-29330.517921209335	31	0.04404567699836868	0.8709677419354839	0.16232686980609418
YOR270C	-1	-/-	-212.98996114730835	-29753.52978372574	31	0.043973941368078175	0.8709677419354839	0.1626038781163435
YBR017C	-1	-/-	-213.10705518722534	-30842.90467762947	31	0.04390243902439024	0.8709677419354839	0.1628808864265928
YLR163C	-1	-/-	-213.2315855026245	-33949.84219741821	31	0.04383116883116883	0.8709677419354839	0.1631578947368421
YLR058C	0	0/-	-213.24535244703293	-51199.09551033378	124	0.04383116883116883	0.8709677419354839	0.1631578947368421
YGR106C	0	0/0	-213.37669825553894	-51392.23419588804	124	0.04383116883116883	0.8709677419354839	0.1631578947368421
YOL096C	0	0/0	-213.41398763656616	-54521.7526486516	124	0.04383116883116883	0.8709677419354839	0.1631578947368421
YBL018C	-1	-/-	-213.44095182418823	-32728.924489974976	31	0.04376012965964344	0.8709677419354839	0.1634349030470914
YNL287W	-1	-/-	-213.48270654678345	-31150.474882125854	31	0.043689320388349516	0.8709677419354839	0.16371191135734073
YDL074C	-1	-/-	-213.56813621520996	-33194.094635248184	31	0.04361873990306947	0.8709677419354839	0.16398891966759002
YJR139C	-1	-/0	-213.58460664749146	-31592.396862745285	31	0.043548387096774194	0.8709677419354839	0.16426592797783934
YDR079W	-1	-/-	-213.60789251327515	-34407.41940021515	31	0.043478260869565216	0.8709677419354839	0.16454293628808864
YIL035C	-1	-/-	-213.64928245544434	-32190.293404579163	31	0.04340836012861737	0.8709677419354839	0.16481994459833796
YKR082W	-1	-/-	-213.66446352005005	-32206.46672296524	31	0.04333868378812199	0.8709677419354839	0.16509695290858725
YOR317W	-1	-/-	-213.71308422088623	-30569.136641979218	31	0.04326923076923077	0.8709677419354839	0.16537396121883657
YIL009W	-1	-/-	-213.72731590270996	-30824.749832630157	31	0.0432	0.8709677419354839	0.16565096952908587
YBR127C	-1	-/-	-213.74146795272827	-30031.213890314102	31	0.04313099041533546	0.8709677419354839	0.1659279778393352
YEL034W	-1	-/-	-213.82211017608643	-30518.931069374084	31	0.0430622009569378	0.8709677419354839	0.16620498614958448
YDR331W	-1	-/-	-213.82490062713623	-31867.376294374466	31	0.042993630573248405	0.8709677419354839	0.1664819944598338
YGR119C	-1	-/-	-213.892156124115	-30947.089439868927	31	0.04292527821939587	0.8709677419354839	0.1667590027700831
YOR217W	-1	-/-	-213.9232211112976	-32583.695586681366	31	0.04285714285714286	0.8709677419354839	0.16703601108033242
YJL054W	-1	-/-	-213.94997549057007	-33606.14968633652	31	0.042789223454833596	0.8709677419354839	0.1673130193905817
YER090W	0	0/0	-213.95082134008408	-49442.64147007465	124	0.042789223454833596	0.8709677419354839	0.1673130193905817
YMR013C	-1	-/-	-214.00263452529907	-31125.420456409454	31	0.04272151898734177	0.8709677419354839	0.16759002770083103
YIL039W	-1	-/-	-214.51447248458862	-32324.75302386284	31	0.04265402843601896	0.8709677419354839	0.16786703601108033
YDR184C	-1	-/-	-214.61386346817017	-33317.89516353607	31	0.04258675078864353	0.8709677419354839	0.16814404432132965
YJR047C	-1	-/-	-214.71603989601135	-30059.29476594925	31	0.04251968503937008	0.8709677419354839	0.16842105263157894
YGL169W	-1	-/-	-214.73217916488647	-30693.560516357422	31	0.04245283018867924	0.8709677419354839	0.16869806094182827
YBL037W	0	0/-	-214.74108770489693	-55769.02897635102	124	0.04245283018867924	0.8709677419354839	0.16869806094182827
YKL183W	0	0/-	-214.9125759601593	-51617.97986280918	124	0.04245283018867924	0.8709677419354839	0.16869806094182827
YJL111W	-1	-/-	-214.93301439285278	-32424.626851558685	31	0.0423861852433281	0.8709677419354839	0.16897506925207756
YOL071W	-1	-/-	-214.94403839111328	-34696.081825494766	31	0.04231974921630094	0.8709677419354839	0.16925207756232688
YJR105W	-1	-/-	-214.96140575408936	-31906.348116874695	31	0.04225352112676056	0.8709677419354839	0.16952908587257617
YBR162C	-1	-/0	-214.963152885437	-32126.805094003677	31	0.0421875	0.8709677419354839	0.1698060941828255
YCL009C	0	0/0	-214.96648383140564	-51674.19658958912	124	0.0421875	0.8709677419354839	0.1698060941828255
YGL008C	-1	-/-	-215.0349931716919	-28155.26616895199	31	0.0421216848673947	0.8709677419354839	0.1700831024930748
YPL244C	-1	-/-	-215.10447645187378	-30729.68780183792	31	0.04205607476635514	0.8709677419354839	0.1703601108033241
YJL087C	-1	-/-	-215.18228006362915	-34570.32850027084	31	0.041990668740279936	0.8709677419354839	0.1706371191135734
YPR191W	-1	-/-	-215.20411014556885	-31014.84805083275	31	0.04192546583850932	0.8709677419354839	0.17091412742382273
YKR065C	-1	-/-	-215.2409632205963	-34818.35756635666	31	0.04186046511627907	0.8709677419354839	0.17119113573407202
YIL011W	0	0/-	-215.25708496570587	-52768.37662947178	124	0.04186046511627907	0.8709677419354839	0.17119113573407202
YPL128C	-1	-/-	-215.29239511489868	-31165.594282388687	31	0.04179566563467492	0.8709677419354839	0.17146814404432134
YBL042C	-1	-/-	-215.36775016784668	-32462.10741043091	31	0.04173106646058733	0.8709677419354839	0.17174515235457063
YHL003C	-1	-/-	-215.4195613861084	-30668.34357213974	31	0.041666666666666664	0.8709677419354839	0.17202216066481996
YGL238W	-1	-/-	-215.54231357574463	-32105.147706985474	31	0.04160246533127889	0.8709677419354839	0.17229916897506925
YPL243W	-1	-/-	-215.57198476791382	-31253.733412504196	31	0.04153846153846154	0.8709677419354839	0.17257617728531857
YNL098C	-1	-/-	-215.58140230178833	-30693.435783028603	31	0.041474654377880185	0.8709677419354839	0.17285318559556787
YOR241W	-1	-/0	-215.64625310897827	-33521.784494400024	31	0.04141104294478527	0.8709677419354839	0.1731301939058172
YBR112C	-1	-/-	-215.7398238182068	-31729.293222665787	31	0.04134762633996937	0.8709677419354839	0.17340720221606648
YCR047C	-1	-/-	-215.7566361427307	-30194.246046304703	31	0.04128440366972477	0.8709677419354839	0.1736842105263158
YGR178C	-1	-/-	-215.81607389450073	-31801.915332317352	31	0.04122137404580153	0.8709677419354839	0.1739612188365651
YML031W	-1	-/-	-215.86359977722168	-31542.312196731567	31	0.041158536585365856	0.8709677419354839	0.17423822714681442
YPR036W	-1	-/-	-215.97707748413086	-29324.944015979767	31	0.0410958904109589	0.8709677419354839	0.1745152354570637
YPR062W	0	0/-	-215.9849327802658	-51494.2943533659	124	0.0410958904109589	0.8709677419354839	0.1745152354570637
YCR071C	-1	-/-	-216.01147556304932	-32670.472407102585	31	0.041033434650455926	0.8709677419354839	0.17479224376731303
YNL207W	-1	-/-	-216.02209281921387	-29937.71489405632	31	0.0409711684370258	0.8709677419354839	0.17506925207756233
YFR049W	0	0/-	-216.1106961965561	-52096.73778295517	124	0.0409711684370258	0.8709677419354839	0.17506925207756233
YKR024C	-1	-/-	-216.14794063568115	-35670.37709379196	31	0.04090909090909091	0.8709677419354839	0.17534626038781165
YAL030W	-1	-/-	-216.34195256233215	-31677.772785902023	31	0.04084720121028744	0.8709677419354839	0.17562326869806094
YNL327W	-1	-/0	-216.41326236724854	-30215.811704158783	31	0.04078549848942598	0.8709677419354839	0.17590027700831026
YHL013C	0	0/-	-216.4543743133545	-54795.70138812065	124	0.04078549848942598	0.8709677419354839	0.17590027700831026
YKR060W	-1	-/-	-216.50937938690186	-35212.33059120178	31	0.04072398190045249	0.8709677419354839	0.17617728531855956
YEL027W	-1	-/-	-216.5606722831726	-29002.22277355194	31	0.04066265060240964	0.8709677419354839	0.17645429362880888
YEL021W	0	0/-	-216.6532655954361	-52433.78759711981	124	0.04066265060240964	0.8709677419354839	0.17645429362880888
YKL170W	-1	-/-	-216.703218460083	-31975.81512069702	31	0.0406015037593985	0.8709677419354839	0.17673130193905817
YGR177C	-1	-/-	-216.70459747314453	-29284.33261156082	31	0.04054054054054054	0.8709677419354839	0.17700831024930747
YNL064C	-1	-/-	-216.76252794265747	-30491.00135087967	31	0.04047976011994003	0.8709677419354839	0.1772853185595568
YJR075W	0	0/-	-216.89589083194733	-52962.84156179428	124	0.04047976011994003	0.8709677419354839	0.1772853185595568
YHR046C	0	0/-	-216.91372680664062	-50221.74925297499	124	0.04047976011994003	0.8709677419354839	0.1772853185595568
YNR013C	-1	-/-	-216.92848920822144	-32539.15507388115	31	0.040419161676646706	0.8709677419354839	0.17756232686980608
YML077W	-1	-/-	-216.97617197036743	-31098.868869781494	31	0.04035874439461883	0.8709677419354839	0.1778393351800554
YEL053C	-1	-/-	-216.9853138923645	-32622.66181230545	31	0.04029850746268657	0.8709677419354839	0.1781163434903047
YCL028W	0	0/0	-217.09121215343475	-53431.88195627928	124	0.04029850746268657	0.8709677419354839	0.1781163434903047
YLL035W	-1	-/-	-217.23347902297974	-30545.918123722076	31	0.040238450074515646	0.8709677419354839	0.17839335180055402
YHR011W	1	+/+	-217.24583959579468	-37031.00439620018	30	0.041666666666666664	0.9032258064516129	0.17839335180055402
YDL136W	0	0/-	-217.2530905008316	-52276.46256059408	124	0.041666666666666664	0.9032258064516129	0.17839335180055402
YFR037C	-1	-/-	-217.29855298995972	-30368.07319688797	31	0.041604754829123326	0.9032258064516129	0.1786703601108033
YER119C	-1	-/-	-217.3518581390381	-34001.96583008766	31	0.04154302670623145	0.9032258064516129	0.17894736842105263
YDR470C	-1	-/-	-217.3851342201233	-33037.79252386093	31	0.04148148148148148	0.9032258064516129	0.17922437673130193
YDR511W	-1	-/-	-217.3856873512268	-35403.63215970993	31	0.04142011834319527	0.9032258064516129	0.17950138504155125
YHR088W	-1	-/-	-217.47297716140747	-32537.556489944458	31	0.0413589364844904	0.9032258064516129	0.17977839335180054
YIL145C	0	0/-	-217.48635005950928	-50640.269795924425	124	0.0413589364844904	0.9032258064516129	0.17977839335180054
YGR078C	-1	-/-	-217.50806856155396	-31293.117104530334	31	0.04129793510324484	0.9032258064516129	0.18005540166204986
YGL029W	-1	-/-	-217.6039171218872	-33661.92931628227	31	0.041237113402061855	0.9032258064516129	0.18033240997229916
YKL082C	-1	-/-	-217.6533932685852	-30010.4463224411	31	0.041176470588235294	0.9032258064516129	0.18060941828254848
YHR042W	-1	-/-	-217.7220983505249	-30775.343319892883	31	0.041116005873715125	0.9032258064516129	0.18088642659279777
YJR133W	0	0/-	-217.7838339805603	-53249.34019368887	124	0.041116005873715125	0.9032258064516129	0.18088642659279777
YLR020C	-1	-/-	-217.81214666366577	-31080.06201171875	31	0.04105571847507331	0.9032258064516129	0.1811634349030471
YIL038C	-1	-/-	-217.81768655776978	-32485.510233163834	31	0.040995607613469986	0.9032258064516129	0.1814404432132964
YLL021W	-1	-/-	-217.83975410461426	-35082.49520301819	31	0.04093567251461988	0.9032258064516129	0.1817174515235457
YGR074W	-1	-/-	-217.84253025054932	-30951.500185012817	31	0.040875912408759124	0.9032258064516129	0.181994459833795
YNL313C	-1	-/-	-218.05349922180176	-30173.29763841629	31	0.04081632653061224	0.9032258064516129	0.18227146814404432
YLR413W	0	0/-	-218.0586633682251	-50646.05098628998	124	0.04081632653061224	0.9032258064516129	0.18227146814404432
YIL090W	0	0/-	-218.06493377685547	-51430.8321634531	124	0.04081632653061224	0.9032258064516129	0.18227146814404432
YML081C-A	-1	-/-	-218.15093851089478	-32538.80504179001	31	0.040756914119359534	0.9032258064516129	0.18254847645429362
YGR082W	-1	-/-	-218.21580171585083	-31772.241577863693	31	0.040697674418604654	0.9032258064516129	0.18282548476454294
YJL143W	-1	-/-	-218.26199340820312	-32906.37890648842	31	0.040638606676342524	0.9032258064516129	0.18310249307479223
YOR236W	-1	-/0	-218.2783031463623	-31591.195085048676	31	0.04057971014492753	0.9032258064516129	0.18337950138504155
YLL004W	-1	-/-	-218.3817048072815	-35036.67732858658	31	0.04052098408104197	0.9032258064516129	0.18365650969529085
YOR269W	-1	-/-	-218.4668526649475	-34576.80028414726	31	0.04046242774566474	0.9032258064516129	0.18393351800554017
YNR015W	-1	-/-	-218.5916771888733	-33739.18054008484	31	0.04040404040404041	0.9032258064516129	0.18421052631578946
YKL034W	-1	-/-	-218.6027524471283	-33066.18635100126	31	0.040345821325648415	0.9032258064516129	0.18448753462603878
YKL024C	0	0/-	-218.6103064417839	-49177.72561144829	124	0.040345821325648415	0.9032258064516129	0.18448753462603878
YOR145C	-1	-/-	-218.61942434310913	-32659.70845270157	31	0.04028776978417266	0.9032258064516129	0.18476454293628808
YOL115W	-1	-/-	-218.69127225875854	-34350.013660907745	31	0.040229885057471264	0.9032258064516129	0.1850415512465374
YIL079C	-1	-/-	-218.7834916114807	-32033.264133930206	31	0.040172166427546625	0.9032258064516129	0.1853185595567867
YLR398C	-1	-/-	-218.80698680877686	-32673.36205124855	31	0.04011461318051576	0.9032258064516129	0.18559556786703602
YHR121W	0	0/0	-218.87508004903793	-52852.864371716976	124	0.04011461318051576	0.9032258064516129	0.18559556786703602
YPL210C	-1	-/-	-218.8800551891327	-32200.351361989975	31	0.04005722460658083	0.9032258064516129	0.1858725761772853
YKL122C	-1	-/-	-218.9728651046753	-31994.92222237587	31	0.04	0.9032258064516129	0.18614958448753463
YMR091C	-1	-/-	-218.9768509864807	-33637.965259552	31	0.039942938659058486	0.9032258064516129	0.18642659279778392
YER113C	0	0/-	-219.0231477022171	-54128.499965667725	124	0.039942938659058486	0.9032258064516129	0.18642659279778392
YEL024W	-1	-/-	-219.10495328903198	-31933.161985874176	31	0.039886039886039885	0.9032258064516129	0.18670360110803325
YOL086C	-1	-/0	-219.12798881530762	-30327.739760160446	31	0.03982930298719772	0.9032258064516129	0.18698060941828254
YKL085W	-1	-/-	-219.16836857795715	-34044.687621593475	31	0.03977272727272727	0.9032258064516129	0.18725761772853186
YJL098W	-1	-/-	-219.17488050460815	-33183.82238960266	31	0.03971631205673759	0.9032258064516129	0.18753462603878115
YIL158W	0	0/0	-219.17911303043365	-51847.71126806736	124	0.03971631205673759	0.9032258064516129	0.18753462603878115
YDL111C	-1	-/-	-219.2071590423584	-32276.441752672195	31	0.039660056657223795	0.9032258064516129	0.18781163434903048
YHL039W	0	0/-	-219.36125099658966	-51678.82552051544	124	0.039660056657223795	0.9032258064516129	0.18781163434903048
YDL036C	-1	-/-	-219.39968490600586	-35576.722653627396	31	0.039603960396039604	0.9032258064516129	0.18808864265927977
YOL094C	-1	-/-	-219.43163871765137	-33280.277164936066	31	0.03954802259887006	0.9032258064516129	0.1883656509695291
YOR165W	0	0/-	-219.6658506989479	-55406.94825321436	124	0.03954802259887006	0.9032258064516129	0.1883656509695291
YNL189W	0	0/-	-219.73282134532928	-54127.19415229559	124	0.03954802259887006	0.9032258064516129	0.1883656509695291
YGL050W	0	0/-	-220.02302742004395	-54073.29121273756	124	0.03954802259887006	0.9032258064516129	0.1883656509695291
YLR074C	-1	-/-	-220.06411981582642	-31373.510233163834	31	0.039492242595204514	0.9032258064516129	0.18864265927977839
YJL124C	-1	-/-	-220.07757806777954	-31548.82762479782	31	0.03943661971830986	0.9032258064516129	0.1889196675900277
YMR269W	0	0/-	-220.0810043811798	-53163.23584860563	124	0.03943661971830986	0.9032258064516129	0.1889196675900277
YGL062W	-1	-/-	-220.12433433532715	-30813.503274679184	31	0.03938115330520394	0.9032258064516129	0.189196675900277
YHR175W	-1	-/-	-220.14493036270142	-31516.930037736893	31	0.03932584269662921	0.9032258064516129	0.18947368421052632
YNL124W	0	0/-	-220.21689796447754	-52043.98406922817	124	0.03932584269662921	0.9032258064516129	0.18947368421052632
YBR078W	0	0/-	-220.35760068893433	-51968.60483908653	124	0.03932584269662921	0.9032258064516129	0.18947368421052632
YMR033W	-1	-/-	-220.4237575531006	-31983.339510917664	31	0.03927068723702665	0.9032258064516129	0.18975069252077562
YGL155W	-1	-/0	-220.4348566532135	-31952.66586470604	31	0.0392156862745098	0.9032258064516129	0.19002770083102494
YBL028C	0	0/0	-220.45155251026154	-51286.97977715731	124	0.0392156862745098	0.9032258064516129	0.19002770083102494
YHR168W	0	0/-	-220.53430372476578	-57944.112067997456	124	0.0392156862745098	0.9032258064516129	0.19002770083102494
YKR025W	-1	-/-	-220.62021827697754	-34131.323648929596	31	0.039160839160839164	0.9032258064516129	0.19030470914127423
YNL166C	-1	-/-	-220.63852643966675	-34790.42423868179	31	0.03910614525139665	0.9032258064516129	0.19058171745152355
YGL049C	-1	-/-	-220.65043210983276	-33326.004143476486	31	0.03905160390516039	0.9032258064516129	0.19085872576177285
YLR110C	-1	-/-	-220.67761754989624	-31130.898189783096	31	0.03899721448467967	0.9032258064516129	0.19113573407202217
YNR033W	-1	-/-	-220.6816761493683	-37563.867668390274	31	0.03894297635605007	0.9032258064516129	0.19141274238227146
YGR175C	-1	-/-	-220.7038655281067	-29825.80051636696	31	0.03888888888888889	0.9032258064516129	0.19168975069252078
YOL140W	0	0/0	-220.70821690559387	-51457.33697450161	124	0.03888888888888889	0.9032258064516129	0.19168975069252078
YDL229W	-1	-/-	-220.73575830459595	-31407.00313425064	31	0.038834951456310676	0.9032258064516129	0.19196675900277008
YER017C	-1	-/-	-220.76051115989685	-34670.73912906647	31	0.038781163434903045	0.9032258064516129	0.1922437673130194
YML060W	-1	-/-	-220.76656913757324	-33392.40434265137	31	0.03872752420470263	0.9032258064516129	0.1925207756232687
YGR181W	-1	-/-	-220.84666633605957	-33650.50486803055	31	0.03867403314917127	0.9032258064516129	0.192797783933518
YGR063C	-1	-/-	-220.85730075836182	-30797.895844221115	31	0.038620689655172416	0.9032258064516129	0.1930747922437673
YBR261C	0	0/-	-220.87579762935638	-51653.70188546181	124	0.038620689655172416	0.9032258064516129	0.1930747922437673
YDL174C	-1	-/-	-220.89427781105042	-34376.92159032822	31	0.03856749311294766	0.9032258064516129	0.19335180055401663
YPL227C	-1	-/-	-220.8974323272705	-32057.63258075714	31	0.03851444291609354	0.9032258064516129	0.19362880886426592
YNL243W	-1	-/-	-220.93366289138794	-34498.05241727829	31	0.038461538461538464	0.9032258064516129	0.19390581717451524
YBL007C	-1	-/-	-220.95421838760376	-31989.360970020294	31	0.038408779149519894	0.9032258064516129	0.19418282548476454
YNL123W	-1	-/-	-221.16796445846558	-31657.03022670746	31	0.038356164383561646	0.9032258064516129	0.19445983379501386
YOL022C	0	0/-	-221.16901445388794	-51272.124546051025	124	0.038356164383561646	0.9032258064516129	0.19445983379501386
YCR065W	-1	-/-	-221.17381381988525	-33284.01935696602	31	0.038303693570451436	0.9032258064516129	0.19473684210526315
YKL143W	-1	-/-	-221.2161784172058	-32952.95324110985	31	0.03825136612021858	0.9032258064516129	0.19501385041551247
YFR002W	-1	-/-	-221.26984882354736	-32031.502100467682	31	0.03819918144611187	0.9032258064516129	0.19529085872576177
YDR518W	-1	-/-	-221.28337001800537	-31437.680996656418	31	0.03814713896457766	0.9032258064516129	0.1955678670360111
YGR086C	-1	-/-	-221.30542182922363	-29993.027098178864	31	0.0380952380952381	0.9032258064516129	0.19584487534626038
YEL022W	-1	-/-	-221.39159488677979	-31616.85740828514	31	0.03804347826086957	0.9032258064516129	0.1961218836565097
YLR195C	-1	-/-	-221.4468958377838	-32071.7674138546	31	0.037991858887381276	0.9032258064516129	0.196398891966759
YOR253W	-1	-/-	-221.47120094299316	-32541.438413619995	31	0.037940379403794036	0.9032258064516129	0.19667590027700832
YMR119W	-1	-/-	-221.50097560882568	-32375.104964017868	31	0.037889039242219216	0.9032258064516129	0.1969529085872576
YGR095C	-1	-/-	-221.59086751937866	-32804.33711838722	31	0.03783783783783784	0.9032258064516129	0.19722991689750694
YNL048W	-1	-/-	-221.60566520690918	-32293.258380174637	31	0.037786774628879895	0.9032258064516129	0.19750692520775623
YER171W	-1	-/-	-221.64166402816772	-31201.125089406967	31	0.03773584905660377	0.9032258064516129	0.19778393351800555
YNL108C	0	0/0	-221.660129904747	-53639.37537366152	124	0.03773584905660377	0.9032258064516129	0.19778393351800555
YBR092C	-1	-/-	-221.70130062103271	-29367.01899909973	31	0.03768506056527591	0.9032258064516129	0.19806094182825484
YER156C	0	0/-	-221.7030564546585	-51100.39361816645	124	0.03768506056527591	0.9032258064516129	0.19806094182825484
YDR156W	-1	-/-	-221.7454433441162	-29703.34432864189	31	0.03763440860215054	0.9032258064516129	0.19833795013850417
YHL024W	-1	-/-	-221.7526092529297	-34119.41865050793	31	0.03758389261744966	0.9032258064516129	0.19861495844875346
YDL015C	-1	-/-	-221.75813817977905	-31746.422886133194	31	0.03753351206434316	0.9032258064516129	0.19889196675900278
YLR191W	-1	-/-	-221.80928444862366	-36883.61272788048	31	0.03748326639892905	0.9032258064516129	0.19916897506925207
YPL129W	-1	-/-	-221.85236978530884	-32649.495573282242	31	0.0374331550802139	0.9032258064516129	0.1994459833795014
YDR047W	0	0/0	-221.95656019449234	-54360.90139532089	124	0.0374331550802139	0.9032258064516129	0.1994459833795014
YPL245W	0	0/0	-221.98132836818695	-53008.05420720577	124	0.0374331550802139	0.9032258064516129	0.1994459833795014
YHR201C	0	0/0	-222.0425490140915	-51766.28548151255	124	0.0374331550802139	0.9032258064516129	0.1994459833795014
YNL316C	0	0/0	-222.04317700862885	-54625.02096951008	124	0.0374331550802139	0.9032258064516129	0.1994459833795014
YJR033C	-1	-/-	-222.0676555633545	-33715.93687748909	31	0.037383177570093455	0.9032258064516129	0.1997229916897507
YIL125W	-1	-/-	-222.09282898902893	-33089.77132534981	31	0.037333333333333336	0.9032258064516129	0.2
YOL142W	-1	-/-	-222.2050552368164	-31153.06940817833	31	0.037283621837549935	0.9032258064516129	0.2002770083102493
YPR171W	-1	-/-	-222.22312545776367	-34824.751468896866	31	0.03723404255319149	0.9032258064516129	0.20055401662049863
YMR121C	0	0/-	-222.264690220356	-49436.0061365366	124	0.03723404255319149	0.9032258064516129	0.20055401662049863
YNL131W	-1	-/-	-222.26851606369019	-33106.43007493019	31	0.03718459495351926	0.9032258064516129	0.20083102493074792
YDR309C	-1	-/-	-222.27235960960388	-29342.508196115494	31	0.03713527851458886	0.9032258064516129	0.20110803324099724
YGR152C	-1	-/-	-222.31878089904785	-31058.011929273605	31	0.03708609271523179	0.9032258064516129	0.20138504155124654
YHR081W	-1	-/-	-222.3861165046692	-31935.14272427559	31	0.037037037037037035	0.9032258064516129	0.20166204986149586
YLR336C	0	0/-	-222.38844990730286	-53194.49668866396	124	0.037037037037037035	0.9032258064516129	0.20166204986149586
YPR067W	-1	-/-	-222.42497301101685	-35084.16144371033	31	0.036988110964332896	0.9032258064516129	0.20193905817174515
YIL142W	-1	-/-	-222.5206265449524	-31850.388197898865	31	0.036939313984168866	0.9032258064516129	0.20221606648199447
YEL002C	-1	-/-	-222.558012008667	-31779.586376190186	31	0.03689064558629776	0.9032258064516129	0.20249307479224377
YKL117W	-1	-/-	-222.6004524230957	-32152.699814796448	31	0.03684210526315789	0.9032258064516129	0.2027700831024931
YOR166C	0	0/-	-222.601244866848	-56961.27330929041	124	0.03684210526315789	0.9032258064516129	0.2027700831024931
YNL102W	-1	-/-	-222.6440052986145	-35050.0938038826	31	0.03679369250985545	0.9032258064516129	0.20304709141274238
YIL129C	-1	-/-	-222.78933191299438	-31757.971651554108	31	0.03674540682414698	0.9032258064516129	0.2033240997229917
YNL003C	-1	-/-	-222.88271808624268	-32795.088814496994	31	0.03669724770642202	0.9032258064516129	0.203601108033241
YER072W	-1	-/-	-222.9140543937683	-31505.01573252678	31	0.03664921465968586	0.9032258064516129	0.20387811634349032
YGL043W	-1	-/-	-222.91938638687134	-30725.360840320587	31	0.036601307189542485	0.9032258064516129	0.2041551246537396
YNL233W	-1	-/-	-222.9410629272461	-34349.06660270691	31	0.03655352480417755	0.9032258064516129	0.20443213296398893
YDR231C	-1	-/-	-222.97635912895203	-32589.438792943954	31	0.03650586701434159	0.9032258064516129	0.20470914127423823
YBL099W	-1	-/-	-222.98965167999268	-30747.250567913055	31	0.036458333333333336	0.9032258064516129	0.20498614958448755
YAL029C	-1	-/-	-223.018892288208	-34772.30802345276	31	0.036410923276983094	0.9032258064516129	0.20526315789473684
YHR076W	0	0/-	-223.01912730932236	-53799.03793030977	124	0.036410923276983094	0.9032258064516129	0.20526315789473684
YML075C	-1	-/-	-223.0312442779541	-31281.494513988495	31	0.03636363636363636	0.9032258064516129	0.20554016620498616
YJR024C	0	0/0	-223.03800678253174	-49747.538258969784	124	0.03636363636363636	0.9032258064516129	0.20554016620498616
YLL041C	-1	-/-	-223.08272337913513	-34624.85469555855	31	0.03631647211413749	0.9032258064516129	0.20581717451523546
YMR277W	-1	-/-	-223.0976800918579	-33964.78319311142	31	0.03626943005181347	0.9032258064516129	0.20609418282548475
YLL048C	0	0/-	-223.14972698688507	-53233.32887262106	124	0.03626943005181347	0.9032258064516129	0.20609418282548475
YGR169C	-1	-/-	-223.18878865242004	-36527.92314505577	31	0.03622250970245795	0.9032258064516129	0.20637119113573407
YDR021W	-1	-/-	-223.19005632400513	-32658.387365818024	31	0.03617571059431524	0.9032258064516129	0.20664819944598337
YCR093W	-1	-/-	-223.210524559021	-31417.656721830368	31	0.03612903225806452	0.9032258064516129	0.2069252077562327
YKL018W	-1	-/-	-223.2352738380432	-32883.77219748497	31	0.03608247422680412	0.9032258064516129	0.20720221606648198
YLR354C	-1	-/0	-223.27124118804932	-32421.83937740326	31	0.036036036036036036	0.9032258064516129	0.2074792243767313
YIL008W	-1	-/-	-223.29357624053955	-31843.99100804329	31	0.03598971722365039	0.9032258064516129	0.2077562326869806
YIL162W	0	0/-	-223.3671824336052	-55898.52961879969	124	0.03598971722365039	0.9032258064516129	0.2077562326869806
YNL307C	-1	-/-	-223.47821521759033	-29983.85915493965	31	0.03594351732991014	0.9032258064516129	0.20803324099722992
YDR036C	-1	-/-	-223.53866529464722	-32107.437997341156	31	0.035897435897435895	0.9032258064516129	0.2083102493074792
YDR086C	-1	-/-	-223.60396194458008	-30586.191516399384	31	0.03585147247119078	0.9032258064516129	0.20858725761772853
YER118C	-1	-/-	-223.61300563812256	-31278.848790168762	31	0.03580562659846547	0.9032258064516129	0.20886426592797783
YAR015W	-1	-/-	-223.78260254859924	-30207.992362737656	31	0.035759897828863345	0.9032258064516129	0.20914127423822715
YNL236W	-1	-/-	-223.7889542579651	-34512.34642934799	31	0.03571428571428571	0.9032258064516129	0.20941828254847644
YLR113W	-1	-/-	-223.80344247817993	-30509.827138900757	31	0.035668789808917196	0.9032258064516129	0.20969529085872576
YNR045W	0	0/-	-223.8139356970787	-56508.72211790085	124	0.035668789808917196	0.9032258064516129	0.20969529085872576
YFR044C	0	0/0	-223.8200562596321	-51073.64103728533	124	0.035668789808917196	0.9032258064516129	0.20969529085872576
YAL005C	-1	-/-	-223.83001351356506	-30473.168433189392	31	0.035623409669211195	0.9032258064516129	0.20997229916897506
YPL144W	-1	-/0	-223.83673858642578	-32731.811925649643	31	0.035578144853875476	0.9032258064516129	0.21024930747922438
YJR124C	0	0/-	-223.85194051265717	-52905.22226160765	124	0.035578144853875476	0.9032258064516129	0.21024930747922438
YCR059C	0	0/-	-223.88178527355194	-51735.67747193575	124	0.035578144853875476	0.9032258064516129	0.21024930747922438
YMR321C	0	0/0	-223.92199438810349	-50825.89535069466	124	0.035578144853875476	0.9032258064516129	0.21024930747922438
YMR150C	-1	-/-	-223.95020270347595	-33044.72444343567	31	0.03553299492385787	0.9032258064516129	0.21052631578947367
YPL178W	-1	-/-	-223.9611692428589	-32080.52022957802	31	0.035487959442332066	0.9032258064516129	0.210803324099723
YIL085C	-1	-/-	-224.10458612442017	-30835.04794883728	31	0.035443037974683546	0.9032258064516129	0.2110803324099723
YIL123W	-1	-/-	-224.1417212486267	-32479.353485822678	31	0.035398230088495575	0.9032258064516129	0.2113573407202216
YPR019W	-1	-/-	-224.1742172241211	-34165.59827399254	31	0.03535353535353535	0.9032258064516129	0.2116343490304709
YIL005W	0	0/-	-224.19456684589386	-54506.909404337406	124	0.03535353535353535	0.9032258064516129	0.2116343490304709
YGL026C	0	0/0	-224.20633840560913	-51755.85017448664	124	0.03535353535353535	0.9032258064516129	0.2116343490304709
YPL098C	-1	-/-	-224.21969985961914	-32032.260048627853	31	0.03530895334174023	0.9032258064516129	0.21191135734072022
YGR183C	-1	-/-	-224.23837423324585	-34301.69555401802	31	0.03526448362720403	0.9032258064516129	0.21218836565096952
YDL181W	-1	-/0	-224.23928260803223	-31302.77897667885	31	0.03522012578616352	0.9032258064516129	0.21246537396121884
YEL052W	0	0/-	-224.2705898284912	-52924.45696815848	124	0.03522012578616352	0.9032258064516129	0.21246537396121884
YKL054C	-1	-/-	-224.2729353904724	-31035.101087093353	31	0.035175879396984924	0.9032258064516129	0.21274238227146813
YFR033C	-1	-/-	-224.35746812820435	-33170.643461704254	31	0.03513174404015056	0.9032258064516129	0.21301939058171745
YDR148C	-1	-/-	-224.36763525009155	-34438.96368551254	31	0.03508771929824561	0.9032258064516129	0.21329639889196675
YDR178W	-1	-/-	-224.3850486278534	-32269.14681506157	31	0.03504380475594493	0.9032258064516129	0.21357340720221607
YPL048W	-1	-/-	-224.40644693374634	-29496.877097845078	31	0.035	0.9032258064516129	0.21385041551246536
YDR170C	-1	-/-	-224.45275688171387	-32759.04317998886	31	0.03495630461922597	0.9032258064516129	0.21412742382271469
YHR041C	-1	-/-	-224.48087310791016	-31524.731920719147	31	0.034912718204488775	0.9032258064516129	0.21440443213296398
YOR201C	-1	-/-	-224.55039834976196	-33264.828471660614	31	0.034869240348692404	0.9032258064516129	0.2146814404432133
YFL039C	-1	-/-	-224.62010526657104	-30589.01843237877	31	0.03482587064676617	0.9032258064516129	0.2149584487534626
YNL244C	-1	-/-	-224.62132358551025	-30977.931753396988	31	0.034782608695652174	0.9032258064516129	0.21523545706371192
YBR021W	-1	-/-	-224.68205451965332	-35091.557592868805	31	0.034739454094292806	0.9032258064516129	0.2155124653739612
YPL072W	0	0/-	-224.74711030721664	-58627.05685651302	124	0.034739454094292806	0.9032258064516129	0.2155124653739612
YFR051C	-1	-/-	-224.76432132720947	-33364.56640481949	31	0.03469640644361834	0.9032258064516129	0.21578947368421053
YGR174C	0	0/-	-224.78566151857376	-53271.67588979006	124	0.03469640644361834	0.9032258064516129	0.21578947368421053
YDR050C	0	0/-	-224.87297850847244	-50375.62378966808	124	0.03469640644361834	0.9032258064516129	0.21578947368421053
YOR021C	0	0/-	-224.88965451717377	-51534.541394114494	124	0.03469640644361834	0.9032258064516129	0.21578947368421053
YMR286W	0	0/-	-224.9143669605255	-56473.42218911648	124	0.03469640644361834	0.9032258064516129	0.21578947368421053
YJL066C	0	0/0	-224.93614527583122	-56110.635557860136	124	0.03469640644361834	0.9032258064516129	0.21578947368421053
YGR020C	-1	-/-	-224.9385986328125	-32051.2641787529	31	0.034653465346534656	0.9032258064516129	0.21606648199445982
YPR125W	-1	-/-	-225.01171588897705	-34173.379484176636	31	0.034610630407911	0.9032258064516129	0.21634349030470915
YML086C	-1	-/-	-225.05743598937988	-32748.31809782982	31	0.0345679012345679	0.9032258064516129	0.21662049861495844
YKL057C	-1	-/-	-225.1011347770691	-31545.5773935318	31	0.0345252774352651	0.9032258064516129	0.21689750692520776
YGL213C	-1	-/-	-225.1289346218109	-31743.371443510056	31	0.034482758620689655	0.9032258064516129	0.21717451523545706
YER125W	-1	-/-	-225.2273678779602	-30306.470281600952	31	0.03444034440344403	0.9032258064516129	0.21745152354570638
YBR041W	-1	-/-	-225.3194875717163	-31394.015074014664	31	0.0343980343980344	0.9032258064516129	0.21772853185595567
YDR127W	0	0/0	-225.34164667129517	-51230.93806767464	124	0.0343980343980344	0.9032258064516129	0.21772853185595567
YDR084C	0	0/0	-225.3607475757599	-55035.64430063963	124	0.0343980343980344	0.9032258064516129	0.21772853185595567
YGL211W	-1	-/-	-225.47071266174316	-29929.203989505768	31	0.0343558282208589	0.9032258064516129	0.218005540166205
YOR160W	-1	-/-	-225.48108196258545	-32438.74050593376	31	0.03431372549019608	0.9032258064516129	0.21828254847645429
YGL133W	-1	-/-	-225.5107970237732	-33024.84039735794	31	0.03427172582619339	0.9032258064516129	0.2185595567867036
YBL045C	-1	-/-	-225.51096630096436	-32322.03953385353	31	0.034229828850855744	0.9032258064516129	0.2188365650969529
YHR084W	-1	-/-	-225.5740475654602	-34029.43570113182	31	0.03418803418803419	0.9032258064516129	0.21911357340720222
YML035C	0	0/-	-225.5850396156311	-55256.86902868748	124	0.03418803418803419	0.9032258064516129	0.21911357340720222
YMR261C	0	0/-	-225.59820187091827	-54137.220841646194	124	0.03418803418803419	0.9032258064516129	0.21911357340720222
YJL112W	-1	-/-	-225.61977910995483	-36864.789493083954	31	0.03414634146341464	0.9032258064516129	0.21939058171745152
YDR062W	-1	-/-	-225.65812730789185	-33323.89521121979	31	0.0341047503045067	0.9032258064516129	0.21966759002770084
YBL054W	0	0/-	-225.70482349395752	-52490.80082976818	124	0.0341047503045067	0.9032258064516129	0.21966759002770084
YBR052C	0	0/0	-225.74016565084457	-53621.752764612436	124	0.0341047503045067	0.9032258064516129	0.21966759002770084
YBR262C	0	0/-	-225.74330353736877	-54854.02032536268	124	0.0341047503045067	0.9032258064516129	0.21966759002770084
YBL082C	-1	-/-	-225.76686429977417	-31697.183709859848	31	0.0340632603406326	0.9032258064516129	0.21994459833795013
YDR462W	0	0/-	-225.80667942762375	-57504.137380898	124	0.0340632603406326	0.9032258064516129	0.21994459833795013
YDR310C	-1	-/-	-225.90596389770508	-32568.81709575653	31	0.03402187120291616	0.9032258064516129	0.22022160664819945
YDR440W	-1	-/-	-225.95791149139404	-33627.18792438507	31	0.03398058252427184	0.9032258064516129	0.22049861495844875
YGR255C	0	0/0	-225.97243440151215	-51498.66345745325	124	0.03398058252427184	0.9032258064516129	0.22049861495844875
YMR152W	0	0/0	-225.98529517650604	-54089.77366131544	124	0.03398058252427184	0.9032258064516129	0.22049861495844875
YDR238C	-1	-/-	-226.0246934890747	-32042.02437710762	31	0.03393939393939394	0.9032258064516129	0.22077562326869807
YHR020W	1	+/+	-226.03673553466797	-33195.22669363022	30	0.035108958837772396	0.9354838709677419	0.22077562326869807
YMR223W	0	0/-	-226.05214476585388	-52731.11811673641	124	0.035108958837772396	0.9354838709677419	0.22077562326869807
YLR229C	-1	-/-	-226.06558418273926	-30756.229600667953	31	0.03506650544135429	0.9354838709677419	0.22105263157894736
YLR347C	-1	-/-	-226.10482215881348	-29513.099605560303	31	0.035024154589371984	0.9354838709677419	0.22132963988919668
YGR100W	0	0/0	-226.18883180618286	-55533.064348220825	124	0.035024154589371984	0.9354838709677419	0.22132963988919668
YDR443C	-1	-/-	-226.19841957092285	-32014.37818145752	31	0.03498190591073583	0.9354838709677419	0.22160664819944598
YMR285C	-1	-/-	-226.23987483978271	-33025.85274744034	31	0.03493975903614458	0.9354838709677419	0.2218836565096953
YDR216W	-1	-/-	-226.31381177902222	-33557.779003858566	31	0.03489771359807461	0.9354838709677419	0.2221606648199446
YER105C	-1	-/-	-226.36110734939575	-31463.58500289917	31	0.03485576923076923	0.9354838709677419	0.2224376731301939
YPL103C	0	0/-	-226.43686890602112	-54643.25127840042	124	0.03485576923076923	0.9354838709677419	0.2224376731301939
YOR125C	0	0/0	-226.5294290781021	-53289.06580322981	124	0.03485576923076923	0.9354838709677419	0.2224376731301939
YDR393W	-1	-/-	-226.5519461631775	-32477.025894403458	31	0.03481392557022809	0.9354838709677419	0.2227146814404432
YOL101C	-1	-/-	-226.55940341949463	-32603.481681346893	31	0.03477218225419664	0.9354838709677419	0.22299168975069253
YML018C	0	0/0	-226.56178975105286	-52122.84666222334	124	0.03477218225419664	0.9354838709677419	0.22299168975069253
YNL216W	-1	-/-	-226.61884832382202	-34169.19723343849	31	0.03473053892215569	0.9354838709677419	0.22326869806094182
YCR024C	0	0/+	-226.6315370798111	-57231.30746793747	124	0.03473053892215569	0.9354838709677419	0.22326869806094182
YOR048C	-1	-/-	-226.67616415023804	-31793.821164131165	31	0.034688995215311005	0.9354838709677419	0.22354570637119114
YDL226C	-1	-/-	-226.69953966140747	-31295.42447566986	31	0.03464755077658303	0.9354838709677419	0.22382271468144044
YGR172C	-1	-/-	-226.72296905517578	-31898.039404153824	31	0.034606205250596656	0.9354838709677419	0.22409972299168976
YNR027W	-1	-/-	-226.7449493408203	-30846.476299762726	31	0.03456495828367104	0.9354838709677419	0.22437673130193905
YOL125W	-1	-/-	-226.7558331489563	-34245.65249419212	31	0.034523809523809526	0.9354838709677419	0.22465373961218837
YLR310C	-1	-/-	-226.7833971977234	-33060.411157369614	31	0.034482758620689655	0.9354838709677419	0.22493074792243767
YER178W	-1	-/-	-226.9017734527588	-30901.578862428665	31	0.0344418052256532	0.9354838709677419	0.225207756232687
YMR228W	0	0/-	-226.97433722019196	-56452.5734513402	124	0.0344418052256532	0.9354838709677419	0.225207756232687
YLR430W	-1	-/-	-226.98350477218628	-32100.02065181732	31	0.03440094899169632	0.9354838709677419	0.22548476454293628
YJR144W	-1	-/-	-227.0217432975769	-33928.19457793236	31	0.034360189573459717	0.9354838709677419	0.2257617728531856
YIL128W	-1	-/-	-227.03774070739746	-33346.70634865761	31	0.03431952662721893	0.9354838709677419	0.2260387811634349
YHR204W	-1	-/-	-227.04025650024414	-32427.21906018257	31	0.034278959810874705	0.9354838709677419	0.22631578947368422
YHR117W	0	0/-	-227.05583667755127	-55592.80202239752	124	0.034278959810874705	0.9354838709677419	0.22631578947368422
YDR259C	-1	-/-	-227.12952089309692	-33591.146283864975	31	0.03423848878394333	0.9354838709677419	0.22659279778393351
YGR054W	-1	-/-	-227.2020125389099	-32828.19214963913	31	0.03419811320754717	0.9354838709677419	0.22686980609418284
YKL182W	-1	-/-	-227.22007656097412	-30744.280574798584	31	0.03415783274440518	0.9354838709677419	0.22714681440443213
YIL147C	-1	-/-	-227.22229146957397	-32640.27642583847	31	0.03411764705882353	0.9354838709677419	0.22742382271468145
YJL145W	-1	-/-	-227.23901653289795	-32510.363330841064	31	0.03407755581668625	0.9354838709677419	0.22770083102493074
YHR198C	0	0/0	-227.28853797912598	-53878.008921802044	124	0.03407755581668625	0.9354838709677419	0.22770083102493074
YLR451W	-1	-/-	-227.31422472000122	-32626.70873594284	31	0.03403755868544601	0.9354838709677419	0.22797783933518007
YGR257C	-1	-/-	-227.32256269454956	-32599.28854084015	31	0.03399765533411489	0.9354838709677419	0.22825484764542936
YPR114W	0	0/0	-227.33746314048767	-52469.064556479454	124	0.03399765533411489	0.9354838709677419	0.22825484764542936
YGL201C	-1	-/-	-227.3437180519104	-32601.61583852768	31	0.03395784543325527	0.9354838709677419	0.22853185595567868
YBR158W	-1	-/-	-227.42408752441406	-28863.163283109665	31	0.03391812865497076	0.9354838709677419	0.22880886426592797
YPL032C	-1	-/-	-227.47672700881958	-33226.36022758484	31	0.03387850467289719	0.9354838709677419	0.2290858725761773
YLR039C	-1	-/-	-227.55612015724182	-34332.33157634735	31	0.0338389731621937	0.9354838709677419	0.2293628808864266
YNR021W	0	0/-	-227.595578789711	-53398.9648668766	124	0.0338389731621937	0.9354838709677419	0.2293628808864266
YKL106W	0	0/0	-227.63159543275833	-51346.687591671944	124	0.0338389731621937	0.9354838709677419	0.2293628808864266
YCR028C-A	-1	-/-	-227.6550760269165	-30729.771064281464	31	0.0337995337995338	0.9354838709677419	0.2296398891966759
YOR315W	-1	-/-	-227.7071008682251	-31290.900243282318	31	0.033760186263096625	0.9354838709677419	0.2299168975069252
YGL020C	-1	-/-	-227.7096028327942	-32992.52473950386	31	0.03372093023255814	0.9354838709677419	0.23019390581717453
YCR052W	-1	-/-	-227.72822284698486	-34092.26850271225	31	0.03368176538908246	0.9354838709677419	0.23047091412742382
YHR098C	-1	-/-	-227.73253107070923	-30544.582517385483	31	0.033642691415313224	0.9354838709677419	0.23074792243767314
YIR024C	0	0/-	-227.73803675174713	-57941.0984402895	124	0.033642691415313224	0.9354838709677419	0.23074792243767314
YJL102W	-1	-/-	-227.79198169708252	-36767.931785821915	31	0.03360370799536501	0.9354838709677419	0.23102493074792244
YIL104C	0	0/0	-227.79835307598114	-54049.140138566494	124	0.03360370799536501	0.9354838709677419	0.23102493074792244
YGR147C	-1	-/-	-227.80612516403198	-37030.03567481041	31	0.03356481481481482	0.9354838709677419	0.23130193905817176
YDR405W	0	0/-	-227.82817661762238	-58291.95289760828	124	0.03356481481481482	0.9354838709677419	0.23130193905817176
YOR281C	-1	-/-	-227.83432626724243	-33422.47920823097	31	0.03352601156069364	0.9354838709677419	0.23157894736842105
YMR274C	0	0/-	-227.88960349559784	-54698.98790240288	124	0.03352601156069364	0.9354838709677419	0.23157894736842105
YLR153C	-1	-/-	-227.90796613693237	-34476.17116641998	31	0.03348729792147806	0.9354838709677419	0.23185595567867037
YDL066W	0	0/-	-227.9379836320877	-52299.003567934036	124	0.03348729792147806	0.9354838709677419	0.23185595567867037
YLR454W	0	0/0	-227.96877604722977	-55805.42396658659	124	0.03348729792147806	0.9354838709677419	0.23185595567867037
YKL217W	0	0/-	-227.9849818944931	-56868.834922105074	124	0.03348729792147806	0.9354838709677419	0.23185595567867037
YDL149W	-1	-/-	-228.00118732452393	-34333.34868335724	31	0.03344867358708189	0.9354838709677419	0.23213296398891967
YNL221C	-1	-/-	-228.059720993042	-31289.642513751984	31	0.03341013824884793	0.9354838709677419	0.232409972299169
YPL177C	-1	-/-	-228.06124782562256	-31730.999665260315	31	0.0333716915995397	0.9354838709677419	0.23268698060941828
YDR115W	-1	-/-	-228.1285309791565	-31277.374794483185	31	0.03333333333333333	0.9354838709677419	0.2329639889196676
YLR022C	-1	-/-	-228.24302196502686	-31891.24889230728	31	0.03329506314580941	0.9354838709677419	0.2332409972299169
YDL217C	-1	-/-	-228.25770235061646	-32976.46670150757	31	0.033256880733944956	0.9354838709677419	0.23351800554016622
YOR109W	-1	-/-	-228.27575874328613	-31863.811616897583	31	0.033218785796105384	0.9354838709677419	0.2337950138504155
YPL029W	-1	-/-	-228.29251861572266	-37022.195705890656	31	0.03318077803203661	0.9354838709677419	0.23407202216066483
YNL022C	0	0/-	-228.42499339580536	-52244.510615348816	124	0.03318077803203661	0.9354838709677419	0.23407202216066483
YJL197W	0	0/-	-228.48723697662354	-55208.55196595192	124	0.03318077803203661	0.9354838709677419	0.23407202216066483
YPR124W	-1	-/-	-228.5131859779358	-34937.221576452255	31	0.03314285714285714	0.9354838709677419	0.23434903047091413
YPR051W	-1	-/-	-228.61457061767578	-32765.38586616516	31	0.033105022831050226	0.9354838709677419	0.23462603878116345
YBR171W	-1	-/-	-228.69104146957397	-32402.786370754242	31	0.0330672748004561	0.9354838709677419	0.23490304709141274
YJL014W	-1	-/-	-228.7072401046753	-32429.96987056732	31	0.03302961275626424	0.9354838709677419	0.23518005540166206
YIL115C	-1	-/-	-228.72108125686646	-31018.882040977478	31	0.03299203640500569	0.9354838709677419	0.23545706371191136
YDR161W	0	0/-	-228.72598361968994	-51899.690097630024	124	0.03299203640500569	0.9354838709677419	0.23545706371191136
YDL195W	-1	-/-	-228.7260398864746	-31360.395013809204	31	0.03295454545454545	0.9354838709677419	0.23573407202216065
YNL066W	-1	-/-	-228.74918246269226	-32526.77245748043	31	0.032917139614074914	0.9354838709677419	0.23601108033240997
YLR380W	-1	-/-	-228.799232006073	-31297.24358177185	31	0.032879818594104306	0.9354838709677419	0.23628808864265927
YPR183W	-1	-/-	-228.81187534332275	-29921.35316324234	31	0.03284258210645526	0.9354838709677419	0.2365650969529086
YAL002W	-1	-/-	-228.82704305648804	-33699.72370553017	31	0.032805429864253395	0.9354838709677419	0.23684210526315788
YDR489W	-1	-/-	-228.83727645874023	-33366.38644647598	31	0.0327683615819209	0.9354838709677419	0.2371191135734072
YBR281C	0	0/0	-228.87468671798706	-57118.962999641895	124	0.0327683615819209	0.9354838709677419	0.2371191135734072
YML014W	-1	-/-	-228.90853929519653	-33900.07176613808	31	0.0327313769751693	0.9354838709677419	0.2373961218836565
YPR009W	-1	-/-	-228.9347333908081	-34428.34541463852	31	0.03269447576099211	0.9354838709677419	0.23767313019390582
YLR378C	-1	-/-	-228.93867349624634	-30886.092451334	31	0.03265765765765766	0.9354838709677419	0.2379501385041551
YEL009C	-1	-/-	-229.0481014251709	-30447.07426261902	31	0.03262092238470191	0.9354838709677419	0.23822714681440443
YMR002W	0	0/-	-229.0495062470436	-57518.82209509611	124	0.03262092238470191	0.9354838709677419	0.23822714681440443
YGL206C	-1	-/-	-229.0790615081787	-30320.02431869507	31	0.03258426966292135	0.9354838709677419	0.23850415512465373
YER026C	-1	-/-	-229.1204080581665	-33333.92888188362	31	0.03254769921436588	0.9354838709677419	0.23878116343490305
YNR052C	-1	-/-	-229.1698441505432	-33692.61627006531	31	0.032511210762331835	0.9354838709677419	0.23905817174515234
YNL004W	-1	-/-	-229.17217922210693	-31011.75683736801	31	0.032474804031354984	0.9354838709677419	0.23933518005540166
YFR014C	-1	-/-	-229.25826263427734	-33816.62025499344	31	0.03243847874720358	0.9354838709677419	0.23961218836565096
YGL208W	-1	-/-	-229.3028154373169	-33150.50627565384	31	0.03240223463687151	0.9354838709677419	0.23988919667590028
YBR087W	-1	-/-	-229.31877851486206	-32793.284898757935	31	0.03236607142857143	0.9354838709677419	0.24016620498614957
YMR083W	-1	-/0	-229.32647228240967	-31717.01079273224	31	0.032329988851727984	0.9354838709677419	0.2404432132963989
YNL030W	-1	-/-	-229.33591508865356	-31122.408624649048	31	0.03229398663697105	0.9354838709677419	0.2407202216066482
YMR205C	0	0/-	-229.3875172138214	-50817.49471783638	124	0.03229398663697105	0.9354838709677419	0.2407202216066482
YLL043W	-1	-/-	-229.41571521759033	-33620.596992731094	31	0.03225806451612903	0.9354838709677419	0.2409972299168975
YGL255W	-1	-/-	-229.4370985031128	-29343.64978170395	31	0.03222222222222222	0.9354838709677419	0.2412742382271468
YDL019C	-1	-/-	-229.47423839569092	-33632.92431330681	31	0.03218645948945616	0.9354838709677419	0.24155124653739612
YLR215C	-1	-/-	-229.50355768203735	-33605.288689374924	31	0.03215077605321508	0.9354838709677419	0.24182825484764542
YER107C	-1	-/-	-229.56357049942017	-32657.3047811985	31	0.03211517165005537	0.9354838709677419	0.24210526315789474
YHR039C-A	-1	-/-	-229.7304825782776	-31258.771049022675	31	0.032079646017699116	0.9354838709677419	0.24238227146814403
YOL003C	-1	-/-	-229.73351192474365	-34707.05853152275	31	0.032044198895027624	0.9354838709677419	0.24265927977839336
YKR043C	0	0/0	-229.80909395217896	-51947.174000799656	124	0.032044198895027624	0.9354838709677419	0.24265927977839336
YIL096C	0	0/-	-229.81515395641327	-52192.74551105499	124	0.032044198895027624	0.9354838709677419	0.24265927977839336
YMR259C	0	0/-	-229.84798872470856	-53622.93471944332	124	0.032044198895027624	0.9354838709677419	0.24265927977839336
YNL262W	-1	-/-	-229.87582874298096	-35444.76557302475	31	0.03200883002207505	0.9354838709677419	0.24293628808864265
YNL259C	-1	-/-	-229.88286685943604	-32794.29203701019	31	0.03197353914002205	0.9354838709677419	0.24321329639889197
YOR342C	0	0/0	-229.89469158649445	-52050.156125187874	124	0.03197353914002205	0.9354838709677419	0.24321329639889197
YBR015C	-1	-/-	-229.91943883895874	-30911.964258670807	31	0.031938325991189426	0.9354838709677419	0.24349030470914126
YDL126C	-1	-/-	-229.93914222717285	-31382.3976354599	31	0.0319031903190319	0.9354838709677419	0.24376731301939059
YER073W	-1	-/-	-230.03928899765015	-29838.892929553986	31	0.031868131868131866	0.9354838709677419	0.24404432132963988
YDR099W	-1	-/-	-230.11980295181274	-31938.3175034523	31	0.031833150384193196	0.9354838709677419	0.2443213296398892
YNL071W	-1	-/-	-230.17927742004395	-31782.609951496124	31	0.03179824561403509	0.9354838709677419	0.2445983379501385
YLR183C	-1	-/0	-230.1933035850525	-34422.426335811615	31	0.03176341730558598	0.9354838709677419	0.24487534626038782
YJL093C	-1	-/-	-230.21874260902405	-32695.377216100693	31	0.03172866520787746	0.9354838709677419	0.2451523545706371
YLR018C	0	0/-	-230.3084067106247	-54406.38872021437	124	0.03172866520787746	0.9354838709677419	0.2451523545706371
YLR412W	0	0/0	-230.40367484092712	-53641.49789571762	124	0.03172866520787746	0.9354838709677419	0.2451523545706371
YML110C	-1	-/-	-230.43178510665894	-34705.244857788086	31	0.03169398907103825	0.9354838709677419	0.24542936288088643
YOR287C	-1	-/-	-230.4513645172119	-30430.605975151062	31	0.03165938864628821	0.9354838709677419	0.24570637119113573
YNL037C	-1	-/-	-230.454421043396	-38090.53762841225	31	0.03162486368593239	0.9354838709677419	0.24598337950138505
YJL061W	-1	-/-	-230.51085948944092	-33404.51589727402	31	0.03159041394335512	0.9354838709677419	0.24626038781163434
YDL185W	-1	-/-	-230.5381145477295	-28714.057421684265	31	0.031556039173014146	0.9354838709677419	0.24653739612188366
YJR091C	-1	-/-	-230.6326732635498	-31977.758753061295	31	0.03152173913043478	0.9354838709677419	0.24681440443213296
YHR016C	-1	-/-	-230.66204714775085	-33695.91791296005	31	0.031487513572204126	0.9354838709677419	0.24709141274238228
YOR222W	0	0/-	-230.70231306552887	-52679.728351950645	124	0.031487513572204126	0.9354838709677419	0.24709141274238228
YLR187W	0	0/-	-230.743354678154	-56112.55507993698	124	0.031487513572204126	0.9354838709677419	0.24709141274238228
YHR120W	-1	-/-	-230.76134729385376	-34216.446249485016	31	0.031453362255965296	0.9354838709677419	0.24736842105263157
YHR069C	-1	-/-	-230.78269290924072	-33356.1205906868	31	0.0314192849404117	0.9354838709677419	0.2476454293628809
YDR432W	-1	-/-	-230.80105638504028	-28381.747421503067	31	0.031385281385281384	0.9354838709677419	0.24792243767313019
YOR266W	-1	-/-	-230.8481969833374	-34914.55268859863	31	0.03135135135135135	0.9354838709677419	0.2481994459833795
YDL122W	0	0/-	-230.84958744049072	-53406.1511644721	124	0.03135135135135135	0.9354838709677419	0.2481994459833795
YKL141W	-1	-/-	-230.8580355644226	-33582.28810715675	31	0.03131749460043196	0.9354838709677419	0.2484764542936288
YNL300W	0	0/0	-230.89300256967545	-55804.660415917635	124	0.03131749460043196	0.9354838709677419	0.2484764542936288
YIL124W	-1	-/-	-230.91383910179138	-32415.932653665543	31	0.03128371089536138	0.9354838709677419	0.24875346260387812
YDR298C	-1	-/-	-230.9328269958496	-33777.50620222092	31	0.03125	0.9354838709677419	0.24903047091412742
YGR167W	-1	-/-	-230.93547534942627	-32738.408633947372	31	0.031216361679224973	0.9354838709677419	0.24930747922437674
YNL227C	-1	-/-	-230.9390106201172	-33430.385935783386	31	0.03118279569892473	0.9354838709677419	0.24958448753462603
YBR196C	-1	-/-	-230.97880744934082	-29867.706958293915	31	0.031149301825993556	0.9354838709677419	0.24986149584487535
YPR088C	-1	-/-	-231.0049090385437	-32069.76828622818	31	0.03111587982832618	0.9354838709677419	0.2501385041551247
YMR310C	0	0/0	-231.10844480991364	-51985.49741703272	124	0.03111587982832618	0.9354838709677419	0.2501385041551247
YDR507C	-1	-/-	-231.16651344299316	-33282.840997219086	31	0.031082529474812434	0.9354838709677419	0.25041551246537397
YKL210W	0	0/-	-231.1896232366562	-54131.245759904385	124	0.031082529474812434	0.9354838709677419	0.25041551246537397
YKR093W	0	0/-	-231.44072383642197	-54627.146210193634	124	0.031082529474812434	0.9354838709677419	0.25041551246537397
YDL133C-A	0	0/-	-231.45913422107697	-53133.034690499306	124	0.031082529474812434	0.9354838709677419	0.25041551246537397
YER080W	0	0/0	-231.47208774089813	-55273.376104950905	124	0.031082529474812434	0.9354838709677419	0.25041551246537397
YDL064W	-1	-/-	-231.59578132629395	-31154.08251810074	31	0.031049250535331904	0.9354838709677419	0.25069252077562326
YEL032W	-1	-/-	-231.68768119812012	-34160.789214134216	31	0.031016042780748664	0.9354838709677419	0.25096952908587256
YAL008W	0	0/-	-231.69853258132935	-53090.892816603184	124	0.031016042780748664	0.9354838709677419	0.25096952908587256
YML016C	-1	-/-	-231.70436811447144	-32117.11172103882	31	0.030982905982905984	0.9354838709677419	0.2512465373961219
YJR077C	-1	-/-	-231.74111032485962	-33757.359399557114	31	0.030949839914621132	0.9354838709677419	0.2515235457063712
YPL125W	-1	-/0	-231.74555611610413	-33560.51058268547	31	0.03091684434968017	0.9354838709677419	0.2518005540166205
YNL291C	-1	-/-	-231.8743658065796	-33672.66595387459	31	0.0308839190628328	0.9354838709677419	0.2520775623268698
YNL263C	-1	-/-	-231.91903400421143	-34090.17158436775	31	0.030851063829787233	0.9354838709677419	0.25235457063711914
YLR418C	-1	-/-	-231.93584489822388	-33589.301488399506	31	0.030818278427205102	0.9354838709677419	0.25263157894736843
YOR085W	-1	-/-	-232.0085368156433	-31249.515325546265	31	0.03078556263269639	0.9354838709677419	0.2529085872576177
YDR206W	-1	-/-	-232.00917291641235	-31861.05632185936	31	0.030752916224814422	0.9354838709677419	0.253185595567867
YLR292C	-1	-/-	-232.01283359527588	-32427.917375564575	31	0.03072033898305085	0.9354838709677419	0.25346260387811637
YHR186C	-1	-/-	-232.01624011993408	-35436.77997660637	31	0.030687830687830688	0.9354838709677419	0.25373961218836566
YKR080W	0	0/-	-232.0683891773224	-53613.878383755684	124	0.030687830687830688	0.9354838709677419	0.25373961218836566
YPR113W	-1	-/-	-232.11085844039917	-29278.481209278107	31	0.0306553911205074	0.9354838709677419	0.25401662049861495
YHR063C	0	0/-	-232.1619833111763	-53365.914482951164	124	0.0306553911205074	0.9354838709677419	0.25401662049861495
YEL041W	-1	-/-	-232.25568532943726	-32771.46185660362	31	0.030623020063357972	0.9354838709677419	0.25429362880886425
YER023W	0	0/0	-232.31395196914673	-53073.788257181644	124	0.030623020063357972	0.9354838709677419	0.25429362880886425
YDR044W	0	0/0	-232.33268296718597	-53193.59430998564	124	0.030623020063357972	0.9354838709677419	0.25429362880886425
YGR089W	-1	-/0	-232.35284757614136	-36141.66977453232	31	0.03059071729957806	0.9354838709677419	0.2545706371191136
YKR001C	-1	-/-	-232.35556602478027	-32298.897609233856	31	0.030558482613277135	0.9354838709677419	0.2548476454293629
YPR024W	-1	-/-	-232.37652206420898	-36846.18805503845	31	0.030526315789473683	0.9354838709677419	0.2551246537396122
YDR272W	-1	-/-	-232.447256565094	-33694.68226289749	31	0.030494216614090432	0.9354838709677419	0.2554016620498615
YLR109W	-1	-/-	-232.52977085113525	-32087.253993034363	31	0.03046218487394958	0.9354838709677419	0.2556786703601108
YGL226W	0	0/-	-232.54017055034637	-55195.33307212591	124	0.03046218487394958	0.9354838709677419	0.2556786703601108
YLR314C	-1	-/-	-232.5720920562744	-33722.0081076622	31	0.030430220356768102	0.9354838709677419	0.2559556786703601
YDR381W	-1	-/-	-232.60278177261353	-30883.689665317535	31	0.03039832285115304	0.9354838709677419	0.2562326869806094
YPL254W	-1	-/-	-232.64038753509521	-35603.801105976105	31	0.030366492146596858	0.9354838709677419	0.2565096952908587
YOR143C	-1	-/-	-232.64531183242798	-31157.261560440063	31	0.030334728033472803	0.9354838709677419	0.25678670360110806
YDR033W	0	0/0	-232.77620697021484	-50339.80561906099	124	0.030334728033472803	0.9354838709677419	0.25678670360110806
YLR071C	-1	-/-	-232.79801273345947	-33879.716601371765	31	0.030303030303030304	0.9354838709677419	0.25706371191135735
YOR086C	0	0/-	-232.84279710054398	-53444.58246874809	124	0.030303030303030304	0.9354838709677419	0.25706371191135735
YMR270C	-1	-/-	-232.88860607147217	-33188.668625831604	31	0.030271398747390398	0.9354838709677419	0.25734072022160664
YJL008C	-1	-/-	-233.05613327026367	-32439.202480793	31	0.03023983315954119	0.9354838709677419	0.25761772853185594
YKL157W	0	0/0	-233.06643509864807	-53216.81226339936	124	0.03023983315954119	0.9354838709677419	0.25761772853185594
YMR233W	0	0/-	-233.07123124599457	-56270.79843211174	124	0.03023983315954119	0.9354838709677419	0.25761772853185594
YIL134W	0	0/-	-233.1338016986847	-57153.27961593866	124	0.03023983315954119	0.9354838709677419	0.25761772853185594
YOL006C	-1	-/-	-233.14947271347046	-31546.92989206314	31	0.030208333333333334	0.9354838709677419	0.2578947368421053
YIL127C	0	0/0	-233.21148216724396	-52630.202338695526	124	0.030208333333333334	0.9354838709677419	0.2578947368421053
YGR227W	-1	-/-	-233.30323266983032	-34771.978271484375	31	0.030176899063475548	0.9354838709677419	0.2581717451523546
YOL103W	0	0/-	-233.33693480491638	-52624.77548533678	124	0.030176899063475548	0.9354838709677419	0.2581717451523546
YOR247W	0	0/-	-233.35909628868103	-55849.157466590405	124	0.030176899063475548	0.9354838709677419	0.2581717451523546
YBL091C	0	0/-	-233.361845433712	-54146.696130633354	124	0.030176899063475548	0.9354838709677419	0.2581717451523546
YOR142W	-1	-/-	-233.4652533531189	-34026.6008272171	31	0.030145530145530147	0.9354838709677419	0.2584487534626039
YPR129W	0	0/-	-233.50492829084396	-53645.09572690725	124	0.030145530145530147	0.9354838709677419	0.2584487534626039
YDL063C	0	0/-	-233.53056013584137	-52829.4930100441	124	0.030145530145530147	0.9354838709677419	0.2584487534626039
YJL002C	-1	-/-	-233.54277181625366	-32916.4676220417	31	0.030114226375908618	0.9354838709677419	0.25872576177285317
YKL114C	-1	-/-	-233.60416316986084	-34038.80573415756	31	0.03008298755186722	0.9354838709677419	0.2590027700831025
YDL219W	0	0/0	-233.6222629547119	-53934.67308926582	124	0.03008298755186722	0.9354838709677419	0.2590027700831025
YCR016W	0	0/0	-233.66689693927765	-53761.0888055563	124	0.03008298755186722	0.9354838709677419	0.2590027700831025
YMR023C	-1	-/-	-233.71742248535156	-35582.55987405777	31	0.03005181347150259	0.9354838709677419	0.2592797783933518
YBR153W	-1	-/-	-233.7653613090515	-34640.75826025009	31	0.030020703933747412	0.9354838709677419	0.2595567867036011
YGR105W	0	0/0	-233.81454205513	-52066.05764186382	124	0.030020703933747412	0.9354838709677419	0.2595567867036011
YLR243W	0	0/-	-233.82223784923553	-51465.425420343876	124	0.030020703933747412	0.9354838709677419	0.2595567867036011
YPR052C	-1	-/-	-233.82339668273926	-30829.69919681549	31	0.02998965873836608	0.9354838709677419	0.2598337950138504
YLR066W	-1	-/-	-233.9738998413086	-32722.73461675644	31	0.029958677685950414	0.9354838709677419	0.26011080332409975
YLR295C	-1	-/-	-233.9946436882019	-32561.260666370392	31	0.029927760577915376	0.9354838709677419	0.26038781163434904
YDR436W	-1	-/-	-233.998920917511	-35342.24658870697	31	0.029896907216494847	0.9354838709677419	0.26066481994459834
YKL184W	0	0/-	-234.07336592674255	-53422.71617805958	124	0.029896907216494847	0.9354838709677419	0.26066481994459834
YJL046W	0	0/-	-234.11538064479828	-54226.568732738495	124	0.029896907216494847	0.9354838709677419	0.26066481994459834
YKR036C	-1	-/-	-234.14976978302002	-34305.97286915779	31	0.029866117404737384	0.9354838709677419	0.26094182825484763
YPL101W	-1	-/-	-234.17939043045044	-33693.23745059967	31	0.029835390946502057	0.9354838709677419	0.261218836565097
YDR408C	0	0/-	-234.18396711349487	-51505.93965083361	124	0.029835390946502057	0.9354838709677419	0.261218836565097
YKL211C	0	0/0	-234.19346690177917	-50396.61995649338	124	0.029835390946502057	0.9354838709677419	0.261218836565097
YNL038W	-1	-/-	-234.19402933120728	-32930.307263851166	31	0.029804727646454265	0.9354838709677419	0.2614958448753463
YBR265W	-1	-/-	-234.22496032714844	-33708.80016565323	31	0.029774127310061602	0.9354838709677419	0.26177285318559557
YFR055W	-1	-/-	-234.26773881912231	-29102.177971839905	31	0.029743589743589743	0.9354838709677419	0.26204986149584486
YDR354W	0	0/0	-234.30326128005981	-53467.43421059847	124	0.029743589743589743	0.9354838709677419	0.26204986149584486
YNL138W	-1	-/-	-234.30767059326172	-31720.55180120468	31	0.02971311475409836	0.9354838709677419	0.2623268698060942
YER052C	-1	-/0	-234.35255575180054	-30987.00268959999	31	0.02968270214943705	0.9354838709677419	0.2626038781163435
YMR064W	0	0/0	-234.36354053020477	-57226.349314689636	124	0.02968270214943705	0.9354838709677419	0.2626038781163435
YNL321W	0	0/-	-234.3843959569931	-51422.417047679424	124	0.02968270214943705	0.9354838709677419	0.2626038781163435
YOR119C	-1	-/-	-234.45775747299194	-30864.65306520462	31	0.02965235173824131	0.9354838709677419	0.2628808864265928
YER053C	-1	-/-	-234.51103019714355	-35015.81066560745	31	0.0296220633299285	0.9354838709677419	0.2631578947368421
YKL067W	0	0/-	-234.55415034294128	-53497.577897787094	124	0.0296220633299285	0.9354838709677419	0.2631578947368421
YOR233W	-1	-/-	-234.5572075843811	-31625.63757133484	31	0.02959183673469388	0.9354838709677419	0.26343490304709144
YCL030C	0	0/0	-234.567174077034	-51314.40586274862	124	0.02959183673469388	0.9354838709677419	0.26343490304709144
YBR140C	0	0/-	-234.58194482326508	-55606.416451931	124	0.02959183673469388	0.9354838709677419	0.26343490304709144
YIL088C	0	0/-	-234.61784899234772	-53428.83721154928	124	0.02959183673469388	0.9354838709677419	0.26343490304709144
YGR218W	-1	-/-	-234.62391567230225	-31677.59675359726	31	0.029561671763506627	0.9354838709677419	0.26371191135734073
YLR369W	-1	-/-	-234.64701223373413	-35276.86693763733	31	0.029531568228105907	0.9354838709677419	0.26398891966759
YNR024W	0	0/-	-234.65419948101044	-54351.7410107851	124	0.029531568228105907	0.9354838709677419	0.26398891966759
YDR326C	0	0/-	-234.67054677009583	-50380.81327921152	124	0.029531568228105907	0.9354838709677419	0.26398891966759
YLL050C	-1	-/-	-234.72761154174805	-32069.76097226143	31	0.029501525940996948	0.9354838709677419	0.2642659279778393
YDR308C	-1	-/-	-234.73671007156372	-34981.80756568909	31	0.029471544715447155	0.9354838709677419	0.26454293628808867
YHR155W	0	0/-	-234.7421305179596	-57344.3960981369	124	0.029471544715447155	0.9354838709677419	0.26454293628808867
YLR262C	-1	-/-	-234.78622436523438	-31877.082822799683	31	0.029441624365482234	0.9354838709677419	0.26481994459833796
YLR357W	-1	-/-	-234.7911238670349	-33328.564354896545	31	0.029411764705882353	0.9354838709677419	0.26509695290858726
YPR082C	-1	-/-	-234.83659410476685	-32132.02430343628	31	0.029381965552178316	0.9354838709677419	0.26537396121883655
YGL119W	-1	-/0	-234.84139108657837	-33191.287549972534	31	0.029352226720647773	0.9354838709677419	0.26565096952908585
YLR089C	0	0/0	-234.89591073989868	-51020.83763897419	124	0.029352226720647773	0.9354838709677419	0.26565096952908585
YCL057W	0	0/0	-234.90181756019592	-54804.85661917925	124	0.029352226720647773	0.9354838709677419	0.26565096952908585
YJR067C	0	0/-	-234.97212398052216	-54594.61584889889	124	0.029352226720647773	0.9354838709677419	0.26565096952908585
YMR251W-A	0	0/0	-234.980304479599	-51773.747403502464	124	0.029352226720647773	0.9354838709677419	0.26565096952908585
YOR204W	-1	-/-	-235.0121626853943	-33099.255569934845	31	0.029322548028311426	0.9354838709677419	0.2659279778393352
YKL060C	-1	-/-	-235.02644968032837	-31535.033149003983	31	0.029292929292929294	0.9354838709677419	0.2662049861495845
YGR222W	-1	-/-	-235.0590581893921	-33047.527505636215	31	0.029263370332996974	0.9354838709677419	0.2664819944598338
YBR135W	-1	-/-	-235.10359144210815	-30582.909650564194	31	0.029233870967741934	0.9354838709677419	0.2667590027700831
YNL202W	-1	-/-	-235.11506056785583	-33878.14986181259	31	0.02920443101711984	0.9354838709677419	0.2670360110803324
YJL003W	-1	-/-	-235.1353235244751	-34405.15763092041	31	0.029175050301810865	0.9354838709677419	0.2673130193905817
YMR183C	-1	-/-	-235.13929414749146	-31521.54639196396	31	0.02914572864321608	0.9354838709677419	0.267590027700831
YBR288C	-1	-/-	-235.19966745376587	-32632.955587863922	31	0.029116465863453816	0.9354838709677419	0.2678670360110803
YGL137W	-1	-/-	-235.20260286331177	-31621.233731508255	31	0.029087261785356068	0.9354838709677419	0.26814404432132966
YDL100C	-1	-/-	-235.23600721359253	-32205.02618932724	31	0.02905811623246493	0.9354838709677419	0.26842105263157895
YER129W	-1	-/-	-235.23747634887695	-32740.105175495148	31	0.02902902902902903	0.9354838709677419	0.26869806094182824
YMR288W	-1	-/-	-235.23973608016968	-35977.88843917847	31	0.029	0.9354838709677419	0.26897506925207754
YOR355W	-1	-/-	-235.2850079536438	-34132.09239292145	31	0.028971028971028972	0.9354838709677419	0.2692520775623269
YBR117C	-1	-/0	-235.3202838897705	-31857.672085762024	31	0.028942115768463075	0.9354838709677419	0.2695290858725762
YGR260W	0	0/-	-235.33914959430695	-53611.2381246686	124	0.028942115768463075	0.9354838709677419	0.2695290858725762
YIL033C	-1	-/-	-235.35677337646484	-32553.164345026016	31	0.028913260219341975	0.9354838709677419	0.2698060941828255
YOR297C	-1	-/-	-235.38468837738037	-31692.451293945312	31	0.02888446215139442	0.9354838709677419	0.27008310249307477
YKL006C-A	-1	-/-	-235.38634872436523	-32979.512811899185	31	0.028855721393034824	0.9354838709677419	0.2703601108033241
YLR067C	-1	-/-	-235.39842891693115	-34750.927683353424	31	0.02882703777335984	0.9354838709677419	0.2706371191135734
YLR438C-A	-1	-/-	-235.40841436386108	-32146.731728553772	31	0.028798411122144985	0.9354838709677419	0.2709141274238227
YER019C-A	-1	-/-	-235.44595909118652	-30482.139654159546	31	0.028769841269841268	0.9354838709677419	0.271191135734072
YML097C	-1	-/-	-235.47275304794312	-34269.2723095417	31	0.028741328047571853	0.9354838709677419	0.27146814404432135
YOR197W	0	0/-	-235.48304176330566	-53430.060062885284	124	0.028741328047571853	0.9354838709677419	0.27146814404432135
YOL056W	0	0/-	-235.48411798477173	-56602.44943159819	124	0.028741328047571853	0.9354838709677419	0.27146814404432135
YBR115C	0	0/0	-235.59063255786896	-52584.22570937872	124	0.028741328047571853	0.9354838709677419	0.27146814404432135
YCR094W	-1	-/-	-235.63704299926758	-33773.33378124237	31	0.028712871287128714	0.9354838709677419	0.27174515235457064
YCL036W	0	0/0	-235.65095901489258	-54479.331823945045	124	0.028712871287128714	0.9354838709677419	0.27174515235457064
YGR239C	-1	-/-	-235.72634887695312	-34269.46086406708	31	0.028684470820969338	0.9354838709677419	0.27202216066481993
YMR305C	-1	-/-	-235.85064840316772	-32574.081399917603	31	0.02865612648221344	0.9354838709677419	0.27229916897506923
YKR084C	0	0/-	-235.87017059326172	-55201.36490815878	124	0.02865612648221344	0.9354838709677419	0.27229916897506923
YER089C	-1	-/-	-235.87629318237305	-32018.697923898697	31	0.028627838104639685	0.9354838709677419	0.2725761772853186
YDR302W	-1	-/-	-235.91649103164673	-32392.851744413376	31	0.028599605522682446	0.9354838709677419	0.27285318559556787
YHR001W-A	-1	-/-	-235.93548154830933	-32947.036037921906	31	0.02857142857142857	0.9354838709677419	0.27313019390581716
YGL144C	-1	-/-	-235.94261360168457	-34496.9417052269	31	0.028543307086614175	0.9354838709677419	0.27340720221606646
YGL022W	-1	-/-	-235.99606466293335	-33728.17022776604	31	0.028515240904621434	0.9354838709677419	0.2736842105263158
YLR179C	0	0/-	-236.05718886852264	-53632.51252281666	124	0.028515240904621434	0.9354838709677419	0.2736842105263158
YML115C	-1	-/-	-236.0914568901062	-32014.57497406006	31	0.02848722986247544	0.9354838709677419	0.2739612188365651
YML043C	-1	-/-	-236.09164190292358	-33942.025693416595	31	0.02845927379784102	0.9354838709677419	0.2742382271468144
YJL095W	-1	-/-	-236.19975662231445	-36823.48139619827	31	0.028431372549019607	0.9354838709677419	0.2745152354570637
YBR202W	-1	-/-	-236.20802879333496	-33763.30789756775	31	0.02840352595494613	0.9354838709677419	0.27479224376731304
YML036W	-1	-/-	-236.21525621414185	-32509.389890670776	31	0.02837573385518591	0.9354838709677419	0.27506925207756233
YER164W	-1	-/-	-236.22324228286743	-34153.5542550087	31	0.028347996089931573	0.9354838709677419	0.2753462603878116
YMR186W	-1	-/-	-236.28751945495605	-31106.37356185913	31	0.0283203125	0.9354838709677419	0.2756232686980609
YGL028C	-1	-/-	-236.29861307144165	-30903.4773979187	31	0.02829268292682927	0.9354838709677419	0.27590027700831027
YJR118C	-1	-/-	-236.34716844558716	-32710.89525127411	31	0.028265107212475632	0.9354838709677419	0.27617728531855956
YNL246W	-1	-/-	-236.39719247817993	-32517.35364484787	31	0.028237585199610515	0.9354838709677419	0.27645429362880886
YER168C	-1	-/-	-236.42207098007202	-34712.37096238136	31	0.02821011673151751	0.9354838709677419	0.27673130193905815
YBR238C	0	0/-	-236.42758536338806	-52747.88480865955	124	0.02821011673151751	0.9354838709677419	0.27673130193905815
YOR159C	-1	-/-	-236.5052514076233	-33853.07988071442	31	0.028182701652089408	0.9354838709677419	0.2770083102493075
YMR266W	-1	-/-	-236.51891994476318	-29857.751749515533	31	0.02815533980582524	0.9354838709677419	0.2772853185595568
YBR060C	-1	-/-	-236.5239610671997	-34301.87685036659	31	0.028128031037827354	0.9354838709677419	0.2775623268698061
YGL038C	-1	-/-	-236.56147289276123	-33543.74164843559	31	0.02810077519379845	0.9354838709677419	0.2778393351800554
YJL186W	-1	-/-	-236.62428903579712	-32490.519280910492	31	0.028073572120038724	0.9354838709677419	0.27811634349030473
YCR088W	-1	-/-	-236.69264125823975	-30364.306686878204	31	0.02804642166344294	0.9354838709677419	0.278393351800554
YPL241C	-1	-/-	-236.71179819107056	-34066.13854241371	31	0.028019323671497585	0.9354838709677419	0.2786703601108033
YFL037W	-1	-/-	-236.7864372730255	-34153.068086743355	31	0.027992277992277992	0.9354838709677419	0.2789473684210526
YLR208W	-1	-/-	-236.91219329833984	-30962.75822019577	31	0.027965284474445518	0.9354838709677419	0.27922437673130196
YHR176W	-1	-/-	-236.92073273658752	-34589.240357637405	31	0.027938342967244702	0.9354838709677419	0.27950138504155125
YOR346W	-1	-/-	-237.03982877731323	-30786.502656698227	31	0.02791145332050048	0.9354838709677419	0.27977839335180055
YKL150W	-1	-/-	-237.0435221195221	-36014.030180335045	31	0.027884615384615386	0.9354838709677419	0.28005540166204984
YDR384C	-1	-/-	-237.14773273468018	-29898.655961990356	31	0.027857829010566763	0.9354838709677419	0.2803324099722992
YKR038C	-1	-/-	-237.2286467552185	-31137.891270160675	31	0.02783109404990403	0.9354838709677419	0.2806094182825485
YEL015W	-1	-/-	-237.24694919586182	-32991.641206264496	31	0.027804410354745925	0.9354838709677419	0.2808864265927978
YDR456W	-1	-/-	-237.28100299835205	-32916.5649844408	31	0.027777777777777776	0.9354838709677419	0.28116343490304707
YLR168C	0	0/-	-237.29028165340424	-60086.110293507576	124	0.027777777777777776	0.9354838709677419	0.28116343490304707
YKR098C	0	0/-	-237.2911696434021	-54531.86825501919	124	0.027777777777777776	0.9354838709677419	0.28116343490304707
YBR176W	0	0/-	-237.31463599205017	-55062.75898504257	124	0.027777777777777776	0.9354838709677419	0.28116343490304707
YML082W	0	0/0	-237.34949326515198	-52171.32053411007	124	0.027777777777777776	0.9354838709677419	0.28116343490304707
YPL061W	-1	-/-	-237.35052728652954	-31605.394832134247	31	0.027751196172248804	0.9354838709677419	0.2814404432132964
YJL179W	-1	-/-	-237.4198455810547	-32310.667516708374	31	0.027724665391969407	0.9354838709677419	0.2817174515235457
YKR099W	-1	-/-	-237.4420485496521	-31973.44545316696	31	0.027698185291308502	0.9354838709677419	0.281994459833795
YCR077C	-1	-/-	-237.45557928085327	-29002.12833929062	31	0.02767175572519084	0.9354838709677419	0.2822714681440443
YML050W	0	0/0	-237.5086249113083	-54440.87199604511	124	0.02767175572519084	0.9354838709677419	0.2822714681440443
YDR441C	0	0/-	-237.57022261619568	-54777.62007278204	124	0.02767175572519084	0.9354838709677419	0.2822714681440443
YKL017C	-1	-/-	-237.57112956047058	-35616.06771349907	31	0.027645376549094377	0.9354838709677419	0.28254847645429365
YBR094W	0	0/0	-237.58269143104553	-56066.90100950003	124	0.027645376549094377	0.9354838709677419	0.28254847645429365
YPL246C	0	0/0	-237.61290925741196	-53445.1696126461	124	0.027645376549094377	0.9354838709677419	0.28254847645429365
YHL032C	0	0/-	-237.6913576722145	-55894.341071784496	124	0.027645376549094377	0.9354838709677419	0.28254847645429365
YLR090W	-1	-/-	-237.7214436531067	-35828.86209011078	31	0.02761904761904762	0.9354838709677419	0.28282548476454294
YBR229C	0	0/-	-237.73508429527283	-55345.33766937256	124	0.02761904761904762	0.9354838709677419	0.28282548476454294
YBR222C	0	0/-	-237.77181285619736	-53311.95373213291	124	0.02761904761904762	0.9354838709677419	0.28282548476454294
YGL063W	-1	-/-	-237.82662630081177	-34324.66674566269	31	0.02759276879162702	0.9354838709677419	0.28310249307479224
YLR305C	-1	-/-	-237.86579847335815	-33644.51129817963	31	0.027566539923954372	0.9354838709677419	0.28337950138504153
YPL199C	0	0/-	-237.86753058433533	-53419.62147450447	124	0.027566539923954372	0.9354838709677419	0.28337950138504153
YMR302C	-1	-/-	-237.9225206375122	-35009.39697885513	31	0.027540360873694207	0.9354838709677419	0.2836565096952909
YBR163W	0	0/-	-237.9374776482582	-55542.568554759026	124	0.027540360873694207	0.9354838709677419	0.2836565096952909
YIL131C	-1	-/-	-238.0110569000244	-34401.42208623886	31	0.027514231499051234	0.9354838709677419	0.2839335180055402
YBR089C-A	-1	-/-	-238.0259051322937	-31851.990269184113	31	0.027488151658767772	0.9354838709677419	0.28421052631578947
YGL083W	0	0/-	-238.04584336280823	-56499.671100735664	124	0.027488151658767772	0.9354838709677419	0.28421052631578947
YDR428C	0	0/-	-238.12166690826416	-55005.43454968929	124	0.027488151658767772	0.9354838709677419	0.28421052631578947
YNL055C	-1	-/-	-238.13805198669434	-29911.791226387024	31	0.027462121212121212	0.9354838709677419	0.28448753462603876
YIL014W	-1	-/-	-238.14909315109253	-31924.396686792374	31	0.027436140018921477	0.9354838709677419	0.2847645429362881
YJL205C	0	0/0	-238.1672658920288	-57030.56702005863	124	0.027436140018921477	0.9354838709677419	0.2847645429362881
YCL011C	-1	-/-	-238.1871633529663	-32459.70749950409	31	0.027410207939508508	0.9354838709677419	0.2850415512465374
YBL069W	-1	-/-	-238.21222162246704	-31674.324016094208	31	0.027384324834749764	0.9354838709677419	0.2853185595567867
YLR218C	0	0/-	-238.21550381183624	-53251.00439679623	124	0.027384324834749764	0.9354838709677419	0.2853185595567867
YAL007C	-1	-/-	-238.23203325271606	-33197.83274960518	31	0.027358490566037737	0.9354838709677419	0.285595567867036
YMR292W	-1	-/-	-238.2335467338562	-32397.282064199448	31	0.027332704995287466	0.9354838709677419	0.28587257617728534
YPR181C	-1	-/-	-238.24770975112915	-33885.41865873337	31	0.027306967984934087	0.9354838709677419	0.28614958448753464
YPL082C	-1	-/-	-238.31076192855835	-33499.92919111252	31	0.027281279397930385	0.9354838709677419	0.28642659279778393
YNL257C	-1	-/-	-238.3189878463745	-32991.777180194855	31	0.02725563909774436	0.9354838709677419	0.2867036011080332
YLR447C	-1	-/-	-238.34145402908325	-29702.908224105835	31	0.027230046948356807	0.9354838709677419	0.2869806094182826
YLR023C	-1	-/-	-238.35316801071167	-32888.85975122452	31	0.027204502814258912	0.9354838709677419	0.28725761772853187
YOR363C	-1	-/-	-238.42832350730896	-33017.81985282898	31	0.02717900656044986	0.9354838709677419	0.28753462603878116
YKL165C	-1	-/-	-238.43566012382507	-31547.71013379097	31	0.027153558052434457	0.9354838709677419	0.28781163434903045
YGR232W	0	0/0	-238.46098190546036	-55016.72100228071	124	0.027153558052434457	0.9354838709677419	0.28781163434903045
YNL104C	0	0/0	-238.47515588998795	-51431.39129066467	124	0.027153558052434457	0.9354838709677419	0.28781163434903045
YPL169C	-1	-/-	-238.47634649276733	-33135.83327841759	31	0.027128157156220765	0.9354838709677419	0.2880886426592798
YJL035C	-1	-/-	-238.50831031799316	-35416.88574361801	31	0.027102803738317756	0.9354838709677419	0.2883656509695291
YOR359W	-1	-/-	-238.51869201660156	-31775.869970798492	31	0.02707749766573296	0.9354838709677419	0.2886426592797784
YER151C	-1	-/-	-238.5379343032837	-32711.88841485977	31	0.027052238805970148	0.9354838709677419	0.2889196675900277
YOR334W	-1	-/-	-238.54970574378967	-35047.95373368263	31	0.02702702702702703	0.9354838709677419	0.28919667590027703
YPR058W	0	0/-	-238.56771409511566	-52709.97254002094	124	0.02702702702702703	0.9354838709677419	0.28919667590027703
YOR124C	0	0/-	-238.60903906822205	-55172.69159394503	124	0.02702702702702703	0.9354838709677419	0.28919667590027703
YKR031C	-1	-/-	-238.7141933441162	-34133.67736983299	31	0.027001862197392923	0.9354838709677419	0.2894736842105263
YBR198C	-1	-/-	-238.73806285858154	-34979.87891817093	31	0.026976744186046512	0.9354838709677419	0.2897506925207756
YPL083C	-1	-/-	-238.74440145492554	-33901.58332633972	31	0.02695167286245353	0.9354838709677419	0.2900277008310249
YOL138C	-1	-/-	-238.8077301979065	-34347.778936862946	31	0.02692664809656453	0.9354838709677419	0.29030470914127426
YIL050W	0	0/-	-238.84730505943298	-56934.46739733219	124	0.02692664809656453	0.9354838709677419	0.29030470914127426
YKL033W	0	0/-	-238.85995304584503	-57687.269074857235	124	0.02692664809656453	0.9354838709677419	0.29030470914127426
YPR048W	0	0/-	-238.96332681179047	-54749.84246087074	124	0.02692664809656453	0.9354838709677419	0.29030470914127426
YNL310C	-1	-/-	-238.9716920852661	-35008.59391236305	31	0.026901669758812616	0.9354838709677419	0.29058171745152356
YCR024C-A	-1	-/0	-239.02014017105103	-32944.57667303085	31	0.026876737720111215	0.9354838709677419	0.29085872576177285
YLR429W	-1	-/-	-239.02920389175415	-31406.811269283295	31	0.026851851851851852	0.9354838709677419	0.29113573407202215
YEL031W	-1	-/-	-239.16776037216187	-32246.415497779846	31	0.02682701202590194	0.9354838709677419	0.2914127423822715
YJL074C	-1	-/-	-239.21185207366943	-35295.34330654144	31	0.026802218114602587	0.9354838709677419	0.2916897506925208
YHR215W	0	0/0	-239.2767688035965	-53427.26640921831	124	0.026802218114602587	0.9354838709677419	0.2916897506925208
YHR086W	-1	-/-	-239.31185579299927	-34524.62439584732	31	0.02677746999076639	0.9354838709677419	0.2919667590027701
YHL034C	-1	-/0	-239.32576179504395	-33057.365334272385	31	0.026752767527675275	0.9354838709677419	0.2922437673130194
YML125C	0	0/0	-239.33500230312347	-53151.390539348125	124	0.026752767527675275	0.9354838709677419	0.2922437673130194
YBR039W	-1	-/-	-239.42959117889404	-34399.34079217911	31	0.026728110599078342	0.9354838709677419	0.2925207756232687
YLR065C	0	0/-	-239.4488650560379	-53576.97145819664	124	0.026728110599078342	0.9354838709677419	0.2925207756232687
YMR257C	0	0/-	-239.53581553697586	-60579.15808829665	124	0.026728110599078342	0.9354838709677419	0.2925207756232687
YKL188C	-1	-/-	-239.54367780685425	-35696.177127838135	31	0.026703499079189688	0.9354838709677419	0.292797783933518
YGL139W	0	0/-	-239.57602834701538	-53619.035021305084	124	0.026703499079189688	0.9354838709677419	0.292797783933518
YDR240C	-1	-/-	-239.5931797027588	-34289.935593128204	31	0.02667893284268629	0.9354838709677419	0.2930747922437673
YOR305W	-1	-/0	-239.60665464401245	-30865.86451625824	31	0.02665441176470588	0.9354838709677419	0.2933518005540166
YOR332W	-1	-/-	-239.67523384094238	-31454.907816171646	31	0.02662993572084481	0.9354838709677419	0.29362880886426596
YPR194C	0	0/-	-239.68204164505005	-52254.82064306736	124	0.02662993572084481	0.9354838709677419	0.29362880886426596
YLR070C	0	0/0	-239.8008581995964	-55096.92148207128	124	0.02662993572084481	0.9354838709677419	0.29362880886426596
YBR088C	-1	-/-	-239.80803155899048	-32805.47714853287	31	0.026605504587155965	0.9354838709677419	0.29390581717451525
YJL157C	-1	-/-	-239.918598651886	-32300.28716135025	31	0.026581118240146653	0.9354838709677419	0.29418282548476454
YPL078C	-1	-/-	-239.9331464767456	-30618.43726682663	31	0.026556776556776556	0.9354838709677419	0.29445983379501384
YEL036C	-1	-/-	-240.02286529541016	-31098.125148773193	31	0.026532479414455627	0.9354838709677419	0.29473684210526313
YIL004C	-1	-/-	-240.0407829284668	-35300.22440862656	31	0.026508226691042046	0.9354838709677419	0.2950138504155125
YOL123W	-1	-/-	-240.13583517074585	-33415.168093681335	31	0.026484018264840183	0.9354838709677419	0.2952908587257618
YNL164C	-1	-/-	-240.1624641418457	-32623.249587535858	31	0.02645985401459854	0.9354838709677419	0.29556786703601107
YDR100W	0	0/0	-240.16923832893372	-53353.91561686993	124	0.02645985401459854	0.9354838709677419	0.29556786703601107
YHR092C	-1	-/-	-240.17866802215576	-32736.673162162304	31	0.02643573381950775	0.9354838709677419	0.29584487534626036
YPL271W	-1	-/-	-240.21720695495605	-34974.887046813965	31	0.026411657559198543	0.9354838709677419	0.2961218836565097
YGR192C	-1	-/-	-240.23497200012207	-30437.2618663311	31	0.026387625113739762	0.9354838709677419	0.296398891966759
YMR250W	-1	-/-	-240.25863599777222	-31319.904155254364	31	0.026363636363636363	0.9354838709677419	0.2966759002770083
YHR194W	-1	-/-	-240.3344759941101	-32488.392435073853	31	0.02633969118982743	0.9354838709677419	0.2969529085872576
YGR198W	0	0/-	-240.33890545368195	-53900.4450430274	124	0.02633969118982743	0.9354838709677419	0.2969529085872576
YEL017C-A	-1	-/0	-240.34700345993042	-32570.233781576157	31	0.02631578947368421	0.9354838709677419	0.29722991689750694
YHR047C	0	0/0	-240.45613157749176	-52768.15841728449	124	0.02631578947368421	0.9354838709677419	0.29722991689750694
YNL129W	-1	-/-	-240.4970088005066	-32499.89061307907	31	0.02629193109700816	0.9354838709677419	0.29750692520775623
YDR180W	-1	-/-	-240.50124979019165	-37287.92167854309	31	0.026268115942028984	0.9354838709677419	0.29778393351800553
YGL220W	0	0/-	-240.54616785049438	-52958.999925255775	124	0.026268115942028984	0.9354838709677419	0.29778393351800553
YGL197W	0	0/-	-240.60386645793915	-54692.377604842186	124	0.026268115942028984	0.9354838709677419	0.29778393351800553
YLR433C	-1	-/-	-240.63799571990967	-34323.68485784531	31	0.026244343891402715	0.9354838709677419	0.2980609418282548
YOR171C	-1	-/-	-240.6728982925415	-33753.54112291336	31	0.026220614828209764	0.9354838709677419	0.29833795013850417
YHR104W	0	0/-	-240.69265061616898	-57819.653551861644	124	0.026220614828209764	0.9354838709677419	0.29833795013850417
YER031C	-1	-/-	-240.7000069618225	-32699.67900133133	31	0.026196928635953028	0.9354838709677419	0.29861495844875346
YBL021C	0	0/-	-240.7028124332428	-61182.08291912079	124	0.026196928635953028	0.9354838709677419	0.29861495844875346
YDR315C	0	0/-	-240.7156456708908	-58357.12007915974	124	0.026196928635953028	0.9354838709677419	0.29861495844875346
YCR051W	0	0/0	-240.72850382328033	-52245.77430510521	124	0.026196928635953028	0.9354838709677419	0.29861495844875346
YBR130C	-1	-/-	-240.73578119277954	-32741.559479236603	31	0.026173285198555957	0.9354838709677419	0.29889196675900276
YBR230C	0	0/-	-240.80583548545837	-55915.86521342397	124	0.026173285198555957	0.9354838709677419	0.29889196675900276
YFL017W-A	-1	-/-	-240.88549327850342	-32255.107317447662	31	0.026149684400360685	0.9354838709677419	0.29916897506925205
YLL040C	-1	-/-	-240.91387033462524	-33986.28514671326	31	0.026126126126126126	0.9354838709677419	0.2994459833795014
YDL077C	-1	-/-	-240.91807508468628	-34992.89529752731	31	0.026102610261026102	0.9354838709677419	0.2997229916897507
YLR223C	-1	-/-	-240.95345449447632	-35647.279357910156	31	0.026079136690647483	0.9354838709677419	0.3
YDR198C	-1	-/-	-240.97933626174927	-32346.19131875038	31	0.02605570530098832	0.9354838709677419	0.3002770083102493
YDR404C	-1	-/-	-241.08869171142578	-31471.551342487335	31	0.026032315978456014	0.9354838709677419	0.30055401662049863
YEL001C	0	0/0	-241.09517288208008	-55048.77354234457	124	0.026032315978456014	0.9354838709677419	0.30055401662049863
YOR316C	-1	-/-	-241.13227796554565	-35853.424016952515	31	0.02600896860986547	0.9354838709677419	0.3008310249307479
YLR080W	-1	-/-	-241.13415384292603	-34085.00274801254	31	0.025985663082437275	0.9354838709677419	0.3011080332409972
YDL200C	-1	-/-	-241.15521264076233	-34015.64251613617	31	0.025962399283795883	0.9354838709677419	0.3013850415512465
YBL081W	0	0/0	-241.17559361457825	-54121.32879340649	124	0.025962399283795883	0.9354838709677419	0.3013850415512465
YHR154W	-1	-/-	-241.23751878738403	-34359.41198205948	31	0.0259391771019678	0.9354838709677419	0.30166204986149586
YPL094C	-1	-/-	-241.25664520263672	-30472.556731939316	31	0.025915996425379804	0.9354838709677419	0.30193905817174516
YHR165C	-1	-/-	-241.29725742340088	-34196.12730169296	31	0.025892857142857145	0.9354838709677419	0.30221606648199445
YOR311C	0	0/-	-241.30083072185516	-51203.17906832695	124	0.025892857142857145	0.9354838709677419	0.30221606648199445
YBR164C	-1	-/-	-241.37767457962036	-34402.51159644127	31	0.025869759143621766	0.9354838709677419	0.30249307479224374
YJL089W	-1	-/-	-241.37851810455322	-33563.32428407669	31	0.025846702317290554	0.9354838709677419	0.3027700831024931
YOL137W	0	0/-	-241.40062272548676	-53377.565860033035	124	0.025846702317290554	0.9354838709677419	0.3027700831024931
YPR120C	-1	-/-	-241.40372323989868	-36792.981303691864	31	0.025823686553873553	0.9354838709677419	0.3030470914127424
YLR303W	-1	-/0	-241.45003652572632	-30718.6220202446	31	0.025800711743772242	0.9354838709677419	0.3033240997229917
YDR469W	-1	-/-	-241.47813987731934	-31641.563166618347	31	0.025777777777777778	0.9354838709677419	0.303601108033241
YKL096W	0	0/-	-241.49915820360184	-54091.842216432095	124	0.025777777777777778	0.9354838709677419	0.303601108033241
YIL064W	0	0/-	-241.54504597187042	-52896.334399461746	124	0.025777777777777778	0.9354838709677419	0.303601108033241
YMR304W	0	0/-	-241.54716259241104	-54335.283975064754	124	0.025777777777777778	0.9354838709677419	0.303601108033241
YJL012C	-1	-/-	-241.5734944343567	-30097.43893456459	31	0.02575488454706927	0.9354838709677419	0.3038781163434903
YKL025C	-1	-/-	-241.59077644348145	-34148.00444626808	31	0.025732031943212066	0.9354838709677419	0.3041551246537396
YML010W	-1	-/-	-241.61253786087036	-34343.45684814453	31	0.025709219858156027	0.9354838709677419	0.3044321329639889
YMR209C	0	0/0	-241.63635981082916	-54364.91034698486	124	0.025709219858156027	0.9354838709677419	0.3044321329639889
YBR227C	0	0/-	-241.73513734340668	-54919.44565629959	124	0.025709219858156027	0.9354838709677419	0.3044321329639889
YHL035C	0	0/-	-241.80496847629547	-54560.36595225334	124	0.025709219858156027	0.9354838709677419	0.3044321329639889
YLR043C	-1	-/-	-241.81332731246948	-31756.035417079926	31	0.025686448184233834	0.9354838709677419	0.3047091412742382
YDL188C	-1	-/-	-241.8523097038269	-32151.123797416687	31	0.02566371681415929	0.9354838709677419	0.30498614958448755
YGR184C	0	0/-	-241.85514783859253	-55846.76648384333	124	0.02566371681415929	0.9354838709677419	0.30498614958448755
YMR068W	-1	-/-	-241.85928916931152	-35506.002868413925	31	0.02564102564102564	0.9354838709677419	0.30526315789473685
YBR161W	-1	-/-	-241.86235809326172	-33353.64068651199	31	0.02561837455830389	0.9354838709677419	0.30554016620498614
YDR267C	0	0/-	-241.92364275455475	-54358.259894788265	124	0.02561837455830389	0.9354838709677419	0.30554016620498614
YFR028C	-1	-/-	-241.95503616333008	-33787.639394283295	31	0.02559576345984113	0.9354838709677419	0.30581717451523543
YIL065C	-1	-/-	-241.96242332458496	-32978.700478076935	31	0.025573192239858905	0.9354838709677419	0.3060941828254848
YIL040W	-1	-/-	-241.9633960723877	-31733.01065683365	31	0.02555066079295154	0.9354838709677419	0.3063711911357341
YER141W	0	0/0	-242.06587779521942	-54319.48048943281	124	0.02555066079295154	0.9354838709677419	0.3063711911357341
YPL057C	-1	-/-	-242.12865734100342	-33742.861871004105	31	0.025528169014084508	0.9354838709677419	0.30664819944598337
YHR094C	-1	-/-	-242.14111757278442	-30414.0044400692	31	0.025505716798592787	0.9354838709677419	0.30692520775623267
YNL283C	-1	-/-	-242.14542245864868	-33251.1001162529	31	0.025483304042179262	0.9354838709677419	0.307202216066482
YBR254C	-1	-/-	-242.2066102027893	-32968.28900098801	31	0.025460930640913083	0.9354838709677419	0.3074792243767313
YKL152C	-1	-/-	-242.22191095352173	-31194.722173452377	31	0.02543859649122807	0.9354838709677419	0.3077562326869806
YNL229C	-1	-/-	-242.22562789916992	-35381.97874069214	31	0.025416301489921123	0.9354838709677419	0.3080332409972299
YAL042W	-1	-/-	-242.24479579925537	-34003.746962070465	31	0.025394045534150613	0.9354838709677419	0.30831024930747924
YAL060W	0	0/0	-242.24745815992355	-56060.70623379946	124	0.025394045534150613	0.9354838709677419	0.30831024930747924
YAL038W	-1	-/-	-242.25003671646118	-32242.39626812935	31	0.02537182852143482	0.9354838709677419	0.30858725761772854
YNL021W	-1	-/-	-242.28504133224487	-34964.702825546265	31	0.025349650349650348	0.9354838709677419	0.30886426592797783
YNL299W	-1	-/-	-242.3205451965332	-34521.93270635605	31	0.025327510917030567	0.9354838709677419	0.3091412742382271
YKL028W	-1	-/-	-242.37144660949707	-34649.448816776276	31	0.02530541012216405	0.9354838709677419	0.3094182825484765
YOL126C	-1	-/-	-242.44558382034302	-32491.33124101162	31	0.025283347863993024	0.9354838709677419	0.30969529085872577
YDR107C	0	0/-	-242.45025837421417	-53251.50757610798	124	0.025283347863993024	0.9354838709677419	0.30969529085872577
YJL133W	-1	-/-	-242.45525121688843	-34193.954968214035	31	0.025261324041811847	0.9354838709677419	0.30997229916897506
YBR218C	-1	-/-	-242.47788619995117	-32795.56077003479	31	0.025239338555265448	0.9354838709677419	0.31024930747922436
YGL219C	-1	-/-	-242.5037317276001	-35229.281680345535	31	0.025217391304347827	0.9354838709677419	0.3105263157894737
YOL089C	-1	-/-	-242.50676703453064	-35253.36202406883	31	0.02519548218940052	0.9354838709677419	0.310803324099723
YLR316C	-1	-/-	-242.57376050949097	-34345.084711551666	31	0.025173611111111112	0.9354838709677419	0.3110803324099723
YGL205W	-1	-/-	-242.58038187026978	-35255.308042526245	31	0.02515177797051171	0.9354838709677419	0.3113573407202216
YOR079C	-1	-/-	-242.58541870117188	-32240.483763694763	31	0.02512998266897747	0.9354838709677419	0.31163434903047094
YEL046C	0	0/0	-242.5934340953827	-51536.31423407793	124	0.02512998266897747	0.9354838709677419	0.31163434903047094
YER068W	-1	-/-	-242.5969295501709	-34647.24408006668	31	0.025108225108225107	0.9354838709677419	0.31191135734072023
YOL152W	0	0/-	-242.63618111610413	-55067.76826572418	124	0.025108225108225107	0.9354838709677419	0.31191135734072023
YBR026C	-1	-/-	-242.63826847076416	-35373.95679187775	31	0.025086505190311418	0.9354838709677419	0.3121883656509695
YEL051W	-1	-/-	-242.64503812789917	-33008.46311688423	31	0.025064822817631807	0.9354838709677419	0.3124653739612188
YJL072C	-1	-/-	-242.6955132484436	-32715.992723464966	31	0.025043177892918825	0.9354838709677419	0.31274238227146817
YBR291C	0	0/-	-242.69621646404266	-52727.90699416399	124	0.025043177892918825	0.9354838709677419	0.31274238227146817
YMR016C	-1	-/-	-242.7571611404419	-31607.95218515396	31	0.025021570319240724	0.9354838709677419	0.31301939058171746
YDR335W	-1	-/-	-242.77999258041382	-32939.18162918091	31	0.025	0.9354838709677419	0.31329639889196675
YMR076C	-1	-/-	-242.78840970993042	-34546.560963630676	31	0.024978466838931956	0.9354838709677419	0.31357340720221605
YMR060C	-1	-/-	-242.8466033935547	-35941.89380025864	31	0.02495697074010327	0.9354838709677419	0.3138504155124654
YJL204C	-1	-/-	-242.85559844970703	-33253.488901138306	31	0.024935511607910577	0.9354838709677419	0.3141274238227147
YGL101W	0	0/-	-242.9389612674713	-54499.608052015305	124	0.024935511607910577	0.9354838709677419	0.3141274238227147
YNL111C	-1	-/-	-242.98570442199707	-30658.38093137741	31	0.02491408934707904	0.9354838709677419	0.314404432132964
YML028W	-1	-/-	-242.98765325546265	-31172.440579414368	31	0.024892703862660945	0.9354838709677419	0.3146814404432133
YDL104C	0	0/-	-243.00420916080475	-56826.98821973801	124	0.024892703862660945	0.9354838709677419	0.3146814404432133
YJR003C	0	0/0	-243.00740778446198	-52559.24206852913	124	0.024892703862660945	0.9354838709677419	0.3146814404432133
YMR215W	0	0/-	-243.0223296880722	-53933.844154536724	124	0.024892703862660945	0.9354838709677419	0.3146814404432133
YIR004W	-1	-/-	-243.0314393043518	-34814.0332531929	31	0.024871355060034305	0.9354838709677419	0.3149584487534626
YGL115W	-1	-/-	-243.05363035202026	-32085.81117105484	31	0.024850042844901457	0.9354838709677419	0.3152354570637119
YJL039C	-1	-/-	-243.057550907135	-33656.42492008209	31	0.02482876712328767	0.9354838709677419	0.3155124653739612
YPL270W	-1	-/-	-243.07657670974731	-33949.62794351578	31	0.02480752780153978	0.9354838709677419	0.3157894736842105
YOL076W	-1	-/-	-243.09652376174927	-33983.18515205383	31	0.024786324786324785	0.9354838709677419	0.31606648199445986
YJR074W	-1	-/-	-243.14276695251465	-32412.280774116516	31	0.024765157984628524	0.9354838709677419	0.31634349030470915
YML008C	-1	-/-	-243.1758508682251	-34666.0420088768	31	0.024744027303754267	0.9354838709677419	0.31662049861495845
YDR334W	-1	-/-	-243.19226455688477	-36204.777091026306	31	0.0247229326513214	0.9354838709677419	0.31689750692520774
YDR529C	-1	-/-	-243.21507024765015	-32970.39294910431	31	0.024701873935264053	0.9354838709677419	0.3171745152354571
YNR026C	-1	-/-	-243.26879835128784	-33849.773606300354	31	0.02468085106382979	0.9354838709677419	0.3174515235457064
YBL002W	-1	-/-	-243.27847456932068	-31698.50603747368	31	0.02465986394557823	0.9354838709677419	0.3177285318559557
YGR030C	-1	-/-	-243.36219024658203	-33194.24310731888	31	0.02463891248937978	0.9354838709677419	0.31800554016620497
YOR181W	-1	-/-	-243.40975666046143	-34822.381169080734	31	0.02461799660441426	0.9354838709677419	0.3182825484764543
YGR210C	0	0/0	-243.4236649274826	-54362.62714982033	124	0.02461799660441426	0.9354838709677419	0.3182825484764543
YMR301C	-1	-/-	-243.42803049087524	-32855.102466106415	31	0.024597116200169637	0.9354838709677419	0.3185595567867036
YNL188W	-1	-/-	-243.43224716186523	-33935.82587432861	31	0.02457627118644068	0.9354838709677419	0.3188365650969529
YFL026W	-1	-/-	-243.43426179885864	-29858.58795952797	31	0.024555461473327687	0.9354838709677419	0.3191135734072022
YBL043W	0	0/-	-243.44491517543793	-55886.711925029755	124	0.024555461473327687	0.9354838709677419	0.3191135734072022
YNL029C	-1	-/-	-243.49532270431519	-33532.44762468338	31	0.024534686971235193	0.9354838709677419	0.31939058171745155
YKL016C	-1	-/-	-243.54015731811523	-33896.578931331635	31	0.024513947590870666	0.9354838709677419	0.31966759002770084
YIL027C	0	0/-	-243.56069660186768	-52967.53009009361	124	0.024513947590870666	0.9354838709677419	0.31966759002770084
YHR127W	0	0/-	-243.59419178962708	-56773.44889694452	124	0.024513947590870666	0.9354838709677419	0.31966759002770084
YCR083W	-1	-/-	-243.6292691230774	-33492.636614084244	31	0.024493243243243243	0.9354838709677419	0.31994459833795014
YIL030C	-1	-/-	-243.67102718353271	-33180.177450180054	31	0.024472573839662448	0.9354838709677419	0.32022160664819943
YLR055C	-1	-/-	-243.69221782684326	-34086.74202442169	31	0.024451939291736932	0.9354838709677419	0.3204986149584488
YHR143W	-1	-/-	-243.72523736953735	-29717.286448955536	31	0.02443133951137321	0.9354838709677419	0.3207756232686981
YMR220W	-1	-/-	-243.74960947036743	-32576.06185722351	31	0.02441077441077441	0.9354838709677419	0.32105263157894737
YBR168W	-1	-/-	-243.8200421333313	-35323.25993347168	31	0.024390243902439025	0.9354838709677419	0.32132963988919666
YDL098C	-1	-/-	-243.8223876953125	-35211.149443626404	31	0.024369747899159664	0.9354838709677419	0.321606648199446
YOR211C	-1	-/-	-243.83607625961304	-35060.75815677643	31	0.02434928631402183	0.9354838709677419	0.3218836565096953
YEL037C	-1	-/-	-243.84001779556274	-32077.873524188995	31	0.024328859060402684	0.9354838709677419	0.3221606648199446
YJR104C	-1	-/-	-243.84810161590576	-31626.52313685417	31	0.024308466051969825	0.9354838709677419	0.3224376731301939
YHR100C	0	0/-	-243.8783997297287	-52655.21396613121	124	0.024308466051969825	0.9354838709677419	0.3224376731301939
YNL127W	-1	-/-	-243.89795398712158	-34598.189210653305	31	0.024288107202680067	0.9354838709677419	0.32271468144044324
YBR260C	-1	-/-	-243.91269397735596	-36066.02978134155	31	0.024267782426778243	0.9354838709677419	0.32299168975069253
YKL062W	-1	-/-	-243.9198694229126	-32325.562611103058	31	0.024247491638795988	0.9354838709677419	0.32326869806094183
YBR271W	0	0/-	-243.95952701568604	-53504.75779211521	124	0.024247491638795988	0.9354838709677419	0.32326869806094183
YPR068C	-1	-/-	-243.97332286834717	-35626.0213599205	31	0.02422723475355054	0.9354838709677419	0.3235457063711911
YPL031C	-1	-/-	-243.98973178863525	-33471.936997413635	31	0.024207011686143573	0.9354838709677419	0.3238227146814404
YLR467W	-1	-/-	-244.00098752975464	-31859.155247211456	31	0.02418682235195997	0.9354838709677419	0.32409972299168976
YDR174W	-1	-/-	-244.0181941986084	-30875.27992749214	31	0.024166666666666666	0.9354838709677419	0.32437673130193906
YCR030C	0	0/-	-244.04022085666656	-56968.44322603941	124	0.024166666666666666	0.9354838709677419	0.32437673130193906
YHL023C	0	0/-	-244.05867862701416	-57924.967678427696	124	0.024166666666666666	0.9354838709677419	0.32437673130193906
YOR358W	0	0/-	-244.06034290790558	-57201.279047071934	124	0.024166666666666666	0.9354838709677419	0.32437673130193906
YKL010C	0	0/-	-244.08658105134964	-56426.816216528416	124	0.024166666666666666	0.9354838709677419	0.32437673130193906
YLR452C	-1	-/-	-244.1032395362854	-30915.182199954987	31	0.02414654454621149	0.9354838709677419	0.32465373961218835
YDR121W	-1	-/-	-244.1236128807068	-35220.883892059326	31	0.024126455906821963	0.9354838709677419	0.32493074792243765
YER123W	-1	-/-	-244.14559984207153	-32585.50211429596	31	0.024106400665004156	0.9354838709677419	0.325207756232687
YOR185C	-1	-/-	-244.29042053222656	-33764.97613954544	31	0.02408637873754153	0.9354838709677419	0.3254847645429363
YAL016W	-1	-/-	-244.2905135154724	-33594.0323843956	31	0.024066390041493777	0.9354838709677419	0.3257617728531856
YNL274C	-1	-/-	-244.32020020484924	-36741.58262896538	31	0.02404643449419569	0.9354838709677419	0.3260387811634349
YMR025W	-1	-/-	-244.32671999931335	-34080.20285010338	31	0.024026512013256007	0.9354838709677419	0.3263157894736842
YHR003C	0	0/-	-244.35029995441437	-55118.35412836075	124	0.024026512013256007	0.9354838709677419	0.3263157894736842
YOR113W	-1	-/-	-244.37607622146606	-35228.44747209549	31	0.024006622516556293	0.9354838709677419	0.3265927977839335
YML049C	-1	-/-	-244.37976837158203	-36935.6200966835	31	0.023986765922249794	0.9354838709677419	0.3268698060941828
YJR068W	-1	-/-	-244.45035219192505	-33408.32337999344	31	0.023966942148760332	0.9354838709677419	0.3271468144044321
YJL222W	-1	-/-	-244.47292184829712	-31493.363291740417	31	0.023947151114781174	0.9354838709677419	0.32742382271468146
YHR181W	-1	-/-	-244.48649787902832	-32525.080785512924	31	0.02392739273927393	0.9354838709677419	0.32770083102493075
YGR077C	-1	-/-	-244.4950933456421	-33053.65458440781	31	0.023907666941467436	0.9354838709677419	0.32797783933518004
YFR013W	-1	-/-	-244.6214771270752	-34348.96922111511	31	0.023887973640856673	0.9354838709677419	0.32825484764542934
YBR166C	0	0/0	-244.65160501003265	-54819.49926632643	124	0.023887973640856673	0.9354838709677419	0.32825484764542934
YDR477W	-1	-/-	-244.65666723251343	-34845.42354679108	31	0.023868312757201648	0.9354838709677419	0.3285318559556787
YDR297W	-1	-/-	-244.6825909614563	-31855.737347602844	31	0.023848684210526317	0.9354838709677419	0.328808864265928
YGR279C	-1	-/-	-244.81222248077393	-33144.33464717865	31	0.0238290879211175	0.9354838709677419	0.3290858725761773
YPL158C	0	0/-	-244.8558702468872	-54556.76428461075	124	0.0238290879211175	0.9354838709677419	0.3290858725761773
YJL129C	-1	-/-	-244.86575889587402	-34786.66922712326	31	0.023809523809523808	0.9354838709677419	0.32936288088642657
YIL016W	-1	-/-	-244.87103176116943	-33004.47088718414	31	0.02378999179655455	0.9354838709677419	0.3296398891966759
YIL109C	-1	-/-	-244.88690567016602	-30962.459699630737	31	0.023770491803278688	0.9354838709677419	0.3299168975069252
YHR001W	-1	-/-	-244.9007487297058	-34492.09094667435	31	0.02375102375102375	0.9354838709677419	0.3301939058171745
YIL156W	0	0/-	-244.94265919923782	-59967.158996105194	124	0.02375102375102375	0.9354838709677419	0.3301939058171745
YLR394W	-1	-/-	-244.96987676620483	-35427.28838777542	31	0.023731587561374796	0.9354838709677419	0.3304709141274238
YBR177C	-1	-/-	-244.9913878440857	-32409.61902165413	31	0.023712183156173343	0.9354838709677419	0.33074792243767315
YML067C	-1	-/-	-245.00111961364746	-32093.314007759094	31	0.02369281045751634	0.9354838709677419	0.33102493074792244
YNL237W	0	0/0	-245.01430785655975	-56149.70919662714	124	0.02369281045751634	0.9354838709677419	0.33102493074792244
YAL044C	-1	-/-	-245.06567907333374	-32861.8601334095	31	0.0236734693877551	0.9354838709677419	0.33130193905817173
YDL033C	-1	-/-	-245.0801420211792	-35871.46201086044	31	0.02365415986949429	0.9354838709677419	0.33157894736842103
YDL137W	-1	-/0	-245.09705448150635	-32448.30181145668	31	0.023634881825590873	0.9354838709677419	0.3318559556786704
YDR081C	-1	-/-	-245.104012966156	-35573.549372673035	31	0.023615635179153095	0.9354838709677419	0.33213296398891967
YFL004W	-1	-/-	-245.10530805587769	-33102.3287127018	31	0.023596419853539462	0.9354838709677419	0.33240997229916897
YOR087W	-1	-/-	-245.12892723083496	-32809.60297369957	31	0.023577235772357725	0.9354838709677419	0.33268698060941826
YLR073C	0	0/-	-245.17178797721863	-53352.560479044914	124	0.023577235772357725	0.9354838709677419	0.33268698060941826
YGR199W	-1	-/-	-245.1792573928833	-36133.43597769737	31	0.023558082859463852	0.9354838709677419	0.3329639889196676
YDL018C	0	0/-	-245.20693564414978	-57602.34423440695	124	0.023558082859463852	0.9354838709677419	0.3329639889196676
YER042W	-1	-/-	-245.2187328338623	-34967.00787568092	31	0.02353896103896104	0.9354838709677419	0.3332409972299169
YDR343C	-1	-/-	-245.23527812957764	-34016.99411511421	31	0.023519870235198703	0.9354838709677419	0.3335180055401662
YGR243W	0	0/-	-245.25622060894966	-54187.371616095304	124	0.023519870235198703	0.9354838709677419	0.3335180055401662
YKL166C	-1	-/-	-245.26174926757812	-35405.04774427414	31	0.023500810372771474	0.9354838709677419	0.3337950138504155
YHR039C	-1	-/-	-245.36641836166382	-32918.43474006653	31	0.02348178137651822	0.9354838709677419	0.33407202216066484
YPL196W	-1	-/-	-245.4218373298645	-33703.382734537125	31	0.023462783171521034	0.9354838709677419	0.33434903047091413
YOL149W	-1	-/-	-245.44073343276978	-33398.64874172211	31	0.023443815683104285	0.9354838709677419	0.3346260387811634
YNL169C	-1	-/-	-245.4915313720703	-34687.192377090454	31	0.023424878836833602	0.9354838709677419	0.3349030470914127
YCR090C	0	0/0	-245.4975130558014	-54049.61923253536	124	0.023424878836833602	0.9354838709677419	0.3349030470914127
YNL068C	-1	-/-	-245.52661323547363	-32462.749280929565	31	0.023405972558514933	0.9354838709677419	0.33518005540166207
YDR257C	0	0/-	-245.52861285209656	-55171.78249746561	124	0.023405972558514933	0.9354838709677419	0.33518005540166207
YIR008C	-1	-/-	-245.56727647781372	-35470.6248998642	31	0.02338709677419355	0.9354838709677419	0.33545706371191136
YBL105C	-1	-/-	-245.56943798065186	-34156.41279029846	31	0.023368251410153102	0.9354838709677419	0.33573407202216066
YGR252W	-1	-/-	-245.59077405929565	-32175.56702899933	31	0.023349436392914653	0.9354838709677419	0.33601108033240995
YLR425W	-1	-/-	-245.62999963760376	-35350.39786195755	31	0.02333065164923572	0.9354838709677419	0.3362880886426593
YPL219W	0	0/-	-245.6311730146408	-53568.71315532923	124	0.02333065164923572	0.9354838709677419	0.3362880886426593
YDL022W	-1	-/-	-245.66586136817932	-31981.313965320587	31	0.023311897106109324	0.9354838709677419	0.3365650969529086
YOR128C	0	0/-	-245.69873225688934	-53809.0252468586	124	0.023311897106109324	0.9354838709677419	0.3365650969529086
YNL139C	-1	-/-	-245.75461626052856	-33700.61094331741	31	0.023293172690763052	0.9354838709677419	0.3368421052631579
YPR029C	-1	-/-	-245.77001285552979	-33608.24134159088	31	0.023274478330658106	0.9354838709677419	0.3371191135734072
YPR108W	-1	-/-	-245.78691816329956	-34189.41424417496	31	0.023255813953488372	0.9354838709677419	0.33739612188365653
YDR139C	0	0/-	-245.83714866638184	-53798.757225096226	124	0.023255813953488372	0.9354838709677419	0.33739612188365653
YNL135C	-1	-/-	-245.8873209953308	-31137.50164413452	31	0.023237179487179488	0.9354838709677419	0.3376731301939058
YLR389C	0	0/-	-245.89371597766876	-57638.05295032263	124	0.023237179487179488	0.9354838709677419	0.3376731301939058
YDR527W	-1	-/-	-245.89425897598267	-34426.131873607635	31	0.02321857485988791	0.9354838709677419	0.3379501385041551
YOR175C	0	0/-	-245.92309725284576	-52642.765555262566	124	0.02321857485988791	0.9354838709677419	0.3379501385041551
YNL148C	-1	-/-	-246.0303020477295	-35264.27270364761	31	0.0232	0.9354838709677419	0.3382271468144044
YBR002C	-1	-/-	-246.0448031425476	-33216.85129547119	31	0.023181454836131096	0.9354838709677419	0.33850415512465376
YBR014C	0	0/-	-246.04624950885773	-55386.94964545965	124	0.023181454836131096	0.9354838709677419	0.33850415512465376
YDR110W	-1	-/-	-246.0504927635193	-33360.49691057205	31	0.0231629392971246	0.9354838709677419	0.33878116343490305
YLR193C	-1	-/-	-246.08179759979248	-34946.804261922836	31	0.02314445331205108	0.9354838709677419	0.33905817174515235
YNR041C	0	0/-	-246.15547633171082	-56886.90492886305	124	0.02314445331205108	0.9354838709677419	0.33905817174515235
YGL019W	-1	-/-	-246.1595058441162	-32391.455733776093	31	0.023125996810207338	0.9354838709677419	0.33933518005540164
YPR083W	-1	-/-	-246.1687240600586	-36094.310646533966	31	0.023107569721115537	0.9354838709677419	0.339612188365651
YGL233W	-1	-/-	-246.19149923324585	-31934.278583049774	31	0.02308917197452229	0.9354838709677419	0.3398891966759003
YBL019W	-1	-/-	-246.2210235595703	-33355.31588220596	31	0.023070803500397773	0.9354838709677419	0.3401662049861496
YMR318C	0	0/0	-246.2709243297577	-56509.7463952899	124	0.023070803500397773	0.9354838709677419	0.3401662049861496
YDR058C	-1	-/-	-246.27755165100098	-38588.47346663475	31	0.023052464228934817	0.9354838709677419	0.34044321329639887
YNL231C	-1	-/-	-246.28116178512573	-35028.3890953064	31	0.023034154090548053	0.9354838709677419	0.3407202216066482
YGR241C	-1	-/-	-246.30435490608215	-33598.59366154671	31	0.023015873015873017	0.9354838709677419	0.3409972299168975
YAL039C	0	0/0	-246.4333525300026	-56376.57453972101	124	0.023015873015873017	0.9354838709677419	0.3409972299168975
YMR319C	-1	-/-	-246.44859647750854	-30231.979830265045	31	0.022997620935765267	0.9354838709677419	0.3412742382271468
YKL186C	-1	-/-	-246.45100688934326	-31495.081397294998	31	0.022979397781299524	0.9354838709677419	0.3415512465373961
YDR353W	-1	-/-	-246.4574794769287	-33066.88505458832	31	0.022961203483768806	0.9354838709677419	0.34182825484764545
YML127W	-1	-/-	-246.49002361297607	-32204.891270399094	31	0.022943037974683545	0.9354838709677419	0.34210526315789475
YER183C	-1	-/0	-246.5372395515442	-32122.76590156555	31	0.02292490118577075	0.9354838709677419	0.34238227146814404
YAL040C	-1	-/-	-246.5382227897644	-32069.742325782776	31	0.022906793048973143	0.9354838709677419	0.34265927977839333
YGL056C	0	0/-	-246.6563194990158	-54249.826304376125	124	0.022906793048973143	0.9354838709677419	0.34265927977839333
YOR123C	-1	-/-	-246.70632028579712	-33993.28737330437	31	0.022888713496448304	0.9354838709677419	0.3429362880886427
YIL137C	0	0/-	-246.72590053081512	-57153.18212968111	124	0.022888713496448304	0.9354838709677419	0.3429362880886427
YFL023W	-1	-/-	-246.76197719573975	-35782.39708471298	31	0.022870662460567823	0.9354838709677419	0.343213296398892
YMR092C	-1	-/-	-246.7621922492981	-34498.507484436035	31	0.022852639873916468	0.9354838709677419	0.34349030470914127
YFR019W	-1	-/-	-246.7756142616272	-36512.0769777298	31	0.02283464566929134	0.9354838709677419	0.34376731301939056
YIL010W	-1	-/-	-246.8365936279297	-31808.564961194992	31	0.022816679779701022	0.9354838709677419	0.3440443213296399
YLR200W	-1	-/-	-246.84628868103027	-33722.75196838379	31	0.02279874213836478	0.9354838709677419	0.3443213296398892
YGL200C	-1	-/-	-246.8485598564148	-31993.397094726562	31	0.022780832678711706	0.9354838709677419	0.3445983379501385
YGL187C	-1	-/-	-246.87275218963623	-34578.398745536804	31	0.022762951334379906	0.9354838709677419	0.3448753462603878
YMR297W	0	0/-	-246.87749654054642	-53851.081602573395	124	0.022762951334379906	0.9354838709677419	0.3448753462603878
YLR300W	0	0/-	-246.8849539756775	-51807.29427242279	124	0.022762951334379906	0.9354838709677419	0.3448753462603878
YOL136C	0	0/-	-246.892395734787	-54091.31149339676	124	0.022762951334379906	0.9354838709677419	0.3448753462603878
YGL125W	0	0/0	-246.90004122257233	-51702.900236964226	124	0.022762951334379906	0.9354838709677419	0.3448753462603878
YPL105C	0	0/-	-246.92486917972565	-55462.2790286541	124	0.022762951334379906	0.9354838709677419	0.3448753462603878
YMR284W	-1	-/-	-246.93987321853638	-33415.0237531662	31	0.022745098039215685	0.9354838709677419	0.34515235457063714
YDR085C	-1	-/-	-246.94539213180542	-33859.573531627655	31	0.022727272727272728	0.9354838709677419	0.34542936288088644
YPL019C	-1	-/-	-246.94821643829346	-30633.198875904083	31	0.022709475332811275	0.9354838709677419	0.34570637119113573
YNL278W	-1	-/-	-246.9789490699768	-36852.679471969604	31	0.02269170579029734	0.9354838709677419	0.345983379501385
YOR291W	0	0/-	-246.99211168289185	-54659.54705166817	124	0.02269170579029734	0.9354838709677419	0.345983379501385
YDL141W	0	0/0	-247.00766015052795	-57618.9805034399	124	0.02269170579029734	0.9354838709677419	0.345983379501385
YGL106W	-1	-/-	-247.0093240737915	-32301.470379829407	31	0.022673964034401875	0.9354838709677419	0.3462603878116344
YPR020W	-1	-/-	-247.02760934829712	-35680.40879487991	31	0.02265625	0.9354838709677419	0.34653739612188367
YNR040W	0	0/-	-247.03153836727142	-54689.09921383858	124	0.02265625	0.9354838709677419	0.34653739612188367
YGR037C	-1	-/-	-247.06804609298706	-33072.95669698715	31	0.02263856362217018	0.9354838709677419	0.34681440443213296
YDR270W	-1	-/-	-247.09518337249756	-35117.75880622864	31	0.02262090483619345	0.9354838709677419	0.34709141274238225
YER095W	-1	-/-	-247.10362005233765	-33797.35386681557	31	0.02260327357755261	0.9354838709677419	0.3473684210526316
YDR097C	-1	-/-	-247.1718144416809	-35341.61971664429	31	0.022585669781931463	0.9354838709677419	0.3476454293628809
YJR036C	0	0/-	-247.18546479940414	-56546.01222097874	124	0.022585669781931463	0.9354838709677419	0.3476454293628809
YDR497C	0	0/-	-247.2016659975052	-54701.92726430297	124	0.022585669781931463	0.9354838709677419	0.3476454293628809
YJL134W	-1	-/-	-247.22163200378418	-33705.8799200058	31	0.022568093385214007	0.9354838709677419	0.3479224376731302
YPR035W	0	0/0	-247.2585598230362	-51261.939845860004	124	0.022568093385214007	0.9354838709677419	0.3479224376731302
YNL106C	-1	-/-	-247.28104043006897	-36136.49572849274	31	0.02255054432348367	0.9354838709677419	0.3481994459833795
YBR243C	-1	-/-	-247.28728675842285	-30566.698870897293	31	0.022533022533022532	0.9354838709677419	0.34847645429362883
YHR149C	0	0/-	-247.33539652824402	-58191.91741013527	124	0.022533022533022532	0.9354838709677419	0.34847645429362883
YPR105C	-1	-/-	-247.35188961029053	-35049.59423828125	31	0.02251552795031056	0.9354838709677419	0.34875346260387813
YDL140C	-1	-/-	-247.36675024032593	-31822.653599262238	31	0.022498060512024826	0.9354838709677419	0.3490304709141274
YER099C	0	0/-	-247.39738428592682	-51822.056236982346	124	0.022498060512024826	0.9354838709677419	0.3490304709141274
YHR028C	0	0/-	-247.44653588533401	-54174.984344512224	124	0.022498060512024826	0.9354838709677419	0.3490304709141274
YGL229C	-1	-/-	-247.45398330688477	-30356.969412088394	31	0.02248062015503876	0.9354838709677419	0.3493074792243767
YNR031C	-1	-/-	-247.45443677902222	-34111.04320240021	31	0.022463206816421378	0.9354838709677419	0.34958448753462606
YJL173C	-1	-/-	-247.48746347427368	-33988.765359163284	31	0.02244582043343653	0.9354838709677419	0.34986149584487536
YLR059C	-1	-/-	-247.49270486831665	-31821.917360305786	31	0.02242846094354215	0.9354838709677419	0.35013850415512465
YHR073W	-1	-/-	-247.50291299819946	-32379.0409989357	31	0.02241112828438949	0.9354838709677419	0.35041551246537395
YNR018W	0	0/-	-247.5121500492096	-52953.06488418579	124	0.02241112828438949	0.9354838709677419	0.35041551246537395
YBR111C	0	0/-	-247.5253950357437	-53306.053012251854	124	0.02241112828438949	0.9354838709677419	0.35041551246537395
YBR133C	-1	-/-	-247.54552793502808	-35449.10931110382	31	0.022393822393822392	0.9354838709677419	0.3506925207756233
YJL146W	-1	-/-	-247.54838228225708	-35381.365542173386	31	0.022376543209876542	0.9354838709677419	0.3509695290858726
YJR040W	-1	-/-	-247.5497579574585	-34570.744497060776	31	0.02235929067077872	0.9354838709677419	0.3512465373961219
YCR079W	0	0/-	-247.5571584701538	-54807.96856725216	124	0.02235929067077872	0.9354838709677419	0.3512465373961219
YER114C	-1	-/-	-247.56552648544312	-33731.86662578583	31	0.02234206471494607	0.9354838709677419	0.3515235457063712
YMR109W	-1	-/-	-247.57592630386353	-34781.28687763214	31	0.022324865280985373	0.9354838709677419	0.3518005540166205
YKL091C	0	0/0	-247.6312530040741	-55888.69842916727	124	0.022324865280985373	0.9354838709677419	0.3518005540166205
YKL164C	0	0/-	-247.643981218338	-52233.346144557	124	0.022324865280985373	0.9354838709677419	0.3518005540166205
YBR234C	-1	-/-	-247.65428638458252	-34254.143011808395	31	0.022307692307692306	0.9354838709677419	0.3520775623268698
YJR019C	-1	-/-	-247.66989946365356	-32869.183779358864	31	0.022290545734050732	0.9354838709677419	0.3523545706371191
YDR495C	-1	-/-	-247.68024921417236	-34346.457880973816	31	0.02227342549923195	0.9354838709677419	0.3526315789473684
YBL011W	-1	-/-	-247.7216272354126	-33834.320533275604	31	0.022256331542594012	0.9354838709677419	0.35290858725761776
YOR229W	-1	-/-	-247.7259612083435	-32881.74206280708	31	0.02223926380368098	0.9354838709677419	0.35318559556786705
YOL053W	0	0/0	-247.7707952260971	-53528.76360666752	124	0.02223926380368098	0.9354838709677419	0.35318559556786705
YKL128C	0	0/0	-247.79175794124603	-51769.02920174599	124	0.02223926380368098	0.9354838709677419	0.35318559556786705
YDR167W	-1	-/-	-247.8040885925293	-33408.34285783768	31	0.022222222222222223	0.9354838709677419	0.35346260387811634
YDL171C	0	0/0	-247.83607614040375	-51936.32317006588	124	0.022222222222222223	0.9354838709677419	0.35346260387811634
YDL078C	-1	-/-	-247.85890674591064	-32055.78926873207	31	0.0222052067381317	0.9354838709677419	0.35373961218836564
YOR090C	0	0/-	-247.86185038089752	-55067.93264693022	124	0.0222052067381317	0.9354838709677419	0.35373961218836564
YLL038C	-1	-/-	-247.9141445159912	-32195.268972873688	31	0.02218821729150727	0.9354838709677419	0.35401662049861493
YDR515W	-1	-/-	-248.06520414352417	-37138.39858484268	31	0.02217125382262997	0.9354838709677419	0.3542936288088643
YBL020W	-1	-/-	-248.07564687728882	-32775.65650320053	31	0.02215431627196333	0.9354838709677419	0.3545706371191136
YMR210W	-1	-/-	-248.11806774139404	-33594.269649505615	31	0.022137404580152672	0.9354838709677419	0.35484764542936287
YOR074C	-1	-/-	-248.1323118209839	-33428.69384765625	31	0.02212051868802441	0.9354838709677419	0.35512465373961216
YIL114C	-1	-/-	-248.15549087524414	-32157.496376514435	31	0.022103658536585365	0.9354838709677419	0.3554016620498615
YHR043C	-1	-/0	-248.1798334121704	-30800.334030151367	31	0.022086824067022087	0.9354838709677419	0.3556786703601108
YER060W	0	0/-	-248.20749533176422	-54724.136748194695	124	0.022086824067022087	0.9354838709677419	0.3556786703601108
YDL142C	-1	-/-	-248.26610565185547	-33803.233154296875	31	0.02207001522070015	0.9354838709677419	0.3559556786703601
YNL282W	-1	-/-	-248.287682056427	-33087.70081472397	31	0.022053231939163497	0.9354838709677419	0.3562326869806094
YFR024C-A	-1	-/-	-248.31025505065918	-34166.37035346031	31	0.022036474164133738	0.9354838709677419	0.35650969529085874
YHR079C	-1	-/-	-248.3286647796631	-35404.44753742218	31	0.02201974183750949	0.9354838709677419	0.35678670360110804
YML023C	-1	-/-	-248.3875994682312	-32040.76199388504	31	0.022003034901365705	0.9354838709677419	0.35706371191135733
YDR451C	-1	-/-	-248.44651985168457	-33528.01140832901	31	0.021986353297952996	0.9354838709677419	0.3573407202216066
YHR077C	-1	-/-	-248.55877923965454	-36032.733344078064	31	0.02196969696969697	0.9354838709677419	0.35761772853185597
YDR303C	-1	-/-	-248.57510042190552	-32566.77861404419	31	0.02195306585919758	0.9354838709677419	0.35789473684210527
YCL045C	0	0/-	-248.62498486042023	-54947.2628633976	124	0.02195306585919758	0.9354838709677419	0.35789473684210527
YPR004C	0	0/-	-248.66548705101013	-54021.610866069794	124	0.02195306585919758	0.9354838709677419	0.35789473684210527
YLR371W	-1	-/-	-248.7055377960205	-32479.27997970581	31	0.02193645990922844	0.9354838709677419	0.35817174515235456
YGL006W	-1	-/-	-248.71151542663574	-32908.50548696518	31	0.021919879062736205	0.9354838709677419	0.35844875346260385
YDL085W	-1	-/0	-248.78992581367493	-34408.96079802513	31	0.02190332326283988	0.9354838709677419	0.3587257617728532
YPL208W	-1	-/-	-248.80375862121582	-34875.06214618683	31	0.02188679245283019	0.9354838709677419	0.3590027700831025
YNL339C	-1	-/-	-248.85019254684448	-30628.41871356964	31	0.021870286576168928	0.9354838709677419	0.3592797783933518
YOR356W	-1	-/-	-248.86177587509155	-32288.31225347519	31	0.02185380557648832	0.9354838709677419	0.3595567867036011
YKR008W	-1	-/-	-248.8685326576233	-36652.60455274582	31	0.021837349397590362	0.9354838709677419	0.35983379501385043
YNL241C	-1	-/-	-248.8775281906128	-31522.767825126648	31	0.0218209179834462	0.9354838709677419	0.3601108033240997
YOL087C	0	0/-	-248.88842344284058	-52813.73519599438	124	0.0218209179834462	0.9354838709677419	0.3601108033240997
YPR128C	-1	-/-	-248.91260242462158	-32468.968326568604	31	0.02180451127819549	0.9354838709677419	0.360387811634349
YDR502C	0	0/0	-248.91945278644562	-53755.82818675041	124	0.02180451127819549	0.9354838709677419	0.360387811634349
YFL021W	-1	-/-	-248.96880769729614	-33058.25377750397	31	0.021788129226145755	0.9354838709677419	0.3606648199445983
YEL013W	-1	-/-	-248.97215223312378	-33152.979427814484	31	0.02177177177177177	0.9354838709677419	0.36094182825484766
YHR137W	0	0/0	-248.99087572097778	-54903.65271824598	124	0.02177177177177177	0.9354838709677419	0.36094182825484766
YPL154C	-1	-/-	-249.0281319618225	-34081.825981378555	31	0.02175543885971493	0.9354838709677419	0.36121883656509696
YNL290W	-1	-/-	-249.05197620391846	-35926.39320230484	31	0.021739130434782608	0.9354838709677419	0.36149584487534625
YNL083W	0	0/-	-249.0761295557022	-57829.621685922146	124	0.021739130434782608	0.9354838709677419	0.36149584487534625
YDR189W	-1	-/-	-249.13221263885498	-32628.14745950699	31	0.021722846441947566	0.9354838709677419	0.36177285318559554
YGL071W	-1	-/-	-249.13387775421143	-34444.91364479065	31	0.021706586826347306	0.9354838709677419	0.3620498614958449
YOR047C	-1	-/-	-249.15317487716675	-30930.215355873108	31	0.02169035153328347	0.9354838709677419	0.3623268698060942
YDR027C	-1	-/-	-249.153733253479	-33493.03681564331	31	0.021674140508221227	0.9354838709677419	0.3626038781163435
YKL002W	-1	-/-	-249.16814279556274	-34407.443830013275	31	0.021657953696788648	0.9354838709677419	0.3628808864265928
YDR406W	0	0/-	-249.2697805762291	-52838.48271125555	124	0.021657953696788648	0.9354838709677419	0.3628808864265928
YIL091C	0	0/-	-249.27322578430176	-53850.67738759518	124	0.021657953696788648	0.9354838709677419	0.3628808864265928
YJR127C	-1	-/-	-249.27686309814453	-32665.66877412796	31	0.02164179104477612	0.9354838709677419	0.3631578947368421
YGL112C	-1	-/-	-249.29895448684692	-33833.27449274063	31	0.02162565249813572	0.9354838709677419	0.3634349030470914
YDR164C	-1	-/-	-249.32466745376587	-32655.401993751526	31	0.021609538002980627	0.9354838709677419	0.3637119113573407
YJL082W	0	0/-	-249.3305332660675	-54013.49743771553	124	0.021609538002980627	0.9354838709677419	0.3637119113573407
YLR188W	0	0/-	-249.33065569400787	-54549.19277870655	124	0.021609538002980627	0.9354838709677419	0.3637119113573407
YNL297C	-1	-/-	-249.36593866348267	-33093.68694925308	31	0.021593447505584513	0.9354838709677419	0.36398891966759
YKL043W	-1	-/-	-249.4008059501648	-32360.05247783661	31	0.021577380952380952	0.9354838709677419	0.36426592797783935
YGR029W	-1	-/-	-249.44163179397583	-33256.526889801025	31	0.021561338289962824	0.9354838709677419	0.36454293628808865
YJL168C	-1	-/-	-249.45369815826416	-36061.843658685684	31	0.021545319465081723	0.9354838709677419	0.36481994459833794
YJR100C	0	0/-	-249.47657024860382	-54220.82697701454	124	0.021545319465081723	0.9354838709677419	0.36481994459833794
YPL187W	-1	-/-	-249.52761840820312	-33534.693791389465	31	0.021529324424647365	0.9354838709677419	0.36509695290858724
YGR212W	-1	-/-	-249.5420331954956	-33143.32146167755	31	0.021513353115727003	0.9354838709677419	0.3653739612188366
YHR067W	-1	-/-	-249.5559253692627	-34367.82196474075	31	0.021497405485544848	0.9354838709677419	0.3656509695290859
YER029C	-1	-/-	-249.55847787857056	-35382.142760276794	31	0.02148148148148148	0.9354838709677419	0.3659279778393352
YLR273C	0	0/0	-249.6138318181038	-56631.84903591871	124	0.02148148148148148	0.9354838709677419	0.3659279778393352
YPL163C	-1	-/0	-249.6369137763977	-34380.65343666077	31	0.02146558105107328	0.9354838709677419	0.36620498614958447
YJL117W	-1	-/-	-249.65862321853638	-33050.57995939255	31	0.021449704142011833	0.9354838709677419	0.3664819944598338
YLR438W	0	0/0	-249.66996884346008	-56256.29928410053	124	0.021449704142011833	0.9354838709677419	0.3664819944598338
YDR265W	-1	-/-	-249.7167263031006	-35340.092210531235	31	0.021433850702143386	0.9354838709677419	0.3667590027700831
YKL109W	0	0/-	-249.7216039299965	-56178.57682645321	124	0.021433850702143386	0.9354838709677419	0.3667590027700831
YPL106C	-1	-/-	-249.76115560531616	-32537.652400255203	31	0.02141802067946824	0.9354838709677419	0.3670360110803324
YOR374W	0	0/-	-249.7737559080124	-55769.88028690219	124	0.02141802067946824	0.9354838709677419	0.3670360110803324
YMR105C	0	0/-	-249.78438532352448	-58253.553125202656	124	0.02141802067946824	0.9354838709677419	0.3670360110803324
YOR212W	-1	-/-	-249.8467230796814	-33557.801570892334	31	0.021402214022140223	0.9354838709677419	0.3673130193905817
YHR002W	0	0/-	-249.8985080718994	-55057.5941196084	124	0.021402214022140223	0.9354838709677419	0.3673130193905817
YNL010W	0	0/0	-249.92553281784058	-51974.285042881966	124	0.021402214022140223	0.9354838709677419	0.3673130193905817
YGL039W	-1	-/-	-250.00076627731323	-31435.12863111496	31	0.021386430678466076	0.9354838709677419	0.36759002770083105
YDL157C	0	0/0	-250.00931096076965	-54018.49740231037	124	0.021386430678466076	0.9354838709677419	0.36759002770083105
YMR166C	0	0/-	-250.01276433467865	-54538.90939664841	124	0.021386430678466076	0.9354838709677419	0.36759002770083105
YOR249C	-1	-/-	-250.01802778244019	-35454.862693309784	31	0.021370670596904937	0.9354838709677419	0.36786703601108034
YHR072W	-1	-/-	-250.06913995742798	-33150.56347370148	31	0.021354933726067747	0.9354838709677419	0.36814404432132963
YDR490C	-1	-/-	-250.07175540924072	-34201.594233989716	31	0.021339220014716703	0.9354838709677419	0.3684210526315789
YER087C-A	-1	-/-	-250.09493207931519	-31372.287012577057	31	0.021323529411764706	0.9354838709677419	0.3686980609418283
YOR039W	-1	-/-	-250.09934282302856	-34978.16016435623	31	0.0213078618662748	0.9354838709677419	0.36897506925207757
YDL235C	-1	-/-	-250.0995545387268	-31111.983643054962	31	0.021292217327459617	0.9354838709677419	0.36925207756232686
YMR247C	-1	-/-	-250.15367603302002	-32280.206813812256	31	0.02127659574468085	0.9354838709677419	0.36952908587257616
YDL182W	0	0/-	-250.1733409166336	-54508.04977053404	124	0.02127659574468085	0.9354838709677419	0.36952908587257616
YER087C-B	-1	-/-	-250.20446634292603	-32130.909230709076	31	0.02126099706744868	0.9354838709677419	0.3698060941828255
YEL025C	0	0/0	-250.20826983451843	-52951.82911795378	124	0.02126099706744868	0.9354838709677419	0.3698060941828255
YGL054C	-1	-/-	-250.2227759361267	-31435.69754934311	31	0.021245421245421246	0.9354838709677419	0.3700831024930748
YPL234C	-1	-/-	-250.2244176864624	-30552.326593399048	31	0.0212298682284041	0.9354838709677419	0.3703601108033241
YGR206W	-1	-/-	-250.24005270004272	-33540.32142496109	31	0.02121433796634967	0.9354838709677419	0.3706371191135734
YEL066W	-1	-/-	-250.268563747406	-33524.57163476944	31	0.021198830409356724	0.9354838709677419	0.37091412742382274
YBR097W	-1	-/-	-250.27895879745483	-32201.997640371323	31	0.021183345507669833	0.9354838709677419	0.37119113573407203
YBR151W	0	0/0	-250.29871141910553	-54627.10229444504	124	0.021183345507669833	0.9354838709677419	0.37119113573407203
YGR283C	0	0/0	-250.3026489019394	-52982.572571873665	124	0.021183345507669833	0.9354838709677419	0.37119113573407203
YLR049C	0	0/0	-250.3551071882248	-55647.44511258602	124	0.021183345507669833	0.9354838709677419	0.37119113573407203
YKL007W	-1	-/-	-250.40827131271362	-34628.12894487381	31	0.021167883211678833	0.9354838709677419	0.3714681440443213
YJL209W	-1	-/-	-250.52200078964233	-32991.56215906143	31	0.021152443471918306	0.9354838709677419	0.3717451523545706
YPL218W	-1	-/-	-250.580171585083	-33307.02824354172	31	0.021137026239067054	0.9354838709677419	0.37202216066481997
YLR237W	0	0/-	-250.6133040189743	-53612.899613022804	124	0.021137026239067054	0.9354838709677419	0.37202216066481997
YJL071W	-1	-/0	-250.6286382675171	-34094.50938129425	31	0.02112163146394756	0.9354838709677419	0.37229916897506926
YLR251W	0	0/0	-250.62997156381607	-55310.031145602465	124	0.02112163146394756	0.9354838709677419	0.37229916897506926
YDR400W	-1	-/-	-250.6611647605896	-32266.82168698311	31	0.021106259097525473	0.9354838709677419	0.37257617728531855
YCR043C	0	0/0	-250.66367542743683	-53883.93072783947	124	0.021106259097525473	0.9354838709677419	0.37257617728531855
YGL100W	-1	-/-	-250.6643886566162	-33506.483284950256	31	0.02109090909090909	0.9354838709677419	0.37285318559556785
[truncated: 3,961 more rows]
