# Supplementary material for: Revisiting co-expression-based automated function prediction in yeast with neural networks and updated Gene Ontology annotations
Source: PLoS One. 2026 Apr 16;21(4):e0322689. doi: 10.1371/journal.pone.0322689 (PMC13086303; doi:10.1371/journal.pone.0322689)
Supplement: S1 File — A zip file of tables in csv format containing individual genes ranked by their predicted involvement in each predicted GO term. These predictions were made by Model 1 as described in Table A of S1 Text. (ZIP) [file pone.0322689.s002.zip › GO0006457_SingleGeneRanking.csv]

Gene	Label	Annos	Score	Background Score	Num pos pairs	Precision	Recall	False Positive Rate
YPL240C	1	+/+	-164.79435800015926	-15779.759485021234	82	1.0	0.012048192771084338	0.0
YOR027W	1	+/+	-208.82410793751478	-17291.797939382493	82	1.0	0.024096385542168676	0.0
YMR186W	1	+/+	-272.6462401151657	-17828.683476686478	82	1.0	0.03614457831325301	0.0
YGR248W	-1	-/0	-275.2070617079735	-18913.294731527567	83	0.75	0.03614457831325301	0.0002810567734682406
YGR142W	-1	-/+	-275.3385938704014	-17632.5984647125	83	0.6	0.03614457831325301	0.0005621135469364812
YPL106C	1	+/+	-275.7926613688469	-19674.654860004783	82	0.6666666666666666	0.04819277108433735	0.0005621135469364812
YBR082C	-1	-/-	-276.5811561346054	-17805.85672172904	83	0.5714285714285714	0.04819277108433735	0.0008431703204047217
YER103W	1	+/+	-279.3770926594734	-16932.65325857699	82	0.625	0.060240963855421686	0.0008431703204047217
YHR104W	0	0/-	-284.1837455444038	-32309.693380227312	332	0.625	0.060240963855421686	0.0008431703204047217
YDL100C	-1	-/+	-296.71120059490204	-19126.74463790655	83	0.5555555555555556	0.060240963855421686	0.0011242270938729624
YLL024C	1	+/+	-296.74418492615223	-18812.702077820897	82	0.6	0.07228915662650602	0.0011242270938729624
YNL281W	1	+/+	-298.52508372068405	-19651.636996150017	82	0.6363636363636364	0.08433734939759036	0.0011242270938729624
YBR101C	0	0/-	-301.1758966781199	-31871.75880449079	332	0.6363636363636364	0.08433734939759036	0.0011242270938729624
YBR169C	1	+/+	-301.54127925634384	-17732.279207631946	82	0.6666666666666666	0.0963855421686747	0.0011242270938729624
YJL014W	1	+/+	-306.24952152371407	-19328.568126112223	82	0.6923076923076923	0.10843373493975904	0.0011242270938729624
YML074C	-1	-/-	-307.1224973797798	-20066.96891003847	83	0.6428571428571429	0.10843373493975904	0.001405283867341203
YLR293C	-1	-/-	-307.7958998978138	-18935.291504770517	83	0.6	0.10843373493975904	0.0016863406408094434
YCL043C	1	+/+	-308.5021005868912	-19616.22868824005	82	0.625	0.12048192771084337	0.0016863406408094434
YDR171W	-1	-/+	-308.8796848654747	-18865.272041909397	83	0.5882352941176471	0.12048192771084337	0.0019673974142776843
YLR259C	1	+/+	-309.25110276043415	-18120.853197798133	82	0.6111111111111112	0.13253012048192772	0.0019673974142776843
YOR185C	-1	-/-	-313.07421647012234	-17386.326051577926	83	0.5789473684210527	0.13253012048192772	0.0022484541877459247
YFL014W	-1	-/-	-314.13867205381393	-17874.92867320776	83	0.55	0.13253012048192772	0.002529510961214165
YEL037C	-1	-/-	-315.49282789230347	-20407.106153398752	83	0.5238095238095238	0.13253012048192772	0.002810567734682406
YNL274C	-1	-/-	-319.1393891274929	-19255.482913970947	83	0.5	0.13253012048192772	0.0030916245081506464
YDR258C	1	+/+	-320.12114334106445	-20002.108656048775	82	0.5217391304347826	0.14457831325301204	0.0030916245081506464
YLR216C	1	+/+	-320.1329999566078	-18070.70571550727	82	0.5416666666666666	0.1566265060240964	0.0030916245081506464
YGR253C	-1	-/-	-321.29833832383156	-21168.92064063251	83	0.52	0.1566265060240964	0.003372681281618887
YAL005C	1	+/+	-322.72740483283997	-18894.33546769619	82	0.5384615384615384	0.1686746987951807	0.003372681281618887
YOR020C	1	+/+	-324.59960792958736	-19746.497387886047	82	0.5555555555555556	0.18072289156626506	0.003372681281618887
YGR135W	-1	-/-	-325.5816801786423	-20868.172287762165	83	0.5357142857142857	0.18072289156626506	0.0036537380550871277
YLR270W	-1	-/-	-326.22852152585983	-20600.63901901245	83	0.5172413793103449	0.18072289156626506	0.0039347948285553686
YGL011C	-1	-/-	-326.2920912504196	-21512.65551534295	83	0.5	0.18072289156626506	0.0042158516020236085
YJR064W	1	+/+	-330.0858619213104	-21622.809240579605	82	0.5161290322580645	0.1927710843373494	0.0042158516020236085
YOR204W	-1	-/-	-330.23048013448715	-19818.78266221285	83	0.5	0.1927710843373494	0.004496908375491849
YBR171W	-1	-/-	-330.4344717413187	-21746.68912126124	83	0.48484848484848486	0.1927710843373494	0.00477796514896009
YCL040W	-1	-/-	-330.55497565865517	-19656.11752462387	83	0.47058823529411764	0.1927710843373494	0.00505902192242833
YAL035W	-1	-/-	-330.6351515054703	-21359.958701133728	83	0.45714285714285713	0.1927710843373494	0.005340078695896571
YCL050C	0	0/-	-331.742173474282	-34321.847177697346	332	0.45714285714285713	0.1927710843373494	0.005340078695896571
YDR071C	-1	-/-	-331.8740487396717	-18994.205054730177	83	0.4444444444444444	0.1927710843373494	0.005621135469364812
YJR145C	-1	-/-	-332.3991675376892	-19311.506317019463	83	0.43243243243243246	0.1927710843373494	0.005902192242833052
YML125C	0	0/0	-333.2595028616488	-34563.00507631898	332	0.43243243243243246	0.1927710843373494	0.005902192242833052
YMR214W	1	+/+	-335.99633994698524	-20975.449278265238	82	0.4473684210526316	0.20481927710843373	0.005902192242833052
YMR314W	-1	-/-	-336.01942962408066	-21013.772239744663	83	0.4358974358974359	0.20481927710843373	0.006183249016301293
YPR041W	-1	-/-	-337.8261223435402	-21618.320558965206	83	0.425	0.20481927710843373	0.006464305789769534
YJL111W	1	+/+	-338.3985683917999	-22620.585453629494	82	0.43902439024390244	0.21686746987951808	0.006464305789769534
YJL034W	-1	-/+	-338.6421155333519	-18899.2050203681	83	0.42857142857142855	0.21686746987951808	0.006745362563237774
YKL196C	-1	-/-	-342.62765860557556	-20350.44882801175	83	0.4186046511627907	0.21686746987951808	0.0070264193367060145
YPR125W	-1	-/-	-342.7344213426113	-21295.91376683116	83	0.4090909090909091	0.21686746987951808	0.007307476110174255
YOR239W	-1	-/-	-343.2225370109081	-20066.83250388503	83	0.4	0.21686746987951808	0.007588532883642495
YGR211W	-1	-/-	-343.35453030467033	-20609.072984546423	83	0.391304347826087	0.21686746987951808	0.007869589657110737
YLR208W	-1	-/-	-344.2242051959038	-20034.95706564188	83	0.3829787234042553	0.21686746987951808	0.008150646430578976
YER025W	-1	-/-	-344.56545293331146	-21337.175462901592	83	0.375	0.21686746987951808	0.008431703204047217
YMR142C	-1	-/-	-344.682156085968	-20281.940431952477	83	0.3673469387755102	0.21686746987951808	0.008712759977515458
YNL149C	-1	-/0	-345.9068724513054	-20123.963763415813	83	0.36	0.21686746987951808	0.008993816750983699
YML024W	-1	-/-	-349.3294259905815	-19042.49906784296	83	0.35294117647058826	0.21686746987951808	0.00927487352445194
YGR118W	-1	-/-	-349.43567872047424	-20594.82186460495	83	0.34615384615384615	0.21686746987951808	0.00955593029792018
YLR178C	0	0/-	-349.49631824344397	-33838.24047977477	332	0.34615384615384615	0.21686746987951808	0.00955593029792018
YDL021W	0	0/-	-352.18721459805965	-32082.107209943235	332	0.34615384615384615	0.21686746987951808	0.00955593029792018
YML070W	0	0/-	-352.3795048072934	-35940.519775889814	332	0.34615384615384615	0.21686746987951808	0.00955593029792018
YHR200W	-1	-/-	-352.5579489469528	-20429.171211719513	83	0.33962264150943394	0.21686746987951808	0.00983698707138842
YMR235C	-1	-/-	-353.1514928340912	-20784.928542375565	83	0.3333333333333333	0.21686746987951808	0.01011804384485666
YLR327C	0	0/0	-353.24576566927135	-33557.00451012142	332	0.3333333333333333	0.21686746987951808	0.01011804384485666
YGL253W	-1	-/-	-353.35903030633926	-19872.59482806921	83	0.32727272727272727	0.21686746987951808	0.010399100618324901
YGL238W	-1	-/-	-353.54061329364777	-20047.14958357811	83	0.32142857142857145	0.21686746987951808	0.010680157391793142
YDR294C	-1	-/-	-354.0181077718735	-20196.733411312103	83	0.3157894736842105	0.21686746987951808	0.010961214165261383
YDR212W	1	+/+	-354.36943316459656	-21877.224388957024	82	0.3275862068965517	0.2289156626506024	0.010961214165261383
YKL163W	0	0/-	-354.7274457961321	-31279.05825588107	332	0.3275862068965517	0.2289156626506024	0.010961214165261383
YBR026C	-1	-/-	-355.4395636320114	-20416.718411266804	83	0.3220338983050847	0.2289156626506024	0.011242270938729624
YML128C	-1	-/-	-355.4789144396782	-17882.38090878725	83	0.31666666666666665	0.2289156626506024	0.011523327712197865
YDL132W	-1	-/-	-355.53542959690094	-20766.184299767017	83	0.3114754098360656	0.2289156626506024	0.011804384485666104
YPL237W	-1	-/-	-355.5741297006607	-21373.293127179146	83	0.3064516129032258	0.2289156626506024	0.012085441259134345
YMR105C	0	0/-	-355.5888861194253	-34312.469678070396	332	0.3064516129032258	0.2289156626506024	0.012085441259134345
YLR292C	-1	-/-	-355.9166979789734	-19826.48120599985	83	0.30158730158730157	0.2289156626506024	0.012366498032602586
YPR033C	-1	-/-	-356.5625650435686	-21155.38891132176	83	0.296875	0.2289156626506024	0.012647554806070826
YFR051C	-1	-/-	-356.61298191547394	-21738.38357502222	83	0.2923076923076923	0.2289156626506024	0.012928611579539067
YGL245W	-1	-/-	-356.90762174129486	-20843.99275636673	83	0.2878787878787879	0.2289156626506024	0.013209668353007308
YLL026W	1	+/+	-357.1592055261135	-20105.73014703393	82	0.29850746268656714	0.24096385542168675	0.013209668353007308
YJL124C	-1	-/-	-358.6934537291527	-21059.689205169678	83	0.29411764705882354	0.24096385542168675	0.013490725126475547
YDL040C	-1	-/-	-358.7318639755249	-20043.844936549664	83	0.2898550724637681	0.24096385542168675	0.013771781899943788
YFR050C	-1	-/-	-359.97555232048035	-21250.24867975712	83	0.2857142857142857	0.24096385542168675	0.014052838673412029
YGL047W	-1	-/-	-359.9909018278122	-21268.879715889692	83	0.28169014084507044	0.24096385542168675	0.01433389544688027
YOR120W	-1	-/-	-360.1414885222912	-18766.759685486555	83	0.2777777777777778	0.24096385542168675	0.01461495222034851
YER021W	-1	-/-	-360.17922389507294	-21723.019164443016	83	0.273972602739726	0.24096385542168675	0.014896008993816752
YDL111C	-1	-/-	-360.4340497851372	-20991.26299005747	83	0.2702702702702703	0.24096385542168675	0.01517706576728499
YAL007C	-1	-/-	-360.9651752859354	-21880.200603976846	83	0.26666666666666666	0.24096385542168675	0.015458122540753232
YMR298W	-1	-/-	-360.9860781431198	-20262.178500294685	83	0.2631578947368421	0.24096385542168675	0.015739179314221474
YCL039W	-1	-/-	-361.0455399751663	-19401.124462723732	83	0.2597402597402597	0.24096385542168675	0.016020236087689713
YLR262C	-1	-/-	-361.54332649707794	-20989.09996342659	83	0.2564102564102564	0.24096385542168675	0.016301292861157952
YOR261C	-1	-/-	-362.26264621317387	-21332.153417780995	83	0.25316455696202533	0.24096385542168675	0.016582349634626195
YDL084W	-1	-/-	-362.30108070373535	-20256.894740581512	83	0.25	0.24096385542168675	0.016863406408094434
YFR053C	-1	-/-	-362.829710483551	-18329.560254603624	83	0.24691358024691357	0.24096385542168675	0.017144463181562677
YGR136W	0	0/-	-364.40601778030396	-33123.33683793247	332	0.24691358024691357	0.24096385542168675	0.017144463181562677
YOL038W	-1	-/-	-364.59612011909485	-21408.84396791458	83	0.24390243902439024	0.24096385542168675	0.017425519955030916
YOR046C	-1	-/-	-364.74561059474945	-21856.54686009884	83	0.24096385542168675	0.24096385542168675	0.01770657672849916
YFR037C	-1	-/-	-364.84993028640747	-21872.29990017414	83	0.23809523809523808	0.24096385542168675	0.017987633501967398
YDR190C	-1	-/-	-364.90812730789185	-21428.072817325592	83	0.23529411764705882	0.24096385542168675	0.018268690275435637
YPR102C	-1	-/-	-365.15253949165344	-19668.56748497486	83	0.23255813953488372	0.24096385542168675	0.01854974704890388
YOR023C	-1	-/-	-365.350561901927	-22939.79862178862	83	0.22988505747126436	0.24096385542168675	0.01883080382237212
YER037W	0	0/-	-365.4730379730463	-31978.107256151736	332	0.22988505747126436	0.24096385542168675	0.01883080382237212
YDL099W	-1	-/-	-365.49505841732025	-19986.796610832214	83	0.22727272727272727	0.24096385542168675	0.01911186059584036
YIL107C	0	0/0	-365.6192578226328	-33836.52494519204	332	0.22727272727272727	0.24096385542168675	0.01911186059584036
YGR254W	-1	-/-	-366.3954298347235	-20241.683295071125	83	0.2247191011235955	0.24096385542168675	0.0193929173693086
YDR002W	-1	-/-	-367.55325853824615	-19757.622660398483	83	0.2222222222222222	0.24096385542168675	0.01967397414277684
YKR091W	0	0/-	-367.6415185406804	-32140.10865556076	332	0.2222222222222222	0.24096385542168675	0.01967397414277684
YDR429C	-1	-/-	-368.61648666858673	-21518.529643535614	83	0.21978021978021978	0.24096385542168675	0.019955030916245082
YKL170W	-1	-/-	-368.95342457294464	-20682.99504560232	83	0.21739130434782608	0.24096385542168675	0.02023608768971332
YGR214W	-1	-/-	-369.5706957578659	-20160.400791049004	83	0.21505376344086022	0.24096385542168675	0.020517144463181564
YLL009C	-1	-/-	-369.9342430830002	-20930.397447943687	83	0.2127659574468085	0.24096385542168675	0.020798201236649803
YLL045C	0	0/-	-370.6721031963825	-34693.11150737852	332	0.2127659574468085	0.24096385542168675	0.020798201236649803
YPR154W	-1	-/-	-370.9884131550789	-19107.155331909657	83	0.21052631578947367	0.24096385542168675	0.021079258010118045
YEL054C	-1	-/-	-371.1248081922531	-21554.530995368958	83	0.20833333333333334	0.24096385542168675	0.021360314783586284
YLR167W	-1	-/-	-371.34718585014343	-19147.76845240593	83	0.20618556701030927	0.24096385542168675	0.021641371557054524
YDL192W	-1	-/-	-371.4685215950012	-20061.30193090439	83	0.20408163265306123	0.24096385542168675	0.021922428330522766
YPL094C	-1	-/-	-371.7088200598955	-21364.963950946927	83	0.20202020202020202	0.24096385542168675	0.022203485103991005
YBR025C	0	0/-	-371.81409552693367	-35499.07955279946	332	0.20202020202020202	0.24096385542168675	0.022203485103991005
YOR254C	-1	-/-	-371.84195256233215	-21550.96813261509	83	0.2	0.24096385542168675	0.022484541877459248
YAL060W	0	0/0	-371.9105010163039	-32961.360974809155	332	0.2	0.24096385542168675	0.022484541877459248
YGL135W	-1	-/-	-371.9241714477539	-19637.70727145672	83	0.19801980198019803	0.24096385542168675	0.022765598650927487
YOR362C	-1	-/-	-372.0581475496292	-22448.413066744804	83	0.19607843137254902	0.24096385542168675	0.02304665542439573
YNR001C	-1	-/-	-372.144798129797	-20123.25060710311	83	0.1941747572815534	0.24096385542168675	0.02332771219786397
YLR043C	-1	-/-	-372.43050742149353	-20244.78921532631	83	0.19230769230769232	0.24096385542168675	0.023608768971332208
YGR037C	-1	-/-	-372.6681218445301	-21302.684769660234	83	0.19047619047619047	0.24096385542168675	0.02388982574480045
YNL263C	-1	-/-	-372.75804893672466	-22677.773217603564	83	0.18867924528301888	0.24096385542168675	0.02417088251826869
YJL178C	-1	-/-	-373.0058397054672	-22219.513535022736	83	0.18691588785046728	0.24096385542168675	0.024451939291736932
YMR250W	-1	-/-	-373.12222635746	-19968.908854305744	83	0.18518518518518517	0.24096385542168675	0.02473299606520517
YOR267C	-1	-/-	-373.25819328427315	-20516.204469949007	83	0.1834862385321101	0.24096385542168675	0.02501405283867341
YJL102W	-1	-/-	-373.4198268651962	-20266.1842045784	83	0.18181818181818182	0.24096385542168675	0.025295109612141653
YJR068W	-1	-/-	-373.513425886631	-21127.135245740414	83	0.18018018018018017	0.24096385542168675	0.025576166385609892
YHR087W	0	0/-	-373.72985079512	-34706.441309485584	332	0.18018018018018017	0.24096385542168675	0.025576166385609892
YJL012C	-1	-/-	-374.8276398181915	-20010.17921306193	83	0.17857142857142858	0.24096385542168675	0.025857223159078135
YPR108W	-1	-/-	-375.0303284525871	-22192.577542841434	83	0.17699115044247787	0.24096385542168675	0.026138279932546374
YML063W	0	0/-	-375.12452390789986	-33890.11279222369	332	0.17699115044247787	0.24096385542168675	0.026138279932546374
YBL091C	0	0/-	-375.268218845129	-34187.826708465815	332	0.17699115044247787	0.24096385542168675	0.026138279932546374
YHR026W	-1	-/-	-375.3100986480713	-21027.060831069946	83	0.17543859649122806	0.24096385542168675	0.026419336706014616
YER143W	-1	-/-	-375.4886039495468	-23125.374589681625	83	0.17391304347826086	0.24096385542168675	0.026700393479482856
YHR174W	-1	-/-	-375.5361070036888	-20901.348391920328	83	0.1724137931034483	0.24096385542168675	0.026981450252951095
YDL083C	-1	-/-	-375.5919123888016	-21180.46848475933	83	0.17094017094017094	0.24096385542168675	0.027262507026419337
YFR052W	-1	-/-	-375.95693719387054	-21623.9222997427	83	0.1694915254237288	0.24096385542168675	0.027543563799887576
YJR072C	0	0/-	-376.10118728876114	-37068.47176873684	332	0.1694915254237288	0.24096385542168675	0.027543563799887576
YPL243W	-1	-/-	-376.16773450374603	-21019.942848443985	83	0.16806722689075632	0.24096385542168675	0.02782462057335582
YLR354C	-1	-/0	-376.2984359264374	-20693.453476399183	83	0.16666666666666666	0.24096385542168675	0.028105677346824058
YJR045C	1	+/+	-376.52701580524445	-19675.46859204769	82	0.17355371900826447	0.25301204819277107	0.028105677346824058
YKR059W	-1	-/-	-376.7618622779846	-19593.67494726181	83	0.1721311475409836	0.25301204819277107	0.0283867341202923
YDR194C	-1	-/-	-376.9134931266308	-20963.19828042388	83	0.17073170731707318	0.25301204819277107	0.02866779089376054
YLR060W	-1	-/-	-376.94638228416443	-21884.98925346136	83	0.1693548387096774	0.25301204819277107	0.02894884766722878
YBL022C	-1	-/-	-377.1716831922531	-21351.79910570383	83	0.168	0.25301204819277107	0.02922990444069702
YOR061W	-1	-/-	-377.3779367208481	-21770.143073916435	83	0.16666666666666666	0.25301204819277107	0.02951096121416526
YBR273C	-1	-/-	-377.47155570983887	-21868.801387131214	83	0.16535433070866143	0.25301204819277107	0.029792017987633503
YMR146C	-1	-/-	-377.5893540382385	-21336.941008985043	83	0.1640625	0.25301204819277107	0.030073074761101742
YLR251W	0	0/0	-377.8970824107528	-33832.883466891944	332	0.1640625	0.25301204819277107	0.030073074761101742
YBR114W	-1	-/-	-377.9168722629547	-21090.101814731956	83	0.16279069767441862	0.25301204819277107	0.03035413153456998
YER036C	-1	-/-	-377.94291257858276	-21252.407922565937	83	0.16153846153846155	0.25301204819277107	0.030635188308038224
YLR142W	0	0/0	-378.41559943184257	-34783.59851063043	332	0.16153846153846155	0.25301204819277107	0.030635188308038224
YPL019C	-1	-/-	-378.7283573150635	-20082.642792090774	83	0.16030534351145037	0.25301204819277107	0.030916245081506463
YPR183W	-1	-/-	-379.04470443725586	-19640.783499240875	83	0.1590909090909091	0.25301204819277107	0.031197301854974706
YML094W	1	+/+	-379.28818678855896	-22440.779155015945	82	0.16541353383458646	0.26506024096385544	0.031197301854974706
YML078W	1	+/+	-379.34309566020966	-21128.23866021633	82	0.17164179104477612	0.27710843373493976	0.031197301854974706
YJR046W	-1	-/-	-379.7199844121933	-20580.2790620327	83	0.17037037037037037	0.27710843373493976	0.03147835862844295
YGR105W	0	0/0	-380.0070358887315	-36450.25216060132	332	0.17037037037037037	0.27710843373493976	0.03147835862844295
YGL178W	-1	-/-	-380.11013650894165	-19572.033527493477	83	0.16911764705882354	0.27710843373493976	0.031759415401911184
YIL148W	0	0/-	-380.15704026818275	-33505.66212065518	332	0.16911764705882354	0.27710843373493976	0.031759415401911184
YOR117W	-1	-/-	-380.5176859796047	-22249.572962850332	83	0.1678832116788321	0.27710843373493976	0.03204047217537943
YER177W	-1	-/-	-380.54311990737915	-20664.095670819283	83	0.16666666666666666	0.27710843373493976	0.03232152894884767
YOR173W	-1	-/-	-380.77741062641144	-21753.27497714758	83	0.16546762589928057	0.27710843373493976	0.032602585722315905
YJR125C	-1	-/-	-380.7879159450531	-19723.484585642815	83	0.16428571428571428	0.27710843373493976	0.03288364249578415
YFR041C	1	+/+	-380.84330439567566	-22252.689961075783	82	0.1702127659574468	0.2891566265060241	0.03288364249578415
YKL195W	-1	-/+	-380.8803536295891	-21826.569291055202	83	0.16901408450704225	0.2891566265060241	0.03316469926925239
YHR060W	-1	-/-	-380.9173187017441	-20895.803457558155	83	0.16783216783216784	0.2891566265060241	0.03344575604272063
YDR214W	1	+/+	-380.96924340724945	-20231.463415384293	82	0.1736111111111111	0.30120481927710846	0.03344575604272063
YML012W	-1	-/-	-380.97425508499146	-20852.360337734222	83	0.1724137931034483	0.30120481927710846	0.03372681281618887
YGL030W	-1	-/-	-381.0203216075897	-20874.667249917984	83	0.17123287671232876	0.30120481927710846	0.03400786958965711
YBL041W	-1	-/-	-381.2245090007782	-22542.528836488724	83	0.17006802721088435	0.30120481927710846	0.034288926363125354
YIL021W	-1	-/-	-381.3019450902939	-23422.650501966476	83	0.16891891891891891	0.30120481927710846	0.03456998313659359
YIL063C	-1	-/-	-381.36790657043457	-20552.66193842888	83	0.16778523489932887	0.30120481927710846	0.03485103991006183
YDR188W	1	+/+	-381.3764706850052	-21623.518210172653	82	0.17333333333333334	0.3132530120481928	0.03485103991006183
YLR134W	-1	-/-	-381.55922496318817	-19707.26637560129	83	0.17218543046357615	0.3132530120481928	0.035132096683530074
YCR053W	-1	-/0	-381.6905702352524	-20650.64783167839	83	0.17105263157894737	0.3132530120481928	0.03541315345699832
YBR011C	0	0/0	-381.9289335682988	-33651.89176090807	332	0.17105263157894737	0.3132530120481928	0.03541315345699832
YOL040C	-1	-/-	-381.9854974746704	-20804.44783127308	83	0.16993464052287582	0.3132530120481928	0.03569421023046655
YDR174W	-1	-/-	-382.13430643081665	-20942.260582208633	83	0.16883116883116883	0.3132530120481928	0.035975267003934795
YMR004W	-1	-/-	-382.993133187294	-22688.463948100805	83	0.16774193548387098	0.3132530120481928	0.03625632377740304
YOL086C	-1	-/0	-383.09413719177246	-19937.016915380955	83	0.16666666666666666	0.3132530120481928	0.03653738055087127
YPL235W	-1	-/-	-383.6378026008606	-22466.36448097229	83	0.16560509554140126	0.3132530120481928	0.036818437324339516
YKL085W	-1	-/-	-383.6695498228073	-19304.758792221546	83	0.16455696202531644	0.3132530120481928	0.03709949409780776
YDR394W	-1	-/-	-383.726374797523	-22889.276925973594	83	0.16352201257861634	0.3132530120481928	0.037380550871275994
YBR127C	-1	-/-	-383.7743042707443	-19948.27958202362	83	0.1625	0.3132530120481928	0.03766160764474424
YOR281C	-1	-/+	-383.7961142063141	-21160.96740156412	83	0.16149068322981366	0.3132530120481928	0.03794266441821248
YKL035W	-1	-/-	-383.83339035511017	-21331.436956465244	83	0.16049382716049382	0.3132530120481928	0.03822372119168072
YLR192C	-1	-/-	-384.05401277542114	-23196.33958929777	83	0.15950920245398773	0.3132530120481928	0.03850477796514896
YNL255C	0	0/-	-384.3687934875488	-37116.21611087024	332	0.15950920245398773	0.3132530120481928	0.03850477796514896
YIL078W	0	0/-	-384.7808378636837	-36838.768356859684	332	0.15950920245398773	0.3132530120481928	0.03850477796514896
YDL234C	0	0/-	-384.80348032712936	-34743.47049153596	332	0.15950920245398773	0.3132530120481928	0.03850477796514896
YBR201W	-1	-/-	-385.05982157588005	-22235.769184678793	83	0.15853658536585366	0.3132530120481928	0.0387858347386172
YDR025W	-1	-/-	-385.0630222558975	-19200.854075193405	83	0.15757575757575756	0.3132530120481928	0.03906689151208544
YGL037C	-1	-/-	-385.1892544478178	-21188.124082908034	83	0.1566265060240964	0.3132530120481928	0.03934794828555368
YLR066W	-1	-/-	-385.29109370708466	-21549.51025032997	83	0.15568862275449102	0.3132530120481928	0.03962900505902192
YBR072W	1	+/+	-385.4847890138626	-21875.06854701042	82	0.16071428571428573	0.3253012048192771	0.03962900505902192
YER165W	-1	-/-	-385.58656883239746	-21990.0632686615	83	0.15976331360946747	0.3253012048192771	0.039910061832490164
YLR441C	0	0/-	-385.6020675301552	-35109.57277224958	332	0.15976331360946747	0.3253012048192771	0.039910061832490164
YBR118W	-1	-/-	-385.6664402484894	-20099.38318812847	83	0.1588235294117647	0.3253012048192771	0.040191118605958406
YKR094C	0	0/-	-385.6700305342674	-34479.23816803098	332	0.1588235294117647	0.3253012048192771	0.040191118605958406
YJR014W	0	0/-	-385.8147006928921	-36227.00121691078	332	0.1588235294117647	0.3253012048192771	0.040191118605958406
YJR117W	0	0/-	-385.85041354596615	-37540.45289050788	332	0.1588235294117647	0.3253012048192771	0.040191118605958406
YKR057W	-1	-/-	-386.07527446746826	-20032.499290704727	83	0.15789473684210525	0.3253012048192771	0.04047217537942664
YGR020C	-1	-/-	-386.22402334213257	-21304.569862484932	83	0.1569767441860465	0.3253012048192771	0.040753232152894885
YDL130W	-1	-/-	-386.3603823184967	-20405.99106514454	83	0.15606936416184972	0.3253012048192771	0.04103428892636313
YER133W	-1	-/-	-386.43448400497437	-21387.131057024002	83	0.15517241379310345	0.3253012048192771	0.04131534569983136
YDR292C	-1	-/-	-386.45601665973663	-21720.696119129658	83	0.15428571428571428	0.3253012048192771	0.041596402473299605
YKL073W	-1	-/+	-386.4888647198677	-21185.56983023882	83	0.1534090909090909	0.3253012048192771	0.04187745924676785
YGR284C	-1	-/-	-386.5508447289467	-21778.71722406149	83	0.15254237288135594	0.3253012048192771	0.04215851602023609
YFR001W	-1	-/-	-386.6084452867508	-22387.296747028828	83	0.15168539325842698	0.3253012048192771	0.042439572793704326
YIL052C	-1	-/-	-386.61108577251434	-20042.229347229004	83	0.15083798882681565	0.3253012048192771	0.04272062956717257
YDR418W	-1	-/-	-386.61626613140106	-21335.587824821472	83	0.15	0.3253012048192771	0.04300168634064081
YOL032W	0	0/-	-386.7232959866524	-34728.36768698692	332	0.15	0.3253012048192771	0.04300168634064081
YER003C	-1	-/-	-386.73596358299255	-21158.872978687286	83	0.14917127071823205	0.3253012048192771	0.04328274311410905
YBR283C	-1	-/-	-386.89966213703156	-21507.76423919201	83	0.14835164835164835	0.3253012048192771	0.04356379988757729
YDR139C	0	0/-	-387.00185104832053	-36441.425286902115	332	0.14835164835164835	0.3253012048192771	0.04356379988757729
YMR230W	0	0/-	-387.22019252181053	-35126.74104993045	332	0.14835164835164835	0.3253012048192771	0.04356379988757729
YFL022C	-1	-/-	-387.24370980262756	-21554.63763308525	83	0.14754098360655737	0.3253012048192771	0.04384485666104553
YLR388W	0	0/-	-387.3141806796193	-35260.30867373198	332	0.14754098360655737	0.3253012048192771	0.04384485666104553
YOR052C	0	0/-	-387.34684527665377	-36296.118568535894	332	0.14754098360655737	0.3253012048192771	0.04384485666104553
YDR037W	-1	-/-	-387.8308455944061	-21754.41468811035	83	0.14673913043478262	0.3253012048192771	0.044125913434513775
YGR220C	-1	-/-	-388.09974002838135	-21268.123906672	83	0.14594594594594595	0.3253012048192771	0.04440697020798201
YPL129W	-1	-/-	-388.21171498298645	-21753.527119278908	83	0.14516129032258066	0.3253012048192771	0.04468802698145025
YMR149W	-1	-/-	-388.40756618976593	-21198.529245853424	83	0.1443850267379679	0.3253012048192771	0.044969083754918496
YDL235C	-1	-/-	-388.41143476963043	-22256.538826823235	83	0.14361702127659576	0.3253012048192771	0.04525014052838673
YNL252C	0	0/-	-388.48576056957245	-35508.2470725663	332	0.14361702127659576	0.3253012048192771	0.04525014052838673
YIL142W	1	+/+	-388.5023283958435	-21445.354479551315	82	0.14814814814814814	0.3373493975903614	0.04525014052838673
YDR339C	-1	-/-	-388.7464932203293	-22400.56123328209	83	0.14736842105263157	0.3373493975903614	0.045531197301854974
YER102W	0	0/-	-388.91564767062664	-34449.24862845242	332	0.14736842105263157	0.3373493975903614	0.045531197301854974
YPR036W	-1	-/-	-388.98038053512573	-19800.12984442711	83	0.14659685863874344	0.3373493975903614	0.04581225407532322
YDL166C	-1	-/-	-389.34012734889984	-22164.524934530258	83	0.14583333333333334	0.3373493975903614	0.04609331084879146
YER009W	-1	-/0	-389.4290218949318	-21392.417812168598	83	0.14507772020725387	0.3373493975903614	0.046374367622259695
YNL286W	-1	-/-	-389.609783411026	-19788.452270030975	83	0.14432989690721648	0.3373493975903614	0.04665542439572794
YAR027W	0	0/0	-389.76278603076935	-34499.24617905915	332	0.14432989690721648	0.3373493975903614	0.04665542439572794
YER074W	0	0/-	-389.8785936832428	-34893.864806346595	332	0.14432989690721648	0.3373493975903614	0.04665542439572794
YGL106W	-1	-/-	-389.89463090896606	-20937.020348787308	83	0.14358974358974358	0.3373493975903614	0.04693648116919618
YDR304C	0	0/+	-390.0927410572767	-36434.169897422194	332	0.14358974358974358	0.3373493975903614	0.04693648116919618
YOR182C	-1	-/-	-390.18827295303345	-18965.69952750206	83	0.14285714285714285	0.3373493975903614	0.047217537942664416
YHR193C	1	+/-	-390.2961461544037	-20069.197026371956	82	0.14720812182741116	0.3493975903614458	0.047217537942664416
YMR136W	-1	-/-	-390.34197747707367	-18417.44143462181	83	0.14646464646464646	0.3493975903614458	0.04749859471613266
YMR038C	-1	-/-	-390.3832936286926	-20420.313054084778	83	0.1457286432160804	0.3493975903614458	0.0477796514896009
YER100W	-1	-/-	-390.4127770662308	-21526.383522748947	83	0.145	0.3493975903614458	0.048060708263069137
YBL087C	0	0/-	-390.55342334508896	-34907.26022886112	332	0.145	0.3493975903614458	0.048060708263069137
YDL082W	0	0/-	-390.57994163036346	-35961.5426710099	332	0.145	0.3493975903614458	0.048060708263069137
YCL044C	-1	-/-	-390.78228425979614	-21042.740623116493	83	0.14427860696517414	0.3493975903614458	0.04834176503653738
YJL104W	-1	-/-	-390.8799818754196	-21332.354349255562	83	0.14356435643564355	0.3493975903614458	0.04862282181000562
YML110C	-1	-/-	-390.9006612896919	-21974.402922213078	83	0.14285714285714285	0.3493975903614458	0.048903878583473864
YMR264W	-1	-/-	-390.9824110865593	-21979.637259185314	83	0.14215686274509803	0.3493975903614458	0.0491849353569421
YOL139C	-1	-/-	-391.1057416200638	-21501.0174959898	83	0.14146341463414633	0.3493975903614458	0.04946599213041034
YPL152W	-1	-/-	-391.23521316051483	-21108.678921043873	83	0.1407766990291262	0.3493975903614458	0.049747048903878585
YKL122C	-1	-/-	-391.29160487651825	-22989.442160129547	83	0.14009661835748793	0.3493975903614458	0.05002810567734682
YFR010W	0	0/-	-391.31407533586025	-36442.97771923244	332	0.14009661835748793	0.3493975903614458	0.05002810567734682
YIL027C	0	0/+	-391.3168562799692	-37175.66420839727	332	0.14009661835748793	0.3493975903614458	0.05002810567734682
YDL051W	-1	-/-	-391.50241136550903	-23554.322109103203	83	0.13942307692307693	0.3493975903614458	0.05030916245081506
YFL039C	-1	-/-	-391.8602805137634	-20027.440601944923	83	0.13875598086124402	0.3493975903614458	0.050590219224283306
YGR106C	0	0/0	-392.2800449579954	-35898.63997799158	332	0.13875598086124402	0.3493975903614458	0.050590219224283306
YOR332W	-1	-/-	-392.346360206604	-19268.39541232586	83	0.1380952380952381	0.3493975903614458	0.05087127599775155
YDR001C	0	0/-	-392.4572563096881	-34821.463935742155	332	0.1380952380952381	0.3493975903614458	0.05087127599775155
YLR048W	-1	-/-	-392.6716833114624	-21676.12872827053	83	0.13744075829383887	0.3493975903614458	0.051152332771219784
YNL162W	0	0/-	-392.79079154133797	-34863.590967897326	332	0.13744075829383887	0.3493975903614458	0.051152332771219784
YJR123W	0	0/-	-392.7933846414089	-35086.40600281954	332	0.13744075829383887	0.3493975903614458	0.051152332771219784
YGR034W	0	0/-	-392.8096323758364	-34531.97264923155	332	0.13744075829383887	0.3493975903614458	0.051152332771219784
YOR198C	-1	-/-	-393.0574541091919	-21921.642580628395	83	0.13679245283018868	0.3493975903614458	0.05143338954468803
YER150W	0	0/-	-393.14504100754857	-36762.04016822949	332	0.13679245283018868	0.3493975903614458	0.05143338954468803
YFL037W	-1	-/-	-393.92183792591095	-22565.803637504578	83	0.13615023474178403	0.3493975903614458	0.05171444631815627
YKL091C	0	0/0	-394.0385630726814	-35928.65714775026	332	0.13615023474178403	0.3493975903614458	0.05171444631815627
YBR214W	-1	-/-	-394.33100509643555	-22331.631509661674	83	0.13551401869158877	0.3493975903614458	0.051995503091624505
YHL034C	-1	-/0	-394.5518761873245	-21558.806193709373	83	0.13488372093023257	0.3493975903614458	0.05227655986509275
YNR003C	-1	-/-	-394.62675081193447	-23102.960575684905	83	0.13425925925925927	0.3493975903614458	0.05255761663856099
YPR080W	-1	-/-	-394.6563949584961	-19453.698730409145	83	0.1336405529953917	0.3493975903614458	0.05283867341202923
YOR167C	0	0/-	-394.7945627272129	-36452.12475091219	332	0.1336405529953917	0.3493975903614458	0.05283867341202923
YLR258W	0	0/0	-394.8861792087555	-33945.33387891576	332	0.1336405529953917	0.3493975903614458	0.05283867341202923
YDL136W	0	0/-	-394.9204399883747	-33373.40352965891	332	0.1336405529953917	0.3493975903614458	0.05283867341202923
YDR516C	-1	-/-	-395.0231077671051	-20463.263686418533	83	0.13302752293577982	0.3493975903614458	0.05311973018549747
YGL147C	0	0/-	-395.10499998927116	-34765.98603901267	332	0.13302752293577982	0.3493975903614458	0.05311973018549747
YKL139W	-1	-/-	-395.10809433460236	-21686.365963339806	83	0.1324200913242009	0.3493975903614458	0.05340078695896571
YIL076W	-1	-/-	-395.2786294221878	-21448.218670010567	83	0.1318181818181818	0.3493975903614458	0.053681843732433954
YAR002C-A	-1	-/-	-395.2918916940689	-22206.600711107254	83	0.13122171945701358	0.3493975903614458	0.05396290050590219
YPR088C	-1	-/-	-395.3203818798065	-21640.61944925785	83	0.13063063063063063	0.3493975903614458	0.05424395727937043
YIL018W	-1	-/-	-395.50625705718994	-19460.335077166557	83	0.13004484304932734	0.3493975903614458	0.054525014052838675
YNL007C	1	+/+	-395.71345949172974	-20083.750397324562	82	0.13392857142857142	0.3614457831325301	0.054525014052838675
YIR039C	0	0/-	-395.7777120023966	-34986.997503411025	332	0.13392857142857142	0.3614457831325301	0.054525014052838675
YEL039C	0	0/-	-395.9945944547653	-35630.61455068365	332	0.13392857142857142	0.3614457831325301	0.054525014052838675
YKL180W	0	0/-	-396.29272627830505	-34954.6928729862	332	0.13392857142857142	0.3614457831325301	0.054525014052838675
YJR024C	0	0/0	-396.3227137476206	-36458.50128425658	332	0.13392857142857142	0.3614457831325301	0.054525014052838675
YAL012W	-1	-/0	-396.37255561351776	-20445.488108992577	83	0.13333333333333333	0.3614457831325301	0.05480607082630692
YDR204W	0	0/0	-396.4520976021886	-34783.47870314866	332	0.13333333333333333	0.3614457831325301	0.05480607082630692
YNL287W	-1	-/-	-396.4927439689636	-21046.15950334072	83	0.13274336283185842	0.3614457831325301	0.05508712759977515
YDR121W	-1	-/-	-396.6573016643524	-22599.63488292694	83	0.13215859030837004	0.3614457831325301	0.055368184373243395
YNR037C	0	0/-	-396.70497416704893	-35948.69901330024	332	0.13215859030837004	0.3614457831325301	0.055368184373243395
YNL154C	-1	-/-	-396.8119812011719	-21043.55681437254	83	0.13157894736842105	0.3614457831325301	0.05564924114671164
YKL152C	-1	-/-	-396.81697821617126	-20657.997642576694	83	0.13100436681222707	0.3614457831325301	0.055930297920179874
YKL117W	1	+/+	-396.88107693195343	-20983.231551885605	82	0.13478260869565217	0.37349397590361444	0.055930297920179874
YEL050C	-1	-/-	-396.9160895347595	-21279.601442217827	83	0.1341991341991342	0.37349397590361444	0.056211354693648116
YAL042W	-1	-/-	-397.01943039894104	-22057.348026394844	83	0.1336206896551724	0.37349397590361444	0.05649241146711636
YKL213C	-1	-/-	-397.10135197639465	-20080.104086756706	83	0.13304721030042918	0.37349397590361444	0.0567734682405846
YJL081C	-1	-/-	-397.141072511673	-22346.05533707142	83	0.13247863247863248	0.37349397590361444	0.05705452501405284
YOL039W	-1	-/-	-397.27970004081726	-20386.81855082512	83	0.13191489361702127	0.37349397590361444	0.05733558178752108
YIL069C	0	0/-	-397.3536783158779	-34482.9739860557	332	0.13191489361702127	0.37349397590361444	0.05733558178752108
YLR027C	0	0/0	-397.4436489343643	-35283.734171926975	332	0.13191489361702127	0.37349397590361444	0.05733558178752108
YML105C	-1	-/-	-397.51054656505585	-21434.229214906693	83	0.13135593220338984	0.37349397590361444	0.05761663856098932
YER029C	-1	-/-	-397.63127040863037	-22720.465983986855	83	0.1308016877637131	0.37349397590361444	0.05789769533445756
YOR210W	-1	-/-	-397.7624025940895	-22198.739601433277	83	0.13025210084033614	0.37349397590361444	0.0581787521079258
YER154W	-1	-/-	-397.810005903244	-21223.334506869316	83	0.1297071129707113	0.37349397590361444	0.05845980888139404
YBR196C	-1	-/-	-397.95745503902435	-20839.883780002594	83	0.12916666666666668	0.37349397590361444	0.05874086565486228
YOR007C	-1	-/-	-397.9756990671158	-21495.069760918617	83	0.12863070539419086	0.37349397590361444	0.05902192242833052
YML067C	-1	-/-	-398.15442579984665	-21360.20038753748	83	0.128099173553719	0.37349397590361444	0.059302979201798764
YLR447C	-1	-/-	-398.28649485111237	-20739.63040149212	83	0.12757201646090535	0.37349397590361444	0.059584035975267007
YBR288C	-1	-/-	-398.3695578575134	-20870.148042798042	83	0.12704918032786885	0.37349397590361444	0.05986509274873524
YBL040C	-1	-/-	-398.737645983696	-22569.18894147873	83	0.12653061224489795	0.37349397590361444	0.060146149522203485
YCR028C-A	-1	-/-	-398.7655540704727	-21476.924280285835	83	0.12601626016260162	0.37349397590361444	0.06042720629567173
YHR055C	-1	-/-	-398.8000470995903	-20577.946654975414	83	0.12550607287449392	0.37349397590361444	0.06070826306913996
YDL126C	-1	-/-	-399.0603628605604	-23483.9961245507	83	0.125	0.37349397590361444	0.060989319842608206
YFL045C	-1	-/-	-399.11358094215393	-22123.363646268845	83	0.12449799196787148	0.37349397590361444	0.06127037661607645
YPR043W	0	0/-	-399.1698212325573	-34569.19952148944	332	0.12449799196787148	0.37349397590361444	0.06127037661607645
YLR163C	-1	-/-	-399.2447620034218	-21272.79543310404	83	0.124	0.37349397590361444	0.06155143338954469
YLR429W	-1	-/-	-399.46666526794434	-20145.88700556755	83	0.12350597609561753	0.37349397590361444	0.061832490163012926
YML055W	-1	-/-	-399.4798958301544	-21348.614344000816	83	0.12301587301587301	0.37349397590361444	0.06211354693648117
YDL097C	-1	-/-	-399.52145290374756	-23607.933002769947	83	0.1225296442687747	0.37349397590361444	0.06239460370994941
YGL100W	-1	-/-	-399.5967406928539	-23466.245547145605	83	0.1220472440944882	0.37349397590361444	0.06267566048341765
YKL204W	-1	-/-	-399.702290892601	-20931.568080306053	83	0.12156862745098039	0.37349397590361444	0.0629567172568859
YGL156W	0	0/-	-400.11591090261936	-35474.604431103915	332	0.12156862745098039	0.37349397590361444	0.0629567172568859
YBL072C	0	0/-	-400.1440558731556	-35179.99084593356	332	0.12156862745098039	0.37349397590361444	0.0629567172568859
YDR098C	-1	-/-	-400.3719713687897	-20701.590201854706	83	0.12109375	0.37349397590361444	0.06323777403035413
YLR197W	-1	-/-	-400.40443140268326	-23667.712083995342	83	0.12062256809338522	0.37349397590361444	0.06351883080382237
YIL117C	-1	-/0	-400.5950038433075	-19653.61733430624	83	0.12015503875968993	0.37349397590361444	0.06379988757729062
YMR212C	-1	-/0	-401.04334592819214	-21694.412742376328	83	0.11969111969111969	0.37349397590361444	0.06408094435075885
YAR002W	-1	-/-	-401.08456921577454	-22110.538920104504	83	0.11923076923076924	0.37349397590361444	0.06436200112422709
YER094C	-1	-/-	-401.13649547100067	-23576.409656599164	83	0.11877394636015326	0.37349397590361444	0.06464305789769534
YNR027W	-1	-/-	-401.20733284950256	-21746.903072357178	83	0.1183206106870229	0.37349397590361444	0.06492411467116357
YOL127W	-1	-/-	-401.28162121772766	-20766.19807112217	83	0.11787072243346007	0.37349397590361444	0.06520517144463181
YDR245W	-1	-/-	-401.4337203502655	-22704.064702391624	83	0.11742424242424243	0.37349397590361444	0.06548622821810006
YJL138C	-1	-/-	-401.6978689432144	-22821.793554902077	83	0.1169811320754717	0.37349397590361444	0.0657672849915683
YPL244C	-1	-/-	-401.72944021224976	-22627.191226005554	83	0.11654135338345864	0.37349397590361444	0.06604834176503653
YEL051W	-1	-/-	-401.77126371860504	-22661.87601697445	83	0.11610486891385768	0.37349397590361444	0.06632939853850478
YDR085C	-1	-/-	-401.803911447525	-21763.604320526123	83	0.11567164179104478	0.37349397590361444	0.06661045531197302
YNL016W	-1	-/-	-401.82050263881683	-21542.04934489727	83	0.11524163568773234	0.37349397590361444	0.06689151208544127
YDR395W	-1	-/-	-401.893288731575	-22624.61641037464	83	0.11481481481481481	0.37349397590361444	0.0671725688589095
YGL181W	-1	-/-	-402.46405804157257	-21141.789990067482	83	0.11439114391143912	0.37349397590361444	0.06745362563237774
YEL024W	-1	-/-	-402.80483961105347	-20581.949743628502	83	0.11397058823529412	0.37349397590361444	0.06773468240584599
YOL097C	-1	-/-	-402.9010946750641	-22778.531016349792	83	0.11355311355311355	0.37349397590361444	0.06801573917931422
YNL129W	-1	-/-	-403.05614468455315	-20536.449090868235	83	0.11313868613138686	0.37349397590361444	0.06829679595278246
YDR373W	0	0/-	-403.0892689861357	-38486.26609959081	332	0.11313868613138686	0.37349397590361444	0.06829679595278246
YPL090C	0	0/-	-403.2344527542591	-34578.9286076352	332	0.11313868613138686	0.37349397590361444	0.06829679595278246
YBL057C	-1	-/-	-403.4110553264618	-22756.312291502953	83	0.11272727272727273	0.37349397590361444	0.06857785272625071
YPL010W	-1	-/-	-403.43142350018024	-22898.0485072881	83	0.11231884057971014	0.37349397590361444	0.06885890949971894
YGR261C	-1	-/-	-403.455602645874	-21281.325679183006	83	0.11191335740072202	0.37349397590361444	0.06913996627318718
YPL059W	-1	-/-	-403.6238911151886	-21524.911046743393	83	0.11151079136690648	0.37349397590361444	0.06942102304665543
YPR073C	-1	-/-	-403.7531430721283	-21238.861157655716	83	0.1111111111111111	0.37349397590361444	0.06970207982012366
YPL178W	-1	-/-	-403.88954055309296	-22255.505855441093	83	0.11071428571428571	0.37349397590361444	0.0699831365935919
YOL123W	-1	-/-	-403.8952786922455	-21744.166378617287	83	0.1103202846975089	0.37349397590361444	0.07026419336706015
YMR236W	-1	-/-	-403.97092616558075	-22217.53779375553	83	0.1099290780141844	0.37349397590361444	0.07054525014052838
YMR121C	0	0/-	-404.16939198970795	-32735.475052028894	332	0.1099290780141844	0.37349397590361444	0.07054525014052838
YML026C	0	0/-	-404.206850245595	-35039.45864430815	332	0.1099290780141844	0.37349397590361444	0.07054525014052838
YER017C	-1	-/-	-404.21151423454285	-20608.568729281425	83	0.10954063604240283	0.37349397590361444	0.07082630691399663
YOR133W	-1	-/-	-404.3334958553314	-21138.06493973732	83	0.10915492957746478	0.37349397590361444	0.07110736368746487
YGL019W	-1	-/-	-404.33924102783203	-21744.02138900757	83	0.10877192982456141	0.37349397590361444	0.0713884204609331
YLR333C	0	0/-	-404.4327400326729	-35127.052016958594	332	0.10877192982456141	0.37349397590361444	0.0713884204609331
YOR286W	0	0/0	-404.5195413827896	-35899.16348229349	332	0.10877192982456141	0.37349397590361444	0.0713884204609331
YER149C	-1	-/-	-404.52513790130615	-22614.49661040306	83	0.10839160839160839	0.37349397590361444	0.07166947723440135
YKL054C	-1	-/-	-404.6410870552063	-20124.92347550392	83	0.10801393728222997	0.37349397590361444	0.07195053400786959
YDL226C	-1	-/-	-404.77640372514725	-21867.53533744812	83	0.1076388888888889	0.37349397590361444	0.07223159078133783
YML048W	1	+/+	-404.7824516296387	-22367.98062670231	82	0.11072664359861592	0.3855421686746988	0.07223159078133783
YMR022W	-1	-/-	-404.8005931377411	-22337.155638694763	83	0.1103448275862069	0.3855421686746988	0.07251264755480608
YER050C	0	0/-	-404.8781553916633	-37665.542841777205	332	0.1103448275862069	0.3855421686746988	0.07251264755480608
YGR082W	-1	-/-	-405.07897877693176	-22818.175881266594	83	0.10996563573883161	0.3855421686746988	0.07279370432827431
YOL082W	-1	-/-	-405.13045275211334	-21203.72185945511	83	0.1095890410958904	0.3855421686746988	0.07307476110174255
YNL113W	-1	-/-	-405.19977355003357	-22967.106442689896	83	0.10921501706484642	0.3855421686746988	0.0733558178752108
YJR017C	-1	-/-	-405.2491766214371	-21374.474455952644	83	0.10884353741496598	0.3855421686746988	0.07363687464867903
YKR049C	0	0/-	-405.2822273671627	-35844.27146425843	332	0.10884353741496598	0.3855421686746988	0.07363687464867903
YGL103W	0	0/-	-405.4556465148926	-34881.46542266011	332	0.10884353741496598	0.3855421686746988	0.07363687464867903
YOR150W	-1	-/-	-405.4922114610672	-21448.38766491413	83	0.10847457627118644	0.3855421686746988	0.07391793142214727
YDR184C	-1	-/-	-405.49805772304535	-22908.43458008766	83	0.10810810810810811	0.3855421686746988	0.07419898819561552
YER054C	-1	-/0	-405.55454540252686	-20833.924459338188	83	0.10774410774410774	0.3855421686746988	0.07448004496908375
YHR121W	0	0/0	-405.78551134467125	-36109.5949678421	332	0.10774410774410774	0.3855421686746988	0.07448004496908375
YHR064C	0	0/+	-405.859149992466	-37353.175685703754	332	0.10774410774410774	0.3855421686746988	0.07448004496908375
YBL076C	0	0/-	-405.9760226905346	-36638.15337625146	332	0.10774410774410774	0.3855421686746988	0.07448004496908375
YJL001W	-1	-/-	-406.01722252368927	-24261.917756915092	83	0.10738255033557047	0.3855421686746988	0.07476110174255199
YKL016C	-1	-/-	-406.1168428659439	-21651.21058154106	83	0.10702341137123746	0.3855421686746988	0.07504215851602024
YDR086C	-1	-/-	-406.1390733718872	-21312.846119642258	83	0.10666666666666667	0.3855421686746988	0.07532321528948847
YKL074C	-1	-/-	-406.1474838256836	-21635.971156597137	83	0.10631229235880399	0.3855421686746988	0.07560427206295672
YJL136C	0	0/-	-406.19228184223175	-35293.25745680928	332	0.10631229235880399	0.3855421686746988	0.07560427206295672
YDL081C	-1	-/-	-406.2677888870239	-22402.50115799904	83	0.10596026490066225	0.3855421686746988	0.07588532883642496
YOR293W	0	0/-	-406.3766612112522	-35705.54413534328	332	0.10596026490066225	0.3855421686746988	0.07588532883642496
YDR510W	0	0/-	-406.46611881256104	-36379.36949172616	332	0.10596026490066225	0.3855421686746988	0.07588532883642496
YLR175W	-1	-/-	-406.5277609825134	-23627.7644379735	83	0.10561056105610561	0.3855421686746988	0.0761663856098932
YMR072W	-1	-/-	-406.5605994462967	-21508.268949508667	83	0.10526315789473684	0.3855421686746988	0.07644744238336144
YNL006W	-1	-/-	-406.6412196755409	-21989.782296836376	83	0.10491803278688525	0.3855421686746988	0.07672849915682968
YPL037C	1	+/-	-406.6483254432678	-20552.04424571991	82	0.10784313725490197	0.39759036144578314	0.07672849915682968
YDR198C	-1	-/-	-406.70236444473267	-22292.998242139816	83	0.10749185667752444	0.39759036144578314	0.07700955593029792
YIL065C	-1	-/-	-406.7485318183899	-22085.215563893318	83	0.10714285714285714	0.39759036144578314	0.07729061270376616
YMR012W	-1	-/-	-406.8124737739563	-21079.404772281647	83	0.10679611650485436	0.39759036144578314	0.0775716694772344
YPL215W	0	0/-	-406.9460929259658	-36547.185155145824	332	0.10679611650485436	0.39759036144578314	0.0775716694772344
YBR048W	-1	-/-	-406.96893429756165	-21138.424907922745	83	0.1064516129032258	0.39759036144578314	0.07785272625070264
YOR298C-A	-1	-/-	-407.0205196738243	-22712.440788805485	83	0.10610932475884244	0.39759036144578314	0.07813378302417089
YNL292W	-1	-/-	-407.0560796260834	-24112.152937591076	83	0.10576923076923077	0.39759036144578314	0.07841483979763912
YDL143W	1	+/+	-407.2481412887573	-22250.904885292053	82	0.10862619808306709	0.40963855421686746	0.07841483979763912
YOR270C	-1	-/-	-407.3882689476013	-20686.387043118477	83	0.10828025477707007	0.40963855421686746	0.07869589657110736
YIL041W	0	0/-	-407.4313251674175	-37318.41920316219	332	0.10828025477707007	0.40963855421686746	0.07869589657110736
YPL262W	-1	-/-	-407.43802458047867	-21792.052488029003	83	0.10793650793650794	0.40963855421686746	0.0789769533445756
YGL220W	0	0/-	-407.47450022399426	-36985.782627403736	332	0.10793650793650794	0.40963855421686746	0.0789769533445756
YPL143W	0	0/-	-407.7762129306793	-36266.080493893474	332	0.10793650793650794	0.40963855421686746	0.0789769533445756
YMR014W	-1	-/-	-407.84142434597015	-23045.221660733223	83	0.10759493670886076	0.40963855421686746	0.07925801011804384
YDR312W	-1	-/-	-407.8701936006546	-23421.02080285549	83	0.10725552050473186	0.40963855421686746	0.07953906689151209
YMR079W	-1	-/-	-407.91237795352936	-21827.077559113503	83	0.1069182389937107	0.40963855421686746	0.07982012366498033
YCR071C	-1	-/-	-407.99535501003265	-21910.673273921013	83	0.10658307210031348	0.40963855421686746	0.08010118043844856
YHR088W	-1	-/-	-408.0108641386032	-22768.58422255516	83	0.10625	0.40963855421686746	0.08038223721191681
YAL023C	-1	-/-	-408.0955802202225	-21666.501906991005	83	0.1059190031152648	0.40963855421686746	0.08066329398538505
YKL058W	-1	-/-	-408.3417522907257	-22155.049820780754	83	0.10559006211180125	0.40963855421686746	0.08094435075885328
YNL067W	0	0/-	-408.41609082370996	-35878.15030385554	332	0.10559006211180125	0.40963855421686746	0.08094435075885328
YBR054W	0	0/0	-408.4771551042795	-33630.901918679476	332	0.10559006211180125	0.40963855421686746	0.08094435075885328
YBL068W	0	0/-	-408.61457869410515	-37978.02830994129	332	0.10559006211180125	0.40963855421686746	0.08094435075885328
YMR243C	-1	-/-	-408.6298757791519	-22073.49548995495	83	0.10526315789473684	0.40963855421686746	0.08122540753232153
YOR265W	1	+/+	-408.691264629364	-23359.525932073593	82	0.10802469135802469	0.42168674698795183	0.08122540753232153
YER007C-A	0	0/-	-408.693418353796	-36876.86354872584	332	0.10802469135802469	0.42168674698795183	0.08122540753232153
YHR197W	-1	-/-	-408.8662952333689	-24080.888130679727	83	0.1076923076923077	0.42168674698795183	0.08150646430578977
YNL079C	-1	-/-	-409.0145136117935	-20564.015825271606	83	0.10736196319018405	0.42168674698795183	0.081787521079258
YKL160W	-1	-/-	-409.02381455898285	-20724.234301507473	83	0.10703363914373089	0.42168674698795183	0.08206857785272625
YML130C	1	+/+	-409.05823278427124	-21659.257874131203	82	0.10975609756097561	0.43373493975903615	0.08206857785272625
YKR071C	0	0/-	-409.0615002512932	-35579.95453564823	332	0.10975609756097561	0.43373493975903615	0.08206857785272625
YPR133C	-1	-/-	-409.0765655040741	-22304.69975578785	83	0.1094224924012158	0.43373493975903615	0.08234963462619449
YML127W	-1	-/-	-409.1398693919182	-22978.42125147581	83	0.10909090909090909	0.43373493975903615	0.08263069139966273
YOL120C	0	0/-	-409.22941571474075	-36000.42373326421	332	0.10909090909090909	0.43373493975903615	0.08263069139966273
YMR170C	0	0/-	-409.26868526637554	-37164.705687746406	332	0.10909090909090909	0.43373493975903615	0.08263069139966273
YJR007W	-1	-/-	-409.2871780395508	-24118.05948972702	83	0.10876132930513595	0.43373493975903615	0.08291174817313098
YCR083W	-1	-/-	-409.3265345096588	-22129.39433991909	83	0.10843373493975904	0.43373493975903615	0.08319280494659921
YGR008C	-1	-/-	-409.35756969451904	-22017.04799425602	83	0.10810810810810811	0.43373493975903615	0.08347386172006746
YBR111C	0	0/-	-409.36398404836655	-36442.90523266792	332	0.10810810810810811	0.43373493975903615	0.08347386172006746
YLR025W	-1	-/-	-409.4346272945404	-21459.624234318733	83	0.10778443113772455	0.43373493975903615	0.0837549184935357
YHR146W	0	0/-	-409.5936766117811	-35126.45367363095	332	0.10778443113772455	0.43373493975903615	0.0837549184935357
YMR242C	0	0/-	-409.6350920200348	-35408.355968773365	332	0.10778443113772455	0.43373493975903615	0.0837549184935357
YJL066C	0	0/0	-409.65369744598866	-36326.93657399714	332	0.10778443113772455	0.43373493975903615	0.0837549184935357
YDR226W	0	0/-	-409.6730935573578	-35316.60747965798	332	0.10778443113772455	0.43373493975903615	0.0837549184935357
YCL057W	0	0/0	-409.7621392160654	-36654.879325285554	332	0.10778443113772455	0.43373493975903615	0.0837549184935357
YDL168W	0	0/-	-409.77998561039567	-37835.20509025082	332	0.10778443113772455	0.43373493975903615	0.0837549184935357
YGR116W	-1	-/-	-409.8018881082535	-21031.477444767952	83	0.10746268656716418	0.43373493975903615	0.08403597526700393
YKL193C	-1	-/-	-409.9778480529785	-21236.936185956	83	0.10714285714285714	0.43373493975903615	0.08431703204047218
YGL200C	-1	-/-	-410.0065383911133	-21930.546201109886	83	0.10682492581602374	0.43373493975903615	0.08459808881394042
YLR421C	0	0/-	-410.09025521576405	-37447.64077113569	332	0.10682492581602374	0.43373493975903615	0.08459808881394042
YGL031C	0	0/-	-410.10576927661896	-35326.67072787881	332	0.10682492581602374	0.43373493975903615	0.08459808881394042
YJL002C	-1	-/-	-410.23360419273376	-22819.060576200485	83	0.10650887573964497	0.43373493975903615	0.08487914558740865
YPR143W	-1	-/-	-410.24320924282074	-23569.06893569231	83	0.10619469026548672	0.43373493975903615	0.0851602023608769
YOR344C	-1	-/-	-410.3004117012024	-19652.614847645164	83	0.10588235294117647	0.43373493975903615	0.08544125913434514
YPL210C	-1	-/-	-410.3386460542679	-22713.498712182045	83	0.10557184750733138	0.43373493975903615	0.08572231590781337
YGR231C	1	+/+	-410.4194597005844	-22550.366713881493	82	0.10818713450292397	0.4457831325301205	0.08572231590781337
YNL301C	0	0/-	-410.4590513408184	-35961.98837971687	332	0.10818713450292397	0.4457831325301205	0.08572231590781337
YGL048C	-1	-/-	-410.48870742321014	-23282.586597323418	83	0.10787172011661808	0.4457831325301205	0.08600337268128162
YNL064C	1	+/+	-410.5330762863159	-22039.713344573975	82	0.11046511627906977	0.4578313253012048	0.08600337268128162
YER119C	-1	-/-	-410.5670943260193	-20946.92140007019	83	0.11014492753623188	0.4578313253012048	0.08628442945474986
YDR211W	-1	-/-	-410.75478410720825	-22119.294539928436	83	0.10982658959537572	0.4578313253012048	0.0865654862282181
YJR002W	-1	-/-	-410.7944039106369	-23475.65493440628	83	0.10951008645533142	0.4578313253012048	0.08684654300168634
YGR007W	-1	-/-	-411.11519230902195	-22483.87937821448	83	0.10919540229885058	0.4578313253012048	0.08712759977515458
YPL220W	0	0/-	-411.16175723075867	-34900.35020849109	332	0.10919540229885058	0.4578313253012048	0.08712759977515458
YDR447C	-1	-/-	-411.22196447849274	-20766.811239242554	83	0.10888252148997135	0.4578313253012048	0.08740865654862282
YDR077W	-1	-/-	-411.2646360397339	-20129.06254386902	83	0.10857142857142857	0.4578313253012048	0.08768971332209106
YDR529C	-1	-/-	-411.2923228740692	-20712.98748534918	83	0.10826210826210826	0.4578313253012048	0.0879707700955593
YFL005W	-1	-/-	-411.4140080809593	-22504.141072690487	83	0.10795454545454546	0.4578313253012048	0.08825182686902755
YDL193W	0	0/-	-411.52964878082275	-37555.00834333897	332	0.10795454545454546	0.4578313253012048	0.08825182686902755
YJL008C	1	+/+	-411.59690821170807	-22632.469043970108	82	0.11048158640226628	0.46987951807228917	0.08825182686902755
YIL133C	0	0/-	-411.63698014616966	-35599.59095710516	332	0.11048158640226628	0.46987951807228917	0.08825182686902755
YGR276C	-1	-/-	-411.7331719994545	-22893.426918923855	83	0.11016949152542373	0.46987951807228917	0.08853288364249579
YHR209W	0	0/0	-411.7743207253516	-35696.125638049096	332	0.11016949152542373	0.46987951807228917	0.08853288364249579
YGR208W	0	0/0	-411.8669532239437	-36814.36694544554	332	0.11016949152542373	0.46987951807228917	0.08853288364249579
YPL190C	-1	-/-	-411.9885120987892	-22326.403822362423	83	0.10985915492957747	0.46987951807228917	0.08881394041596402
YER031C	-1	-/-	-412.04015731811523	-22374.265689134598	83	0.10955056179775281	0.46987951807228917	0.08909499718943227
YIL008W	-1	-/-	-412.1178802251816	-23063.504809379578	83	0.1092436974789916	0.46987951807228917	0.0893760539629005
YDL137W	-1	-/0	-412.13570737838745	-20930.778117656708	83	0.10893854748603352	0.46987951807228917	0.08965711073636874
YDR070C	0	0/0	-412.1979324296117	-35982.746073916554	332	0.10893854748603352	0.46987951807228917	0.08965711073636874
YPL063W	-1	-/-	-412.38316202163696	-21346.61383640766	83	0.10863509749303621	0.46987951807228917	0.08993816750983699
YEL012W	-1	-/-	-412.6004639863968	-22302.65208518505	83	0.10833333333333334	0.46987951807228917	0.09021922428330523
YHR141C	0	0/-	-412.75957188010216	-35363.16384545341	332	0.10833333333333334	0.46987951807228917	0.09021922428330523
YKR011C	0	0/0	-412.79752442240715	-37540.35613324121	332	0.10833333333333334	0.46987951807228917	0.09021922428330523
YOR323C	0	0/0	-412.9287721812725	-36347.46451082826	332	0.10833333333333334	0.46987951807228917	0.09021922428330523
YNL232W	-1	-/-	-413.00387740135193	-23361.01463007927	83	0.10803324099722991	0.46987951807228917	0.09050028105677346
YIL035C	-1	-/-	-413.01700365543365	-21364.197439551353	83	0.10773480662983426	0.46987951807228917	0.09078133783024171
YMR005W	-1	-/-	-413.0689786672592	-22607.80485379696	83	0.10743801652892562	0.46987951807228917	0.09106239460370995
YIL114C	-1	-/-	-413.16293478012085	-22151.67488002777	83	0.10714285714285714	0.46987951807228917	0.09134345137717818
YBR243C	-1	-/-	-413.1939787864685	-21376.05501949787	83	0.10684931506849316	0.46987951807228917	0.09162450815064643
YDR116C	-1	-/-	-413.24110543727875	-21421.41617846489	83	0.10655737704918032	0.46987951807228917	0.09190556492411467
YKL192C	-1	-/-	-413.3158484697342	-21897.210069417953	83	0.10626702997275204	0.46987951807228917	0.09218662169758292
YDR155C	0	0/+	-413.36829659342766	-37133.337205052376	332	0.10626702997275204	0.46987951807228917	0.09218662169758292
YPR165W	-1	-/-	-413.370099902153	-21502.87916648388	83	0.10597826086956522	0.46987951807228917	0.09246767847105115
YDR471W	0	0/-	-413.44401040673256	-35298.610125787556	332	0.10597826086956522	0.46987951807228917	0.09246767847105115
YCR061W	-1	-/0	-413.57717537879944	-21877.116436719894	83	0.10569105691056911	0.46987951807228917	0.09274873524451939
YJL036W	-1	-/-	-413.6165109872818	-25079.38248705864	83	0.10540540540540541	0.46987951807228917	0.09302979201798764
YDR385W	-1	-/-	-413.6677587032318	-21008.938734292984	83	0.10512129380053908	0.46987951807228917	0.09331084879145587
YNR015W	-1	-/-	-413.67560893297195	-23545.578404009342	83	0.10483870967741936	0.46987951807228917	0.09359190556492411
YNL110C	-1	-/-	-413.6841871738434	-24369.900028824806	83	0.10455764075067024	0.46987951807228917	0.09387296233839236
YMR193W	0	0/-	-413.70379173755646	-36393.36610276997	332	0.10455764075067024	0.46987951807228917	0.09387296233839236
YIR012W	-1	-/-	-413.7554979324341	-23438.809546113014	83	0.10427807486631016	0.46987951807228917	0.0941540191118606
YIL043C	0	0/-	-413.78668344020844	-35977.49383342266	332	0.10427807486631016	0.46987951807228917	0.0941540191118606
YBR154C	-1	-/-	-413.8602360188961	-23457.996765702963	83	0.104	0.46987951807228917	0.09443507588532883
YIL138C	-1	-/-	-413.98944544792175	-21886.68236064911	83	0.10372340425531915	0.46987951807228917	0.09471613265879708
YPL087W	-1	-/-	-414.0017536878586	-22164.59980380535	83	0.10344827586206896	0.46987951807228917	0.09499718943226532
YHR208W	0	0/0	-414.25314688682556	-36437.7746412158	332	0.10344827586206896	0.46987951807228917	0.09499718943226532
YNR022C	0	0/-	-414.4803552031517	-36981.66638156772	332	0.10344827586206896	0.46987951807228917	0.09499718943226532
YML115C	-1	-/-	-414.4890629053116	-22390.96554195881	83	0.10317460317460317	0.46987951807228917	0.09527824620573355
YDL075W	0	0/-	-414.5928840339184	-34950.93631158769	332	0.10317460317460317	0.46987951807228917	0.09527824620573355
YDR361C	-1	-/-	-414.65490132570267	-23589.488940894604	83	0.10290237467018469	0.46987951807228917	0.0955593029792018
YBR052C	0	0/0	-414.6575004905462	-37544.923705384135	332	0.10290237467018469	0.46987951807228917	0.0955593029792018
YDR267C	0	0/-	-414.67722015827894	-37645.53450667113	332	0.10290237467018469	0.46987951807228917	0.0955593029792018
YNL069C	0	0/-	-414.70212867856026	-36120.30359554291	332	0.10290237467018469	0.46987951807228917	0.0955593029792018
YLR291C	-1	-/-	-414.711816072464	-24673.1213824749	83	0.10263157894736842	0.46987951807228917	0.09584035975267004
YPR181C	-1	-/-	-414.74052679538727	-22208.70337355137	83	0.10236220472440945	0.46987951807228917	0.09612141652613827
YLR324W	-1	-/-	-414.81207728385925	-23131.75441133976	83	0.10209424083769633	0.46987951807228917	0.09640247329960652
YDR064W	0	0/-	-414.9336192905903	-36175.6914011091	332	0.10209424083769633	0.46987951807228917	0.09640247329960652
YDL110C	0	0/-	-415.06598883867264	-36303.966207668185	332	0.10209424083769633	0.46987951807228917	0.09640247329960652
YPL013C	0	0/-	-415.0816840529442	-35287.71257165074	332	0.10209424083769633	0.46987951807228917	0.09640247329960652
YFR004W	-1	-/-	-415.0854730606079	-21326.008908748627	83	0.10182767624020887	0.46987951807228917	0.09668353007307476
YNL001W	-1	-/-	-415.09000742435455	-22670.732170701027	83	0.1015625	0.46987951807228917	0.09696458684654301
YMR110C	0	0/-	-415.2102721631527	-36977.74460648745	332	0.1015625	0.46987951807228917	0.09696458684654301
YER142C	-1	-/-	-415.2298651635647	-23673.557774573565	83	0.1012987012987013	0.46987951807228917	0.09724564362001124
YMR112C	-1	-/-	-415.2452025413513	-21629.37261581421	83	0.10103626943005181	0.46987951807228917	0.09752670039347948
YOR253W	-1	-/-	-415.38632893562317	-22346.431404948235	83	0.10077519379844961	0.46987951807228917	0.09780775716694773
YPL160W	-1	-/-	-415.4640996456146	-22957.28721022606	83	0.10051546391752578	0.46987951807228917	0.09808881394041596
YGR186W	-1	-/-	-415.5166377425194	-21986.435408055782	83	0.10025706940874037	0.46987951807228917	0.0983698707138842
YEL047C	0	0/-	-415.77067579329014	-38174.13027817011	332	0.10025706940874037	0.46987951807228917	0.0983698707138842
YJL165C	-1	-/-	-415.7902777791023	-23234.581637084484	83	0.1	0.46987951807228917	0.09865092748735245
YLR170C	-1	-/-	-415.7934602275491	-22594.039124585688	83	0.09974424552429667	0.46987951807228917	0.09893198426082069
YPL031C	-1	-/-	-415.8116660118103	-20400.08481132984	83	0.09948979591836735	0.46987951807228917	0.09921304103428892
YKL150W	-1	-/-	-415.88526928424835	-22028.95356154442	83	0.09923664122137404	0.46987951807228917	0.09949409780775717
YJL020C	-1	-/-	-415.90002685785294	-22345.891894042492	83	0.09898477157360407	0.46987951807228917	0.0997751545812254
YDR363W-A	-1	-/-	-415.9229793548584	-21174.2051268816	83	0.09873417721518987	0.46987951807228917	0.10005621135469364
YER087C-B	-1	-/-	-415.9705890417099	-21673.115053534508	83	0.09848484848484848	0.46987951807228917	0.10033726812816189
YOR312C	0	0/-	-416.01770451664925	-34926.05231291056	332	0.09848484848484848	0.46987951807228917	0.10033726812816189
YDR173C	-1	-/-	-416.05977177619934	-21361.066954553127	83	0.0982367758186398	0.46987951807228917	0.10061832490163013
YGL105W	-1	-/-	-416.16498720645905	-21985.88661837578	83	0.09798994974874371	0.46987951807228917	0.10089938167509838
YML031W	-1	-/-	-416.16729724407196	-23371.91626417637	83	0.09774436090225563	0.46987951807228917	0.10118043844856661
YLR075W	-1	-/-	-416.2927680015564	-20431.869408726692	83	0.0975	0.46987951807228917	0.10146149522203485
YDL061C	0	0/-	-416.33516021072865	-36450.16441255808	332	0.0975	0.46987951807228917	0.10146149522203485
YNL055C	-1	-/-	-416.3666019439697	-21009.528834939003	83	0.09725685785536159	0.46987951807228917	0.1017425519955031
YHR065C	-1	-/-	-416.38414239883423	-22494.760968208313	83	0.09701492537313433	0.46987951807228917	0.10202360876897133
YLR168C	0	0/-	-416.4289543107152	-34966.62727949023	332	0.09701492537313433	0.46987951807228917	0.10202360876897133
YPR163C	-1	-/-	-416.4458626508713	-22333.666138529778	83	0.0967741935483871	0.46987951807228917	0.10230466554243957
YKL113C	-1	-/-	-416.5068984031677	-23199.98496711254	83	0.09653465346534654	0.46987951807228917	0.10258572231590782
YGL076C	0	0/-	-416.6179365813732	-36913.01583823189	332	0.09653465346534654	0.46987951807228917	0.10258572231590782
YFL038C	-1	-/-	-416.7012119293213	-20914.028979182243	83	0.0962962962962963	0.46987951807228917	0.10286677908937605
YBL027W	0	0/-	-416.7052662372589	-35412.540022432804	332	0.0962962962962963	0.46987951807228917	0.10286677908937605
YHL033C	0	0/-	-416.7771127521992	-35693.080690886825	332	0.0962962962962963	0.46987951807228917	0.10286677908937605
YML062C	-1	-/-	-416.7838807106018	-22740.70002734661	83	0.0960591133004926	0.46987951807228917	0.10314783586284429
YHR039C-A	-1	-/-	-416.8083076477051	-20633.64860188961	83	0.09582309582309582	0.46987951807228917	0.10342889263631254
YER012W	-1	-/-	-416.8146024942398	-25036.159104824066	83	0.09558823529411764	0.46987951807228917	0.10370994940978077
YLR325C	0	0/-	-416.87739810347557	-35897.198617607355	332	0.09558823529411764	0.46987951807228917	0.10370994940978077
YML073C	-1	-/-	-416.95518255233765	-21383.084527492523	83	0.09535452322738386	0.46987951807228917	0.10399100618324901
YHR043C	-1	-/0	-417.04001092910767	-21202.11687040329	83	0.0951219512195122	0.46987951807228917	0.10427206295671726
YBR146W	0	0/-	-417.064788877964	-35797.84833487868	332	0.0951219512195122	0.46987951807228917	0.10427206295671726
YDR353W	-1	-/-	-417.108078956604	-21527.55051934719	83	0.0948905109489051	0.46987951807228917	0.1045531197301855
YNL178W	0	0/-	-417.2163349688053	-36224.199496239424	332	0.0948905109489051	0.46987951807228917	0.1045531197301855
YKL214C	-1	-/-	-417.21727788448334	-21852.04934334755	83	0.09466019417475728	0.46987951807228917	0.10483417650365374
YMR158W	0	0/-	-417.27703431248665	-35573.79874846339	332	0.09466019417475728	0.46987951807228917	0.10483417650365374
YDR519W	0	0/+	-417.34976564347744	-37914.61285209656	332	0.09466019417475728	0.46987951807228917	0.10483417650365374
YGR027C	0	0/-	-417.3581302165985	-35285.86621629447	332	0.09466019417475728	0.46987951807228917	0.10483417650365374
YJL179W	1	+/+	-417.3724195957184	-23149.05987548828	82	0.09685230024213075	0.4819277108433735	0.10483417650365374
YMR169C	0	0/-	-417.40305641293526	-37836.306630551815	332	0.09685230024213075	0.4819277108433735	0.10483417650365374
YHR201C	0	0/0	-417.55858401954174	-37103.48472186923	332	0.09685230024213075	0.4819277108433735	0.10483417650365374
YML124C	-1	-/-	-417.6370140314102	-22753.841787338257	83	0.0966183574879227	0.4819277108433735	0.10511523327712198
YMR285C	-1	-/-	-417.6913837194443	-21726.795111060143	83	0.0963855421686747	0.4819277108433735	0.10539629005059022
YJL189W	0	0/-	-417.7189697921276	-35295.273629024625	332	0.0963855421686747	0.4819277108433735	0.10539629005059022
YGL104C	-1	-/-	-417.84456276893616	-20969.048840522766	83	0.09615384615384616	0.4819277108433735	0.10567734682405847
YDR028C	-1	-/-	-417.93640196323395	-22224.907403826714	83	0.09592326139088729	0.4819277108433735	0.1059584035975267
YER178W	-1	-/-	-418.0771813392639	-21881.887330651283	83	0.09569377990430622	0.4819277108433735	0.10623946037099494
YBR106W	-1	-/-	-418.1862919330597	-21611.981644630432	83	0.0954653937947494	0.4819277108433735	0.10652051714446319
YPL081W	0	0/-	-418.27495773136616	-36720.6416997686	332	0.0954653937947494	0.4819277108433735	0.10652051714446319
YJL031C	-1	-/-	-418.38756000995636	-22132.255940556526	83	0.09523809523809523	0.4819277108433735	0.10680157391793142
YMR024W	0	0/-	-418.6197045892477	-37258.981015488505	332	0.09523809523809523	0.4819277108433735	0.10680157391793142
YHR019C	-1	-/-	-418.64668321609497	-22708.000703930855	83	0.09501187648456057	0.4819277108433735	0.10708263069139966
YPR101W	-1	-/-	-418.66341149806976	-21928.780116677284	83	0.0947867298578199	0.4819277108433735	0.10736368746486791
YGR173W	0	0/-	-418.6901307106018	-40538.18499404192	332	0.0947867298578199	0.4819277108433735	0.10736368746486791
YMR260C	-1	-/-	-418.76443362236023	-22488.67203962803	83	0.09456264775413711	0.4819277108433735	0.10764474423833614
YGL043W	-1	-/-	-418.8458352088928	-21851.07867050171	83	0.09433962264150944	0.4819277108433735	0.10792580101180438
YBR037C	-1	-/-	-418.91961574554443	-21002.684002280235	83	0.09411764705882353	0.4819277108433735	0.10820685778527263
YAL008W	0	0/-	-418.93892599642277	-36955.262960001826	332	0.09411764705882353	0.4819277108433735	0.10820685778527263
YBL092W	0	0/-	-419.0943264365196	-36487.932295016944	332	0.09411764705882353	0.4819277108433735	0.10820685778527263
YNL023C	-1	-/-	-419.0982714295387	-23410.688963502645	83	0.09389671361502347	0.4819277108433735	0.10848791455874086
YKL154W	-1	-/-	-419.10661244392395	-23049.81915664673	83	0.0936768149882904	0.4819277108433735	0.1087689713322091
YEL001C	0	0/0	-419.159004598856	-38161.956990361214	332	0.0936768149882904	0.4819277108433735	0.1087689713322091
YDL135C	-1	-/-	-419.2409403324127	-22862.371604919434	83	0.09345794392523364	0.4819277108433735	0.10905002810567735
YDR337W	-1	-/-	-419.30446457862854	-21579.82521522045	83	0.09324009324009325	0.4819277108433735	0.10933108487914558
YLR199C	0	0/0	-419.3147014081478	-38354.65969654918	332	0.09324009324009325	0.4819277108433735	0.10933108487914558
YKL143W	-1	-/-	-419.3980281352997	-22729.664901137352	83	0.09302325581395349	0.4819277108433735	0.10961214165261383
YNL253W	-1	-/-	-419.714910030365	-21809.407951831818	83	0.09280742459396751	0.4819277108433735	0.10989319842608207
YDR299W	-1	-/-	-419.7372808456421	-23021.08515715599	83	0.09259259259259259	0.4819277108433735	0.1101742551995503
YLR185W	0	0/-	-419.7388894557953	-35853.01108455658	332	0.09259259259259259	0.4819277108433735	0.1101742551995503
YNL189W	0	0/-	-419.7784373909235	-37662.06550760567	332	0.09259259259259259	0.4819277108433735	0.1101742551995503
YBR290W	-1	-/-	-419.8408747315407	-23789.83497852087	83	0.09237875288683603	0.4819277108433735	0.11045531197301856
YJL097W	0	0/-	-419.91544342041016	-38106.1990711689	332	0.09237875288683603	0.4819277108433735	0.11045531197301856
YDR237W	0	0/-	-419.9802226424217	-36768.83622083813	332	0.09237875288683603	0.4819277108433735	0.11045531197301856
YNL065W	-1	-/-	-420.0320451259613	-22296.38677597046	83	0.09216589861751152	0.4819277108433735	0.11073636874648679
YOL059W	-1	-/0	-420.06957256793976	-21201.500746130943	83	0.09195402298850575	0.4819277108433735	0.11101742551995503
YMR203W	-1	-/-	-420.1518223285675	-21966.556002497673	83	0.09174311926605505	0.4819277108433735	0.11129848229342328
YNL037C	-1	-/-	-420.1677644252777	-19989.2405616045	83	0.09153318077803203	0.4819277108433735	0.11157953906689151
YDL014W	-1	-/-	-420.17946338653564	-24153.73208284378	83	0.091324200913242	0.4819277108433735	0.11186059584035975
YDL092W	-1	-/-	-420.1978689432144	-22464.923183321953	83	0.09111617312072894	0.4819277108433735	0.112141652613828
YFL016C	1	+/+	-420.21873807907104	-21741.43846321106	82	0.09318181818181819	0.4939759036144578	0.112141652613828
YLR203C	0	0/-	-420.24686017632484	-36635.99270629883	332	0.09318181818181819	0.4939759036144578	0.112141652613828
YER048C	0	0/+	-420.33207723498344	-38891.14749839902	332	0.09318181818181819	0.4939759036144578	0.112141652613828
YOR236W	-1	-/0	-420.3422701433301	-21622.89257336408	83	0.09297052154195011	0.4939759036144578	0.11242270938729623
YGR255C	0	0/0	-420.3971451818943	-37344.04603782296	332	0.09297052154195011	0.4939759036144578	0.11242270938729623
YML100W	0	0/-	-420.42283460497856	-37452.811364769936	332	0.09297052154195011	0.4939759036144578	0.11242270938729623
YDL204W	0	0/-	-420.69831321388483	-36742.03781358898	332	0.09297052154195011	0.4939759036144578	0.11242270938729623
YPL101W	-1	-/-	-420.71593379974365	-23410.713879466057	83	0.09276018099547512	0.4939759036144578	0.11270376616076447
YDR050C	0	0/-	-420.761314868927	-35589.273218512535	332	0.09276018099547512	0.4939759036144578	0.11270376616076447
YOR234C	0	0/-	-420.87187975645065	-36743.738997250795	332	0.09276018099547512	0.4939759036144578	0.11270376616076447
YER126C	-1	-/-	-420.99313974380493	-23821.06834924221	83	0.09255079006772009	0.4939759036144578	0.11298482293423272
YNL173C	-1	-/-	-421.01064825057983	-21836.13975930214	83	0.09234234234234234	0.4939759036144578	0.11326587970770095
YGR086C	-1	-/-	-421.0506081581116	-21471.51924955845	83	0.09213483146067415	0.4939759036144578	0.1135469364811692
YBR126C	-1	-/-	-421.0820640325546	-21929.188956141472	83	0.09192825112107623	0.4939759036144578	0.11382799325463744
YBL033C	-1	-/-	-421.119849383831	-21012.022683680058	83	0.09172259507829977	0.4939759036144578	0.11410905002810567
YML004C	-1	-/-	-421.12420773506165	-22643.68021416664	83	0.09151785714285714	0.4939759036144578	0.11439010680157392
YIL044C	-1	-/-	-421.241255402565	-22420.084195017815	83	0.09131403118040089	0.4939759036144578	0.11467116357504216
YJR060W	-1	-/-	-421.2526510953903	-22065.174806952477	83	0.09111111111111111	0.4939759036144578	0.1149522203485104
YJL024C	-1	-/-	-421.3097059726715	-23100.912263035774	83	0.09090909090909091	0.4939759036144578	0.11523327712197864
YKL114C	-1	-/-	-421.3612108230591	-22345.813876092434	83	0.09070796460176991	0.4939759036144578	0.11551433389544688
YMR067C	-1	-/-	-421.41127824783325	-22767.266196131706	83	0.09050772626931568	0.4939759036144578	0.11579539066891512
YEL002C	-1	-/-	-421.5254817008972	-22320.147086024284	83	0.09030837004405286	0.4939759036144578	0.11607644744238337
YPL198W	0	0/-	-421.6457197368145	-36117.61419516802	332	0.09030837004405286	0.4939759036144578	0.11607644744238337
YDR152W	0	0/-	-421.647837087512	-38914.303128138185	332	0.09030837004405286	0.4939759036144578	0.11607644744238337
YBL098W	-1	-/-	-421.65211337804794	-22052.418208897114	83	0.09010989010989011	0.4939759036144578	0.1163575042158516
YNL302C	-1	-/-	-421.6792938709259	-21424.965707063675	83	0.08991228070175439	0.4939759036144578	0.11663856098931984
YHL001W	0	0/-	-421.7712591588497	-38011.75453990698	332	0.08991228070175439	0.4939759036144578	0.11663856098931984
YLR370C	-1	-/-	-421.8339579105377	-22770.153748095036	83	0.08971553610503283	0.4939759036144578	0.11691961776278809
YBR263W	0	0/-	-421.84405940771103	-36566.759559214115	332	0.08971553610503283	0.4939759036144578	0.11691961776278809
YNL099C	-1	-/-	-421.846727848053	-22190.904359340668	83	0.08951965065502183	0.4939759036144578	0.11720067453625632
YAL055W	-1	-/-	-421.9232168197632	-22619.79424905777	83	0.08932461873638345	0.4939759036144578	0.11748173130972456
YGR167W	-1	-/-	-421.9897047281265	-22478.07099533081	83	0.0891304347826087	0.4939759036144578	0.11776278808319281
YCR088W	-1	-/-	-422.01911878585815	-20806.653822898865	83	0.08893709327548807	0.4939759036144578	0.11804384485666104
YGL020C	-1	-/-	-422.05949544906616	-22846.721694469452	83	0.08874458874458875	0.4939759036144578	0.11832490163012929
YFL010C	0	0/0	-422.1144988536835	-36811.85629400611	332	0.08874458874458875	0.4939759036144578	0.11832490163012929
YPL079W	0	0/-	-422.12539583444595	-35901.94425852597	332	0.08874458874458875	0.4939759036144578	0.11832490163012929
YDR411C	-1	-/-	-422.2545714378357	-21219.523213386536	83	0.08855291576673865	0.4939759036144578	0.11860595840359753
YLR367W	0	0/-	-422.3844871520996	-37041.66356390715	332	0.08855291576673865	0.4939759036144578	0.11860595840359753
YOR374W	0	0/-	-422.43016294389963	-36567.20543310791	332	0.08855291576673865	0.4939759036144578	0.11860595840359753
YPR103W	-1	-/-	-422.4498618841171	-22926.881605029106	83	0.08836206896551724	0.4939759036144578	0.11888701517706576
YLR420W	0	0/-	-422.73205399513245	-36612.16136980057	332	0.08836206896551724	0.4939759036144578	0.11888701517706576
YOR271C	0	0/-	-422.82096242904663	-37720.27200204134	332	0.08836206896551724	0.4939759036144578	0.11888701517706576
YKL142W	0	0/0	-422.96268251538277	-36504.60131445527	332	0.08836206896551724	0.4939759036144578	0.11888701517706576
YBR272C	-1	-/-	-422.97527772188187	-22397.62524396181	83	0.08817204301075268	0.4939759036144578	0.11916807195053401
YJR139C	-1	-/0	-422.982221364975	-21392.717385202646	83	0.08798283261802575	0.4939759036144578	0.11944912872400225
YDR023W	-1	-/-	-422.9859709739685	-21492.01979792118	83	0.08779443254817987	0.4939759036144578	0.11973018549747048
YOR128C	0	0/-	-423.0861603319645	-34568.75028157979	332	0.08779443254817987	0.4939759036144578	0.11973018549747048
YPL123C	-1	-/-	-423.1133966445923	-22549.612828731537	83	0.0876068376068376	0.4939759036144578	0.12001124227093873
YJR009C	-1	-/-	-423.18333101272583	-19543.695760965347	83	0.08742004264392324	0.4939759036144578	0.12029229904440697
YCL052C	-1	-/-	-423.2343443632126	-23296.67529821396	83	0.08723404255319149	0.4939759036144578	0.1205733558178752
YBL001C	0	0/0	-423.2748404145241	-35488.799751251936	332	0.08723404255319149	0.4939759036144578	0.1205733558178752
YML056C	0	0/-	-423.3022994697094	-37839.04805532098	332	0.08723404255319149	0.4939759036144578	0.1205733558178752
YDR372C	-1	-/-	-423.3435151576996	-22579.621839642525	83	0.0870488322717622	0.4939759036144578	0.12085441259134345
YBL026W	-1	-/-	-423.37003004550934	-22525.648052334785	83	0.08686440677966102	0.4939759036144578	0.12113546936481169
YDR164C	-1	-/-	-423.4868060350418	-21752.299605965614	83	0.08668076109936575	0.4939759036144578	0.12141652613827993
YBR001C	0	0/-	-423.6284492537379	-36811.68173631281	332	0.08668076109936575	0.4939759036144578	0.12141652613827993
YLR351C	0	0/0	-423.649217158556	-35704.871151313186	332	0.08668076109936575	0.4939759036144578	0.12141652613827993
YKR082W	-1	-/-	-423.6728472709656	-23886.464383006096	83	0.08649789029535865	0.4939759036144578	0.12169758291174818
YJL121C	-1	-/0	-423.6933400630951	-22130.434502840042	83	0.0863157894736842	0.4939759036144578	0.12197863968521641
YDR280W	-1	-/-	-423.70622205734253	-23673.704367756844	83	0.0861344537815126	0.4939759036144578	0.12225969645868466
YML010W	-1	-/-	-423.7075915336609	-22343.301979660988	83	0.0859538784067086	0.4939759036144578	0.1225407532321529
YKR001C	-1	-/-	-423.76348400115967	-22189.123740673065	83	0.08577405857740586	0.4939759036144578	0.12282181000562113
YDR091C	-1	-/-	-423.8969587087631	-23518.16024196148	83	0.08559498956158663	0.4939759036144578	0.12310286677908938
YDL181W	-1	-/0	-423.9400119781494	-21717.3660415411	83	0.08541666666666667	0.4939759036144578	0.12338392355255762
YKL145W	-1	-/-	-423.94710063934326	-22583.086869716644	83	0.08523908523908524	0.4939759036144578	0.12366498032602585
YNL244C	-1	-/-	-424.0039671063423	-24487.751860260963	83	0.08506224066390042	0.4939759036144578	0.1239460370994941
YDL074C	-1	-/-	-424.01470720767975	-22799.128601670265	83	0.08488612836438923	0.4939759036144578	0.12422709387296234
YPR118W	0	0/0	-424.0255851186812	-37427.40927997604	332	0.08488612836438923	0.4939759036144578	0.12422709387296234
YGR123C	-1	-/-	-424.15983648598194	-23695.99725277722	83	0.08471074380165289	0.4939759036144578	0.12450815064643057
YLR005W	-1	-/-	-424.2187601327896	-22496.103617548943	83	0.08453608247422681	0.4939759036144578	0.12478920741989882
YEL031W	-1	-/-	-424.254145860672	-22550.472308039665	83	0.08436213991769548	0.4939759036144578	0.12507026419336706
YLR029C	0	0/-	-424.2633184492588	-35397.935484431684	332	0.08436213991769548	0.4939759036144578	0.12507026419336706
YGR148C	0	0/-	-424.29051664471626	-35922.376923341304	332	0.08436213991769548	0.4939759036144578	0.12507026419336706
YDR153C	-1	-/-	-424.300306558609	-21739.36300432682	83	0.08418891170431211	0.4939759036144578	0.1253513209668353
YLR276C	-1	-/-	-424.31507931649685	-23971.07351242006	83	0.08401639344262295	0.4939759036144578	0.12563237774030353
YJL161W	0	0/0	-424.3308110386133	-36654.77150680125	332	0.08401639344262295	0.4939759036144578	0.12563237774030353
YLR250W	0	0/0	-424.43509635329247	-37798.53487235308	332	0.08401639344262295	0.4939759036144578	0.12563237774030353
YOR158W	0	0/-	-424.44287979602814	-35765.55306318402	332	0.08401639344262295	0.4939759036144578	0.12563237774030353
YNL147W	-1	-/-	-424.4486303329468	-22360.385852098465	83	0.08384458077709611	0.4939759036144578	0.1259134345137718
YDR202C	-1	-/-	-424.5005994439125	-22498.202458798885	83	0.0836734693877551	0.4939759036144578	0.12619449128724003
YHR199C	0	0/0	-424.6644940376282	-36746.76889985055	332	0.0836734693877551	0.4939759036144578	0.12619449128724003
YKL056C	-1	-/-	-424.6886625289917	-21409.967379570007	83	0.0835030549898167	0.4939759036144578	0.12647554806070826
YER117W	-1	-/-	-424.75584304332733	-21225.88399910927	83	0.08333333333333333	0.4939759036144578	0.1267566048341765
YHR001W-A	-1	-/-	-424.80426025390625	-21219.624338150024	83	0.08316430020283976	0.4939759036144578	0.12703766160764474
YKL006W	0	0/-	-424.8078179359436	-36593.42030058801	332	0.08316430020283976	0.4939759036144578	0.12703766160764474
YNL096C	0	0/-	-424.8338876962662	-37074.12886561453	332	0.08316430020283976	0.4939759036144578	0.12703766160764474
YPR191W	-1	-/-	-424.94419384002686	-20961.601942956448	83	0.08299595141700405	0.4939759036144578	0.12731871838111297
YPR086W	-1	-/-	-425.1728380918503	-23405.11988401413	83	0.08282828282828283	0.4939759036144578	0.12759977515458124
YOR232W	-1	-/+	-425.2942543029785	-22190.043730974197	83	0.08266129032258064	0.4939759036144578	0.12788083192804947
YKL120W	-1	-/-	-425.36115646362305	-22469.55045390129	83	0.08249496981891348	0.4939759036144578	0.1281618887015177
YKL212W	-1	-/-	-425.3694648742676	-22043.210136294365	83	0.0823293172690763	0.4939759036144578	0.12844294547498594
YER131W	0	0/-	-425.41427633166313	-37149.72448918596	332	0.0823293172690763	0.4939759036144578	0.12844294547498594
YNL135C	-1	-/+	-425.49690771102905	-21459.729993343353	83	0.08216432865731463	0.4939759036144578	0.12872400224845418
YER136W	0	0/-	-425.5912847816944	-36710.95649796724	332	0.08216432865731463	0.4939759036144578	0.12872400224845418
YGR080W	-1	-/-	-425.6441261768341	-21738.488997399807	83	0.082	0.4939759036144578	0.12900505902192244
YNR051C	0	0/-	-425.6481009721756	-38260.29037198424	332	0.082	0.4939759036144578	0.12900505902192244
YDR168W	-1	-/+	-425.69035279750824	-23820.387491464615	83	0.08183632734530938	0.4939759036144578	0.12928611579539068
YJL184W	-1	-/-	-425.83268642425537	-22175.104944825172	83	0.08167330677290836	0.4939759036144578	0.1295671725688589
YEL027W	-1	-/-	-425.85800313949585	-21759.16703891754	83	0.08151093439363817	0.4939759036144578	0.12984822934232715
YJR047C	-1	-/-	-425.9197506904602	-22400.965100586414	83	0.08134920634920635	0.4939759036144578	0.13012928611579538
YDR273W	-1	-/-	-425.9246115684509	-20554.976278543472	83	0.08118811881188119	0.4939759036144578	0.13041034288926362
YAL038W	-1	-/-	-425.92794156074524	-21228.180034160614	83	0.08102766798418973	0.4939759036144578	0.13069139966273188
YLL018C	0	0/-	-425.9510686993599	-35878.56684392691	332	0.08102766798418973	0.4939759036144578	0.13069139966273188
YLR044C	-1	-/-	-425.96105575561523	-20360.090375304222	83	0.08086785009861933	0.4939759036144578	0.13097245643620012
YKL060C	-1	-/-	-425.9732437133789	-21460.400360822678	83	0.08070866141732283	0.4939759036144578	0.13125351320966835
YBR164C	-1	-/-	-426.0067330002785	-24022.363837897778	83	0.08055009823182711	0.4939759036144578	0.1315345699831366
YMR116C	-1	-/-	-426.02454447746277	-22510.174923419952	83	0.0803921568627451	0.4939759036144578	0.13181562675660483
YHL002W	-1	-/-	-426.04015612602234	-21838.984376877546	83	0.08023483365949119	0.4939759036144578	0.13209668353007306
YHL015W	0	0/-	-426.1768061220646	-35374.23217457533	332	0.08023483365949119	0.4939759036144578	0.13209668353007306
YGL123W	0	0/-	-426.1807695031166	-36660.75152476132	332	0.08023483365949119	0.4939759036144578	0.13209668353007306
YNL166C	-1	-/-	-426.2131540775299	-23059.27321457863	83	0.080078125	0.4939759036144578	0.13237774030354132
YJL177W	0	0/-	-426.33065259456635	-36834.299011439085	332	0.080078125	0.4939759036144578	0.13237774030354132
YML081C-A	-1	-/-	-426.3315749168396	-21874.81449174881	83	0.07992202729044834	0.4939759036144578	0.13265879707700956
YER014W	0	0/0	-426.35814702510834	-35654.71393857151	332	0.07992202729044834	0.4939759036144578	0.13265879707700956
YFR003C	-1	-/-	-426.3891775608063	-21820.306372761726	83	0.07976653696498054	0.4939759036144578	0.1329398538504778
YPR052C	-1	-/-	-426.39546036720276	-22308.045629143715	83	0.07961165048543689	0.4939759036144578	0.13322091062394603
YMR043W	-1	-/-	-426.396849155426	-21011.189613699913	83	0.07945736434108527	0.4939759036144578	0.13350196739741427
YJL080C	-1	-/-	-426.4406180381775	-22319.1526799798	83	0.07930367504835589	0.4939759036144578	0.13378302417088253
YJL069C	-1	-/-	-426.48447489738464	-22851.70001578331	83	0.07915057915057915	0.4939759036144578	0.13406408094435077
YPR132W	-1	-/-	-426.51128029823303	-22204.62132680416	83	0.0789980732177264	0.4939759036144578	0.134345137717819
YNL216W	-1	-/-	-426.6177477836609	-22805.858402848244	83	0.07884615384615384	0.4939759036144578	0.13462619449128724
YGL084C	-1	-/-	-426.63692140579224	-22468.045908927917	83	0.07869481765834933	0.4939759036144578	0.13490725126475547
YLR026C	-1	-/-	-426.6522469520569	-22286.10952758789	83	0.07854406130268199	0.4939759036144578	0.1351883080382237
YML001W	-1	-/-	-426.65543806552887	-23255.37514781952	83	0.07839388145315487	0.4939759036144578	0.13546936481169197
YLR200W	1	+/+	-426.74327659606934	-25036.064020633698	82	0.08015267175572519	0.5060240963855421	0.13546936481169197
YJR118C	-1	-/-	-426.78987550735474	-21807.91868185997	83	0.08	0.5060240963855421	0.1357504215851602
YOR039W	-1	-/-	-426.7939590215683	-23218.01918029785	83	0.07984790874524715	0.5060240963855421	0.13603147835862844
YDR167W	-1	-/-	-426.80321502685547	-21644.874155521393	83	0.07969639468690702	0.5060240963855421	0.13631253513209668
YNL241C	-1	-/-	-426.8521480560303	-21400.833812117577	83	0.07954545454545454	0.5060240963855421	0.13659359190556492
YFR024C-A	-1	-/-	-427.02020359039307	-22823.318009853363	83	0.07939508506616257	0.5060240963855421	0.13687464867903318
YGR262C	-1	-/-	-427.0648818016052	-22162.925317049026	83	0.07924528301886792	0.5060240963855421	0.13715570545250141
YLR172C	-1	-/-	-427.0810356140137	-21794.411561489105	83	0.07909604519774012	0.5060240963855421	0.13743676222596965
YPL137C	-1	-/-	-427.08894315361977	-22483.919678986073	83	0.07894736842105263	0.5060240963855421	0.13771781899943789
YDL153C	-1	-/-	-427.1459187269211	-23075.54362154007	83	0.07879924953095685	0.5060240963855421	0.13799887577290612
YPL273W	0	0/-	-427.2274667918682	-37438.17023566365	332	0.07879924953095685	0.5060240963855421	0.13799887577290612
YJL164C	-1	-/-	-427.2441040277481	-23533.188402056694	83	0.07865168539325842	0.5060240963855421	0.13827993254637436
YDR412W	-1	-/-	-427.41231739521027	-24597.717365264893	83	0.07850467289719626	0.5060240963855421	0.13856098931984262
YKR080W	0	0/-	-427.42541685700417	-34138.59483386204	332	0.07850467289719626	0.5060240963855421	0.13856098931984262
YMR205C	0	0/-	-427.43101862072945	-36605.776746213436	332	0.07850467289719626	0.5060240963855421	0.13856098931984262
YOR241W	-1	-/0	-427.52013552188873	-23027.767107605934	83	0.07835820895522388	0.5060240963855421	0.13884204609331086
YJL154C	-1	-/-	-427.5479612350464	-22641.49590611458	83	0.0782122905027933	0.5060240963855421	0.1391231028667791
YJL123C	0	0/0	-427.5575786828995	-35687.829448103905	332	0.0782122905027933	0.5060240963855421	0.1391231028667791
YLL039C	0	0/-	-427.56583443284035	-35741.107369467616	332	0.0782122905027933	0.5060240963855421	0.1391231028667791
YNL153C	1	+/+	-427.7512431740761	-24763.929937422276	82	0.07992565055762081	0.5180722891566265	0.1391231028667791
YJL145W	-1	-/-	-427.7609404325485	-22001.517248630524	83	0.07977736549165121	0.5180722891566265	0.13940415964024733
YEL034W	-1	-/-	-427.7775626182556	-21535.42093771696	83	0.07962962962962963	0.5180722891566265	0.13968521641371556
YJR065C	-1	-/-	-427.8445966243744	-22796.364163517952	83	0.07948243992606285	0.5180722891566265	0.1399662731871838
YDR068W	0	0/0	-427.8552075922489	-37156.49023741484	332	0.07948243992606285	0.5180722891566265	0.1399662731871838
YBL090W	-1	-/-	-428.1622576713562	-22250.78528904915	83	0.07933579335793357	0.5180722891566265	0.14024732996065206
YBL008W	-1	-/-	-428.2314530014992	-22923.60941773653	83	0.07918968692449356	0.5180722891566265	0.1405283867341203
YNR035C	-1	-/-	-428.3420627117157	-23028.863288640976	83	0.07904411764705882	0.5180722891566265	0.14080944350758853
YBL075C	1	+/+	-428.34786558151245	-21283.658016204834	82	0.08073394495412844	0.5301204819277109	0.14080944350758853
YPL177C	-1	-/-	-428.41203594207764	-21258.654616594315	83	0.08058608058608059	0.5301204819277109	0.14109050028105677
YIL155C	-1	-/0	-428.5804935693741	-20882.073648691177	83	0.08043875685557587	0.5301204819277109	0.141371557054525
YLR028C	-1	-/-	-428.58086585998535	-21161.687028169632	83	0.08029197080291971	0.5301204819277109	0.14165261382799327
YER004W	0	0/0	-428.62592120468616	-36245.17496329546	332	0.08029197080291971	0.5301204819277109	0.14165261382799327
YNR033W	-1	-/-	-428.754509806633	-22582.953048706055	83	0.08014571948998178	0.5301204819277109	0.1419336706014615
YOR076C	-1	-/-	-428.8176283836365	-20843.030000329018	83	0.08	0.5301204819277109	0.14221472737492974
YKL003C	0	0/-	-428.8184632360935	-37994.490083158016	332	0.08	0.5301204819277109	0.14221472737492974
YBR102C	-1	-/-	-428.8350590467453	-21422.540205836296	83	0.07985480943738657	0.5301204819277109	0.14249578414839797
YCL055W	-1	-/-	-428.8793363571167	-22802.183904886246	83	0.07971014492753623	0.5301204819277109	0.1427768409218662
YEL003W	1	+/+	-428.89525496959686	-23164.300811886787	82	0.081374321880651	0.5421686746987951	0.1427768409218662
YGL040C	0	0/0	-429.088475137949	-37298.92990053445	332	0.081374321880651	0.5421686746987951	0.1427768409218662
YGL189C	0	0/-	-429.1000062227249	-35385.760548368096	332	0.081374321880651	0.5421686746987951	0.1427768409218662
YMR296C	-1	-/-	-429.15467166900635	-21603.645754098892	83	0.0812274368231047	0.5421686746987951	0.14305789769533445
YIL094C	0	0/0	-429.22794312238693	-36622.892894402146	332	0.0812274368231047	0.5421686746987951	0.14305789769533445
YMR276W	-1	-/-	-429.26348543167114	-22391.68513584137	83	0.08108108108108109	0.5421686746987951	0.1433389544688027
YKR039W	-1	-/-	-429.26770639419556	-19937.45818376541	83	0.08093525179856115	0.5421686746987951	0.14362001124227095
YLR249W	-1	-/-	-429.3117322921753	-21991.251558423042	83	0.0807899461400359	0.5421686746987951	0.14390106801573918
YLR347C	-1	-/-	-429.3260612487793	-21540.57615828514	83	0.08064516129032258	0.5421686746987951	0.14418212478920742
YIL075C	-1	-/-	-429.44966703653336	-23897.229442179203	83	0.08050089445438283	0.5421686746987951	0.14446318156267565
YDR500C	0	0/-	-429.59986793994904	-36516.86897403002	332	0.08050089445438283	0.5421686746987951	0.14446318156267565
YGR076C	0	0/-	-429.6039988696575	-36899.34043926746	332	0.08050089445438283	0.5421686746987951	0.14446318156267565
YER122C	-1	-/-	-429.61239862442017	-21695.932018756866	83	0.08035714285714286	0.5421686746987951	0.1447442383361439
YMR091C	-1	-/-	-429.62726414203644	-22803.88164114952	83	0.08021390374331551	0.5421686746987951	0.14502529510961215
YGR024C	-1	-/-	-429.73265647888184	-22280.620766878128	83	0.0800711743772242	0.5421686746987951	0.1453063518830804
YJL192C	-1	-/-	-429.759956240654	-23733.516238331795	83	0.07992895204262877	0.5421686746987951	0.14558740865654862
YOL121C	-1	-/-	-429.76568388938904	-20988.39764404297	83	0.0797872340425532	0.5421686746987951	0.14586846543001686
YDL130W-A	-1	-/0	-429.79761004447937	-20030.528534173965	83	0.07964601769911504	0.5421686746987951	0.1461495222034851
YOR220W	0	0/0	-429.8731027841568	-37041.08336966112	332	0.07964601769911504	0.5421686746987951	0.1461495222034851
YBR109C	-1	-/-	-429.9679765701294	-21822.209851384163	83	0.07950530035335689	0.5421686746987951	0.14643057897695336
YHR157W	-1	-/-	-429.97330498695374	-20519.961719334126	83	0.07936507936507936	0.5421686746987951	0.1467116357504216
YCR021C	0	0/0	-429.9932845681906	-36330.83321542293	332	0.07936507936507936	0.5421686746987951	0.1467116357504216
YLR008C	-1	-/-	-430.08612060546875	-23102.38486289978	83	0.07922535211267606	0.5421686746987951	0.14699269252388983
YGR119C	-1	-/-	-430.19894313812256	-22319.61624765396	83	0.07908611599297012	0.5421686746987951	0.14727374929735806
YGR155W	-1	-/-	-430.2893691062927	-21902.081526756287	83	0.07894736842105263	0.5421686746987951	0.1475548060708263
YFL042C	0	0/-	-430.3397244811058	-36805.67083604634	332	0.07894736842105263	0.5421686746987951	0.1475548060708263
YDL015C	-1	-/-	-430.35697174072266	-21740.552559256554	83	0.07880910683012259	0.5421686746987951	0.14783586284429454
YKL007W	-1	-/-	-430.4281265735626	-23399.581126332283	83	0.07867132867132867	0.5421686746987951	0.1481169196177628
YDR388W	-1	-/-	-430.54631185531616	-20516.982315659523	83	0.07853403141361257	0.5421686746987951	0.14839797639123103
YJR052W	-1	-/-	-430.5745097398758	-23680.140773892403	83	0.078397212543554	0.5421686746987951	0.14867903316469927
YBR014C	0	0/-	-430.8264794945717	-37991.76462638378	332	0.078397212543554	0.5421686746987951	0.14867903316469927
YER107C	-1	-/-	-430.84572076797485	-23225.41076564789	83	0.0782608695652174	0.5421686746987951	0.1489600899381675
YPR074C	-1	-/0	-430.87256145477295	-22830.08517742157	83	0.078125	0.5421686746987951	0.14924114671163574
YDL219W	0	0/0	-430.9238090887666	-38829.36168542877	332	0.078125	0.5421686746987951	0.14924114671163574
YHR133C	-1	-/-	-430.93603467941284	-23272.57643532753	83	0.0779896013864818	0.5421686746987951	0.14952220348510398
YDR331W	-1	-/-	-430.952831864357	-22037.424580454826	83	0.07785467128027682	0.5421686746987951	0.14980326025857224
YKL130C	-1	-/-	-431.0393924713135	-23306.832581996918	83	0.07772020725388601	0.5421686746987951	0.15008431703204048
YEL018W	-1	-/-	-431.1334377527237	-24552.598225593567	83	0.07758620689655173	0.5421686746987951	0.1503653738055087
YKL079W	-1	-/-	-431.15515744686127	-21953.233970046043	83	0.0774526678141136	0.5421686746987951	0.15064643057897695
YHR098C	-1	-/-	-431.27084004879	-21607.18955528736	83	0.07731958762886598	0.5421686746987951	0.15092748735244518
YPR180W	0	0/-	-431.30361795425415	-37733.335073560476	332	0.07731958762886598	0.5421686746987951	0.15092748735244518
YDL185W	-1	-/-	-431.33987855911255	-21278.270536899567	83	0.07718696397941681	0.5421686746987951	0.15120854412591345
YDR289C	-1	-/-	-431.44042468070984	-24281.0911257267	83	0.07705479452054795	0.5421686746987951	0.15148960089938168
YOL016C	-1	-/-	-431.6014244556427	-22119.341786265373	83	0.07692307692307693	0.5421686746987951	0.15177065767284992
YCR039C	-1	-/-	-431.7288308143616	-20402.13964343071	83	0.07679180887372014	0.5421686746987951	0.15205171444631815
YJR103W	-1	-/-	-431.7411104440689	-20829.454021453857	83	0.07666098807495741	0.5421686746987951	0.1523327712197864
YOR280C	0	0/0	-431.7433281689882	-36640.08459120989	332	0.07666098807495741	0.5421686746987951	0.1523327712197864
YHR216W	0	0/-	-431.83499959111214	-36786.23953843117	332	0.07666098807495741	0.5421686746987951	0.1523327712197864
YLR344W	0	0/-	-431.8967781662941	-35767.89337566495	332	0.07666098807495741	0.5421686746987951	0.1523327712197864
YDR324C	-1	-/-	-431.9986791610718	-23840.20085632801	83	0.07653061224489796	0.5421686746987951	0.15261382799325462
YGL087C	-1	-/-	-432.03814566135406	-22152.074076533318	83	0.07640067911714771	0.5421686746987951	0.1528948847667229
YBR084C-A	0	0/-	-432.06622967123985	-35886.58720352873	332	0.07640067911714771	0.5421686746987951	0.1528948847667229
YJR113C	0	0/-	-432.12195279821754	-36279.35851067677	332	0.07640067911714771	0.5421686746987951	0.1528948847667229
YLR248W	-1	-/-	-432.13804852962494	-21759.953817605972	83	0.07627118644067797	0.5421686746987951	0.15317594154019112
YGR240C	0	0/-	-432.1459564566612	-36668.974926397204	332	0.07627118644067797	0.5421686746987951	0.15317594154019112
YER006W	-1	-/-	-432.39349365234375	-24719.147622585297	83	0.07614213197969544	0.5421686746987951	0.15345699831365936
YIL010W	-1	-/-	-432.4104745388031	-22437.667337417603	83	0.07601351351351351	0.5421686746987951	0.1537380550871276
YKL181W	0	0/-	-432.4219635128975	-39255.785706073046	332	0.07601351351351351	0.5421686746987951	0.1537380550871276
YGR084C	0	0/-	-432.52007681131363	-37076.97649312019	332	0.07601351351351351	0.5421686746987951	0.1537380550871276
YLR113W	-1	-/-	-432.5263055562973	-22066.274423360825	83	0.07588532883642496	0.5421686746987951	0.15401911186059583
YLR432W	0	0/-	-432.5798409730196	-37630.259610548615	332	0.07588532883642496	0.5421686746987951	0.15401911186059583
YDL031W	-1	-/-	-432.61530953645706	-25113.046443283558	83	0.07575757575757576	0.5421686746987951	0.1543001686340641
YHL021C	0	0/-	-432.6259621977806	-36373.91404989362	332	0.07575757575757576	0.5421686746987951	0.1543001686340641
YDR074W	0	0/-	-432.62721425294876	-35710.41833791137	332	0.07575757575757576	0.5421686746987951	0.1543001686340641
YOR276W	0	0/-	-432.62881898880005	-38015.452390395105	332	0.07575757575757576	0.5421686746987951	0.1543001686340641
YPL249C-A	0	0/-	-432.82644963264465	-37325.09397158027	332	0.07575757575757576	0.5421686746987951	0.1543001686340641
YGR275W	-1	-/-	-432.85572388768196	-23787.619847506285	83	0.07563025210084033	0.5421686746987951	0.15458122540753233
YER049W	-1	-/-	-432.9682822227478	-22989.23150229454	83	0.07550335570469799	0.5421686746987951	0.15486228218100057
YJL141C	-1	-/-	-433.04674339294434	-20781.205183148384	83	0.07537688442211055	0.5421686746987951	0.1551433389544688
YDR246W	-1	-/-	-433.0943908691406	-23093.46260726452	83	0.07525083612040134	0.5421686746987951	0.15542439572793704
YBR122C	0	0/-	-433.11889922618866	-37522.29084017873	332	0.07525083612040134	0.5421686746987951	0.15542439572793704
YDL072C	0	0/-	-433.16334614157677	-38310.850959062576	332	0.07525083612040134	0.5421686746987951	0.15542439572793704
YML086C	-1	-/-	-433.29976415634155	-22295.227192893624	83	0.07512520868113523	0.5421686746987951	0.15570545250140527
YGR264C	-1	-/-	-433.3026900291443	-22760.643639087677	83	0.075	0.5421686746987951	0.15598650927487354
YDR302W	-1	-/-	-433.3159868568182	-24044.49772141874	83	0.07487520798668885	0.5421686746987951	0.15626756604834177
YCL008C	-1	-/-	-433.36560440063477	-21194.02428328991	83	0.07475083056478406	0.5421686746987951	0.15654862282181
YKL080W	-1	-/-	-433.4156255722046	-22338.899418354034	83	0.07462686567164178	0.5421686746987951	0.15682967959527824
YLL041C	-1	-/-	-433.50401759147644	-21234.92134398222	83	0.07450331125827815	0.5421686746987951	0.15711073636874648
YPR081C	-1	-/-	-433.5891647338867	-21028.049213647842	83	0.0743801652892562	0.5421686746987951	0.15739179314221471
YBR031W	0	0/-	-433.6142711043358	-37097.710408478975	332	0.0743801652892562	0.5421686746987951	0.15739179314221471
YNL307C	-1	-/-	-433.68810176849365	-21533.964199543	83	0.07425742574257425	0.5421686746987951	0.15767284991568298
YCR031C	-1	-/-	-433.72528886795044	-21779.23506307602	83	0.07413509060955518	0.5421686746987951	0.1579539066891512
YKL210W	0	0/-	-433.7286026775837	-36927.70753517747	332	0.07413509060955518	0.5421686746987951	0.1579539066891512
YDL191W	0	0/-	-433.8234096169472	-35190.183191895485	332	0.07413509060955518	0.5421686746987951	0.1579539066891512
YFL034C-A	0	0/-	-433.8785011470318	-37115.54550307989	332	0.07413509060955518	0.5421686746987951	0.1579539066891512
YNR026C	-1	-/-	-433.9305431842804	-24000.727041482925	83	0.07401315789473684	0.5421686746987951	0.15823496346261945
YDR158W	-1	-/0	-433.93674182891846	-20507.129061460495	83	0.07389162561576355	0.5421686746987951	0.15851602023608768
YDR177W	-1	-/-	-433.95417177677155	-22883.570214867592	83	0.07377049180327869	0.5421686746987951	0.15879707700955592
YPL091W	-1	-/-	-434.00376975536346	-22261.662415385246	83	0.07364975450081833	0.5421686746987951	0.15907813378302418
YJR070C	-1	-/-	-434.1182670593262	-24445.71337723732	83	0.07352941176470588	0.5421686746987951	0.15935919055649242
YML051W	-1	-/-	-434.12216305732727	-22857.136006832123	83	0.0734094616639478	0.5421686746987951	0.15964024732996066
YPR048W	0	0/-	-434.20024298876524	-38773.33788075298	332	0.0734094616639478	0.5421686746987951	0.15964024732996066
YDR233C	0	0/-	-434.232112377882	-36799.97310132906	332	0.0734094616639478	0.5421686746987951	0.15964024732996066
YNL315C	0	0/-	-434.2377075403929	-38034.431565359235	332	0.0734094616639478	0.5421686746987951	0.15964024732996066
YMR092C	-1	-/-	-434.34064984321594	-22454.10951948166	83	0.0732899022801303	0.5421686746987951	0.1599213041034289
YAL034C	0	0/-	-434.4350650757551	-36632.532713368535	332	0.0732899022801303	0.5421686746987951	0.1599213041034289
YCL011C	-1	-/-	-434.4406007528305	-22152.995024204254	83	0.07317073170731707	0.5421686746987951	0.16020236087689713
YDR322W	0	0/-	-434.55616012215614	-36336.45392921567	332	0.07317073170731707	0.5421686746987951	0.16020236087689713
YKL065C	0	0/-	-434.57534700632095	-38824.81308748573	332	0.07317073170731707	0.5421686746987951	0.16020236087689713
YOR209C	-1	-/-	-434.59451854228973	-23980.659522891045	83	0.07305194805194805	0.5421686746987951	0.16048341765036536
YER056C-A	0	0/-	-434.61305248737335	-35457.135492026806	332	0.07305194805194805	0.5421686746987951	0.16048341765036536
YNL177C	-1	-/-	-434.63312089443207	-21570.248844623566	83	0.07293354943273905	0.5421686746987951	0.16076447442383363
YER155C	-1	-/-	-434.6759943962097	-23132.57583618164	83	0.07281553398058252	0.5421686746987951	0.16104553119730186
YJR075W	0	0/-	-434.75417087972164	-39342.66404388845	332	0.07281553398058252	0.5421686746987951	0.16104553119730186
YKR006C	0	0/-	-434.7714733183384	-36334.640907898545	332	0.07281553398058252	0.5421686746987951	0.16104553119730186
YKL081W	-1	-/-	-434.7827215194702	-22188.73392343521	83	0.07269789983844911	0.5421686746987951	0.1613265879707701
YBR205W	-1	-/-	-434.7869064807892	-23139.683779001236	83	0.07258064516129033	0.5421686746987951	0.16160764474423833
YHL003C	-1	-/-	-434.92313289642334	-22192.93709373474	83	0.07246376811594203	0.5421686746987951	0.16188870151770657
YOR257W	-1	-/-	-434.94354224205017	-23092.95507657528	83	0.07234726688102894	0.5421686746987951	0.1621697582911748
YOR206W	-1	-/-	-434.96676194667816	-24121.841001152992	83	0.07223113964686999	0.5421686746987951	0.16245081506464307
YAR014C	-1	-/-	-435.0415573120117	-21635.118151903152	83	0.07211538461538461	0.5421686746987951	0.1627318718381113
YBR036C	-1	-/-	-435.1299967765808	-23209.861065983772	83	0.072	0.5421686746987951	0.16301292861157954
YFR009W	-1	-/-	-435.1580755710602	-22938.075531840324	83	0.07188498402555911	0.5421686746987951	0.16329398538504777
YKR079C	-1	-/-	-435.1741750240326	-23912.854001522064	83	0.07177033492822966	0.5421686746987951	0.163575042158516
YBR185C	-1	-/-	-435.18025720119476	-22484.402522414923	83	0.07165605095541401	0.5421686746987951	0.16385609893198427
YMR123W	0	0/0	-435.2057281434536	-40232.30656039715	332	0.07165605095541401	0.5421686746987951	0.16385609893198427
YJL143W	-1	-/-	-435.3029839396477	-21823.646374881268	83	0.07154213036565978	0.5421686746987951	0.1641371557054525
YBR199W	-1	-/-	-435.30578684806824	-22439.466861009598	83	0.07142857142857142	0.5421686746987951	0.16441821247892074
YGR094W	-1	-/-	-435.3098282814026	-22540.549244880676	83	0.07131537242472266	0.5421686746987951	0.16469926925238898
YOR327C	-1	-/-	-435.38156056404114	-22836.602804780006	83	0.07120253164556962	0.5421686746987951	0.16498032602585722
YOR275C	-1	-/-	-435.4707450866699	-21319.184995770454	83	0.07109004739336493	0.5421686746987951	0.16526138279932545
YGR124W	0	0/0	-435.50739404559135	-37252.83611993492	332	0.07109004739336493	0.5421686746987951	0.16526138279932545
YPR060C	0	0/0	-435.5134671032429	-39896.161978945136	332	0.07109004739336493	0.5421686746987951	0.16526138279932545
YKR067W	-1	-/-	-435.53184282779694	-21695.857543051243	83	0.07097791798107256	0.5421686746987951	0.16554243957279371
YBR191W	0	0/-	-435.55991876125336	-35618.50161351636	332	0.07097791798107256	0.5421686746987951	0.16554243957279371
YKL039W	0	0/-	-435.58974254131317	-36430.69603346288	332	0.07097791798107256	0.5421686746987951	0.16554243957279371
YKL009W	-1	-/-	-435.67230796813965	-24622.752583503723	83	0.07086614173228346	0.5421686746987951	0.16582349634626195
YNL209W	1	+/+	-435.87910985946655	-21857.574132800102	82	0.07232704402515723	0.5542168674698795	0.16582349634626195
YGL246C	-1	-/-	-435.8934762477875	-24967.505950808525	83	0.07221350078492936	0.5542168674698795	0.16610455311973019
YNL059C	-1	-/-	-435.89431500434875	-21587.388076543808	83	0.07210031347962383	0.5542168674698795	0.16638560989319842
YDR390C	0	0/-	-435.9195474386215	-38431.42465649545	332	0.07210031347962383	0.5542168674698795	0.16638560989319842
YLR418C	-1	-/-	-435.96302127838135	-23234.224471092224	83	0.07198748043818466	0.5542168674698795	0.16666666666666666
YOR317W	-1	-/-	-435.9753646850586	-20654.22764980793	83	0.071875	0.5542168674698795	0.16694772344013492
YIL053W	-1	-/-	-436.00931787490845	-22067.661512494087	83	0.0717628705148206	0.5542168674698795	0.16722878021360316
YBR002C	-1	-/-	-436.03013134002686	-22884.91164469719	83	0.07165109034267912	0.5542168674698795	0.1675098369870714
YOR194C	-1	-/-	-436.1635744571686	-23070.05217385292	83	0.07153965785381027	0.5542168674698795	0.16779089376053963
YHR030C	-1	-/-	-436.171071767807	-21664.66900640726	83	0.07142857142857142	0.5542168674698795	0.16807195053400786
YHR063C	0	0/-	-436.1829491555691	-37794.99411804974	332	0.07142857142857142	0.5542168674698795	0.16807195053400786
YKL053C-A	-1	-/-	-436.2393275499344	-22560.186910510063	83	0.07131782945736434	0.5542168674698795	0.1683530073074761
YHL023C	0	0/-	-436.2525980770588	-37772.20726048201	332	0.07131782945736434	0.5542168674698795	0.1683530073074761
YOR096W	0	0/-	-436.2729375064373	-36952.10458537936	332	0.07131782945736434	0.5542168674698795	0.1683530073074761
YGR101W	-1	-/-	-436.3944003582001	-23578.701318383217	83	0.07120743034055728	0.5542168674698795	0.16863406408094436
YCR009C	-1	-/-	-436.50491166114807	-23168.92531836033	83	0.07109737248840804	0.5542168674698795	0.1689151208544126
YLR017W	0	0/-	-436.58044189214706	-39933.96085253358	332	0.07109737248840804	0.5542168674698795	0.1689151208544126
YLR180W	0	0/-	-436.69450053572655	-36263.22963704169	332	0.07109737248840804	0.5542168674698795	0.1689151208544126
YJR101W	0	0/-	-436.78562343120575	-37148.52096975595	332	0.07109737248840804	0.5542168674698795	0.1689151208544126
YDR178W	-1	-/-	-436.8874226808548	-22702.915341436863	83	0.07098765432098765	0.5542168674698795	0.16919617762788083
YOR221C	-1	-/-	-436.9153428077698	-21792.130385398865	83	0.07087827426810478	0.5542168674698795	0.16947723440134907
YIR022W	-1	-/-	-437.0408927202225	-22870.200996041298	83	0.07076923076923076	0.5542168674698795	0.1697582911748173
YBR249C	0	0/0	-437.06684136390686	-36874.93600077927	332	0.07076923076923076	0.5542168674698795	0.1697582911748173
YBR162W-A	0	0/-	-437.1276868581772	-37345.85101670027	332	0.07076923076923076	0.5542168674698795	0.1697582911748173
YGL044C	-1	-/-	-437.1915283203125	-23374.029058933258	83	0.0706605222734255	0.5542168674698795	0.17003934794828554
YJR059W	-1	-/-	-437.2033601999283	-23035.272778332233	83	0.0705521472392638	0.5542168674698795	0.1703204047217538
YKL103C	0	0/-	-437.2643387019634	-35742.67756174505	332	0.0705521472392638	0.5542168674698795	0.1703204047217538
YDR381W	-1	-/-	-437.2693843841553	-21214.395177841187	83	0.07044410413476264	0.5542168674698795	0.17060146149522204
YDR059C	-1	-/-	-437.2711852788925	-24242.822203159332	83	0.07033639143730887	0.5542168674698795	0.17088251826869028
YLR459W	-1	-/-	-437.3321133852005	-22961.45195901394	83	0.07022900763358779	0.5542168674698795	0.1711635750421585
YML014W	-1	-/-	-437.40461790561676	-23686.081484913826	83	0.0701219512195122	0.5542168674698795	0.17144463181562675
YGR158C	-1	-/-	-437.41338896751404	-24202.686992287636	83	0.0700152207001522	0.5542168674698795	0.171725688589095
YLR435W	-1	-/-	-437.4720675945282	-26222.897953152657	83	0.06990881458966565	0.5542168674698795	0.17200674536256325
YDL150W	-1	-/-	-437.5334861278534	-22739.680326223373	83	0.06980273141122914	0.5542168674698795	0.17228780213603148
YOL052C-A	0	0/-	-437.5584580898285	-36430.937829606235	332	0.06980273141122914	0.5542168674698795	0.17228780213603148
YOR063W	-1	-/-	-437.5605721473694	-21656.66280090809	83	0.0696969696969697	0.5542168674698795	0.17256885890949972
YBR268W	0	0/-	-437.5688765645027	-36907.26556708664	332	0.0696969696969697	0.5542168674698795	0.17256885890949972
YOL143C	-1	-/-	-437.5758378505707	-23186.892028808594	83	0.06959152798789713	0.5542168674698795	0.17284991568296795
YBL024W	-1	-/-	-437.5822501182556	-23278.730806827545	83	0.06948640483383686	0.5542168674698795	0.1731309724564362
YLR204W	0	0/-	-437.66909873485565	-36396.319010838866	332	0.06948640483383686	0.5542168674698795	0.1731309724564362
YBR281C	0	0/0	-437.858487829566	-37394.5141466707	332	0.06948640483383686	0.5542168674698795	0.1731309724564362
YCR012W	-1	-/-	-437.92653369903564	-22453.979392528534	83	0.0693815987933635	0.5542168674698795	0.17341202922990445
YMR180C	0	0/-	-438.02151051163673	-36326.71276591718	332	0.0693815987933635	0.5542168674698795	0.17341202922990445
YOL055C	-1	-/-	-438.0236563682556	-23538.18256831169	83	0.06927710843373494	0.5542168674698795	0.1736930860033727
YBL093C	-1	-/-	-438.06678092479706	-22578.504365324974	83	0.06917293233082707	0.5542168674698795	0.17397414277684092
YEL038W	0	0/0	-438.09733387827873	-37228.57825259864	332	0.06917293233082707	0.5542168674698795	0.17397414277684092
YNL160W	-1	-/-	-438.1065938472748	-20548.294721484184	83	0.06906906906906907	0.5542168674698795	0.17425519955030916
YML028W	-1	-/+	-438.1556353569031	-21052.3274589777	83	0.06896551724137931	0.5542168674698795	0.1745362563237774
YBR009C	-1	-/-	-438.19077229499817	-20689.642299592495	83	0.0688622754491018	0.5542168674698795	0.17481731309724563
YDR382W	-1	-/-	-438.19798278808594	-22196.902280330658	83	0.0687593423019432	0.5542168674698795	0.1750983698707139
YGR178C	-1	-/-	-438.221693277359	-20529.664221525192	83	0.06865671641791045	0.5542168674698795	0.17537942664418213
YIL135C	-1	-/-	-438.23458766937256	-22540.39906167984	83	0.06855439642324888	0.5542168674698795	0.17566048341765036
YDR043C	-1	-/-	-438.3057084083557	-22151.162148475647	83	0.06845238095238096	0.5542168674698795	0.1759415401911186
YDR533C	0	0/+	-438.3763819038868	-37253.99330364913	332	0.06845238095238096	0.5542168674698795	0.1759415401911186
YIL157C	0	0/-	-438.61014112457633	-37844.70161148533	332	0.06845238095238096	0.5542168674698795	0.1759415401911186
YOR212W	-1	-/-	-438.6637250781059	-23064.711005866528	83	0.06835066864784546	0.5542168674698795	0.17622259696458684
YBL082C	-1	-/-	-438.6827484369278	-23327.36942064762	83	0.06824925816023739	0.5542168674698795	0.1765036537380551
YML085C	-1	-/-	-438.7740659713745	-22878.23406648636	83	0.06814814814814815	0.5542168674698795	0.17678471051152334
YGL068W	-1	-/-	-438.83903205394745	-22553.872928738594	83	0.06804733727810651	0.5542168674698795	0.17706576728499157
YFL013C	-1	-/-	-438.88106536865234	-22973.907306671143	83	0.06794682422451995	0.5542168674698795	0.1773468240584598
YGL097W	-1	-/-	-438.9534010887146	-24816.488467931747	83	0.06784660766961652	0.5542168674698795	0.17762788083192804
YKL040C	-1	-/-	-438.9728636741638	-21999.021903038025	83	0.06774668630338733	0.5542168674698795	0.17790893760539628
YGR057C	-1	-/-	-438.98108541965485	-23394.632212162018	83	0.06764705882352941	0.5542168674698795	0.17818999437886454
YPR026W	0	0/-	-438.9959419891238	-37571.682119101286	332	0.06764705882352941	0.5542168674698795	0.17818999437886454
YCR095C	0	0/0	-439.01083117723465	-36822.296952694654	332	0.06764705882352941	0.5542168674698795	0.17818999437886454
YKL128C	0	0/0	-439.02575808763504	-35880.07306993753	332	0.06764705882352941	0.5542168674698795	0.17818999437886454
YIR037W	-1	-/-	-439.0271483659744	-22898.788510918617	83	0.06754772393538913	0.5542168674698795	0.17847105115233278
YMR261C	0	0/-	-439.03209513425827	-36068.151192739606	332	0.06754772393538913	0.5542168674698795	0.17847105115233278
YGR074W	-1	-/-	-439.0429958105087	-23649.228155493736	83	0.06744868035190615	0.5542168674698795	0.178752107925801
YER161C	-1	-/-	-439.10322427749634	-23362.878800153732	83	0.06734992679355783	0.5542168674698795	0.17903316469926925
YLR181C	-1	-/-	-439.1610908508301	-23915.92950296402	83	0.06725146198830409	0.5542168674698795	0.17931422147273748
YNL005C	0	0/-	-439.17480167746544	-35909.82547266781	332	0.06725146198830409	0.5542168674698795	0.17931422147273748
YFR031C-A	0	0/-	-439.2162436246872	-36796.75673724711	332	0.06725146198830409	0.5542168674698795	0.17931422147273748
YDR183W	1	+/+	-439.2423758506775	-24966.083394408226	82	0.06861313868613139	0.5662650602409639	0.17931422147273748
YGR159C	-1	-/-	-439.2435792684555	-25103.450521349907	83	0.06851311953352769	0.5662650602409639	0.17959527824620575
YPR158W	0	0/+	-439.2728317081928	-37869.44066028297	332	0.06851311953352769	0.5662650602409639	0.17959527824620575
YLR244C	0	0/-	-439.29699367284775	-38681.94512116909	332	0.06851311953352769	0.5662650602409639	0.17959527824620575
YIL136W	0	0/0	-439.3249208033085	-36952.21501016617	332	0.06851311953352769	0.5662650602409639	0.17959527824620575
YGR206W	-1	-/-	-439.3517999649048	-22699.034628391266	83	0.06841339155749636	0.5662650602409639	0.17987633501967398
YKL109W	0	0/-	-439.3803627640009	-34762.91692221537	332	0.06841339155749636	0.5662650602409639	0.17987633501967398
YGR218W	-1	-/-	-439.4166235923767	-22293.858729839325	83	0.06831395348837209	0.5662650602409639	0.18015739179314222
YCR077C	-1	-/-	-439.42706298828125	-21465.052583694458	83	0.06821480406386067	0.5662650602409639	0.18043844856661045
YNL094W	-1	-/-	-439.5398452281952	-22986.749970674515	83	0.06811594202898551	0.5662650602409639	0.1807195053400787
YDR216W	-1	-/-	-439.5739359855652	-22163.038301587105	83	0.06801736613603473	0.5662650602409639	0.18100056211354693
YER072W	-1	-/-	-439.6580946445465	-22973.35726416111	83	0.06791907514450866	0.5662650602409639	0.1812816188870152
YCL067C	-1	-/-	-439.6586184501648	-21773.558480978012	83	0.06782106782106782	0.5662650602409639	0.18156267566048342
YGL115W	-1	-/-	-439.69477009773254	-23097.087671518326	83	0.06772334293948126	0.5662650602409639	0.18184373243395166
YDL236W	-1	-/0	-439.7150297164917	-23479.73584461212	83	0.06762589928057554	0.5662650602409639	0.1821247892074199
YNL097C	-1	-/-	-439.7971820831299	-23053.31670463085	83	0.06752873563218391	0.5662650602409639	0.18240584598088813
YML132W	-1	-/-	-439.8332426548004	-23012.436803221703	83	0.06743185078909612	0.5662650602409639	0.18268690275435637
YOR145C	-1	-/-	-439.83771842718124	-24240.113467037678	83	0.0673352435530086	0.5662650602409639	0.18296795952782463
YMR093W	-1	-/-	-439.90026649832726	-24591.143974632025	83	0.06723891273247497	0.5662650602409639	0.18324901630129287
YFR044C	0	0/0	-439.90514305233955	-37226.3387170136	332	0.06723891273247497	0.5662650602409639	0.18324901630129287
YER080W	0	0/0	-439.9570617079735	-36946.07557582855	332	0.06723891273247497	0.5662650602409639	0.18324901630129287
YER023W	0	0/0	-439.9628501236439	-37662.12137120217	332	0.06723891273247497	0.5662650602409639	0.18324901630129287
YBR198C	-1	-/-	-440.00290966033936	-22920.876847982407	83	0.06714285714285714	0.5662650602409639	0.1835300730747611
YNR054C	-1	-/-	-440.0654217004776	-24677.76919257641	83	0.06704707560627675	0.5662650602409639	0.18381112984822934
YOR369C	0	0/-	-440.1425969004631	-36998.69508743286	332	0.06704707560627675	0.5662650602409639	0.18381112984822934
YCR082W	-1	-/-	-440.15688824653625	-23175.478338956833	83	0.06695156695156695	0.5662650602409639	0.18409218662169757
YGL049C	-1	-/-	-440.23745226860046	-22884.737226605415	83	0.06685633001422475	0.5662650602409639	0.18437324339516584
YOR297C	-1	-/-	-440.29012537002563	-21775.993802309036	83	0.06676136363636363	0.5662650602409639	0.18465430016863407
YOL051W	-1	-/-	-440.3009877204895	-21650.799683839083	83	0.06666666666666667	0.5662650602409639	0.1849353569421023
YDR518W	1	+/+	-440.3331867456436	-23358.672759890556	82	0.0679886685552408	0.5783132530120482	0.1849353569421023
YLL028W	0	0/-	-440.5535178184509	-35835.69717477262	332	0.0679886685552408	0.5783132530120482	0.1849353569421023
YMR304W	0	0/-	-440.58917185664177	-37499.8030641973	332	0.0679886685552408	0.5783132530120482	0.1849353569421023
YGL070C	-1	-/-	-440.65836691856384	-24141.775233507156	83	0.06789250353606789	0.5783132530120482	0.18521641371557054
YDR513W	-1	-/-	-440.6877918243408	-23845.675532341003	83	0.06779661016949153	0.5783132530120482	0.18549747048903878
YCL001W	-1	-/-	-440.7684574127197	-22609.238659858704	83	0.06770098730606489	0.5783132530120482	0.18577852726250701
YGR152C	-1	-/-	-440.7914996147156	-23382.637545108795	83	0.0676056338028169	0.5783132530120482	0.18605958403597528
YBR181C	0	0/-	-440.79604184627533	-36653.93726350367	332	0.0676056338028169	0.5783132530120482	0.18605958403597528
YHR117W	0	0/-	-440.8035233616829	-36898.28473600745	332	0.0676056338028169	0.5783132530120482	0.18605958403597528
YER045C	-1	-/-	-440.8413653373718	-21737.41616678238	83	0.06751054852320675	0.5783132530120482	0.18634064080944351
YPR137W	-1	-/-	-440.8721730709076	-24581.69650876522	83	0.06741573033707865	0.5783132530120482	0.18662169758291175
YKR024C	-1	-/-	-440.98053127527237	-25450.63940256834	83	0.06732117812061711	0.5783132530120482	0.18690275435637999
YOR224C	-1	-/-	-441.14410400390625	-24037.67029953003	83	0.06722689075630252	0.5783132530120482	0.18718381112984822
YCR046C	0	0/-	-441.1658437848091	-37711.26808652282	332	0.06722689075630252	0.5783132530120482	0.18718381112984822
YDR300C	-1	-/0	-441.22188901901245	-22830.81588792801	83	0.06713286713286713	0.5783132530120482	0.18746486790331646
YHR076W	0	0/-	-441.23839704692364	-37301.395879521966	332	0.06713286713286713	0.5783132530120482	0.18746486790331646
YML093W	-1	-/-	-441.27721631526947	-24029.278205275536	83	0.0670391061452514	0.5783132530120482	0.18774592467678472
YLR390W-A	-1	-/-	-441.27768421173096	-20146.38617706299	83	0.06694560669456066	0.5783132530120482	0.18802698145025296
YLR449W	-1	-/-	-441.3378002643585	-23900.830251932144	83	0.06685236768802229	0.5783132530120482	0.1883080382237212
YOR051C	0	0/-	-441.34927961975336	-38194.22668906301	332	0.06685236768802229	0.5783132530120482	0.1883080382237212
YPR160W	0	0/0	-441.3577465415001	-34925.88428674638	332	0.06685236768802229	0.5783132530120482	0.1883080382237212
YNL071W	-1	-/-	-441.40454483032227	-21549.7201038599	83	0.06675938803894298	0.5783132530120482	0.18858909499718943
YCL028W	0	0/0	-441.4282259941101	-36062.43964803219	332	0.06675938803894298	0.5783132530120482	0.18858909499718943
YDR368W	0	0/-	-441.49382585287094	-38825.75989314914	332	0.06675938803894298	0.5783132530120482	0.18858909499718943
YDR404C	-1	-/-	-441.5159158706665	-23179.587954878807	83	0.06666666666666667	0.5783132530120482	0.18887015177065766
YOR089C	-1	-/-	-441.54643964767456	-23614.443130493164	83	0.06657420249653259	0.5783132530120482	0.18915120854412593
YHR027C	-1	-/-	-441.586106300354	-23587.12783652544	83	0.0664819944598338	0.5783132530120482	0.18943226531759416
YKR014C	-1	-/-	-441.6043597459793	-22130.218571543694	83	0.06639004149377593	0.5783132530120482	0.1897133220910624
YBR221C	-1	-/-	-441.6860657930374	-23950.307273626328	83	0.06629834254143646	0.5783132530120482	0.18999437886453063
YML114C	-1	-/-	-441.7354974746704	-22758.39646577835	83	0.06620689655172414	0.5783132530120482	0.19027543563799887
YDL103C	0	0/-	-441.76110741496086	-38180.85723288357	332	0.06620689655172414	0.5783132530120482	0.19027543563799887
YGR181W	-1	-/-	-441.81043350696564	-22822.504631996155	83	0.06611570247933884	0.5783132530120482	0.1905564924114671
YOL061W	-1	-/-	-441.83203983306885	-23592.931569099426	83	0.06602475928473177	0.5783132530120482	0.19083754918493537
YKL046C	-1	-/-	-442.053409576416	-22290.250219106674	83	0.06593406593406594	0.5783132530120482	0.1911186059584036
YMR188C	-1	-/-	-442.0619683265686	-21713.644903063774	83	0.06584362139917696	0.5783132530120482	0.19139966273187184
YPL234C	-1	-/-	-442.063946723938	-21495.44896697998	83	0.06575342465753424	0.5783132530120482	0.19168071950534007
YEL021W	0	0/-	-442.0865259170532	-37771.32463428378	332	0.06575342465753424	0.5783132530120482	0.19168071950534007
YKL041W	-1	-/-	-442.15107917785645	-23048.402478665113	83	0.06566347469220246	0.5783132530120482	0.1919617762788083
YGR081C	-1	-/-	-442.17968785762787	-23580.054221749306	83	0.06557377049180328	0.5783132530120482	0.19224283305227655
YOR122C	-1	-/-	-442.3333008289337	-22124.85201871395	83	0.06548431105047749	0.5783132530120482	0.1925238898257448
YJL082W	0	0/-	-442.4135919213295	-36332.42398121953	332	0.06548431105047749	0.5783132530120482	0.1925238898257448
YIL007C	-1	-/0	-442.4526400566101	-22651.49403476715	83	0.0653950953678474	0.5783132530120482	0.19280494659921305
YGL244W	-1	-/-	-442.4598984718323	-22864.46180343628	83	0.0653061224489796	0.5783132530120482	0.19308600337268128
YDR087C	-1	-/-	-442.6173936724663	-25037.942820727825	83	0.06521739130434782	0.5783132530120482	0.19336706014614952
YDR335W	-1	-/-	-442.7325312644243	-22712.560864523053	83	0.06512890094979647	0.5783132530120482	0.19364811691961775
YPR173C	-1	-/-	-442.76222372055054	-22037.58648967743	83	0.06504065040650407	0.5783132530120482	0.19392917369308602
YMR143W	-1	-/-	-442.7707009315491	-21853.54506444931	83	0.06495263870094722	0.5783132530120482	0.19421023046655425
YOR288C	1	+/+	-442.7949118614197	-23084.650646924973	82	0.06621621621621622	0.5903614457831325	0.19421023046655425
YKR022C	-1	-/-	-442.82417446374893	-23737.255311071873	83	0.06612685560053981	0.5903614457831325	0.1944912872400225
YGL022W	-1	-/-	-442.8291857242584	-22755.833890914917	83	0.0660377358490566	0.5903614457831325	0.19477234401349072
YPR094W	-1	-/-	-442.8742489218712	-23027.019350469112	83	0.06594885598923284	0.5903614457831325	0.19505340078695896
YKR035W-A	-1	-/-	-442.91670393943787	-22600.555687904358	83	0.06586021505376344	0.5903614457831325	0.1953344575604272
YDR517W	-1	-/-	-442.9777545928955	-20322.136298775673	83	0.06577181208053691	0.5903614457831325	0.19561551433389546
YJR074W	-1	-/-	-443.0278697013855	-22047.986327648163	83	0.06568364611260054	0.5903614457831325	0.1958965711073637
YML057W	-1	-/-	-443.0707678794861	-23349.209538936615	83	0.06559571619812583	0.5903614457831325	0.19617762788083193
YNL288W	-1	-/-	-443.0939692258835	-23700.73232805729	83	0.06550802139037433	0.5903614457831325	0.19645868465430016
YPR082C	-1	-/-	-443.11106610298157	-23655.604226350784	83	0.06542056074766354	0.5903614457831325	0.1967397414277684
YER020W	-1	-/-	-443.11692786216736	-21583.451309919357	83	0.06533333333333333	0.5903614457831325	0.19702079820123666
YML106W	0	0/-	-443.1210611462593	-37744.42597065866	332	0.06533333333333333	0.5903614457831325	0.19702079820123666
YDR316W	0	0/0	-443.18193216621876	-37823.76508295536	332	0.06533333333333333	0.5903614457831325	0.19702079820123666
YCR084C	-1	-/-	-443.2011799812317	-23536.636766195297	83	0.06524633821571238	0.5903614457831325	0.1973018549747049
YDR012W	0	0/-	-443.26743775606155	-36022.95140144229	332	0.06524633821571238	0.5903614457831325	0.1973018549747049
YNL306W	0	0/-	-443.27704879641533	-36590.16882541776	332	0.06524633821571238	0.5903614457831325	0.1973018549747049
YKL167C	0	0/-	-443.31947007775307	-37534.995847940445	332	0.06524633821571238	0.5903614457831325	0.1973018549747049
YDL213C	-1	-/-	-443.3222088813782	-24497.267144680023	83	0.06515957446808511	0.5903614457831325	0.19758291174817313
YMR286W	0	0/-	-443.3628654181957	-37703.88044247031	332	0.06515957446808511	0.5903614457831325	0.19758291174817313
YDR296W	-1	-/-	-443.37633752822876	-22292.863528490067	83	0.0650730411686587	0.5903614457831325	0.19786396852164137
YOR036W	-1	-/-	-443.37681460380554	-23946.183413743973	83	0.0649867374005305	0.5903614457831325	0.1981450252951096
YDL047W	-1	-/-	-443.3849799633026	-24286.795082330704	83	0.06490066225165562	0.5903614457831325	0.19842608206857784
YER053C	-1	-/-	-443.39121103286743	-21981.17135733366	83	0.06481481481481481	0.5903614457831325	0.1987071388420461
YGR132C	1	+/+	-443.4097852706909	-22957.567848205566	82	0.06605019815059446	0.6024096385542169	0.1987071388420461
YGL058W	-1	-/-	-443.45055890083313	-25520.200097322464	83	0.06596306068601583	0.6024096385542169	0.19898819561551434
YDL053C	0	0/0	-443.4589072819799	-37843.297575106844	332	0.06596306068601583	0.6024096385542169	0.19898819561551434
YPR069C	0	0/-	-443.49508678913116	-40242.716138124466	332	0.06596306068601583	0.6024096385542169	0.19898819561551434
YLR157C	-1	-/-	-443.54181456565857	-21317.265947580338	83	0.06587615283267458	0.6024096385542169	0.19926925238898258
YBR236C	-1	-/-	-443.57846999168396	-22353.455446958542	83	0.06578947368421052	0.6024096385542169	0.1995503091624508
YKL002W	-1	-/-	-443.59788846969604	-23183.357823967934	83	0.0657030223390276	0.6024096385542169	0.19983136593591905
YLR052W	-1	-/-	-443.61860036849976	-23752.05286836624	83	0.06561679790026247	0.6024096385542169	0.20011242270938728
YJL174W	0	0/-	-443.6381803750992	-37698.61561381817	332	0.06561679790026247	0.6024096385542169	0.20011242270938728
YOR136W	-1	-/-	-443.6545786857605	-22293.805494904518	83	0.0655307994757536	0.6024096385542169	0.20039347948285555
YCR011C	0	0/-	-443.67890870571136	-38594.74311567657	332	0.0655307994757536	0.6024096385542169	0.20039347948285555
YMR197C	-1	-/-	-443.80386769771576	-23964.608217835426	83	0.06544502617801047	0.6024096385542169	0.20067453625632378
YKL094W	0	0/-	-443.88815250992775	-39144.177228182554	332	0.06544502617801047	0.6024096385542169	0.20067453625632378
YGL232W	-1	-/-	-443.89329075813293	-21926.838923692703	83	0.06535947712418301	0.6024096385542169	0.20095559302979202
YOR163W	0	0/-	-443.9074069261551	-37079.04253408313	332	0.06535947712418301	0.6024096385542169	0.20095559302979202
YJL042W	-1	-/-	-443.9951833486557	-22276.240884304047	83	0.06527415143603134	0.6024096385542169	0.20123664980326025
YNR032W	-1	-/-	-444.1388645172119	-22311.522231936455	83	0.0651890482398957	0.6024096385542169	0.2015177065767285
YML022W	0	0/-	-444.18686279654503	-39448.99159923196	332	0.0651890482398957	0.6024096385542169	0.2015177065767285
YMR192W	-1	-/-	-444.1888828277588	-21586.405738592148	83	0.06510416666666667	0.6024096385542169	0.20179876335019675
YER063W	0	0/-	-444.2121968269348	-38215.01819038391	332	0.06510416666666667	0.6024096385542169	0.20179876335019675
YGL112C	-1	-/-	-444.2969880104065	-23903.710237026215	83	0.06501950585175553	0.6024096385542169	0.202079820123665
YOR056C	-1	-/-	-444.342365860939	-24128.220507755876	83	0.06493506493506493	0.6024096385542169	0.20236087689713322
YBR278W	-1	-/-	-444.35449266433716	-22720.727903068066	83	0.0648508430609598	0.6024096385542169	0.20264193367060146
YGL195W	-1	-/-	-444.4044647216797	-22232.71823310852	83	0.06476683937823834	0.6024096385542169	0.2029229904440697
YMR047C	-1	-/-	-444.4813480377197	-22822.95466375351	83	0.0646830530401035	0.6024096385542169	0.20320404721753793
YGR085C	-1	-/-	-444.55219435691833	-23454.49588572979	83	0.06459948320413436	0.6024096385542169	0.2034851039910062
YJL128C	-1	-/-	-444.5525826215744	-23308.01984679699	83	0.06451612903225806	0.6024096385542169	0.20376616076447443
YDR272W	-1	-/-	-444.6276123523712	-25025.598472833633	83	0.06443298969072164	0.6024096385542169	0.20404721753794267
YOL062C	0	0/-	-444.63792580366135	-37725.29642921686	332	0.06443298969072164	0.6024096385542169	0.20404721753794267
YGL045W	-1	-/-	-444.65012383461	-21848.454583764076	83	0.06435006435006435	0.6024096385542169	0.2043282743114109
YBL038W	0	0/-	-444.68787698447704	-37873.8413297683	332	0.06435006435006435	0.6024096385542169	0.2043282743114109
YDL060W	-1	-/-	-444.7042330503464	-24311.59065425396	83	0.06426735218508997	0.6024096385542169	0.20460933108487914
YNL031C	-1	-/-	-444.7661859989166	-20654.898760020733	83	0.06418485237483953	0.6024096385542169	0.20489038785834737
YGR256W	-1	-/-	-444.8023988008499	-21942.41732943058	83	0.0641025641025641	0.6024096385542169	0.20517144463181564
YMR120C	0	0/-	-444.82830035686493	-34699.75274015963	332	0.0641025641025641	0.6024096385542169	0.20517144463181564
YPL218W	-1	-/-	-444.8659987449646	-23265.283568382263	83	0.06402048655569782	0.6024096385542169	0.20545250140528387
YNL090W	-1	-/-	-444.8719257116318	-23008.589452147484	83	0.0639386189258312	0.6024096385542169	0.2057335581787521
YGL234W	0	0/-	-444.88515961170197	-37911.73925766349	332	0.0639386189258312	0.6024096385542169	0.2057335581787521
YMR300C	0	0/-	-444.9417192339897	-36721.04819017649	332	0.0639386189258312	0.6024096385542169	0.2057335581787521
YDR238C	-1	-/-	-444.9658441543579	-22049.23292517662	83	0.06385696040868455	0.6024096385542169	0.20601461495222034
YGR043C	0	0/-	-445.0008628964424	-36987.01274591684	332	0.06385696040868455	0.6024096385542169	0.20601461495222034
YOR090C	0	0/-	-445.02073842287064	-36472.610380381346	332	0.06385696040868455	0.6024096385542169	0.20601461495222034
YBR167C	-1	-/-	-445.03756988048553	-22746.58329463005	83	0.06377551020408163	0.6024096385542169	0.20629567172568858
YDL029W	-1	-/-	-445.04194021224976	-22882.442058205605	83	0.06369426751592357	0.6024096385542169	0.20657672849915684
YLR359W	0	0/-	-445.07081937789917	-36470.20755842328	332	0.06369426751592357	0.6024096385542169	0.20657672849915684
YNL191W	0	0/0	-445.0842471718788	-36750.4129242897	332	0.06369426751592357	0.6024096385542169	0.20657672849915684
YOR272W	-1	-/-	-445.12795543670654	-23318.455209732056	83	0.06361323155216285	0.6024096385542169	0.20685778527262508
YLR340W	-1	-/-	-445.1284079551697	-21736.015126228333	83	0.06353240152477764	0.6024096385542169	0.2071388420460933
YOR260W	-1	-/-	-445.1286129951477	-24868.423676371574	83	0.06345177664974619	0.6024096385542169	0.20741989881956155
YMR189W	0	0/0	-445.19167441129684	-33528.60316120088	332	0.06345177664974619	0.6024096385542169	0.20741989881956155
YGL257C	-1	-/-	-445.19479513168335	-22733.901561260223	83	0.06337135614702155	0.6024096385542169	0.20770095559302978
YOL071W	-1	-/-	-445.211993098259	-23486.328258514404	83	0.06329113924050633	0.6024096385542169	0.20798201236649802
YIL143C	-1	-/-	-445.2984299361706	-23101.211087673903	83	0.0632111251580278	0.6024096385542169	0.20826306913996628
YML117W	0	0/0	-445.31823682785034	-37516.41824927181	332	0.0632111251580278	0.6024096385542169	0.20826306913996628
YPL204W	-1	-/-	-445.31973946094513	-22960.185338258743	83	0.06313131313131314	0.6024096385542169	0.20854412591343452
YGL148W	0	0/0	-445.41651424765587	-37230.40911614895	332	0.06313131313131314	0.6024096385542169	0.20854412591343452
YLL050C	-1	-/-	-445.4743857383728	-20970.036334753036	83	0.06305170239596469	0.6024096385542169	0.20882518268690275
YFR002W	-1	-/-	-445.5474410057068	-22760.777074813843	83	0.06297229219143577	0.6024096385542169	0.209106239460371
YOR157C	-1	-/-	-445.5613303184509	-23336.65699005127	83	0.06289308176100629	0.6024096385542169	0.20938729623383923
YNL265C	0	0/-	-445.56845067068934	-39325.37318227813	332	0.06289308176100629	0.6024096385542169	0.20938729623383923
YDR477W	-1	-/-	-445.5840051174164	-22383.45829284191	83	0.06281407035175879	0.6024096385542169	0.2096683530073075
YDR427W	-1	-/-	-445.59606647491455	-24004.98253941536	83	0.06273525721455459	0.6024096385542169	0.20994940978077573
YMR108W	0	0/0	-445.6288243830204	-35791.91609897092	332	0.06273525721455459	0.6024096385542169	0.20994940978077573
YOR103C	-1	-/-	-445.70778197050095	-22789.105972230434	83	0.06265664160401002	0.6024096385542169	0.21023046655424396
YPL026C	-1	-/-	-445.74830079078674	-20455.078559994698	83	0.0625782227784731	0.6024096385542169	0.2105115233277122
YPL098C	-1	-/-	-445.7808427810669	-22382.94927406311	83	0.0625	0.6024096385542169	0.21079258010118043
YHR012W	-1	-/-	-446.0319800376892	-22941.875767230988	83	0.062421972534332085	0.6024096385542169	0.21107363687464867
YPL146C	-1	-/-	-446.04598331451416	-25121.511807322502	83	0.06234413965087282	0.6024096385542169	0.21135469364811693
YNR019W	-1	-/-	-446.1022877693176	-23436.456555843353	83	0.062266500622665005	0.6024096385542169	0.21163575042158517
YBR210W	-1	-/-	-446.12706768512726	-21883.951220989227	83	0.06218905472636816	0.6024096385542169	0.2119168071950534
YHR069C	-1	-/-	-446.1636459827423	-24492.869364261627	83	0.062111801242236024	0.6024096385542169	0.21219786396852164
YDR006C	0	0/-	-446.20109326019883	-38365.02907605842	332	0.062111801242236024	0.6024096385542169	0.21219786396852164
YBL050W	-1	-/-	-446.20965057611465	-24027.678371727467	83	0.062034739454094295	0.6024096385542169	0.21247892074198987
YMR083W	-1	-/0	-446.2104697227478	-22516.50666320324	83	0.061957868649318466	0.6024096385542169	0.2127599775154581
YMR177W	-1	-/-	-446.2181668281555	-22054.158542752266	83	0.06188118811881188	0.6024096385542169	0.21304103428892637
YJL096W	0	0/-	-446.2278197482228	-37141.38981991261	332	0.06188118811881188	0.6024096385542169	0.21304103428892637
YKR084C	0	0/-	-446.2592342197895	-38987.979944616556	332	0.06188118811881188	0.6024096385542169	0.21304103428892637
YNR030W	-1	-/-	-446.2852728366852	-22927.601350545883	83	0.06180469715698393	0.6024096385542169	0.2133220910623946
YDR434W	-1	-/-	-446.32741117477417	-23368.963257312775	83	0.06172839506172839	0.6024096385542169	0.21360314783586284
YDR017C	-1	-/-	-446.38410061597824	-23462.299759685993	83	0.06165228113440197	0.6024096385542169	0.21388420460933108
YDL178W	-1	-/-	-446.43046522140503	-23461.109647333622	83	0.06157635467980296	0.6024096385542169	0.21416526138279932
YCR008W	-1	-/-	-446.4366776943207	-22762.932360887527	83	0.06150061500615006	0.6024096385542169	0.21444631815626758
YNR024W	0	0/-	-446.59954687952995	-41564.164597809315	332	0.06150061500615006	0.6024096385542169	0.21444631815626758
YGR030C	-1	-/-	-446.6432695388794	-23006.616332292557	83	0.06142506142506143	0.6024096385542169	0.21472737492973581
YGR172C	-1	-/-	-446.66146993637085	-22874.12643957138	83	0.06134969325153374	0.6024096385542169	0.21500843170320405
YLR130C	-1	-/-	-446.705246925354	-22707.567316770554	83	0.061274509803921566	0.6024096385542169	0.21528948847667229
YFL024C	-1	-/-	-446.7076630592346	-22395.54719018936	83	0.06119951040391677	0.6024096385542169	0.21557054525014052
YIR004W	-1	-/-	-446.76921463012695	-23405.72045095265	83	0.061124694376528114	0.6024096385542169	0.21585160202360876
YML077W	-1	-/-	-446.7754662036896	-24302.240059375763	83	0.06105006105006105	0.6024096385542169	0.21613265879707702
YPL029W	-1	-/-	-446.86867386102676	-23682.87851291895	83	0.06097560975609756	0.6024096385542169	0.21641371557054526
YBR004C	-1	-/-	-446.87235975265503	-23098.433578968048	83	0.06090133982947625	0.6024096385542169	0.2166947723440135
YGL215W	0	0/-	-446.9113255739212	-35735.584384799	332	0.06090133982947625	0.6024096385542169	0.2166947723440135
YBR005W	0	0/-	-446.9149729013443	-37176.75528228283	332	0.06090133982947625	0.6024096385542169	0.2166947723440135
YJL057C	0	0/-	-447.0033376663923	-39469.3647556901	332	0.06090133982947625	0.6024096385542169	0.2166947723440135
YOL144W	-1	-/-	-447.10305976867676	-23210.35650396347	83	0.06082725060827251	0.6024096385542169	0.21697582911748173
YDL046W	-1	-/-	-447.1088889837265	-24793.161455750465	83	0.060753341433778855	0.6024096385542169	0.21725688589094996
YPL050C	-1	-/-	-447.1524705886841	-24899.261160850525	83	0.06067961165048544	0.6024096385542169	0.2175379426644182
YBR140C	0	0/-	-447.2027429789305	-37766.27982869744	332	0.06067961165048544	0.6024096385542169	0.2175379426644182
YBR189W	0	0/-	-447.2101627588272	-37930.92659839243	332	0.06067961165048544	0.6024096385542169	0.2175379426644182
YCL017C	-1	-/-	-447.2347149848938	-21982.330883145332	83	0.06060606060606061	0.6024096385542169	0.21781899943788646
YDL147W	-1	-/-	-447.24630975723267	-25915.042165517807	83	0.06053268765133172	0.6024096385542169	0.2181000562113547
YGR193C	-1	-/-	-447.2492604255676	-22566.72537279129	83	0.060459492140266025	0.6024096385542169	0.21838111298482293
YPL015C	-1	-/-	-447.28435802459717	-23059.011928081512	83	0.06038647342995169	0.6024096385542169	0.21866216975829117
YKR026C	-1	-/-	-447.28929710388184	-23734.44613647461	83	0.06031363088057901	0.6024096385542169	0.2189432265317594
YBR094W	0	0/0	-447.3255123347044	-37825.320937886834	332	0.06031363088057901	0.6024096385542169	0.2189432265317594
YOR208W	-1	-/-	-447.3486270904541	-21935.2261800766	83	0.060240963855421686	0.6024096385542169	0.21922428330522767
YGR048W	-1	-/-	-447.41035187244415	-24983.961860060692	83	0.06016847172081829	0.6024096385542169	0.2195053400786959
YMR194W	0	0/-	-447.4753613471985	-37255.545873880386	332	0.06016847172081829	0.6024096385542169	0.2195053400786959
YIL034C	-1	-/-	-447.49561405181885	-22330.402371406555	83	0.06009615384615385	0.6024096385542169	0.21978639685216414
YDR321W	0	0/0	-447.5078090429306	-38565.61508926749	332	0.06009615384615385	0.6024096385542169	0.21978639685216414
YJL041W	-1	-/-	-447.5325830578804	-22920.575423300266	83	0.060024009603841535	0.6024096385542169	0.22006745362563238
YPR062W	0	0/-	-447.5383362174034	-38555.44335117936	332	0.060024009603841535	0.6024096385542169	0.22006745362563238
YFL023W	-1	-/-	-447.6053535938263	-24019.390941739082	83	0.05995203836930456	0.6024096385542169	0.2203485103991006
YMR152W	0	0/0	-447.6204353272915	-36678.99383491278	332	0.05995203836930456	0.6024096385542169	0.2203485103991006
YLR303W	-1	-/0	-447.62196826934814	-21756.33952474594	83	0.059880239520958084	0.6024096385542169	0.22062956717256885
YMR039C	-1	-/-	-447.8463969230652	-21781.115158319473	83	0.05980861244019139	0.6024096385542169	0.2209106239460371
YDR408C	0	0/-	-447.8485337793827	-37036.873868733644	332	0.05980861244019139	0.6024096385542169	0.2209106239460371
YOR231W	-1	-/-	-447.858544588089	-21257.086654782295	83	0.05973715651135006	0.6024096385542169	0.22119168071950535
YHR137W	0	0/0	-447.9251208305359	-34876.875165082514	332	0.05973715651135006	0.6024096385542169	0.22119168071950535
YPL100W	-1	-/-	-448.0232434272766	-21967.456584751606	83	0.059665871121718374	0.6024096385542169	0.22147273749297358
YNL121C	-1	-/-	-448.02505922317505	-22045.4074293375	83	0.05959475566150179	0.6024096385542169	0.22175379426644182
YKL156W	0	0/-	-448.05304062366486	-37861.95780283958	332	0.05959475566150179	0.6024096385542169	0.22175379426644182
YBR119W	-1	-/-	-448.08425641059875	-23137.50861310959	83	0.05952380952380952	0.6024096385542169	0.22203485103991005
YBR055C	-1	-/-	-448.08640372753143	-23923.94099253416	83	0.059453032104637336	0.6024096385542169	0.22231590781337832
YPR149W	0	0/-	-448.1048256456852	-36315.77023272216	332	0.059453032104637336	0.6024096385542169	0.22231590781337832
YKL067W	0	0/-	-448.2610550522804	-37546.80026653409	332	0.059453032104637336	0.6024096385542169	0.22231590781337832
YBR023C	-1	-/-	-448.2913293838501	-23426.24041032791	83	0.05938242280285035	0.6024096385542169	0.22259696458684655
YHR107C	-1	-/-	-448.3057117462158	-22593.716274261475	83	0.05931198102016608	0.6024096385542169	0.2228780213603148
YJR016C	0	0/0	-448.3061291575432	-36915.624449044466	332	0.05931198102016608	0.6024096385542169	0.2228780213603148
YPL227C	-1	-/-	-448.3151744604111	-24252.936319351196	83	0.05924170616113744	0.6024096385542169	0.22315907813378302
YOR161C	0	0/-	-448.3490088582039	-37013.58686617017	332	0.05924170616113744	0.6024096385542169	0.22315907813378302
YOL042W	-1	-/-	-448.4130594730377	-23396.962724089622	83	0.05917159763313609	0.6024096385542169	0.22344013490725126
YBR274W	-1	-/-	-448.556990981102	-23008.516116976738	83	0.0591016548463357	0.6024096385542169	0.2237211916807195
YGR234W	0	0/-	-448.7177339196205	-36956.12068787217	332	0.0591016548463357	0.6024096385542169	0.2237211916807195
YFR033C	-1	-/-	-448.7438657283783	-22099.674914836884	83	0.0590318772136954	0.6024096385542169	0.22400224845418776
YAL030W	-1	-/-	-448.7510895729065	-22338.197602272034	83	0.0589622641509434	0.6024096385542169	0.224283305227656
YOR197W	0	0/-	-448.87851828336716	-37055.127113729715	332	0.0589622641509434	0.6024096385542169	0.224283305227656
YJR094W-A	0	0/-	-448.90302085876465	-37744.535886362195	332	0.0589622641509434	0.6024096385542169	0.224283305227656
YGR267C	-1	-/-	-448.9077786207199	-21194.219607651234	83	0.05889281507656066	0.6024096385542169	0.22456436200112423
YBR161W	-1	-/-	-448.9144916534424	-22201.226080536842	83	0.058823529411764705	0.6024096385542169	0.22484541877459246
YNR010W	-1	-/-	-448.9301196336746	-23481.947520136833	83	0.05875440658049354	0.6024096385542169	0.2251264755480607
YDR122W	-1	-/-	-448.96576821804047	-23854.131355166435	83	0.05868544600938967	0.6024096385542169	0.22540753232152894
YKL013C	-1	-/-	-449.01041316986084	-22732.37111568451	83	0.05861664712778429	0.6024096385542169	0.2256885890949972
YKL148C	-1	-/-	-449.03802132606506	-21915.136714935303	83	0.0585480093676815	0.6024096385542169	0.22596964586846544
YBL006C	-1	-/-	-449.0643072128296	-22604.54865884781	83	0.05847953216374269	0.6024096385542169	0.22625070264193367
YPR139C	-1	-/-	-449.1275339126587	-23965.73250389099	83	0.05841121495327103	0.6024096385542169	0.2265317594154019
YKL138C	0	0/-	-449.4197956472635	-38211.00296662748	332	0.05841121495327103	0.6024096385542169	0.2265317594154019
YCR003W	0	0/-	-449.45135498046875	-36987.88238462806	332	0.05841121495327103	0.6024096385542169	0.2265317594154019
YPR185W	-1	-/-	-449.47800064086914	-22664.5333275795	83	0.058343057176196034	0.6024096385542169	0.22681281618887014
YER030W	-1	-/-	-449.5367945432663	-24045.025820732117	83	0.05827505827505827	0.6024096385542169	0.2270938729623384
YDR515W	-1	-/-	-449.6347151994705	-25217.228561520576	83	0.05820721769499418	0.6024096385542169	0.22737492973580664
YOR057W	-1	-/0	-449.69272565841675	-21557.364700317383	83	0.05813953488372093	0.6024096385542169	0.22765598650927488
YGL163C	-1	-/-	-449.7032206058502	-22622.259457230568	83	0.05807200929152149	0.6024096385542169	0.2279370432827431
YDR140W	-1	-/-	-449.7144491672516	-23544.14548623562	83	0.058004640371229696	0.6024096385542169	0.22821810005621135
YOL008W	-1	-/-	-449.7831153869629	-22877.134583473206	83	0.05793742757821553	0.6024096385542169	0.22849915682967958
YOR168W	-1	-/-	-449.82871174812317	-23761.567859888077	83	0.05787037037037037	0.6024096385542169	0.22878021360314785
YHR188C	-1	-/-	-449.9711949825287	-22278.798079252243	83	0.057803468208092484	0.6024096385542169	0.22906127037661608
YHR028C	0	0/-	-449.9808379858732	-37477.68941746652	332	0.057803468208092484	0.6024096385542169	0.22906127037661608
YMR184W	-1	-/-	-449.9846348762512	-21897.71646976471	83	0.057736720554272515	0.6024096385542169	0.22934232715008432
YNL308C	0	0/-	-450.07780623435974	-40475.4670830816	332	0.057736720554272515	0.6024096385542169	0.22934232715008432
YOR367W	-1	-/-	-450.10307812690735	-23492.116679906845	83	0.05767012687427912	0.6024096385542169	0.22962338392355255
YGR180C	-1	-/-	-450.2105083465576	-22345.09832894802	83	0.0576036866359447	0.6024096385542169	0.2299044406970208
YBR227C	0	0/+	-450.2142176628113	-38516.11213877797	332	0.0576036866359447	0.6024096385542169	0.2299044406970208
YOR132W	-1	-/-	-450.2238326072693	-22349.308022260666	83	0.05753739930955121	0.6024096385542169	0.23018549747048903
YOL142W	-1	-/-	-450.2479920387268	-24948.512721538544	83	0.05747126436781609	0.6024096385542169	0.2304665542439573
YDR371W	0	0/-	-450.28229689598083	-36804.01564692706	332	0.05747126436781609	0.6024096385542169	0.2304665542439573
YOR004W	-1	-/-	-450.3068825006485	-24627.849150776863	83	0.0574052812858783	0.6024096385542169	0.23074761101742552
YDL229W	1	+/+	-450.4533357620239	-21238.595863223076	82	0.058486238532110095	0.6144578313253012	0.23074761101742552
YPL232W	-1	-/-	-450.47028827667236	-22740.220998764038	83	0.058419243986254296	0.6144578313253012	0.23102866779089376
YNL091W	-1	-/-	-450.47036576271057	-23273.897830843925	83	0.05835240274599542	0.6144578313253012	0.231309724564362
YIL097W	-1	-/-	-450.4858732223511	-22388.61753320694	83	0.05828571428571429	0.6144578313253012	0.23159078133783023
YLR120C	0	0/-	-450.5576740205288	-37801.33762952685	332	0.05828571428571429	0.6144578313253012	0.23159078133783023
YDR454C	0	0/-	-450.5934502482414	-38027.96158891916	332	0.05828571428571429	0.6144578313253012	0.23159078133783023
YJL054W	-1	-/-	-450.6193585395813	-23340.34607386589	83	0.05821917808219178	0.6144578313253012	0.2318718381112985
YCR020C	-1	-/-	-450.6482973098755	-21516.93407690525	83	0.05815279361459521	0.6144578313253012	0.23215289488476673
YNL074C	-1	-/-	-450.6669485569	-22405.985899209976	83	0.05808656036446469	0.6144578313253012	0.23243395165823497
YFL058W	-1	-/-	-450.7179250717163	-22597.547143936157	83	0.05802047781569966	0.6144578313253012	0.2327150084317032
YJL016W	0	0/0	-450.73051258921623	-36936.434773117304	332	0.05802047781569966	0.6144578313253012	0.2327150084317032
YCL035C	-1	-/-	-450.7787253856659	-22020.42564880848	83	0.05795454545454545	0.6144578313253012	0.23299606520517144
YDL022W	-1	-/-	-450.83065497875214	-22050.563200354576	83	0.05788876276958002	0.6144578313253012	0.23327712197863967
YER062C	-1	-/-	-450.84201323986053	-21472.218385577202	83	0.05782312925170068	0.6144578313253012	0.23355817875210794
YBL064C	-1	-/-	-450.9029302597046	-22894.999313354492	83	0.057757644394110984	0.6144578313253012	0.23383923552557617
YPL226W	0	0/-	-450.9579340815544	-40982.74097451568	332	0.057757644394110984	0.6144578313253012	0.23383923552557617
YLR433C	-1	-/-	-451.0329313278198	-24344.099810242653	83	0.057692307692307696	0.6144578313253012	0.2341202922990444
YDR496C	0	0/-	-451.04887484014034	-40557.54880553484	332	0.057692307692307696	0.6144578313253012	0.2341202922990444
YMR316W	-1	-/-	-451.06329119205475	-21941.160883188248	83	0.0576271186440678	0.6144578313253012	0.23440134907251264
YIL033C	-1	-/-	-451.0720121860504	-22873.981655836105	83	0.05756207674943566	0.6144578313253012	0.23468240584598088
YNL049C	-1	-/-	-451.0962190628052	-21367.85282278061	83	0.05749718151071026	0.6144578313253012	0.23496346261944911
YBR080C	-1	-/-	-451.0985172986984	-24437.143731474876	83	0.057432432432432436	0.6144578313253012	0.23524451939291738
YBL061C	-1	-/-	-451.1199243068695	-22757.041358947754	83	0.05736782902137233	0.6144578313253012	0.23552557616638561
YDL089W	0	0/-	-451.1318565607071	-37692.26048180461	332	0.05736782902137233	0.6144578313253012	0.23552557616638561
YNL032W	-1	-/-	-451.21301555633545	-21984.61355161667	83	0.05730337078651685	0.6144578313253012	0.23580663293985385
YDR067C	0	0/-	-451.2750898003578	-37701.45099365711	332	0.05730337078651685	0.6144578313253012	0.23580663293985385
YHR010W	0	0/-	-451.3234321475029	-37336.131693303585	332	0.05730337078651685	0.6144578313253012	0.23580663293985385
YER083C	-1	-/-	-451.34258580207825	-23566.084664821625	83	0.05723905723905724	0.6144578313253012	0.23608768971332209
YMR071C	0	0/0	-451.35514134168625	-38587.529830276966	332	0.05723905723905724	0.6144578313253012	0.23608768971332209
YLR007W	-1	-/-	-451.3717520236969	-23343.494805336	83	0.05717488789237668	0.6144578313253012	0.23636874648679032
YGR103W	-1	-/-	-451.4451870918274	-25544.411374092102	83	0.05711086226203808	0.6144578313253012	0.23664980326025858
YLR309C	-1	-/-	-451.4491596966982	-22942.304583743215	83	0.05704697986577181	0.6144578313253012	0.23693086003372682
YLR321C	-1	-/-	-451.4834613800049	-22811.79812002182	83	0.05698324022346369	0.6144578313253012	0.23721191680719506
YBR252W	0	0/-	-451.48783564567566	-40047.887250736356	332	0.05698324022346369	0.6144578313253012	0.23721191680719506
YJR084W	-1	-/-	-451.54198360443115	-22704.427420973778	83	0.056919642857142856	0.6144578313253012	0.2374929735806633
YCR002C	-1	-/-	-451.58539962768555	-23579.254468917847	83	0.056856187290969896	0.6144578313253012	0.23777403035413153
YPR169W	0	0/-	-451.6124218702316	-40009.96057379246	332	0.056856187290969896	0.6144578313253012	0.23777403035413153
YDR041W	0	0/-	-451.62452179193497	-36919.46758650243	332	0.056856187290969896	0.6144578313253012	0.23777403035413153
YDL232W	-1	-/-	-451.640189409256	-23895.496075630188	83	0.05679287305122494	0.6144578313253012	0.23805508712759976
YFR021W	-1	-/-	-451.652715921402	-22469.557613372803	83	0.05672969966629588	0.6144578313253012	0.23833614390106803
YGL091C	0	0/-	-451.6767515987158	-39834.383186891675	332	0.05672969966629588	0.6144578313253012	0.23833614390106803
YDL120W	-1	-/-	-451.7697294950485	-23874.51284325123	83	0.056666666666666664	0.6144578313253012	0.23861720067453626
YHR021C	-1	-/-	-451.7952003479004	-21978.08417260647	83	0.05660377358490566	0.6144578313253012	0.2388982574480045
YOR176W	0	0/0	-451.80672347545624	-37911.71095046401	332	0.05660377358490566	0.6144578313253012	0.2388982574480045
YFL004W	-1	-/-	-451.91798543930054	-23079.60402560234	83	0.0565410199556541	0.6144578313253012	0.23917931422147273
YDR099W	-1	-/-	-451.9945855140686	-22839.431112766266	83	0.05647840531561462	0.6144578313253012	0.23946037099494097
YER099C	0	0/-	-452.0254775583744	-38484.018101491034	332	0.05647840531561462	0.6144578313253012	0.23946037099494097
YBR230C	0	0/-	-452.068926602602	-38656.64787712693	332	0.05647840531561462	0.6144578313253012	0.23946037099494097
YDR297W	-1	-/-	-452.1186411380768	-22647.0671582222	83	0.05641592920353982	0.6144578313253012	0.23974142776840923
YBR261C	0	0/-	-452.15738855302334	-39733.93773327768	332	0.05641592920353982	0.6144578313253012	0.23974142776840923
YDR358W	-1	-/-	-452.1848921775818	-22294.27079987526	83	0.056353591160221	0.6144578313253012	0.24002248454187747
YJR049C	-1	-/-	-452.24510288238525	-23310.09934616089	83	0.056291390728476824	0.6144578313253012	0.2403035413153457
YDR378C	-1	-/-	-452.2577028274536	-22727.00136947632	83	0.05622932745314223	0.6144578313253012	0.24058459808881394
YEL020W-A	-1	-/-	-452.2657790184021	-21142.725935459137	83	0.05616740088105727	0.6144578313253012	0.24086565486228217
YDR450W	-1	-/-	-452.30504417419434	-22703.205384492874	83	0.056105610561056105	0.6144578313253012	0.2411467116357504
YJR135W-A	-1	-/-	-452.4941108226776	-21893.849662542343	83	0.056043956043956046	0.6144578313253012	0.24142776840921867
YML129C	-1	-/-	-452.5042836666107	-22760.11810812354	83	0.05598243688254665	0.6144578313253012	0.2417088251826869
YDR047W	0	0/0	-452.52415746450424	-36542.795908525586	332	0.05598243688254665	0.6144578313253012	0.2417088251826869
YDR129C	-1	-/-	-452.52524250745773	-23659.83663970232	83	0.05592105263157895	0.6144578313253012	0.24198988195615515
YBL056W	-1	-/-	-452.59379386901855	-23089.37184047699	83	0.05585980284775466	0.6144578313253012	0.24227093872962338
YLR195C	-1	-/-	-452.60945975780487	-22979.322657108307	83	0.05579868708971553	0.6144578313253012	0.24255199550309162
YJR042W	-1	-/-	-452.71095275878906	-23833.262557029724	83	0.05573770491803279	0.6144578313253012	0.24283305227655985
YGL029W	-1	-/-	-452.8348705768585	-24529.771431982517	83	0.055676855895196505	0.6144578313253012	0.24311410905002812
YFL048C	-1	-/-	-452.85553558170795	-23798.020074680448	83	0.05561613958560523	0.6144578313253012	0.24339516582349635
YGL221C	0	0/0	-452.89115457236767	-39439.877646908164	332	0.05561613958560523	0.6144578313253012	0.24339516582349635
YDL165W	-1	-/-	-452.9682459831238	-22672.427097320557	83	0.05555555555555555	0.6144578313253012	0.2436762225969646
YAL041W	-1	-/-	-453.3926555812359	-23060.101879268885	83	0.055495103373231776	0.6144578313253012	0.24395727937043282
YGL099W	-1	-/-	-453.40402925014496	-24782.683463454247	83	0.05543478260869565	0.6144578313253012	0.24423833614390106
YDR162C	-1	-/-	-453.42477798461914	-24273.613441467285	83	0.05537459283387622	0.6144578313253012	0.24451939291736932
YDR311W	-1	-/-	-453.4868993759155	-23421.11104297638	83	0.055314533622559656	0.6144578313253012	0.24480044969083756
YPL173W	0	0/-	-453.50055024027824	-37141.78114373237	332	0.055314533622559656	0.6144578313253012	0.24480044969083756
YHL031C	-1	-/-	-453.6610813140869	-22262.710557699203	83	0.0552546045503792	0.6144578313253012	0.2450815064643058
YDL007W	-1	-/-	-453.70268630981445	-23268.246940135956	83	0.05519480519480519	0.6144578313253012	0.24536256323777403
YMR129W	-1	-/-	-453.70318944752216	-24104.857534900308	83	0.055135135135135134	0.6144578313253012	0.24564362001124226
YNR038W	-1	-/-	-453.758198261261	-24007.43932056427	83	0.0550755939524838	0.6144578313253012	0.2459246767847105
YER120W	-1	-/-	-453.77262592315674	-20572.87159538269	83	0.05501618122977346	0.6144578313253012	0.24620573355817876
YKL099C	-1	-/-	-453.79661643505096	-25753.634168744087	83	0.05495689655172414	0.6144578313253012	0.246486790331647
YOL005C	-1	-/-	-453.7979910373688	-23424.212919950485	83	0.05489773950484392	0.6144578313253012	0.24676784710511523
YIL050W	0	0/-	-453.81929218769073	-37907.560841068625	332	0.05489773950484392	0.6144578313253012	0.24676784710511523
YNR052C	-1	-/-	-453.949405670166	-23056.52482676506	83	0.054838709677419356	0.6144578313253012	0.24704890387858347
YIL093C	0	0/-	-453.9667628109455	-37533.04891975224	332	0.054838709677419356	0.6144578313253012	0.24704890387858347
YML009C	0	0/-	-453.9687683582306	-38147.90135598183	332	0.054838709677419356	0.6144578313253012	0.24704890387858347
YCL010C	-1	-/-	-453.976243019104	-21625.985486984253	83	0.05477980665950591	0.6144578313253012	0.2473299606520517
YKL137W	0	0/-	-454.0479325056076	-37711.25498712063	332	0.05477980665950591	0.6144578313253012	0.2473299606520517
YLR096W	-1	-/-	-454.12373757362366	-22284.286015748978	83	0.05472103004291846	0.6144578313253012	0.24761101742551994
YHR044C	0	0/0	-454.1730014383793	-37711.486264027655	332	0.05472103004291846	0.6144578313253012	0.24761101742551994
YER146W	-1	-/-	-454.18056631088257	-22409.998296260834	83	0.05466237942122187	0.6144578313253012	0.2478920741989882
YDR375C	-1	-/-	-454.26362109184265	-21619.65394806862	83	0.05460385438972163	0.6144578313253012	0.24817313097245644
YJR091C	-1	-/-	-454.3492240905762	-22159.97429561615	83	0.05454545454545454	0.6144578313253012	0.24845418774592468
YMR297W	0	0/-	-454.3553179502487	-38185.19015190005	332	0.05454545454545454	0.6144578313253012	0.24845418774592468
YOR123C	-1	-/-	-454.4321331977844	-22864.432430267334	83	0.05448717948717949	0.6144578313253012	0.2487352445193929
YAL058W	1	+/+	-454.44771325588226	-22843.97738826275	82	0.05549626467449306	0.6265060240963856	0.2487352445193929
YER002W	-1	-/-	-454.4838261604309	-23774.859278678894	83	0.05543710021321962	0.6265060240963856	0.24901630129286115
YPR037C	1	+/+	-454.4871253967285	-22831.684094667435	82	0.05644302449414271	0.6385542168674698	0.24901630129286115
YMR153W	-1	-/-	-454.49606144428253	-23147.274500131607	83	0.05638297872340425	0.6385542168674698	0.2492973580663294
YJL087C	-1	-/-	-454.5110570192337	-23588.36807525158	83	0.0563230605738576	0.6385542168674698	0.24957841483979765
YLR034C	-1	-/-	-454.51409780979156	-22634.08975660801	83	0.05626326963906582	0.6385542168674698	0.24985947161326588
YPR188C	-1	-/-	-454.52653193473816	-21952.581555604935	83	0.05620360551431601	0.6385542168674698	0.2501405283867341
YIL062C	-1	-/-	-454.5892424583435	-22976.93942642212	83	0.05614406779661017	0.6385542168674698	0.25042158516020235
YGL174W	-1	-/-	-454.6364622116089	-23671.486371397972	83	0.056084656084656084	0.6385542168674698	0.2507026419336706
YLR287C-A	0	0/-	-454.6610657274723	-36688.62916752696	332	0.056084656084656084	0.6385542168674698	0.2507026419336706
YNL130C	-1	-/-	-454.6976115703583	-21730.43182337284	83	0.056025369978858354	0.6385542168674698	0.2509836987071388
YAL014C	0	0/-	-454.7454510331154	-39044.76602810621	332	0.056025369978858354	0.6385542168674698	0.2509836987071388
YGL243W	-1	-/-	-454.7900587320328	-23625.454509854317	83	0.0559662090813094	0.6385542168674698	0.25126475548060706
YJL117W	1	+/+	-454.96640825271606	-22937.911232471466	82	0.056962025316455694	0.6506024096385542	0.25126475548060706
YMR002W	0	0/-	-454.9986457750201	-38325.93847090006	332	0.056962025316455694	0.6506024096385542	0.25126475548060706
YPL230W	0	0/-	-455.0666437447071	-37324.16081126779	332	0.056962025316455694	0.6506024096385542	0.25126475548060706
YOL006C	-1	-/-	-455.0685977935791	-22338.35254716873	83	0.05690200210748156	0.6506024096385542	0.2515458122540753
YPR187W	-1	-/-	-455.08352041244507	-25075.756660819054	83	0.056842105263157895	0.6506024096385542	0.2518268690275436
YHL004W	0	0/-	-455.1511197090149	-37454.23977282643	332	0.056842105263157895	0.6506024096385542	0.2518268690275436
YOR187W	-1	-/-	-455.2157658338547	-22042.25198698044	83	0.056782334384858045	0.6506024096385542	0.2521079258010118
YAL003W	-1	-/-	-455.23405361175537	-22843.082028388977	83	0.05672268907563025	0.6506024096385542	0.25238898257448006
YHR072W-A	-1	-/-	-455.2619893550873	-21995.98220896721	83	0.05666316894018888	0.6506024096385542	0.2526700393479483
YBR187W	0	0/-	-455.2964828312397	-38747.097281992435	332	0.05666316894018888	0.6506024096385542	0.2526700393479483
YBR142W	-1	-/-	-455.3154559135437	-23472.050806999207	83	0.05660377358490566	0.6506024096385542	0.25295109612141653
YBR149W	0	0/0	-455.3923978805542	-38290.05770820379	332	0.05660377358490566	0.6506024096385542	0.25295109612141653
YLR151C	0	0/-	-455.3958212733269	-38490.80511328578	332	0.05660377358490566	0.6506024096385542	0.25295109612141653
YPR035W	0	0/0	-455.43903627991676	-35162.89588211477	332	0.05660377358490566	0.6506024096385542	0.25295109612141653
YKR042W	-1	-/-	-455.51439809799194	-21853.102618694305	83	0.05654450261780105	0.6506024096385542	0.25323215289488477
YJL026W	-1	-/-	-455.55432534217834	-22738.416039586067	83	0.056485355648535567	0.6506024096385542	0.253513209668353
YDR182W	-1	-/-	-455.60529577732086	-24007.52259862423	83	0.05642633228840126	0.6506024096385542	0.25379426644182124
YNR049C	-1	-/-	-455.6196963787079	-22842.564447164536	83	0.05636743215031315	0.6506024096385542	0.2540753232152895
YOR138C	0	0/-	-455.6945618391037	-37907.924534231424	332	0.05636743215031315	0.6506024096385542	0.2540753232152895
YBR034C	-1	-/-	-455.7161456346512	-23776.26648056507	83	0.056308654848800835	0.6506024096385542	0.2543563799887577
YBR024W	-1	-/-	-455.7550826072693	-22933.360331058502	83	0.05625	0.6506024096385542	0.25463743676222594
YAL036C	0	0/-	-455.7836129665375	-40653.068246006966	332	0.05625	0.6506024096385542	0.25463743676222594
YDR051C	0	0/-	-455.80207628011703	-37257.299317747355	332	0.05625	0.6506024096385542	0.25463743676222594
YLR196W	-1	-/-	-455.83101320266724	-25440.425149321556	83	0.05619146722164412	0.6506024096385542	0.25491849353569423
YKL025C	-1	-/-	-455.85318303108215	-23583.913310289383	83	0.056133056133056136	0.6506024096385542	0.25519955030916247
YDR062W	-1	-/-	-455.85753321647644	-22289.430943012238	83	0.056074766355140186	0.6506024096385542	0.2554806070826307
YKL191W	-1	-/-	-455.9429439306259	-24185.402727007866	83	0.056016597510373446	0.6506024096385542	0.25576166385609894
YOR304W	-1	-/-	-456.0129874944687	-24295.649950623512	83	0.05595854922279793	0.6506024096385542	0.2560427206295672
YER110C	-1	-/-	-456.0778305530548	-23789.551817655563	83	0.055900621118012424	0.6506024096385542	0.2563237774030354
YJL191W	-1	-/-	-456.0793957710266	-23306.440720558167	83	0.055842812823164424	0.6506024096385542	0.25660483417650365
YKL015W	-1	-/-	-456.1478616595268	-23694.579982578754	83	0.05578512396694215	0.6506024096385542	0.2568858909499719
YPR131C	-1	-/-	-456.1511764526367	-23653.43621945381	83	0.05572755417956656	0.6506024096385542	0.2571669477234401
YHR181W	-1	-/-	-456.2568869590759	-23188.43062353134	83	0.05567010309278351	0.6506024096385542	0.25744800449690836
YIL056W	-1	-/-	-456.2663106918335	-21033.960560917854	83	0.055612770339855816	0.6506024096385542	0.2577290612703766
YLR093C	0	0/-	-456.3413742110133	-38294.423205666244	332	0.055612770339855816	0.6506024096385542	0.2577290612703766
YKL175W	-1	-/-	-456.36574506759644	-23215.255352973938	83	0.05555555555555555	0.6506024096385542	0.2580101180438449
YNL084C	-1	-/-	-456.3742332458496	-22557.947268486023	83	0.05549845837615622	0.6506024096385542	0.2582911748173131
YPR133W-A	-1	-/-	-456.4786071777344	-22350.791890382767	83	0.055441478439425054	0.6506024096385542	0.25857223159078135
YPL078C	-1	-/-	-456.5408282279968	-21272.19892024994	83	0.055384615384615386	0.6506024096385542	0.2588532883642496
YPR010C	-1	-/-	-456.5824947357178	-24218.696064949036	83	0.055327868852459015	0.6506024096385542	0.2591343451377178
YIL051C	-1	-/-	-456.60282707214355	-22129.328577518463	83	0.05527123848515865	0.6506024096385542	0.25941540191118606
YPL131W	-1	-/-	-456.73356771469116	-22526.259330034256	83	0.05521472392638037	0.6506024096385542	0.2596964586846543
YLR362W	-1	-/-	-456.7575492858887	-23266.328728079796	83	0.05515832482124617	0.6506024096385542	0.25997751545812253
YAL033W	-1	-/-	-456.76460111141205	-23634.93249309063	83	0.05510204081632653	0.6506024096385542	0.26025857223159077
YGL225W	-1	-/-	-456.77398121356964	-23934.327934622765	83	0.05504587155963303	0.6506024096385542	0.260539629005059
YER019C-A	-1	-/-	-456.7771782875061	-21804.006252408028	83	0.054989816700611	0.6506024096385542	0.26082068577852724
YBR058C-A	-1	-/-	-456.81315302848816	-22450.51239657402	83	0.054933875890132246	0.6506024096385542	0.26110174255199553
YHR179W	0	0/0	-456.84995782375336	-37501.1782694906	332	0.054933875890132246	0.6506024096385542	0.26110174255199553
YKR088C	0	0/-	-456.9140110015869	-37298.40837869048	332	0.054933875890132246	0.6506024096385542	0.26110174255199553
YER090W	0	0/0	-456.94307285547256	-36879.609472602606	332	0.054933875890132246	0.6506024096385542	0.26110174255199553
YGL252C	-1	-/-	-456.9530258178711	-22925.64158821106	83	0.054878048780487805	0.6506024096385542	0.26138279932546377
YDR503C	-1	-/-	-456.9646806716919	-24126.68697977066	83	0.05482233502538071	0.6506024096385542	0.261663856098932
YDR309C	-1	-/-	-457.00926399230957	-22757.590441703796	83	0.05476673427991886	0.6506024096385542	0.26194491287240024
YDL230W	-1	-/-	-457.0159983634949	-22953.871008872986	83	0.0547112462006079	0.6506024096385542	0.2622259696458685
YHR062C	-1	-/-	-457.0385842323303	-24665.706367492676	83	0.05465587044534413	0.6506024096385542	0.2625070264193367
YNL322C	0	0/-	-457.10806357860565	-38179.28900876641	332	0.05465587044534413	0.6506024096385542	0.2625070264193367
YAL044C	-1	-/-	-457.11350178718567	-21701.607746601105	83	0.054600606673407485	0.6506024096385542	0.26278808319280494
YKL024C	0	0/-	-457.13471525907516	-38325.91224864125	332	0.054600606673407485	0.6506024096385542	0.26278808319280494
YHR203C	-1	-/-	-457.249472618103	-22204.02224588394	83	0.05454545454545454	0.6506024096385542	0.2630691399662732
YAR042W	-1	-/-	-457.25784063339233	-23464.207120656967	83	0.054490413723511606	0.6506024096385542	0.2633501967397414
YOR143C	-1	-/-	-457.31982135772705	-23075.857429265976	83	0.05443548387096774	0.6506024096385542	0.26363125351320965
YJL116C	-1	-/-	-457.3318955898285	-21306.85739350319	83	0.054380664652567974	0.6506024096385542	0.2639123102866779
YBR234C	-1	-/-	-457.36943006515503	-23114.027268886566	83	0.05432595573440644	0.6506024096385542	0.2641933670601461
YLR146C	0	0/-	-457.3710890710354	-41590.04330357909	332	0.05432595573440644	0.6506024096385542	0.2641933670601461
YGL233W	-1	-/-	-457.42277574539185	-22764.33134317398	83	0.054271356783919596	0.6506024096385542	0.2644744238336144
YHR068W	-1	-/-	-457.4546321630478	-25873.473586797714	83	0.05421686746987952	0.6506024096385542	0.26475548060708265
YHR038W	-1	-/-	-457.47738099098206	-23313.65710091591	83	0.05416248746238716	0.6506024096385542	0.2650365373805509
YPL170W	-1	-/-	-457.50767374038696	-21303.53995370865	83	0.05410821643286573	0.6506024096385542	0.2653175941540191
YHR024C	-1	-/-	-457.52182960510254	-23242.75891304016	83	0.05405405405405406	0.6506024096385542	0.26559865092748736
YDR079W	-1	-/-	-457.6639875173569	-23961.26563537121	83	0.054	0.6506024096385542	0.2658797077009556
YBR282W	0	0/-	-457.674676284194	-38645.02668605745	332	0.054	0.6506024096385542	0.2658797077009556
YAL016W	-1	-/-	-457.68313217163086	-23260.341476917267	83	0.053946053946053944	0.6506024096385542	0.2661607644744238
YKR072C	-1	-/-	-457.71262407302856	-23456.4004073143	83	0.05389221556886228	0.6506024096385542	0.26644182124789206
YDL013W	-1	-/-	-457.72244161367416	-22792.83464872837	83	0.053838484546360914	0.6506024096385542	0.2667228780213603
YHR049W	0	0/0	-457.7482380270958	-38063.8116389513	332	0.053838484546360914	0.6506024096385542	0.2667228780213603
YDR175C	-1	-/-	-457.75753593444824	-22502.31580543518	83	0.053784860557768925	0.6506024096385542	0.26700393479482853
YDL052C	-1	-/-	-457.7684704065323	-23492.24453175068	83	0.05373134328358209	0.6506024096385542	0.26728499156829677
YJL217W	0	0/0	-457.78481924533844	-35997.53581687808	332	0.05373134328358209	0.6506024096385542	0.26728499156829677
YGR013W	-1	-/-	-457.860209941864	-23300.44395828247	83	0.0536779324055666	0.6506024096385542	0.26756604834176506
YER105C	-1	-/-	-457.87523555755615	-22553.071335315704	83	0.05362462760675273	0.6506024096385542	0.2678471051152333
YGR095C	-1	-/-	-457.9122145175934	-23625.58189034462	83	0.05357142857142857	0.6506024096385542	0.26812816188870153
YHR056C	-1	-/-	-457.91606521606445	-21637.096863627434	83	0.053518334985133795	0.6506024096385542	0.26840921866216977
YDR200C	-1	-/-	-457.9728634953499	-23357.474253952503	83	0.053465346534653464	0.6506024096385542	0.268690275435638
YGL009C	0	0/0	-457.9802365899086	-36851.17157378793	332	0.053465346534653464	0.6506024096385542	0.268690275435638
YPR155C	-1	-/-	-457.9911526441574	-23403.162991285324	83	0.05341246290801187	0.6506024096385542	0.26897133220910624
YCL034W	-1	-/-	-458.1408179998398	-22720.2272053957	83	0.0533596837944664	0.6506024096385542	0.2692523889825745
YHR058C	-1	-/-	-458.2535638809204	-24231.23053741455	83	0.05330700888450148	0.6506024096385542	0.2695334457560427
YOL115W	-1	-/-	-458.25554060935974	-23549.368222236633	83	0.05325443786982249	0.6506024096385542	0.26981450252951095
YDR036C	-1	-/-	-458.28176259994507	-21956.48975521326	83	0.053201970443349754	0.6506024096385542	0.2700955593029792
YER123W	-1	-/-	-458.31019032001495	-22396.15156185627	83	0.0531496062992126	0.6506024096385542	0.2703766160764474
YKR058W	0	0/0	-458.3309995532036	-37654.04834061861	332	0.0531496062992126	0.6506024096385542	0.2703766160764474
YHR005C	-1	-/-	-458.42320919036865	-22905.39363217354	83	0.05309734513274336	0.6506024096385542	0.2706576728499157
YHR183W	-1	-/-	-458.5248396396637	-22851.648183822632	83	0.05304518664047151	0.6506024096385542	0.27093872962338394
YBL055C	-1	-/-	-458.6280468702316	-23492.707746863365	83	0.05299313052011776	0.6506024096385542	0.2712197863968522
YPL196W	-1	-/-	-458.66038703918457	-23612.03171634674	83	0.052941176470588235	0.6506024096385542	0.2715008431703204
YLR439W	0	0/-	-458.71355989575386	-36613.13121473789	332	0.052941176470588235	0.6506024096385542	0.2715008431703204
YNL175C	0	0/-	-458.7734621465206	-41679.31427875161	332	0.052941176470588235	0.6506024096385542	0.2715008431703204
YDL131W	0	0/0	-458.78747084736824	-36531.574948474765	332	0.052941176470588235	0.6506024096385542	0.2715008431703204
YIL039W	-1	-/-	-458.85112807154655	-24515.512098759413	83	0.05288932419196866	0.6506024096385542	0.27178189994378865
YOL109W	-1	-/-	-458.9338276386261	-23038.354599952698	83	0.05283757338551859	0.6506024096385542	0.2720629567172569
YGL213C	-1	-/-	-458.94086265563965	-23607.962893009186	83	0.05278592375366569	0.6506024096385542	0.2723440134907251
YKR060W	-1	-/-	-458.9628186225891	-25012.528864383698	83	0.052734375	0.6506024096385542	0.27262507026419336
YDR225W	-1	-/-	-459.01394176483154	-21149.73285251856	83	0.05268292682926829	0.6506024096385542	0.2729061270376616
YPL203W	-1	-/-	-459.0480155944824	-24224.785470843315	83	0.05263157894736842	0.6506024096385542	0.27318718381112983
YGR244C	-1	-/-	-459.12770080566406	-21311.299653053284	83	0.05258033106134372	0.6506024096385542	0.27346824058459807
YGL167C	-1	-/-	-459.20188093185425	-22627.861639142036	83	0.05252918287937743	0.6506024096385542	0.27374929735806636
YLR061W	0	0/-	-459.22280579805374	-37703.393155917525	332	0.05252918287937743	0.6506024096385542	0.27374929735806636
YKL186C	-1	-/-	-459.2230751514435	-23465.55313384533	83	0.052478134110787174	0.6506024096385542	0.2740303541315346
YLR304C	-1	-/-	-459.2358877658844	-22317.97861623764	83	0.05242718446601942	0.6506024096385542	0.27431141090500283
YGR083C	-1	-/-	-459.2688636779785	-23912.927301049232	83	0.052376333656644035	0.6506024096385542	0.27459246767847106
YPR047W	0	0/-	-459.2838151268661	-36950.17801907286	332	0.052376333656644035	0.6506024096385542	0.27459246767847106
YNL108C	0	0/0	-459.2974380850792	-39676.34683346748	332	0.052376333656644035	0.6506024096385542	0.27459246767847106
YHR147C	0	0/-	-459.3840139359236	-38162.897378370166	332	0.052376333656644035	0.6506024096385542	0.27459246767847106
YBL004W	-1	-/-	-459.411945104599	-23941.24683189392	83	0.05232558139534884	0.6506024096385542	0.2748735244519393
YGR063C	-1	-/-	-459.46211886405945	-24123.238342046738	83	0.05227492739593417	0.6506024096385542	0.27515458122540754
YKL087C	0	0/0	-459.4793563783169	-37297.17973679304	332	0.05227492739593417	0.6506024096385542	0.27515458122540754
YDR487C	-1	-/-	-459.65057849884033	-22155.29199910164	83	0.05222437137330754	0.6506024096385542	0.27543563799887577
YEL015W	-1	-/-	-459.7181029319763	-22271.566398859024	83	0.05217391304347826	0.6506024096385542	0.275716694772344
YLR284C	-1	-/-	-459.7398519515991	-22179.236078977585	83	0.052123552123552123	0.6506024096385542	0.27599775154581224
YDL225W	-1	-/-	-459.75036096572876	-23286.712583065033	83	0.052073288331726135	0.6506024096385542	0.2762788083192805
YEL053C	-1	-/-	-459.782865524292	-23803.712352752686	83	0.05202312138728324	0.6506024096385542	0.2765598650927487
YLR058C	0	0/-	-459.7885493040085	-35765.387462079525	332	0.05202312138728324	0.6506024096385542	0.2765598650927487
YMR139W	-1	-/-	-459.84438264369965	-24534.74937438965	83	0.0519730510105871	0.6506024096385542	0.27684092186621695
YJR067C	0	0/-	-459.88508212566376	-40183.55569213629	332	0.0519730510105871	0.6506024096385542	0.27684092186621695
YGL054C	-1	-/-	-459.91358518600464	-22875.912775993347	83	0.051923076923076926	0.6506024096385542	0.27712197863968524
YER055C	0	0/0	-459.928061068058	-36563.809190154076	332	0.051923076923076926	0.6506024096385542	0.27712197863968524
YDR259C	-1	-/-	-459.9636197090149	-20959.6592335701	83	0.05187319884726225	0.6506024096385542	0.2774030354131535
YGR029W	-1	-/-	-459.97768473625183	-22534.795872211456	83	0.05182341650671785	0.6506024096385542	0.2776840921866217
YCR036W	0	0/0	-460.0297305583954	-38934.11513106525	332	0.05182341650671785	0.6506024096385542	0.2776840921866217
YDL212W	1	+/+	-460.05271196365356	-23056.418170928955	82	0.052732502396931925	0.6626506024096386	0.2776840921866217
YML092C	-1	-/-	-460.1070713996887	-23466.329580307007	83	0.05268199233716475	0.6626506024096386	0.27796514896008995
YOR044W	0	0/0	-460.1363015472889	-37229.98048479855	332	0.05268199233716475	0.6626506024096386	0.27796514896008995
YOR184W	0	0/-	-460.18011769652367	-37135.97806721926	332	0.05268199233716475	0.6626506024096386	0.27796514896008995
YJR105W	-1	-/-	-460.1933696269989	-22512.323120832443	83	0.05263157894736842	0.6626506024096386	0.2782462057335582
YOR259C	-1	-/-	-460.200466632843	-23273.514668941498	83	0.052581261950286805	0.6626506024096386	0.2785272625070264
YJL183W	-1	-/-	-460.3758282661438	-22972.663199067116	83	0.05253104106972302	0.6626506024096386	0.27880831928049465
YCR020C-A	-1	-/-	-460.4340491294861	-22978.94548559189	83	0.05248091603053435	0.6626506024096386	0.2790893760539629
YBL071W-A	-1	-/-	-460.4388384819031	-22190.874171972275	83	0.052430886558627265	0.6626506024096386	0.2793704328274311
YOR252W	0	0/0	-460.43996138870716	-42236.73421065509	332	0.052430886558627265	0.6626506024096386	0.2793704328274311
YMR241W	-1	-/-	-460.44208550453186	-22364.98446202278	83	0.05238095238095238	0.6626506024096386	0.27965148960089936
YPL154C	-1	-/-	-460.4571294784546	-24804.850293517113	83	0.05233111322549953	0.6626506024096386	0.2799325463743676
YOR216C	-1	-/-	-460.4882869720459	-24017.641131401062	83	0.05228136882129278	0.6626506024096386	0.2802136031478359
YGR078C	1	+/+	-460.4908103942871	-24658.375758886337	82	0.05318138651471985	0.6746987951807228	0.2802136031478359
YGR061C	0	0/-	-460.5360743403435	-37401.074936538935	332	0.05318138651471985	0.6746987951807228	0.2802136031478359
YDL161W	-1	-/-	-460.5528357028961	-22349.4133310318	83	0.05313092979127135	0.6746987951807228	0.2804946599213041
YGL111W	-1	-/-	-460.63925886154175	-24444.80877971649	83	0.05308056872037915	0.6746987951807228	0.28077571669477236
YMR211W	-1	-/-	-460.6710262298584	-23749.838591575623	83	0.05303030303030303	0.6746987951807228	0.2810567734682406
YMR225C	-1	-/-	-460.7108896970749	-23590.827879667282	83	0.052980132450331126	0.6746987951807228	0.28133783024170883
YPL105C	0	0/-	-460.7125445306301	-39937.8933814466	332	0.052980132450331126	0.6746987951807228	0.28133783024170883
YFR047C	-1	-/-	-460.72539830207825	-23268.789781570435	83	0.052930056710775046	0.6746987951807228	0.28161888701517707
YPR129W	0	0/-	-460.7427379488945	-37752.93444260955	332	0.052930056710775046	0.6746987951807228	0.28161888701517707
YLR229C	-1	-/-	-460.7784585952759	-22322.3189535141	83	0.05288007554296506	0.6746987951807228	0.2818999437886453
YER118C	-1	-/-	-460.85936164855957	-24903.739307403564	83	0.052830188679245285	0.6746987951807228	0.28218100056211354
YMR213W	-1	-/-	-460.8957953453064	-24155.487614154816	83	0.0527803958529689	0.6746987951807228	0.2824620573355818
YLL061W	-1	-/-	-460.91573095321655	-23017.14954018593	83	0.05273069679849341	0.6746987951807228	0.28274311410905
YNL199C	-1	-/-	-460.9233498573303	-23523.774836540222	83	0.05268109125117592	0.6746987951807228	0.28302417088251824
YER061C	-1	-/-	-460.9779624938965	-22451.987075805664	83	0.05263157894736842	0.6746987951807228	0.28330522765598654
YLR150W	-1	-/-	-461.00538301467896	-22858.657670497894	83	0.05258215962441314	0.6746987951807228	0.28358628442945477
YDR322C-A	-1	-/-	-461.06645798683167	-23489.316305160522	83	0.0525328330206379	0.6746987951807228	0.283867341202923
YPL075W	-1	-/-	-461.1012246608734	-23025.71293067932	83	0.05248359887535145	0.6746987951807228	0.28414839797639124
YNL264C	-1	-/-	-461.1017487049103	-22990.640066623688	83	0.052434456928838954	0.6746987951807228	0.2844294547498595
YHR187W	-1	-/-	-461.12428987026215	-24084.09022152424	83	0.052385406922357346	0.6746987951807228	0.2847105115233277
YDL145C	-1	-/-	-461.12821424007416	-23056.170174717903	83	0.052336448598130844	0.6746987951807228	0.28499156829679595
YPR016C	-1	-/-	-461.1354081630707	-23704.419728517532	83	0.05228758169934641	0.6746987951807228	0.2852726250702642
YNL087W	0	0/-	-461.17059138417244	-38796.363540023565	332	0.05228758169934641	0.6746987951807228	0.2852726250702642
YIR038C	0	0/-	-461.1797603368759	-37080.962343752384	332	0.05228758169934641	0.6746987951807228	0.2852726250702642
YDR428C	0	0/-	-461.1937488913536	-37700.411028027534	332	0.05228758169934641	0.6746987951807228	0.2852726250702642
YMR132C	0	0/0	-461.2025866806507	-38562.27247810364	332	0.05228758169934641	0.6746987951807228	0.2852726250702642
YCR067C	-1	-/-	-461.2051773071289	-22328.504311561584	83	0.05223880597014925	0.6746987951807228	0.2855536818437324
YBR151W	0	0/0	-461.21699434518814	-39077.60073944926	332	0.05223880597014925	0.6746987951807228	0.2855536818437324
YDL200C	-1	-/-	-461.2328429222107	-23519.081241607666	83	0.0521901211556384	0.6746987951807228	0.28583473861720066
YFL017C	0	0/-	-461.23940509557724	-38498.4684831202	332	0.0521901211556384	0.6746987951807228	0.28583473861720066
YNL316C	0	0/0	-461.24054223299026	-39446.84526348114	332	0.0521901211556384	0.6746987951807228	0.28583473861720066
YLR410W	-1	-/0	-461.2948064804077	-23039.685062408447	83	0.0521415270018622	0.6746987951807228	0.2861157953906689
YER167W	-1	-/-	-461.32189416885376	-23010.944037914276	83	0.052093023255813956	0.6746987951807228	0.2863968521641372
YNR023W	-1	-/-	-461.39631748199463	-24155.77910232544	83	0.05204460966542751	0.6746987951807228	0.2866779089376054
YBR269C	0	0/+	-461.4055464565754	-38983.08304107189	332	0.05204460966542751	0.6746987951807228	0.2866779089376054
YNL336W	0	0/-	-461.4203087091446	-37781.97396719456	332	0.05204460966542751	0.6746987951807228	0.2866779089376054
YLL019C	-1	-/-	-461.48019313812256	-23841.827456831932	83	0.051996285979572884	0.6746987951807228	0.28695896571107365
YPR124W	-1	-/-	-461.5047664642334	-21000.132596194744	83	0.05194805194805195	0.6746987951807228	0.2872400224845419
YEL009C	-1	-/-	-461.52315282821655	-21936.06610620022	83	0.051899907321594066	0.6746987951807228	0.2875210792580101
YLR264W	-1	-/-	-461.549680352211	-23340.21305090189	83	0.05185185185185185	0.6746987951807228	0.28780213603147836
YGR169C	-1	-/-	-461.5802301168442	-24738.711640954018	83	0.05180388529139685	0.6746987951807228	0.2880831928049466
YPR020W	-1	-/-	-461.5977249145508	-22826.380358695984	83	0.051756007393715345	0.6746987951807228	0.28836424957841483
YDL188C	-1	-/-	-461.80040073394775	-23402.731174468994	83	0.05170821791320406	0.6746987951807228	0.28864530635188307
YBL058W	-1	-/-	-461.8485231399536	-22890.977105617523	83	0.05166051660516605	0.6746987951807228	0.2889263631253513
YPR017C	-1	-/-	-461.8734382390976	-23838.767896533012	83	0.05161290322580645	0.6746987951807228	0.28920741989881954
YNR053C	-1	-/-	-461.8779821395874	-25391.497371673584	83	0.05156537753222836	0.6746987951807228	0.2894884766722878
YLR355C	-1	-/-	-461.9019694328308	-22270.309186160564	83	0.051517939282428704	0.6746987951807228	0.28976953344575607
YFR025C	0	0/0	-461.9517389535904	-38786.12905988097	332	0.051517939282428704	0.6746987951807228	0.28976953344575607
YMR174C	0	0/0	-461.9879084825516	-39396.849268049	332	0.051517939282428704	0.6746987951807228	0.28976953344575607
YGL121C	0	0/-	-462.06179781258106	-37679.03736265004	332	0.051517939282428704	0.6746987951807228	0.28976953344575607
YJL052W	-1	-/-	-462.10399770736694	-21248.90819644928	83	0.051470588235294115	0.6746987951807228	0.2900505902192243
YGL018C	-1	-/-	-462.12800788879395	-23781.660962581635	83	0.051423324150596875	0.6746987951807228	0.29033164699269254
YOR001W	-1	-/-	-462.1743942499161	-23405.56038558483	83	0.05137614678899083	0.6746987951807228	0.2906127037661608
YIL020C	0	0/0	-462.25037851929665	-40936.02460381389	332	0.05137614678899083	0.6746987951807228	0.2906127037661608
YDR453C	-1	-/+	-462.2732787132263	-22643.17219877243	83	0.051329055912007336	0.6746987951807228	0.290893760539629
YBL101C	0	0/-	-462.3129038512707	-39161.2122682631	332	0.051329055912007336	0.6746987951807228	0.290893760539629
YNL136W	-1	-/-	-462.35774862766266	-22385.442685246468	83	0.05128205128205128	0.6746987951807228	0.29117481731309725
YOL130W	-1	-/-	-462.36862885951996	-22192.641815781593	83	0.05123513266239707	0.6746987951807228	0.2914558740865655
YAL017W	-1	-/-	-462.3869957923889	-23378.48817396164	83	0.051188299817184646	0.6746987951807228	0.2917369308600337
YOR151C	-1	-/-	-462.4271266758442	-23832.13526454568	83	0.05114155251141553	0.6746987951807228	0.29201798763350195
YDL036C	-1	-/-	-462.4785747528076	-24744.44882464409	83	0.051094890510948905	0.6746987951807228	0.2922990444069702
YNL038W	-1	-/-	-462.5603049993515	-23713.73229253292	83	0.05104831358249772	0.6746987951807228	0.2925801011804384
YMR222C	0	0/0	-462.5646316409111	-37942.62718862295	332	0.05104831358249772	0.6746987951807228	0.2925801011804384
YBR231C	-1	-/-	-462.6404527425766	-23331.361155867577	83	0.051001821493624776	0.6746987951807228	0.2928611579539067
YJL190C	-1	-/-	-462.68586230278015	-24212.4911082983	83	0.050955414012738856	0.6746987951807228	0.29314221472737495
YGL168W	-1	-/-	-462.78599214553833	-22181.956983566284	83	0.05090909090909091	0.6746987951807228	0.2934232715008432
YBR085W	-1	-/-	-462.7967904806137	-25368.128696084023	83	0.05086285195277021	0.6746987951807228	0.2937043282743114
YDR092W	-1	-/-	-462.8004078865051	-23008.93142747879	83	0.050816696914700546	0.6746987951807228	0.29398538504777966
YER016W	-1	-/-	-462.833336353302	-22083.44643354416	83	0.050770625566636446	0.6746987951807228	0.2942664418212479
YBR057C	-1	-/-	-462.89037322998047	-23246.532878398895	83	0.050724637681159424	0.6746987951807228	0.29454749859471613
YOL004W	-1	-/-	-462.8904502391815	-21856.852266311646	83	0.05067873303167421	0.6746987951807228	0.29482855536818436
YGR161C	-1	-/0	-462.91709649562836	-22903.454735577106	83	0.05063291139240506	0.6746987951807228	0.2951096121416526
YDL125C	0	0/-	-462.9377973675728	-38681.56719610095	332	0.05063291139240506	0.6746987951807228	0.2951096121416526
YIL145C	0	0/-	-462.9915670454502	-38508.60207501054	332	0.05063291139240506	0.6746987951807228	0.2951096121416526
YKR048C	-1	-/-	-463.0184965133667	-22145.346536636353	83	0.05058717253839205	0.6746987951807228	0.29539066891512084
YGR184C	0	0/-	-463.0299177765846	-38260.34785336256	332	0.05058717253839205	0.6746987951807228	0.29539066891512084
YPL084W	-1	-/-	-463.1178026199341	-23159.514065742493	83	0.05054151624548736	0.6746987951807228	0.29567172568858907
YOL133W	-1	-/-	-463.12323474884033	-24584.50081151724	83	0.05049594229035167	0.6746987951807228	0.29595278246205736
YIL098C	-1	-/-	-463.1294162273407	-23936.972552895546	83	0.05045045045045045	0.6746987951807228	0.2962338392355256
YJR086W	-1	-/-	-463.18667697906494	-22346.701685667038	83	0.050405040504050404	0.6746987951807228	0.29651489600899383
YNL312W	-1	-/-	-463.2074102163315	-25898.09852206707	83	0.050359712230215826	0.6746987951807228	0.29679595278246207
YDR276C	-1	-/-	-463.3212413787842	-23160.115817427635	83	0.050314465408805034	0.6746987951807228	0.2970770095559303
YDR508C	-1	-/-	-463.3319044113159	-22529.32161486149	83	0.05026929982046679	0.6746987951807228	0.29735806632939854
YOR269W	-1	-/-	-463.3989029377699	-23388.07219080627	83	0.05022421524663677	0.6746987951807228	0.2976391231028668
YJR058C	0	0/-	-463.5179888308048	-38528.94649729133	332	0.05022421524663677	0.6746987951807228	0.2976391231028668
YOL145C	-1	-/-	-463.5749955177307	-21880.87992119789	83	0.05017921146953405	0.6746987951807228	0.297920179876335
YKL104C	0	0/-	-463.65055054426193	-39078.66760803759	332	0.05017921146953405	0.6746987951807228	0.297920179876335
YLR343W	0	0/-	-463.71277809143066	-36789.204496860504	332	0.05017921146953405	0.6746987951807228	0.297920179876335
YNL085W	-1	-/-	-463.75143671035767	-23515.362678050995	83	0.050134288272157566	0.6746987951807228	0.29820123664980325
YGR215W	0	0/-	-463.758559063077	-39210.910409361124	332	0.050134288272157566	0.6746987951807228	0.29820123664980325
YGR282C	0	0/-	-463.87703481316566	-36536.462997198105	332	0.050134288272157566	0.6746987951807228	0.29820123664980325
YGR097W	-1	-/-	-463.91041326522827	-23762.462132573128	83	0.05008944543828265	0.6746987951807228	0.2984822934232715
YGR271C-A	0	0/-	-463.92247880995274	-42496.57617615163	332	0.05008944543828265	0.6746987951807228	0.2984822934232715
YEL011W	0	0/0	-463.950971364975	-37803.806472450495	332	0.05008944543828265	0.6746987951807228	0.2984822934232715
YKL021C	-1	-/-	-463.97148287296295	-26841.730291366577	83	0.050044682752457555	0.6746987951807228	0.2987633501967397
YER005W	-1	-/-	-463.9782428741455	-22616.443048000336	83	0.05	0.6746987951807228	0.29904440697020795
YDL197C	-1	-/-	-463.98636388778687	-23106.12148666382	83	0.049955396966993755	0.6746987951807228	0.29932546374367625
YLR119W	-1	-/-	-464.04285168647766	-23685.466800689697	83	0.049910873440285206	0.6746987951807228	0.2996065205171445
YCR059C	0	0/-	-464.1463080048561	-39038.214819312096	332	0.049910873440285206	0.6746987951807228	0.2996065205171445
YLR083C	0	0/-	-464.2709384262562	-40442.58442312479	332	0.049910873440285206	0.6746987951807228	0.2996065205171445
YGL196W	0	0/0	-464.3021812736988	-38611.60796144605	332	0.049910873440285206	0.6746987951807228	0.2996065205171445
YNL290W	-1	-/-	-464.31977915763855	-25662.479315042496	83	0.04986642920747997	0.6746987951807228	0.2998875772906127
YBR121C	-1	-/-	-464.35011196136475	-22900.99483895302	83	0.0498220640569395	0.6746987951807228	0.30016863406408095
YKR066C	-1	-/-	-464.35801112651825	-22109.815610170364	83	0.049777777777777775	0.6746987951807228	0.3004496908375492
YAL043C	-1	-/-	-464.3670287132263	-21871.19214093685	83	0.0497335701598579	0.6746987951807228	0.3007307476110174
YKR020W	-1	-/-	-464.51030921936035	-23727.507548689842	83	0.049689440993788817	0.6746987951807228	0.30101180438448566
YAL054C	-1	-/-	-464.53476667404175	-23368.39989089966	83	0.04964539007092199	0.6746987951807228	0.3012928611579539
YAR007C	-1	-/-	-464.5562138557434	-23962.872443675995	83	0.049601417183348095	0.6746987951807228	0.30157391793142213
YMR229C	-1	-/-	-464.57806062698364	-23956.23443698883	83	0.049557522123893805	0.6746987951807228	0.30185497470489037
YJL053W	-1	-/-	-464.5956356525421	-24143.602657198906	83	0.04951370468611848	0.6746987951807228	0.3021360314783586
YDR468C	0	0/-	-464.63271316699684	-39622.775409458205	332	0.04951370468611848	0.6746987951807228	0.3021360314783586
YMR104C	-1	-/-	-464.6654055118561	-19540.633922487497	83	0.04946996466431095	0.6746987951807228	0.3024170882518269
YOL030W	0	0/-	-464.6701611876488	-38302.936024963856	332	0.04946996466431095	0.6746987951807228	0.3024170882518269
YNL061W	-1	-/-	-464.6974210739136	-24892.32350206375	83	0.04942630185348632	0.6746987951807228	0.30269814502529513
YJL115W	-1	-/-	-464.7385573387146	-23469.52043545246	83	0.04938271604938271	0.6746987951807228	0.30297920179876336
YHR084W	-1	-/-	-464.79716539382935	-23553.484643936157	83	0.04933920704845815	0.6746987951807228	0.3032602585722316
YOL010W	-1	-/-	-464.80765295028687	-24819.74498605728	83	0.04929577464788732	0.6746987951807228	0.30354131534569984
YKL096W	0	0/-	-464.85491049289703	-36028.58991867304	332	0.04929577464788732	0.6746987951807228	0.30354131534569984
YOR361C	-1	-/-	-464.9033827781677	-24307.795668125153	83	0.04925241864555849	0.6746987951807228	0.30382237211916807
YLR312W-A	0	0/-	-464.9369167089462	-38457.16519218683	332	0.04925241864555849	0.6746987951807228	0.30382237211916807
YLR078C	-1	-/-	-464.99030780792236	-23130.659808397293	83	0.0492091388400703	0.6746987951807228	0.3041034288926363
YDR189W	-1	-/-	-465.0139617919922	-22788.66565799713	83	0.04916593503072871	0.6746987951807228	0.30438448566610454
YPL213W	-1	-/-	-465.1743173599243	-24087.033755540848	83	0.04912280701754386	0.6746987951807228	0.3046655424395728
YFL046W	0	0/-	-465.1986452937126	-39467.584294080734	332	0.04912280701754386	0.6746987951807228	0.3046655424395728
YMR318C	0	0/0	-465.23705783486366	-37356.16832756996	332	0.04912280701754386	0.6746987951807228	0.3046655424395728
YDL043C	-1	-/-	-465.25372862815857	-24211.25090301037	83	0.049079754601226995	0.6746987951807228	0.304946599213041
YBR257W	-1	-/-	-465.2557053565979	-23175.313441753387	83	0.04903677758318739	0.6746987951807228	0.30522765598650925
YJL172W	0	0/-	-465.33794486522675	-37269.11000581086	332	0.04903677758318739	0.6746987951807228	0.30522765598650925
YBL102W	-1	-/-	-465.38817262649536	-23223.674790382385	83	0.048993875765529306	0.6746987951807228	0.30550871275997754
YMR107W	0	0/0	-465.4216812849045	-38668.727406561375	332	0.048993875765529306	0.6746987951807228	0.30550871275997754
YMR140W	-1	-/-	-465.4412651062012	-23294.669633865356	83	0.04895104895104895	0.6746987951807228	0.3057897695334458
YFR032C-A	0	0/-	-465.46258771419525	-37586.56895875931	332	0.04895104895104895	0.6746987951807228	0.3057897695334458
YPL159C	-1	-/-	-465.4672248363495	-22791.930562615395	83	0.04890829694323144	0.6746987951807228	0.306070826306914
YIR024C	0	0/-	-465.4674606099725	-40054.16058460623	332	0.04890829694323144	0.6746987951807228	0.306070826306914
YOR115C	-1	-/-	-465.4759511947632	-23085.91000366211	83	0.04886561954624782	0.6746987951807228	0.30635188308038225
YLR155C	-1	-/-	-465.4950604438782	-22867.26683139801	83	0.04882301656495205	0.6746987951807228	0.3066329398538505
YDR236C	-1	-/-	-465.4977288246155	-22834.791538715363	83	0.04878048780487805	0.6746987951807228	0.3069139966273187
YJL205C	0	0/0	-465.57277572155	-38934.89887961745	332	0.04878048780487805	0.6746987951807228	0.3069139966273187
YGL035C	-1	-/-	-465.57776260375977	-22299.004819393158	83	0.04873803307223673	0.6746987951807228	0.30719505340078695
YER086W	0	0/0	-465.5884945988655	-37683.72079741955	332	0.04873803307223673	0.6746987951807228	0.30719505340078695
YLR158C	-1	-/-	-465.59728503227234	-22268.263298511505	83	0.04869565217391304	0.6746987951807228	0.3074761101742552
YGR243W	0	0/-	-465.60594365000725	-37453.263088569045	332	0.04869565217391304	0.6746987951807228	0.3074761101742552
YHR016C	-1	-/-	-465.61625242233276	-23125.65803527832	83	0.04865334491746308	0.6746987951807228	0.3077571669477234
YOR079C	-1	-/-	-465.6303987503052	-22921.996750831604	83	0.04861111111111111	0.6746987951807228	0.30803822372119166
YPR166C	0	0/-	-465.640679679811	-38756.86434599385	332	0.04861111111111111	0.6746987951807228	0.30803822372119166
YBL060W	0	0/-	-465.6468181461096	-38975.15535013378	332	0.04861111111111111	0.6746987951807228	0.30803822372119166
YDR256C	-1	-/-	-465.6820569038391	-21884.23676419258	83	0.04856895056374675	0.6746987951807228	0.3083192804946599
YLR239C	0	0/-	-465.6921494267881	-38736.42503562197	332	0.04856895056374675	0.6746987951807228	0.3083192804946599
YFR049W	0	0/-	-465.7189689576626	-38475.80533051491	332	0.04856895056374675	0.6746987951807228	0.3083192804946599
YJL089W	-1	-/-	-465.7403073310852	-23125.863047122955	83	0.04852686308492201	0.6746987951807228	0.3086003372681282
YBR079C	-1	-/-	-465.8292121887207	-23418.170842647552	83	0.048484848484848485	0.6746987951807228	0.3088813940415964
YLL006W	-1	-/-	-465.8925573825836	-21996.206815958023	83	0.04844290657439446	0.6746987951807228	0.30916245081506466
YNR046W	-1	-/-	-465.9073700904846	-24397.767433166504	83	0.04840103716508211	0.6746987951807228	0.3094435075885329
YJR161C	0	0/-	-465.9119253754616	-37856.71710753441	332	0.04840103716508211	0.6746987951807228	0.3094435075885329
YDL202W	0	0/-	-465.9211673736572	-39060.909975647926	332	0.04840103716508211	0.6746987951807228	0.3094435075885329
YJL159W	0	0/-	-465.9359225034714	-36850.481979221106	332	0.04840103716508211	0.6746987951807228	0.3094435075885329
YPL239W	-1	-/-	-465.9667295217514	-25830.48210990429	83	0.04835924006908463	0.6746987951807228	0.30972456436200113
YBR125C	0	0/-	-466.0237225294113	-39019.57389062643	332	0.04835924006908463	0.6746987951807228	0.30972456436200113
YPR184W	0	0/0	-466.02959325909615	-38249.2196694538	332	0.04835924006908463	0.6746987951807228	0.30972456436200113
YHR037W	0	0/0	-466.0740110129118	-39611.486767455935	332	0.04835924006908463	0.6746987951807228	0.30972456436200113
YDR328C	-1	-/-	-466.09408950805664	-22451.667187690735	83	0.04831751509922347	0.6746987951807228	0.31000562113546937
YOR243C	-1	-/-	-466.1509281396866	-26210.65684425831	83	0.04827586206896552	0.6746987951807228	0.3102866779089376
YNL267W	-1	-/-	-466.15725231170654	-22194.366557121277	83	0.04823428079242033	0.6746987951807228	0.31056773468240584
YDR084C	0	0/0	-466.2588179707527	-39078.57465827465	332	0.04823428079242033	0.6746987951807228	0.31056773468240584
YHR005C-A	-1	-/-	-466.3267068862915	-22142.161225795746	83	0.04819277108433735	0.6746987951807228	0.3108487914558741
YOR357C	0	0/-	-466.38506972789764	-37804.21914434433	332	0.04819277108433735	0.6746987951807228	0.3108487914558741
YHR006W	-1	-/-	-466.4871988296509	-22844.765513777733	83	0.04815133276010318	0.6746987951807228	0.3111298482293423
YDR169C	0	0/-	-466.50187934935093	-39528.37544520944	332	0.04815133276010318	0.6746987951807228	0.3111298482293423
YIL040W	-1	-/-	-466.5029504299164	-24233.63664829731	83	0.048109965635738834	0.6746987951807228	0.31141090500281055
YDL095W	-1	-/-	-466.5443675518036	-23147.99953687191	83	0.048068669527897	0.6746987951807228	0.3116919617762788
YIL036W	-1	-/-	-466.5462327003479	-24890.782633304596	83	0.048027444253859346	0.6746987951807228	0.31197301854974707
YNL138W	-1	-/-	-466.5482258796692	-22606.459689855576	83	0.04798628963153385	0.6746987951807228	0.3122540753232153
YNL123W	-1	-/-	-466.63748693466187	-24561.231117725372	83	0.04794520547945205	0.6746987951807228	0.31253513209668354
YHR057C	0	0/+	-466.64924293756485	-38710.96672394872	332	0.04794520547945205	0.6746987951807228	0.31253513209668354
YJR148W	0	0/0	-466.75144588947296	-36211.39570507407	332	0.04794520547945205	0.6746987951807228	0.31253513209668354
YOR062C	0	0/-	-466.78835013508797	-37431.16036191583	332	0.04794520547945205	0.6746987951807228	0.31253513209668354
YJR133W	0	0/-	-466.7893976867199	-38120.61508303881	332	0.04794520547945205	0.6746987951807228	0.31253513209668354
YOL049W	-1	-/0	-466.8052833080292	-22845.75870513916	83	0.04790419161676647	0.6746987951807228	0.3128161888701518
YDL184C	0	0/-	-466.8325802087784	-37911.24227716029	332	0.04790419161676647	0.6746987951807228	0.3128161888701518
YER043C	0	0/-	-466.8731789588928	-37342.59074473381	332	0.04790419161676647	0.6746987951807228	0.3128161888701518
YPL231W	-1	-/-	-466.9071841239929	-21971.503623008728	83	0.04786324786324787	0.6746987951807228	0.31309724564362
YGR270W	-1	-/-	-466.9263774752617	-23579.17683917284	83	0.04782237403928266	0.6746987951807228	0.31337830241708825
YER035W	-1	-/-	-466.96211338043213	-23351.383341789246	83	0.04778156996587031	0.6746987951807228	0.3136593591905565
YKR025W	-1	-/-	-466.9998345375061	-24578.37061071396	83	0.04774083546462063	0.6746987951807228	0.3139404159640247
YPR072W	-1	-/-	-467.09841680526733	-22913.531576156616	83	0.04770017035775128	0.6746987951807228	0.31422147273749296
YGR162W	-1	-/-	-467.1168336868286	-23613.602697610855	83	0.04765957446808511	0.6746987951807228	0.3145025295109612
YOR124C	0	0/-	-467.18270084261894	-38607.707823216915	332	0.04765957446808511	0.6746987951807228	0.3145025295109612
YGR019W	0	0/-	-467.24556839466095	-39733.454387158155	332	0.04765957446808511	0.6746987951807228	0.3145025295109612
YOL093W	-1	-/-	-467.25800824165344	-24424.689061164856	83	0.047619047619047616	0.6746987951807228	0.31478358628442943
YDR040C	-1	-/-	-467.31003189086914	-22779.066197037697	83	0.0475785896346644	0.6746987951807228	0.3150646430578977
YBR251W	0	0/-	-467.3334091305733	-39081.51510334015	332	0.0475785896346644	0.6746987951807228	0.3150646430578977
YLR118C	0	0/-	-467.35042029619217	-39728.3848105669	332	0.0475785896346644	0.6746987951807228	0.3150646430578977
YJL006C	-1	-/-	-467.4692054986954	-24142.421632409096	83	0.04753820033955857	0.6746987951807228	0.31534569983136596
YLL011W	-1	-/-	-467.50258779525757	-25283.903352737427	83	0.04749787955894826	0.6746987951807228	0.3156267566048342
YBR046C	0	0/-	-467.5850799679756	-39168.96515534818	332	0.04749787955894826	0.6746987951807228	0.3156267566048342
YDR525W-A	0	0/-	-467.60914957523346	-37879.0530795455	332	0.04749787955894826	0.6746987951807228	0.3156267566048342
YBR265W	-1	-/-	-467.6218321323395	-23383.96978545189	83	0.04745762711864407	0.6746987951807228	0.3159078133783024
YDR397C	-1	-/-	-467.7003061771393	-23385.73174726963	83	0.04741744284504657	0.6746987951807228	0.31618887015177066
YKL166C	-1	-/-	-467.76062631607056	-23910.850056886673	83	0.047377326565143825	0.6746987951807228	0.3164699269252389
YLR105C	-1	-/-	-467.76175594329834	-23533.49103450775	83	0.047337278106508875	0.6746987951807228	0.31675098369870713
YBL003C	-1	-/-	-467.8269667625427	-21826.325092613697	83	0.0472972972972973	0.6746987951807228	0.31703204047217537
YGR009C	-1	-/-	-467.89748764038086	-23419.367718696594	83	0.04725738396624472	0.6746987951807228	0.3173130972456436
YMR131C	0	0/-	-467.92632883787155	-40567.60398441553	332	0.04725738396624472	0.6746987951807228	0.3173130972456436
YNL246W	-1	-/-	-467.99181175231934	-22776.27857732773	83	0.047217537942664416	0.6746987951807228	0.31759415401911184
YJL079C	0	0/-	-468.118980050087	-36915.1269377172	332	0.047217537942664416	0.6746987951807228	0.31759415401911184
YGL126W	-1	-/-	-468.1228494644165	-22563.56680870056	83	0.04717775905644482	0.6746987951807228	0.3178752107925801
YLR314C	-1	-/-	-468.13068151474	-23046.787901759148	83	0.04713804713804714	0.6746987951807228	0.31815626756604837
YBR160W	-1	-/-	-468.20155930519104	-23735.589638113976	83	0.04709840201850295	0.6746987951807228	0.3184373243395166
YAL001C	-1	-/-	-468.2674193382263	-21718.458126068115	83	0.047058823529411764	0.6746987951807228	0.31871838111298484
YOL124C	-1	-/-	-468.32905864715576	-24993.636829137802	83	0.047019311502938706	0.6746987951807228	0.3189994378864531
YNL098C	-1	-/-	-468.4007148742676	-22106.517377376556	83	0.04697986577181208	0.6746987951807228	0.3192804946599213
YOR059C	0	0/-	-468.4023895263672	-40733.99459836632	332	0.04697986577181208	0.6746987951807228	0.3192804946599213
YCR024C-A	-1	-/0	-468.49974846839905	-23064.153140306473	83	0.04694048616932104	0.6746987951807228	0.31956155143338955
YIL111W	0	0/-	-468.5099297761917	-37720.323461443186	332	0.04694048616932104	0.6746987951807228	0.31956155143338955
YNL132W	0	0/-	-468.514922067523	-41757.20954333246	332	0.04694048616932104	0.6746987951807228	0.31956155143338955
YIL030C	-1	-/-	-468.5846347808838	-24003.315087795258	83	0.04690117252931323	0.6746987951807228	0.3198426082068578
YOL111C	-1	-/-	-468.59499859809875	-22013.47624695301	83	0.04686192468619247	0.6746987951807228	0.320123664980326
YBL080C	-1	-/-	-468.6085811853409	-23466.069077432156	83	0.046822742474916385	0.6746987951807228	0.32040472175379425
YGR128C	-1	-/-	-468.7135157585144	-24450.775653362274	83	0.04678362573099415	0.6746987951807228	0.3206857785272625
YJL167W	-1	-/-	-468.71791434288025	-24794.85109961033	83	0.04674457429048414	0.6746987951807228	0.3209668353007307
YGL227W	-1	-/-	-468.75615096092224	-22061.89782822132	83	0.04670558798999166	0.6746987951807228	0.321247892074199
YER048W-A	0	0/0	-468.7584854066372	-39004.05956500769	332	0.04670558798999166	0.6746987951807228	0.321247892074199
YGL026C	0	0/0	-468.83857172727585	-37728.27630217746	332	0.04670558798999166	0.6746987951807228	0.321247892074199
YPL011C	-1	-/-	-468.9105430394411	-23708.808650568128	83	0.04666666666666667	0.6746987951807228	0.32152894884766725
YFL059W	-1	-/-	-468.94449162483215	-22504.48943912983	83	0.0466278101582015	0.6746987951807228	0.3218100056211355
YDR313C	0	0/-	-468.94719156622887	-38829.52497692034	332	0.0466278101582015	0.6746987951807228	0.3218100056211355
YDR465C	-1	-/-	-469.06777691841125	-25250.714728355408	83	0.04658901830282862	0.6746987951807228	0.3220910623946037
YPL048W	-1	-/-	-469.09308886528015	-21521.34328663349	83	0.046550290939318374	0.6746987951807228	0.32237211916807196
YIL124W	-1	-/-	-469.1192488670349	-23268.23365855217	83	0.046511627906976744	0.6746987951807228	0.3226531759415402
YDL002C	-1	-/-	-469.13701815903187	-25072.335627749562	83	0.046473029045643155	0.6746987951807228	0.32293423271500843
YMR191W	0	0/0	-469.17656922340393	-38479.297440722585	332	0.046473029045643155	0.6746987951807228	0.32293423271500843
YPR145W	0	0/0	-469.20171335339546	-37313.730715699494	332	0.046473029045643155	0.6746987951807228	0.32293423271500843
YOR375C	0	0/0	-469.25179529190063	-37138.09110683203	332	0.046473029045643155	0.6746987951807228	0.32293423271500843
YDR019C	0	0/0	-469.2687747478485	-35181.962142042816	332	0.046473029045643155	0.6746987951807228	0.32293423271500843
YJR143C	-1	-/-	-469.31635868549347	-22504.345638871193	83	0.04643449419568822	0.6746987951807228	0.32321528948847666
YER125W	-1	-/-	-469.31952142715454	-21772.626852869987	83	0.0463960231980116	0.6746987951807228	0.3234963462619449
YPL012W	-1	-/-	-469.3409209251404	-25369.40507698059	83	0.046357615894039736	0.6746987951807228	0.32377740303541314
YER159C	-1	-/-	-469.4232497215271	-22021.900580883026	83	0.04631927212572374	0.6746987951807228	0.32405845980888137
YFL044C	0	0/-	-469.44255769252777	-40677.335243567824	332	0.04631927212572374	0.6746987951807228	0.32405845980888137
YMR119W	-1	-/-	-469.47467601299286	-25350.87754881382	83	0.04628099173553719	0.6746987951807228	0.3243395165823496
YLR399C	-1	-/-	-469.47963976860046	-21439.371693491936	83	0.046242774566473986	0.6746987951807228	0.3246205733558179
YER112W	-1	-/-	-469.4915027618408	-22828.907443523407	83	0.0462046204620462	0.6746987951807228	0.32490163012928613
YDR483W	-1	-/-	-469.4975357055664	-22785.788855075836	83	0.046166529266281946	0.6746987951807228	0.32518268690275437
YLR350W	-1	-/-	-469.5909972190857	-23532.15961909294	83	0.04612850082372323	0.6746987951807228	0.3254637436762226
YOR165W	0	0/-	-469.6822502911091	-40519.78129422665	332	0.04612850082372323	0.6746987951807228	0.3254637436762226
YPL028W	-1	-/-	-469.75292706489563	-24198.978976011276	83	0.04609053497942387	0.6746987951807228	0.32574480044969084
YMR157C	0	0/0	-469.7533347606659	-37688.83907613158	332	0.04609053497942387	0.6746987951807228	0.32574480044969084
YNL239W	-1	-/-	-469.7900047302246	-22579.785179138184	83	0.046052631578947366	0.6746987951807228	0.3260258572231591
YLR109W	-1	-/-	-469.8225599527359	-24380.22495663166	83	0.04601479046836483	0.6746987951807228	0.3263069139966273
YBL007C	-1	-/-	-469.838321685791	-23026.161194324493	83	0.04597701149425287	0.6746987951807228	0.32658797077009555
YJR102C	-1	-/-	-469.87878036499023	-22677.586666226387	83	0.04593929450369155	0.6746987951807228	0.3268690275435638
YNR036C	0	0/-	-469.98636198043823	-38284.029799729586	332	0.04593929450369155	0.6746987951807228	0.3268690275435638
YBL051C	-1	-/-	-470.0291271209717	-22238.021267414093	83	0.04590163934426229	0.6746987951807228	0.327150084317032
YML101C	0	0/0	-470.0460231602192	-36939.16770634055	332	0.04590163934426229	0.6746987951807228	0.327150084317032
YML035C	0	0/-	-470.11499056220055	-38787.98855301738	332	0.04590163934426229	0.6746987951807228	0.327150084317032
YOR279C	-1	-/-	-470.1187026500702	-23691.439210534096	83	0.04586404586404586	0.6746987951807228	0.32743114109050026
YCR035C	-1	-/-	-470.1466488838196	-24337.233367443085	83	0.04582651391162029	0.6746987951807228	0.32771219786396855
YOR175C	0	0/-	-470.228558242321	-37796.643778920174	332	0.04582651391162029	0.6746987951807228	0.32771219786396855
YOR045W	-1	-/-	-470.3256812095642	-23304.367034196854	83	0.04578904333605887	0.6746987951807228	0.3279932546374368
YDL045C	-1	-/-	-470.4102358818054	-25810.343297958374	83	0.0457516339869281	0.6746987951807228	0.328274311410905
YGL096W	-1	-/-	-470.4144310951233	-23829.964478373528	83	0.045714285714285714	0.6746987951807228	0.32855536818437325
YDR486C	-1	-/-	-470.44956970214844	-24091.839869260788	83	0.04567699836867863	0.6746987951807228	0.3288364249578415
YGR238C	-1	-/-	-470.6292099952698	-22265.262216567993	83	0.045639771801140996	0.6746987951807228	0.3291174817313097
YCL018W	0	0/-	-470.673990637064	-37647.39596940577	332	0.045639771801140996	0.6746987951807228	0.3291174817313097
YKL119C	-1	-/-	-470.79813265800476	-23183.629514694214	83	0.04560260586319218	0.6746987951807228	0.32939853850477796
YKL179C	-1	-/-	-470.81506061553955	-24021.57160758972	83	0.045565500406834825	0.6746987951807228	0.3296795952782462
YOR159C	-1	-/-	-470.826961517334	-24370.126220703125	83	0.04552845528455285	0.6746987951807228	0.32996065205171443
YLR438C-A	-1	-/-	-470.8579683303833	-22177.12031674385	83	0.045491470349309504	0.6746987951807228	0.33024170882518267
YGR232W	0	0/0	-470.8597931563854	-39348.21360999346	332	0.045491470349309504	0.6746987951807228	0.33024170882518267
YER013W	1	+/-	-470.90545129776	-23976.4078707695	82	0.04626623376623377	0.6867469879518072	0.33024170882518267
YDR257C	0	0/-	-470.9200228564441	-38661.09295132384	332	0.04626623376623377	0.6867469879518072	0.33024170882518267
YJL198W	-1	-/-	-470.96423053741455	-24280.68188047409	83	0.046228710462287104	0.6867469879518072	0.3305227655986509
YGL171W	-1	-/-	-470.98096561431885	-24728.93514585495	83	0.046191247974068074	0.6867469879518072	0.3308038223721192
YLL022C	-1	-/-	-471.0255140066147	-24343.67985212803	83	0.046153846153846156	0.6867469879518072	0.33108487914558743
YDR128W	0	0/-	-471.1060583591461	-38383.70620837808	332	0.046153846153846156	0.6867469879518072	0.33108487914558743
YHR170W	-1	-/-	-471.2792944908142	-24761.940683364868	83	0.04611650485436893	0.6867469879518072	0.33136593591905567
YHR066W	-1	-/-	-471.283971786499	-25404.051175117493	83	0.046079223928860144	0.6867469879518072	0.3316469926925239
YLR412W	0	0/0	-471.29446655511856	-39529.3775344193	332	0.046079223928860144	0.6867469879518072	0.3316469926925239
YKL082C	-1	-/-	-471.2966089248657	-24829.395452976227	83	0.04604200323101777	0.6867469879518072	0.33192804946599214
YOL136C	0	0/-	-471.33025324344635	-39202.458765633404	332	0.04604200323101777	0.6867469879518072	0.33192804946599214
YDL208W	-1	-/-	-471.33365869522095	-23500.95370578766	83	0.04600484261501211	0.6867469879518072	0.33220910623946037
YKR085C	-1	-/-	-471.3728401660919	-22592.262014329433	83	0.04596774193548387	0.6867469879518072	0.3324901630129286
YPL118W	-1	-/-	-471.3728652000427	-22500.90093278885	83	0.04593070104754231	0.6867469879518072	0.33277121978639684
YLR398C	-1	-/-	-471.4041337966919	-22808.438560009003	83	0.04589371980676329	0.6867469879518072	0.3330522765598651
YML088W	-1	-/-	-471.49884271621704	-23532.437294006348	83	0.04585679806918745	0.6867469879518072	0.3333333333333333
YLR206W	-1	-/-	-471.55790996551514	-23286.70633983612	83	0.04581993569131833	0.6867469879518072	0.33361439010680155
YJR051W	0	0/+	-471.5653981566429	-38288.086792469025	332	0.04581993569131833	0.6867469879518072	0.33361439010680155
YLL062C	0	0/0	-471.5897365808487	-37169.00715368986	332	0.04581993569131833	0.6867469879518072	0.33361439010680155
YKR068C	-1	-/-	-471.6090545654297	-23178.183124542236	83	0.04578313253012048	0.6867469879518072	0.33389544688026984
YMR237W	-1	-/-	-471.61134219169617	-22301.225797772408	83	0.045746388443017656	0.6867469879518072	0.3341765036537381
YNL137C	0	0/-	-471.6611474454403	-37371.70542933047	332	0.045746388443017656	0.6867469879518072	0.3341765036537381
YLR148W	-1	-/-	-471.74668550491333	-23709.78534770012	83	0.04570970328789094	0.6867469879518072	0.3344575604272063
YKL190W	-1	-/-	-471.76251554489136	-23261.72973203659	83	0.04567307692307692	0.6867469879518072	0.33473861720067455
YOL031C	-1	-/-	-471.7753559947014	-25602.06340521574	83	0.045636509207365894	0.6867469879518072	0.3350196739741428
YER057C	0	0/0	-471.7854151725769	-37458.06014093757	332	0.045636509207365894	0.6867469879518072	0.3350196739741428
YKL059C	-1	-/-	-471.8659944534302	-23767.367390155792	83	0.0456	0.6867469879518072	0.335300730747611
YNL261W	-1	-/-	-471.91367292404175	-22495.964149475098	83	0.045563549160671464	0.6867469879518072	0.33558178752107926
YLR262C-A	0	0/-	-471.9368619918823	-39375.42664986849	332	0.045563549160671464	0.6867469879518072	0.33558178752107926
YLR406C	0	0/-	-472.004252076149	-38198.90855655074	332	0.045563549160671464	0.6867469879518072	0.33558178752107926
YNL259C	-1	-/-	-472.0182452201843	-22945.844632983208	83	0.04552715654952077	0.6867469879518072	0.3358628442945475
YJL050W	-1	-/-	-472.0386941432953	-25464.052212953568	83	0.04549082202713488	0.6867469879518072	0.3361439010680157
YGR033C	-1	-/-	-472.0642137527466	-22965.838232517242	83	0.045454545454545456	0.6867469879518072	0.33642495784148396
YJL072C	-1	-/-	-472.1510787010193	-23293.06213951111	83	0.04541832669322709	0.6867469879518072	0.3367060146149522
YDR432W	-1	-/-	-472.1791453361511	-22644.490538835526	83	0.04538216560509554	0.6867469879518072	0.33698707138842043
YLR328W	-1	-/-	-472.2189817428589	-23000.858839035034	83	0.045346062052505964	0.6867469879518072	0.3372681281618887
YLR448W	-1	-/-	-472.2402002811432	-23506.457519888878	83	0.04531001589825119	0.6867469879518072	0.33754918493535696
YJL151C	0	0/-	-472.27662056684494	-39230.25413252413	332	0.04531001589825119	0.6867469879518072	0.33754918493535696
YJL091C	-1	-/-	-472.2955992221832	-24569.671503067017	83	0.04527402700555997	0.6867469879518072	0.3378302417088252
YOR273C	0	0/-	-472.3029034733772	-36180.00939824805	332	0.04527402700555997	0.6867469879518072	0.3378302417088252
YGL169W	-1	-/-	-472.3284912109375	-25342.58198928833	83	0.04523809523809524	0.6867469879518072	0.33811129848229343
YJR032W	0	0/+	-472.335081577301	-39710.86602899432	332	0.04523809523809524	0.6867469879518072	0.33811129848229343
YOR085W	-1	-/-	-472.34929847717285	-24449.635847091675	83	0.04520222045995242	0.6867469879518072	0.33839235525576167
YLR088W	-1	-/-	-472.38031482696533	-24227.647430419922	83	0.045166402535657686	0.6867469879518072	0.3386734120292299
YHR108W	-1	-/-	-472.4123845100403	-23159.540826797485	83	0.04513064133016627	0.6867469879518072	0.33895446880269814
YHR046C	0	0/-	-472.4341584444046	-39640.816157490015	332	0.04513064133016627	0.6867469879518072	0.33895446880269814
YOL056W	0	0/-	-472.484162658453	-40173.73003876209	332	0.04513064133016627	0.6867469879518072	0.33895446880269814
YGR005C	-1	-/-	-472.5342481136322	-25404.860246300697	83	0.04509493670886076	0.6867469879518072	0.3392355255761664
YOR189W	0	0/-	-472.6006204485893	-38743.929836690426	332	0.04509493670886076	0.6867469879518072	0.3392355255761664
YBR010W	-1	-/-	-472.6716613769531	-22211.72698391974	83	0.045059288537549404	0.6867469879518072	0.3395165823496346
YGR147C	-1	-/-	-472.6761237382889	-24881.932676911354	83	0.045023696682464455	0.6867469879518072	0.33979763912310285
YER148W	-1	-/-	-472.72460651397705	-23361.66964840889	83	0.04498816101026046	0.6867469879518072	0.3400786958965711
YKL126W	-1	-/-	-472.73663902282715	-23338.97235774994	83	0.044952681388012616	0.6867469879518072	0.3403597526700394
YIL109C	-1	-/-	-472.7621397972107	-22910.625280857086	83	0.04491725768321513	0.6867469879518072	0.3406408094435076
YPL043W	-1	-/-	-472.7959728240967	-24651.46466588974	83	0.04488188976377953	0.6867469879518072	0.34092186621697584
YIL038C	-1	-/-	-472.8167088031769	-23379.178199768066	83	0.044846577498033044	0.6867469879518072	0.3412029229904441
YKL182W	-1	-/-	-472.8297200202942	-22234.987441539764	83	0.04481132075471698	0.6867469879518072	0.3414839797639123
YNL220W	-1	-/-	-472.84470224380493	-22542.585605680943	83	0.04477611940298507	0.6867469879518072	0.34176503653738055
YBR035C	-1	-/-	-472.88791513442993	-22320.588585853577	83	0.044740973312401885	0.6867469879518072	0.3420460933108488
YDL195W	-1	-/-	-472.89564752578735	-22903.43051147461	83	0.04470588235294118	0.6867469879518072	0.342327150084317
YJR082C	-1	-/-	-473.03874826431274	-24178.8933262825	83	0.04467084639498432	0.6867469879518072	0.34260820685778526
YDL217C	-1	-/-	-473.12898778915405	-23702.324863433838	83	0.04463586530931871	0.6867469879518072	0.3428892636312535
YGL137W	-1	-/-	-473.1313133239746	-22902.33418893814	83	0.04460093896713615	0.6867469879518072	0.34317032040472173
YKL135C	-1	-/-	-473.1368120908737	-23260.056188464165	83	0.044566067240031274	0.6867469879518072	0.34345137717819
YLR240W	-1	-/-	-473.1755859851837	-22771.24214398861	83	0.04453125	0.6867469879518072	0.34373243395165826
YGR023W	0	0/-	-473.2294160723686	-38569.593951016665	332	0.04453125	0.6867469879518072	0.34373243395165826
YOR171C	-1	-/-	-473.2411379814148	-22909.369583129883	83	0.04449648711943794	0.6867469879518072	0.3440134907251265
YKL224C	0	0/-	-473.25793397426605	-37338.3348467648	332	0.04449648711943794	0.6867469879518072	0.3440134907251265
YMR266W	-1	-/-	-473.3881525993347	-22754.53315973282	83	0.044461778471138844	0.6867469879518072	0.3442945474985947
YKL164C	0	0/-	-473.4008799791336	-37892.64903882146	332	0.044461778471138844	0.6867469879518072	0.3442945474985947
YPR107C	-1	-/-	-473.5059654712677	-24332.040355801582	83	0.044427123928293066	0.6867469879518072	0.34457560427206296
YDR054C	-1	-/-	-473.5094952583313	-22431.220787525177	83	0.04439252336448598	0.6867469879518072	0.3448566610455312
YGL191W	-1	-/-	-473.5108952522278	-21461.569204449654	83	0.0443579766536965	0.6867469879518072	0.34513771781899943
YIR009W	-1	-/-	-473.52969694137573	-23394.198844909668	83	0.04432348367029549	0.6867469879518072	0.34541877459246767
YKR008W	-1	-/-	-473.53709292411804	-24004.55761528015	83	0.04428904428904429	0.6867469879518072	0.3456998313659359
YBL079W	-1	-/-	-473.6131081581116	-23348.48675584793	83	0.04425465838509317	0.6867469879518072	0.34598088813940414
YEL044W	0	0/-	-473.6360526382923	-38520.543188124895	332	0.04425465838509317	0.6867469879518072	0.34598088813940414
YMR061W	-1	-/-	-473.65465474128723	-22465.931515455246	83	0.04422032583397983	0.6867469879518072	0.3462619449128724
YOR125C	0	0/0	-473.7485998868942	-38627.474185436964	332	0.04422032583397983	0.6867469879518072	0.3462619449128724
YPL186C	0	0/-	-473.7861089706421	-38955.885535508394	332	0.04422032583397983	0.6867469879518072	0.3462619449128724
YBR077C	-1	-/-	-473.80322951078415	-26051.297794520855	83	0.044186046511627906	0.6867469879518072	0.34654300168634067
YJL039C	-1	-/-	-473.8211965560913	-23868.62545156479	83	0.044151820294345466	0.6867469879518072	0.3468240584598089
YML058W	-1	-/-	-473.83041524887085	-23656.22153353691	83	0.04411764705882353	0.6867469879518072	0.34710511523327714
YIL022W	-1	-/-	-473.8446819782257	-24378.017924666405	83	0.04408352668213457	0.6867469879518072	0.3473861720067454
YMR028W	0	0/-	-473.85415798425674	-39948.6107493341	332	0.04408352668213457	0.6867469879518072	0.3473861720067454
YHR129C	-1	-/-	-473.8600277900696	-25416.65042734146	83	0.04404945904173107	0.6867469879518072	0.3476672287802136
YDL106C	-1	-/-	-473.8656680583954	-24566.798679113388	83	0.044015444015444015	0.6867469879518072	0.34794828555368185
YJL063C	-1	-/-	-473.9681804180145	-23065.376684188843	83	0.04398148148148148	0.6867469879518072	0.3482293423271501
YNL201C	-1	-/-	-473.99988412857056	-23558.15981388092	83	0.04394757131842714	0.6867469879518072	0.3485103991006183
YER183C	-1	-/0	-474.08224296569824	-23562.79479265213	83	0.04391371340523883	0.6867469879518072	0.34879145587408655
YPL149W	-1	-/-	-474.0840628147125	-23639.31418657303	83	0.04387990762124711	0.6867469879518072	0.3490725126475548
YIL014W	-1	-/-	-474.1005518436432	-23943.075690984726	83	0.04384615384615385	0.6867469879518072	0.349353569421023
YDL020C	-1	-/-	-474.12748861312866	-23078.559688329697	83	0.043812451960030745	0.6867469879518072	0.34963462619449126
YHR175W	-1	-/-	-474.1445198059082	-23142.68502187729	83	0.04377880184331797	0.6867469879518072	0.34991568296795955
YOR396W	0	0/0	-474.18446612358093	-37339.49345088005	332	0.04377880184331797	0.6867469879518072	0.34991568296795955
YNL081C	0	0/-	-474.214962169528	-38909.40153090656	332	0.04377880184331797	0.6867469879518072	0.34991568296795955
YDL066W	0	0/-	-474.23400270938873	-37667.317048579454	332	0.04377880184331797	0.6867469879518072	0.34991568296795955
YJL180C	0	0/-	-474.2564875483513	-38312.58667629957	332	0.04377880184331797	0.6867469879518072	0.34991568296795955
YBR022W	-1	-/-	-474.31541109085083	-24101.02801513672	83	0.043745203376822715	0.6867469879518072	0.3501967397414278
YOR245C	-1	-/-	-474.3155770301819	-24267.718510746956	83	0.04371165644171779	0.6867469879518072	0.350477796514896
YCR030C	0	0/-	-474.3383283019066	-39106.01945531368	332	0.04371165644171779	0.6867469879518072	0.350477796514896
YML054C	0	0/-	-474.35361897945404	-38346.19112864137	332	0.04371165644171779	0.6867469879518072	0.350477796514896
YBR286W	-1	-/0	-474.3543219566345	-22873.063780784607	83	0.04367816091954023	0.6867469879518072	0.35075885328836426
YDR251W	-1	-/-	-474.35553765296936	-23823.345554828644	83	0.043644716692189896	0.6867469879518072	0.3510399100618325
YLR189C	-1	-/-	-474.3709120750427	-22526.17516708374	83	0.04361132364192808	0.6867469879518072	0.35132096683530073
YOR383C	0	0/-	-474.38236367702484	-35357.357086613774	332	0.04361132364192808	0.6867469879518072	0.35132096683530073
YHR148W	-1	-/-	-474.43556022644043	-25536.967569828033	83	0.04357798165137615	0.6867469879518072	0.35160202360876897
YOR335C	-1	-/-	-474.46657133102417	-22998.71267080307	83	0.04354469060351413	0.6867469879518072	0.3518830803822372
YGR198W	0	0/-	-474.52946078777313	-39641.50291624665	332	0.04354469060351413	0.6867469879518072	0.3518830803822372
YCR004C	0	0/0	-474.5395296216011	-39360.43663287163	332	0.04354469060351413	0.6867469879518072	0.3518830803822372
YAL028W	0	0/-	-474.55909341573715	-40017.83153608441	332	0.04354469060351413	0.6867469879518072	0.3518830803822372
YPL117C	-1	-/-	-474.5680751800537	-23169.246906399727	83	0.04351145038167939	0.6867469879518072	0.35216413715570544
YPR028W	0	0/-	-474.6030552238226	-39313.25968800485	332	0.04351145038167939	0.6867469879518072	0.35216413715570544
YDR287W	0	0/-	-474.6496652960777	-39291.81875628233	332	0.04351145038167939	0.6867469879518072	0.35216413715570544
YDR424C	-1	-/-	-474.66420698165894	-23151.120163202286	83	0.043478260869565216	0.6867469879518072	0.3524451939291737
YMR263W	-1	-/-	-474.69216203689575	-24650.513100147247	83	0.04344512195121951	0.6867469879518072	0.3527262507026419
YNL036W	-1	-/-	-474.71847343444824	-21964.814153552055	83	0.04341203351104341	0.6867469879518072	0.3530073074761102
YBR117C	-1	-/0	-474.72919511795044	-23358.137776374817	83	0.04337899543378995	0.6867469879518072	0.35328836424957843
YDR035W	0	0/0	-474.732935577631	-37494.26810781658	332	0.04337899543378995	0.6867469879518072	0.35328836424957843
YOR118W	0	0/0	-474.76338797807693	-39238.902270555496	332	0.04337899543378995	0.6867469879518072	0.35328836424957843
YEL026W	-1	-/-	-474.7871685028076	-24317.37172269821	83	0.04334600760456274	0.6867469879518072	0.35356942102304667
YPL246C	0	0/0	-474.81162625551224	-37656.78915090859	332	0.04334600760456274	0.6867469879518072	0.35356942102304667
YNL227C	-1	-/-	-474.8235502243042	-24138.16771030426	83	0.04331306990881459	0.6867469879518072	0.3538504777965149
YHR085W	-1	-/-	-474.8962712287903	-25572.939373254776	83	0.04328018223234624	0.6867469879518072	0.35413153456998314
YNR047W	-1	-/-	-474.9896879196167	-22827.40218257904	83	0.04324734446130501	0.6867469879518072	0.3544125913434514
YBR089C-A	-1	-/-	-475.1014652252197	-23085.75334918499	83	0.043214556482183475	0.6867469879518072	0.3546936481169196
YKR030W	0	0/0	-475.1414452120662	-39519.71921219677	332	0.043214556482183475	0.6867469879518072	0.3546936481169196
YLR059C	-1	-/-	-475.19492077827454	-23270.367876052856	83	0.04318181818181818	0.6867469879518072	0.35497470489038785
YHR039C	-1	-/-	-475.2069854736328	-24165.265873908997	83	0.04314912944738834	0.6867469879518072	0.3552557616638561
YLR440C	0	0/-	-475.466844022274	-39925.338129252195	332	0.04314912944738834	0.6867469879518072	0.3552557616638561
YOR112W	-1	-/-	-475.4778594970703	-21227.270722031593	83	0.04311649016641452	0.6867469879518072	0.3555368184373243
YJL208C	-1	-/-	-475.4894018173218	-25824.034604549408	83	0.04308390022675737	0.6867469879518072	0.35581787521079256
YLR335W	-1	-/-	-475.5089192390442	-23802.83856534958	83	0.04305135951661632	0.6867469879518072	0.35609893198426085
YNR032C-A	-1	-/-	-475.5604166984558	-23370.366786956787	83	0.0430188679245283	0.6867469879518072	0.3563799887577291
YLR272C	-1	-/-	-475.6177282333374	-25146.2191696167	83	0.042986425339366516	0.6867469879518072	0.3566610455311973
YBR253W	-1	-/-	-475.6494150161743	-23641.948798179626	83	0.04295403165033911	0.6867469879518072	0.35694210230466555
YKL014C	-1	-/-	-475.65484607219696	-25594.56259047985	83	0.04292168674698795	0.6867469879518072	0.3572231590781338
YGR028W	-1	-/-	-475.699098110199	-23642.26896381378	83	0.04288939051918736	0.6867469879518072	0.357504215851602
YBL016W	-1	-/-	-475.76053285598755	-22737.72549009323	83	0.04285714285714286	0.6867469879518072	0.35778527262507026
YDR031W	0	0/-	-475.77379834651947	-39373.59750953317	332	0.04285714285714286	0.6867469879518072	0.35778527262507026
YGR002C	-1	-/-	-475.79515755176544	-23360.25519144535	83	0.04282494365138993	0.6867469879518072	0.3580663293985385
YJR001W	-1	-/-	-475.98350179195404	-23867.69141280651	83	0.04279279279279279	0.6867469879518072	0.35834738617200673
YCR086W	-1	-/-	-475.9924931526184	-23849.929313659668	83	0.04276069017254314	0.6867469879518072	0.35862844294547497
YKL206C	-1	-/0	-476.01316475868225	-24293.29405760765	83	0.04272863568215892	0.6867469879518072	0.3589094997189432
YKL184W	0	0/-	-476.09307223558426	-38892.82188537717	332	0.04272863568215892	0.6867469879518072	0.3589094997189432
YAL051W	-1	-/-	-476.1080856323242	-23512.97736310959	83	0.04269662921348315	0.6867469879518072	0.3591905564924115
YEL036C	-1	-/-	-476.1733012199402	-23352.146914482117	83	0.04266467065868264	0.6867469879518072	0.35947161326587973
YER007W	1	+/+	-476.2758626937866	-24076.313499689102	82	0.04338070306656694	0.6987951807228916	0.35947161326587973
YNL294C	-1	-/-	-476.3157653808594	-23173.094160079956	83	0.043348281016442454	0.6987951807228916	0.35975267003934797
YCL031C	-1	-/-	-476.35982370376587	-24319.362750053406	83	0.043315907393577296	0.6987951807228916	0.3600337268128162
YHL036W	-1	-/-	-476.37840127944946	-22883.10389983654	83	0.04328358208955224	0.6987951807228916	0.36031478358628444
YLR336C	0	0/-	-476.4520689845085	-41709.99923324585	332	0.04328358208955224	0.6987951807228916	0.36031478358628444
YIR036C	0	0/0	-476.48536825180054	-39677.965351104736	332	0.04328358208955224	0.6987951807228916	0.36031478358628444
YGL211W	-1	-/-	-476.4962725639343	-24836.93231487274	83	0.04325130499627144	0.6987951807228916	0.3605958403597527
YMR281W	-1	-/-	-476.50600504875183	-23878.127679109573	83	0.043219076005961254	0.6987951807228916	0.3608768971332209
YHR025W	0	0/0	-476.5232957005501	-38960.12424865365	332	0.043219076005961254	0.6987951807228916	0.3608768971332209
YPL188W	-1	-/-	-476.534761428833	-21839.261111855507	83	0.04318689501116903	0.6987951807228916	0.36115795390668914
YMR080C	-1	-/-	-476.60701036453247	-24673.032830238342	83	0.043154761904761904	0.6987951807228916	0.3614390106801574
YNL004W	-1	-/-	-476.6118950843811	-23060.520010709763	83	0.04312267657992565	0.6987951807228916	0.3617200674536256
YDL006W	-1	-/-	-476.6691448688507	-24458.12070465088	83	0.04309063893016345	0.6987951807228916	0.36200112422709385
YOL064C	-1	-/-	-476.6705598831177	-22858.493686437607	83	0.04305864884929473	0.6987951807228916	0.3622821810005621
YDR075W	-1	-/-	-476.71274280548096	-24065.944977760315	83	0.04302670623145401	0.6987951807228916	0.3625632377740304
YOR195W	-1	-/-	-476.75952434539795	-24121.907566666603	83	0.042994810971089696	0.6987951807228916	0.3628442945474986
YIL101C	-1	-/-	-476.7686257362366	-23854.00045967102	83	0.04296296296296296	0.6987951807228916	0.36312535132096685
YKL173W	1	+/-	-476.7815195322037	-25787.428538441658	82	0.043671354552183565	0.7108433734939759	0.36312535132096685
YLL027W	-1	-/-	-476.81770873069763	-24272.781249284744	83	0.04363905325443787	0.7108433734939759	0.3634064080944351
YMR020W	0	0/-	-476.81943410634995	-40753.394284278154	332	0.04363905325443787	0.7108433734939759	0.3634064080944351
YOR148C	-1	-/-	-476.92191791534424	-24290.810128688812	83	0.04360679970436068	0.7108433734939759	0.3636874648679033
YOR109W	-1	-/-	-476.92351961135864	-22757.18087387085	83	0.04357459379615953	0.7108433734939759	0.36396852164137156
YJR076C	-1	-/-	-476.9260768890381	-23887.204500198364	83	0.043542435424354244	0.7108433734939759	0.3642495784148398
YOR174W	-1	-/-	-476.9418890476227	-24656.851737499237	83	0.043510324483775814	0.7108433734939759	0.364530635188308
YDR127W	0	0/0	-476.95683485269547	-36886.85526911914	332	0.043510324483775814	0.7108433734939759	0.364530635188308
YMR128W	-1	-/-	-476.9571533203125	-25653.071865081787	83	0.043478260869565216	0.7108433734939759	0.36481169196177626
YNL229C	-1	-/-	-476.9838833808899	-24549.418068408966	83	0.04344624447717231	0.7108433734939759	0.3650927487352445
YBR087W	-1	-/-	-477.02260541915894	-24232.359390735626	83	0.04341427520235467	0.7108433734939759	0.36537380550871273
YDL190C	-1	-/-	-477.0394411087036	-23651.874473571777	83	0.04338235294117647	0.7108433734939759	0.365654862282181
YER026C	-1	-/-	-477.0747594833374	-22697.707888126373	83	0.04335047759000735	0.7108433734939759	0.36593591905564926
YGL202W	0	0/0	-477.1376942098141	-39153.08401572704	332	0.04335047759000735	0.7108433734939759	0.36593591905564926
YOR382W	0	0/-	-477.14398992061615	-35791.11966048181	332	0.04335047759000735	0.7108433734939759	0.36593591905564926
YKL161C	0	0/-	-477.15018489956856	-37523.849528610706	332	0.04335047759000735	0.7108433734939759	0.36593591905564926
YOR043W	-1	-/-	-477.22609400749207	-24045.607043266296	83	0.04331864904552129	0.7108433734939759	0.3662169758291175
YDR170C	-1	-/-	-477.2286858558655	-23097.87553369999	83	0.043286867204695524	0.7108433734939759	0.36649803260258573
YDL223C	-1	-/-	-477.2395570278168	-22361.509896159172	83	0.04325513196480939	0.7108433734939759	0.36677908937605397
YBR262C	0	0/-	-477.24834102392197	-37046.14626776427	332	0.04325513196480939	0.7108433734939759	0.36677908937605397
YMR307W	0	0/-	-477.2674080133438	-37786.33389869332	332	0.04325513196480939	0.7108433734939759	0.36677908937605397
YKL155C	0	0/-	-477.27783393859863	-38302.41292372346	332	0.04325513196480939	0.7108433734939759	0.36677908937605397
YPL179W	-1	-/-	-477.2925248146057	-22732.953067302704	83	0.04322344322344322	0.7108433734939759	0.3670601461495222
YAL027W	0	0/-	-477.31843000650406	-40552.59456497431	332	0.04322344322344322	0.7108433734939759	0.3670601461495222
YMR217W	0	0/-	-477.31899124383926	-40760.32836353779	332	0.04322344322344322	0.7108433734939759	0.3670601461495222
YMR016C	-1	-/-	-477.33592796325684	-21915.983675956726	83	0.04319180087847731	0.7108433734939759	0.36734120292299044
YKL049C	-1	-/-	-477.4069857597351	-23771.598817825317	83	0.04316020482809071	0.7108433734939759	0.3676222596964587
YMR255W	-1	-/-	-477.42777729034424	-23764.74722623825	83	0.04312865497076023	0.7108433734939759	0.3679033164699269
YPR075C	-1	-/-	-477.4312641620636	-23892.675719738007	83	0.04309715120525932	0.7108433734939759	0.36818437324339515
YHR089C	-1	-/-	-477.5458631515503	-24406.850291967392	83	0.043065693430656936	0.7108433734939759	0.3684654300168634
YKL140W	-1	-/-	-477.5563586950302	-24050.872878432274	83	0.043034281546316555	0.7108433734939759	0.3687464867903317
YDR101C	-1	-/-	-477.56116342544556	-26081.32764005661	83	0.043002915451895045	0.7108433734939759	0.3690275435637999
YGR268C	-1	-/0	-477.589980840683	-23667.559992790222	83	0.04297159504734159	0.7108433734939759	0.36930860033726814
YCR020W-B	-1	-/-	-477.6575655937195	-23869.518117904663	83	0.04294032023289665	0.7108433734939759	0.3695896571107364
YGR192C	-1	-/-	-477.68200945854187	-22727.764846801758	83	0.04290909090909091	0.7108433734939759	0.3698707138842046
YOL077C	-1	-/-	-477.71705961227417	-24322.554926395416	83	0.042877906976744186	0.7108433734939759	0.37015177065767285
YMR098C	0	0/-	-477.753530472517	-39506.75244677067	332	0.042877906976744186	0.7108433734939759	0.37015177065767285
YDR349C	0	0/-	-477.767461001873	-38622.02438932657	332	0.042877906976744186	0.7108433734939759	0.37015177065767285
YBR248C	0	0/0	-477.7784185409546	-37406.686132371426	332	0.042877906976744186	0.7108433734939759	0.37015177065767285
YNL168C	0	0/0	-477.78276538848877	-38875.56529459357	332	0.042877906976744186	0.7108433734939759	0.37015177065767285
YPL214C	-1	-/-	-477.7835923433304	-24391.395548462868	83	0.042846768336964415	0.7108433734939759	0.3704328274311411
YJL045W	-1	-/-	-477.81808853149414	-24165.919177532196	83	0.04281567489114659	0.7108433734939759	0.3707138842046093
YML080W	-1	-/-	-477.82600259780884	-25518.31375837326	83	0.04278462654097172	0.7108433734939759	0.37099494097807756
YLR238W	-1	-/-	-477.8268287181854	-23751.449818611145	83	0.042753623188405795	0.7108433734939759	0.3712759977515458
YLR375W	0	0/-	-477.88942086696625	-37231.31914079189	332	0.042753623188405795	0.7108433734939759	0.3712759977515458
YHR114W	-1	-/-	-477.8982181549072	-22991.82927966118	83	0.042722664735698766	0.7108433734939759	0.37155705452501403
YER052C	-1	-/0	-477.91453742980957	-21707.71157205105	83	0.0426917510853835	0.7108433734939759	0.3718381112984823
YNL221C	-1	-/-	-477.99045038223267	-22951.88485479355	83	0.04266088214027477	0.7108433734939759	0.37211916807195056
YDR430C	0	0/-	-478.00988632440567	-37535.65682902932	332	0.04266088214027477	0.7108433734939759	0.37211916807195056
YNL251C	-1	-/-	-478.036336183548	-23045.0344517231	83	0.04263005780346821	0.7108433734939759	0.3724002248454188
YGL073W	-1	-/-	-478.20571732521057	-23646.794991016388	83	0.04259927797833935	0.7108433734939759	0.37268128161888703
YBR067C	0	0/-	-478.2174724340439	-36512.71224336326	332	0.04259927797833935	0.7108433734939759	0.37268128161888703
YAR015W	-1	-/-	-478.23920035362244	-23498.179240465164	83	0.04256854256854257	0.7108433734939759	0.37296233839235526
YNL101W	-1	-/-	-478.27940702438354	-23109.2526794672	83	0.04253785147801009	0.7108433734939759	0.3732433951658235
YGL151W	-1	-/-	-478.2948169708252	-23496.520570278168	83	0.04250720461095101	0.7108433734939759	0.37352445193929174
YDR320C-A	-1	-/-	-478.34770345687866	-22824.28393793106	83	0.042476601871850254	0.7108433734939759	0.37380550871275997
YLR133W	-1	-/-	-478.3534700870514	-22792.81948041916	83	0.04244604316546763	0.7108433734939759	0.3740865654862282
YGL014W	-1	-/-	-478.3676838874817	-23536.717069149017	83	0.04241552839683681	0.7108433734939759	0.37436762225969644
YKL216W	0	0/-	-478.3776834309101	-39719.41247135401	332	0.04241552839683681	0.7108433734939759	0.37436762225969644
YNL207W	-1	-/-	-478.4681329727173	-24463.309392929077	83	0.042385057471264365	0.7108433734939759	0.3746486790331647
YMR289W	0	0/-	-478.4749595373869	-39706.686797082424	332	0.042385057471264365	0.7108433734939759	0.3746486790331647
YJL109C	-1	-/-	-478.63517212867737	-24718.271644353867	83	0.04235463029432879	0.7108433734939759	0.3749297358066329
YIL115C	-1	-/-	-478.66251707077026	-23256.684391498566	83	0.04232424677187949	0.7108433734939759	0.3752107925801012
YOR087W	-1	-/-	-478.6901741027832	-23486.58031105995	83	0.04229390681003584	0.7108433734939759	0.37549184935356944
YOR347C	-1	-/-	-478.7568086385727	-24541.57087934017	83	0.042263610315186245	0.7108433734939759	0.3757729061270377
YBR212W	-1	-/-	-478.765825510025	-23622.751922607422	83	0.04223335719398712	0.7108433734939759	0.3760539629005059
YOR042W	0	0/-	-478.79514360427856	-38893.82931213081	332	0.04223335719398712	0.7108433734939759	0.3760539629005059
YDR148C	-1	-/-	-478.81072878837585	-23239.44686484337	83	0.04220314735336195	0.7108433734939759	0.37633501967397415
YOR101W	0	0/-	-478.8203591108322	-40324.295380443335	332	0.04220314735336195	0.7108433734939759	0.37633501967397415
YCR005C	-1	-/-	-478.82341623306274	-23416.205517172813	83	0.04217298070050036	0.7108433734939759	0.3766160764474424
YKL028W	-1	-/-	-478.84734988212585	-23361.499056220055	83	0.04214285714285714	0.7108433734939759	0.3768971332209106
YDR405W	0	0/-	-478.8496788740158	-38508.90251624584	332	0.04214285714285714	0.7108433734939759	0.3768971332209106
YNR013C	-1	-/-	-478.85873317718506	-23553.90758550167	83	0.042112776588151324	0.7108433734939759	0.37717818999437885
YDR320C	-1	-/-	-478.92737579345703	-24356.106629371643	83	0.04208273894436519	0.7108433734939759	0.3774592467678471
YDL008W	-1	-/-	-478.9568099975586	-24520.806920051575	83	0.042052744119743406	0.7108433734939759	0.3777403035413153
YHR205W	-1	-/-	-478.9624857902527	-23990.94113969803	83	0.04202279202279202	0.7108433734939759	0.37802136031478356
YJR144W	-1	-/-	-479.067834854126	-24210.304993867874	83	0.04199288256227758	0.7108433734939759	0.37830241708825185
YDL248W	0	0/-	-479.08929723501205	-39001.73063611984	332	0.04199288256227758	0.7108433734939759	0.37830241708825185
YBR060C	-1	-/-	-479.11570382118225	-24323.01117539406	83	0.041963015647226175	0.7108433734939759	0.3785834738617201
YER022W	-1	-/-	-479.1401970386505	-23424.606580495834	83	0.04193319118692253	0.7108433734939759	0.3788645306351883
YMR303C	-1	-/0	-479.149742603302	-22142.18412089348	83	0.04190340909090909	0.7108433734939759	0.37914558740865656
YEL060C	-1	-/-	-479.16255378723145	-23622.14098095894	83	0.04187366926898509	0.7108433734939759	0.3794266441821248
YHR070W	-1	-/-	-479.1692876815796	-24389.182010531425	83	0.04184397163120567	0.7108433734939759	0.37970770095559303
YLR409C	-1	-/-	-479.189444065094	-24874.776741981506	83	0.041814316087880936	0.7108433734939759	0.37998875772906127
YCR027C	-1	-/-	-479.1905835866928	-23472.51378953457	83	0.04178470254957507	0.7108433734939759	0.3802698145025295
YFL009W	-1	-/-	-479.221152305603	-23689.16282272339	83	0.04175513092710545	0.7108433734939759	0.38055087127599774
YGR111W	-1	-/0	-479.29491090774536	-23386.175399065018	83	0.04172560113154172	0.7108433734939759	0.380831928049466
YBR130C	-1	-/-	-479.29957115650177	-24420.1445376873	83	0.04169611307420495	0.7108433734939759	0.3811129848229342
YBR176W	0	0/-	-479.31350603699684	-39610.496962577105	332	0.04169611307420495	0.7108433734939759	0.3811129848229342
YKL010C	0	0/-	-479.33006966114044	-38727.198203355074	332	0.04169611307420495	0.7108433734939759	0.3811129848229342
YMR150C	-1	-/-	-479.3408155441284	-23701.352159261703	83	0.041666666666666664	0.7108433734939759	0.3813940415964025
YHR082C	-1	-/-	-479.3440043926239	-24386.168832540512	83	0.04163726182074806	0.7108433734939759	0.38167509836987074
YBR083W	-1	-/-	-479.3494393825531	-22347.0753993392	83	0.04160789844851904	0.7108433734939759	0.38195615514333897
YBL091C-A	0	0/-	-479.39392828941345	-39347.16778039932	332	0.04160789844851904	0.7108433734939759	0.38195615514333897
YDR156W	-1	-/-	-479.3985598087311	-25490.331900835037	83	0.041578576462297394	0.7108433734939759	0.3822372119168072
YDR298C	-1	-/-	-479.4281029701233	-23692.298671483994	83	0.04154929577464789	0.7108433734939759	0.38251826869027544
YBL099W	-1	-/-	-479.45656538009644	-21376.929916858673	83	0.04152005629838142	0.7108433734939759	0.3827993254637437
YPR057W	-1	-/-	-479.47874373197556	-24200.024995028973	83	0.04149085794655415	0.7108433734939759	0.3830803822372119
YHR207C	0	0/-	-479.5174858570099	-39854.16656002402	332	0.04149085794655415	0.7108433734939759	0.3830803822372119
[truncated: 3,961 more rows]
