# Supplementary material for: Revisiting co-expression-based automated function prediction in yeast with neural networks and updated Gene Ontology annotations
Source: PLoS One. 2026 Apr 16;21(4):e0322689. doi: 10.1371/journal.pone.0322689 (PMC13086303; doi:10.1371/journal.pone.0322689)
Supplement: S1 File — A zip file of tables in csv format containing individual genes ranked by their predicted involvement in each predicted GO term. These predictions were made by Model 1 as described in Table A of S1 Text. (ZIP) [file pone.0322689.s002.zip › GO0006468_SingleGeneRanking.csv]

Gene	Label	Annos	Score	Background Score	Num pos pairs	Precision	Recall	False Positive Rate
YDR043C	-1	-/-	-349.87324023246765	-17527.531420230865	96	0.0	0.0	0.00028208744710860365
YPL123C	-1	-/-	-355.85181826353073	-18022.0182620883	96	0.0	0.0	0.0005641748942172073
YOR054C	-1	-/-	-365.3604700565338	-18022.590389311314	96	0.0	0.0	0.000846262341325811
YER162C	-1	-/-	-367.98819157481194	-17754.865180164576	96	0.0	0.0	0.0011283497884344146
YBR280C	-1	-/-	-370.52035546302795	-19212.36768054962	96	0.0	0.0	0.0014104372355430183
YMR135C	-1	-/-	-370.85358357429504	-17040.45295238495	96	0.0	0.0	0.001692524682651622
YBR214W	-1	-/+	-372.71683579683304	-18154.474512159824	96	0.0	0.0	0.0019746121297602257
YPL196W	-1	-/-	-373.1575086116791	-17671.458398208022	96	0.0	0.0	0.002256699576868829
YMR068W	-1	-/-	-373.7728590965271	-17228.92385339737	96	0.0	0.0	0.002538787023977433
YDL035C	-1	-/-	-377.0398078262806	-18448.076243549585	96	0.0	0.0	0.0028208744710860366
YDL142C	-1	-/-	-377.25146675109863	-17786.725573420525	96	0.0	0.0	0.0031029619181946405
YMR139W	1	+/+	-378.33836084604263	-18505.821000874043	95	0.08333333333333333	0.010416666666666666	0.0031029619181946405
YGR088W	-1	-/-	-378.94145584106445	-18622.810361862183	96	0.07692307692307693	0.010416666666666666	0.003385049365303244
YLR324W	-1	-/-	-379.3437987565994	-18228.297371149063	96	0.07142857142857142	0.010416666666666666	0.0036671368124118475
YPR026W	0	0/-	-379.52425994724035	-31717.683272862807	384	0.07142857142857142	0.010416666666666666	0.0036671368124118475
YKL189W	-1	-/+	-380.86883467435837	-18684.66111367941	96	0.06666666666666667	0.010416666666666666	0.0039492242595204514
YDR479C	-1	-/-	-383.6505137681961	-18153.570848107338	96	0.0625	0.010416666666666666	0.004231311706629055
YNL293W	-1	-/-	-383.86444705724716	-19203.32049781084	96	0.058823529411764705	0.010416666666666666	0.004513399153737658
YJL057C	0	0/+	-384.30156856775284	-32510.655306607485	384	0.058823529411764705	0.010416666666666666	0.004513399153737658
YOR132W	-1	-/-	-385.8328021764755	-17011.068755030632	96	0.05555555555555555	0.010416666666666666	0.004795486600846262
YDR358W	-1	-/-	-387.01253283023834	-18682.697356939316	96	0.05263157894736842	0.010416666666666666	0.005077574047954866
YDR436W	-1	-/-	-388.1043698787689	-18956.699808120728	96	0.05	0.010416666666666666	0.005359661495063469
YDR151C	-1	-/-	-389.2342166900635	-17907.63304847479	96	0.047619047619047616	0.010416666666666666	0.005641748942172073
YPL089C	-1	-/-	-391.3959233760834	-18672.230678617954	96	0.045454545454545456	0.010416666666666666	0.005923836389280677
YLR135W	-1	-/-	-391.6784858703613	-18521.88421458006	96	0.043478260869565216	0.010416666666666666	0.006205923836389281
YGL208W	1	+/+	-391.7879559993744	-19193.88937354088	95	0.08333333333333333	0.020833333333333332	0.006205923836389281
YEL041W	-1	-/-	-392.0567181110382	-18811.020699501038	96	0.08	0.020833333333333332	0.006488011283497884
YOR208W	-1	-/-	-392.80208945274353	-17687.129984855652	96	0.07692307692307693	0.020833333333333332	0.006770098730606488
YDR421W	-1	-/-	-394.2354848384857	-18994.965975403786	96	0.07407407407407407	0.020833333333333332	0.007052186177715092
YJL164C	1	+/+	-395.4188343286514	-19355.422560811043	95	0.10714285714285714	0.03125	0.007052186177715092
YNR007C	-1	-/-	-395.88178157806396	-20372.656908988953	96	0.10344827586206896	0.03125	0.007334273624823695
YKL121W	0	0/0	-396.16740906238556	-32280.00770160556	384	0.10344827586206896	0.03125	0.007334273624823695
YKL093W	-1	-/-	-396.97391736507416	-18336.721595048904	96	0.1	0.03125	0.007616361071932299
YKL020C	-1	-/-	-397.10845029354095	-18581.402172923088	96	0.0967741935483871	0.03125	0.007898448519040903
YMR029C	-1	-/-	-397.83190536499023	-18256.995412111282	96	0.09375	0.03125	0.008180535966149507
YOR329C	-1	-/-	-398.22409904003143	-18861.21144926548	96	0.09090909090909091	0.03125	0.00846262341325811
YML117W	0	0/0	-398.9637155532837	-31329.830214470625	384	0.09090909090909091	0.03125	0.00846262341325811
YDL113C	-1	-/-	-399.21723437309265	-18261.47265613079	96	0.08823529411764706	0.03125	0.008744710860366713
YDL149W	-1	-/-	-400.40538477897644	-19569.04740577936	96	0.08571428571428572	0.03125	0.009026798307475317
YDR294C	-1	-/-	-400.50623643398285	-17800.899608016014	96	0.08333333333333333	0.03125	0.00930888575458392
YDL019C	-1	-/-	-400.7446194887161	-19900.2559120059	96	0.08108108108108109	0.03125	0.009590973201692525
YGL093W	-1	-/-	-401.2673981189728	-18300.311290740967	96	0.07894736842105263	0.03125	0.009873060648801129
YGL003C	-1	-/-	-401.75940918922424	-18862.27241128683	96	0.07692307692307693	0.03125	0.010155148095909733
YKL213C	-1	-/-	-402.0076656341553	-17367.540642380714	96	0.075	0.03125	0.010437235543018336
YAR027W	0	0/0	-402.5574731230736	-31266.057796031237	384	0.075	0.03125	0.010437235543018336
YBR170C	-1	-/-	-402.88763999938965	-17883.0894613266	96	0.07317073170731707	0.03125	0.010719322990126939
YNL047C	-1	-/-	-404.20478677749634	-18304.99000942707	96	0.07142857142857142	0.03125	0.011001410437235543
YJL141C	1	+/+	-405.59945046901703	-18919.154510617256	95	0.09302325581395349	0.041666666666666664	0.011001410437235543
YMR041C	-1	-/0	-405.9982385635376	-19613.05316400528	96	0.09090909090909091	0.041666666666666664	0.011283497884344146
YIL107C	0	0/0	-406.04322424530983	-32687.844418779016	384	0.09090909090909091	0.041666666666666664	0.011283497884344146
YLR251W	0	0/0	-406.54734498262405	-31077.174895331264	384	0.09090909090909091	0.041666666666666664	0.011283497884344146
YGL104C	-1	-/-	-407.51939725875854	-17325.416044473648	96	0.08888888888888889	0.041666666666666664	0.01156558533145275
YOR070C	0	0/0	-407.6575210094452	-31822.636257186532	384	0.08888888888888889	0.041666666666666664	0.01156558533145275
YIL105C	-1	-/-	-408.0108082294464	-19270.471928596497	96	0.08695652173913043	0.041666666666666664	0.011847672778561354
YOR256C	-1	-/-	-408.1783468723297	-18844.709105730057	96	0.0851063829787234	0.041666666666666664	0.012129760225669958
YNL127W	-1	-/-	-408.32211112976074	-19504.35305571556	96	0.08333333333333333	0.041666666666666664	0.012411847672778562
YDR295C	-1	-/-	-408.6677360534668	-17431.14531058073	96	0.08163265306122448	0.041666666666666664	0.012693935119887164
YDL247W	-1	-/-	-408.91035437583923	-18143.054872989655	96	0.08	0.041666666666666664	0.012976022566995768
YJR091C	-1	-/-	-408.9403944015503	-19112.01656770706	96	0.0784313725490196	0.041666666666666664	0.013258110014104372
YDR001C	0	0/-	-409.14479690790176	-32908.152573905885	384	0.0784313725490196	0.041666666666666664	0.013258110014104372
YLR205C	-1	-/-	-409.19045209884644	-18714.746750831604	96	0.07692307692307693	0.041666666666666664	0.013540197461212976
YOR059C	0	0/-	-409.2694062888622	-31967.858191020787	384	0.07692307692307693	0.041666666666666664	0.013540197461212976
YOR120W	-1	-/-	-409.37892961502075	-18221.73196220398	96	0.07547169811320754	0.041666666666666664	0.01382228490832158
YIL097W	-1	-/-	-409.58388578891754	-19063.738980293274	96	0.07407407407407407	0.041666666666666664	0.014104372355430184
YBL101C	0	0/-	-409.76484206318855	-32983.10974214971	384	0.07407407407407407	0.041666666666666664	0.014104372355430184
YOR162C	-1	-/-	-409.7822890281677	-18772.660705447197	96	0.07272727272727272	0.041666666666666664	0.014386459802538786
YGL141W	0	0/-	-409.8322032690048	-30264.548379912972	384	0.07272727272727272	0.041666666666666664	0.014386459802538786
YDR204W	0	0/0	-410.18618044257164	-31288.54433852434	384	0.07272727272727272	0.041666666666666664	0.014386459802538786
YNL103W	-1	-/-	-410.3018617630005	-18244.98467040062	96	0.07142857142857142	0.041666666666666664	0.01466854724964739
YJR036C	0	0/-	-410.4000873565674	-32612.716684147716	384	0.07142857142857142	0.041666666666666664	0.01466854724964739
YKL064W	-1	-/-	-410.6212206482887	-20649.866700708866	96	0.07017543859649122	0.041666666666666664	0.014950634696755994
YJR059W	-1	-/+	-410.7675576210022	-18163.236179828644	96	0.06896551724137931	0.041666666666666664	0.015232722143864598
YIL154C	-1	-/-	-410.79835391044617	-18148.398898601532	96	0.06779661016949153	0.041666666666666664	0.015514809590973202
YPL119C	-1	-/-	-411.07104313373566	-19096.22442126274	96	0.06666666666666667	0.041666666666666664	0.015796897038081806
YBR059C	-1	-/+	-411.3036344051361	-19051.382750749588	96	0.06557377049180328	0.041666666666666664	0.01607898448519041
YDL234C	0	0/-	-411.35394445061684	-33295.696333259344	384	0.06557377049180328	0.041666666666666664	0.01607898448519041
YGL013C	-1	-/-	-412.8676166534424	-18161.656208455563	96	0.06451612903225806	0.041666666666666664	0.016361071932299014
YER027C	1	+/+	-413.27783942222595	-18246.308753967285	95	0.07936507936507936	0.052083333333333336	0.016361071932299014
YDR122W	-1	-/+	-413.53069257736206	-18674.928963303566	96	0.078125	0.052083333333333336	0.016643159379407618
YLR151C	0	0/-	-413.7040114402771	-31434.86598072946	384	0.078125	0.052083333333333336	0.016643159379407618
YOL060C	-1	-/-	-414.4733633995056	-19916.790625572205	96	0.07692307692307693	0.052083333333333336	0.01692524682651622
YKL168C	0	0/+	-414.6118628382683	-32848.86427035928	384	0.07692307692307693	0.052083333333333336	0.01692524682651622
YML118W	-1	-/-	-415.666898727417	-19241.380561113358	96	0.07575757575757576	0.052083333333333336	0.017207334273624825
YPL005W	0	0/-	-415.7236939072609	-31772.48598253727	384	0.07575757575757576	0.052083333333333336	0.017207334273624825
YJR125C	-1	-/-	-417.0963679552078	-17569.808950304985	96	0.07462686567164178	0.052083333333333336	0.017489421720733426
YCL052C	-1	-/-	-417.29757261276245	-19872.112212061882	96	0.07352941176470588	0.052083333333333336	0.01777150916784203
YOR220W	0	0/0	-417.301271378994	-32426.259253665805	384	0.07352941176470588	0.052083333333333336	0.01777150916784203
YER035W	-1	-/-	-417.4070522785187	-19653.433486521244	96	0.07246376811594203	0.052083333333333336	0.018053596614950634
YNR033W	-1	-/-	-417.4575386047363	-18320.390178084373	96	0.07142857142857142	0.052083333333333336	0.018335684062059238
YLR284C	-1	-/-	-417.5352506637573	-17923.556986808777	96	0.07042253521126761	0.052083333333333336	0.01861777150916784
YFL042C	0	0/-	-417.6901584863663	-32423.315157577395	384	0.07042253521126761	0.052083333333333336	0.01861777150916784
YLR240W	1	+/-	-418.0210962295532	-19106.1635491848	95	0.08333333333333333	0.0625	0.01861777150916784
YMR180C	0	0/-	-418.34006959199905	-32476.545662730932	384	0.08333333333333333	0.0625	0.01861777150916784
YNL027W	-1	-/-	-418.4052038192749	-19674.364002227783	96	0.0821917808219178	0.0625	0.018899858956276445
YJL005W	-1	-/-	-418.5003113746643	-18177.27507019043	96	0.08108108108108109	0.0625	0.01918194640338505
YMR152W	0	0/0	-418.76032054424286	-31606.91892671585	384	0.08108108108108109	0.0625	0.01918194640338505
YIL113W	0	0/-	-418.82017320394516	-32047.64749313891	384	0.08108108108108109	0.0625	0.01918194640338505
YML057W	-1	-/-	-419.0874423980713	-18558.305609226227	96	0.08	0.0625	0.019464033850493653
YKL101W	1	+/+	-419.2427041530609	-18611.445866584778	95	0.09210526315789473	0.07291666666666667	0.019464033850493653
YPL249C	-1	-/-	-419.57694840431213	-18934.915853738785	96	0.09090909090909091	0.07291666666666667	0.019746121297602257
YIL036W	-1	-/-	-420.5401303768158	-19831.56824707985	96	0.08974358974358974	0.07291666666666667	0.02002820874471086
YGR023W	0	0/-	-420.8001270890236	-32768.446772903204	384	0.08974358974358974	0.07291666666666667	0.02002820874471086
YDR173C	-1	-/-	-420.8925983905792	-18822.06882607937	96	0.08860759493670886	0.07291666666666667	0.020310296191819465
YOR062C	0	0/-	-420.94919304549694	-32664.076755180955	384	0.08860759493670886	0.07291666666666667	0.020310296191819465
YGR046W	-1	-/-	-421.172075510025	-19463.78192347288	96	0.0875	0.07291666666666667	0.02059238363892807
YDR096W	-1	-/-	-421.22071278095245	-20395.02512896061	96	0.08641975308641975	0.07291666666666667	0.020874471086036673
YDR027C	-1	-/-	-421.6393187046051	-18262.538949489594	96	0.08536585365853659	0.07291666666666667	0.021156558533145273
YOL112W	-1	-/-	-421.92470622062683	-18564.419002771378	96	0.08433734939759036	0.07291666666666667	0.021438645980253877
YKR058W	0	0/0	-421.9992895424366	-31656.93311138451	384	0.08433734939759036	0.07291666666666667	0.021438645980253877
YOR275C	-1	-/-	-422.29645109176636	-19054.16437315941	96	0.08333333333333333	0.07291666666666667	0.02172073342736248
YOR124C	0	0/-	-423.0564099252224	-31751.014737591147	384	0.08333333333333333	0.07291666666666667	0.02172073342736248
YJL016W	0	0/0	-423.12036272883415	-32613.446314528584	384	0.08333333333333333	0.07291666666666667	0.02172073342736248
YKR049C	0	0/-	-423.37641647458076	-33209.28317128122	384	0.08333333333333333	0.07291666666666667	0.02172073342736248
YGL180W	-1	-/+	-423.5752167701721	-20726.010868906975	96	0.08235294117647059	0.07291666666666667	0.022002820874471085
YIL046W	-1	-/-	-423.863076210022	-19477.162889003754	96	0.08139534883720931	0.07291666666666667	0.02228490832157969
YMR110C	0	0/-	-423.89454820752144	-34350.41210088879	384	0.08139534883720931	0.07291666666666667	0.02228490832157969
YKL146W	-1	-/-	-423.90038084983826	-18595.364778399467	96	0.08045977011494253	0.07291666666666667	0.022566995768688293
YHR195W	0	0/0	-423.9984067976475	-32496.248543947935	384	0.08045977011494253	0.07291666666666667	0.022566995768688293
YCL039W	-1	-/-	-424.18683660030365	-18661.259759783745	96	0.07954545454545454	0.07291666666666667	0.022849083215796897
YAL034C	0	0/-	-424.19448694586754	-32863.8922123611	384	0.07954545454545454	0.07291666666666667	0.022849083215796897
YGL233W	-1	-/-	-424.56010365486145	-18552.280600309372	96	0.07865168539325842	0.07291666666666667	0.0231311706629055
YBR126C	-1	-/-	-424.5777463912964	-20304.711714982986	96	0.07777777777777778	0.07291666666666667	0.023413258110014105
YBR045C	0	0/-	-424.7491541802883	-31461.027362942696	384	0.07777777777777778	0.07291666666666667	0.023413258110014105
YMR250W	-1	-/-	-425.1047008037567	-20073.78456878662	96	0.07692307692307693	0.07291666666666667	0.02369534555712271
YML016C	-1	-/-	-425.12575459480286	-18934.40298962593	96	0.07608695652173914	0.07291666666666667	0.023977433004231313
YPL164C	-1	-/-	-425.2446792125702	-20433.701761245728	96	0.07526881720430108	0.07291666666666667	0.024259520451339917
YJL155C	0	0/0	-426.12696159631014	-34982.43240403384	384	0.07526881720430108	0.07291666666666667	0.024259520451339917
YDL169C	0	0/0	-427.0081443786621	-34091.00707092881	384	0.07526881720430108	0.07291666666666667	0.024259520451339917
YMR302C	-1	-/-	-427.0803768634796	-20089.6928961277	96	0.07446808510638298	0.07291666666666667	0.02454160789844852
YCL051W	-1	-/+	-427.22890758514404	-18187.94034433365	96	0.07368421052631578	0.07291666666666667	0.024823695345557124
YLR201C	-1	-/0	-427.45117115974426	-19114.554732084274	96	0.07291666666666667	0.07291666666666667	0.025105782792665725
YOR363C	-1	-/-	-427.7625241279602	-19907.218713521957	96	0.07216494845360824	0.07291666666666667	0.02538787023977433
YDL224C	-1	-/-	-427.9911026954651	-19299.520087718964	96	0.07142857142857142	0.07291666666666667	0.025669957686882933
YDR256C	-1	-/-	-428.022691488266	-18410.258601665497	96	0.0707070707070707	0.07291666666666667	0.025952045133991537
YHR016C	-1	-/-	-428.34382700920105	-20442.46363210678	96	0.07	0.07291666666666667	0.02623413258110014
YPL270W	-1	-/-	-428.7961142063141	-18607.459916591644	96	0.06930693069306931	0.07291666666666667	0.026516220028208744
YIL017C	-1	-/-	-429.20549499988556	-19339.067990899086	96	0.06862745098039216	0.07291666666666667	0.02679830747531735
YMR070W	-1	-/-	-429.50553101301193	-19205.00963075459	96	0.06796116504854369	0.07291666666666667	0.027080394922425952
YFR014C	1	+/+	-429.57208943367004	-20590.577912330627	95	0.07692307692307693	0.08333333333333333	0.027080394922425952
YAR019C	1	+/+	-429.57410430908203	-18367.661356806755	95	0.08571428571428572	0.09375	0.027080394922425952
YJL020C	-1	-/-	-429.8679370880127	-19038.797245025635	96	0.08490566037735849	0.09375	0.027362482369534556
YDL021W	0	0/-	-430.4075320959091	-33275.31448253989	384	0.08490566037735849	0.09375	0.027362482369534556
YLR219W	-1	-/-	-430.4526218175888	-20244.755218982697	96	0.08411214953271028	0.09375	0.02764456981664316
YPL152W	-1	-/-	-430.5105924606323	-19099.772872686386	96	0.08333333333333333	0.09375	0.027926657263751764
YKL034W	-1	-/-	-430.61992287635803	-20250.329851150513	96	0.08256880733944955	0.09375	0.028208744710860368
YJL103C	0	0/-	-430.6928305029869	-33909.057140767574	384	0.08256880733944955	0.09375	0.028208744710860368
YHR155W	0	0/-	-430.7306346297264	-32565.485887020826	384	0.08256880733944955	0.09375	0.028208744710860368
YPL230W	0	0/-	-430.761181473732	-33523.84871807136	384	0.08256880733944955	0.09375	0.028208744710860368
YER143W	-1	-/-	-430.82080459594727	-19489.30751156807	96	0.08181818181818182	0.09375	0.028490832157968972
YBR273C	-1	-/-	-430.90147399902344	-19391.839066505432	96	0.08108108108108109	0.09375	0.028772919605077572
YJL146W	-1	-/-	-430.9818959236145	-19237.824741601944	96	0.08035714285714286	0.09375	0.029055007052186176
YJL100W	-1	-/-	-431.019948720932	-19672.201788306236	96	0.07964601769911504	0.09375	0.02933709449929478
YOR035C	-1	-/-	-431.0666308403015	-21101.864166021347	96	0.07894736842105263	0.09375	0.029619181946403384
YMR170C	0	0/-	-431.07846336066723	-32513.733091577888	384	0.07894736842105263	0.09375	0.029619181946403384
YOL025W	0	0/-	-431.1215395331383	-33012.723162308335	384	0.07894736842105263	0.09375	0.029619181946403384
YOR219C	0	0/-	-431.17126658558846	-32514.464230895042	384	0.07894736842105263	0.09375	0.029619181946403384
YKL022C	-1	-/-	-431.2938985824585	-18258.78058362007	96	0.0782608695652174	0.09375	0.029901269393511988
YDR309C	-1	-/-	-431.6991288661957	-18083.672085762024	96	0.07758620689655173	0.09375	0.030183356840620592
YGL216W	-1	-/-	-433.4335849285126	-20057.334785938263	96	0.07692307692307693	0.09375	0.030465444287729196
YDR166C	-1	-/-	-433.50909185409546	-19645.276782751083	96	0.07627118644067797	0.09375	0.0307475317348378
YJR033C	-1	-/-	-433.53291153907776	-19802.842411398888	96	0.07563025210084033	0.09375	0.031029619181946404
YDR070C	0	0/0	-433.57476273179054	-33975.460388079286	384	0.07563025210084033	0.09375	0.031029619181946404
YDR069C	-1	-/-	-433.57947969436646	-19223.934221744537	96	0.075	0.09375	0.031311706629055004
YLR436C	0	0/-	-433.6193377971649	-32247.757786750793	384	0.075	0.09375	0.031311706629055004
YOR161C	0	0/-	-433.83843436837196	-31926.455657571554	384	0.075	0.09375	0.031311706629055004
YDL132W	-1	-/-	-433.8471200466156	-19831.68357348442	96	0.0743801652892562	0.09375	0.03159379407616361
YLR267W	0	0/0	-434.1150602400303	-32536.19571736455	384	0.0743801652892562	0.09375	0.03159379407616361
YOL032W	0	0/-	-434.3530549108982	-32118.71522191167	384	0.0743801652892562	0.09375	0.03159379407616361
YNR069C	0	0/-	-434.69462180137634	-32162.83260178566	384	0.0743801652892562	0.09375	0.03159379407616361
YOR028C	-1	-/-	-435.0365996360779	-19144.789984464645	96	0.07377049180327869	0.09375	0.03187588152327221
YOR324C	0	0/-	-435.18941700458527	-31823.70674839616	384	0.07377049180327869	0.09375	0.03187588152327221
YGL197W	0	0/-	-435.5390418469906	-32604.186697602272	384	0.07377049180327869	0.09375	0.03187588152327221
YMR030W	-1	-/-	-435.5752024650574	-19547.526005387306	96	0.07317073170731707	0.09375	0.03215796897038082
YHR111W	-1	-/-	-435.6152412891388	-19120.960950613022	96	0.07258064516129033	0.09375	0.03244005641748942
YCL044C	-1	-/-	-435.81762742996216	-18759.126034736633	96	0.072	0.09375	0.03272214386459803
YNL199C	-1	-/-	-435.85463070869446	-20165.428762733936	96	0.07142857142857142	0.09375	0.03300423131170663
YLR403W	-1	-/-	-435.959853887558	-19244.444418609142	96	0.07086614173228346	0.09375	0.033286318758815235
YBL019W	-1	-/-	-435.98125314712524	-19711.402189970016	96	0.0703125	0.09375	0.033568406205923836
YBR216C	-1	-/-	-435.99718832969666	-19770.455144286156	96	0.06976744186046512	0.09375	0.03385049365303244
YPL100W	-1	-/-	-436.0161461830139	-18931.0380140543	96	0.06923076923076923	0.09375	0.03413258110014104
YNR047W	-1	-/+	-436.19078302383423	-20188.152939081192	96	0.06870229007633588	0.09375	0.03441466854724965
YPL003W	0	0/-	-436.45544677972794	-31814.488016426563	384	0.06870229007633588	0.09375	0.03441466854724965
YLR127C	-1	-/-	-436.497487783432	-18872.439910173416	96	0.06818181818181818	0.09375	0.03469675599435825
YLR206W	-1	-/-	-436.5584602355957	-18887.508941173553	96	0.06766917293233082	0.09375	0.03497884344146685
YDR113C	-1	-/-	-436.6666635274887	-19973.058554053307	96	0.06716417910447761	0.09375	0.03526093088857546
YIL146C	0	0/-	-436.8436551094055	-34511.92892681807	384	0.06716417910447761	0.09375	0.03526093088857546
YGL190C	-1	-/-	-436.93641126155853	-19289.69304203987	96	0.06666666666666667	0.09375	0.03554301833568406
YJL082W	0	0/-	-436.9462594985962	-33922.58449074626	384	0.06666666666666667	0.09375	0.03554301833568406
YBL052C	-1	-/-	-436.9986174106598	-18522.698639154434	96	0.0661764705882353	0.09375	0.03582510578279267
YNL286W	-1	-/-	-437.0454726219177	-17679.281723976135	96	0.06569343065693431	0.09375	0.03610719322990127
YNR006W	-1	-/-	-437.10636830329895	-19407.044199466705	96	0.06521739130434782	0.09375	0.036389280677009875
YKL091C	0	0/0	-437.2598752975464	-33318.37720796466	384	0.06521739130434782	0.09375	0.036389280677009875
YDR505C	0	0/0	-437.6996811926365	-33688.39854192734	384	0.06521739130434782	0.09375	0.036389280677009875
YBR233W	0	0/-	-437.8448986709118	-31743.286237955093	384	0.06521739130434782	0.09375	0.036389280677009875
YNL116W	-1	-/-	-437.8674170970917	-20143.823880672455	96	0.06474820143884892	0.09375	0.036671368124118475
YBL014C	-1	-/-	-437.89496994018555	-18681.126323461533	96	0.06428571428571428	0.09375	0.03695345557122708
YOR090C	0	0/-	-437.92346626520157	-32081.637206852436	384	0.06428571428571428	0.09375	0.03695345557122708
YCR030C	0	0/-	-438.0902609527111	-31987.11659577489	384	0.06428571428571428	0.09375	0.03695345557122708
YAL028W	0	0/-	-438.3077698945999	-32980.034119427204	384	0.06428571428571428	0.09375	0.03695345557122708
YNL039W	-1	-/-	-438.77406764030457	-19861.596423864365	96	0.06382978723404255	0.09375	0.03723554301833568
YOR069W	-1	-/-	-438.801709651947	-18781.664419412613	96	0.06338028169014084	0.09375	0.03751763046544429
YHR161C	-1	-/-	-438.8165862560272	-19554.725160360336	96	0.06293706293706294	0.09375	0.03779971791255289
YGR194C	0	0/0	-438.8276400268078	-33167.933316886425	384	0.06293706293706294	0.09375	0.03779971791255289
YDR265W	-1	-/-	-438.9308216571808	-19092.297295570374	96	0.0625	0.09375	0.0380818053596615
YDL190C	-1	-/-	-439.03599667549133	-18253.4321308136	96	0.06206896551724138	0.09375	0.0383638928067701
YMR169C	0	0/-	-439.09387344121933	-34039.44514545053	384	0.06206896551724138	0.09375	0.0383638928067701
YBR001C	0	0/-	-439.1098146736622	-33197.803039342165	384	0.06206896551724138	0.09375	0.0383638928067701
YNL274C	-1	-/-	-439.18711709976196	-19962.388103604317	96	0.06164383561643835	0.09375	0.0386459802538787
YDL106C	-1	-/-	-439.4079134464264	-19980.095232844353	96	0.061224489795918366	0.09375	0.03892806770098731
YBR026C	-1	-/-	-439.4925127029419	-19637.367372393608	96	0.060810810810810814	0.09375	0.03921015514809591
YBL078C	-1	-/-	-439.5788519382477	-21604.169030189514	96	0.06040268456375839	0.09375	0.039492242595204514
YPL259C	-1	-/-	-439.5790114402771	-19081.956850767136	96	0.06	0.09375	0.039774330042313115
YDR200C	-1	-/-	-439.7998926639557	-19528.932807207108	96	0.059602649006622516	0.09375	0.04005641748942172
YGL133W	-1	-/-	-439.84528279304504	-19035.444344758987	96	0.05921052631578947	0.09375	0.04033850493653032
YJL042W	-1	-/-	-439.8522138595581	-18843.39830636978	96	0.058823529411764705	0.09375	0.04062059238363893
YKL062W	-1	-/-	-439.9714856147766	-20345.76175904274	96	0.05844155844155844	0.09375	0.04090267983074753
YCL014W	-1	-/-	-440.10783672332764	-19369.40997695923	96	0.05806451612903226	0.09375	0.04118476727785614
YMR136W	-1	-/-	-440.1956124305725	-18641.699923157692	96	0.057692307692307696	0.09375	0.04146685472496474
YDR074W	0	0/-	-440.2035750746727	-33567.60101214051	384	0.057692307692307696	0.09375	0.04146685472496474
YIR039C	0	0/-	-440.20813179016113	-33168.34749175608	384	0.057692307692307696	0.09375	0.04146685472496474
YOL138C	-1	-/-	-440.2352433204651	-19994.29074692726	96	0.05732484076433121	0.09375	0.041748942172073346
YIL136W	0	0/0	-440.3944925069809	-34480.949098825455	384	0.05732484076433121	0.09375	0.041748942172073346
YOR005C	-1	-/-	-440.52478861808777	-19938.535698890686	96	0.056962025316455694	0.09375	0.042031029619181946
YJL094C	-1	-/-	-440.6201419830322	-20882.39890706539	96	0.05660377358490566	0.09375	0.04231311706629055
YDR207C	-1	-/-	-440.6462743282318	-18790.083255290985	96	0.05625	0.09375	0.042595204513399154
YDL091C	0	0/-	-440.7578645348549	-33245.21392583847	384	0.05625	0.09375	0.042595204513399154
YNL008C	-1	-/-	-440.8467733860016	-19320.84316921234	96	0.055900621118012424	0.09375	0.042877291960507755
YDR356W	-1	-/-	-440.87842178344727	-18899.575526952744	96	0.05555555555555555	0.09375	0.04315937940761636
YPR008W	-1	-/-	-440.9754180908203	-20947.95955634117	96	0.05521472392638037	0.09375	0.04344146685472496
YDR350C	0	0/-	-440.9821061491966	-32911.71601626277	384	0.05521472392638037	0.09375	0.04344146685472496
YMR092C	-1	-/-	-440.99020075798035	-19235.591936826706	96	0.054878048780487805	0.09375	0.04372355430183357
YPL255W	-1	-/-	-441.0171527862549	-18865.838803052902	96	0.05454545454545454	0.09375	0.04400564174894217
YOL071W	-1	-/-	-441.12132811546326	-21071.71039414406	96	0.05421686746987952	0.09375	0.04428772919605078
YOR290C	-1	-/-	-441.2223038673401	-18976.25567793846	96	0.05389221556886228	0.09375	0.04456981664315938
YLR425W	-1	-/-	-441.29218196868896	-18836.292172431946	96	0.05357142857142857	0.09375	0.044851904090267986
YOR048C	-1	-/+	-441.3896608352661	-20068.766251415014	96	0.05325443786982249	0.09375	0.045133991537376586
YDL193W	0	0/-	-441.4298392534256	-32607.831701636314	384	0.05325443786982249	0.09375	0.045133991537376586
YOR171C	-1	-/-	-441.8029263019562	-19399.354622125626	96	0.052941176470588235	0.09375	0.04541607898448519
YMR313C	-1	-/-	-441.9828758239746	-18554.85052871704	96	0.05263157894736842	0.09375	0.045698166431593794
YBR270C	0	0/-	-441.9938990473747	-33036.60054759681	384	0.05263157894736842	0.09375	0.045698166431593794
YMR140W	-1	-/-	-442.0962829589844	-19890.664821267128	96	0.05232558139534884	0.09375	0.045980253878702394
YGR223C	0	0/-	-442.24481451511383	-33522.773651614785	384	0.05232558139534884	0.09375	0.045980253878702394
YAL061W	0	0/0	-442.3816183209419	-34435.32173061371	384	0.05232558139534884	0.09375	0.045980253878702394
YIL034C	-1	-/-	-442.4425494670868	-18221.130582094193	96	0.05202312138728324	0.09375	0.046262341325811
YMR053C	-1	-/0	-442.4885549545288	-21186.71649813652	96	0.05172413793103448	0.09375	0.0465444287729196
YLR067C	-1	-/-	-442.51937341690063	-18507.16634273529	96	0.05142857142857143	0.09375	0.04682651622002821
YPR095C	-1	-/-	-442.54646849632263	-18991.80356478691	96	0.05113636363636364	0.09375	0.04710860366713681
YKR089C	-1	-/-	-442.5778431892395	-19590.47076010704	96	0.05084745762711865	0.09375	0.04739069111424542
YBR128C	0	0/-	-442.62835505604744	-33308.18492209911	384	0.05084745762711865	0.09375	0.04739069111424542
YAL031C	-1	-/-	-442.7434859275818	-19276.154505252838	96	0.05056179775280899	0.09375	0.04767277856135402
YOL052C-A	0	0/-	-442.7989527583122	-33939.739227607846	384	0.05056179775280899	0.09375	0.04767277856135402
YJL128C	1	+/+	-442.80181646347046	-19870.208761572838	95	0.055865921787709494	0.10416666666666667	0.04767277856135402
YGL045W	-1	-/-	-442.8226833343506	-18694.83918905258	96	0.05555555555555555	0.10416666666666667	0.047954866008462625
YDR351W	0	0/-	-442.89484429359436	-32195.63561731577	384	0.05555555555555555	0.10416666666666667	0.047954866008462625
YCR033W	-1	-/-	-442.97024726867676	-18740.50537443161	96	0.055248618784530384	0.10416666666666667	0.048236953455571226
YEL030W	-1	-/-	-443.1350327730179	-20071.013436198235	96	0.054945054945054944	0.10416666666666667	0.04851904090267983
YDR143C	-1	-/-	-443.3987989425659	-19356.02754020691	96	0.0546448087431694	0.10416666666666667	0.048801128349788434
YPL084W	-1	-/-	-443.53082180023193	-20024.722434043884	96	0.05434782608695652	0.10416666666666667	0.04908321579689704
YDR475C	0	0/-	-443.6523464024067	-33227.45232959092	384	0.05434782608695652	0.10416666666666667	0.04908321579689704
YDR490C	1	+/+	-443.67660689353943	-19487.415573596954	95	0.05945945945945946	0.11458333333333333	0.04908321579689704
YDR320C	-1	-/-	-443.80464482307434	-19065.200657129288	96	0.05913978494623656	0.11458333333333333	0.04936530324400564
YLR270W	-1	-/-	-443.9896676540375	-19914.32931447029	96	0.058823529411764705	0.11458333333333333	0.04964739069111425
YFR029W	-1	-/-	-444.02655482292175	-19882.32556205988	96	0.05851063829787234	0.11458333333333333	0.04992947813822285
YGR238C	-1	-/-	-444.2259063720703	-19136.908673524857	96	0.0582010582010582	0.11458333333333333	0.05021156558533145
YLR371W	-1	-/-	-444.69055795669556	-19687.945748329163	96	0.05789473684210526	0.11458333333333333	0.05049365303244006
YGR166W	-1	-/-	-444.8962399959564	-19505.15411877632	96	0.05759162303664921	0.11458333333333333	0.05077574047954866
YKR052C	-1	-/-	-444.9674582481384	-19866.879845142365	96	0.057291666666666664	0.11458333333333333	0.051057827926657265
YHR006W	-1	-/-	-445.0300431251526	-19478.15586042404	96	0.05699481865284974	0.11458333333333333	0.051339915373765865
YGR258C	-1	-/-	-445.05232548713684	-19288.67967379093	96	0.05670103092783505	0.11458333333333333	0.05162200282087447
YPL186C	0	0/-	-445.27771708369255	-34592.36727851629	384	0.05670103092783505	0.11458333333333333	0.05162200282087447
YOL082W	-1	-/-	-445.28051233291626	-19407.1009516716	96	0.05641025641025641	0.11458333333333333	0.05190409026798307
YGL071W	-1	-/-	-445.58963227272034	-18951.294114112854	96	0.05612244897959184	0.11458333333333333	0.05218617771509168
YDL204W	0	0/-	-445.75242856144905	-34358.22607564926	384	0.05612244897959184	0.11458333333333333	0.05218617771509168
YPL120W	-1	-/-	-445.7919251918793	-19215.412073373795	96	0.05583756345177665	0.11458333333333333	0.05246826516220028
YIR002C	-1	-/-	-446.11735677719116	-20750.091228961945	96	0.05555555555555555	0.11458333333333333	0.05275035260930889
YOR330C	-1	-/-	-446.38582277297974	-20011.29735684395	96	0.05527638190954774	0.11458333333333333	0.05303244005641749
YAL056W	-1	-/+	-446.54586482048035	-20590.477446198463	96	0.055	0.11458333333333333	0.053314527503526096
YBL005W	-1	-/-	-446.5547127723694	-19399.936029434204	96	0.05472636815920398	0.11458333333333333	0.0535966149506347
YER144C	0	0/-	-446.63073882460594	-33963.098466306925	384	0.05472636815920398	0.11458333333333333	0.0535966149506347
YOR155C	0	0/-	-446.8057309985161	-31870.10114479065	384	0.05472636815920398	0.11458333333333333	0.0535966149506347
YOR138C	0	0/-	-447.01478266716003	-32687.161524623632	384	0.05472636815920398	0.11458333333333333	0.0535966149506347
YPL258C	-1	-/-	-447.1219069957733	-20599.824672222137	96	0.054455445544554455	0.11458333333333333	0.0538787023977433
YFL013C	-1	-/-	-447.2116947174072	-19165.432204723358	96	0.054187192118226604	0.11458333333333333	0.054160789844851905
YIL156W	0	0/-	-447.42652237415314	-33375.63806591928	384	0.054187192118226604	0.11458333333333333	0.054160789844851905
YDR034C	0	0/-	-447.5510590672493	-33020.833111822605	384	0.054187192118226604	0.11458333333333333	0.054160789844851905
YOR149C	-1	-/-	-447.63661217689514	-19605.226763248444	96	0.05392156862745098	0.11458333333333333	0.054442877291960505
YNL267W	-1	-/-	-447.6440303325653	-20375.429614067078	96	0.05365853658536585	0.11458333333333333	0.05472496473906911
YLR233C	-1	-/-	-447.7103126049042	-19449.00789809227	96	0.05339805825242718	0.11458333333333333	0.05500705218617771
YNL271C	-1	-/-	-448.0026683807373	-19107.52686548233	96	0.05314009661835749	0.11458333333333333	0.05528913963328632
YJL161W	0	0/0	-448.05836948752403	-32897.81499299407	384	0.05314009661835749	0.11458333333333333	0.05528913963328632
YMR021C	-1	-/-	-448.14531898498535	-19829.805922985077	96	0.052884615384615384	0.11458333333333333	0.05557122708039492
YMR284W	-1	-/-	-448.1592605113983	-20053.728779792786	96	0.05263157894736842	0.11458333333333333	0.05585331452750353
YER051W	-1	-/-	-448.29336500167847	-18821.927441835403	96	0.05238095238095238	0.11458333333333333	0.05613540197461213
YDL188C	-1	-/-	-448.32321882247925	-19134.518075823784	96	0.052132701421800945	0.11458333333333333	0.056417489421720736
YOR137C	-1	-/-	-448.32861328125	-19471.81859791279	96	0.05188679245283019	0.11458333333333333	0.056699576868829336
YDR376W	-1	-/-	-448.555837392807	-19914.189120292664	96	0.051643192488262914	0.11458333333333333	0.056981664315937944
YER119C	-1	-/-	-448.5799660682678	-19128.825328230858	96	0.0514018691588785	0.11458333333333333	0.057263751763046544
YPR030W	-1	-/-	-448.5915864109993	-21358.238844037056	96	0.05116279069767442	0.11458333333333333	0.057545839210155145
YNL275W	-1	-/-	-448.5959460735321	-18387.570065498352	96	0.05092592592592592	0.11458333333333333	0.05782792665726375
YMR115W	0	0/-	-448.62856751680374	-33353.43413597345	384	0.05092592592592592	0.11458333333333333	0.05782792665726375
YBL084C	-1	-/-	-448.6972255706787	-19188.280171871185	96	0.05069124423963134	0.11458333333333333	0.05811001410437235
YKR098C	0	0/-	-448.74277251958847	-32837.4205661118	384	0.05069124423963134	0.11458333333333333	0.05811001410437235
YCR011C	0	0/-	-448.7775968313217	-33655.52738785744	384	0.05069124423963134	0.11458333333333333	0.05811001410437235
YGR070W	-1	-/-	-448.9050455093384	-19144.572659254074	96	0.05045871559633028	0.11458333333333333	0.05839210155148096
YDR145W	-1	-/-	-448.9858469963074	-19813.857659101486	96	0.0502283105022831	0.11458333333333333	0.05867418899858956
YHL002W	-1	-/-	-448.9869351387024	-19347.330918312073	96	0.05	0.11458333333333333	0.05895627644569817
YGR247W	-1	-/-	-448.99675846099854	-18871.680782556534	96	0.049773755656108594	0.11458333333333333	0.05923836389280677
YDR141C	-1	-/-	-449.28892970085144	-19057.2169277668	96	0.04954954954954955	0.11458333333333333	0.059520451339915376
YOR273C	0	0/-	-449.3070884346962	-33204.4023347795	384	0.04954954954954955	0.11458333333333333	0.059520451339915376
YKL139W	1	+/+	-449.38714027404785	-19257.031057834625	95	0.053811659192825115	0.125	0.059520451339915376
YML088W	-1	-/-	-449.39494013786316	-19293.39723420143	96	0.05357142857142857	0.125	0.059802538787023976
YPL203W	1	+/+	-449.41447019577026	-20343.089553833008	95	0.057777777777777775	0.13541666666666666	0.059802538787023976
YOR173W	-1	-/-	-449.42265367507935	-20958.689584612846	96	0.05752212389380531	0.13541666666666666	0.06008462623413258
YPL176C	-1	-/-	-449.45240688323975	-19948.464296340942	96	0.05726872246696035	0.13541666666666666	0.060366713681241184
YKL039W	0	0/-	-449.51377004384995	-33023.30690574646	384	0.05726872246696035	0.13541666666666666	0.060366713681241184
YJL066C	0	0/0	-449.71324306726456	-34843.71500708163	384	0.05726872246696035	0.13541666666666666	0.060366713681241184
YIL071C	0	0/-	-449.8274195790291	-33120.66449791193	384	0.05726872246696035	0.13541666666666666	0.060366713681241184
YJL083W	0	0/-	-450.0062737464905	-33027.790873259306	384	0.05726872246696035	0.13541666666666666	0.060366713681241184
YEL013W	-1	-/-	-450.023610830307	-19879.543318271637	96	0.05701754385964912	0.13541666666666666	0.06064880112834979
YGR270W	-1	-/-	-450.05497789382935	-19972.592847824097	96	0.056768558951965066	0.13541666666666666	0.06093088857545839
YKR076W	-1	-/-	-450.3978672027588	-21315.63868176937	96	0.05652173913043478	0.13541666666666666	0.061212976022567
YLR247C	0	0/-	-450.43686586618423	-34231.46849182248	384	0.05652173913043478	0.13541666666666666	0.061212976022567
YLR443W	0	0/-	-450.48636120557785	-32174.108078807592	384	0.05652173913043478	0.13541666666666666	0.061212976022567
YLR006C	-1	-/+	-450.5655083656311	-20198.395320653915	96	0.05627705627705628	0.13541666666666666	0.0614950634696756
YHR115C	-1	-/-	-450.5726662874222	-18946.279096484184	96	0.05603448275862069	0.13541666666666666	0.0617771509167842
YGR170W	-1	-/-	-450.73303031921387	-19692.895169854164	96	0.055793991416309016	0.13541666666666666	0.06205923836389281
YKL012W	-1	-/-	-450.7501266002655	-20210.46608519554	96	0.05555555555555555	0.13541666666666666	0.06234132581100141
YGL073W	-1	-/-	-450.83389949798584	-19730.68494260311	96	0.05531914893617021	0.13541666666666666	0.06262341325811001
YHR002W	0	0/-	-450.9743196964264	-33074.1345147714	384	0.05531914893617021	0.13541666666666666	0.06262341325811001
YGR248W	-1	-/0	-451.0029137134552	-20743.317769050598	96	0.05508474576271186	0.13541666666666666	0.06290550070521862
YNL167C	-1	-/-	-451.0655732154846	-19518.95674276352	96	0.05485232067510549	0.13541666666666666	0.06318758815232722
YHR028C	0	0/-	-451.37717843055725	-33923.18331819773	384	0.05485232067510549	0.13541666666666666	0.06318758815232722
YJL059W	-1	-/-	-451.5188772678375	-19744.79266858101	96	0.0546218487394958	0.13541666666666666	0.06346967559943582
YML038C	-1	-/-	-451.64618587493896	-19125.9644408226	96	0.05439330543933055	0.13541666666666666	0.06375176304654442
YEL005C	0	0/-	-451.66760873794556	-33301.09871035814	384	0.05439330543933055	0.13541666666666666	0.06375176304654442
YLR248W	1	+/+	-451.66834831237793	-19570.63849592209	95	0.058333333333333334	0.14583333333333334	0.06375176304654442
YOR233W	-1	-/+	-451.88441920280457	-20001.157898426056	96	0.058091286307053944	0.14583333333333334	0.06403385049365304
YIR017C	-1	-/-	-451.9310369491577	-18668.297473430634	96	0.05785123966942149	0.14583333333333334	0.06431593794076164
YML102W	-1	-/-	-451.9973587989807	-18896.83260178566	96	0.05761316872427984	0.14583333333333334	0.06459802538787024
YDR202C	-1	-/-	-452.00199794769287	-19556.42864704132	96	0.05737704918032787	0.14583333333333334	0.06488011283497884
YDR006C	0	0/-	-452.07738396525383	-32668.32289906591	384	0.05737704918032787	0.14583333333333334	0.06488011283497884
YDR231C	-1	-/-	-452.53124141693115	-20050.632590532303	96	0.05714285714285714	0.14583333333333334	0.06516220028208744
YGR136W	0	0/-	-452.5451022386551	-32576.285801380873	384	0.05714285714285714	0.14583333333333334	0.06516220028208744
YIL132C	-1	-/-	-452.66435194015503	-18873.155779600143	96	0.056910569105691054	0.14583333333333334	0.06544428772919605
YDL239C	0	0/-	-452.81522965431213	-34143.901314258575	384	0.056910569105691054	0.14583333333333334	0.06544428772919605
YOR023C	-1	-/-	-452.82053327560425	-19116.26744747162	96	0.05668016194331984	0.14583333333333334	0.06572637517630465
YDR425W	-1	-/-	-452.8802738189697	-20266.359699249268	96	0.056451612903225805	0.14583333333333334	0.06600846262341326
YML130C	-1	-/-	-452.9437680244446	-19350.758026838303	96	0.05622489959839357	0.14583333333333334	0.06629055007052186
YOL051W	-1	-/-	-452.99815678596497	-19495.44901931286	96	0.056	0.14583333333333334	0.06657263751763047
YCR024C	0	0/-	-453.10687240958214	-33635.438033372164	384	0.056	0.14583333333333334	0.06657263751763047
YIR011C	-1	-/-	-453.1119055747986	-18639.054977297783	96	0.055776892430278883	0.14583333333333334	0.06685472496473907
YOL100W	1	+/+	-453.1321232318878	-20811.905928730965	95	0.05952380952380952	0.15625	0.06685472496473907
YER101C	0	0/-	-453.3243632912636	-33160.05970039964	384	0.05952380952380952	0.15625	0.06685472496473907
YMR036C	-1	-/+	-453.37240958213806	-20005.066202402115	96	0.05928853754940711	0.15625	0.06713681241184767
YAL030W	-1	-/-	-453.3776624202728	-20576.743141174316	96	0.05905511811023622	0.15625	0.06741889985895627
YIL159W	-1	-/-	-453.3825771808624	-19285.063497066498	96	0.058823529411764705	0.15625	0.06770098730606489
YIR023W	-1	-/-	-453.53325748443604	-19700.315989911556	96	0.05859375	0.15625	0.06798307475317349
YOL096C	0	0/0	-453.6570950746536	-32775.57129865885	384	0.05859375	0.15625	0.06798307475317349
YKR031C	-1	-/-	-454.006778717041	-20015.249297499657	96	0.058365758754863814	0.15625	0.06826516220028209
YDR208W	-1	-/-	-454.1436324119568	-19928.442834973335	96	0.05813953488372093	0.15625	0.06854724964739069
YDR110W	-1	-/-	-454.1766505241394	-20030.13192820549	96	0.05791505791505792	0.15625	0.0688293370944993
YLR423C	-1	-/+	-454.22389960289	-20329.813059329987	96	0.057692307692307696	0.15625	0.0691114245416079
YPR175W	-1	-/-	-454.30086040496826	-20219.158534049988	96	0.05747126436781609	0.15625	0.0693935119887165
YHL021C	0	0/-	-454.31495410203934	-34394.05856573582	384	0.05747126436781609	0.15625	0.0693935119887165
YER045C	-1	-/-	-454.4551787376404	-19940.186078310013	96	0.05725190839694656	0.15625	0.0696755994358251
YKL094W	0	0/-	-454.5338957756758	-35406.92765803635	384	0.05725190839694656	0.15625	0.0696755994358251
YPR079W	0	0/0	-454.53817880153656	-33871.23015141487	384	0.05725190839694656	0.15625	0.0696755994358251
YGR216C	-1	-/-	-454.63130617141724	-19710.282732009888	96	0.057034220532319393	0.15625	0.0699576868829337
YDR273W	-1	-/-	-454.75501465797424	-20193.417400360107	96	0.056818181818181816	0.15625	0.07023977433004232
YOR140W	-1	-/-	-454.7945394515991	-18371.972423553467	96	0.05660377358490566	0.15625	0.07052186177715092
YGL096W	-1	-/-	-454.83694791793823	-20427.111719489098	96	0.05639097744360902	0.15625	0.07080394922425952
YIL068C	-1	-/-	-454.88779497146606	-19057.79692173004	96	0.056179775280898875	0.15625	0.07108603667136812
YGL219C	-1	-/-	-454.8893446922302	-19991.987051963806	96	0.055970149253731345	0.15625	0.07136812411847673
YER109C	-1	-/-	-454.9711699485779	-19456.048471689224	96	0.055762081784386616	0.15625	0.07165021156558533
YHL036W	-1	-/-	-455.12773394584656	-20494.270144224167	96	0.05555555555555555	0.15625	0.07193229901269393
YER047C	0	0/0	-455.4368948340416	-33549.62592352927	384	0.05555555555555555	0.15625	0.07193229901269393
YKL142W	0	0/0	-455.58583468198776	-34701.427404135466	384	0.05555555555555555	0.15625	0.07193229901269393
YCL026C-B	0	0/-	-455.6300010085106	-30464.027147203684	384	0.05555555555555555	0.15625	0.07193229901269393
YLR047C	-1	-/-	-455.74313831329346	-20130.677464962006	96	0.055350553505535055	0.15625	0.07221438645980253
YOR052C	0	0/-	-455.76373022794724	-35047.365580141544	384	0.055350553505535055	0.15625	0.07221438645980253
YNL097C	-1	-/-	-455.8386445045471	-19142.772066116333	96	0.05514705882352941	0.15625	0.07249647390691115
YGR218W	-1	-/-	-455.8566310405731	-20180.255434274673	96	0.054945054945054944	0.15625	0.07277856135401975
YER013W	-1	-/-	-455.8949942588806	-19181.55441093445	96	0.05474452554744526	0.15625	0.07306064880112835
YGL038C	-1	-/-	-455.93248200416565	-20028.9428730011	96	0.05454545454545454	0.15625	0.07334273624823695
YDR301W	-1	-/-	-456.0097031593323	-18772.47407889366	96	0.05434782608695652	0.15625	0.07362482369534555
YDR150W	-1	-/-	-456.08363032341003	-20688.3279235363	96	0.05415162454873646	0.15625	0.07390691114245417
YOL027C	-1	-/-	-456.2006719112396	-18651.569350004196	96	0.0539568345323741	0.15625	0.07418899858956277
YOR066W	0	0/-	-456.20642536878586	-32467.608280599117	384	0.0539568345323741	0.15625	0.07418899858956277
YLR299W	0	0/-	-456.2910069823265	-34321.268233150244	384	0.0539568345323741	0.15625	0.07418899858956277
YOR014W	-1	-/-	-456.4137191772461	-20303.59550857544	96	0.053763440860215055	0.15625	0.07447108603667137
YER053C	-1	-/-	-456.41961145401	-19348.29757118225	96	0.05357142857142857	0.15625	0.07475317348377997
YAL041W	-1	-/-	-456.4649920463562	-19106.316800117493	96	0.05338078291814947	0.15625	0.07503526093088858
YPR040W	0	0/-	-456.47724294662476	-33701.64844328165	384	0.05338078291814947	0.15625	0.07503526093088858
YJL084C	0	0/-	-456.48416540026665	-34488.482103064656	384	0.05338078291814947	0.15625	0.07503526093088858
YOR110W	-1	-/-	-456.52486848831177	-19152.991483211517	96	0.05319148936170213	0.15625	0.07531734837799718
YJR040W	-1	-/-	-456.5751235485077	-20115.378177165985	96	0.053003533568904596	0.15625	0.07559943582510578
YJL030W	-1	-/-	-456.6238007545471	-18883.92477440834	96	0.0528169014084507	0.15625	0.07588152327221438
YIL050W	0	0/+	-456.65637215971947	-33813.22348701954	384	0.0528169014084507	0.15625	0.07588152327221438
YOR112W	-1	-/-	-456.66437816619873	-19841.867361068726	96	0.05263157894736842	0.15625	0.076163610719323
YDR359C	-1	-/-	-456.7125470638275	-19538.288867473602	96	0.05244755244755245	0.15625	0.0764456981664316
YHR114W	-1	-/-	-456.74976658821106	-19653.8749294281	96	0.05226480836236934	0.15625	0.0767277856135402
YFL016C	-1	-/-	-456.81835317611694	-20242.224001169205	96	0.052083333333333336	0.15625	0.0770098730606488
YAL051W	-1	-/-	-456.87441897392273	-20132.321432828903	96	0.05190311418685121	0.15625	0.0772919605077574
YDR507C	1	+/+	-456.958211183548	-19888.46120786667	95	0.05517241379310345	0.16666666666666666	0.0772919605077574
YKL026C	-1	-/-	-456.98795890808105	-20785.564100027084	96	0.054982817869415807	0.16666666666666666	0.07757404795486601
YDR389W	-1	-/-	-457.00790429115295	-19648.97796201706	96	0.0547945205479452	0.16666666666666666	0.07785613540197461
YMR109W	-1	-/-	-457.015522480011	-19405.14734518528	96	0.05460750853242321	0.16666666666666666	0.07813822284908321
YFL021W	-1	-/-	-457.03821992874146	-19686.339284658432	96	0.05442176870748299	0.16666666666666666	0.07842031029619181
YLR362W	1	+/+	-457.10921907424927	-20737.324937820435	95	0.0576271186440678	0.17708333333333334	0.07842031029619181
YHR194W	-1	-/-	-457.18086886405945	-20058.53699350357	96	0.057432432432432436	0.17708333333333334	0.07870239774330043
YMR280C	-1	-/-	-457.21536016464233	-19346.581163406372	96	0.05723905723905724	0.17708333333333334	0.07898448519040903
YOL065C	-1	-/-	-457.31885027885437	-20388.98504257202	96	0.05704697986577181	0.17708333333333334	0.07926657263751763
YHR004C	-1	-/-	-457.35209131240845	-20312.82579153776	96	0.056856187290969896	0.17708333333333334	0.07954866008462623
YPL002C	-1	-/-	-457.4066596031189	-19836.546379327774	96	0.056666666666666664	0.17708333333333334	0.07983074753173484
YMR204C	-1	-/-	-457.45365381240845	-19139.761145591736	96	0.05647840531561462	0.17708333333333334	0.08011283497884344
YLR148W	-1	-/-	-457.47570157051086	-20084.471731185913	96	0.056291390728476824	0.17708333333333334	0.08039492242595205
YHR160C	-1	-/-	-457.4901065826416	-20185.084757328033	96	0.056105610561056105	0.17708333333333334	0.08067700987306065
YNL294C	-1	-/-	-457.5965003967285	-19892.218689918518	96	0.05592105263157895	0.17708333333333334	0.08095909732016925
YMR089C	-1	-/-	-457.77084016799927	-20565.52243900299	96	0.05573770491803279	0.17708333333333334	0.08124118476727786
YMR237W	-1	-/-	-457.8063154220581	-19819.041675567627	96	0.05555555555555555	0.17708333333333334	0.08152327221438646
YKR003W	-1	-/-	-457.81021308898926	-19560.310708999634	96	0.05537459283387622	0.17708333333333334	0.08180535966149506
YHR150W	-1	-/-	-457.8778290748596	-20247.02355134487	96	0.05519480519480519	0.17708333333333334	0.08208744710860366
YDR104C	0	0/-	-457.94488057494164	-34432.651494950056	384	0.05519480519480519	0.17708333333333334	0.08208744710860366
YHR001W	-1	-/-	-457.9908151626587	-19570.712123394012	96	0.05501618122977346	0.17708333333333334	0.08236953455571228
YLR431C	-1	-/-	-458.00193667411804	-19048.460649847984	96	0.054838709677419356	0.17708333333333334	0.08265162200282088
YAL053W	-1	-/-	-458.01991271972656	-20070.945521831512	96	0.05466237942122187	0.17708333333333334	0.08293370944992948
YKL188C	-1	-/-	-458.1066608428955	-19846.7461643219	96	0.05448717948717949	0.17708333333333334	0.08321579689703808
YDR406W	0	0/-	-458.1890126466751	-33053.227147489786	384	0.05448717948717949	0.17708333333333334	0.08321579689703808
YMR301C	-1	-/-	-458.2413339614868	-19032.13728904724	96	0.054313099041533544	0.17708333333333334	0.08349788434414669
YGL059W	0	0/+	-458.32249546051025	-34961.13459354639	384	0.054313099041533544	0.17708333333333334	0.08349788434414669
YDR118W	-1	-/-	-458.35569286346436	-19933.49330472946	96	0.054140127388535034	0.17708333333333334	0.08377997179125529
YPR021C	-1	-/-	-458.4795300960541	-20248.171086788177	96	0.05396825396825397	0.17708333333333334	0.08406205923836389
YBL051C	-1	-/-	-458.5679852962494	-19118.744799613953	96	0.05379746835443038	0.17708333333333334	0.08434414668547249
YNL118C	-1	-/-	-458.83590745925903	-19252.72970342636	96	0.05362776025236593	0.17708333333333334	0.0846262341325811
YDR169C	0	0/-	-458.97305288910866	-33541.72018259764	384	0.05362776025236593	0.17708333333333334	0.0846262341325811
YOR018W	-1	-/-	-458.9738473892212	-19812.81193971634	96	0.05345911949685535	0.17708333333333334	0.08490832157968971
YBR255W	0	0/0	-459.07388627529144	-34863.45395857096	384	0.05345911949685535	0.17708333333333334	0.08490832157968971
YDR287W	0	0/-	-459.09386801719666	-34338.171303629875	384	0.05345911949685535	0.17708333333333334	0.08490832157968971
YDL110C	0	0/-	-459.18070071935654	-35374.5083386004	384	0.05345911949685535	0.17708333333333334	0.08490832157968971
YKL126W	1	+/+	-459.1917986869812	-19669.497547626495	95	0.05642633228840126	0.1875	0.08490832157968971
YNL093W	-1	-/-	-459.19782757759094	-20382.14915037155	96	0.05625	0.1875	0.08519040902679831
YDR085C	-1	-/-	-459.2253099679947	-20690.86327111721	96	0.056074766355140186	0.1875	0.08547249647390691
YOR008C	-1	-/-	-459.3660101890564	-19722.11369252205	96	0.055900621118012424	0.1875	0.08575458392101551
YMR257C	0	0/-	-459.51392897963524	-33796.397665932775	384	0.055900621118012424	0.1875	0.08575458392101551
YNL091W	-1	-/-	-459.5655105113983	-20795.836034417152	96	0.05572755417956656	0.1875	0.08603667136812412
YDR229W	0	0/-	-459.60137033462524	-33037.06178697944	384	0.05572755417956656	0.1875	0.08603667136812412
YPR120C	-1	-/+	-459.62234449386597	-19619.392085790634	96	0.05555555555555555	0.1875	0.08631875881523272
YGL181W	-1	-/-	-459.67281913757324	-19733.0647854805	96	0.055384615384615386	0.1875	0.08660084626234132
YER059W	0	0/+	-459.7780165076256	-34242.77828866243	384	0.055384615384615386	0.1875	0.08660084626234132
YBL060W	0	0/-	-459.82976484298706	-33281.54414670169	384	0.055384615384615386	0.1875	0.08660084626234132
YNL159C	-1	-/-	-459.8886432647705	-20266.45126438141	96	0.05521472392638037	0.1875	0.08688293370944992
YCR028C	-1	-/-	-459.94116401672363	-19401.188406467438	96	0.05504587155963303	0.1875	0.08716502115655854
YML013W	-1	-/-	-460.1780958175659	-20328.30676484108	96	0.054878048780487805	0.1875	0.08744710860366714
YOL063C	-1	-/-	-460.1792097091675	-20423.448744773865	96	0.0547112462006079	0.1875	0.08772919605077574
YKL025C	-1	-/+	-460.7401475906372	-19809.207550287247	96	0.05454545454545454	0.1875	0.08801128349788434
YDR409W	-1	-/-	-460.76697635650635	-19547.478124260902	96	0.054380664652567974	0.1875	0.08829337094499294
YLR117C	-1	-/-	-460.93720030784607	-20220.464307188988	96	0.05421686746987952	0.1875	0.08857545839210156
YJL187C	-1	-/+	-460.93963146209717	-19972.81844997406	96	0.05405405405405406	0.1875	0.08885754583921016
YDL089W	0	0/-	-460.97030436992645	-33966.61696743965	384	0.05405405405405406	0.1875	0.08885754583921016
YMR048W	-1	-/-	-461.00266337394714	-20286.08735561371	96	0.05389221556886228	0.1875	0.08913963328631876
YIL153W	-1	-/-	-461.0189595222473	-19807.297210216522	96	0.05373134328358209	0.1875	0.08942172073342736
YBL064C	-1	-/-	-461.09297132492065	-20836.68552517891	96	0.05357142857142857	0.1875	0.08970380818053597
YER054C	-1	-/0	-461.1624495983124	-19613.122361898422	96	0.05341246290801187	0.1875	0.08998589562764457
YDL146W	0	0/-	-461.17486730217934	-33366.819190084934	384	0.05341246290801187	0.1875	0.08998589562764457
YJL116C	-1	-/-	-461.5057249069214	-19274.250100135803	96	0.05325443786982249	0.1875	0.09026798307475317
YPR154W	-1	-/-	-461.53284645080566	-19760.84715616703	96	0.05309734513274336	0.1875	0.09055007052186177
YDR332W	0	0/-	-461.6667655110359	-33178.10461616516	384	0.05309734513274336	0.1875	0.09055007052186177
YJR090C	-1	-/-	-461.67104721069336	-21237.221816420555	96	0.052941176470588235	0.1875	0.09083215796897039
YPR093C	-1	-/-	-461.67697978019714	-20607.623378515244	96	0.05278592375366569	0.1875	0.09111424541607899
YGR109C	-1	-/+	-461.6870470046997	-19818.7633882761	96	0.05263157894736842	0.1875	0.09139633286318759
YDR443C	-1	-/-	-461.8735327720642	-19865.05114841461	96	0.052478134110787174	0.1875	0.09167842031029619
YNL297C	-1	-/-	-461.95338559150696	-20142.427250385284	96	0.05232558139534884	0.1875	0.09196050775740479
YBL061C	-1	-/-	-462.1017951965332	-20671.78985595703	96	0.05217391304347826	0.1875	0.0922425952045134
YMR076C	-1	-/-	-462.12200689315796	-18852.25945043564	96	0.05202312138728324	0.1875	0.092524682651622
YGL035C	-1	-/-	-462.15363073349	-19876.703898191452	96	0.05187319884726225	0.1875	0.0928067700987306
YPL016W	-1	-/-	-462.15845477581024	-19874.72724545002	96	0.05172413793103448	0.1875	0.0930888575458392
YMR184W	-1	-/-	-462.242280960083	-19899.50846505165	96	0.05157593123209169	0.1875	0.09337094499294782
YNR059W	-1	-/-	-462.2905693054199	-19999.01984000206	96	0.05142857142857143	0.1875	0.09365303244005642
YJR126C	-1	-/-	-462.29957461357117	-20159.09623003006	96	0.05128205128205128	0.1875	0.09393511988716502
YDR458C	0	0/0	-462.3168938457966	-33098.0282536149	384	0.05128205128205128	0.1875	0.09393511988716502
YPL140C	1	+/+	-462.3263397216797	-20864.7533326149	95	0.05397727272727273	0.19791666666666666	0.09393511988716502
YDR170C	-1	-/-	-462.32665848731995	-19797.92302298546	96	0.053824362606232294	0.19791666666666666	0.09421720733427362
YJR127C	-1	-/-	-462.59774255752563	-20503.22706580162	96	0.05367231638418079	0.19791666666666666	0.09449929478138223
YKL124W	0	0/-	-462.6073371767998	-34713.83530700207	384	0.05367231638418079	0.19791666666666666	0.09449929478138223
YMR104C	1	+/+	-462.65380930900574	-19996.278181672096	95	0.056338028169014086	0.20833333333333334	0.09449929478138223
YDL080C	-1	-/-	-462.67452812194824	-20457.51420044899	96	0.056179775280898875	0.20833333333333334	0.09478138222849083
YPL054W	0	0/-	-462.761374771595	-36111.877459317446	384	0.056179775280898875	0.20833333333333334	0.09478138222849083
YIL143C	-1	-/+	-462.78201937675476	-20038.328647732735	96	0.056022408963585436	0.20833333333333334	0.09506346967559944
YBR049C	-1	-/-	-462.8704113960266	-20252.21342730522	96	0.055865921787709494	0.20833333333333334	0.09534555712270804
YGL156W	0	0/-	-462.8797250986099	-35557.857280254364	384	0.055865921787709494	0.20833333333333334	0.09534555712270804
YDR330W	-1	-/-	-462.90795135498047	-20696.524530172348	96	0.055710306406685235	0.20833333333333334	0.09562764456981665
YDR058C	-1	-/-	-462.91052079200745	-20511.030352830887	96	0.05555555555555555	0.20833333333333334	0.09590973201692525
YMR047C	-1	-/-	-462.95379304885864	-19174.47202682495	96	0.055401662049861494	0.20833333333333334	0.09619181946403385
YEL025C	0	0/0	-463.02301156520844	-33548.75979718566	384	0.055401662049861494	0.20833333333333334	0.09619181946403385
YLR166C	-1	-/-	-463.08460330963135	-19390.03950715065	96	0.055248618784530384	0.20833333333333334	0.09647390691114245
YOR057W	-1	-/0	-463.2056498527527	-19293.35748553276	96	0.05509641873278237	0.20833333333333334	0.09675599435825105
YOL089C	-1	-/-	-463.24799942970276	-20395.93367934227	96	0.054945054945054944	0.20833333333333334	0.09703808180535967
YOL004W	-1	-/-	-463.2648706436157	-19898.530705213547	96	0.0547945205479452	0.20833333333333334	0.09732016925246827
YMR201C	-1	-/-	-463.33946108818054	-20327.67444241047	96	0.0546448087431694	0.20833333333333334	0.09760225669957687
YDR263C	-1	-/-	-463.363463640213	-19921.51513361931	96	0.05449591280653951	0.20833333333333334	0.09788434414668547
YOL081W	0	0/-	-463.4919503927231	-33057.36755937338	384	0.05449591280653951	0.20833333333333334	0.09788434414668547
YGR241C	-1	-/-	-463.54779863357544	-19755.15438437462	96	0.05434782608695652	0.20833333333333334	0.09816643159379408
YBR103W	-1	-/-	-463.55695939064026	-20286.032836437225	96	0.05420054200542006	0.20833333333333334	0.09844851904090268
YNL223W	-1	-/-	-463.69071888923645	-20998.88180065155	96	0.05405405405405406	0.20833333333333334	0.09873060648801128
YKL010C	0	0/-	-463.7259083390236	-33846.11716490984	384	0.05405405405405406	0.20833333333333334	0.09873060648801128
YDR059C	-1	-/-	-463.73978328704834	-20756.766359329224	96	0.05390835579514825	0.20833333333333334	0.09901269393511988
YJL210W	-1	-/-	-463.77902698516846	-19322.89482831955	96	0.053763440860215055	0.20833333333333334	0.0992947813822285
YOR371C	-1	-/+	-463.87741708755493	-19371.261917114258	96	0.05361930294906166	0.20833333333333334	0.0995768688293371
YDR103W	-1	-/+	-463.9831929206848	-20419.925399780273	96	0.053475935828877004	0.20833333333333334	0.0998589562764457
YHR209W	0	0/0	-464.021636903286	-33427.931620687246	384	0.053475935828877004	0.20833333333333334	0.0998589562764457
YNR060W	-1	-/-	-464.10083079338074	-19898.684156894684	96	0.05333333333333334	0.20833333333333334	0.1001410437235543
YDR419W	-1	-/-	-464.18071043491364	-20247.597863554955	96	0.05319148936170213	0.20833333333333334	0.1004231311706629
YBR135W	-1	-/+	-464.22531366348267	-19285.36888885498	96	0.05305039787798409	0.20833333333333334	0.10070521861777151
YNL257C	-1	-/-	-464.2284436225891	-19610.40593957901	96	0.05291005291005291	0.20833333333333334	0.10098730606488011
YOL023W	-1	-/-	-464.2782521247864	-19675.097828388214	96	0.052770448548812667	0.20833333333333334	0.10126939351198871
YDR081C	-1	-/-	-464.3606045246124	-20217.17899799347	96	0.05263157894736842	0.20833333333333334	0.10155148095909731
YNL183C	0	0/+	-464.43014311790466	-34321.15495246649	384	0.05263157894736842	0.20833333333333334	0.10155148095909731
YLR176C	-1	-/-	-464.56040048599243	-20753.799415826797	96	0.05249343832020997	0.20833333333333334	0.10183356840620593
YGL136C	-1	-/-	-464.6059832572937	-20494.3864736557	96	0.05235602094240838	0.20833333333333334	0.10211565585331453
YOR380W	-1	-/-	-464.69024753570557	-20397.549145817757	96	0.05221932114882506	0.20833333333333334	0.10239774330042313
YLR273C	0	0/0	-464.7359204888344	-34592.72584974766	384	0.05221932114882506	0.20833333333333334	0.10239774330042313
YDR251W	-1	-/-	-464.86270117759705	-21303.395926594734	96	0.052083333333333336	0.20833333333333334	0.10267983074753173
YPL065W	-1	-/-	-464.89919233322144	-19557.26593232155	96	0.05194805194805195	0.20833333333333334	0.10296191819464035
YIL002C	-1	-/-	-464.9026069641113	-19699.26239991188	96	0.05181347150259067	0.20833333333333334	0.10324400564174895
YLR246W	-1	-/-	-465.121609210968	-19779.138166427612	96	0.05167958656330749	0.20833333333333334	0.10352609308885755
YPL060W	-1	-/-	-465.28980684280396	-19572.685919761658	96	0.05154639175257732	0.20833333333333334	0.10380818053596615
YGL129C	-1	-/-	-465.2983281612396	-20358.72510433197	96	0.05141388174807198	0.20833333333333334	0.10409026798307475
YPR075C	-1	-/-	-465.3298180103302	-20417.110443115234	96	0.05128205128205128	0.20833333333333334	0.10437235543018336
YOR086C	0	0/-	-465.33616203069687	-33258.703143417835	384	0.05128205128205128	0.20833333333333334	0.10437235543018336
YMR097C	-1	-/-	-465.5330185890198	-20794.232212543488	96	0.05115089514066496	0.20833333333333334	0.10465444287729196
YNL012W	-1	-/-	-465.62327575683594	-20212.97908115387	96	0.05102040816326531	0.20833333333333334	0.10493653032440056
YOR017W	0	0/0	-465.70788395404816	-32933.726382389665	384	0.05102040816326531	0.20833333333333334	0.10493653032440056
YKR028W	-1	-/-	-465.71327471733093	-19680.483353972435	96	0.05089058524173028	0.20833333333333334	0.10521861777150916
YDR477W	1	+/+	-465.7165069580078	-19938.404450178146	95	0.0532994923857868	0.21875	0.10521861777150916
YHR096C	-1	-/-	-465.72061705589294	-21830.251963615417	96	0.053164556962025315	0.21875	0.10550070521861778
YER075C	-1	-/-	-465.7415294647217	-18995.099603652954	96	0.05303030303030303	0.21875	0.10578279266572638
YPL133C	-1	-/-	-465.8278737068176	-20141.930237174034	96	0.05289672544080604	0.21875	0.10606488011283498
YDR255C	-1	-/-	-465.8604817390442	-19785.41179716587	96	0.052763819095477386	0.21875	0.10634696755994358
YLL055W	0	0/-	-465.94431698322296	-33731.53553584218	384	0.052763819095477386	0.21875	0.10634696755994358
YPL020C	-1	-/-	-465.95362615585327	-20420.18181872368	96	0.05263157894736842	0.21875	0.10662905500705219
YCL008C	-1	-/-	-465.98394203186035	-18985.05719280243	96	0.0525	0.21875	0.10691114245416079
YDR329C	-1	-/-	-466.01620531082153	-19958.081161260605	96	0.05236907730673317	0.21875	0.1071932299012694
YGL175C	-1	-/-	-466.0245816707611	-20155.786192178726	96	0.05223880597014925	0.21875	0.107475317348378
YCL034W	-1	-/-	-466.06574034690857	-20454.41871023178	96	0.052109181141439205	0.21875	0.1077574047954866
YPL179W	-1	-/-	-466.0763785839081	-19919.324088811874	96	0.05198019801980198	0.21875	0.10803949224259521
YPR141C	-1	-/-	-466.14268696308136	-21076.39291679859	96	0.05185185185185185	0.21875	0.10832157968970381
YFR019W	-1	-/-	-466.2492847442627	-19972.979778289795	96	0.05172413793103448	0.21875	0.10860366713681241
YLR454W	0	0/0	-466.2854854166508	-33760.68724219501	384	0.05172413793103448	0.21875	0.10860366713681241
YDR258C	-1	-/-	-466.5075719356537	-21508.776102662086	96	0.051597051597051594	0.21875	0.10888575458392101
YKR021W	0	0/-	-466.55133962631226	-33852.25593401492	384	0.051597051597051594	0.21875	0.10888575458392101
YOR249C	-1	-/-	-466.6252145767212	-20811.301293611526	96	0.051470588235294115	0.21875	0.10916784203102962
YDR313C	0	0/-	-466.62961822748184	-34413.21564696729	384	0.051470588235294115	0.21875	0.10916784203102962
YOR076C	-1	-/-	-466.6333270072937	-19849.87491464615	96	0.05134474327628362	0.21875	0.10944992947813822
YNL128W	-1	-/-	-466.65030121803284	-20466.79778969288	96	0.05121951219512195	0.21875	0.10973201692524683
YLR234W	-1	-/-	-466.8220546245575	-19745.461286067963	96	0.051094890510948905	0.21875	0.11001410437235543
YDR283C	1	+/+	-466.8648433685303	-19935.126767277718	95	0.05339805825242718	0.22916666666666666	0.11001410437235543
YMR293C	-1	-/-	-466.97889709472656	-20654.840155243874	96	0.053268765133171914	0.22916666666666666	0.11029619181946404
YJR108W	-1	-/-	-467.0568540096283	-19300.47009062767	96	0.05314009661835749	0.22916666666666666	0.11057827926657264
YKL032C	-1	-/-	-467.08876514434814	-19240.776987195015	96	0.05301204819277108	0.22916666666666666	0.11086036671368124
YNL237W	0	0/0	-467.1248931288719	-34959.553363621235	384	0.05301204819277108	0.22916666666666666	0.11086036671368124
YPL017C	0	0/-	-467.1339616179466	-34098.094255924225	384	0.05301204819277108	0.22916666666666666	0.11086036671368124
YMR207C	-1	-/-	-467.23611092567444	-19765.483436226845	96	0.052884615384615384	0.22916666666666666	0.11114245416078984
YOR193W	-1	-/-	-467.2791420221329	-19674.891743659973	96	0.05275779376498801	0.22916666666666666	0.11142454160789844
YDL154W	-1	-/-	-467.46192717552185	-19758.21319937706	96	0.05263157894736842	0.22916666666666666	0.11170662905500706
YNL230C	-1	-/-	-467.49061012268066	-19587.242780208588	96	0.05250596658711217	0.22916666666666666	0.11198871650211566
YIL048W	-1	-/-	-467.5744867324829	-19981.62704372406	96	0.05238095238095238	0.22916666666666666	0.11227080394922426
YLL015W	-1	-/-	-467.6283643245697	-19899.12704062462	96	0.052256532066508314	0.22916666666666666	0.11255289139633286
YCR036W	0	0/0	-467.64503955841064	-34218.65015262365	384	0.052256532066508314	0.22916666666666666	0.11255289139633286
YKL048C	1	+/+	-467.6787738800049	-20319.507040977478	95	0.054502369668246446	0.23958333333333334	0.11255289139633286
YDL231C	-1	-/-	-467.821879863739	-20307.96195411682	96	0.054373522458628844	0.23958333333333334	0.11283497884344147
YDR463W	-1	-/-	-467.82427859306335	-19778.456586003304	96	0.054245283018867926	0.23958333333333334	0.11311706629055007
YML006C	-1	-/-	-467.87772250175476	-20495.143110990524	96	0.05411764705882353	0.23958333333333334	0.11339915373765867
YFL033C	1	+/+	-467.9065725803375	-20772.23185801506	95	0.056338028169014086	0.25	0.11339915373765867
YOL091W	-1	-/-	-467.96435594558716	-19964.255243062973	96	0.05620608899297424	0.25	0.11368124118476727
YER123W	1	+/+	-467.9698166847229	-19816.75214767456	95	0.05841121495327103	0.2604166666666667	0.11368124118476727
YNL283C	-1	-/-	-468.1143202781677	-20374.762956142426	96	0.05827505827505827	0.2604166666666667	0.11396332863187589
YPL222W	0	0/0	-468.11853620409966	-36192.941081523895	384	0.05827505827505827	0.2604166666666667	0.11396332863187589
YIL140W	-1	-/-	-468.1321930885315	-20416.181911706924	96	0.05813953488372093	0.2604166666666667	0.11424541607898449
YOR032C	-1	-/-	-468.26571464538574	-20965.75701189041	96	0.058004640371229696	0.2604166666666667	0.11452750352609309
YKL042W	-1	-/-	-468.2839961051941	-20439.635893821716	96	0.05787037037037037	0.2604166666666667	0.11480959097320169
YER098W	0	0/-	-468.2955529689789	-33975.46446540952	384	0.05787037037037037	0.2604166666666667	0.11480959097320169
YDR305C	0	0/-	-468.33945697546005	-32894.47767055035	384	0.05787037037037037	0.2604166666666667	0.11480959097320169
YEL062W	-1	-/-	-468.36241137981415	-20319.041230797768	96	0.057736720554272515	0.2604166666666667	0.11509167842031029
YDR435C	-1	-/-	-468.4549472332001	-21006.441169977188	96	0.0576036866359447	0.2604166666666667	0.1153737658674189
YMR179W	-1	-/-	-468.50210523605347	-19777.95714187622	96	0.05747126436781609	0.2604166666666667	0.1156558533145275
YNR039C	-1	-/-	-468.54817485809326	-18867.240652561188	96	0.05733944954128441	0.2604166666666667	0.1159379407616361
YDR137W	-1	-/-	-468.6330850124359	-19975.175820827484	96	0.057208237986270026	0.2604166666666667	0.1162200282087447
YGL227W	-1	-/-	-468.74237298965454	-20534.331931114197	96	0.05707762557077625	0.2604166666666667	0.11650211565585332
YNL094W	-1	-/-	-468.75610733032227	-20445.975841999054	96	0.05694760820045558	0.2604166666666667	0.11678420310296192
YPL161C	-1	-/-	-468.7915868759155	-19643.919647455215	96	0.056818181818181816	0.2604166666666667	0.11706629055007052
YBR148W	0	0/-	-468.83001762628555	-33424.22698417306	384	0.056818181818181816	0.2604166666666667	0.11706629055007052
YIR006C	-1	-/-	-468.8571352958679	-19372.064262390137	96	0.05668934240362812	0.2604166666666667	0.11734837799717912
YJR151C	0	0/-	-468.87109011411667	-34870.123824596405	384	0.05668934240362812	0.2604166666666667	0.11734837799717912
YAL017W	1	+/+	-468.9012818336487	-20721.545463323593	95	0.058823529411764705	0.2708333333333333	0.11734837799717912
YKL176C	-1	-/-	-468.9104504585266	-19891.84798038006	96	0.05869074492099323	0.2708333333333333	0.11763046544428774
YGR213C	-1	-/0	-468.9356107711792	-20297.38276076317	96	0.05855855855855856	0.2708333333333333	0.11791255289139634
YDL134C	-1	-/-	-469.03492879867554	-20051.3349249959	96	0.058426966292134834	0.2708333333333333	0.11819464033850494
YGL215W	0	0/+	-469.0358529686928	-32912.81110343337	384	0.058426966292134834	0.2708333333333333	0.11819464033850494
YIL045W	0	0/0	-469.0363794863224	-35659.561572536826	384	0.058426966292134834	0.2708333333333333	0.11819464033850494
YNL188W	-1	-/-	-469.0673267841339	-19587.720363378525	96	0.05829596412556054	0.2708333333333333	0.11847672778561354
YNL317W	-1	-/-	-469.1192526817322	-20177.848972678185	96	0.058165548098434	0.2708333333333333	0.11875881523272215
YOR154W	0	0/-	-469.1458154320717	-32829.37417241931	384	0.058165548098434	0.2708333333333333	0.11875881523272215
YNL106C	-1	-/-	-469.1701488494873	-20179.906026124954	96	0.05803571428571429	0.2708333333333333	0.11904090267983075
YOR181W	-1	-/-	-469.36566042900085	-20299.686494112015	96	0.05790645879732739	0.2708333333333333	0.11932299012693935
YJR106W	0	0/-	-469.41337114572525	-33914.66730248928	384	0.05790645879732739	0.2708333333333333	0.11932299012693935
YOR297C	-1	-/-	-469.46169328689575	-19142.98682451248	96	0.057777777777777775	0.2708333333333333	0.11960507757404795
YNR035C	-1	-/-	-469.6210675239563	-19968.30521965027	96	0.057649667405764965	0.2708333333333333	0.11988716502115655
YOR172W	-1	-/-	-469.66091656684875	-19508.78138923645	96	0.05752212389380531	0.2708333333333333	0.12016925246826517
YPL166W	0	0/-	-469.68364852666855	-33800.83630114794	384	0.05752212389380531	0.2708333333333333	0.12016925246826517
YBR163W	0	0/-	-469.75292974710464	-33688.02792158723	384	0.05752212389380531	0.2708333333333333	0.12016925246826517
YBR150C	0	0/-	-469.7701867222786	-34158.84179806709	384	0.05752212389380531	0.2708333333333333	0.12016925246826517
YMR198W	-1	-/-	-469.86894035339355	-20176.182812213898	96	0.05739514348785872	0.2708333333333333	0.12045133991537377
YDR420W	-1	-/-	-469.91171002388	-20239.727436304092	96	0.05726872246696035	0.2708333333333333	0.12073342736248237
YCR079W	0	0/-	-469.97971338033676	-34849.58686542511	384	0.05726872246696035	0.2708333333333333	0.12073342736248237
YPR029C	-1	-/-	-470.09308910369873	-20129.874957323074	96	0.05714285714285714	0.2708333333333333	0.12101551480959097
YLR028C	-1	-/-	-470.1068058013916	-19416.43390083313	96	0.05701754385964912	0.2708333333333333	0.12129760225669958
YPL115C	-1	-/-	-470.12998628616333	-20224.819631576538	96	0.05689277899343545	0.2708333333333333	0.12157968970380818
YNL076W	0	0/-	-470.2199267745018	-33602.2054567337	384	0.05689277899343545	0.2708333333333333	0.12157968970380818
YPR068C	-1	-/-	-470.2320716381073	-20213.160053491592	96	0.056768558951965066	0.2708333333333333	0.12186177715091678
YML109W	-1	-/-	-470.25807929039	-20343.104944705963	96	0.05664488017429194	0.2708333333333333	0.12214386459802538
YBR237W	-1	-/-	-470.26278352737427	-19416.8053483963	96	0.05652173913043478	0.2708333333333333	0.122425952045134
YIR028W	-1	-/-	-470.4239752292633	-20555.48278594017	96	0.05639913232104121	0.2708333333333333	0.1227080394922426
YIL147C	1	+/+	-470.4279890060425	-20797.16560649872	95	0.05844155844155844	0.28125	0.1227080394922426
YDR189W	-1	-/-	-470.4662563800812	-20773.35724377632	96	0.058315334773218146	0.28125	0.1229901269393512
YER125W	-1	-/-	-470.48492765426636	-20453.91204714775	96	0.05818965517241379	0.28125	0.1232722143864598
YGL251C	-1	-/-	-470.48517417907715	-19622.672121286392	96	0.05806451612903226	0.28125	0.1235543018335684
YMR162C	-1	-/-	-470.5289559364319	-19800.171718597412	96	0.05793991416309013	0.28125	0.12383638928067701
YOR144C	-1	-/-	-470.5828721523285	-20142.648812770844	96	0.057815845824411134	0.28125	0.12411847672778561
YHR176W	-1	-/-	-470.6506452560425	-19288.502647399902	96	0.057692307692307696	0.28125	0.12440056417489422
YGR249W	-1	-/-	-470.67483854293823	-19517.59038925171	96	0.057569296375266525	0.28125	0.12468265162200282
YMR106C	-1	-/-	-470.6991226673126	-19980.59448480606	96	0.0574468085106383	0.28125	0.12496473906911143
YMR077C	-1	-/-	-470.7328908443451	-20925.899440526962	96	0.05732484076433121	0.28125	0.12524682651622002
YOR177C	0	0/-	-470.7564288377762	-35047.59491184354	384	0.05732484076433121	0.28125	0.12524682651622002
YOL113W	1	+/+	-470.80306816101074	-20041.895421266556	95	0.059322033898305086	0.2916666666666667	0.12524682651622002
YBR081C	-1	-/-	-470.81614112854004	-19885.03221988678	96	0.05919661733615222	0.2916666666666667	0.12552891396332863
YOR227W	0	0/0	-470.87542539834976	-35382.1422842145	384	0.05919661733615222	0.2916666666666667	0.12552891396332863
YKL155C	0	0/-	-470.9182221889496	-33291.968786001205	384	0.05919661733615222	0.2916666666666667	0.12552891396332863
YER093C	-1	-/-	-470.91995668411255	-20036.720157265663	96	0.05907172995780591	0.2916666666666667	0.12581100141043725
YMR098C	0	0/-	-470.9445241689682	-33600.544364482164	384	0.05907172995780591	0.2916666666666667	0.12581100141043725
YGR222W	-1	-/-	-470.99011158943176	-19980.833016872406	96	0.05894736842105263	0.2916666666666667	0.12609308885754583
YFL009W	-1	-/-	-471.0401644706726	-19542.332942962646	96	0.058823529411764705	0.2916666666666667	0.12637517630465445
YGR002C	-1	-/-	-471.19491386413574	-19920.345776557922	96	0.05870020964360587	0.2916666666666667	0.12665726375176303
YGR196C	0	0/0	-471.23998963832855	-34494.64482730627	384	0.05870020964360587	0.2916666666666667	0.12665726375176303
YDR142C	-1	-/-	-471.25327229499817	-20398.257772922516	96	0.058577405857740586	0.2916666666666667	0.12693935119887165
YOR030W	-1	-/-	-471.3568844795227	-20466.032651901245	96	0.05845511482254697	0.2916666666666667	0.12722143864598026
YNL191W	0	0/0	-471.4914911687374	-33288.31591299176	384	0.05845511482254697	0.2916666666666667	0.12722143864598026
YLR046C	0	0/0	-471.5897319316864	-33153.29142510891	384	0.05845511482254697	0.2916666666666667	0.12722143864598026
YAL002W	-1	-/-	-471.6341202259064	-20395.46859741211	96	0.058333333333333334	0.2916666666666667	0.12750352609308885
YNL173C	-1	-/-	-471.7583918571472	-19676.19491672516	96	0.058212058212058215	0.2916666666666667	0.12778561354019746
YDL056W	-1	-/-	-471.7587778568268	-20468.211391210556	96	0.058091286307053944	0.2916666666666667	0.12806770098730608
YJL165C	-1	-/+	-471.8039016723633	-20998.0184738636	96	0.057971014492753624	0.2916666666666667	0.12834978843441466
YHR165C	-1	-/-	-471.8358292579651	-20052.38413333893	96	0.05785123966942149	0.2916666666666667	0.12863187588152328
YFR031C	-1	-/-	-471.8870646953583	-20262.54916214943	96	0.0577319587628866	0.2916666666666667	0.12891396332863186
YOR113W	-1	-/-	-471.970449924469	-20454.121726989746	96	0.05761316872427984	0.2916666666666667	0.12919605077574048
YKR027W	-1	-/-	-472.03797674179077	-20145.28428697586	96	0.057494866529774126	0.2916666666666667	0.1294781382228491
YMR100W	-1	-/-	-472.05079221725464	-21358.102749466896	96	0.05737704918032787	0.2916666666666667	0.12976022566995768
YGL023C	0	0/-	-472.09908759593964	-33462.029102146626	384	0.05737704918032787	0.2916666666666667	0.12976022566995768
YJL156C	-1	-/-	-472.2842650413513	-19302.966131210327	96	0.05725971370143149	0.2916666666666667	0.1300423131170663
YKL203C	-1	-/+	-472.351459980011	-20429.475935339928	96	0.05714285714285714	0.2916666666666667	0.13032440056417488
YHR199C	0	0/0	-472.3867974281311	-34379.74284148216	384	0.05714285714285714	0.2916666666666667	0.13032440056417488
YDR335W	-1	-/-	-472.4017949104309	-20256.374462127686	96	0.05702647657841141	0.2916666666666667	0.1306064880112835
YML051W	-1	-/-	-472.4096853733063	-20207.444460868835	96	0.056910569105691054	0.2916666666666667	0.1308885754583921
YFL056C	-1	-/0	-472.4183783531189	-19914.335980415344	96	0.056795131845841784	0.2916666666666667	0.1311706629055007
YNL053W	-1	-/-	-472.48577976226807	-19200.36813569069	96	0.05668016194331984	0.2916666666666667	0.1314527503526093
YOR259C	-1	-/-	-472.523540019989	-20283.25253391266	96	0.05656565656565657	0.2916666666666667	0.13173483779971792
YDR052C	-1	-/+	-472.5654673576355	-20013.300235271454	96	0.056451612903225805	0.2916666666666667	0.1320169252468265
YHL024W	-1	-/-	-472.65587306022644	-22412.169598937035	96	0.056338028169014086	0.2916666666666667	0.13229901269393513
YOR125C	0	0/0	-472.8085227012634	-32771.57826298475	384	0.056338028169014086	0.2916666666666667	0.13229901269393513
YBL011W	-1	-/-	-473.0029058456421	-19412.125046253204	96	0.05622489959839357	0.2916666666666667	0.1325811001410437
YDR105C	0	0/0	-473.08277010917664	-34106.32201176882	384	0.05622489959839357	0.2916666666666667	0.1325811001410437
YPL195W	-1	-/-	-473.08704590797424	-19818.76081776619	96	0.056112224448897796	0.2916666666666667	0.13286318758815233
YDL123W	0	0/0	-473.1609266400337	-34354.89678066969	384	0.056112224448897796	0.2916666666666667	0.13286318758815233
YIL042C	1	+/+	-473.2183401584625	-20704.323949575424	95	0.058	0.3020833333333333	0.13286318758815233
YKL092C	-1	-/-	-473.24547147750854	-20085.271994113922	96	0.05788423153692615	0.3020833333333333	0.13314527503526094
YDR003W	0	0/0	-473.35499650239944	-35231.09580898285	384	0.05788423153692615	0.3020833333333333	0.13314527503526094
YNL085W	-1	-/-	-473.6391746997833	-20102.979864120483	96	0.05776892430278884	0.3020833333333333	0.13342736248236953
YFL025C	-1	-/-	-473.6475143432617	-19607.04044151306	96	0.05765407554671968	0.3020833333333333	0.13370944992947814
YLR095C	-1	-/-	-473.66647934913635	-20076.889903068542	96	0.057539682539682536	0.3020833333333333	0.13399153737658676
YOL148C	-1	-/-	-473.6787030696869	-20308.138932704926	96	0.05742574257425743	0.3020833333333333	0.13427362482369534
YOR386W	-1	-/-	-473.6922354698181	-20632.56416273117	96	0.05731225296442688	0.3020833333333333	0.13455571227080396
YOR129C	-1	-/-	-473.7445137500763	-20205.866239070892	96	0.05719921104536489	0.3020833333333333	0.13483779971791254
YML023C	-1	-/-	-473.7566566467285	-19505.95396566391	96	0.05708661417322835	0.3020833333333333	0.13511988716502116
YDR130C	-1	-/-	-473.85281252861023	-20241.59065437317	96	0.05697445972495088	0.3020833333333333	0.13540197461212977
YKL089W	-1	-/-	-473.9338252544403	-19931.396515607834	96	0.056862745098039215	0.3020833333333333	0.13568406205923836
YKL135C	-1	-/-	-473.9382667541504	-19675.276031017303	96	0.05675146771037182	0.3020833333333333	0.13596614950634697
YHR151C	0	0/0	-473.94164487719536	-32763.535547971725	384	0.05675146771037182	0.3020833333333333	0.13596614950634697
YFL059W	-1	-/-	-473.9837853908539	-19498.70254778862	96	0.056640625	0.3020833333333333	0.13624823695345556
YLL026W	-1	-/-	-473.99986386299133	-21700.529290676117	96	0.056530214424951264	0.3020833333333333	0.13653032440056417
YLR433C	-1	-/-	-474.0749340057373	-19785.31862640381	96	0.05642023346303502	0.3020833333333333	0.1368124118476728
YGL205W	-1	-/-	-474.1074900627136	-20909.07693195343	96	0.05631067961165048	0.3020833333333333	0.13709449929478137
YHR086W	-1	-/-	-474.11273288726807	-20076.497042179108	96	0.0562015503875969	0.3020833333333333	0.13737658674189
YGL004C	-1	-/-	-474.1224536895752	-20988.943115472794	96	0.05609284332688588	0.3020833333333333	0.1376586741889986
YMR197C	-1	-/-	-474.19178795814514	-20586.14902162552	96	0.055984555984555984	0.3020833333333333	0.1379407616361072
YLR337C	-1	-/-	-474.35055780410767	-20410.494257211685	96	0.055876685934489405	0.3020833333333333	0.1382228490832158
YGR154C	0	0/-	-474.35189139842987	-35066.64764282107	384	0.055876685934489405	0.3020833333333333	0.1382228490832158
YDR386W	-1	-/-	-474.35360527038574	-20838.33292722702	96	0.05576923076923077	0.3020833333333333	0.1385049365303244
YCR038C	-1	-/-	-474.5240225791931	-20226.689282894135	96	0.05566218809980806	0.3020833333333333	0.138787023977433
YMR044W	-1	-/-	-474.56782579421997	-20677.83567416668	96	0.05555555555555555	0.3020833333333333	0.13906911142454162
YMR125W	-1	-/-	-474.7065567970276	-19537.926014900208	96	0.055449330783938815	0.3020833333333333	0.1393511988716502
YIL129C	-1	-/-	-474.7182605266571	-20037.177981376648	96	0.05534351145038168	0.3020833333333333	0.13963328631875882
YLR387C	0	0/-	-474.73597824573517	-33803.23070645332	384	0.05534351145038168	0.3020833333333333	0.13963328631875882
YBR288C	-1	-/-	-474.75634574890137	-20176.993354797363	96	0.05523809523809524	0.3020833333333333	0.1399153737658674
YDL013W	-1	-/-	-474.8032922744751	-20545.253722190857	96	0.055133079847908745	0.3020833333333333	0.14019746121297602
YLR102C	-1	-/-	-474.8472592830658	-20695.259571790695	96	0.05502846299810247	0.3020833333333333	0.14047954866008464
YBL105C	1	+/+	-474.8782136440277	-20511.9403924942	95	0.056818181818181816	0.3125	0.14047954866008464
YDL203C	0	0/-	-474.96889996528625	-34245.818787038326	384	0.056818181818181816	0.3125	0.14047954866008464
YDL216C	-1	-/-	-474.9767334461212	-20585.573187828064	96	0.05671077504725898	0.3125	0.14076163610719322
YHR106W	-1	-/-	-475.0040400028229	-21154.282212495804	96	0.05660377358490566	0.3125	0.14104372355430184
YDR303C	-1	-/-	-475.0353672504425	-20324.81647181511	96	0.05649717514124294	0.3125	0.14132581100141045
YEL012W	-1	-/-	-475.0448536872864	-20889.800949573517	96	0.05639097744360902	0.3125	0.14160789844851904
YMR172W	-1	-/-	-475.10652351379395	-19857.50959968567	96	0.05628517823639775	0.3125	0.14188998589562765
YDL079C	1	+/+	-475.14759826660156	-19936.679535150528	95	0.05805243445692884	0.3229166666666667	0.14188998589562765
YKL149C	-1	-/-	-475.18061876296997	-19710.342187404633	96	0.05794392523364486	0.3229166666666667	0.14217207334273624
YPR140W	-1	-/-	-475.44056248664856	-20660.731535434723	96	0.05783582089552239	0.3229166666666667	0.14245416078984485
YMR282C	0	0/-	-475.46995425224304	-33340.05020612478	384	0.05783582089552239	0.3229166666666667	0.14245416078984485
YBR289W	-1	-/-	-475.48711943626404	-19885.756084918976	96	0.05772811918063315	0.3229166666666667	0.14273624823695347
YLR260W	-1	-/-	-475.6480002403259	-20657.825150489807	96	0.05762081784386617	0.3229166666666667	0.14301833568406205
YNR031C	1	+/+	-475.73427534103394	-19998.921922445297	95	0.059369202226345084	0.3333333333333333	0.14301833568406205
YIL101C	-1	-/-	-475.7670030593872	-20931.909863948822	96	0.05925925925925926	0.3333333333333333	0.14330042313117067
YPL074W	0	0/0	-475.8759680390358	-33894.167413532734	384	0.05925925925925926	0.3333333333333333	0.14330042313117067
YDL020C	-1	-/-	-475.8846366405487	-22124.425156593323	96	0.059149722735674676	0.3333333333333333	0.14358251057827925
YDR457W	-1	-/-	-475.89754128456116	-19896.637406349182	96	0.05904059040590406	0.3333333333333333	0.14386459802538787
YDL115C	-1	-/0	-475.90718817710876	-20868.582782030106	96	0.058931860036832415	0.3333333333333333	0.14414668547249648
YHR104W	0	0/-	-475.9161198437214	-35533.28990530968	384	0.058931860036832415	0.3333333333333333	0.14414668547249648
YBR203W	0	0/-	-475.93067702651024	-33374.45035602152	384	0.058931860036832415	0.3333333333333333	0.14414668547249648
YPR032W	-1	-/-	-475.9422640800476	-19245.05845117569	96	0.058823529411764705	0.3333333333333333	0.14442877291960507
YLR258W	0	0/0	-475.99620896577835	-35991.429827451706	384	0.058823529411764705	0.3333333333333333	0.14442877291960507
YGR221C	-1	-/-	-476.0208435058594	-20017.7433218956	96	0.05871559633027523	0.3333333333333333	0.14471086036671368
YDL101C	1	+/+	-476.0318751335144	-20477.219633579254	95	0.06043956043956044	0.34375	0.14471086036671368
YMR261C	0	0/-	-476.05704540014267	-34583.912206053734	384	0.06043956043956044	0.34375	0.14471086036671368
YDR176W	-1	-/-	-476.0650842189789	-20169.793188095093	96	0.0603290676416819	0.34375	0.1449929478138223
YMR078C	-1	-/-	-476.1443486213684	-20893.53857922554	96	0.060218978102189784	0.34375	0.14527503526093088
YMR064W	0	0/0	-476.1645088195801	-34743.66891565919	384	0.060218978102189784	0.34375	0.14527503526093088
YLR389C	0	0/-	-476.20098209381104	-33401.24852180481	384	0.060218978102189784	0.34375	0.14527503526093088
YDL230W	-1	-/-	-476.20856761932373	-20355.30862379074	96	0.060109289617486336	0.34375	0.1455571227080395
YBL075C	-1	-/-	-476.2639911174774	-21363.3124396801	96	0.06	0.34375	0.14583921015514809
YOL117W	-1	-/-	-476.2890269756317	-20892.479553461075	96	0.05989110707803993	0.34375	0.1461212976022567
YBR177C	-1	-/-	-476.3514184951782	-19766.482449054718	96	0.059782608695652176	0.34375	0.14640338504936531
YBR098W	-1	-/-	-476.3798336982727	-19807.130057811737	96	0.059674502712477394	0.34375	0.1466854724964739
YHR017W	0	0/0	-476.43743962049484	-34002.29913046956	384	0.059674502712477394	0.34375	0.1466854724964739
YIL007C	-1	-/0	-476.44860649108887	-20515.05633020401	96	0.05956678700361011	0.34375	0.14696755994358252
YAR018C	-1	-/+	-476.49831557273865	-20023.208705186844	96	0.05945945945945946	0.34375	0.1472496473906911
YML004C	-1	-/-	-476.5716869831085	-20464.48818421364	96	0.05935251798561151	0.34375	0.14753173483779972
YKL074C	-1	-/-	-476.7322678565979	-20192.677553653717	96	0.059245960502693	0.34375	0.14781382228490833
YGL257C	-1	-/-	-476.74420833587646	-20057.715268611908	96	0.05913978494623656	0.34375	0.14809590973201692
YML128C	-1	-/-	-476.7885386943817	-20828.04119682312	96	0.059033989266547404	0.34375	0.14837799717912553
YGR143W	-1	-/-	-476.8175666332245	-21207.236580610275	96	0.05892857142857143	0.34375	0.14866008462623415
YHR154W	-1	-/-	-476.8325192928314	-20294.686447501183	96	0.058823529411764705	0.34375	0.14894217207334273
YMR304W	0	0/-	-476.88982808589935	-34327.65272074938	384	0.058823529411764705	0.34375	0.14894217207334273
YGL025C	-1	-/-	-476.9059810638428	-19773.114832401276	96	0.05871886120996441	0.34375	0.14922425952045135
YPL232W	-1	-/-	-476.90728664398193	-19609.17518234253	96	0.0586145648312611	0.34375	0.14950634696755993
YPR072W	-1	-/-	-476.94983172416687	-20894.684882164	96	0.05851063829787234	0.34375	0.14978843441466855
YMR054W	-1	-/-	-476.9674038887024	-19705.083062410355	96	0.0584070796460177	0.34375	0.15007052186177716
YEL016C	-1	-/-	-477.01675295829773	-20265.14358973503	96	0.05830388692579505	0.34375	0.15035260930888575
YGR141W	-1	-/-	-477.2864649295807	-21973.98394870758	96	0.0582010582010582	0.34375	0.15063469675599436
YJL074C	-1	-/-	-477.3603456020355	-20238.745518565178	96	0.058098591549295774	0.34375	0.15091678420310295
YDR219C	-1	-/-	-477.54097723960876	-20956.112761735916	96	0.05799648506151142	0.34375	0.15119887165021156
YER167W	-1	-/-	-477.55114221572876	-19979.075489997864	96	0.05789473684210526	0.34375	0.15148095909732018
YLR189C	-1	-/-	-477.5621552467346	-20480.191913604736	96	0.05779334500875657	0.34375	0.15176304654442876
YGR229C	-1	-/-	-477.5649530887604	-20426.40543293953	96	0.057692307692307696	0.34375	0.15204513399153738
YBR058C	-1	-/-	-477.5915195941925	-20360.7345392704	96	0.05759162303664921	0.34375	0.152327221438646
YER147C	-1	-/-	-477.6068027019501	-19283.542551755905	96	0.05749128919860627	0.34375	0.15260930888575458
YNL242W	-1	-/-	-477.6070005893707	-21302.102902770042	96	0.057391304347826085	0.34375	0.1528913963328632
YBR003W	0	0/-	-477.6336250901222	-34747.18638071418	384	0.057391304347826085	0.34375	0.1528913963328632
YKL015W	-1	-/-	-477.66187858581543	-20463.665229320526	96	0.057291666666666664	0.34375	0.15317348377997178
YDR244W	-1	-/-	-477.68613624572754	-20633.23843407631	96	0.05719237435008666	0.34375	0.1534555712270804
YDL222C	0	0/-	-477.7044674754143	-34504.680178552866	384	0.05719237435008666	0.34375	0.1534555712270804
YLR097C	-1	-/-	-477.7071900367737	-20829.093559026718	96	0.05709342560553633	0.34375	0.153737658674189
YER169W	-1	-/-	-477.7380051612854	-21296.827940940857	96	0.05699481865284974	0.34375	0.1540197461212976
YCR039C	-1	-/-	-477.74340772628784	-19576.680505514145	96	0.056896551724137934	0.34375	0.1543018335684062
YNL323W	-1	-/-	-477.7644829750061	-19109.7591381073	96	0.05679862306368331	0.34375	0.1545839210155148
YLR369W	-1	-/-	-477.7951605319977	-20675.31309890747	96	0.05670103092783505	0.34375	0.1548660084626234
YDR466W	0	0/+	-477.82508009672165	-34262.16669884324	384	0.05670103092783505	0.34375	0.1548660084626234
YLR265C	-1	-/-	-477.904168844223	-20735.276364564896	96	0.05660377358490566	0.34375	0.15514809590973203
YJL036W	-1	-/-	-477.9232568740845	-20489.83545589447	96	0.05650684931506849	0.34375	0.1554301833568406
YOL072W	-1	-/-	-477.962299823761	-19726.21897649765	96	0.05641025641025641	0.34375	0.15571227080394923
YOL145C	-1	-/+	-477.9637622833252	-19939.687212705612	96	0.05631399317406143	0.34375	0.15599435825105784
YAL060W	0	0/0	-478.16595685482025	-34017.544605493546	384	0.05631399317406143	0.34375	0.15599435825105784
YDR259C	-1	-/-	-478.2251694202423	-19890.971754550934	96	0.056218057921635436	0.34375	0.15627644569816643
YKL035W	-1	-/-	-478.2336721420288	-21331.189632177353	96	0.05612244897959184	0.34375	0.15655853314527504
YNL277W	0	0/0	-478.24099892377853	-32707.146803736687	384	0.05612244897959184	0.34375	0.15655853314527504
YIR001C	0	0/0	-478.3010306954384	-33652.557956278324	384	0.05612244897959184	0.34375	0.15655853314527504
YGR098C	-1	-/-	-478.4366135597229	-20136.5358338356	96	0.05602716468590832	0.34375	0.15684062059238363
YJL053W	-1	-/-	-478.43724632263184	-20647.796399354935	96	0.05593220338983051	0.34375	0.15712270803949224
YLR361C	-1	-/-	-478.45276975631714	-20097.626805782318	96	0.05583756345177665	0.34375	0.15740479548660086
YML042W	-1	-/-	-478.5865430831909	-20954.107273340225	96	0.05574324324324324	0.34375	0.15768688293370944
YDR451C	-1	-/-	-478.62600660324097	-19758.68098640442	96	0.05564924114671164	0.34375	0.15796897038081806
YJR084W	-1	-/-	-478.627322435379	-20104.951099157333	96	0.05555555555555555	0.34375	0.15825105782792664
YBR211C	-1	-/-	-478.71416902542114	-20342.900775909424	96	0.05546218487394958	0.34375	0.15853314527503526
YGL237C	0	0/-	-478.8277741521597	-34003.38604854047	384	0.05546218487394958	0.34375	0.15853314527503526
YER149C	-1	-/-	-478.86368465423584	-20033.01176738739	96	0.05536912751677853	0.34375	0.15881523272214387
YPL023C	0	0/0	-478.8671426177025	-33433.04774096608	384	0.05536912751677853	0.34375	0.15881523272214387
YPR085C	0	0/-	-478.8763620853424	-34644.257947683334	384	0.05536912751677853	0.34375	0.15881523272214387
YMR023C	-1	-/-	-479.0710256099701	-20473.807495832443	96	0.05527638190954774	0.34375	0.15909732016925246
YFR038W	0	0/-	-479.0718497633934	-33619.505325853825	384	0.05527638190954774	0.34375	0.15909732016925246
YIL099W	0	0/-	-479.12158036231995	-35011.87665063143	384	0.05527638190954774	0.34375	0.15909732016925246
YOL070C	0	0/-	-479.17302402853966	-34263.73868790269	384	0.05527638190954774	0.34375	0.15909732016925246
YNL202W	-1	-/-	-479.17401599884033	-20148.613790512085	96	0.05518394648829431	0.34375	0.15937940761636107
YNL098C	-1	-/-	-479.25110030174255	-19617.82310605049	96	0.05509181969949917	0.34375	0.1596614950634697
YEL061C	-1	-/-	-479.3243064880371	-19699.42856311798	96	0.055	0.34375	0.15994358251057827
YNL125C	0	0/-	-479.3320589363575	-34675.04440459609	384	0.055	0.34375	0.15994358251057827
YLL031C	-1	-/-	-479.343403339386	-20260.0178232193	96	0.05490848585690516	0.34375	0.1602256699576869
YMR037C	-1	-/-	-479.34733867645264	-20773.978319644928	96	0.054817275747508304	0.34375	0.16050775740479548
YIL013C	-1	-/-	-479.36947536468506	-20284.069939136505	96	0.05472636815920398	0.34375	0.1607898448519041
YER008C	-1	-/-	-479.37815022468567	-20834.346207618713	96	0.054635761589403975	0.34375	0.1610719322990127
YML029W	-1	-/-	-479.4411804676056	-20812.37760066986	96	0.05454545454545454	0.34375	0.1613540197461213
YDR261C	0	0/-	-479.4551040530205	-34654.19110867381	384	0.05454545454545454	0.34375	0.1613540197461213
YJL186W	-1	-/-	-479.47528314590454	-20001.61150074005	96	0.054455445544554455	0.34375	0.1616361071932299
YBR245C	-1	-/-	-479.4822838306427	-20185.401753425598	96	0.054365733113673806	0.34375	0.1619181946403385
YOR141C	0	0/-	-479.48695385456085	-34419.380187392235	384	0.054365733113673806	0.34375	0.1619181946403385
YJL047C	-1	-/-	-479.5564970970154	-20645.38826107979	96	0.054276315789473686	0.34375	0.1622002820874471
YHR149C	0	0/-	-479.55876541137695	-34433.13177421689	384	0.054276315789473686	0.34375	0.1622002820874471
YLR394W	-1	-/-	-479.5785937309265	-20371.659198760986	96	0.054187192118226604	0.34375	0.16248236953455572
YOR109W	-1	-/-	-479.59178590774536	-19497.71972799301	96	0.054098360655737705	0.34375	0.1627644569816643
YNL054W	-1	-/-	-479.5995349884033	-20734.60200881958	96	0.054009819967266774	0.34375	0.16304654442877292
YJL099W	-1	-/-	-479.61305832862854	-22157.005136847496	96	0.05392156862745098	0.34375	0.16332863187588154
YFR027W	-1	-/-	-479.64043951034546	-20709.246834993362	96	0.053833605220228384	0.34375	0.16361071932299012
YPL268W	-1	-/-	-479.6444902420044	-19419.53001642227	96	0.05374592833876222	0.34375	0.16389280677009874
YML115C	-1	-/-	-479.7167763710022	-19660.409370422363	96	0.05365853658536585	0.34375	0.16417489421720732
YPR104C	-1	-/-	-479.7240345478058	-20078.891053438187	96	0.05357142857142857	0.34375	0.16445698166431594
YBL067C	0	0/-	-479.7274027466774	-33887.902921281755	384	0.05357142857142857	0.34375	0.16445698166431594
YNL243W	-1	-/-	-479.8256137371063	-21455.51459622383	96	0.05348460291734198	0.34375	0.16473906911142455
YML034W	-1	-/-	-479.91947841644287	-20218.329894065857	96	0.05339805825242718	0.34375	0.16502115655853314
YOL084W	0	0/-	-480.08856335282326	-36112.95183239877	384	0.05339805825242718	0.34375	0.16502115655853314
YDL139C	0	0/-	-480.132364153862	-35013.12903267145	384	0.05339805825242718	0.34375	0.16502115655853314
YMR081C	-1	-/-	-480.213086605072	-20971.171113729477	96	0.05331179321486268	0.34375	0.16530324400564175
YGL095C	-1	-/-	-480.2399458885193	-20547.411667585373	96	0.0532258064516129	0.34375	0.16558533145275034
YBR269C	0	0/-	-480.2535169124603	-35643.53970089555	384	0.0532258064516129	0.34375	0.16558533145275034
YFL049W	-1	-/-	-480.28445959091187	-20903.649805545807	96	0.05314009661835749	0.34375	0.16586741889985895
YBL034C	-1	-/-	-480.28652834892273	-20258.399268627167	96	0.05305466237942122	0.34375	0.16614950634696757
YNL020C	1	+/+	-480.3394274711609	-20711.126262903214	95	0.05457463884430177	0.3541666666666667	0.16614950634696757
YOR350C	0	0/-	-480.39346158504486	-34860.48444998264	384	0.05457463884430177	0.3541666666666667	0.16614950634696757
YJL090C	-1	-/+	-480.444274187088	-20032.11322402954	96	0.05448717948717949	0.3541666666666667	0.16643159379407615
YER033C	0	0/-	-480.4916579723358	-34883.707137584686	384	0.05448717948717949	0.3541666666666667	0.16643159379407615
YKR102W	0	0/-	-480.493459880352	-33883.15525650978	384	0.05448717948717949	0.3541666666666667	0.16643159379407615
YMR294W	0	0/-	-480.5388467311859	-34112.23744505644	384	0.05448717948717949	0.3541666666666667	0.16643159379407615
YPL214C	-1	-/-	-480.5552144050598	-20163.14031648636	96	0.0544	0.3541666666666667	0.16671368124118477
YLR034C	-1	-/-	-480.6016778945923	-20464.787094593048	96	0.054313099041533544	0.3541666666666667	0.16699576868829338
YBR044C	0	0/-	-480.6453918814659	-34152.27585366368	384	0.054313099041533544	0.3541666666666667	0.16699576868829338
YKL129C	-1	-/-	-480.7292604446411	-20228.842626094818	96	0.05422647527910686	0.3541666666666667	0.16727785613540197
YER096W	0	0/-	-480.770722836256	-35537.2535456121	384	0.05422647527910686	0.3541666666666667	0.16727785613540197
YMR278W	0	0/-	-480.83567637205124	-34612.1154948473	384	0.05422647527910686	0.3541666666666667	0.16727785613540197
YMR273C	-1	-/-	-480.97389459609985	-20247.9441549778	96	0.054140127388535034	0.3541666666666667	0.16755994358251058
YPL116W	-1	-/-	-481.0135018825531	-20610.01576757431	96	0.05405405405405406	0.3541666666666667	0.16784203102961917
YLR190W	-1	-/-	-481.0418212413788	-20595.115290403366	96	0.05396825396825397	0.3541666666666667	0.16812411847672779
YDR080W	-1	-/-	-481.0573720932007	-20049.21422123909	96	0.05388272583201268	0.3541666666666667	0.1684062059238364
YLR382C	-1	-/-	-481.12842297554016	-20185.113426208496	96	0.05379746835443038	0.3541666666666667	0.16868829337094499
YOR349W	-1	-/-	-481.16130328178406	-19721.54333114624	96	0.053712480252764615	0.3541666666666667	0.1689703808180536
YDL046W	-1	-/-	-481.1786506175995	-20910.38973093033	96	0.05362776025236593	0.3541666666666667	0.1692524682651622
YER022W	-1	-/-	-481.20880675315857	-20918.143322467804	96	0.05354330708661417	0.3541666666666667	0.1695345557122708
YPR121W	-1	-/-	-481.22199630737305	-20012.44304060936	96	0.05345911949685535	0.3541666666666667	0.16981664315937942
YJL207C	-1	-/-	-481.24786901474	-19108.238391399384	96	0.05337519623233909	0.3541666666666667	0.170098730606488
YGR252W	-1	-/-	-481.2965397834778	-20663.898634910583	96	0.05329153605015674	0.3541666666666667	0.17038081805359662
YGR059W	-1	-/-	-481.388943195343	-20598.98396372795	96	0.053208137715179966	0.3541666666666667	0.17066290550070523
YFL034C-B	1	+/+	-481.4866123199463	-21092.99462914467	95	0.0546875	0.3645833333333333	0.17066290550070523
YLR019W	0	0/-	-481.5646721124649	-33977.29747462273	384	0.0546875	0.3645833333333333	0.17066290550070523
YOR081C	-1	-/-	-481.5881013870239	-19575.895038604736	96	0.054602184087363496	0.3645833333333333	0.17094499294781382
YKL068W	-1	-/-	-481.6285169124603	-19710.687824964523	96	0.05451713395638629	0.3645833333333333	0.17122708039492243
YNL192W	-1	-/-	-481.7227234840393	-21236.732227802277	96	0.05443234836702955	0.3645833333333333	0.17150916784203102
YHR164C	-1	-/-	-481.7430145740509	-20883.049923181534	96	0.05434782608695652	0.3645833333333333	0.17179125528913963
YOR038C	-1	-/-	-481.75792264938354	-20078.356541395187	96	0.05426356589147287	0.3645833333333333	0.17207334273624825
YOL078W	-1	-/-	-481.8446989059448	-20176.831102132797	96	0.05417956656346749	0.3645833333333333	0.17235543018335683
YPR045C	0	0/-	-481.86896127462387	-33798.81163465977	384	0.05417956656346749	0.3645833333333333	0.17235543018335683
YDR528W	0	0/-	-481.88835245370865	-33445.09092491865	384	0.05417956656346749	0.3645833333333333	0.17235543018335683
YKR037C	-1	-/-	-481.9055075645447	-20938.22909259796	96	0.05409582689335394	0.3645833333333333	0.17263751763046545
YOR042W	0	0/-	-481.91497576236725	-34293.127221524715	384	0.05409582689335394	0.3645833333333333	0.17263751763046545
YBR290W	-1	-/-	-481.9322123527527	-21263.20694375038	96	0.05401234567901234	0.3645833333333333	0.17291960507757403
YCL024W	1	+/+	-481.956006526947	-20064.73783349991	95	0.05546995377503852	0.375	0.17291960507757403
YNR019W	-1	-/-	-482.0916316509247	-20819.974995851517	96	0.055384615384615386	0.375	0.17320169252468265
YPR054W	1	+/+	-482.10520124435425	-19562.43659543991	95	0.05683563748079877	0.3854166666666667	0.17320169252468265
YDR422C	1	+/+	-482.16266107559204	-20736.426637649536	95	0.05828220858895705	0.3958333333333333	0.17320169252468265
YBR102C	-1	-/-	-482.2589545249939	-20329.16115617752	96	0.05819295558958652	0.3958333333333333	0.17348377997179126
YBR223C	-1	-/-	-482.3475568294525	-20836.64844417572	96	0.0581039755351682	0.3958333333333333	0.17376586741889985
YGL163C	-1	-/-	-482.3787772655487	-21372.586405038834	96	0.05801526717557252	0.3958333333333333	0.17404795486600846
YOL034W	-1	-/-	-482.4394152164459	-20004.913556814194	96	0.057926829268292686	0.3958333333333333	0.17433004231311708
YLR318W	-1	-/-	-482.4448323249817	-20741.20473051071	96	0.0578386605783866	0.3958333333333333	0.17461212976022567
YFL060C	-1	-/-	-482.4501061439514	-20198.073823213577	96	0.057750759878419454	0.3958333333333333	0.17489421720733428
YOR165W	0	0/-	-482.4566197991371	-34135.80839341879	384	0.057750759878419454	0.3958333333333333	0.17489421720733428
YDR254W	-1	-/-	-482.47184562683105	-20731.12616300583	96	0.057663125948406675	0.3958333333333333	0.17517630465444287
YOR347C	-1	-/-	-482.4913501739502	-21383.19498872757	96	0.05757575757575758	0.3958333333333333	0.17545839210155148
YLR327C	0	0/0	-482.5037519335747	-36505.91947937012	384	0.05757575757575758	0.3958333333333333	0.17545839210155148
YLL019C	1	+/+	-482.59164810180664	-21871.729859113693	95	0.059001512859304085	0.40625	0.17545839210155148
YDL022W	-1	-/-	-482.69425678253174	-21040.764600753784	96	0.05891238670694864	0.40625	0.1757404795486601
YBR140C	0	0/-	-482.72847640514374	-34782.32421284914	384	0.05891238670694864	0.40625	0.1757404795486601
YDL088C	-1	-/-	-482.8328754901886	-20899.377118825912	96	0.058823529411764705	0.40625	0.17602256699576868
YOR036W	-1	-/-	-482.90598726272583	-21754.77336883545	96	0.058734939759036146	0.40625	0.1763046544428773
YGR008C	-1	-/-	-482.93288707733154	-20742.683351516724	96	0.058646616541353384	0.40625	0.17658674188998588
YGR099W	-1	-/-	-482.94397926330566	-20239.218561172485	96	0.05855855855855856	0.40625	0.1768688293370945
YOR039W	1	+/-	-482.9536347389221	-19907.848929405212	95	0.05997001499250375	0.4166666666666667	0.1768688293370945
YBR004C	-1	-/-	-482.99584007263184	-20319.884084701538	96	0.059880239520958084	0.4166666666666667	0.1771509167842031
YBR006W	-1	-/-	-483.10138869285583	-20652.05616378784	96	0.059790732436472344	0.4166666666666667	0.1774330042313117
YLR168C	0	0/-	-483.1216512322426	-34228.115040034056	384	0.059790732436472344	0.4166666666666667	0.1774330042313117
YDR383C	0	0/-	-483.12854158878326	-33788.961405575275	384	0.059790732436472344	0.4166666666666667	0.1774330042313117
YMR191W	0	0/0	-483.14274913072586	-36078.21991375089	384	0.059790732436472344	0.4166666666666667	0.1774330042313117
YBR052C	0	0/0	-483.1858582496643	-34712.57440048456	384	0.059790732436472344	0.4166666666666667	0.1774330042313117
YML068W	0	0/-	-483.270971596241	-35213.19743925333	384	0.059790732436472344	0.4166666666666667	0.1774330042313117
YOR190W	0	0/-	-483.29954719543457	-33805.13603055477	384	0.059790732436472344	0.4166666666666667	0.1774330042313117
YPR049C	-1	-/+	-483.3033883571625	-20727.099751234055	96	0.05970149253731343	0.4166666666666667	0.1777150916784203
YPL181W	-1	-/-	-483.30424332618713	-21126.75548017025	96	0.05961251862891207	0.4166666666666667	0.17799717912552893
YOL026C	-1	-/-	-483.36274003982544	-19991.718345165253	96	0.05952380952380952	0.4166666666666667	0.1782792665726375
YLR310C	-1	-/-	-483.3853054046631	-19754.176124572754	96	0.05943536404160475	0.4166666666666667	0.17856135401974613
YGL236C	-1	-/-	-483.40187072753906	-19750.626805782318	96	0.05934718100890208	0.4166666666666667	0.1788434414668547
YDL085W	-1	-/0	-483.4032073020935	-21032.091932296753	96	0.05925925925925926	0.4166666666666667	0.17912552891396333
YEL060C	-1	-/-	-483.4685683250427	-22397.912035942078	96	0.05917159763313609	0.4166666666666667	0.17940761636107194
YML070W	0	0/-	-483.47216778993607	-34744.14487451315	384	0.05917159763313609	0.4166666666666667	0.17940761636107194
YKL179C	-1	-/-	-483.51254892349243	-20596.060970783234	96	0.059084194977843424	0.4166666666666667	0.17968970380818053
YNL254C	0	0/0	-483.55544751882553	-34117.996405124664	384	0.059084194977843424	0.4166666666666667	0.17968970380818053
YDR217C	-1	-/-	-483.5710172653198	-20321.973962306976	96	0.058997050147492625	0.4166666666666667	0.17997179125528914
YGL017W	-1	-/-	-483.580082654953	-19712.648624897003	96	0.05891016200294551	0.4166666666666667	0.18025387870239773
YPL242C	-1	-/-	-483.64567017555237	-20481.061786413193	96	0.058823529411764705	0.4166666666666667	0.18053596614950634
YFL011W	-1	-/-	-483.66366386413574	-19951.21875357628	96	0.05873715124816446	0.4166666666666667	0.18081805359661496
YDR403W	0	0/-	-483.69801539182663	-33962.43933004141	384	0.05873715124816446	0.4166666666666667	0.18081805359661496
YBL007C	-1	-/-	-483.74069452285767	-20424.27299118042	96	0.05865102639296188	0.4166666666666667	0.18110014104372354
YLR453C	-1	-/-	-483.75368452072144	-19182.35383248329	96	0.05856515373352855	0.4166666666666667	0.18138222849083216
YER040W	-1	-/-	-483.8119022846222	-20293.236926317215	96	0.05847953216374269	0.4166666666666667	0.18166431593794077
YMR154C	0	0/-	-483.81890645623207	-34197.78089860082	384	0.05847953216374269	0.4166666666666667	0.18166431593794077
YDR100W	0	0/0	-483.84418964385986	-33758.849655389786	384	0.05847953216374269	0.4166666666666667	0.18166431593794077
YOL116W	-1	-/-	-483.87281107902527	-20663.87379026413	96	0.058394160583941604	0.4166666666666667	0.18194640338504936
YGL066W	-1	-/-	-484.0360505580902	-20461.45987057686	96	0.05830903790087463	0.4166666666666667	0.18222849083215797
YLR330W	-1	-/-	-484.0661554336548	-20618.066244721413	96	0.05822416302765648	0.4166666666666667	0.18251057827926656
YLR461W	0	0/-	-484.1147773861885	-34265.79409253597	384	0.05822416302765648	0.4166666666666667	0.18251057827926656
YJL073W	-1	-/-	-484.1384470462799	-20205.919675588608	96	0.05813953488372093	0.4166666666666667	0.18279266572637518
YOR163W	0	0/-	-484.1745793223381	-33826.38557767868	384	0.05813953488372093	0.4166666666666667	0.18279266572637518
YOL054W	-1	-/-	-484.17690539360046	-21180.489216208458	96	0.05805515239477504	0.4166666666666667	0.1830747531734838
YIL031W	-1	-/-	-484.2102355957031	-21301.245807886124	96	0.057971014492753624	0.4166666666666667	0.18335684062059238
YNL265C	0	0/-	-484.2938469648361	-35126.4886803031	384	0.057971014492753624	0.4166666666666667	0.18335684062059238
YDL175C	-1	-/-	-484.3600752353668	-20146.50188100338	96	0.05788712011577424	0.4166666666666667	0.183638928067701
YCR010C	-1	-/-	-484.3704183101654	-21638.932699918747	96	0.057803468208092484	0.4166666666666667	0.18392101551480958
YLL061W	-1	-/-	-484.3855986595154	-19715.96897792816	96	0.05772005772005772	0.4166666666666667	0.1842031029619182
YOR360C	0	0/-	-484.4489354491234	-34656.18614020944	384	0.05772005772005772	0.4166666666666667	0.1842031029619182
YOR003W	-1	-/0	-484.4673562049866	-20885.950719833374	96	0.05763688760806916	0.4166666666666667	0.1844851904090268
YOR316C	-1	-/-	-484.55149030685425	-20071.02907514572	96	0.05755395683453238	0.4166666666666667	0.1847672778561354
YLR128W	0	0/-	-484.6064600646496	-34339.50843974948	384	0.05755395683453238	0.4166666666666667	0.1847672778561354
YPR034W	-1	-/-	-484.6096658706665	-19370.814292430878	96	0.05747126436781609	0.4166666666666667	0.185049365303244
YHR119W	-1	-/-	-484.61371994018555	-20927.70493733883	96	0.05738880918220947	0.4166666666666667	0.18533145275035262
YER103W	-1	-/-	-484.6337938308716	-19741.51107954979	96	0.05730659025787966	0.4166666666666667	0.1856135401974612
YDR159W	-1	-/-	-484.7179274559021	-20645.98383116722	96	0.05722460658082976	0.4166666666666667	0.18589562764456982
YLL040C	-1	-/-	-484.72783946990967	-20736.521993398666	96	0.05714285714285714	0.4166666666666667	0.1861777150916784
YNR065C	0	0/-	-484.7502791285515	-34851.88418471813	384	0.05714285714285714	0.4166666666666667	0.1861777150916784
YLR183C	-1	-/0	-484.765189409256	-19721.11858510971	96	0.05706134094151213	0.4166666666666667	0.18645980253878702
YDL116W	-1	-/-	-484.77623867988586	-20878.378278017044	96	0.05698005698005698	0.4166666666666667	0.18674188998589564
YDR314C	-1	-/-	-484.7903206348419	-20575.129680633545	96	0.05689900426742532	0.4166666666666667	0.18702397743300422
YDR532C	-1	-/0	-484.8587689399719	-20289.98968410492	96	0.056818181818181816	0.4166666666666667	0.18730606488011284
YKR100C	0	0/-	-484.8648629784584	-34168.569955796	384	0.056818181818181816	0.4166666666666667	0.18730606488011284
YOR231W	1	+/+	-485.0846939086914	-20311.99907398224	95	0.05815602836879433	0.4270833333333333	0.18730606488011284
YKL157W	0	0/0	-485.0878954529762	-34345.90904048085	384	0.05815602836879433	0.4270833333333333	0.18730606488011284
YPL049C	-1	-/-	-485.1101014614105	-21144.09559416771	96	0.05807365439093484	0.4270833333333333	0.18758815232722145
YKR034W	-1	-/-	-485.11279940605164	-21506.138271331787	96	0.05799151343705799	0.4270833333333333	0.18787023977433004
YDR407C	-1	-/-	-485.1323184967041	-21285.896139621735	96	0.05790960451977401	0.4270833333333333	0.18815232722143865
YJR160C	-1	-/-	-485.14096784591675	-20464.55101776123	96	0.05782792665726375	0.4270833333333333	0.18843441466854724
YIR025W	-1	-/-	-485.19496262073517	-20473.47681224346	96	0.057746478873239436	0.4270833333333333	0.18871650211565585
YGR178C	-1	-/-	-485.226925611496	-20664.47472000122	96	0.057665260196905765	0.4270833333333333	0.18899858956276447
YNL088W	-1	-/-	-485.25211334228516	-20469.345034360886	96	0.05758426966292135	0.4270833333333333	0.18928067700987306
YGL119W	-1	-/0	-485.3086030483246	-20106.434781312943	96	0.05750350631136045	0.4270833333333333	0.18956276445698167
YLR080W	-1	-/-	-485.4134306907654	-21207.882529258728	96	0.05742296918767507	0.4270833333333333	0.18984485190409026
YDR129C	-1	-/-	-485.4415864944458	-20284.38371515274	96	0.057342657342657345	0.4270833333333333	0.19012693935119887
YDR371W	0	0/-	-485.4699538052082	-34402.801526516676	384	0.057342657342657345	0.4270833333333333	0.19012693935119887
YER060W	0	0/-	-485.4925545454025	-33939.67544704676	384	0.057342657342657345	0.4270833333333333	0.19012693935119887
YNR052C	-1	-/-	-485.5036470890045	-20315.56831550598	96	0.05726256983240224	0.4270833333333333	0.19040902679830748
YOR245C	-1	-/-	-485.5056195259094	-21110.925718307495	96	0.05718270571827057	0.4270833333333333	0.19069111424541607
YGL249W	-1	-/-	-485.55142402648926	-20139.943565130234	96	0.057103064066852366	0.4270833333333333	0.19097320169252469
YPR131C	-1	-/-	-485.55850529670715	-20528.252519369125	96	0.05702364394993046	0.4270833333333333	0.1912552891396333
YFL055W	-1	-/-	-485.5799877643585	-20800.70292711258	96	0.05694444444444444	0.4270833333333333	0.1915373765867419
YDR504C	0	0/0	-485.63901898264885	-36076.15354195237	384	0.05694444444444444	0.4270833333333333	0.1915373765867419
YJL102W	-1	-/-	-485.6431360244751	-20870.931785345078	96	0.056865464632454926	0.4270833333333333	0.1918194640338505
YGL006W	-1	-/-	-485.68634819984436	-21929.84437274933	96	0.05678670360110803	0.4270833333333333	0.1921015514809591
YCL040W	-1	-/-	-485.6994113922119	-20948.65968322754	96	0.056708160442600276	0.4270833333333333	0.1923836389280677
YGR043C	0	0/-	-485.7420777976513	-36066.94268387556	384	0.056708160442600276	0.4270833333333333	0.1923836389280677
YEL022W	-1	-/-	-485.8190610408783	-20071.729588747025	96	0.05662983425414365	0.4270833333333333	0.19266572637517632
YJR050W	-1	-/-	-485.8205327987671	-20858.749076128006	96	0.05655172413793103	0.4270833333333333	0.1929478138222849
YHL009C	-1	-/-	-485.84931993484497	-20033.814264297485	96	0.05647382920110193	0.4270833333333333	0.19322990126939352
YKR101W	-1	-/-	-485.85467863082886	-21008.255916953087	96	0.05639614855570839	0.4270833333333333	0.1935119887165021
YJL019W	-1	-/-	-485.86235094070435	-20598.432242155075	96	0.05631868131868132	0.4270833333333333	0.19379407616361072
YDR242W	0	0/0	-485.91738814115524	-34852.8176586926	384	0.05631868131868132	0.4270833333333333	0.19379407616361072
YER157W	-1	-/-	-485.9367711544037	-20995.627473831177	96	0.056241426611796985	0.4270833333333333	0.19407616361071933
YDR453C	-1	-/-	-485.94574451446533	-21861.224326848984	96	0.056164383561643834	0.4270833333333333	0.19435825105782792
YLR288C	-1	-/-	-486.07507371902466	-21296.07409763336	96	0.0560875512995896	0.4270833333333333	0.19464033850493653
YKR068C	-1	-/-	-486.1134088039398	-20522.708728551865	96	0.056010928961748634	0.4270833333333333	0.19492242595204515
YML019W	-1	-/-	-486.19834065437317	-20922.266650795937	96	0.05593451568894952	0.4270833333333333	0.19520451339915373
YFR023W	0	0/0	-486.2441838979721	-34036.1397253871	384	0.05593451568894952	0.4270833333333333	0.19520451339915373
YPR139C	-1	-/-	-486.2884569168091	-20657.06867146492	96	0.055858310626702996	0.4270833333333333	0.19548660084626235
YMR028W	0	0/-	-486.30145198106766	-35239.198675990105	384	0.055858310626702996	0.4270833333333333	0.19548660084626235
YDR317W	-1	-/-	-486.31685972213745	-20305.76501274109	96	0.055782312925170066	0.4270833333333333	0.19576868829337093
YHR079C	1	+/+	-486.330778837204	-20796.274063944817	95	0.057065217391304345	0.4375	0.19576868829337093
YDR057W	-1	-/-	-486.3937511444092	-20195.90339231491	96	0.05698778833107191	0.4375	0.19605077574047955
YMR190C	-1	-/-	-486.40651297569275	-21786.642857789993	96	0.056910569105691054	0.4375	0.19633286318758816
YOR381W	-1	-/-	-486.45028829574585	-20243.96596479416	96	0.056833558863328824	0.4375	0.19661495063469675
YLR335W	-1	-/-	-486.50316858291626	-20950.906124591827	96	0.05675675675675676	0.4375	0.19689703808180536
YKL098W	0	0/0	-486.52471357584	-34448.00686842203	384	0.05675675675675676	0.4375	0.19689703808180536
YKL084W	-1	-/-	-486.57420206069946	-19668.136214256287	96	0.05668016194331984	0.4375	0.19717912552891395
YMR004W	-1	-/-	-486.62469482421875	-20923.50475502014	96	0.05660377358490566	0.4375	0.19746121297602257
YBR230C	0	0/-	-486.62851282954216	-35668.51154303551	384	0.05660377358490566	0.4375	0.19746121297602257
YMR163C	-1	-/-	-486.6581163406372	-19733.656865119934	96	0.05652759084791386	0.4375	0.19774330042313118
YGL210W	-1	-/-	-486.6806049346924	-19587.14771413803	96	0.056451612903225805	0.4375	0.19802538787023977
YBL037W	0	0/-	-486.69755774736404	-33786.647532224655	384	0.056451612903225805	0.4375	0.19802538787023977
YER080W	0	0/0	-486.7363559603691	-34498.488754719496	384	0.056451612903225805	0.4375	0.19802538787023977
YDR179C	-1	-/-	-486.74674010276794	-20334.785541057587	96	0.056375838926174496	0.4375	0.19830747531734838
YMR216C	-1	-/+	-486.7585458755493	-20186.162248134613	96	0.05630026809651475	0.4375	0.198589562764457
YPL206C	-1	-/-	-486.7746772766113	-21042.906573057175	96	0.05622489959839357	0.4375	0.19887165021156558
YDR088C	-1	-/-	-486.78243947029114	-20696.848744153976	96	0.05614973262032086	0.4375	0.1991537376586742
YGL212W	-1	-/-	-486.79057264328003	-19591.954793453217	96	0.056074766355140186	0.4375	0.19943582510578278
YCL004W	-1	-/-	-486.8906366825104	-19917.58741092682	96	0.056	0.4375	0.1997179125528914
YGL002W	0	0/-	-486.9514701962471	-34903.03789791465	384	0.056	0.4375	0.1997179125528914
YCR052W	-1	-/-	-486.9996123313904	-19847.01450240612	96	0.0559254327563249	0.4375	0.2
YPR193C	-1	-/-	-487.0330092906952	-21217.703736782074	96	0.05585106382978723	0.4375	0.2002820874471086
YBR060C	-1	-/-	-487.0653500556946	-21390.081317186356	96	0.055776892430278883	0.4375	0.2005641748942172
YOR064C	-1	-/-	-487.0976297855377	-20342.402719259262	96	0.05570291777188329	0.4375	0.2008462623413258
YLR410W	-1	-/0	-487.18075728416443	-20705.167006492615	96	0.05562913907284768	0.4375	0.2011283497884344
YLR014C	-1	-/-	-487.2372465133667	-20378.54068660736	96	0.05555555555555555	0.4375	0.20141043723554303
YJL154C	-1	-/-	-487.2681794166565	-21005.110045075417	96	0.05548216644649934	0.4375	0.2016925246826516
YBR161W	-1	-/-	-487.34057903289795	-20394.11542749405	96	0.055408970976253295	0.4375	0.20197461212976023
YAL011W	-1	-/-	-487.3449954986572	-19576.12099981308	96	0.05533596837944664	0.4375	0.20225669957686884
YJL112W	-1	-/-	-487.3690490722656	-20387.946008205414	96	0.05526315789473684	0.4375	0.20253878702397743
YBL050W	-1	-/-	-487.3986015319824	-20679.474763393402	96	0.05519053876478318	0.4375	0.20282087447108604
YOL016C	1	+/+	-487.4401750564575	-21020.847073554993	95	0.05643044619422572	0.4479166666666667	0.20282087447108604
YDR520C	0	0/-	-487.4454473257065	-34116.840975522995	384	0.05643044619422572	0.4479166666666667	0.20282087447108604
YDR289C	-1	-/-	-487.47385001182556	-21567.178168296814	96	0.0563564875491481	0.4479166666666667	0.20310296191819463
YAL024C	-1	-/-	-487.51060676574707	-20121.41685438156	96	0.056282722513089	0.4479166666666667	0.20338504936530324
YGR224W	-1	-/-	-487.6389844417572	-20118.41215109825	96	0.05620915032679739	0.4479166666666667	0.20366713681241186
YDR168W	-1	-/-	-487.6908428668976	-21081.663616657257	96	0.05613577023498695	0.4479166666666667	0.20394922425952045
YLL029W	0	0/-	-487.77526301145554	-36258.89671060443	384	0.05613577023498695	0.4479166666666667	0.20394922425952045
YDR410C	0	0/-	-487.8176105618477	-33974.133553773165	384	0.05613577023498695	0.4479166666666667	0.20394922425952045
YCR091W	1	+/+	-487.85641860961914	-20977.232448101044	95	0.05736636245110821	0.4583333333333333	0.20394922425952045
YLR266C	-1	-/-	-487.89564061164856	-21551.671781778336	96	0.057291666666666664	0.4583333333333333	0.20423131170662906
YJL162C	0	0/-	-487.9089012145996	-32981.51086786389	384	0.057291666666666664	0.4583333333333333	0.20423131170662906
YPR171W	-1	-/-	-488.0095992088318	-20885.126308202744	96	0.05721716514954486	0.4583333333333333	0.20451339915373765
YCR066W	-1	-/-	-488.0242691040039	-21548.962322235107	96	0.05714285714285714	0.4583333333333333	0.20479548660084626
YPL180W	-1	-/-	-488.04431080818176	-20439.92625260353	96	0.057068741893644616	0.4583333333333333	0.20507757404795487
YJL106W	1	+/+	-488.0512571334839	-20666.62029838562	95	0.05829015544041451	0.46875	0.20507757404795487
YIL005W	0	0/-	-488.1528163552284	-34033.190401136875	384	0.05829015544041451	0.46875	0.20507757404795487
YPL007C	-1	-/-	-488.1656188964844	-21121.031244277954	96	0.05821474773609314	0.46875	0.20535966149506346
YOL146W	-1	-/-	-488.1972076892853	-20395.049760341644	96	0.05813953488372093	0.46875	0.20564174894217208
YGR092W	1	+/+	-488.19804430007935	-20700.111766815186	95	0.05935483870967742	0.4791666666666667	0.20564174894217208
YNL215W	0	0/-	-488.1994984149933	-34920.83404511213	384	0.05935483870967742	0.4791666666666667	0.20564174894217208
YML065W	-1	-/-	-488.2054901123047	-20986.87778186798	96	0.059278350515463915	0.4791666666666667	0.2059238363892807
YDL243C	-1	-/0	-488.2055010795593	-20942.500165224075	96	0.059202059202059204	0.4791666666666667	0.20620592383638928
YOR037W	-1	-/-	-488.2079417705536	-20507.292921304703	96	0.05912596401028278	0.4791666666666667	0.2064880112834979
YLR250W	0	0/0	-488.2123240828514	-34492.08568954468	384	0.05912596401028278	0.4791666666666667	0.2064880112834979
YBL079W	-1	-/-	-488.22095823287964	-20519.137254714966	96	0.059050064184852376	0.4791666666666667	0.20677009873060648
YGL192W	-1	-/-	-488.2723355293274	-19902.375527381897	96	0.05897435897435897	0.4791666666666667	0.2070521861777151
YBR090C-A	-1	-/-	-488.3127818107605	-18709.022042036057	96	0.058898847631242	0.4791666666666667	0.2073342736248237
YMR311C	-1	-/-	-488.3387334346771	-21477.131743192673	96	0.058823529411764705	0.4791666666666667	0.2076163610719323
YFL017C	0	0/-	-488.3817910552025	-34111.30619418621	384	0.058823529411764705	0.4791666666666667	0.2076163610719323
YJL056C	-1	-/-	-488.47832131385803	-20626.856045246124	96	0.05874840357598978	0.4791666666666667	0.2078984485190409
YER116C	-1	-/-	-488.4811143875122	-19668.27007675171	96	0.058673469387755105	0.4791666666666667	0.2081805359661495
YPR111W	1	+/+	-488.4823532104492	-21837.55349969864	95	0.05987261146496815	0.4895833333333333	0.2081805359661495
YOL001W	-1	-/+	-488.51455783843994	-21150.20898938179	96	0.05979643765903308	0.4895833333333333	0.2084626234132581
YML035C	0	0/-	-488.5375344157219	-34510.93880447745	384	0.05979643765903308	0.4895833333333333	0.2084626234132581
YIL117C	-1	-/0	-488.6104528903961	-21394.25246977806	96	0.05972045743329098	0.4895833333333333	0.20874471086036672
YHL029C	0	0/0	-488.6401050686836	-34090.99065822363	384	0.05972045743329098	0.4895833333333333	0.20874471086036672
YKR019C	-1	-/-	-488.6804301738739	-21683.58946800232	96	0.05964467005076142	0.4895833333333333	0.2090267983074753
YJL093C	-1	-/-	-488.687371969223	-21025.341161966324	96	0.059569074778200254	0.4895833333333333	0.20930888575458392
YCL003W	-1	-/-	-488.72289180755615	-18977.13992547989	96	0.05949367088607595	0.4895833333333333	0.20959097320169254
YPL269W	-1	-/-	-488.72307419776917	-20412.65806698799	96	0.05941845764854614	0.4895833333333333	0.20987306064880112
YOR185C	-1	-/-	-488.73875665664673	-19905.06298971176	96	0.059343434343434344	0.4895833333333333	0.21015514809590974
YDR485C	-1	-/-	-488.7701654434204	-20868.26239824295	96	0.05926860025220681	0.4895833333333333	0.21043723554301833
YJR094C	-1	-/-	-488.7975182533264	-20862.14757323265	96	0.05919395465994962	0.4895833333333333	0.21071932299012694
YGR134W	-1	-/-	-488.96599817276	-20757.85244369507	96	0.05911949685534591	0.4895833333333333	0.21100141043723555
YOR308C	-1	-/-	-488.978244304657	-20259.336549043655	96	0.059045226130653265	0.4895833333333333	0.21128349788434414
YCR068W	0	0/-	-488.9885336756706	-34800.01775190234	384	0.059045226130653265	0.4895833333333333	0.21128349788434414
YMR119W	-1	-/-	-489.004332780838	-21576.760686397552	96	0.05897114178168131	0.4895833333333333	0.21156558533145275
YJL058C	-1	-/-	-489.03956294059753	-21016.40214395523	96	0.05889724310776942	0.4895833333333333	0.21184767277856134
YBR070C	-1	-/-	-489.11539775133133	-20567.492317974567	96	0.058823529411764705	0.4895833333333333	0.21212976022566996
YBR207W	-1	-/-	-489.1320495605469	-20477.778222560883	96	0.05875	0.4895833333333333	0.21241184767277857
YPR185W	-1	-/+	-489.13855504989624	-20909.41049003601	96	0.05867665418227216	0.4895833333333333	0.21269393511988716
YNL083W	0	0/-	-489.16709914803505	-34147.05020174384	384	0.05867665418227216	0.4895833333333333	0.21269393511988716
YBR212W	-1	-/-	-489.1926019191742	-20931.42792248726	96	0.05860349127182045	0.4895833333333333	0.21297602256699577
YBR180W	0	0/-	-489.2021273076534	-33940.49122360349	384	0.05860349127182045	0.4895833333333333	0.21297602256699577
YIL173W	-1	-/-	-489.2133502960205	-19735.380042552948	96	0.058530510585305104	0.4895833333333333	0.21325811001410439
YLR213C	0	0/-	-489.231269299984	-34420.72178310156	384	0.058530510585305104	0.4895833333333333	0.21325811001410439
YJR021C	-1	-/-	-489.2399044036865	-20001.39475297928	96	0.05845771144278607	0.4895833333333333	0.21354019746121297
YER132C	0	0/-	-489.25847923755646	-33904.617717921734	384	0.05845771144278607	0.4895833333333333	0.21354019746121297
YJL110C	-1	-/-	-489.27607226371765	-20106.43444752693	96	0.058385093167701865	0.4895833333333333	0.21382228490832159
YHR073W	-1	-/-	-489.30035424232483	-20777.247314691544	96	0.05831265508684864	0.4895833333333333	0.21410437235543017
YBR123C	-1	-/-	-489.45965337753296	-21199.350999355316	96	0.058240396530359353	0.4895833333333333	0.2143864598025388
YDR323C	-1	-/-	-489.50550627708435	-20794.880764722824	96	0.05816831683168317	0.4895833333333333	0.2146685472496474
YMR066W	0	0/-	-489.52113169431686	-33383.70237284899	384	0.05816831683168317	0.4895833333333333	0.2146685472496474
YNL272C	-1	-/-	-489.5468490123749	-20436.360191762447	96	0.0580964153275649	0.4895833333333333	0.214950634696756
YLL002W	-1	-/-	-489.5562756061554	-20546.420148849487	96	0.05802469135802469	0.4895833333333333	0.2152327221438646
YJL006C	1	+/+	-489.57755517959595	-20453.558022499084	95	0.059186189889025895	0.5	0.2152327221438646
YFL029C	1	+/+	-489.63926553726196	-22241.50531053543	95	0.0603448275862069	0.5104166666666666	0.2152327221438646
YKR011C	0	0/0	-489.69930589199066	-35949.83774060011	384	0.0603448275862069	0.5104166666666666	0.2152327221438646
YDR484W	-1	-/-	-489.7036483287811	-20843.686584234238	96	0.06027060270602706	0.5104166666666666	0.2155148095909732
YOR134W	0	0/-	-489.75800079107285	-35024.38342773914	384	0.06027060270602706	0.5104166666666666	0.2155148095909732
YDR205W	-1	-/-	-489.77987575531006	-20406.983520507812	96	0.060196560196560195	0.5104166666666666	0.2157968970380818
YHR103W	0	0/-	-489.79887264966965	-34294.09416419268	384	0.060196560196560195	0.5104166666666666	0.2157968970380818
YMR182C	-1	-/-	-489.8655321598053	-20560.07669353485	96	0.06012269938650307	0.5104166666666666	0.21607898448519042
YHR206W	-1	-/-	-489.8854019641876	-20868.386175870895	96	0.06004901960784314	0.5104166666666666	0.216361071932299
YHL019C	-1	-/-	-489.9156084060669	-21277.97299540043	96	0.05997552019583843	0.5104166666666666	0.21664315937940762
YAR014C	-1	-/-	-489.9965419769287	-20443.08165550232	96	0.05990220048899755	0.5104166666666666	0.21692524682651623
YHR171W	-1	-/-	-490.00875878334045	-21280.989904165268	96	0.05982905982905983	0.5104166666666666	0.21720733427362482
YMR020W	0	0/-	-490.0425297021866	-35893.20345526934	384	0.05982905982905983	0.5104166666666666	0.21720733427362482
YOR157C	-1	-/-	-490.0613844394684	-20414.37921333313	96	0.05975609756097561	0.5104166666666666	0.21748942172073343
YLR071C	-1	-/-	-490.08588004112244	-19858.864557266235	96	0.05968331303288672	0.5104166666666666	0.21777150916784202
YJR076C	-1	-/+	-490.1246612071991	-20867.804871082306	96	0.05961070559610705	0.5104166666666666	0.21805359661495063
YML112W	1	+/+	-490.19309258461	-21757.475633859634	95	0.060753341433778855	0.5208333333333334	0.21805359661495063
YHL032C	0	0/-	-490.21642488241196	-35201.65142464638	384	0.060753341433778855	0.5208333333333334	0.21805359661495063
YEL011W	0	0/0	-490.23587268590927	-36541.41828221083	384	0.060753341433778855	0.5208333333333334	0.21805359661495063
YBR043C	-1	-/-	-490.2431643009186	-20920.616993904114	96	0.06067961165048544	0.5208333333333334	0.21833568406205925
YAL048C	0	0/-	-490.2511576414108	-34618.98054254055	384	0.06067961165048544	0.5208333333333334	0.21833568406205925
YNR045W	0	0/-	-490.33383452892303	-35141.80849277973	384	0.06067961165048544	0.5208333333333334	0.21833568406205925
YGR281W	-1	-/-	-490.3471186161041	-20813.47587299347	96	0.06060606060606061	0.5208333333333334	0.21861777150916784
YBR023C	-1	-/-	-490.36917304992676	-20224.485568523407	96	0.06053268765133172	0.5208333333333334	0.21889985895627645
YPL087W	-1	-/-	-490.429101228714	-21525.53192281723	96	0.060459492140266025	0.5208333333333334	0.21918194640338504
YFR010W	0	0/-	-490.4362379312515	-34550.506337702274	384	0.060459492140266025	0.5208333333333334	0.21918194640338504
YJL137C	0	0/0	-490.54137432575226	-35104.21131387353	384	0.060459492140266025	0.5208333333333334	0.21918194640338504
YKR084C	0	0/-	-490.5793245434761	-34054.702784240246	384	0.060459492140266025	0.5208333333333334	0.21918194640338504
YGR014W	-1	-/-	-490.5892493724823	-20621.34320282936	96	0.06038647342995169	0.5208333333333334	0.21946403385049365
YOR299W	-1	-/-	-490.62936425209045	-21262.6851041317	96	0.06031363088057901	0.5208333333333334	0.21974612129760226
YGL259W	0	0/0	-490.63100361824036	-35410.26321089268	384	0.06031363088057901	0.5208333333333334	0.21974612129760226
YPR047W	0	0/-	-490.67241728305817	-34886.74226343632	384	0.06031363088057901	0.5208333333333334	0.21974612129760226
YLR226W	-1	-/+	-490.70582151412964	-20640.513524532318	96	0.060240963855421686	0.5208333333333334	0.22002820874471085
YJR019C	-1	-/-	-490.7067766189575	-21015.209617853165	96	0.06016847172081829	0.5208333333333334	0.22031029619181947
YJL204C	-1	-/-	-490.7731366157532	-20904.326025009155	96	0.06009615384615385	0.5208333333333334	0.22059238363892808
YDL215C	0	0/0	-490.8145849108696	-36170.425464093685	384	0.06009615384615385	0.5208333333333334	0.22059238363892808
YIL065C	-1	-/-	-490.8193097114563	-20554.43832874298	96	0.060024009603841535	0.5208333333333334	0.22087447108603667
YOR195W	-1	-/-	-490.82231616973877	-20429.93652486801	96	0.05995203836930456	0.5208333333333334	0.22115655853314528
YPR184W	0	0/0	-490.8971748352051	-36133.25918403268	384	0.05995203836930456	0.5208333333333334	0.22115655853314528
YPR106W	0	0/+	-490.90695983171463	-34412.70049023628	384	0.05995203836930456	0.5208333333333334	0.22115655853314528
YNL038W	-1	-/-	-490.94216108322144	-20324.748914003372	96	0.059880239520958084	0.5208333333333334	0.22143864598025387
YGR052W	0	0/+	-491.0125997662544	-34364.572067677975	384	0.059880239520958084	0.5208333333333334	0.22143864598025387
YGR003W	-1	-/-	-491.15521001815796	-21051.915901184082	96	0.05980861244019139	0.5208333333333334	0.22172073342736248
YLR039C	-1	-/-	-491.1665177345276	-20641.451860904694	96	0.05973715651135006	0.5208333333333334	0.2220028208744711
YCL057W	0	0/0	-491.1860765218735	-35707.79933667183	384	0.05973715651135006	0.5208333333333334	0.2220028208744711
YML100W	0	0/-	-491.19702982902527	-36637.17859682441	384	0.05973715651135006	0.5208333333333334	0.2220028208744711
YBL103C	-1	-/-	-491.2314167022705	-20934.435439109802	96	0.059665871121718374	0.5208333333333334	0.22228490832157968
YKL140W	-1	-/-	-491.2564945220947	-21265.886120080948	96	0.05959475566150179	0.5208333333333334	0.2225669957686883
YHR102W	-1	-/+	-491.3105688095093	-21300.499054193497	96	0.05952380952380952	0.5208333333333334	0.22284908321579688
YPR161C	1	+/+	-491.3682870864868	-21229.892415046692	95	0.06064209274673008	0.53125	0.22284908321579688
YJR046W	-1	-/-	-491.3757178783417	-20764.05807209015	96	0.060570071258907364	0.53125	0.2231311706629055
YLR138W	-1	-/-	-491.42737674713135	-20934.83929514885	96	0.060498220640569395	0.53125	0.2234132581100141
YGL139W	0	0/-	-491.53971695899963	-33943.501326829195	384	0.060498220640569395	0.53125	0.2234132581100141
YER112W	-1	-/-	-491.5550651550293	-20426.42426943779	96	0.06042654028436019	0.53125	0.2236953455571227
YBR117C	-1	-/0	-491.57492685317993	-21018.529291152954	96	0.06035502958579882	0.53125	0.2239774330042313
YER129W	1	+/+	-491.6048171520233	-21411.006541013718	95	0.061465721040189124	0.5416666666666666	0.2239774330042313
YFL048C	-1	-/-	-491.6546630859375	-20595.171960115433	96	0.06139315230224321	0.5416666666666666	0.22425952045133993
YGR068C	0	0/-	-491.73854595422745	-34025.45849645138	384	0.06139315230224321	0.5416666666666666	0.22425952045133993
YOL015W	0	0/0	-491.78281062841415	-34850.38708561659	384	0.06139315230224321	0.5416666666666666	0.22425952045133993
YLR139C	-1	-/-	-491.8093366622925	-20254.75893163681	96	0.06132075471698113	0.5416666666666666	0.22454160789844851
YCR026C	-1	-/-	-491.9445676803589	-20355.214035511017	96	0.061248527679623084	0.5416666666666666	0.22482369534555713
YPR031W	-1	-/-	-492.10049748420715	-20690.60048174858	96	0.0611764705882353	0.5416666666666666	0.22510578279266572
YDL065C	-1	-/-	-492.14554262161255	-20524.39409351349	96	0.06110458284371328	0.5416666666666666	0.22538787023977433
YIL049W	-1	-/-	-492.16772961616516	-21449.276055574417	96	0.06103286384976526	0.5416666666666666	0.22566995768688294
YJL095W	1	+/+	-492.2445242404938	-21134.671661376953	95	0.06213364595545135	0.5520833333333334	0.22566995768688294
YCR083W	-1	-/-	-492.2662320137024	-21473.99022960663	96	0.06206088992974239	0.5520833333333334	0.22595204513399153
YLR131C	-1	-/-	-492.29554057121277	-20741.792680740356	96	0.06198830409356725	0.5520833333333334	0.22623413258110014
YDL161W	-1	-/-	-492.34640622138977	-20741.65525841713	96	0.06191588785046729	0.5520833333333334	0.22651622002820873
YDL117W	-1	-/-	-492.3498396873474	-20775.812715768814	96	0.061843640606767794	0.5520833333333334	0.22679830747531735
YCL062W	-1	-/-	-492.3779172897339	-18753.736926317215	96	0.06177156177156177	0.5520833333333334	0.22708039492242596
YMR026C	-1	-/-	-492.4073748588562	-20931.280184030533	96	0.06169965075669383	0.5520833333333334	0.22736248236953455
YPL070W	0	0/-	-492.4335733652115	-35394.72382038832	384	0.06169965075669383	0.5520833333333334	0.22736248236953455
YOL090W	-1	-/-	-492.51239228248596	-20753.77358675003	96	0.06162790697674419	0.5520833333333334	0.22764456981664316
YKR069W	0	0/0	-492.53855061531067	-34512.946958720684	384	0.06162790697674419	0.5520833333333334	0.22764456981664316
YHR050W	-1	-/-	-492.5573787689209	-20338.172666311264	96	0.06155632984901278	0.5520833333333334	0.22792665726375178
YGL047W	-1	-/-	-492.62513065338135	-20539.15246772766	96	0.06148491879350348	0.5520833333333334	0.22820874471086036
YDL018C	0	0/-	-492.6264572739601	-34732.770948290825	384	0.06148491879350348	0.5520833333333334	0.22820874471086036
YLR363C	-1	-/-	-492.70046162605286	-20874.062141656876	96	0.06141367323290846	0.5520833333333334	0.22849083215796898
YKL112W	-1	-/-	-492.7195405960083	-20980.461466550827	96	0.061342592592592594	0.5520833333333334	0.22877291960507756
YNL101W	-1	-/-	-492.7321996688843	-21019.959839344025	96	0.06127167630057803	0.5520833333333334	0.22905500705218618
YLR094C	0	0/-	-492.77498775720596	-33482.95996746421	384	0.06127167630057803	0.5520833333333334	0.22905500705218618
YJL029C	-1	-/-	-492.7918612957001	-20832.15219926834	96	0.061200923787528866	0.5520833333333334	0.2293370944992948
YIL073C	-1	-/-	-492.7968313694	-20298.74457001686	96	0.06113033448673587	0.5520833333333334	0.22961918194640338
YKL217W	0	0/-	-492.8117985725403	-36029.86408215761	384	0.06113033448673587	0.5520833333333334	0.22961918194640338
YJL197W	0	0/-	-492.86487179994583	-34319.70432049036	384	0.06113033448673587	0.5520833333333334	0.22961918194640338
YJR058C	0	0/-	-492.8892835378647	-35172.93156465888	384	0.06113033448673587	0.5520833333333334	0.22961918194640338
YKL190W	-1	-/-	-492.8911736011505	-21105.020596027374	96	0.06105990783410138	0.5520833333333334	0.229901269393512
YGL113W	-1	-/-	-492.9244866371155	-20940.500301122665	96	0.06098964326812428	0.5520833333333334	0.23018335684062058
YDL138W	-1	-/-	-492.93183946609497	-20927.69297146797	96	0.06091954022988506	0.5520833333333334	0.2304654442877292
YMR213W	-1	-/-	-492.93799448013306	-20493.22279548645	96	0.060849598163030996	0.5520833333333334	0.2307475317348378
YPR155C	-1	-/-	-492.93854236602783	-21175.938730239868	96	0.06077981651376147	0.5520833333333334	0.2310296191819464
YIL112W	-1	-/-	-492.94114208221436	-20475.234251976013	96	0.06071019473081329	0.5520833333333334	0.231311706629055
YFR002W	-1	-/-	-492.9786913394928	-21133.04588150978	96	0.06064073226544622	0.5520833333333334	0.23159379407616362
YEL072W	0	0/-	-493.00687938928604	-34103.34925824404	384	0.06064073226544622	0.5520833333333334	0.23159379407616362
YBR234C	-1	-/-	-493.0078902244568	-20805.962199687958	96	0.060571428571428575	0.5520833333333334	0.2318758815232722
YIL056W	-1	-/-	-493.09046506881714	-19978.86709547043	96	0.06050228310502283	0.5520833333333334	0.23215796897038082
YOR118W	0	0/0	-493.1106451153755	-33876.40458583832	384	0.06050228310502283	0.5520833333333334	0.23215796897038082
YOR260W	-1	-/-	-493.1714688539505	-20962.657783031464	96	0.06043329532497149	0.5520833333333334	0.2324400564174894
YDL194W	-1	-/-	-493.20365822315216	-21085.665283083916	96	0.06036446469248292	0.5520833333333334	0.23272214386459802
YDL024C	-1	-/-	-493.21964168548584	-21238.28682088852	96	0.06029579067121729	0.5520833333333334	0.23300423131170664
YOL013C	-1	-/-	-493.2625005245209	-21978.740069627762	96	0.060227272727272727	0.5520833333333334	0.23328631875881523
YPL110C	-1	-/-	-493.264102935791	-21116.950072288513	96	0.060158910329171394	0.5520833333333334	0.23356840620592384
YPL112C	-1	-/-	-493.28314423561096	-21610.86372256279	96	0.060090702947845805	0.5520833333333334	0.23385049365303243
YML015C	-1	-/-	-493.33835220336914	-20590.270245552063	96	0.06002265005662514	0.5520833333333334	0.23413258110014104
YNL299W	-1	-/-	-493.3519639968872	-20856.38397294283	96	0.05995475113122172	0.5520833333333334	0.23441466854724965
YOR266W	-1	-/-	-493.36419129371643	-20500.68073439598	96	0.059887005649717516	0.5520833333333334	0.23469675599435824
YKL208W	-1	-/-	-493.3677124977112	-20367.00807905197	96	0.05981941309255079	0.5520833333333334	0.23497884344146686
YJR044C	-1	-/-	-493.378839969635	-20900.64292526245	96	0.05975197294250282	0.5520833333333334	0.23526093088857547
YDR253C	0	0/-	-493.4024349451065	-33685.571095108986	384	0.05975197294250282	0.5520833333333334	0.23526093088857547
YOR322C	-1	-/-	-493.41633105278015	-21142.365693092346	96	0.059684684684684686	0.5520833333333334	0.23554301833568406
YOR304W	-1	-/-	-493.41708993911743	-21023.30670619011	96	0.05961754780652419	0.5520833333333334	0.23582510578279267
YKR061W	-1	-/-	-493.42886996269226	-21049.66449856758	96	0.05955056179775281	0.5520833333333334	0.23610719322990126
YER042W	-1	-/-	-493.44185757637024	-20885.604139328003	96	0.05948372615039282	0.5520833333333334	0.23638928067700987
YOR359W	-1	-/-	-493.47797441482544	-20236.756747722626	96	0.05941704035874439	0.5520833333333334	0.2366713681241185
YER179W	-1	-/-	-493.49101638793945	-20847.485155820847	96	0.0593505039193729	0.5520833333333334	0.23695345557122707
YNL291C	-1	-/-	-493.5294098854065	-20833.819611549377	96	0.0592841163310962	0.5520833333333334	0.2372355430183357
YNL321W	0	0/-	-493.5454556941986	-34791.33603519201	384	0.0592841163310962	0.5520833333333334	0.2372355430183357
YDR201W	-1	-/-	-493.54885590076447	-20034.14352977276	96	0.05921787709497207	0.5520833333333334	0.2375176304654443
YPL190C	-1	-/-	-493.6572241783142	-19772.26518845558	96	0.05915178571428571	0.5520833333333334	0.2377997179125529
YBL056W	-1	-/+	-493.8119442462921	-20574.67096066475	96	0.059085841694537344	0.5520833333333334	0.2380818053596615
YIL144W	-1	-/-	-493.92575693130493	-21307.104811429977	96	0.05902004454342984	0.5520833333333334	0.2383638928067701
YER028C	-1	-/-	-493.9544286727905	-19809.27868080139	96	0.058954393770856504	0.5520833333333334	0.2386459802538787
YIL155C	-1	-/0	-493.9991965293884	-20599.536720991135	96	0.058888888888888886	0.5520833333333334	0.23892806770098732
YOR217W	-1	-/-	-494.0869746208191	-20390.38987994194	96	0.058823529411764705	0.5520833333333334	0.2392101551480959
YOR115C	-1	-/-	-494.15432047843933	-20709.529894828796	96	0.058758314855875834	0.5520833333333334	0.23949224259520452
YKR008W	-1	-/-	-494.188844203949	-20760.248483657837	96	0.058693244739756366	0.5520833333333334	0.2397743300423131
YBL025W	-1	-/-	-494.21966910362244	-20859.840925455093	96	0.0586283185840708	0.5520833333333334	0.24005641748942172
YMR232W	-1	-/-	-494.2509231567383	-21269.701388835907	96	0.05856353591160221	0.5520833333333334	0.24033850493653033
YAL016W	-1	-/-	-494.25255393981934	-20580.26167011261	96	0.05849889624724062	0.5520833333333334	0.24062059238363892
YDR068W	0	0/0	-494.32046270370483	-34172.55441427231	384	0.05849889624724062	0.5520833333333334	0.24062059238363892
YNL261W	-1	-/-	-494.359233379364	-20736.64290714264	96	0.05843439911797133	0.5520833333333334	0.24090267983074753
YJR005W	0	0/-	-494.3688421845436	-34586.49731916189	384	0.05843439911797133	0.5520833333333334	0.24090267983074753
YAL021C	-1	-/-	-494.4580352306366	-20301.915679693222	96	0.05837004405286344	0.5520833333333334	0.24118476727785615
YMR287C	-1	-/-	-494.46560406684875	-20878.888751745224	96	0.058305830583058306	0.5520833333333334	0.24146685472496474
YLR396C	-1	-/-	-494.4746263027191	-20967.762983322144	96	0.05824175824175824	0.5520833333333334	0.24174894217207335
YFL007W	0	0/-	-494.4756951928139	-35277.03600871563	384	0.05824175824175824	0.5520833333333334	0.24174894217207335
YBR008C	-1	-/-	-494.55621361732483	-20267.418509483337	96	0.05817782656421515	0.5520833333333334	0.24203102961918194
YLL003W	-1	-/-	-494.563672542572	-20937.095862150192	96	0.0581140350877193	0.5520833333333334	0.24231311706629055
YLL001W	-1	-/-	-494.56813073158264	-21679.98806786537	96	0.05805038335158817	0.5520833333333334	0.24259520451339917
YGR019W	0	0/-	-494.6047541499138	-36492.59707224369	384	0.05805038335158817	0.5520833333333334	0.24259520451339917
YBL046W	-1	-/-	-494.6312303543091	-20623.782271385193	96	0.05798687089715536	0.5520833333333334	0.24287729196050775
YNL225C	-1	-/-	-494.6366276741028	-21423.91606068611	96	0.05792349726775956	0.5520833333333334	0.24315937940761637
YJR043C	-1	-/-	-494.65765142440796	-20296.819864034653	96	0.05786026200873363	0.5520833333333334	0.24344146685472495
YBR030W	-1	-/-	-494.67022824287415	-20083.044752836227	96	0.05779716466739367	0.5520833333333334	0.24372355430183357
YLL016W	-1	-/-	-494.69464683532715	-19535.054090976715	96	0.05773420479302832	0.5520833333333334	0.24400564174894218
YER139C	0	0/-	-494.7346521615982	-34855.02847337723	384	0.05773420479302832	0.5520833333333334	0.24400564174894218
YPR089W	0	0/0	-494.8132205605507	-34070.92572146654	384	0.05773420479302832	0.5520833333333334	0.24400564174894218
YDR160W	-1	-/-	-494.84155654907227	-20465.38728094101	96	0.05767138193688792	0.5520833333333334	0.24428772919605077
YGL151W	-1	-/-	-494.86617970466614	-20590.31530404091	96	0.057608695652173914	0.5520833333333334	0.24456981664315938
YGR009C	-1	-/-	-494.87492179870605	-20662.474893569946	96	0.05754614549402823	0.5520833333333334	0.244851904090268
YBR088C	-1	-/-	-494.88654494285583	-20309.110490322113	96	0.057483731019522775	0.5520833333333334	0.24513399153737658
YOR372C	-1	-/-	-494.9028306007385	-20732.713182926178	96	0.05742145178764897	0.5520833333333334	0.2454160789844852
YLR277C	-1	-/-	-494.91202878952026	-20814.760393857956	96	0.05735930735930736	0.5520833333333334	0.24569816643159378
YOR367W	-1	-/-	-494.9452238082886	-20501.04669380188	96	0.057297297297297295	0.5520833333333334	0.2459802538787024
YJR006W	-1	-/-	-494.96829175949097	-21273.47685599327	96	0.05723542116630669	0.5520833333333334	0.246262341325811
YHR087W	0	0/-	-494.9760296344757	-36037.805975310504	384	0.05723542116630669	0.5520833333333334	0.246262341325811
YBR301W	0	0/-	-495.01007652282715	-35343.017876803875	384	0.05723542116630669	0.5520833333333334	0.246262341325811
YLR055C	-1	-/-	-495.02270102500916	-20418.246088624	96	0.05717367853290183	0.5520833333333334	0.2465444287729196
YDR362C	-1	-/-	-495.0349178314209	-21059.111646175385	96	0.057112068965517244	0.5520833333333334	0.2468265162200282
YKR009C	-1	-/-	-495.03928208351135	-22047.004684209824	96	0.05705059203444564	0.5520833333333334	0.2471086036671368
YHR091C	-1	-/-	-495.0903992652893	-20203.80528974533	96	0.05698924731182796	0.5520833333333334	0.24739069111424541
YKL011C	-1	-/-	-495.1668825149536	-20334.074999332428	96	0.05692803437164339	0.5520833333333334	0.24767277856135403
YLR357W	-1	-/-	-495.1896595954895	-20820.494769334793	96	0.05686695278969957	0.5520833333333334	0.24795486600846262
YBR114W	-1	-/-	-495.1930363178253	-20274.89533638954	96	0.05680600214362272	0.5520833333333334	0.24823695345557123
YPL147W	-1	-/-	-495.2670965194702	-21820.563187599182	96	0.056745182012847964	0.5520833333333334	0.24851904090267984
YOR151C	-1	-/-	-495.3013439178467	-20898.262925624847	96	0.05668449197860963	0.5520833333333334	0.24880112834978843
YOR058C	-1	-/-	-495.3077564239502	-20338.93087053299	96	0.056623931623931624	0.5520833333333334	0.24908321579689705
YOR026W	-1	-/-	-495.33096957206726	-21370.517760038376	96	0.05656350053361793	0.5520833333333334	0.24936530324400563
YER122C	-1	-/-	-495.40435791015625	-21646.846198797226	96	0.05650319829424307	0.5520833333333334	0.24964739069111425
YHR015W	-1	-/0	-495.4043595790863	-20274.998863697052	96	0.05644302449414271	0.5520833333333334	0.24992947813822286
YJL108C	-1	-/-	-495.4644672870636	-21000.872128486633	96	0.05638297872340425	0.5520833333333334	0.2502115655853315
YMR270C	-1	-/-	-495.47766613960266	-20488.74053311348	96	0.0563230605738576	0.5520833333333334	0.25049365303244003
YJR110W	-1	-/-	-495.5006182193756	-21254.057030916214	96	0.05626326963906582	0.5520833333333334	0.25077574047954865
YJR130C	0	0/0	-495.5089839696884	-36336.35905492306	384	0.05626326963906582	0.5520833333333334	0.25077574047954865
YOR368W	-1	-/-	-495.519855260849	-20698.781898498535	96	0.05620360551431601	0.5520833333333334	0.25105782792665726
YPL139C	-1	-/-	-495.6171998977661	-21019.429280757904	96	0.05614406779661017	0.5520833333333334	0.2513399153737659
YPL171C	-1	-/0	-495.69571232795715	-21033.627707004547	96	0.056084656084656084	0.5520833333333334	0.2516220028208745
YKR004C	0	0/-	-495.70499032735825	-34614.686175465584	384	0.056084656084656084	0.5520833333333334	0.2516220028208745
YGL124C	-1	-/-	-495.74310183525085	-21469.19130063057	96	0.056025369978858354	0.5520833333333334	0.25190409026798305
YLR007W	-1	-/-	-495.74668550491333	-21434.451925992966	96	0.0559662090813094	0.5520833333333334	0.25218617771509166
YAL054C	-1	-/-	-495.75255823135376	-21245.24041891098	96	0.05590717299578059	0.5520833333333334	0.2524682651622003
YCL032W	-1	-/-	-495.7677836418152	-21165.880471229553	96	0.05584826132771338	0.5520833333333334	0.2527503526093089
YHR084W	-1	-/-	-495.7840495109558	-20831.688524007797	96	0.05578947368421053	0.5520833333333334	0.2530324400564175
YDR264C	-1	-/-	-495.8276972770691	-20579.4178109169	96	0.05573080967402734	0.5520833333333334	0.25331452750352607
YIL026C	-1	-/-	-495.8780837059021	-20702.523912906647	96	0.05567226890756303	0.5520833333333334	0.2535966149506347
YKL159C	0	0/-	-495.90361654758453	-35298.00105547905	384	0.05567226890756303	0.5520833333333334	0.2535966149506347
YHR061C	-1	-/-	-495.93903851509094	-20488.16044974327	96	0.055613850996852045	0.5520833333333334	0.2538787023977433
YBR152W	-1	-/-	-495.95297503471375	-20211.12492609024	96	0.05555555555555555	0.5520833333333334	0.2541607898448519
YLR116W	-1	-/-	-495.98688316345215	-20037.960578918457	96	0.05549738219895288	0.5520833333333334	0.2544428772919605
YDR379W	-1	-/-	-496.01591420173645	-21685.212803840637	96	0.05543933054393305	0.5520833333333334	0.25472496473906914
YIL119C	-1	-/-	-496.0854523181915	-20812.086710214615	96	0.055381400208986416	0.5520833333333334	0.2550070521861777
YER058W	0	0/-	-496.1031996011734	-34369.99174833298	384	0.055381400208986416	0.5520833333333334	0.2550070521861777
YKL198C	0	0/+	-496.11280328035355	-35327.31390094757	384	0.055381400208986416	0.5520833333333334	0.2550070521861777
YLR309C	-1	-/-	-496.129442691803	-21566.421141386032	96	0.055323590814196244	0.5520833333333334	0.2552891396332863
YOR354C	-1	-/-	-496.1512408256531	-20544.770772218704	96	0.05526590198123045	0.5520833333333334	0.2555712270803949
YLR223C	-1	-/-	-496.207909822464	-21227.60832476616	96	0.05520833333333333	0.5520833333333334	0.25585331452750354
YBR272C	-1	-/-	-496.2322301864624	-20985.461270809174	96	0.055150884495317375	0.5520833333333334	0.25613540197461215
YMR127C	-1	-/-	-496.23835039138794	-21115.34427332878	96	0.0550935550935551	0.5520833333333334	0.2564174894217207
YJR122W	0	0/-	-496.27827417850494	-35595.80128586292	384	0.0550935550935551	0.5520833333333334	0.2564174894217207
YOL062C	0	0/-	-496.3940405845642	-35238.984291255474	384	0.0550935550935551	0.5520833333333334	0.2564174894217207
YHR056C	-1	-/-	-496.4190762042999	-20109.792701244354	96	0.055036344755970926	0.5520833333333334	0.2566995768688293
YDL245C	-1	-/-	-496.43620777130127	-21409.57430100441	96	0.054979253112033194	0.5520833333333334	0.25698166431593794
YIL033C	-1	-/+	-496.45640993118286	-21277.24979352951	96	0.054922279792746116	0.5520833333333334	0.25726375176304656
YOR336W	0	0/-	-496.50971657037735	-35741.38766101003	384	0.054922279792746116	0.5520833333333334	0.25726375176304656
YLR440C	0	0/-	-496.5125195980072	-34480.71712613106	384	0.054922279792746116	0.5520833333333334	0.25726375176304656
YFR003C	-1	-/-	-496.5165305137634	-21598.75830411911	96	0.054865424430641824	0.5520833333333334	0.25754583921015517
YHR186C	-1	-/+	-496.5516700744629	-21222.971608400345	96	0.05480868665977249	0.5520833333333334	0.25782792665726373
YDR270W	-1	-/-	-496.58834767341614	-20759.214147806168	96	0.05475206611570248	0.5520833333333334	0.25811001410437234
YFR013W	-1	-/-	-496.60014748573303	-20395.228838443756	96	0.054695562435500514	0.5520833333333334	0.25839210155148096
YPR009W	-1	-/-	-496.6385865211487	-21010.82496905327	96	0.05463917525773196	0.5520833333333334	0.25867418899858957
YGL196W	0	0/0	-496.64912152290344	-35356.587249696255	384	0.05463917525773196	0.5520833333333334	0.25867418899858957
YIL030C	-1	-/-	-496.64913725852966	-20560.161506414413	96	0.05458290422245108	0.5520833333333334	0.2589562764456982
YLR013W	-1	-/-	-496.71227836608887	-19588.62068748474	96	0.05452674897119342	0.5520833333333334	0.25923836389280674
YOR267C	-1	-/+	-496.72153520584106	-20209.242981910706	96	0.05447070914696814	0.5520833333333334	0.25952045133991536
YNL322C	0	0/-	-496.72373324632645	-33955.55887070298	384	0.05447070914696814	0.5520833333333334	0.25952045133991536
YMR227C	-1	-/-	-496.75477504730225	-20618.945762634277	96	0.054414784394250515	0.5520833333333334	0.259802538787024
YLR203C	0	0/-	-496.7901728153229	-35858.35563957691	384	0.054414784394250515	0.5520833333333334	0.259802538787024
YFR022W	0	0/-	-496.79989314079285	-36331.48320990801	384	0.054414784394250515	0.5520833333333334	0.259802538787024
YCL029C	-1	-/-	-496.8339219093323	-20695.11581468582	96	0.05435897435897436	0.5520833333333334	0.2600846262341326
YNL161W	-1	-/+	-496.8405792713165	-21425.66903233528	96	0.05430327868852459	0.5520833333333334	0.2603667136812412
YIL090W	0	0/-	-496.90452086925507	-34172.40732759237	384	0.05430327868852459	0.5520833333333334	0.2603667136812412
YGR089W	-1	-/0	-496.91244411468506	-20372.239234924316	96	0.05424769703172978	0.5520833333333334	0.26064880112834976
YMR137C	-1	-/-	-496.9464211463928	-21170.6793551445	96	0.0541922290388548	0.5520833333333334	0.2609308885754584
YPR070W	-1	-/-	-496.98675537109375	-21374.882469177246	96	0.054136874361593465	0.5520833333333334	0.261212976022567
YMR022W	-1	-/-	-497.02279472351074	-20679.369836330414	96	0.05408163265306123	0.5520833333333334	0.2614950634696756
YBR040W	-1	-/-	-497.0400059223175	-20593.573849916458	96	0.05402650356778797	0.5520833333333334	0.2617771509167842
YFR028C	-1	-/-	-497.05014848709106	-21114.6924200058	96	0.0539714867617108	0.5520833333333334	0.26205923836389283
YGL005C	-1	-/-	-497.1579704284668	-21789.210840702057	96	0.05391658189216684	0.5520833333333334	0.2623413258110014
YCR106W	-1	-/-	-497.1684846878052	-20760.694145441055	96	0.05386178861788618	0.5520833333333334	0.26262341325811
YJL018W	-1	-/-	-497.22112941741943	-19072.849170207977	96	0.05380710659898477	0.5520833333333334	0.2629055007052186
YPL188W	-1	-/-	-497.2329957485199	-21687.287529706955	96	0.0537525354969574	0.5520833333333334	0.26318758815232723
YBL066C	0	0/-	-497.23407953977585	-35779.95453333855	384	0.0537525354969574	0.5520833333333334	0.26318758815232723
YMR032W	-1	-/-	-497.2458268404007	-20525.514236330986	96	0.05369807497467072	0.5520833333333334	0.26346967559943585
YNL059C	-1	-/-	-497.2585759162903	-20577.895908355713	96	0.053643724696356275	0.5520833333333334	0.2637517630465444
YDR065W	-1	-/-	-497.30596470832825	-19476.301638126373	96	0.05358948432760364	0.5520833333333334	0.264033850493653
YBL020W	-1	-/-	-497.32641220092773	-20507.42334294319	96	0.05353535353535353	0.5520833333333334	0.26431593794076164
YLR052W	-1	-/-	-497.3312168121338	-20677.80722761154	96	0.05348133198789102	0.5520833333333334	0.26459802538787025
YPR061C	0	0/0	-497.3629666566849	-36176.082633554935	384	0.05348133198789102	0.5520833333333334	0.26459802538787025
YAR050W	0	0/0	-497.3672508597374	-34077.40284460783	384	0.05348133198789102	0.5520833333333334	0.26459802538787025
YLR032W	-1	-/-	-497.38482999801636	-20322.51262998581	96	0.05342741935483871	0.5520833333333334	0.26488011283497886
YPL174C	-1	-/-	-497.39848041534424	-20447.834226608276	96	0.05337361530715005	0.5520833333333334	0.2651622002820874
YOL135C	-1	-/-	-497.4257183074951	-20644.594447135925	96	0.05331991951710262	0.5520833333333334	0.26544428772919604
YDR464W	-1	-/0	-497.43704891204834	-21404.007836580276	96	0.053266331658291456	0.5520833333333334	0.26572637517630465
YPR201W	-1	-/-	-497.44415283203125	-20255.42366027832	96	0.05321285140562249	0.5520833333333334	0.26600846262341327
YDR116C	-1	-/-	-497.4499454498291	-20771.948691368103	96	0.05315947843530592	0.5520833333333334	0.2662905500705219
YOR356W	-1	-/-	-497.4725275039673	-19591.38567328453	96	0.0531062124248497	0.5520833333333334	0.26657263751763044
YKR053C	-1	-/-	-497.49368476867676	-20854.762639045715	96	0.05305305305305305	0.5520833333333334	0.26685472496473905
YPR178W	-1	-/-	-497.505832195282	-22096.409552812576	96	0.053	0.5520833333333334	0.26713681241184767
YCR055C	-1	-/-	-497.51727771759033	-18954.823322296143	96	0.052947052947052944	0.5520833333333334	0.2674188998589563
YPL096W	-1	-/-	-497.5211524963379	-20713.565293312073	96	0.05289421157684631	0.5520833333333334	0.2677009873060649
YKL174C	0	0/-	-497.5692802667618	-34815.89054042101	384	0.05289421157684631	0.5520833333333334	0.2677009873060649
YLR011W	-1	-/-	-497.63469529151917	-21021.328735351562	96	0.05284147557328016	0.5520833333333334	0.2679830747531735
YMR200W	-1	-/-	-497.6936798095703	-21049.62963438034	96	0.052788844621513946	0.5520833333333334	0.26826516220028207
YAL014C	0	0/-	-497.70627415180206	-34062.96965199709	384	0.052788844621513946	0.5520833333333334	0.26826516220028207
YOR213C	-1	-/-	-497.7837347984314	-20708.58842241764	96	0.0527363184079602	0.5520833333333334	0.2685472496473907
YHR105W	0	0/0	-497.81204229593277	-35223.477450191975	384	0.0527363184079602	0.5520833333333334	0.2685472496473907
YOR127W	-1	-/-	-497.86021542549133	-21177.869854211807	96	0.05268389662027833	0.5520833333333334	0.2688293370944993
YNR023W	-1	-/-	-497.88736295700073	-21160.271075725555	96	0.05263157894736842	0.5520833333333334	0.2691114245416079
YLR182W	-1	-/-	-497.89149737358093	-20846.481402635574	96	0.05257936507936508	0.5520833333333334	0.2693935119887165
YDR162C	-1	-/-	-497.90109395980835	-20763.648509025574	96	0.05252725470763132	0.5520833333333334	0.2696755994358251
YIL006W	0	0/-	-497.9663259983063	-34015.25663393736	384	0.05252725470763132	0.5520833333333334	0.2696755994358251
YDL127W	0	0/+	-498.00665748119354	-33548.26317495108	384	0.05252725470763132	0.5520833333333334	0.2696755994358251
YJL192C	-1	-/-	-498.0168523788452	-21988.817489624023	96	0.05247524752475247	0.5520833333333334	0.2699576868829337
YOR160W	-1	-/-	-498.0169622898102	-21729.25492620468	96	0.05242334322453017	0.5520833333333334	0.2702397743300423
YBR080C	-1	-/-	-498.05033922195435	-21759.411021709442	96	0.05237154150197629	0.5520833333333334	0.27052186177715093
YKR082W	-1	-/-	-498.0736083984375	-20482.01594543457	96	0.05231984205330701	0.5520833333333334	0.27080394922425954
YNL126W	-1	-/-	-498.08750677108765	-20500.21539258957	96	0.05226824457593689	0.5520833333333334	0.2710860366713681
YNL238W	0	0/-	-498.0881734341383	-34713.76273338497	384	0.05226824457593689	0.5520833333333334	0.2710860366713681
YFR008W	-1	-/-	-498.102890253067	-21361.574321746826	96	0.052216748768472904	0.5520833333333334	0.2713681241184767
YOR089C	-1	-/-	-498.1043357849121	-20780.115442752838	96	0.05216535433070866	0.5520833333333334	0.27165021156558533
YOR221C	-1	-/-	-498.1322727203369	-20218.259227514267	96	0.05211406096361849	0.5520833333333334	0.27193229901269395
YER005W	-1	-/-	-498.14118480682373	-20256.66094970703	96	0.05206286836935167	0.5520833333333334	0.27221438645980256
YCR084C	-1	-/-	-498.2143678665161	-20705.22456073761	96	0.052011776251226695	0.5520833333333334	0.2724964739069111
YDR028C	-1	-/-	-498.22903418540955	-20486.66855072975	96	0.05196078431372549	0.5520833333333334	0.27277856135401973
YFR021W	-1	-/-	-498.2402153015137	-21246.56586098671	96	0.05190989226248776	0.5520833333333334	0.27306064880112835
YPR179C	-1	-/-	-498.2990689277649	-20990.91752767563	96	0.05185909980430528	0.5520833333333334	0.27334273624823696
YER141W	0	0/0	-498.3325480222702	-35943.35795849562	384	0.05185909980430528	0.5520833333333334	0.27334273624823696
YIR038C	0	0/-	-498.35525929927826	-35541.82474929094	384	0.05185909980430528	0.5520833333333334	0.27334273624823696
YIL122W	-1	-/-	-498.42097187042236	-21834.076666355133	96	0.05180840664711633	0.5520833333333334	0.2736248236953456
YJL139C	-1	-/-	-498.4216480255127	-21235.901287078857	96	0.0517578125	0.5520833333333334	0.27390691114245413
YER115C	0	0/-	-498.4729235172272	-35167.372549563646	384	0.0517578125	0.5520833333333334	0.27390691114245413
YER015W	-1	-/-	-498.49263405799866	-22357.11762237549	96	0.05170731707317073	0.5520833333333334	0.27418899858956275
YOR104W	0	0/0	-498.5025757551193	-34774.8630181551	384	0.05170731707317073	0.5520833333333334	0.27418899858956275
YML061C	-1	-/-	-498.5501198768616	-20844.165906906128	96	0.05165692007797271	0.5520833333333334	0.27447108603667136
YLR005W	-1	-/+	-498.6325795650482	-21280.297980070114	96	0.05160662122687439	0.5520833333333334	0.27475317348378
YOL123W	-1	-/-	-498.66395711898804	-20321.6250371933	96	0.05155642023346303	0.5520833333333334	0.2750352609308886
YCR065W	-1	-/-	-498.7297251224518	-21122.52227306366	96	0.05150631681243926	0.5520833333333334	0.2753173483779972
YBR147W	0	0/-	-498.8411542773247	-36944.90409749746	384	0.05150631681243926	0.5520833333333334	0.2753173483779972
YBR107C	-1	-/-	-498.90219235420227	-20466.671151399612	96	0.05145631067961165	0.5520833333333334	0.27559943582510577
YJR089W	-1	-/-	-498.92685317993164	-20438.72392654419	96	0.05140640155189137	0.5520833333333334	0.2758815232722144
YNL258C	-1	-/-	-498.92889976501465	-20579.74400115013	96	0.05135658914728682	0.5520833333333334	0.276163610719323
YNL290W	-1	-/-	-498.9447147846222	-20732.833448052406	96	0.051306873184898356	0.5520833333333334	0.2764456981664316
YGR255C	0	0/0	-498.9956514239311	-35268.325614750385	384	0.051306873184898356	0.5520833333333334	0.2764456981664316
YPL167C	-1	-/-	-499.0407018661499	-20633.171750068665	96	0.05125725338491296	0.5520833333333334	0.2767277856135402
YIL095W	1	+/+	-499.04804515838623	-20633.25936794281	95	0.05217391304347826	0.5625	0.2767277856135402
YNL078W	-1	-/-	-499.12389373779297	-20355.09291100502	96	0.052123552123552123	0.5625	0.2770098730606488
YGR225W	-1	-/-	-499.1696901321411	-20696.99178981781	96	0.052073288331726135	0.5625	0.2772919605077574
YOL111C	-1	-/-	-499.1991636753082	-20422.008131861687	96	0.05202312138728324	0.5625	0.277574047954866
YHR037W	0	0/0	-499.20198225975037	-36308.876608878374	384	0.05202312138728324	0.5625	0.277574047954866
YJL219W	-1	-/-	-499.2063331604004	-21623.096930980682	96	0.0519730510105871	0.5625	0.2778561354019746
YER173W	-1	-/-	-499.22523307800293	-20391.353553771973	96	0.051923076923076926	0.5625	0.27813822284908324
YJL205C	0	0/0	-499.24981182813644	-35294.17476803064	384	0.051923076923076926	0.5625	0.27813822284908324
YNR055C	0	0/-	-499.3153890967369	-34280.95263838768	384	0.051923076923076926	0.5625	0.27813822284908324
YPL095C	-1	-/-	-499.33890438079834	-20641.856257915497	96	0.05187319884726225	0.5625	0.2784203102961918
YBR165W	-1	-/-	-499.3567409515381	-20932.721259593964	96	0.05182341650671785	0.5625	0.2787023977433004
YGR100W	0	0/0	-499.3901641368866	-34264.6355304718	384	0.05182341650671785	0.5625	0.2787023977433004
YOR044W	0	0/0	-499.39453476667404	-35290.14765864611	384	0.05182341650671785	0.5625	0.2787023977433004
YPR199C	-1	-/-	-499.42013788223267	-22283.85795736313	96	0.05177372962607862	0.5625	0.278984485190409
YPL040C	-1	-/-	-499.4707932472229	-21024.078667402267	96	0.05172413793103448	0.5625	0.27926657263751764
YGL169W	-1	-/-	-499.5076198577881	-20964.653748989105	96	0.05167464114832536	0.5625	0.27954866008462625
YDR164C	-1	-/-	-499.5214982032776	-20513.854887008667	96	0.05162523900573614	0.5625	0.2798307475317348
YMR025W	-1	-/-	-499.552362203598	-21326.585668325424	96	0.05157593123209169	0.5625	0.28011283497884343
YMR075W	-1	-/-	-499.59427213668823	-20115.060270786285	96	0.05152671755725191	0.5625	0.28039492242595204
YJL176C	-1	-/-	-499.6138472557068	-20849.391206264496	96	0.05147759771210677	0.5625	0.28067700987306066
YPL159C	-1	-/-	-499.6220405101776	-21768.93178462982	96	0.05142857142857143	0.5625	0.28095909732016927
YDR480W	-1	-/-	-499.63731932640076	-22132.18408203125	96	0.05137963843958135	0.5625	0.28124118476727783
YKR054C	-1	-/-	-499.6764461994171	-20699.18100976944	96	0.051330798479087454	0.5625	0.28152327221438644
YBL058W	-1	-/-	-499.74135088920593	-20800.117651939392	96	0.05128205128205128	0.5625	0.28180535966149506
YIL063C	-1	-/-	-499.7579884529114	-20631.491895198822	96	0.051233396584440226	0.5625	0.2820874471086037
YGL166W	-1	-/-	-499.7786674499512	-21376.74133992195	96	0.05118483412322275	0.5625	0.2823695345557123
YKL173W	-1	-/-	-499.81803035736084	-20836.142216205597	96	0.05113636363636364	0.5625	0.2826516220028209
YMR306W	0	0/-	-499.83013635873795	-34480.451189517975	384	0.05113636363636364	0.5625	0.2826516220028209
YLR385C	-1	-/-	-499.9408597946167	-20159.814372062683	96	0.0510879848628193	0.5625	0.28293370944992946
YCR088W	-1	-/-	-499.98355770111084	-20099.999945878983	96	0.05103969754253308	0.5625	0.2832157968970381
YDR218C	-1	-/-	-500.0075092315674	-20790.949674606323	96	0.05099150141643059	0.5625	0.2834978843441467
YCR073W-A	-1	-/-	-500.13806223869324	-20693.637362957	96	0.0509433962264151	0.5625	0.2837799717912553
YPL045W	-1	-/-	-500.13948488235474	-20867.786367416382	96	0.05089538171536286	0.5625	0.2840620592383639
YGR256W	-1	-/-	-500.1604986190796	-21827.15577840805	96	0.05084745762711865	0.5625	0.2843441466854725
YBR057C	-1	-/-	-500.2495234012604	-20927.29926466942	96	0.05079962370649106	0.5625	0.2846262341325811
YOL042W	-1	-/-	-500.28068351745605	-19718.12423467636	96	0.05075187969924812	0.5625	0.2849083215796897
YOR358W	0	0/-	-500.301261305809	-34727.70434343815	384	0.05075187969924812	0.5625	0.2849083215796897
YBR199W	-1	-/-	-500.31887674331665	-21449.402965545654	96	0.05070422535211268	0.5625	0.2851904090267983
YPR135W	-1	-/-	-500.32511162757874	-21794.246977448463	96	0.05065666041275797	0.5625	0.28547249647390693
YOR067C	-1	-/-	-500.3387222290039	-20938.34427857399	96	0.05060918462980318	0.5625	0.2857545839210155
YDR530C	0	0/-	-500.46229380369186	-34574.90715318918	384	0.05060918462980318	0.5625	0.2857545839210155
YIL017W	-1	-/-	-500.4714584350586	-19475.626888275146	96	0.05056179775280899	0.5625	0.2860366713681241
YDR311W	-1	-/+	-500.5361051559448	-20851.521523952484	96	0.050514499532273154	0.5625	0.2863187588152327
YJR086W	-1	-/-	-500.5633249282837	-21223.929411172867	96	0.05046728971962617	0.5625	0.28660084626234134
YOR370C	0	0/-	-500.58758556842804	-34473.97401112318	384	0.05046728971962617	0.5625	0.28660084626234134
YPR105C	-1	-/-	-500.5902473926544	-21541.679105758667	96	0.05042016806722689	0.5625	0.28688293370944995
YGR212W	-1	-/-	-500.62165546417236	-20558.564710617065	96	0.05037313432835821	0.5625	0.2871650211565585
YMR067C	-1	-/-	-500.63955068588257	-20875.192417621613	96	0.05032618825722274	0.5625	0.2874471086036671
YJL222W	-1	-/-	-500.6449110507965	-20994.568329811096	96	0.05027932960893855	0.5625	0.28772919605077574
YGL161C	0	0/0	-500.6814398765564	-35250.59922671318	384	0.05027932960893855	0.5625	0.28772919605077574
YLR015W	-1	-/-	-500.6984453201294	-21249.854956388474	96	0.05023255813953489	0.5625	0.28801128349788435
YDR117C	0	0/-	-500.74256831407547	-35686.188212275505	384	0.05023255813953489	0.5625	0.28801128349788435
YBR183W	-1	-/-	-500.74482822418213	-21560.58791399002	96	0.05018587360594796	0.5625	0.28829337094499297
YNR034W	-1	-/-	-500.7499008178711	-21007.20597577095	96	0.05013927576601671	0.5625	0.2885754583921015
YIR041W	-1	-/-	-500.77322149276733	-20819.596423625946	96	0.05009276437847866	0.5625	0.28885754583921014
YDL107W	0	0/-	-500.79366314411163	-35140.08901208639	384	0.05009276437847866	0.5625	0.28885754583921014
YLR114C	-1	-/-	-500.7998275756836	-21198.39487886429	96	0.05004633920296571	0.5625	0.28913963328631875
YDR054C	-1	-/-	-500.81702947616577	-20378.640434265137	96	0.05	0.5625	0.28942172073342737
YJR065C	-1	-/-	-500.8218615055084	-20777.165869235992	96	0.04995374653098982	0.5625	0.289703808180536
YCR014C	-1	-/-	-500.87283086776733	-20863.029220104218	96	0.04990757855822551	0.5625	0.2899858956276446
YBR275C	-1	-/-	-500.88431787490845	-20266.680995225906	96	0.04986149584487535	0.5625	0.29026798307475316
YOR284W	-1	-/0	-500.9057831764221	-21225.48004937172	96	0.04981549815498155	0.5625	0.29055007052186177
YGR186W	-1	-/-	-500.90923261642456	-20536.13508462906	96	0.04976958525345622	0.5625	0.2908321579689704
YBR018C	0	0/0	-500.92596554756165	-35318.94080579281	384	0.04976958525345622	0.5625	0.2908321579689704
YNL279W	-1	-/-	-501.01893615722656	-20884.19436264038	96	0.049723756906077346	0.5625	0.291114245416079
YPL127C	-1	-/-	-501.0426273345947	-21035.389932870865	96	0.04967801287948482	0.5625	0.2913963328631876
YBR293W	-1	-/-	-501.05400562286377	-21302.833087444305	96	0.04963235294117647	0.5625	0.29167842031029617
YNL233W	-1	-/-	-501.0921881198883	-20870.94582915306	96	0.049586776859504134	0.5625	0.2919605077574048
YFL061W	0	0/-	-501.15405052900314	-34616.794546842575	384	0.049586776859504134	0.5625	0.2919605077574048
YGR274C	1	+/-	-501.15477228164673	-21383.237241268158	95	0.05045871559633028	0.5729166666666666	0.2919605077574048
YAL001C	-1	-/-	-501.18382453918457	-20125.691252708435	96	0.05041246562786435	0.5729166666666666	0.2922425952045134
YDR011W	-1	-/-	-501.27770376205444	-20724.17442369461	96	0.05036630036630037	0.5729166666666666	0.292524682651622
YML027W	-1	-/-	-501.28883600234985	-20708.807381749153	96	0.05032021957913998	0.5729166666666666	0.29280677009873063
YBR037C	-1	-/-	-501.3009424209595	-20530.26078271866	96	0.050274223034734916	0.5729166666666666	0.2930888575458392
YGR074W	-1	-/-	-501.30319118499756	-20991.126467227936	96	0.0502283105022831	0.5729166666666666	0.2933709449929478
YJR082C	-1	-/-	-501.30340099334717	-20777.608963489532	96	0.05018248175182482	0.5729166666666666	0.2936530324400564
YPL128C	-1	-/-	-501.31708574295044	-21647.117551088333	96	0.05013673655423884	0.5729166666666666	0.29393511988716503
YAL020C	-1	-/-	-501.3185565471649	-20345.035696983337	96	0.05009107468123861	0.5729166666666666	0.29421720733427364
YEL036C	-1	-/-	-501.3469023704529	-19740.23491001129	96	0.05004549590536852	0.5729166666666666	0.2944992947813822
YPL165C	0	0/-	-501.3549001812935	-34746.094303548336	384	0.05004549590536852	0.5729166666666666	0.2944992947813822
YLR178C	0	0/-	-501.3568378686905	-37064.28119289875	384	0.05004549590536852	0.5729166666666666	0.2944992947813822
YDR460W	-1	-/+	-501.3598189353943	-20611.551436424255	96	0.05	0.5729166666666666	0.2947813822284908
YLR376C	-1	-/-	-501.3747229576111	-20214.673302173615	96	0.049954586739327886	0.5729166666666666	0.29506346967559943
YER017C	-1	-/-	-501.3800358772278	-20268.676048755646	96	0.0499092558983666	0.5729166666666666	0.29534555712270805
YOL003C	-1	-/-	-501.3886923789978	-20742.822234869003	96	0.04986400725294651	0.5729166666666666	0.29562764456981666
YJL115W	-1	-/+	-501.59821128845215	-20997.708342075348	96	0.049818840579710144	0.5729166666666666	0.2959097320169252
YDR368W	0	0/-	-501.64685785770416	-35506.26993536949	384	0.049818840579710144	0.5729166666666666	0.2959097320169252
YKR044W	0	0/-	-501.66737097501755	-34558.931187808514	384	0.049818840579710144	0.5729166666666666	0.2959097320169252
YDR411C	-1	-/-	-501.6719732284546	-20529.32955121994	96	0.049773755656108594	0.5729166666666666	0.29619181946403383
YBL080C	-1	-/-	-501.67679738998413	-21221.568866729736	96	0.04972875226039783	0.5729166666666666	0.29647390691114245
YNL042W	-1	-/-	-501.7002031803131	-21612.483402490616	96	0.04968383017163505	0.5729166666666666	0.29675599435825106
YMR218C	-1	-/-	-501.70091485977173	-20342.647372722626	96	0.04963898916967509	0.5729166666666666	0.2970380818053597
YDR400W	-1	-/-	-501.77943110466003	-21017.053515791893	96	0.04959422903516682	0.5729166666666666	0.2973201692524683
YLR025W	-1	-/-	-501.8384461402893	-20763.50044775009	96	0.04954954954954955	0.5729166666666666	0.29760225669957685
YLL010C	0	0/-	-501.84950387477875	-33980.17260861397	384	0.04954954954954955	0.5729166666666666	0.29760225669957685
YIL130W	0	0/-	-501.87320363521576	-34811.386219501495	384	0.04954954954954955	0.5729166666666666	0.29760225669957685
YDR216W	-1	-/-	-501.88088274002075	-21169.565218925476	96	0.04950495049504951	0.5729166666666666	0.29788434414668546
YKL007W	-1	-/-	-501.90442872047424	-20901.421840667725	96	0.04946043165467626	0.5729166666666666	0.2981664315937941
YNL326C	-1	-/-	-501.9157795906067	-21018.15933895111	96	0.04941599281221923	0.5729166666666666	0.2984485190409027
YMR275C	-1	-/-	-501.95041036605835	-21842.686554670334	96	0.04937163375224417	0.5729166666666666	0.2987306064880113
YMR171C	0	0/-	-501.98047322034836	-35969.89043420553	384	0.04937163375224417	0.5729166666666666	0.2987306064880113
YDR512C	-1	-/-	-502.0230951309204	-22112.39364886284	96	0.04932735426008968	0.5729166666666666	0.29901269393511987
YML033W	-1	-/-	-502.0534567832947	-19216.847484350204	96	0.0492831541218638	0.5729166666666666	0.2992947813822285
YNL123W	-1	-/-	-502.056165933609	-20381.53027319908	96	0.049239033124440466	0.5729166666666666	0.2995768688293371
YFR015C	0	0/0	-502.0622138977051	-35225.87450641394	384	0.049239033124440466	0.5729166666666666	0.2995768688293371
YGL122C	-1	-/-	-502.06373023986816	-20573.806659460068	96	0.049194991055456175	0.5729166666666666	0.2998589562764457
YNR026C	-1	-/-	-502.09083795547485	-20514.305507659912	96	0.049151027703306524	0.5729166666666666	0.3001410437235543
YPL072W	0	0/-	-502.09527772665024	-34391.14687114954	384	0.049151027703306524	0.5729166666666666	0.3001410437235543
YNL163C	-1	-/-	-502.1067752838135	-21090.762313365936	96	0.049107142857142856	0.5729166666666666	0.3004231311706629
YPR017C	-1	-/-	-502.14348006248474	-21736.40238046646	96	0.04906333630686887	0.5729166666666666	0.3007052186177715
YDL227C	-1	-/-	-502.1742510795593	-20072.208779335022	96	0.049019607843137254	0.5729166666666666	0.3009873060648801
YDR163W	-1	-/-	-502.26021242141724	-20957.410788059235	96	0.048975957257346395	0.5729166666666666	0.3012693935119887
YOL043C	-1	-/-	-502.2693302631378	-20755.888947725296	96	0.04893238434163701	0.5729166666666666	0.30155148095909734
YCR060W	-1	-/-	-502.2732219696045	-21164.72260951996	96	0.04888888888888889	0.5729166666666666	0.3018335684062059
YOL011W	-1	-/-	-502.3007564544678	-19915.204761981964	96	0.04884547069271759	0.5729166666666666	0.3021156558533145
YDL214C	0	0/+	-502.3169649839401	-35512.23925411701	384	0.04884547069271759	0.5729166666666666	0.3021156558533145
YGL014W	-1	-/-	-502.36714267730713	-21156.732696294785	96	0.048802129547471165	0.5729166666666666	0.3023977433004231
YER024W	-1	-/-	-502.381103515625	-22320.095556020737	96	0.04875886524822695	0.5729166666666666	0.30267983074753174
YEL056W	-1	-/-	-502.3816351890564	-20243.7550239563	96	0.048715677590788306	0.5729166666666666	0.30296191819464036
YGL232W	-1	-/-	-502.41595435142517	-20438.91265130043	96	0.048672566371681415	0.5729166666666666	0.3032440056417489
YOR156C	-1	-/-	-502.4769461154938	-20867.662056565285	96	0.04862953138815208	0.5729166666666666	0.30352609308885753
YJR052W	-1	-/-	-502.590491771698	-20466.294252872467	96	0.04858657243816254	0.5729166666666666	0.30380818053596614
YNL281W	-1	-/-	-502.6306619644165	-19959.946152687073	96	0.04854368932038835	0.5729166666666666	0.30409026798307476
YNR010W	-1	-/-	-502.69471979141235	-20583.32308769226	96	0.048500881834215165	0.5729166666666666	0.3043723554301834
YBR205W	-1	-/-	-502.70578718185425	-21382.561134576797	96	0.048458149779735685	0.5729166666666666	0.304654442877292
YDR051C	0	0/-	-502.7838325500488	-34848.94785398245	384	0.048458149779735685	0.5729166666666666	0.304654442877292
YJL085W	-1	-/-	-502.83594036102295	-20864.790667295456	96	0.04841549295774648	0.5729166666666666	0.30493653032440055
YDR214W	-1	-/-	-502.85203766822815	-20608.32410621643	96	0.048372911169744945	0.5729166666666666	0.30521861777150916
YKL206C	-1	-/0	-502.8542637825012	-21391.49626016617	96	0.048330404217926184	0.5729166666666666	0.3055007052186178
YDR192C	-1	-/-	-502.8713104724884	-20183.73831129074	96	0.048287971905179985	0.5729166666666666	0.3057827926657264
YLR314C	-1	-/-	-502.91933393478394	-20792.08322405815	96	0.04824561403508772	0.5729166666666666	0.306064880112835
YGR163W	-1	-/-	-502.94347071647644	-20941.614509820938	96	0.04820333041191937	0.5729166666666666	0.30634696755994356
YKL197C	-1	-/-	-502.96496510505676	-21100.9000582695	96	0.04816112084063047	0.5729166666666666	0.3066290550070522
YFR042W	0	0/-	-503.05278462171555	-35494.98517751694	384	0.04816112084063047	0.5729166666666666	0.3066290550070522
YCR094W	-1	-/-	-503.0698540210724	-21508.799757003784	96	0.048118985126859144	0.5729166666666666	0.3069111424541608
YPL008W	-1	-/-	-503.0940508842468	-20805.016508579254	96	0.04807692307692308	0.5729166666666666	0.3071932299012694
YJL062W	-1	-/-	-503.1258978843689	-21199.02186012268	96	0.048034934497816595	0.5729166666666666	0.307475317348378
YBR149W	0	0/0	-503.129089653492	-36101.75062561035	384	0.048034934497816595	0.5729166666666666	0.307475317348378
YCL031C	-1	-/-	-503.1893062591553	-21130.368911504745	96	0.04799301919720768	0.5729166666666666	0.3077574047954866
YDR036C	-1	-/-	-503.21067905426025	-21123.588299274445	96	0.04795117698343505	0.5729166666666666	0.3080394922425952
YKL095W	-1	-/-	-503.21399760246277	-21444.17958712578	96	0.04790940766550523	0.5729166666666666	0.3083215796897038
YJR103W	-1	-/-	-503.2157607078552	-21292.907595157623	96	0.047867711053089644	0.5729166666666666	0.3086036671368124
YPL105C	0	0/-	-503.2632597088814	-34817.73060327768	384	0.047867711053089644	0.5729166666666666	0.3086036671368124
YDR536W	0	0/-	-503.26796358823776	-35465.98395329714	384	0.047867711053089644	0.5729166666666666	0.3086036671368124
YGR140W	-1	-/-	-503.2849802970886	-21071.715547800064	96	0.04782608695652174	0.5729166666666666	0.30888575458392104
YHR198C	0	0/0	-503.3166772723198	-36047.10558861494	384	0.04782608695652174	0.5729166666666666	0.30888575458392104
YJL129C	-1	-/-	-503.4035093784332	-21436.175457954407	96	0.04778453518679409	0.5729166666666666	0.3091678420310296
YOL133W	-1	-/-	-503.4178292751312	-22041.297367334366	96	0.04774305555555555	0.5729166666666666	0.3094499294781382
YOR194C	-1	-/-	-503.41861844062805	-20847.116814136505	96	0.047701647875108416	0.5729166666666666	0.3097320169252468
YOR188W	-1	-/0	-503.45072722435	-20944.80498290062	96	0.047660311958405546	0.5729166666666666	0.31001410437235544
YOL028C	-1	-/-	-503.4582214355469	-19816.42690706253	96	0.047619047619047616	0.5729166666666666	0.31029619181946405
YMR153W	-1	-/-	-503.479608297348	-21196.081076145172	96	0.04757785467128028	0.5729166666666666	0.3105782792665726
YLR459W	-1	-/-	-503.54028606414795	-20848.695969104767	96	0.04753673292999136	0.5729166666666666	0.3108603667136812
YLR411W	-1	-/-	-503.5410141944885	-20462.545629262924	96	0.047495682210708115	0.5729166666666666	0.31114245416078984
YDR125C	0	0/-	-503.5699514746666	-34736.10320031643	384	0.047495682210708115	0.5729166666666666	0.31114245416078984
YJL021C	-1	-/-	-503.57993268966675	-19686.491724014282	96	0.04745470232959448	0.5729166666666666	0.31142454160789845
YOL017W	-1	-/-	-503.60484504699707	-21878.833379268646	96	0.04741379310344827	0.5729166666666666	0.31170662905500707
YBR065C	-1	-/-	-503.63911533355713	-21496.668595671654	96	0.047372954349698536	0.5729166666666666	0.3119887165021157
YBR077C	-1	-/-	-503.67855644226074	-22008.896388053894	96	0.047332185886402756	0.5729166666666666	0.31227080394922424
YJL031C	-1	-/-	-503.69680666923523	-22066.493599653244	96	0.04729148753224419	0.5729166666666666	0.31255289139633285
YLR037C	0	0/-	-503.6971986889839	-34500.60180351138	384	0.04729148753224419	0.5729166666666666	0.31255289139633285
YCR069W	0	0/-	-503.74645203351974	-35810.32224979997	384	0.04729148753224419	0.5729166666666666	0.31255289139633285
YOL105C	-1	-/-	-503.7574095726013	-20732.976433753967	96	0.04725085910652921	0.5729166666666666	0.31283497884344147
YJL025W	-1	-/-	-503.7889881134033	-20801.584678649902	96	0.04721030042918455	0.5729166666666666	0.3131170662905501
YGL092W	-1	-/-	-503.80545711517334	-21165.653392076492	96	0.04716981132075472	0.5729166666666666	0.3133991537376587
YBL008W	-1	-/-	-503.84624195098877	-20191.980182170868	96	0.04712939160239932	0.5729166666666666	0.31368124118476726
YDL135C	-1	-/-	-503.84879064559937	-21352.93354654312	96	0.04708904109589041	0.5729166666666666	0.31396332863187587
YDR430C	0	0/-	-503.9169696569443	-34876.366922557354	384	0.04708904109589041	0.5729166666666666	0.31396332863187587
YOL069W	-1	-/-	-503.91780161857605	-20508.66796851158	96	0.04704875962360992	0.5729166666666666	0.3142454160789845
YGL134W	0	0/+	-503.9871762394905	-35236.16756132245	384	0.04704875962360992	0.5729166666666666	0.3142454160789845
YDL005C	-1	-/-	-503.9877643585205	-21330.756407618523	96	0.04700854700854701	0.5729166666666666	0.3145275035260931
YFL041W	-1	-/-	-504.04790782928467	-21181.775652885437	96	0.04696840307429547	0.5729166666666666	0.3148095909732017
YGR104C	-1	-/-	-504.04993867874146	-21118.06010723114	96	0.04692832764505119	0.5729166666666666	0.3150916784203103
YML066C	0	0/-	-504.1263962984085	-34780.13668715954	384	0.04692832764505119	0.5729166666666666	0.3150916784203103
YNL310C	-1	-/-	-504.127783536911	-20868.87868118286	96	0.04688832054560955	0.5729166666666666	0.3153737658674189
YJL123C	0	0/0	-504.1479642987251	-34190.83923307061	384	0.04688832054560955	0.5729166666666666	0.3153737658674189
YML120C	-1	-/-	-504.16507291793823	-22331.773013830185	96	0.046848381601362864	0.5729166666666666	0.3156558533145275
YDL197C	-1	-/-	-504.17980003356934	-21512.216346740723	96	0.04680851063829787	0.5729166666666666	0.3159379407616361
YGL051W	-1	-/-	-504.22336411476135	-21481.87135076523	96	0.0467687074829932	0.5729166666666666	0.31622002820874473
YDR079C-A	-1	-/+	-504.23120403289795	-19347.410675048828	96	0.04672897196261682	0.5729166666666666	0.3165021156558533
YKR055W	-1	-/-	-504.28035950660706	-20942.693293571472	96	0.0466893039049236	0.5729166666666666	0.3167842031029619
YPL138C	-1	-/-	-504.31622433662415	-21609.73286318779	96	0.04664970313825276	0.5729166666666666	0.3170662905500705
YNL189W	0	0/-	-504.3321288228035	-35120.2374227047	384	0.04664970313825276	0.5729166666666666	0.3170662905500705
YKL194C	-1	-/-	-504.3341648578644	-21199.359417915344	96	0.046610169491525424	0.5729166666666666	0.31734837799717913
YLR375W	0	0/-	-504.366042137146	-35231.49751371145	384	0.046610169491525424	0.5729166666666666	0.31734837799717913
YDR306C	-1	-/-	-504.3714952468872	-20073.08112001419	96	0.04657070279424217	0.5729166666666666	0.31763046544428775
YOL068C	-1	-/-	-504.4528648853302	-20969.09903693199	96	0.046531302876480544	0.5729166666666666	0.31791255289139636
YPL055C	-1	-/-	-504.4973659515381	-20885.790951251984	96	0.04649196956889264	0.5729166666666666	0.3181946403385049
YPR151C	0	0/0	-504.54208478331566	-36385.52433049679	384	0.04649196956889264	0.5729166666666666	0.3181946403385049
YMR240C	-1	-/-	-504.5638906955719	-21695.52893090248	96	0.0464527027027027	0.5729166666666666	0.31847672778561353
YGR112W	-1	-/-	-504.62452149391174	-21589.19575405121	96	0.046413502109704644	0.5729166666666666	0.31875881523272215
YOR242C	0	0/+	-504.6376368999481	-35193.29931974411	384	0.046413502109704644	0.5729166666666666	0.31875881523272215
YIL088C	0	0/-	-504.6461192369461	-35903.76709651947	384	0.046413502109704644	0.5729166666666666	0.31875881523272215
YBR229C	0	0/-	-504.68506437540054	-34681.66160929203	384	0.046413502109704644	0.5729166666666666	0.31875881523272215
YBL088C	-1	-/+	-504.68721055984497	-21243.53770184517	96	0.046374367622259695	0.5729166666666666	0.31904090267983076
YLL004W	-1	-/-	-504.68936467170715	-21179.33029317856	96	0.04633529907329402	0.5729166666666666	0.3193229901269394
YKL043W	-1	-/-	-504.720995426178	-20633.969921588898	96	0.046296296296296294	0.5729166666666666	0.31960507757404794
YNL212W	0	0/0	-504.72310012578964	-35577.09327468276	384	0.046296296296296294	0.5729166666666666	0.31960507757404794
YPL228W	-1	-/-	-504.7997176647186	-21555.525379657745	96	0.04625735912531539	0.5729166666666666	0.31988716502115655
YOR198C	-1	-/-	-504.80428862571716	-21263.234019756317	96	0.046218487394957986	0.5729166666666666	0.32016925246826516
YDL141W	0	0/0	-504.81404733657837	-34677.360486269	384	0.046218487394957986	0.5729166666666666	0.32016925246826516
YOR197W	0	0/-	-504.86461955308914	-35445.692731022835	384	0.046218487394957986	0.5729166666666666	0.32016925246826516
YER164W	-1	-/-	-504.8695378303528	-21526.513966560364	96	0.04617968094038623	0.5729166666666666	0.3204513399153738
YER046W	0	0/-	-504.8773469924927	-35214.58846253157	384	0.04617968094038623	0.5729166666666666	0.3204513399153738
YOL110W	-1	-/-	-504.91461277008057	-21336.077706098557	96	0.04614093959731544	0.5729166666666666	0.3207334273624824
YLR381W	-1	-/-	-504.9161400794983	-20865.847995758057	96	0.04610226320201174	0.5729166666666666	0.32101551480959095
YJL087C	-1	-/-	-504.9361810684204	-20874.098428964615	96	0.046063651591289785	0.5729166666666666	0.32129760225669957
YDR021W	-1	-/-	-504.9608769416809	-20897.270885705948	96	0.04602510460251046	0.5729166666666666	0.3215796897038082
YDR227W	-1	-/-	-505.0125250816345	-21223.851399183273	96	0.04598662207357859	0.5729166666666666	0.3218617771509168
YPR158W	0	0/-	-505.0489513874054	-35617.12230825424	384	0.04598662207357859	0.5729166666666666	0.3218617771509168
YMR013C	-1	-/-	-505.0589089393616	-20950.729817390442	96	0.04594820384294068	0.5729166666666666	0.3221438645980254
YMR174C	0	0/0	-505.14806696772575	-37237.927966564894	384	0.04594820384294068	0.5729166666666666	0.3221438645980254
YJR093C	-1	-/-	-505.21684980392456	-21111.90251302719	96	0.045909849749582635	0.5729166666666666	0.32242595204513397
YDR223W	0	0/-	-505.2564036846161	-35697.36697793007	384	0.045909849749582635	0.5729166666666666	0.32242595204513397
YOR100C	-1	-/-	-505.2790729999542	-22210.041501522064	96	0.045871559633027525	0.5729166666666666	0.3227080394922426
YDR501W	-1	-/0	-505.2992944717407	-21350.827929019928	96	0.04583333333333333	0.5729166666666666	0.3229901269393512
YNL269W	0	0/0	-505.308891415596	-34771.87536102533	384	0.04583333333333333	0.5729166666666666	0.3229901269393512
YDL053C	0	0/0	-505.3140090107918	-34889.390470445156	384	0.04583333333333333	0.5729166666666666	0.3229901269393512
YMR283C	-1	-/-	-505.317391872406	-21024.905663728714	96	0.04579517069109076	0.5729166666666666	0.3232722143864598
YKL005C	-1	-/-	-505.33155059814453	-21497.243271827698	96	0.045757071547420966	0.5729166666666666	0.3235543018335684
YEL052W	0	0/-	-505.3708196878433	-35563.89211085439	384	0.045757071547420966	0.5729166666666666	0.3235543018335684
YLL021W	-1	-/-	-505.3904023170471	-22236.344742298126	96	0.0457190357439734	0.5729166666666666	0.323836389280677
YML072C	0	0/-	-505.42688554525375	-35136.62871336937	384	0.0457190357439734	0.5729166666666666	0.323836389280677
YIL115C	-1	-/-	-505.4429016113281	-20967.15011024475	96	0.04568106312292359	0.5729166666666666	0.3241184767277856
YGL250W	0	0/-	-505.53309577703476	-36027.14224213362	384	0.04568106312292359	0.5729166666666666	0.3241184767277856
YLR312C-B	-1	-/-	-505.5518960952759	-19272.5248670578	96	0.04564315352697095	0.5729166666666666	0.3244005641748942
YML121W	-1	-/-	-505.564377784729	-21467.79833674431	96	0.04560530679933665	0.5729166666666666	0.3246826516220028
YLR105C	-1	-/-	-505.5957250595093	-20822.792691230774	96	0.045567522783761395	0.5729166666666666	0.32496473906911144
YGL121C	0	0/-	-505.63239645957947	-37725.9704003036	384	0.045567522783761395	0.5729166666666666	0.32496473906911144
YOR147W	-1	-/-	-505.6326940059662	-21174.796209573746	96	0.04552980132450331	0.5729166666666666	0.32524682651622006
YBL047C	-1	-/-	-505.65724897384644	-21090.87636256218	96	0.045492142266335814	0.5729166666666666	0.3255289139633286
YDL130W-A	-1	-/0	-505.67068099975586	-20902.26137304306	96	0.045454545454545456	0.5729166666666666	0.32581100141043723
YNL180C	0	0/-	-505.6801607608795	-34545.45541501045	384	0.045454545454545456	0.5729166666666666	0.32581100141043723
YBR007C	0	0/0	-505.7455232143402	-35123.23290288448	384	0.045454545454545456	0.5729166666666666	0.32581100141043723
YDL001W	0	0/-	-505.7624045610428	-35243.07955020666	384	0.045454545454545456	0.5729166666666666	0.32581100141043723
YNL049C	-1	-/-	-505.7697653770447	-20773.234449386597	96	0.04541701073492981	0.5729166666666666	0.32609308885754584
YNL273W	-1	-/-	-505.8480532169342	-20804.765648126602	96	0.04537953795379538	0.5729166666666666	0.32637517630465446
YHR205W	1	+/+	-505.84971129894257	-21072.75301206112	95	0.046166529266281946	0.5833333333333334	0.32637517630465446
YOL006C	-1	-/-	-505.8643431663513	-20749.61221885681	96	0.04612850082372323	0.5833333333333334	0.32665726375176307
YPL050C	-1	-/-	-505.9077808856964	-21398.177640080452	96	0.04609053497942387	0.5833333333333334	0.32693935119887163
YOR328W	-1	-/-	-505.9087829589844	-21200.806529521942	96	0.046052631578947366	0.5833333333333334	0.32722143864598024
YFL050C	-1	-/-	-505.9482045173645	-21694.517152667046	96	0.04601479046836483	0.5833333333333334	0.32750352609308886
YKR030W	0	0/0	-505.9511747956276	-35114.777662575245	384	0.04601479046836483	0.5833333333333334	0.32750352609308886
YDR438W	0	0/0	-505.95157092809677	-35141.60935127735	384	0.04601479046836483	0.5833333333333334	0.32750352609308886
YNL177C	-1	-/-	-506.01399087905884	-20656.983055591583	96	0.04597701149425287	0.5833333333333334	0.3277856135401975
YGR086C	-1	-/+	-506.0285258293152	-19946.009374141693	96	0.04593929450369155	0.5833333333333334	0.3280677009873061
YMR192W	-1	-/-	-506.02957105636597	-21243.325221776962	96	0.04590163934426229	0.5833333333333334	0.32834978843441465
YGL098W	-1	-/-	-506.0468804836273	-21586.42324399948	96	0.04586404586404586	0.5833333333333334	0.32863187588152326
YOR307C	-1	-/-	-506.10184693336487	-21335.25042295456	96	0.04582651391162029	0.5833333333333334	0.3289139633286319
YPL253C	-1	-/-	-506.11717438697815	-21364.529683351517	96	0.04578904333605887	0.5833333333333334	0.3291960507757405
YNL201C	-1	-/-	-506.15601921081543	-21152.86810541153	96	0.0457516339869281	0.5833333333333334	0.3294781382228491
YLR165C	-1	-/-	-506.18223690986633	-21653.08128118515	96	0.045714285714285714	0.5833333333333334	0.32976022566995766
YGL090W	-1	-/-	-506.1876883506775	-20322.71910095215	96	0.04567699836867863	0.5833333333333334	0.3300423131170663
YER155C	-1	-/-	-506.2329068183899	-22349.137390613556	96	0.045639771801140996	0.5833333333333334	0.3303244005641749
YDR452W	0	0/0	-506.2415561079979	-36118.854266285896	384	0.045639771801140996	0.5833333333333334	0.3303244005641749
YHR153C	0	0/-	-506.33506178855896	-34553.94960165024	384	0.045639771801140996	0.5833333333333334	0.3303244005641749
YKL072W	0	0/0	-506.3358142375946	-35713.19908672571	384	0.045639771801140996	0.5833333333333334	0.3303244005641749
YKR077W	0	0/-	-506.34584379196167	-35282.725106835365	384	0.045639771801140996	0.5833333333333334	0.3303244005641749
YIR036C	0	0/0	-506.3740632534027	-35666.492357611656	384	0.045639771801140996	0.5833333333333334	0.3303244005641749
YIR009W	-1	-/-	-506.3792691230774	-20520.659577846527	96	0.04560260586319218	0.5833333333333334	0.3306064880112835
YLR360W	-1	-/-	-506.39029455184937	-20578.50781726837	96	0.045565500406834825	0.5833333333333334	0.3308885754583921
YNL172W	-1	-/-	-506.4237525463104	-20768.852330207825	96	0.04552845528455285	0.5833333333333334	0.3311706629055007
YDR108W	-1	-/-	-506.4620130062103	-20980.481418848038	96	0.045491470349309504	0.5833333333333334	0.3314527503526093
YPR065W	-1	-/-	-506.4886178970337	-20216.801345348358	96	0.045454545454545456	0.5833333333333334	0.3317348377997179
YIL010W	-1	-/-	-506.54952239990234	-21580.05643248558	96	0.0454176804541768	0.5833333333333334	0.3320169252468265
YMR167W	-1	-/-	-506.5576548576355	-21304.101422071457	96	0.04538087520259319	0.5833333333333334	0.33229901269393514
YPL267W	-1	-/-	-506.6504464149475	-21794.55090355873	96	0.045344129554655874	0.5833333333333334	0.33258110014104375
YHR187W	-1	-/-	-506.6670687198639	-21355.18981027603	96	0.045307443365695796	0.5833333333333334	0.3328631875881523
YOR241W	-1	-/0	-506.67788434028625	-21698.12129187584	96	0.04527081649151172	0.5833333333333334	0.3331452750352609
YPR024W	-1	-/-	-506.6805851459503	-21904.45983171463	96	0.045234248788368334	0.5833333333333334	0.33342736248236954
YDR279W	-1	-/-	-506.69813656806946	-21344.659105539322	96	0.04519774011299435	0.5833333333333334	0.33370944992947815
YLR289W	0	0/0	-506.7411698102951	-34947.84469690919	384	0.04519774011299435	0.5833333333333334	0.33370944992947815
YGR167W	-1	-/-	-506.795583486557	-20974.35016155243	96	0.04516129032258064	0.5833333333333334	0.33399153737658677
YLR144C	-1	-/-	-506.8006167411804	-22103.082015514374	96	0.045124899274778404	0.5833333333333334	0.3342736248236953
YML054C	0	0/-	-506.80286717414856	-36890.74379912019	384	0.045124899274778404	0.5833333333333334	0.3342736248236953
YPL031C	1	+/+	-506.8050093650818	-20452.06898212433	95	0.04589371980676329	0.59375	0.3342736248236953
YDL235C	-1	-/-	-506.8233494758606	-20740.76962041855	96	0.04585679806918745	0.59375	0.33455571227080394
YLL025W	0	0/-	-506.8285147547722	-35227.047909259796	384	0.04585679806918745	0.59375	0.33455571227080394
YKL138C-A	-1	-/-	-506.83664751052856	-19659.5181183815	96	0.04581993569131833	0.59375	0.33483779971791255
YOR034C	-1	-/-	-506.89289474487305	-21051.592164993286	96	0.04578313253012048	0.59375	0.33511988716502117
YAL055W	-1	-/-	-506.9305362701416	-20011.36698961258	96	0.045746388443017656	0.59375	0.3354019746121298
YEL019C	-1	-/-	-506.9465420246124	-20755.357231616974	96	0.04570970328789094	0.59375	0.33568406205923834
YCR029C-A	0	0/-	-506.9786792397499	-33221.84810256958	384	0.04570970328789094	0.59375	0.33568406205923834
YLR424W	-1	-/-	-507.02776288986206	-20993.76855993271	96	0.04567307692307692	0.59375	0.33596614950634696
YJL201W	-1	-/-	-507.06168508529663	-21067.303657770157	96	0.045636509207365894	0.59375	0.33624823695345557
YAL010C	-1	-/-	-507.1810841560364	-20842.97902059555	96	0.0456	0.59375	0.3365303244005642
YML095C	-1	-/-	-507.19753217697144	-20688.6857585907	96	0.045563549160671464	0.59375	0.3368124118476728
YJR066W	-1	-/+	-507.2091157436371	-21022.103406906128	96	0.04552715654952077	0.59375	0.33709449929478136
YLR078C	-1	-/-	-507.2168622016907	-20856.797664165497	96	0.04549082202713488	0.59375	0.33737658674188997
YPL219W	0	0/+	-507.26123332977295	-35695.92566418648	384	0.04549082202713488	0.59375	0.33737658674188997
YML127W	-1	-/-	-507.2635850906372	-21111.727993011475	96	0.045454545454545456	0.59375	0.3376586741889986
YBR015C	-1	-/-	-507.34253096580505	-20987.09170269966	96	0.04541832669322709	0.59375	0.3379407616361072
YNL099C	-1	-/-	-507.3879408836365	-20953.920954227448	96	0.04538216560509554	0.59375	0.3382228490832158
YLL036C	-1	-/-	-507.39855670928955	-20849.103991746902	96	0.045346062052505964	0.59375	0.3385049365303244
YOL165C	-1	-/0	-507.42128133773804	-20448.404158115387	96	0.04531001589825119	0.59375	0.338787023977433
YMR271C	0	0/-	-507.46837025880814	-36222.22630211711	384	0.04531001589825119	0.59375	0.338787023977433
YLR214W	-1	-/-	-507.53424549102783	-20031.57488512993	96	0.04527402700555997	0.59375	0.3390691114245416
YPR086W	-1	-/-	-507.54366064071655	-21475.915192127228	96	0.04523809523809524	0.59375	0.3393511988716502
YKR064W	0	0/-	-507.5627515912056	-35518.74071973562	384	0.04523809523809524	0.59375	0.3393511988716502
YHR189W	0	0/-	-507.579156935215	-34675.94478261471	384	0.04523809523809524	0.59375	0.3393511988716502
YKL204W	-1	-/-	-507.5820367336273	-21975.955639600754	96	0.04520222045995242	0.59375	0.33963328631875883
YDR315C	0	0/-	-507.5846771597862	-35521.05034506321	384	0.04520222045995242	0.59375	0.33963328631875883
YNL197C	-1	-/-	-507.63716864585876	-21236.71841287613	96	0.045166402535657686	0.59375	0.33991537376586745
YDR483W	-1	-/-	-507.6775691509247	-21432.50041460991	96	0.04513064133016627	0.59375	0.340197461212976
YER032W	-1	-/-	-507.69936752319336	-21077.633162498474	96	0.04509493670886076	0.59375	0.3404795486600846
YPR005C	-1	-/-	-507.70446825027466	-21851.912312984467	96	0.045059288537549404	0.59375	0.34076163610719323
YKR038C	-1	-/-	-507.7421956062317	-21122.939567565918	96	0.045023696682464455	0.59375	0.34104372355430185
YFR007W	0	0/0	-507.7805127501488	-35107.60370635986	384	0.045023696682464455	0.59375	0.34104372355430185
YJR035W	-1	-/-	-507.83189606666565	-21218.556209802628	96	0.04498816101026046	0.59375	0.34132581100141046
YOR106W	-1	-/-	-507.8386459350586	-21842.796000480652	96	0.044952681388012616	0.59375	0.341607898448519
YCR027C	-1	-/-	-507.8899254798889	-20145.659772396088	96	0.04491725768321513	0.59375	0.34188998589562763
YKR029C	-1	-/-	-507.9148736000061	-21075.8821952343	96	0.04488188976377953	0.59375	0.34217207334273625
YIL150C	-1	-/-	-507.96017599105835	-20080.15035390854	96	0.044846577498033044	0.59375	0.34245416078984486
YML059C	-1	-/-	-507.96371936798096	-21087.860731363297	96	0.04481132075471698	0.59375	0.3427362482369535
YER105C	-1	-/-	-507.9639894962311	-21044.256231546402	96	0.04477611940298507	0.59375	0.34301833568406204
YKR091W	0	0/-	-507.97051894664764	-34791.56227082014	384	0.04477611940298507	0.59375	0.34301833568406204
YOR068C	-1	-/-	-508.00814843177795	-20250.003824949265	96	0.044740973312401885	0.59375	0.34330042313117065
YIL004C	-1	-/-	-508.01646614074707	-21031.336273670197	96	0.04470588235294118	0.59375	0.34358251057827927
YCR037C	-1	-/-	-508.0333061218262	-20464.559616565704	96	0.04467084639498432	0.59375	0.3438645980253879
YDR320C-A	-1	-/-	-508.10631370544434	-20445.91165947914	96	0.04463586530931871	0.59375	0.3441466854724965
YDR388W	-1	-/-	-508.1254801750183	-20189.20845222473	96	0.04460093896713615	0.59375	0.34442877291960505
YDR515W	-1	-/-	-508.1409969329834	-21398.05993938446	96	0.044566067240031274	0.59375	0.34471086036671367
YLR353W	-1	-/-	-508.17410135269165	-20988.228115320206	96	0.04453125	0.59375	0.3449929478138223
YBR157C	0	0/0	-508.23023331165314	-35845.28513985872	384	0.04453125	0.59375	0.3449929478138223
YGR184C	0	0/-	-508.34016013145447	-35447.17625182867	384	0.04453125	0.59375	0.3449929478138223
YGL178W	-1	-/-	-508.40967893600464	-20509.909946918488	96	0.04449648711943794	0.59375	0.3452750352609309
YDR423C	-1	-/-	-508.4659700393677	-21587.624203681946	96	0.044461778471138844	0.59375	0.3455571227080395
YER007W	-1	-/-	-508.46647214889526	-20812.410717487335	96	0.044427123928293066	0.59375	0.34583921015514807
YHL007C	1	+/+	-508.50320267677307	-22443.784483909607	95	0.045171339563862926	0.6041666666666666	0.34583921015514807
YER095W	-1	-/-	-508.51467418670654	-21115.952377319336	96	0.045136186770428015	0.6041666666666666	0.3461212976022567
YBR131W	-1	-/-	-508.51796293258667	-20402.478003501892	96	0.04510108864696734	0.6041666666666666	0.3464033850493653
YLR207W	-1	-/-	-508.60118222236633	-21222.757651805878	96	0.045066045066045064	0.6041666666666666	0.3466854724964739
YGR288W	-1	-/-	-508.6103982925415	-21870.313910722733	96	0.04503105590062112	0.6041666666666666	0.3469675599435825
YML111W	0	0/-	-508.80926191806793	-34793.78855109215	384	0.04503105590062112	0.6041666666666666	0.3469675599435825
YDR503C	-1	-/-	-508.812527179718	-21349.23529434204	96	0.04499612102404965	0.6041666666666666	0.34724964739069114
YCR058C	-1	-/-	-508.83284616470337	-19196.444979190826	96	0.04496124031007752	0.6041666666666666	0.3475317348377997
YPL104W	0	0/-	-508.8618615269661	-35679.98582524061	384	0.04496124031007752	0.6041666666666666	0.3475317348377997
YDL240W	0	0/-	-508.86403328180313	-35358.465102016926	384	0.04496124031007752	0.6041666666666666	0.3475317348377997
YFL014W	-1	-/-	-508.87658405303955	-21329.972720623016	96	0.044926413632842756	0.6041666666666666	0.3478138222849083
YLR272C	-1	-/-	-508.89743757247925	-21634.46623134613	96	0.04489164086687306	0.6041666666666666	0.34809590973201693
YPL026C	1	+/+	-508.9188437461853	-21225.263471603394	95	0.04563031709203403	0.6145833333333334	0.34809590973201693
YIL135C	-1	-/-	-508.9194390773773	-22022.417989253998	96	0.04559505409582689	0.6145833333333334	0.34837799717912554
YFR043C	0	0/0	-508.95922833681107	-34539.31915253401	384	0.04559505409582689	0.6145833333333334	0.34837799717912554
YML069W	-1	-/-	-508.9625129699707	-22457.897090911865	96	0.04555984555984556	0.6145833333333334	0.34866008462623416
YMR316W	-1	-/-	-509.00280117988586	-21614.258162021637	96	0.04552469135802469	0.6145833333333334	0.3489421720733427
YCL060C	-1	-/-	-509.00654697418213	-19443.963966846466	96	0.04548959136468774	0.6145833333333334	0.34922425952045133
YDL006W	-1	-/-	-509.0092923641205	-21471.220628738403	96	0.045454545454545456	0.6145833333333334	0.34950634696755994
YDR093W	-1	-/-	-509.01676964759827	-21156.962569236755	96	0.04541955350269438	0.6145833333333334	0.34978843441466856
YMR017W	0	0/-	-509.01920050382614	-35702.06901270151	384	0.04541955350269438	0.6145833333333334	0.34978843441466856
YPR189W	-1	-/-	-509.01942777633667	-20998.848160266876	96	0.045384615384615384	0.6145833333333334	0.3500705218617772
YOR027W	-1	-/-	-509.04805850982666	-20300.17414665222	96	0.045349730976172176	0.6145833333333334	0.35035260930888573
YMR165C	-1	-/-	-509.054568529129	-21237.709132671356	96	0.04531490015360983	0.6145833333333334	0.35063469675599435
YML046W	-1	-/-	-509.0628306865692	-21768.512115478516	96	0.04528012279355334	0.6145833333333334	0.35091678420310296
YBR215W	-1	-/-	-509.089693069458	-21856.705630660057	96	0.04524539877300614	0.6145833333333334	0.3511988716502116
YGL144C	-1	-/-	-509.1278278827667	-21179.95999622345	96	0.045210727969348656	0.6145833333333334	0.3514809590973202
YFR048W	-1	-/-	-509.15289402008057	-21339.677849769592	96	0.0451761102603369	0.6145833333333334	0.35176304654442875
YJR099W	0	0/-	-509.1580335497856	-35422.954976558685	384	0.0451761102603369	0.6145833333333334	0.35176304654442875
YER166W	-1	-/-	-509.2066707611084	-21373.784190177917	96	0.045141545524101	0.6145833333333334	0.35204513399153736
YDR272W	-1	-/-	-509.2104015350342	-22741.714319467545	96	0.04510703363914373	0.6145833333333334	0.352327221438646
YMR309C	-1	-/-	-509.2861580848694	-21627.374347686768	96	0.04507257448433919	0.6145833333333334	0.3526093088857546
YAR044W	-1	-/-	-509.3214716911316	-19606.56272125244	96	0.0450381679389313	0.6145833333333334	0.3528913963328632
YOL018C	0	0/-	-509.3283306956291	-35445.97566688061	384	0.0450381679389313	0.6145833333333334	0.3528913963328632
YCR008W	-1	-/+	-509.34403371810913	-20652.38820552826	96	0.04500381388253242	0.6145833333333334	0.35317348377997176
YBL023C	-1	-/-	-509.35701847076416	-21351.095778226852	96	0.04496951219512195	0.6145833333333334	0.3534555712270804
YGR231C	-1	-/-	-509.3644108772278	-21715.11941242218	96	0.04493526275704494	0.6145833333333334	0.353737658674189
YHR168W	0	0/-	-509.402257502079	-34085.98110806942	384	0.04493526275704494	0.6145833333333334	0.353737658674189
YLR098C	-1	-/-	-509.411581993103	-20441.601088523865	96	0.04490106544901065	0.6145833333333334	0.3540197461212976
YBL049W	0	0/0	-509.41265535354614	-37556.22623896599	384	0.04490106544901065	0.6145833333333334	0.3540197461212976
YGL110C	0	0/-	-509.45528185367584	-35872.422876656055	384	0.04490106544901065	0.6145833333333334	0.3540197461212976
YOR280C	0	0/0	-509.5064933896065	-34115.56002873182	384	0.04490106544901065	0.6145833333333334	0.3540197461212976
YBR151W	0	0/0	-509.5160694718361	-36183.616887927055	384	0.04490106544901065	0.6145833333333334	0.3540197461212976
YPL223C	0	0/0	-509.56025367975235	-36920.9121376276	384	0.04490106544901065	0.6145833333333334	0.3540197461212976
YKL017C	-1	-/-	-509.58809447288513	-21475.587258577347	96	0.044866920152091254	0.6145833333333334	0.3543018335684062
YLR238W	-1	-/-	-509.59738206863403	-21335.707292556763	96	0.044832826747720364	0.6145833333333334	0.35458392101551484
YGR007W	-1	-/-	-509.5986137390137	-20431.78480577469	96	0.044798785117691725	0.6145833333333334	0.3548660084626234
YNR044W	-1	-/-	-509.60909605026245	-21777.16727566719	96	0.044764795144157814	0.6145833333333334	0.355148095909732
YMR016C	-1	-/-	-509.61993169784546	-20332.582902431488	96	0.04473085670962851	0.6145833333333334	0.3554301833568406
YOR353C	-1	-/-	-509.68943333625793	-21652.34470951557	96	0.0446969696969697	0.6145833333333334	0.35571227080394924
YKL018W	-1	-/-	-509.6951813697815	-21128.244798898697	96	0.04466313398940197	0.6145833333333334	0.35599435825105785
YNR030W	-1	-/-	-509.7004909515381	-20637.46636724472	96	0.04462934947049924	0.6145833333333334	0.3562764456981664
YPR200C	-1	-/-	-509.7035086154938	-22095.4362244606	96	0.044595616024187455	0.6145833333333334	0.356558533145275
YAL029C	-1	-/-	-509.71447467803955	-22100.792091608047	96	0.0445619335347432	0.6145833333333334	0.35684062059238364
YOL088C	-1	-/-	-509.76582980155945	-20777.942320346832	96	0.04452830188679245	0.6145833333333334	0.35712270803949225
YDR291W	0	0/-	-509.7927544116974	-35969.34709185362	384	0.04452830188679245	0.6145833333333334	0.35712270803949225
YAL022C	-1	-/-	-509.808132648468	-21089.611917734146	96	0.0444947209653092	0.6145833333333334	0.35740479548660087
YMR164C	-1	-/-	-509.8414261341095	-21214.83181786537	96	0.044461190655614165	0.6145833333333334	0.3576868829337094
YBR173C	-1	-/-	-509.8495080471039	-21325.03164291382	96	0.04442771084337349	0.6145833333333334	0.35796897038081804
YJL010C	-1	-/-	-509.86500668525696	-21168.180099725723	96	0.04439428141459744	0.6145833333333334	0.35825105782792666
YBR120C	0	0/-	-509.9181861281395	-35659.88299173117	384	0.04439428141459744	0.6145833333333334	0.35825105782792666
YDR473C	-1	-/-	-509.9339380264282	-21675.6905875206	96	0.0443609022556391	0.6145833333333334	0.35853314527503527
YGR121C	-1	-/-	-509.94174218177795	-21487.98338341713	96	0.04432757325319309	0.6145833333333334	0.3588152327221439
YBR129C	-1	-/-	-509.94782757759094	-21922.30135655403	96	0.044294294294294295	0.6145833333333334	0.35909732016925244
YLR373C	0	0/-	-509.967132627964	-36068.976585268974	384	0.044294294294294295	0.6145833333333334	0.35909732016925244
YBR217W	-1	-/-	-509.97600507736206	-21280.524272441864	96	0.04426106526631658	0.6145833333333334	0.35937940761636106
YMR188C	-1	-/-	-510.01803731918335	-21064.76144361496	96	0.04422788605697151	0.6145833333333334	0.35966149506346967
YGL043W	-1	-/-	-510.1141166687012	-20968.69441461563	96	0.044194756554307116	0.6145833333333334	0.3599435825105783
YOR337W	0	0/-	-510.11485809087753	-35276.460158735514	384	0.044194756554307116	0.6145833333333334	0.3599435825105783
YLR368W	-1	-/-	-510.1369752883911	-22652.000775933266	96	0.04416167664670659	0.6145833333333334	0.3602256699576869
YOR033C	-1	-/-	-510.14050102233887	-22003.145257353783	96	0.044128646222887064	0.6145833333333334	0.36050775740479546
YDR372C	-1	-/-	-510.1638984680176	-22103.69162464142	96	0.044095665171898356	0.6145833333333334	0.3607898448519041
YOR119C	-1	-/+	-510.16913890838623	-20378.928016662598	96	0.044062733383121735	0.6145833333333334	0.3610719322990127
YOL156W	-1	-/-	-510.2471890449524	-21185.502497911453	96	0.04402985074626865	0.6145833333333334	0.3613540197461213
YBL085W	-1	-/-	-510.2827229499817	-21376.001042366028	96	0.04399701715137957	0.6145833333333334	0.3616361071932299
YLR115W	-1	-/-	-510.29735922813416	-21293.46265745163	96	0.043964232488822655	0.6145833333333334	0.36191819464033853
YLR193C	-1	-/-	-510.31436228752136	-21636.288526296616	96	0.04393149664929263	0.6145833333333334	0.3622002820874471
YDR434W	-1	-/-	-510.4021301269531	-21412.93105316162	96	0.04389880952380952	0.6145833333333334	0.3624823695345557
YDR533C	0	0/-	-510.4298906326294	-35979.711781442165	384	0.04389880952380952	0.6145833333333334	0.3624823695345557
YOL108C	-1	-/-	-510.44509196281433	-22483.076230049133	96	0.04386617100371747	0.6145833333333334	0.3627644569816643
YBR033W	0	0/-	-510.46484088897705	-34818.33839315176	384	0.04386617100371747	0.6145833333333334	0.3627644569816643
YMR323W	0	0/-	-510.58345317840576	-34389.47199958563	384	0.04386617100371747	0.6145833333333334	0.3627644569816643
YOL030W	0	0/-	-510.59210127592087	-35626.62261390686	384	0.04386617100371747	0.6145833333333334	0.3627644569816643
YMR040W	0	0/-	-510.62237536907196	-36617.86377489567	384	0.04386617100371747	0.6145833333333334	0.3627644569816643
YDR470C	-1	-/-	-510.62510919570923	-21120.359166145325	96	0.043833580980683504	0.6145833333333334	0.36304654442877293
YNL051W	-1	-/-	-510.6512885093689	-21180.031395196915	96	0.04380103934669636	0.6145833333333334	0.36332863187588155
YPR152C	0	0/-	-510.67030733823776	-34840.83091151714	384	0.04380103934669636	0.6145833333333334	0.36332863187588155
YKL161C	0	0/+	-510.6708849668503	-35356.27254205942	384	0.04380103934669636	0.6145833333333334	0.36332863187588155
YAL032C	-1	-/-	-510.678067445755	-20909.43650317192	96	0.04376854599406528	0.6145833333333334	0.3636107193229901
YHL022C	-1	-/-	-510.7044608592987	-20850.978518486023	96	0.04373610081541883	0.6145833333333334	0.3638928067700987
YMR080C	-1	-/-	-510.76987314224243	-21070.190901756287	96	0.0437037037037037	0.6145833333333334	0.36417489421720733
YNL003C	-1	-/-	-510.77208185195923	-21801.519401550293	96	0.043671354552183565	0.6145833333333334	0.36445698166431595
YNL164C	-1	-/-	-510.7967872619629	-21137.81110072136	96	0.04363905325443787	0.6145833333333334	0.36473906911142456
YPL177C	-1	-/-	-510.80068802833557	-21575.080888032913	96	0.04360679970436068	0.6145833333333334	0.3650211565585331
YLL005C	0	0/-	-510.80685847997665	-34637.75504028797	384	0.04360679970436068	0.6145833333333334	0.3650211565585331
YDR527W	-1	-/-	-510.8283169269562	-21475.083003759384	96	0.04357459379615953	0.6145833333333334	0.36530324400564174
YGL127C	-1	-/-	-510.83663606643677	-20934.12394976616	96	0.043542435424354244	0.6145833333333334	0.36558533145275035
YBL022C	-1	-/-	-510.84602522850037	-22340.96665787697	96	0.043510324483775814	0.6145833333333334	0.36586741889985896
YDL238C	0	0/-	-510.9457519054413	-36335.57186087966	384	0.043510324483775814	0.6145833333333334	0.36586741889985896
YNL029C	-1	-/-	-510.9464168548584	-21441.842943906784	96	0.043478260869565216	0.6145833333333334	0.3661495063469676
YDL244W	-1	-/-	-510.9982259273529	-21064.191591739655	96	0.04344624447717231	0.6145833333333334	0.36643159379407614
YHL023C	0	0/-	-511.0206061601639	-35724.963914737105	384	0.04344624447717231	0.6145833333333334	0.36643159379407614
YDL140C	-1	-/-	-511.05622959136963	-21355.585891485214	96	0.04341427520235467	0.6145833333333334	0.36671368124118475
YAL058W	-1	-/-	-511.1022319793701	-21233.49255132675	96	0.04338235294117647	0.6145833333333334	0.36699576868829337
YOR049C	-1	-/-	-511.12786316871643	-21526.551505565643	96	0.04335047759000735	0.6145833333333334	0.367277856135402
YER176W	0	0/-	-511.1319978237152	-35392.34206986427	384	0.04335047759000735	0.6145833333333334	0.367277856135402
YLR187W	0	0/+	-511.1601334810257	-34438.56932789087	384	0.04335047759000735	0.6145833333333334	0.367277856135402
YDR131C	-1	-/-	-511.18533992767334	-20747.704377889633	96	0.04331864904552129	0.6145833333333334	0.3675599435825106
YCL035C	-1	-/-	-511.2534785270691	-21804.172169446945	96	0.043286867204695524	0.6145833333333334	0.36784203102961915
YBR168W	-1	-/-	-511.2851119041443	-21660.106588482857	96	0.04325513196480939	0.6145833333333334	0.36812411847672777
YPL083C	-1	-/-	-511.2885708808899	-20550.034799575806	96	0.04322344322344322	0.6145833333333334	0.3684062059238364
YCR093W	-1	-/-	-511.31519770622253	-21468.31489753723	96	0.04319180087847731	0.6145833333333334	0.368688293370945
YLR228C	-1	-/-	-511.323171377182	-21287.80417251587	96	0.04316020482809071	0.6145833333333334	0.3689703808180536
YOR178C	-1	-/-	-511.3692727088928	-21732.9948015213	96	0.04312865497076023	0.6145833333333334	0.3692524682651622
YKR099W	-1	-/-	-511.3995499610901	-20334.04096698761	96	0.04309715120525932	0.6145833333333334	0.3695345557122708
YJR004C	-1	-/-	-511.4236993789673	-21103.455187797546	96	0.043065693430656936	0.6145833333333334	0.3698166431593794
YDR106W	-1	-/-	-511.46341037750244	-21318.088607788086	96	0.043034281546316555	0.6145833333333334	0.370098730606488
YEL069C	-1	-/-	-511.48134422302246	-21840.929773807526	96	0.043002915451895045	0.6145833333333334	0.3703808180535966
YER063W	0	0/-	-511.48965215682983	-34533.040131509304	384	0.043002915451895045	0.6145833333333334	0.3703808180535966
YMR183C	-1	-/-	-511.4901850223541	-21186.666124343872	96	0.04297159504734159	0.6145833333333334	0.37066290550070524
YMR019W	0	0/-	-511.50206077098846	-36292.52036613226	384	0.04297159504734159	0.6145833333333334	0.37066290550070524
YMR263W	-1	-/-	-511.51919078826904	-21423.468510508537	96	0.04294032023289665	0.6145833333333334	0.3709449929478138
YMR220W	-1	-/-	-511.53361654281616	-20710.725492477417	96	0.04290909090909091	0.6145833333333334	0.3712270803949224
YLR427W	-1	-/-	-511.56343150138855	-21853.965174674988	96	0.042877906976744186	0.6145833333333334	0.37150916784203103
YBR258C	-1	-/-	-511.595511674881	-21736.013790369034	96	0.042846768336964415	0.6145833333333334	0.37179125528913964
YEL039C	0	0/-	-511.6012599468231	-35352.59862229228	384	0.042846768336964415	0.6145833333333334	0.37179125528913964
YDR138W	-1	-/-	-511.62446880340576	-21390.90779733658	96	0.04281567489114659	0.6145833333333334	0.37207334273624826
YPR056W	-1	-/+	-511.63170337677	-21332.528696537018	96	0.04278462654097172	0.6145833333333334	0.3723554301833568
YNR058W	-1	-/-	-511.63538455963135	-21158.405658245087	96	0.042753623188405795	0.6145833333333334	0.37263751763046543
YCR089W	-1	-/-	-511.6666293144226	-20858.898610830307	96	0.042722664735698766	0.6145833333333334	0.37291960507757405
YPL189W	0	0/-	-511.6886967420578	-34932.277812600136	384	0.042722664735698766	0.6145833333333334	0.37291960507757405
YFR034C	-1	-/-	-511.7091886997223	-20771.45267033577	96	0.0426917510853835	0.6145833333333334	0.37320169252468266
YHR134W	0	0/-	-511.7393742799759	-35147.69074174762	384	0.0426917510853835	0.6145833333333334	0.37320169252468266
YPL122C	-1	-/+	-511.7413504123688	-21542.581120491028	96	0.04266088214027477	0.6145833333333334	0.3734837799717913
YMR288W	-1	-/-	-511.75435280799866	-21580.545781850815	96	0.04263005780346821	0.6145833333333334	0.37376586741889983
YPR107C	-1	-/-	-511.79889583587646	-21410.71959877014	96	0.04259927797833935	0.6145833333333334	0.37404795486600845
YOL067C	-1	-/-	-511.83020067214966	-20601.19116640091	96	0.04256854256854257	0.6145833333333334	0.37433004231311706
YGL075C	-1	-/-	-511.91047191619873	-21688.53580069542	96	0.04253785147801009	0.6145833333333334	0.3746121297602257
YKR002W	-1	-/-	-511.91082096099854	-21062.983571767807	96	0.04250720461095101	0.6145833333333334	0.3748942172073343
YIL044C	-1	-/-	-512.0352900028229	-21194.627159118652	96	0.042476601871850254	0.6145833333333334	0.3751763046544429
YDR495C	-1	-/-	-512.0681324005127	-21251.497635364532	96	0.04244604316546763	0.6145833333333334	0.37545839210155146
YAL062W	0	0/0	-512.0781866908073	-36662.40271881223	384	0.04244604316546763	0.6145833333333334	0.37545839210155146
YDR276C	-1	-/-	-512.1005520820618	-21247.24032831192	96	0.04241552839683681	0.6145833333333334	0.3757404795486601
YOL055C	-1	-/-	-512.1293416023254	-21781.538235664368	96	0.042385057471264365	0.6145833333333334	0.3760225669957687
YLR320W	-1	-/-	-512.1427059173584	-20801.53297495842	96	0.04235463029432879	0.6145833333333334	0.3763046544428773
YDL093W	-1	-/-	-512.1966376304626	-21096.278480529785	96	0.04232424677187949	0.6145833333333334	0.3765867418899859
YOR074C	-1	-/-	-512.2462153434753	-20677.24947452545	96	0.04229390681003584	0.6145833333333334	0.3768688293370945
YKL103C	0	0/-	-512.3221101164818	-36319.23263460398	384	0.04229390681003584	0.6145833333333334	0.3768688293370945
YDR175C	-1	-/-	-512.3574266433716	-21714.80622458458	96	0.042263610315186245	0.6145833333333334	0.3771509167842031
YNL074C	-1	-/-	-512.3735618591309	-21128.781744241714	96	0.04223335719398712	0.6145833333333334	0.3774330042313117
YJL124C	-1	-/-	-512.3849358558655	-21418.151168346405	96	0.04220314735336195	0.6145833333333334	0.3777150916784203
YIR037W	-1	-/-	-512.3898377418518	-20557.913779735565	96	0.04217298070050036	0.6145833333333334	0.37799717912552894
YIL104C	0	0/0	-512.4115074872971	-35700.87938725948	384	0.04217298070050036	0.6145833333333334	0.37799717912552894
YER039C	0	0/-	-512.4481518864632	-36052.47702333331	384	0.04217298070050036	0.6145833333333334	0.37799717912552894
YLR337W	-1	-/-	-512.4793567657471	-19602.483112812042	96	0.04214285714285714	0.6145833333333334	0.3782792665726375
YDL217C	-1	-/-	-512.5238246917725	-20707.84038567543	96	0.042112776588151324	0.6145833333333334	0.3785613540197461
YHR135C	1	+/+	-512.5294439792633	-21316.802146434784	95	0.042796005706134094	0.625	0.3785613540197461
YBR094W	0	0/0	-512.5625383257866	-35822.18184739351	384	0.042796005706134094	0.625	0.3785613540197461
YER114C	-1	-/-	-512.6073352098465	-21941.78910267353	96	0.042765502494654314	0.625	0.3788434414668547
YAR042W	-1	-/-	-512.6137628555298	-21521.592490673065	96	0.042735042735042736	0.625	0.37912552891396334
YGL228W	0	0/-	-512.6199491024017	-35754.99571222067	384	0.042735042735042736	0.625	0.37912552891396334
YNL314W	-1	-/-	-512.634197473526	-21841.736795425415	96	0.042704626334519574	0.625	0.37940761636107195
YLL039C	0	0/-	-512.6534284949303	-35919.98773944378	384	0.042704626334519574	0.625	0.37940761636107195
YIL084C	-1	-/-	-512.6885969638824	-20861.23095226288	96	0.04267425320056899	0.625	0.3796897038081805
YNL073W	-1	-/-	-512.7035517692566	-21254.907042503357	96	0.042643923240938165	0.625	0.3799717912552891
YMR133W	-1	-/-	-512.7677619457245	-21090.219250917435	96	0.04261363636363636	0.625	0.38025387870239774
YDL102W	-1	-/-	-512.8013727664948	-21480.924520015717	96	0.042583392476934	0.625	0.38053596614950636
YCR104W	0	0/-	-512.8126093149185	-36775.82372516394	384	0.042583392476934	0.625	0.38053596614950636
YFR026C	0	0/-	-512.8283007144928	-35012.46473121643	384	0.042583392476934	0.625	0.38053596614950636
YOR061W	1	+/+	-512.8338522911072	-21304.54518842697	95	0.04326241134751773	0.6354166666666666	0.38053596614950636
YHR099W	-1	-/-	-512.85298204422	-21305.20526456833	96	0.04323175053153792	0.6354166666666666	0.38081805359661497
YCL028W	0	0/0	-512.899706363678	-35217.80818241835	384	0.04323175053153792	0.6354166666666666	0.38081805359661497
YPL033C	-1	-/-	-512.9451522827148	-21002.00603556633	96	0.04320113314447592	0.6354166666666666	0.38110014104372353
YGL209W	-1	-/-	-512.9543223381042	-20658.15882897377	96	0.043170559094125975	0.6354166666666666	0.38138222849083214
YJL104W	-1	-/-	-512.9796476364136	-21725.727623701096	96	0.04314002828854314	0.6354166666666666	0.38166431593794076
YGR278W	-1	-/-	-512.9891741275787	-20974.483283519745	96	0.0431095406360424	0.6354166666666666	0.38194640338504937
YDR171W	-1	-/-	-512.9995338916779	-22473.615154504776	96	0.04307909604519774	0.6354166666666666	0.382228490832158
YEL070W	0	0/0	-513.0263273119926	-34459.45054858923	384	0.04307909604519774	0.6354166666666666	0.382228490832158
YJL041W	-1	-/-	-513.0375061035156	-21306.809000492096	96	0.043048694424841216	0.6354166666666666	0.3825105782792666
YER087C-B	-1	-/-	-513.0433886051178	-21228.646349668503	96	0.04301833568406206	0.6354166666666666	0.38279266572637516
YNL121C	-1	-/-	-513.0792648792267	-21364.780373573303	96	0.04298801973220578	0.6354166666666666	0.3830747531734838
YKR066C	-1	-/-	-513.1758942604065	-21114.932326316833	96	0.04295774647887324	0.6354166666666666	0.3833568406205924
YGR257C	-1	-/-	-513.1846790313721	-20436.675926685333	96	0.04292751583391977	0.6354166666666666	0.383638928067701
YER060W-A	0	0/-	-513.360199213028	-35136.72553616762	384	0.04292751583391977	0.6354166666666666	0.383638928067701
YLR070C	0	0/0	-513.4073049426079	-35009.35620999336	384	0.04292751583391977	0.6354166666666666	0.383638928067701
YBR257W	-1	-/-	-513.4320726394653	-21551.21130847931	96	0.04289732770745429	0.6354166666666666	0.3839210155148096
YPL155C	-1	-/-	-513.4417216777802	-21746.627283096313	96	0.04286718200983837	0.6354166666666666	0.3842031029619182
YKL038W	-1	-/-	-513.5317296981812	-21138.23192024231	96	0.042837078651685394	0.6354166666666666	0.3844851904090268
YPL091W	-1	-/-	-513.557154417038	-21029.74582886696	96	0.04280701754385965	0.6354166666666666	0.3847672778561354
YOR384W	0	0/-	-513.7160937786102	-35919.56845277548	384	0.04280701754385965	0.6354166666666666	0.3847672778561354
YPR122W	-1	-/-	-513.7370846271515	-22398.320039987564	96	0.042776998597475455	0.6354166666666666	0.385049365303244
YGL107C	0	0/-	-513.7393484711647	-35142.946356236935	384	0.042776998597475455	0.6354166666666666	0.385049365303244
YJR153W	-1	-/-	-513.765486240387	-21702.717340946198	96	0.042747021723896286	0.6354166666666666	0.38533145275035263
YDR468C	0	0/-	-513.7762224078178	-35716.900717139244	384	0.042747021723896286	0.6354166666666666	0.38533145275035263
YGL021W	1	+/+	-513.8511049747467	-21972.808348417282	95	0.04341736694677871	0.6458333333333334	0.38533145275035263
YEL064C	0	0/-	-513.8884508609772	-35023.9221573472	384	0.04341736694677871	0.6458333333333334	0.38533145275035263
YFR024C	-1	-/-	-513.9032802581787	-19728.78713798523	96	0.04338698390482855	0.6458333333333334	0.3856135401974612
YPL137C	-1	-/-	-513.9439544677734	-20077.813031196594	96	0.043356643356643354	0.6458333333333334	0.3858956276445698
YLR093C	0	0/-	-513.9471735358238	-36653.415001779795	384	0.043356643356643354	0.6458333333333334	0.3858956276445698
YGR153W	0	0/0	-513.9948323369026	-35763.72149455547	384	0.043356643356643354	0.6458333333333334	0.3858956276445698
YNL325C	-1	-/-	-514.0024347305298	-22516.196733236313	96	0.04332634521313766	0.6458333333333334	0.3861777150916784
YKL087C	0	0/0	-514.004884660244	-36518.152555286884	384	0.04332634521313766	0.6458333333333334	0.3861777150916784
YOR311C	0	0/-	-514.09021961689	-34402.20953288674	384	0.04332634521313766	0.6458333333333334	0.3861777150916784
YCR020W-B	-1	-/-	-514.0952625274658	-20363.131078243256	96	0.04329608938547486	0.6458333333333334	0.38645980253878703
YPL118W	-1	-/-	-514.1115825176239	-21756.373079061508	96	0.04326587578506629	0.6458333333333334	0.38674188998589565
YOR079C	-1	-/-	-514.1143546104431	-20412.25706100464	96	0.043235704323570434	0.6458333333333334	0.3870239774330042
YOL033W	-1	-/-	-514.1256966590881	-21032.03198337555	96	0.04320557491289199	0.6458333333333334	0.3873060648801128
YNL204C	0	0/-	-514.1401717662811	-36085.73808038235	384	0.04320557491289199	0.6458333333333334	0.3873060648801128
YGL046W	-1	-/-	-514.1406831741333	-19813.801959514618	96	0.04317548746518106	0.6458333333333334	0.38758815232722144
YBR100W	-1	-/-	-514.1791863441467	-19713.50626182556	96	0.04314544189283229	0.6458333333333334	0.38787023977433005
YPR023C	-1	-/-	-514.1797342300415	-21846.57502412796	96	0.043115438108484005	0.6458333333333334	0.38815232722143866
YJR049C	-1	-/-	-514.25346326828	-21551.77774333954	96	0.043085476025017375	0.6458333333333334	0.3884344146685472
YNL077W	0	0/-	-514.2565956711769	-36197.77010473609	384	0.043085476025017375	0.6458333333333334	0.3884344146685472
YLR285W	-1	-/-	-514.2767462730408	-21815.6130361557	96	0.043055555555555555	0.6458333333333334	0.38871650211565584
YNL082W	-1	-/-	-514.2890117168427	-21711.024634599686	96	0.04302567661346287	0.6458333333333334	0.38899858956276445
YOR334W	-1	-/-	-514.3201406002045	-20770.96723484993	96	0.04299583911234397	0.6458333333333334	0.38928067700987307
YBR281C	0	0/0	-514.3218717575073	-35701.46986824274	384	0.04299583911234397	0.6458333333333334	0.38928067700987307
YBL102W	-1	-/-	-514.3321022987366	-20488.26046037674	96	0.042966042966042964	0.6458333333333334	0.3895627644569817
YDR369C	-1	-/-	-514.3425951004028	-21606.67146205902	96	0.04293628808864266	0.6458333333333334	0.3898448519040903
YBR014C	0	0/-	-514.3671524524689	-35755.3013741076	384	0.04293628808864266	0.6458333333333334	0.3898448519040903
YBR169C	-1	-/-	-514.3949418067932	-22087.938111305237	96	0.042906574394463666	0.6458333333333334	0.39012693935119885
YGR197C	-1	-/-	-514.4003336429596	-21510.61911725998	96	0.042876901798063624	0.6458333333333334	0.39040902679830747
YML032C	-1	-/-	-514.4204549789429	-21356.371801376343	96	0.04284727021423635	0.6458333333333334	0.3906911142454161
YNL224C	0	0/-	-514.4428656697273	-36024.00427722931	384	0.04284727021423635	0.6458333333333334	0.3906911142454161
YKL065C	0	0/-	-514.4500224590302	-37294.47598171234	384	0.04284727021423635	0.6458333333333334	0.3906911142454161
YDR182W	-1	-/-	-514.4592280387878	-20943.538895130157	96	0.04281767955801105	0.6458333333333334	0.3909732016925247
YBR295W	-1	-/-	-514.4953503608704	-22039.76007294655	96	0.04278812974465148	0.6458333333333334	0.3912552891396333
YBR022W	-1	-/-	-514.5093989372253	-20530.259057044983	96	0.04275862068965517	0.6458333333333334	0.39153737658674187
YOR087W	-1	-/-	-514.5509815216064	-21032.44153690338	96	0.042729152308752585	0.6458333333333334	0.3918194640338505
YGL174W	-1	-/-	-514.5686717033386	-21415.152473926544	96	0.04269972451790634	0.6458333333333334	0.3921015514809591
YNL221C	-1	-/-	-514.5840787887573	-20804.788347244263	96	0.042670337233310394	0.6458333333333334	0.3923836389280677
YER175C	0	0/-	-514.6358333230019	-37008.62337547541	384	0.042670337233310394	0.6458333333333334	0.3923836389280677
YLR386W	-1	-/-	-514.680504322052	-20938.872056007385	96	0.04264099037138927	0.6458333333333334	0.3926657263751763
YLR239C	0	0/-	-514.6889346241951	-35975.861333310604	384	0.04264099037138927	0.6458333333333334	0.3926657263751763
YCR019W	0	0/0	-514.6976798176765	-35341.08630925417	384	0.04264099037138927	0.6458333333333334	0.3926657263751763
YHR075C	-1	-/-	-514.7293965816498	-21709.832512378693	96	0.04261168384879725	0.6458333333333334	0.3929478138222849
YBR231C	-1	-/-	-514.7376890182495	-20669.263679504395	96	0.042582417582417584	0.6458333333333334	0.3932299012693935
YDR462W	0	0/-	-514.7510322928429	-34574.81391847134	384	0.042582417582417584	0.6458333333333334	0.3932299012693935
YOL122C	-1	-/-	-514.8193774223328	-20901.35698056221	96	0.0425531914893617	0.6458333333333334	0.3935119887165021
YGR072W	-1	-/-	-514.8251638412476	-21871.754288196564	96	0.04252400548696845	0.6458333333333334	0.39379407616361073
YPR081C	-1	-/-	-514.826530456543	-21898.005390882492	96	0.04249485949280329	0.6458333333333334	0.39407616361071934
YLR107W	-1	-/-	-514.8310248851776	-22088.456480026245	96	0.04246575342465753	0.6458333333333334	0.3943582510578279
YNL117W	-1	-/-	-514.8347761631012	-22051.76951265335	96	0.04243668720054757	0.6458333333333334	0.3946403385049365
YKR050W	-1	-/-	-514.8970868587494	-21767.30587863922	96	0.04240766073871409	0.6458333333333334	0.39492242595204513
YJL076W	-1	-/-	-514.9011979103088	-21289.64802622795	96	0.04237867395762133	0.6458333333333334	0.39520451339915375
YIL131C	-1	-/-	-514.991468667984	-21463.1957552433	96	0.04234972677595628	0.6458333333333334	0.39548660084626236
YDR284C	-1	-/-	-515.005485534668	-21753.467675209045	96	0.042320819112627986	0.6458333333333334	0.3957686882933709
YPL006W	-1	-/-	-515.0551202297211	-21397.282542467117	96	0.04229195088676671	0.6458333333333334	0.39605077574047953
YFR046C	-1	-/-	-515.0595178604126	-22090.284207344055	96	0.04226312201772325	0.6458333333333334	0.39633286318758815
YFL036W	-1	-/-	-515.0816140174866	-21685.252337932587	96	0.04223433242506812	0.6458333333333334	0.39661495063469676
YGL131C	0	0/-	-515.157862663269	-35551.11439549923	384	0.04223433242506812	0.6458333333333334	0.39661495063469676
YLR045C	-1	-/-	-515.1800403594971	-20344.233276844025	96	0.04220558202859088	0.6458333333333334	0.3968970380818054
YNL032W	-1	-/-	-515.2617797851562	-21510.855633735657	96	0.04217687074829932	0.6458333333333334	0.397179125528914
YLR210W	-1	-/+	-515.2730846405029	-21255.05213356018	96	0.04214819850441876	0.6458333333333334	0.39746121297602255
YKL055C	-1	-/-	-515.2852215766907	-21132.868465423584	96	0.042119565217391304	0.6458333333333334	0.39774330042313116
YIL167W	-1	-/0	-515.2935807704926	-21971.656784772873	96	0.042090970807875085	0.6458333333333334	0.3980253878702398
YDR326C	0	0/-	-515.3128757476807	-36698.31296941638	384	0.042090970807875085	0.6458333333333334	0.3980253878702398
YDR392W	-1	-/-	-515.3527035713196	-21822.310278892517	96	0.04206241519674356	0.6458333333333334	0.3983074753173484
YER088C	-1	-/-	-515.3751447200775	-21307.205449581146	96	0.04203389830508475	0.6458333333333334	0.398589562764457
YNL014W	-1	-/-	-515.3833818435669	-21987.135950803757	96	0.04200542005420054	0.6458333333333334	0.39887165021156556
YOL130W	-1	-/-	-515.445396900177	-21989.960641860962	96	0.04197698036560596	0.6458333333333334	0.3991537376586742
YJL166W	-1	-/-	-515.451422214508	-22266.87598466873	96	0.04194857916102842	0.6458333333333334	0.3994358251057828
YLL062C	0	0/0	-515.5035800933838	-34843.83115401864	384	0.04194857916102842	0.6458333333333334	0.3994358251057828
YJR017C	-1	-/+	-515.5362856388092	-20472.2352643013	96	0.04192021636240703	0.6458333333333334	0.3997179125528914
YML031W	-1	-/-	-515.577645778656	-20570.534084796906	96	0.041891891891891894	0.6458333333333334	0.4
YNL071W	-1	-/-	-515.6674513816833	-20991.687324523926	96	0.04186360567184335	0.6458333333333334	0.4002820874471086
YOL129W	-1	-/-	-515.6776599884033	-20948.22795200348	96	0.04183535762483131	0.6458333333333334	0.4005641748942172
YHR031C	-1	-/-	-515.7877006530762	-21202.62703895569	96	0.041807147673634526	0.6458333333333334	0.4008462623413258
YOL142W	-1	-/-	-515.7974073886871	-21373.1403799057	96	0.04177897574123989	0.6458333333333334	0.4011283497884344
YNL136W	-1	-/-	-515.8623986244202	-21599.815184354782	96	0.041750841750841754	0.6458333333333334	0.40141043723554304
YCR009C	-1	-/-	-515.886207818985	-21326.797272205353	96	0.04172274562584118	0.6458333333333334	0.4016925246826516
YGL179C	0	0/+	-515.8906612992287	-35698.85318720341	384	0.04172274562584118	0.6458333333333334	0.4016925246826516
YBR041W	-1	-/-	-515.9304220676422	-22257.298781871796	96	0.04169468728984533	0.6458333333333334	0.4019746121297602
YDR405W	0	0/-	-516.0786629915237	-34731.2432295382	384	0.04169468728984533	0.6458333333333334	0.4019746121297602
YPR162C	-1	-/-	-516.1025605201721	-22007.200966596603	96	0.041666666666666664	0.6458333333333334	0.4022566995768688
YOR180C	-1	-/-	-516.1080765724182	-21370.425649404526	96	0.041638683680322364	0.6458333333333334	0.40253878702397744
YKR010C	0	0/-	-516.1098313331604	-35545.89400845766	384	0.041638683680322364	0.6458333333333334	0.40253878702397744
YHL028W	-1	-/-	-516.1449680328369	-21792.369139432907	96	0.04161073825503356	0.6458333333333334	0.40282087447108605
YLR163C	-1	-/-	-516.1552367210388	-21644.754593372345	96	0.04158283031522468	0.6458333333333334	0.4031029619181946
YDL044C	-1	-/-	-516.1707239151001	-21023.09390449524	96	0.04155495978552279	0.6458333333333334	0.4033850493653032
YAL008W	0	0/-	-516.1783565282822	-36618.60471248627	384	0.04155495978552279	0.6458333333333334	0.4033850493653032
YGL248W	0	0/-	-516.1888993382454	-37693.36349734664	384	0.04155495978552279	0.6458333333333334	0.4033850493653032
YBR112C	-1	-/-	-516.233090877533	-21144.901972055435	96	0.041527126590756865	0.6458333333333334	0.40366713681241184
YCR020C	-1	-/-	-516.2474982738495	-20920.13703775406	96	0.041499330655957165	0.6458333333333334	0.40394922425952046
YCL027C-A	0	0/-	-516.2832008004189	-33591.95039013028	384	0.041499330655957165	0.6458333333333334	0.40394922425952046
YOL128C	1	+/+	-516.2901258468628	-22398.44168817997	95	0.042140468227424746	0.65625	0.40394922425952046
YJL071W	-1	-/0	-516.3411583900452	-20352.139357089996	96	0.042112299465240643	0.65625	0.40423131170662907
YJL061W	-1	-/-	-516.3678832054138	-21775.472259283066	96	0.04208416833667335	0.65625	0.4045133991537377
YCL055W	-1	-/-	-516.4149866104126	-21142.370082378387	96	0.04205607476635514	0.65625	0.40479548660084624
YMR094W	0	0/-	-516.4349349737167	-34922.39706534147	384	0.04205607476635514	0.65625	0.40479548660084624
YNL139C	-1	-/-	-516.4469592571259	-21197.996351242065	96	0.042028018679119414	0.65625	0.40507757404795486
YPL208W	-1	-/-	-516.4709599018097	-21998.40311050415	96	0.042	0.65625	0.4053596614950635
YGR233C	0	0/+	-516.5464789271355	-36008.62043851614	384	0.042	0.65625	0.4053596614950635
YPR055W	-1	-/-	-516.5620903968811	-21920.6296274662	96	0.04197201865423051	0.65625	0.4056417489421721
YLR120C	0	0/-	-516.5775840878487	-35646.56155735254	384	0.04197201865423051	0.65625	0.4056417489421721
YLR319C	-1	-/-	-516.5791966915131	-21266.76913166046	96	0.041944074567243674	0.65625	0.4059238363892807
YKR004C-A	0	0/-	-516.5908933877945	-33403.76198840141	384	0.041944074567243674	0.65625	0.4059238363892807
YIL039W	-1	-/-	-516.6121537685394	-21098.048297166824	96	0.041916167664670656	0.65625	0.40620592383638926
[truncated: 3,961 more rows]
