# Supplementary material for: Revisiting co-expression-based automated function prediction in yeast with neural networks and updated Gene Ontology annotations
Source: PLoS One. 2026 Apr 16;21(4):e0322689. doi: 10.1371/journal.pone.0322689 (PMC13086303; doi:10.1371/journal.pone.0322689)
Supplement: S1 File — A zip file of tables in csv format containing individual genes ranked by their predicted involvement in each predicted GO term. These predictions were made by Model 1 as described in Table A of S1 Text. (ZIP) [file pone.0322689.s002.zip › GO0006470_SingleGeneRanking.csv]

Gene	Label	Annos	Score	Background Score	Num pos pairs	Precision	Recall	False Positive Rate
YCL052C	-1	-/-	-183.93560981750488	-27149.731524944305	28	0.0	0.0	0.0002767783005812344
YGL190C	1	+/-	-184.41028022766113	-26825.47324848175	27	0.5	0.03571428571428571	0.0002767783005812344
YKL007W	-1	-/-	-185.90256547927856	-26605.771940231323	28	0.3333333333333333	0.03571428571428571	0.0005535566011624688
YDR294C	-1	-/-	-185.96999549865723	-25549.052275657654	28	0.25	0.03571428571428571	0.0008303349017437033
YLR270W	-1	-/-	-187.6326789855957	-27324.00372838974	28	0.2	0.03571428571428571	0.0011071132023249377
YHR161C	-1	-/-	-187.89400577545166	-27365.655097961426	28	0.16666666666666666	0.03571428571428571	0.0013838915029061722
YJL164C	-1	-/-	-188.3998794555664	-27409.985600948334	28	0.14285714285714285	0.03571428571428571	0.0016606698034874066
YOL071W	-1	-/-	-189.8764090538025	-27603.638756752014	28	0.125	0.03571428571428571	0.0019374481040686411
YDR435C	-1	-/-	-191.4864625930786	-27589.547750473022	28	0.1111111111111111	0.03571428571428571	0.0022142264046498754
YDR251W	-1	-/-	-191.99019718170166	-27557.825789928436	28	0.1	0.03571428571428571	0.00249100470523111
YPL179W	1	+/-	-193.01584196090698	-27729.489993572235	27	0.18181818181818182	0.07142857142857142	0.00249100470523111
YNL286W	-1	-/-	-193.70094108581543	-26594.727738380432	28	0.16666666666666666	0.07142857142857142	0.0027677830058123443
YIL036W	-1	-/-	-194.0221347808838	-27325.56616449356	28	0.15384615384615385	0.07142857142857142	0.003044561306393579
YLL040C	-1	-/-	-194.48746585845947	-27651.86619949341	28	0.14285714285714285	0.07142857142857142	0.0033213396069748133
YDR330W	-1	-/-	-194.5134711265564	-27649.72185230255	28	0.13333333333333333	0.07142857142857142	0.0035981179075560477
YGL004C	-1	-/-	-194.7548966407776	-27508.84703063965	28	0.125	0.07142857142857142	0.0038748962081372822
YJL165C	-1	-/-	-195.16872549057007	-27522.97025871277	28	0.11764705882352941	0.07142857142857142	0.004151674508718516
YMR053C	-1	-/0	-195.43123292922974	-28126.720529079437	28	0.1111111111111111	0.07142857142857142	0.004428452809299751
YNL274C	-1	-/-	-196.13051891326904	-27805.088851690292	28	0.10526315789473684	0.07142857142857142	0.004705231109880985
YDR173C	-1	-/-	-196.42334032058716	-27580.164464473724	28	0.1	0.07142857142857142	0.00498200941046222
YER125W	-1	-/-	-196.46891021728516	-27394.970590114594	28	0.09523809523809523	0.07142857142857142	0.005258787711043454
YBR026C	-1	-/-	-196.4820909500122	-27122.609050273895	28	0.09090909090909091	0.07142857142857142	0.005535566011624689
YER162C	-1	-/-	-196.67090225219727	-27931.49159860611	28	0.08695652173913043	0.07142857142857142	0.005812344312205923
YCL039W	-1	-/-	-196.75643825531006	-26835.328795433044	28	0.08333333333333333	0.07142857142857142	0.006089122612787158
YGR178C	-1	-/-	-197.14784145355225	-27118.619168758392	28	0.08	0.07142857142857142	0.006365900913368392
YJL094C	-1	-/-	-197.1908302307129	-28597.244338035583	28	0.07692307692307693	0.07142857142857142	0.0066426792139496265
YLR324W	-1	-/-	-197.45070552825928	-27707.352464199066	28	0.07407407407407407	0.07142857142857142	0.006919457514530861
YPL087W	-1	-/-	-197.62391233444214	-27708.50594139099	28	0.07142857142857142	0.07142857142857142	0.0071962358151120955
YDL132W	-1	-/-	-197.6245813369751	-27361.458091259003	28	0.06896551724137931	0.07142857142857142	0.00747301411569333
YER133W	1	+/-	-197.69728136062622	-27648.79939365387	27	0.1	0.10714285714285714	0.00747301411569333
YDL046W	-1	-/-	-198.1083779335022	-27505.538225650787	28	0.0967741935483871	0.10714285714285714	0.0077497924162745644
YOL016C	-1	-/-	-198.15980577468872	-28519.04850912094	28	0.09375	0.10714285714285714	0.008026570716855799
YJL001W	-1	-/-	-198.23915243148804	-27792.246900081635	28	0.09090909090909091	0.10714285714285714	0.008303349017437033
YDR272W	-1	-/-	-198.29586505889893	-28315.69587612152	28	0.08823529411764706	0.10714285714285714	0.008580127318018268
YGR163W	-1	-/-	-198.31835269927979	-28431.381848335266	28	0.08571428571428572	0.10714285714285714	0.008856905618599501
YBR276C	1	+/+	-198.53189325332642	-28870.837314605713	27	0.1111111111111111	0.14285714285714285	0.008856905618599501
YOR329C	-1	-/-	-198.68881845474243	-28077.87842321396	28	0.10810810810810811	0.14285714285714285	0.009133683919180737
YBR036C	-1	-/-	-198.89094591140747	-27637.43767786026	28	0.10526315789473684	0.14285714285714285	0.00941046221976197
YOL111C	-1	-/-	-199.20465326309204	-27727.254823684692	28	0.10256410256410256	0.14285714285714285	0.009687240520343206
YGR248W	-1	-/0	-199.23730611801147	-28445.046455860138	28	0.1	0.14285714285714285	0.00996401882092444
YHR135C	-1	-/-	-199.40378332138062	-28109.768086910248	28	0.0975609756097561	0.14285714285714285	0.010240797121505675
YKL025C	-1	-/-	-199.43247032165527	-27010.933401107788	28	0.09523809523809523	0.14285714285714285	0.010517575422086908
YIL124W	-1	-/-	-199.4774374961853	-26760.589216709137	28	0.09302325581395349	0.14285714285714285	0.010794353722668144
YMR026C	-1	-/-	-199.7706742286682	-27524.904812812805	28	0.09090909090909091	0.14285714285714285	0.011071132023249377
YDR096W	-1	-/-	-199.8721604347229	-27815.203778266907	28	0.08888888888888889	0.14285714285714285	0.011347910323830611
YBR214W	-1	-/-	-200.0387806892395	-28572.020434379578	28	0.08695652173913043	0.14285714285714285	0.011624688624411846
YBL105C	-1	-/-	-200.24486875534058	-27817.078420639038	28	0.0851063829787234	0.14285714285714285	0.01190146692499308
YDR456W	-1	-/-	-200.40832948684692	-27651.972637176514	28	0.08333333333333333	0.14285714285714285	0.012178245225574315
YCR077C	-1	-/-	-200.45287895202637	-27316.44534111023	28	0.08163265306122448	0.14285714285714285	0.012455023526155549
YOR126C	-1	-/-	-200.490469455719	-28206.829104423523	28	0.08	0.14285714285714285	0.012731801826736784
YDR258C	-1	-/-	-200.49660205841064	-28521.291399002075	28	0.0784313725490196	0.14285714285714285	0.013008580127318018
YKL034W	-1	-/-	-200.56756210327148	-27992.59078502655	28	0.07692307692307693	0.14285714285714285	0.013285358427899253
YOR347C	-1	-/-	-200.63646984100342	-27900.05861234665	28	0.07547169811320754	0.14285714285714285	0.013562136728480487
YLR193C	-1	-/-	-200.79351902008057	-27741.69322538376	28	0.07407407407407407	0.14285714285714285	0.013838915029061722
YLR102C	-1	-/-	-200.82539796829224	-27921.306911468506	28	0.07272727272727272	0.14285714285714285	0.014115693329642956
YDR206W	-1	-/-	-200.85466289520264	-28952.99227619171	28	0.07142857142857142	0.14285714285714285	0.014392471630224191
YDL188C	1	+/-	-200.8603401184082	-28517.25710630417	27	0.08771929824561403	0.17857142857142858	0.014392471630224191
YDR168W	-1	-/-	-200.90349102020264	-27538.122303962708	28	0.08620689655172414	0.17857142857142858	0.014669249930805425
YGR241C	-1	-/-	-200.9169979095459	-28024.116241455078	28	0.0847457627118644	0.17857142857142858	0.01494602823138666
YDL106C	-1	-/-	-201.0095682144165	-28228.201852321625	28	0.08333333333333333	0.17857142857142858	0.015222806531967894
YEL013W	-1	-/-	-201.18944787979126	-28532.425614356995	28	0.08196721311475409	0.17857142857142858	0.015499584832549129
YOR208W	1	+/+	-201.2899284362793	-28678.615448474884	27	0.0967741935483871	0.21428571428571427	0.015499584832549129
YJR033C	-1	-/-	-201.3571000099182	-27495.90964460373	28	0.09523809523809523	0.21428571428571427	0.015776363133130362
YPR181C	-1	-/-	-201.4239706993103	-27933.895870685577	28	0.09375	0.21428571428571427	0.016053141433711598
YJR091C	-1	-/-	-201.4778175354004	-27851.789041996002	28	0.09230769230769231	0.21428571428571427	0.016329919734292833
YMR139W	-1	-/-	-201.53145360946655	-28462.006892204285	28	0.09090909090909091	0.21428571428571427	0.016606698034874065
YDL076C	-1	-/-	-201.58795166015625	-28569.136703968048	28	0.08955223880597014	0.21428571428571427	0.0168834763354553
YDR085C	-1	-/-	-201.65301895141602	-28515.039626598358	28	0.08823529411764706	0.21428571428571427	0.017160254636036536
YKL020C	-1	-/-	-201.76741933822632	-28038.604688167572	28	0.08695652173913043	0.21428571428571427	0.017437032936617768
YDL128W	-1	-/-	-201.82272243499756	-27822.22528886795	28	0.08571428571428572	0.21428571428571427	0.017713811237199003
YER094C	-1	-/-	-201.87811470031738	-28276.395099163055	28	0.08450704225352113	0.21428571428571427	0.01799058953778024
YOR090C	0	0/+	-202.11513471603394	-45890.92718100548	112	0.08450704225352113	0.21428571428571427	0.01799058953778024
YER155C	-1	-/-	-202.17228174209595	-28353.488896369934	28	0.08333333333333333	0.21428571428571427	0.018267367838361474
YNL106C	-1	-/-	-202.27765464782715	-28054.319697380066	28	0.0821917808219178	0.21428571428571427	0.018544146138942705
YDL134C	1	+/-	-202.34016704559326	-29081.7978348732	27	0.0945945945945946	0.25	0.018544146138942705
YOR162C	-1	-/-	-202.37324619293213	-28257.229959487915	28	0.09333333333333334	0.25	0.01882092443952394
YMR119W	-1	-/-	-202.39064073562622	-28072.963595867157	28	0.09210526315789473	0.25	0.019097702740105176
YDR040C	-1	-/-	-202.49031019210815	-27664.58127641678	28	0.09090909090909091	0.25	0.01937448104068641
YLR201C	-1	-/0	-202.58700323104858	-28816.19718694687	28	0.08974358974358974	0.25	0.019651259341267643
YER136W	0	0/-	-202.6482229232788	-47390.30941534042	112	0.08974358974358974	0.25	0.019651259341267643
YDL193W	0	0/-	-202.71519660949707	-46731.38160300255	112	0.08974358974358974	0.25	0.019651259341267643
YML117W	0	0/0	-202.87959444522858	-48128.60786139965	112	0.08974358974358974	0.25	0.019651259341267643
YER087C-B	-1	-/-	-202.89487171173096	-27534.75857782364	28	0.08860759493670886	0.25	0.01992803764184888
YMR200W	-1	-/-	-202.93460416793823	-28104.479387283325	28	0.0875	0.25	0.020204815942430114
YCR088W	-1	-/-	-203.0162262916565	-27924.55512237549	28	0.08641975308641975	0.25	0.02048159424301135
YKL039W	0	0/-	-203.106538772583	-46004.801827430725	112	0.08641975308641975	0.25	0.02048159424301135
YMR097C	-1	-/-	-203.18844938278198	-28579.447724819183	28	0.08536585365853659	0.25	0.02075837254359258
YOL013C	-1	-/-	-203.24654293060303	-28616.256152153015	28	0.08433734939759036	0.25	0.021035150844173817
YMR030W	-1	-/-	-203.2748098373413	-28955.128194332123	28	0.08333333333333333	0.25	0.021311929144755052
YOR213C	-1	-/-	-203.36796140670776	-28662.345271110535	28	0.08235294117647059	0.25	0.021588707445336287
YMR071C	0	0/0	-203.55026257038116	-46863.33808994293	112	0.08235294117647059	0.25	0.021588707445336287
YOR124C	0	0/-	-203.68814134597778	-47325.415331840515	112	0.08235294117647059	0.25	0.021588707445336287
YER012W	-1	-/-	-203.95349836349487	-28337.62358188629	28	0.08139534883720931	0.25	0.02186548574591752
YKL035W	-1	-/-	-204.01041078567505	-28332.169458389282	28	0.08045977011494253	0.25	0.022142264046498755
YJL029C	-1	-/-	-204.03024578094482	-28175.275679588318	28	0.07954545454545454	0.25	0.02241904234707999
YJL081C	-1	-/-	-204.2708134651184	-28259.68757390976	28	0.07865168539325842	0.25	0.022695820647661222
YKL121W	0	0/0	-204.31178307533264	-47714.85746741295	112	0.07865168539325842	0.25	0.022695820647661222
YNL025C	-1	-/-	-204.3588900566101	-28809.377926826477	28	0.07777777777777778	0.25	0.022972598948242457
YGL178W	-1	-/-	-204.3957495689392	-27614.81353521347	28	0.07692307692307693	0.25	0.023249377248823692
YDL029W	-1	-/-	-204.499174118042	-28384.61178636551	28	0.07608695652173914	0.25	0.023526155549404928
YOR027W	-1	-/-	-204.5005979537964	-27833.749485969543	28	0.07526881720430108	0.25	0.02380293384998616
YKR031C	-1	-/-	-204.53747653961182	-27632.465422153473	28	0.07446808510638298	0.25	0.024079712150567395
YKL213C	-1	-/-	-204.57610750198364	-28152.41813993454	28	0.07368421052631578	0.25	0.02435649045114863
YDR477W	-1	-/-	-204.7923264503479	-27998.45713710785	28	0.07291666666666667	0.25	0.024633268751729866
YOR014W	1	+/-	-204.9150366783142	-29624.653264045715	27	0.08247422680412371	0.2857142857142857	0.024633268751729866
YDR188W	-1	-/-	-204.94190883636475	-28614.82366991043	28	0.08163265306122448	0.2857142857142857	0.024910047052311098
YNR033W	-1	-/-	-204.95569038391113	-27942.5544257164	28	0.08080808080808081	0.2857142857142857	0.025186825352892333
YDL019C	-1	-/-	-204.97837209701538	-28692.539835453033	28	0.08	0.2857142857142857	0.025463603653473568
YER074W-A	-1	-/-	-205.0333752632141	-27409.0081615448	28	0.07920792079207921	0.2857142857142857	0.025740381954054804
YPR042C	-1	-/-	-205.03455257415771	-27471.418405532837	28	0.0784313725490196	0.2857142857142857	0.026017160254636035
YNL243W	-1	-/-	-205.0373182296753	-27719.708514213562	28	0.07766990291262135	0.2857142857142857	0.02629393855521727
YLR107W	-1	-/-	-205.04350423812866	-28791.87260246277	28	0.07692307692307693	0.2857142857142857	0.026570716855798506
YCL057W	0	0/0	-205.13294208049774	-47414.87817180157	112	0.07692307692307693	0.2857142857142857	0.026570716855798506
YGL045W	-1	-/-	-205.26070356369019	-28507.27893590927	28	0.0761904761904762	0.2857142857142857	0.02684749515637974
YJL099W	-1	-/-	-205.32836532592773	-29014.427854537964	28	0.07547169811320754	0.2857142857142857	0.027124273456960973
YPL249C	-1	-/-	-205.3300404548645	-27869.29557132721	28	0.07476635514018691	0.2857142857142857	0.02740105175754221
YHR150W	-1	-/-	-205.3329038619995	-28872.31695985794	28	0.07407407407407407	0.2857142857142857	0.027677830058123444
YGR136W	0	0/-	-205.37573945522308	-47438.22908055782	112	0.07407407407407407	0.2857142857142857	0.027677830058123444
YIL005W	0	0/-	-205.38774001598358	-46594.6045050621	112	0.07407407407407407	0.2857142857142857	0.027677830058123444
YHR188C	-1	-/-	-205.39593362808228	-29118.111045837402	28	0.07339449541284404	0.2857142857142857	0.027954608358704676
YHR030C	-1	-/-	-205.42015647888184	-27877.789874076843	28	0.07272727272727272	0.2857142857142857	0.02823138665928591
YDR229W	0	0/-	-205.4325942993164	-47349.6670473814	112	0.07272727272727272	0.2857142857142857	0.02823138665928591
YOR181W	-1	-/-	-205.48079442977905	-28343.839930534363	28	0.07207207207207207	0.2857142857142857	0.028508164959867147
YIL056W	-1	-/-	-205.56236505508423	-27638.90951013565	28	0.07142857142857142	0.2857142857142857	0.028784943260448382
YIL034C	-1	-/-	-205.58735418319702	-28127.29471874237	28	0.07079646017699115	0.2857142857142857	0.029061721561029614
YJR017C	-1	-/+	-205.6413140296936	-27533.038547992706	28	0.07017543859649122	0.2857142857142857	0.02933849986161085
YLR390W-A	-1	-/-	-205.70541620254517	-27746.30191898346	28	0.06956521739130435	0.2857142857142857	0.029615278162192085
YGL206C	-1	-/-	-205.71771049499512	-28103.155697345734	28	0.06896551724137931	0.2857142857142857	0.02989205646277332
YDR422C	-1	-/-	-205.7665877342224	-28982.824863910675	28	0.06837606837606838	0.2857142857142857	0.03016883476335455
YLR148W	-1	-/-	-205.7710132598877	-27916.682928562164	28	0.06779661016949153	0.2857142857142857	0.030445613063935787
YGL173C	-1	-/-	-205.8053855895996	-28389.459414958954	28	0.06722689075630252	0.2857142857142857	0.030722391364517022
YBR111C	0	0/-	-205.86358046531677	-47088.87231564522	112	0.06722689075630252	0.2857142857142857	0.030722391364517022
YBL037W	0	0/-	-205.91150665283203	-47362.601095080376	112	0.06722689075630252	0.2857142857142857	0.030722391364517022
YML070W	0	0/-	-205.93070149421692	-48045.29828894138	112	0.06722689075630252	0.2857142857142857	0.030722391364517022
YML029W	-1	-/-	-205.98371362686157	-28321.304151058197	28	0.06666666666666667	0.2857142857142857	0.030999169665098258
YNL307C	-1	-/-	-205.98645067214966	-28219.2322807312	28	0.06611570247933884	0.2857142857142857	0.03127594796567949
YBR151W	0	0/0	-206.01705992221832	-47533.97189247608	112	0.06611570247933884	0.2857142857142857	0.03127594796567949
YFR021W	-1	-/-	-206.02360439300537	-28962.176030635834	28	0.06557377049180328	0.2857142857142857	0.031552726266260725
YGR284C	-1	-/-	-206.04167461395264	-28198.499444007874	28	0.06504065040650407	0.2857142857142857	0.03182950456684196
YDR490C	-1	-/-	-206.0482783317566	-29320.496292114258	28	0.06451612903225806	0.2857142857142857	0.032106282867423196
YNL317W	-1	-/-	-206.07261085510254	-29093.080148220062	28	0.064	0.2857142857142857	0.03238306116800443
YJR065C	-1	-/-	-206.1230707168579	-28400.089007377625	28	0.06349206349206349	0.2857142857142857	0.032659839468585666
YFL007W	0	0/-	-206.13037431240082	-47321.41247200966	112	0.06349206349206349	0.2857142857142857	0.032659839468585666
YPR199C	-1	-/-	-206.14649534225464	-28505.699592590332	28	0.06299212598425197	0.2857142857142857	0.0329366177691669
YMR113W	-1	-/0	-206.1608748435974	-28974.50461959839	28	0.0625	0.2857142857142857	0.03321339606974813
YDL047W	-1	-/-	-206.18523025512695	-28537.482258796692	28	0.06201550387596899	0.2857142857142857	0.03349017437032937
YDL248W	0	0/-	-206.20898628234863	-48179.7366373539	112	0.06201550387596899	0.2857142857142857	0.03349017437032937
YOL055C	-1	-/-	-206.22768926620483	-28485.583038330078	28	0.06153846153846154	0.2857142857142857	0.0337669526709106
YER089C	1	+/+	-206.23326206207275	-29208.621491909027	27	0.06870229007633588	0.32142857142857145	0.0337669526709106
YHR115C	-1	-/-	-206.27995252609253	-28792.44319486618	28	0.06818181818181818	0.32142857142857145	0.03404373097149183
YML035C	0	0/-	-206.36241626739502	-47198.15567338467	112	0.06818181818181818	0.32142857142857145	0.03404373097149183
YDR371W	0	0/-	-206.37803184986115	-47423.685386776924	112	0.06818181818181818	0.32142857142857145	0.03404373097149183
YLR006C	-1	-/-	-206.38990020751953	-27862.061341762543	28	0.06766917293233082	0.32142857142857145	0.03432050927207307
YHR073W	-1	-/-	-206.41765642166138	-27989.86696910858	28	0.06716417910447761	0.32142857142857145	0.0345972875726543
YDR400W	-1	-/-	-206.4309139251709	-28600.98058605194	28	0.06666666666666667	0.32142857142857145	0.034874065873235535
YJL139C	-1	-/-	-206.45496082305908	-28474.383258342743	28	0.0661764705882353	0.32142857142857145	0.035150844173816774
YKR098C	0	0/-	-206.46153891086578	-47088.50866615772	112	0.0661764705882353	0.32142857142857145	0.035150844173816774
YKL064W	-1	-/-	-206.49522352218628	-28762.908888339996	28	0.06569343065693431	0.32142857142857145	0.035427622474398006
YJL036W	-1	-/-	-206.51271724700928	-29306.41328048706	28	0.06521739130434782	0.32142857142857145	0.035704400774979245
YNL281W	-1	-/-	-206.5297770500183	-28040.272488594055	28	0.06474820143884892	0.32142857142857145	0.03598117907556048
YCL028W	0	0/0	-206.61313581466675	-46768.10666453838	112	0.06474820143884892	0.32142857142857145	0.03598117907556048
YDR100W	0	0/0	-206.6297527551651	-46990.3341383338	112	0.06474820143884892	0.32142857142857145	0.03598117907556048
YOR040W	-1	-/-	-206.6314435005188	-28634.8342833519	28	0.06428571428571428	0.32142857142857145	0.03625795737614171
YHR195W	0	0/0	-206.6380203962326	-47821.48983168602	112	0.06428571428571428	0.32142857142857145	0.03625795737614171
YHR028C	0	0/-	-206.71154916286469	-47804.31225550175	112	0.06428571428571428	0.32142857142857145	0.03625795737614171
YBR097W	-1	-/-	-206.71771097183228	-28080.934681415558	28	0.06382978723404255	0.32142857142857145	0.03653473567672295
YOR163W	0	0/-	-206.7261028289795	-46563.71029651165	112	0.06382978723404255	0.32142857142857145	0.03653473567672295
YDR304C	0	0/-	-206.7387512922287	-46953.6806961298	112	0.06382978723404255	0.32142857142857145	0.03653473567672295
YOR125C	0	0/0	-206.77609252929688	-47287.446279883385	112	0.06382978723404255	0.32142857142857145	0.03653473567672295
YKL206C	-1	-/0	-206.78242206573486	-28176.525989055634	28	0.06338028169014084	0.32142857142857145	0.03681151397730418
YGR276C	-1	-/-	-206.7827820777893	-28278.41765832901	28	0.06293706293706294	0.32142857142857145	0.03708829227788541
YLR088W	-1	-/-	-206.79337167739868	-29350.126016139984	28	0.0625	0.32142857142857145	0.03736507057846665
YER080W	0	0/0	-206.8656269311905	-46906.44995546341	112	0.0625	0.32142857142857145	0.03736507057846665
YJR106W	0	0/-	-206.8715342283249	-47710.559571266174	112	0.0625	0.32142857142857145	0.03736507057846665
YML051W	-1	-/-	-206.90602684020996	-28889.07560491562	28	0.06206896551724138	0.32142857142857145	0.03764184887904788
YOR353C	-1	-/-	-206.98148012161255	-29141.658101558685	28	0.06164383561643835	0.32142857142857145	0.03791862717962912
YGL180W	-1	-/-	-206.99344491958618	-29456.0366396904	28	0.061224489795918366	0.32142857142857145	0.03819540548021035
YDL224C	-1	-/-	-207.05000400543213	-29077.722713947296	28	0.060810810810810814	0.32142857142857145	0.038472183780791584
YDR231C	-1	-/-	-207.0693998336792	-29056.113904476166	28	0.06040268456375839	0.32142857142857145	0.03874896208137282
YCR020C	-1	-/-	-207.08856534957886	-28463.878758907318	28	0.06	0.32142857142857145	0.039025740381954055
YNL003C	-1	-/-	-207.1090965270996	-28923.663249492645	28	0.059602649006622516	0.32142857142857145	0.03930251868253529
YJL123C	0	0/0	-207.15135264396667	-46629.882110118866	112	0.059602649006622516	0.32142857142857145	0.03930251868253529
YER005W	-1	-/-	-207.16565942764282	-28525.839430332184	28	0.05921052631578947	0.32142857142857145	0.039579296983116526
YPR105C	-1	-/-	-207.16960525512695	-28838.284034729004	28	0.058823529411764705	0.32142857142857145	0.03985607528369776
YER143W	-1	-/-	-207.16989374160767	-28355.854800224304	28	0.05844155844155844	0.32142857142857145	0.04013285358427899
YNL263C	-1	-/-	-207.19648027420044	-28202.72789287567	28	0.05806451612903226	0.32142857142857145	0.04040963188486023
YKL093W	-1	-/-	-207.30637216567993	-28548.255549907684	28	0.057692307692307696	0.32142857142857145	0.04068641018544146
YGL020C	-1	-/-	-207.31119394302368	-29755.77583026886	28	0.05732484076433121	0.32142857142857145	0.0409631884860227
YBR109C	-1	-/-	-207.33544397354126	-28389.29372549057	28	0.056962025316455694	0.32142857142857145	0.04123996678660393
YNL084C	-1	-/-	-207.34630918502808	-27894.63365983963	28	0.05660377358490566	0.32142857142857145	0.04151674508718516
YAL043C	-1	-/-	-207.34856367111206	-29096.862382888794	28	0.05625	0.32142857142857145	0.0417935233877664
YOR008C	-1	-/-	-207.4103865623474	-28629.87769794464	28	0.055900621118012424	0.32142857142857145	0.04207030168834763
YHR027C	-1	-/-	-207.41975736618042	-28932.426750183105	28	0.05555555555555555	0.32142857142857145	0.042347079988928865
YBR058C	-1	-/-	-207.43458890914917	-28905.750966072083	28	0.05521472392638037	0.32142857142857145	0.042623858289510104
YBR080C	-1	-/-	-207.43889713287354	-28340.446335315704	28	0.054878048780487805	0.32142857142857145	0.042900636590091336
YBL047C	-1	-/-	-207.44537115097046	-28895.140679359436	28	0.05454545454545454	0.32142857142857145	0.043177414890672575
YFR010W	0	0/-	-207.4589626789093	-47551.42317080498	112	0.05454545454545454	0.32142857142857145	0.043177414890672575
YML110C	-1	-/-	-207.48051261901855	-28705.711676120758	28	0.05421686746987952	0.32142857142857145	0.043454193191253807
YER178W	-1	-/-	-207.48392009735107	-28755.852872371674	28	0.05389221556886228	0.32142857142857145	0.04373097149183504
YDR305C	0	0/-	-207.48519456386566	-46930.9439997673	112	0.05389221556886228	0.32142857142857145	0.04373097149183504
YJL093C	-1	-/-	-207.54942750930786	-28313.276386737823	28	0.05357142857142857	0.32142857142857145	0.04400774979241628
YCR052W	-1	-/-	-207.65895986557007	-29316.306770801544	28	0.05325443786982249	0.32142857142857145	0.04428452809299751
YAR027W	0	0/0	-207.6709623336792	-48348.577072143555	112	0.05325443786982249	0.32142857142857145	0.04428452809299751
YPL023C	0	0/0	-207.71839225292206	-47236.25466632843	112	0.05325443786982249	0.32142857142857145	0.04428452809299751
YCR030C	0	0/-	-207.72407281398773	-47160.96418738365	112	0.05325443786982249	0.32142857142857145	0.04428452809299751
YIL117C	-1	-/0	-207.72759342193604	-28444.258052825928	28	0.052941176470588235	0.32142857142857145	0.04456130639357874
YCL026C-B	0	0/-	-207.7412315607071	-47191.54207158089	112	0.052941176470588235	0.32142857142857145	0.04456130639357874
YMR109W	-1	-/-	-207.76408863067627	-28824.39160299301	28	0.05263157894736842	0.32142857142857145	0.04483808469415998
YKL074C	-1	-/-	-207.79066562652588	-28409.004540920258	28	0.05232558139534884	0.32142857142857145	0.04511486299474121
YNL336W	0	0/-	-207.83101558685303	-48575.01249372959	112	0.05232558139534884	0.32142857142857145	0.04511486299474121
YLR347C	-1	-/-	-207.87811279296875	-28200.487294197083	28	0.05202312138728324	0.32142857142857145	0.045391641295322444
YBL051C	-1	-/-	-207.93286561965942	-28372.70932483673	28	0.05172413793103448	0.32142857142857145	0.04566841959590368
YJL019W	-1	-/-	-207.9946746826172	-28926.398071289062	28	0.05142857142857143	0.32142857142857145	0.045945197896484914
YCR048W	-1	-/-	-208.01551246643066	-29115.315229415894	28	0.05113636363636364	0.32142857142857145	0.04622197619706615
YKL017C	-1	-/-	-208.07827854156494	-28332.634242534637	28	0.05084745762711865	0.32142857142857145	0.046498754497647385
YHR034C	-1	-/-	-208.08614683151245	-29519.66103553772	28	0.05056179775280899	0.32142857142857145	0.04677553279822862
YGL215W	0	0/-	-208.09006416797638	-46696.890610933304	112	0.05056179775280899	0.32142857142857145	0.04677553279822862
YML016C	-1	-/-	-208.13343906402588	-28847.54998922348	28	0.05027932960893855	0.32142857142857145	0.047052311098809856
YML048W	-1	-/-	-208.14725971221924	-28633.49577522278	28	0.05	0.32142857142857145	0.04732908939939109
YBR221C	-1	-/-	-208.14790773391724	-29033.01973581314	28	0.049723756906077346	0.32142857142857145	0.04760586769997232
YDR176W	-1	-/-	-208.1545524597168	-28951.88650083542	28	0.04945054945054945	0.32142857142857145	0.04788264600055356
YOL062C	0	0/-	-208.17918694019318	-46986.00150513649	112	0.04945054945054945	0.32142857142857145	0.04788264600055356
YDR204W	0	0/0	-208.2133287191391	-48256.6665225029	112	0.04945054945054945	0.32142857142857145	0.04788264600055356
YNL098C	-1	-/-	-208.2331576347351	-27690.087415218353	28	0.04918032786885246	0.32142857142857145	0.04815942430113479
YOR209C	-1	-/-	-208.2472906112671	-28281.620496749878	28	0.04891304347826087	0.32142857142857145	0.04843620260171603
YEL025C	0	0/0	-208.26191926002502	-47325.83247709274	112	0.04891304347826087	0.32142857142857145	0.04843620260171603
YMR278W	0	0/-	-208.27692294120789	-48165.96034324169	112	0.04891304347826087	0.32142857142857145	0.04843620260171603
YLL027W	-1	-/-	-208.29965591430664	-29092.01670074463	28	0.04864864864864865	0.32142857142857145	0.04871298090229726
YKL204W	-1	-/-	-208.30420541763306	-29175.488258361816	28	0.04838709677419355	0.32142857142857145	0.04898975920287849
YGL144C	-1	-/-	-208.31153678894043	-28580.39654493332	28	0.0481283422459893	0.32142857142857145	0.04926653750345973
YDL097C	-1	-/-	-208.31400108337402	-28891.17321920395	28	0.047872340425531915	0.32142857142857145	0.04954331580404096
YMR037C	-1	-/-	-208.35000467300415	-29903.50716638565	28	0.047619047619047616	0.32142857142857145	0.049820094104622195
YJR125C	-1	-/-	-208.37546634674072	-27635.248688220978	28	0.04736842105263158	0.32142857142857145	0.050096872405203434
YCR073W-A	-1	-/-	-208.42869997024536	-28377.344081878662	28	0.04712041884816754	0.32142857142857145	0.050373650705784666
YLR431C	-1	-/-	-208.42961168289185	-29021.253502368927	28	0.046875	0.32142857142857145	0.0506504290063659
YNL127W	-1	-/-	-208.430428981781	-28684.094161987305	28	0.046632124352331605	0.32142857142857145	0.050927207306947136
YDR054C	-1	-/-	-208.47326183319092	-28866.714568138123	28	0.04639175257731959	0.32142857142857145	0.05120398560752837
YGL223C	-1	-/-	-208.49051332473755	-29112.144939422607	28	0.046153846153846156	0.32142857142857145	0.05148076390810961
YNL265C	0	0/-	-208.49539482593536	-48489.75948488712	112	0.046153846153846156	0.32142857142857145	0.05148076390810961
YOR002W	-1	-/-	-208.5085654258728	-28338.888256549835	28	0.04591836734693878	0.32142857142857145	0.05175754220869084
YPR171W	-1	-/-	-208.56839323043823	-28453.033652305603	28	0.04568527918781726	0.32142857142857145	0.05203432050927207
YBR149W	0	0/0	-208.5798635482788	-48601.714498758316	112	0.04568527918781726	0.32142857142857145	0.05203432050927207
YBR198C	-1	-/-	-208.62649059295654	-29376.470972061157	28	0.045454545454545456	0.32142857142857145	0.05231109880985331
YER083C	-1	-/-	-208.6457018852234	-29210.34522628784	28	0.04522613065326633	0.32142857142857145	0.05258787711043454
YBR288C	-1	-/-	-208.66212606430054	-28610.47926568985	28	0.045	0.32142857142857145	0.052864655411015773
YDR034C	0	0/-	-208.66794800758362	-47493.59419131279	112	0.045	0.32142857142857145	0.052864655411015773
YMR261C	0	0/-	-208.6685301065445	-47958.35943186283	112	0.045	0.32142857142857145	0.052864655411015773
YDR214W	-1	-/-	-208.68300867080688	-28275.62143421173	28	0.04477611940298507	0.32142857142857145	0.05314143371159701
YGL100W	-1	-/-	-208.7280468940735	-29459.27313566208	28	0.04455445544554455	0.32142857142857145	0.053418212012178244
YJL082W	0	0/-	-208.78118515014648	-48361.00297009945	112	0.04455445544554455	0.32142857142857145	0.053418212012178244
YBL022C	-1	-/-	-208.78240823745728	-27915.813815116882	28	0.04433497536945813	0.32142857142857145	0.05369499031275948
YOR185C	-1	-/-	-208.80055332183838	-28065.889709472656	28	0.04411764705882353	0.32142857142857145	0.053971768613340715
YPL084W	-1	-/-	-208.81064891815186	-28922.35178422928	28	0.04390243902439024	0.32142857142857145	0.05424854691392195
YGR141W	-1	-/-	-208.86630010604858	-29123.57748889923	28	0.043689320388349516	0.32142857142857145	0.054525325214503186
YEL002C	-1	-/-	-208.90807485580444	-28327.855568408966	28	0.043478260869565216	0.32142857142857145	0.05480210351508442
YPL048W	-1	-/-	-208.92802381515503	-28656.859538555145	28	0.04326923076923077	0.32142857142857145	0.05507888181566565
YCR036W	0	0/0	-208.9579508304596	-47603.60328614712	112	0.04326923076923077	0.32142857142857145	0.05507888181566565
YOL004W	-1	-/-	-208.99445629119873	-28087.380618095398	28	0.0430622009569378	0.32142857142857145	0.05535566011624689
YOR322C	-1	-/-	-209.0003056526184	-28621.464936733246	28	0.04285714285714286	0.32142857142857145	0.05563243841682812
YLL015W	-1	-/-	-209.1054811477661	-29648.555000782013	28	0.04265402843601896	0.32142857142857145	0.05590921671740935
YOR377W	-1	-/0	-209.12310457229614	-28592.24795293808	28	0.04245283018867924	0.32142857142857145	0.05618599501799059
YER027C	-1	-/-	-209.13025093078613	-28100.309451580048	28	0.04225352112676056	0.32142857142857145	0.05646277331857182
YNL071W	-1	-/-	-209.13993740081787	-28158.22143316269	28	0.04205607476635514	0.32142857142857145	0.05673955161915306
YDL089W	0	0/-	-209.15338146686554	-47891.617444992065	112	0.04205607476635514	0.32142857142857145	0.05673955161915306
YNL267W	-1	-/-	-209.17668628692627	-29017.25339460373	28	0.04186046511627907	0.32142857142857145	0.05701632991973429
YGR010W	-1	-/-	-209.19654035568237	-29325.820355415344	28	0.041666666666666664	0.32142857142857145	0.057293108220315525
YJR161C	0	0/-	-209.21414971351624	-47978.93202102184	112	0.041666666666666664	0.32142857142857145	0.057293108220315525
YGR100W	0	0/0	-209.21966660022736	-47283.40389084816	112	0.041666666666666664	0.32142857142857145	0.057293108220315525
YAL026C	-1	-/-	-209.275146484375	-29292.11989879608	28	0.041474654377880185	0.32142857142857145	0.057569886520896764
YER123W	-1	-/-	-209.28932666778564	-28496.476558208466	28	0.04128440366972477	0.32142857142857145	0.057846664821477996
YPR023C	-1	-/-	-209.31397438049316	-28670.739390850067	28	0.0410958904109589	0.32142857142857145	0.05812344312205923
YAL002W	-1	-/-	-209.34753465652466	-28033.602050304413	28	0.04090909090909091	0.32142857142857145	0.058400221422640466
YOR089C	-1	-/-	-209.34995985031128	-29170.492256641388	28	0.04072398190045249	0.32142857142857145	0.0586769997232217
YOR290C	-1	-/-	-209.3629469871521	-28175.078616142273	28	0.04054054054054054	0.32142857142857145	0.05895377802380294
YFR034C	-1	-/-	-209.3862819671631	-28753.263644218445	28	0.04035874439461883	0.32142857142857145	0.05923055632438417
YDL160C	-1	-/-	-209.40876817703247	-29027.272904872894	28	0.04017857142857143	0.32142857142857145	0.0595073346249654
YCR009C	-1	-/-	-209.42267751693726	-29710.13210296631	28	0.04	0.32142857142857145	0.05978411292554664
YMR025W	-1	-/-	-209.43269395828247	-28698.542788028717	28	0.03982300884955752	0.32142857142857145	0.06006089122612787
YOR086C	0	0/-	-209.4597225189209	-46859.89674592018	112	0.03982300884955752	0.32142857142857145	0.06006089122612787
YKL019W	-1	-/-	-209.46032619476318	-29413.11835718155	28	0.039647577092511016	0.32142857142857145	0.0603376695267091
YER167W	-1	-/-	-209.46576976776123	-28860.448041915894	28	0.039473684210526314	0.32142857142857145	0.06061444782729034
YIL002C	-1	-/-	-209.46931314468384	-28417.95247745514	28	0.039301310043668124	0.32142857142857145	0.060891226127871574
YFR024C-A	-1	-/-	-209.47578477859497	-29358.110662460327	28	0.0391304347826087	0.32142857142857145	0.061168004428452806
YLR219W	-1	-/-	-209.47666883468628	-28789.046932697296	28	0.03896103896103896	0.32142857142857145	0.061444782729034045
YKL175W	-1	-/-	-209.482919216156	-29845.74428129196	28	0.03879310344827586	0.32142857142857145	0.06172156102961528
YKR028W	-1	-/+	-209.50729990005493	-28045.40949678421	28	0.03862660944206009	0.32142857142857145	0.061998339330196515
YMR152W	0	0/0	-209.50976932048798	-46827.40679383278	112	0.03862660944206009	0.32142857142857145	0.061998339330196515
YLR380W	-1	-/-	-209.54615449905396	-29168.468964099884	28	0.038461538461538464	0.32142857142857145	0.06227511763077775
YGR077C	-1	-/-	-209.58888053894043	-27980.490001678467	28	0.03829787234042553	0.32142857142857145	0.06255189593135899
YKR055W	-1	-/-	-209.5931191444397	-29155.62082529068	28	0.038135593220338986	0.32142857142857145	0.06282867423194022
YBR201W	-1	-/-	-209.65740394592285	-29062.21332025528	28	0.0379746835443038	0.32142857142857145	0.06310545253252145
YNL219C	-1	-/-	-209.6815061569214	-28078.49777650833	28	0.037815126050420166	0.32142857142857145	0.06338223083310268
YKR035W-A	-1	-/-	-209.7031922340393	-28551.35306119919	28	0.03765690376569038	0.32142857142857145	0.06365900913368391
YNR052C	-1	-/-	-209.71383333206177	-28007.711265087128	28	0.0375	0.32142857142857145	0.06393578743426516
YLR248W	-1	-/-	-209.77723598480225	-28578.359711170197	28	0.03734439834024896	0.32142857142857145	0.06421256573484639
YDR169C	0	0/-	-209.7795548439026	-48559.97945713997	112	0.03734439834024896	0.32142857142857145	0.06421256573484639
YGL048C	-1	-/-	-209.7833480834961	-29813.745026111603	28	0.0371900826446281	0.32142857142857145	0.06448934403542762
YMR013C	-1	-/-	-209.79245281219482	-28718.29792881012	28	0.037037037037037035	0.32142857142857145	0.06476612233600886
YDL045C	-1	-/-	-209.799298286438	-28939.674191474915	28	0.036885245901639344	0.32142857142857145	0.06504290063659009
YGR167W	-1	-/-	-209.85490942001343	-28636.549928188324	28	0.036734693877551024	0.32142857142857145	0.06531967893717133
YJL031C	-1	-/-	-209.88128852844238	-28796.989848136902	28	0.036585365853658534	0.32142857142857145	0.06559645723775256
YLR019W	0	0/+	-209.89449906349182	-47505.941887021065	112	0.036585365853658534	0.32142857142857145	0.06559645723775256
YGL006W	-1	-/-	-209.90042066574097	-28933.034699440002	28	0.03643724696356275	0.32142857142857145	0.0658732355383338
YHL025W	-1	-/-	-209.9025683403015	-28947.685160636902	28	0.036290322580645164	0.32142857142857145	0.06615001383891503
YKL084W	-1	-/-	-209.91917896270752	-28559.92372941971	28	0.03614457831325301	0.32142857142857145	0.06642679213949626
YEL052W	0	0/-	-209.9369399547577	-47864.39690732956	112	0.03614457831325301	0.32142857142857145	0.06642679213949626
YNL138W	-1	-/-	-209.93918752670288	-28104.411351680756	28	0.036	0.32142857142857145	0.06670357044007749
YLR369W	-1	-/-	-209.95127725601196	-28950.863606452942	28	0.035856573705179286	0.32142857142857145	0.06698034874065874
YNL275W	-1	-/-	-209.9985637664795	-29151.678298950195	28	0.03571428571428571	0.32142857142857145	0.06725712704123997
YOL130W	-1	-/-	-210.00040674209595	-29234.19708919525	28	0.03557312252964427	0.32142857142857145	0.0675339053418212
YNL130C	-1	-/-	-210.0263752937317	-28324.2347741127	28	0.03543307086614173	0.32142857142857145	0.06781068364240243
YHR114W	-1	-/-	-210.06329107284546	-29177.647655963898	28	0.03529411764705882	0.32142857142857145	0.06808746194298367
YDR310C	-1	-/-	-210.07815313339233	-28589.897495269775	28	0.03515625	0.32142857142857145	0.06836424024356491
YPL053C	-1	-/-	-210.10054636001587	-28990.916929721832	28	0.03501945525291829	0.32142857142857145	0.06864101854414614
YOR070C	0	0/0	-210.14074778556824	-47548.12292468548	112	0.03501945525291829	0.32142857142857145	0.06864101854414614
YLR284C	-1	-/-	-210.19565677642822	-27908.905497074127	28	0.03488372093023256	0.32142857142857145	0.06891779684472737
YDL088C	-1	-/-	-210.23068475723267	-29521.734012126923	28	0.03474903474903475	0.32142857142857145	0.0691945751453086
YDR022C	-1	-/-	-210.25886964797974	-29296.11897420883	28	0.03461538461538462	0.32142857142857145	0.06947135344588984
YJL101C	-1	-/-	-210.2613387107849	-28494.789759635925	28	0.034482758620689655	0.32142857142857145	0.06974813174647107
YML001W	-1	-/-	-210.2960810661316	-29049.05182981491	28	0.03435114503816794	0.32142857142857145	0.07002491004705232
YOR099W	-1	-/-	-210.3279185295105	-28559.490527629852	28	0.034220532319391636	0.32142857142857145	0.07030168834763355
YHR190W	-1	-/-	-210.34137296676636	-29195.938790798187	28	0.03409090909090909	0.32142857142857145	0.07057846664821478
YNL139C	-1	-/-	-210.35509490966797	-28531.155101776123	28	0.033962264150943396	0.32142857142857145	0.07085524494879601
YDR314C	-1	-/-	-210.36453771591187	-29603.49302339554	28	0.03383458646616541	0.32142857142857145	0.07113202324937724
YFL009W	-1	-/-	-210.36715650558472	-28893.207593917847	28	0.033707865168539325	0.32142857142857145	0.07140880154995849
YDR388W	-1	-/-	-210.41098403930664	-28474.82841348648	28	0.033582089552238806	0.32142857142857145	0.07168557985053972
YBL056W	1	+/+	-210.41404056549072	-29354.806198596954	27	0.03717472118959108	0.35714285714285715	0.07168557985053972
YER120W	-1	-/-	-210.44906568527222	-28474.0383310318	28	0.037037037037037035	0.35714285714285715	0.07196235815112095
YCR002C	-1	-/-	-210.46488285064697	-29176.63727235794	28	0.03690036900369004	0.35714285714285715	0.07223913645170219
YGR116W	-1	-/-	-210.4669647216797	-28971.355041980743	28	0.03676470588235294	0.35714285714285715	0.07251591475228342
YJR086W	-1	-/-	-210.47020483016968	-29215.570221424103	28	0.03663003663003663	0.35714285714285715	0.07279269305286465
YDR289C	-1	-/-	-210.48477411270142	-28468.844760894775	28	0.0364963503649635	0.35714285714285715	0.0730694713534459
YBR286W	-1	-/0	-210.4878487586975	-29035.25298309326	28	0.03636363636363636	0.35714285714285715	0.07334624965402713
YNL037C	-1	-/-	-210.51514196395874	-28774.570199489594	28	0.036231884057971016	0.35714285714285715	0.07362302795460836
YMR136W	-1	-/-	-210.52111673355103	-27859.89958000183	28	0.036101083032490974	0.35714285714285715	0.07389980625518959
YBR126C	-1	-/-	-210.5322880744934	-29950.701459407806	28	0.03597122302158273	0.35714285714285715	0.07417658455577082
YLR410W	-1	-/0	-210.56033515930176	-29044.409014701843	28	0.035842293906810034	0.35714285714285715	0.07445336285635207
YHL034C	-1	-/0	-210.56640625	-28266.31844854355	28	0.03571428571428571	0.35714285714285715	0.0747301411569333
YBL040C	-1	-/-	-210.57008743286133	-29041.20681333542	28	0.03558718861209965	0.35714285714285715	0.07500691945751453
YBL091C	0	0/-	-210.5767641067505	-47011.850944042206	112	0.03558718861209965	0.35714285714285715	0.07500691945751453
YNL322C	0	0/-	-210.57749605178833	-48842.25418102741	112	0.03558718861209965	0.35714285714285715	0.07500691945751453
YGL247W	-1	-/-	-210.59326553344727	-29100.555745124817	28	0.03546099290780142	0.35714285714285715	0.07528369775809576
YFL034C-B	-1	-/-	-210.60498428344727	-29116.33750629425	28	0.0353356890459364	0.35714285714285715	0.075560476058677
YHL027W	-1	-/-	-210.61179208755493	-29687.927540302277	28	0.035211267605633804	0.35714285714285715	0.07583725435925824
YER063W	0	0/-	-210.61459696292877	-47427.95329761505	112	0.035211267605633804	0.35714285714285715	0.07583725435925824
YNL032W	1	+/+	-210.62826681137085	-29360.451083660126	27	0.03859649122807018	0.39285714285714285	0.07583725435925824
YCL017C	-1	-/-	-210.63712882995605	-29047.028824329376	28	0.038461538461538464	0.39285714285714285	0.07611403265983947
YPR093C	-1	-/-	-210.64624977111816	-29278.409668445587	28	0.03832752613240418	0.39285714285714285	0.0763908109604207
YKL091C	0	0/0	-210.662682056427	-48791.31267738342	112	0.03832752613240418	0.39285714285714285	0.0763908109604207
YOL042W	-1	-/-	-210.67210245132446	-28882.396651744843	28	0.03819444444444445	0.39285714285714285	0.07666758926100194
YOR136W	-1	-/-	-210.67598819732666	-28759.43322992325	28	0.03806228373702422	0.39285714285714285	0.07694436756158317
YGR197C	-1	-/-	-210.67922449111938	-29041.0107922554	28	0.03793103448275862	0.39285714285714285	0.0772211458621644
YBR193C	-1	-/-	-210.70329093933105	-28482.824731349945	28	0.037800687285223365	0.39285714285714285	0.07749792416274565
YDR335W	-1	-/-	-210.71456956863403	-28444.264790058136	28	0.03767123287671233	0.39285714285714285	0.07777470246332688
YDR545W	-1	-/-	-210.7179298400879	-28233.308430194855	28	0.03754266211604096	0.39285714285714285	0.07805148076390811
YPL145C	-1	-/-	-210.72271347045898	-28740.588358402252	28	0.03741496598639456	0.39285714285714285	0.07832825906448934
YOR151C	-1	-/-	-210.7365312576294	-28993.8547911644	28	0.03728813559322034	0.39285714285714285	0.07860503736507057
YGL197W	0	0/-	-210.8132473230362	-47441.858301758766	112	0.03728813559322034	0.39285714285714285	0.07860503736507057
YGR295C	0	0/-	-210.81833934783936	-48243.13013398647	112	0.03728813559322034	0.39285714285714285	0.07860503736507057
YFR009W	-1	-/-	-210.83419227600098	-28937.0645570755	28	0.037162162162162164	0.39285714285714285	0.07888181566565182
YOR367W	-1	-/-	-210.84312343597412	-29080.143241405487	28	0.037037037037037035	0.39285714285714285	0.07915859396623305
YAL056W	-1	-/-	-210.87560176849365	-28830.597721099854	28	0.03691275167785235	0.39285714285714285	0.07943537226681428
YNL214W	-1	-/-	-210.92728662490845	-28841.54212617874	28	0.03678929765886288	0.39285714285714285	0.07971215056739551
YLR417W	-1	-/-	-210.9339156150818	-29165.84952878952	28	0.03666666666666667	0.39285714285714285	0.07998892886797675
YPL003W	0	0/-	-210.9425506591797	-47294.71383237839	112	0.03666666666666667	0.39285714285714285	0.07998892886797675
YER013W	-1	-/-	-210.96201753616333	-29303.305513858795	28	0.036544850498338874	0.39285714285714285	0.08026570716855798
YDR349C	0	0/-	-210.96628952026367	-47323.92804801464	112	0.036544850498338874	0.39285714285714285	0.08026570716855798
YPR037C	-1	-/-	-211.02353048324585	-29138.17973423004	28	0.03642384105960265	0.39285714285714285	0.08054248546913922
YCL008C	-1	-/-	-211.04532194137573	-28219.697120666504	28	0.036303630363036306	0.39285714285714285	0.08081926376972046
YDR309C	-1	-/-	-211.04785585403442	-28513.597154140472	28	0.03618421052631579	0.39285714285714285	0.08109604207030169
YGR097W	-1	-/-	-211.06130933761597	-28507.9771361351	28	0.036065573770491806	0.39285714285714285	0.08137282037088292
YDR170C	-1	-/-	-211.12883186340332	-27702.829451084137	28	0.03594771241830065	0.39285714285714285	0.08164959867146415
YHR187W	-1	-/-	-211.12924718856812	-29881.494030952454	28	0.035830618892508145	0.39285714285714285	0.0819263769720454
YMR043W	-1	-/-	-211.13317823410034	-29228.45171403885	28	0.03571428571428571	0.39285714285714285	0.08220315527262663
YDR027C	-1	-/-	-211.14574813842773	-28445.576099395752	28	0.03559870550161812	0.39285714285714285	0.08247993357320786
YBR129C	-1	-/-	-211.18694877624512	-29165.61279296875	28	0.035483870967741936	0.39285714285714285	0.0827567118737891
YDR320C-A	-1	-/-	-211.19387435913086	-28211.523856163025	28	0.03536977491961415	0.39285714285714285	0.08303349017437033
YER099C	0	0/-	-211.19501757621765	-48579.060111403465	112	0.03536977491961415	0.39285714285714285	0.08303349017437033
YMR072W	-1	-/-	-211.24730253219604	-27693.579183101654	28	0.035256410256410256	0.39285714285714285	0.08331026847495156
YLR095C	-1	-/-	-211.26197338104248	-28932.997856140137	28	0.03514376996805112	0.39285714285714285	0.0835870467755328
YDL147W	-1	-/-	-211.2958722114563	-29484.10001897812	28	0.03503184713375796	0.39285714285714285	0.08386382507611403
YJL166W	-1	-/-	-211.34895086288452	-29037.534113407135	28	0.03492063492063492	0.39285714285714285	0.08414060337669527
YOR043W	-1	-/-	-211.3782525062561	-28743.463252067566	28	0.03481012658227848	0.39285714285714285	0.0844173816772765
YLR447C	-1	-/-	-211.40369033813477	-28418.146640777588	28	0.03470031545741325	0.39285714285714285	0.08469415997785773
YDR181C	-1	-/-	-211.4187355041504	-29335.741468906403	28	0.03459119496855346	0.39285714285714285	0.08497093827843898
YFL062W	0	0/-	-211.42629373073578	-49112.75303089619	112	0.03459119496855346	0.39285714285714285	0.08497093827843898
YDR141C	-1	-/-	-211.42643642425537	-28976.012896060944	28	0.034482758620689655	0.39285714285714285	0.08524771657902021
YBR041W	-1	-/-	-211.44239568710327	-28445.263173103333	28	0.034375	0.39285714285714285	0.08552449487960144
YDL125C	0	0/-	-211.46923756599426	-48407.418652415276	112	0.034375	0.39285714285714285	0.08552449487960144
YDR273W	-1	-/-	-211.46987533569336	-29130.106923103333	28	0.03426791277258567	0.39285714285714285	0.08580127318018267
YEL038W	0	0/0	-211.47302961349487	-47754.722831606865	112	0.03426791277258567	0.39285714285714285	0.08580127318018267
YAL022C	-1	-/-	-211.47475814819336	-29253.443985939026	28	0.034161490683229816	0.39285714285714285	0.0860780514807639
YDL135C	-1	-/-	-211.47828245162964	-28205.158128023148	28	0.034055727554179564	0.39285714285714285	0.08635482978134515
YJR099W	0	0/-	-211.48138451576233	-48141.2516630888	112	0.034055727554179564	0.39285714285714285	0.08635482978134515
YDL175C	-1	-/-	-211.48231172561646	-29446.77481365204	28	0.033950617283950615	0.39285714285714285	0.08663160808192638
YGR047C	-1	-/-	-211.50450706481934	-29645.6530752182	28	0.033846153846153845	0.39285714285714285	0.08690838638250761
YCR017C	0	0/-	-211.53366100788116	-47647.16873431206	112	0.033846153846153845	0.39285714285714285	0.08690838638250761
YBR077C	-1	-/-	-211.53779125213623	-29736.02522802353	28	0.03374233128834356	0.39285714285714285	0.08718516468308884
YNL288W	-1	-/-	-211.53960704803467	-28583.11949443817	28	0.03363914373088685	0.39285714285714285	0.08746194298367008
YOR171C	-1	-/-	-211.5449538230896	-28766.873566627502	28	0.03353658536585366	0.39285714285714285	0.08773872128425131
YER177W	-1	-/-	-211.57552242279053	-29200.325110435486	28	0.03343465045592705	0.39285714285714285	0.08801549958483255
YER072W	-1	-/-	-211.6009783744812	-29342.35469341278	28	0.03333333333333333	0.39285714285714285	0.08829227788541379
YJL141C	-1	-/-	-211.6077756881714	-29271.675893306732	28	0.03323262839879154	0.39285714285714285	0.08856905618599502
YBL061C	-1	-/-	-211.61168766021729	-28773.709686279297	28	0.03313253012048193	0.39285714285714285	0.08884583448657625
YGL104C	-1	-/-	-211.62488508224487	-28344.846620559692	28	0.03303303303303303	0.39285714285714285	0.08912261278715748
YBR052C	0	0/0	-211.64391028881073	-47741.03878939152	112	0.03303303303303303	0.39285714285714285	0.08912261278715748
YBR236C	-1	-/-	-211.67346334457397	-29165.175258636475	28	0.03293413173652695	0.39285714285714285	0.08939939108773873
YKL104C	0	0/-	-211.6747442483902	-48427.44058072567	112	0.03293413173652695	0.39285714285714285	0.08939939108773873
YER122C	-1	-/-	-211.67813634872437	-28955.535758972168	28	0.03283582089552239	0.39285714285714285	0.08967616938831996
YLR005W	-1	-/-	-211.68291759490967	-29403.0	28	0.03273809523809524	0.39285714285714285	0.08995294768890119
YGR255C	0	0/0	-211.68457174301147	-47973.45885324478	112	0.03273809523809524	0.39285714285714285	0.08995294768890119
YMR277W	1	+/+	-211.68700742721558	-29823.92949295044	27	0.03560830860534125	0.42857142857142855	0.08995294768890119
YDL078C	-1	-/-	-211.74811840057373	-29467.50345516205	28	0.03550295857988166	0.42857142857142855	0.09022972598948242
YOR360C	0	0/-	-211.74953615665436	-48413.02281320095	112	0.03550295857988166	0.42857142857142855	0.09022972598948242
YMR029C	-1	-/-	-211.75892734527588	-29548.926082611084	28	0.035398230088495575	0.42857142857142855	0.09050650429006366
YER048C	0	0/-	-211.78485190868378	-47670.47538781166	112	0.035398230088495575	0.42857142857142855	0.09050650429006366
YMR044W	-1	-/-	-211.79134702682495	-28995.020879268646	28	0.03529411764705882	0.42857142857142855	0.09078328259064489
YDR331W	-1	-/-	-211.7943286895752	-28760.887531757355	28	0.03519061583577713	0.42857142857142855	0.09106006089122613
YMR311C	-1	-/+	-211.80122184753418	-28949.123686790466	28	0.03508771929824561	0.42857142857142855	0.09133683919180736
YDL234C	0	0/-	-211.81670212745667	-49546.59310722351	112	0.03508771929824561	0.42857142857142855	0.09133683919180736
YLR250W	0	0/0	-211.81936752796173	-47711.82589316368	112	0.03508771929824561	0.42857142857142855	0.09133683919180736
YEL058W	0	0/-	-211.84195578098297	-49329.805080890656	112	0.03508771929824561	0.42857142857142855	0.09133683919180736
YDR459C	-1	-/-	-211.84290027618408	-30187.181967258453	28	0.03498542274052478	0.42857142857142855	0.0916136174923886
YCL033C	-1	-/-	-211.85102081298828	-29212.192881584167	28	0.03488372093023256	0.42857142857142855	0.09189039579296983
YDR174W	-1	-/-	-211.85452127456665	-28321.51672554016	28	0.034782608695652174	0.42857142857142855	0.09216717409355106
YDR487C	-1	-/-	-211.88624477386475	-28961.656771183014	28	0.03468208092485549	0.42857142857142855	0.0924439523941323
YKL062W	-1	-/-	-211.89975357055664	-29389.234894275665	28	0.0345821325648415	0.42857142857142855	0.09272073069471354
YNL283C	-1	-/-	-211.91176748275757	-29588.513075828552	28	0.034482758620689655	0.42857142857142855	0.09299750899529477
YMR275C	-1	-/-	-211.93195915222168	-29418.80586194992	28	0.034383954154727794	0.42857142857142855	0.093274287295876
YLR357W	-1	-/-	-211.9346170425415	-28816.639996528625	28	0.03428571428571429	0.42857142857142855	0.09355106559645723
YER105C	-1	-/-	-211.936448097229	-28720.733728408813	28	0.03418803418803419	0.42857142857142855	0.09382784389703847
YDR481C	1	+/-	-211.93982601165771	-30421.715811252594	27	0.036931818181818184	0.4642857142857143	0.09382784389703847
YJR093C	-1	-/-	-211.9629364013672	-29011.254819393158	28	0.036827195467422094	0.4642857142857143	0.09410462219761971
YPL069C	-1	-/-	-211.9720540046692	-29658.890442848206	28	0.03672316384180791	0.4642857142857143	0.09438140049820094
YPL152W	-1	-/-	-211.9786672592163	-29329.184013843536	28	0.036619718309859155	0.4642857142857143	0.09465817879878217
YER129W	-1	-/-	-212.0007643699646	-28619.29625415802	28	0.03651685393258427	0.4642857142857143	0.0949349570993634
YBL007C	-1	-/-	-212.0069808959961	-28405.11534690857	28	0.036414565826330535	0.4642857142857143	0.09521173539994464
YKR076W	-1	-/-	-212.0293664932251	-29215.32791852951	28	0.036312849162011177	0.4642857142857143	0.09548851370052588
YBR211C	-1	-/-	-212.03138208389282	-28796.54503917694	28	0.036211699164345405	0.4642857142857143	0.09576529200110712
YPR178W	-1	-/-	-212.0356822013855	-30000.49867630005	28	0.03611111111111111	0.4642857142857143	0.09604207030168835
YMR192W	-1	-/-	-212.0370864868164	-29240.362782001495	28	0.036011080332409975	0.4642857142857143	0.09631884860226958
YFL029C	-1	-/-	-212.03945112228394	-29283.26770877838	28	0.03591160220994475	0.4642857142857143	0.09659562690285081
YFR008W	-1	-/-	-212.05983591079712	-28945.96597480774	28	0.03581267217630854	0.4642857142857143	0.09687240520343206
YDR421W	-1	-/-	-212.07659912109375	-28517.27439880371	28	0.03571428571428571	0.4642857142857143	0.09714918350401329
YER182W	0	0/0	-212.08149886131287	-47906.20085668564	112	0.03571428571428571	0.4642857142857143	0.09714918350401329
YLR403W	-1	-/-	-212.10115003585815	-29105.563670158386	28	0.03561643835616438	0.4642857142857143	0.09742596180459452
YGL038C	-1	-/-	-212.10334491729736	-28891.157561302185	28	0.03551912568306011	0.4642857142857143	0.09770274010517575
YIL010W	-1	-/-	-212.1144003868103	-29041.653148174286	28	0.035422343324250684	0.4642857142857143	0.09797951840575699
YNR047W	-1	-/-	-212.13760328292847	-29229.031849384308	28	0.035326086956521736	0.4642857142857143	0.09825629670633822
YOR311C	0	0/-	-212.1496274471283	-47366.63856601715	112	0.035326086956521736	0.4642857142857143	0.09825629670633822
YER068W	-1	-/-	-212.16445207595825	-28888.099598407745	28	0.03523035230352303	0.4642857142857143	0.09853307500691946
YML006C	-1	-/-	-212.1698055267334	-28858.64864206314	28	0.03513513513513514	0.4642857142857143	0.0988098533075007
YDR238C	-1	-/-	-212.17812061309814	-29021.705897808075	28	0.03504043126684636	0.4642857142857143	0.09908663160808193
YLR120C	0	0/-	-212.18704164028168	-48615.30989634991	112	0.03504043126684636	0.4642857142857143	0.09908663160808193
YLR093C	0	0/-	-212.24709129333496	-47846.64295005798	112	0.03504043126684636	0.4642857142857143	0.09908663160808193
YKL146W	-1	-/-	-212.27273225784302	-28745.31520795822	28	0.03494623655913978	0.4642857142857143	0.09936340990866316
YDR074W	0	0/-	-212.30449652671814	-48563.666682481766	112	0.03494623655913978	0.4642857142857143	0.09936340990866316
YER014W	0	0/0	-212.40646541118622	-48238.61419117451	112	0.03494623655913978	0.4642857142857143	0.09936340990866316
YDR068W	0	0/0	-212.42502093315125	-47577.614091038704	112	0.03494623655913978	0.4642857142857143	0.09936340990866316
YLR337C	-1	-/-	-212.4406795501709	-29712.088915348053	28	0.03485254691689008	0.4642857142857143	0.09964018820924439
YKL174C	0	0/-	-212.4476351737976	-48259.7673060894	112	0.03485254691689008	0.4642857142857143	0.09964018820924439
YMR313C	-1	-/-	-212.4485330581665	-29215.932244300842	28	0.034759358288770054	0.4642857142857143	0.09991696650982564
YDL126C	-1	-/-	-212.4582543373108	-29231.921494483948	28	0.034666666666666665	0.4642857142857143	0.10019374481040687
YOR275C	-1	-/-	-212.48071670532227	-29165.17722606659	28	0.034574468085106384	0.4642857142857143	0.1004705231109881
YOL049W	-1	-/0	-212.55771446228027	-28982.052266597748	28	0.034482758620689655	0.4642857142857143	0.10074730141156933
YIL065C	-1	-/-	-212.5761637687683	-28789.316647529602	28	0.03439153439153439	0.4642857142857143	0.10102407971215056
YOR088W	-1	-/-	-212.62166213989258	-28236.20258998871	28	0.03430079155672823	0.4642857142857143	0.1013008580127318
YGR170W	-1	-/-	-212.63751077651978	-29334.042138576508	28	0.034210526315789476	0.4642857142857143	0.10157763631331304
YER008C	-1	-/-	-212.64051961898804	-28263.295886039734	28	0.03412073490813648	0.4642857142857143	0.10185441461389427
YLR443W	0	0/-	-212.64286363124847	-47421.40558171272	112	0.03412073490813648	0.4642857142857143	0.10185441461389427
YLR077W	0	0/-	-212.69802021980286	-47283.480738043785	112	0.03412073490813648	0.4642857142857143	0.10185441461389427
YIL090W	0	0/-	-212.7097009420395	-48126.55701184273	112	0.03412073490813648	0.4642857142857143	0.10185441461389427
YER017C	-1	-/-	-212.72068881988525	-28430.65622997284	28	0.034031413612565446	0.4642857142857143	0.1021311929144755
YML086C	-1	-/-	-212.72364807128906	-27620.61877298355	28	0.033942558746736295	0.4642857142857143	0.10240797121505674
YDR406W	0	0/-	-212.74533808231354	-47962.4689013958	112	0.033942558746736295	0.4642857142857143	0.10240797121505674
YLR351C	0	0/0	-212.77136397361755	-47439.16726696491	112	0.033942558746736295	0.4642857142857143	0.10240797121505674
YAL030W	-1	-/-	-212.79111576080322	-28846.744147777557	28	0.033854166666666664	0.4642857142857143	0.10268474951563797
YGR029W	-1	-/-	-212.79618883132935	-29835.927540302277	28	0.033766233766233764	0.4642857142857143	0.10296152781621921
YHR002W	0	0/-	-212.81130719184875	-48434.8210606575	112	0.033766233766233764	0.4642857142857143	0.10296152781621921
YJR043C	-1	-/-	-212.83756637573242	-29224.1320605278	28	0.03367875647668394	0.4642857142857143	0.10323830611680045
YAL005C	-1	-/-	-212.84219312667847	-28641.96338033676	28	0.03359173126614987	0.4642857142857143	0.10351508441738168
YKR100C	0	0/-	-212.85733699798584	-48548.66159272194	112	0.03359173126614987	0.4642857142857143	0.10351508441738168
YDR105C	0	0/0	-212.8673586845398	-48288.115592837334	112	0.03359173126614987	0.4642857142857143	0.10351508441738168
YHR205W	-1	-/-	-212.87520027160645	-28513.46248435974	28	0.03350515463917526	0.4642857142857143	0.10379186271796291
YDR394W	-1	-/-	-212.88268613815308	-29250.111323833466	28	0.033419023136246784	0.4642857142857143	0.10406864101854414
YMR020W	0	0/-	-212.89150035381317	-50450.88480365276	112	0.033419023136246784	0.4642857142857143	0.10406864101854414
YJL085W	-1	-/-	-212.89658403396606	-29224.17958831787	28	0.03333333333333333	0.4642857142857143	0.10434541931912537
YHR074W	-1	-/-	-212.91240406036377	-29339.928896427155	28	0.03324808184143223	0.4642857142857143	0.10462219761970662
YKL176C	-1	-/-	-212.91286993026733	-29205.342282772064	28	0.03316326530612245	0.4642857142857143	0.10489897592028785
YKL159C	0	0/-	-212.94900453090668	-49214.77932369709	112	0.03316326530612245	0.4642857142857143	0.10489897592028785
YBR044C	0	0/-	-212.9594863653183	-47536.893961429596	112	0.03316326530612245	0.4642857142857143	0.10489897592028785
YNL330C	-1	-/-	-212.9788579940796	-29653.899587631226	28	0.03307888040712468	0.4642857142857143	0.10517575422086908
YDR483W	-1	-/-	-212.99007558822632	-28438.946572303772	28	0.03299492385786802	0.4642857142857143	0.10545253252145032
YDR518W	-1	-/-	-213.01203775405884	-29516.423143863678	28	0.03291139240506329	0.4642857142857143	0.10572931082203155
YPR029C	-1	-/-	-213.01428747177124	-28852.908499240875	28	0.03282828282828283	0.4642857142857143	0.10600608912261279
YGL019W	-1	-/+	-213.01587343215942	-28915.93247270584	28	0.0327455919395466	0.4642857142857143	0.10628286742319402
YJL178C	-1	-/-	-213.02758884429932	-29030.633491516113	28	0.032663316582914576	0.4642857142857143	0.10655964572377526
YKL157W	0	0/0	-213.0805468559265	-48496.38914680481	112	0.032663316582914576	0.4642857142857143	0.10655964572377526
YER166W	-1	-/-	-213.08464288711548	-28255.065719604492	28	0.03258145363408521	0.4642857142857143	0.10683642402435649
YDR088C	-1	-/-	-213.0946807861328	-28893.09837627411	28	0.0325	0.4642857142857143	0.10711320232493772
YOR240W	-1	-/-	-213.09853219985962	-28242.494577884674	28	0.032418952618453865	0.4642857142857143	0.10738998062551897
YFL017C	0	0/-	-213.09978544712067	-48176.79277741909	112	0.032418952618453865	0.4642857142857143	0.10738998062551897
YLR113W	-1	-/-	-213.10234546661377	-28917.893845558167	28	0.03233830845771144	0.4642857142857143	0.1076667589261002
YNL294C	-1	-/-	-213.1032099723816	-29297.79882335663	28	0.03225806451612903	0.4642857142857143	0.10794353722668143
YIL048W	-1	-/-	-213.10535526275635	-29146.28542804718	28	0.03217821782178218	0.4642857142857143	0.10822031552726266
YBR302C	0	0/-	-213.146906375885	-49048.75434732437	112	0.03217821782178218	0.4642857142857143	0.10822031552726266
YJL137C	0	0/0	-213.19220280647278	-48696.02247238159	112	0.03217821782178218	0.4642857142857143	0.10822031552726266
YNL229C	-1	-/-	-213.2101492881775	-28784.229939460754	28	0.03209876543209877	0.4642857142857143	0.1084970938278439
YOL128C	-1	-/-	-213.24093103408813	-29692.655291557312	28	0.03201970443349754	0.4642857142857143	0.10877387212842513
YDR486C	-1	-/-	-213.24868631362915	-29662.945437908173	28	0.03194103194103194	0.4642857142857143	0.10905065042900637
YLL038C	-1	-/-	-213.2740626335144	-28652.81475830078	28	0.031862745098039214	0.4642857142857143	0.1093274287295876
YHR004C	-1	-/-	-213.2962770462036	-29461.445159435272	28	0.03178484107579462	0.4642857142857143	0.10960420703016883
YLR059C	-1	-/-	-213.30365085601807	-29440.356412410736	28	0.03170731707317073	0.4642857142857143	0.10988098533075007
YGL198W	0	0/-	-213.3065733909607	-48049.82640326023	112	0.03170731707317073	0.4642857142857143	0.10988098533075007
YMR149W	-1	-/-	-213.3076696395874	-28661.85457086563	28	0.031630170316301706	0.4642857142857143	0.1101577636313313
YPR193C	-1	-/-	-213.31897020339966	-29373.294198036194	28	0.03155339805825243	0.4642857142857143	0.11043454193191254
YMR316W	-1	-/-	-213.32494974136353	-29210.111146450043	28	0.031476997578692496	0.4642857142857143	0.11071132023249378
YGL065C	-1	-/-	-213.32939910888672	-29402.208958625793	28	0.03140096618357488	0.4642857142857143	0.11098809853307501
YER095W	-1	-/-	-213.33930921554565	-28684.347058296204	28	0.03132530120481928	0.4642857142857143	0.11126487683365624
YLR454W	0	0/0	-213.36403810977936	-47877.634081840515	112	0.03132530120481928	0.4642857142857143	0.11126487683365624
YJL154C	-1	-/-	-213.36554479599	-29230.980719566345	28	0.03125	0.4642857142857143	0.11154165513423747
YEL037C	-1	-/-	-213.41990613937378	-28675.718595981598	28	0.03117505995203837	0.4642857142857143	0.1118184334348187
YDL066W	0	0/-	-213.4401135444641	-47859.50746190548	112	0.03117505995203837	0.4642857142857143	0.1118184334348187
YPL139C	-1	-/-	-213.44066381454468	-29419.283025741577	28	0.03110047846889952	0.4642857142857143	0.11209521173539995
YKR084C	0	0/-	-213.4506951570511	-47678.62328994274	112	0.03110047846889952	0.4642857142857143	0.11209521173539995
YDL053C	0	0/0	-213.45635664463043	-47894.75307261944	112	0.03110047846889952	0.4642857142857143	0.11209521173539995
YDR392W	-1	-/-	-213.45822525024414	-29037.14671278	28	0.031026252983293555	0.4642857142857143	0.11237199003598118
YMR267W	-1	-/-	-213.45836448669434	-28734.61557483673	28	0.030952380952380953	0.4642857142857143	0.11264876833656241
YML115C	-1	-/-	-213.46444988250732	-28515.258182048798	28	0.030878859857482184	0.4642857142857143	0.11292554663714365
YMR293C	-1	-/-	-213.46918487548828	-28671.29188632965	28	0.030805687203791468	0.4642857142857143	0.11320232493772488
YNL020C	-1	-/-	-213.46977424621582	-29467.852548122406	28	0.030732860520094562	0.4642857142857143	0.11347910323830612
YNL287W	-1	-/-	-213.47029399871826	-29199.807938098907	28	0.030660377358490566	0.4642857142857143	0.11375588153888735
YJR131W	-1	-/-	-213.47196340560913	-28974.105249881744	28	0.03058823529411765	0.4642857142857143	0.11403265983946859
YHR155W	0	0/-	-213.49013209342957	-48052.568286180496	112	0.03058823529411765	0.4642857142857143	0.11403265983946859
YER183C	-1	-/0	-213.49939346313477	-28977.787004470825	28	0.03051643192488263	0.4642857142857143	0.11430943814004982
YLR166C	-1	-/-	-213.50142765045166	-29618.70480632782	28	0.03044496487119438	0.4642857142857143	0.11458621644063105
YNL262W	-1	-/-	-213.50949478149414	-28857.81811094284	28	0.030373831775700934	0.4642857142857143	0.11486299474121228
YPL085W	-1	-/-	-213.51503086090088	-28800.694719791412	28	0.030303030303030304	0.4642857142857143	0.11513977304179353
YFR046C	-1	-/-	-213.53049182891846	-29636.04797744751	28	0.030232558139534883	0.4642857142857143	0.11541655134237476
YJL003W	-1	-/-	-213.55448818206787	-28856.42767381668	28	0.030162412993039442	0.4642857142857143	0.11569332964295599
YBR014C	0	0/-	-213.55863511562347	-48184.36712217331	112	0.030162412993039442	0.4642857142857143	0.11569332964295599
YNL104C	0	0/0	-213.57468271255493	-48592.30187666416	112	0.030162412993039442	0.4642857142857143	0.11569332964295599
YOR363C	-1	-/-	-213.59609174728394	-29868.09539079666	28	0.03009259259259259	0.4642857142857143	0.11597010794353722
YNL261W	-1	-/-	-213.59775924682617	-29247.30738067627	28	0.03002309468822171	0.4642857142857143	0.11624688624411846
YKL116C	0	0/-	-213.60173976421356	-48363.82319557667	112	0.03002309468822171	0.4642857142857143	0.11624688624411846
YGR272C	-1	-/-	-213.60190343856812	-28220.026977539062	28	0.029953917050691243	0.4642857142857143	0.1165236645446997
YIL126W	-1	-/-	-213.60472917556763	-29689.869574069977	28	0.029885057471264367	0.4642857142857143	0.11680044284528093
YML067C	-1	-/-	-213.61762952804565	-28424.567088127136	28	0.02981651376146789	0.4642857142857143	0.11707722114586216
YOR109W	-1	-/-	-213.62965440750122	-28325.285884857178	28	0.029748283752860413	0.4642857142857143	0.1173539994464434
YGR086C	-1	-/-	-213.63413667678833	-28310.867807388306	28	0.02968036529680365	0.4642857142857143	0.11763077774702463
YLR114C	-1	-/-	-213.63822412490845	-29432.327611923218	28	0.029612756264236904	0.4642857142857143	0.11790755604760587
YDR430C	0	0/-	-213.65306222438812	-47257.439903616905	112	0.029612756264236904	0.4642857142857143	0.11790755604760587
YGR132C	-1	-/-	-213.6609673500061	-29166.5947971344	28	0.029545454545454545	0.4642857142857143	0.1181843343481871
YNL230C	-1	-/-	-213.66564416885376	-28949.243013381958	28	0.02947845804988662	0.4642857142857143	0.11846111264876834
YKL167C	0	0/-	-213.69241964817047	-47643.85408890247	112	0.02947845804988662	0.4642857142857143	0.11846111264876834
YLR246W	-1	-/-	-213.69433164596558	-29141.81782770157	28	0.029411764705882353	0.4642857142857143	0.11873789094934957
YFR041C	-1	-/-	-213.6982455253601	-29573.305866241455	28	0.029345372460496615	0.4642857142857143	0.1190146692499308
YJR090C	-1	-/-	-213.7197403907776	-29005.55112171173	28	0.02927927927927928	0.4642857142857143	0.11929144755051203
YJR006W	-1	-/-	-213.72209882736206	-29790.19299173355	28	0.029213483146067417	0.4642857142857143	0.11956822585109328
YNL192W	-1	-/-	-213.72718572616577	-30050.07021665573	28	0.02914798206278027	0.4642857142857143	0.11984500415167451
YAL016W	1	+/+	-213.74775505065918	-29340.295496463776	27	0.03131991051454139	0.5	0.11984500415167451
YJR058C	0	0/-	-213.75608909130096	-48245.41704142094	112	0.03131991051454139	0.5	0.11984500415167451
YDL056W	-1	-/-	-213.7629852294922	-28708.182896614075	28	0.03125	0.5	0.12012178245225574
YIR025W	-1	-/-	-213.76364850997925	-29856.11291027069	28	0.031180400890868598	0.5	0.12039856075283698
YLR240W	-1	-/-	-213.76606130599976	-30026.185314655304	28	0.03111111111111111	0.5	0.1206753390534182
YGL233W	-1	-/-	-213.76661920547485	-28657.133227348328	28	0.031042128603104215	0.5	0.12095211735399945
YDR041W	0	0/-	-213.79180717468262	-47262.75040328503	112	0.031042128603104215	0.5	0.12095211735399945
YER019W	-1	-/-	-213.80480909347534	-29189.760903835297	28	0.030973451327433628	0.5	0.12122889565458068
YJR051W	0	0/-	-213.80637907981873	-48034.53211116791	112	0.030973451327433628	0.5	0.12122889565458068
YOR280C	0	0/0	-213.81161403656006	-47731.661516308784	112	0.030973451327433628	0.5	0.12122889565458068
YBR135W	-1	-/-	-213.81325960159302	-28753.448637008667	28	0.03090507726269316	0.5	0.12150567395516192
YIL145C	0	0/-	-213.82246100902557	-48493.016709566116	112	0.03090507726269316	0.5	0.12150567395516192
YOR219C	0	0/-	-213.893341422081	-48441.97778737545	112	0.03090507726269316	0.5	0.12150567395516192
YOL077W-A	-1	-/-	-213.9160304069519	-28592.930311203003	28	0.030837004405286344	0.5	0.12178245225574315
YOL032W	0	0/-	-213.94789218902588	-48551.25462305546	112	0.030837004405286344	0.5	0.12178245225574315
YDL095W	-1	-/-	-213.9735336303711	-29001.358775615692	28	0.03076923076923077	0.5	0.12205923055632438
YCR018C	-1	-/-	-213.9846167564392	-28919.565690517426	28	0.03070175438596491	0.5	0.12233600885690561
YOR118W	0	0/0	-213.98471307754517	-47805.218804478645	112	0.03070175438596491	0.5	0.12233600885690561
YKL004W	-1	-/-	-214.00472831726074	-29161.925689697266	28	0.030634573304157548	0.5	0.12261278715748686
YOL151W	-1	-/-	-214.02990055084229	-29868.69770526886	28	0.03056768558951965	0.5	0.12288956545806809
YOR054C	-1	-/-	-214.0363631248474	-29490.79604291916	28	0.030501089324618737	0.5	0.12316634375864932
YPL065W	-1	-/-	-214.0611310005188	-29187.281052589417	28	0.030434782608695653	0.5	0.12344312205923055
YGL035C	-1	-/-	-214.06652879714966	-29373.306990623474	28	0.03036876355748373	0.5	0.12371990035981179
YDL022W	-1	-/-	-214.06927680969238	-29740.165728092194	28	0.030303030303030304	0.5	0.12399667866039303
YBR229C	0	0/-	-214.06978011131287	-48115.606551885605	112	0.030303030303030304	0.5	0.12399667866039303
YIL075C	-1	-/-	-214.07519054412842	-29472.060332775116	28	0.03023758099352052	0.5	0.12427345696097426
YPL170W	-1	-/-	-214.08529663085938	-28750.67236804962	28	0.03017241379310345	0.5	0.1245502352615555
YLL026W	-1	-/-	-214.08686542510986	-30061.13795852661	28	0.030107526881720432	0.5	0.12482701356213673
YNL218W	-1	-/-	-214.1001524925232	-30605.439207553864	28	0.030042918454935622	0.5	0.12510379186271797
YPR047W	0	0/-	-214.10548627376556	-48083.1980843544	112	0.030042918454935622	0.5	0.12510379186271797
YPL176C	-1	-/-	-214.11354970932007	-29215.775970458984	28	0.029978586723768737	0.5	0.1253805701632992
YER101C	0	0/-	-214.12048172950745	-49081.3134342432	112	0.029978586723768737	0.5	0.1253805701632992
YAL020C	-1	-/-	-214.13738775253296	-29057.02606201172	28	0.029914529914529916	0.5	0.12565734846388044
YGL207W	-1	-/-	-214.14034748077393	-29166.350346565247	28	0.029850746268656716	0.5	0.12593412676446167
YER119C	-1	-/-	-214.14754247665405	-28870.185962200165	28	0.029787234042553193	0.5	0.1262109050650429
YJL117W	-1	-/-	-214.14972352981567	-28569.083970546722	28	0.029723991507430998	0.5	0.12648768336562413
YOR197W	0	0/-	-214.15656220912933	-47891.68481898308	112	0.029723991507430998	0.5	0.12648768336562413
YHR186C	-1	-/-	-214.185471534729	-29080.16659784317	28	0.029661016949152543	0.5	0.12676446166620536
YER004W	0	0/0	-214.19107687473297	-48703.841425418854	112	0.029661016949152543	0.5	0.12676446166620536
YDR287W	0	0/-	-214.19767880439758	-49519.44152343273	112	0.029661016949152543	0.5	0.12676446166620536
YPL195W	-1	-/-	-214.20160293579102	-28837.781333446503	28	0.02959830866807611	0.5	0.1270412399667866
YKL094W	0	0/-	-214.2075914144516	-49390.087201714516	112	0.02959830866807611	0.5	0.1270412399667866
YJR068W	-1	-/-	-214.2135362625122	-28798.305160999298	28	0.029535864978902954	0.5	0.12731801826736783
YIL105C	-1	-/-	-214.2217354774475	-29626.91228866577	28	0.029473684210526315	0.5	0.12759479656794906
YNL297C	-1	-/-	-214.22566652297974	-28553.028240203857	28	0.029411764705882353	0.5	0.12787157486853032
YDR427W	-1	-/-	-214.2383999824524	-28512.173621177673	28	0.029350104821802937	0.5	0.12814835316911155
YJR044C	-1	-/-	-214.24573421478271	-28954.259130954742	28	0.029288702928870293	0.5	0.12842513146969278
YMR100W	-1	-/-	-214.24713945388794	-29105.414737701416	28	0.029227557411273485	0.5	0.12870190977027401
YCR069W	0	0/-	-214.2497683763504	-48902.743403196335	112	0.029227557411273485	0.5	0.12870190977027401
YJL047C	-1	-/-	-214.25237035751343	-29490.012322425842	28	0.029166666666666667	0.5	0.12897868807085525
YCL034W	-1	-/-	-214.2530312538147	-29002.71699810028	28	0.029106029106029108	0.5	0.12925546637143648
YPL259C	-1	-/-	-214.27608442306519	-29032.143837928772	28	0.029045643153526972	0.5	0.1295322446720177
YKL010C	0	0/-	-214.27739000320435	-48384.51365327835	112	0.029045643153526972	0.5	0.1295322446720177
YFL041W	-1	-/-	-214.28004693984985	-29519.6053981781	28	0.028985507246376812	0.5	0.12980902297259894
YKR003W	-1	-/-	-214.2811794281006	-29177.32986021042	28	0.028925619834710745	0.5	0.13008580127318017
YOR122C	-1	-/-	-214.28235292434692	-28570.335293769836	28	0.0288659793814433	0.5	0.1303625795737614
YLR371W	-1	-/-	-214.2890477180481	-28833.115413188934	28	0.02880658436213992	0.5	0.13063935787434267
YKL051W	-1	-/-	-214.28993320465088	-28715.62169933319	28	0.028747433264887063	0.5	0.1309161361749239
YKL150W	-1	-/-	-214.2988166809082	-29739.629180908203	28	0.028688524590163935	0.5	0.13119291447550513
YOR231W	-1	-/-	-214.3013162612915	-27878.727379322052	28	0.028629856850715747	0.5	0.13146969277608636
YPL119C	-1	-/-	-214.30622720718384	-29675.9263548851	28	0.02857142857142857	0.5	0.1317464710766676
YMR182C	-1	-/-	-214.3162760734558	-29571.667490959167	28	0.028513238289205704	0.5	0.13202324937724882
YDL236W	1	+/0	-214.3256115913391	-29581.071380615234	27	0.03048780487804878	0.5357142857142857	0.13202324937724882
YJL016W	0	0/0	-214.33063232898712	-49195.185263991356	112	0.03048780487804878	0.5357142857142857	0.13202324937724882
YIR006C	-1	-/-	-214.35433530807495	-28482.830817699432	28	0.030425963488843813	0.5357142857142857	0.13230002767783006
YNL180C	0	0/-	-214.354905128479	-47092.686695337296	112	0.030425963488843813	0.5357142857142857	0.13230002767783006
YPL137C	-1	-/+	-214.36601305007935	-28934.454864025116	28	0.030364372469635626	0.5357142857142857	0.1325768059784113
YDL230W	1	+/+	-214.3719458580017	-29733.428901195526	27	0.03232323232323232	0.5714285714285714	0.1325768059784113
YDR067C	0	0/+	-214.37631154060364	-48546.0638436079	112	0.03232323232323232	0.5714285714285714	0.1325768059784113
YJR126C	-1	-/-	-214.3795657157898	-29322.180518627167	28	0.03225806451612903	0.5714285714285714	0.13285358427899252
YNL029C	-1	-/-	-214.3901071548462	-28826.700881004333	28	0.03219315895372234	0.5714285714285714	0.13313036257957375
YGR101W	-1	-/-	-214.39055109024048	-29975.449594974518	28	0.0321285140562249	0.5714285714285714	0.13340714088015498
YNL074C	-1	-/-	-214.39711141586304	-29804.711596012115	28	0.03206412825651302	0.5714285714285714	0.13368391918073624
YLR262C	-1	-/-	-214.3985767364502	-28979.52339696884	28	0.032	0.5714285714285714	0.13396069748131748
YCR028C	-1	-/-	-214.40042734146118	-28954.953540802002	28	0.031936127744510975	0.5714285714285714	0.1342374757818987
YJL012C	-1	-/-	-214.4217095375061	-29021.754939079285	28	0.03187250996015936	0.5714285714285714	0.13451425408247994
YDR057W	-1	-/-	-214.42341995239258	-28794.738688468933	28	0.03180914512922465	0.5714285714285714	0.13479103238306117
YKL168C	0	0/-	-214.4240472316742	-48593.45534324646	112	0.03180914512922465	0.5714285714285714	0.13479103238306117
YLL048C	0	0/-	-214.43497049808502	-48276.22287893295	112	0.03180914512922465	0.5714285714285714	0.13479103238306117
YER103W	-1	-/-	-214.45679140090942	-29243.645298957825	28	0.031746031746031744	0.5714285714285714	0.1350678106836424
YKL142W	0	0/0	-214.46852695941925	-49131.40334415436	112	0.031746031746031744	0.5714285714285714	0.1350678106836424
YDR420W	-1	-/-	-214.4894504547119	-28226.81375169754	28	0.031683168316831684	0.5714285714285714	0.13534458898422363
YER100W	-1	-/-	-214.49049282073975	-29761.662028312683	28	0.03162055335968379	0.5714285714285714	0.13562136728480487
YDL185W	-1	-/-	-214.49816370010376	-29120.465893745422	28	0.03155818540433925	0.5714285714285714	0.1358981455853861
YMR273C	-1	-/-	-214.50133609771729	-29158.348649978638	28	0.031496062992125984	0.5714285714285714	0.13617492388596733
YMR062C	0	0/0	-214.50419688224792	-48394.61396694183	112	0.031496062992125984	0.5714285714285714	0.13617492388596733
YDR372C	-1	-/-	-214.51178741455078	-29431.64298915863	28	0.03143418467583497	0.5714285714285714	0.13645170218654856
YHL002W	-1	-/-	-214.51627683639526	-28974.847726345062	28	0.03137254901960784	0.5714285714285714	0.13672848048712982
YEL015W	-1	-/-	-214.52193927764893	-29044.9956407547	28	0.03131115459882583	0.5714285714285714	0.13700525878771105
YJL091C	-1	-/-	-214.5228819847107	-30476.892017364502	28	0.03125	0.5714285714285714	0.13728203708829229
YPR075C	-1	-/-	-214.53547859191895	-29513.13099002838	28	0.031189083820662766	0.5714285714285714	0.13755881538887352
YMR016C	-1	-/-	-214.5764331817627	-28835.66616487503	28	0.0311284046692607	0.5714285714285714	0.13783559368945475
YPR113W	-1	-/-	-214.57742309570312	-29134.12472343445	28	0.031067961165048542	0.5714285714285714	0.13811237199003598
YOR061W	-1	-/-	-214.58626890182495	-28548.340193748474	28	0.031007751937984496	0.5714285714285714	0.1383891502906172
YGL161C	0	0/0	-214.58730947971344	-48392.86621057987	112	0.031007751937984496	0.5714285714285714	0.1383891502906172
YDR235W	-1	-/-	-214.597393989563	-29730.466988563538	28	0.030947775628626693	0.5714285714285714	0.13866592859119845
YDR504C	0	0/0	-214.61470115184784	-49459.28771007061	112	0.030947775628626693	0.5714285714285714	0.13866592859119845
YGL164C	0	0/0	-214.6257836818695	-48837.84808528423	112	0.030947775628626693	0.5714285714285714	0.13866592859119845
YDR071C	-1	-/-	-214.62895154953003	-28985.023650169373	28	0.03088803088803089	0.5714285714285714	0.13894270689177968
YPR088C	-1	-/-	-214.66010999679565	-30008.8071269989	28	0.030828516377649325	0.5714285714285714	0.1392194851923609
YNR013C	-1	-/-	-214.66037273406982	-29876.295958518982	28	0.03076923076923077	0.5714285714285714	0.13949626349294214
YOR274W	-1	-/-	-214.66325664520264	-30051.51615381241	28	0.030710172744721688	0.5714285714285714	0.1397730417935234
YBL001C	0	0/0	-214.66956663131714	-47293.679028987885	112	0.030710172744721688	0.5714285714285714	0.1397730417935234
YAL034C	0	0/-	-214.67715191841125	-49673.140402555466	112	0.030710172744721688	0.5714285714285714	0.1397730417935234
YGR007W	-1	-/-	-214.68728876113892	-29295.97942018509	28	0.03065134099616858	0.5714285714285714	0.14004982009410463
YBR182C	-1	-/-	-214.69953870773315	-30041.831785678864	28	0.030592734225621414	0.5714285714285714	0.14032659839468586
YMR183C	-1	-/-	-214.72396612167358	-28748.504386901855	28	0.030534351145038167	0.5714285714285714	0.1406033766952671
YCR039C	-1	-/-	-214.72664880752563	-29104.376410007477	28	0.030476190476190476	0.5714285714285714	0.14088015499584833
YLR035C	-1	-/-	-214.73560667037964	-29491.160190582275	28	0.030418250950570342	0.5714285714285714	0.14115693329642956
YPR165W	-1	-/-	-214.7482590675354	-29079.03272628784	28	0.030360531309297913	0.5714285714285714	0.1414337115970108
YOR396W	0	0/0	-214.75295114517212	-48505.22336912155	112	0.030360531309297913	0.5714285714285714	0.1414337115970108
YPL177C	-1	-/-	-214.79002141952515	-28784.74690055847	28	0.030303030303030304	0.5714285714285714	0.14171048989759202
YAL051W	-1	-/-	-214.79123640060425	-29604.145845413208	28	0.030245746691871456	0.5714285714285714	0.14198726819817326
YKL186C	-1	-/-	-214.80456829071045	-28970.882146835327	28	0.03018867924528302	0.5714285714285714	0.1422640464987545
YGR252W	-1	-/-	-214.821861743927	-28887.267762184143	28	0.030131826741996232	0.5714285714285714	0.14254082479933572
YNR032W	1	+/-	-214.82465028762817	-29981.135272979736	27	0.03195488721804511	0.6071428571428571	0.14254082479933572
YML058W-A	-1	-/-	-214.83088731765747	-29011.572478294373	28	0.03189493433395872	0.6071428571428571	0.14281760309991698
YGL172W	-1	-/-	-214.84939527511597	-29540.27848291397	28	0.031835205992509365	0.6071428571428571	0.1430943814004982
YBR222C	0	0/-	-214.85450685024261	-48408.187693953514	112	0.031835205992509365	0.6071428571428571	0.1430943814004982
YOL142W	-1	-/-	-214.8636713027954	-28792.18823671341	28	0.03177570093457944	0.6071428571428571	0.14337115970107944
YPR128C	-1	-/-	-214.87589931488037	-28605.982741355896	28	0.03171641791044776	0.6071428571428571	0.14364793800166067
YIL014W	-1	-/-	-214.89330339431763	-28988.113294124603	28	0.03165735567970205	0.6071428571428571	0.1439247163022419
YDR005C	-1	-/-	-214.89686059951782	-29465.241267204285	28	0.031598513011152414	0.6071428571428571	0.14420149460282314
YGL208W	-1	-/-	-214.90203475952148	-29662.649084568024	28	0.03153988868274583	0.6071428571428571	0.14447827290340437
YLR028C	-1	-/-	-214.91167068481445	-28787.954471111298	28	0.03148148148148148	0.6071428571428571	0.1447550512039856
YOR042W	0	0/-	-214.91721987724304	-48577.92992258072	112	0.03148148148148148	0.6071428571428571	0.1447550512039856
YBR161W	-1	-/-	-214.9222855567932	-28835.90092611313	28	0.031423290203327174	0.6071428571428571	0.14503182950456683
YHL048W	-1	-/-	-214.93074798583984	-29603.836970329285	28	0.03136531365313653	0.6071428571428571	0.14530860780514807
YOL146W	-1	-/-	-214.93225717544556	-30142.901780605316	28	0.03130755064456722	0.6071428571428571	0.1455853861057293
YBR199W	-1	-/-	-214.94443559646606	-29817.489264965057	28	0.03125	0.6071428571428571	0.14586216440631056
YGL228W	0	0/-	-214.9469598531723	-48429.33663535118	112	0.03125	0.6071428571428571	0.14586216440631056
YDR259C	-1	-/-	-214.97538042068481	-29141.951820373535	28	0.031192660550458717	0.6071428571428571	0.1461389427068918
YOR138C	0	0/-	-214.99350321292877	-48064.50221097469	112	0.031192660550458717	0.6071428571428571	0.1461389427068918
YML013W	-1	-/-	-215.00039958953857	-29138.848388195038	28	0.031135531135531136	0.6071428571428571	0.14641572100747302
YKL126W	-1	-/-	-215.01332569122314	-29302.073029518127	28	0.031078610603290677	0.6071428571428571	0.14669249930805425
YGR147C	-1	-/-	-215.01358461380005	-29675.26303768158	28	0.03102189781021898	0.6071428571428571	0.14696927760863548
YNL128W	-1	-/+	-215.0219783782959	-30059.99512195587	28	0.030965391621129327	0.6071428571428571	0.14724605590921672
YOR165W	0	0/-	-215.02564108371735	-48371.37701368332	112	0.030965391621129327	0.6071428571428571	0.14724605590921672
YBR287W	0	0/0	-215.03146505355835	-49878.03690814972	112	0.030965391621129327	0.6071428571428571	0.14724605590921672
YPL110C	-1	-/-	-215.0371117591858	-30263.48588991165	28	0.03090909090909091	0.6071428571428571	0.14752283420979795
YOR155C	0	0/-	-215.03880763053894	-49223.03538799286	112	0.03090909090909091	0.6071428571428571	0.14752283420979795
YOR130C	-1	-/-	-215.05878400802612	-29665.987580776215	28	0.030852994555353903	0.6071428571428571	0.14779961251037918
YMR184W	-1	-/-	-215.0631079673767	-29055.866698741913	28	0.030797101449275364	0.6071428571428571	0.1480763908109604
YLR328W	-1	-/-	-215.06502199172974	-28631.69476890564	28	0.03074141048824593	0.6071428571428571	0.14835316911154164
YDR198C	-1	-/-	-215.108012676239	-29350.671651363373	28	0.030685920577617327	0.6071428571428571	0.14862994741212288
YPL026C	-1	-/-	-215.11402559280396	-28962.09245824814	28	0.03063063063063063	0.6071428571428571	0.14890672571270414
YCR004C	0	0/0	-215.12105083465576	-48230.09037530422	112	0.03063063063063063	0.6071428571428571	0.14890672571270414
YKL098W	0	0/0	-215.12465262413025	-48616.133512973785	112	0.03063063063063063	0.6071428571428571	0.14890672571270414
YIL147C	-1	-/-	-215.13270711898804	-28548.822485923767	28	0.030575539568345324	0.6071428571428571	0.14918350401328537
YPL002C	-1	-/-	-215.13467121124268	-29295.477987766266	28	0.03052064631956912	0.6071428571428571	0.1494602823138666
YOR035C	-1	-/-	-215.14100742340088	-30227.0276761055	28	0.03046594982078853	0.6071428571428571	0.14973706061444783
YKR048C	-1	-/-	-215.14365339279175	-29117.581837177277	28	0.03041144901610018	0.6071428571428571	0.15001383891502906
YDR043C	-1	-/-	-215.152193069458	-29384.184552669525	28	0.030357142857142857	0.6071428571428571	0.1502906172156103
YHR076W	0	0/+	-215.15570318698883	-48373.07257604599	112	0.030357142857142857	0.6071428571428571	0.1502906172156103
YDR036C	-1	-/-	-215.17637634277344	-28964.21169614792	28	0.030303030303030304	0.6071428571428571	0.15056739551619153
YPL070W	0	0/-	-215.1893755197525	-49049.51902139187	112	0.030303030303030304	0.6071428571428571	0.15056739551619153
YHR043C	-1	-/0	-215.1997675895691	-28673.397595882416	28	0.030249110320284697	0.6071428571428571	0.15084417381677276
YDR329C	-1	-/-	-215.20632219314575	-29603.89380788803	28	0.03019538188277087	0.6071428571428571	0.151120952117354
YPL169C	-1	-/-	-215.23254251480103	-29363.18290567398	28	0.030141843971631204	0.6071428571428571	0.15139773041793522
YPR134W	-1	-/-	-215.24527502059937	-29979.289822101593	28	0.03008849557522124	0.6071428571428571	0.15167450871851648
YOR085W	-1	-/-	-215.26892232894897	-28845.23942422867	28	0.030035335689045935	0.6071428571428571	0.1519512870190977
YLR299W	0	0/-	-215.27923703193665	-49560.113755464554	112	0.030035335689045935	0.6071428571428571	0.1519512870190977
YGR211W	-1	-/-	-215.29041624069214	-28669.217216014862	28	0.029982363315696647	0.6071428571428571	0.15222806531967895
YOR039W	-1	-/+	-215.3035979270935	-29297.982470989227	28	0.02992957746478873	0.6071428571428571	0.15250484362026018
YDR466W	0	0/-	-215.3273981809616	-47884.04284477234	112	0.02992957746478873	0.6071428571428571	0.15250484362026018
YAR003W	-1	-/-	-215.33937406539917	-30361.11027240753	28	0.029876977152899824	0.6071428571428571	0.1527816219208414
YER108C	-1	-/-	-215.34346723556519	-28316.155842781067	28	0.02982456140350877	0.6071428571428571	0.15305840022142264
YBR094W	0	0/0	-215.35064458847046	-48325.56412959099	112	0.02982456140350877	0.6071428571428571	0.15305840022142264
YKR014C	-1	-/-	-215.3580198287964	-29992.477643013	28	0.0297723292469352	0.6071428571428571	0.15333517852200387
YDL207W	-1	-/-	-215.35977506637573	-29363.645742416382	28	0.02972027972027972	0.6071428571428571	0.1536119568225851
YKL043W	-1	-/-	-215.36546277999878	-29658.66381072998	28	0.029668411867364748	0.6071428571428571	0.15388873512316634
YBR140C	0	0/-	-215.36790645122528	-49124.31305027008	112	0.029668411867364748	0.6071428571428571	0.15388873512316634
YNL293W	-1	-/-	-215.37109184265137	-30064.325801849365	28	0.029616724738675958	0.6071428571428571	0.15416551342374757
YIR004W	-1	-/-	-215.38064432144165	-29475.933003902435	28	0.029565217391304348	0.6071428571428571	0.1544422917243288
YPR129W	0	0/-	-215.38970291614532	-47969.580991744995	112	0.029565217391304348	0.6071428571428571	0.1544422917243288
YJR083C	-1	-/0	-215.39127922058105	-29534.58679151535	28	0.029513888888888888	0.6071428571428571	0.15471907002491006
YPL125W	-1	-/0	-215.39150047302246	-29313.91306400299	28	0.029462738301559793	0.6071428571428571	0.1549958483254913
YKL015W	-1	-/-	-215.3943157196045	-29801.999200344086	28	0.029411764705882353	0.6071428571428571	0.15527262662607252
YMR236W	-1	-/-	-215.3980894088745	-29320.225781440735	28	0.02936096718480138	0.6071428571428571	0.15554940492665376
YFL058W	-1	-/-	-215.40460205078125	-29573.01865053177	28	0.029310344827586206	0.6071428571428571	0.155826183227235
YIL039W	-1	-/-	-215.41024017333984	-28949.68513774872	28	0.029259896729776247	0.6071428571428571	0.15610296152781622
YHR067W	-1	-/-	-215.41197204589844	-29745.26545381546	28	0.029209621993127148	0.6071428571428571	0.15637973982839745
YOL096C	0	0/0	-215.42641866207123	-48280.46612620354	112	0.029209621993127148	0.6071428571428571	0.15637973982839745
YOR031W	-1	-/-	-215.43490743637085	-29494.896366119385	28	0.029159519725557463	0.6071428571428571	0.15665651812897868
YBR037C	-1	-/-	-215.43507146835327	-28435.842252731323	28	0.02910958904109589	0.6071428571428571	0.15693329642955992
YPL232W	-1	-/-	-215.45140171051025	-29021.61047077179	28	0.02905982905982906	0.6071428571428571	0.15721007473014115
YJR117W	0	0/-	-215.4566261768341	-48337.41421031952	112	0.02905982905982906	0.6071428571428571	0.15721007473014115
YJR060W	-1	-/-	-215.46230936050415	-30101.046053409576	28	0.02901023890784983	0.6071428571428571	0.15748685303072238
YKL032C	-1	-/-	-215.48746395111084	-28733.50502538681	28	0.028960817717206135	0.6071428571428571	0.15776363133130364
YDR028C	-1	-/-	-215.49113273620605	-29299.85525417328	28	0.02891156462585034	0.6071428571428571	0.15804040963188487
YGR218W	-1	-/-	-215.50060510635376	-28588.170010089874	28	0.028862478777589132	0.6071428571428571	0.1583171879324661
YGL254W	-1	-/-	-215.51917505264282	-29215.896874427795	28	0.0288135593220339	0.6071428571428571	0.15859396623304733
YIL050W	0	0/-	-215.5209128856659	-48362.12806427479	112	0.0288135593220339	0.6071428571428571	0.15859396623304733
YHR017W	0	0/0	-215.55238449573517	-48435.50006663799	112	0.0288135593220339	0.6071428571428571	0.15859396623304733
YCR083W	-1	-/-	-215.55752229690552	-29481.55573797226	28	0.028764805414551606	0.6071428571428571	0.15887074453362857
YKL087C	0	0/0	-215.57187473773956	-48441.394746780396	112	0.028764805414551606	0.6071428571428571	0.15887074453362857
YKL139W	-1	-/-	-215.57223415374756	-28758.682604789734	28	0.028716216216216218	0.6071428571428571	0.1591475228342098
YMR186W	-1	-/-	-215.57712602615356	-29138.6795630455	28	0.02866779089376054	0.6071428571428571	0.15942430113479103
YMR092C	-1	-/-	-215.5777726173401	-29752.0249209404	28	0.02861952861952862	0.6071428571428571	0.15970107943537226
YPL268W	-1	-/-	-215.5861849784851	-29427.408987998962	28	0.02857142857142857	0.6071428571428571	0.1599778577359535
YBL084C	-1	-/-	-215.6033034324646	-28711.39972114563	28	0.028523489932885907	0.6071428571428571	0.16025463603653473
YDR434W	-1	-/-	-215.61657762527466	-29126.467192173004	28	0.02847571189279732	0.6071428571428571	0.16053141433711596
YIL153W	-1	-/-	-215.6239242553711	-29617.16803407669	28	0.028428093645484948	0.6071428571428571	0.16080819263769722
YIL041W	0	0/-	-215.6319456100464	-47777.733107209206	112	0.028428093645484948	0.6071428571428571	0.16080819263769722
YDR525W-A	0	0/-	-215.6611977815628	-48216.39156806469	112	0.028428093645484948	0.6071428571428571	0.16080819263769722
YOL133W	-1	-/-	-215.66774797439575	-29431.15484046936	28	0.028380634390651086	0.6071428571428571	0.16108497093827845
YDR179C	-1	-/-	-215.66790580749512	-30167.648596286774	28	0.028333333333333332	0.6071428571428571	0.16136174923885968
YGR023W	0	0/-	-215.6818801164627	-49399.523543953896	112	0.028333333333333332	0.6071428571428571	0.16136174923885968
YBR223C	-1	-/-	-215.68441581726074	-29211.309040546417	28	0.028286189683860232	0.6071428571428571	0.1616385275394409
YEL036C	-1	-/-	-215.68463134765625	-29131.844331264496	28	0.02823920265780731	0.6071428571428571	0.16191530584002214
YDR326C	0	0/-	-215.68500137329102	-48609.37934696674	112	0.02823920265780731	0.6071428571428571	0.16191530584002214
YDR007W	0	0/0	-215.69543325901031	-47529.04562366009	112	0.02823920265780731	0.6071428571428571	0.16191530584002214
YEL044W	0	0/-	-215.71042335033417	-48721.05951213837	112	0.02823920265780731	0.6071428571428571	0.16191530584002214
YIL047C	0	0/-	-215.71255826950073	-48963.04625117779	112	0.02823920265780731	0.6071428571428571	0.16191530584002214
YNR030W	-1	-/-	-215.71630430221558	-29163.86829185486	28	0.028192371475953566	0.6071428571428571	0.16219208414060338
YMR188C	-1	-/-	-215.7168369293213	-28818.043603897095	28	0.028145695364238412	0.6071428571428571	0.1624688624411846
YBR255W	0	0/0	-215.72646033763885	-49175.2888944149	112	0.028145695364238412	0.6071428571428571	0.1624688624411846
YKL140W	-1	-/-	-215.73106241226196	-30003.519540786743	28	0.02809917355371901	0.6071428571428571	0.16274564074176584
YDL142C	-1	-/-	-215.73229694366455	-30233.820117473602	28	0.028052805280528052	0.6071428571428571	0.16302241904234707
YER048W-A	0	0/0	-215.75340926647186	-48719.28532755375	112	0.028052805280528052	0.6071428571428571	0.16302241904234707
YNL321W	0	0/-	-215.76392555236816	-47863.178564190865	112	0.028052805280528052	0.6071428571428571	0.16302241904234707
YIL071C	0	0/-	-215.76616668701172	-49374.79446768761	112	0.028052805280528052	0.6071428571428571	0.16302241904234707
YOR362C	-1	-/-	-215.77904415130615	-29896.918035507202	28	0.02800658978583196	0.6071428571428571	0.1632991973429283
YDR261C	0	0/-	-215.79874980449677	-49296.85166633129	112	0.02800658978583196	0.6071428571428571	0.1632991973429283
YML025C	-1	-/-	-215.813334941864	-28252.685463905334	28	0.027960526315789474	0.6071428571428571	0.16357597564350954
YPR008W	-1	-/-	-215.8158893585205	-29725.74592781067	28	0.027914614121510674	0.6071428571428571	0.1638527539440908
YOR119C	-1	-/-	-215.8177661895752	-28957.125115394592	28	0.027868852459016394	0.6071428571428571	0.16412953224467203
YGL054C	-1	-/-	-215.82416200637817	-29101.670216083527	28	0.027823240589198037	0.6071428571428571	0.16440631054525326
YHR132C	0	0/-	-215.85368990898132	-48667.508308410645	112	0.027823240589198037	0.6071428571428571	0.16440631054525326
YJL204C	-1	-/-	-215.85679721832275	-29390.565170764923	28	0.027777777777777776	0.6071428571428571	0.1646830888458345
YKR030W	0	0/0	-215.86515021324158	-48427.91970849037	112	0.027777777777777776	0.6071428571428571	0.1646830888458345
YBL058W	-1	-/-	-215.87441968917847	-29301.157326698303	28	0.02773246329526917	0.6071428571428571	0.16495986714641572
YLR128W	0	0/-	-215.87590873241425	-48492.04167354107	112	0.02773246329526917	0.6071428571428571	0.16495986714641572
YJR062C	0	0/0	-215.89316761493683	-49573.234568595886	112	0.02773246329526917	0.6071428571428571	0.16495986714641572
YDL017W	-1	-/-	-215.90849208831787	-30328.34065246582	28	0.02768729641693811	0.6071428571428571	0.16523664544699695
YOL051W	-1	-/-	-215.91807985305786	-28648.32023859024	28	0.027642276422764227	0.6071428571428571	0.1655134237475782
YGL168W	-1	-/-	-215.91888570785522	-29102.22831106186	28	0.027597402597402596	0.6071428571428571	0.16579020204815942
YNL049C	-1	-/-	-215.92747020721436	-29331.66216278076	28	0.027552674230145867	0.6071428571428571	0.16606698034874065
YCR033W	-1	-/-	-215.94365549087524	-28859.54719686508	28	0.02750809061488673	0.6071428571428571	0.16634375864932188
YEL012W	-1	-/-	-215.94890451431274	-29472.309997081757	28	0.027463651050080775	0.6071428571428571	0.16662053694990311
YNR032C-A	-1	-/-	-215.95735597610474	-28664.873187065125	28	0.027419354838709678	0.6071428571428571	0.16689731525048437
YGR231C	-1	-/-	-215.96720266342163	-29522.03336906433	28	0.027375201288244767	0.6071428571428571	0.1671740935510656
YAL001C	-1	-/-	-215.9747519493103	-28621.284765720367	28	0.027331189710610933	0.6071428571428571	0.16745087185164684
YGL195W	-1	-/-	-215.97780466079712	-28840.616732120514	28	0.027287319422150885	0.6071428571428571	0.16772765015222807
YML010W	-1	-/-	-215.98648881912231	-30019.426163196564	28	0.027243589743589744	0.6071428571428571	0.1680044284528093
YGL150C	-1	-/-	-215.99243116378784	-28898.989981651306	28	0.0272	0.6071428571428571	0.16828120675339053
YMR098C	0	0/-	-216.00324523448944	-47406.216116428375	112	0.0272	0.6071428571428571	0.16828120675339053
YFR027W	-1	-/-	-216.0247540473938	-29887.28112411499	28	0.027156549520766772	0.6071428571428571	0.16855798505397177
YDR006C	0	0/-	-216.027805685997	-48609.870795845985	112	0.027156549520766772	0.6071428571428571	0.16855798505397177
YOR249C	-1	-/-	-216.02797603607178	-29387.28895330429	28	0.02711323763955343	0.6071428571428571	0.168834763354553
YEL017C-A	-1	-/0	-216.03404569625854	-28869.86620903015	28	0.027070063694267517	0.6071428571428571	0.16911154165513423
YPR082C	-1	-/-	-216.0783772468567	-29166.92629814148	28	0.02702702702702703	0.6071428571428571	0.16938831995571546
YGR112W	-1	-/-	-216.08546590805054	-28995.690886974335	28	0.026984126984126985	0.6071428571428571	0.1696650982562967
YOR140W	-1	-/-	-216.08909463882446	-29532.894335746765	28	0.02694136291600634	0.6071428571428571	0.16994187655687795
YCR020W-B	-1	-/-	-216.09697437286377	-28997.464898586273	28	0.02689873417721519	0.6071428571428571	0.17021865485745918
YJL042W	-1	-/-	-216.1017198562622	-29185.20557308197	28	0.026856240126382307	0.6071428571428571	0.17049543315804042
YOL116W	-1	-/-	-216.10994625091553	-29387.126930713654	28	0.026813880126182965	0.6071428571428571	0.17077221145862165
YFL033C	-1	-/-	-216.11622619628906	-29468.260144233704	28	0.026771653543307086	0.6071428571428571	0.17104898975920288
YOR256C	-1	-/-	-216.12963247299194	-29938.088588237762	28	0.026729559748427674	0.6071428571428571	0.1713257680597841
YOL006C	-1	-/-	-216.13338804244995	-29042.50467157364	28	0.026687598116169546	0.6071428571428571	0.17160254636036534
YDR410C	0	0/-	-216.13928949832916	-48881.949135899544	112	0.026687598116169546	0.6071428571428571	0.17160254636036534
YBR153W	-1	-/-	-216.1428689956665	-29058.698688983917	28	0.02664576802507837	0.6071428571428571	0.17187932466094658
YJR052W	-1	-/-	-216.1444501876831	-29835.63253545761	28	0.026604068857589983	0.6071428571428571	0.1721561029615278
YBL011W	-1	-/-	-216.15713119506836	-29094.855568408966	28	0.0265625	0.6071428571428571	0.17243288126210904
YBL089W	0	0/-	-216.16023099422455	-48553.438505768776	112	0.0265625	0.6071428571428571	0.17243288126210904
YFL056C	-1	-/0	-216.16555404663086	-29675.735884189606	28	0.0265210608424337	0.6071428571428571	0.1727096595626903
YAR042W	-1	-/-	-216.17235279083252	-29957.460596084595	28	0.0264797507788162	0.6071428571428571	0.17298643786327153
YBR210W	-1	-/-	-216.17836093902588	-28624.191241264343	28	0.026438569206842923	0.6071428571428571	0.17326321616385276
YKL210W	0	0/-	-216.1784427165985	-48369.54208672047	112	0.026438569206842923	0.6071428571428571	0.17326321616385276
YOL091W	-1	-/-	-216.18009757995605	-29452.83548116684	28	0.026397515527950312	0.6071428571428571	0.173539994464434
YBL101C	0	0/-	-216.1911243200302	-49340.615563869476	112	0.026397515527950312	0.6071428571428571	0.173539994464434
YDR354W	0	0/0	-216.194965839386	-48652.821974396706	112	0.026397515527950312	0.6071428571428571	0.173539994464434
YNL094W	-1	-/-	-216.20488262176514	-28786.448073387146	28	0.02635658914728682	0.6071428571428571	0.17381677276501523
YKL028W	-1	-/-	-216.20526552200317	-29189.96678495407	28	0.02631578947368421	0.6071428571428571	0.17409355106559646
YBR042C	-1	-/-	-216.21365928649902	-29523.746119499207	28	0.02627511591962906	0.6071428571428571	0.1743703293661777
YMR264W	-1	-/-	-216.2184190750122	-29093.883406162262	28	0.026234567901234566	0.6071428571428571	0.17464710766675892
YIL044C	-1	-/-	-216.22132110595703	-29229.843198299408	28	0.026194144838212634	0.6071428571428571	0.17492388596734015
YNR055C	0	0/-	-216.23173916339874	-47497.04693925381	112	0.026194144838212634	0.6071428571428571	0.17492388596734015
YDL235C	-1	-/-	-216.26663875579834	-29018.51771211624	28	0.026153846153846153	0.6071428571428571	0.17520066426792139
YBR004C	-1	-/-	-216.26961612701416	-28942.437814712524	28	0.026113671274961597	0.6071428571428571	0.17547744256850262
YER154W	-1	-/-	-216.27580451965332	-28589.788822174072	28	0.02607361963190184	0.6071428571428571	0.17575422086908388
YDR164C	-1	-/-	-216.29624938964844	-28861.22601699829	28	0.026033690658499236	0.6071428571428571	0.1760309991696651
YCL051W	-1	-/-	-216.29875421524048	-28853.512476444244	28	0.02599388379204893	0.6071428571428571	0.17630777747024634
YOR297C	-1	-/-	-216.3012547492981	-29647.29359817505	28	0.025954198473282442	0.6071428571428571	0.17658455577082757
YDR038C	-1	-/-	-216.3050718307495	-29325.358840942383	28	0.025914634146341462	0.6071428571428571	0.1768613340714088
YOR106W	-1	-/-	-216.32392120361328	-30317.304851055145	28	0.0258751902587519	0.6071428571428571	0.17713811237199004
YKR088C	0	0/-	-216.3243944644928	-48185.91333556175	112	0.0258751902587519	0.6071428571428571	0.17713811237199004
YDR079C-A	-1	-/-	-216.33549737930298	-28635.219873428345	28	0.025835866261398176	0.6071428571428571	0.17741489067257127
YPL228W	-1	-/-	-216.3592071533203	-29006.47708082199	28	0.025796661608497723	0.6071428571428571	0.1776916689731525
YBL102W	-1	-/-	-216.36056470870972	-28799.297845363617	28	0.025757575757575757	0.6071428571428571	0.17796844727373373
YBR119W	-1	-/-	-216.368239402771	-30429.981902599335	28	0.025718608169440244	0.6071428571428571	0.17824522557431496
YPL061W	-1	-/-	-216.3896803855896	-29413.69041633606	28	0.0256797583081571	0.6071428571428571	0.1785220038748962
YNL137C	0	0/-	-216.39226365089417	-47578.60507833958	112	0.0256797583081571	0.6071428571428571	0.1785220038748962
YBR233W-A	-1	-/-	-216.40161180496216	-29010.798967838287	28	0.02564102564102564	0.6071428571428571	0.17879878217547746
YBR156C	-1	-/-	-216.41633939743042	-30152.326464176178	28	0.025602409638554216	0.6071428571428571	0.1790755604760587
YHR134W	0	0/-	-216.4174246788025	-48740.16550672054	112	0.025602409638554216	0.6071428571428571	0.1790755604760587
YML132W	-1	-/-	-216.4373755455017	-29138.67658662796	28	0.02556390977443609	0.6071428571428571	0.17935233877663992
YLR418C	-1	-/-	-216.43845176696777	-29797.848358154297	28	0.025525525525525526	0.6071428571428571	0.17962911707722115
YEL006W	0	0/-	-216.43990862369537	-48006.13140952587	112	0.025525525525525526	0.6071428571428571	0.17962911707722115
YDR263C	-1	-/-	-216.4667329788208	-29247.47196674347	28	0.025487256371814093	0.6071428571428571	0.17990589537780238
YLR368W	-1	-/-	-216.47517728805542	-30156.75378227234	28	0.025449101796407185	0.6071428571428571	0.18018267367838361
YMR288W	-1	-/-	-216.49236726760864	-29523.457359790802	28	0.025411061285500747	0.6071428571428571	0.18045945197896485
YLL021W	-1	-/-	-216.5121111869812	-29839.572256088257	28	0.025373134328358207	0.6071428571428571	0.18073623027954608
YJR050W	-1	-/-	-216.5139045715332	-29221.685068130493	28	0.02533532041728763	0.6071428571428571	0.1810130085801273
YIL098C	-1	-/-	-216.5274395942688	-28777.128915309906	28	0.025297619047619048	0.6071428571428571	0.18128978688070854
YNL239W	-1	-/-	-216.54788255691528	-31012.921722888947	28	0.02526002971768202	0.6071428571428571	0.18156656518128977
YGR037C	-1	-/-	-216.57617473602295	-29410.19848871231	28	0.025222551928783383	0.6071428571428571	0.18184334348187103
YMR168C	-1	-/-	-216.60611486434937	-29636.284426689148	28	0.025185185185185185	0.6071428571428571	0.18212012178245227
YAL041W	-1	-/-	-216.61525535583496	-28937.1956949234	28	0.02514792899408284	0.6071428571428571	0.1823969000830335
YML127W	-1	-/-	-216.6206488609314	-29069.256658554077	28	0.025110782865583457	0.6071428571428571	0.18267367838361473
YMR140W	-1	-/-	-216.6265468597412	-29541.386152744293	28	0.025073746312684365	0.6071428571428571	0.18295045668419596
YKR101W	-1	-/-	-216.64974117279053	-29601.13067293167	28	0.025036818851251842	0.6071428571428571	0.1832272349847772
YKL041W	-1	-/-	-216.65255308151245	-29475.26015329361	28	0.025	0.6071428571428571	0.18350401328535842
YPR073C	1	+/+	-216.7020812034607	-29703.80698823929	27	0.02643171806167401	0.6428571428571429	0.18350401328535842
YLR191W	-1	-/-	-216.74216604232788	-30146.850369930267	28	0.026392961876832845	0.6428571428571429	0.18378079158593966
YDR236C	-1	-/-	-216.74512243270874	-28954.706894397736	28	0.02635431918008785	0.6428571428571429	0.1840575698865209
YDR480W	-1	-/-	-216.75699996948242	-30154.181200504303	28	0.02631578947368421	0.6428571428571429	0.18433434818710212
YMR008C	-1	-/-	-216.76313638687134	-30103.633261680603	28	0.026277372262773723	0.6428571428571429	0.18461112648768335
YBR166C	0	0/0	-216.77159512043	-49382.97529220581	112	0.026277372262773723	0.6428571428571429	0.18461112648768335
YFR025C	0	0/0	-216.77723169326782	-48849.678948163986	112	0.026277372262773723	0.6428571428571429	0.18461112648768335
YPL224C	-1	-/-	-216.77858591079712	-30237.730298519135	28	0.026239067055393587	0.6428571428571429	0.1848879047882646
YDR177W	-1	-/-	-216.77991151809692	-29537.499055862427	28	0.026200873362445413	0.6428571428571429	0.18516468308884584
YLR209C	0	0/-	-216.80637872219086	-48624.747849822044	112	0.026200873362445413	0.6428571428571429	0.18516468308884584
YNL268W	-1	-/-	-216.81669425964355	-29247.77353143692	28	0.02616279069767442	0.6428571428571429	0.18544146138942708
YER088C	-1	-/-	-216.81889009475708	-29008.500834941864	28	0.026124818577648767	0.6428571428571429	0.1857182396900083
YOR266W	-1	-/-	-216.81967115402222	-28784.720161914825	28	0.02608695652173913	0.6428571428571429	0.18599501799058954
YBR256C	-1	-/-	-216.82014656066895	-29161.595819473267	28	0.02604920405209841	0.6428571428571429	0.18627179629117077
YCR008W	-1	-/-	-216.83098649978638	-29530.166120529175	28	0.02601156069364162	0.6428571428571429	0.186548574591752
YMR191W	0	0/0	-216.84115934371948	-49867.51025092602	112	0.02601156069364162	0.6428571428571429	0.186548574591752
YGR143W	-1	-/-	-216.85094833374023	-30660.654861927032	28	0.025974025974025976	0.6428571428571429	0.18682535289233324
YHR055C	-1	-/-	-216.8621048927307	-28984.85706424713	28	0.025936599423631124	0.6428571428571429	0.18710213119291447
YLR389C	0	0/-	-216.8653953075409	-49126.214315891266	112	0.025936599423631124	0.6428571428571429	0.18710213119291447
YEL041W	-1	-/-	-216.86641788482666	-29901.317931175232	28	0.025899280575539568	0.6428571428571429	0.1873789094934957
YOR087W	-1	-/-	-216.86772298812866	-29229.753044128418	28	0.02586206896551724	0.6428571428571429	0.18765568779407693
YGL219C	-1	-/-	-216.86917734146118	-29592.673248291016	28	0.02582496413199426	0.6428571428571429	0.1879324660946582
YPR040W	0	0/+	-216.89260387420654	-49552.021007180214	112	0.02582496413199426	0.6428571428571429	0.1879324660946582
YFR007W	0	0/0	-216.89886283874512	-48513.51352751255	112	0.02582496413199426	0.6428571428571429	0.1879324660946582
YIL085C	-1	-/-	-216.90596961975098	-30179.10118341446	28	0.025787965616045846	0.6428571428571429	0.18820924439523942
YDR368W	0	0/-	-216.90774822235107	-49100.47993636131	112	0.025787965616045846	0.6428571428571429	0.18820924439523942
YDR303C	-1	-/-	-216.90824794769287	-29699.690609931946	28	0.02575107296137339	0.6428571428571429	0.18848602269582065
YML130C	-1	-/-	-216.91518306732178	-30046.11450099945	28	0.025714285714285714	0.6428571428571429	0.18876280099640189
YBL079W	-1	-/-	-216.91875505447388	-28807.711670398712	28	0.025677603423680456	0.6428571428571429	0.18903957929698312
YBL033C	-1	-/-	-216.92720079421997	-30016.220437526703	28	0.02564102564102564	0.6428571428571429	0.18931635759756435
YPL244C	-1	-/-	-216.94030046463013	-29209.277974128723	28	0.025604551920341393	0.6428571428571429	0.18959313589814558
YBL019W	-1	-/-	-216.947744846344	-29722.087881088257	28	0.02556818181818182	0.6428571428571429	0.1898699141987268
YIR022W	-1	-/-	-216.95188999176025	-29375.22714948654	28	0.02553191489361702	0.6428571428571429	0.19014669249930805
YOR173W	-1	-/-	-216.9594807624817	-30010.352410793304	28	0.025495750708215296	0.6428571428571429	0.19042347079988928
YGR044C	-1	-/-	-216.96070861816406	-29934.267708301544	28	0.02545968882602546	0.6428571428571429	0.19070024910047054
YGL087C	-1	-/-	-216.9660930633545	-29445.738800048828	28	0.025423728813559324	0.6428571428571429	0.19097702740105177
YPL089C	-1	-/-	-216.97301721572876	-29336.351831912994	28	0.02538787023977433	0.6428571428571429	0.191253805701633
YMR080C	-1	-/-	-216.97411155700684	-29343.424203395844	28	0.02535211267605634	0.6428571428571429	0.19153058400221423
YGL092W	-1	-/-	-216.9849042892456	-29441.770126342773	28	0.02531645569620253	0.6428571428571429	0.19180736230279546
YLR229C	-1	-/-	-216.98929166793823	-29123.330075740814	28	0.025280898876404494	0.6428571428571429	0.1920841406033767
YDR243C	-1	-/-	-216.99205350875854	-30281.809191703796	28	0.025245441795231416	0.6428571428571429	0.19236091890395793
YDR228C	-1	-/-	-217.00796747207642	-29728.046877861023	28	0.025210084033613446	0.6428571428571429	0.19263769720453916
YLL006W	-1	-/-	-217.02598762512207	-30928.555560112	28	0.025174825174825177	0.6428571428571429	0.1929144755051204
YDR452W	0	0/0	-217.02732980251312	-48540.84601163864	112	0.025174825174825177	0.6428571428571429	0.1929144755051204
YLL004W	-1	-/-	-217.03522872924805	-30471.45355272293	28	0.025139664804469275	0.6428571428571429	0.19319125380570162
YOR370C	0	0/-	-217.04185581207275	-48542.21843290329	112	0.025139664804469275	0.6428571428571429	0.19319125380570162
YEL047C	0	0/-	-217.0520440340042	-49452.987704992294	112	0.025139664804469275	0.6428571428571429	0.19319125380570162
YIL088C	0	0/-	-217.060892701149	-48694.199157476425	112	0.025139664804469275	0.6428571428571429	0.19319125380570162
YDR488C	-1	-/-	-217.06101512908936	-29699.207359790802	28	0.02510460251046025	0.6428571428571429	0.19346803210628286
YGL167C	-1	-/-	-217.06657600402832	-28746.423666000366	28	0.025069637883008356	0.6428571428571429	0.19374481040686412
YDR151C	-1	-/-	-217.0766248703003	-29893.215918540955	28	0.025034770514603615	0.6428571428571429	0.19402158870744535
YOR270C	-1	-/-	-217.08389616012573	-28978.57038640976	28	0.025	0.6428571428571429	0.19429836700802658
YDR142C	-1	-/-	-217.08640432357788	-29746.3241853714	28	0.024965325936199722	0.6428571428571429	0.1945751453086078
YBR183W	-1	-/-	-217.0900444984436	-29999.54521036148	28	0.024930747922437674	0.6428571428571429	0.19485192360918904
YOR193W	-1	-/-	-217.09232664108276	-29822.23626089096	28	0.024896265560165973	0.6428571428571429	0.19512870190977027
YJL174W	0	0/-	-217.09333527088165	-48124.05241441727	112	0.024896265560165973	0.6428571428571429	0.19512870190977027
YGL080W	0	0/-	-217.10144901275635	-49736.991044163704	112	0.024896265560165973	0.6428571428571429	0.19512870190977027
YPR036W	-1	-/-	-217.10722017288208	-28355.50831079483	28	0.024861878453038673	0.6428571428571429	0.1954054802103515
YGR281W	-1	-/-	-217.11425495147705	-29939.851335048676	28	0.02482758620689655	0.6428571428571429	0.19568225851093274
YNL197C	-1	-/-	-217.1188006401062	-29161.15102815628	28	0.024793388429752067	0.6428571428571429	0.19595903681151397
YJR040W	-1	-/-	-217.13793087005615	-29143.95151948929	28	0.024759284731774415	0.6428571428571429	0.1962358151120952
YPL049C	-1	-/-	-217.14057397842407	-29355.627740859985	28	0.024725274725274724	0.6428571428571429	0.19651259341267643
YER061C	-1	-/-	-217.14914274215698	-29287.875030517578	28	0.024691358024691357	0.6428571428571429	0.1967893717132577
YNL191W	0	0/0	-217.15560972690582	-49141.84975063801	112	0.024691358024691357	0.6428571428571429	0.1967893717132577
YGL002W	0	0/-	-217.1563071012497	-49543.04458081722	112	0.024691358024691357	0.6428571428571429	0.1967893717132577
YGR202C	-1	-/-	-217.16570806503296	-29441.813301563263	28	0.024657534246575342	0.6428571428571429	0.19706615001383893
YOR326W	-1	-/-	-217.18280792236328	-29804.12598800659	28	0.024623803009575923	0.6428571428571429	0.19734292831442016
YGL051W	-1	-/-	-217.18938732147217	-29636.536539554596	28	0.02459016393442623	0.6428571428571429	0.1976197066150014
YBR059C	-1	-/-	-217.20319938659668	-29255.369148254395	28	0.02455661664392906	0.6428571428571429	0.19789648491558262
YAL014C	0	0/-	-217.20462155342102	-48486.75766682625	112	0.02455661664392906	0.6428571428571429	0.19789648491558262
YGL098W	-1	-/-	-217.2048625946045	-29500.173025131226	28	0.02452316076294278	0.6428571428571429	0.19817326321616385
YNL059C	-1	-/-	-217.20740509033203	-29218.870106697083	28	0.024489795918367346	0.6428571428571429	0.19845004151674508
YNL236W	-1	-/-	-217.2127561569214	-29236.35500383377	28	0.024456521739130436	0.6428571428571429	0.19872681981732632
YGR092W	-1	-/-	-217.22273969650269	-28996.277926921844	28	0.024423337856173677	0.6428571428571429	0.19900359811790755
YDR035W	0	0/0	-217.2260971069336	-48300.07311427593	112	0.024423337856173677	0.6428571428571429	0.19900359811790755
YJL116C	-1	-/-	-217.22894287109375	-29330.343198776245	28	0.024390243902439025	0.6428571428571429	0.19928037641848878
YBR243C	-1	-/-	-217.2387957572937	-28762.240324020386	28	0.02435723951285521	0.6428571428571429	0.19955715471907
YEL062W	-1	-/-	-217.24650287628174	-30674.45772743225	28	0.024324324324324326	0.6428571428571429	0.19983393301965127
YDL161W	-1	-/-	-217.25056171417236	-29650.172519683838	28	0.024291497975708502	0.6428571428571429	0.2001107113202325
YHR163W	-1	-/0	-217.2533402442932	-29508.983437538147	28	0.02425876010781671	0.6428571428571429	0.20038748962081374
YML023C	-1	-/-	-217.25549030303955	-29260.78777742386	28	0.024226110363391656	0.6428571428571429	0.20066426792139497
YMR255W	-1	-/-	-217.26892709732056	-30479.42986059189	28	0.024193548387096774	0.6428571428571429	0.2009410462219762
YIL138C	-1	-/-	-217.29777431488037	-29162.09500026703	28	0.024161073825503355	0.6428571428571429	0.20121782452255743
YDR200C	-1	-/-	-217.29815340042114	-29584.231685638428	28	0.024128686327077747	0.6428571428571429	0.20149460282313866
YCL010C	-1	-/-	-217.3064842224121	-29689.22567129135	28	0.024096385542168676	0.6428571428571429	0.2017713811237199
YPR185W	-1	-/-	-217.31506538391113	-29283.554975509644	28	0.02406417112299465	0.6428571428571429	0.20204815942430113
YCL011C	-1	-/-	-217.31876802444458	-30034.2868142128	28	0.02403204272363151	0.6428571428571429	0.20232493772488236
YPL190C	-1	-/-	-217.32506656646729	-29624.624573230743	28	0.024	0.6428571428571429	0.2026017160254636
YOL027C	-1	-/-	-217.3299674987793	-28444.917543888092	28	0.023968042609853527	0.6428571428571429	0.20287849432604485
YDR505C	0	0/0	-217.33993923664093	-49270.64022779465	112	0.023968042609853527	0.6428571428571429	0.20287849432604485
YHR086W	-1	-/-	-217.34732246398926	-29754.66752099991	28	0.023936170212765957	0.6428571428571429	0.20315527262662608
YDL226C	-1	-/-	-217.35845375061035	-29074.692538261414	28	0.02390438247011952	0.6428571428571429	0.20343205092720731
YBR177C	-1	-/-	-217.3605408668518	-28927.327239513397	28	0.023872679045092837	0.6428571428571429	0.20370882922778855
YOR127W	-1	-/-	-217.36114883422852	-29895.92532968521	28	0.02384105960264901	0.6428571428571429	0.20398560752836978
YJL151C	0	0/-	-217.3668909072876	-49805.380486249924	112	0.02384105960264901	0.6428571428571429	0.20398560752836978
YGL137W	-1	-/-	-217.36898803710938	-29275.636607170105	28	0.023809523809523808	0.6428571428571429	0.204262385828951
YDL189W	0	0/0	-217.37866878509521	-49690.97778964043	112	0.023809523809523808	0.6428571428571429	0.204262385828951
YDR127W	0	0/0	-217.3812358379364	-48163.62297523022	112	0.023809523809523808	0.6428571428571429	0.204262385828951
YLR305C	-1	-/-	-217.3838768005371	-28738.57897377014	28	0.023778071334214	0.6428571428571429	0.20453916412953224
YFR047C	-1	-/-	-217.39322805404663	-30443.407763004303	28	0.023746701846965697	0.6428571428571429	0.20481594243011347
YNL238W	0	0/-	-217.40728378295898	-48637.878536224365	112	0.023746701846965697	0.6428571428571429	0.20481594243011347
YFL042C	0	0/-	-217.41247415542603	-49704.506380200386	112	0.023746701846965697	0.6428571428571429	0.20481594243011347
YPR154W	-1	-/-	-217.41293239593506	-29700.744286060333	28	0.023715415019762844	0.6428571428571429	0.2050927207306947
YGL141W	0	0/-	-217.41323935985565	-48648.82570385933	112	0.023715415019762844	0.6428571428571429	0.2050927207306947
YKL079W	-1	-/-	-217.41820335388184	-29187.75376558304	28	0.02368421052631579	0.6428571428571429	0.20536949903127594
YLR350W	-1	-/-	-217.41836166381836	-30576.914797782898	28	0.023653088042049936	0.6428571428571429	0.20564627733185717
YDR316W	0	0/0	-217.42943382263184	-48647.92340171337	112	0.023653088042049936	0.6428571428571429	0.20564627733185717
YGL211W	-1	-/-	-217.43886423110962	-29692.504765033722	28	0.023622047244094488	0.6428571428571429	0.20592305563243843
YKR058W	0	0/0	-217.4456170797348	-48819.00886404514	112	0.023622047244094488	0.6428571428571429	0.20592305563243843
YJL111W	-1	-/-	-217.44653701782227	-29344.15093612671	28	0.023591087811271297	0.6428571428571429	0.20619983393301966
YOR344C	-1	-/-	-217.4517478942871	-29895.25763273239	28	0.02356020942408377	0.6428571428571429	0.2064766122336009
YJR036C	0	0/-	-217.46192038059235	-48853.987187981606	112	0.02356020942408377	0.6428571428571429	0.2064766122336009
YNR019W	-1	-/-	-217.46417713165283	-30104.997165203094	28	0.023529411764705882	0.6428571428571429	0.20675339053418212
YOL009C	-1	-/-	-217.4654083251953	-30209.896463871002	28	0.02349869451697128	0.6428571428571429	0.20703016883476336
YJL156C	-1	-/-	-217.4779396057129	-29721.907824516296	28	0.02346805736636245	0.6428571428571429	0.2073069471353446
YFL011W-A	-1	-/-	-217.4851689338684	-28735.326234817505	28	0.0234375	0.6428571428571429	0.20758372543592582
YCR067C	-1	-/-	-217.48855352401733	-28199.305982112885	28	0.02340702210663199	0.6428571428571429	0.20786050373650705
YPR021C	-1	-/-	-217.48955535888672	-29152.179388046265	28	0.023376623376623377	0.6428571428571429	0.20813728203708828
YPR180W	0	0/-	-217.4953773021698	-49005.28257107735	112	0.023376623376623377	0.6428571428571429	0.20813728203708828
YER115C	0	0/-	-217.5046204328537	-49525.95677900314	112	0.023376623376623377	0.6428571428571429	0.20813728203708828
YKL214C	-1	-/-	-217.50487661361694	-28859.36169052124	28	0.023346303501945526	0.6428571428571429	0.20841406033766952
YDR126W	-1	-/-	-217.50492811203003	-29747.203142166138	28	0.023316062176165803	0.6428571428571429	0.20869083863825075
YKR052C	-1	-/-	-217.52748727798462	-29999.530197143555	28	0.02328589909443726	0.6428571428571429	0.208967616938832
YDL140C	-1	-/-	-217.53116655349731	-28696.901221752167	28	0.023255813953488372	0.6428571428571429	0.20924439523941324
YIL137C	0	0/-	-217.53740644454956	-48467.89159333706	112	0.023255813953488372	0.6428571428571429	0.20924439523941324
YJR140C	-1	-/-	-217.5490608215332	-29807.922806739807	28	0.023225806451612905	0.6428571428571429	0.20952117353999447
YHR106W	-1	-/-	-217.54912853240967	-30007.463954925537	28	0.023195876288659795	0.6428571428571429	0.2097979518405757
YDR207C	-1	-/-	-217.5566816329956	-29712.412672042847	28	0.023166023166023165	0.6428571428571429	0.21007473014115693
YOR052C	0	0/-	-217.55771839618683	-49966.176228284836	112	0.023166023166023165	0.6428571428571429	0.21007473014115693
YLR033W	-1	-/-	-217.56129503250122	-29849.520166873932	28	0.02313624678663239	0.6428571428571429	0.21035150844173817
YGR267C	-1	-/-	-217.5615234375	-29368.23467206955	28	0.023106546854942234	0.6428571428571429	0.2106282867423194
YOR319W	-1	-/-	-217.5706386566162	-29485.119007110596	28	0.023076923076923078	0.6428571428571429	0.21090506504290063
YLR046C	0	0/0	-217.58067429065704	-48418.153671979904	112	0.023076923076923078	0.6428571428571429	0.21090506504290063
YNL326C	-1	-/-	-217.6133975982666	-29496.990706443787	28	0.023047375160051217	0.6428571428571429	0.21118184334348186
YGL210W	-1	-/-	-217.63662719726562	-29552.266674041748	28	0.023017902813299233	0.6428571428571429	0.2114586216440631
YMR022W	-1	-/-	-217.64176750183105	-29682.04674243927	28	0.022988505747126436	0.6428571428571429	0.21173539994464435
YLR216C	-1	-/-	-217.6431851387024	-29160.795292377472	28	0.02295918367346939	0.6428571428571429	0.21201217824522559
YOR267C	-1	-/-	-217.65090608596802	-29322.2492313385	28	0.022929936305732482	0.6428571428571429	0.21228895654580682
YDR313C	0	0/-	-217.65812015533447	-49228.10960316658	112	0.022929936305732482	0.6428571428571429	0.21228895654580682
YOL043C	-1	-/-	-217.66094827651978	-29755.263261318207	28	0.022900763358778626	0.6428571428571429	0.21256573484638805
YPR051W	-1	-/-	-217.664897441864	-30163.462530612946	28	0.022871664548919948	0.6428571428571429	0.21284251314696928
YKL124W	0	0/-	-217.67701649665833	-49579.94460904598	112	0.022871664548919948	0.6428571428571429	0.21284251314696928
YBL046W	1	+/+	-217.68673944473267	-30280.557955265045	27	0.024111675126903553	0.6785714285714286	0.21284251314696928
YCR011C	0	0/-	-217.69003212451935	-49075.67117333412	112	0.024111675126903553	0.6785714285714286	0.21284251314696928
YKL052C	-1	-/-	-217.69503116607666	-30138.38267326355	28	0.024081115335868188	0.6785714285714286	0.2131192914475505
YML064C	-1	-/-	-217.70201301574707	-29772.16649723053	28	0.024050632911392405	0.6785714285714286	0.21339606974813174
YGL058W	-1	-/-	-217.71072244644165	-29263.604395866394	28	0.02402022756005057	0.6785714285714286	0.21367284804871298
YJL056C	-1	-/-	-217.7120337486267	-30647.546010494232	28	0.023989898989898988	0.6785714285714286	0.2139496263492942
YMR211W	-1	-/-	-217.71970176696777	-29462.73460626602	28	0.02395964691046658	0.6785714285714286	0.21422640464987544
YKL211C	0	0/0	-217.72434151172638	-48060.761318326	112	0.02395964691046658	0.6785714285714286	0.21422640464987544
YDR463W	-1	-/-	-217.72850275039673	-29362.113515853882	28	0.02392947103274559	0.6785714285714286	0.21450318295045667
YNL129W	-1	-/-	-217.72939825057983	-30340.866545200348	28	0.02389937106918239	0.6785714285714286	0.21477996125103793
YFL028C	0	0/-	-217.74781847000122	-48172.379313349724	112	0.02389937106918239	0.6785714285714286	0.21477996125103793
YLR440C	0	0/-	-217.74909222126007	-49249.04054546356	112	0.02389937106918239	0.6785714285714286	0.21477996125103793
YOR161C	0	0/-	-217.7652221918106	-49013.38079893589	112	0.02389937106918239	0.6785714285714286	0.21477996125103793
YMR302C	-1	-/-	-217.78284358978271	-30089.792554855347	28	0.02386934673366834	0.6785714285714286	0.21505673955161916
YLR203C	0	0/-	-217.79361832141876	-48308.06779336929	112	0.02386934673366834	0.6785714285714286	0.21505673955161916
YJL005W	-1	-/-	-217.79983806610107	-29353.991971492767	28	0.02383939774153074	0.6785714285714286	0.2153335178522004
YHR103W	0	0/-	-217.80208241939545	-48358.84709060192	112	0.02383939774153074	0.6785714285714286	0.2153335178522004
YNL189W	0	0/-	-217.80871891975403	-48807.26539850235	112	0.02383939774153074	0.6785714285714286	0.2153335178522004
YDR405W	0	0/-	-217.8109016418457	-48444.80253696442	112	0.02383939774153074	0.6785714285714286	0.2153335178522004
YDR099W	-1	-/-	-217.8145022392273	-29433.85780763626	28	0.023809523809523808	0.6785714285714286	0.21561029615278163
YOR132W	-1	-/-	-217.84368133544922	-30396.104237556458	28	0.023779724655819776	0.6785714285714286	0.21588707445336286
YDR062W	-1	-/-	-217.84957075119019	-29205.734066963196	28	0.02375	0.6785714285714286	0.2161638527539441
YFL013C	-1	-/-	-217.86102485656738	-29356.557423114777	28	0.02372034956304619	0.6785714285714286	0.21644063105452532
YKL135C	-1	-/-	-217.86609029769897	-28890.2062664032	28	0.02369077306733167	0.6785714285714286	0.21671740935510656
YCR044C	-1	-/-	-217.891459941864	-28741.31695842743	28	0.023661270236612703	0.6785714285714286	0.2169941876556878
YDR510W	0	0/-	-217.89163768291473	-48180.779052615166	112	0.023661270236612703	0.6785714285714286	0.2169941876556878
YBR227C	0	0/-	-217.89613783359528	-48439.9985768795	112	0.023661270236612703	0.6785714285714286	0.2169941876556878
YPR024W	-1	-/-	-217.897141456604	-29964.91628217697	28	0.0236318407960199	0.6785714285714286	0.21727096595626902
YOL028C	-1	-/-	-217.9035143852234	-29724.740325927734	28	0.02360248447204969	0.6785714285714286	0.21754774425685025
YJL128C	-1	-/-	-217.9078245162964	-29808.354468345642	28	0.02357320099255583	0.6785714285714286	0.2178245225574315
YDL195W	-1	-/-	-217.9130368232727	-28710.36838722229	28	0.023543990086741014	0.6785714285714286	0.21810130085801274
YPL091W	-1	-/-	-217.91584014892578	-29339.134342193604	28	0.023514851485148515	0.6785714285714286	0.21837807915859397
YCL029C	-1	-/-	-217.91684579849243	-29993.460938453674	28	0.023485784919653894	0.6785714285714286	0.2186548574591752
YBL091C-A	0	0/-	-217.9268171787262	-48121.35922014713	112	0.023485784919653894	0.6785714285714286	0.2186548574591752
YHR175W	-1	-/-	-217.94837093353271	-29191.300320625305	28	0.02345679012345679	0.6785714285714286	0.21893163575975644
YNL004W	-1	-/-	-217.9504361152649	-28995.74640083313	28	0.02342786683107275	0.6785714285714286	0.21920841406033767
YDR189W	-1	-/-	-217.9549903869629	-29444.288780212402	28	0.023399014778325122	0.6785714285714286	0.2194851923609189
YIL112W	-1	-/-	-217.9679307937622	-29687.80252122879	28	0.023370233702337023	0.6785714285714286	0.21976197066150013
YLR206W	-1	-/-	-217.98175954818726	-29127.868990421295	28	0.02334152334152334	0.6785714285714286	0.22003874896208137
YFL010C	0	0/0	-217.9833515882492	-48764.81314063072	112	0.02334152334152334	0.6785714285714286	0.22003874896208137
YHR026W	-1	-/-	-217.98407411575317	-28914.42285490036	28	0.023312883435582823	0.6785714285714286	0.2203155272626626
YDR443C	-1	-/-	-218.00100326538086	-29125.373376846313	28	0.023284313725490197	0.6785714285714286	0.22059230556324383
YNL241C	-1	-/-	-218.00112104415894	-29437.400934696198	28	0.023255813953488372	0.6785714285714286	0.2208690838638251
YER035W	-1	-/-	-218.0085906982422	-30140.410014629364	28	0.023227383863080684	0.6785714285714286	0.22114586216440632
YPR133C	-1	-/-	-218.01313161849976	-29317.805834293365	28	0.0231990231990232	0.6785714285714286	0.22142264046498755
YMR089C	-1	-/-	-218.01436138153076	-29056.27340078354	28	0.023170731707317073	0.6785714285714286	0.22169941876556878
YJL026W	-1	-/-	-218.01815176010132	-29429.725614070892	28	0.023142509135200974	0.6785714285714286	0.22197619706615002
YNL177C	-1	-/-	-218.01883840560913	-29196.209261894226	28	0.023114355231143552	0.6785714285714286	0.22225297536673125
YBR022W	-1	-/-	-218.01919031143188	-29328.132478237152	28	0.023086269744835967	0.6785714285714286	0.22252975366731248
YDR292C	-1	-/-	-218.02407217025757	-28900.917571544647	28	0.023058252427184466	0.6785714285714286	0.2228065319678937
YNL015W	-1	-/-	-218.03898096084595	-30635.231487751007	28	0.02303030303030303	0.6785714285714286	0.22308331026847494
YPL117C	-1	-/-	-218.0485954284668	-28857.23304605484	28	0.023002421307506054	0.6785714285714286	0.22336008856905618
YOR110W	-1	-/-	-218.08838319778442	-28974.586958408356	28	0.022974607013301087	0.6785714285714286	0.2236368668696374
YBR125C	0	0/+	-218.0891820192337	-49322.67400789261	112	0.022974607013301087	0.6785714285714286	0.2236368668696374
YER141W	0	0/0	-218.1198000907898	-49168.99294936657	112	0.022974607013301087	0.6785714285714286	0.2236368668696374
YPL154C	-1	-/-	-218.12668371200562	-29707.27907514572	28	0.022946859903381644	0.6785714285714286	0.22391364517021867
YHR146W	0	0/-	-218.14595365524292	-49232.626747608185	112	0.022946859903381644	0.6785714285714286	0.22391364517021867
YLR273C	0	0/0	-218.14855921268463	-49525.377868652344	112	0.022946859903381644	0.6785714285714286	0.22391364517021867
YNL257C	-1	-/-	-218.1629662513733	-28905.943000793457	28	0.022919179734620022	0.6785714285714286	0.2241904234707999
YPL128C	-1	-/-	-218.16299867630005	-29563.82689189911	28	0.02289156626506024	0.6785714285714286	0.22446720177138113
YPL050C	-1	-/-	-218.16696548461914	-29287.254231452942	28	0.02286401925391095	0.6785714285714286	0.22474398007196236
YMR135C	-1	-/-	-218.19803667068481	-30143.071334838867	28	0.02283653846153846	0.6785714285714286	0.2250207583725436
YJR009C	-1	-/-	-218.20303964614868	-28788.15140581131	28	0.022809123649459785	0.6785714285714286	0.22529753667312483
YPL219W	0	0/-	-218.20730137825012	-48524.361871123314	112	0.022809123649459785	0.6785714285714286	0.22529753667312483
YKL026C	-1	-/-	-218.21471977233887	-30446.240652561188	28	0.022781774580335732	0.6785714285714286	0.22557431497370606
YJL044C	0	0/0	-218.21531200408936	-48476.53791475296	112	0.022781774580335732	0.6785714285714286	0.22557431497370606
YGR257C	-1	-/-	-218.22741746902466	-28816.186646461487	28	0.022754491017964073	0.6785714285714286	0.2258510932742873
YHR072W-A	-1	-/-	-218.24720907211304	-29032.392096042633	28	0.022727272727272728	0.6785714285714286	0.22612787157486852
YBR176W	0	0/-	-218.24950277805328	-48712.14922642708	112	0.022727272727272728	0.6785714285714286	0.22612787157486852
YGL011C	-1	-/-	-218.2506890296936	-29770.485401153564	28	0.022700119474313024	0.6785714285714286	0.22640464987544975
YGL136C	-1	-/-	-218.2559413909912	-29525.794277191162	28	0.022673031026252982	0.6785714285714286	0.22668142817603099
YJL024C	-1	-/-	-218.2570538520813	-30019.685606956482	28	0.02264600715137068	0.6785714285714286	0.22695820647661225
YFL046W	0	0/-	-218.27413296699524	-49143.94294798374	112	0.02264600715137068	0.6785714285714286	0.22695820647661225
YPR140W	-1	-/-	-218.27524137496948	-29897.647511959076	28	0.02261904761904762	0.6785714285714286	0.22723498477719348
YBR086C	-1	-/-	-218.27642345428467	-28555.34242916107	28	0.022592152199762187	0.6785714285714286	0.2275117630777747
YLR320W	-1	-/-	-218.28151655197144	-29598.90586233139	28	0.022565320665083134	0.6785714285714286	0.22778854137835594
YJL180C	0	0/-	-218.28600776195526	-48317.37066948414	112	0.022565320665083134	0.6785714285714286	0.22778854137835594
YDR217C	-1	-/-	-218.3094835281372	-29204.184263706207	28	0.022538552787663108	0.6785714285714286	0.22806531967893717
YDR032C	0	0/0	-218.3513970375061	-49256.21745085716	112	0.022538552787663108	0.6785714285714286	0.22806531967893717
YKL200C	-1	-/-	-218.35896730422974	-28718.515318393707	28	0.022511848341232227	0.6785714285714286	0.2283420979795184
YBR165W	-1	-/-	-218.36088800430298	-30093.698729991913	28	0.022485207100591716	0.6785714285714286	0.22861887628009964
YHR083W	-1	-/-	-218.38220119476318	-29642.281013011932	28	0.022458628841607566	0.6785714285714286	0.22889565458068087
YOR011W	-1	-/-	-218.38716793060303	-28952.087740898132	28	0.02243211334120425	0.6785714285714286	0.2291724328812621
YHR119W	-1	-/-	-218.39318752288818	-29568.773123264313	28	0.02240566037735849	0.6785714285714286	0.22944921118184333
YOR273C	0	0/-	-218.39790201187134	-49771.708564162254	112	0.02240566037735849	0.6785714285714286	0.22944921118184333
YMR108W	0	0/0	-218.41091108322144	-48423.502150177956	112	0.02240566037735849	0.6785714285714286	0.22944921118184333
YAL058W	-1	-/-	-218.42414665222168	-29591.1570148468	28	0.02237926972909305	0.6785714285714286	0.22972598948242456
YFL018C	-1	-/-	-218.44713020324707	-29663.48962545395	28	0.02235294117647059	0.6785714285714286	0.23000276778300582
YLR187W	0	0/-	-218.45899903774261	-48739.01258647442	112	0.02235294117647059	0.6785714285714286	0.23000276778300582
YOR220W	0	0/0	-218.461057305336	-49953.6387270689	112	0.02235294117647059	0.6785714285714286	0.23000276778300582
YDR375C	-1	-/-	-218.4629168510437	-29688.06881570816	28	0.022326674500587545	0.6785714285714286	0.23027954608358706
YOR260W	-1	-/-	-218.4663429260254	-29349.617230415344	28	0.022300469483568074	0.6785714285714286	0.2305563243841683
YPL270W	-1	-/-	-218.47418594360352	-28884.868673324585	28	0.022274325908558032	0.6785714285714286	0.23083310268474952
YHR044C	0	0/0	-218.48472893238068	-48771.401089668274	112	0.022274325908558032	0.6785714285714286	0.23083310268474952
YJL108C	-1	-/-	-218.4868679046631	-29506.698905467987	28	0.02224824355971897	0.6785714285714286	0.23110988098533075
YLR370C	-1	-/-	-218.48894786834717	-29530.70282125473	28	0.022222222222222223	0.6785714285714286	0.23138665928591198
YLR151C	0	0/-	-218.50337731838226	-49598.57088971138	112	0.022222222222222223	0.6785714285714286	0.23138665928591198
YMR048W	-1	-/-	-218.5069441795349	-30708.215346813202	28	0.02219626168224299	0.6785714285714286	0.23166343758649321
YER180C	0	0/-	-218.511901140213	-49005.310635864735	112	0.02219626168224299	0.6785714285714286	0.23166343758649321
YBR118W	-1	-/-	-218.51957178115845	-29061.588931560516	28	0.022170361726954493	0.6785714285714286	0.23194021588707445
YIL051C	-1	-/-	-218.52130508422852	-28578.703214645386	28	0.022144522144522144	0.6785714285714286	0.23221699418765568
YFL005W	-1	-/-	-218.52232551574707	-29044.572119235992	28	0.02211874272409779	0.6785714285714286	0.2324937724882369
YMR297W	0	0/-	-218.52538287639618	-50217.76276767254	112	0.02211874272409779	0.6785714285714286	0.2324937724882369
YGR005C	-1	-/-	-218.52731275558472	-30106.327480316162	28	0.022093023255813953	0.6785714285714286	0.23277055078881817
YNL264C	-1	-/-	-218.53104400634766	-30035.154433250427	28	0.022067363530778164	0.6785714285714286	0.2330473290893994
YDL090C	-1	-/0	-218.53445148468018	-30109.03143453598	28	0.022041763341067284	0.6785714285714286	0.23332410738998063
YGR046W	-1	-/-	-218.54228734970093	-29848.632323265076	28	0.0220162224797219	0.6785714285714286	0.23360088569056187
YPL010W	-1	-/-	-218.56009912490845	-30193.071318626404	28	0.02199074074074074	0.6785714285714286	0.2338776639911431
YPR019W	-1	-/-	-218.56341791152954	-29025.806643009186	28	0.021965317919075144	0.6785714285714286	0.23415444229172433
YCR061W	-1	-/0	-218.56970500946045	-29971.302005290985	28	0.021939953810623556	0.6785714285714286	0.23443122059230556
YOL011W	-1	-/-	-218.5835666656494	-29241.7889046669	28	0.02191464821222607	0.6785714285714286	0.2347079988928868
YOL030W	0	0/-	-218.58706951141357	-48798.71842300892	112	0.02191464821222607	0.6785714285714286	0.2347079988928868
YDL070W	0	0/-	-218.59492945671082	-49018.898731946945	112	0.02191464821222607	0.6785714285714286	0.2347079988928868
YKL005C	-1	-/-	-218.60397815704346	-30042.607223510742	28	0.021889400921658985	0.6785714285714286	0.23498477719346803
YMR285C	-1	-/-	-218.60661363601685	-29741.185056209564	28	0.02186421173762946	0.6785714285714286	0.23526155549404926
YOR060C	-1	-/-	-218.61565923690796	-29493.802737236023	28	0.021839080459770115	0.6785714285714286	0.2355383337946305
YDL002C	-1	-/-	-218.63462018966675	-29563.336893081665	28	0.021814006888633754	0.6785714285714286	0.23581511209521175
YOR103C	-1	-/-	-218.6364622116089	-29091.610612869263	28	0.021788990825688075	0.6785714285714286	0.23609189039579298
YPR159W	0	0/-	-218.63655018806458	-48882.62983059883	112	0.021788990825688075	0.6785714285714286	0.23609189039579298
YGR121C	-1	-/-	-218.65054035186768	-29471.683528900146	28	0.021764032073310423	0.6785714285714286	0.2363686686963742
YGR261C	-1	-/-	-218.66506052017212	-29271.48509979248	28	0.021739130434782608	0.6785714285714286	0.23664544699695544
YLR251W	0	0/0	-218.6688643693924	-49063.81463599205	112	0.021739130434782608	0.6785714285714286	0.23664544699695544
YDR256C	-1	-/-	-218.6776180267334	-29405.479186058044	28	0.021714285714285714	0.6785714285714286	0.23692222529753668
YAL010C	-1	-/-	-218.6783790588379	-29631.269758224487	28	0.021689497716894976	0.6785714285714286	0.2371990035981179
YPR149W	0	0/-	-218.68058931827545	-49308.18405175209	112	0.021689497716894976	0.6785714285714286	0.2371990035981179
YMR157C	0	0/0	-218.68134772777557	-48769.63320982456	112	0.021689497716894976	0.6785714285714286	0.2371990035981179
YMR234W	-1	-/-	-218.68242645263672	-29728.313803195953	28	0.021664766248574687	0.6785714285714286	0.23747578189869914
YCR098C	-1	-/-	-218.68277502059937	-30153.444806098938	28	0.02164009111617312	0.6785714285714286	0.23775256019928037
YDL006W	1	+/+	-218.70289611816406	-30802.799512386322	27	0.022753128555176336	0.7142857142857143	0.23775256019928037
YOR028C	-1	-/-	-218.70701503753662	-29982.430975437164	28	0.022727272727272728	0.7142857142857143	0.2380293384998616
YBR234C	-1	-/-	-218.71556043624878	-29547.303122997284	28	0.022701475595913734	0.7142857142857143	0.23830611680044284
YMR276W	-1	-/-	-218.71666288375854	-29069.73920726776	28	0.022675736961451247	0.7142857142857143	0.23858289510102407
YBR260C	-1	-/-	-218.71679973602295	-29658.50400543213	28	0.022650056625141562	0.7142857142857143	0.23885967340160533
YKR062W	-1	-/-	-218.72049522399902	-30252.718094348907	28	0.02262443438914027	0.7142857142857143	0.23913645170218656
YGL220W	0	0/-	-218.73109221458435	-48272.30514073372	112	0.02262443438914027	0.7142857142857143	0.23913645170218656
YOR380W	-1	-/-	-218.74102783203125	-29405.492966651917	28	0.022598870056497175	0.7142857142857143	0.2394132300027678
YMR219W	-1	-/-	-218.74850034713745	-29133.08310317993	28	0.022573363431151242	0.7142857142857143	0.23969000830334902
YPL156C	-1	-/0	-218.74960374832153	-30100.152472019196	28	0.02254791431792559	0.7142857142857143	0.23996678660393025
YBR280C	-1	-/-	-218.75227451324463	-31063.280747890472	28	0.02252252252252252	0.7142857142857143	0.2402435649045115
YDR319C	0	0/-	-218.7641053199768	-49569.225417494774	112	0.02252252252252252	0.7142857142857143	0.2402435649045115
YLR189C	-1	-/-	-218.765230178833	-29214.673905849457	28	0.02249718785151856	0.7142857142857143	0.24052034320509272
YNL161W	-1	-/-	-218.77145195007324	-29303.79439687729	28	0.02247191011235955	0.7142857142857143	0.24079712150567395
YOR324C	0	0/-	-218.7745636701584	-49071.735726594925	112	0.02247191011235955	0.7142857142857143	0.24079712150567395
YFR005C	-1	-/-	-218.7813482284546	-29276.567932128906	28	0.02244668911335578	0.7142857142857143	0.24107389980625518
YEL031W	-1	-/-	-218.81391859054565	-29441.267575740814	28	0.02242152466367713	0.7142857142857143	0.2413506781068364
YDR265W	-1	-/-	-218.81714248657227	-29837.859077453613	28	0.022396416573348264	0.7142857142857143	0.24162745640741765
YIL143C	-1	-/-	-218.81961107254028	-30856.199992656708	28	0.02237136465324385	0.7142857142857143	0.2419042347079989
YDL190C	-1	-/-	-218.82287311553955	-28865.577542304993	28	0.0223463687150838	0.7142857142857143	0.24218101300858014
YLR109W	-1	-/-	-218.82796096801758	-29034.035323143005	28	0.022321428571428572	0.7142857142857143	0.24245779130916137
YGL115W	-1	-/-	-218.83270978927612	-28836.456114768982	28	0.022296544035674472	0.7142857142857143	0.2427345696097426
YPR173C	-1	-/-	-218.83602666854858	-29442.779433250427	28	0.022271714922048998	0.7142857142857143	0.24301134791032383
YFR042W	0	0/-	-218.83827412128448	-49255.70037639141	112	0.022271714922048998	0.7142857142857143	0.24301134791032383
YNL168C	0	0/0	-218.84868276119232	-48561.95224571228	112	0.022271714922048998	0.7142857142857143	0.24301134791032383
YIL129C	-1	-/-	-218.8544216156006	-29534.45365381241	28	0.02224694104560623	0.7142857142857143	0.24328812621090506
YLR239C	0	0/-	-218.8786243200302	-48857.869183540344	112	0.02224694104560623	0.7142857142857143	0.24328812621090506
YDL131W	0	0/0	-218.8984123468399	-49128.524230480194	112	0.02224694104560623	0.7142857142857143	0.24328812621090506
YBR264C	0	0/0	-218.91086637973785	-49461.090458750725	112	0.02224694104560623	0.7142857142857143	0.24328812621090506
YPL151C	-1	-/-	-218.91324138641357	-30098.479969978333	28	0.022222222222222223	0.7142857142857143	0.2435649045114863
YOR112W	-1	-/-	-218.9172601699829	-29036.379820346832	28	0.022197558268590455	0.7142857142857143	0.24384168281206753
YKL065C	0	0/-	-218.92051696777344	-50310.81543338299	112	0.022197558268590455	0.7142857142857143	0.24384168281206753
YGL133W	-1	-/-	-218.9330596923828	-28905.627413272858	28	0.022172949002217297	0.7142857142857143	0.24411846111264876
YJR019C	-1	-/-	-218.93414640426636	-29690.85559272766	28	0.0221483942414175	0.7142857142857143	0.24439523941323
YDL093W	-1	-/-	-218.93533945083618	-30307.36939907074	28	0.022123893805309734	0.7142857142857143	0.24467201771381122
YGR033C	-1	-/-	-218.93765258789062	-29528.97286748886	28	0.022099447513812154	0.7142857142857143	0.24494879601439248
YLR429W	-1	-/-	-218.93807315826416	-28966.754765033722	28	0.02207505518763797	0.7142857142857143	0.24522557431497372
YAL008W	0	0/-	-218.94677221775055	-49206.971460819244	112	0.02207505518763797	0.7142857142857143	0.24522557431497372
YDR494W	-1	-/-	-218.9610686302185	-29318.12293100357	28	0.022050716648291068	0.7142857142857143	0.24550235261555495
YNL173C	-1	-/-	-218.96629285812378	-29706.624338150024	28	0.022026431718061675	0.7142857142857143	0.24577913091613618
YGL130W	-1	-/-	-218.96826648712158	-29606.33255672455	28	0.022002200220022004	0.7142857142857143	0.2460559092167174
YML062C	-1	-/-	-218.97239303588867	-29754.870581150055	28	0.02197802197802198	0.7142857142857143	0.24633268751729864
YDR346C	-1	-/-	-218.97260093688965	-30283.96151828766	28	0.021953896816684963	0.7142857142857143	0.24660946581787987
YOR147W	-1	-/-	-218.97628021240234	-30732.91643333435	28	0.021929824561403508	0.7142857142857143	0.2468862441184611
YDL015C	-1	-/-	-218.98106622695923	-28358.598482131958	28	0.02190580503833516	0.7142857142857143	0.24716302241904234
YDL005C	-1	-/-	-218.98202848434448	-30725.146649837494	28	0.02188183807439825	0.7142857142857143	0.24743980071962357
YNL221C	-1	-/-	-218.99573040008545	-29240.176668167114	28	0.02185792349726776	0.7142857142857143	0.2477165790202048
YCL005W	0	0/-	-219.00434374809265	-48995.80715227127	112	0.02185792349726776	0.7142857142857143	0.2477165790202048
YIL076W	-1	-/-	-219.01531171798706	-29319.216643333435	28	0.021834061135371178	0.7142857142857143	0.24799335732078606
YOR176W	0	0/0	-219.0183985233307	-48756.39482319355	112	0.021834061135371178	0.7142857142857143	0.24799335732078606
YML058W	-1	-/-	-219.01923322677612	-29060.952786922455	28	0.021810250817884406	0.7142857142857143	0.2482701356213673
YBR218C	-1	-/-	-219.0308666229248	-29308.47704744339	28	0.02178649237472767	0.7142857142857143	0.24854691392194853
YDR378C	-1	-/-	-219.04048776626587	-28494.296504974365	28	0.02176278563656148	0.7142857142857143	0.24882369222252976
YGR186W	-1	-/+	-219.0472731590271	-28871.49898815155	28	0.021739130434782608	0.7142857142857143	0.249100470523111
YFR014C	-1	-/-	-219.04841232299805	-29923.20502948761	28	0.021715526601520086	0.7142857142857143	0.24937724882369222
YLL025W	0	0/-	-219.05581212043762	-49068.80859434605	112	0.021715526601520086	0.7142857142857143	0.24937724882369222
YKL022C	-1	-/-	-219.06144523620605	-29106.253116607666	28	0.021691973969631236	0.7142857142857143	0.24965402712427345
YAL032C	-1	-/-	-219.07720947265625	-30200.350514888763	28	0.021668472372697724	0.7142857142857143	0.24993080542485469
YGR040W	-1	-/-	-219.07760572433472	-29550.664988040924	28	0.021645021645021644	0.7142857142857143	0.25020758372543594
YOR359W	-1	-/-	-219.0781455039978	-29555.005526065826	28	0.021621621621621623	0.7142857142857143	0.25048436202601715
YGR238C	-1	-/-	-219.080096244812	-29004.189420223236	28	0.02159827213822894	0.7142857142857143	0.2507611403265984
YGL153W	-1	-/-	-219.08395767211914	-30355.306550502777	28	0.021574973031283712	0.7142857142857143	0.2510379186271796
YGL129C	-1	-/-	-219.08652782440186	-28819.157196044922	28	0.021551724137931036	0.7142857142857143	0.25131469692776087
YLR037C	0	0/-	-219.09541594982147	-49570.01585662365	112	0.021551724137931036	0.7142857142857143	0.25131469692776087
YBL020W	-1	-/-	-219.09777402877808	-29188.944333553314	28	0.021528525296017224	0.7142857142857143	0.2515914752283421
YDL107W	0	0/-	-219.10773885250092	-48492.353145480156	112	0.021528525296017224	0.7142857142857143	0.2515914752283421
YKL073W	-1	-/-	-219.15052223205566	-30229.52414417267	28	0.021505376344086023	0.7142857142857143	0.25186825352892334
YLR027C	0	0/0	-219.15097308158875	-48895.2225342989	112	0.021505376344086023	0.7142857142857143	0.25186825352892334
YDR498C	-1	-/-	-219.15302753448486	-30314.46484518051	28	0.021482277121374866	0.7142857142857143	0.25214503182950454
YIL023C	-1	-/-	-219.1616268157959	-29335.55478620529	28	0.02145922746781116	0.7142857142857143	0.2524218101300858
YHR063C	0	0/-	-219.17037844657898	-49507.35562539101	112	0.02145922746781116	0.7142857142857143	0.2524218101300858
YDR182W	-1	-/-	-219.17087984085083	-29391.76647233963	28	0.021436227224008574	0.7142857142857143	0.25269858843066706
YGR024C	-1	-/-	-219.175687789917	-29437.986501693726	28	0.021413276231263382	0.7142857142857143	0.25297536673124826
YFL016C	-1	-/-	-219.17895936965942	-29644.72021818161	28	0.0213903743315508	0.7142857142857143	0.2532521450318295
YBR049C	-1	-/-	-219.18240690231323	-29850.52970457077	28	0.021367521367521368	0.7142857142857143	0.2535289233324107
YER052C	-1	-/0	-219.20056772232056	-28967.916753292084	28	0.021344717182497332	0.7142857142857143	0.253805701632992
YGL237C	0	0/-	-219.20934736728668	-49608.89314711094	112	0.021344717182497332	0.7142857142857143	0.253805701632992
YDR158W	-1	-/0	-219.21426963806152	-28486.347511291504	28	0.021321961620469083	0.7142857142857143	0.2540824799335732
YOR307C	-1	-/-	-219.22328233718872	-29418.16799402237	28	0.021299254526091587	0.7142857142857143	0.25435925823415445
YLR170C	-1	-/-	-219.24100971221924	-29215.519409179688	28	0.02127659574468085	0.7142857142857143	0.25463603653473565
YPR072W	-1	-/-	-219.24192667007446	-29700.13392019272	28	0.021253985122210415	0.7142857142857143	0.2549128148353169
YFR037C	-1	-/-	-219.2421007156372	-29039.49984884262	28	0.021231422505307854	0.7142857142857143	0.2551895931358981
YOL026C	-1	-/-	-219.24579572677612	-29428.53179550171	28	0.021208907741251327	0.7142857142857143	0.2554663714364794
YBR171W	-1	-/-	-219.2504277229309	-30304.733936309814	28	0.0211864406779661	0.7142857142857143	0.25574314973706064
YPL074W	0	0/0	-219.25933718681335	-48889.67743229866	112	0.0211864406779661	0.7142857142857143	0.25574314973706064
YKR064W	0	0/-	-219.27552962303162	-49846.97036528587	112	0.0211864406779661	0.7142857142857143	0.25574314973706064
YFR013W	-1	-/-	-219.27652788162231	-29738.927361011505	28	0.021164021164021163	0.7142857142857143	0.25601992803764184
YOR049C	-1	-/-	-219.2860198020935	-29225.136951446533	28	0.021141649048625793	0.7142857142857143	0.2562967063382231
YAL055W	-1	-/-	-219.28971338272095	-29430.76787185669	28	0.021119324181626188	0.7142857142857143	0.2565734846388043
YOL148C	-1	-/-	-219.29095554351807	-30073.838591098785	28	0.02109704641350211	0.7142857142857143	0.25685026293938557
YPL106C	-1	-/-	-219.29257917404175	-29708.455124378204	28	0.02107481559536354	0.7142857142857143	0.25712704123996677
YNR027W	-1	-/-	-219.29607152938843	-29847.529262542725	28	0.021052631578947368	0.7142857142857143	0.25740381954054803
YDL133C-A	0	0/-	-219.30436182022095	-48840.56157016754	112	0.021052631578947368	0.7142857142857143	0.25740381954054803
YAR014C	-1	-/-	-219.32404613494873	-29235.598687648773	28	0.02103049421661409	0.7142857142857143	0.25768059784112923
YDR468C	0	0/-	-219.3256493806839	-48955.31231689453	112	0.02103049421661409	0.7142857142857143	0.25768059784112923
YDR320C	-1	-/-	-219.33431196212769	-30539.369743824005	28	0.02100840336134454	0.7142857142857143	0.2579573761417105
YDR072C	-1	-/-	-219.33732318878174	-30148.15575361252	28	0.02098635886673662	0.7142857142857143	0.2582341544422917
YJL060W	-1	-/-	-219.33840084075928	-29185.760660648346	28	0.020964360587002098	0.7142857142857143	0.25851093274287296
YIL135C	-1	-/-	-219.33942556381226	-30040.347279071808	28	0.020942408376963352	0.7142857142857143	0.2587877110434542
YMR047C	-1	-/-	-219.3423204421997	-28770.29043340683	28	0.02092050209205021	0.7142857142857143	0.2590644893440354
YBL055C	-1	-/-	-219.34370040893555	-29903.791691303253	28	0.02089864158829676	0.7142857142857143	0.2593412676446167
YDL113C	-1	-/-	-219.3462734222412	-31057.045797348022	28	0.020876826722338204	0.7142857142857143	0.2596180459451979
YDR322W	0	0/-	-219.35787796974182	-48260.60296177864	112	0.020876826722338204	0.7142857142857143	0.2596180459451979
YGL213C	-1	-/-	-219.36120653152466	-29756.74444246292	28	0.020855057351407715	0.7142857142857143	0.25989482424577914
YBR200W	-1	-/-	-219.36536502838135	-30944.529886722565	28	0.020833333333333332	0.7142857142857143	0.26017160254636035
YDR227W	-1	-/-	-219.3738088607788	-29170.871262073517	28	0.02081165452653486	0.7142857142857143	0.2604483808469416
YDR003W	0	0/0	-219.37816607952118	-50334.089069604874	112	0.02081165452653486	0.7142857142857143	0.2604483808469416
YNL116W	-1	-/-	-219.38102197647095	-30250.187257766724	28	0.02079002079002079	0.7142857142857143	0.2607251591475228
YDR128W	0	0/-	-219.38767421245575	-48918.79267048836	112	0.02079002079002079	0.7142857142857143	0.2607251591475228
YDR281C	-1	-/0	-219.39725971221924	-30396.6250333786	28	0.020768431983385256	0.7142857142857143	0.26100193744810407
YPR135W	-1	-/-	-219.4020552635193	-30380.422214984894	28	0.02074688796680498	0.7142857142857143	0.26127871574868533
YLR220W	-1	-/-	-219.40551233291626	-30198.962444782257	28	0.02072538860103627	0.7142857142857143	0.26155549404926653
YML019W	-1	-/-	-219.4091019630432	-29545.903605937958	28	0.020703933747412008	0.7142857142857143	0.2618322723498478
YPL234C	-1	-/-	-219.4092516899109	-28657.04356622696	28	0.020682523267838676	0.7142857142857143	0.262109050650429
YKL002W	-1	-/-	-219.42040300369263	-29477.310398101807	28	0.02066115702479339	0.7142857142857143	0.26238582895101026
YGR216C	-1	-/-	-219.42693662643433	-29203.302314281464	28	0.02063983488132095	0.7142857142857143	0.26266260725159146
YER051W	-1	-/-	-219.43798398971558	-29503.005268096924	28	0.020618556701030927	0.7142857142857143	0.2629393855521727
YER007W	-1	-/-	-219.4408631324768	-29580.28300189972	28	0.02059732234809475	0.7142857142857143	0.2632161638527539
YKL184W	0	0/-	-219.4413937330246	-48472.38606274128	112	0.02059732234809475	0.7142857142857143	0.2632161638527539
YOR142W	-1	-/-	-219.45078134536743	-29933.972150325775	28	0.0205761316872428	0.7142857142857143	0.2634929421533352
YLR133W	-1	-/-	-219.45173501968384	-30693.736537456512	28	0.020554984583761562	0.7142857142857143	0.2637697204539164
YMR237W	-1	-/-	-219.4547061920166	-29455.3877453804	28	0.02053388090349076	0.7142857142857143	0.26404649875449765
YLR361C	-1	-/+	-219.46041679382324	-29638.07758998871	28	0.020512820512820513	0.7142857142857143	0.2643232770550789
YML072C	0	0/-	-219.4605199098587	-48608.61603438854	112	0.020512820512820513	0.7142857142857143	0.2643232770550789
YBR082C	-1	-/-	-219.46448755264282	-29361.918649196625	28	0.020491803278688523	0.7142857142857143	0.2646000553556601
YPR089W	0	0/0	-219.46494936943054	-48663.01996362209	112	0.020491803278688523	0.7142857142857143	0.2646000553556601
YIL146C	0	0/-	-219.4677004814148	-50138.79922270775	112	0.020491803278688523	0.7142857142857143	0.2646000553556601
YDR254W	-1	-/-	-219.4706268310547	-29534.983444213867	28	0.02047082906857728	0.7142857142857143	0.2648768336562414
YHR006W	-1	-/-	-219.4706516265869	-29217.026196956635	28	0.02044989775051125	0.7142857142857143	0.2651536119568226
YJR059W	-1	-/-	-219.47190189361572	-29459.53906440735	28	0.020429009193054137	0.7142857142857143	0.26543039025740384
YGL252C	-1	-/-	-219.48496198654175	-30197.25168800354	28	0.02040816326530612	0.7142857142857143	0.26570716855798504
YCR059C	0	0/-	-219.48621320724487	-49198.677312493324	112	0.02040816326530612	0.7142857142857143	0.26570716855798504
YOR278W	0	0/0	-219.50055074691772	-49429.84774720669	112	0.02040816326530612	0.7142857142857143	0.26570716855798504
YKL075C	-1	-/-	-219.5005588531494	-29227.89516878128	28	0.020387359836901122	0.7142857142857143	0.2659839468585663
YJL155C	0	0/0	-219.5227848291397	-50634.25313067436	112	0.020387359836901122	0.7142857142857143	0.2659839468585663
YNL290W	-1	-/-	-219.52545499801636	-29917.451344013214	28	0.020366598778004074	0.7142857142857143	0.2662607251591475
YKL161C	0	0/-	-219.5492353439331	-49226.13373196125	112	0.020366598778004074	0.7142857142857143	0.2662607251591475
YGR074W	-1	-/-	-219.55037593841553	-29500.817079544067	28	0.02034587995930824	0.7142857142857143	0.26653750345972876
YOR175C	0	0/-	-219.5511907339096	-49148.91589534283	112	0.02034587995930824	0.7142857142857143	0.26653750345972876
YBR127C	-1	-/-	-219.57090520858765	-28980.07728290558	28	0.02032520325203252	0.7142857142857143	0.26681428176030997
YIL066C	-1	-/-	-219.58538055419922	-30569.70982694626	28	0.02030456852791878	0.7142857142857143	0.26709106006089123
YBR278W	-1	-/-	-219.5905885696411	-29558.97792863846	28	0.02028397565922921	0.7142857142857143	0.2673678383614725
YJL020C	-1	-/-	-219.59226369857788	-30594.85598373413	28	0.020263424518743668	0.7142857142857143	0.2676446166620537
YDR460W	-1	-/-	-219.59548568725586	-30534.018316745758	28	0.020242914979757085	0.7142857142857143	0.26792139496263495
YER019C-A	-1	-/-	-219.60277032852173	-28902.185450553894	28	0.020222446916076844	0.7142857142857143	0.26819817326321616
YLR118C	0	0/-	-219.60382878780365	-49153.54176437855	112	0.020222446916076844	0.7142857142857143	0.26819817326321616
YPL233W	-1	-/-	-219.6048674583435	-29871.794527053833	28	0.020202020202020204	0.7142857142857143	0.2684749515637974
YNL036W	-1	-/-	-219.6091456413269	-30201.924323558807	28	0.020181634712411706	0.7142857142857143	0.2687517298643786
YKL080W	-1	-/-	-219.61595964431763	-28548.744134902954	28	0.020161290322580645	0.7142857142857143	0.2690285081649599
YBR163W	0	0/-	-219.6160432100296	-49632.61069059372	112	0.020161290322580645	0.7142857142857143	0.2690285081649599
YDL059C	-1	-/-	-219.6217041015625	-29623.604908943176	28	0.02014098690835851	0.7142857142857143	0.2693052864655411
YGL023C	0	0/-	-219.6296808719635	-48844.50170612335	112	0.02014098690835851	0.7142857142857143	0.2693052864655411
YNL125C	0	0/-	-219.63172161579132	-50167.07640862465	112	0.02014098690835851	0.7142857142857143	0.2693052864655411
YDR409W	-1	-/-	-219.63945960998535	-29643.90588092804	28	0.02012072434607646	0.7142857142857143	0.26958206476612234
YNL101W	-1	-/-	-219.6398630142212	-29443.767033100128	28	0.020100502512562814	0.7142857142857143	0.26985884306670355
YDR216W	-1	-/-	-219.6399564743042	-29884.875889778137	28	0.020080321285140562	0.7142857142857143	0.2701356213672848
YLR163C	-1	-/-	-219.64536952972412	-29289.98537158966	28	0.020060180541624874	0.7142857142857143	0.27041239966786607
YKR034W	-1	-/-	-219.66172075271606	-30049.241652965546	28	0.02004008016032064	0.7142857142857143	0.27068917796844727
YMR061W	-1	-/-	-219.70576286315918	-29768.420728206635	28	0.02002002002002002	0.7142857142857143	0.27096595626902853
YLR353W	-1	-/-	-219.71027183532715	-28904.02201128006	28	0.02	0.7142857142857143	0.27124273456960973
YDR122W	-1	-/-	-219.72603797912598	-29701.477575302124	28	0.01998001998001998	0.7142857142857143	0.271519512870191
YMR163C	-1	-/-	-219.72637748718262	-29317.65924358368	28	0.01996007984031936	0.7142857142857143	0.2717962911707722
YPR034W	-1	-/-	-219.72699403762817	-30104.549655914307	28	0.019940179461615155	0.7142857142857143	0.27207306947135346
YKL013C	-1	-/-	-219.72791194915771	-29422.223385334015	28	0.0199203187250996	0.7142857142857143	0.27234984777193466
YML111W	0	0/-	-219.73591244220734	-49114.08440375328	112	0.0199203187250996	0.7142857142857143	0.27234984777193466
YBR122C	0	0/-	-219.74498689174652	-48225.09917628765	112	0.0199203187250996	0.7142857142857143	0.27234984777193466
YDR135C	-1	-/-	-219.7667465209961	-29554.32714366913	28	0.01990049751243781	0.7142857142857143	0.2726266260725159
YBR045C	0	0/+	-219.77326953411102	-49735.02707386017	112	0.01990049751243781	0.7142857142857143	0.2726266260725159
YOR189W	0	0/-	-219.7765291929245	-48588.634066820145	112	0.01990049751243781	0.7142857142857143	0.2726266260725159
YPL042C	-1	-/-	-219.79070663452148	-29978.0635972023	28	0.019880715705765408	0.7142857142857143	0.2729034043730971
YNL159C	-1	-/-	-219.8009181022644	-30406.034245967865	28	0.019860973187686197	0.7142857142857143	0.2731801826736784
YDL155W	-1	-/-	-219.8012180328369	-29770.35704946518	28	0.01984126984126984	0.7142857142857143	0.27345696097425964
YDL072C	0	0/-	-219.80853962898254	-49786.7014503479	112	0.01984126984126984	0.7142857142857143	0.27345696097425964
YIL115C	-1	-/-	-219.84495973587036	-29203.82574892044	28	0.019821605550049554	0.7142857142857143	0.27373373927484085
YGR244C	-1	-/-	-219.84905910491943	-29988.516108989716	28	0.019801980198019802	0.7142857142857143	0.2740105175754221
YDR350C	0	0/-	-219.85208308696747	-49113.69256591797	112	0.019801980198019802	0.7142857142857143	0.2740105175754221
YOL044W	-1	-/-	-219.86205530166626	-29451.066970825195	28	0.019782393669634024	0.7142857142857143	0.2742872958760033
YBR133C	-1	-/-	-219.8654761314392	-30133.874351024628	28	0.019762845849802372	0.7142857142857143	0.27456407417658457
YDR293C	-1	-/-	-219.87203979492188	-30757.09071969986	28	0.019743336623889437	0.7142857142857143	0.2748408524771658
YER090W	0	0/0	-219.88375842571259	-47747.10449016094	112	0.019743336623889437	0.7142857142857143	0.2748408524771658
YPL196W	-1	-/-	-219.88948965072632	-29823.395538806915	28	0.01972386587771203	0.7142857142857143	0.27511763077774704
YER176W	0	0/-	-219.92519307136536	-48760.62795948982	112	0.01972386587771203	0.7142857142857143	0.27511763077774704
YHR008C	-1	-/-	-219.92782068252563	-29315.484228134155	28	0.019704433497536946	0.7142857142857143	0.27539440907832824
YOR081C	-1	-/-	-219.9367127418518	-29750.879921913147	28	0.01968503937007874	0.7142857142857143	0.2756711873789095
YPR198W	-1	-/-	-219.95123767852783	-30565.726645469666	28	0.01966568338249754	0.7142857142857143	0.2759479656794907
YGL096W	-1	-/-	-219.95712232589722	-29418.694373607635	28	0.019646365422396856	0.7142857142857143	0.27622474398007196
YOL136C	0	0/-	-219.9708309173584	-49730.18401813507	112	0.019646365422396856	0.7142857142857143	0.27622474398007196
YDL145C	-1	-/-	-219.97584867477417	-29587.360638141632	28	0.019627085377821395	0.7142857142857143	0.2765015222806532
YCL009C	0	0/0	-219.98014211654663	-49049.10653066635	112	0.019627085377821395	0.7142857142857143	0.2765015222806532
YHR039C-A	-1	-/-	-219.99755191802979	-28813.120957374573	28	0.0196078431372549	0.7142857142857143	0.2767783005812344
YHR198C	0	0/0	-220.01815915107727	-48904.266759991646	112	0.0196078431372549	0.7142857142857143	0.2767783005812344
YGL003C	-1	-/-	-220.02953577041626	-30096.359302043915	28	0.019588638589618023	0.7142857142857143	0.2770550788818157
YIL049W	-1	-/-	-220.04234218597412	-30297.617274284363	28	0.019569471624266144	0.7142857142857143	0.2773318571823969
YDR440W	-1	-/-	-220.0435791015625	-30353.581434726715	28	0.019550342130987292	0.7142857142857143	0.27760863548297815
YMR238W	-1	-/-	-220.05032062530518	-30698.984361171722	28	0.01953125	0.7142857142857143	0.27788541378355935
YLR020C	-1	-/-	-220.0507836341858	-29886.76672410965	28	0.01951219512195122	0.7142857142857143	0.2781621920841406
YGR002C	-1	-/-	-220.05208492279053	-29470.14002084732	28	0.01949317738791423	0.7142857142857143	0.2784389703847218
YAL035W	-1	-/-	-220.05610275268555	-29818.98297548294	28	0.019474196689386564	0.7142857142857143	0.2787157486853031
YKL117W	-1	-/-	-220.05848360061646	-29264.60723733902	28	0.019455252918287938	0.7142857142857143	0.2789925269858843
YDR458C	0	0/0	-220.05883741378784	-48680.255298256874	112	0.019455252918287938	0.7142857142857143	0.2789925269858843
YDL043C	-1	-/-	-220.07467317581177	-30024.166355609894	28	0.019436345966958212	0.7142857142857143	0.27926930528646554
YMR250W	-1	-/-	-220.07487440109253	-30156.784040927887	28	0.019417475728155338	0.7142857142857143	0.2795460835870468
YIL149C	-1	-/-	-220.07795810699463	-29540.411973953247	28	0.019398642095053348	0.7142857142857143	0.279822861887628
YKL054C	-1	-/-	-220.08974981307983	-28971.018013477325	28	0.01937984496124031	0.7142857142857143	0.28009964018820926
YDR407C	-1	-/-	-220.0914011001587	-29350.21771144867	28	0.01936108422071636	0.7142857142857143	0.28037641848879047
YDL123W	0	0/0	-220.1092609167099	-49805.74825966358	112	0.01936108422071636	0.7142857142857143	0.28037641848879047
YML057W	-1	-/-	-220.11425685882568	-29359.689893722534	28	0.019342359767891684	0.7142857142857143	0.28065319678937173
YDR205W	-1	-/-	-220.1152582168579	-29664.70024728775	28	0.01932367149758454	0.7142857142857143	0.28092997508995293
YDR129C	-1	-/-	-220.11655139923096	-29857.31431055069	28	0.019305019305019305	0.7142857142857143	0.2812067533905342
YLL039C	0	0/-	-220.12216186523438	-49956.98063671589	112	0.019305019305019305	0.7142857142857143	0.2812067533905342
YMR222C	0	0/0	-220.12660455703735	-48111.25615167618	112	0.019305019305019305	0.7142857142857143	0.2812067533905342
YDR512C	-1	-/-	-220.132821559906	-30426.02572965622	28	0.019286403085824494	0.7142857142857143	0.2814835316911154
YDR264C	-1	-/-	-220.13372802734375	-29567.222089767456	28	0.019267822736030827	0.7142857142857143	0.28176030999169666
YNL054W	-1	-/-	-220.13467454910278	-30004.34967803955	28	0.019249278152069296	0.7142857142857143	0.28203708829227786
YGL032C	-1	-/-	-220.13872861862183	-30265.580777168274	28	0.019230769230769232	0.7142857142857143	0.2823138665928591
YGR249W	-1	-/-	-220.17244911193848	-29593.87966966629	28	0.01921229586935639	0.7142857142857143	0.2825906448934404
YBR065C	-1	-/-	-220.17910194396973	-30160.94167327881	28	0.019193857965451054	0.7142857142857143	0.2828674231940216
YCR020C-A	-1	-/-	-220.17919540405273	-29320.16814470291	28	0.019175455417066157	0.7142857142857143	0.28314420149460284
YKL053C-A	-1	-/-	-220.18880224227905	-29477.091525554657	28	0.019157088122605363	0.7142857142857143	0.28342097979518405
YDR379W	-1	-/-	-220.19146919250488	-29367.314750671387	28	0.019138755980861243	0.7142857142857143	0.2836977580957653
YOR254C	-1	-/-	-220.19312810897827	-29550.028374671936	28	0.019120458891013385	0.7142857142857143	0.2839745363963465
YOR250C	-1	-/-	-220.20355987548828	-29763.791981697083	28	0.019102196752626553	0.7142857142857143	0.28425131469692777
YKL048C	-1	-/-	-220.21905136108398	-30519.465973377228	28	0.019083969465648856	0.7142857142857143	0.284528092997509
YJR103W	-1	-/-	-220.22376918792725	-29198.68583202362	28	0.019065776930409915	0.7142857142857143	0.28480487129809023
YMR216C	-1	-/-	-220.2289915084839	-29494.781062602997	28	0.01904761904761905	0.7142857142857143	0.28508164959867144
YIL007C	-1	-/0	-220.23780393600464	-29594.34422683716	28	0.019029495718363463	0.7142857142857143	0.2853584278992527
YER021W	-1	-/-	-220.28252363204956	-29834.492730140686	28	0.019011406844106463	0.7142857142857143	0.28563520619983396
YDL103C	0	0/-	-220.29324781894684	-48842.552577495575	112	0.019011406844106463	0.7142857142857143	0.28563520619983396
YPL215W	0	0/-	-220.31951594352722	-48848.23415744305	112	0.019011406844106463	0.7142857142857143	0.28563520619983396
YLL043W	-1	-/-	-220.32559442520142	-29709.796800136566	28	0.01899335232668566	0.7142857142857143	0.28591198450041516
YMR210W	-1	-/-	-220.33959770202637	-29174.369101524353	28	0.018975332068311195	0.7142857142857143	0.2861887628009964
YEL007W	0	0/0	-220.34989297389984	-49022.1781334877	112	0.018975332068311195	0.7142857142857143	0.2861887628009964
YCR037C	-1	-/-	-220.3586549758911	-29065.067425251007	28	0.018957345971563982	0.7142857142857143	0.2864655411015776
YDR069C	-1	-/-	-220.36719942092896	-29520.95659160614	28	0.01893939393939394	0.7142857142857143	0.2867423194021589
YHR099W	-1	-/-	-220.389582157135	-29493.339536190033	28	0.01892147587511826	0.7142857142857143	0.2870190977027401
YLR310C	-1	-/-	-220.39665174484253	-29729.823290348053	28	0.01890359168241966	0.7142857142857143	0.28729587600332135
YOL138C	-1	-/-	-220.3974895477295	-29736.124719142914	28	0.018885741265344664	0.7142857142857143	0.28757265430390255
YJL186W	-1	-/-	-220.40116691589355	-28732.059524536133	28	0.018867924528301886	0.7142857142857143	0.2878494326044838
YNL118C	-1	-/-	-220.4027237892151	-28691.56501197815	28	0.01885014137606032	0.7142857142857143	0.288126210905065
YBR272C	-1	-/-	-220.40302801132202	-30069.79035139084	28	0.018832391713747645	0.7142857142857143	0.2884029892056463
YMR161W	-1	-/-	-220.41084337234497	-29523.43686389923	28	0.01881467544684854	0.7142857142857143	0.28867976750622754
YLR055C	-1	-/-	-220.41966772079468	-29055.411972522736	28	0.018796992481203006	0.7142857142857143	0.28895654580680874
YKL067W	0	0/-	-220.42494666576385	-49866.814968943596	112	0.018796992481203006	0.7142857142857143	0.28895654580680874
YML059C	-1	-/-	-220.42892026901245	-29348.021208763123	28	0.018779342723004695	0.7142857142857143	0.28923332410739
YLR188W	0	0/-	-220.43291568756104	-48648.94335401058	112	0.018779342723004695	0.7142857142857143	0.28923332410739
YGL059W	0	0/-	-220.43477368354797	-50608.74696576595	112	0.018779342723004695	0.7142857142857143	0.28923332410739
YBL067C	0	0/-	-220.43563663959503	-48943.98659038544	112	0.018779342723004695	0.7142857142857143	0.28923332410739
YDR328C	-1	-/-	-220.44233083724976	-28797.14908361435	28	0.01876172607879925	0.7142857142857143	0.2895101024079712
YBR057C	-1	-/-	-220.44612216949463	-30825.99080514908	28	0.01874414245548266	0.7142857142857143	0.28978688070855246
YAL060W	0	0/0	-220.45006668567657	-48943.727260529995	112	0.01874414245548266	0.7142857142857143	0.28978688070855246
YAL013W	-1	-/-	-220.45151281356812	-30203.88916349411	28	0.018726591760299626	0.7142857142857143	0.29006365900913367
YOR120W	-1	-/-	-220.47665405273438	-28857.699263095856	28	0.018709073900841908	0.7142857142857143	0.2903404373097149
YNL231C	-1	-/-	-220.4769139289856	-29215.352689266205	28	0.018691588785046728	0.7142857142857143	0.29061721561029613
YNL097C	-1	-/-	-220.49046850204468	-29561.500045776367	28	0.018674136321195144	0.7142857142857143	0.2908939939108774
YKL119C	-1	-/-	-220.49423551559448	-28960.633598804474	28	0.018656716417910446	0.7142857142857143	0.2911707722114586
YDR084C	0	0/0	-220.4983593225479	-48906.23069405556	112	0.018656716417910446	0.7142857142857143	0.2911707722114586
YPL019C	-1	-/-	-220.4992127418518	-29735.388732910156	28	0.01863932898415657	0.7142857142857143	0.29144755051203985
YEL030W	-1	-/-	-220.50347089767456	-29736.16419839859	28	0.0186219739292365	0.7142857142857143	0.2917243288126211
YIL106W	-1	-/-	-220.50525951385498	-29737.631543159485	28	0.018604651162790697	0.7142857142857143	0.2920011071132023
YER116C	-1	-/-	-220.50720071792603	-29717.988120555878	28	0.01858736059479554	0.7142857142857143	0.2922778854137836
YOL165C	-1	-/0	-220.51660346984863	-29703.29684638977	28	0.018570102135561744	0.7142857142857143	0.2925546637143648
YJR005W	0	0/-	-220.5396866798401	-48486.728392243385	112	0.018570102135561744	0.7142857142857143	0.2925546637143648
YML034W	-1	-/-	-220.541033744812	-29786.871381282806	28	0.01855287569573284	0.7142857142857143	0.29283144201494604
YGL043W	-1	-/-	-220.55014991760254	-28959.072833538055	28	0.018535681186283594	0.7142857142857143	0.29310822031552725
YOR191W	-1	-/-	-220.5526819229126	-30241.0603222847	28	0.018518518518518517	0.7142857142857143	0.2933849986161085
YGR184C	0	0/-	-220.55625903606415	-49088.55006492138	112	0.018518518518518517	0.7142857142857143	0.2933849986161085
YER057C	0	0/0	-220.5595918893814	-48892.77475941181	112	0.018518518518518517	0.7142857142857143	0.2933849986161085
YGL142C	-1	-/-	-220.56224584579468	-29655.972270965576	28	0.018501387604070305	0.7142857142857143	0.2936617769166897
YHL028W	-1	-/-	-220.5703845024109	-29691.33547592163	28	0.018484288354898338	0.7142857142857143	0.29393855521727097
YJR135W-A	-1	-/-	-220.5817747116089	-29052.25361251831	28	0.018467220683287166	0.7142857142857143	0.2942153335178522
YLR066W	-1	-/-	-220.5825366973877	-30149.726952552795	28	0.01845018450184502	0.7142857142857143	0.29449211181843343
YBR005W	0	0/-	-220.58569622039795	-49572.99296379089	112	0.01845018450184502	0.7142857142857143	0.29449211181843343
YBL050W	-1	-/-	-220.60519313812256	-29745.129732131958	28	0.018433179723502304	0.7142857142857143	0.2947688901190147
YER179W	-1	-/-	-220.61037254333496	-30028.073697566986	28	0.01841620626151013	0.7142857142857143	0.2950456684195959
YNL038W	-1	-/-	-220.64175939559937	-29958.167205810547	28	0.01839926402943882	0.7142857142857143	0.29532244672017716
YOR357C	0	0/-	-220.6417659521103	-48243.323794841766	112	0.01839926402943882	0.7142857142857143	0.29532244672017716
YPL005W	0	0/-	-220.64509165287018	-49190.62808799744	112	0.01839926402943882	0.7142857142857143	0.29532244672017716
YML055W	-1	-/-	-220.65127801895142	-29037.72535419464	28	0.01838235294117647	0.7142857142857143	0.29559922502075836
YBR212W	-1	-/-	-220.65244483947754	-30074.916961669922	28	0.018365472910927456	0.7142857142857143	0.2958760033213396
YCL012W	-1	-/-	-220.65516662597656	-29154.014693260193	28	0.01834862385321101	0.7142857142857143	0.2961527816219208
YGR271W	0	0/-	-220.67008101940155	-49005.500136971474	112	0.01834862385321101	0.7142857142857143	0.2961527816219208
YKL155C	0	0/-	-220.6715282201767	-48200.9694082737	112	0.01834862385321101	0.7142857142857143	0.2961527816219208
YOL018C	0	0/-	-220.67170071601868	-48732.03369259834	112	0.01834862385321101	0.7142857142857143	0.2961527816219208
YOL059W	-1	-/0	-220.69075298309326	-29826.971416950226	28	0.01833180568285976	0.7142857142857143	0.2964295599225021
YMR281W	-1	-/-	-220.6914792060852	-30199.605214595795	28	0.018315018315018316	0.7142857142857143	0.2967063382230833
YPR058W	0	0/-	-220.70119976997375	-49804.727172493935	112	0.018315018315018316	0.7142857142857143	0.2967063382230833
YGL181W	-1	-/-	-220.70910263061523	-29563.018850803375	28	0.018298261665141813	0.7142857142857143	0.29698311652366455
YOR079C	-1	-/-	-220.71200323104858	-29113.170480251312	28	0.018281535648994516	0.7142857142857143	0.29725989482424575
YDR240C	-1	-/-	-220.71240377426147	-30355.32911348343	28	0.0182648401826484	0.7142857142857143	0.297536673124827
YBR207W	-1	-/-	-220.71477270126343	-29335.757457733154	28	0.01824817518248175	0.7142857142857143	0.29781345142540827
YKL196C	-1	-/-	-220.71539449691772	-29218.824458122253	28	0.018231540565177756	0.7142857142857143	0.2980902297259895
YFR003C	1	+/+	-220.73440790176392	-31450.781134605408	27	0.01912568306010929	0.75	0.2980902297259895
YPL100W	-1	-/-	-220.73665046691895	-29053.362416744232	28	0.01910828025477707	0.75	0.29836700802657073
YCR084C	-1	-/-	-220.73986673355103	-29352.073733329773	28	0.019090909090909092	0.75	0.29864378632715194
YAL031C	-1	-/+	-220.74020910263062	-29600.202525615692	28	0.01907356948228883	0.75	0.2989205646277332
YMR298W	-1	-/-	-220.74044752120972	-28915.01448583603	28	0.019056261343012703	0.75	0.2991973429283144
YGL156W	0	0/-	-220.7421817779541	-51118.337399601936	112	0.019056261343012703	0.75	0.2991973429283144
YLR433C	-1	-/-	-220.7441921234131	-29455.879907131195	28	0.019038984587488667	0.75	0.29947412122889566
YDR475C	0	0/-	-220.74762046337128	-50074.64209151268	112	0.019038984587488667	0.75	0.29947412122889566
YHR164C	-1	-/-	-220.74874353408813	-29929.019787311554	28	0.019021739130434784	0.75	0.29975089952947687
YBL008W	-1	-/-	-220.74883794784546	-29691.18187904358	28	0.019004524886877826	0.75	0.3000276778300581
YHL032C	0	0/-	-220.75596725940704	-49492.62391757965	112	0.019004524886877826	0.75	0.3000276778300581
YJR134C	0	0/0	-220.7567548751831	-48522.58259546757	112	0.019004524886877826	0.75	0.3000276778300581
YOL112W	-1	-/-	-220.76403379440308	-29905.62104701996	28	0.0189873417721519	0.75	0.3003044561306394
YNL007C	-1	-/-	-220.77323961257935	-29734.081008434296	28	0.018970189701897018	0.75	0.3005812344312206
YEL046C	0	0/0	-220.77644801139832	-49131.683738827705	112	0.018970189701897018	0.75	0.3005812344312206
YDR051C	0	0/-	-220.78936111927032	-47953.053847670555	112	0.018970189701897018	0.75	0.3005812344312206
YNR010W	-1	-/-	-220.78974962234497	-30353.473332881927	28	0.01895306859205776	0.75	0.30085801273180185
YGL139W	0	0/-	-220.82144284248352	-48266.19747328758	112	0.01895306859205776	0.75	0.30085801273180185
YHR211W	0	0/0	-220.82400357723236	-48994.67172884941	112	0.01895306859205776	0.75	0.30085801273180185
YOR304W	-1	-/-	-220.825213432312	-30472.184986114502	28	0.018935978358881875	0.75	0.30113479103238305
YOR257W	-1	-/-	-220.82586145401	-29970.152235984802	28	0.01891891891891892	0.75	0.3014115693329643
YMR272C	-1	-/-	-220.82742643356323	-29625.876960277557	28	0.018901890189018902	0.75	0.3016883476335455
YER144C	0	0/-	-220.82895946502686	-49844.942177176476	112	0.018901890189018902	0.75	0.3016883476335455
YJL192C	-1	-/-	-220.8384051322937	-29181.677389144897	28	0.018884892086330936	0.75	0.3019651259341268
YLR427W	-1	-/-	-220.8514952659607	-31131.29486656189	28	0.018867924528301886	0.75	0.302241904234708
YDR155C	0	0/-	-220.85543251037598	-48577.37281918526	112	0.018867924528301886	0.75	0.302241904234708
YDR166C	-1	-/-	-220.85827016830444	-29992.187760829926	28	0.018850987432675045	0.75	0.30251868253528924
YER086W	0	0/0	-220.86144542694092	-49513.348031044006	112	0.018850987432675045	0.75	0.30251868253528924
YBR089C-A	-1	-/-	-220.8712477684021	-29751.498195648193	28	0.01883408071748879	0.75	0.30279546083587044
YOL137W	0	0/-	-220.87614572048187	-49851.923805356026	112	0.01883408071748879	0.75	0.30279546083587044
YPR094W	-1	-/-	-220.87877655029297	-29577.55616235733	28	0.01881720430107527	0.75	0.3030722391364517
YIR033W	-1	-/-	-220.9024772644043	-29408.125411987305	28	0.018800358102059087	0.75	0.30334901743703296
YPR111W	-1	-/-	-220.90545558929443	-30295.694272994995	28	0.018783542039355994	0.75	0.30362579573761417
YCR093W	-1	-/-	-220.90933561325073	-28944.037529468536	28	0.01876675603217158	0.75	0.3039025740381954
YNR036C	0	0/-	-220.91641783714294	-48704.21817338467	112	0.01876675603217158	0.75	0.3039025740381954
YGL091C	0	0/-	-220.92680835723877	-50720.39359855652	112	0.01876675603217158	0.75	0.3039025740381954
YOR160W	-1	-/-	-220.93053102493286	-28738.883887290955	28	0.01875	0.75	0.30417935233877663
YKL046C	-1	-/-	-220.93183708190918	-29245.90906906128	28	0.01873327386262266	0.75	0.3044561306393579
YDR197W	0	0/-	-220.94360196590424	-48272.43827879429	112	0.01873327386262266	0.75	0.3044561306393579
YOL147C	-1	-/-	-220.9567084312439	-30780.30487728119	28	0.01871657754010695	0.75	0.3047329089399391
YHR079C	-1	-/-	-220.9706325531006	-29383.990080356598	28	0.018699910952804988	0.75	0.30500968724052036
YDR219C	-1	-/-	-220.97542715072632	-30774.30619430542	28	0.018683274021352312	0.75	0.30528646554110156
YNL183C	0	0/-	-220.9991693496704	-49558.232013344765	112	0.018683274021352312	0.75	0.30528646554110156
YNL121C	-1	-/-	-221.00747537612915	-29231.682367801666	28	0.018666666666666668	0.75	0.3055632438416828
YKR001C	-1	-/-	-221.00908184051514	-29017.689286231995	28	0.018650088809946713	0.75	0.305840022142264
YGL194C	-1	-/-	-221.01035737991333	-30206.777977466583	28	0.018633540372670808	0.75	0.3061168004428453
YLR309C	-1	-/-	-221.02086353302002	-29787.854953289032	28	0.018617021276595744	0.75	0.30639357874342654
YML077W	-1	-/-	-221.0214705467224	-30385.557898521423	28	0.018600531443755536	0.75	0.30667035704400775
YKL058W	-1	-/-	-221.0376467704773	-28909.714918136597	28	0.018584070796460177	0.75	0.306947135344589
YIL107C	0	0/0	-221.04393124580383	-50649.42239308357	112	0.018584070796460177	0.75	0.306947135344589
YNL323W	-1	-/-	-221.06763172149658	-29881.013491153717	28	0.01856763925729443	0.75	0.3072239136451702
YGR199W	-1	-/-	-221.06896257400513	-30036.855311870575	28	0.018551236749116608	0.75	0.30750069194575147
YMR158C-A	0	0/0	-221.0780384540558	-49178.936269402504	112	0.018551236749116608	0.75	0.30750069194575147
YJR160C	-1	-/-	-221.07845211029053	-29337.021331310272	28	0.018534863195057368	0.75	0.3077774702463327
YOR047C	-1	-/-	-221.07897090911865	-29904.670479774475	28	0.018518518518518517	0.75	0.30805424854691393
YOR372C	-1	-/-	-221.0790309906006	-30130.560495376587	28	0.018502202643171806	0.75	0.30833102684749514
YDL137W	-1	-/0	-221.08027696609497	-29288.53336763382	28	0.018485915492957746	0.75	0.3086078051480764
YIL038C	-1	-/-	-221.08408641815186	-30083.113384246826	28	0.018469656992084433	0.75	0.3088845834486576
YCR032W	0	0/-	-221.09029817581177	-49854.444959402084	112	0.018469656992084433	0.75	0.3088845834486576
YDR519W	0	0/-	-221.09058129787445	-49154.760125517845	112	0.018469656992084433	0.75	0.3088845834486576
YHL030W	0	0/-	-221.1174339056015	-48989.95124435425	112	0.018469656992084433	0.75	0.3088845834486576
YLL016W	-1	-/-	-221.11825466156006	-29077.813546657562	28	0.01845342706502636	0.75	0.30916136174923886
YLR032W	-1	-/-	-221.11954021453857	-30185.95244550705	28	0.018437225636523266	0.75	0.3094381400498201
YGR070W	-1	-/-	-221.12100744247437	-30543.665051460266	28	0.018421052631578946	0.75	0.3097149183504013
YDR192C	-1	-/-	-221.12903690338135	-30004.83117389679	28	0.018404907975460124	0.75	0.3099916966509826
YGR212W	-1	-/-	-221.1402187347412	-29598.44563627243	28	0.01838879159369527	0.75	0.3102684749515638
YGL245W	-1	-/-	-221.1466360092163	-29675.924965381622	28	0.01837270341207349	0.75	0.31054525325214505
YBR115C	0	0/0	-221.1505731344223	-49651.43590736389	112	0.01837270341207349	0.75	0.31054525325214505
YER028C	-1	-/-	-221.16213750839233	-30492.145162582397	28	0.018356643356643356	0.75	0.31082203155272625
YIL084C	-1	-/-	-221.16538858413696	-29830.776062488556	28	0.01834061135371179	0.75	0.3110988098533075
YCR027C	-1	-/-	-221.18178701400757	-29525.343938827515	28	0.01832460732984293	0.75	0.3113755881538887
YCR096C	0	0/-	-221.19834434986115	-49267.144694805145	112	0.01832460732984293	0.75	0.3113755881538887
YCR095C	0	0/0	-221.19971978664398	-48931.259484529495	112	0.01832460732984293	0.75	0.3113755881538887
YPR155C	-1	-/-	-221.20314264297485	-29871.208475589752	28	0.018308631211857017	0.75	0.31165236645447
YDR242W	0	0/0	-221.21539282798767	-49106.378668904305	112	0.018308631211857017	0.75	0.31165236645447
YBR067C	0	0/-	-221.23033094406128	-49538.56056499481	112	0.018308631211857017	0.75	0.31165236645447
YNL008C	-1	-/-	-221.244788646698	-30365.0446600914	28	0.018292682926829267	0.75	0.3119291447550512
YPL078C	-1	-/-	-221.24784994125366	-29150.92213821411	28	0.018276762402088774	0.75	0.31220592305563244
YEL019C	-1	-/-	-221.25110960006714	-29687.851942539215	28	0.018260869565217393	0.75	0.3124827013562137
YOR336W	0	0/-	-221.25675415992737	-49988.17513716221	112	0.018260869565217393	0.75	0.3124827013562137
YBR279W	-1	-/-	-221.2639331817627	-29598.87669467926	28	0.018245004344048653	0.75	0.3127594796567949
YJL057C	0	0/-	-221.26635825634003	-50975.204000115395	112	0.018245004344048653	0.75	0.3127594796567949
YBL038W	0	0/-	-221.26744949817657	-49046.406480789185	112	0.018245004344048653	0.75	0.3127594796567949
YML068W	0	0/-	-221.26859152317047	-49721.665763139725	112	0.018245004344048653	0.75	0.3127594796567949
YNL306W	0	0/-	-221.27297627925873	-48167.81091976166	112	0.018245004344048653	0.75	0.3127594796567949
YDR390C	0	0/-	-221.27455353736877	-49945.438693642616	112	0.018245004344048653	0.75	0.3127594796567949
YDR347W	0	0/-	-221.28413426876068	-48598.129363656044	112	0.018245004344048653	0.75	0.3127594796567949
YAL009W	-1	-/-	-221.28614711761475	-29472.12840270996	28	0.018229166666666668	0.75	0.31303625795737616
YOR104W	0	0/0	-221.2876101732254	-48835.8905775547	112	0.018229166666666668	0.75	0.31303625795737616
YCR010C	-1	-/-	-221.2982759475708	-30293.766898155212	28	0.01821335646140503	0.75	0.31331303625795737
YIR001C	0	0/0	-221.29900455474854	-48864.30899941921	112	0.01821335646140503	0.75	0.31331303625795737
YHR110W	0	0/-	-221.30490171909332	-50187.19058454037	112	0.01821335646140503	0.75	0.31331303625795737
YMR070W	-1	-/-	-221.3074951171875	-29623.91868162155	28	0.018197573656845753	0.75	0.3135898145585386
YDL008W	-1	-/-	-221.31722402572632	-29583.942771434784	28	0.01818181818181818	0.75	0.31386659285911983
YDL054C	0	0/-	-221.3200706243515	-48987.50140237808	112	0.01818181818181818	0.75	0.31386659285911983
YPL118W	-1	-/-	-221.32141828536987	-28935.06141757965	28	0.018166089965397925	0.75	0.3141433711597011
YOR066W	0	0/-	-221.32956194877625	-49484.34403657913	112	0.018166089965397925	0.75	0.3141433711597011
YLR436C	0	0/-	-221.34147024154663	-48290.20228827	112	0.018166089965397925	0.75	0.3141433711597011
YKR027W	-1	-/-	-221.3515067100525	-29849.545293807983	28	0.018150388936905792	0.75	0.3144201494602823
YOL003C	-1	-/-	-221.3521327972412	-30310.914771080017	28	0.018134715025906734	0.75	0.31469692776086355
YER161C	-1	-/-	-221.3549304008484	-30172.313853740692	28	0.0181190681622088	0.75	0.31497370606144476
YJL205C	0	0/0	-221.3601244688034	-48967.96419656277	112	0.0181190681622088	0.75	0.31497370606144476
YIL027C	0	0/-	-221.37144780158997	-48856.662122130394	112	0.0181190681622088	0.75	0.31497370606144476
YPL240C	-1	-/-	-221.37929773330688	-29549.757052898407	28	0.01810344827586207	0.75	0.315250484362026
YBR273C	-1	-/-	-221.38084316253662	-29509.001787662506	28	0.01808785529715762	0.75	0.3155272626626073
YGR119C	-1	-/-	-221.40013122558594	-29821.242197990417	28	0.018072289156626505	0.75	0.3158040409631885
YML069W	-1	-/-	-221.40190315246582	-30310.669702529907	28	0.018056749785038694	0.75	0.31608081926376974
YJR104C	-1	-/-	-221.40544366836548	-29439.66101360321	28	0.01804123711340206	0.75	0.31635759756435095
YNL291C	-1	-/-	-221.40772581100464	-29335.233465194702	28	0.018025751072961373	0.75	0.3166343758649322
YDR047W	0	0/0	-221.40921211242676	-48857.231033325195	112	0.018025751072961373	0.75	0.3166343758649322
YMR190C	-1	-/-	-221.41046285629272	-29915.523770809174	28	0.018010291595197257	0.75	0.3169111541655134
YJL100W	-1	-/-	-221.4138698577881	-29693.130716323853	28	0.017994858611825194	0.75	0.31718793246609467
YOR188W	-1	-/0	-221.4266757965088	-29879.229144096375	28	0.01797945205479452	0.75	0.3174647107666759
YGR198W	0	0/-	-221.43648827075958	-49975.36953520775	112	0.01797945205479452	0.75	0.3174647107666759
YOR358W	0	0/-	-221.45758187770844	-49460.413467764854	112	0.01797945205479452	0.75	0.3174647107666759
YPR065W	-1	-/-	-221.46003913879395	-29710.955997943878	28	0.017964071856287425	0.75	0.31774148906725713
YIL063C	-1	-/-	-221.46277141571045	-29314.95987033844	28	0.017948717948717947	0.75	0.31801826736783834
YDR201W	-1	-/-	-221.46304416656494	-29765.48992872238	28	0.017933390264730998	0.75	0.3182950456684196
YML004C	-1	-/-	-221.46627187728882	-30472.727210998535	28	0.017918088737201365	0.75	0.31857182396900086
YNR065C	0	0/-	-221.47131395339966	-49822.716968774796	112	0.017918088737201365	0.75	0.31857182396900086
YBR281C	0	0/0	-221.4748557806015	-49491.98472845554	112	0.017918088737201365	0.75	0.31857182396900086
YFR052W	-1	-/-	-221.4946551322937	-29607.329924583435	28	0.017902813299232736	0.75	0.31884860226958206
YIL033C	-1	-/-	-221.4965305328369	-29878.191252231598	28	0.01788756388415673	0.75	0.3191253805701633
YKR054C	-1	-/-	-221.4984803199768	-29612.688114643097	28	0.017872340425531916	0.75	0.3194021588707445
YOR115C	-1	-/-	-221.50379371643066	-29755.733690738678	28	0.017857142857142856	0.75	0.3196789371713258
YGL125W	0	0/0	-221.50406205654144	-49179.567173838615	112	0.017857142857142856	0.75	0.3196789371713258
YOR172W	-1	-/-	-221.50777673721313	-29668.258013248444	28	0.01784197111299915	0.75	0.319955715471907
YKR068C	-1	-/-	-221.51166915893555	-30026.41971540451	28	0.017826825127334467	0.75	0.32023249377248825
YLR292C	-1	-/-	-221.5235652923584	-29808.60553407669	28	0.017811704834605598	0.75	0.32050927207306945
YLL050C	-1	-/-	-221.52963161468506	-28467.58042192459	28	0.017796610169491526	0.75	0.3207860503736507
YJL034W	-1	-/-	-221.54999208450317	-29547.474957466125	28	0.017781541066892465	0.75	0.3210628286742319
YIL015W	0	0/-	-221.55423092842102	-49906.35526907444	112	0.017781541066892465	0.75	0.3210628286742319
YOL123W	-1	-/-	-221.56262397766113	-29174.001272678375	28	0.017766497461928935	0.75	0.3213396069748132
YLR208W	-1	-/-	-221.5642704963684	-29055.06743812561	28	0.01775147928994083	0.75	0.32161638527539443
YML071C	-1	-/-	-221.56667041778564	-30175.24596595764	28	0.017736486486486486	0.75	0.32189316357597564
YIL043C	0	0/-	-221.5728485584259	-48193.10726797581	112	0.017736486486486486	0.75	0.32189316357597564
YBR003W	0	0/-	-221.5795155763626	-49144.00369024277	112	0.017736486486486486	0.75	0.32189316357597564
YJL146W	-1	-/-	-221.58086967468262	-29993.65979862213	28	0.017721518987341773	0.75	0.3221699418765569
YBR023C	-1	-/-	-221.58484649658203	-29688.58561182022	28	0.01770657672849916	0.75	0.3224467201771381
YGL179C	0	0/-	-221.59142363071442	-49774.527752518654	112	0.01770657672849916	0.75	0.3224467201771381
YDL178W	-1	-/-	-221.59143209457397	-29645.66011953354	28	0.017691659646166806	0.75	0.32272349847771936
YNR069C	0	0/-	-221.59551417827606	-49998.53032362461	112	0.017691659646166806	0.75	0.32272349847771936
YDR302W	-1	-/-	-221.598002910614	-30873.76413822174	28	0.017676767676767676	0.75	0.32300027677830057
YBL023C	-1	-/-	-221.60046768188477	-29674.165657043457	28	0.017661900756938603	0.75	0.3232770550788818
YDR397C	-1	-/-	-221.6040244102478	-29142.002344608307	28	0.01764705882352941	0.75	0.32355383337946303
YPL105C	0	0/-	-221.6093590259552	-49146.23355996609	112	0.01764705882352941	0.75	0.32355383337946303
YDL013W	-1	-/-	-221.61641311645508	-29722.314637184143	28	0.017632241813602016	0.75	0.3238306116800443
YOR316C	-1	-/-	-221.61843967437744	-29958.66984272003	28	0.01761744966442953	0.75	0.3241073899806255
YPR139C	-1	-/-	-221.6184425354004	-29780.602724552155	28	0.01760268231349539	0.75	0.32438416828120675
YLR314C	-1	-/-	-221.6291151046753	-29718.554481983185	28	0.017587939698492462	0.75	0.324660946581788
YOR069W	-1	-/-	-221.63634824752808	-30276.643981456757	28	0.017573221757322177	0.75	0.3249377248823692
YBR301W	0	0/-	-221.64590871334076	-50411.41091954708	112	0.017573221757322177	0.75	0.3249377248823692
YMR304W	0	0/-	-221.65097272396088	-48679.641325473785	112	0.017573221757322177	0.75	0.3249377248823692
YLR450W	-1	-/-	-221.66784620285034	-30669.01524400711	28	0.017558528428093644	0.75	0.3252145031829505
YDR276C	-1	-/-	-221.68069076538086	-29633.935667037964	28	0.017543859649122806	0.75	0.3254912814835317
YOR221C	-1	-/-	-221.7122287750244	-28876.270040988922	28	0.017529215358931552	0.75	0.32576805978411294
YDR411C	-1	-/-	-221.73171281814575	-29362.512263298035	28	0.01751459549624687	0.75	0.32604483808469414
YIL031W	-1	-/-	-221.73418998718262	-29985.39154958725	28	0.0175	0.75	0.3263216163852754
YER114C	-1	-/-	-221.73552179336548	-29371.351859092712	28	0.017485428809325562	0.75	0.3265983946858566
YER169W	-1	-/-	-221.7380976676941	-29632.032603740692	28	0.01747088186356073	0.75	0.32687517298643787
YER151C	-1	-/-	-221.74711084365845	-29727.644919395447	28	0.017456359102244388	0.75	0.32715195128701907
YLR375W	0	0/-	-221.7637858390808	-48296.82997596264	112	0.017456359102244388	0.75	0.32715195128701907
YMR087W	-1	-/-	-221.77126455307007	-29448.721844673157	28	0.01744186046511628	0.75	0.32742872958760033
YGR156W	-1	-/-	-221.7979874610901	-31046.84420967102	28	0.017427385892116183	0.75	0.3277055078881816
YGR120C	-1	-/-	-221.7997603416443	-30115.279435634613	28	0.017412935323383085	0.75	0.3279822861887628
YHL019C	-1	-/-	-221.82244348526	-30011.30656003952	28	0.01739850869925435	0.75	0.32825906448934405
YIL113W	0	0/+	-221.82347059249878	-49858.18618571758	112	0.01739850869925435	0.75	0.32825906448934405
YIR009W	-1	-/-	-221.82504844665527	-29641.573316574097	28	0.0173841059602649	0.75	0.32853584278992526
YJR082C	-1	-/-	-221.82847785949707	-29977.284176826477	28	0.017369727047146403	0.75	0.3288126210905065
YCR066W	-1	-/-	-221.82889366149902	-30479.293362140656	28	0.017355371900826446	0.75	0.3290893993910877
YFR026C	0	0/-	-221.83293271064758	-50265.119725346565	112	0.017355371900826446	0.75	0.3290893993910877
YGL122C	-1	-/-	-221.8382625579834	-30166.952562332153	28	0.017341040462427744	0.75	0.329366177691669
YIL017C	-1	-/-	-221.84237623214722	-29924.130786895752	28	0.017326732673267328	0.75	0.3296429559922502
YHR209W	0	0/0	-221.8558304309845	-50050.030883431435	112	0.017326732673267328	0.75	0.3296429559922502
YBR293W	-1	-/-	-221.8560757637024	-30346.15531730652	28	0.01731244847485573	0.75	0.32991973429283145
YBR290W	-1	-/-	-221.87011098861694	-30659.0239610672	28	0.01729818780889621	0.75	0.33019651259341265
YLR100W	-1	-/-	-221.87484455108643	-30342.818937778473	28	0.01728395061728395	0.75	0.3304732908939939
YOL082W	-1	-/-	-221.874858379364	-29495.297223567963	28	0.017269736842105265	0.75	0.33075006919457517
YOR245C	-1	-/-	-221.88066053390503	-30246.60495710373	28	0.01725554642563681	0.75	0.3310268474951564
YMR054W	-1	-/-	-221.88564777374268	-29136.559033870697	28	0.017241379310344827	0.75	0.33130362579573763
YFL024C	-1	-/-	-221.8967571258545	-28825.41658639908	28	0.017227235438884332	0.75	0.33158040409631884
YER024W	-1	-/-	-221.91211700439453	-30799.44973039627	28	0.01721311475409836	0.75	0.3318571823969001
YKR038C	-1	-/-	-221.9122076034546	-29598.173110485077	28	0.0171990171990172	0.75	0.3321339606974813
YPL059W	-1	-/-	-221.91910219192505	-29260.560974121094	28	0.01718494271685761	0.75	0.33241073899806256
YJR075W	0	0/-	-221.92584311962128	-50077.375492572784	112	0.01718494271685761	0.75	0.33241073899806256
YNL246W	-1	-/-	-221.93185567855835	-29471.293663024902	28	0.017170891251022075	0.75	0.33268751729864376
YGR058W	0	0/-	-221.9370161294937	-49003.02421569824	112	0.017170891251022075	0.75	0.33268751729864376
YPL096W	-1	-/-	-221.9454584121704	-30382.615838050842	28	0.01715686274509804	0.75	0.332964295599225
YDR175C	-1	-/-	-221.95297050476074	-29435.09307909012	28	0.017142857142857144	0.75	0.33324107389980623
YER059W	0	0/-	-221.96021020412445	-49432.636516332626	112	0.017142857142857144	0.75	0.33324107389980623
YGL062W	-1	-/-	-221.96111917495728	-30486.80067205429	28	0.017128874388254486	0.75	0.3335178522003875
YOR148C	-1	-/-	-221.96922492980957	-30561.301334381104	28	0.017114914425427872	0.75	0.33379463050096875
YPL063W	-1	-/-	-221.9727063179016	-29334.016872406006	28	0.01710097719869707	0.75	0.33407140880154995
YKR066C	-1	-/-	-221.9790072441101	-29936.48322057724	28	0.01708706265256306	0.75	0.3343481871021312
YHR084W	-1	-/-	-221.97907638549805	-30394.14715862274	28	0.01707317073170732	0.75	0.3346249654027124
YFL004W	-1	-/-	-221.99435329437256	-29635.920623779297	28	0.017059301380991064	0.75	0.3349017437032937
YOR350C	0	0/-	-221.99752402305603	-49779.69328010082	112	0.017059301380991064	0.75	0.3349017437032937
YFR051C	-1	-/-	-222.00751304626465	-29651.169859409332	28	0.017045454545454544	0.75	0.3351785220038749
YIL154C	-1	-/-	-222.0075807571411	-29960.258224487305	28	0.0170316301703163	0.75	0.33545530030445614
YOL113W	-1	-/-	-222.04820442199707	-29818.291756629944	28	0.017017828200972446	0.75	0.33573207860503734
YGR006W	-1	-/-	-222.05914449691772	-30253.617145061493	28	0.01700404858299595	0.75	0.3360088569056186
YDR160W	-1	-/-	-222.06542778015137	-29557.440856456757	28	0.01699029126213592	0.75	0.3362856352061998
YKR011C	0	0/0	-222.0703786611557	-50456.063683986664	112	0.01699029126213592	0.75	0.3362856352061998
YPR045C	0	0/-	-222.07479667663574	-48096.37317824364	112	0.01699029126213592	0.75	0.3362856352061998
YDR318W	-1	-/-	-222.0775671005249	-30258.274982452393	28	0.016976556184316895	0.75	0.33656241350678107
YOR317W	-1	-/-	-222.08914041519165	-29670.292737960815	28	0.016962843295638127	0.75	0.3368391918073623
YGL222C	-1	-/-	-222.09628009796143	-29533.60883617401	28	0.01694915254237288	0.75	0.33711597010794353
YOR196C	0	0/-	-222.11390554904938	-47724.27825784683	112	0.01694915254237288	0.75	0.33711597010794353
YPR131C	-1	-/-	-222.11795711517334	-29048.364941596985	28	0.016935483870967744	0.75	0.3373927484085248
YER045C	-1	-/-	-222.13126134872437	-29749.64887905121	28	0.016921837228041903	0.75	0.337669526709106
YLR182W	-1	-/-	-222.14481019973755	-30025.831080436707	28	0.016908212560386472	0.75	0.33794630500968725
YDR337W	-1	-/-	-222.14568996429443	-30179.43548822403	28	0.016894609814963796	0.75	0.33822308331026846
YMR041C	-1	-/0	-222.14678478240967	-31518.23523426056	28	0.016881028938906754	0.75	0.3384998616108497
YKL219W	0	0/-	-222.1478443145752	-50323.55240428448	112	0.016881028938906754	0.75	0.3384998616108497
YNL199C	-1	-/-	-222.17357540130615	-30091.193789482117	28	0.016867469879518072	0.75	0.3387766399114309
YDR183W	-1	-/-	-222.19158458709717	-30092.206950187683	28	0.016853932584269662	0.75	0.3390534182120122
YJR127C	-1	-/-	-222.20136404037476	-29319.273241519928	28	0.016840417000801924	0.75	0.3393301965125934
YPL204W	-1	-/-	-222.21088361740112	-29788.9703001976	28	0.016826923076923076	0.75	0.33960697481317464
YHR012W	-1	-/-	-222.22101831436157	-29762.517370700836	28	0.016813450760608487	0.75	0.3398837531137559
YDR332W	0	0/-	-222.24055671691895	-48526.996832728386	112	0.016813450760608487	0.75	0.3398837531137559
YBR254C	-1	-/-	-222.24286699295044	-30117.891507148743	28	0.0168	0.75	0.3401605314143371
YMR091C	-1	-/-	-222.25167083740234	-31146.426564216614	28	0.016786570743405275	0.75	0.34043730971491837
YHR050W	-1	-/-	-222.25809621810913	-29755.249183654785	28	0.016773162939297124	0.75	0.34071408801549957
YJR148W	0	0/0	-222.25827300548553	-49551.39867424965	112	0.016773162939297124	0.75	0.34071408801549957
YIR017C	-1	-/-	-222.26065301895142	-29058.19609594345	28	0.01675977653631285	0.75	0.34099086631608083
YMR028W	0	0/-	-222.26377189159393	-50167.34496676922	112	0.01675977653631285	0.75	0.34099086631608083
YDR538W	0	0/-	-222.26405799388885	-49017.90494787693	112	0.01675977653631285	0.75	0.34099086631608083
YLL033W	0	0/-	-222.2718836069107	-49804.73122274876	112	0.01675977653631285	0.75	0.34099086631608083
YPL031C	-1	-/-	-222.2727165222168	-28681.118975639343	28	0.01674641148325359	0.75	0.34126764461666204
YDR001C	0	0/-	-222.27782368659973	-50875.70854771137	112	0.01674641148325359	0.75	0.34126764461666204
YPR026W	0	0/-	-222.2849804162979	-50670.34590566158	112	0.01674641148325359	0.75	0.34126764461666204
YKL110C	-1	-/-	-222.29531240463257	-30303.330686569214	28	0.016733067729083666	0.75	0.3415444229172433
YGR243W	0	0/-	-222.30273389816284	-49817.829907894135	112	0.016733067729083666	0.75	0.3415444229172433
YBR168W	-1	-/-	-222.30410814285278	-30014.604148864746	28	0.016719745222929936	0.75	0.3418212012178245
YBR058C-A	-1	-/-	-222.30573415756226	-29761.171201705933	28	0.016706443914081145	0.75	0.34209797951840576
YJL172W	0	0/-	-222.31741416454315	-50514.10225999355	112	0.016706443914081145	0.75	0.34209797951840576
YCR026C	-1	-/-	-222.32201194763184	-28738.904923915863	28	0.016693163751987282	0.75	0.342374757818987
YBR102C	-1	-/-	-222.3429079055786	-29697.560950756073	28	0.016679904686258934	0.75	0.3426515361195682
YOR123C	-1	-/-	-222.3496356010437	-29585.16494178772	28	0.016666666666666666	0.75	0.3429283144201495
YIR041W	-1	-/-	-222.36246252059937	-29860.682209968567	28	0.016653449643140365	0.75	0.3432050927207307
YJR122W	0	0/-	-222.36810040473938	-48982.22533369064	112	0.016653449643140365	0.75	0.3432050927207307
YGR135W	-1	-/-	-222.36918115615845	-29937.43241071701	28	0.01664025356576862	0.75	0.34348187102131195
YNL163C	-1	-/-	-222.36960554122925	-30390.69203853607	28	0.0166270783847981	0.75	0.34375864932189315
YPR176C	-1	-/-	-222.37271881103516	-29828.787401676178	28	0.01661392405063291	0.75	0.3440354276224744
YDR052C	-1	-/-	-222.3774242401123	-29836.05619955063	28	0.016600790513833993	0.75	0.3443122059230556
YGR240C	0	0/-	-222.3906329870224	-49474.94376325607	112	0.016600790513833993	0.75	0.3443122059230556
YKL224C	0	0/-	-222.39389514923096	-49926.384469509125	112	0.016600790513833993	0.75	0.3443122059230556
YOL005C	-1	-/-	-222.40342712402344	-30068.493750095367	28	0.016587677725118485	0.75	0.3445889842236369
YLR138W	-1	-/-	-222.41696405410767	-30047.573554039	28	0.016574585635359115	0.75	0.3448657625242181
YFR048W	-1	-/-	-222.4212703704834	-30085.71348953247	28	0.016561514195583597	0.75	0.34514254082479934
YCR089W	-1	-/-	-222.43313884735107	-29713.683977127075	28	0.016548463356973995	0.75	0.3454193191253806
YMR073C	-1	-/-	-222.4336519241333	-29658.89632177353	28	0.01653543307086614	0.75	0.3456960974259618
YML081C-A	-1	-/-	-222.43908500671387	-29121.81500673294	28	0.016522423288749016	0.75	0.34597287572654306
YAR002C-A	-1	-/-	-222.44639110565186	-29842.27067899704	28	0.01650943396226415	0.75	0.34624965402712427
YNL158W	0	0/-	-222.4572081565857	-50728.95722389221	112	0.01650943396226415	0.75	0.34624965402712427
YGL203C	0	0/0	-222.4641785621643	-49507.2526204586	112	0.01650943396226415	0.75	0.34624965402712427
YOL008W	-1	-/-	-222.47062063217163	-29782.789474487305	28	0.016496465043205028	0.75	0.3465264323277055
YOL053C-A	0	0/-	-222.48241889476776	-49237.87854850292	112	0.016496465043205028	0.75	0.3465264323277055
YHR206W	-1	-/-	-222.48626041412354	-30713.51855993271	28	0.016483516483516484	0.75	0.34680321062828673
YKR059W	-1	-/-	-222.48672819137573	-29170.841242790222	28	0.01647058823529412	0.75	0.347079988928868
YNL042W	-1	-/-	-222.5011396408081	-30486.553137779236	28	0.016457680250783698	0.75	0.3473567672294492
YFL038C	-1	-/-	-222.5094027519226	-29015.153913021088	28	0.01644479248238058	0.75	0.34763354553003045
YFR050C	-1	-/-	-222.51335620880127	-29835.588856220245	28	0.01643192488262911	0.75	0.34791032383061166
YOR286W	0	0/0	-222.5256278514862	-48752.69672501087	112	0.01643192488262911	0.75	0.34791032383061166
YFL060C	-1	-/-	-222.54456233978271	-29705.791059970856	28	0.01641907740422205	0.75	0.3481871021311929
YDL215C	0	0/0	-222.56242299079895	-50418.38286781311	112	0.01641907740422205	0.75	0.3481871021311929
YGL127C	-1	-/-	-222.56744766235352	-30669.94919347763	28	0.01640625	0.75	0.3484638804317742
YDR462W	0	0/-	-222.57047128677368	-48721.98605275154	112	0.01640625	0.75	0.3484638804317742
YHR098C	-1	-/-	-222.57227182388306	-29171.29665851593	28	0.01639344262295082	0.75	0.3487406587323554
YLR330W	-1	-/-	-222.57919073104858	-29677.289290905	28	0.01638065522620905	0.75	0.34901743703293664
YDR080W	-1	-/-	-222.5828275680542	-30125.0525970459	28	0.01636788776305534	0.75	0.34929421533351784
YLR096W	-1	-/-	-222.58485460281372	-29817.966546535492	28	0.016355140186915886	0.75	0.3495709936340991
YER132C	0	0/-	-222.5865114927292	-49020.10647583008	112	0.016355140186915886	0.75	0.3495709936340991
YOL025W	0	0/-	-222.59285867214203	-50089.600793242455	112	0.016355140186915886	0.75	0.3495709936340991
YDR098C	-1	-/-	-222.5971941947937	-29852.665948867798	28	0.01634241245136187	0.75	0.3498477719346803
YJR010C-A	-1	-/-	-222.59810256958008	-30103.699413776398	28	0.016329704510108865	0.75	0.35012455023526157
YGL216W	-1	-/-	-222.59822988510132	-30058.68944501877	28	0.016317016317016316	0.75	0.35040132853584277
YDL010W	0	0/-	-222.61209559440613	-50183.608822226524	112	0.016317016317016316	0.75	0.35040132853584277
YLR097C	-1	-/-	-222.61296558380127	-30628.638689041138	28	0.016304347826086956	0.75	0.35067810683642403
YDR093W	-1	-/-	-222.61631202697754	-29430.23792219162	28	0.016291698991466253	0.75	0.35095488513700523
YGL124C	-1	-/-	-222.61764192581177	-30239.819972515106	28	0.01627906976744186	0.75	0.3512316634375865
YDR058C	-1	-/-	-222.62785005569458	-30836.95890235901	28	0.016266460108443067	0.75	0.35150844173816775
YPL194W	-1	-/-	-222.63259983062744	-30321.996973991394	28	0.016253869969040248	0.75	0.35178522003874896
YIL077C	-1	-/0	-222.6339454650879	-29477.91250705719	28	0.016241299303944315	0.75	0.3520619983393302
YJL222W	-1	-/-	-222.63988733291626	-29774.12791967392	28	0.01622874806800618	0.75	0.3523387766399114
YIL022W	-1	-/-	-222.6422142982483	-29638.719888210297	28	0.016216216216216217	0.75	0.3526155549404927
YGR068C	0	0/-	-222.64847779273987	-49881.227885723114	112	0.016216216216216217	0.75	0.3526155549404927
YMR110C	0	0/-	-222.65210902690887	-50640.636393904686	112	0.016216216216216217	0.75	0.3526155549404927
YDL120W	-1	-/-	-222.66021871566772	-30103.12618780136	28	0.016203703703703703	0.75	0.3528923332410739
YNL201C	-1	-/+	-222.67261409759521	-30054.711147785187	28	0.016191210485736313	0.75	0.35316911154165515
YDR156W	-1	-/-	-222.67417669296265	-29817.169116020203	28	0.016178736517719568	0.75	0.35344588984223635
YNL244C	-1	-/-	-222.691255569458	-30814.282396793365	28	0.016166281755196306	0.75	0.3537226681428176
YHL023C	0	0/-	-222.69368493556976	-49696.57758784294	112	0.016166281755196306	0.75	0.3537226681428176
YOR092W	0	0/-	-222.70544958114624	-49645.09279882908	112	0.016166281755196306	0.75	0.3537226681428176
YML038C	-1	-/-	-222.70813608169556	-29755.83932352066	28	0.016153846153846154	0.75	0.3539994464433988
YER081W	0	0/0	-222.71013367176056	-50562.850955724716	112	0.016153846153846154	0.75	0.3539994464433988
YOR346W	-1	-/-	-222.7233271598816	-30031.860561847687	28	0.01614142966948501	0.75	0.3542762247439801
YDR150W	-1	-/-	-222.73215246200562	-30515.119116306305	28	0.016129032258064516	0.75	0.35455300304456133
YBR110W	-1	-/-	-222.7337770462036	-29526.24283027649	28	0.016116653875671526	0.75	0.35482978134514254
YGL066W	-1	-/-	-222.73542547225952	-30068.086134910583	28	0.016104294478527608	0.75	0.3551065596457238
YNL329C	-1	-/-	-222.73552227020264	-30300.253257751465	28	0.016091954022988506	0.75	0.355383337946305
YGL119W	-1	-/0	-222.74334955215454	-29845.421075820923	28	0.016079632465543645	0.75	0.35566011624688626
YML116W	-1	-/-	-222.75792789459229	-29909.333646297455	28	0.016067329762815608	0.75	0.35593689454746746
YJR045C	-1	-/-	-222.75921249389648	-29416.433179855347	28	0.016055045871559634	0.75	0.3562136728480487
YPR122W	-1	-/-	-222.76035451889038	-29960.277714252472	28	0.016042780748663103	0.75	0.3564904511486299
YOR330C	-1	-/-	-222.76298093795776	-30573.88173866272	28	0.01603053435114504	0.75	0.3567672294492112
YNL224C	0	0/-	-222.76530289649963	-49814.023626208305	112	0.01603053435114504	0.75	0.3567672294492112
YJR141W	-1	-/-	-222.76573753356934	-29413.319824695587	28	0.016018306636155607	0.75	0.3570440077497924
YBR131W	-1	-/-	-222.77098941802979	-29767.945206165314	28	0.01600609756097561	0.75	0.35732078605037365
YGR140W	-1	-/-	-222.78877782821655	-30468.9778380394	28	0.015993907083015995	0.75	0.3575975643509549
YDL064W	-1	-/-	-222.7905707359314	-30031.949018478394	28	0.01598173515981735	0.75	0.3578743426515361
YLL001W	-1	-/-	-222.804301738739	-29193.7831864357	28	0.01596958174904943	0.75	0.3581511209521174
YER157W	-1	-/-	-222.80527925491333	-30763.849190235138	28	0.015957446808510637	0.75	0.3584278992526986
YOR194C	-1	-/-	-222.814293384552	-29187.669245243073	28	0.015945330296127564	0.75	0.35870467755327984
YBR188C	-1	-/-	-222.8153657913208	-30037.49536705017	28	0.015933232169954476	0.75	0.35898145585386104
YBR039W	-1	-/-	-222.82859230041504	-29590.981734752655	28	0.01592115238817286	0.75	0.3592582341544423
YAL062W	0	0/0	-222.84567737579346	-50692.243458390236	112	0.01592115238817286	0.75	0.3592582341544423
YMR247C	-1	-/-	-222.8489227294922	-29839.67510986328	28	0.015909090909090907	0.75	0.3595350124550235
YIR010W	-1	-/-	-222.86873054504395	-30048.808708667755	28	0.015897047691143074	0.75	0.35981179075560477
YDR107C	0	0/-	-222.8872365951538	-49911.93134188652	112	0.015897047691143074	0.75	0.35981179075560477
YBR192W	-1	-/-	-222.9164056777954	-29957.827108860016	28	0.01588502269288956	0.75	0.36008856905618597
YLR242C	-1	-/-	-222.92174911499023	-29891.93492412567	28	0.015873015873015872	0.75	0.36036534735676723
YCR079W	0	0/+	-222.92709624767303	-49881.935180425644	112	0.015873015873015872	0.75	0.36036534735676723
YKL125W	-1	-/-	-222.93447017669678	-30091.803937911987	28	0.015861027190332326	0.75	0.3606421256573485
YBR111W-A	-1	-/-	-222.9361310005188	-28916.878303050995	28	0.015849056603773583	0.75	0.3609189039579297
YGL196W	0	0/0	-222.93806421756744	-49725.27826189995	112	0.015849056603773583	0.75	0.3609189039579297
YPR103W	-1	-/-	-222.941650390625	-29852.94761657715	28	0.01583710407239819	0.75	0.36119568225851095
YGL126W	-1	-/-	-222.9441843032837	-29953.981517791748	28	0.015825169555388093	0.75	0.36147246055909216
YBR179C	-1	-/-	-222.94533967971802	-29448.480318546295	28	0.01581325301204819	0.75	0.3617492388596734
YCL050C	0	0/-	-222.9629373550415	-48593.4833714962	112	0.01581325301204819	0.75	0.3617492388596734
YNL048W	-1	-/-	-222.97972917556763	-29476.075501441956	28	0.01580135440180587	0.75	0.3620260171602546
YGL240W	-1	-/-	-222.98189210891724	-30115.642384052277	28	0.015789473684210527	0.75	0.3623027954608359
YPL206C	-1	-/-	-222.99722957611084	-30835.022774219513	28	0.015777610818933134	0.75	0.3625795737614171
YPL016W	-1	-/-	-223.01061582565308	-30004.345467090607	28	0.015765765765765764	0.75	0.36285635206199834
YPR001W	-1	-/-	-223.01589632034302	-30733.237575531006	28	0.015753938484621154	0.75	0.36313313036257955
YLL061W	-1	-/-	-223.01819133758545	-29900.524982452393	28	0.015742128935532233	0.75	0.3634099086631608
YKR037C	-1	-/-	-223.02838611602783	-29844.395927906036	28	0.015730337078651686	0.75	0.36368668696374207
YOR354C	-1	-/-	-223.05713176727295	-29348.8153758049	28	0.015718562874251496	0.75	0.36396346526432327
YGL049C	-1	-/-	-223.07914972305298	-29422.25798892975	28	0.015706806282722512	0.75	0.36424024356490453
YPR028W	0	0/-	-223.0866675376892	-48367.59556233883	112	0.015706806282722512	0.75	0.36424024356490453
YFR033C	-1	-/-	-223.08812618255615	-29559.819058418274	28	0.01569506726457399	0.75	0.36451702186548574
YOR227W	0	0/0	-223.08969902992249	-50537.699197888374	112	0.01569506726457399	0.75	0.36451702186548574
YCL025C	-1	-/-	-223.09279775619507	-29783.13089132309	28	0.01568334578043316	0.75	0.364793800166067
YBL041W	-1	-/-	-223.09442377090454	-29679.05915260315	28	0.015671641791044775	0.75	0.3650705784666482
YLR144C	-1	-/-	-223.10094785690308	-30062.395574092865	28	0.015659955257270694	0.75	0.36534735676722946
YDR351W	0	0/-	-223.10295724868774	-49643.09255337715	112	0.015659955257270694	0.75	0.36534735676722946
YDR117C	0	0/-	-223.1129196882248	-51120.11414992809	112	0.015659955257270694	0.75	0.36534735676722946
YNL107W	-1	-/-	-223.12625885009766	-30972.221447467804	28	0.01564828614008942	0.75	0.36562413506781066
YIL061C	-1	-/-	-223.1282615661621	-30515.586087226868	28	0.01563663440059568	0.75	0.3659009133683919
YNL012W	-1	-/-	-223.12905168533325	-30153.758524894714	28	0.015625	0.75	0.3661776916689731
YLR268W	-1	-/-	-223.14053201675415	-29656.71477842331	28	0.015613382899628252	0.75	0.3664544699695544
YPL214C	-1	-/-	-223.14507675170898	-30047.732897281647	28	0.015601783060921248	0.75	0.36673124827013565
YNR035C	-1	-/-	-223.1573748588562	-29433.932796001434	28	0.015590200445434299	0.75	0.36700802657071685
YOR229W	-1	-/-	-223.15815448760986	-30351.727695465088	28	0.015578635014836795	0.75	0.3672848048712981
YER046W	0	0/-	-223.16564905643463	-49811.943061470985	112	0.015578635014836795	0.75	0.3672848048712981
YPR002W	-1	-/-	-223.17206048965454	-30289.971687316895	28	0.015567086730911787	0.75	0.3675615831718793
YPL007C	-1	-/-	-223.1742696762085	-29805.610924243927	28	0.015555555555555555	0.75	0.3678383614724606
YOR071C	0	0/-	-223.17691087722778	-49994.02739012241	112	0.015555555555555555	0.75	0.3678383614724606
YCR065W	-1	-/-	-223.18351554870605	-29897.773282051086	28	0.015544041450777202	0.75	0.3681151397730418
YGR232W	0	0/0	-223.1866136789322	-48700.532172083855	112	0.015544041450777202	0.75	0.3681151397730418
YBR001C	0	0/-	-223.19200837612152	-49909.65672194958	112	0.015544041450777202	0.75	0.3681151397730418
YEL020W-A	-1	-/-	-223.1968150138855	-28642.274480819702	28	0.015532544378698224	0.75	0.36839191807362304
YER047C	0	0/0	-223.203106880188	-49709.33977878094	112	0.015532544378698224	0.75	0.36839191807362304
YER018C	-1	-/-	-223.20467281341553	-30109.087285995483	28	0.015521064301552107	0.75	0.36866869637420424
YGL071W	-1	-/-	-223.2126111984253	-29312.113034248352	28	0.0155096011816839	0.75	0.3689454746747855
YMR039C	-1	-/-	-223.22887563705444	-29847.86375761032	28	0.015498154981549815	0.75	0.3692222529753667
YML088W	-1	-/-	-223.2309923171997	-30232.40510368347	28	0.015486725663716814	0.75	0.36949903127594796
YHL003C	-1	-/-	-223.23620796203613	-29062.996299266815	28	0.015475313190862197	0.75	0.3697758095765292
YOR032C	-1	-/-	-223.25633573532104	-30366.623510360718	28	0.015463917525773196	0.75	0.37005258787711043
YCR040W	-1	-/-	-223.2747778892517	-29318.33480644226	28	0.01545253863134658	0.75	0.3703293661776917
YIL062C	-1	-/-	-223.27506399154663	-30016.095433712006	28	0.015441176470588236	0.75	0.3706061444782729
YBR112C	-1	-/-	-223.29006624221802	-29597.269396305084	28	0.015429831006612785	0.75	0.37088292277885415
YGR080W	-1	-/-	-223.29011726379395	-31520.70419073105	28	0.015418502202643172	0.75	0.37115970107943536
YNL135C	-1	-/-	-223.29159259796143	-29737.208869934082	28	0.015407190022010272	0.75	0.3714364793800166
YMR180C	0	0/-	-223.29681062698364	-49602.533195734024	112	0.015407190022010272	0.75	0.3714364793800166
YGL221C	0	0/0	-223.2998170852661	-50220.88809418678	112	0.015407190022010272	0.75	0.3714364793800166
YDL100C	-1	-/-	-223.30583238601685	-29129.996068000793	28	0.015395894428152493	0.75	0.3717132576805978
YEL060C	-1	-/-	-223.30801582336426	-31559.172396183014	28	0.015384615384615385	0.75	0.3719900359811791
YNR007C	-1	-/-	-223.3266830444336	-31652.78038072586	28	0.015373352855051245	0.75	0.3722668142817603
YDR393W	-1	-/-	-223.32852602005005	-29453.673295497894	28	0.015362106803218726	0.75	0.37254359258234154
YJL002C	-1	-/-	-223.34413146972656	-29947.598719120026	28	0.015350877192982455	0.75	0.3728203708829228
YDL203C	0	0/-	-223.35140872001648	-49671.82916843891	112	0.015350877192982455	0.75	0.3728203708829228
YLR115W	-1	-/-	-223.35155487060547	-29800.516053199768	28	0.015339663988312637	0.75	0.373097149183504
YJL014W	-1	-/-	-223.35329914093018	-29724.08966255188	28	0.015328467153284672	0.75	0.37337392748408527
YJR094C	-1	-/-	-223.3580117225647	-30845.299564361572	28	0.015317286652078774	0.75	0.37365070578466647
YDR364C	-1	-/-	-223.3756341934204	-30624.961787700653	28	0.015306122448979591	0.75	0.37392748408524773
YJL023C	0	0/-	-223.3815050125122	-50553.66843020916	112	0.015306122448979591	0.75	0.37392748408524773
YML076C	-1	-/-	-223.39936780929565	-30082.08179807663	28	0.01529497450837582	0.75	0.37420426238582893
YLR455W	-1	-/-	-223.4265432357788	-29231.982696533203	28	0.015283842794759825	0.75	0.3744810406864102
YGR036C	-1	-/-	-223.4267554283142	-30638.26561307907	28	0.015272727272727273	0.75	0.3747578189869914
YOL121C	-1	-/-	-223.43043565750122	-29449.938148975372	28	0.015261627906976744	0.75	0.37503459728757266
YJR013W	-1	-/-	-223.4423770904541	-30371.023109436035	28	0.015250544662309368	0.75	0.37531137558815386
YOR084W	-1	-/-	-223.44292497634888	-29349.35153388977	28	0.015239477503628448	0.75	0.3755881538887351
YGL229C	-1	-/+	-223.45808935165405	-29298.79123210907	28	0.015228426395939087	0.75	0.3758649321893164
YNL108C	0	0/0	-223.45880138874054	-49616.17907500267	112	0.015228426395939087	0.75	0.3758649321893164
YLR127C	-1	-/-	-223.4588418006897	-30369.458369255066	28	0.015217391304347827	0.75	0.3761417104898976
YKL129C	-1	-/-	-223.46340036392212	-29675.136497974396	28	0.015206372194062274	0.75	0.37641848879047884
YMR280C	-1	-/-	-223.46737146377563	-30253.806552410126	28	0.015195369030390739	0.75	0.37669526709106005
YOR327C	-1	-/-	-223.47210597991943	-29976.96413898468	28	0.015184381778741865	0.75	0.3769720453916413
YBR136W	-1	-/-	-223.48264455795288	-30056.51411628723	28	0.015173410404624277	0.75	0.3772488236922225
YCR081W	-1	-/-	-223.48268508911133	-29547.275636196136	28	0.01516245487364621	0.75	0.37752560199280377
YOR244W	-1	-/-	-223.4834623336792	-30229.173045635223	28	0.015151515151515152	0.75	0.377802380293385
YEL053C	-1	-/-	-223.48445177078247	-29558.344566345215	28	0.01514059120403749	0.75	0.37807915859396624
YGR282C	0	0/-	-223.48863172531128	-49360.77577626705	112	0.01514059120403749	0.75	0.37807915859396624
YFL036W	-1	-/-	-223.49797534942627	-30442.690812587738	28	0.015129682997118156	0.75	0.37835593689454744
YLR106C	-1	-/-	-223.5095682144165	-30495.30723953247	28	0.01511879049676026	0.75	0.3786327151951287
YMR314W	-1	-/-	-223.51564502716064	-29646.90834760666	28	0.015107913669064749	0.75	0.37890949349570996
YNL149C	-1	-/0	-223.51958990097046	-29783.95986032486	28	0.01509705248023005	0.75	0.37918627179629116
YMR036C	-1	-/+	-223.52391862869263	-30303.89618062973	28	0.015086206896551725	0.75	0.3794630500968724
YOL070C	0	0/-	-223.52541303634644	-49807.08850121498	112	0.015086206896551725	0.75	0.3794630500968724
YLR329W	-1	-/-	-223.53366327285767	-30896.543210983276	28	0.01507537688442211	0.75	0.3797398283974536
YNL284C	0	0/-	-223.55592596530914	-48530.65164422989	112	0.01507537688442211	0.75	0.3797398283974536
YBL093C	-1	-/-	-223.56429862976074	-30370.00511407852	28	0.015064562410329985	0.75	0.3800166066980349
YNL278W	-1	-/-	-223.5733642578125	-30302.483074188232	28	0.015053763440860216	0.75	0.3802933849986161
YDR267C	0	0/-	-223.57705974578857	-49293.40060734749	112	0.015053763440860216	0.75	0.3802933849986161
YNR008W	-1	-/-	-223.58858966827393	-30901.043041706085	28	0.01504297994269341	0.75	0.38057016329919735
YKR072C	-1	-/+	-223.59103441238403	-31444.491539001465	28	0.015032211882605583	0.75	0.38084694159977855
YAL048C	0	0/-	-223.6098394393921	-49439.906108021736	112	0.015032211882605583	0.75	0.38084694159977855
YBL006C	-1	-/-	-223.610333442688	-29983.87197971344	28	0.015021459227467811	0.75	0.3811237199003598
YPL274W	-1	-/-	-223.61997842788696	-29255.52102613449	28	0.01501072194424589	0.75	0.3814004982009411
YBR159W	-1	-/-	-223.6222095489502	-29289.630741119385	28	0.015	0.75	0.3816772765015223
YDR221W	-1	-/0	-223.6258373260498	-30034.91272163391	28	0.014989293361884369	0.75	0.38195405480210354
YMR197C	-1	-/-	-223.63347387313843	-30840.791833877563	28	0.014978601997146932	0.75	0.38223083310268474
YNR045W	0	0/-	-223.63446462154388	-49530.44285881519	112	0.014978601997146932	0.75	0.38223083310268474
YMR208W	-1	-/-	-223.65012502670288	-29324.117215156555	28	0.01496792587312901	0.75	0.382507611403266
YOR141C	0	0/-	-223.65138292312622	-49021.991582751274	112	0.01496792587312901	0.75	0.382507611403266
YML129C	-1	-/-	-223.65156507492065	-30016.723762989044	28	0.014957264957264958	0.75	0.3827843897038472
YGR129W	-1	-/-	-223.65717554092407	-29801.80071401596	28	0.01494661921708185	0.75	0.38306116800442847
YIL116W	0	0/0	-223.65859746932983	-49483.88534510136	112	0.01494661921708185	0.75	0.38306116800442847
YJL072C	-1	-/-	-223.67021417617798	-30119.428956985474	28	0.014935988620199146	0.75	0.38333794630500967
YGL027C	-1	-/-	-223.67331838607788	-31023.162199497223	28	0.014925373134328358	0.75	0.38361472460559093
YOR023C	-1	-/-	-223.67639350891113	-30333.616001605988	28	0.014914772727272728	0.75	0.38389150290617213
YMR301C	-1	-/-	-223.6801815032959	-29776.40729188919	28	0.014904187366926898	0.75	0.3841682812067534
YKR016W	0	0/-	-223.6862837076187	-50249.65127182007	112	0.014904187366926898	0.75	0.3841682812067534
YLR204W	0	0/-	-223.70019578933716	-48958.63681316376	112	0.014904187366926898	0.75	0.3841682812067534
YBR248C	0	0/0	-223.70247268676758	-49287.07952439785	112	0.014904187366926898	0.75	0.3841682812067534
YFR049W	0	0/-	-223.705193400383	-49884.231959939	112	0.014904187366926898	0.75	0.3841682812067534
YDR106W	-1	-/-	-223.70732641220093	-30513.398582458496	28	0.014893617021276596	0.75	0.38444505950733465
YDL127W	0	0/-	-223.710040807724	-49557.76299583912	112	0.014893617021276596	0.75	0.38444505950733465
YEL049W	0	0/-	-223.71229684352875	-50439.188128232956	112	0.014893617021276596	0.75	0.38444505950733465
YLR131C	-1	-/-	-223.73027420043945	-29474.928903102875	28	0.014883061658398299	0.75	0.38472183780791586
YNL085W	-1	-/-	-223.73447704315186	-29672.667778015137	28	0.014872521246458924	0.75	0.3849986161084971
YER149C	-1	-/-	-223.7363405227661	-29568.499232292175	28	0.014861995753715499	0.75	0.3852753944090783
YDR453C	-1	-/-	-223.73791122436523	-30888.740064144135	28	0.01485148514851485	0.75	0.3855521727096596
YDR306C	-1	-/-	-223.73823595046997	-29307.777774333954	28	0.014840989399293287	0.75	0.3858289510102408
YHR191C	-1	-/-	-223.7385015487671	-30115.78165626526	28	0.014830508474576272	0.75	0.38610572931082204
YKL190W	-1	-/+	-223.74677991867065	-29911.481152057648	28	0.014820042342978124	0.75	0.38638250761140325
YJL066C	0	0/0	-223.7523468732834	-50809.105919361115	112	0.014820042342978124	0.75	0.38638250761140325
YGL226W	0	0/-	-223.75338423252106	-49907.836087822914	112	0.014820042342978124	0.75	0.38638250761140325
YCR068W	0	0/-	-223.75520765781403	-50881.72931754589	112	0.014820042342978124	0.75	0.38638250761140325
YHR200W	-1	-/-	-223.75525665283203	-29583.650690555573	28	0.014809590973201692	0.75	0.3866592859119845
YJL210W	-1	-/-	-223.76056957244873	-29291.33894109726	28	0.014799154334038054	0.75	0.3869360642125657
YKL059C	-1	-/-	-223.7697525024414	-29935.896364688873	28	0.014788732394366197	0.75	0.38721284251314697
YOR239W	-1	-/-	-223.77225971221924	-30300.873522281647	28	0.014778325123152709	0.75	0.38748962081372823
YPL243W	-1	-/-	-223.77742433547974	-29605.075753211975	28	0.014767932489451477	0.75	0.38776639911430943
YEL005C	0	0/-	-223.79160475730896	-49703.49571990967	112	0.014767932489451477	0.75	0.38776639911430943
YJR132W	-1	-/0	-223.79989433288574	-30056.431293964386	28	0.014757554462403373	0.75	0.3880431774148907
YER145C	-1	-/-	-223.81066799163818	-30274.57631444931	28	0.014747191011235955	0.75	0.3883199557154719
YKL220C	-1	-/-	-223.81419372558594	-30391.292454719543	28	0.014736842105263158	0.75	0.38859673401605316
YNL063W	0	0/-	-223.82243967056274	-49420.900220394135	112	0.014736842105263158	0.75	0.38859673401605316
YGL186C	0	0/-	-223.82249987125397	-49487.52809154987	112	0.014736842105263158	0.75	0.38859673401605316
YHR057C	0	0/-	-223.82522308826447	-49557.74524950981	112	0.014736842105263158	0.75	0.38859673401605316
YIR037W	-1	-/-	-223.82731294631958	-29350.901008605957	28	0.014726507713884993	0.75	0.38887351231663436
YLR425W	-1	-/-	-223.83397006988525	-29731.08676958084	28	0.014716187806587245	0.75	0.3891502906172156
YBR035C	-1	-/-	-223.8411087989807	-29515.59155511856	28	0.014705882352941176	0.75	0.3894270689177968
YJL127C	-1	-/-	-223.85078239440918	-29802.684814453125	28	0.01469559132260322	0.75	0.3897038472183781
YDR485C	-1	-/-	-223.8645887374878	-30788.874819278717	28	0.014685314685314685	0.75	0.3899806255189593
YLL036C	-1	-/-	-223.86509084701538	-30617.930596351624	28	0.014675052410901468	0.75	0.39025740381954055
YIL150C	-1	-/-	-223.8833212852478	-29567.55436897278	28	0.014664804469273743	0.75	0.3905341821201218
YGL134W	0	0/-	-223.8882827758789	-49896.356209516525	112	0.014664804469273743	0.75	0.3905341821201218
YER139C	0	0/+	-223.89600336551666	-49651.49210202694	112	0.014664804469273743	0.75	0.3905341821201218
YKL209C	0	0/-	-223.91230762004852	-50210.95430743694	112	0.014664804469273743	0.75	0.3905341821201218
YNL103W	-1	-/-	-223.9175295829773	-29888.011132240295	28	0.01465457083042568	0.75	0.390810960420703
YDR469W	-1	-/-	-223.9229302406311	-30300.35643529892	28	0.014644351464435146	0.75	0.3910877387212843
YCR029C-A	0	0/-	-223.9364813566208	-49266.09529149532	112	0.014644351464435146	0.75	0.3910877387212843
YJL103C	0	0/-	-223.93754279613495	-50204.95622253418	112	0.014644351464435146	0.75	0.3910877387212843
YMR263W	-1	-/-	-223.94113683700562	-30050.02192735672	28	0.014634146341463415	0.75	0.3913645170218655
YBR015C	-1	-/-	-223.95893335342407	-29383.53700208664	28	0.014623955431754874	0.75	0.39164129532244674
YPL057C	-1	-/-	-223.9693078994751	-30363.80971097946	28	0.014613778705636743	0.75	0.39191807362302794
YGR193C	-1	-/-	-223.97425508499146	-29976.36799621582	28	0.014603616133518776	0.75	0.3921948519236092
YGR056W	-1	-/-	-223.98732948303223	-29965.023220539093	28	0.014593467685892982	0.75	0.3924716302241904
YJL039C	-1	-/-	-223.98844814300537	-30464.369220733643	28	0.014583333333333334	0.75	0.39274840852477166
YLR390W	0	0/-	-223.99155712127686	-48739.869424819946	112	0.014583333333333334	0.75	0.39274840852477166
YDR362C	-1	-/-	-223.99207830429077	-30444.9695892334	28	0.01457321304649549	0.75	0.39302518682535287
YDL035C	-1	-/-	-223.99806547164917	-30279.607095241547	28	0.014563106796116505	0.75	0.3933019651259341
YBR289W	-1	-/-	-224.01150465011597	-30214.997774600983	28	0.014553014553014554	0.75	0.3935787434265154
YAR031W	-1	-/0	-224.01640462875366	-30685.111743927002	28	0.014542936288088643	0.75	0.3938555217270966
YGR063C	-1	-/-	-224.02416038513184	-30038.54456758499	28	0.01453287197231834	0.75	0.39413230002767785
YBR107C	-1	-/-	-224.03199529647827	-29395.267148017883	28	0.014522821576763486	0.75	0.39440907832825906
YBL064C	-1	-/-	-224.03254747390747	-31182.741116523743	28	0.014512785072563926	0.75	0.3946858566288403
YLR098C	-1	-/-	-224.03658533096313	-29934.930212020874	28	0.014502762430939226	0.75	0.3949626349294215
YDR073W	-1	-/-	-224.03735828399658	-30210.316319465637	28	0.014492753623188406	0.75	0.3952394132300028
YNR048W	-1	-/-	-224.0387830734253	-30339.825954437256	28	0.014482758620689656	0.75	0.395516191530584
YDL117W	-1	-/-	-224.04135370254517	-31285.53288125992	28	0.014472777394900068	0.75	0.39579296983116524
YLR207W	-1	-/-	-224.05277347564697	-30764.240746974945	28	0.014462809917355372	0.75	0.39606974813174645
YJL030W	-1	-/-	-224.05480337142944	-29668.986849308014	28	0.014452856159669649	0.75	0.3963465264323277
YPL123C	-1	-/-	-224.0632824897766	-30880.211565494537	28	0.014442916093535076	0.75	0.39662330473290897
YAR044W	-1	-/-	-224.06926107406616	-29652.20159482956	28	0.01443298969072165	0.75	0.39690008303349017
YFR044C	0	0/0	-224.06999897956848	-49202.81058096886	112	0.01443298969072165	0.75	0.39690008303349017
YGL112C	-1	-/-	-224.07408952713013	-30236.470853328705	28	0.014423076923076924	0.75	0.39717686133407143
YKL179C	-1	-/-	-224.0814814567566	-29664.97914171219	28	0.014413177762525738	0.75	0.39745363963465263
YLR373C	0	0/-	-224.08450043201447	-50466.16214168072	112	0.014413177762525738	0.75	0.39745363963465263
YDR373W	0	0/-	-224.0870599746704	-49298.444811582565	112	0.014413177762525738	0.75	0.39745363963465263
YEL056W	-1	-/-	-224.09578466415405	-29482.590135097504	28	0.01440329218106996	0.75	0.3977304179352339
YDL168W	0	0/-	-224.10191702842712	-49874.653708934784	112	0.01440329218106996	0.75	0.3977304179352339
YKR065C	-1	-/-	-224.1054892539978	-29926.09555530548	28	0.01439342015078821	0.75	0.3980071962358151
YKR071C	0	0/-	-224.1062262058258	-49690.56553542614	112	0.01439342015078821	0.75	0.3980071962358151
YJR151C	0	0/-	-224.1096224784851	-50216.300770521164	112	0.01439342015078821	0.75	0.3980071962358151
YKL008C	-1	-/-	-224.11017084121704	-31587.783148288727	28	0.014383561643835616	0.75	0.39828397453639636
YGR065C	0	0/-	-224.12893319129944	-48956.11120605469	112	0.014383561643835616	0.75	0.39828397453639636
YLR394W	-1	-/-	-224.13125133514404	-30440.975871562958	28	0.014373716632443531	0.75	0.39856075283697756
YLR105C	-1	-/-	-224.13338088989258	-29664.339277744293	28	0.014363885088919288	0.75	0.3988375311375588
YGR106C	0	0/0	-224.13901793956757	-48609.02698135376	112	0.014363885088919288	0.75	0.3988375311375588
YHR117W	0	0/-	-224.13964676856995	-48362.3894392252	112	0.014363885088919288	0.75	0.3988375311375588
YOR321W	-1	-/-	-224.16089820861816	-30527.754465579987	28	0.014354066985645933	0.75	0.39911430943814
YKR021W	0	0/-	-224.16500079631805	-49784.44925570488	112	0.014354066985645933	0.75	0.39911430943814
YOL122C	-1	-/-	-224.17228412628174	-29922.81537771225	28	0.014344262295081968	0.75	0.3993910877387213
YJL129C	-1	-/-	-224.1766963005066	-29495.07064294815	28	0.014334470989761093	0.75	0.39966786603930254
YCL044C	-1	-/-	-224.17789363861084	-29957.087920188904	28	0.01432469304229195	0.75	0.39994464433988375
YBR233W	0	0/-	-224.18408608436584	-51161.11593854427	112	0.01432469304229195	0.75	0.39994464433988375
YHR039C-B	-1	-/-	-224.20279502868652	-29637.243512630463	28	0.014314928425357873	0.75	0.400221422640465
YOL140W	0	0/0	-224.20378625392914	-50021.747398376465	112	0.014314928425357873	0.75	0.400221422640465
YOR269W	-1	-/-	-224.21478939056396	-31363.76410961151	28	0.01430517711171662	0.75	0.4004982009410462
YDR153C	-1	-/-	-224.22354173660278	-30742.006163597107	28	0.014295439074200136	0.75	0.40077497924162747
YBR083W	-1	-/-	-224.22736406326294	-30316.1158285141	28	0.014285714285714285	0.75	0.4010517575422087
YGL063W	-1	-/-	-224.23014640808105	-30691.900113105774	28	0.014276002719238613	0.75	0.40132853584278994
YOR034C	-1	-/-	-224.23363971710205	-30745.026208400726	28	0.014266304347826086	0.75	0.40160531414337114
YDR260C	-1	-/-	-224.23793697357178	-30813.376064777374	28	0.014256619144602852	0.75	0.4018820924439524
YBL088C	-1	-/-	-224.2382950782776	-30567.835656642914	28	0.014246947082767978	0.75	0.4021588707445336
YNL148C	-1	-/-	-224.24517965316772	-30140.87461566925	28	0.01423728813559322	0.75	0.40243564904511486
YPL178W	-1	-/-	-224.25331926345825	-29350.185469150543	28	0.014227642276422764	0.75	0.4027124273456961
YGR009C	-1	-/-	-224.261474609375	-29558.247084140778	28	0.014218009478672985	0.75	0.4029892056462773
YLR078C	-1	-/-	-224.27137899398804	-29881.587810993195	28	0.014208389715832206	0.75	0.4032659839468586
YHR207C	0	0/-	-224.28696584701538	-50254.73255395889	112	0.014208389715832206	0.75	0.4032659839468586
YKR082W	-1	-/-	-224.32099628448486	-29680.05095434189	28	0.014198782961460446	0.75	0.4035427622474398
YEL063C	-1	-/-	-224.32466173171997	-30399.868229866028	28	0.01418918918918919	0.75	0.40381954054802105
YBL057C	-1	-/-	-224.33227252960205	-30107.84894800186	28	0.014179608372721135	0.75	0.40409631884860225
YJR102C	-1	-/-	-224.33461904525757	-30023.467729091644	28	0.01417004048582996	0.75	0.4043730971491835
YLR467W	-1	-/-	-224.34903812408447	-30116.09073495865	28	0.014160485502360081	0.75	0.4046498754497647
YMR064W	0	0/0	-224.3730354309082	-48835.800541996956	112	0.014160485502360081	0.75	0.4046498754497647
YDR404C	-1	-/-	-224.3786063194275	-29425.93961429596	28	0.014150943396226415	0.75	0.404926653750346
YHR204W	-1	-/-	-224.38267517089844	-30971.1397356987	28	0.014141414141414142	0.75	0.4052034320509272
YDR334W	-1	-/-	-224.38592052459717	-29475.79393386841	28	0.014131897711978465	0.75	0.40548021035150844
YBR011C	0	0/0	-224.3993480205536	-48639.505257725716	112	0.014131897711978465	0.75	0.40548021035150844
YBR024W	-1	-/-	-224.39968633651733	-30056.711475372314	28	0.014122394082044385	0.75	0.4057569886520897
YMR164C	-1	-/-	-224.4114203453064	-30971.148381710052	28	0.014112903225806451	0.75	0.4060337669526709
YKR042W	-1	-/-	-224.4118628501892	-29313.18836927414	28	0.014103425117528543	0.75	0.40631054525325216
YLL049W	0	0/-	-224.43595325946808	-48957.78518664837	112	0.014103425117528543	0.75	0.40631054525325216
YHR158C	-1	-/-	-224.446795463562	-29503.847673416138	28	0.014093959731543624	0.75	0.40658732355383337
YER026C	-1	-/-	-224.4476752281189	-30347.939382076263	28	0.014084507042253521	0.75	0.40686410185441463
YAL039C	0	0/0	-224.46976161003113	-49693.54406499863	112	0.014084507042253521	0.75	0.40686410185441463
YLR034C	-1	-/-	-224.4709987640381	-30131.385665416718	28	0.014075067024128687	0.75	0.40714088015499583
YGR222W	-1	-/-	-224.4857726097107	-29275.38373041153	28	0.01406563965170797	0.75	0.4074176584555771
YDR524C	-1	-/-	-224.49150466918945	-29987.309594154358	28	0.014056224899598393	0.75	0.4076944367561583
YPR017C	-1	-/-	-224.5093011856079	-30524.245352745056	28	0.014046822742474917	0.75	0.40797121505673956
YBR213W	-1	-/0	-224.5125560760498	-30096.207038879395	28	0.014037433155080214	0.75	0.40824799335732076
YLL056C	-1	-/0	-224.51527214050293	-29702.624812602997	28	0.014028056112224449	0.75	0.408524771657902
YGL021W	-1	-/-	-224.52991342544556	-31208.614191532135	28	0.014018691588785047	0.75	0.4088015499584833
YOL060C	-1	-/-	-224.53469371795654	-30770.64560031891	28	0.014009339559706471	0.75	0.4090783282590645
YDR137W	-1	-/-	-224.53709888458252	-30028.612283706665	28	0.014	0.75	0.40935510655964574
YLR192C	-1	-/-	-224.5424075126648	-29717.997794628143	28	0.013990672884743505	0.75	0.40963188486022695
YPL055C	-1	-/-	-224.544273853302	-30716.955181598663	28	0.013981358189081226	0.75	0.4099086631608082
YPL283C	-1	-/-	-224.5475950241089	-29579.601709365845	28	0.013972055888223553	0.75	0.4101854414613894
YPL213W	-1	-/-	-224.56566953659058	-30246.55997610092	28	0.013962765957446808	0.75	0.41046221976197067
YLR295C	-1	-/-	-224.57453680038452	-29246.77769136429	28	0.013953488372093023	0.75	0.4107389980625519
[truncated: 3,961 more rows]
