# Supplementary material for: Revisiting co-expression-based automated function prediction in yeast with neural networks and updated Gene Ontology annotations
Source: PLoS One. 2026 Apr 16;21(4):e0322689. doi: 10.1371/journal.pone.0322689 (PMC13086303; doi:10.1371/journal.pone.0322689)
Supplement: S1 File — A zip file of tables in csv format containing individual genes ranked by their predicted involvement in each predicted GO term. These predictions were made by Model 1 as described in Table A of S1 Text. (ZIP) [file pone.0322689.s002.zip › GO0006486_SingleGeneRanking.csv]

Gene	Label	Annos	Score	Background Score	Num pos pairs	Precision	Recall	False Positive Rate
YOR067C	1	+/+	-126.67166645824909	-20690.986932210624	72	1.0	0.0136986301369863	0.0
YLR459W	-1	-/-	-139.1135279983282	-22898.396792553365	73	0.5	0.0136986301369863	0.0002802690582959641
YKL080W	-1	-/-	-159.72030248865485	-20396.6683809869	73	0.3333333333333333	0.0136986301369863	0.0005605381165919282
YHR133C	-1	-/-	-163.97764217853546	-22537.30945944786	73	0.25	0.0136986301369863	0.0008408071748878924
YJL002C	1	+/+	-164.88404369354248	-21780.10822980106	72	0.4	0.0273972602739726	0.0008408071748878924
YNL307C	-1	-/-	-165.82558342441916	-20756.61095490679	73	0.3333333333333333	0.0273972602739726	0.0011210762331838565
YHR181W	1	+/-	-166.62282099947333	-20483.29126479104	72	0.42857142857142855	0.0410958904109589	0.0011210762331838565
YPL218W	-1	-/-	-170.68315819092095	-21470.415513398126	73	0.375	0.0410958904109589	0.0014013452914798206
YPR181C	-1	-/-	-176.1470354050398	-21093.934146754444	73	0.3333333333333333	0.0410958904109589	0.0016816143497757848
YEL002C	1	+/+	-176.62508156523108	-21380.61744024232	72	0.4	0.0547945205479452	0.0016816143497757848
YGR106C	0	0/0	-183.02555555850267	-37188.52824731683	292	0.4	0.0547945205479452	0.0016816143497757848
YDL095W	1	+/+	-185.44849728792906	-21704.57470272854	72	0.45454545454545453	0.0684931506849315	0.0016816143497757848
YKL165C	-1	-/-	-186.9268363341689	-21908.795017547905	73	0.4166666666666667	0.0684931506849315	0.001961883408071749
YJR143C	1	+/+	-187.17189034074545	-22784.104635026306	72	0.46153846153846156	0.0821917808219178	0.001961883408071749
YMR149W	1	+/+	-187.25460106879473	-21832.7183990255	72	0.5	0.0958904109589041	0.001961883408071749
YGR172C	-1	-/-	-190.66654812917113	-21404.529200125486	73	0.4666666666666667	0.0958904109589041	0.002242152466367713
YHR026W	-1	-/-	-192.0604378823191	-20888.53493022546	73	0.4375	0.0958904109589041	0.002522421524663677
YOR270C	-1	-/-	-192.30857411026955	-21187.459519051015	73	0.4117647058823529	0.0958904109589041	0.002802690582959641
YLR447C	-1	-/-	-193.94159201532602	-21679.82171275094	73	0.3888888888888889	0.0958904109589041	0.003082959641255605
YML067C	-1	-/-	-198.34759131073952	-21325.755088463426	73	0.3684210526315789	0.0958904109589041	0.0033632286995515697
YJL183W	1	+/+	-198.4229091256857	-24193.820888459682	72	0.4	0.1095890410958904	0.0033632286995515697
YHR123W	-1	-/-	-199.77481454610825	-22092.15535388887	73	0.38095238095238093	0.1095890410958904	0.0036434977578475337
YDL212W	-1	-/-	-201.35832886770368	-20739.268052846193	73	0.36363636363636365	0.1095890410958904	0.003923766816143498
YKL046C	-1	-/-	-203.49679832160473	-22296.638542033732	73	0.34782608695652173	0.1095890410958904	0.004204035874439462
YOR103C	1	+/+	-203.58495271205902	-21689.764369539917	72	0.375	0.1232876712328767	0.004204035874439462
YCR084C	-1	-/-	-203.73510160297155	-22212.79799772054	73	0.36	0.1232876712328767	0.004484304932735426
YAL023C	1	+/+	-208.74771156348288	-22137.322753826156	72	0.38461538461538464	0.136986301369863	0.004484304932735426
YHR108W	-1	-/-	-209.4711740128696	-21582.684104513377	73	0.37037037037037035	0.136986301369863	0.00476457399103139
YOR085W	1	+/+	-211.70015265792608	-22111.88911731541	72	0.39285714285714285	0.1506849315068493	0.00476457399103139
YIL043C	0	0/-	-213.7643396295607	-36460.92096304707	292	0.39285714285714285	0.1506849315068493	0.00476457399103139
YLR378C	-1	-/-	-216.35841771960258	-22199.416989021003	73	0.3793103448275862	0.1506849315068493	0.005044843049327354
YOR320C	1	+/+	-219.73972119763494	-23794.586473133415	72	0.4	0.1643835616438356	0.005044843049327354
YGL012W	-1	-/-	-221.48296942934394	-23094.261528532952	73	0.3870967741935484	0.1643835616438356	0.005325112107623318
YHL003C	-1	-/-	-222.10515913367271	-22193.06102430448	73	0.375	0.1643835616438356	0.005605381165919282
YNL085W	-1	-/-	-225.07439936697483	-22524.40176906064	73	0.36363636363636365	0.1643835616438356	0.005885650224215246
YDL226C	-1	-/-	-225.11216239631176	-21630.62097518146	73	0.35294117647058826	0.1643835616438356	0.00616591928251121
YBR127C	-1	-/-	-226.02359268069267	-22126.845353364944	73	0.34285714285714286	0.1643835616438356	0.006446188340807175
YDR400W	-1	-/-	-230.38617296516895	-22646.46459150687	73	0.3333333333333333	0.1643835616438356	0.006726457399103139
YNR055C	0	0/-	-230.85190179757774	-37562.48987706471	292	0.3333333333333333	0.1643835616438356	0.006726457399103139
YMR088C	-1	-/-	-231.02616229653358	-22467.663621064276	73	0.32432432432432434	0.1643835616438356	0.007006726457399103
YMR079W	-1	-/-	-231.4223211556673	-24262.51537629962	73	0.3157894736842105	0.1643835616438356	0.0072869955156950675
YOR099W	1	+/+	-231.64487572014332	-22316.722307730466	72	0.3333333333333333	0.1780821917808219	0.0072869955156950675
YDR434W	-1	-/-	-231.81880822777748	-22216.24439905584	73	0.325	0.1780821917808219	0.0075672645739910315
YCR077C	-1	-/-	-232.45027920603752	-21959.034985348582	73	0.3170731707317073	0.1780821917808219	0.007847533632286996
YGL077C	0	0/-	-234.38074501091614	-41192.1118526333	292	0.3170731707317073	0.1780821917808219	0.007847533632286996
YFL045C	-1	-/+	-234.67946663498878	-22012.42571914196	73	0.30952380952380953	0.1780821917808219	0.008127802690582959
YOL003C	-1	-/-	-234.9512114226818	-23653.075417421758	73	0.3023255813953488	0.1780821917808219	0.008408071748878924
YDR233C	0	0/-	-234.98857843875885	-39527.70304753911	292	0.3023255813953488	0.1780821917808219	0.008408071748878924
YDL084W	-1	-/-	-235.2237199395895	-23863.871704518795	73	0.29545454545454547	0.1780821917808219	0.008688340807174889
YDL052C	-1	-/-	-235.26361222565174	-22758.387555297464	73	0.28888888888888886	0.1780821917808219	0.008968609865470852
YJL062W	-1	-/-	-235.81031155586243	-23271.900961615145	73	0.2826086956521739	0.1780821917808219	0.009248878923766817
YBR106W	-1	-/-	-236.86215405538678	-24497.559455696493	73	0.2765957446808511	0.1780821917808219	0.00952914798206278
YOR149C	-1	-/-	-237.4570958223194	-22456.25900851749	73	0.2708333333333333	0.1780821917808219	0.009809417040358745
YLR208W	-1	-/-	-237.9957837164402	-21971.23292787932	73	0.2653061224489796	0.1780821917808219	0.010089686098654708
YER023W	0	0/0	-238.20303634554148	-38341.05485008471	292	0.2653061224489796	0.1780821917808219	0.010089686098654708
YJL192C	-1	-/-	-239.2530342452228	-23800.262703400105	73	0.26	0.1780821917808219	0.010369955156950673
YJL012C	-1	-/-	-239.28792180866003	-24075.971595607698	73	0.2549019607843137	0.1780821917808219	0.010650224215246636
YBR196C	-1	-/-	-239.81754887104034	-23480.319292295724	73	0.25	0.1780821917808219	0.010930493273542601
YNR030W	1	+/+	-240.88312745839357	-23972.96794614941	72	0.2641509433962264	0.1917808219178082	0.010930493273542601
YOR311C	0	0/-	-241.1525426581502	-38276.14939065231	292	0.2641509433962264	0.1917808219178082	0.010930493273542601
YJL091C	-1	-/-	-241.9684375077486	-24586.659270726144	73	0.25925925925925924	0.1917808219178082	0.011210762331838564
YDL093W	1	+/+	-243.42344396561384	-22446.183342002332	72	0.2727272727272727	0.2054794520547945	0.011210762331838564
YDL185W	-1	-/-	-243.9840014576912	-21869.86862438917	73	0.26785714285714285	0.2054794520547945	0.01149103139013453
YBR243C	1	+/+	-244.36878648400307	-22669.786137878895	72	0.2807017543859649	0.2191780821917808	0.01149103139013453
YML019W	1	+/+	-244.8213616758585	-22870.34574918449	72	0.29310344827586204	0.2328767123287671	0.01149103139013453
YER001W	1	+/+	-245.16982436180115	-23076.896697841585	72	0.3050847457627119	0.2465753424657534	0.01149103139013453
YGR191W	-1	-/-	-245.20292894914746	-21810.962712034583	73	0.3	0.2465753424657534	0.011771300448430493
YBR283C	-1	-/-	-245.30816712975502	-23762.608114898205	73	0.29508196721311475	0.2465753424657534	0.012051569506726457
YAL007C	-1	-/-	-245.6157573312521	-23537.6425915882	73	0.2903225806451613	0.2465753424657534	0.01233183856502242
YML115C	1	+/+	-246.14145147800446	-22918.817827433348	72	0.30158730158730157	0.2602739726027397	0.01233183856502242
YCR044C	-1	-/-	-246.8404989540577	-23514.96521241963	73	0.296875	0.2602739726027397	0.012612107623318386
YJL134W	-1	-/-	-247.14573623985052	-22559.771450437605	73	0.2923076923076923	0.2602739726027397	0.01289237668161435
YBR015C	1	+/+	-248.0136622786522	-23161.964050412178	72	0.30303030303030304	0.273972602739726	0.01289237668161435
YJR001W	-1	-/-	-248.96338682994246	-23150.95186901465	73	0.29850746268656714	0.273972602739726	0.013172645739910314
YNL169C	-1	-/-	-249.06685209274292	-23884.33157993853	73	0.29411764705882354	0.273972602739726	0.013452914798206279
YBR205W	1	+/+	-249.24850818514824	-21925.210876569152	72	0.30434782608695654	0.2876712328767123	0.013452914798206279
YER009W	-1	-/0	-249.59574474394321	-22655.171223269776	73	0.3	0.2876712328767123	0.013733183856502242
YML085C	-1	-/-	-249.7601753473282	-23198.609769761562	73	0.29577464788732394	0.2876712328767123	0.014013452914798207
YER005W	1	+/+	-250.59410154819489	-21991.243053257465	72	0.3055555555555556	0.3013698630136986	0.014013452914798207
YGL084C	-1	-/-	-250.70257753133774	-24347.66419029236	73	0.3013698630136986	0.3013698630136986	0.01429372197309417
YJL196C	-1	-/-	-251.5977230668068	-22093.502582434565	73	0.2972972972972973	0.3013698630136986	0.014573991031390135
YMR292W	-1	-/-	-252.39842161536217	-23593.76467488706	73	0.29333333333333333	0.3013698630136986	0.014854260089686098
YPL244C	-1	-/-	-252.51435807347298	-22753.95698159933	73	0.2894736842105263	0.3013698630136986	0.015134529147982063
YCR075C	-1	-/-	-252.66460740566254	-24716.943266749382	73	0.2857142857142857	0.3013698630136986	0.015414798206278026
YGR240C	0	0/-	-254.26979680731893	-39511.010705058	292	0.2857142857142857	0.3013698630136986	0.015414798206278026
YMR013C	1	+/+	-254.46979793906212	-22643.544357985258	72	0.2948717948717949	0.3150684931506849	0.015414798206278026
YBR074W	0	0/0	-254.49306883197278	-43314.85459215054	292	0.2948717948717949	0.3150684931506849	0.015414798206278026
YJR013W	-1	-/-	-254.7629881799221	-24641.319655381143	73	0.2911392405063291	0.3150684931506849	0.01569506726457399
YGR004W	-1	-/-	-254.97445318102837	-22698.350797243416	73	0.2875	0.3150684931506849	0.015975336322869956
YJR118C	-1	-/-	-255.26055093109608	-23502.09072421491	73	0.2839506172839506	0.3150684931506849	0.016255605381165918
YHR039C	-1	-/-	-256.6600703150034	-24003.254279717803	73	0.2804878048780488	0.3150684931506849	0.016535874439461883
YML031W	-1	-/-	-257.0154332816601	-22950.335381925106	73	0.27710843373493976	0.3150684931506849	0.016816143497757848
YML012W	-1	-/-	-257.59415021538734	-23215.290031526238	73	0.27380952380952384	0.3150684931506849	0.017096412556053812
YDR331W	-1	-/-	-257.6582687795162	-23720.6922121346	73	0.27058823529411763	0.3150684931506849	0.017376681614349777
YLR342W	-1	-/-	-258.13225035369396	-23881.61943012476	73	0.26744186046511625	0.3150684931506849	0.01765695067264574
YDR518W	-1	-/-	-258.34697706997395	-23949.892444793135	73	0.26436781609195403	0.3150684931506849	0.017937219730941704
YGL022W	1	+/+	-258.60954719781876	-24368.349721699953	72	0.2727272727272727	0.3287671232876712	0.017937219730941704
YLR020C	-1	-/-	-259.79271057248116	-22902.74463866651	73	0.2696629213483146	0.3287671232876712	0.01821748878923767
YPL234C	-1	-/-	-260.67536034435034	-21909.593716703355	73	0.26666666666666666	0.3287671232876712	0.018497757847533634
YLR083C	0	0/-	-261.0665005147457	-41394.49935266189	292	0.26666666666666666	0.3287671232876712	0.018497757847533634
YPR176C	-1	-/-	-261.46230259537697	-21400.85290451348	73	0.26373626373626374	0.3287671232876712	0.018778026905829595
YGL137W	-1	-/-	-262.4010519348085	-21923.990832082927	73	0.2608695652173913	0.3287671232876712	0.01905829596412556
YDL145C	-1	-/-	-262.58026683330536	-23241.129678577185	73	0.25806451612903225	0.3287671232876712	0.019338565022421525
YHR042W	-1	-/-	-262.9157499819994	-22498.000450856984	73	0.2553191489361702	0.3287671232876712	0.01961883408071749
YOR175C	0	0/-	-262.99418590031564	-40542.39961132314	292	0.2553191489361702	0.3287671232876712	0.01961883408071749
YMR203W	-1	-/-	-264.83773539960384	-24447.65317842737	73	0.25263157894736843	0.3287671232876712	0.01989910313901345
YNR013C	-1	-/-	-265.26884469389915	-23332.141343086958	73	0.25	0.3287671232876712	0.020179372197309416
YIL039W	-1	-/-	-265.3609422445297	-21850.38459661603	73	0.24742268041237114	0.3287671232876712	0.02045964125560538
YPR033C	-1	-/-	-265.748271048069	-24820.855938374996	73	0.24489795918367346	0.3287671232876712	0.020739910313901346
YPL028W	-1	-/-	-266.7550469338894	-23588.064024228603	73	0.24242424242424243	0.3287671232876712	0.02102017937219731
YPR159W	0	0/-	-267.56761886086315	-40340.58082875656	292	0.24242424242424243	0.3287671232876712	0.02102017937219731
YLR188W	0	0/-	-267.6958087608218	-38710.02686766535	292	0.24242424242424243	0.3287671232876712	0.02102017937219731
YLL031C	-1	-/-	-267.92818511649966	-26560.59916887805	73	0.24	0.3287671232876712	0.021300448430493273
YCR053W	-1	-/0	-268.08439790457487	-22834.72989312932	73	0.2376237623762376	0.3287671232876712	0.021580717488789238
YGL225W	1	+/-	-268.6108631193638	-26928.0705550313	72	0.24509803921568626	0.3424657534246575	0.021580717488789238
YDR119W	0	0/-	-268.7155761634931	-39919.23468547966	292	0.24509803921568626	0.3424657534246575	0.021580717488789238
YDR302W	-1	-/-	-268.87889567017555	-23622.578690350056	73	0.24271844660194175	0.3424657534246575	0.021860986547085202
YNL287W	-1	-/-	-270.81265488266945	-23438.29198578	73	0.2403846153846154	0.3424657534246575	0.022141255605381167
YER060W	0	0/-	-270.88665139488876	-40586.64020485431	292	0.2403846153846154	0.3424657534246575	0.022141255605381167
YER086W	0	0/0	-271.1664287187159	-38880.655544519424	292	0.2403846153846154	0.3424657534246575	0.022141255605381167
YGL200C	-1	-/-	-271.1888906955719	-22903.289481937885	73	0.23809523809523808	0.3424657534246575	0.02242152466367713
YMR215W	0	0/-	-271.6581332106143	-41278.339036642574	292	0.23809523809523808	0.3424657534246575	0.02242152466367713
YOR326W	-1	-/-	-272.0464748442173	-22692.566999197006	73	0.2358490566037736	0.3424657534246575	0.022701793721973094
YEL031W	1	+/-	-272.64675736427307	-23613.780427455902	72	0.24299065420560748	0.3561643835616438	0.022701793721973094
YBL040C	-1	-/-	-272.71958923339844	-22680.19071340561	73	0.24074074074074073	0.3561643835616438	0.02298206278026906
YGL115W	-1	-/-	-272.78143179416656	-21876.487551689148	73	0.23853211009174313	0.3561643835616438	0.023262331838565024
YER118C	-1	-/-	-272.9590393304825	-25118.763187289238	73	0.23636363636363636	0.3561643835616438	0.023542600896860985
YCR034W	-1	-/-	-273.15443029999733	-25866.069364897907	73	0.23423423423423423	0.3561643835616438	0.02382286995515695
YDR107C	0	0/-	-274.19199815019965	-41231.841942748055	292	0.23423423423423423	0.3561643835616438	0.02382286995515695
YLR404W	0	0/-	-274.2495859116316	-40630.622069787234	292	0.23423423423423423	0.3561643835616438	0.02382286995515695
YGL245W	-1	-/-	-274.70932411402464	-22243.091859810054	73	0.23214285714285715	0.3561643835616438	0.024103139013452915
YPR113W	-1	-/-	-275.0689494051039	-23101.639512512833	73	0.23008849557522124	0.3561643835616438	0.02438340807174888
YOR087W	-1	-/-	-275.17445716261864	-24529.728580534458	73	0.22807017543859648	0.3561643835616438	0.02466367713004484
YDR497C	0	0/-	-275.3248940259218	-40088.73379477393	292	0.22807017543859648	0.3561643835616438	0.02466367713004484
YDR093W	-1	-/-	-276.2051773071289	-21755.208850100636	73	0.22608695652173913	0.3561643835616438	0.024943946188340806
YBR187W	0	0/-	-276.5187502466142	-40296.41055104509	292	0.22608695652173913	0.3561643835616438	0.024943946188340806
YPL050C	1	+/+	-276.57855881005526	-22832.324268348515	72	0.23275862068965517	0.3698630136986301	0.024943946188340806
YBL082C	1	+/+	-277.01751881837845	-24322.29125866294	72	0.23931623931623933	0.3835616438356164	0.024943946188340806
YGL100W	-1	-/-	-277.0379568785429	-22915.43697758019	73	0.23728813559322035	0.3835616438356164	0.02522421524663677
YBL020W	1	+/+	-277.41700429469347	-23192.69311515242	72	0.24369747899159663	0.3972602739726027	0.02522421524663677
YMR006C	-1	-/-	-277.6011937223375	-24660.457215663046	73	0.24166666666666667	0.3972602739726027	0.025504484304932736
YMR241W	-1	-/-	-277.90292209386826	-24635.779327586293	73	0.2396694214876033	0.3972602739726027	0.0257847533632287
YHR204W	-1	-/+	-278.8987793624401	-23994.590832591057	73	0.23770491803278687	0.3972602739726027	0.026065022421524663
YFL004W	-1	-/-	-279.2758219242096	-22581.872735358775	73	0.23577235772357724	0.3972602739726027	0.026345291479820628
YNR043W	-1	-/-	-280.07610166072845	-22759.049273446202	73	0.23387096774193547	0.3972602739726027	0.026625560538116592
YMR205C	0	0/-	-280.47244269400835	-40595.800943424925	292	0.23387096774193547	0.3972602739726027	0.026625560538116592
YOR002W	1	+/+	-280.6604351326823	-23135.230120144784	72	0.24	0.410958904109589	0.026625560538116592
YDR182W	-1	-/-	-281.22525227069855	-23325.924951791763	73	0.23809523809523808	0.410958904109589	0.026905829596412557
YLR354C	-1	-/0	-281.8990106135607	-24505.382873997092	73	0.23622047244094488	0.410958904109589	0.02718609865470852
YOR165W	0	0/-	-281.91883401107043	-37981.31568450015	292	0.23622047244094488	0.410958904109589	0.02718609865470852
YFR051C	-1	-/-	-282.16990158706903	-23531.022197037935	73	0.234375	0.410958904109589	0.027466367713004484
YHR098C	-1	-/-	-282.76539880782366	-24842.77514232695	73	0.23255813953488372	0.410958904109589	0.02774663677130045
YEL058W	0	0/-	-282.9300243295729	-38964.09315634798	292	0.23255813953488372	0.410958904109589	0.02774663677130045
YIL145C	0	0/-	-283.2695298567414	-41402.83007369656	292	0.23255813953488372	0.410958904109589	0.02774663677130045
YJL097W	0	0/-	-283.2732119616121	-43009.62906948291	292	0.23255813953488372	0.410958904109589	0.02774663677130045
YLR088W	-1	-/-	-283.81507420539856	-23754.747566089034	73	0.23076923076923078	0.410958904109589	0.028026905829596414
YJL080C	-1	-/-	-284.48695085570216	-25177.798868279904	73	0.22900763358778625	0.410958904109589	0.028307174887892375
YBR221C	-1	-/-	-284.9244019985199	-25117.049025200307	73	0.22727272727272727	0.410958904109589	0.02858744394618834
YDR483W	1	+/+	-285.2645339667797	-22483.087096065283	72	0.23308270676691728	0.4246575342465753	0.02858744394618834
YDL015C	-1	-/-	-285.31794291734695	-22907.6555801332	73	0.23134328358208955	0.4246575342465753	0.028867713004484305
YGL105W	-1	-/-	-285.9527103602886	-22353.6702773571	73	0.22962962962962963	0.4246575342465753	0.02914798206278027
YOL103W	0	0/-	-286.01075602695346	-40286.427310859784	292	0.22962962962962963	0.4246575342465753	0.02914798206278027
YDR158W	-1	-/0	-286.76682353019714	-21844.380474239588	73	0.22794117647058823	0.4246575342465753	0.029428251121076235
YDR238C	-1	-/-	-286.8111460804939	-22699.60285690427	73	0.22627737226277372	0.4246575342465753	0.029708520179372196
YMR054W	-1	-/-	-287.26449751853943	-23859.411636397243	73	0.2246376811594203	0.4246575342465753	0.02998878923766816
YHR025W	0	0/0	-288.30207548849285	-42118.02244931087	292	0.2246376811594203	0.4246575342465753	0.02998878923766816
YEL027W	-1	-/-	-288.31062173843384	-23122.66681292653	73	0.22302158273381295	0.4246575342465753	0.030269058295964126
YAL042W	-1	-/-	-290.01522862911224	-24980.67164707184	73	0.22142857142857142	0.4246575342465753	0.03054932735426009
YDR303C	-1	-/-	-290.1049438714981	-24071.066761493683	73	0.2198581560283688	0.4246575342465753	0.030829596412556053
YJL081C	-1	-/-	-290.76380002498627	-21244.32689501345	73	0.21830985915492956	0.4246575342465753	0.031109865470852018
YER003C	1	+/+	-291.3571605682373	-26309.194459855556	72	0.22377622377622378	0.4383561643835616	0.031109865470852018
YGR082W	-1	-/-	-291.4682418629527	-24540.440198354423	73	0.2222222222222222	0.4383561643835616	0.03139013452914798
YLR229C	-1	-/-	-291.5119276046753	-23249.686210274696	73	0.2206896551724138	0.4383561643835616	0.03167040358744395
YDL198C	-1	-/-	-291.66496843099594	-24297.53929322958	73	0.2191780821917808	0.4383561643835616	0.03195067264573991
YPR165W	-1	-/-	-291.8954875469208	-21268.10361622274	73	0.21768707482993196	0.4383561643835616	0.03223094170403588
YDR414C	1	+/+	-292.0705945789814	-23365.4453997612	72	0.22297297297297297	0.4520547945205479	0.03223094170403588
YJL178C	-1	-/-	-292.3654337525368	-22974.743964910507	73	0.2214765100671141	0.4520547945205479	0.032511210762331835
YPR069C	0	0/-	-292.74549299106	-39748.161891408265	292	0.2214765100671141	0.4520547945205479	0.032511210762331835
YLR113W	-1	-/-	-293.4686629772186	-23607.88943503797	73	0.22	0.4520547945205479	0.0327914798206278
YJR105W	-1	-/-	-293.830904180184	-24803.30860182084	73	0.2185430463576159	0.4520547945205479	0.033071748878923765
YIL140W	-1	-/-	-294.1947770640254	-26243.811133496463	73	0.21710526315789475	0.4520547945205479	0.03335201793721973
YPR074C	-1	-/0	-294.3052068948746	-23461.625479221344	73	0.21568627450980393	0.4520547945205479	0.033632286995515695
YGL195W	-1	-/-	-294.35997277498245	-22310.35410219431	73	0.21428571428571427	0.4520547945205479	0.03391255605381166
YHR068W	-1	-/-	-294.77372382953763	-23859.529309321195	73	0.2129032258064516	0.4520547945205479	0.034192825112107625
YNL044W	-1	-/-	-295.0196797847748	-24248.459686934948	73	0.21153846153846154	0.4520547945205479	0.03447309417040359
YPR052C	-1	-/-	-295.0893545746803	-22486.911936938763	73	0.21019108280254778	0.4520547945205479	0.034753363228699555
YGR216C	-1	-/-	-296.08826819062233	-24301.01583173871	73	0.2088607594936709	0.4520547945205479	0.03503363228699551
YKL018W	-1	-/-	-296.2801785469055	-23639.093832075596	73	0.20754716981132076	0.4520547945205479	0.03531390134529148
YFL022C	-1	-/-	-296.3700670823455	-25171.046031221747	73	0.20625	0.4520547945205479	0.03559417040358744
YIL109C	-1	-/-	-297.0134120583534	-23773.234384071082	73	0.20496894409937888	0.4520547945205479	0.03587443946188341
YDR284C	-1	-/-	-297.20939910411835	-26236.303318977356	73	0.2037037037037037	0.4520547945205479	0.03615470852017937
YDL192W	-1	-/-	-297.87838661670685	-22457.457501530647	73	0.20245398773006135	0.4520547945205479	0.03643497757847534
YJR075W	0	0/+	-298.65908428281546	-40963.62746908981	292	0.20245398773006135	0.4520547945205479	0.03643497757847534
YPR028W	0	0/-	-299.7907131239772	-40573.81712626852	292	0.20245398773006135	0.4520547945205479	0.03643497757847534
YBL017C	-1	-/-	-300.0872372984886	-23713.75730726123	73	0.20121951219512196	0.4520547945205479	0.0367152466367713
YEL001C	0	0/0	-300.5323515869677	-41156.032279167324	292	0.20121951219512196	0.4520547945205479	0.0367152466367713
YML001W	-1	-/-	-300.9743627309799	-22185.93425011635	73	0.2	0.4520547945205479	0.03699551569506727
YDR519W	0	0/-	-301.4717488028109	-40580.626788627356	292	0.2	0.4520547945205479	0.03699551569506727
YGR199W	1	+/+	-301.97847805917263	-24308.02651654184	72	0.20481927710843373	0.4657534246575342	0.03699551569506727
YGL155W	-1	-/0	-302.1361181139946	-22741.103054508567	73	0.20359281437125748	0.4657534246575342	0.037275784753363225
YOR239W	-1	-/-	-302.17974653840065	-24244.856528788805	73	0.20238095238095238	0.4657534246575342	0.03755605381165919
YML106W	0	0/-	-303.24020455032587	-40806.236412636004	292	0.20238095238095238	0.4657534246575342	0.03755605381165919
YDL040C	-1	-/-	-303.28022038936615	-22918.064723536372	73	0.20118343195266272	0.4657534246575342	0.037836322869955155
YHR019C	-1	-/-	-303.4766099154949	-26341.458194702864	73	0.2	0.4657534246575342	0.03811659192825112
YDR454C	0	0/-	-304.0321770515293	-39263.930406141095	292	0.2	0.4657534246575342	0.03811659192825112
YGR074W	-1	-/-	-304.4084920287132	-25390.21057921648	73	0.19883040935672514	0.4657534246575342	0.038396860986547085
YMR212C	-1	-/0	-304.64348089694977	-21487.184122089297	73	0.19767441860465115	0.4657534246575342	0.03867713004484305
YKL184W	0	0/-	-304.6957345744595	-40528.72901125159	292	0.19767441860465115	0.4657534246575342	0.03867713004484305
YDR321W	0	0/0	-304.80867669917643	-41174.601179186255	292	0.19767441860465115	0.4657534246575342	0.03867713004484305
YOR209C	-1	-/-	-304.82474851608276	-22820.83240639791	73	0.19653179190751446	0.4657534246575342	0.038957399103139015
YHR188C	-1	-/-	-304.9312452599406	-25721.744531713426	73	0.19540229885057472	0.4657534246575342	0.03923766816143498
YBR162C	-1	-/0	-305.5830347239971	-25807.616859942675	73	0.19428571428571428	0.4657534246575342	0.039517937219730945
YER072W	-1	-/-	-305.59927999973297	-23466.528640151024	73	0.19318181818181818	0.4657534246575342	0.0397982062780269
YPL094C	-1	-/-	-305.6021819114685	-23790.197813242674	73	0.192090395480226	0.4657534246575342	0.04007847533632287
YBL032W	-1	-/-	-305.75157457590103	-24407.29957716167	73	0.19101123595505617	0.4657534246575342	0.04035874439461883
YGL257C	1	+/+	-306.1447478532791	-23871.83171093464	72	0.19553072625698323	0.4794520547945205	0.04035874439461883
YER087C-B	-1	-/-	-306.6069403886795	-22342.767109274864	73	0.19444444444444445	0.4794520547945205	0.0406390134529148
YML126C	-1	-/-	-306.6869076639414	-23552.596267789602	73	0.19337016574585636	0.4794520547945205	0.04091928251121076
YGL027C	1	+/+	-306.923317104578	-25612.460500396788	72	0.1978021978021978	0.4931506849315068	0.04091928251121076
YPL231W	-1	-/-	-307.26942229270935	-24037.26997283101	73	0.19672131147540983	0.4931506849315068	0.04119955156950673
YLR372W	-1	-/-	-307.8278461098671	-25271.05068898201	73	0.1956521739130435	0.4931506849315068	0.04147982062780269
YML048W	-1	-/-	-308.4076646566391	-24097.68401300907	73	0.1945945945945946	0.4931506849315068	0.04176008968609866
YDR261C	0	0/-	-308.68449049443007	-41813.58619510941	292	0.1945945945945946	0.4931506849315068	0.04176008968609866
YLR195C	-1	-/-	-308.6848192624748	-23360.093084685504	73	0.1935483870967742	0.4931506849315068	0.04204035874439462
YOR335C	-1	-/-	-309.08739614486694	-25115.795789182186	73	0.1925133689839572	0.4931506849315068	0.04232062780269058
YNL016W	-1	-/-	-309.35325384140015	-22950.18600308895	73	0.19148936170212766	0.4931506849315068	0.042600896860986545
YAL022C	-1	-/-	-309.5113763809204	-24371.06208217144	73	0.19047619047619047	0.4931506849315068	0.04288116591928251
YDL236W	-1	-/0	-309.5605684518814	-21536.054157927632	73	0.18947368421052632	0.4931506849315068	0.043161434977578475
YGL021W	-1	-/-	-309.64689725637436	-22774.211188405752	73	0.18848167539267016	0.4931506849315068	0.04344170403587444
YDR292C	-1	-/-	-309.6745526790619	-21553.14344601333	73	0.1875	0.4931506849315068	0.043721973094170405
YGL054C	-1	-/-	-309.97360241413116	-22104.961420357227	73	0.18652849740932642	0.4931506849315068	0.04400224215246637
YDR404C	-1	-/-	-310.0839748978615	-23609.696856439114	73	0.18556701030927836	0.4931506849315068	0.044282511210762335
YJR069C	-1	-/-	-310.08791011571884	-24460.05360418558	73	0.18461538461538463	0.4931506849315068	0.04456278026905829
YKL175W	-1	-/-	-310.1234969496727	-25660.425765872	73	0.1836734693877551	0.4931506849315068	0.04484304932735426
YER025W	-1	-/-	-310.8038889169693	-23182.167104005814	73	0.18274111675126903	0.4931506849315068	0.04512331838565022
YBL076C	0	0/-	-310.93880908191204	-41341.29526344687	292	0.18274111675126903	0.4931506849315068	0.04512331838565022
YDR062W	-1	-/-	-311.3486992120743	-23310.04683125019	73	0.18181818181818182	0.4931506849315068	0.04540358744394619
YOR307C	-1	-/-	-311.4322161078453	-22403.779534310102	73	0.18090452261306533	0.4931506849315068	0.04568385650224215
YOR321W	1	+/+	-311.79537308216095	-25084.4519957304	72	0.185	0.5068493150684932	0.04568385650224215
YGL213C	-1	-/-	-311.819688975811	-23991.853165864944	73	0.18407960199004975	0.5068493150684932	0.04596412556053812
YPL145C	-1	-/-	-312.0032641887665	-23039.10669362545	73	0.18316831683168316	0.5068493150684932	0.04624439461883408
YGL253W	-1	-/-	-312.0965767502785	-25331.006698139012	73	0.18226600985221675	0.5068493150684932	0.04652466367713005
YOL030W	0	0/-	-312.22813408076763	-42232.12431591563	292	0.18226600985221675	0.5068493150684932	0.04652466367713005
YBR210W	-1	-/-	-312.26505383104086	-23341.600801579654	73	0.18137254901960784	0.5068493150684932	0.04680493273542601
YOL019W	0	0/0	-312.6663516750559	-42764.50140612479	292	0.18137254901960784	0.5068493150684932	0.04680493273542601
YDL160C	-1	-/-	-313.157173871994	-24802.61138771102	73	0.18048780487804877	0.5068493150684932	0.04708520179372197
YEL042W	1	+/+	-313.1612781584263	-25885.770999401808	72	0.18446601941747573	0.5205479452054794	0.04708520179372197
YIL049W	-1	-/+	-313.4299421906471	-24516.55069643259	73	0.18357487922705315	0.5205479452054794	0.047365470852017935
YGR157W	-1	-/-	-313.5295195877552	-25620.09438495338	73	0.18269230769230768	0.5205479452054794	0.0476457399103139
YDR378C	-1	-/-	-313.53575801849365	-23256.52707582712	73	0.18181818181818182	0.5205479452054794	0.047926008968609865
YMR129W	-1	-/-	-313.6183777451515	-25191.53060621023	73	0.18095238095238095	0.5205479452054794	0.04820627802690583
YGL020C	1	+/-	-313.74548134207726	-23885.071918696165	72	0.1848341232227488	0.5342465753424658	0.04820627802690583
YDR226W	0	0/-	-314.40228201262653	-40660.0301590208	292	0.1848341232227488	0.5342465753424658	0.04820627802690583
YMR080C	-1	-/-	-314.6515105590224	-22721.98149612546	73	0.18396226415094338	0.5342465753424658	0.048486547085201795
YGR038W	-1	-/-	-314.83535957336426	-24515.390375971794	73	0.18309859154929578	0.5342465753424658	0.04876681614349776
YDL188C	-1	-/-	-315.1742973327637	-23347.36700642109	73	0.1822429906542056	0.5342465753424658	0.049047085201793725
YIR022W	-1	-/-	-315.2366763651371	-25340.553708940744	73	0.1813953488372093	0.5342465753424658	0.04932735426008968
YOR151C	-1	-/-	-315.55581271648407	-23764.612470835447	73	0.18055555555555555	0.5342465753424658	0.04960762331838565
YDR091C	-1	-/-	-315.7470346689224	-25292.75205719471	73	0.17972350230414746	0.5342465753424658	0.04988789237668161
YER165W	-1	-/-	-315.9165208041668	-25308.788963139057	73	0.17889908256880735	0.5342465753424658	0.05016816143497758
YOR079C	-1	-/-	-316.03373861312866	-25090.188053518534	73	0.1780821917808219	0.5342465753424658	0.05044843049327354
YGR105W	0	0/0	-316.25197315216064	-40187.29973782599	292	0.1780821917808219	0.5342465753424658	0.05044843049327354
YIL090W	0	0/-	-316.35785519331694	-40221.732236589305	292	0.1780821917808219	0.5342465753424658	0.05044843049327354
YMR274C	0	0/-	-316.4883969016373	-41702.86751081422	292	0.1780821917808219	0.5342465753424658	0.05044843049327354
YER043C	0	0/-	-316.6292175510898	-43063.64250325877	292	0.1780821917808219	0.5342465753424658	0.05044843049327354
YJR024C	0	0/0	-317.0404753983021	-40387.141375455074	292	0.1780821917808219	0.5342465753424658	0.05044843049327354
YBR229C	0	0/-	-317.1019750563428	-42245.72754997108	292	0.1780821917808219	0.5342465753424658	0.05044843049327354
YER026C	-1	-/-	-317.67151749134064	-24552.141433000565	73	0.17727272727272728	0.5342465753424658	0.05072869955156951
YKR084C	0	0/-	-317.7775064650923	-38803.07121102419	292	0.17727272727272728	0.5342465753424658	0.05072869955156951
YIL040W	-1	-/-	-317.80093812942505	-24046.478591442108	73	0.17647058823529413	0.5342465753424658	0.05100896860986547
YIL005W	0	0/-	-317.91831034608185	-38758.31079977378	292	0.17647058823529413	0.5342465753424658	0.05100896860986547
YFL009W	-1	-/-	-317.96556544303894	-23321.540207862854	73	0.17567567567567569	0.5342465753424658	0.05128923766816144
YHR041C	-1	-/-	-318.3471940755844	-23154.310751259327	73	0.17488789237668162	0.5342465753424658	0.0515695067264574
YHR132C	0	0/-	-318.4177926387638	-39850.7257881891	292	0.17488789237668162	0.5342465753424658	0.0515695067264574
YDL100C	-1	-/-	-318.47818344831467	-23076.177457898855	73	0.17410714285714285	0.5342465753424658	0.05184977578475336
YKL008C	-1	-/-	-318.5897252559662	-24016.71753835678	73	0.17333333333333334	0.5342465753424658	0.052130044843049325
YGL026C	0	0/0	-318.62996159121394	-40171.38998918515	292	0.17333333333333334	0.5342465753424658	0.052130044843049325
YIL123W	-1	-/-	-318.87750285863876	-24662.8388588503	73	0.17256637168141592	0.5342465753424658	0.05241031390134529
YBR092C	-1	-/-	-319.1607868075371	-25844.50112824142	73	0.17180616740088106	0.5342465753424658	0.052690582959641255
YOL012C	-1	-/-	-319.3343563079834	-23918.16056036949	73	0.17105263157894737	0.5342465753424658	0.05297085201793722
YGL202W	0	0/0	-319.72897662967443	-40413.182725288905	292	0.17105263157894737	0.5342465753424658	0.05297085201793722
YCL043C	-1	-/-	-319.86603286862373	-26285.77134746313	73	0.1703056768558952	0.5342465753424658	0.053251121076233185
YOL061W	-1	-/-	-319.9038470387459	-24319.686082318425	73	0.16956521739130434	0.5342465753424658	0.05353139013452915
YCR028C	-1	-/-	-320.0085963010788	-23310.521643280983	73	0.16883116883116883	0.5342465753424658	0.053811659192825115
YLR019W	0	0/-	-320.33373192697763	-41696.6458183378	292	0.16883116883116883	0.5342465753424658	0.053811659192825115
YGL067W	-1	-/-	-320.47051490470767	-22110.28540983051	73	0.16810344827586207	0.5342465753424658	0.05409192825112107
YGL065C	1	+/+	-320.48736667633057	-23216.51636892557	72	0.17167381974248927	0.547945205479452	0.05409192825112107
YOL002C	-1	-/-	-320.5049138069153	-22456.91813571751	73	0.17094017094017094	0.547945205479452	0.05437219730941704
YBR080C	-1	-/-	-320.6755689382553	-23331.216514229774	73	0.1702127659574468	0.547945205479452	0.054652466367713
YBL002W	-1	-/-	-320.6921331882477	-25608.32984751463	73	0.1694915254237288	0.547945205479452	0.05493273542600897
YBR078W	0	0/-	-321.52397042140365	-42510.6059607435	292	0.1694915254237288	0.547945205479452	0.05493273542600897
YDL128W	-1	-/-	-321.5319735109806	-23037.85994926095	73	0.16877637130801687	0.547945205479452	0.05521300448430493
YMR208W	-1	-/-	-321.6127942800522	-23169.79350066185	73	0.16806722689075632	0.547945205479452	0.0554932735426009
YBR121C	-1	-/-	-321.6219720840454	-24633.56000009179	73	0.16736401673640167	0.547945205479452	0.05577354260089686
YOR108W	0	0/0	-321.80307221226394	-40422.50230540801	292	0.16736401673640167	0.547945205479452	0.05577354260089686
YNL263C	-1	-/-	-321.81297490000725	-24697.126377552748	73	0.16666666666666666	0.547945205479452	0.05605381165919283
YPL241C	-1	-/-	-321.97968995571136	-23662.430554032326	73	0.16597510373443983	0.547945205479452	0.05633408071748879
YEL017C-A	-1	-/0	-322.2743681669235	-23201.017374038696	73	0.1652892561983471	0.547945205479452	0.05661434977578475
YER136W	0	0/-	-322.41296119987965	-41308.51835329458	292	0.1652892561983471	0.547945205479452	0.05661434977578475
YHR063C	0	0/-	-322.4460462257266	-39203.373120521195	292	0.1652892561983471	0.547945205479452	0.05661434977578475
YNL220W	-1	-/-	-322.51517391204834	-25634.120939314365	73	0.1646090534979424	0.547945205479452	0.056894618834080715
YDR205W	-1	-/-	-322.86272418498993	-23753.06701308489	73	0.16393442622950818	0.547945205479452	0.05717488789237668
YML124C	-1	-/-	-323.2952288389206	-24868.74843903631	73	0.16326530612244897	0.547945205479452	0.057455156950672645
YOR039W	-1	-/-	-324.48359847068787	-25366.70453608036	73	0.16260162601626016	0.547945205479452	0.05773542600896861
YOL007C	0	0/0	-324.77752242889255	-43313.21897490509	292	0.16260162601626016	0.547945205479452	0.05773542600896861
YGR282C	0	0/-	-324.8034397251904	-40599.40861120634	292	0.16260162601626016	0.547945205479452	0.05773542600896861
YLR361C	-1	-/-	-325.1797271966934	-24883.682024538517	73	0.16194331983805668	0.547945205479452	0.058015695067264575
YIL048W	-1	-/-	-325.3042752146721	-23552.177346765995	73	0.16129032258064516	0.547945205479452	0.05829596412556054
YER090W	0	0/0	-325.41228283941746	-38292.29205041379	292	0.16129032258064516	0.547945205479452	0.05829596412556054
YDR524C	-1	-/-	-325.5041369199753	-23932.220643773675	73	0.1606425702811245	0.547945205479452	0.058576233183856505
YLR328W	-1	-/-	-325.5269776582718	-23033.32123196125	73	0.16	0.547945205479452	0.05885650224215247
YLR048W	-1	-/-	-325.70038789510727	-27964.923720538616	73	0.1593625498007968	0.547945205479452	0.05913677130044843
YKL140W	-1	-/-	-326.0622993707657	-24371.41498798132	73	0.15873015873015872	0.547945205479452	0.05941704035874439
YNL049C	-1	-/-	-326.08607292175293	-24775.157001018524	73	0.15810276679841898	0.547945205479452	0.05969730941704036
YEL006W	0	0/-	-326.4945488721132	-42345.86207616981	292	0.15810276679841898	0.547945205479452	0.05969730941704036
YHR174W	-1	-/-	-326.7977196574211	-24675.514852285385	73	0.15748031496062992	0.547945205479452	0.05997757847533632
YML046W	-1	-/-	-326.96315509080887	-24461.59530210495	73	0.1568627450980392	0.547945205479452	0.06025784753363229
YGR262C	-1	-/-	-326.9872784614563	-24138.635098934174	73	0.15625	0.547945205479452	0.06053811659192825
YMR119W	-1	-/-	-327.0555757880211	-24110.758982121944	73	0.1556420233463035	0.547945205479452	0.06081838565022422
YER055C	0	0/0	-327.2998849898577	-42078.24401637446	292	0.1556420233463035	0.547945205479452	0.06081838565022422
YKL174C	0	0/-	-328.32175429165363	-41592.46758926287	292	0.1556420233463035	0.547945205479452	0.06081838565022422
YCR017C	0	0/-	-328.5941838771105	-39255.19533728063	292	0.1556420233463035	0.547945205479452	0.06081838565022422
YGL226C-A	1	+/+	-328.62624979019165	-23432.639512896538	72	0.15891472868217055	0.5616438356164384	0.06081838565022422
YER019W	-1	-/-	-328.93255949020386	-23710.922250568867	73	0.1583011583011583	0.5616438356164384	0.06109865470852018
YBL089W	0	0/-	-329.0702032148838	-40823.49397460371	292	0.1583011583011583	0.5616438356164384	0.06109865470852018
YCR094W	-1	-/-	-329.3092643022537	-23843.407062098384	73	0.1576923076923077	0.5616438356164384	0.06137892376681614
YGR063C	-1	-/-	-329.3153760433197	-23981.491224765778	73	0.15708812260536398	0.5616438356164384	0.061659192825112105
YGR204W	-1	-/-	-329.7021690607071	-24543.73846554756	73	0.15648854961832062	0.5616438356164384	0.06193946188340807
YPR036W	-1	-/-	-329.7412462234497	-22892.896384060383	73	0.155893536121673	0.5616438356164384	0.062219730941704035
YDR432W	-1	-/-	-329.75682032108307	-25013.229733914137	73	0.1553030303030303	0.5616438356164384	0.0625
YBR252W	0	0/-	-329.84505324065685	-44150.20427057147	292	0.1553030303030303	0.5616438356164384	0.0625
YPR173C	-1	-/-	-330.1114081144333	-21837.179766118526	73	0.15471698113207547	0.5616438356164384	0.06278026905829596
YJL121C	-1	-/0	-330.1832571923733	-24994.223719000816	73	0.15413533834586465	0.5616438356164384	0.06306053811659193
YDR236C	-1	-/-	-330.4023804664612	-25051.611254692078	73	0.15355805243445692	0.5616438356164384	0.0633408071748879
YMR012W	-1	-/-	-330.4862910807133	-23423.02389588952	73	0.15298507462686567	0.5616438356164384	0.06362107623318386
YHR163W	-1	-/0	-330.546945810318	-23550.4024387002	73	0.1524163568773234	0.5616438356164384	0.06390134529147982
YGR036C	1	+/+	-330.80581772327423	-25233.53738105297	72	0.15555555555555556	0.5753424657534246	0.06390134529147982
YGL014W	-1	-/-	-330.8766652047634	-25228.55059233308	73	0.15498154981549817	0.5753424657534246	0.06418161434977579
YKL081W	-1	-/-	-331.30390667915344	-26739.542205020785	73	0.15441176470588236	0.5753424657534246	0.06446188340807175
YAR003W	-1	-/-	-331.4930577278137	-24149.938032776117	73	0.15384615384615385	0.5753424657534246	0.06474215246636772
YJR032W	0	0/-	-331.56648774445057	-40188.941456805915	292	0.15384615384615385	0.5753424657534246	0.06474215246636772
YMR150C	-1	-/-	-331.68322026729584	-24111.566679686308	73	0.15328467153284672	0.5753424657534246	0.06502242152466367
YGL008C	-1	-/-	-331.864812374115	-25350.094898503274	73	0.15272727272727274	0.5753424657534246	0.06530269058295964
YER117W	-1	-/-	-331.9081996679306	-25438.525251105428	73	0.15217391304347827	0.5753424657534246	0.0655829596412556
YMR237W	-1	-/-	-332.017081618309	-23870.364629030228	73	0.15162454873646208	0.5753424657534246	0.06586322869955157
YDR354W	0	0/0	-332.5097553431988	-39209.49548895657	292	0.15162454873646208	0.5753424657534246	0.06586322869955157
YGR185C	-1	-/-	-332.665140748024	-23409.32343029976	73	0.1510791366906475	0.5753424657534246	0.06614349775784753
YER183C	-1	-/0	-332.9725159406662	-23083.789215922356	73	0.15053763440860216	0.5753424657534246	0.0664237668161435
YPL032C	-1	-/-	-333.1155197620392	-25270.605333447456	73	0.15	0.5753424657534246	0.06670403587443946
YKL056C	-1	-/-	-333.1966542005539	-25323.27271872759	73	0.1494661921708185	0.5753424657534246	0.06698430493273543
YNL070W	-1	-/-	-333.2490335702896	-24335.902836740017	73	0.14893617021276595	0.5753424657534246	0.06726457399103139
YNL238W	0	0/-	-333.37283478304744	-40293.46949227713	292	0.14893617021276595	0.5753424657534246	0.06726457399103139
YEL013W	-1	-/-	-334.029333114624	-23692.724932789803	73	0.14840989399293286	0.5753424657534246	0.06754484304932735
YDL141W	0	0/0	-334.3635256886482	-40374.73144815117	292	0.14840989399293286	0.5753424657534246	0.06754484304932735
YAL058W	-1	-/-	-334.3946217894554	-24856.969723284245	73	0.14788732394366197	0.5753424657534246	0.06782511210762332
YGR227W	1	+/+	-334.44450879096985	-24966.506049513817	72	0.15087719298245614	0.589041095890411	0.06782511210762332
YHR208W	0	0/0	-334.50859289616346	-42312.73712285794	292	0.15087719298245614	0.589041095890411	0.06782511210762332
YJR139C	-1	-/0	-334.866707444191	-23472.741936326027	73	0.15034965034965034	0.589041095890411	0.06810538116591928
YLR060W	-1	-/-	-334.95231330394745	-25054.663841426373	73	0.14982578397212543	0.589041095890411	0.06838565022421525
YJL073W	-1	-/-	-335.20328652858734	-24265.587555062026	73	0.14930555555555555	0.589041095890411	0.06866591928251121
YNL131W	-1	-/-	-335.2452552318573	-26454.694867685437	73	0.14878892733564014	0.589041095890411	0.06894618834080718
YDR410C	0	0/-	-335.41565246880054	-39994.05160520924	292	0.14878892733564014	0.589041095890411	0.06894618834080718
YEL017W	0	0/0	-335.4222368001938	-41886.383666975424	292	0.14878892733564014	0.589041095890411	0.06894618834080718
YOR254C	-1	-/-	-335.461159825325	-24296.483018279076	73	0.1482758620689655	0.589041095890411	0.06922645739910314
YNL066W	-1	-/-	-335.99497416615486	-26342.938143640757	73	0.14776632302405499	0.589041095890411	0.06950672645739911
YFL005W	-1	-/-	-336.16887521743774	-21975.834552168846	73	0.14726027397260275	0.589041095890411	0.06978699551569506
YNL300W	0	0/0	-336.40005707740784	-44139.56939037144	292	0.14726027397260275	0.589041095890411	0.06978699551569506
YHR064C	0	0/-	-336.4543002769351	-42190.44761358481	292	0.14726027397260275	0.589041095890411	0.06978699551569506
YDR023W	-1	-/-	-336.49084429070354	-25003.65650349483	73	0.14675767918088736	0.589041095890411	0.07006726457399103
YAR002C-A	-1	-/-	-336.52946150302887	-25119.60581666231	73	0.14625850340136054	0.589041095890411	0.07034753363228699
YFR044C	0	0/0	-336.9495366513729	-42311.02199238166	292	0.14625850340136054	0.589041095890411	0.07034753363228699
YDR385W	-1	-/-	-337.05788815021515	-26324.5785061121	73	0.14576271186440679	0.589041095890411	0.07062780269058296
YKL127W	0	0/-	-337.10031549073756	-41532.75418493431	292	0.14576271186440679	0.589041095890411	0.07062780269058296
YNL280C	-1	-/-	-337.5017890930176	-24602.305872917175	73	0.14527027027027026	0.589041095890411	0.07090807174887892
YPR139C	-1	-/-	-337.5251486301422	-23329.664853692055	73	0.1447811447811448	0.589041095890411	0.07118834080717489
YPL063W	-1	-/-	-337.72117030620575	-22778.761721387506	73	0.14429530201342283	0.589041095890411	0.07146860986547085
YGR208W	0	0/0	-337.74334271252155	-40885.89834037423	292	0.14429530201342283	0.589041095890411	0.07146860986547085
YDR050C	0	0/-	-337.7596859931946	-39444.47048211843	292	0.14429530201342283	0.589041095890411	0.07146860986547085
YPL227C	1	+/+	-337.95421147346497	-25640.738277986646	72	0.14715719063545152	0.6027397260273972	0.07146860986547085
YKL126W	-1	-/-	-338.02529644966125	-24997.04335606098	73	0.14666666666666667	0.6027397260273972	0.07174887892376682
YOR153W	-1	-/-	-338.12546372413635	-26958.54101936519	73	0.1461794019933555	0.6027397260273972	0.07202914798206278
YBR249C	0	0/0	-338.15195824205875	-42868.836531467736	292	0.1461794019933555	0.6027397260273972	0.07202914798206278
YNL301C	0	0/-	-338.20483412873	-45621.02437020745	292	0.1461794019933555	0.6027397260273972	0.07202914798206278
YER125W	-1	-/-	-338.21616065502167	-22664.17051818967	73	0.1456953642384106	0.6027397260273972	0.07230941704035874
YJL117W	-1	-/-	-338.312437415123	-24535.271297216415	73	0.14521452145214522	0.6027397260273972	0.07258968609865471
YJR131W	1	+/+	-338.3530855178833	-25191.045008540154	72	0.14802631578947367	0.6164383561643836	0.07258968609865471
YDR084C	0	0/0	-338.4240856692195	-41552.68613754958	292	0.14802631578947367	0.6164383561643836	0.07258968609865471
YCL005W	0	0/-	-338.59982781112194	-41259.34622319788	292	0.14802631578947367	0.6164383561643836	0.07258968609865471
YOR198C	-1	-/+	-339.1684058904648	-22562.017747607082	73	0.14754098360655737	0.6164383561643836	0.07286995515695067
YOR063W	-1	-/-	-339.22257232666016	-27826.659440994263	73	0.14705882352941177	0.6164383561643836	0.07315022421524664
YKL057C	-1	-/-	-339.2315801382065	-23654.393382668495	73	0.1465798045602606	0.6164383561643836	0.0734304932735426
YPR128C	-1	-/-	-339.27600169181824	-22855.315227627754	73	0.1461038961038961	0.6164383561643836	0.07371076233183857
YDL195W	-1	-/-	-339.8055899143219	-25526.11667650938	73	0.14563106796116504	0.6164383561643836	0.07399103139013453
YGR264C	-1	-/-	-339.9118300676346	-26759.16531074047	73	0.14516129032258066	0.6164383561643836	0.0742713004484305
YJR133W	0	0/-	-340.0633607879281	-41157.57185080089	292	0.14516129032258066	0.6164383561643836	0.0742713004484305
YMR125W	-1	-/-	-340.26794070005417	-23731.337567299604	73	0.14469453376205788	0.6164383561643836	0.07455156950672645
YER120W	-1	-/-	-340.3316056728363	-24390.457828640938	73	0.14423076923076922	0.6164383561643836	0.07483183856502242
YGL040C	0	0/0	-340.3925126697868	-40960.399427939206	292	0.14423076923076922	0.6164383561643836	0.07483183856502242
YGL009C	0	0/0	-340.4110326766968	-43135.4627194209	292	0.14423076923076922	0.6164383561643836	0.07483183856502242
YLL048C	0	0/-	-340.9755266904831	-39520.47690740228	292	0.14423076923076922	0.6164383561643836	0.07483183856502242
YMR296C	-1	-/-	-341.10851323604584	-25093.034891605377	73	0.14376996805111822	0.6164383561643836	0.07511210762331838
YJR101W	0	0/-	-341.4937370121479	-41812.3072687462	292	0.14376996805111822	0.6164383561643836	0.07511210762331838
YBR263W	0	0/-	-341.62348345667124	-41055.77383004874	292	0.14376996805111822	0.6164383561643836	0.07511210762331838
YJL061W	-1	-/-	-341.99292266368866	-24063.28925651312	73	0.14331210191082802	0.6164383561643836	0.07539237668161435
YBR286W	-1	-/0	-342.0626231431961	-25687.307965278625	73	0.14285714285714285	0.6164383561643836	0.07567264573991031
YBL003C	-1	-/-	-342.1855845451355	-25062.863958477974	73	0.14240506329113925	0.6164383561643836	0.07595291479820628
YHR142W	-1	-/-	-342.2111953496933	-24330.139533519745	73	0.14195583596214512	0.6164383561643836	0.07623318385650224
YMR238W	-1	-/-	-342.28286814689636	-26811.75160074234	73	0.14150943396226415	0.6164383561643836	0.0765134529147982
YPR133W-A	-1	-/-	-342.4554488658905	-24086.412424087524	73	0.14106583072100312	0.6164383561643836	0.07679372197309417
YKR001C	-1	-/-	-342.5418676137924	-24868.240774989128	73	0.140625	0.6164383561643836	0.07707399103139013
YBR025C	0	0/-	-342.68920677900314	-41517.48203244619	292	0.140625	0.6164383561643836	0.07707399103139013
YBL056W	-1	-/-	-342.74290868639946	-24469.33456772566	73	0.14018691588785046	0.6164383561643836	0.0773542600896861
YPL208W	-1	-/-	-342.8310408592224	-23882.410136640072	73	0.13975155279503104	0.6164383561643836	0.07763452914798206
YGR094W	-1	-/-	-343.00483590364456	-25722.18653792143	73	0.1393188854489164	0.6164383561643836	0.07791479820627803
YLR249W	-1	-/-	-343.08169543743134	-26789.389308929443	73	0.1388888888888889	0.6164383561643836	0.078195067264574
YJL076W	-1	-/-	-343.13040149211884	-23997.007696211338	73	0.13846153846153847	0.6164383561643836	0.07847533632286996
YOR176W	0	0/0	-343.2339891642332	-42206.929559372365	292	0.13846153846153847	0.6164383561643836	0.07847533632286996
YHR076W	0	0/-	-343.29288190603256	-41602.51916667633	292	0.13846153846153847	0.6164383561643836	0.07847533632286996
YIL078W	0	0/-	-343.4710001349449	-41861.074169650674	292	0.13846153846153847	0.6164383561643836	0.07847533632286996
YLR314C	-1	-/-	-343.8261467218399	-23092.249863892794	73	0.13803680981595093	0.6164383561643836	0.07875560538116592
YJR051W	0	0/-	-344.1286205649376	-40548.11918339133	292	0.13803680981595093	0.6164383561643836	0.07875560538116592
YNL283C	-1	-/-	-344.4343789219856	-23719.858745455742	73	0.13761467889908258	0.6164383561643836	0.07903587443946189
YER036C	-1	-/-	-344.52813506126404	-24994.70754480362	73	0.13719512195121952	0.6164383561643836	0.07931614349775785
YGL135W	-1	-/-	-344.703665971756	-26952.549055457115	73	0.13677811550151975	0.6164383561643836	0.0795964125560538
YLR443W	0	0/-	-344.8648285716772	-41122.46418491285	292	0.13677811550151975	0.6164383561643836	0.0795964125560538
YOL062C	0	0/-	-345.5031289309263	-41867.50578722358	292	0.13677811550151975	0.6164383561643836	0.0795964125560538
YER107C	-1	-/-	-345.58702480793	-24445.543411195278	73	0.13636363636363635	0.6164383561643836	0.07987668161434977
YJL186W	1	+/+	-345.7122974395752	-23725.85055756569	72	0.13897280966767372	0.6301369863013698	0.07987668161434977
YOL097C	-1	-/-	-346.2515901327133	-25690.052411288023	73	0.13855421686746988	0.6301369863013698	0.08015695067264574
YHR047C	0	0/0	-346.35352624952793	-40602.91243849415	292	0.13855421686746988	0.6301369863013698	0.08015695067264574
YBR042C	-1	-/-	-346.55160200595856	-23574.3203920722	73	0.13813813813813813	0.6301369863013698	0.0804372197309417
YPL037C	-1	-/-	-346.57857090234756	-24858.89466702938	73	0.1377245508982036	0.6301369863013698	0.08071748878923767
YJR010C-A	-1	-/-	-346.59302961826324	-24142.386364102364	73	0.1373134328358209	0.6301369863013698	0.08099775784753363
YGR233C	0	0/-	-346.6690009236336	-41475.05460840464	292	0.1373134328358209	0.6301369863013698	0.08099775784753363
YGR263C	0	0/-	-346.82620662637055	-43952.54026013799	292	0.1373134328358209	0.6301369863013698	0.08099775784753363
YNL080C	1	+/+	-346.84547877311707	-26028.623314976692	72	0.13988095238095238	0.6438356164383562	0.08099775784753363
YFR031C-A	0	0/-	-346.8864347413182	-45150.397397276945	292	0.13988095238095238	0.6438356164383562	0.08099775784753363
YDR135C	-1	-/-	-347.13472509384155	-25028.102907299995	73	0.1394658753709199	0.6438356164383562	0.0812780269058296
YPL010W	-1	-/-	-347.185994297266	-25773.294164329767	73	0.1390532544378698	0.6438356164383562	0.08155829596412556
YDR310C	-1	-/-	-347.2487666606903	-21870.48423409462	73	0.13864306784660768	0.6438356164383562	0.08183856502242152
YGL220W	0	0/-	-347.30792251229286	-40371.25203518383	292	0.13864306784660768	0.6438356164383562	0.08183856502242152
YGL139W	0	0/-	-347.318869382143	-40880.752311363816	292	0.13864306784660768	0.6438356164383562	0.08183856502242152
YHR074W	-1	-/-	-347.5162545442581	-25218.708574913442	73	0.13823529411764707	0.6438356164383562	0.08211883408071749
YDR382W	-1	-/-	-347.5483831167221	-28070.90481221676	73	0.1378299120234604	0.6438356164383562	0.08239910313901345
YDR221W	1	+/0	-347.5567715167999	-26123.208287149668	72	0.14035087719298245	0.6575342465753424	0.08239910313901345
YDL229W	-1	-/-	-347.58222711086273	-24735.4044547081	73	0.13994169096209913	0.6575342465753424	0.08267937219730942
YKL024C	0	0/-	-347.8415861427784	-40914.32291267812	292	0.13994169096209913	0.6575342465753424	0.08267937219730942
YBL011W	-1	-/-	-348.0536799430847	-23631.904076218605	73	0.13953488372093023	0.6575342465753424	0.08295964125560538
YNL048W	1	+/+	-348.359210729599	-24822.946354866028	72	0.14202898550724638	0.6712328767123288	0.08295964125560538
YNR041C	0	0/-	-348.405495332554	-42342.38335643429	292	0.14202898550724638	0.6712328767123288	0.08295964125560538
YNL321W	0	0/-	-348.8875661343336	-42570.84312765673	292	0.14202898550724638	0.6712328767123288	0.08295964125560538
YLR429W	-1	-/-	-349.29247319698334	-23405.393575668335	73	0.1416184971098266	0.6712328767123288	0.08323991031390135
YCR020C-A	-1	-/-	-349.36051043868065	-25664.137657374144	73	0.14121037463976946	0.6712328767123288	0.08352017937219731
YJR117W	0	0/-	-349.595266867429	-44040.690589595586	292	0.14121037463976946	0.6712328767123288	0.08352017937219731
YGL211W	-1	-/-	-349.6845873594284	-23304.83046233654	73	0.14080459770114942	0.6712328767123288	0.08380044843049328
YJL044C	0	0/0	-349.7130565047264	-40297.779047288	292	0.14080459770114942	0.6712328767123288	0.08380044843049328
YJR016C	0	0/0	-349.75099156051874	-42530.16473640129	292	0.14080459770114942	0.6712328767123288	0.08380044843049328
YDR326C	0	0/-	-349.9811796396971	-40982.9693133235	292	0.14080459770114942	0.6712328767123288	0.08380044843049328
YKR004C	0	0/-	-350.0403032004833	-42261.3760997653	292	0.14080459770114942	0.6712328767123288	0.08380044843049328
YBL102W	-1	-/-	-350.10873875021935	-25268.169667869806	73	0.14040114613180515	0.6712328767123288	0.08408071748878924
YIL118W	-1	-/-	-350.45111179351807	-24170.66603386402	73	0.14	0.6712328767123288	0.0843609865470852
YML072C	0	0/-	-350.7835936769843	-40694.838010303676	292	0.14	0.6712328767123288	0.0843609865470852
YPL083C	-1	-/-	-350.8027776479721	-23355.467092990875	73	0.1396011396011396	0.6712328767123288	0.08464125560538116
YHR117W	0	0/-	-350.8248600065708	-40915.62926238775	292	0.1396011396011396	0.6712328767123288	0.08464125560538116
YML038C	-1	-/-	-351.027188539505	-26849.909858047962	73	0.13920454545454544	0.6712328767123288	0.08492152466367713
YML127W	-1	-/-	-351.0866323709488	-23802.21311354637	73	0.1388101983002833	0.6712328767123288	0.08520179372197309
YDL081C	-1	-/-	-351.3383786678314	-27979.635245203972	73	0.1384180790960452	0.6712328767123288	0.08548206278026906
YDR235W	-1	-/-	-351.8949761390686	-23731.130964279175	73	0.13802816901408452	0.6712328767123288	0.08576233183856502
YDR212W	-1	-/-	-351.9778800010681	-24636.87106963992	73	0.13764044943820225	0.6712328767123288	0.08604260089686099
YKL182W	-1	-/-	-352.1951912641525	-25525.561133265495	73	0.13725490196078433	0.6712328767123288	0.08632286995515695
YPL246C	0	0/0	-352.2760189026594	-43880.44841973111	292	0.13725490196078433	0.6712328767123288	0.08632286995515695
YDL066W	0	0/-	-352.33418092131615	-42178.16904093325	292	0.13725490196078433	0.6712328767123288	0.08632286995515695
YLR347C	-1	-/-	-352.3632212430239	-23980.182057335973	73	0.13687150837988826	0.6712328767123288	0.08660313901345291
YPL019C	-1	-/-	-352.47282814979553	-25920.73610907793	73	0.13649025069637882	0.6712328767123288	0.08688340807174888
YNR017W	-1	-/-	-352.83572059869766	-25611.923084795475	73	0.1361111111111111	0.6712328767123288	0.08716367713004484
YML022W	0	0/-	-352.88431760668755	-44430.57678479981	292	0.1361111111111111	0.6712328767123288	0.08716367713004484
YHR013C	-1	-/-	-352.98374330997467	-24622.249274387956	73	0.13573407202216067	0.6712328767123288	0.08744394618834081
YKL176C	-1	-/-	-353.03356751799583	-24554.13750168681	73	0.13535911602209943	0.6712328767123288	0.08772421524663677
YPL144W	-1	-/0	-353.10516184568405	-24620.41726899147	73	0.1349862258953168	0.6712328767123288	0.08800448430493274
YMR235C	-1	-/-	-353.3527444601059	-26077.89864754677	73	0.1346153846153846	0.6712328767123288	0.0882847533632287
YLR130C	-1	-/-	-353.38883793354034	-25224.326392948627	73	0.13424657534246576	0.6712328767123288	0.08856502242152467
YLR390W-A	-1	-/-	-353.60635781288147	-25032.027356743813	73	0.13387978142076504	0.6712328767123288	0.08884529147982063
YEL034W	-1	-/-	-353.7489278316498	-25477.14686280489	73	0.1335149863760218	0.6712328767123288	0.08912556053811659
YNL219C	1	+/+	-353.82681918144226	-23066.157709240913	72	0.1358695652173913	0.684931506849315	0.08912556053811659
YHR083W	-1	-/-	-353.95572316646576	-23876.168352484703	73	0.13550135501355012	0.684931506849315	0.08940582959641255
YJL124C	-1	-/-	-354.0005342066288	-23859.360582262278	73	0.13513513513513514	0.684931506849315	0.08968609865470852
YGL123W	0	0/-	-354.01233127713203	-46289.00357672572	292	0.13513513513513514	0.684931506849315	0.08968609865470852
YDR170C	-1	-/-	-354.0690706074238	-23864.51644256711	73	0.1347708894878706	0.684931506849315	0.08996636771300448
YOR092W	0	0/-	-354.3064632117748	-40931.849928267766	292	0.1347708894878706	0.684931506849315	0.08996636771300448
YIL014W	1	+/+	-354.5885760784149	-23226.316336870193	72	0.13709677419354838	0.6986301369863014	0.08996636771300448
YFR028C	-1	-/-	-354.63551139831543	-24276.645072698593	73	0.13672922252010725	0.6986301369863014	0.09024663677130045
YDR105C	0	0/0	-354.70013432204723	-42185.11599703133	292	0.13672922252010725	0.6986301369863014	0.09024663677130045
YNL138W	-1	-/-	-354.81368112564087	-24841.30866098404	73	0.13636363636363635	0.6986301369863014	0.09052690582959641
YOR217W	-1	-/-	-354.81647765636444	-23052.923727869987	73	0.136	0.6986301369863014	0.09080717488789238
YOR370C	0	0/-	-354.9747669994831	-39905.157052218914	292	0.136	0.6986301369863014	0.09080717488789238
YGL001C	-1	-/-	-355.1151297092438	-23824.88327550888	73	0.1356382978723404	0.6986301369863014	0.09108744394618834
YDR428C	0	0/-	-355.2316869497299	-42481.59089532867	292	0.1356382978723404	0.6986301369863014	0.09108744394618834
YPL048W	-1	-/-	-355.4938933849335	-24214.444780230522	73	0.13527851458885942	0.6986301369863014	0.0913677130044843
YMR243C	-1	-/-	-355.64077296853065	-25398.361705452204	73	0.1349206349206349	0.6986301369863014	0.09164798206278027
YMR083W	-1	-/0	-355.9862068891525	-25082.287525206804	73	0.1345646437994723	0.6986301369863014	0.09192825112107623
YJL039C	-1	-/-	-356.0779107809067	-24127.846156090498	73	0.13421052631578947	0.6986301369863014	0.0922085201793722
YMR092C	-1	-/-	-356.17342877388	-26446.426762342453	73	0.13385826771653545	0.6986301369863014	0.09248878923766816
YLL036C	-1	-/-	-356.3031725883484	-25466.921280026436	73	0.13350785340314136	0.6986301369863014	0.09276905829596413
YEL029C	-1	-/-	-356.34377336502075	-23231.226366966963	73	0.13315926892950392	0.6986301369863014	0.0930493273542601
YNL197C	-1	-/-	-356.5082550048828	-25529.31966674328	73	0.1328125	0.6986301369863014	0.09332959641255606
YDR036C	-1	-/-	-356.774590075016	-24806.64767473936	73	0.13246753246753246	0.6986301369863014	0.09360986547085202
YML104C	-1	-/-	-356.9271275997162	-24880.967863559723	73	0.13212435233160622	0.6986301369863014	0.09389013452914798
YKL104C	0	0/+	-356.96196296811104	-42889.08700758591	292	0.13212435233160622	0.6986301369863014	0.09389013452914798
YLR100W	-1	-/-	-357.1462939977646	-22694.621487021446	73	0.13178294573643412	0.6986301369863014	0.09417040358744394
YOR122C	-1	-/-	-357.3077349662781	-25147.92195290327	73	0.13144329896907217	0.6986301369863014	0.0944506726457399
YBR048W	-1	-/-	-357.41531586647034	-27808.18374300003	73	0.13110539845758354	0.6986301369863014	0.09473094170403587
YLR432W	0	0/-	-357.44611869752407	-44572.45921302121	292	0.13110539845758354	0.6986301369863014	0.09473094170403587
YDR381W	-1	-/-	-357.75804352760315	-24005.2987267524	73	0.13076923076923078	0.6986301369863014	0.09501121076233184
YMR307W	0	0/-	-357.90808287262917	-43822.16217248142	292	0.13076923076923078	0.6986301369863014	0.09501121076233184
YDR418W	-1	-/-	-357.9308795928955	-26753.078280448914	73	0.13043478260869565	0.6986301369863014	0.0952914798206278
YLR264W	-1	-/-	-358.09705662727356	-24973.981415510178	73	0.13010204081632654	0.6986301369863014	0.09557174887892377
YKL211C	0	0/0	-358.13070544600487	-39982.389516711235	292	0.13010204081632654	0.6986301369863014	0.09557174887892377
YDR100W	0	0/0	-358.22313824296	-41223.848784029484	292	0.13010204081632654	0.6986301369863014	0.09557174887892377
YLL018C	0	0/-	-358.2816692441702	-41887.61604325287	292	0.13010204081632654	0.6986301369863014	0.09557174887892377
YPL131W	-1	-/-	-358.5520508289337	-28289.781108498573	73	0.1297709923664122	0.6986301369863014	0.09585201793721973
YNL159C	-1	-/-	-358.7194160223007	-27888.268667936325	73	0.12944162436548223	0.6986301369863014	0.0961322869955157
YGR037C	-1	-/-	-359.0072739124298	-23784.486704707146	73	0.1291139240506329	0.6986301369863014	0.09641255605381166
YPR183W	1	+/+	-359.024839758873	-27244.329237371683	72	0.13131313131313133	0.7123287671232876	0.09641255605381166
YPR129W	0	0/-	-359.0489648282528	-39361.88439382613	292	0.13131313131313133	0.7123287671232876	0.09641255605381166
YGL112C	-1	-/-	-359.2089283466339	-23264.435364179313	73	0.1309823677581864	0.7123287671232876	0.09669282511210762
YLR268W	-1	-/-	-359.4108066558838	-23481.125385791063	73	0.1306532663316583	0.7123287671232876	0.09697309417040359
YPL160W	-1	-/-	-359.41491198539734	-25774.14626520872	73	0.13032581453634084	0.7123287671232876	0.09725336322869955
YNL189W	0	0/-	-359.74438946694136	-40334.03868529294	292	0.13032581453634084	0.7123287671232876	0.09725336322869955
YGL076C	0	0/-	-359.82960680127144	-43985.14078926295	292	0.13032581453634084	0.7123287671232876	0.09725336322869955
YER174C	-1	-/-	-359.8749485015869	-22265.38233602047	73	0.13	0.7123287671232876	0.09753363228699552
YGR229C	-1	-/-	-359.90362203121185	-25092.9869556427	73	0.12967581047381546	0.7123287671232876	0.09781390134529148
YER154W	-1	-/-	-360.0331521034241	-23605.930683523417	73	0.12935323383084577	0.7123287671232876	0.09809417040358745
YKL004W	-1	-/-	-360.0901678428054	-24129.68225284666	73	0.12903225806451613	0.7123287671232876	0.09837443946188341
YLR066W	-1	-/-	-360.10830998420715	-23801.62123310566	73	0.12871287128712872	0.7123287671232876	0.09865470852017937
YIL027C	0	0/-	-360.23907313123345	-38812.203495722264	292	0.12871287128712872	0.7123287671232876	0.09865470852017937
YIL051C	-1	-/-	-360.2484006881714	-23636.480072140694	73	0.12839506172839507	0.7123287671232876	0.09893497757847533
YOR011W	-1	-/-	-360.29820108413696	-24605.669143676758	73	0.12807881773399016	0.7123287671232876	0.0992152466367713
YDR188W	-1	-/-	-360.32899618148804	-25148.436408400536	73	0.12776412776412777	0.7123287671232876	0.09949551569506726
YGR252W	-1	-/-	-360.57890152931213	-22068.33283150196	73	0.12745098039215685	0.7123287671232876	0.09977578475336323
YJL143W	-1	-/-	-360.63904678821564	-24841.41307771206	73	0.1271393643031785	0.7123287671232876	0.10005605381165919
YDR245W	1	+/+	-360.8918881416321	-22450.003627330065	72	0.12926829268292683	0.726027397260274	0.10005605381165919
YPL143W	0	0/-	-360.91226813197136	-44931.06412770506	292	0.12926829268292683	0.726027397260274	0.10005605381165919
YHR086W	-1	-/-	-360.9680367708206	-27394.180000543594	73	0.12895377128953772	0.726027397260274	0.10033632286995516
YGR260W	0	0/-	-360.98439450748265	-42853.477756360546	292	0.12895377128953772	0.726027397260274	0.10033632286995516
YDL083C	-1	-/-	-361.0144375562668	-28061.128678441048	73	0.12864077669902912	0.726027397260274	0.10061659192825112
YOR187W	-1	-/-	-361.3079924583435	-26949.042090415955	73	0.12832929782082325	0.726027397260274	0.10089686098654709
YJL138C	-1	-/-	-361.3396989107132	-26037.44116640091	73	0.1280193236714976	0.726027397260274	0.10117713004484305
YJL004C	-1	-/-	-361.40234965085983	-24373.06643190235	73	0.12771084337349398	0.726027397260274	0.10145739910313901
YGL148W	0	0/0	-361.41022792458534	-44097.13585367799	292	0.12771084337349398	0.726027397260274	0.10145739910313901
YCL009C	0	0/0	-361.4560255408287	-42894.88931924105	292	0.12771084337349398	0.726027397260274	0.10145739910313901
YBR086C	-1	-/-	-361.61959207057953	-23877.68203473091	73	0.12740384615384615	0.726027397260274	0.10173766816143498
YJR031C	-1	-/-	-361.6776304244995	-24188.71550512314	73	0.12709832134292565	0.726027397260274	0.10201793721973094
YBR133C	-1	-/-	-361.7999173402786	-23908.58127295971	73	0.12679425837320574	0.726027397260274	0.10229820627802691
YKR026C	-1	-/-	-362.07384860515594	-25787.306388258934	73	0.12649164677804295	0.726027397260274	0.10257847533632287
YIL030C	-1	-/-	-362.0889389514923	-23207.35252726078	73	0.1261904761904762	0.726027397260274	0.10285874439461884
YKR042W	-1	-/-	-362.18949711322784	-25347.871519446373	73	0.12589073634204276	0.726027397260274	0.1031390134529148
YKL212W	-1	-/-	-362.39272809028625	-25577.6310839653	73	0.12559241706161137	0.726027397260274	0.10341928251121076
YPL053C	1	+/+	-362.50778329372406	-23864.70335429907	72	0.1276595744680851	0.7397260273972602	0.10341928251121076
YFR037C	-1	-/-	-362.6824369430542	-22800.99591487646	73	0.12735849056603774	0.7397260273972602	0.10369955156950672
YKR088C	0	0/-	-362.7029502876103	-42346.023601174355	292	0.12735849056603774	0.7397260273972602	0.10369955156950672
YBR276C	-1	-/-	-362.72873401641846	-25294.9760338068	73	0.12705882352941175	0.7397260273972602	0.10397982062780269
YEL054C	-1	-/-	-362.9773516654968	-27853.629720568657	73	0.1267605633802817	0.7397260273972602	0.10426008968609865
YML073C	-1	-/-	-363.02677750587463	-28043.090104058385	73	0.12646370023419204	0.7397260273972602	0.10454035874439462
YFL037W	-1	-/-	-363.0281982421875	-27183.91369076073	73	0.1261682242990654	0.7397260273972602	0.10482062780269058
YKL192C	-1	-/-	-363.0641978979111	-25614.078803420067	73	0.1258741258741259	0.7397260273972602	0.10510089686098655
YBR288C	-1	-/-	-363.26938486099243	-24228.69209575653	73	0.12558139534883722	0.7397260273972602	0.10538116591928251
YHL004W	0	0/-	-363.5044998526573	-44096.65738078952	292	0.12558139534883722	0.7397260273972602	0.10538116591928251
YHR183W	-1	-/-	-363.51319694519043	-25995.981333769858	73	0.12529002320185614	0.7397260273972602	0.10566143497757848
YDR033W	0	0/0	-363.61582881212234	-44651.084219530225	292	0.12529002320185614	0.7397260273972602	0.10566143497757848
YLR146C	0	0/-	-364.13730642199516	-43046.291484192014	292	0.12529002320185614	0.7397260273972602	0.10566143497757848
YGL167C	1	+/-	-364.15047240257263	-23384.595320105553	72	0.12731481481481483	0.7534246575342466	0.10566143497757848
YFL048C	-1	-/-	-364.15492022037506	-24722.443921089172	73	0.12702078521939955	0.7534246575342466	0.10594170403587444
YNR052C	-1	-/-	-364.3725571632385	-24353.38852417469	73	0.12672811059907835	0.7534246575342466	0.1062219730941704
YLR405W	-1	-/-	-364.65538132190704	-26645.30732536316	73	0.12643678160919541	0.7534246575342466	0.10650224215246637
YBR041W	-1	-/-	-364.91854906082153	-24749.64426100254	73	0.12614678899082568	0.7534246575342466	0.10678251121076233
YLR242C	-1	-/-	-364.93440318107605	-24872.567955493927	73	0.12585812356979406	0.7534246575342466	0.1070627802690583
YKR010C	0	0/-	-365.20375918690115	-42094.04274278227	292	0.12585812356979406	0.7534246575342466	0.1070627802690583
YEL056W	-1	-/-	-365.39017403125763	-23369.745183229446	73	0.12557077625570776	0.7534246575342466	0.10734304932735426
YCL057W	0	0/0	-365.4829044044018	-42513.68833298981	292	0.12557077625570776	0.7534246575342466	0.10734304932735426
YNL275W	-1	-/-	-365.53442800045013	-26535.7528911829	73	0.1252847380410023	0.7534246575342466	0.10762331838565023
YIL011W	0	0/-	-365.535703599453	-42657.064102873206	292	0.1252847380410023	0.7534246575342466	0.10762331838565023
YER146W	-1	-/-	-365.57780599594116	-24757.950570344925	73	0.125	0.7534246575342466	0.1079035874439462
YOL042W	-1	-/-	-365.7386655807495	-24076.704547524452	73	0.12471655328798185	0.7534246575342466	0.10818385650224215
YKL219W	0	0/-	-365.8075069487095	-43228.24298889935	292	0.12471655328798185	0.7534246575342466	0.10818385650224215
YHL001W	0	0/-	-366.0619033873081	-46245.941323880106	292	0.12471655328798185	0.7534246575342466	0.10818385650224215
YGL224C	0	0/-	-366.1026424020529	-42773.68515302241	292	0.12471655328798185	0.7534246575342466	0.10818385650224215
YGL234W	0	0/-	-366.18158005177975	-44409.569593563676	292	0.12471655328798185	0.7534246575342466	0.10818385650224215
YDR346C	-1	-/-	-366.82777404785156	-23632.910709232092	73	0.1244343891402715	0.7534246575342466	0.10846412556053811
YFR005C	-1	-/-	-366.949599981308	-22564.118595451117	73	0.12415349887133183	0.7534246575342466	0.10874439461883408
YER155C	-1	-/-	-367.1421127319336	-23085.447808802128	73	0.12387387387387387	0.7534246575342466	0.10902466367713004
YPL273W	0	0/-	-367.16814340651035	-41474.51606039703	292	0.12387387387387387	0.7534246575342466	0.10902466367713004
YNL073W	-1	-/-	-367.1918489933014	-26484.03689992428	73	0.12359550561797752	0.7534246575342466	0.109304932735426
YNL137C	0	0/-	-367.34413906931877	-41366.936811864376	292	0.12359550561797752	0.7534246575342466	0.109304932735426
YBL055C	-1	-/-	-367.4472758769989	-24249.115767598152	73	0.12331838565022421	0.7534246575342466	0.10958520179372197
YGL173C	-1	-/-	-367.59139943122864	-23894.91557240486	73	0.12304250559284116	0.7534246575342466	0.10986547085201794
YGL019W	-1	-/-	-367.7766762971878	-23349.8005797863	73	0.12276785714285714	0.7534246575342466	0.1101457399103139
YDL190C	-1	-/-	-367.8687629699707	-24300.41574537754	73	0.12249443207126949	0.7534246575342466	0.11042600896860987
YIL139C	-1	-/-	-367.98720383644104	-23780.467071294785	73	0.12222222222222222	0.7534246575342466	0.11070627802690583
YJR076C	-1	-/-	-368.06634533405304	-23932.88696283102	73	0.12195121951219512	0.7534246575342466	0.1109865470852018
YHR143W	-1	-/-	-368.1731467247009	-24330.80403161049	73	0.12168141592920353	0.7534246575342466	0.11126681614349776
YBR265W	-1	-/-	-368.27811455726624	-27882.96136161685	73	0.12141280353200883	0.7534246575342466	0.11154708520179372
YOL039W	-1	-/-	-368.6243393421173	-28968.444656848907	73	0.1211453744493392	0.7534246575342466	0.11182735426008969
YBR189W	0	0/-	-368.82959350943565	-44545.051995981485	292	0.1211453744493392	0.7534246575342466	0.11182735426008969
YLR351C	0	0/0	-368.8506041765213	-40645.00917646289	292	0.1211453744493392	0.7534246575342466	0.11182735426008969
YBR029C	-1	-/-	-368.8733263015747	-26364.685869455338	73	0.12087912087912088	0.7534246575342466	0.11210762331838565
YGL097W	-1	-/-	-369.3277839422226	-24202.287685275078	73	0.1206140350877193	0.7534246575342466	0.11238789237668162
YJL191W	-1	-/-	-369.3557881116867	-27646.41348850727	73	0.12035010940919037	0.7534246575342466	0.11266816143497758
YML036W	-1	-/-	-369.5220457315445	-24338.234976887703	73	0.12008733624454149	0.7534246575342466	0.11294843049327355
YDR127W	0	0/0	-369.55622217059135	-39790.58742672205	292	0.12008733624454149	0.7534246575342466	0.11294843049327355
YLR027C	0	0/0	-369.6661417931318	-42909.645478375256	292	0.12008733624454149	0.7534246575342466	0.11294843049327355
YIL126W	-1	-/-	-369.7557792663574	-24376.921977758408	73	0.11982570806100218	0.7534246575342466	0.1132286995515695
YDL171C	0	0/0	-370.12248757481575	-39481.82759324275	292	0.11982570806100218	0.7534246575342466	0.1132286995515695
YOR167C	0	0/-	-370.29374754428864	-44981.63702440262	292	0.11982570806100218	0.7534246575342466	0.1132286995515695
YOL031C	-1	-/-	-370.70450511574745	-26857.117352038622	73	0.11956521739130435	0.7534246575342466	0.11350896860986547
YDL055C	1	+/+	-370.75010418891907	-27006.030690670013	72	0.12147505422993492	0.7671232876712328	0.11350896860986547
YDL164C	-1	-/-	-370.7531054019928	-23079.098569631577	73	0.12121212121212122	0.7671232876712328	0.11378923766816143
YLR340W	-1	-/-	-371.0855860710144	-27814.73789073527	73	0.12095032397408208	0.7671232876712328	0.1140695067264574
YOR197W	0	0/-	-371.1267045736313	-40039.42116841674	292	0.12095032397408208	0.7671232876712328	0.1140695067264574
YGR118W	-1	-/-	-371.1426351070404	-26398.98763847351	73	0.1206896551724138	0.7671232876712328	0.11434977578475336
YOR133W	-1	-/-	-371.162145614624	-28695.603771328926	73	0.12043010752688173	0.7671232876712328	0.11463004484304933
YJL052W	-1	-/-	-371.1753556728363	-24800.14391195774	73	0.12017167381974249	0.7671232876712328	0.11491031390134529
YDR174W	-1	-/-	-371.2486118078232	-23712.699362426996	73	0.11991434689507495	0.7671232876712328	0.11519058295964126
YLR450W	-1	-/-	-371.2960572242737	-25825.244841217995	73	0.11965811965811966	0.7671232876712328	0.11547085201793722
YDR268W	-1	-/-	-371.30980801582336	-25123.064714431763	73	0.11940298507462686	0.7671232876712328	0.11575112107623318
YDL189W	0	0/0	-371.521032422781	-40601.26711905841	292	0.11940298507462686	0.7671232876712328	0.11575112107623318
YKR028W	-1	-/-	-371.64258098602295	-24203.05270266533	73	0.11914893617021277	0.7671232876712328	0.11603139013452915
YEL040W	0	0/-	-371.80116575956345	-43495.44472514838	292	0.11914893617021277	0.7671232876712328	0.11603139013452915
YLR371W	-1	-/-	-371.8201916217804	-25029.845476716757	73	0.11889596602972399	0.7671232876712328	0.11631165919282511
YER110C	-1	-/-	-371.8951305150986	-27463.790768504143	73	0.11864406779661017	0.7671232876712328	0.11659192825112108
YHR050W	-1	-/-	-371.9875588417053	-25036.68195617199	73	0.11839323467230443	0.7671232876712328	0.11687219730941704
YBR171W	-1	-/-	-372.0052897930145	-25485.880944013596	73	0.11814345991561181	0.7671232876712328	0.11715246636771301
YDR341C	-1	-/-	-372.018114566803	-23968.118775963783	73	0.11789473684210526	0.7671232876712328	0.11743273542600897
YJL130C	0	0/-	-372.2009837627411	-41624.260347664356	292	0.11789473684210526	0.7671232876712328	0.11743273542600897
YCR024C-A	-1	-/0	-372.2728867530823	-25045.316179156303	73	0.11764705882352941	0.7671232876712328	0.11771300448430494
YHR203C	-1	-/-	-372.27781891822815	-27060.29554720223	73	0.11740041928721175	0.7671232876712328	0.11799327354260089
YNL330C	-1	-/-	-372.33249735832214	-24995.730327248573	73	0.11715481171548117	0.7671232876712328	0.11827354260089686
YCR028C-A	-1	-/-	-372.5052869319916	-24121.727729558945	73	0.11691022964509394	0.7671232876712328	0.11855381165919282
YNR048W	-1	-/-	-372.58058822155	-27061.776544690132	73	0.11666666666666667	0.7671232876712328	0.11883408071748879
YDR164C	-1	-/-	-372.7197563648224	-25087.51855659485	73	0.11642411642411643	0.7671232876712328	0.11911434977578475
YJL198W	-1	-/-	-372.9072411060333	-25791.42695105076	73	0.11618257261410789	0.7671232876712328	0.11939461883408072
YOR336W	0	0/+	-372.98754028975964	-46049.42723235488	292	0.11618257261410789	0.7671232876712328	0.11939461883408072
YOR247W	0	0/-	-372.99313631653786	-45382.28107517585	292	0.11618257261410789	0.7671232876712328	0.11939461883408072
YKR059W	-1	-/-	-373.0876717567444	-26664.425761818886	73	0.11594202898550725	0.7671232876712328	0.11967488789237668
YMR202W	-1	-/-	-373.1233752965927	-23299.264036864042	73	0.11570247933884298	0.7671232876712328	0.11995515695067265
YLR114C	-1	-/-	-373.3474543094635	-24172.87312543392	73	0.1154639175257732	0.7671232876712328	0.12023542600896861
YGR007W	-1	-/-	-373.46189296245575	-24730.262280106544	73	0.11522633744855967	0.7671232876712328	0.12051569506726457
YGL016W	-1	-/0	-373.53822445869446	-23654.641032099724	73	0.11498973305954825	0.7671232876712328	0.12079596412556054
YEL016C	-1	-/-	-373.5524990558624	-25182.356375813484	73	0.11475409836065574	0.7671232876712328	0.1210762331838565
YKL116C	0	0/-	-373.7966856062412	-41761.73684081435	292	0.11475409836065574	0.7671232876712328	0.1210762331838565
YNL104C	0	0/0	-373.8854660689831	-41735.701890170574	292	0.11475409836065574	0.7671232876712328	0.1210762331838565
YPR198W	-1	-/-	-373.91791331768036	-26008.26579797268	73	0.11451942740286299	0.7671232876712328	0.12135650224215247
YKR027W	-1	-/-	-373.9491193294525	-25198.414818882942	73	0.11428571428571428	0.7671232876712328	0.12163677130044843
YPR016C	-1	-/-	-373.95074105262756	-26452.01349210739	73	0.11405295315682282	0.7671232876712328	0.1219170403587444
YCL030C	0	0/0	-374.0337305665016	-44915.310814499855	292	0.11405295315682282	0.7671232876712328	0.1219170403587444
YOR098C	-1	-/-	-374.0505909919739	-24959.905004024506	73	0.11382113821138211	0.7671232876712328	0.12219730941704036
YOL076W	-1	-/-	-374.0946191549301	-24668.023640275	73	0.11359026369168357	0.7671232876712328	0.12247757847533633
YDR189W	-1	-/-	-374.1244287490845	-23778.490041464567	73	0.11336032388663968	0.7671232876712328	0.12275784753363228
YKL106W	0	0/0	-374.26707918196917	-40919.15569344908	292	0.11336032388663968	0.7671232876712328	0.12275784753363228
YHR072W	-1	-/-	-374.3302756547928	-25123.244365930557	73	0.11313131313131314	0.7671232876712328	0.12303811659192825
YOR109W	-1	-/-	-374.36372351646423	-24286.05336087942	73	0.11290322580645161	0.7671232876712328	0.12331838565022421
YJR094W-A	0	0/-	-374.6220517754555	-41398.51129061729	292	0.11290322580645161	0.7671232876712328	0.12331838565022421
YNR044W	-1	-/-	-374.64904046058655	-25624.84342622757	73	0.11267605633802817	0.7671232876712328	0.12359865470852018
YCR067C	-1	-/-	-375.02144396305084	-25247.43313229084	73	0.11244979919678715	0.7671232876712328	0.12387892376681614
YGR189C	0	0/-	-375.0483287386596	-44794.83441004157	292	0.11244979919678715	0.7671232876712328	0.12387892376681614
YOL086C	-1	-/0	-375.17595863342285	-26175.42144405842	73	0.11222444889779559	0.7671232876712328	0.1241591928251121
YPL274W	-1	-/-	-375.34918451309204	-27101.5720089674	73	0.112	0.7671232876712328	0.12443946188340807
YOR096W	0	0/-	-375.5762844979763	-45754.979697570205	292	0.112	0.7671232876712328	0.12443946188340807
YOL139C	-1	-/-	-375.7799780368805	-25638.425104260445	73	0.11177644710578842	0.7671232876712328	0.12471973094170404
YKL128C	0	0/0	-375.92306530475616	-40908.37656117231	292	0.11177644710578842	0.7671232876712328	0.12471973094170404
YDR481C	-1	-/-	-375.97049725055695	-27694.867234110832	73	0.11155378486055777	0.7671232876712328	0.125
YOR045W	-1	-/-	-376.116126537323	-24773.889313697815	73	0.11133200795228629	0.7671232876712328	0.12528026905829595
YDR395W	-1	-/-	-376.12986159324646	-25964.013988137245	73	0.1111111111111111	0.7671232876712328	0.12556053811659193
YHR190W	-1	-/-	-376.18441194295883	-24984.51066058874	73	0.11089108910891089	0.7671232876712328	0.12584080717488788
YGR155W	-1	-/-	-376.2569365501404	-24978.73042243719	73	0.11067193675889328	0.7671232876712328	0.12612107623318386
YBR143C	-1	-/-	-376.32723009586334	-25196.49119591713	73	0.11045364891518737	0.7671232876712328	0.1264013452914798
YGL256W	-1	-/0	-376.3407440185547	-23621.32577896118	73	0.11023622047244094	0.7671232876712328	0.1266816143497758
YDR510W	0	0/-	-376.6999517083168	-40578.98717139661	292	0.11023622047244094	0.7671232876712328	0.1266816143497758
YBL091C	0	0/-	-376.7042015194893	-40419.77558256686	292	0.11023622047244094	0.7671232876712328	0.1266816143497758
YNR031C	-1	-/-	-376.776061296463	-23573.695151418447	73	0.1100196463654224	0.7671232876712328	0.12696188340807174
YKL101W	-1	-/-	-376.97594809532166	-25008.25076369196	73	0.10980392156862745	0.7671232876712328	0.12724215246636772
YLR285W	-1	-/-	-377.09812438488007	-24948.14451557398	73	0.1095890410958904	0.7671232876712328	0.12752242152466367
YER099C	0	0/-	-377.20573008060455	-39742.68079831451	292	0.1095890410958904	0.7671232876712328	0.12752242152466367
YLR043C	-1	-/-	-377.4095320701599	-24508.071596562862	73	0.109375	0.7671232876712328	0.12780269058295965
YJL157C	-1	-/-	-377.41231083869934	-26068.295666873455	73	0.10916179337231968	0.7671232876712328	0.1280829596412556
YER044C	-1	-/-	-377.5258674621582	-24933.18680524826	73	0.10894941634241245	0.7671232876712328	0.12836322869955158
YMR300C	0	0/-	-377.53979551792145	-42636.885625988245	292	0.10894941634241245	0.7671232876712328	0.12836322869955158
YGR124W	0	0/0	-377.7240835726261	-42417.51351659	292	0.10894941634241245	0.7671232876712328	0.12836322869955158
YKL073W	-1	-/-	-377.9227133989334	-25817.891838222742	73	0.1087378640776699	0.7671232876712328	0.12864349775784753
YOR008C	-1	-/-	-378.35785961151123	-24946.854800224304	73	0.10852713178294573	0.7671232876712328	0.1289237668161435
YPR058W	0	0/-	-378.3629627227783	-40272.5497956723	292	0.10852713178294573	0.7671232876712328	0.1289237668161435
YLR291C	-1	-/-	-378.3830976486206	-25261.888267040253	73	0.10831721470019343	0.7671232876712328	0.12920403587443946
YBL079W	-1	-/-	-378.39296793937683	-22964.762032032013	73	0.10810810810810811	0.7671232876712328	0.12948430493273544
YBR112C	-1	-/-	-378.40777468681335	-23843.339695096016	73	0.10789980732177264	0.7671232876712328	0.1297645739910314
YER031C	-1	-/-	-378.50015091896057	-22127.955529272556	73	0.1076923076923077	0.7671232876712328	0.13004484304932734
YOR323C	0	0/0	-378.5177845656872	-40408.38841750473	292	0.1076923076923077	0.7671232876712328	0.13004484304932734
YMR116C	-1	-/-	-378.54726779460907	-28536.94596630335	73	0.10748560460652591	0.7671232876712328	0.13032511210762332
YLR300W	0	0/-	-378.55046114325523	-42748.076126754284	292	0.10748560460652591	0.7671232876712328	0.13032511210762332
YBR036C	-1	-/-	-378.64228653907776	-25034.709703087807	73	0.10727969348659004	0.7671232876712328	0.13060538116591927
YEL009C	-1	-/-	-378.75339794158936	-23346.89601790905	73	0.10707456978967496	0.7671232876712328	0.13088565022421525
YLR044C	-1	-/-	-378.76260209083557	-26177.13859335333	73	0.10687022900763359	0.7671232876712328	0.1311659192825112
YGR034W	0	0/-	-378.782616764307	-44470.96215264127	292	0.10687022900763359	0.7671232876712328	0.1311659192825112
YBR287W	0	0/0	-378.8020297586918	-44029.182985171676	292	0.10687022900763359	0.7671232876712328	0.1311659192825112
YNL078W	-1	-/-	-378.8639794588089	-25427.999113187194	73	0.10666666666666667	0.7671232876712328	0.13144618834080718
YML077W	-1	-/-	-378.93053102493286	-24857.042986363173	73	0.10646387832699619	0.7671232876712328	0.13172645739910313
YPR021C	-1	-/-	-378.93577432632446	-24337.724595546722	73	0.1062618595825427	0.7671232876712328	0.1320067264573991
YKR044W	0	0/-	-379.08998492360115	-44099.30126300454	292	0.1062618595825427	0.7671232876712328	0.1320067264573991
YLR105C	-1	-/-	-379.14015793800354	-23492.759657025337	73	0.10606060606060606	0.7671232876712328	0.13228699551569506
YGL030W	-1	-/-	-379.16575360298157	-27410.72467172146	73	0.10586011342155009	0.7671232876712328	0.13256726457399104
YDR264C	-1	-/-	-379.4550839662552	-26254.681692957878	73	0.10566037735849057	0.7671232876712328	0.132847533632287
YMR123W	0	0/0	-379.74678744375706	-43322.565634414554	292	0.10566037735849057	0.7671232876712328	0.132847533632287
YNL246W	-1	-/-	-379.76919388771057	-24583.80083346367	73	0.10546139359698682	0.7671232876712328	0.13312780269058297
YLR265C	-1	-/-	-379.88918673992157	-23184.256837785244	73	0.10526315789473684	0.7671232876712328	0.13340807174887892
YNL291C	-1	-/-	-379.9705023765564	-25157.665153741837	73	0.1050656660412758	0.7671232876712328	0.1336883408071749
YEL037C	-1	-/-	-380.0438175201416	-23141.38748025894	73	0.10486891385767791	0.7671232876712328	0.13396860986547085
YKL039W	0	0/-	-380.06944662332535	-42861.972359895706	292	0.10486891385767791	0.7671232876712328	0.13396860986547085
YLR420W	0	0/-	-380.3173633515835	-41448.1238039732	292	0.10486891385767791	0.7671232876712328	0.13396860986547085
YPR088C	-1	-/-	-380.3432195186615	-22840.062519788742	73	0.10467289719626169	0.7671232876712328	0.13424887892376683
YOR080W	-1	-/-	-380.7754204273224	-24195.03752028942	73	0.1044776119402985	0.7671232876712328	0.13452914798206278
YOR236W	-1	-/0	-380.9166784286499	-26362.486189842224	73	0.1042830540037244	0.7671232876712328	0.13480941704035873
YAL021C	-1	-/-	-381.022292971611	-24030.23443520069	73	0.10408921933085502	0.7671232876712328	0.1350896860986547
YNL108C	0	0/0	-381.3368606865406	-41241.65523636341	292	0.10408921933085502	0.7671232876712328	0.1350896860986547
YOR184W	0	0/-	-381.4947838485241	-41951.7759366557	292	0.10408921933085502	0.7671232876712328	0.1350896860986547
YKL019W	-1	-/-	-381.5068712234497	-25036.837757468224	73	0.1038961038961039	0.7671232876712328	0.13536995515695066
YEL047C	0	0/-	-381.6553538739681	-44482.409992441535	292	0.1038961038961039	0.7671232876712328	0.13536995515695066
YIR021W	-1	-/-	-381.69992184638977	-25214.982629060745	73	0.1037037037037037	0.7671232876712328	0.13565022421524664
YHR144C	0	0/-	-381.85395143926144	-42829.7917880686	292	0.1037037037037037	0.7671232876712328	0.13565022421524664
YDL137W	-1	-/0	-382.01324558258057	-25182.44247829914	73	0.10351201478743069	0.7671232876712328	0.1359304932735426
YJR065C	-1	-/-	-382.12106597423553	-26027.805191278458	73	0.1033210332103321	0.7671232876712328	0.13621076233183857
YLR138W	-1	-/-	-382.17325353622437	-24769.36003434658	73	0.10313075506445672	0.7671232876712328	0.13649103139013452
YHL011C	-1	-/-	-382.17948019504547	-25598.347998857498	73	0.10294117647058823	0.7671232876712328	0.1367713004484305
YLL045C	0	0/-	-382.2380936741829	-46541.00108329207	292	0.10294117647058823	0.7671232876712328	0.1367713004484305
YJL014W	-1	-/-	-382.55791306495667	-24365.85872027278	73	0.10275229357798166	0.7671232876712328	0.13705156950672645
YER089C	-1	-/-	-382.5583369731903	-24828.912525057793	73	0.10256410256410256	0.7671232876712328	0.13733183856502243
YGL094C	-1	-/-	-382.7268183231354	-26452.330959558487	73	0.10237659963436929	0.7671232876712328	0.13761210762331838
YBR023C	-1	-/-	-382.74516236782074	-25581.813345193863	73	0.10218978102189781	0.7671232876712328	0.13789237668161436
YDL029W	-1	-/-	-382.8288028240204	-25068.043489217758	73	0.10200364298724955	0.7671232876712328	0.1381726457399103
YOR271C	0	0/-	-382.8764033615589	-43672.24627545476	292	0.10200364298724955	0.7671232876712328	0.1381726457399103
YCR065W	-1	-/-	-383.0330206155777	-26218.143586874008	73	0.10181818181818182	0.7671232876712328	0.1384529147982063
YKR057W	-1	-/-	-383.113712310791	-27996.491770505905	73	0.10163339382940109	0.7671232876712328	0.13873318385650224
YMR214W	-1	-/-	-383.17820155620575	-25813.64352083206	73	0.10144927536231885	0.7671232876712328	0.13901345291479822
YGL142C	-1	-/-	-383.4527348279953	-25135.93914747238	73	0.10126582278481013	0.7671232876712328	0.13929372197309417
YER178W	-1	-/-	-383.65454506874084	-24277.7039167881	73	0.10108303249097472	0.7671232876712328	0.13957399103139012
YBR031W	0	0/-	-383.7824307382107	-46582.993180409074	292	0.10108303249097472	0.7671232876712328	0.13957399103139012
YOL040C	-1	-/-	-384.02544593811035	-28128.98078906536	73	0.1009009009009009	0.7671232876712328	0.1398542600896861
YPL214C	-1	-/-	-384.0806465148926	-27450.67970120907	73	0.10071942446043165	0.7671232876712328	0.14013452914798205
YKL183W	0	0/-	-384.09149104356766	-41226.443967580795	292	0.10071942446043165	0.7671232876712328	0.14013452914798205
YEL022W	-1	-/-	-384.23856940865517	-24452.218199402094	73	0.10053859964093358	0.7671232876712328	0.14041479820627803
YOR061W	-1	-/-	-384.5044652223587	-23078.270269185305	73	0.1003584229390681	0.7671232876712328	0.14069506726457398
YDL155W	-1	-/-	-384.52392315864563	-24920.662229537964	73	0.1001788908765653	0.7671232876712328	0.14097533632286996
YDL125C	0	0/-	-384.5414423942566	-41291.828615017235	292	0.1001788908765653	0.7671232876712328	0.14097533632286996
YDR025W	-1	-/-	-384.71694898605347	-27323.588117957115	73	0.1	0.7671232876712328	0.1412556053811659
YBR011C	0	0/0	-384.7509174644947	-41685.41923762858	292	0.1	0.7671232876712328	0.1412556053811659
YOL064C	-1	-/-	-384.8450891971588	-25011.397061228752	73	0.09982174688057041	0.7671232876712328	0.1415358744394619
YOR016C	0	0/-	-384.8907916843891	-41080.60156648606	292	0.09982174688057041	0.7671232876712328	0.1415358744394619
YCR031C	-1	-/-	-385.0254497528076	-27775.48104095459	73	0.099644128113879	0.7671232876712328	0.14181614349775784
YAL033W	-1	-/-	-385.1346207857132	-24246.102366685867	73	0.0994671403197158	0.7671232876712328	0.14209641255605382
YIL018W	-1	-/-	-385.15871953964233	-27759.65962290764	73	0.09929078014184398	0.7671232876712328	0.14237668161434977
YER102W	0	0/-	-385.18409219384193	-44622.41676625516	292	0.09929078014184398	0.7671232876712328	0.14237668161434977
YPR043W	0	0/-	-385.2032253444195	-43062.53236451745	292	0.09929078014184398	0.7671232876712328	0.14237668161434977
YNL069C	0	0/-	-385.2289339900017	-45554.011266667396	292	0.09929078014184398	0.7671232876712328	0.14237668161434977
YNL316C	0	0/0	-385.27433809638023	-42375.97968763113	292	0.09929078014184398	0.7671232876712328	0.14237668161434977
YOR166C	0	0/-	-385.40096256136894	-42585.52256907523	292	0.09929078014184398	0.7671232876712328	0.14237668161434977
YPL079W	0	0/-	-385.4199589788914	-46383.16372612864	292	0.09929078014184398	0.7671232876712328	0.14237668161434977
YLR359W	0	0/-	-385.6530728675425	-42624.88029463962	292	0.09929078014184398	0.7671232876712328	0.14237668161434977
YGL186C	0	0/-	-385.7099797129631	-40800.3639376238	292	0.09929078014184398	0.7671232876712328	0.14237668161434977
YPR051W	-1	-/-	-385.765660405159	-25830.74952363968	73	0.09911504424778761	0.7671232876712328	0.14265695067264575
YPL163C	-1	-/0	-385.87898230552673	-27116.254358377308	73	0.0989399293286219	0.7671232876712328	0.1429372197309417
YLR380W	-1	-/-	-385.95842719078064	-24359.629618287086	73	0.09876543209876543	0.7671232876712328	0.14321748878923768
YNL121C	-1	-/-	-385.98805820941925	-24646.938570797443	73	0.09859154929577464	0.7671232876712328	0.14349775784753363
YIL094C	0	0/0	-386.06291303038597	-40790.688165884465	292	0.09859154929577464	0.7671232876712328	0.14349775784753363
YOR116C	-1	-/-	-386.3400845527649	-23670.71247959137	73	0.0984182776801406	0.7671232876712328	0.1437780269058296
YJR060W	-1	-/-	-386.3976454734802	-25474.18904864788	73	0.09824561403508772	0.7671232876712328	0.14405829596412556
YPL178W	-1	-/-	-386.4224052429199	-22645.53551197052	73	0.09807355516637478	0.7671232876712328	0.1443385650224215
YJL156C	-1	-/-	-386.61535489559174	-24992.74476981163	73	0.0979020979020979	0.7671232876712328	0.1446188340807175
YHR021C	-1	-/-	-386.6470115184784	-27356.799515675753	73	0.09773123909249563	0.7671232876712328	0.14489910313901344
YNR050C	0	0/0	-386.7108882665634	-42696.33570808917	292	0.09773123909249563	0.7671232876712328	0.14489910313901344
YLR059C	-1	-/-	-386.8550534248352	-25046.23099064827	73	0.0975609756097561	0.7671232876712328	0.14517937219730942
YJL128C	-1	-/-	-386.9626934528351	-26652.524856328964	73	0.09739130434782609	0.7671232876712328	0.14545964125560537
YGR200C	-1	-/-	-386.9673537015915	-25892.087518274784	73	0.09722222222222222	0.7671232876712328	0.14573991031390135
YNL067W	0	0/-	-387.0048705339432	-47522.993145644665	292	0.09722222222222222	0.7671232876712328	0.14573991031390135
YGR033C	-1	-/-	-387.0867066383362	-25870.68892800808	73	0.09705372616984402	0.7671232876712328	0.1460201793721973
YER056C	-1	-/-	-387.22121345996857	-28359.37064421177	73	0.09688581314878893	0.7671232876712328	0.14630044843049328
YNR051C	0	0/-	-387.3220967799425	-45951.28473837674	292	0.09688581314878893	0.7671232876712328	0.14630044843049328
YGL206C	-1	-/-	-387.35458064079285	-23913.389578819275	73	0.09671848013816926	0.7671232876712328	0.14658071748878923
YML078W	-1	-/-	-387.42238783836365	-24997.998267292976	73	0.09655172413793103	0.7671232876712328	0.1468609865470852
YGL168W	-1	-/-	-387.5762896537781	-25549.9434517622	73	0.0963855421686747	0.7671232876712328	0.14714125560538116
YBR017C	-1	-/-	-387.67337596416473	-25861.4631626606	73	0.09621993127147767	0.7671232876712328	0.14742152466367714
YDR411C	-1	-/-	-387.7869393825531	-27683.845741271973	73	0.09605488850771869	0.7671232876712328	0.1477017937219731
YNL020C	-1	-/-	-387.857816696167	-23853.17211830616	73	0.0958904109589041	0.7671232876712328	0.14798206278026907
YLR406C	0	0/-	-387.8693508505821	-41400.04290185869	292	0.0958904109589041	0.7671232876712328	0.14798206278026907
YDL061C	0	0/-	-387.9640483260155	-44255.85712200403	292	0.0958904109589041	0.7671232876712328	0.14798206278026907
YGR135W	-1	-/-	-388.00352478027344	-25065.63390493393	73	0.09572649572649573	0.7671232876712328	0.14826233183856502
YKL119C	-1	-/-	-388.0339078903198	-24977.980315208435	73	0.09556313993174062	0.7671232876712328	0.148542600896861
YER113C	0	0/-	-388.275738671422	-44379.82923822105	292	0.09556313993174062	0.7671232876712328	0.148542600896861
YOR299W	-1	-/-	-388.30603325366974	-26330.958904385567	73	0.09540034071550256	0.7671232876712328	0.14882286995515695
YNL168C	0	0/0	-388.3552150428295	-42762.68216496706	292	0.09540034071550256	0.7671232876712328	0.14882286995515695
YGR261C	-1	-/-	-388.35543060302734	-24748.957690149546	73	0.09523809523809523	0.7671232876712328	0.1491031390134529
YIL035C	-1	-/-	-388.43603456020355	-23484.906538575888	73	0.09507640067911714	0.7671232876712328	0.14938340807174888
YMR272C	-1	-/-	-388.5129632949829	-24733.723155736923	73	0.09491525423728814	0.7671232876712328	0.14966367713004483
YIL088C	0	0/-	-388.5895451307297	-43021.085750207305	292	0.09491525423728814	0.7671232876712328	0.14966367713004483
YCL018W	0	0/-	-388.59843093156815	-43248.44027888775	292	0.09491525423728814	0.7671232876712328	0.14966367713004483
YNL264C	-1	-/-	-388.7006628513336	-25250.09971293807	73	0.09475465313028765	0.7671232876712328	0.1499439461883408
YDL082W	0	0/-	-388.7141720056534	-45558.206547647715	292	0.09475465313028765	0.7671232876712328	0.1499439461883408
YER145C	-1	-/-	-388.7741057872772	-26080.888981103897	73	0.0945945945945946	0.7671232876712328	0.15022421524663676
YNL029C	1	+/+	-388.82860231399536	-24340.361731529236	72	0.09612141652613827	0.7808219178082192	0.15022421524663676
YEL064C	0	0/-	-388.90241661667824	-42576.461004103534	292	0.09612141652613827	0.7808219178082192	0.15022421524663676
YNR009W	0	0/-	-388.91728284955025	-43892.910553753376	292	0.09612141652613827	0.7808219178082192	0.15022421524663676
YLL006W	-1	-/-	-388.9766733646393	-28146.340420603752	73	0.09595959595959595	0.7808219178082192	0.15050448430493274
YDL178W	-1	-/-	-389.119092464447	-23235.323583841324	73	0.0957983193277311	0.7808219178082192	0.1507847533632287
YFL034C-A	0	0/-	-389.1461532711983	-44755.47282990813	292	0.0957983193277311	0.7808219178082192	0.1507847533632287
YPR029C	-1	-/-	-389.2022525072098	-23326.355020284653	73	0.09563758389261745	0.7808219178082192	0.15106502242152467
YGR214W	-1	-/-	-389.24361872673035	-29112.06233716011	73	0.09547738693467336	0.7808219178082192	0.15134529147982062
YKL069W	0	0/-	-389.3692138195038	-41721.27160553262	292	0.09547738693467336	0.7808219178082192	0.15134529147982062
YJR040W	-1	-/-	-389.3822876214981	-25538.684020757675	73	0.09531772575250837	0.7808219178082192	0.1516255605381166
YDR538W	0	0/-	-389.62095157802105	-42278.70368346572	292	0.09531772575250837	0.7808219178082192	0.1516255605381166
YMR033W	-1	-/-	-389.63892555236816	-24817.810442745686	73	0.09515859766277128	0.7808219178082192	0.15190582959641255
YBL091C-A	0	0/-	-389.68231949210167	-41929.225106328726	292	0.09515859766277128	0.7808219178082192	0.15190582959641255
YNL178W	0	0/-	-389.90044063329697	-46009.97637364268	292	0.09515859766277128	0.7808219178082192	0.15190582959641255
YNL087W	0	0/-	-389.9229435324669	-42218.708237059414	292	0.09515859766277128	0.7808219178082192	0.15190582959641255
YPR118W	0	0/0	-390.0233445465565	-41748.50796408951	292	0.09515859766277128	0.7808219178082192	0.15190582959641255
YCL001W	-1	-/-	-390.056759595871	-25186.097247481346	73	0.095	0.7808219178082192	0.15218609865470853
YOR334W	-1	-/-	-390.07596468925476	-27356.473174095154	73	0.09484193011647254	0.7808219178082192	0.15246636771300448
YER063W	0	0/-	-390.15932458639145	-40960.66502904892	292	0.09484193011647254	0.7808219178082192	0.15246636771300448
YBR110W	1	+/+	-390.23472452163696	-26085.461445212364	72	0.09634551495016612	0.7945205479452054	0.15246636771300448
YHL033C	0	0/-	-390.3367798626423	-45985.30879367143	292	0.09634551495016612	0.7945205479452054	0.15246636771300448
YML105C	-1	-/-	-390.4122163057327	-24474.39338374138	73	0.09618573797678276	0.7945205479452054	0.15274663677130046
YGR284C	-1	-/-	-390.46309065818787	-25353.395172595978	73	0.09602649006622517	0.7945205479452054	0.1530269058295964
YDR372C	-1	-/-	-390.4756417274475	-24252.93956375122	73	0.09586776859504133	0.7945205479452054	0.1533071748878924
YIL015W	0	0/-	-390.489936247468	-40238.569264192134	292	0.09586776859504133	0.7945205479452054	0.1533071748878924
YJL054W	-1	-/-	-390.56580352783203	-23813.355303049088	73	0.09570957095709572	0.7945205479452054	0.15358744394618834
YDR064W	0	0/-	-391.0000472664833	-47185.3171826005	292	0.09570957095709572	0.7945205479452054	0.15358744394618834
YIL085C	1	+/+	-391.01361203193665	-24184.443769574165	72	0.09719934102141681	0.8082191780821918	0.15358744394618834
YLR008C	-1	-/-	-391.05203771591187	-25406.89346754551	73	0.09703947368421052	0.8082191780821918	0.1538677130044843
YIL009C-A	-1	-/-	-391.06347370147705	-23722.102203965187	73	0.09688013136288999	0.8082191780821918	0.15414798206278027
YIL133C	0	0/-	-391.08169826865196	-46785.58995714784	292	0.09688013136288999	0.8082191780821918	0.15414798206278027
YGL143C	-1	-/-	-391.1453824043274	-25307.648369312286	73	0.09672131147540984	0.8082191780821918	0.15442825112107622
YEL007W	0	0/0	-391.15883526206017	-44249.49599134922	292	0.09672131147540984	0.8082191780821918	0.15442825112107622
YIL114C	-1	-/-	-391.1712098121643	-25416.608410716057	73	0.09656301145662848	0.8082191780821918	0.1547085201793722
YPL075W	-1	-/-	-391.2565369606018	-26157.01784515381	73	0.09640522875816994	0.8082191780821918	0.15498878923766815
YDL092W	-1	-/-	-391.2574951648712	-25276.37369941175	73	0.09624796084828711	0.8082191780821918	0.15526905829596413
YBL099W	-1	-/-	-391.28235268592834	-25881.515689611435	73	0.09609120521172639	0.8082191780821918	0.15554932735426008
YMR298W	-1	-/-	-391.32277488708496	-24862.29764688015	73	0.0959349593495935	0.8082191780821918	0.15582959641255606
YDL054C	0	0/-	-391.444684907794	-43452.91376867145	292	0.0959349593495935	0.8082191780821918	0.15582959641255606
YEL052W	0	0/-	-391.4577190876007	-43189.524476751685	292	0.0959349593495935	0.8082191780821918	0.15582959641255606
YBR107C	-1	-/-	-391.73637437820435	-24343.23482489586	73	0.09577922077922078	0.8082191780821918	0.156109865470852
YOL129W	-1	-/-	-391.75225257873535	-27032.40434396267	73	0.09562398703403566	0.8082191780821918	0.156390134529148
YER105C	-1	-/-	-391.82833528518677	-22830.497287079692	73	0.09546925566343042	0.8082191780821918	0.15667040358744394
YGR041W	-1	-/-	-391.9011504650116	-23607.819024562836	73	0.09531502423263329	0.8082191780821918	0.15695067264573992
YAL016W	-1	-/-	-391.9183293581009	-25448.054889142513	73	0.09516129032258064	0.8082191780821918	0.15723094170403587
YDR234W	0	0/0	-391.9308871924877	-42523.79956305027	292	0.09516129032258064	0.8082191780821918	0.15723094170403587
YMR211W	-1	-/-	-392.1190629005432	-23095.583545923233	73	0.09500805152979067	0.8082191780821918	0.15751121076233185
YER074W	0	0/-	-392.34478226304054	-46879.962635844946	292	0.09500805152979067	0.8082191780821918	0.15751121076233185
YNL094W	-1	-/-	-392.3615140914917	-27459.484228491783	73	0.09485530546623794	0.8082191780821918	0.1577914798206278
YIL041W	0	0/-	-392.392115265131	-42960.0433409363	292	0.09485530546623794	0.8082191780821918	0.1577914798206278
YBR207W	-1	-/-	-392.4208114147186	-26002.32358905673	73	0.09470304975922954	0.8082191780821918	0.15807174887892378
YGL092W	-1	-/-	-392.7631320953369	-24176.79753279686	73	0.09455128205128205	0.8082191780821918	0.15835201793721973
YFR042W	0	0/-	-392.7991498708725	-43110.84230321646	292	0.09455128205128205	0.8082191780821918	0.15835201793721973
YBR089C-A	-1	-/-	-392.84109020233154	-25825.233150601387	73	0.0944	0.8082191780821918	0.1586322869955157
YGR231C	-1	-/-	-392.85446977615356	-24895.614024996758	73	0.09424920127795527	0.8082191780821918	0.15891255605381166
YNL327W	-1	-/0	-392.868879199028	-25594.065337225795	73	0.09409888357256778	0.8082191780821918	0.1591928251121076
YLL038C	-1	-/-	-393.2153891324997	-24479.359747588634	73	0.09394904458598727	0.8082191780821918	0.1594730941704036
YER068W	-1	-/-	-393.38030910491943	-25759.666591912508	73	0.09379968203497616	0.8082191780821918	0.15975336322869954
YIL044C	-1	-/-	-393.4459366798401	-24177.53965342045	73	0.09365079365079365	0.8082191780821918	0.16003363228699552
YJL190C	-1	-/-	-393.72272300720215	-28291.111325919628	73	0.09350237717908082	0.8082191780821918	0.16031390134529147
YDR456W	-1	-/-	-393.7497293949127	-24504.788841724396	73	0.09335443037974683	0.8082191780821918	0.16059417040358745
YAR071W	0	0/0	-393.7616457641125	-45373.75325791538	292	0.09335443037974683	0.8082191780821918	0.16059417040358745
YMR146C	-1	-/-	-393.93191266059875	-25598.572157502174	73	0.09320695102685624	0.8082191780821918	0.1608744394618834
YCR069W	0	0/-	-394.03918609023094	-44994.33396034688	292	0.09320695102685624	0.8082191780821918	0.1608744394618834
YLR144C	-1	-/-	-394.15403509140015	-25547.534430742264	73	0.09305993690851735	0.8082191780821918	0.16115470852017938
YGL238W	-1	-/-	-394.17972922325134	-24308.494955070317	73	0.09291338582677165	0.8082191780821918	0.16143497757847533
YER177W	-1	-/-	-394.2153958082199	-24588.853950619698	73	0.09276729559748427	0.8082191780821918	0.1617152466367713
YOR355W	-1	-/-	-394.33654713630676	-25571.292305111885	73	0.09262166405023547	0.8082191780821918	0.16199551569506726
YGL083W	0	0/-	-394.5102336704731	-41000.23664306104	292	0.09262166405023547	0.8082191780821918	0.16199551569506726
YIL134W	0	0/-	-394.6011891365051	-43864.46395891905	292	0.09262166405023547	0.8082191780821918	0.16199551569506726
YBR004C	-1	-/-	-394.6905474662781	-26251.22484445572	73	0.09247648902821316	0.8082191780821918	0.16227578475336324
YAL038W	-1	-/-	-394.77090764045715	-27418.04448378086	73	0.09233176838810642	0.8082191780821918	0.1625560538116592
YCR093W	-1	-/-	-394.8462450504303	-24361.315814733505	73	0.0921875	0.8082191780821918	0.16283632286995517
YMR319C	-1	-/-	-394.87534165382385	-24727.960802197456	73	0.09204368174726989	0.8082191780821918	0.16311659192825112
YLR061W	0	0/-	-394.89680683612823	-46005.21295682341	292	0.09204368174726989	0.8082191780821918	0.16311659192825112
YDL131W	0	0/0	-394.89938473701477	-40020.29275909066	292	0.09204368174726989	0.8082191780821918	0.16311659192825112
YDR349C	0	0/-	-394.92711041867733	-42731.206879898906	292	0.09204368174726989	0.8082191780821918	0.16311659192825112
YBL007C	-1	-/-	-394.9588361978531	-26291.69595694542	73	0.09190031152647975	0.8082191780821918	0.1633968609865471
YPL098C	-1	-/-	-394.9721210002899	-25688.600526094437	73	0.09175738724727839	0.8082191780821918	0.16367713004484305
YLR344W	0	0/-	-395.02443394064903	-45003.27294617891	292	0.09175738724727839	0.8082191780821918	0.16367713004484305
YDR044W	0	0/0	-395.1112374663353	-43183.35692375898	292	0.09175738724727839	0.8082191780821918	0.16367713004484305
YBL069W	-1	-/-	-395.3205839395523	-25163.20094257593	73	0.09161490683229814	0.8082191780821918	0.163957399103139
YIL115C	-1	-/-	-395.41483521461487	-22641.32243824005	73	0.09147286821705426	0.8082191780821918	0.16423766816143498
YJL212C	0	0/-	-395.4434390068054	-43862.03514777124	292	0.09147286821705426	0.8082191780821918	0.16423766816143498
YCR012W	-1	-/-	-395.49292826652527	-27141.003153383732	73	0.0913312693498452	0.8082191780821918	0.16451793721973093
YBR248C	0	0/0	-395.60261952877045	-41648.10628314316	292	0.0913312693498452	0.8082191780821918	0.16451793721973093
YJL093C	-1	-/-	-395.60784685611725	-25842.406953930855	73	0.09119010819165378	0.8082191780821918	0.1647982062780269
YOL122C	-1	-/-	-395.65206575393677	-27069.559374570847	73	0.09104938271604938	0.8082191780821918	0.16507847533632286
YER061C	-1	-/-	-396.01238107681274	-25796.700506687164	73	0.09090909090909091	0.8082191780821918	0.16535874439461884
YKL060C	-1	-/-	-396.2210605144501	-26996.940847039223	73	0.09076923076923077	0.8082191780821918	0.1656390134529148
YEL036C	1	+/+	-396.3327639102936	-24622.295830368996	72	0.09216589861751152	0.821917808219178	0.1656390134529148
YER157W	-1	-/-	-396.366925239563	-24760.703159362078	73	0.09202453987730061	0.821917808219178	0.16591928251121077
YLR310C	-1	-/-	-396.42299604415894	-23733.773998618126	73	0.09188361408882083	0.821917808219178	0.16619955156950672
YLR388W	0	0/-	-396.5865189731121	-45347.368926778436	292	0.09188361408882083	0.821917808219178	0.16619955156950672
YHR024C	-1	-/-	-396.59069561958313	-25525.887036204338	73	0.09174311926605505	0.821917808219178	0.1664798206278027
YIL053W	-1	-/-	-396.8240575790405	-27441.68294095993	73	0.0916030534351145	0.821917808219178	0.16676008968609865
YPL091W	-1	-/-	-396.881281375885	-24749.977122962475	73	0.09146341463414634	0.821917808219178	0.16704035874439463
YOR241W	-1	-/0	-397.00940465927124	-24660.603692740202	73	0.091324200913242	0.821917808219178	0.16732062780269058
YOL102C	-1	-/-	-397.04901242256165	-24183.617622494698	73	0.0911854103343465	0.821917808219178	0.16760089686098656
YIL076W	-1	-/-	-397.1445896625519	-23124.835207626224	73	0.09104704097116843	0.821917808219178	0.1678811659192825
YBR052C	0	0/0	-397.25437557697296	-44219.76160593331	292	0.09104704097116843	0.821917808219178	0.1678811659192825
YJL019W	-1	-/-	-397.3528530597687	-25827.260010957718	73	0.09090909090909091	0.821917808219178	0.1681614349775785
YGR116W	-1	-/-	-397.5796033143997	-23449.341695785522	73	0.0907715582450832	0.821917808219178	0.16844170403587444
YCR026C	-1	-/-	-397.5914947986603	-24747.477987498045	73	0.09063444108761329	0.821917808219178	0.1687219730941704
YBR164C	-1	-/-	-397.69660687446594	-24382.208080351353	73	0.09049773755656108	0.821917808219178	0.16900224215246637
YLR360W	-1	-/-	-398.05871164798737	-25557.64357483387	73	0.09036144578313253	0.821917808219178	0.16928251121076232
YPL128C	-1	-/-	-398.08275723457336	-24081.53286856413	73	0.09022556390977443	0.821917808219178	0.1695627802690583
YDR267C	0	0/-	-398.22256115078926	-41327.35021349788	292	0.09022556390977443	0.821917808219178	0.1695627802690583
YCR030C	0	0/-	-398.24232789874077	-44565.81655499339	292	0.09022556390977443	0.821917808219178	0.1695627802690583
YJR045C	-1	-/-	-398.3056969642639	-29354.161878481507	73	0.09009009009009009	0.821917808219178	0.16984304932735425
YMR247C	-1	-/-	-398.3454304933548	-22455.70580381155	73	0.08995502248875563	0.821917808219178	0.17012331838565023
YKL164C	0	0/-	-398.38945868611336	-43476.21923673153	292	0.08995502248875563	0.821917808219178	0.17012331838565023
YKL152C	-1	-/-	-398.5278227329254	-26834.747723340988	73	0.08982035928143713	0.821917808219178	0.17040358744394618
YCR059C	0	0/-	-398.9244815707207	-42568.07440376282	292	0.08982035928143713	0.821917808219178	0.17040358744394618
YOR142W	-1	-/-	-399.30898451805115	-27319.62358224392	73	0.08968609865470852	0.821917808219178	0.17068385650224216
YGR257C	-1	-/-	-399.7011675834656	-24730.934417545795	73	0.08955223880597014	0.821917808219178	0.1709641255605381
YML063W	0	0/-	-399.7933928668499	-45301.10542257503	292	0.08955223880597014	0.821917808219178	0.1709641255605381
YHR084W	-1	-/-	-399.8011689186096	-25832.70389854908	73	0.08941877794336811	0.821917808219178	0.1712443946188341
YOL120C	0	0/-	-399.8654764890671	-47699.002182513475	292	0.08941877794336811	0.821917808219178	0.1712443946188341
YNL102W	-1	-/-	-400.07216000556946	-27112.87046599388	73	0.08928571428571429	0.821917808219178	0.17152466367713004
YDR129C	-1	-/-	-400.09977889060974	-26105.975902616978	73	0.08915304606240713	0.821917808219178	0.17180493273542602
YFL039C	-1	-/-	-400.1506407260895	-24482.557762145996	73	0.08902077151335312	0.821917808219178	0.17208520179372197
YMR305C	-1	-/-	-400.2171561717987	-26669.639914751053	73	0.08888888888888889	0.821917808219178	0.17236547085201795
YMR157C	0	0/0	-400.3186841607094	-43121.30305275321	292	0.08888888888888889	0.821917808219178	0.17236547085201795
YDR304C	0	0/-	-400.4281135201454	-41606.39419253543	292	0.08888888888888889	0.821917808219178	0.17236547085201795
YGR177C	-1	-/-	-400.47793841362	-24963.52922618389	73	0.08875739644970414	0.821917808219178	0.1726457399103139
YDR422C	-1	-/-	-400.5640300512314	-24114.78476035595	73	0.08862629246676514	0.821917808219178	0.17292600896860988
YPL235W	-1	-/-	-400.8105044364929	-25190.374613523483	73	0.08849557522123894	0.821917808219178	0.17320627802690583
YMR308C	-1	-/-	-400.82830834388733	-25608.68398106098	73	0.08836524300441827	0.821917808219178	0.17348654708520178
YOR188W	-1	-/0	-400.87046909332275	-26500.576131105423	73	0.08823529411764706	0.821917808219178	0.17376681614349776
YCL028W	0	0/0	-401.00045704841614	-42075.1866999045	292	0.08823529411764706	0.821917808219178	0.17376681614349776
YPR145W	0	0/0	-401.01226779818535	-42423.759331047535	292	0.08823529411764706	0.821917808219178	0.17376681614349776
YHR027C	-1	-/-	-401.0799332857132	-25088.82403934002	73	0.0881057268722467	0.821917808219178	0.1740470852017937
YMR230W	0	0/-	-401.1238363683224	-45741.64274588972	292	0.0881057268722467	0.821917808219178	0.1740470852017937
YNL090W	-1	-/-	-401.1339330673218	-26638.472102046013	73	0.08797653958944282	0.821917808219178	0.1743273542600897
YKL156W	0	0/-	-401.13811007142067	-44286.906241208315	292	0.08797653958944282	0.821917808219178	0.1743273542600897
YML056C	0	0/-	-401.1479865172878	-47741.176003814675	292	0.08797653958944282	0.821917808219178	0.1743273542600897
YNR035C	-1	-/-	-401.1512610912323	-25758.96492409706	73	0.08784773060029283	0.821917808219178	0.17460762331838564
YGR285C	-1	-/-	-401.2184867858887	-26390.740817546844	73	0.08771929824561403	0.821917808219178	0.17488789237668162
YEL050C	-1	-/-	-401.3031532764435	-25507.237828850746	73	0.08759124087591241	0.821917808219178	0.17516816143497757
YLR212C	-1	-/-	-401.5329887866974	-27893.99735915661	73	0.08746355685131195	0.821917808219178	0.17544843049327355
YOR221C	-1	-/-	-401.7457001209259	-24281.119545578957	73	0.08733624454148471	0.821917808219178	0.1757286995515695
YJR147W	-1	-/-	-402.0369701385498	-27069.366371154785	73	0.0872093023255814	0.821917808219178	0.17600896860986548
YGR085C	-1	-/-	-402.37944316864014	-25375.37746155262	73	0.08708272859216255	0.821917808219178	0.17628923766816143
YOR332W	-1	-/-	-402.43271470069885	-23042.866008996964	73	0.08695652173913043	0.821917808219178	0.1765695067264574
YDR500C	0	0/-	-402.49155455827713	-44364.20841601491	292	0.08695652173913043	0.821917808219178	0.1765695067264574
YGR232W	0	0/0	-402.5979273915291	-41599.24577135313	292	0.08695652173913043	0.821917808219178	0.1765695067264574
YDR450W	-1	-/-	-402.7785094976425	-26676.176521897316	73	0.08683068017366136	0.821917808219178	0.17684977578475336
YNL055C	-1	-/-	-402.81392151117325	-25796.086974799633	73	0.08670520231213873	0.821917808219178	0.17713004484304934
YIL147C	-1	-/-	-402.91457891464233	-24550.98373258114	73	0.08658008658008658	0.821917808219178	0.1774103139013453
YPL172C	0	0/0	-402.95935440063477	-45419.029816776514	292	0.08658008658008658	0.821917808219178	0.1774103139013453
YNL154C	-1	-/-	-402.9977961778641	-23402.268756598234	73	0.08645533141210375	0.821917808219178	0.17769058295964127
YGR061C	0	0/-	-403.17056488990784	-42300.8552031219	292	0.08645533141210375	0.821917808219178	0.17769058295964127
YPL270W	-1	-/-	-403.2994236946106	-25420.539236545563	73	0.08633093525179857	0.821917808219178	0.17797085201793722
YJR043C	-1	-/-	-403.50129997730255	-25442.394019901752	73	0.08620689655172414	0.821917808219178	0.17825112107623317
YHR216W	0	0/-	-403.51172319054604	-45209.57239473611	292	0.08620689655172414	0.821917808219178	0.17825112107623317
YDR459C	-1	-/-	-403.5430541038513	-26321.939371466637	73	0.08608321377331421	0.821917808219178	0.17853139013452915
YML010W	-1	-/-	-403.64034962654114	-27261.084529161453	73	0.08595988538681948	0.821917808219178	0.1788116591928251
YLR153C	-1	-/-	-403.6929782629013	-28012.42322254181	73	0.08583690987124463	0.821917808219178	0.17909192825112108
YJL177W	0	0/-	-403.93235635757446	-47455.05997373164	292	0.08583690987124463	0.821917808219178	0.17909192825112108
YMR143W	-1	-/-	-403.93669283390045	-28947.497681736946	73	0.08571428571428572	0.821917808219178	0.17937219730941703
YDR037W	-1	-/-	-403.9501278400421	-24716.158551752567	73	0.08559201141226819	0.821917808219178	0.179652466367713
YCR002C	-1	-/-	-404.0130171775818	-24382.747407794	73	0.08547008547008547	0.821917808219178	0.17993273542600896
YKL209C	0	0/-	-404.0445588231087	-41443.85629362613	292	0.08547008547008547	0.821917808219178	0.17993273542600896
YJL074C	-1	-/-	-404.15946727991104	-25128.879562675953	73	0.08534850640113797	0.821917808219178	0.18021300448430494
YDR297W	-1	-/-	-404.1854884624481	-25815.292924642563	73	0.08522727272727272	0.821917808219178	0.1804932735426009
YKR013W	0	0/-	-404.21390610933304	-45243.04135283828	292	0.08522727272727272	0.821917808219178	0.1804932735426009
YNL326C	-1	-/-	-404.26146245002747	-26670.75559449196	73	0.0851063829787234	0.821917808219178	0.18077354260089687
YOL121C	-1	-/-	-404.32750272750854	-24547.785098195076	73	0.08498583569405099	0.821917808219178	0.18105381165919282
YFR013W	-1	-/-	-404.40204763412476	-25065.514793515205	73	0.08486562942008487	0.821917808219178	0.1813340807174888
YML058W	-1	-/-	-404.4645278453827	-24322.04342675209	73	0.0847457627118644	0.821917808219178	0.18161434977578475
YOR222W	0	0/-	-404.4949264228344	-40743.661910027266	292	0.0847457627118644	0.821917808219178	0.18161434977578475
YJL167W	-1	-/-	-404.55863308906555	-26301.87945318222	73	0.0846262341325811	0.821917808219178	0.18189461883408073
YNR028W	0	0/-	-404.6227868795395	-41552.046129282564	292	0.0846262341325811	0.821917808219178	0.18189461883408073
YDL130W	-1	-/-	-404.6517572402954	-28372.176919221878	73	0.08450704225352113	0.821917808219178	0.18217488789237668
YGL198W	0	0/-	-404.7200190126896	-42207.83682510257	292	0.08450704225352113	0.821917808219178	0.18217488789237668
YDL042C	-1	-/-	-404.7400099039078	-27229.326404094696	73	0.08438818565400844	0.821917808219178	0.18245515695067266
YDR016C	-1	-/-	-405.1166912317276	-25537.374551534653	73	0.08426966292134831	0.821917808219178	0.1827354260089686
YPL226W	0	0/-	-405.23934188485146	-44547.071396995336	292	0.08426966292134831	0.821917808219178	0.1827354260089686
YML110C	-1	-/-	-405.5887463092804	-26624.178090572357	73	0.08415147265077139	0.821917808219178	0.18301569506726456
YKL149C	-1	-/-	-405.58948493003845	-24639.20317709446	73	0.08403361344537816	0.821917808219178	0.18329596412556054
YDL225W	-1	-/-	-405.59651958942413	-24658.714656591415	73	0.08391608391608392	0.821917808219178	0.1835762331838565
YML052W	-1	-/-	-405.62667775154114	-24848.933149695396	73	0.08379888268156424	0.821917808219178	0.18385650224215247
YJL174W	0	0/-	-405.71298760175705	-42444.32554912567	292	0.08379888268156424	0.821917808219178	0.18385650224215247
YBR058C-A	-1	-/-	-405.7657446861267	-23584.69916820526	73	0.08368200836820083	0.821917808219178	0.18413677130044842
YGL203C	0	0/0	-405.7688253521919	-43277.04990372062	292	0.08368200836820083	0.821917808219178	0.18413677130044842
YER151C	-1	-/-	-405.8062479496002	-23924.8071808815	73	0.08356545961002786	0.821917808219178	0.1844170403587444
YJR106W	0	0/-	-405.83863294124603	-42948.31440445781	292	0.08356545961002786	0.821917808219178	0.1844170403587444
YOR269W	-1	-/-	-405.8654158115387	-28414.292152643204	73	0.08344923504867872	0.821917808219178	0.18469730941704035
YNL004W	-1	-/-	-406.1414234638214	-22913.022755503654	73	0.08333333333333333	0.821917808219178	0.18497757847533633
YHR067W	-1	-/-	-406.21131777763367	-25014.761489272118	73	0.08321775312066575	0.821917808219178	0.18525784753363228
YJR007W	-1	-/-	-406.25662636756897	-25803.00580239296	73	0.08310249307479224	0.821917808219178	0.18553811659192826
YOR130C	-1	-/-	-406.4364573955536	-24742.14074164629	73	0.08298755186721991	0.821917808219178	0.1858183856502242
YAR033W	-1	-/-	-406.47766304016113	-26499.500138878822	73	0.08287292817679558	0.821917808219178	0.1860986547085202
YJL111W	-1	-/-	-406.48404598236084	-25708.266941189766	73	0.08275862068965517	0.821917808219178	0.18637892376681614
YDR517W	-1	-/-	-406.6073181629181	-26494.9850833416	73	0.08264462809917356	0.821917808219178	0.18665919282511212
YGL207W	-1	-/-	-406.8268655538559	-24921.17173218727	73	0.08253094910591471	0.821917808219178	0.18693946188340807
YLR367W	0	0/-	-406.94831462204456	-47858.59293818474	292	0.08253094910591471	0.821917808219178	0.18693946188340807
YER032W	-1	-/-	-407.02214550971985	-24247.728602051735	73	0.08241758241758242	0.821917808219178	0.18721973094170405
YFR002W	-1	-/-	-407.0333458185196	-24537.708419442177	73	0.0823045267489712	0.821917808219178	0.1875
YOR312C	0	0/-	-407.0372286438942	-45033.01175364107	292	0.0823045267489712	0.821917808219178	0.1875
YGL070C	-1	-/-	-407.2511143684387	-24734.200729370117	73	0.0821917808219178	0.821917808219178	0.18778026905829595
YJL210W	-1	-/-	-407.28839206695557	-26851.57913661003	73	0.08207934336525308	0.821917808219178	0.18806053811659193
YLR183C	-1	-/0	-407.44711804389954	-25688.096810758114	73	0.08196721311475409	0.821917808219178	0.18834080717488788
YPR187W	-1	-/-	-407.5588779449463	-26706.85495209694	73	0.08185538881309687	0.821917808219178	0.18862107623318386
YGL126W	-1	-/-	-407.5688624382019	-26925.34860289097	73	0.08174386920980926	0.821917808219178	0.1889013452914798
YBR058C	-1	-/-	-407.6013171672821	-24170.136665463448	73	0.08163265306122448	0.821917808219178	0.1891816143497758
YHR206W	-1	-/-	-407.78347420692444	-26213.94112443924	73	0.08152173913043478	0.821917808219178	0.18946188340807174
YNL297C	-1	-/-	-407.84209060668945	-23233.065343886614	73	0.0814111261872456	0.821917808219178	0.18974215246636772
YOL130W	-1	-/-	-407.89933729171753	-26773.452120900154	73	0.08130081300813008	0.821917808219178	0.19002242152466367
YGR119C	-1	-/-	-407.9683964252472	-24720.83603823185	73	0.08119079837618404	0.821917808219178	0.19030269058295965
YKL034W	-1	-/-	-408.05172777175903	-27016.757432818413	73	0.08108108108108109	0.821917808219178	0.1905829596412556
YMR242C	0	0/-	-408.1176555752754	-48075.36387100816	292	0.08108108108108109	0.821917808219178	0.1905829596412556
YBR245C	-1	-/-	-408.1398253440857	-27241.55100262165	73	0.08097165991902834	0.821917808219178	0.19086322869955158
YDR362C	-1	-/-	-408.14331221580505	-26504.412753343582	73	0.08086253369272237	0.821917808219178	0.19114349775784753
YGR175C	-1	-/-	-408.3050854206085	-24402.455221056938	73	0.08075370121130551	0.821917808219178	0.1914237668161435
YKL068W	-1	-/-	-408.52023343741894	-25905.38466618955	73	0.08064516129032258	0.821917808219178	0.19170403587443946
YPR068C	-1	-/-	-408.6315817832947	-25785.34565925598	73	0.08053691275167785	0.821917808219178	0.19198430493273544
YOR160W	-1	-/-	-408.67194294929504	-23054.59710985422	73	0.08042895442359249	0.821917808219178	0.1922645739910314
YDL217C	-1	-/-	-408.74947822093964	-26573.180000543594	73	0.08032128514056225	0.821917808219178	0.19254484304932734
YKL181W	0	0/-	-408.84248262643814	-43784.24255399406	292	0.08032128514056225	0.821917808219178	0.19254484304932734
YER052C	-1	-/0	-409.06322407722473	-25596.055702328682	73	0.08021390374331551	0.821917808219178	0.19282511210762332
YBR163W	0	0/-	-409.0705108344555	-43595.831140726805	292	0.08021390374331551	0.821917808219178	0.19282511210762332
YNL268W	-1	-/-	-409.0849087238312	-25391.963007688522	73	0.0801068090787717	0.821917808219178	0.19310538116591927
YDR047W	0	0/0	-409.24284160137177	-41941.29634720087	292	0.0801068090787717	0.821917808219178	0.19310538116591927
YDR144C	0	0/-	-409.49278873205185	-44464.22571401298	292	0.0801068090787717	0.821917808219178	0.19310538116591927
YML016C	-1	-/-	-409.6042938232422	-25509.804122447968	73	0.08	0.821917808219178	0.19338565022421525
YNR027W	-1	-/-	-409.6145203113556	-25387.55128288269	73	0.07989347536617843	0.821917808219178	0.1936659192825112
YMR246W	-1	-/-	-409.6162327528	-27132.795462459326	73	0.0797872340425532	0.821917808219178	0.19394618834080718
YMR270C	-1	-/-	-409.6676535606384	-25720.727461218834	73	0.0796812749003984	0.821917808219178	0.19422645739910313
YCR052W	-1	-/-	-409.68442153930664	-25166.041078567505	73	0.07957559681697612	0.821917808219178	0.1945067264573991
YGL150C	-1	-/-	-409.8503837585449	-25887.002132058144	73	0.07947019867549669	0.821917808219178	0.19478699551569506
YOL127W	-1	-/-	-409.88635420799255	-25903.22288632393	73	0.07936507936507936	0.821917808219178	0.19506726457399104
YKL006W	0	0/-	-409.9127257168293	-47244.65996111557	292	0.07936507936507936	0.821917808219178	0.19506726457399104
YHR147C	0	0/-	-409.99933737516403	-43634.560982346535	292	0.07936507936507936	0.821917808219178	0.19506726457399104
YIL137C	0	0/-	-410.1052416265011	-43826.689655311406	292	0.07936507936507936	0.821917808219178	0.19506726457399104
YBR060C	-1	-/-	-410.14325976371765	-25603.922686815262	73	0.07926023778071334	0.821917808219178	0.195347533632287
YOR301W	-1	-/-	-410.1705129146576	-29094.53217792511	73	0.079155672823219	0.821917808219178	0.19562780269058297
YGL051W	-1	-/-	-410.209433555603	-26262.260782957077	73	0.07905138339920949	0.821917808219178	0.19590807174887892
YDL224C	-1	-/-	-410.3897624015808	-25857.692637205124	73	0.07894736842105263	0.821917808219178	0.1961883408071749
YNL261W	-1	-/-	-410.6575756072998	-24942.82946550846	73	0.07884362680683311	0.821917808219178	0.19646860986547085
YJL139C	1	+/+	-410.7509129047394	-26400.099280834198	72	0.08005249343832022	0.8356164383561644	0.19646860986547085
YFL034C-B	-1	-/-	-410.76805329322815	-26872.650943040848	73	0.0799475753604194	0.8356164383561644	0.19674887892376683
YKL196C	-1	-/-	-410.860143661499	-26525.78628575802	73	0.07984293193717278	0.8356164383561644	0.19702914798206278
YNL139C	-1	-/-	-410.97506856918335	-25084.672100663185	73	0.07973856209150326	0.8356164383561644	0.19730941704035873
YGR192C	-1	-/-	-411.0281593799591	-26432.93035197258	73	0.07963446475195822	0.8356164383561644	0.1975896860986547
YBR087W	-1	-/-	-411.0756125450134	-24219.66941320896	73	0.07953063885267275	0.8356164383561644	0.19786995515695066
YDL193W	0	0/+	-411.095315515995	-43608.71981924772	292	0.07953063885267275	0.8356164383561644	0.19786995515695066
YMR266W	-1	-/-	-411.35143756866455	-24783.8553096056	73	0.07942708333333333	0.8356164383561644	0.19815022421524664
YKR065C	-1	-/-	-411.3692350387573	-27341.725999593735	73	0.07932379713914174	0.8356164383561644	0.1984304932735426
YOL059W	-1	-/0	-411.37715196609497	-26577.169367790222	73	0.07922077922077922	0.8356164383561644	0.19871076233183857
YIL034C	-1	-/-	-411.3961236476898	-27865.651619911194	73	0.07911802853437094	0.8356164383561644	0.19899103139013452
YKL194C	-1	-/-	-411.5616122484207	-27410.459025979042	73	0.07901554404145078	0.8356164383561644	0.1992713004484305
YPR175W	-1	-/-	-411.5810070037842	-25356.000895500183	73	0.07891332470892626	0.8356164383561644	0.19955156950672645
YKR030W	0	0/0	-411.6151313185692	-44472.30772818625	292	0.07891332470892626	0.8356164383561644	0.19955156950672645
YCL037C	0	0/-	-411.632537484169	-46356.65948301554	292	0.07891332470892626	0.8356164383561644	0.19955156950672645
YMR168C	-1	-/-	-411.6773884296417	-24770.83758378029	73	0.07881136950904392	0.8356164383561644	0.19983183856502243
YML023C	-1	-/-	-411.7087187767029	-25820.199999332428	73	0.07870967741935483	0.8356164383561644	0.20011210762331838
YNL071W	-1	-/-	-411.7285900115967	-26461.23827147484	73	0.07860824742268041	0.8356164383561644	0.20039237668161436
YLR293C	-1	-/-	-411.7536977529526	-26947.514736294746	73	0.07850707850707851	0.8356164383561644	0.2006726457399103
YOR094W	-1	-/-	-411.7698881626129	-24315.68192255497	73	0.07840616966580977	0.8356164383561644	0.2009529147982063
YBR233W-A	-1	-/-	-411.84906339645386	-24648.522332668304	73	0.07830551989730423	0.8356164383561644	0.20123318385650224
YKL180W	0	0/-	-411.8600649833679	-48130.60853730142	292	0.07830551989730423	0.8356164383561644	0.20123318385650224
YPL183W-A	0	0/-	-412.03474682569504	-43649.40671426058	292	0.07830551989730423	0.8356164383561644	0.20123318385650224
YOR104W	0	0/0	-412.0853256583214	-42812.35460212827	292	0.07830551989730423	0.8356164383561644	0.20123318385650224
YPL206C	-1	-/-	-412.16468334198	-26644.126008033752	73	0.0782051282051282	0.8356164383561644	0.20151345291479822
YBR135W	-1	-/-	-412.1876049041748	-24687.304035425186	73	0.07810499359795134	0.8356164383561644	0.20179372197309417
YHR039C-A	-1	-/-	-412.27798795700073	-23331.681165456772	73	0.07800511508951406	0.8356164383561644	0.20207399103139012
YNL059C	-1	-/-	-412.39573311805725	-24793.70525711775	73	0.07790549169859515	0.8356164383561644	0.2023542600896861
YER049W	-1	-/-	-412.4165608882904	-26501.12701690197	73	0.0778061224489796	0.8356164383561644	0.20263452914798205
YIL004C	-1	-/-	-412.47405874729156	-25414.005492568016	73	0.07770700636942675	0.8356164383561644	0.20291479820627803
YBR218C	-1	-/-	-412.55225372314453	-24839.38257944584	73	0.07760814249363868	0.8356164383561644	0.20319506726457398
YLR029C	0	0/-	-412.55403369665146	-46605.233140423894	292	0.07760814249363868	0.8356164383561644	0.20319506726457398
YGR027C	0	0/-	-412.715651512146	-44451.13599982858	292	0.07760814249363868	0.8356164383561644	0.20319506726457398
YLR305C	-1	-/-	-412.7471089363098	-23182.832909226418	73	0.07750952986022872	0.8356164383561644	0.20347533632286996
YBR175W	-1	-/-	-412.90061473846436	-25267.82191848755	73	0.07741116751269035	0.8356164383561644	0.2037556053811659
YGL032C	-1	-/-	-412.91448640823364	-25979.84083175659	73	0.07731305449936629	0.8356164383561644	0.2040358744394619
YGL043W	-1	-/-	-412.9191612005234	-24268.979863360524	73	0.07721518987341772	0.8356164383561644	0.20431614349775784
YOR212W	-1	-/-	-412.9379494190216	-24429.942533016205	73	0.07711757269279393	0.8356164383561644	0.20459641255605382
YDR322W	0	0/-	-413.062347471714	-42836.97650486231	292	0.07711757269279393	0.8356164383561644	0.20459641255605382
YCL017C	-1	-/-	-413.08917021751404	-25428.281354665756	73	0.07702020202020202	0.8356164383561644	0.20487668161434977
YIL128W	-1	-/-	-413.25370395183563	-25900.134754538536	73	0.07692307692307693	0.8356164383561644	0.20515695067264575
YGL068W	-1	-/-	-413.2649772167206	-25927.90536737442	73	0.07682619647355164	0.8356164383561644	0.2054372197309417
YML028W	-1	-/-	-413.3152804374695	-24911.436114788055	73	0.07672955974842767	0.8356164383561644	0.20571748878923768
YGR163W	-1	-/-	-413.46924805641174	-24822.577615499496	73	0.07663316582914573	0.8356164383561644	0.20599775784753363
YNL233W	-1	-/-	-413.4750927686691	-25461.300326108932	73	0.07653701380175659	0.8356164383561644	0.2062780269058296
YDR237W	0	0/-	-413.5139651298523	-43208.80370822549	292	0.07653701380175659	0.8356164383561644	0.2062780269058296
YHR028C	0	0/-	-413.5506553053856	-44797.43066754937	292	0.07653701380175659	0.8356164383561644	0.2062780269058296
YMR217W	0	0/-	-413.674558699131	-46001.84287762642	292	0.07653701380175659	0.8356164383561644	0.2062780269058296
YLR412W	0	0/0	-413.76958936452866	-42929.748353630304	292	0.07653701380175659	0.8356164383561644	0.2062780269058296
YNL038W	-1	-/-	-413.8696434497833	-25524.585963964462	73	0.07644110275689223	0.8356164383561644	0.20655829596412556
YEL032W	-1	-/-	-413.9808256626129	-27386.06024813652	73	0.07634543178973717	0.8356164383561644	0.2068385650224215
YNL130C	-1	-/-	-414.0234147310257	-25394.32584798336	73	0.07625	0.8356164383561644	0.2071188340807175
YNR008W	-1	-/-	-414.04245018959045	-26593.134516239166	73	0.07615480649188515	0.8356164383561644	0.20739910313901344
YNL323W	-1	-/-	-414.05011463165283	-24285.283123373985	73	0.07605985037406483	0.8356164383561644	0.20767937219730942
YOL143C	-1	-/-	-414.20149421691895	-26879.438774824142	73	0.0759651307596513	0.8356164383561644	0.20795964125560537
YOR204W	-1	-/-	-414.2228721380234	-28250.167525410652	73	0.07587064676616916	0.8356164383561644	0.20823991031390135
YBR201W	-1	-/-	-414.239205121994	-26552.053879499435	73	0.07577639751552795	0.8356164383561644	0.2085201793721973
YDR012W	0	0/-	-414.2439141869545	-47984.4853996411	292	0.07577639751552795	0.8356164383561644	0.2085201793721973
YPR131C	-1	-/-	-414.28938579559326	-24160.781637072563	73	0.07568238213399504	0.8356164383561644	0.20880044843049328
YGR020C	-1	-/-	-414.30179238319397	-24075.360010892153	73	0.07558859975216853	0.8356164383561644	0.20908071748878923
YGR132C	-1	-/-	-414.3046905994415	-27329.898436188698	73	0.07549504950495049	0.8356164383561644	0.2093609865470852
YDR172W	-1	-/-	-414.5068325996399	-25324.647462248802	73	0.0754017305315204	0.8356164383561644	0.20964125560538116
YDR487C	-1	-/-	-414.5212082862854	-26290.206127524376	73	0.07530864197530865	0.8356164383561644	0.20992152466367714
YIL116W	0	0/0	-414.55307924747467	-43134.34262064099	292	0.07530864197530865	0.8356164383561644	0.20992152466367714
YIL162W	0	0/-	-414.6911028623581	-44012.61240375042	292	0.07530864197530865	0.8356164383561644	0.20992152466367714
YOR127W	-1	-/-	-414.8069841861725	-25628.34917330742	73	0.0752157829839704	0.8356164383561644	0.2102017937219731
YLR363C	-1	-/-	-414.84757804870605	-25920.667196393013	73	0.07512315270935961	0.8356164383561644	0.21048206278026907
YDR057W	-1	-/-	-414.8504276275635	-24753.773622512817	73	0.07503075030750307	0.8356164383561644	0.21076233183856502
YHR186C	-1	-/-	-415.1229965686798	-25465.581082701683	73	0.07493857493857493	0.8356164383561644	0.211042600896861
YIL047C	0	0/-	-415.13231778144836	-42091.093999654055	292	0.07493857493857493	0.8356164383561644	0.211042600896861
YNL096C	0	0/-	-415.1619293689728	-46439.26006397605	292	0.07493857493857493	0.8356164383561644	0.211042600896861
YOR375C	0	0/0	-415.42062613368034	-43806.55317565799	292	0.07493857493857493	0.8356164383561644	0.211042600896861
YMR108W	0	0/0	-415.44198885560036	-41799.211107991636	292	0.07493857493857493	0.8356164383561644	0.211042600896861
YGR254W	-1	-/-	-415.45196294784546	-27204.03323864937	73	0.07484662576687116	0.8356164383561644	0.21132286995515695
YBL087C	0	0/-	-415.45523554086685	-46336.975199729204	292	0.07484662576687116	0.8356164383561644	0.21132286995515695
YDL088C	-1	-/-	-415.5794858932495	-22758.766440421343	73	0.07475490196078431	0.8356164383561644	0.2116031390134529
YDR388W	-1	-/-	-415.89433217048645	-25452.325444459915	73	0.07466340269277846	0.8356164383561644	0.21188340807174888
YOL049W	-1	-/0	-415.90011286735535	-25984.59867954254	73	0.0745721271393643	0.8356164383561644	0.21216367713004483
YHR007C	-1	-/-	-415.939071893692	-24311.87239575386	73	0.07448107448107448	0.8356164383561644	0.2124439461883408
YJR044C	-1	-/-	-415.9614188671112	-25194.162475585938	73	0.07439024390243902	0.8356164383561644	0.21272421524663676
YLR133W	-1	-/-	-415.9775550365448	-25937.65920960903	73	0.07429963459196103	0.8356164383561644	0.21300448430493274
YNL056W	0	0/-	-415.98488050699234	-40614.41561861336	292	0.07429963459196103	0.8356164383561644	0.21300448430493274
YOL140W	0	0/0	-415.99224323034286	-41290.55886185169	292	0.07429963459196103	0.8356164383561644	0.21300448430493274
YDR452W	0	0/0	-416.5436641275883	-42191.33543395996	292	0.07429963459196103	0.8356164383561644	0.21300448430493274
YNL153C	-1	-/-	-416.5655789375305	-25055.2455868721	73	0.07420924574209246	0.8356164383561644	0.2132847533632287
YOR086C	0	0/-	-416.5771737098694	-43733.751660719514	292	0.07420924574209246	0.8356164383561644	0.2132847533632287
YKL114C	-1	-/-	-416.7033152580261	-24985.830049961805	73	0.07411907654921021	0.8356164383561644	0.21356502242152467
YOR243C	-1	-/-	-416.7422766685486	-25873.726462483406	73	0.07402912621359223	0.8356164383561644	0.21384529147982062
YIL121W	-1	-/-	-416.91724586486816	-28457.687699079514	73	0.07393939393939394	0.8356164383561644	0.2141255605381166
YOR074C	-1	-/-	-416.97989559173584	-24805.542425870895	73	0.07384987893462469	0.8356164383561644	0.21440582959641255
YKL205W	-1	-/-	-417.03235244750977	-26800.033006429672	73	0.07376058041112454	0.8356164383561644	0.21468609865470853
YBR234C	-1	-/-	-417.083767414093	-25657.921318769455	73	0.07367149758454106	0.8356164383561644	0.21496636771300448
YJL008C	-1	-/-	-417.11014211177826	-24865.47156047821	73	0.0735826296743064	0.8356164383561644	0.21524663677130046
YNL175C	0	0/-	-417.1281087100506	-46894.628497451544	292	0.0735826296743064	0.8356164383561644	0.21524663677130046
YHR044C	0	0/0	-417.1335985660553	-42172.171739161015	292	0.0735826296743064	0.8356164383561644	0.21524663677130046
YIL009W	-1	-/-	-417.1933994293213	-24058.35753273964	73	0.07349397590361446	0.8356164383561644	0.2155269058295964
YIL148W	0	0/-	-417.2475568652153	-45195.418669223785	292	0.07349397590361446	0.8356164383561644	0.2155269058295964
YNL101W	-1	-/-	-417.26307344436646	-28498.966672062874	73	0.07340553549939831	0.8356164383561644	0.2158071748878924
YOR046C	-1	-/-	-417.3251667022705	-24237.988907814026	73	0.0733173076923077	0.8356164383561644	0.21608744394618834
YDL064W	-1	-/-	-417.4872055053711	-25138.202533006668	73	0.07322929171668667	0.8356164383561644	0.2163677130044843
YML021C	-1	-/-	-417.53043007850647	-25835.02681183815	73	0.07314148681055156	0.8356164383561644	0.21664798206278027
YNL003C	-1	-/-	-417.75045013427734	-26551.90919995308	73	0.07305389221556886	0.8356164383561644	0.21692825112107622
YDR319C	0	0/-	-417.90077440440655	-43455.21303485334	292	0.07305389221556886	0.8356164383561644	0.21692825112107622
YGR217W	-1	-/-	-418.00765013694763	-24644.45537531376	73	0.0729665071770335	0.8356164383561644	0.2172085201793722
YOR071C	0	0/-	-418.1004882454872	-44335.461419045925	292	0.0729665071770335	0.8356164383561644	0.2172085201793722
YFR024C-A	-1	-/-	-418.11999249458313	-25747.14758527279	73	0.07287933094384708	0.8356164383561644	0.21748878923766815
YHR005C-A	-1	-/-	-418.1580102443695	-24215.685317635536	73	0.07279236276849642	0.8356164383561644	0.21776905829596413
YAL026C	-1	-/-	-418.2550129890442	-26602.231580615044	73	0.07270560190703218	0.8356164383561644	0.21804932735426008
YPL103C	0	0/-	-418.42894220352173	-42902.97943535447	292	0.07270560190703218	0.8356164383561644	0.21804932735426008
YLL043W	-1	-/-	-418.4761937856674	-24230.573981285095	73	0.07261904761904762	0.8356164383561644	0.21832959641255606
YBR115C	0	0/0	-418.669103205204	-44218.27467086911	292	0.07261904761904762	0.8356164383561644	0.21832959641255606
YOR324C	0	0/-	-418.71877014636993	-45574.49559992552	292	0.07261904761904762	0.8356164383561644	0.21832959641255606
YOR354C	-1	-/-	-418.72651958465576	-24778.544537723064	73	0.07253269916765755	0.8356164383561644	0.218609865470852
YGR077C	-1	-/-	-418.9426007270813	-25752.456847190857	73	0.07244655581947744	0.8356164383561644	0.218890134529148
YGL229C	-1	-/-	-418.99445939064026	-26738.075757026672	73	0.07236061684460261	0.8356164383561644	0.21917040358744394
YOL020W	-1	-/-	-419.04603362083435	-28318.385932445526	73	0.07227488151658767	0.8356164383561644	0.21945067264573992
YCR027C	-1	-/-	-419.0560448169708	-27989.34065055847	73	0.07218934911242604	0.8356164383561644	0.21973094170403587
YMR091C	-1	-/-	-419.07499837875366	-26563.988325834274	73	0.07210401891252956	0.8356164383561644	0.22001121076233185
YOR014W	-1	-/-	-419.09449315071106	-24643.48347234726	73	0.07201889020070838	0.8356164383561644	0.2202914798206278
YER122C	-1	-/-	-419.1782522201538	-24722.141067352146	73	0.07193396226415094	0.8356164383561644	0.22057174887892378
YIL069C	0	0/-	-419.1884625852108	-45533.80498030409	292	0.07193396226415094	0.8356164383561644	0.22057174887892378
YHR201C	0	0/0	-419.2764847278595	-42045.43698736653	292	0.07193396226415094	0.8356164383561644	0.22057174887892378
YEL051W	-1	-/-	-419.3184893131256	-23792.38402199745	73	0.071849234393404	0.8356164383561644	0.22085201793721973
YOR115C	-1	-/-	-419.36605656147003	-23552.880399525166	73	0.07176470588235294	0.8356164383561644	0.2211322869955157
YBR254C	-1	-/-	-419.3665978908539	-24674.524220764637	73	0.07168037602820211	0.8356164383561644	0.22141255605381166
YOR232W	-1	-/-	-419.4299094378948	-23891.696155428886	73	0.0715962441314554	0.8356164383561644	0.2216928251121076
YPR132W	-1	-/-	-419.432115316391	-27260.121156692505	73	0.07151230949589683	0.8356164383561644	0.2219730941704036
YGL002W	0	0/-	-419.439486682415	-44935.74681663513	292	0.07151230949589683	0.8356164383561644	0.2219730941704036
YFR041C	-1	-/-	-419.7936248779297	-27273.927025794983	73	0.07142857142857142	0.8356164383561644	0.22225336322869954
YJR123W	0	0/-	-420.2714201807976	-48249.82221877575	292	0.07142857142857142	0.8356164383561644	0.22225336322869954
YLR448W	-1	-/-	-420.31112837791443	-28375.993471860886	73	0.07134502923976609	0.8356164383561644	0.22253363228699552
YHL015W	0	0/-	-420.57407730817795	-45848.91549704969	292	0.07134502923976609	0.8356164383561644	0.22253363228699552
YDL135C	-1	-/-	-420.59804487228394	-23807.119045734406	73	0.07126168224299065	0.8356164383561644	0.22281390134529147
YHR175W	-1	-/-	-420.66738533973694	-27408.554679870605	73	0.07117852975495916	0.8356164383561644	0.22309417040358745
YMR024W	0	0/-	-420.68768268823624	-44594.475034952164	292	0.07117852975495916	0.8356164383561644	0.22309417040358745
YOR025W	-1	-/-	-420.7008204460144	-25216.014501467347	73	0.07109557109557109	0.8356164383561644	0.2233744394618834
YHR128W	0	0/-	-420.7152472138405	-45523.317931711674	292	0.07109557109557109	0.8356164383561644	0.2233744394618834
YER141W	0	0/0	-420.7252982854843	-44324.3229469955	292	0.07109557109557109	0.8356164383561644	0.2233744394618834
YEL055C	0	0/-	-420.7895031571388	-44656.81243495643	292	0.07109557109557109	0.8356164383561644	0.2233744394618834
YLR398C	-1	-/-	-420.91849637031555	-23758.548972904682	73	0.0710128055878929	0.8356164383561644	0.22365470852017938
YBR261C	0	0/-	-421.00712138414383	-41990.647761553526	292	0.0710128055878929	0.8356164383561644	0.22365470852017938
YIL142W	-1	-/-	-421.01348400115967	-25540.489526450634	73	0.07093023255813953	0.8356164383561644	0.22393497757847533
YNL192W	-1	-/-	-421.11795949935913	-26548.411611795425	73	0.07084785133565621	0.8356164383561644	0.2242152466367713
YPR017C	-1	-/-	-421.2063388824463	-26384.938896775246	73	0.07076566125290024	0.8356164383561644	0.22449551569506726
YLR353W	-1	-/-	-421.21204674243927	-24875.1476200819	73	0.07068366164542295	0.8356164383561644	0.22477578475336324
YDL232W	1	+/+	-421.2339823246002	-26842.368195295334	72	0.07175925925925926	0.8493150684931506	0.22477578475336324
YOR224C	-1	-/-	-421.24347472190857	-27224.636917591095	73	0.07167630057803469	0.8493150684931506	0.2250560538116592
YLL035W	-1	-/-	-421.31815123558044	-25900.24433016777	73	0.07159353348729793	0.8493150684931506	0.22533632286995517
YGL103W	0	0/-	-421.38553696870804	-44721.70812681317	292	0.07159353348729793	0.8493150684931506	0.22533632286995517
YDL111C	-1	-/-	-421.43041718006134	-26187.70032632351	73	0.07151095732410612	0.8493150684931506	0.22561659192825112
YPL176C	-1	-/-	-421.52632546424866	-24800.8574552536	73	0.07142857142857142	0.8493150684931506	0.2258968609865471
YMR019W	0	0/-	-421.5496115386486	-44532.343781128526	292	0.07142857142857142	0.8493150684931506	0.2258968609865471
YPL059W	-1	-/-	-421.55627608299255	-27006.540937900543	73	0.0713463751438435	0.8493150684931506	0.22617713004484305
YDR211W	-1	-/-	-421.67617082595825	-24079.08523312211	73	0.07126436781609195	0.8493150684931506	0.226457399103139
YGR109C	-1	-/-	-421.6828782558441	-26644.493153572083	73	0.0711825487944891	0.8493150684931506	0.22673766816143498
YLR150W	-1	-/-	-421.7199058532715	-26834.76844751835	73	0.07110091743119266	0.8493150684931506	0.22701793721973093
YDR160W	-1	-/-	-421.91722226142883	-26323.326871156693	73	0.07101947308132875	0.8493150684931506	0.2272982062780269
YDR399W	0	0/-	-422.0341465175152	-44560.052597761154	292	0.07101947308132875	0.8493150684931506	0.2272982062780269
YDL219W	0	0/0	-422.12382158637047	-42099.38202689588	292	0.07101947308132875	0.8493150684931506	0.2272982062780269
YML026C	0	0/-	-422.3845646381378	-46651.29832100868	292	0.07101947308132875	0.8493150684931506	0.2272982062780269
YEL025C	0	0/0	-422.42188745737076	-43134.22195750475	292	0.07101947308132875	0.8493150684931506	0.2272982062780269
YJL146W	-1	-/-	-422.512083530426	-26627.482139587402	73	0.07093821510297482	0.8493150684931506	0.22757847533632286
YLR389C	0	0/-	-422.5416977405548	-43112.844113081694	292	0.07093821510297482	0.8493150684931506	0.22757847533632286
YFR009W	-1	-/-	-422.5590901374817	-25023.972328305244	73	0.07085714285714285	0.8493150684931506	0.22785874439461884
YDR489W	-1	-/-	-422.572612285614	-25284.35698747635	73	0.07077625570776255	0.8493150684931506	0.2281390134529148
YPR082C	-1	-/-	-422.6833369731903	-23707.51321363449	73	0.07069555302166476	0.8493150684931506	0.22841928251121077
YKR006C	0	0/-	-422.6907857656479	-43012.01475358009	292	0.07069555302166476	0.8493150684931506	0.22841928251121077
YBR191W	0	0/-	-422.71152061223984	-46615.54351459257	292	0.07069555302166476	0.8493150684931506	0.22841928251121077
YLR185W	0	0/-	-422.76737970113754	-45941.34718322754	292	0.07069555302166476	0.8493150684931506	0.22841928251121077
YMR020W	0	0/-	-422.809593886137	-44628.70085006952	292	0.07069555302166476	0.8493150684931506	0.22841928251121077
YNR012W	0	0/-	-422.91934072971344	-45562.9648950398	292	0.07069555302166476	0.8493150684931506	0.22841928251121077
YMR071C	0	0/0	-423.0233339369297	-41790.960848361254	292	0.07069555302166476	0.8493150684931506	0.22841928251121077
YGR097W	-1	-/-	-423.3112783432007	-24653.019705057144	73	0.07061503416856492	0.8493150684931506	0.22869955156950672
YOR346W	-1	-/-	-423.31694197654724	-24185.909878373146	73	0.07053469852104664	0.8493150684931506	0.2289798206278027
YLR397C	-1	-/-	-423.34878611564636	-27221.72606945038	73	0.07045454545454545	0.8493150684931506	0.22926008968609865
YIR008C	-1	-/-	-423.4840271472931	-26231.056372761726	73	0.07037457434733257	0.8493150684931506	0.22954035874439463
YBR118W	-1	-/-	-423.5302586555481	-25785.86257493496	73	0.07029478458049887	0.8493150684931506	0.22982062780269058
YMR008C	-1	-/-	-423.56343936920166	-27182.877413511276	73	0.07021517553793885	0.8493150684931506	0.23010089686098656
YHR043C	-1	-/0	-423.60165667533875	-25506.1818318367	73	0.07013574660633484	0.8493150684931506	0.2303811659192825
YBR151W	0	0/0	-423.7029126882553	-43149.26560366154	292	0.07013574660633484	0.8493150684931506	0.2303811659192825
YMR223W	0	0/-	-423.7251687645912	-41564.25548502803	292	0.07013574660633484	0.8493150684931506	0.2303811659192825
YKL210W	0	0/-	-423.79276791214943	-43628.713607400656	292	0.07013574660633484	0.8493150684931506	0.2303811659192825
YCR035C	-1	-/-	-423.80250310897827	-26506.434911251068	73	0.07005649717514124	0.8493150684931506	0.2306614349775785
YLR452C	-1	-/-	-423.88915276527405	-23748.89993774891	73	0.06997742663656885	0.8493150684931506	0.23094170403587444
YEL071W	-1	-/-	-424.1228539943695	-27835.972539305687	73	0.06989853438556934	0.8493150684931506	0.2312219730941704
YBR008C	-1	-/-	-424.18386244773865	-26665.367877975106	73	0.06981981981981981	0.8493150684931506	0.23150224215246637
YGR255C	0	0/0	-424.3042901158333	-44937.03775084019	292	0.06981981981981981	0.8493150684931506	0.23150224215246637
YHR049W	0	0/0	-424.30902487039566	-42895.8931735456	292	0.06981981981981981	0.8493150684931506	0.23150224215246637
YNR026C	-1	-/-	-424.36644291877747	-23896.39023244381	73	0.06974128233970754	0.8493150684931506	0.23178251121076232
YAL035W	-1	-/-	-424.41167402267456	-25052.429656982422	73	0.0696629213483146	0.8493150684931506	0.2320627802690583
YKL185W	-1	-/-	-424.43258476257324	-27120.01643061638	73	0.06958473625140292	0.8493150684931506	0.23234304932735425
YBR291C	0	0/-	-424.46495619416237	-42880.156204640865	292	0.06958473625140292	0.8493150684931506	0.23234304932735425
YJR145C	-1	-/-	-424.4873445034027	-29857.019602298737	73	0.06950672645739911	0.8493150684931506	0.23262331838565023
YMR301C	-1	-/-	-424.49769496917725	-26417.468764543533	73	0.06942889137737962	0.8493150684931506	0.23290358744394618
YML024W	-1	-/-	-424.5065052509308	-28320.510722398758	73	0.06935123042505593	0.8493150684931506	0.23318385650224216
YGL161C	0	0/0	-424.6539234519005	-43401.52142158151	292	0.06935123042505593	0.8493150684931506	0.23318385650224216
YNL290W	-1	-/-	-424.678587436676	-25807.6432557106	73	0.06927374301675977	0.8493150684931506	0.2334641255605381
YBR003W	0	0/-	-424.79513554275036	-44968.95456664264	292	0.06927374301675977	0.8493150684931506	0.2334641255605381
YDR461W	-1	-/-	-424.8032102584839	-25847.813959121704	73	0.06919642857142858	0.8493150684931506	0.2337443946188341
YGR212W	-1	-/-	-424.84063816070557	-24579.269658327103	73	0.06911928651059086	0.8493150684931506	0.23402466367713004
YLR134W	-1	-/-	-424.9412921667099	-28718.308962345123	73	0.06904231625835189	0.8493150684931506	0.23430493273542602
YNL129W	-1	-/-	-425.20088362693787	-25900.01629781723	73	0.06896551724137931	0.8493150684931506	0.23458520179372197
YMR318C	0	0/0	-425.2260254845023	-46466.066095303744	292	0.06896551724137931	0.8493150684931506	0.23458520179372197
YHR141C	0	0/-	-425.2285099029541	-44343.04859572649	292	0.06896551724137931	0.8493150684931506	0.23458520179372197
YNR047W	-1	-/-	-425.4240984916687	-27128.642748355865	73	0.06888888888888889	0.8493150684931506	0.23486547085201795
YOR034C	-1	-/-	-425.48490858078003	-26153.73004901409	73	0.06881243063263041	0.8493150684931506	0.2351457399103139
YJL187C	-1	-/-	-425.56197905540466	-24820.725468993187	73	0.06873614190687362	0.8493150684931506	0.23542600896860988
YLL002W	-1	-/-	-425.7118077278137	-25602.366900861263	73	0.06866002214839424	0.8493150684931506	0.23570627802690583
YJL158C	0	0/-	-425.71546971797943	-48331.0251297066	292	0.06866002214839424	0.8493150684931506	0.23570627802690583
YGL106W	-1	-/-	-425.7592272758484	-23144.1448982805	73	0.06858407079646017	0.8493150684931506	0.23598654708520178
YAL012W	-1	-/0	-425.8055112361908	-29292.43976020813	73	0.06850828729281767	0.8493150684931506	0.23626681614349776
YDL116W	-1	-/-	-425.8695752620697	-23560.450387775898	73	0.0684326710816777	0.8493150684931506	0.2365470852017937
YDL134C	-1	-/-	-425.9892840385437	-25265.10169428587	73	0.06835722160970231	0.8493150684931506	0.2368273542600897
YCR071C	-1	-/-	-426.10117506980896	-26811.639643073082	73	0.06828193832599119	0.8493150684931506	0.23710762331838564
YNL306W	0	0/-	-426.2999198436737	-44588.24593448639	292	0.06828193832599119	0.8493150684931506	0.23710762331838564
YLR120C	0	0/-	-426.3425432443619	-45980.13855654001	292	0.06828193832599119	0.8493150684931506	0.23710762331838564
YNL021W	-1	-/-	-426.45470118522644	-24605.269097805023	73	0.06820682068206821	0.8493150684931506	0.23738789237668162
YOR126C	-1	-/-	-426.4737129211426	-24928.04426419735	73	0.06813186813186813	0.8493150684931506	0.23766816143497757
YMR058W	-1	-/-	-426.47576999664307	-27117.648916840553	73	0.06805708013172337	0.8493150684931506	0.23794843049327355
YDR435C	-1	-/-	-426.4931139945984	-25952.323303580284	73	0.06798245614035088	0.8493150684931506	0.2382286995515695
YOR207C	-1	-/-	-426.7841000556946	-26808.09265446663	73	0.06790799561883899	0.8493150684931506	0.23850896860986548
YMR153W	-1	-/-	-426.78560066223145	-25591.572100400925	73	0.06783369803063458	0.8493150684931506	0.23878923766816143
YGR062C	0	0/-	-426.82363733649254	-44848.1420173645	292	0.06783369803063458	0.8493150684931506	0.23878923766816143
YLR046C	0	0/0	-426.89018523693085	-45567.77305281162	292	0.06783369803063458	0.8493150684931506	0.23878923766816143
YHR179W	0	0/0	-426.93760389089584	-43757.537555620074	292	0.06783369803063458	0.8493150684931506	0.23878923766816143
YBR192W	-1	-/-	-426.9737174510956	-24299.429719686508	73	0.06775956284153005	0.8493150684931506	0.2390695067264574
YOR286W	0	0/0	-427.004370868206	-44413.210964769125	292	0.06775956284153005	0.8493150684931506	0.2390695067264574
YDR469W	-1	-/-	-427.16401743888855	-24606.058421492577	73	0.06768558951965066	0.8493150684931506	0.23934977578475336
YKR003W	-1	-/-	-427.1921911239624	-25662.519095301628	73	0.06761177753544166	0.8493150684931506	0.23963004484304934
YMR297W	0	0/-	-427.28908973932266	-46698.71356523037	292	0.06761177753544166	0.8493150684931506	0.23963004484304934
YPL076W	-1	-/-	-427.34744477272034	-27714.56834959984	73	0.06753812636165578	0.8493150684931506	0.2399103139013453
YER007C-A	0	0/-	-427.3646658062935	-42764.44583941996	292	0.06753812636165578	0.8493150684931506	0.2399103139013453
YLR410W	-1	-/0	-427.4186155796051	-25184.16346824169	73	0.06746463547334058	0.8493150684931506	0.24019058295964127
YOR081C	-1	-/-	-427.4699902534485	-24273.649775385857	73	0.06739130434782609	0.8493150684931506	0.24047085201793722
YNL001W	-1	-/-	-427.49670147895813	-24493.26614499092	73	0.06731813246471227	0.8493150684931506	0.24075112107623317
YKL179C	-1	-/-	-427.62477135658264	-25402.908977866173	73	0.06724511930585683	0.8493150684931506	0.24103139013452915
YOR181W	-1	-/-	-427.7429783344269	-26895.066570281982	73	0.06717226435536294	0.8493150684931506	0.2413116591928251
YML092C	-1	-/-	-427.89052748680115	-25922.970379829407	73	0.0670995670995671	0.8493150684931506	0.24159192825112108
YLR203C	0	0/-	-428.1466277241707	-45314.3774189353	292	0.0670995670995671	0.8493150684931506	0.24159192825112108
YHR154W	-1	-/-	-428.2179708480835	-25681.55813574791	73	0.06702702702702702	0.8493150684931506	0.24187219730941703
YIL110W	-1	-/-	-428.26558017730713	-26340.912047982216	73	0.06695464362850972	0.8493150684931506	0.242152466367713
YGR123C	-1	-/-	-428.3552215099335	-28650.42670893669	73	0.0668824163969795	0.8493150684931506	0.24243273542600896
YPL081W	0	0/-	-428.48398834466934	-48685.475437402725	292	0.0668824163969795	0.8493150684931506	0.24243273542600896
YJR009C	-1	-/-	-428.50745916366577	-27245.142469763756	73	0.0668103448275862	0.8493150684931506	0.24271300448430494
YOL065C	-1	-/-	-428.5130543708801	-26511.722236156464	73	0.06673842841765339	0.8493150684931506	0.2429932735426009
YGR060W	-1	-/-	-428.56760108470917	-26232.39413678646	73	0.06666666666666667	0.8493150684931506	0.24327354260089687
YOL101C	-1	-/-	-428.71696615219116	-27390.109241604805	73	0.06659505907626208	0.8493150684931506	0.24355381165919282
YDR300C	-1	-/0	-428.7410042285919	-25248.401738882065	73	0.06652360515021459	0.8493150684931506	0.2438340807174888
YMR264W	-1	-/-	-428.8826985359192	-27224.71424949169	73	0.06645230439442658	0.8493150684931506	0.24411434977578475
YJL136C	0	0/-	-428.9535596370697	-46549.45007121563	292	0.06645230439442658	0.8493150684931506	0.24411434977578475
YMR309C	-1	-/-	-428.9599189758301	-27176.56054031849	73	0.06638115631691649	0.8493150684931506	0.24439461883408073
YFL018C	-1	-/-	-429.03347635269165	-25302.341784715652	73	0.06631016042780749	0.8493150684931506	0.24467488789237668
YNL256W	-1	-/-	-429.12448501586914	-26777.44908094406	73	0.06623931623931624	0.8493150684931506	0.24495515695067266
YDR117C	0	0/-	-429.35835456848145	-45289.47657522932	292	0.06623931623931624	0.8493150684931506	0.24495515695067266
YPL207W	0	0/-	-429.3651589155197	-44467.40458638966	292	0.06623931623931624	0.8493150684931506	0.24495515695067266
YDR035W	0	0/0	-429.42368257045746	-40965.09930754453	292	0.06623931623931624	0.8493150684931506	0.24495515695067266
YGR024C	-1	-/-	-429.44151067733765	-22552.71006643772	73	0.06616862326574173	0.8493150684931506	0.2452354260089686
YGL050W	0	0/-	-429.65349185466766	-44288.29000085592	292	0.06616862326574173	0.8493150684931506	0.2452354260089686
YDR508C	-1	-/-	-429.70588517189026	-28889.168514728546	73	0.06609808102345416	0.8493150684931506	0.24551569506726456
YMR022W	-1	-/-	-429.8534502983093	-27683.085241794586	73	0.06602768903088392	0.8493150684931506	0.24579596412556054
YBR208C	0	0/0	-429.9283391684294	-45830.88757823408	292	0.06602768903088392	0.8493150684931506	0.24579596412556054
YPL183C	0	0/-	-429.9845431447029	-46460.35758309811	292	0.06602768903088392	0.8493150684931506	0.24579596412556054
YKL055C	-1	-/-	-430.1258897781372	-26092.600563287735	73	0.06595744680851064	0.8493150684931506	0.2460762331838565
YLR231C	-1	-/-	-430.1772937774658	-27225.89037358761	73	0.06588735387885228	0.8493150684931506	0.24635650224215247
YHR010W	0	0/-	-430.4162971377373	-44209.19986537099	292	0.06588735387885228	0.8493150684931506	0.24635650224215247
YFL062W	0	0/-	-430.446042239666	-41152.245826378465	292	0.06588735387885228	0.8493150684931506	0.24635650224215247
YLR181C	-1	-/-	-430.49126148223877	-25385.679244339466	73	0.06581740976645435	0.8493150684931506	0.24663677130044842
YDL075W	0	0/-	-430.5608920156956	-46324.420185923576	292	0.06581740976645435	0.8493150684931506	0.24663677130044842
YLR390W	0	0/-	-430.6838421225548	-43364.6337916255	292	0.06581740976645435	0.8493150684931506	0.24663677130044842
YHR070W	-1	-/-	-430.72563338279724	-24662.44904255867	73	0.06574761399787911	0.8493150684931506	0.2469170403587444
YDR120C	-1	-/-	-430.85784935951233	-26640.61894953251	73	0.06567796610169492	0.8493150684931506	0.24719730941704035
YLR244C	0	0/-	-430.8985722064972	-43264.97350861132	292	0.06567796610169492	0.8493150684931506	0.24719730941704035
YDR169C	0	0/-	-430.91105380654335	-45819.928340017796	292	0.06567796610169492	0.8493150684931506	0.24719730941704035
YKL206C	-1	-/0	-430.9569134712219	-26472.222649097443	73	0.0656084656084656	0.8493150684931506	0.24747757847533633
YCR018C	-1	-/-	-431.0479824542999	-24931.433904886246	73	0.06553911205073996	0.8493150684931506	0.24775784753363228
YPL256C	-1	-/-	-431.06108117103577	-29988.11970102787	73	0.06546990496304118	0.8493150684931506	0.24803811659192826
YHR143W-A	-1	-/-	-431.0777440071106	-26189.07626414299	73	0.06540084388185655	0.8493150684931506	0.2483183856502242
YNL186W	-1	-/-	-431.0857307910919	-26680.40091061592	73	0.06533192834562697	0.8493150684931506	0.2485986547085202
YJR062C	0	0/0	-431.1946813464165	-45236.118190184236	292	0.06533192834562697	0.8493150684931506	0.2485986547085202
YLR209C	0	0/-	-431.3671935200691	-41849.83121943474	292	0.06533192834562697	0.8493150684931506	0.2485986547085202
YNL209W	-1	-/-	-431.4533157348633	-28475.05620801449	73	0.06526315789473684	0.8493150684931506	0.24887892376681614
YBL019W	-1	-/-	-431.4714925289154	-25107.684020519257	73	0.06519453207150368	0.8493150684931506	0.24915919282511212
YOR253W	-1	-/-	-431.4789619445801	-26553.134745836258	73	0.06512605042016807	0.8493150684931506	0.24943946188340807
YLR292C	-1	-/-	-431.4990441799164	-24509.132291555405	73	0.06505771248688352	0.8493150684931506	0.24971973094170405
YCL051W	-1	-/-	-431.5114965438843	-26312.676589012146	73	0.0649895178197065	0.8493150684931506	0.25
YHR018C	0	0/0	-431.51314157247543	-44032.45687586069	292	0.0649895178197065	0.8493150684931506	0.25
YHR107C	-1	-/-	-431.59588265419006	-24269.225131452084	73	0.06492146596858639	0.8493150684931506	0.250280269058296
YHL034C	-1	-/0	-431.7353641986847	-23748.374119877815	73	0.06485355648535565	0.8493150684931506	0.2505605381165919
YGR112W	-1	-/-	-431.7724199295044	-25692.26057970524	73	0.06478578892371996	0.8493150684931506	0.2508408071748879
YOR073W	-1	-/-	-431.85982370376587	-25604.67161667347	73	0.06471816283924843	0.8493150684931506	0.25112107623318386
YAR031W	-1	-/0	-432.067045211792	-26312.36806678772	73	0.06465067778936393	0.8493150684931506	0.25140134529147984
YDL126C	-1	-/-	-432.1331877708435	-25675.217547893524	73	0.06458333333333334	0.8493150684931506	0.25168161434977576
YLL004W	-1	-/-	-432.28303122520447	-26747.598514556885	73	0.06451612903225806	0.8493150684931506	0.25196188340807174
YMR047C	-1	-/-	-432.3096866607666	-24143.434145212173	73	0.06444906444906445	0.8493150684931506	0.2522421524663677
YOL056W	0	0/-	-432.3493874371052	-44456.308515351266	292	0.06444906444906445	0.8493150684931506	0.2522421524663677
YKL054C	-1	-/-	-432.55382442474365	-23881.105583310127	73	0.06438213914849429	0.8493150684931506	0.2525224215246637
YJR019C	-1	-/-	-432.6050293445587	-27152.38940691948	73	0.06431535269709543	0.8493150684931506	0.2528026905829596
YER171W	-1	-/-	-432.60828733444214	-25624.424315690994	73	0.06424870466321243	0.8493150684931506	0.2530829596412556
YPL252C	0	0/0	-432.6114590167999	-43965.97937440872	292	0.06424870466321243	0.8493150684931506	0.2530829596412556
YBR035C	-1	-/-	-432.77312898635864	-24037.236322045326	73	0.06418219461697723	0.8493150684931506	0.2533632286995516
YML029W	-1	-/-	-432.7999165058136	-27661.725699663162	73	0.0641158221302999	0.8493150684931506	0.25364349775784756
YLR441C	0	0/-	-432.91914117336273	-45718.37749569118	292	0.0641158221302999	0.8493150684931506	0.25364349775784756
YDR301W	-1	-/-	-433.01731872558594	-26428.782445192337	73	0.0640495867768595	0.8493150684931506	0.2539237668161435
YOR168W	-1	-/-	-433.0410397052765	-26539.7446975708	73	0.06398348813209494	0.8493150684931506	0.25420403587443946
YDL140C	-1	-/-	-433.06676030158997	-25961.943019509315	73	0.06391752577319587	0.8493150684931506	0.25448430493273544
YOL112W	-1	-/-	-433.1211814880371	-24794.57919573784	73	0.06385169927909372	0.8493150684931506	0.2547645739910314
YCL011C	-1	-/-	-433.16592383384705	-25043.037424325943	73	0.06378600823045268	0.8493150684931506	0.25504484304932734
YGR010W	-1	-/-	-433.19605350494385	-25935.46096420288	73	0.06372045220966084	0.8493150684931506	0.2553251121076233
YIL052C	-1	-/-	-433.2318432331085	-27193.582945227623	73	0.06365503080082136	0.8493150684931506	0.2556053811659193
YBR195C	-1	-/-	-433.30124044418335	-25684.996390104294	73	0.06358974358974359	0.8493150684931506	0.2558856502242152
YML055W	-1	-/-	-433.3460011482239	-25938.63909494877	73	0.06352459016393443	0.8493150684931506	0.2561659192825112
YAR015W	-1	-/-	-433.36831283569336	-24954.510855436325	73	0.06345957011258956	0.8493150684931506	0.2564461883408072
YOL137W	0	0/-	-433.37781566381454	-42729.00891378522	292	0.06345957011258956	0.8493150684931506	0.2564461883408072
YAL003W	-1	-/-	-433.40454506874084	-27900.831984996796	73	0.06339468302658487	0.8493150684931506	0.25672645739910316
YOL142W	-1	-/-	-433.5351994037628	-26085.490118026733	73	0.06332992849846783	0.8493150684931506	0.2570067264573991
YOR117W	-1	-/-	-433.5484850406647	-25140.96356320381	73	0.06326530612244897	0.8493150684931506	0.25728699551569506
YOR276W	0	0/-	-433.5976578593254	-45008.814759880304	292	0.06326530612244897	0.8493150684931506	0.25728699551569506
YMR062C	0	0/0	-433.6081891655922	-41720.13885381818	292	0.06326530612244897	0.8493150684931506	0.25728699551569506
YBR181C	0	0/-	-433.60933417081833	-43676.79661819339	292	0.06326530612244897	0.8493150684931506	0.25728699551569506
YDR447C	-1	-/-	-433.6374442577362	-27366.921042740345	73	0.06320081549439348	0.8493150684931506	0.25756726457399104
YIL033C	-1	-/-	-433.68970227241516	-25431.861037492752	73	0.06313645621181263	0.8493150684931506	0.257847533632287
YML013W	-1	-/-	-433.7036632299423	-27453.91790997982	73	0.06307222787385554	0.8493150684931506	0.25812780269058294
YOL105C	-1	-/-	-433.71361470222473	-27428.47813475132	73	0.06300813008130081	0.8493150684931506	0.2584080717488789
YPL127C	-1	-/-	-433.72587966918945	-25952.68958926201	73	0.06294416243654823	0.8493150684931506	0.2586883408071749
YLR373C	0	0/-	-433.73416382074356	-43387.32918995619	292	0.06294416243654823	0.8493150684931506	0.2586883408071749
YLR384C	-1	-/-	-433.8250105381012	-25064.37160050869	73	0.06288032454361055	0.8493150684931506	0.2589686098654709
YDL080C	-1	-/-	-434.0534701347351	-25540.61503612995	73	0.06281661600810537	0.8493150684931506	0.2592488789237668
YGR158C	-1	-/-	-434.08625173568726	-27614.15567433834	73	0.06275303643724696	0.8493150684931506	0.2595291479820628
YFL017W-A	-1	-/-	-434.2726767063141	-26169.653081417084	73	0.06268958543983821	0.8493150684931506	0.25980941704035876
YEL038W	0	0/0	-434.272876560688	-41586.29916501045	292	0.06268958543983821	0.8493150684931506	0.25980941704035876
YOL021C	-1	-/-	-434.31614661216736	-26760.30235207081	73	0.06262626262626263	0.8493150684931506	0.2600896860986547
YIL021W	-1	-/-	-434.40028285980225	-26510.796890854836	73	0.06256306760847628	0.8493150684931506	0.26036995515695066
YNL005C	0	0/-	-434.42654156684875	-42499.050597935915	292	0.06256306760847628	0.8493150684931506	0.26036995515695066
YLR335W	-1	-/-	-434.4459385871887	-24914.19363093376	73	0.0625	0.8493150684931506	0.26065022421524664
YPL085W	-1	-/-	-434.62568378448486	-26161.152636528015	73	0.06243705941591138	0.8493150684931506	0.2609304932735426
YOR361C	-1	-/-	-434.6320858001709	-27737.109593629837	73	0.06237424547283702	0.8493150684931506	0.26121076233183854
YKL214C	-1	-/-	-434.99970507621765	-22720.597328841686	73	0.062311557788944726	0.8493150684931506	0.2614910313901345
YJL087C	-1	-/-	-435.0391175746918	-25568.913577079773	73	0.06224899598393574	0.8493150684931506	0.2617713004484305
YNL148C	-1	-/-	-435.094202041626	-26049.75132703781	73	0.062186559679037114	0.8493150684931506	0.2620515695067265
YDR471W	0	0/-	-435.1348133087158	-46601.38346268237	292	0.062186559679037114	0.8493150684931506	0.2620515695067265
YER167W	-1	-/-	-435.2030417919159	-27545.89599084854	73	0.06212424849699399	0.8493150684931506	0.2623318385650224
YAR002W	-1	-/-	-435.2958641052246	-24901.712484568357	73	0.062062062062062065	0.8493150684931506	0.2626121076233184
YLR381W	-1	-/-	-435.3614432811737	-27321.710688114166	73	0.062	0.8493150684931506	0.26289237668161436
YML008C	-1	-/-	-435.37179040908813	-26778.69576072693	73	0.061938061938061936	0.8493150684931506	0.26317264573991034
YOL110W	-1	-/-	-435.3853106498718	-25865.702382087708	73	0.06187624750499002	0.8493150684931506	0.26345291479820626
YOL051W	-1	-/-	-435.4020335674286	-25806.352691292763	73	0.06181455633100698	0.8493150684931506	0.26373318385650224
YPL101W	-1	-/-	-435.41669845581055	-26484.4909594059	73	0.061752988047808766	0.8493150684931506	0.2640134529147982
YER011W	0	0/-	-435.45543217658997	-46609.64620888233	292	0.061752988047808766	0.8493150684931506	0.2640134529147982
YMR142C	-1	-/-	-435.48076033592224	-28324.866770505905	73	0.061691542288557215	0.8493150684931506	0.2642937219730942
YFL047W	0	0/-	-435.53484976291656	-43537.207232028246	292	0.061691542288557215	0.8493150684931506	0.2642937219730942
YDR251W	-1	-/-	-435.6137511730194	-25729.29294013977	73	0.061630218687872766	0.8493150684931506	0.2645739910313901
YOR322C	-1	-/-	-435.62624073028564	-26014.360164642334	73	0.06156901688182721	0.8493150684931506	0.2648542600896861
YFR021W	-1	-/-	-435.6600193977356	-26481.0339884758	73	0.061507936507936505	0.8493150684931506	0.2651345291479821
YNL294C	-1	-/-	-435.660484790802	-28083.68036699295	73	0.061446977205153616	0.8493150684931506	0.265414798206278
YBL018C	-1	-/-	-435.6961884498596	-27818.096459150314	73	0.061386138613861385	0.8493150684931506	0.265695067264574
YBR198C	-1	-/-	-435.71566343307495	-25307.18016600609	73	0.06132542037586548	0.8493150684931506	0.26597533632286996
YBR145W	-1	-/0	-435.8221251964569	-28103.486952900887	73	0.06126482213438735	0.8493150684931506	0.26625560538116594
YLR172C	-1	-/-	-435.87091994285583	-25913.79404604435	73	0.06120434353405726	0.8493150684931506	0.26653587443946186
YKL013C	-1	-/-	-435.93630814552307	-24118.60912041366	73	0.0611439842209073	0.8493150684931506	0.26681614349775784
YNL135C	-1	-/-	-435.963369846344	-24338.285324811935	73	0.061083743842364535	0.8493150684931506	0.2670964125560538
YDL072C	0	0/-	-435.96879863739014	-46763.4559956193	292	0.061083743842364535	0.8493150684931506	0.2670964125560538
YJR041C	0	0/-	-436.314704477787	-46075.00123974681	292	0.061083743842364535	0.8493150684931506	0.2670964125560538
YEL066W	-1	-/-	-436.4217507839203	-25684.359593153	73	0.0610236220472441	0.8493150684931506	0.2673766816143498
YBL105C	-1	-/-	-436.4303934574127	-24800.521699905396	73	0.06096361848574238	0.8493150684931506	0.2676569506726457
YGR167W	-1	-/-	-436.4539284706116	-24188.689310610294	73	0.060903732809430254	0.8493150684931506	0.2679372197309417
YAL029C	-1	-/-	-436.58432602882385	-26349.356552124023	73	0.06084396467124632	0.8493150684931506	0.2682174887892377
YLR182W	-1	-/-	-436.62525248527527	-25545.491656780243	73	0.060784313725490195	0.8493150684931506	0.26849775784753366
YNL267W	-1	-/-	-436.69497323036194	-24328.938458800316	73	0.06072477962781587	0.8493150684931506	0.2687780269058296
YGL210W	-1	-/-	-436.9199323654175	-25116.881499528885	73	0.060665362035225046	0.8493150684931506	0.26905829596412556
YJL129C	-1	-/-	-437.0012481212616	-26191.254378557205	73	0.06060606060606061	0.8493150684931506	0.26933856502242154
YLL024C	-1	-/-	-437.0024709701538	-27077.135485887527	73	0.060546875	0.8493150684931506	0.26961883408071746
YPR164W	-1	-/-	-437.04354524612427	-24532.195700526237	73	0.06048780487804878	0.8493150684931506	0.26989910313901344
YMR065W	-1	-/-	-437.2099931240082	-26653.90124106407	73	0.06042884990253411	0.8493150684931506	0.2701793721973094
YLR246W	-1	-/-	-437.2147560119629	-27934.181817293167	73	0.06037000973709834	0.8493150684931506	0.2704596412556054
YER083C	-1	-/-	-437.2155246734619	-25253.416103363037	73	0.06031128404669261	0.8493150684931506	0.2707399103139013
YBR109C	-1	-/-	-437.3233845233917	-24222.466034531593	73	0.06025267249757046	0.8493150684931506	0.2710201793721973
YDR384C	-1	-/-	-437.40644335746765	-26280.636468291283	73	0.06019417475728155	0.8493150684931506	0.2713004484304933
YDR098C	-1	-/-	-437.54513812065125	-23910.8973210752	73	0.06013579049466537	0.8493150684931506	0.27158071748878926
YHR194W	-1	-/-	-437.7273528575897	-26570.666757822037	73	0.060077519379844964	0.8493150684931506	0.2718609865470852
YER018C	-1	-/-	-437.87315678596497	-25650.447174549103	73	0.060019361084220714	0.8493150684931506	0.27214125560538116
YJL060W	-1	-/-	-437.9563386440277	-27638.465981960297	73	0.059961315280464215	0.8493150684931506	0.27242152466367714
YOL004W	-1	-/-	-438.0679545402527	-23728.316007614136	73	0.05990338164251208	0.8493150684931506	0.2727017937219731
YKL033W	0	0/-	-438.3333577811718	-44693.70048387628	292	0.05990338164251208	0.8493150684931506	0.2727017937219731
YNR016C	-1	-/-	-438.4078686237335	-27420.19269514084	73	0.059845559845559844	0.8493150684931506	0.27298206278026904
YBR222C	0	0/-	-438.4793528318405	-44183.40344795585	292	0.059845559845559844	0.8493150684931506	0.27298206278026904
YML027W	-1	-/-	-438.5493321418762	-26432.486974477768	73	0.05978784956605593	0.8493150684931506	0.273262331838565
YIL020C	0	0/0	-438.58364111185074	-44178.16154484451	292	0.05978784956605593	0.8493150684931506	0.273262331838565
YBL072C	0	0/-	-438.6318681836128	-47647.43371012807	292	0.05978784956605593	0.8493150684931506	0.273262331838565
YMR234W	-1	-/-	-438.67056608200073	-25635.600528240204	73	0.05973025048169557	0.8493150684931506	0.273542600896861
YAL010C	-1	-/-	-438.72583961486816	-24085.73752951622	73	0.059672762271414825	0.8493150684931506	0.273822869955157
YPL243W	-1	-/-	-438.73036283254623	-24813.271099805832	73	0.05961538461538462	0.8493150684931506	0.2741031390134529
YGR098C	-1	-/-	-438.7746481895447	-24668.206501722336	73	0.059558117195004805	0.8493150684931506	0.2743834080717489
YPR171W	-1	-/-	-438.9840259552002	-25136.50165975094	73	0.05950095969289827	0.8493150684931506	0.27466367713004486
YDL248W	0	0/-	-439.103208899498	-41482.282811403275	292	0.05950095969289827	0.8493150684931506	0.27466367713004486
YLR075W	-1	-/-	-439.1465859413147	-26845.028036355972	73	0.059443911792905084	0.8493150684931506	0.2749439461883408
YBL030C	-1	-/-	-439.15229392051697	-28197.067416787148	73	0.05938697318007663	0.8493150684931506	0.27522421524663676
YOL146W	-1	-/-	-439.21102595329285	-26091.164650440216	73	0.05933014354066986	0.8493150684931506	0.27550448430493274
YDL014W	-1	-/-	-439.2422745227814	-27190.814090132713	73	0.05927342256214149	0.8493150684931506	0.2757847533632287
YJR103W	-1	-/-	-439.32692766189575	-29060.78478050232	73	0.05921680993314231	0.8493150684931506	0.27606502242152464
YGL049C	-1	-/-	-439.39034128189087	-23534.525864243507	73	0.05916030534351145	0.8493150684931506	0.2763452914798206
YOR293W	0	0/-	-439.45714658498764	-47411.59572464228	292	0.05916030534351145	0.8493150684931506	0.2763452914798206
YJL034W	-1	-/-	-439.53522968292236	-28646.407760620117	73	0.05910390848427073	0.8493150684931506	0.2766255605381166
YBR168W	-1	-/-	-439.5532441139221	-26204.85869498551	73	0.05904761904761905	0.8493150684931506	0.2769058295964126
YPL139C	-1	-/-	-439.5816972255707	-25531.7599670887	73	0.058991436726926735	0.8493150684931506	0.2771860986547085
YPL180W	-1	-/-	-439.5969054698944	-23463.95773923397	73	0.058935361216730035	0.8493150684931506	0.2774663677130045
YLR333C	0	0/-	-439.60654801130295	-45658.76146526635	292	0.058935361216730035	0.8493150684931506	0.2774663677130045
YNL292W	-1	-/-	-439.6162052154541	-26689.814126491547	73	0.05887939221272555	0.8493150684931506	0.27774663677130046
YEL046C	0	0/0	-439.68161112070084	-43935.18745344877	292	0.05887939221272555	0.8493150684931506	0.27774663677130046
YLL021W	-1	-/-	-439.6924340724945	-26390.151480436325	73	0.058823529411764705	0.8493150684931506	0.27802690582959644
YNL279W	-1	-/-	-439.7147094011307	-26342.521453619003	73	0.058767772511848344	0.8493150684931506	0.27830717488789236
YOR101W	0	0/-	-439.82104836404324	-44193.56058407575	292	0.058767772511848344	0.8493150684931506	0.27830717488789236
YDL227C	-1	-/-	-439.8681445121765	-27454.72957086563	73	0.058712121212121215	0.8493150684931506	0.27858744394618834
YBR177C	-1	-/-	-439.9025146961212	-27244.12483727932	73	0.0586565752128666	0.8493150684931506	0.2788677130044843
YBR022W	-1	-/-	-439.9361684322357	-24619.709926128387	73	0.05860113421550094	0.8493150684931506	0.27914798206278024
YLR017W	0	0/-	-440.07293117046356	-45395.408629864454	292	0.05860113421550094	0.8493150684931506	0.27914798206278024
YOR234C	0	0/-	-440.16287434101105	-48164.665469055064	292	0.05860113421550094	0.8493150684931506	0.27914798206278024
YLR386W	-1	-/-	-440.16629123687744	-24927.87371945381	73	0.05854579792256846	0.8493150684931506	0.2794282511210762
YDR055W	-1	-/-	-440.17310190200806	-29016.526703834534	73	0.05849056603773585	0.8493150684931506	0.2797085201793722
YOL052C	0	0/-	-440.19812071323395	-44745.615208387375	292	0.05849056603773585	0.8493150684931506	0.2797085201793722
YOL145C	-1	-/-	-440.2227054834366	-24187.11906081438	73	0.058435438265786996	0.8493150684931506	0.2799887892376682
YLR089C	0	0/0	-440.2325947880745	-42743.37969866395	292	0.058435438265786996	0.8493150684931506	0.2799887892376682
YFR025C	0	0/0	-440.2536115348339	-43336.41615201533	292	0.058435438265786996	0.8493150684931506	0.2799887892376682
YER057C	0	0/0	-440.28612518310547	-42772.80720880348	292	0.058435438265786996	0.8493150684931506	0.2799887892376682
YKL096W-A	0	0/-	-440.3260106742382	-45256.084952801466	292	0.058435438265786996	0.8493150684931506	0.2799887892376682
YBR007C	0	0/0	-440.4167037010193	-45106.40725645423	292	0.058435438265786996	0.8493150684931506	0.2799887892376682
YDR502C	0	0/0	-440.4343587756157	-48399.5776296854	292	0.058435438265786996	0.8493150684931506	0.2799887892376682
YAR018C	-1	-/-	-440.50863885879517	-24662.334543466568	73	0.0583804143126177	0.8493150684931506	0.2802690582959641
YPL203W	-1	-/-	-440.5104138851166	-30468.91697883606	73	0.05832549388523048	0.8493150684931506	0.2805493273542601
YLL050C	-1	-/-	-440.5223505496979	-24523.730388641357	73	0.05827067669172932	0.8493150684931506	0.28082959641255606
YPL015C	-1	-/-	-440.5844395160675	-26920.36249279976	73	0.05821596244131456	0.8493150684931506	0.28110986547085204
YAL041W	-1	-/-	-440.72229290008545	-26411.9272005558	73	0.058161350844277676	0.8493150684931506	0.28139013452914796
YJL063C	-1	-/-	-440.7772567272186	-26004.870758771896	73	0.05810684161199625	0.8493150684931506	0.28167040358744394
YKL014C	-1	-/-	-440.8493163585663	-26619.06476867199	73	0.05805243445692884	0.8493150684931506	0.2819506726457399
YGL080W	0	0/-	-440.89010867476463	-43335.680824905634	292	0.05805243445692884	0.8493150684931506	0.2819506726457399
YPR199C	-1	-/-	-441.016393661499	-25232.37940645218	73	0.057998129092609915	0.8493150684931506	0.2822309417040359
YDR375C	-1	-/-	-441.0164089202881	-27190.331626415253	73	0.05794392523364486	0.8493150684931506	0.2825112107623318
YKL191W	-1	-/-	-441.0197446346283	-27881.656493782997	73	0.05788982259570495	0.8493150684931506	0.2827914798206278
YHR120W	-1	-/-	-441.0742473602295	-26644.593835115433	73	0.05783582089552239	0.8493150684931506	0.2830717488789238
YMR220W	-1	-/-	-441.25585198402405	-23411.924795508385	73	0.05778191985088537	0.8493150684931506	0.28335201793721976
YLR332W	-1	-/-	-441.37173080444336	-27885.926994800568	73	0.05772811918063315	0.8493150684931506	0.2836322869955157
YMR218C	-1	-/-	-441.3766906261444	-25218.146491885185	73	0.05767441860465116	0.8493150684931506	0.28391255605381166
YNL112W	-1	-/-	-441.46557879447937	-29710.957901000977	73	0.05762081784386617	0.8493150684931506	0.28419282511210764
YNL188W	-1	-/-	-441.5434467792511	-25609.704535841942	73	0.057567316620241414	0.8493150684931506	0.28447309417040356
YJR006W	-1	-/-	-441.55865597724915	-26248.367837786674	73	0.0575139146567718	0.8493150684931506	0.28475336322869954
YDL138W	-1	-/-	-441.5674879550934	-26382.026970610023	73	0.057460611677479144	0.8493150684931506	0.2850336322869955
YMR312W	-1	-/-	-441.66865634918213	-26849.418189167976	73	0.05740740740740741	0.8493150684931506	0.2853139013452915
YGL038C	1	+/+	-441.68880009651184	-29298.5870616436	72	0.058279370952821465	0.863013698630137	0.2853139013452915
YBL068W	0	0/-	-441.78220880031586	-44800.71392545104	292	0.058279370952821465	0.863013698630137	0.2853139013452915
YLR118C	0	0/-	-441.82145351171494	-45134.19568604231	292	0.058279370952821465	0.863013698630137	0.2853139013452915
YGL147C	0	0/-	-442.0709308385849	-48331.518856823444	292	0.058279370952821465	0.863013698630137	0.2853139013452915
YDL146W	0	0/-	-442.2046696841717	-45683.62262248993	292	0.058279370952821465	0.863013698630137	0.2853139013452915
YLR022C	-1	-/-	-442.2726483345032	-26812.845440983772	73	0.05822550831792976	0.863013698630137	0.2855941704035874
YMR183C	-1	-/-	-442.2995698451996	-24575.873171687126	73	0.05817174515235457	0.863013698630137	0.2858744394618834
YBR104W	0	0/-	-442.415314078331	-44637.22889736295	292	0.05817174515235457	0.863013698630137	0.2858744394618834
YOR129C	-1	-/-	-442.50791597366333	-26466.697973251343	73	0.058118081180811805	0.863013698630137	0.2861547085201794
YBR166C	0	0/0	-442.6543403863907	-42075.865284360945	292	0.058118081180811805	0.863013698630137	0.2861547085201794
YJL201W	-1	-/-	-442.72080421447754	-27138.55318045616	73	0.05806451612903226	0.863013698630137	0.28643497757847536
YKL135C	-1	-/-	-442.82524609565735	-26224.04518175125	73	0.058011049723756904	0.863013698630137	0.2867152466367713
YJL197W	0	0/-	-442.8409101963043	-43115.86749905348	292	0.058011049723756904	0.863013698630137	0.2867152466367713
YPL242C	-1	-/-	-442.8570809364319	-25592.14736685157	73	0.05795768169273229	0.863013698630137	0.28699551569506726
YOR213C	-1	-/-	-442.8713221549988	-26726.41828107834	73	0.057904411764705885	0.863013698630137	0.28727578475336324
YCR073W-A	-1	-/-	-442.8999373912811	-27105.82089948654	73	0.05785123966942149	0.863013698630137	0.2875560538116592
YDR155C	0	0/-	-442.90792310237885	-42125.27444207668	292	0.05785123966942149	0.863013698630137	0.2875560538116592
YOR369C	0	0/-	-442.9257242679596	-47756.38611827791	292	0.05785123966942149	0.863013698630137	0.2875560538116592
YBL063W	-1	-/-	-442.94703459739685	-24336.278797984123	73	0.05779816513761468	0.863013698630137	0.28783632286995514
YKR082W	-1	-/-	-442.9616525173187	-25914.002901792526	73	0.05774518790100825	0.863013698630137	0.2881165919282511
YLL005C	0	0/-	-442.97595515847206	-45271.38399639726	292	0.05774518790100825	0.863013698630137	0.2881165919282511
YOL063C	-1	-/-	-443.0692024230957	-24877.2838011086	73	0.057692307692307696	0.863013698630137	0.2883968609865471
YMR289W	0	0/-	-443.1248500943184	-41432.34678149223	292	0.057692307692307696	0.863013698630137	0.2883968609865471
YKL157W	0	0/0	-443.16336363554	-45541.34508493543	292	0.057692307692307696	0.863013698630137	0.2883968609865471
YOR201C	-1	-/-	-443.18849635124207	-27502.637359261513	73	0.05763952424519671	0.863013698630137	0.288677130044843
YER172C	-1	-/-	-443.2098488807678	-24814.93514728546	73	0.05758683729433273	0.863013698630137	0.288957399103139
YDR224C	-1	-/-	-443.23367500305176	-26514.04469037056	73	0.057534246575342465	0.863013698630137	0.289237668161435
YIR006C	-1	-/-	-443.2725467681885	-25120.12002336979	73	0.05748175182481752	0.863013698630137	0.28951793721973096
YHL007C	-1	-/-	-443.27609276771545	-25590.40815925598	73	0.05742935278030994	0.863013698630137	0.2897982062780269
YBR084W	-1	-/-	-443.3359203338623	-26221.439093351364	73	0.05737704918032787	0.863013698630137	0.29007847533632286
YKR038C	-1	-/-	-443.43534874916077	-23715.10824340582	73	0.05732484076433121	0.863013698630137	0.29035874439461884
YHL031C	-1	-/-	-443.474102973938	-25534.395703792572	73	0.057272727272727274	0.863013698630137	0.2906390134529148
YLR370C	-1	-/-	-443.54141211509705	-27328.952002763748	73	0.05722070844686648	0.863013698630137	0.29091928251121074
YPL129W	-1	-/-	-443.5850052833557	-24451.221459656954	73	0.05716878402903811	0.863013698630137	0.2911995515695067
YBR161W	-1	-/-	-443.75243639945984	-27414.694994807243	73	0.057116953762466005	0.863013698630137	0.2914798206278027
YLR207W	-1	-/-	-443.813116312027	-28026.983378648758	73	0.057065217391304345	0.863013698630137	0.2917600896860987
YOL077W-A	-1	-/-	-443.8295040130615	-26148.9419836998	73	0.05701357466063348	0.863013698630137	0.2920403587443946
YBR274W	-1	-/-	-443.8307886123657	-29345.31889641285	73	0.056962025316455694	0.863013698630137	0.2923206278026906
YJL095W	-1	-/-	-443.8421895503998	-28529.212567567825	73	0.056910569105691054	0.863013698630137	0.29260089686098656
YIL073C	-1	-/-	-443.85785841941833	-27887.448719739914	73	0.05685920577617329	0.863013698630137	0.29288116591928254
YFR050C	-1	-/-	-443.9132957458496	-27085.324338197708	73	0.056807935076645624	0.863013698630137	0.29316143497757846
YPR189W	-1	-/-	-443.93289279937744	-24864.926220417023	73	0.05675675675675676	0.863013698630137	0.29344170403587444
YJL168C	-1	-/-	-444.0409424304962	-27434.72374498844	73	0.05670567056705671	0.863013698630137	0.2937219730941704
YJL207C	-1	-/-	-444.0747129917145	-25524.84059238434	73	0.05665467625899281	0.863013698630137	0.29400224215246634
YBR130C	-1	-/-	-444.0942258834839	-25484.662109375	73	0.05660377358490566	0.863013698630137	0.2942825112107623
YNL099C	-1	-/-	-444.1675179004669	-23223.429728627205	73	0.05655296229802514	0.863013698630137	0.2945627802690583
YFL017C	0	0/-	-444.1738026738167	-41840.26046064496	292	0.05655296229802514	0.863013698630137	0.2945627802690583
YMR161W	-1	-/-	-444.19663310050964	-25031.94731736183	73	0.05650224215246637	0.863013698630137	0.2948430493273543
YDR376W	-1	-/-	-444.252792596817	-28255.43668949604	73	0.056451612903225805	0.863013698630137	0.2951233183856502
YML059C	-1	-/-	-444.2573781013489	-27607.86954641342	73	0.05640107430617726	0.863013698630137	0.2954035874439462
YNL236W	-1	-/-	-444.31509041786194	-25336.475242972374	73	0.05635062611806798	0.863013698630137	0.29568385650224216
YJL092W	-1	-/-	-444.4012064933777	-26246.134614229202	73	0.05630026809651475	0.863013698630137	0.29596412556053814
YFL041W	-1	-/-	-444.4474437236786	-28192.202505469322	73	0.05625	0.863013698630137	0.29624439461883406
YMR231W	-1	-/-	-444.4681808948517	-26763.41758954525	73	0.056199821587867974	0.863013698630137	0.29652466367713004
YOR159C	-1	-/-	-444.49848556518555	-25174.259945869446	73	0.05614973262032086	0.863013698630137	0.296804932735426
YGL189C	0	0/-	-444.62088334560394	-47018.198821127415	292	0.05614973262032086	0.863013698630137	0.296804932735426
YKL122C	-1	-/-	-444.70059537887573	-26470.510824918747	73	0.05609973285841496	0.863013698630137	0.297085201793722
YIL149C	-1	-/-	-444.7785265445709	-25131.20667076111	73	0.05604982206405694	0.863013698630137	0.2973654708520179
YPR047W	0	0/-	-445.03339087963104	-45724.2519723773	292	0.05604982206405694	0.863013698630137	0.2973654708520179
YOR350C	0	0/-	-445.22705149650574	-44061.02211818099	292	0.05604982206405694	0.863013698630137	0.2973654708520179
YMR048W	-1	-/-	-445.27095246315	-25625.95938038826	73	0.056	0.863013698630137	0.2976457399103139
YJR126C	-1	-/-	-445.2918529510498	-25640.439972639084	73	0.05595026642984014	0.863013698630137	0.2979260089686099
YIR033W	-1	-/-	-445.3268473148346	-25595.103254556656	73	0.055900621118012424	0.863013698630137	0.2982062780269058
YMR186W	-1	-/-	-445.42565298080444	-24462.81532585621	73	0.05585106382978723	0.863013698630137	0.2984865470852018
YGR169C	-1	-/-	-445.45706033706665	-27023.24898123741	73	0.05580159433126661	0.863013698630137	0.29876681614349776
YDL231C	-1	-/-	-445.5383002758026	-26968.792899250984	73	0.05575221238938053	0.863013698630137	0.29904708520179374
YBR038W	-1	-/-	-445.7116549015045	-23956.303279399872	73	0.05570291777188329	0.863013698630137	0.29932735426008966
YBR158W	-1	-/-	-445.72504019737244	-25757.5604596138	73	0.05565371024734982	0.863013698630137	0.29960762331838564
YJR132W	-1	-/0	-445.73811984062195	-25249.453127622604	73	0.05560458958517211	0.863013698630137	0.2998878923766816
YNL288W	-1	-/-	-445.786084651947	-25651.83180832863	73	0.05555555555555555	0.863013698630137	0.3001681614349776
YOR001W	-1	-/-	-445.8087508678436	-27779.825813651085	73	0.055506607929515416	0.863013698630137	0.3004484304932735
YBR176W	0	0/-	-445.9253783226013	-41874.68129089475	292	0.055506607929515416	0.863013698630137	0.3004484304932735
YOR110W	-1	-/-	-445.9759774208069	-24659.63164150715	73	0.05545774647887324	0.863013698630137	0.3007286995515695
YDL078C	-1	-/-	-445.98169136047363	-25788.979794979095	73	0.055408970976253295	0.863013698630137	0.3010089686098655
YPL179W	-1	-/-	-446.17930722236633	-25560.671267151833	73	0.05536028119507909	0.863013698630137	0.30128923766816146
YNL258C	-1	-/-	-446.20028495788574	-25074.976058796048	73	0.0553116769095698	0.863013698630137	0.3015695067264574
YLR192C	-1	-/-	-446.2344295978546	-25635.33269762993	73	0.05526315789473684	0.863013698630137	0.30184977578475336
YLR032W	-1	-/-	-446.2406315803528	-26227.83359646797	73	0.05521472392638037	0.863013698630137	0.30213004484304934
YBR146W	0	0/-	-446.2411311864853	-44474.5618968606	292	0.05521472392638037	0.863013698630137	0.30213004484304934
YNL031C	-1	-/-	-446.2858455181122	-23891.797966837883	73	0.05516637478108581	0.863013698630137	0.3024103139013453
YLR418C	-1	-/-	-446.4393684864044	-23684.52373892069	73	0.05511811023622047	0.863013698630137	0.30269058295964124
YGL169W	-1	-/-	-446.4809641838074	-27676.162535905838	73	0.05506993006993007	0.863013698630137	0.3029708520179372
YBR093C	-1	-/-	-446.502938747406	-26242.534469127655	73	0.05502183406113537	0.863013698630137	0.3032511210762332
YKR068C	-1	-/-	-446.5373456478119	-26400.61324930191	73	0.0549738219895288	0.863013698630137	0.3035313901345291
YHR005C	-1	-/-	-446.551944732666	-24728.664932549	73	0.05492589363557106	0.863013698630137	0.3038116591928251
YDL112W	-1	-/-	-446.56312465667725	-26688.683656930923	73	0.054878048780487805	0.863013698630137	0.3040919282511211
YIL131C	-1	-/-	-446.68133425712585	-26640.132515966892	73	0.05483028720626632	0.863013698630137	0.30437219730941706
YGL060W	0	0/-	-446.7015189528465	-44698.78086166084	292	0.05483028720626632	0.863013698630137	0.30437219730941706
YHR135C	-1	-/-	-446.7855694293976	-23286.219637155533	73	0.05478260869565217	0.863013698630137	0.304652466367713
YNR032W	-1	-/-	-446.8055510520935	-28249.064873695374	73	0.05473501303214596	0.863013698630137	0.30493273542600896
YDR477W	-1	-/-	-446.8072326183319	-24823.573566436768	73	0.0546875	0.863013698630137	0.30521300448430494
YMR313C	-1	-/-	-446.8628215789795	-25397.605107545853	73	0.05464006938421509	0.863013698630137	0.3054932735426009
YJR161C	0	0/-	-446.92717093229294	-42743.92166984081	292	0.05464006938421509	0.863013698630137	0.3054932735426009
YPL115C	-1	-/-	-447.0041627883911	-25894.827983498573	73	0.05459272097053726	0.863013698630137	0.30577354260089684
YOR359W	-1	-/-	-447.11340832710266	-26212.540474057198	73	0.05454545454545454	0.863013698630137	0.3060538116591928
YPL031C	-1	-/-	-447.1250751018524	-27197.449503183365	73	0.054498269896193774	0.863013698630137	0.3063340807174888
YNL026W	-1	-/-	-447.13407850265503	-28150.77617073059	73	0.05445116681071737	0.863013698630137	0.3066143497757848
YDR397C	-1	-/-	-447.1815571784973	-23641.73918247223	73	0.054404145077720206	0.863013698630137	0.3068946188340807
YMR055C	-1	-/-	-447.19869470596313	-28930.886257648468	73	0.054357204486626405	0.863013698630137	0.3071748878923767
YDR190C	-1	-/-	-447.22131538391113	-26257.859535336494	73	0.054310344827586204	0.863013698630137	0.30745515695067266
YNR036C	0	0/-	-447.4650220274925	-44986.405139774084	292	0.054310344827586204	0.863013698630137	0.30745515695067266
YOL026C	-1	-/-	-447.483035326004	-29512.432440280914	73	0.05426356589147287	0.863013698630137	0.3077354260089686
YPL105C	0	0/-	-447.54181975126266	-44834.738181591034	292	0.05426356589147287	0.863013698630137	0.3077354260089686
YBL014C	-1	-/-	-447.57698225975037	-27201.753865242004	73	0.05421686746987952	0.863013698630137	0.30801569506726456
YFR032C-A	0	0/-	-447.5914925932884	-41916.13608202338	292	0.05421686746987952	0.863013698630137	0.30801569506726456
YLR228C	-1	-/-	-447.6832084655762	-24667.769402623177	73	0.05417024935511608	0.863013698630137	0.30829596412556054
YGR090W	-1	-/-	-447.84980511665344	-27073.48564338684	73	0.05412371134020619	0.863013698630137	0.3085762331838565
YOR284W	-1	-/0	-447.85890007019043	-26689.315182447433	73	0.05407725321888412	0.863013698630137	0.30885650224215244
YPR019W	-1	-/-	-447.9331555366516	-24806.667368888855	73	0.054030874785591765	0.863013698630137	0.3091367713004484
YOR233W	-1	-/-	-447.9479670524597	-27341.45960330963	73	0.05398457583547558	0.863013698630137	0.3094170403587444
YJL072C	-1	-/-	-448.0374381542206	-26029.91698384285	73	0.05393835616438356	0.863013698630137	0.3096973094170404
YOR051C	0	0/-	-448.04017663002014	-46543.44507418573	292	0.05393835616438356	0.863013698630137	0.3096973094170404
YGR040W	-1	-/-	-448.0487291812897	-25124.034021496773	73	0.05389221556886228	0.863013698630137	0.3099775784753363
YDR072C	-1	-/-	-448.0597925186157	-28369.303218603134	73	0.05384615384615385	0.863013698630137	0.3102578475336323
YDR192C	-1	-/-	-448.1244089603424	-25545.858763575554	73	0.053800170794193	0.863013698630137	0.31053811659192826
YCR048W	-1	-/-	-448.31171321868896	-25443.008472085	73	0.0537542662116041	0.863013698630137	0.31081838565022424
YOR119C	-1	-/-	-448.3437271118164	-23686.891261458397	73	0.05370843989769821	0.863013698630137	0.31109865470852016
YKL025C	-1	-/-	-448.372802734375	-26323.399962186813	73	0.05366269165247019	0.863013698630137	0.31137892376681614
YNR037C	0	0/-	-448.4038545489311	-45620.226420879364	292	0.05366269165247019	0.863013698630137	0.31137892376681614
YNL315C	0	0/-	-448.5385836362839	-42529.31334614754	292	0.05366269165247019	0.863013698630137	0.31137892376681614
YER166W	-1	-/-	-448.54994773864746	-26398.8621404171	73	0.05361702127659575	0.863013698630137	0.3116591928251121
YDR412W	-1	-/-	-448.5762207508087	-27922.85957813263	73	0.05357142857142857	0.863013698630137	0.3119394618834081
YER131W	0	0/-	-448.60450506210327	-47430.88280817866	292	0.05357142857142857	0.863013698630137	0.3119394618834081
YBR281C	0	0/0	-448.6059209704399	-45432.002288371325	292	0.05357142857142857	0.863013698630137	0.3119394618834081
YPR035W	0	0/0	-448.6462979912758	-47558.74350583553	292	0.05357142857142857	0.863013698630137	0.3119394618834081
YGL201C	-1	-/-	-448.66819190979004	-26068.738171100616	73	0.05352591333899745	0.863013698630137	0.312219730941704
YPR010C	-1	-/-	-448.7871837615967	-28286.109830856323	73	0.053480475382003394	0.863013698630137	0.3125
YLR330W	-1	-/-	-448.81810235977173	-25708.990359306335	73	0.05343511450381679	0.863013698630137	0.312780269058296
YCL063W	-1	-/-	-448.8417594432831	-28239.614570856094	73	0.053389830508474574	0.863013698630137	0.3130605381165919
YDR045C	-1	-/-	-448.84427428245544	-27229.684478998184	73	0.05334462320067739	0.863013698630137	0.3133408071748879
YKL130C	-1	-/-	-448.8638391494751	-26663.344274282455	73	0.0532994923857868	0.863013698630137	0.31362107623318386
YPL215W	0	0/-	-448.9295333623886	-45793.06876319647	292	0.0532994923857868	0.863013698630137	0.31362107623318386
YER123W	-1	-/-	-448.9524462223053	-24190.45705962181	73	0.05325443786982249	0.863013698630137	0.31390134529147984
YDR368W	0	0/-	-448.9781046509743	-47101.79506838322	292	0.05325443786982249	0.863013698630137	0.31390134529147984
YFL031W	-1	-/-	-449.0053377151489	-26849.481874465942	73	0.05320945945945946	0.863013698630137	0.31418161434977576
YCL005W-A	-1	-/-	-449.26899099349976	-23863.696853160858	73	0.053164556962025315	0.863013698630137	0.31446188340807174
YKR094C	0	0/-	-449.2929108142853	-47983.213749051094	292	0.053164556962025315	0.863013698630137	0.31446188340807174
YHR099W	-1	-/-	-449.4055278301239	-25599.783173322678	73	0.05311973018549747	0.863013698630137	0.3147421524663677
YBR227C	0	0/-	-449.4141148328781	-42387.32123288512	292	0.05311973018549747	0.863013698630137	0.3147421524663677
YBR126C	-1	-/-	-449.5710754394531	-29414.511061668396	73	0.05307497893850042	0.863013698630137	0.3150224215246637
YKL154W	-1	-/-	-449.5731897354126	-26859.41765022278	73	0.05303030303030303	0.863013698630137	0.3153026905829596
YHR092C	-1	-/-	-449.65337014198303	-27695.203857660294	73	0.05298570227081581	0.863013698630137	0.3155829596412556
YMR290C	-1	-/-	-449.67799139022827	-29377.09500360489	73	0.052941176470588235	0.863013698630137	0.3158632286995516
YER013W	-1	-/-	-449.683132648468	-26465.518397808075	73	0.05289672544080604	0.863013698630137	0.31614349775784756
YHR109W	0	0/-	-449.74880570173264	-43777.99877873063	292	0.05289672544080604	0.863013698630137	0.31614349775784756
YNL145W	-1	-/-	-449.89299952983856	-25014.569796681404	73	0.05285234899328859	0.863013698630137	0.3164237668161435
YPL220W	0	0/-	-449.9094638824463	-48952.26674973965	292	0.05285234899328859	0.863013698630137	0.3164237668161435
YDR086C	-1	-/-	-449.9428868293762	-24822.756966114044	73	0.05280804694048617	0.863013698630137	0.31670403587443946
YLR071C	-1	-/-	-450.0427179336548	-26211.976825356483	73	0.052763819095477386	0.863013698630137	0.31698430493273544
YBL042C	-1	-/-	-450.11739587783813	-29020.412779331207	73	0.052719665271966525	0.863013698630137	0.3172645739910314
YER073W	-1	-/-	-450.17430448532104	-26325.171123743057	73	0.052675585284280936	0.863013698630137	0.31754484304932734
YPL001W	-1	-/-	-450.3572497367859	-25621.440490722656	73	0.05263157894736842	0.863013698630137	0.3178251121076233
YGR206W	-1	-/-	-450.37092995643616	-24615.48859846592	73	0.052587646076794656	0.863013698630137	0.3181053811659193
YGR178C	-1	-/-	-450.5934386253357	-25623.96880888939	73	0.05254378648874062	0.863013698630137	0.3183856502242152
YDR373W	0	0/-	-450.6301828920841	-45130.70154380798	292	0.05254378648874062	0.863013698630137	0.3183856502242152
YPR141C	-1	-/-	-450.6719057559967	-25351.786447763443	73	0.0525	0.863013698630137	0.3186659192825112
YER019C-A	-1	-/-	-450.71564984321594	-24910.054811120033	73	0.05245628642797669	0.863013698630137	0.3189461883408072
YBR079C	-1	-/-	-450.7851004600525	-27473.609060525894	73	0.0524126455906822	0.863013698630137	0.31922645739910316
YGR220C	-1	-/-	-450.7999141216278	-26149.75106573105	73	0.05236907730673317	0.863013698630137	0.3195067264573991
YER016W	-1	-/-	-450.8110930919647	-24729.12922859192	73	0.05232558139534884	0.863013698630137	0.31978699551569506
YML051W	-1	-/-	-450.8191990852356	-26850.31320643425	73	0.05228215767634855	0.863013698630137	0.32006726457399104
YNL244C	-1	-/-	-450.82658100128174	-27052.916984677315	73	0.05223880597014925	0.863013698630137	0.320347533632287
YLR220W	-1	-/-	-450.85807037353516	-27198.13921380043	73	0.05219552609776305	0.863013698630137	0.32062780269058294
YBR293W	-1	-/-	-450.91820883750916	-26684.671507120132	73	0.052152317880794705	0.863013698630137	0.3209080717488789
YGL063W	-1	-/-	-450.91913628578186	-26631.99632167816	73	0.052109181141439205	0.863013698630137	0.3211883408071749
YBR069C	-1	-/-	-450.98410987854004	-26126.30585718155	73	0.05206611570247934	0.863013698630137	0.3214686098654709
YDR394W	-1	-/-	-450.9960834980011	-26485.996809244156	73	0.05202312138728324	0.863013698630137	0.3217488789237668
YLR047C	-1	-/-	-451.0505142211914	-28523.0680911541	73	0.05198019801980198	0.863013698630137	0.3220291479820628
YDL043C	-1	-/-	-451.06425762176514	-24019.555218577385	73	0.05193734542456719	0.863013698630137	0.32230941704035876
YHR031C	-1	-/-	-451.22425055503845	-28431.96674478054	73	0.051894563426688634	0.863013698630137	0.3225896860986547
YGL120C	-1	-/-	-451.2857184410095	-26510.072867035866	73	0.05185185185185185	0.863013698630137	0.32286995515695066
YJR153W	-1	-/-	-451.35896492004395	-26814.46372938156	73	0.05180921052631579	0.863013698630137	0.32315022421524664
YDR353W	-1	-/-	-451.4416904449463	-28317.535386919975	73	0.051766639276910435	0.863013698630137	0.3234304932735426
YKL216W	0	0/-	-451.63422417640686	-47981.469760000706	292	0.051766639276910435	0.863013698630137	0.3234304932735426
YDR457W	-1	-/-	-451.6398549079895	-24538.225907564163	73	0.05172413793103448	0.863013698630137	0.32371076233183854
YKL190W	-1	-/-	-451.74227690696716	-25509.162615537643	73	0.051681706316652996	0.863013698630137	0.3239910313901345
YDR225W	-1	-/-	-451.7894940376282	-26861.25662255287	73	0.051639344262295085	0.863013698630137	0.3242713004484305
YGR267C	-1	-/-	-451.8795464038849	-25763.40387737751	73	0.051597051597051594	0.863013698630137	0.3245515695067265
YDR318W	-1	-/-	-451.95170187950134	-24737.76477241516	73	0.05155482815057283	0.863013698630137	0.3248318385650224
YPL268W	-1	-/-	-451.97257471084595	-25429.73651242256	73	0.05151267375306623	0.863013698630137	0.3251121076233184
YFR007W	0	0/0	-452.01362186670303	-43908.760214447975	292	0.05151267375306623	0.863013698630137	0.3251121076233184
YPL198W	0	0/-	-452.0564892888069	-47744.51197332144	292	0.05151267375306623	0.863013698630137	0.3251121076233184
YJR047C	-1	-/-	-452.0725655555725	-29359.00928211212	73	0.051470588235294115	0.863013698630137	0.32539237668161436
YOL070C	0	0/-	-452.2079898118973	-44138.89617146086	292	0.051470588235294115	0.863013698630137	0.32539237668161436
YBL050W	-1	-/-	-452.227130651474	-26294.788183808327	73	0.05142857142857143	0.863013698630137	0.32567264573991034
YCR004C	0	0/0	-452.25041246414185	-44145.50297951698	292	0.05142857142857143	0.863013698630137	0.32567264573991034
YJR074W	-1	-/-	-452.2659935951233	-26478.45953321457	73	0.05138662316476346	0.863013698630137	0.32595291479820626
YDR032C	0	0/0	-452.2995540499687	-44001.51242926717	292	0.05138662316476346	0.863013698630137	0.32595291479820626
YFR052W	-1	-/-	-452.52001762390137	-25654.27768242359	73	0.05134474327628362	0.863013698630137	0.32623318385650224
YIL002C	-1	-/-	-452.65801906585693	-26870.42458796501	73	0.05130293159609121	0.863013698630137	0.3265134529147982
YDL018C	0	0/-	-452.6873477101326	-43704.16498580575	292	0.05130293159609121	0.863013698630137	0.3265134529147982
YBL035C	-1	-/-	-452.7058711051941	-28323.28131520748	73	0.05126118795768918	0.863013698630137	0.3267937219730942
YER008C	-1	-/-	-452.78955721855164	-27056.346195340157	73	0.05121951219512195	0.863013698630137	0.3270739910313901
YNR039C	-1	-/-	-452.84295868873596	-29132.096334397793	73	0.05117790414297319	0.863013698630137	0.3273542600896861
YDR069C	-1	-/-	-452.90086221694946	-30392.932770967484	73	0.05113636363636364	0.863013698630137	0.3276345291479821
YDR146C	-1	-/-	-452.92279624938965	-25577.51642727852	73	0.051094890510948905	0.863013698630137	0.327914798206278
YMR314W	-1	-/-	-452.93526911735535	-26718.389059066772	73	0.051053484602917344	0.863013698630137	0.328195067264574
YLR325C	0	0/-	-452.9920828938484	-45187.330994814634	292	0.051053484602917344	0.863013698630137	0.328195067264574
YPR108W	-1	-/-	-453.0871136188507	-25169.637185573578	73	0.05101214574898785	0.863013698630137	0.32847533632286996
YDR347W	0	0/-	-453.08775466680527	-45221.521600693464	292	0.05101214574898785	0.863013698630137	0.32847533632286996
YML097C	-1	-/-	-453.1895592212677	-26689.441539525986	73	0.050970873786407765	0.863013698630137	0.32875560538116594
YBR129C	-1	-/-	-453.2373969554901	-25929.235190153122	73	0.05092966855295069	0.863013698630137	0.32903587443946186
YOR310C	-1	-/-	-453.25416111946106	-29865.82495045662	73	0.05088852988691438	0.863013698630137	0.32931614349775784
YDR345C	-1	-/-	-453.3020980358124	-26043.88544869423	73	0.05084745762711865	0.863013698630137	0.3295964125560538
YOL115W	-1	-/-	-453.3361449241638	-26070.93921005726	73	0.050806451612903224	0.863013698630137	0.3298766816143498
YNL054W	-1	-/-	-453.37721061706543	-28098.564989686012	73	0.05076551168412571	0.863013698630137	0.3301569506726457
YIL132C	-1	-/-	-453.3794860839844	-26157.07519674301	73	0.050724637681159424	0.863013698630137	0.3304372197309417
YDR498C	-1	-/-	-453.3979103565216	-26128.8829100132	73	0.050683829444891394	0.863013698630137	0.3307174887892377
YDR252W	-1	-/-	-453.40364837646484	-26459.190499067307	73	0.05064308681672026	0.863013698630137	0.33099775784753366
YDR390C	0	0/-	-453.42819249629974	-42436.09162414074	292	0.05064308681672026	0.863013698630137	0.33099775784753366
YNL239W	-1	-/-	-453.4486701488495	-27447.380345225334	73	0.05060240963855422	0.863013698630137	0.3312780269058296
YJL170C	-1	-/-	-453.4605631828308	-27439.04809165001	73	0.05056179775280899	0.863013698630137	0.33155829596412556
YMR236W	-1	-/-	-453.8555586338043	-25764.913077116013	73	0.05052125100240577	0.863013698630137	0.33183856502242154
YNL289W	0	0/-	-453.86872947216034	-44670.492409944534	292	0.05052125100240577	0.863013698630137	0.33183856502242154
YER027C	-1	-/-	-453.9730529785156	-25539.225944519043	73	0.05048076923076923	0.863013698630137	0.33211883408071746
YDL230W	-1	-/-	-453.97588992118835	-27283.675277233124	73	0.05044035228182546	0.863013698630137	0.33239910313901344
YBR043C	-1	-/-	-453.98901283741	-27432.927555680275	73	0.0504	0.863013698630137	0.3326793721973094
YAL056W	-1	-/-	-453.99326372146606	-25240.29019165039	73	0.050359712230215826	0.863013698630137	0.3329596412556054
YJL172W	0	0/-	-454.01038974523544	-47631.99246579409	292	0.050359712230215826	0.863013698630137	0.3329596412556054
YNL216W	-1	-/-	-454.1306571960449	-27107.676904320717	73	0.050319488817891375	0.863013698630137	0.3332399103139013
YIL031W	-1	-/-	-454.1435372829437	-26046.829122066498	73	0.05027932960893855	0.863013698630137	0.3335201793721973
YJR122W	0	0/-	-454.1799101829529	-44425.52162459493	292	0.05027932960893855	0.863013698630137	0.3335201793721973
YAR008W	-1	-/-	-454.2150433063507	-27282.829612731934	73	0.050239234449760764	0.863013698630137	0.3338004484304933
YJL011C	-1	-/-	-454.25132632255554	-27203.572124004364	73	0.050199203187251	0.863013698630137	0.33408071748878926
YLR155C	-1	-/-	-454.35770559310913	-28983.356961488724	73	0.05015923566878981	0.863013698630137	0.3343609865470852
YML116W	-1	-/-	-454.36033964157104	-26715.481222867966	73	0.050119331742243436	0.863013698630137	0.33464125560538116
YOR288C	-1	-/-	-454.3619484901428	-29753.91241669655	73	0.050079491255961846	0.863013698630137	0.33492152466367714
YML086C	-1	-/-	-454.3806791305542	-26237.97340273857	73	0.05003971405877681	0.863013698630137	0.3352017937219731
YCR019W	0	0/0	-454.4234477877617	-44383.473492085934	292	0.05003971405877681	0.863013698630137	0.3352017937219731
YCL050C	0	0/-	-454.4892998933792	-42695.74112972617	292	0.05003971405877681	0.863013698630137	0.3352017937219731
YNR038W	-1	-/-	-454.49315881729126	-27699.885003328323	73	0.05	0.863013698630137	0.33548206278026904
YNL253W	-1	-/-	-454.5183353424072	-27625.268461465836	73	0.0499603489294211	0.863013698630137	0.335762331838565
YNL141W	0	0/-	-454.5512900352478	-47766.5813408494	292	0.0499603489294211	0.863013698630137	0.335762331838565
YAL031C	-1	-/-	-454.5798213481903	-27666.278860092163	73	0.04992076069730586	0.863013698630137	0.336042600896861
YLR006C	-1	-/-	-454.61729097366333	-25737.393225312233	73	0.0498812351543943	0.863013698630137	0.336322869955157
YIL037C	-1	-/-	-454.76104044914246	-28186.273342847824	73	0.049841772151898736	0.863013698630137	0.3366031390134529
YGR014W	-1	-/-	-454.9221189022064	-29215.487847089767	73	0.04980237154150197	0.863013698630137	0.3368834080717489
YGR193C	-1	-/-	-454.98306012153625	-24861.403326392174	73	0.04976303317535545	0.863013698630137	0.33716367713004486
YHR106W	-1	-/-	-455.02063965797424	-27552.724233865738	73	0.049723756906077346	0.863013698630137	0.3374439461883408
YML103C	-1	-/-	-455.0368502140045	-25931.876751303673	73	0.04968454258675079	0.863013698630137	0.33772421524663676
YDL074C	-1	-/-	-455.0738742351532	-27049.038276433945	73	0.04964539007092199	0.863013698630137	0.33800448430493274
YDR408C	0	0/-	-455.2608723640442	-42174.31487607956	292	0.04964539007092199	0.863013698630137	0.33800448430493274
YHR023W	-1	-/-	-455.4309935569763	-25567.826620340347	73	0.049606299212598425	0.863013698630137	0.3382847533632287
YJR033C	-1	-/-	-455.4572925567627	-26514.362289905548	73	0.04956726986624705	0.863013698630137	0.33856502242152464
YGR044C	-1	-/-	-455.5602111816406	-26864.83965396881	73	0.049528301886792456	0.863013698630137	0.3388452914798206
YML081C-A	-1	-/-	-455.5996856689453	-27439.066534996033	73	0.04948939512961508	0.863013698630137	0.3391255605381166
YER056C-A	0	0/-	-455.6209692955017	-44990.825987666845	292	0.04948939512961508	0.863013698630137	0.3391255605381166
YBR084C-A	0	0/-	-455.7850424647331	-43879.35524509847	292	0.04948939512961508	0.863013698630137	0.3391255605381166
YPL262W	-1	-/-	-455.79018568992615	-28622.772679924965	73	0.04945054945054945	0.863013698630137	0.3394058295964126
YDR254W	-1	-/-	-455.8043396472931	-26401.876940250397	73	0.04941176470588235	0.863013698630137	0.3396860986547085
YDR520C	0	0/-	-455.8190323114395	-44954.691158652306	292	0.04941176470588235	0.863013698630137	0.3396860986547085
YOR035C	-1	-/-	-455.8778009414673	-28741.749386548996	73	0.0493730407523511	0.863013698630137	0.3399663677130045
YLR141W	-1	-/-	-455.92046785354614	-25326.623030900955	73	0.04933437744714174	0.863013698630137	0.34024663677130046
YBR140C	0	0/-	-455.9891168177128	-46380.22855761647	292	0.04933437744714174	0.863013698630137	0.34024663677130046
YLR180W	0	0/-	-456.0023178458214	-47853.93907740712	292	0.04933437744714174	0.863013698630137	0.34024663677130046
YMR284W	-1	-/-	-456.08268332481384	-26857.27800989151	73	0.04929577464788732	0.863013698630137	0.34052690582959644
YDL143W	-1	-/-	-456.0871489048004	-25136.483589708805	73	0.04925723221266615	0.863013698630137	0.34080717488789236
YJR070C	-1	-/-	-456.09813833236694	-28513.319484114647	73	0.04921875	0.863013698630137	0.34108744394618834
YER112W	-1	-/-	-456.1004099845886	-25310.682572364807	73	0.04918032786885246	0.863013698630137	0.3413677130044843
YPL233W	-1	-/-	-456.1038966178894	-23928.919013500214	73	0.04914196567862714	0.863013698630137	0.34164798206278024
YAL055W	-1	-/-	-456.13616466522217	-26671.38748395443	73	0.049103663289166016	0.863013698630137	0.3419282511210762
YKL218C	0	0/-	-456.14382231235504	-44313.67442170158	292	0.049103663289166016	0.863013698630137	0.3419282511210762
YGR083C	-1	-/-	-456.14402306079865	-26991.514425635338	73	0.04906542056074766	0.863013698630137	0.3422085201793722
YDR364C	-1	-/-	-456.16408133506775	-26489.86171603203	73	0.0490272373540856	0.863013698630137	0.3424887892376682
YOL128C	-1	-/-	-456.24685072898865	-26420.258915662766	73	0.048989113530326596	0.863013698630137	0.3427690582959641
YOR189W	0	0/-	-456.25815415382385	-43653.768000394106	292	0.048989113530326596	0.863013698630137	0.3427690582959641
YDR320C-A	-1	-/-	-456.2885355949402	-23141.89368581772	73	0.04895104895104895	0.863013698630137	0.3430493273542601
YBR070C	1	+/+	-456.33858275413513	-27099.483638763428	72	0.049689440993788817	0.8767123287671232	0.3430493273542601
YLR221C	-1	-/-	-456.4098222255707	-28141.995859861374	73	0.04965089216446858	0.8767123287671232	0.34332959641255606
YJL133W	-1	-/-	-456.4270136356354	-28409.395352363586	73	0.04961240310077519	0.8767123287671232	0.34360986547085204
YDR440W	-1	-/-	-456.4902572631836	-26315.38422560692	73	0.049573973663826494	0.8767123287671232	0.34389013452914796
YGR120C	-1	-/-	-456.5418584346771	-26389.294703245163	73	0.04953560371517028	0.8767123287671232	0.34417040358744394
YKL058W	-1	-/-	-456.62687492370605	-25396.59170603752	73	0.04949729311678268	0.8767123287671232	0.3444506726457399
YHR121W	0	0/0	-456.7681206166744	-41683.95434263721	292	0.04949729311678268	0.8767123287671232	0.3444506726457399
YJL026W	-1	-/-	-456.7959940433502	-25192.416368484497	73	0.04945904173106646	0.8767123287671232	0.3447309417040359
YER114C	-1	-/-	-456.8167655467987	-27114.434980273247	73	0.04942084942084942	0.8767123287671232	0.3450112107623318
YML123C	-1	-/-	-456.8180932998657	-29013.708367824554	73	0.04938271604938271	0.8767123287671232	0.3452914798206278
YCL010C	-1	-/-	-456.84400486946106	-28189.12352156639	73	0.04934464148033924	0.8767123287671232	0.3455717488789238
YOR143C	-1	-/-	-456.86548829078674	-24730.04970085621	73	0.04930662557781202	0.8767123287671232	0.34585201793721976
YGR162W	-1	-/-	-456.9878673553467	-27307.360757231712	73	0.049268668206312545	0.8767123287671232	0.3461322869955157
YLR034C	-1	-/-	-457.01240611076355	-28346.91605448723	73	0.04923076923076923	0.8767123287671232	0.34641255605381166
YJR135W-A	-1	-/-	-457.0649981498718	-24567.371638059616	73	0.04919292851652575	0.8767123287671232	0.34669282511210764
YDR429C	-1	-/-	-457.1811375617981	-26124.713858246803	73	0.04915514592933948	0.8767123287671232	0.34697309417040356
YPL249C-A	0	0/-	-457.1912080645561	-43030.49772787094	292	0.04915514592933948	0.8767123287671232	0.34697309417040356
YHR073W	-1	-/-	-457.2565498352051	-24192.574754714966	73	0.04911742133537989	0.8767123287671232	0.34725336322869954
YLR433C	-1	-/-	-457.2785539627075	-24544.869961500168	73	0.049079754601226995	0.8767123287671232	0.3475336322869955
YBR024W	-1	-/-	-457.33831453323364	-26363.828248500824	73	0.04904214559386973	0.8767123287671232	0.3478139013452915
YDL127W	0	0/-	-457.34979343414307	-43740.45967626572	292	0.04904214559386973	0.8767123287671232	0.3478139013452915
YPL084W	-1	-/-	-457.5903151035309	-24861.116319954395	73	0.04900459418070444	0.8767123287671232	0.3480941704035874
YGL028C	-1	-/-	-457.6739592552185	-25806.128440618515	73	0.04896710022953328	0.8767123287671232	0.3483744394618834
YDR507C	-1	-/-	-457.73676919937134	-26988.4039863348	73	0.04892966360856269	0.8767123287671232	0.3486547085201794
YJR080C	0	0/-	-457.79592764377594	-46260.94924251735	292	0.04892966360856269	0.8767123287671232	0.3486547085201794
YPL023C	0	0/0	-457.8983899950981	-42001.398791491985	292	0.04892966360856269	0.8767123287671232	0.3486547085201794
YCR008W	-1	-/-	-457.94111609458923	-28319.586400032043	73	0.04889228418640183	0.8767123287671232	0.34893497757847536
YPL232W	-1	-/-	-457.9708595275879	-26775.01924496889	73	0.04885496183206107	0.8767123287671232	0.3492152466367713
YOL136C	0	0/-	-458.11417001485825	-44947.46190202236	292	0.04885496183206107	0.8767123287671232	0.3492152466367713
YKL094W	0	0/-	-458.15385580062866	-46835.18676519394	292	0.04885496183206107	0.8767123287671232	0.3492152466367713
YBL057C	-1	-/-	-458.3238854408264	-25636.79192662239	73	0.04881769641495042	0.8767123287671232	0.34949551569506726
YJL205C	0	0/0	-458.38194957375526	-45725.36913919449	292	0.04881769641495042	0.8767123287671232	0.34949551569506726
YML064C	-1	-/-	-458.4517021179199	-25635.03546309471	73	0.04878048780487805	0.8767123287671232	0.34977578475336324
YBL092W	0	0/-	-458.4540793299675	-42831.780571609735	292	0.04878048780487805	0.8767123287671232	0.34977578475336324
YER095W	-1	-/-	-458.4794316291809	-24806.30053281784	73	0.048743335872048744	0.8767123287671232	0.3500560538116592
YLR121C	0	0/-	-458.5095832645893	-48895.52424347401	292	0.048743335872048744	0.8767123287671232	0.3500560538116592
YOR137C	-1	-/-	-458.63689827919006	-28028.95565366745	73	0.0487062404870624	0.8767123287671232	0.35033632286995514
YER088C	-1	-/-	-458.7134804725647	-27112.208919286728	73	0.048669201520912544	0.8767123287671232	0.3506165919282511
YNR060W	-1	-/-	-458.72479939460754	-26345.3734395504	73	0.0486322188449848	0.8767123287671232	0.3508968609865471
YML011C	-1	-/-	-458.7869145870209	-27479.789489746094	73	0.04859529233105543	0.8767123287671232	0.351177130044843
YPR144C	-1	-/-	-459.0019586086273	-27649.84789288044	73	0.048558421851289835	0.8767123287671232	0.351457399103139
YPL069C	-1	-/-	-459.0703740119934	-25619.918523430824	73	0.04852160727824109	0.8767123287671232	0.351737668161435
YOR083W	-1	-/-	-459.1840031147003	-26269.26042842865	73	0.048484848484848485	0.8767123287671232	0.35201793721973096
YDR513W	-1	-/-	-459.54156398773193	-28515.8352599144	73	0.04844814534443603	0.8767123287671232	0.3522982062780269
YNL167C	-1	-/-	-459.5513617992401	-27930.49543452263	73	0.048411497730711045	0.8767123287671232	0.35257847533632286
YLR002C	-1	-/-	-459.5755841732025	-28164.91028904915	73	0.04837490551776266	0.8767123287671232	0.35285874439461884
YPR140W	-1	-/-	-459.6206433773041	-27184.00749230385	73	0.04833836858006042	0.8767123287671232	0.3531390134529148
YOR202W	0	0/0	-459.63191813230515	-47336.5164232254	292	0.04833836858006042	0.8767123287671232	0.3531390134529148
YPR037C	-1	-/-	-459.6428472995758	-27861.034768640995	73	0.04830188679245283	0.8767123287671232	0.35341928251121074
YMR113W	-1	-/0	-459.679505109787	-25412.94588959217	73	0.048265460030165915	0.8767123287671232	0.3536995515695067
YLR077W	0	0/-	-459.7459466457367	-41368.38134770095	292	0.048265460030165915	0.8767123287671232	0.3536995515695067
YER074W-A	-1	-/-	-459.75188302993774	-25528.517168045044	73	0.04822908816880181	0.8767123287671232	0.3539798206278027
YPL002C	-1	-/-	-459.7556252479553	-26135.17652130127	73	0.04819277108433735	0.8767123287671232	0.3542600896860987
YML068W	0	0/-	-459.7806450724602	-46162.94585758448	292	0.04819277108433735	0.8767123287671232	0.3542600896860987
YML070W	0	0/-	-459.7909772992134	-48718.82541137934	292	0.04819277108433735	0.8767123287671232	0.3542600896860987
YFL046W	0	0/-	-459.8006957769394	-43915.83387809992	292	0.04819277108433735	0.8767123287671232	0.3542600896860987
YBR199W	1	+/+	-459.80308079719543	-27494.37807369232	72	0.04890895410082769	0.8904109589041096	0.3542600896860987
YOL125W	-1	-/-	-459.82250595092773	-28741.92116880417	73	0.04887218045112782	0.8904109589041096	0.3545403587443946
YHR103W	0	0/-	-459.9007161259651	-41342.8568238914	292	0.04887218045112782	0.8904109589041096	0.3545403587443946
YDR325W	-1	-/-	-459.918838262558	-24255.18688559532	73	0.048835462058602556	0.8904109589041096	0.3548206278026906
YDR308C	-1	-/-	-460.0172350406647	-25521.94931280613	73	0.048798798798798795	0.8904109589041096	0.35510089686098656
YGL003C	-1	-/-	-460.0474772453308	-27458.737323641777	73	0.04876219054763691	0.8904109589041096	0.35538116591928254
YCL014W	-1	-/-	-460.1660740375519	-27391.94737780094	73	0.04872563718140929	0.8904109589041096	0.35566143497757846
YFL001W	0	0/-	-460.2455893754959	-45511.3761601001	292	0.04872563718140929	0.8904109589041096	0.35566143497757846
YPR042C	-1	-/-	-460.2870726585388	-24558.504585266113	73	0.04868913857677903	0.8904109589041096	0.35594170403587444
YER149C	-1	-/-	-460.31463718414307	-25719.55201470852	73	0.048652694610778445	0.8904109589041096	0.3562219730941704
YAL009W	-1	-/-	-460.3597903251648	-27533.946352243423	73	0.048616305160807775	0.8904109589041096	0.35650224215246634
YOL009C	-1	-/-	-460.41310358047485	-25587.06222963333	73	0.04857997010463378	0.8904109589041096	0.3567825112107623
YOR231W	-1	-/-	-460.4146251678467	-27915.05241417885	73	0.04854368932038835	0.8904109589041096	0.3570627802690583
YPL187W	-1	-/-	-460.4259543418884	-27419.824619293213	73	0.048507462686567165	0.8904109589041096	0.3573430493273543
YPL221W	-1	-/-	-460.46211433410645	-28787.530118227005	73	0.048471290082028336	0.8904109589041096	0.3576233183856502
YAL036C	0	0/-	-460.521257519722	-45693.552025169134	292	0.048471290082028336	0.8904109589041096	0.3576233183856502
YDR046C	-1	-/-	-460.54105019569397	-29044.582871198654	73	0.04843517138599106	0.8904109589041096	0.3579035874439462
YLR085C	-1	-/-	-460.5947594642639	-26459.309541463852	73	0.04839910647803425	0.8904109589041096	0.35818385650224216
YMR261C	0	0/-	-460.6716607809067	-46797.3293479681	292	0.04839910647803425	0.8904109589041096	0.35818385650224216
YMR035W	-1	-/-	-460.6875777244568	-29015.57676422596	73	0.04836309523809524	0.8904109589041096	0.35846412556053814
YGL251C	-1	-/-	-460.7083294391632	-27219.38708806038	73	0.048327137546468404	0.8904109589041096	0.35874439461883406
YNL158W	0	0/-	-460.71412259340286	-47004.01403880119	292	0.048327137546468404	0.8904109589041096	0.35874439461883406
YNL206C	-1	-/-	-460.7169532775879	-26081.65166950226	73	0.048291233283803865	0.8904109589041096	0.35902466367713004
YCR036W	0	0/0	-460.74398931860924	-44036.28812645376	292	0.048291233283803865	0.8904109589041096	0.35902466367713004
YGL006W	-1	-/-	-460.79200506210327	-27642.985585212708	73	0.04825538233110616	0.8904109589041096	0.359304932735426
YHR079C	-1	-/-	-460.8261077404022	-27085.956262111664	73	0.04821958456973294	0.8904109589041096	0.359585201793722
YPL258C	-1	-/-	-460.8357536792755	-27202.391063690186	73	0.048183839881393624	0.8904109589041096	0.3598654708520179
YCL031C	-1	-/-	-460.887090921402	-25999.295684218407	73	0.04814814814814815	0.8904109589041096	0.3601457399103139
YBR213W	-1	-/0	-460.9398295879364	-26628.036049842834	73	0.04811250925240563	0.8904109589041096	0.3604260089686099
YOR278W	0	0/0	-461.03372859954834	-42772.99197201431	292	0.04811250925240563	0.8904109589041096	0.3604260089686099
YBR125C	0	0/-	-461.1436265707016	-45633.29851150513	292	0.04811250925240563	0.8904109589041096	0.3604260089686099
YDR525W-A	0	0/-	-461.15261030197144	-44737.1950263381	292	0.04811250925240563	0.8904109589041096	0.3604260089686099
YNR059W	1	+/+	-461.21039843559265	-28898.15175962448	72	0.04881656804733728	0.9041095890410958	0.3604260089686099
YPR155C	-1	-/-	-461.24373149871826	-28285.956149101257	73	0.04878048780487805	0.9041095890410958	0.3607062780269058
YBL026W	-1	-/-	-461.2727677822113	-25158.75270706415	73	0.04874446085672083	0.9041095890410958	0.3609865470852018
YOL011W	-1	-/-	-461.4611473083496	-28537.021766901016	73	0.04870848708487085	0.9041095890410958	0.36126681614349776
YDL167C	0	0/0	-461.51283049583435	-49380.803892195225	292	0.04870848708487085	0.9041095890410958	0.36126681614349776
YML125C	0	0/0	-461.57813745737076	-44951.41635835171	292	0.04870848708487085	0.9041095890410958	0.36126681614349776
YER048W-A	0	0/0	-461.64962846040726	-45215.53823578358	292	0.04870848708487085	0.9041095890410958	0.36126681614349776
YBL061C	-1	-/-	-461.7578890323639	-26788.930351614952	73	0.048672566371681415	0.9041095890410958	0.36154708520179374
YJR067C	0	0/-	-461.8259543776512	-43090.83642435074	292	0.048672566371681415	0.9041095890410958	0.36154708520179374
YER007W	-1	-/-	-461.8286819458008	-24689.626451969147	73	0.04863669859985262	0.9041095890410958	0.36182735426008966
YJL094C	-1	-/-	-461.83531641960144	-27563.856561899185	73	0.048600883652430045	0.9041095890410958	0.36210762331838564
YLR039C	-1	-/-	-461.8363182544708	-25043.31502389908	73	0.04856512141280353	0.9041095890410958	0.3623878923766816
YHR116W	-1	-/-	-461.86974358558655	-26390.10666513443	73	0.04852941176470588	0.9041095890410958	0.3626681614349776
YPL047W	-1	-/-	-461.8830807209015	-26655.996885299683	73	0.048493754592211606	0.9041095890410958	0.3629484304932735
YDR002W	-1	-/-	-461.8923337459564	-25634.196479290724	73	0.048458149779735685	0.9041095890410958	0.3632286995515695
YMR222C	0	0/0	-461.96941316127777	-44121.532546550035	292	0.048458149779735685	0.9041095890410958	0.3632286995515695
YLR355C	-1	-/-	-461.9844422340393	-26716.48775434494	73	0.04842259721203228	0.9041095890410958	0.3635089686098655
YHR072W-A	-1	-/-	-462.0476882457733	-24609.77678489685	73	0.04838709677419355	0.9041095890410958	0.36378923766816146
YLR187W	0	0/-	-462.1229924559593	-44295.80344778299	292	0.04838709677419355	0.9041095890410958	0.36378923766816146
YJR057W	-1	-/-	-462.1685781478882	-26055.219579935074	73	0.04835164835164835	0.9041095890410958	0.3640695067264574
YHR029C	0	0/-	-462.1827847957611	-46314.221125513315	292	0.04835164835164835	0.9041095890410958	0.3640695067264574
YBR111C	0	0/-	-462.2010335922241	-42236.60706502199	292	0.04835164835164835	0.9041095890410958	0.3640695067264574
YPL169C	-1	-/-	-462.33503913879395	-26948.23463201523	73	0.048316251830161056	0.9041095890410958	0.36434977578475336
YLR200W	-1	-/-	-462.3686411380768	-27159.921185553074	73	0.048280907095830286	0.9041095890410958	0.36463004484304934
YPR066W	0	0/-	-462.42583936452866	-44911.308172404766	292	0.048280907095830286	0.9041095890410958	0.36463004484304934
YKL159C	0	0/-	-462.53369015455246	-46366.794214725494	292	0.048280907095830286	0.9041095890410958	0.36463004484304934
YOR347C	-1	-/-	-462.60219717025757	-29660.73451566696	73	0.04824561403508772	0.9041095890410958	0.3649103139013453
YKL110C	-1	-/-	-462.6143989562988	-26080.846746206284	73	0.04821037253469686	0.9041095890410958	0.36519058295964124
YPL036W	-1	-/-	-462.6501793861389	-28685.01477766037	73	0.04817518248175182	0.9041095890410958	0.3654708520179372
YLR115W	-1	-/-	-462.668785572052	-26367.915508031845	73	0.04814004376367615	0.9041095890410958	0.3657511210762332
YKR008W	-1	-/-	-462.715051651001	-26609.527569055557	73	0.048104956268221574	0.9041095890410958	0.3660313901345291
YKR090W	-1	-/-	-463.0183379650116	-28696.948718070984	73	0.04806991988346686	0.9041095890410958	0.3663116591928251
YBL009W	-1	-/-	-463.0963773727417	-26166.388417243958	73	0.048034934497816595	0.9041095890410958	0.3665919282511211
YJL159W	0	0/-	-463.1014289557934	-46622.96423354745	292	0.048034934497816595	0.9041095890410958	0.3665919282511211
YHR127W	0	0/-	-463.1081951856613	-43084.24359720573	292	0.048034934497816595	0.9041095890410958	0.3665919282511211
YJR138W	0	0/-	-463.12014704942703	-44608.471095472574	292	0.048034934497816595	0.9041095890410958	0.3665919282511211
YMR005W	-1	-/-	-463.22261929512024	-27962.119073152542	73	0.048	0.9041095890410958	0.36687219730941706
YDR398W	-1	-/-	-463.23162746429443	-28802.47385239601	73	0.04796511627906977	0.9041095890410958	0.367152466367713
YOR372C	-1	-/-	-463.2846236228943	-27122.7114777565	73	0.04793028322440087	0.9041095890410958	0.36743273542600896
YMR277W	-1	-/-	-463.2987015247345	-27274.610157489777	73	0.047895500725689405	0.9041095890410958	0.36771300448430494
YAL030W	-1	-/-	-463.34132385253906	-26218.39289009571	73	0.047860768672951415	0.9041095890410958	0.3679932735426009
YOR360C	0	0/-	-463.421510219574	-45514.91298684478	292	0.047860768672951415	0.9041095890410958	0.3679932735426009
YOR367W	-1	-/-	-463.4732301235199	-24876.770919322968	73	0.04782608695652174	0.9041095890410958	0.36827354260089684
YJR135C	-1	-/-	-463.49895310401917	-26261.674036026	73	0.04779145546705286	0.9041095890410958	0.3685538116591928
YDL184C	0	0/-	-463.5348206758499	-44258.16473644972	292	0.04779145546705286	0.9041095890410958	0.3685538116591928
YPL175W	-1	-/-	-463.53594851493835	-27225.878470420837	73	0.04775687409551375	0.9041095890410958	0.3688340807174888
YDL022W	-1	-/-	-463.61922240257263	-28347.424170970917	73	0.04772234273318872	0.9041095890410958	0.3691143497757848
YLR127C	-1	-/-	-463.68141746520996	-26352.565370082855	73	0.0476878612716763	0.9041095890410958	0.3693946188340807
YNL311C	-1	-/-	-463.7230348587036	-28243.200088977814	73	0.047653429602888084	0.9041095890410958	0.3696748878923767
YCR046C	0	0/-	-463.77743804454803	-44928.989848434925	292	0.047653429602888084	0.9041095890410958	0.3696748878923767
YLR069C	-1	-/-	-463.79488253593445	-27874.920288324356	73	0.047619047619047616	0.9041095890410958	0.36995515695067266
YPR089W	0	0/0	-463.8124049901962	-44011.758243083954	292	0.047619047619047616	0.9041095890410958	0.36995515695067266
YKL186C	-1	-/-	-463.91697430610657	-25384.8813072443	73	0.047584715212689255	0.9041095890410958	0.3702354260089686
YDR123C	-1	-/-	-463.92172360420227	-31664.464225292206	73	0.04755043227665706	0.9041095890410958	0.37051569506726456
YJL082W	0	0/-	-463.93332266807556	-46854.50998365879	292	0.04755043227665706	0.9041095890410958	0.37051569506726456
YGL144C	-1	-/-	-463.95716857910156	-26842.016499996185	73	0.047516198704103674	0.9041095890410958	0.37079596412556054
YGR278W	-1	-/-	-464.0284016132355	-26275.258627414703	73	0.04748201438848921	0.9041095890410958	0.3710762331838565
YMR199W	-1	-/-	-464.0651388168335	-28037.70642375946	73	0.04744787922358016	0.9041095890410958	0.37135650224215244
YNR046W	-1	-/-	-464.12590074539185	-28245.435300588608	73	0.04741379310344827	0.9041095890410958	0.3716367713004484
YHR002W	0	0/-	-464.1559923887253	-43101.34041810036	292	0.04741379310344827	0.9041095890410958	0.3716367713004484
YJL180C	0	0/-	-464.16949504613876	-43454.29152664542	292	0.04741379310344827	0.9041095890410958	0.3716367713004484
YOR196C	0	0/-	-464.2049629688263	-41681.586311377585	292	0.04741379310344827	0.9041095890410958	0.3716367713004484
YER060W-A	0	0/-	-464.2638775706291	-45233.227903306484	292	0.04741379310344827	0.9041095890410958	0.3716367713004484
YLR215C	-1	-/-	-464.3511815071106	-27564.46404314041	73	0.04737975592246949	0.9041095890410958	0.3719170403587444
YLL051C	0	0/-	-464.5408365726471	-45143.94489145279	292	0.04737975592246949	0.9041095890410958	0.3719170403587444
YAL008W	0	0/-	-464.5603646636009	-47206.48493617773	292	0.04737975592246949	0.9041095890410958	0.3719170403587444
YHR134W	0	0/-	-464.5690441131592	-42636.50247758627	292	0.04737975592246949	0.9041095890410958	0.3719170403587444
YPL224C	-1	-/-	-464.61983013153076	-27418.28088068962	73	0.047345767575322814	0.9041095890410958	0.3721973094170404
YOR180C	-1	-/-	-464.62659072875977	-26053.88543987274	73	0.047311827956989246	0.9041095890410958	0.3724775784753363
YJL001W	-1	-/-	-464.6641368865967	-26983.384680747986	73	0.04727793696275072	0.9041095890410958	0.3727578475336323
YER164W	-1	-/-	-464.6651532649994	-26170.70774579048	73	0.047244094488188976	0.9041095890410958	0.37303811659192826
YOR154W	0	0/-	-464.8647375702858	-45027.1225938797	292	0.047244094488188976	0.9041095890410958	0.37303811659192826
YBL047C	-1	-/-	-464.92421078681946	-27649.10489976406	73	0.04721030042918455	0.9041095890410958	0.37331838565022424
YDL036C	-1	-/-	-465.16408371925354	-26778.46368575096	73	0.04717655468191565	0.9041095890410958	0.37359865470852016
YOR386W	-1	-/-	-465.1996591091156	-28247.208728790283	73	0.047142857142857146	0.9041095890410958	0.37387892376681614
YPR163C	-1	-/-	-465.24425292015076	-27253.638145446777	73	0.047109207708779445	0.9041095890410958	0.3741591928251121
YOL096C	0	0/0	-465.2956693768501	-45052.46790498495	292	0.047109207708779445	0.9041095890410958	0.3741591928251121
YPL263C	0	0/0	-465.34094244241714	-45581.4288815856	292	0.047109207708779445	0.9041095890410958	0.3741591928251121
YHR004C	-1	-/-	-465.36595463752747	-26986.96812915802	73	0.047075606276747506	0.9041095890410958	0.3744394618834081
YLL049W	0	0/-	-465.3948669433594	-43449.22137749195	292	0.047075606276747506	0.9041095890410958	0.3744394618834081
YLR259C	-1	-/-	-465.4464285373688	-28265.193735837936	73	0.047042052744119746	0.9041095890410958	0.374719730941704
YJL024C	-1	-/-	-465.70552468299866	-25108.598201990128	73	0.04700854700854701	0.9041095890410958	0.375
YPR056W	-1	-/-	-465.7284474372864	-26096.077610254288	73	0.04697508896797153	0.9041095890410958	0.375280269058296
YHR177W	0	0/-	-465.85357201099396	-44431.067510187626	292	0.04697508896797153	0.9041095890410958	0.375280269058296
YCL055W	-1	-/-	-465.8566586971283	-26506.136764645576	73	0.04694167852062589	0.9041095890410958	0.3755605381165919
YHR197W	-1	-/-	-465.8702161312103	-29096.525794267654	73	0.046908315565031986	0.9041095890410958	0.3758408071748879
YDR407C	-1	-/-	-465.88602781295776	-27159.60873556137	73	0.046875	0.9041095890410958	0.37612107623318386
YDL235C	-1	-/-	-465.8990430831909	-24813.500619530678	73	0.0468417317246274	0.9041095890410958	0.37640134529147984
YGR276C	-1	-/-	-465.9211256504059	-23981.02058136463	73	0.04680851063829787	0.9041095890410958	0.37668161434977576
YBR162W-A	0	0/+	-465.98019617795944	-42873.7784035299	292	0.04680851063829787	0.9041095890410958	0.37668161434977576
YOR125C	0	0/0	-466.05365121364594	-44852.770438969135	292	0.04680851063829787	0.9041095890410958	0.37668161434977576
YDR052C	-1	-/-	-466.07162499427795	-25582.87465965748	73	0.04677533664068037	0.9041095890410958	0.37696188340807174
YKL112W	-1	-/-	-466.15648221969604	-26828.65747332573	73	0.046742209631728045	0.9041095890410958	0.3772421524663677
YBR067C	0	0/-	-466.1669531464577	-43851.98893225193	292	0.046742209631728045	0.9041095890410958	0.3772421524663677
YLR098C	-1	-/-	-466.3184349536896	-25240.264261960983	73	0.04670912951167728	0.9041095890410958	0.3775224215246637
YOR210W	-1	-/-	-466.33902502059937	-27779.30311203003	73	0.04667609618104668	0.9041095890410958	0.3778026905829596
YLR055C	-1	-/-	-466.35194063186646	-25926.78599381447	73	0.046643109540636045	0.9041095890410958	0.3780829596412556
YPR067W	-1	-/-	-466.362872838974	-29282.174892425537	73	0.046610169491525424	0.9041095890410958	0.3783632286995516
YBR253W	-1	-/-	-466.3722321987152	-25183.54681766033	73	0.0465772759350741	0.9041095890410958	0.37864349775784756
YPL116W	-1	-/-	-466.38991689682007	-25892.78430557251	73	0.0465444287729196	0.9041095890410958	0.3789237668161435
YMR076C	-1	-/-	-466.4031808376312	-26734.065848588943	73	0.046511627906976744	0.9041095890410958	0.37920403587443946
YBR061C	-1	-/-	-466.4474241733551	-27152.35101389885	73	0.04647887323943662	0.9041095890410958	0.37948430493273544
YGL129C	-1	-/-	-466.5737736225128	-25917.04757153988	73	0.04644616467276566	0.9041095890410958	0.3797645739910314
YGR234W	0	0/-	-466.63223718851805	-44741.898966766894	292	0.04644616467276566	0.9041095890410958	0.3797645739910314
YER180C-A	-1	-/0	-466.722403049469	-23843.470202445984	73	0.046413502109704644	0.9041095890410958	0.38004484304932734
YOR341W	-1	-/-	-466.7334530353546	-27229.785971045494	73	0.046380885453267746	0.9041095890410958	0.3803251121076233
YCR088W	-1	-/-	-466.7930917739868	-26886.82958173752	73	0.046348314606741575	0.9041095890410958	0.3806053811659193
YOL060C	-1	-/-	-466.84997272491455	-30208.544982910156	73	0.04631578947368421	0.9041095890410958	0.3808856502242152
YJR109C	0	0/-	-466.9765691757202	-44910.54274907708	292	0.04631578947368421	0.9041095890410958	0.3808856502242152
YLR357W	-1	-/-	-467.03023886680603	-25655.379385232925	73	0.04628330995792426	0.9041095890410958	0.3811659192825112
YGL252C	-1	-/-	-467.0347180366516	-26749.78349006176	73	0.046250875963559916	0.9041095890410958	0.3814461883408072
YNL241C	-1	-/-	-467.1127278804779	-27289.65043258667	73	0.046218487394957986	0.9041095890410958	0.38172645739910316
YER153C	0	0/-	-467.1193524003029	-45668.68717610836	292	0.046218487394957986	0.9041095890410958	0.38172645739910316
YIL124W	-1	-/-	-467.14654636383057	-26825.256927490234	73	0.04618614415675298	0.9041095890410958	0.3820067264573991
YCL038C	-1	-/-	-467.1548240184784	-28125.663816332817	73	0.046153846153846156	0.9041095890410958	0.38228699551569506
YNL106C	-1	-/-	-467.26954555511475	-26785.48335003853	73	0.04612159329140461	0.9041095890410958	0.38256726457399104
YKR009C	-1	-/-	-467.32716512680054	-28650.44590997696	73	0.046089385474860335	0.9041095890410958	0.382847533632287
YDR480W	-1	-/-	-467.3419632911682	-28561.70108103752	73	0.046057222609909285	0.9041095890410958	0.38312780269058294
YKL120W	-1	-/-	-467.38307332992554	-26488.815489292145	73	0.04602510460251046	0.9041095890410958	0.3834080717488789
YML074C	-1	-/-	-467.38995456695557	-26263.486067295074	73	0.045993031358885016	0.9041095890410958	0.3836883408071749
YGR195W	-1	-/-	-467.405268907547	-26826.452143907547	73	0.04596100278551532	0.9041095890410958	0.3839686098654709
YDR092W	-1	-/-	-467.4989700317383	-26712.282422065735	73	0.04592901878914405	0.9041095890410958	0.3842488789237668
YDL060W	-1	-/-	-467.5081412792206	-29236.050810813904	73	0.0458970792767733	0.9041095890410958	0.3845291479820628
YDR038C	-1	-/-	-467.51872420310974	-25757.51080071926	73	0.04586518415566365	0.9041095890410958	0.38480941704035876
YEL003W	-1	-/-	-467.53657627105713	-26821.266192913055	73	0.04583333333333333	0.9041095890410958	0.3850896860986547
YNL230C	-1	-/-	-467.7239737510681	-25711.410347223282	73	0.04580152671755725	0.9041095890410958	0.38536995515695066
YER051W	-1	-/-	-467.7739930152893	-23712.919603943825	73	0.04576976421636616	0.9041095890410958	0.38565022421524664
YDR389W	-1	-/-	-467.8306248188019	-27719.576222658157	73	0.04573804573804574	0.9041095890410958	0.3859304932735426
YKR062W	-1	-/-	-467.9176754951477	-26435.675521612167	73	0.045706371191135735	0.9041095890410958	0.38621076233183854
YKR066C	-1	-/-	-467.9563059806824	-27573.86952662468	73	0.045674740484429065	0.9041095890410958	0.3864910313901345
YHR062C	-1	-/-	-467.9867422580719	-27553.926850676537	73	0.04564315352697095	0.9041095890410958	0.3867713004484305
YLR013W	-1	-/-	-468.0005440711975	-26443.805622816086	73	0.04561161022805805	0.9041095890410958	0.3870515695067265
YLR078C	-1	-/-	-468.06861877441406	-23748.35244911909	73	0.04558011049723757	0.9041095890410958	0.3873318385650224
YMR198W	-1	-/-	-468.16209530830383	-27696.912747632712	73	0.045548654244306416	0.9041095890410958	0.3876121076233184
YJR104C	-1	-/-	-468.1633734703064	-25695.392165899277	73	0.04551724137931035	0.9041095890410958	0.38789237668161436
YDR096W	-1	-/-	-468.18784856796265	-27263.391763836145	73	0.04548587181254307	0.9041095890410958	0.38817264573991034
YKL084W	-1	-/-	-468.22499537467957	-27206.637246131897	73	0.045454545454545456	0.9041095890410958	0.38845291479820626
YDR073W	-1	-/-	-468.2940218448639	-27414.38344836235	73	0.04542326221610461	0.9041095890410958	0.38873318385650224
YNL098C	-1	-/-	-468.3410077095032	-26372.53074669838	73	0.0453920220082531	0.9041095890410958	0.3890134529147982
YOR048C	-1	-/-	-468.3649411201477	-28151.126378774643	73	0.04536082474226804	0.9041095890410958	0.3892937219730942
YLR190W	-1	-/-	-468.3678996562958	-24661.297944545746	73	0.04532967032967033	0.9041095890410958	0.3895739910313901
YJL065C	-1	-/-	-468.3897132873535	-25048.871865034103	73	0.045298558682223745	0.9041095890410958	0.3898542600896861
YJL010C	-1	-/-	-468.41195249557495	-28287.262587070465	73	0.04526748971193416	0.9041095890410958	0.3901345291479821
YOL147C	-1	-/-	-468.42087864875793	-25790.00958752632	73	0.045236463331048665	0.9041095890410958	0.390414798206278
YPR060C	0	0/0	-468.46493792533875	-46284.92815601826	292	0.045236463331048665	0.9041095890410958	0.390414798206278
YGL255W	-1	-/-	-468.4756500720978	-26132.79241979122	73	0.045205479452054796	0.9041095890410958	0.390695067264574
YDR143C	-1	-/-	-468.480464220047	-26637.896435379982	73	0.045174537987679675	0.9041095890410958	0.39097533632286996
YGL228W	0	0/-	-468.6835265159607	-43115.751501470804	292	0.045174537987679675	0.9041095890410958	0.39097533632286996
YMR112C	-1	-/-	-468.6954927444458	-24961.68899834156	73	0.04514363885088919	0.9041095890410958	0.39125560538116594
YPL237W	-1	-/-	-468.8516001701355	-27129.44870042801	73	0.045112781954887216	0.9041095890410958	0.39153587443946186
YGL048C	-1	-/-	-468.85272216796875	-26189.76265478134	73	0.045081967213114756	0.9041095890410958	0.39181614349775784
YKR064W	0	0/-	-468.93326354026794	-44340.491662085056	292	0.045081967213114756	0.9041095890410958	0.39181614349775784
YLR409C	-1	-/-	-469.02151250839233	-27945.25745654106	73	0.04505119453924915	0.9041095890410958	0.3920964125560538
[truncated: 3,961 more rows]
