# Supplementary material for: Revisiting co-expression-based automated function prediction in yeast with neural networks and updated Gene Ontology annotations
Source: PLoS One. 2026 Apr 16;21(4):e0322689. doi: 10.1371/journal.pone.0322689 (PMC13086303; doi:10.1371/journal.pone.0322689)
Supplement: S1 File — A zip file of tables in csv format containing individual genes ranked by their predicted involvement in each predicted GO term. These predictions were made by Model 1 as described in Table A of S1 Text. (ZIP) [file pone.0322689.s002.zip › GO0006497_SingleGeneRanking.csv]

Gene	Label	Annos	Score	Background Score	Num pos pairs	Precision	Recall	False Positive Rate
YOR067C	-1	-/-	-201.39594209194183	-24262.031025648117	46	0.0	0.0	0.0002781641168289291
YJL062W	1	+/+	-202.7988246679306	-22190.84246492386	45	0.5	0.021739130434782608	0.0002781641168289291
YOR149C	1	+/+	-211.16855418682098	-23860.19126522541	45	0.6666666666666666	0.043478260869565216	0.0002781641168289291
YOR002W	-1	-/-	-211.69020915031433	-23260.35537290573	46	0.5	0.043478260869565216	0.0005563282336578582
YNL219C	-1	-/-	-218.01812362670898	-22338.827194929123	46	0.4	0.043478260869565216	0.0008344923504867872
YKL165C	1	+/+	-223.42002606391907	-24392.769307613373	45	0.5	0.06521739130434782	0.0008344923504867872
YMR013C	-1	-/-	-224.32513070106506	-23213.541682362556	46	0.42857142857142855	0.06521739130434782	0.0011126564673157164
YEL002C	-1	-/-	-227.4423849582672	-24651.54690670967	46	0.375	0.06521739130434782	0.0013908205841446453
YML019W	-1	-/-	-227.45660734176636	-23976.07261443138	46	0.3333333333333333	0.06521739130434782	0.0016689847009735744
YHR123W	-1	-/-	-229.94932174682617	-25332.851940244436	46	0.3	0.06521739130434782	0.0019471488178025036
YGL142C	1	+/+	-231.72647356987	-23710.659581661224	45	0.36363636363636365	0.08695652173913043	0.0019471488178025036
YOR085W	-1	-/-	-232.2865639925003	-24755.610419869423	46	0.3333333333333333	0.08695652173913043	0.0022253129346314327
YDR400W	-1	-/-	-233.19798398017883	-24153.720838308334	46	0.3076923076923077	0.08695652173913043	0.0025034770514603616
YIL039W	-1	-/+	-233.26332330703735	-23905.582817077637	46	0.2857142857142857	0.08695652173913043	0.0027816411682892906
YDR518W	-1	-/-	-236.2671456336975	-25513.557112455368	46	0.26666666666666666	0.08695652173913043	0.00305980528511822
YLR144C	-1	-/-	-236.48088359832764	-24132.40574145317	46	0.25	0.08695652173913043	0.003337969401947149
YLR459W	1	+/+	-237.0086750984192	-24526.50993704796	45	0.29411764705882354	0.10869565217391304	0.003337969401947149
YAL023C	-1	-/-	-237.15618228912354	-25629.398134827614	46	0.2777777777777778	0.10869565217391304	0.0036161335187760778
YPR176C	1	+/-	-238.19028568267822	-24908.602128505707	45	0.3157894736842105	0.13043478260869565	0.0036161335187760778
YNL263C	-1	-/-	-239.5264893770218	-25162.464567303658	46	0.3	0.13043478260869565	0.003894297635605007
YDL052C	-1	-/-	-240.5929832458496	-24475.461618185043	46	0.2857142857142857	0.13043478260869565	0.004172461752433936
YDL095W	-1	-/-	-240.65691256523132	-24470.65820467472	46	0.2727272727272727	0.13043478260869565	0.004450625869262865
YMR088C	-1	-/-	-243.74860310554504	-26623.04458808899	46	0.2608695652173913	0.13043478260869565	0.004728789986091794
YNL048W	-1	-/-	-244.12734508514404	-24506.45845556259	46	0.25	0.13043478260869565	0.005006954102920723
YLR113W	-1	-/-	-244.37180137634277	-24582.196729183197	46	0.24	0.13043478260869565	0.005285118219749653
YOL003C	1	+/+	-245.52854585647583	-25300.84270453453	45	0.2692307692307692	0.15217391304347827	0.005285118219749653
YJR013W	1	+/+	-245.97199869155884	-24856.081866264343	45	0.2962962962962963	0.17391304347826086	0.005285118219749653
YMR054W	-1	-/-	-246.294420003891	-25538.956557035446	46	0.2857142857142857	0.17391304347826086	0.005563282336578581
YLR404W	0	0/-	-246.56402415037155	-41814.17892879248	184	0.2857142857142857	0.17391304347826086	0.005563282336578581
YJR001W	-1	-/-	-246.7263011932373	-24665.4365568161	46	0.27586206896551724	0.17391304347826086	0.0058414464534075105
YNL085W	-1	-/-	-246.93312525749207	-26207.732299804688	46	0.26666666666666666	0.17391304347826086	0.00611961057023644
YDR434W	1	+/+	-247.21765804290771	-24430.355758190155	45	0.2903225806451613	0.1956521739130435	0.00611961057023644
YGL065C	-1	-/-	-247.58148169517517	-23772.326775550842	46	0.28125	0.1956521739130435	0.006397774687065368
YBL040C	-1	-/-	-247.97465705871582	-24447.179403066635	46	0.2727272727272727	0.1956521739130435	0.006675938803894298
YIL048W	-1	-/-	-248.48262453079224	-24085.422574043274	46	0.2647058823529412	0.1956521739130435	0.006954102920723227
YAL007C	-1	-/-	-248.8267719745636	-26170.793634414673	46	0.2571428571428571	0.1956521739130435	0.0072322670375521555
YOR087W	-1	-/-	-249.0326590538025	-24605.453405857086	46	0.25	0.1956521739130435	0.007510431154381085
YJL192C	-1	-/-	-249.3197853565216	-24920.104650378227	46	0.24324324324324326	0.1956521739130435	0.007788595271210014
YGR172C	-1	-/-	-249.34813392162323	-26524.322637319565	46	0.23684210526315788	0.1956521739130435	0.008066759388038943
YDR205W	-1	-/-	-249.56261205673218	-23858.768564224243	46	0.23076923076923078	0.1956521739130435	0.008344923504867872
YDR456W	-1	-/-	-249.79889369010925	-24217.486710071564	46	0.225	0.1956521739130435	0.008623087621696801
YNL159C	-1	-/-	-249.95817184448242	-24121.0075135231	46	0.21951219512195122	0.1956521739130435	0.00890125173852573
YDL236W	-1	-/0	-251.02730560302734	-23078.970392107964	46	0.21428571428571427	0.1956521739130435	0.009179415855354658
YHR067W	-1	-/-	-251.31907653808594	-23327.94724035263	46	0.20930232558139536	0.1956521739130435	0.009457579972183588
YDR105C	0	0/0	-251.53480306267738	-41646.18412569165	184	0.20930232558139536	0.1956521739130435	0.009457579972183588
YPL218W	-1	-/-	-251.75966691970825	-24960.214208126068	46	0.20454545454545456	0.1956521739130435	0.009735744089012517
YBR041W	-1	-/-	-251.80918622016907	-24427.052664995193	46	0.2	0.1956521739130435	0.010013908205841447
YPL145C	-1	-/-	-252.36293959617615	-23961.685831308365	46	0.1956521739130435	0.1956521739130435	0.010292072322670376
YOL002C	-1	-/-	-252.4631154537201	-24253.94620525837	46	0.19148936170212766	0.1956521739130435	0.010570236439499305
YDR084C	0	0/0	-252.56452071666718	-42368.386001735926	184	0.19148936170212766	0.1956521739130435	0.010570236439499305
YOR008C	-1	-/-	-252.71047616004944	-25082.697710752487	46	0.1875	0.1956521739130435	0.010848400556328233
YOR209C	-1	-/-	-254.0846688747406	-24688.411606311798	46	0.1836734693877551	0.1956521739130435	0.011126564673157162
YDR107C	0	0/-	-254.24601769447327	-42729.407463133335	184	0.1836734693877551	0.1956521739130435	0.011126564673157162
YOL062C	0	0/-	-254.2783064842224	-42639.48959970474	184	0.1836734693877551	0.1956521739130435	0.011126564673157162
YJL093C	-1	-/-	-254.644761800766	-24975.45711350441	46	0.18	0.1956521739130435	0.011404728789986092
YER087C-B	-1	-/-	-254.86046481132507	-24146.611760139465	46	0.17647058823529413	0.1956521739130435	0.011682892906815021
YPR128C	-1	-/-	-254.97420978546143	-23557.468784809113	46	0.17307692307692307	0.1956521739130435	0.01196105702364395
YNL169C	-1	-/-	-255.02077436447144	-24652.6514544487	46	0.16981132075471697	0.1956521739130435	0.01223922114047288
YML067C	-1	-/-	-255.19628715515137	-24520.38623189926	46	0.16666666666666666	0.1956521739130435	0.012517385257301807
YIL030C	-1	-/-	-255.52071452140808	-24774.290141820908	46	0.16363636363636364	0.1956521739130435	0.012795549374130737
YIL139C	-1	-/-	-255.6064052581787	-24506.25348329544	46	0.16071428571428573	0.1956521739130435	0.013073713490959666
YIL014W	-1	-/-	-256.49374127388	-25008.457617759705	46	0.15789473684210525	0.1956521739130435	0.013351877607788595
YGR227W	-1	-/-	-256.5352475643158	-24122.902441501617	46	0.15517241379310345	0.1956521739130435	0.013630041724617525
YML001W	-1	-/-	-256.91216349601746	-24186.636417150497	46	0.15254237288135594	0.1956521739130435	0.013908205841446454
YLR361C	-1	-/-	-257.129273891449	-24734.068603515625	46	0.15	0.1956521739130435	0.014186369958275382
YOR320C	-1	-/-	-257.5826886892319	-26368.345202326775	46	0.14754098360655737	0.1956521739130435	0.014464534075104311
YGL213C	-1	-/-	-257.6810989379883	-26404.000990867615	46	0.14516129032258066	0.1956521739130435	0.01474269819193324
YOR099W	-1	-/-	-257.8667311668396	-24763.584317207336	46	0.14285714285714285	0.1956521739130435	0.01502086230876217
YCR075C	-1	-/-	-258.0784902572632	-24702.51046180725	46	0.140625	0.1956521739130435	0.015299026425591099
YGR163W	-1	-/-	-258.4599714279175	-23970.691585302353	46	0.13846153846153847	0.1956521739130435	0.015577190542420028
YGL067W	-1	-/-	-258.76580595970154	-25435.551244854927	46	0.13636363636363635	0.1956521739130435	0.015855354659248956
YNL025C	-1	-/-	-258.79567527770996	-24590.745795726776	46	0.13432835820895522	0.1956521739130435	0.016133518776077885
YHR181W	-1	-/-	-258.98414516448975	-25363.663284301758	46	0.1323529411764706	0.1956521739130435	0.016411682892906815
YPL083C	-1	-/-	-259.09403824806213	-24720.54679107666	46	0.13043478260869565	0.1956521739130435	0.016689847009735744
YNL003C	-1	-/-	-259.2445638179779	-25028.669956684113	46	0.12857142857142856	0.1956521739130435	0.016968011126564674
YJR051W	0	0/-	-259.24967992305756	-41654.15610593557	184	0.12857142857142856	0.1956521739130435	0.016968011126564674
YNL275W	-1	-/-	-259.365070104599	-25957.023634910583	46	0.1267605633802817	0.1956521739130435	0.017246175243393603
YGL137W	-1	-/-	-259.47206115722656	-25483.460676908493	46	0.125	0.1956521739130435	0.017524339360222532
YMR168C	-1	-/-	-260.1181025505066	-24254.143748760223	46	0.1232876712328767	0.1956521739130435	0.01780250347705146
YNR055C	0	0/-	-260.25694984197617	-41430.442300230265	184	0.1232876712328767	0.1956521739130435	0.01780250347705146
YJR040W	-1	-/-	-260.46566700935364	-25835.2338013649	46	0.12162162162162163	0.1956521739130435	0.01808066759388039
YLR020C	-1	-/-	-260.5735275745392	-25668.70975780487	46	0.12	0.1956521739130435	0.018358831710709317
YEL031W	-1	-/-	-260.6909804344177	-25115.875306606293	46	0.11842105263157894	0.1956521739130435	0.018636995827538246
YNR052C	-1	-/-	-261.122168302536	-25374.058824777603	46	0.11688311688311688	0.1956521739130435	0.018915159944367176
YFR005C	-1	-/-	-261.3503875732422	-23458.06748318672	46	0.11538461538461539	0.1956521739130435	0.019193324061196105
YMR119W	-1	-/-	-261.6486690044403	-25367.627197265625	46	0.11392405063291139	0.1956521739130435	0.019471488178025034
YBR287W	0	0/0	-261.71502763032913	-43442.80982297659	184	0.11392405063291139	0.1956521739130435	0.019471488178025034
YPL028W	-1	-/-	-261.8218882083893	-26054.80740070343	46	0.1125	0.1956521739130435	0.019749652294853964
YBR205W	-1	-/-	-261.8852708339691	-24874.701429128647	46	0.1111111111111111	0.1956521739130435	0.020027816411682893
YNR030W	-1	-/-	-261.9091262817383	-24984.04784345627	46	0.10975609756097561	0.1956521739130435	0.020305980528511822
YJR010C-A	-1	-/-	-262.07130241394043	-25270.87411546707	46	0.10843373493975904	0.1956521739130435	0.02058414464534075
YBR201W	-1	-/-	-262.3379373550415	-24559.740104198456	46	0.10714285714285714	0.1956521739130435	0.02086230876216968
YPR023C	-1	-/-	-262.35145115852356	-24858.515543699265	46	0.10588235294117647	0.1956521739130435	0.02114047287899861
YAL016W	-1	-/-	-262.40467596054077	-24988.679591178894	46	0.10465116279069768	0.1956521739130435	0.02141863699582754
YLR372W	-1	-/-	-262.57445192337036	-26509.637190580368	46	0.10344827586206896	0.1956521739130435	0.021696801112656466
YNL287W	-1	-/-	-262.7151725292206	-25663.421102046967	46	0.10227272727272728	0.1956521739130435	0.021974965229485395
YER089C	-1	-/-	-263.0363416671753	-25602.063012123108	46	0.10112359550561797	0.1956521739130435	0.022253129346314324
YOR326W	-1	-/-	-263.13025403022766	-24619.17467355728	46	0.1	0.1956521739130435	0.022531293463143254
YLR019W	0	0/-	-263.2170390486717	-42484.09415203333	184	0.1	0.1956521739130435	0.022531293463143254
YBR036C	-1	-/-	-263.2910735607147	-25845.92627286911	46	0.0989010989010989	0.1956521739130435	0.022809457579972183
YIL109C	-1	-/-	-263.4659056663513	-26750.48234963417	46	0.09782608695652174	0.1956521739130435	0.023087621696801112
YKR088C	0	0/-	-263.55284893512726	-42190.88703048229	184	0.09782608695652174	0.1956521739130435	0.023087621696801112
YEL013W	-1	-/-	-263.87692427635193	-25924.292887449265	46	0.0967741935483871	0.1956521739130435	0.023365785813630042
YPL208W	-1	-/-	-264.46888422966003	-25883.79043507576	46	0.09574468085106383	0.1956521739130435	0.02364394993045897
YNL127W	-1	-/-	-264.5235424041748	-24649.360580205917	46	0.09473684210526316	0.1956521739130435	0.0239221140472879
YJR131W	-1	-/-	-264.66803073883057	-26011.297839403152	46	0.09375	0.1956521739130435	0.02420027816411683
YKL034W	-1	-/-	-264.85092520713806	-26053.60560655594	46	0.09278350515463918	0.1956521739130435	0.02447844228094576
YBR243C	-1	-/-	-264.8640685081482	-25135.312507152557	46	0.09183673469387756	0.1956521739130435	0.02475660639777469
YGL084C	-1	-/+	-265.09269094467163	-25164.656672000885	46	0.09090909090909091	0.1956521739130435	0.025034770514603615
YNL101W	-1	-/-	-265.1029028892517	-24858.896337509155	46	0.09	0.1956521739130435	0.025312934631432544
YBR042C	-1	-/-	-265.10369873046875	-24831.806833028793	46	0.0891089108910891	0.1956521739130435	0.025591098748261473
YGL115W	-1	-/-	-265.19606590270996	-24256.448079109192	46	0.08823529411764706	0.1956521739130435	0.025869262865090403
YMR274C	0	0/-	-265.20149797201157	-43796.642259955406	184	0.08823529411764706	0.1956521739130435	0.025869262865090403
YJL128C	-1	-/-	-265.30953311920166	-25930.668704509735	46	0.08737864077669903	0.1956521739130435	0.026147426981919332
YER072W	-1	-/-	-265.4280483722687	-25175.05775284767	46	0.08653846153846154	0.1956521739130435	0.02642559109874826
YDL015C	-1	-/-	-265.53009152412415	-25739.622836589813	46	0.08571428571428572	0.1956521739130435	0.02670375521557719
YJL196C	-1	-/-	-265.539927482605	-24667.84921503067	46	0.08490566037735849	0.1956521739130435	0.02698191933240612
YHR132C	0	0/-	-265.75776237249374	-42709.24259650707	184	0.08490566037735849	0.1956521739130435	0.02698191933240612
YDR435C	-1	-/-	-265.90292167663574	-25506.36065554619	46	0.08411214953271028	0.1956521739130435	0.02726008344923505
YDL226C	-1	-/-	-266.1039848327637	-24970.118629932404	46	0.08333333333333333	0.1956521739130435	0.02753824756606398
YGR077C	-1	-/-	-266.29235458374023	-24769.822829008102	46	0.08256880733944955	0.1956521739130435	0.027816411682892908
YCR002C	-1	-/-	-266.3527386188507	-24191.328853845596	46	0.08181818181818182	0.1956521739130435	0.028094575799721837
YIL009C-A	-1	-/-	-266.3884689807892	-25117.088008642197	46	0.08108108108108109	0.1956521739130435	0.028372739916550763
YPR155C	-1	-/-	-266.38988637924194	-23931.734498500824	46	0.08035714285714286	0.1956521739130435	0.028650904033379693
YOR103C	-1	-/-	-266.4433903694153	-24848.579757213593	46	0.07964601769911504	0.1956521739130435	0.028929068150208622
YJL073W	-1	-/-	-266.489625453949	-25294.897025346756	46	0.07894736842105263	0.1956521739130435	0.02920723226703755
YBL102W	-1	-/-	-266.49368619918823	-25243.40388059616	46	0.0782608695652174	0.1956521739130435	0.02948539638386648
YOR311C	0	0/-	-266.57595705986023	-42124.384132772684	184	0.0782608695652174	0.1956521739130435	0.02948539638386648
YML038C	-1	-/-	-266.5958275794983	-26465.773475408554	46	0.07758620689655173	0.1956521739130435	0.02976356050069541
YGR284C	-1	-/-	-266.63988399505615	-26030.919509887695	46	0.07692307692307693	0.1956521739130435	0.03004172461752434
YNL073W	-1	-/-	-266.6566605567932	-25761.333933353424	46	0.07627118644067797	0.1956521739130435	0.03031988873435327
YOL103W	0	0/-	-266.7723771929741	-42594.85730187595	184	0.07627118644067797	0.1956521739130435	0.03031988873435327
YJR118C	-1	-/-	-266.77410554885864	-27062.37552189827	46	0.07563025210084033	0.1956521739130435	0.030598052851182198
YBR080C	-1	-/-	-266.90625619888306	-24643.998014688492	46	0.075	0.1956521739130435	0.030876216968011128
YNR035C	-1	-/-	-266.92331981658936	-25246.063542842865	46	0.0743801652892562	0.1956521739130435	0.031154381084840057
YBR207W	-1	-/-	-266.9843873977661	-24805.824638843536	46	0.07377049180327869	0.1956521739130435	0.031432545201668986
YNL321W	0	0/-	-267.0638884007931	-44361.1470194757	184	0.07377049180327869	0.1956521739130435	0.031432545201668986
YDR480W	-1	-/-	-267.10884046554565	-25503.699020385742	46	0.07317073170731707	0.1956521739130435	0.03171070931849791
YJL004C	-1	-/-	-267.28789925575256	-26095.639265537262	46	0.07258064516129033	0.1956521739130435	0.031988873435326845
YDR057W	-1	-/-	-267.2985453605652	-24826.565392017365	46	0.072	0.1956521739130435	0.03226703755215577
YLR378C	-1	-/-	-267.30569314956665	-27318.99943804741	46	0.07142857142857142	0.1956521739130435	0.032545201668984704
YLR059C	-1	-/-	-267.44192361831665	-24074.425946712494	46	0.07086614173228346	0.1956521739130435	0.03282336578581363
YGL004C	-1	-/-	-267.52503871917725	-25708.297088861465	46	0.0703125	0.1956521739130435	0.03310152990264256
YFL005W	-1	-/-	-267.6462779045105	-24651.307951927185	46	0.06976744186046512	0.1956521739130435	0.03337969401947149
YHR108W	-1	-/-	-267.8024082183838	-26011.379275083542	46	0.06923076923076923	0.1956521739130435	0.033657858136300414
YMR313C	-1	-/-	-267.85418176651	-24220.38049507141	46	0.06870229007633588	0.1956521739130435	0.03393602225312935
YMR150C	-1	-/-	-267.94447326660156	-25338.357642412186	46	0.06818181818181818	0.1956521739130435	0.03421418636995827
YEL016C	-1	-/-	-268.0355489253998	-25845.44274497032	46	0.06766917293233082	0.1956521739130435	0.034492350486787206
YGL001C	-1	-/-	-268.0485463142395	-25139.84704351425	46	0.06716417910447761	0.1956521739130435	0.03477051460361613
YIL088C	0	0/-	-268.1394187808037	-44108.20536082983	184	0.06716417910447761	0.1956521739130435	0.03477051460361613
YOL042W	-1	-/-	-268.15586137771606	-25166.090886592865	46	0.06666666666666667	0.1956521739130435	0.035048678720445064
YKL213C	-1	-/-	-268.2048478126526	-25726.46718788147	46	0.0661764705882353	0.1956521739130435	0.03532684283727399
YGL155W	1	+/0	-268.2747163772583	-25796.04075717926	45	0.072992700729927	0.21739130434782608	0.03532684283727399
YOL025W	0	0/-	-268.36576652526855	-41964.07292366028	184	0.072992700729927	0.21739130434782608	0.03532684283727399
YAL010C	-1	-/-	-268.4071364402771	-24603.86701154709	46	0.07246376811594203	0.21739130434782608	0.03560500695410292
YDR284C	-1	-/-	-268.5745072364807	-25665.79860687256	46	0.07194244604316546	0.21739130434782608	0.03588317107093185
YBR176W	0	0/-	-268.62040716409683	-41898.96074438095	184	0.07194244604316546	0.21739130434782608	0.03588317107093185
YEL001C	0	0/0	-268.68827497959137	-44365.118809342384	184	0.07194244604316546	0.21739130434782608	0.03588317107093185
YIL040W	-1	-/-	-268.78300428390503	-25462.744256734848	46	0.07142857142857142	0.21739130434782608	0.03616133518776078
YLR246W	1	+/+	-268.8003149032593	-25501.664579868317	45	0.07801418439716312	0.2391304347826087	0.03616133518776078
YPL244C	-1	-/-	-268.83793210983276	-25375.91629076004	46	0.07746478873239436	0.2391304347826087	0.03643949930458971
YJL134W	-1	-/-	-269.0977141857147	-25998.091232538223	46	0.07692307692307693	0.2391304347826087	0.036717663421418634
YKL146W	-1	-/-	-269.0994930267334	-26536.053683519363	46	0.0763888888888889	0.2391304347826087	0.03699582753824757
YKR030W	0	0/0	-269.3605669140816	-43465.48901641369	184	0.0763888888888889	0.2391304347826087	0.03699582753824757
YNR032W	-1	-/-	-269.4285593032837	-26196.69553089142	46	0.07586206896551724	0.2391304347826087	0.03727399165507649
YDL093W	-1	-/-	-269.49642515182495	-25421.766031742096	46	0.07534246575342465	0.2391304347826087	0.037552155771905425
YJR139C	-1	-/0	-269.53430700302124	-26075.469732761383	46	0.07482993197278912	0.2391304347826087	0.03783031988873435
YOR165W	0	0/-	-269.5577353835106	-42166.9018471241	184	0.07482993197278912	0.2391304347826087	0.03783031988873435
YGL167C	-1	-/-	-270.0159206390381	-25135.72837471962	46	0.07432432432432433	0.2391304347826087	0.038108484005563284
YCR028C	-1	-/-	-270.2818603515625	-24908.23619031906	46	0.0738255033557047	0.2391304347826087	0.03838664812239221
YGL077C	0	0/-	-270.3033154308796	-44737.763700932264	184	0.0738255033557047	0.2391304347826087	0.03838664812239221
YOL147C	-1	-/-	-270.3407778739929	-24168.53268098831	46	0.07333333333333333	0.2391304347826087	0.03866481223922114
YIL049W	-1	-/-	-270.4760391712189	-26476.107758283615	46	0.0728476821192053	0.2391304347826087	0.03894297635605007
YJR019C	-1	-/-	-270.5032203197479	-26073.076487779617	46	0.07236842105263158	0.2391304347826087	0.039221140472879
YMR292W	-1	-/-	-270.5066225528717	-26984.40469431877	46	0.0718954248366013	0.2391304347826087	0.03949930458970793
YOR245C	-1	-/-	-270.5387568473816	-24827.273406982422	46	0.07142857142857142	0.2391304347826087	0.03977746870653686
YDL079C	-1	-/-	-270.5576333999634	-24953.81148648262	46	0.07096774193548387	0.2391304347826087	0.040055632823365786
YLR085C	-1	-/-	-270.6145439147949	-24902.950843572617	46	0.07051282051282051	0.2391304347826087	0.04033379694019471
YDR268W	-1	-/-	-270.6310963630676	-26065.16479086876	46	0.07006369426751592	0.2391304347826087	0.040611961057023645
YIL005W	0	0/-	-270.70372945070267	-41635.28289663792	184	0.07006369426751592	0.2391304347826087	0.040611961057023645
YKL018W	-1	-/-	-270.7508623600006	-25772.663748025894	46	0.06962025316455696	0.2391304347826087	0.04089012517385257
YHR012W	-1	-/-	-270.7553310394287	-25339.634408950806	46	0.06918238993710692	0.2391304347826087	0.0411682892906815
YLR371W	-1	-/-	-270.77657198905945	-25773.57628417015	46	0.06875	0.2391304347826087	0.04144645340751043
YGL224C	0	0/-	-270.7803928256035	-43101.102173924446	184	0.06875	0.2391304347826087	0.04144645340751043
YHR039C	-1	-/-	-270.9832992553711	-25641.462078094482	46	0.06832298136645963	0.2391304347826087	0.04172461752433936
YLR188W	0	0/-	-271.0808717608452	-42506.79532393813	184	0.06832298136645963	0.2391304347826087	0.04172461752433936
YOR321W	-1	-/-	-271.1087396144867	-27487.544747710228	46	0.06790123456790123	0.2391304347826087	0.04200278164116829
YNL291C	-1	-/-	-271.13417387008667	-25398.46669983864	46	0.06748466257668712	0.2391304347826087	0.04228094575799722
YGR263C	0	0/-	-271.31211364269257	-43639.842812657356	184	0.06748466257668712	0.2391304347826087	0.04228094575799722
YBR168W	-1	-/-	-271.3735501766205	-24944.408700227737	46	0.06707317073170732	0.2391304347826087	0.04255910987482615
YPR159W	0	0/-	-271.4184021651745	-43231.94557620585	184	0.06707317073170732	0.2391304347826087	0.04255910987482615
YJL186W	-1	-/-	-271.50833797454834	-24370.036628961563	46	0.06666666666666667	0.2391304347826087	0.04283727399165508
YER060W	0	0/-	-271.63012087345123	-42777.99096527696	184	0.06666666666666667	0.2391304347826087	0.04283727399165508
YLR133W	-1	-/-	-271.64756965637207	-25125.69738650322	46	0.06626506024096386	0.2391304347826087	0.043115438108484005
YBR110W	-1	-/-	-271.75858902931213	-25655.297519922256	46	0.0658682634730539	0.2391304347826087	0.04339360222531293
YDR235W	-1	-/-	-271.7657742500305	-24836.760103940964	46	0.06547619047619048	0.2391304347826087	0.043671766342141864
YOL013C	-1	-/-	-271.80490732192993	-27389.544311523438	46	0.0650887573964497	0.2391304347826087	0.04394993045897079
YHR098C	-1	-/-	-271.95568323135376	-25475.725822925568	46	0.06470588235294118	0.2391304347826087	0.04422809457579972
YNL297C	-1	-/-	-271.95651054382324	-25972.59789943695	46	0.06432748538011696	0.2391304347826087	0.04450625869262865
YDR182W	-1	-/+	-272.0351185798645	-24708.41021490097	46	0.06395348837209303	0.2391304347826087	0.04478442280945758
YKL116C	0	0/-	-272.0762532353401	-42802.55000549555	184	0.06395348837209303	0.2391304347826087	0.04478442280945758
YLR354C	-1	-/0	-272.2421832084656	-25811.587423801422	46	0.06358381502890173	0.2391304347826087	0.04506258692628651
YJL139C	-1	-/-	-272.31212162971497	-24358.8830037117	46	0.06321839080459771	0.2391304347826087	0.04534075104311544
YBR288C	-1	-/-	-272.3931097984314	-26188.249975204468	46	0.06285714285714286	0.2391304347826087	0.045618915159944366
YEL006W	0	0/-	-272.45368415117264	-43675.22932267189	184	0.06285714285714286	0.2391304347826087	0.045618915159944366
YNR043W	-1	-/-	-272.4942219257355	-25868.896988391876	46	0.0625	0.2391304347826087	0.0458970792767733
YPL206C	-1	-/-	-272.55766916275024	-27313.433215618134	46	0.062146892655367235	0.2391304347826087	0.046175243393602225
YIL043C	0	0/-	-272.7886358499527	-44335.74619793892	184	0.062146892655367235	0.2391304347826087	0.046175243393602225
YER026C	-1	-/-	-272.83603262901306	-27354.232006549835	46	0.06179775280898876	0.2391304347826087	0.04645340751043116
YNL044W	-1	-/-	-272.85082244873047	-27386.955164194107	46	0.061452513966480445	0.2391304347826087	0.046731571627260084
YDR236C	-1	-/-	-272.9090657234192	-25523.826251983643	46	0.06111111111111111	0.2391304347826087	0.04700973574408901
YBR193C	-1	-/-	-272.91644763946533	-24332.80280995369	46	0.06077348066298342	0.2391304347826087	0.04728789986091794
YOL065C	-1	-/-	-272.9303925037384	-25528.623290777206	46	0.06043956043956044	0.2391304347826087	0.04756606397774687
YHR042W	-1	-/-	-272.94173526763916	-25887.31626367569	46	0.060109289617486336	0.2391304347826087	0.0478442280945758
YJR117W	0	0/-	-272.9971861243248	-43008.782470703125	184	0.060109289617486336	0.2391304347826087	0.0478442280945758
YMR100W	-1	-/-	-273.1017334461212	-25620.441808223724	46	0.059782608695652176	0.2391304347826087	0.04812239221140473
YDL100C	-1	-/-	-273.1665062904358	-24757.58963394165	46	0.05945945945945946	0.2391304347826087	0.04840055632823366
YMR071C	0	0/0	-273.2363012433052	-41441.613746106625	184	0.05945945945945946	0.2391304347826087	0.04840055632823366
YOR160W	-1	-/-	-273.2564492225647	-23828.593371152878	46	0.05913978494623656	0.2391304347826087	0.048678720445062586
YER183C	-1	-/0	-273.2592296600342	-24927.81985616684	46	0.058823529411764705	0.2391304347826087	0.04895688456189152
YHR150W	-1	-/-	-273.3094017505646	-24792.41532421112	46	0.05851063829787234	0.2391304347826087	0.049235048678720444
YML012W	-1	-/-	-273.44413805007935	-26566.676956176758	46	0.0582010582010582	0.2391304347826087	0.04951321279554938
YLL031C	1	+/+	-273.52139949798584	-26209.8810172081	45	0.06315789473684211	0.2608695652173913	0.04951321279554938
YDL188C	-1	-/-	-273.56807565689087	-25075.00291776657	46	0.06282722513089005	0.2608695652173913	0.0497913769123783
YDR411C	-1	-/-	-273.6585292816162	-25587.156383514404	46	0.0625	0.2608695652173913	0.05006954102920723
YDL212W	-1	-/-	-273.7061002254486	-27140.6031665802	46	0.06217616580310881	0.2608695652173913	0.05034770514603616
YGR216C	1	+/+	-273.83829069137573	-25918.32639312744	45	0.06701030927835051	0.2826086956521739	0.05034770514603616
YMR080C	-1	-/-	-273.83903312683105	-25226.43328475952	46	0.06666666666666667	0.2826086956521739	0.05062586926286509
YPL241C	-1	-/-	-273.8632173538208	-24967.047856092453	46	0.0663265306122449	0.2826086956521739	0.05090403337969402
YAL056W	-1	-/-	-273.90113735198975	-25244.100640296936	46	0.06598984771573604	0.2826086956521739	0.051182197496522946
YLR208W	-1	-/-	-273.9614758491516	-26327.213520526886	46	0.06565656565656566	0.2826086956521739	0.05146036161335188
YDL145C	-1	-/-	-273.96801352500916	-26342.858754873276	46	0.06532663316582915	0.2826086956521739	0.051738525730180805
YEL012W	-1	-/-	-274.0533609390259	-24099.683331012726	46	0.065	0.2826086956521739	0.05201668984700974
YIL147C	-1	-/-	-274.06966042518616	-24679.51940011978	46	0.06467661691542288	0.2826086956521739	0.052294853963838664
YOR322C	-1	-/-	-274.13977813720703	-25531.20713186264	46	0.06435643564356436	0.2826086956521739	0.0525730180806676
YLR447C	-1	-/-	-274.14986658096313	-25773.450907707214	46	0.06403940886699508	0.2826086956521739	0.05285118219749652
YHR002W	0	0/-	-274.15381240844727	-41972.21501725912	184	0.06403940886699508	0.2826086956521739	0.05285118219749652
YKL104C	0	0/-	-274.15752506256104	-43574.37027710676	184	0.06403940886699508	0.2826086956521739	0.05285118219749652
YLR310C	-1	-/-	-274.18694519996643	-24419.014984607697	46	0.06372549019607843	0.2826086956521739	0.053129346314325455
YNR041C	0	0/-	-274.2849713563919	-43528.81038802862	184	0.06372549019607843	0.2826086956521739	0.053129346314325455
YNL021W	-1	-/-	-274.37880086898804	-24283.305929899216	46	0.06341463414634146	0.2826086956521739	0.05340751043115438
YOR125C	0	0/0	-274.4432393312454	-43316.311581134796	184	0.06341463414634146	0.2826086956521739	0.05340751043115438
YBL089W	0	0/-	-274.4553673863411	-43029.084410727024	184	0.06341463414634146	0.2826086956521739	0.05340751043115438
YLR268W	-1	-/-	-274.5758788585663	-24251.258452177048	46	0.06310679611650485	0.2826086956521739	0.05368567454798331
YDL076C	-1	-/-	-275.0174021720886	-24396.00546145439	46	0.06280193236714976	0.2826086956521739	0.05396383866481224
YLR342W	-1	-/-	-275.0259132385254	-26541.872450590134	46	0.0625	0.2826086956521739	0.054242002781641166
YKL126W	-1	-/-	-275.1937460899353	-25651.931224822998	46	0.06220095693779904	0.2826086956521739	0.0545201668984701
YNR017W	-1	-/-	-275.238436460495	-26156.63729786873	46	0.06190476190476191	0.2826086956521739	0.054798331015299025
YJL166W	-1	-/-	-275.3502776622772	-25087.45823407173	46	0.061611374407582936	0.2826086956521739	0.05507649513212796
YER005W	-1	-/-	-275.40802001953125	-25440.646383285522	46	0.06132075471698113	0.2826086956521739	0.05535465924895688
YPR093C	-1	-/-	-275.49877977371216	-26063.33030605316	46	0.06103286384976526	0.2826086956521739	0.055632823365785816
YDL193W	0	0/-	-275.58604419231415	-42906.6385666728	184	0.06103286384976526	0.2826086956521739	0.055632823365785816
YCR017C	0	0/+	-275.82143557071686	-42759.54346358776	184	0.06103286384976526	0.2826086956521739	0.055632823365785816
YFL045C	-1	-/-	-275.85013794898987	-26912.83810043335	46	0.06074766355140187	0.2826086956521739	0.05591098748261474
YKL046C	-1	-/-	-275.85714197158813	-25854.665095329285	46	0.06046511627906977	0.2826086956521739	0.056189151599443675
YER107C	-1	-/-	-276.19589138031006	-25812.966727256775	46	0.06018518518518518	0.2826086956521739	0.0564673157162726
YBR151W	0	0/0	-276.2035984992981	-44078.88708794117	184	0.06018518518518518	0.2826086956521739	0.0564673157162726
YDR135C	-1	-/-	-276.21383476257324	-25437.75932264328	46	0.059907834101382486	0.2826086956521739	0.05674547983310153
YBR210W	-1	-/-	-276.2270312309265	-24935.53981256485	46	0.05963302752293578	0.2826086956521739	0.05702364394993046
YFL034C-B	-1	-/-	-276.2442936897278	-25558.077548742294	46	0.0593607305936073	0.2826086956521739	0.057301808066759385
YHR050W	-1	-/-	-276.33129692077637	-25134.03462457657	46	0.05909090909090909	0.2826086956521739	0.05757997218358832
YLL043W	-1	-/-	-276.36163902282715	-24156.223251104355	46	0.058823529411764705	0.2826086956521739	0.057858136300417244
YIL017C	-1	-/-	-276.3664994239807	-25000.883779525757	46	0.05855855855855856	0.2826086956521739	0.05813630041724618
YJL091C	1	+/+	-276.44429063796997	-26498.982758522034	45	0.06278026905829596	0.30434782608695654	0.05813630041724618
YDL190C	-1	-/-	-276.5044469833374	-25692.283056259155	46	0.0625	0.30434782608695654	0.0584144645340751
YEL058W	0	0/-	-276.5762584209442	-43129.17500704527	184	0.0625	0.30434782608695654	0.0584144645340751
YBR272C	-1	-/-	-276.60084342956543	-25594.074400424957	46	0.06222222222222222	0.30434782608695654	0.058692628650904036
YGL226C-A	-1	-/-	-276.60517024993896	-25463.119262695312	46	0.061946902654867256	0.30434782608695654	0.05897079276773296
YLR219W	-1	-/-	-276.6485619544983	-27120.367151498795	46	0.06167400881057269	0.30434782608695654	0.059248956884561894
YPL096W	-1	-/-	-276.77682733535767	-24802.192491054535	46	0.06140350877192982	0.30434782608695654	0.05952712100139082
YAR002C-A	-1	-/-	-276.7787140607834	-26362.3928450346	46	0.0611353711790393	0.30434782608695654	0.059805285118219746
YML086C	-1	-/-	-276.7799344062805	-25163.131458997726	46	0.06086956521739131	0.30434782608695654	0.06008344923504868
YLR452C	-1	-/-	-276.78666639328003	-24994.415182352066	46	0.06060606060606061	0.30434782608695654	0.060361613351877605
YMR140W	-1	-/-	-276.9191312789917	-24594.839146137238	46	0.0603448275862069	0.30434782608695654	0.06063977746870654
YGL016W	-1	-/0	-276.92851281166077	-24842.650285482407	46	0.060085836909871244	0.30434782608695654	0.060917941585535464
YLR265C	-1	-/-	-276.9998676776886	-25130.757170915604	46	0.05982905982905983	0.30434782608695654	0.061196105702364396
YKL184W	0	0/-	-277.0095849633217	-43699.43255972862	184	0.05982905982905983	0.30434782608695654	0.061196105702364396
YOR386W	-1	-/-	-277.03343391418457	-26606.425367832184	46	0.059574468085106386	0.30434782608695654	0.06147426981919332
YPR074C	-1	-/0	-277.0529398918152	-26413.265064954758	46	0.059322033898305086	0.30434782608695654	0.061752433936022255
YLR127C	-1	-/-	-277.22073006629944	-24490.719401836395	46	0.05907172995780591	0.30434782608695654	0.06203059805285118
YGL051W	-1	-/-	-277.235315322876	-25307.740967035294	46	0.058823529411764705	0.30434782608695654	0.062308762169680114
YKR084C	0	0/-	-277.3607891201973	-43002.31563651562	184	0.058823529411764705	0.30434782608695654	0.062308762169680114
YBR229C	0	0/-	-277.38967311382294	-43272.86744713783	184	0.058823529411764705	0.30434782608695654	0.062308762169680114
YLR102C	-1	-/-	-277.43343710899353	-25140.03403878212	46	0.058577405857740586	0.30434782608695654	0.06258692628650904
YJL143W	-1	-/-	-277.4586272239685	-26239.921503782272	46	0.058333333333333334	0.30434782608695654	0.06286509040333797
YER023W	0	0/0	-277.4590592980385	-45132.446268975735	184	0.058333333333333334	0.30434782608695654	0.06286509040333797
YBR177C	-1	-/-	-277.49566078186035	-24594.094600200653	46	0.058091286307053944	0.30434782608695654	0.06314325452016689
YBR234C	-1	-/-	-277.5717742443085	-27407.18130850792	46	0.05785123966942149	0.30434782608695654	0.06342141863699582
YOR213C	-1	-/-	-277.61784982681274	-25571.41821885109	46	0.05761316872427984	0.30434782608695654	0.06369958275382476
YOL055C	-1	-/-	-277.74561738967896	-26157.037933588028	46	0.05737704918032787	0.30434782608695654	0.06397774687065369
YBL050W	-1	-/-	-277.828914642334	-24763.615469932556	46	0.05714285714285714	0.30434782608695654	0.06425591098748261
YDR093W	-1	-/-	-277.88556027412415	-26502.845589399338	46	0.056910569105691054	0.30434782608695654	0.06453407510431154
YAL021C	-1	-/-	-277.9189410209656	-24905.10819721222	46	0.05668016194331984	0.30434782608695654	0.06481223922114047
YOL063C	-1	-/-	-277.9753050804138	-25122.420795321465	46	0.056451612903225805	0.30434782608695654	0.06509040333796941
YPR029C	-1	-/-	-278.0382912158966	-25691.097225666046	46	0.05622489959839357	0.30434782608695654	0.06536856745479833
YKR004C	0	0/-	-278.1445509791374	-42669.45682424307	184	0.05622489959839357	0.30434782608695654	0.06536856745479833
YGR257C	-1	-/-	-278.1885085105896	-24993.870190620422	46	0.056	0.30434782608695654	0.06564673157162726
YNL042W	-1	-/-	-278.2460880279541	-25337.506085157394	46	0.055776892430278883	0.30434782608695654	0.06592489568845619
YOL031C	-1	-/-	-278.25448203086853	-26202.958184480667	46	0.05555555555555555	0.30434782608695654	0.06620305980528512
YNR048W	-1	-/-	-278.3434133529663	-26435.5070438385	46	0.05533596837944664	0.30434782608695654	0.06648122392211404
YKR031C	-1	-/-	-278.55127334594727	-24721.126485586166	46	0.05511811023622047	0.30434782608695654	0.06675938803894298
YMR278W	0	0/-	-278.6794710755348	-42204.51410698891	184	0.05511811023622047	0.30434782608695654	0.06675938803894298
YHR026W	-1	-/-	-278.8490958213806	-25808.373992443085	46	0.054901960784313725	0.30434782608695654	0.06703755215577191
YDR069C	-1	-/-	-278.8658661842346	-25606.158605098724	46	0.0546875	0.30434782608695654	0.06731571627260083
YPL139C	-1	-/-	-278.8666911125183	-25076.563743829727	46	0.054474708171206226	0.30434782608695654	0.06759388038942976
YPL214C	-1	-/-	-278.97931003570557	-25224.51933002472	46	0.05426356589147287	0.30434782608695654	0.0678720445062587
YHL031C	-1	-/-	-278.9963927268982	-24468.359886169434	46	0.05405405405405406	0.30434782608695654	0.06815020862308763
YGL063W	-1	-/-	-279.05503129959106	-25080.466461658478	46	0.05384615384615385	0.30434782608695654	0.06842837273991655
YGR106C	0	0/0	-279.0677489936352	-44966.03676381707	184	0.05384615384615385	0.30434782608695654	0.06842837273991655
YJL094C	-1	-/-	-279.17560291290283	-25831.203803539276	46	0.05363984674329502	0.30434782608695654	0.06870653685674548
YDL054C	0	0/-	-279.19226264953613	-43186.2930881381	184	0.05363984674329502	0.30434782608695654	0.06870653685674548
YJR103W	-1	-/-	-279.2575845718384	-26036.10821533203	46	0.05343511450381679	0.30434782608695654	0.06898470097357441
YJL097W	0	0/-	-279.2864040136337	-45375.896957576275	184	0.05343511450381679	0.30434782608695654	0.06898470097357441
YPL059W	-1	-/-	-279.4096202850342	-25152.320330619812	46	0.053231939163498096	0.30434782608695654	0.06926286509040334
YHL003C	-1	-/-	-279.4624032974243	-26160.221313476562	46	0.05303030303030303	0.30434782608695654	0.06954102920723226
YGR004W	-1	-/-	-279.47744607925415	-25545.059418678284	46	0.052830188679245285	0.30434782608695654	0.0698191933240612
YPR066W	0	0/-	-279.5078012943268	-43140.90252697468	184	0.052830188679245285	0.30434782608695654	0.0698191933240612
YEL064C	0	0/-	-279.53825998306274	-43523.154411792755	184	0.052830188679245285	0.30434782608695654	0.0698191933240612
YKR068C	-1	-/-	-279.5929069519043	-26269.226275920868	46	0.05263157894736842	0.30434782608695654	0.07009735744089013
YNL288W	-1	-/-	-279.64991426467896	-25182.268974781036	46	0.052434456928838954	0.30434782608695654	0.07037552155771905
YJL146W	-1	-/-	-279.6500451564789	-26283.701184749603	46	0.05223880597014925	0.30434782608695654	0.07065368567454798
YLR118C	0	0/-	-279.83302944898605	-43359.530524909496	184	0.05223880597014925	0.30434782608695654	0.07065368567454798
YNL294C	-1	-/-	-279.8403091430664	-26294.264467716217	46	0.05204460966542751	0.30434782608695654	0.07093184979137691
YLR066W	-1	-/-	-279.98223638534546	-25888.57031106949	46	0.05185185185185185	0.30434782608695654	0.07121001390820585
YOR014W	-1	-/-	-279.9989459514618	-25513.16849756241	46	0.05166051660516605	0.30434782608695654	0.07148817802503477
YER061C	-1	-/-	-280.04703760147095	-25867.4267911911	46	0.051470588235294115	0.30434782608695654	0.0717663421418637
YML127W	-1	-/-	-280.0692319869995	-24814.445248126984	46	0.05128205128205128	0.30434782608695654	0.07204450625869263
YOR254C	-1	-/-	-280.14839124679565	-26610.03231191635	46	0.051094890510948905	0.30434782608695654	0.07232267037552156
YAL058W	-1	-/-	-280.1899948120117	-25585.500938892365	46	0.05090909090909091	0.30434782608695654	0.07260083449235048
YFR046C	-1	-/-	-280.19970655441284	-25827.639382362366	46	0.050724637681159424	0.30434782608695654	0.07287899860917942
YKR027W	-1	-/-	-280.2616047859192	-25943.117047786713	46	0.05054151624548736	0.30434782608695654	0.07315716272600835
YDR254W	-1	-/-	-280.27154541015625	-24971.264728069305	46	0.050359712230215826	0.30434782608695654	0.07343532684283727
YNL094W	-1	-/-	-280.35334634780884	-25208.852028369904	46	0.05017921146953405	0.30434782608695654	0.0737134909596662
YBR175W	-1	-/-	-280.3644607067108	-25830.757242679596	46	0.05	0.30434782608695654	0.07399165507649513
YFL009W	-1	-/-	-280.5219211578369	-25051.129809856415	46	0.0498220640569395	0.30434782608695654	0.07426981919332407
YKL174C	0	0/-	-280.5785446166992	-43144.37147307396	184	0.0498220640569395	0.30434782608695654	0.07426981919332407
YEL056W	-1	-/-	-280.57939291000366	-24401.13726091385	46	0.04964539007092199	0.30434782608695654	0.07454798331015298
YLR360W	-1	-/-	-280.6017098426819	-25949.373620033264	46	0.04946996466431095	0.30434782608695654	0.07482614742698192
YNL253W	-1	-/-	-280.62824869155884	-25662.25863647461	46	0.04929577464788732	0.30434782608695654	0.07510431154381085
YDL088C	-1	-/-	-280.71688318252563	-24981.92439699173	46	0.04912280701754386	0.30434782608695654	0.07538247566063978
YGR177C	-1	-/-	-280.7260801792145	-27344.045388698578	46	0.04895104895104895	0.30434782608695654	0.0756606397774687
YNL029C	-1	-/-	-280.7767515182495	-24834.58884859085	46	0.04878048780487805	0.30434782608695654	0.07593880389429764
YJR153W	-1	-/-	-280.7943015098572	-25434.306650161743	46	0.04861111111111111	0.30434782608695654	0.07621696801112657
YLR368W	-1	-/-	-280.83456230163574	-25512.554683685303	46	0.04844290657439446	0.30434782608695654	0.07649513212795549
YER044C	-1	-/-	-280.9117474555969	-26172.522824287415	46	0.04827586206896552	0.30434782608695654	0.07677329624478442
YDR335W	-1	-/-	-280.95093393325806	-25971.47397994995	46	0.048109965635738834	0.30434782608695654	0.07705146036161335
YGL206C	-1	-/-	-280.9524097442627	-25202.59600877762	46	0.04794520547945205	0.30434782608695654	0.07732962447844229
YKL080W	-1	-/-	-280.9668951034546	-27626.20821082592	46	0.04778156996587031	0.30434782608695654	0.0776077885952712
YNL148C	-1	-/-	-280.97757053375244	-24922.980535030365	46	0.047619047619047616	0.30434782608695654	0.07788595271210014
YER105C	-1	-/-	-280.99462151527405	-25407.907360076904	46	0.04745762711864407	0.30434782608695654	0.07816411682892907
YPR181C	-1	-/-	-281.0281252861023	-26068.402158260345	46	0.0472972972972973	0.30434782608695654	0.078442280945758
YKL219W	0	0/-	-281.0543210506439	-43966.25523620844	184	0.0472972972972973	0.30434782608695654	0.078442280945758
YPR067W	-1	-/-	-281.0889549255371	-25826.790836811066	46	0.04713804713804714	0.30434782608695654	0.07872044506258692
YFR042W	0	0/-	-281.1037207245827	-44275.64460259676	184	0.04713804713804714	0.30434782608695654	0.07872044506258692
YJR033C	-1	-/-	-281.1402533054352	-25291.52742266655	46	0.04697986577181208	0.30434782608695654	0.07899860917941585
YJL001W	-1	-/-	-281.14680767059326	-25856.069403409958	46	0.046822742474916385	0.30434782608695654	0.07927677329624479
YNL238W	0	0/-	-281.16920334100723	-43039.532208919525	184	0.046822742474916385	0.30434782608695654	0.07927677329624479
YOR377W	-1	-/0	-281.208468914032	-25917.340411663055	46	0.04666666666666667	0.30434782608695654	0.07955493741307372
YDR264C	1	+/+	-281.21449613571167	-25539.478801727295	45	0.04983388704318937	0.32608695652173914	0.07955493741307372
YOL129W	-1	-/-	-281.40727186203003	-25912.65279340744	46	0.04966887417218543	0.32608695652173914	0.07983310152990264
YLR418C	-1	-/-	-281.4376630783081	-25544.715411663055	46	0.04950495049504951	0.32608695652173914	0.08011126564673157
YOR307C	-1	-/-	-281.4940068721771	-25574.531849861145	46	0.049342105263157895	0.32608695652173914	0.0803894297635605
YDL178W	-1	-/-	-281.500271320343	-24864.601141691208	46	0.04918032786885246	0.32608695652173914	0.08066759388038942
YHR063C	0	0/-	-281.5506222844124	-44195.16080337763	184	0.04918032786885246	0.32608695652173914	0.08066759388038942
YEL052W	0	0/-	-281.57313150167465	-44201.88443136215	184	0.04918032786885246	0.32608695652173914	0.08066759388038942
YOL105C	-1	-/-	-281.6503891944885	-27024.756501674652	46	0.049019607843137254	0.32608695652173914	0.08094575799721836
YKR087C	-1	-/-	-281.68101024627686	-25244.466814041138	46	0.048859934853420196	0.32608695652173914	0.08122392211404729
YER136W	0	0/-	-281.7254064679146	-44848.59944605827	184	0.048859934853420196	0.32608695652173914	0.08122392211404729
YDR191W	-1	-/-	-281.7798373699188	-25931.741070508957	46	0.048701298701298704	0.32608695652173914	0.08150208623087622
YGL112C	-1	-/-	-281.82675552368164	-25743.351922035217	46	0.04854368932038835	0.32608695652173914	0.08178025034770514
YOR324C	0	0/-	-281.82907581329346	-43957.64434361458	184	0.04854368932038835	0.32608695652173914	0.08178025034770514
YJL183W	-1	-/-	-281.8559019565582	-28935.807401180267	46	0.04838709677419355	0.32608695652173914	0.08205841446453407
YGL012W	-1	-/-	-281.87890791893005	-27289.732226848602	46	0.04823151125401929	0.32608695652173914	0.082336578581363
YLR285W	-1	-/-	-281.9093384742737	-25157.782194137573	46	0.04807692307692308	0.32608695652173914	0.08261474269819194
YGR063C	-1	-/-	-281.9713146686554	-25502.535535812378	46	0.04792332268370607	0.32608695652173914	0.08289290681502086
YPR134W	-1	-/-	-281.98477602005005	-25492.242208242416	46	0.04777070063694268	0.32608695652173914	0.08317107093184979
YJR143C	-1	-/-	-282.0217010974884	-28765.426954507828	46	0.047619047619047616	0.32608695652173914	0.08344923504867872
YOR127W	-1	-/-	-282.0290205478668	-25556.053386688232	46	0.04746835443037975	0.32608695652173914	0.08372739916550764
YDR407C	-1	-/-	-282.0362973213196	-25466.397129535675	46	0.0473186119873817	0.32608695652173914	0.08400556328233658
YBR274W	-1	-/-	-282.1446256637573	-26368.645792007446	46	0.04716981132075472	0.32608695652173914	0.08428372739916551
YPL001W	-1	-/-	-282.2216877937317	-25243.627496004105	46	0.047021943573667714	0.32608695652173914	0.08456189151599444
YOL030W	0	0/-	-282.25437384843826	-44795.83366924524	184	0.047021943573667714	0.32608695652173914	0.08456189151599444
YDL141W	0	0/0	-282.2790495753288	-42955.50771343708	184	0.047021943573667714	0.32608695652173914	0.08456189151599444
YOR113W	-1	-/-	-282.2987666130066	-24346.268942832947	46	0.046875	0.32608695652173914	0.08484005563282336
YCR036W	0	0/0	-282.3090839982033	-43811.691707253456	184	0.046875	0.32608695652173914	0.08484005563282336
YMR020W	0	0/-	-282.40871876478195	-44139.33125537634	184	0.046875	0.32608695652173914	0.08484005563282336
YPL050C	-1	-/-	-282.52726459503174	-26213.999509096146	46	0.04672897196261682	0.32608695652173914	0.0851182197496523
YBR129C	-1	-/-	-282.55729722976685	-25009.401748895645	46	0.046583850931677016	0.32608695652173914	0.08539638386648123
YGR252W	-1	-/-	-282.7855143547058	-25013.500050783157	46	0.04643962848297214	0.32608695652173914	0.08567454798331016
YGL054C	-1	-/-	-282.80912828445435	-26499.456820249557	46	0.046296296296296294	0.32608695652173914	0.08595271210013908
YIL051C	-1	-/-	-282.9070339202881	-24998.496143341064	46	0.046153846153846156	0.32608695652173914	0.08623087621696801
YNL138W	-1	-/-	-282.9279582500458	-26334.054490566254	46	0.046012269938650305	0.32608695652173914	0.08650904033379694
YLR380W	-1	-/-	-283.0287754535675	-26882.066695213318	46	0.045871559633027525	0.32608695652173914	0.08678720445062586
YBR024W	-1	-/-	-283.04094076156616	-25601.69273376465	46	0.04573170731707317	0.32608695652173914	0.0870653685674548
YJL082W	0	0/-	-283.0846743583679	-44988.824128359556	184	0.04573170731707317	0.32608695652173914	0.0870653685674548
YMR203W	-1	-/-	-283.16592717170715	-28169.558444023132	46	0.04559270516717325	0.32608695652173914	0.08734353268428373
YCR067C	-1	-/-	-283.3377478122711	-25387.251569509506	46	0.045454545454545456	0.32608695652173914	0.08762169680111266
YGL200C	-1	-/-	-283.3423635959625	-26834.120366096497	46	0.045317220543806644	0.32608695652173914	0.08789986091794158
YOR151C	-1	-/-	-283.3684573173523	-25265.862147808075	46	0.045180722891566265	0.32608695652173914	0.08817802503477051
YDR513W	-1	-/-	-283.39165449142456	-24990.615429401398	46	0.04504504504504504	0.32608695652173914	0.08845618915159945
YGR204W	-1	-/-	-283.4040915966034	-27030.999663352966	46	0.04491017964071856	0.32608695652173914	0.08873435326842838
YNL307C	-1	-/-	-283.40989995002747	-27680.927782297134	46	0.04477611940298507	0.32608695652173914	0.0890125173852573
YHR086W	-1	-/-	-283.4131135940552	-25598.380004405975	46	0.044642857142857144	0.32608695652173914	0.08929068150208623
YOR036W	-1	-/-	-283.463032245636	-26249.337388515472	46	0.04451038575667656	0.32608695652173914	0.08956884561891516
YPR175W	-1	-/-	-283.4870934486389	-25329.178769350052	46	0.04437869822485207	0.32608695652173914	0.08984700973574408
YPR028W	0	0/-	-283.52742820978165	-43308.038748681545	184	0.04437869822485207	0.32608695652173914	0.08984700973574408
YDR519W	0	0/-	-283.56612038612366	-44277.40234094858	184	0.04437869822485207	0.32608695652173914	0.08984700973574408
YNL009W	-1	-/-	-283.5723485946655	-25120.59737253189	46	0.04424778761061947	0.32608695652173914	0.09012517385257302
YOR147W	-1	-/-	-283.5991349220276	-25535.34316778183	46	0.04411764705882353	0.32608695652173914	0.09040333796940195
YJL019W	-1	-/-	-283.63271045684814	-25838.33497929573	46	0.04398826979472141	0.32608695652173914	0.09068150208623088
YPR068C	-1	-/-	-283.6893382072449	-25839.79038453102	46	0.043859649122807015	0.32608695652173914	0.0909596662030598
YCL057W	0	0/0	-283.72830468416214	-44787.09836983681	184	0.043859649122807015	0.32608695652173914	0.0909596662030598
YLR291C	-1	-/-	-283.75470304489136	-26377.119144678116	46	0.043731778425655975	0.32608695652173914	0.09123783031988873
YKR028W	-1	-/-	-283.76787877082825	-25780.328010320663	46	0.0436046511627907	0.32608695652173914	0.09151599443671767
YML077W	-1	-/-	-283.82100534439087	-25427.69638109207	46	0.043478260869565216	0.32608695652173914	0.0917941585535466
YPL031C	-1	-/-	-283.8679037094116	-26136.815539360046	46	0.04335260115606936	0.32608695652173914	0.09207232267037552
YBR074W	0	0/0	-283.8716247677803	-44586.81131362915	184	0.04335260115606936	0.32608695652173914	0.09207232267037552
YIR008C	-1	-/-	-283.8719229698181	-25544.796553373337	46	0.043227665706051875	0.32608695652173914	0.09235048678720445
YNL167C	-1	-/-	-283.8877034187317	-25187.266637802124	46	0.04310344827586207	0.32608695652173914	0.09262865090403338
YOR336W	0	0/-	-283.9614182114601	-44632.63302963972	184	0.04310344827586207	0.32608695652173914	0.09262865090403338
YFR025C	0	0/0	-284.0515448451042	-43075.451209783554	184	0.04310344827586207	0.32608695652173914	0.09262865090403338
YOR129C	-1	-/-	-284.06807231903076	-25995.802493095398	46	0.04297994269340974	0.32608695652173914	0.09290681502086232
YGR261C	-1	-/-	-284.0716223716736	-26329.62232542038	46	0.04285714285714286	0.32608695652173914	0.09318497913769123
YDR319C	0	0/-	-284.0985441803932	-44292.02867260575	184	0.04285714285714286	0.32608695652173914	0.09318497913769123
YDR354W	0	0/0	-284.2574444413185	-43444.45003205538	184	0.04285714285714286	0.32608695652173914	0.09318497913769123
YER174C	-1	-/-	-284.2649793624878	-23547.931925296783	46	0.042735042735042736	0.32608695652173914	0.09346314325452017
YJL061W	-1	-/-	-284.2954008579254	-26366.540649175644	46	0.04261363636363636	0.32608695652173914	0.0937413073713491
YNL283C	-1	-/-	-284.3702278137207	-25674.000076293945	46	0.042492917847025496	0.32608695652173914	0.09401947148817802
YPL270W	-1	-/-	-284.409188747406	-26783.46509861946	46	0.0423728813559322	0.32608695652173914	0.09429763560500695
YHR076W	0	0/-	-284.4381048679352	-42978.47096371651	184	0.0423728813559322	0.32608695652173914	0.09429763560500695
YDL046W	-1	-/-	-284.4954743385315	-26260.32825446129	46	0.04225352112676056	0.32608695652173914	0.09457579972183588
YGR288W	-1	-/-	-284.5366883277893	-26489.027908325195	46	0.042134831460674156	0.32608695652173914	0.09485396383866482
YCL033C	-1	-/-	-284.56146240234375	-25400.43198609352	46	0.04201680672268908	0.32608695652173914	0.09513212795549374
YGR191W	-1	-/-	-284.58455300331116	-27411.05528998375	46	0.04189944134078212	0.32608695652173914	0.09541029207232267
YMR022W	-1	-/-	-284.7301940917969	-25520.2408118248	46	0.04178272980501393	0.32608695652173914	0.0956884561891516
YJR069C	-1	-/-	-284.73900175094604	-26978.98797225952	46	0.041666666666666664	0.32608695652173914	0.09596662030598054
YLR266C	-1	-/-	-284.75557374954224	-27182.995978832245	46	0.04155124653739612	0.32608695652173914	0.09624478442280945
YGL180W	-1	-/-	-284.7687568664551	-26772.931076288223	46	0.04143646408839779	0.32608695652173914	0.09652294853963839
YML068W	0	0/-	-284.93869268894196	-43321.035555660725	184	0.04143646408839779	0.32608695652173914	0.09652294853963839
YML057W	-1	-/-	-284.98146772384644	-26153.672523498535	46	0.04132231404958678	0.32608695652173914	0.09680111265646732
YIL071C	0	0/-	-285.03928005695343	-41928.39292538166	184	0.04132231404958678	0.32608695652173914	0.09680111265646732
YJR106W	0	0/-	-285.055240213871	-43486.34551227093	184	0.04132231404958678	0.32608695652173914	0.09680111265646732
YPR113W	-1	-/-	-285.0990960597992	-27729.62287259102	46	0.04120879120879121	0.32608695652173914	0.09707927677329624
YBR077C	-1	-/-	-285.13437366485596	-25559.018749952316	46	0.0410958904109589	0.32608695652173914	0.09735744089012517
YML046W	-1	-/-	-285.1928584575653	-26664.525544166565	46	0.040983606557377046	0.32608695652173914	0.0976356050069541
YGL250W	0	0/-	-285.21975922584534	-44033.77224779129	184	0.040983606557377046	0.32608695652173914	0.0976356050069541
YBR089C-A	-1	-/-	-285.4073166847229	-25068.12520980835	46	0.04087193460490463	0.32608695652173914	0.09791376912378304
YOR175C	0	0/-	-285.4183458685875	-45275.524496138096	184	0.04087193460490463	0.32608695652173914	0.09791376912378304
YNR059W	-1	-/-	-285.4687740802765	-27605.930107593536	46	0.04076086956521739	0.32608695652173914	0.09819193324061196
YPL015C	-1	-/-	-285.47241592407227	-25581.202082157135	46	0.04065040650406504	0.32608695652173914	0.09847009735744089
YBL017C	-1	-/-	-285.49185037612915	-26158.473556041718	46	0.04054054054054054	0.32608695652173914	0.09874826147426982
YHR068W	-1	-/-	-285.50812244415283	-26632.137953281403	46	0.04043126684636118	0.32608695652173914	0.09902642559109875
YLR443W	0	0/-	-285.50945127010345	-43169.62478786707	184	0.04043126684636118	0.32608695652173914	0.09902642559109875
YDR129C	-1	-/-	-285.6299638748169	-25071.832724571228	46	0.04032258064516129	0.32608695652173914	0.09930458970792767
YBR087W	-1	-/-	-285.7176251411438	-26139.35048365593	46	0.040214477211796246	0.32608695652173914	0.0995827538247566
YDR096W	-1	-/-	-285.73614954948425	-25566.9153881073	46	0.040106951871657755	0.32608695652173914	0.09986091794158554
YBR038W	-1	-/-	-286.03718423843384	-24069.877249240875	46	0.04	0.32608695652173914	0.10013908205841446
YML115C	-1	-/-	-286.0477104187012	-26259.846570014954	46	0.0398936170212766	0.32608695652173914	0.10041724617524339
YDR410C	0	0/-	-286.1694612503052	-43621.55161353946	184	0.0398936170212766	0.32608695652173914	0.10041724617524339
YDR362C	-1	-/-	-286.23332834243774	-26304.35298681259	46	0.03978779840848806	0.32608695652173914	0.10069541029207232
YGL161C	0	0/0	-286.2392221093178	-44601.138476490974	184	0.03978779840848806	0.32608695652173914	0.10069541029207232
YDR100W	0	0/0	-286.281002163887	-43785.01050424576	184	0.03978779840848806	0.32608695652173914	0.10069541029207232
YDR438W	0	0/0	-286.3045172095299	-42225.149570941925	184	0.03978779840848806	0.32608695652173914	0.10069541029207232
YNL173C	-1	-/-	-286.31040048599243	-25629.442242622375	46	0.03968253968253968	0.32608695652173914	0.10097357440890126
YOR117W	-1	-/-	-286.3384590148926	-25496.220107078552	46	0.0395778364116095	0.32608695652173914	0.10125173852573018
YNL129W	-1	-/-	-286.34644746780396	-26122.209752082825	46	0.039473684210526314	0.32608695652173914	0.10152990264255911
YKL119C	-1	-/-	-286.4861125946045	-25328.839616537094	46	0.03937007874015748	0.32608695652173914	0.10180806675938804
YHR164C	-1	-/-	-286.55836153030396	-25490.393705129623	46	0.03926701570680628	0.32608695652173914	0.10208623087621697
YLR195C	1	+/+	-286.57694387435913	-26423.91175508499	45	0.04177545691906005	0.34782608695652173	0.10208623087621697
YHR198C	0	0/0	-286.6190186738968	-44139.17557942867	184	0.04177545691906005	0.34782608695652173	0.10208623087621697
YJR044C	-1	-/-	-286.67113876342773	-26530.16349864006	46	0.041666666666666664	0.34782608695652173	0.10236439499304589
YCR094W	-1	-/-	-286.75617384910583	-26441.160834550858	46	0.04155844155844156	0.34782608695652173	0.10264255910987483
YLR080W	-1	-/-	-286.778826713562	-25270.218348026276	46	0.04145077720207254	0.34782608695652173	0.10292072322670376
YOR045W	-1	-/-	-286.790075302124	-25280.266382455826	46	0.041343669250646	0.34782608695652173	0.10319888734353268
YNL214W	-1	-/-	-286.8449921607971	-25515.640340805054	46	0.041237113402061855	0.34782608695652173	0.10347705146036161
YBR037C	-1	-/-	-286.9506812095642	-25971.5384850502	46	0.04113110539845758	0.34782608695652173	0.10375521557719054
YGL139W	0	0/-	-286.99385941028595	-43526.369536578655	184	0.04113110539845758	0.34782608695652173	0.10375521557719054
YDR310C	-1	-/-	-287.05686688423157	-24525.222234010696	46	0.041025641025641026	0.34782608695652173	0.10403337969401948
YAL020C	-1	-/-	-287.0778136253357	-25818.077844142914	46	0.04092071611253197	0.34782608695652173	0.1043115438108484
YGR141W	-1	-/-	-287.10339307785034	-26690.17237353325	46	0.04081632653061224	0.34782608695652173	0.10458970792767733
YIL007C	-1	-/0	-287.11038732528687	-24949.829320907593	46	0.04071246819338423	0.34782608695652173	0.10486787204450626
YHR163W	-1	-/0	-287.130473613739	-25359.946377038956	46	0.04060913705583756	0.34782608695652173	0.1051460361613352
YDR421W	-1	-/-	-287.1389603614807	-25565.41869354248	46	0.04050632911392405	0.34782608695652173	0.10542420027816411
YJR094C	-1	-/-	-287.15803050994873	-26113.543592214584	46	0.04040404040404041	0.34782608695652173	0.10570236439499305
YOR031W	-1	-/-	-287.1595630645752	-26144.447014331818	46	0.04030226700251889	0.34782608695652173	0.10598052851182198
YOL096C	0	0/0	-287.23380970954895	-43556.63181912899	184	0.04030226700251889	0.34782608695652173	0.10598052851182198
YKL039W	0	0/-	-287.4732060432434	-44025.18042600155	184	0.04030226700251889	0.34782608695652173	0.10598052851182198
YOR011W	-1	-/-	-287.5707459449768	-25556.808688402176	46	0.04020100502512563	0.34782608695652173	0.10625869262865091
YOL137W	0	0/-	-287.59922897815704	-43744.999707609415	184	0.04020100502512563	0.34782608695652173	0.10625869262865091
YDR303C	-1	-/-	-287.6544861793518	-26893.11705970764	46	0.040100250626566414	0.34782608695652173	0.10653685674547983
YIL090W	0	0/-	-287.84798163175583	-43986.46780407429	184	0.040100250626566414	0.34782608695652173	0.10653685674547983
YNR039C	-1	-/-	-287.91456747055054	-26230.69285583496	46	0.04	0.34782608695652173	0.10681502086230876
YLR231C	-1	-/-	-287.94888281822205	-28295.53609585762	46	0.0399002493765586	0.34782608695652173	0.1070931849791377
YOR137C	-1	-/-	-287.97749376296997	-26007.82164001465	46	0.03980099502487562	0.34782608695652173	0.10737134909596661
YGL002W	0	0/-	-287.9949632883072	-44045.56600552797	184	0.03980099502487562	0.34782608695652173	0.10737134909596661
YML085C	-1	-/-	-288.10820722579956	-27347.940682411194	46	0.03970223325062035	0.34782608695652173	0.10764951321279555
YPL103C	0	0/-	-288.1144812107086	-42840.207034766674	184	0.03970223325062035	0.34782608695652173	0.10764951321279555
YLR047C	-1	-/-	-288.1221852302551	-28032.90917611122	46	0.039603960396039604	0.34782608695652173	0.10792767732962448
YJL117W	-1	-/-	-288.1458303928375	-26783.38720679283	46	0.03950617283950617	0.34782608695652173	0.10820584144645341
YEL027W	-1	-/-	-288.2318489551544	-26643.366642951965	46	0.03940886699507389	0.34782608695652173	0.10848400556328233
YKL057C	-1	-/-	-288.2321767807007	-25961.20313358307	46	0.03931203931203931	0.34782608695652173	0.10876216968011126
YDL002C	-1	-/-	-288.24359583854675	-25892.6279399395	46	0.0392156862745098	0.34782608695652173	0.1090403337969402
YIL123W	-1	-/-	-288.36601281166077	-27800.52391719818	46	0.039119804400977995	0.34782608695652173	0.10931849791376913
YMR236W	-1	-/-	-288.5303683280945	-25664.673334121704	46	0.03902439024390244	0.34782608695652173	0.10959666203059805
YGL021W	-1	-/-	-288.58802556991577	-26126.577369213104	46	0.038929440389294405	0.34782608695652173	0.10987482614742698
YCR044C	1	+/+	-288.6024432182312	-27011.177185297012	45	0.0412621359223301	0.3695652173913043	0.10987482614742698
YOR319W	-1	-/-	-288.66351222991943	-25888.316418647766	46	0.04116222760290557	0.3695652173913043	0.11015299026425591
YBR035C	-1	-/-	-288.66834688186646	-24791.332735538483	46	0.04106280193236715	0.3695652173913043	0.11043115438108483
YLR100W	-1	-/-	-288.6814875602722	-26466.3621737957	46	0.04096385542168675	0.3695652173913043	0.11070931849791377
YMR289W	0	0/-	-288.69696336984634	-42444.71908271313	184	0.04096385542168675	0.3695652173913043	0.11070931849791377
YHR188C	1	+/+	-288.7749457359314	-27466.385829925537	45	0.04326923076923077	0.391304347826087	0.11070931849791377
YGL047W	-1	-/-	-288.8044571876526	-25089.45738887787	46	0.04316546762589928	0.391304347826087	0.1109874826147427
YPR199C	-1	-/-	-288.82960295677185	-25848.083223104477	46	0.0430622009569378	0.391304347826087	0.11126564673157163
YGL257C	-1	-/-	-288.84276485443115	-25967.395195007324	46	0.04295942720763723	0.391304347826087	0.11154381084840055
YDL116W	-1	-/-	-288.87357473373413	-26148.415903568268	46	0.04285714285714286	0.391304347826087	0.11182197496522948
YER154W	-1	-/-	-288.88523960113525	-26316.340959072113	46	0.04275534441805225	0.391304347826087	0.11210013908205842
YIL009W	1	+/-	-288.8960671424866	-25263.1746032238	45	0.045023696682464455	0.41304347826086957	0.11210013908205842
YKR098C	0	0/-	-289.00516003370285	-42450.4010130167	184	0.045023696682464455	0.41304347826086957	0.11210013908205842
YBR273C	-1	-/-	-289.0239448547363	-25172.450336933136	46	0.04491725768321513	0.41304347826086957	0.11237830319888735
YDR036C	-1	-/-	-289.0756301879883	-25369.046225070953	46	0.04481132075471698	0.41304347826086957	0.11265646731571627
YGL104C	-1	-/-	-289.10242986679077	-25449.195449352264	46	0.04470588235294118	0.41304347826086957	0.1129346314325452
YBR065C	-1	-/-	-289.1038041114807	-25756.961621522903	46	0.04460093896713615	0.41304347826086957	0.11321279554937413
YKL135C	-1	-/-	-289.10875034332275	-25571.701029777527	46	0.04449648711943794	0.41304347826086957	0.11349095966620305
YDL230W	-1	-/-	-289.11345195770264	-26418.954579353333	46	0.04439252336448598	0.41304347826086957	0.11376912378303199
YMR208W	-1	-/-	-289.1420564651489	-25476.57440137863	46	0.04428904428904429	0.41304347826086957	0.11404728789986092
YPL002C	-1	-/-	-289.1617622375488	-26514.466116189957	46	0.044186046511627906	0.41304347826086957	0.11432545201668985
YKR066C	-1	-/-	-289.24058866500854	-25107.805084705353	46	0.04408352668213457	0.41304347826086957	0.11460361613351877
YML016C	-1	-/-	-289.2516074180603	-26890.426928281784	46	0.04398148148148148	0.41304347826086957	0.1148817802503477
YCR083W	-1	-/-	-289.2572932243347	-25228.357053279877	46	0.04387990762124711	0.41304347826086957	0.11515994436717664
YBR003W	0	0/-	-289.26245045661926	-44098.354384064674	184	0.04387990762124711	0.41304347826086957	0.11515994436717664
YKL194C	-1	-/-	-289.322870016098	-27612.003031730652	46	0.04377880184331797	0.41304347826086957	0.11543810848400557
YMR030W	-1	-/-	-289.40203285217285	-26835.93396615982	46	0.04367816091954023	0.41304347826086957	0.11571627260083449
YOR089C	-1	-/-	-289.4864068031311	-25213.8302359581	46	0.04357798165137615	0.41304347826086957	0.11599443671766342
YKL206C	-1	-/0	-289.5779085159302	-26377.1779794693	46	0.043478260869565216	0.41304347826086957	0.11627260083449235
YGL098W	-1	-/-	-289.611741065979	-25304.700296401978	46	0.04337899543378995	0.41304347826086957	0.11655076495132127
YBL011W	-1	-/-	-289.6162061691284	-26048.36284470558	46	0.04328018223234624	0.41304347826086957	0.1168289290681502
YAR015W	-1	-/-	-289.63248682022095	-26359.36804509163	46	0.04318181818181818	0.41304347826086957	0.11710709318497914
YPR021C	-1	-/-	-289.6756844520569	-26426.600559473038	46	0.04308390022675737	0.41304347826086957	0.11738525730180807
YOR250C	-1	-/-	-289.70112919807434	-26465.713090658188	46	0.042986425339366516	0.41304347826086957	0.11766342141863699
YEL029C	-1	-/-	-289.76746892929077	-25345.597430944443	46	0.04288939051918736	0.41304347826086957	0.11794158553546592
YCR065W	-1	-/-	-289.801970243454	-26535.345694065094	46	0.04279279279279279	0.41304347826086957	0.11821974965229486
YBR163W	0	0/-	-289.87138706445694	-43745.36142861843	184	0.04279279279279279	0.41304347826086957	0.11821974965229486
YMR282C	0	0/-	-289.9065850377083	-42912.26914936304	184	0.04279279279279279	0.41304347826086957	0.11821974965229486
YOR109W	-1	-/-	-289.9284338951111	-25761.92568063736	46	0.04269662921348315	0.41304347826086957	0.11849791376912379
YGL211W	-1	-/-	-289.9297022819519	-25937.308210849762	46	0.042600896860986545	0.41304347826086957	0.11877607788595271
YPR108W	-1	-/-	-289.9383029937744	-25646.778413295746	46	0.042505592841163314	0.41304347826086957	0.11905424200278164
YDR368W	0	0/-	-289.93929785490036	-46166.260445952415	184	0.042505592841163314	0.41304347826086957	0.11905424200278164
YKR065C	-1	-/-	-289.95426988601685	-27677.04098534584	46	0.04241071428571429	0.41304347826086957	0.11933240611961057
YNL249C	0	0/0	-289.9687131047249	-43932.41431713104	184	0.04241071428571429	0.41304347826086957	0.11933240611961057
YJL060W	-1	-/-	-289.9790246486664	-26986.14344906807	46	0.042316258351893093	0.41304347826086957	0.11961057023643949
YOR198C	-1	-/-	-289.98651599884033	-27362.150294303894	46	0.042222222222222223	0.41304347826086957	0.11988873435326843
YDR503C	-1	-/-	-290.00384187698364	-26899.30077266693	46	0.04212860310421286	0.41304347826086957	0.12016689847009736
YNR031C	-1	-/-	-290.0724277496338	-24989.988202810287	46	0.0420353982300885	0.41304347826086957	0.12044506258692629
YKL025C	-1	-/-	-290.16634607315063	-26345.375695466995	46	0.04194260485651214	0.41304347826086957	0.12072322670375521
YDL045C	-1	-/-	-290.173376083374	-26666.8026535511	46	0.04185022026431718	0.41304347826086957	0.12100139082058414
YAR003W	-1	-/-	-290.1812376976013	-26216.373937129974	46	0.041758241758241756	0.41304347826086957	0.12127955493741308
YGR185C	-1	-/-	-290.19814705848694	-26603.590586185455	46	0.041666666666666664	0.41304347826086957	0.12155771905424201
YDR272W	-1	-/-	-290.235134601593	-25696.688858747482	46	0.04157549234135667	0.41304347826086957	0.12183588317107093
YDR304C	0	0/-	-290.2636158466339	-44070.53075349331	184	0.04157549234135667	0.41304347826086957	0.12183588317107093
YIL129C	-1	-/-	-290.3317346572876	-26766.603312969208	46	0.04148471615720524	0.41304347826086957	0.12211404728789986
YOR032C	-1	-/-	-290.3505177497864	-27158.788002729416	46	0.04139433551198257	0.41304347826086957	0.12239221140472879
YBR260C	-1	-/-	-290.3696231842041	-25949.877244472504	46	0.041304347826086954	0.41304347826086957	0.12267037552155773
YPL262W	-1	-/-	-290.3706874847412	-26566.523735046387	46	0.04121475054229935	0.41304347826086957	0.12294853963838664
YJR024C	0	0/0	-290.43786585330963	-44028.782551288605	184	0.04121475054229935	0.41304347826086957	0.12294853963838664
YLR199C	0	0/0	-290.47737777233124	-43681.32240378857	184	0.04121475054229935	0.41304347826086957	0.12294853963838664
YNL168C	0	0/0	-290.52225494384766	-43883.69736266136	184	0.04121475054229935	0.41304347826086957	0.12294853963838664
YDR483W	-1	-/-	-290.5531966686249	-26822.533587932587	46	0.04112554112554113	0.41304347826086957	0.12322670375521558
YOR079C	-1	-/-	-290.62507581710815	-26123.214549541473	46	0.04103671706263499	0.41304347826086957	0.12350486787204451
YGL003C	-1	-/-	-290.662561416626	-26653.14307832718	46	0.040948275862068964	0.41304347826086957	0.12378303198887343
YLR229C	-1	-/-	-290.7069733142853	-27731.575215101242	46	0.04086021505376344	0.41304347826086957	0.12406119610570236
YPR047W	0	0/-	-290.7457705140114	-44192.186360538006	184	0.04086021505376344	0.41304347826086957	0.12406119610570236
YGR231C	-1	-/-	-290.7770462036133	-25559.16410589218	46	0.0407725321888412	0.41304347826086957	0.1243393602225313
YOR081C	-1	-/-	-290.7851986885071	-25248.015659809113	46	0.04068522483940043	0.41304347826086957	0.12461752433936023
YMR223W	0	0/-	-290.79277074337006	-42949.81911587715	184	0.04068522483940043	0.41304347826086957	0.12461752433936023
YNL139C	-1	-/-	-290.8570170402527	-25222.50812602043	46	0.0405982905982906	0.41304347826086957	0.12489568845618915
YOR071C	0	0/-	-290.90987825393677	-44421.59120798111	184	0.0405982905982906	0.41304347826086957	0.12489568845618915
YPR111W	-1	-/-	-290.9106140136719	-25805.905235767365	46	0.04051172707889126	0.41304347826086957	0.12517385257301808
YER118C	-1	-/-	-291.0355830192566	-27387.235449314117	46	0.04042553191489362	0.41304347826086957	0.125452016689847
YOR080W	-1	-/-	-291.05834126472473	-26383.06404876709	46	0.040339702760084924	0.41304347826086957	0.12573018080667595
YGL040C	0	0/0	-291.09075915813446	-44774.421101629734	184	0.040339702760084924	0.41304347826086957	0.12573018080667595
YNL172W	-1	-/-	-291.1400957107544	-25917.83312892914	46	0.04025423728813559	0.41304347826086957	0.12600834492350488
YFR008W	-1	-/-	-291.14775943756104	-26798.524886608124	46	0.040169133192389	0.41304347826086957	0.12628650904033378
YJL210W	-1	-/-	-291.170325756073	-25127.492421150208	46	0.04008438818565401	0.41304347826086957	0.12656467315716272
YBR135W	-1	-/-	-291.182742357254	-26911.0183866024	46	0.04	0.41304347826086957	0.12684283727399165
YDR392W	-1	-/-	-291.1906018257141	-25682.816099882126	46	0.03991596638655462	0.41304347826086957	0.12712100139082058
YPL099C	0	0/-	-291.2091855406761	-42608.461159050465	184	0.03991596638655462	0.41304347826086957	0.12712100139082058
YCR030C	0	0/-	-291.21144556999207	-44692.18716007471	184	0.03991596638655462	0.41304347826086957	0.12712100139082058
YDR373W	0	0/-	-291.22872149944305	-44609.553760647774	184	0.03991596638655462	0.41304347826086957	0.12712100139082058
YNL246W	-1	-/-	-291.25711584091187	-25989.818418979645	46	0.039832285115303984	0.41304347826086957	0.12739916550764951
YNR026C	-1	-/-	-291.2743444442749	-25525.000617027283	46	0.0397489539748954	0.41304347826086957	0.12767732962447845
YBR253W	-1	-/-	-291.28771233558655	-25188.7302839756	46	0.03966597077244259	0.41304347826086957	0.12795549374130738
YMR261C	0	0/-	-291.2987802028656	-45447.852060854435	184	0.03966597077244259	0.41304347826086957	0.12795549374130738
YDR261C	0	0/-	-291.3004124760628	-44432.87953719497	184	0.03966597077244259	0.41304347826086957	0.12795549374130738
YJL095W	-1	-/-	-291.3091917037964	-26403.762907266617	46	0.03958333333333333	0.41304347826086957	0.1282336578581363
YGL223C	-1	-/-	-291.33817744255066	-25162.48501610756	46	0.0395010395010395	0.41304347826086957	0.12851182197496522
YDR292C	-1	-/-	-291.34082889556885	-25761.842166900635	46	0.03941908713692946	0.41304347826086957	0.12878998609179415
YMR149W	-1	-/-	-291.34563398361206	-26890.82998609543	46	0.039337474120082816	0.41304347826086957	0.12906815020862308
YCL001W	-1	-/-	-291.41116094589233	-27262.29572057724	46	0.03925619834710744	0.41304347826086957	0.12934631432545202
YMR157C	0	0/0	-291.4143524169922	-44203.94893705845	184	0.03925619834710744	0.41304347826086957	0.12934631432545202
YLR273C	0	0/0	-291.4328730106354	-42739.85498023033	184	0.03925619834710744	0.41304347826086957	0.12934631432545202
YIL073C	-1	-/-	-291.44093084335327	-26530.880766391754	46	0.03917525773195876	0.41304347826086957	0.12962447844228095
YAL031C	-1	-/-	-291.45639419555664	-26880.116370677948	46	0.03909465020576132	0.41304347826086957	0.12990264255910988
YKL058W	-1	-/-	-291.48336029052734	-24902.32969045639	46	0.039014373716632446	0.41304347826086957	0.13018080667593881
YDR059C	-1	-/-	-291.5363440513611	-25413.37909221649	46	0.0389344262295082	0.41304347826086957	0.13045897079276772
YKL004W	-1	-/-	-291.55116510391235	-25856.974375724792	46	0.03885480572597137	0.41304347826086957	0.13073713490959665
YPL125W	-1	-/0	-291.5590229034424	-24159.23735666275	46	0.03877551020408163	0.41304347826086957	0.13101529902642559
YML126C	-1	-/-	-291.5794484615326	-26658.115978240967	46	0.038696537678207736	0.41304347826086957	0.13129346314325452
YCR069W	0	0/-	-291.61333525180817	-46179.58096379042	184	0.038696537678207736	0.41304347826086957	0.13129346314325452
YDR119W	0	0/-	-291.6660131216049	-44116.71103835106	184	0.038696537678207736	0.41304347826086957	0.13129346314325452
YDR378C	-1	-/-	-291.7313189506531	-25112.046845912933	46	0.03861788617886179	0.41304347826086957	0.13157162726008345
YCR048W	-1	-/-	-291.740647315979	-26122.264987707138	46	0.038539553752535496	0.41304347826086957	0.13184979137691238
YKR001C	-1	-/-	-291.7764620780945	-25754.956488609314	46	0.038461538461538464	0.41304347826086957	0.13212795549374132
YDR276C	-1	-/-	-291.7929320335388	-25695.980262756348	46	0.03838383838383838	0.41304347826086957	0.13240611961057025
YBL105C	-1	-/-	-291.8302183151245	-25478.712396383286	46	0.038306451612903226	0.41304347826086957	0.13268428372739915
YIL068C	-1	-/-	-291.87615180015564	-26054.19187951088	46	0.03822937625754527	0.41304347826086957	0.1329624478442281
YBR004C	1	+/+	-291.90238857269287	-26163.229496002197	45	0.040160642570281124	0.43478260869565216	0.1329624478442281
YLR189C	-1	-/-	-291.9333472251892	-26189.437190532684	46	0.04008016032064128	0.43478260869565216	0.13324061196105702
YHR041C	-1	-/-	-291.9384970664978	-27337.08459186554	46	0.04	0.43478260869565216	0.13351877607788595
YMR125W	-1	-/-	-292.0093126296997	-26481.595773935318	46	0.03992015968063872	0.43478260869565216	0.1337969401947149
YDL134C	-1	-/-	-292.02091574668884	-26984.554748535156	46	0.0398406374501992	0.43478260869565216	0.13407510431154382
YLR163C	-1	-/-	-292.0266184806824	-25605.34146785736	46	0.039761431411530816	0.43478260869565216	0.13435326842837275
YBR107C	-1	-/-	-292.0446219444275	-25889.651042461395	46	0.03968253968253968	0.43478260869565216	0.13463143254520166
YKL127W	0	0/-	-292.05524975061417	-43690.67057749629	184	0.03968253968253968	0.43478260869565216	0.13463143254520166
YJR105W	-1	-/-	-292.10667419433594	-26798.969190120697	46	0.039603960396039604	0.43478260869565216	0.1349095966620306
YKL124W	0	0/-	-292.10811668634415	-43673.97068434954	184	0.039603960396039604	0.43478260869565216	0.1349095966620306
YIL124W	-1	-/-	-292.2239270210266	-27016.98455286026	46	0.039525691699604744	0.43478260869565216	0.13518776077885952
YER155C	-1	-/-	-292.2374997138977	-25064.271231412888	46	0.03944773175542406	0.43478260869565216	0.13546592489568846
YIL023C	-1	-/-	-292.34888911247253	-27104.598043203354	46	0.03937007874015748	0.43478260869565216	0.1357440890125174
YIL145C	0	0/-	-292.42073756456375	-44296.67438545823	184	0.03937007874015748	0.43478260869565216	0.1357440890125174
YDR443C	-1	-/-	-292.4586749076843	-25806.72089958191	46	0.03929273084479371	0.43478260869565216	0.13602225312934632
YNL049C	-1	-/-	-292.468731880188	-26009.868554592133	46	0.0392156862745098	0.43478260869565216	0.13630041724617525
YNL128W	-1	-/-	-292.4747095108032	-26158.851822137833	46	0.03913894324853229	0.43478260869565216	0.13657858136300416
YPR017C	-1	-/-	-292.57307386398315	-26984.206521987915	46	0.0390625	0.43478260869565216	0.1368567454798331
YLL001W	-1	-/-	-292.5855209827423	-26046.25440263748	46	0.03898635477582846	0.43478260869565216	0.13713490959666202
YNL137C	0	0/-	-292.60143250226974	-43306.735891759396	184	0.03898635477582846	0.43478260869565216	0.13713490959666202
YOR043W	-1	-/-	-292.6369700431824	-25712.334013700485	46	0.038910505836575876	0.43478260869565216	0.13741307371349096
YML059C	-1	-/-	-292.6562557220459	-25758.02437067032	46	0.038834951456310676	0.43478260869565216	0.1376912378303199
YLL002W	-1	-/-	-292.7470905780792	-25804.3385181427	46	0.03875968992248062	0.43478260869565216	0.13796940194714882
YER166W	-1	-/-	-292.8207788467407	-26339.96986603737	46	0.03868471953578337	0.43478260869565216	0.13824756606397776
YDR251W	-1	-/-	-292.8408145904541	-25287.166277885437	46	0.03861003861003861	0.43478260869565216	0.1385257301808067
YFL041W	-1	-/-	-292.88359355926514	-27692.494931697845	46	0.038535645472061654	0.43478260869565216	0.1388038942976356
YER018C	-1	-/-	-292.97131395339966	-26122.97519636154	46	0.038461538461538464	0.43478260869565216	0.13908205841446453
YJR062C	0	0/0	-292.973918735981	-43831.625696361065	184	0.038461538461538464	0.43478260869565216	0.13908205841446453
YJL002C	-1	-/-	-292.97568464279175	-27289.321860313416	46	0.03838771593090211	0.43478260869565216	0.13936022253129346
YPR069C	0	0/-	-292.98542708158493	-44575.06566345692	184	0.03838771593090211	0.43478260869565216	0.13936022253129346
YBR161W	-1	-/-	-292.9925465583801	-24830.65450811386	46	0.038314176245210725	0.43478260869565216	0.1396383866481224
YKL134C	-1	-/-	-293.0046033859253	-25655.038054943085	46	0.03824091778202677	0.43478260869565216	0.13991655076495133
YDR126W	1	+/+	-293.0056257247925	-25167.887408018112	45	0.04007633587786259	0.45652173913043476	0.13991655076495133
YKL121W	0	0/0	-293.0670775771141	-44004.39998048544	184	0.04007633587786259	0.45652173913043476	0.13991655076495133
YPL100W	-1	-/+	-293.0675439834595	-25344.711488246918	46	0.04	0.45652173913043476	0.14019471488178026
YEL025C	0	0/0	-293.0761042833328	-43447.846078276634	184	0.04	0.45652173913043476	0.14019471488178026
YBR185C	-1	-/-	-293.0888075828552	-26723.336365699768	46	0.039923954372623575	0.45652173913043476	0.1404728789986092
YLR138W	-1	-/-	-293.0930962562561	-26366.32318496704	46	0.03984819734345351	0.45652173913043476	0.1407510431154381
YMR113W	-1	-/0	-293.09786891937256	-25306.18229174614	46	0.03977272727272727	0.45652173913043476	0.14102920723226703
YER017C	-1	-/-	-293.11451625823975	-25833.66107225418	46	0.03969754253308128	0.45652173913043476	0.14130737134909596
YPR164W	-1	-/-	-293.1401388645172	-25184.964797973633	46	0.03962264150943396	0.45652173913043476	0.1415855354659249
YJL126W	0	0/0	-293.21034383773804	-42635.6976519227	184	0.03962264150943396	0.45652173913043476	0.1415855354659249
YBR256C	-1	-/-	-293.23570489883423	-26171.851529598236	46	0.03954802259887006	0.45652173913043476	0.14186369958275383
YOR092W	0	0/-	-293.30677646398544	-43564.26775622368	184	0.03954802259887006	0.45652173913043476	0.14186369958275383
YLR270W	-1	-/-	-293.3085904121399	-29208.39178419113	46	0.039473684210526314	0.45652173913043476	0.14214186369958276
YLR046C	0	0/0	-293.40378510951996	-44097.39897465706	184	0.039473684210526314	0.45652173913043476	0.14214186369958276
YDR330W	-1	-/-	-293.4763832092285	-26631.000198602676	46	0.039399624765478425	0.45652173913043476	0.1424200278164117
YER129W	-1	-/-	-293.48125076293945	-25771.739021539688	46	0.03932584269662921	0.45652173913043476	0.14269819193324063
YLR429W	-1	-/-	-293.4905753135681	-26125.836886882782	46	0.03925233644859813	0.45652173913043476	0.14297635605006953
YHR195W	0	0/0	-293.5578063726425	-43658.6672257781	184	0.03925233644859813	0.45652173913043476	0.14297635605006953
YMR025W	-1	-/-	-293.59997272491455	-24754.448375940323	46	0.03917910447761194	0.45652173913043476	0.14325452016689846
YDL146W	0	0/-	-293.6067125797272	-45025.95947533846	184	0.03917910447761194	0.45652173913043476	0.14325452016689846
YMR298W	-1	-/-	-293.60831451416016	-25407.54677581787	46	0.03910614525139665	0.45652173913043476	0.1435326842837274
YHR074W	-1	-/-	-293.61302423477173	-26591.156584739685	46	0.03903345724907063	0.45652173913043476	0.14381084840055633
YOR197W	0	0/-	-293.66511738300323	-43909.768258571625	184	0.03903345724907063	0.45652173913043476	0.14381084840055633
YGR232W	0	0/0	-293.7092615365982	-43932.8406239748	184	0.03903345724907063	0.45652173913043476	0.14381084840055633
YNL083W	0	0/-	-293.7704688310623	-43602.19198024273	184	0.03903345724907063	0.45652173913043476	0.14381084840055633
YMR092C	-1	-/-	-293.8245449066162	-27518.423451900482	46	0.03896103896103896	0.45652173913043476	0.14408901251738526
YOL051W	-1	-/-	-293.829656124115	-25920.985278606415	46	0.03888888888888889	0.45652173913043476	0.1443671766342142
YPR133W-A	-1	-/-	-293.8320412635803	-27069.67751979828	46	0.038817005545286505	0.45652173913043476	0.14464534075104313
YOR039W	-1	-/-	-293.8417387008667	-25974.05639410019	46	0.03874538745387454	0.45652173913043476	0.14492350486787203
YJL044C	0	0/0	-293.89810651540756	-43052.855709314346	184	0.03874538745387454	0.45652173913043476	0.14492350486787203
YPR056W	-1	-/-	-293.92161321640015	-25983.80225300789	46	0.03867403314917127	0.45652173913043476	0.14520166898470097
YLR201C	-1	-/0	-293.96842098236084	-27272.154794692993	46	0.03860294117647059	0.45652173913043476	0.1454798331015299
YER142C	-1	-/-	-293.9760241508484	-26231.10497713089	46	0.03853211009174312	0.45652173913043476	0.14575799721835883
YML028W	-1	-/-	-293.9815363883972	-25335.11690378189	46	0.038461538461538464	0.45652173913043476	0.14603616133518776
YNL054W	-1	-/-	-293.9881286621094	-26220.372053146362	46	0.038391224862888484	0.45652173913043476	0.1463143254520167
YCR077C	-1	-/-	-293.9886825084686	-27379.740241765976	46	0.03832116788321168	0.45652173913043476	0.14659248956884563
YOL008W	-1	-/-	-294.1125178337097	-25670.967977046967	46	0.03825136612021858	0.45652173913043476	0.14687065368567453
YDR265W	-1	-/-	-294.14197063446045	-27356.336236715317	46	0.038181818181818185	0.45652173913043476	0.14714881780250347
YMR275C	-1	-/-	-294.1434624195099	-26038.746905088425	46	0.038112522686025406	0.45652173913043476	0.1474269819193324
YCR026C	-1	-/-	-294.1812391281128	-25746.360142707825	46	0.03804347826086957	0.45652173913043476	0.14770514603616133
YBR254C	-1	-/-	-294.19641399383545	-25794.84986281395	46	0.0379746835443038	0.45652173913043476	0.14798331015299027
YBR136W	-1	-/-	-294.22149181365967	-24693.55515241623	46	0.03790613718411552	0.45652173913043476	0.1482614742698192
YJL156C	-1	-/-	-294.2217388153076	-26240.71019077301	46	0.03783783783783784	0.45652173913043476	0.14853963838664813
YOR381W	-1	-/-	-294.2511496543884	-26130.412122249603	46	0.03776978417266187	0.45652173913043476	0.14881780250347706
YHR175W	-1	-/-	-294.31732749938965	-28701.329978227615	46	0.03770197486535009	0.45652173913043476	0.14909596662030597
YDL047W	-1	-/-	-294.32617712020874	-25550.6532330513	46	0.03763440860215054	0.45652173913043476	0.1493741307371349
YDL104C	0	0/-	-294.3305583000183	-43585.06096088886	184	0.03763440860215054	0.45652173913043476	0.1493741307371349
YOR037W	-1	-/-	-294.4249646663666	-26672.29452395439	46	0.03756708407871199	0.45652173913043476	0.14965229485396384
YJL012C	-1	-/-	-294.4353942871094	-27037.11194038391	46	0.0375	0.45652173913043476	0.14993045897079277
YDR497C	0	0/-	-294.51873099803925	-44112.976768791676	184	0.0375	0.45652173913043476	0.14993045897079277
YDL091C	0	0/-	-294.5367491841316	-46013.40582984686	184	0.0375	0.45652173913043476	0.14993045897079277
YCL005W	0	0/-	-294.5562589764595	-44185.94503581524	184	0.0375	0.45652173913043476	0.14993045897079277
YPL246C	0	0/0	-294.56169804930687	-44608.76109263301	184	0.0375	0.45652173913043476	0.14993045897079277
YAL008W	0	0/-	-294.56341457366943	-45752.927809655666	184	0.0375	0.45652173913043476	0.14993045897079277
YNL236W	-1	-/-	-294.57036447525024	-25409.61417365074	46	0.0374331550802139	0.45652173913043476	0.1502086230876217
YPL110C	-1	-/-	-294.5923099517822	-27002.45716381073	46	0.037366548042704624	0.45652173913043476	0.15048678720445063
YDL224C	-1	-/-	-294.6084175109863	-27163.549368858337	46	0.037300177619893425	0.45652173913043476	0.15076495132127957
YNL070W	-1	-/-	-294.62595987319946	-27448.094669818878	46	0.03723404255319149	0.45652173913043476	0.15104311543810847
YPL128C	-1	-/-	-294.66325664520264	-25243.620789289474	46	0.03716814159292035	0.45652173913043476	0.1513212795549374
YOL033W	-1	-/-	-294.70053815841675	-26211.7418551445	46	0.037102473498233215	0.45652173913043476	0.15159944367176634
YER008C	-1	-/-	-294.74922823905945	-26063.565444469452	46	0.037037037037037035	0.45652173913043476	0.15187760778859527
YDR117C	0	0/-	-294.8235041499138	-44898.747816860676	184	0.037037037037037035	0.45652173913043476	0.15187760778859527
YGR062C	0	0/-	-294.83543062210083	-44488.53934729099	184	0.037037037037037035	0.45652173913043476	0.15187760778859527
YEL047C	0	0/-	-294.84750229120255	-46338.749960660934	184	0.037037037037037035	0.45652173913043476	0.15187760778859527
YJR101W	0	0/-	-294.885510802269	-44235.172343075275	184	0.037037037037037035	0.45652173913043476	0.15187760778859527
YPR042C	-1	-/-	-294.91592264175415	-24991.206360816956	46	0.03697183098591549	0.45652173913043476	0.1521557719054242
YNL012W	-1	-/-	-294.95472049713135	-25960.363473892212	46	0.03690685413005272	0.45652173913043476	0.15243393602225314
YOL019W	0	0/0	-294.96862679719925	-45224.290456056595	184	0.03690685413005272	0.45652173913043476	0.15243393602225314
YPL063W	-1	-/-	-294.9689836502075	-25715.46764087677	46	0.03684210526315789	0.45652173913043476	0.15271210013908207
YOL128C	-1	-/-	-294.9717960357666	-26300.900456666946	46	0.03677758318739054	0.45652173913043476	0.15299026425591097
YOR334W	-1	-/-	-294.97815442085266	-26857.88463807106	46	0.03671328671328671	0.45652173913043476	0.1532684283727399
YAR033W	-1	-/-	-294.98111748695374	-28043.594153642654	46	0.03664921465968586	0.45652173913043476	0.15354659248956884
YJL137C	0	0/0	-295.00895351171494	-43761.02784103155	184	0.03664921465968586	0.45652173913043476	0.15354659248956884
YPL234C	-1	-/-	-295.0612835884094	-25853.082409858704	46	0.036585365853658534	0.45652173913043476	0.15382475660639777
YKL196C	-1	-/-	-295.1404447555542	-26043.680878162384	46	0.036521739130434785	0.45652173913043476	0.1541029207232267
YOR270C	-1	-/-	-295.15341901779175	-26179.775185585022	46	0.036458333333333336	0.45652173913043476	0.15438108484005564
YNL131W	-1	-/-	-295.19952630996704	-28488.694462299347	46	0.036395147313691506	0.45652173913043476	0.15465924895688457
YDR371W	0	0/-	-295.2055224776268	-43875.16656446457	184	0.036395147313691506	0.45652173913043476	0.15465924895688457
YML029W	-1	-/-	-295.2746248245239	-26545.681751966476	46	0.03633217993079585	0.45652173913043476	0.1549374130737135
YCR079W	0	0/-	-295.2958086133003	-45561.985124111176	184	0.03633217993079585	0.45652173913043476	0.1549374130737135
YHR001W-A	-1	-/-	-295.3838529586792	-26727.281735420227	46	0.03626943005181347	0.45652173913043476	0.1552155771905424
YLR209C	0	0/-	-295.4169969558716	-43784.92874312401	184	0.03626943005181347	0.45652173913043476	0.1552155771905424
YJR130C	0	0/0	-295.43426847457886	-43764.38257026672	184	0.03626943005181347	0.45652173913043476	0.1552155771905424
YJL054W	-1	-/-	-295.43956089019775	-26001.590906620026	46	0.03620689655172414	0.45652173913043476	0.15549374130737134
YER162C	-1	-/-	-295.46203565597534	-27064.97758126259	46	0.03614457831325301	0.45652173913043476	0.15577190542420027
YDR538W	0	0/-	-295.46700620651245	-42936.63432204723	184	0.03614457831325301	0.45652173913043476	0.15577190542420027
YIL033C	-1	-/-	-295.4897084236145	-25245.986520767212	46	0.03608247422680412	0.45652173913043476	0.1560500695410292
YIR021W	-1	-/-	-295.62258410453796	-27070.037284374237	46	0.036020583190394515	0.45652173913043476	0.15632823365785814
YKR062W	-1	-/-	-295.64147663116455	-25432.954245090485	46	0.03595890410958904	0.45652173913043476	0.15660639777468707
YDR047W	0	0/0	-295.64779525995255	-43854.966801941395	184	0.03595890410958904	0.45652173913043476	0.15660639777468707
YJR050W	-1	-/-	-295.6597270965576	-25846.788895368576	46	0.035897435897435895	0.45652173913043476	0.156884561891516
YPL179W	-1	-/-	-295.6608076095581	-27538.407719135284	46	0.03583617747440273	0.45652173913043476	0.1571627260083449
YJL101C	-1	-/-	-295.68569016456604	-27085.44802927971	46	0.03577512776831346	0.45652173913043476	0.15744089012517384
YNL261W	-1	-/-	-295.7001361846924	-25798.499660015106	46	0.03571428571428571	0.45652173913043476	0.15771905424200278
YHR017W	0	0/0	-295.7046186327934	-43623.38286066055	184	0.03571428571428571	0.45652173913043476	0.15771905424200278
YML103C	-1	-/-	-295.70510387420654	-26347.044342041016	46	0.035653650254668934	0.45652173913043476	0.1579972183588317
YOR231W	-1	-/-	-295.736829996109	-26582.19812655449	46	0.03559322033898305	0.45652173913043476	0.15827538247566064
YIL065C	-1	-/-	-295.7588667869568	-25576.93940114975	46	0.03553299492385787	0.45652173913043476	0.15855354659248957
YKL064W	-1	-/-	-295.78625655174255	-27485.979417085648	46	0.03547297297297297	0.45652173913043476	0.1588317107093185
YDL080C	-1	-/-	-295.8343391418457	-26366.61382174492	46	0.03541315345699832	0.45652173913043476	0.15910987482614744
YDR067C	0	0/-	-295.8482573032379	-43472.7578021884	184	0.03541315345699832	0.45652173913043476	0.15910987482614744
YDL049C	0	0/-	-295.85334038734436	-43141.281642615795	184	0.03541315345699832	0.45652173913043476	0.15910987482614744
YHL027W	-1	-/-	-295.86767530441284	-26396.857147455215	46	0.03535353535353535	0.45652173913043476	0.15938803894297635
YDR123C	-1	-/-	-295.88094186782837	-28289.05630493164	46	0.03529411764705882	0.45652173913043476	0.15966620305980528
YIL031W	-1	-/-	-295.911669254303	-26088.608620643616	46	0.03523489932885906	0.45652173913043476	0.1599443671766342
YML031W	-1	-/-	-295.9449586868286	-26387.114516735077	46	0.035175879396984924	0.45652173913043476	0.16022253129346314
YBR223C	-1	-/-	-295.95402240753174	-27601.930194854736	46	0.03511705685618729	0.45652173913043476	0.16050069541029208
YPR198W	-1	-/-	-295.96562790870667	-28378.34016084671	46	0.035058430717863104	0.45652173913043476	0.160778859527121
YLR373C	0	0/-	-296.0709581375122	-44014.52930021286	184	0.035058430717863104	0.45652173913043476	0.160778859527121
YHR028C	0	0/-	-296.1009710431099	-45439.367758750916	184	0.035058430717863104	0.45652173913043476	0.160778859527121
YCR027C	-1	-/-	-296.1491255760193	-26449.972613811493	46	0.035	0.45652173913043476	0.16105702364394994
YLR353W	-1	-/-	-296.1667113304138	-25876.447637796402	46	0.03494176372712146	0.45652173913043476	0.16133518776077885
YBR127C	-1	-/-	-296.18224000930786	-26727.278710365295	46	0.03488372093023256	0.45652173913043476	0.16161335187760778
YDR252W	-1	-/-	-296.20492362976074	-25763.594094991684	46	0.03482587064676617	0.45652173913043476	0.1618915159944367
YMR311C	-1	-/-	-296.2332515716553	-26017.050904512405	46	0.0347682119205298	0.45652173913043476	0.16216968011126565
YPL119C	-1	-/-	-296.2334840297699	-28431.96863412857	46	0.03471074380165289	0.45652173913043476	0.16244784422809458
YPL203W	-1	-/-	-296.2787470817566	-26473.01937675476	46	0.034653465346534656	0.45652173913043476	0.1627260083449235
YPL022W	-1	-/-	-296.2978219985962	-25902.754776477814	46	0.03459637561779242	0.45652173913043476	0.16300417246175244
YKL017C	-1	-/-	-296.34462308883667	-25181.636031866074	46	0.03453947368421053	0.45652173913043476	0.16328233657858135
YCR073W-A	-1	-/-	-296.35438680648804	-27023.942254066467	46	0.034482758620689655	0.45652173913043476	0.16356050069541028
YBR052C	0	0/0	-296.3782142996788	-44823.99882376194	184	0.034482758620689655	0.45652173913043476	0.16356050069541028
YJL005W	-1	-/-	-296.4257583618164	-26187.904644966125	46	0.03442622950819672	0.45652173913043476	0.16383866481223922
YNL041C	-1	-/-	-296.4603147506714	-26471.671251296997	46	0.03436988543371522	0.45652173913043476	0.16411682892906815
YNL272C	-1	-/-	-296.50083208084106	-25335.4996509552	46	0.03431372549019608	0.45652173913043476	0.16439499304589708
YFR013W	-1	-/-	-296.61536741256714	-26095.655582904816	46	0.03425774877650897	0.45652173913043476	0.164673157162726
YBL091C-A	0	0/-	-296.7284806370735	-44440.20469325781	184	0.03425774877650897	0.45652173913043476	0.164673157162726
YMR284W	-1	-/-	-296.74406385421753	-26707.827464342117	46	0.03420195439739414	0.45652173913043476	0.16495132127955495
YER109C	-1	-/-	-296.7478623390198	-26849.76829147339	46	0.03414634146341464	0.45652173913043476	0.16522948539638388
YKL013C	-1	-/-	-296.81224489212036	-26362.843992471695	46	0.03409090909090909	0.45652173913043476	0.16550764951321278
YOR350C	0	0/-	-296.83862167596817	-44248.46395564079	184	0.03409090909090909	0.45652173913043476	0.16550764951321278
YGL094C	-1	-/-	-296.85221242904663	-26905.952870368958	46	0.03403565640194489	0.45652173913043476	0.16578581363004172
YHR083W	-1	-/-	-296.8765940666199	-27355.656658887863	46	0.03398058252427184	0.45652173913043476	0.16606397774687065
YMR026C	-1	-/-	-296.87735986709595	-25140.792806863785	46	0.033925686591276254	0.45652173913043476	0.16634214186369958
YLR389C	0	0/-	-296.88871067762375	-44026.9749725461	184	0.033925686591276254	0.45652173913043476	0.16634214186369958
YML055W	-1	-/-	-296.89890813827515	-26117.250062465668	46	0.03387096774193549	0.45652173913043476	0.16662030598052852
YJR075W	0	0/-	-296.9164487719536	-44167.42474335432	184	0.03387096774193549	0.45652173913043476	0.16662030598052852
YPR079W	0	0/0	-296.9332115650177	-44349.13518691063	184	0.03387096774193549	0.45652173913043476	0.16662030598052852
YIR033W	-1	-/-	-296.9474129676819	-25587.16066622734	46	0.033816425120772944	0.45652173913043476	0.16689847009735745
YDL106C	-1	-/-	-296.9652132987976	-26203.22741508484	46	0.03376205787781351	0.45652173913043476	0.16717663421418638
YAL015C	-1	-/-	-296.9758629798889	-26184.25895357132	46	0.033707865168539325	0.45652173913043476	0.1674547983310153
YDR376W	-1	-/-	-296.9929141998291	-27643.969836235046	46	0.03365384615384615	0.45652173913043476	0.16773296244784422
YGR135W	-1	-/-	-297.0100817680359	-26353.519915103912	46	0.0336	0.45652173913043476	0.16801112656467315
YEL032W	-1	-/-	-297.01553869247437	-26649.38968849182	46	0.03354632587859425	0.45652173913043476	0.16828929068150209
YMR293C	-1	-/-	-297.0328197479248	-26340.73285627365	46	0.03349282296650718	0.45652173913043476	0.16856745479833102
YKL208W	-1	-/-	-297.0418872833252	-25715.28186416626	46	0.03343949044585987	0.45652173913043476	0.16884561891515995
YKL128C	0	0/0	-297.10678720474243	-44352.65292805433	184	0.03343949044585987	0.45652173913043476	0.16884561891515995
YKR055W	-1	-/-	-297.1242370605469	-26659.00035214424	46	0.033386327503974564	0.45652173913043476	0.16912378303198888
YBL037W	0	0/-	-297.14184510707855	-43334.39354670048	184	0.033386327503974564	0.45652173913043476	0.16912378303198888
YOL001W	-1	-/-	-297.15103244781494	-27290.89123415947	46	0.03333333333333333	0.45652173913043476	0.16940194714881782
YER019W	-1	-/-	-297.17019748687744	-26104.862863063812	46	0.03328050713153724	0.45652173913043476	0.16968011126564672
YKL149C	-1	-/-	-297.17063188552856	-25274.99750518799	46	0.03322784810126582	0.45652173913043476	0.16995827538247565
YDR302W	1	+/+	-297.21715021133423	-27324.05397605896	45	0.03475513428120063	0.4782608695652174	0.16995827538247565
YGR036C	-1	-/-	-297.24426317214966	-26517.344933509827	46	0.03470031545741325	0.4782608695652174	0.1702364394993046
YDR331W	1	+/+	-297.3394732475281	-27115.04274559021	45	0.03622047244094488	0.5	0.1702364394993046
YLL019C	-1	-/-	-297.3692297935486	-25749.455462932587	46	0.036163522012578615	0.5	0.17051460361613352
YHR177W	0	0/-	-297.37078881263733	-44421.51697683334	184	0.036163522012578615	0.5	0.17051460361613352
YER167W	-1	-/-	-297.37174892425537	-26330.717051029205	46	0.03610675039246468	0.5	0.17079276773296245
YOR060C	-1	-/-	-297.37724351882935	-25808.26547050476	46	0.03605015673981191	0.5	0.17107093184979139
YHL028W	-1	-/-	-297.37782621383667	-25753.7409055233	46	0.03599374021909233	0.5	0.17134909596662032
YMR215W	0	0/-	-297.389663875103	-45525.30208611488	184	0.03599374021909233	0.5	0.17134909596662032
YMR047C	-1	-/-	-297.39981985092163	-25741.001669883728	46	0.0359375	0.5	0.17162726008344922
YDR505C	0	0/0	-297.4077435731888	-44916.08069419861	184	0.0359375	0.5	0.17162726008344922
YGR007W	-1	-/-	-297.41814661026	-26255.4760389328	46	0.0358814352574103	0.5	0.17190542420027816
YGL195W	-1	-/-	-297.44403314590454	-27029.677673339844	46	0.03582554517133956	0.5	0.1721835883171071
YER178W	-1	-/-	-297.468900680542	-26426.176572799683	46	0.03576982892690513	0.5	0.17246175243393602
YOR070C	0	0/0	-297.4798444509506	-43536.98602968454	184	0.03576982892690513	0.5	0.17246175243393602
YBR097W	-1	-/-	-297.5375039577484	-24655.4034011364	46	0.03571428571428571	0.5	0.17273991655076495
YFR052W	-1	-/-	-297.5681781768799	-25611.910534381866	46	0.03565891472868217	0.5	0.1730180806675939
YIL146C	0	0/-	-297.5739448070526	-44087.394972741604	184	0.03565891472868217	0.5	0.1730180806675939
YLR141W	-1	-/-	-297.58657217025757	-25236.833123922348	46	0.03560371517027864	0.5	0.17329624478442282
YJL178C	-1	-/-	-297.59296894073486	-26488.60908126831	46	0.03554868624420402	0.5	0.17357440890125173
YNL329C	-1	-/-	-297.5932312011719	-25549.804520368576	46	0.035493827160493825	0.5	0.17385257301808066
YDR022C	-1	-/-	-297.6064863204956	-25286.62620639801	46	0.03543913713405239	0.5	0.1741307371349096
YER063W	0	0/-	-297.66309809684753	-43282.27988612652	184	0.03543913713405239	0.5	0.1741307371349096
YBR015C	-1	-/-	-297.6950378417969	-27114.42738842964	46	0.03538461538461538	0.5	0.17440890125173852
YNL130C	-1	-/-	-297.8449926376343	-27805.37646842003	46	0.03533026113671275	0.5	0.17468706536856746
YOL119C	0	0/-	-297.8545631766319	-45179.090728878975	184	0.03533026113671275	0.5	0.17468706536856746
YJR132W	-1	-/0	-297.8788526058197	-26314.32687306404	46	0.0352760736196319	0.5	0.1749652294853964
YCR011C	0	0/-	-297.9112074971199	-46360.8097538352	184	0.0352760736196319	0.5	0.1749652294853964
YPL005W	0	0/-	-297.9409154057503	-44350.470264554024	184	0.0352760736196319	0.5	0.1749652294853964
YIL004C	-1	-/-	-297.9450855255127	-26051.62225818634	46	0.03522205206738132	0.5	0.17524339360222532
YEL017W	0	0/0	-297.9488864541054	-45865.353921711445	184	0.03522205206738132	0.5	0.17524339360222532
YOR176W	0	0/0	-297.9506259560585	-45850.7267935276	184	0.03522205206738132	0.5	0.17524339360222532
YDR350C	0	0/-	-297.9833193421364	-45236.82883799076	184	0.03522205206738132	0.5	0.17524339360222532
YPR165W	-1	-/-	-298.00805044174194	-25525.369552135468	46	0.035168195718654434	0.5	0.17552155771905426
YKL211C	0	0/0	-298.02345538139343	-43485.383858680725	184	0.035168195718654434	0.5	0.17552155771905426
YLR039C	-1	-/-	-298.0285015106201	-25352.350612163544	46	0.035114503816793895	0.5	0.17579972183588316
YOR179C	-1	-/-	-298.0420308113098	-25215.482931375504	46	0.0350609756097561	0.5	0.1760778859527121
YLR043C	-1	-/-	-298.06873416900635	-26452.86552143097	46	0.0350076103500761	0.5	0.17635605006954103
YCL051W	-1	-/-	-298.09283685684204	-25854.53201341629	46	0.034954407294832825	0.5	0.17663421418636996
YDR246W	-1	-/-	-298.11686992645264	-25358.596514701843	46	0.03490136570561457	0.5	0.1769123783031989
YOR150W	-1	-/-	-298.1355471611023	-26018.158722877502	46	0.03484848484848485	0.5	0.17719054242002782
YMR024W	0	0/-	-298.1664009094238	-44780.94485524297	184	0.03484848484848485	0.5	0.17719054242002782
YML049C	-1	-/-	-298.1742343902588	-25887.560168981552	46	0.03479576399394856	0.5	0.17746870653685676
YJL099W	-1	-/-	-298.17519664764404	-26616.557666301727	46	0.03474320241691843	0.5	0.17774687065368566
YNL312W	-1	-/-	-298.2090096473694	-26162.90530729294	46	0.03469079939668175	0.5	0.1780250347705146
YJR133W	0	0/-	-298.2704865336418	-44427.32986831665	184	0.03469079939668175	0.5	0.1780250347705146
YLL051C	0	0/-	-298.31227415800095	-43562.81046053767	184	0.03469079939668175	0.5	0.1780250347705146
YKL179C	-1	-/-	-298.35951042175293	-26283.75394630432	46	0.03463855421686747	0.5	0.17830319888734353
YGL131C	0	0/-	-298.3923455476761	-44038.420495927334	184	0.03463855421686747	0.5	0.17830319888734353
YMR033W	-1	-/-	-298.4086084365845	-25600.755573749542	46	0.03458646616541353	0.5	0.17858136300417246
YJR074W	-1	-/-	-298.4286026954651	-26003.119647979736	46	0.03453453453453453	0.5	0.1788595271210014
YDR481C	-1	-/-	-298.4302144050598	-27259.438591957092	46	0.034482758620689655	0.5	0.17913769123783033
YOR219C	0	0/-	-298.43432772159576	-44141.73868536949	184	0.034482758620689655	0.5	0.17913769123783033
YGR105W	0	0/0	-298.4417368173599	-44814.76306539774	184	0.034482758620689655	0.5	0.17913769123783033
YCR018C	-1	-/-	-298.46978187561035	-25663.969915628433	46	0.0344311377245509	0.5	0.17941585535465926
YLR206W	-1	-/-	-298.52158546447754	-25966.128046035767	46	0.0343796711509716	0.5	0.17969401947148816
YNL004W	-1	-/-	-298.5689706802368	-25903.747191905975	46	0.034328358208955224	0.5	0.1799721835883171
YJL129C	-1	-/-	-298.6036624908447	-25963.907985448837	46	0.03427719821162444	0.5	0.18025034770514603
YER059W	0	0/-	-298.6357606649399	-43926.62386876345	184	0.03427719821162444	0.5	0.18025034770514603
YNL218W	-1	-/-	-298.6734080314636	-26695.314741134644	46	0.03422619047619048	0.5	0.18052851182197496
YDR267C	0	0/-	-298.694531083107	-44722.21958297491	184	0.03422619047619048	0.5	0.18052851182197496
YPL255W	-1	-/-	-298.738627910614	-26174.11471271515	46	0.03417533432392273	0.5	0.1808066759388039
YHR134W	0	0/-	-298.7540409564972	-43417.35889160633	184	0.03417533432392273	0.5	0.1808066759388039
YNR028W	0	0/-	-298.76065492630005	-44446.06688249111	184	0.03417533432392273	0.5	0.1808066759388039
YKL188C	-1	-/-	-298.7687883377075	-26326.056272029877	46	0.03412462908011869	0.5	0.18108484005563283
YBR211C	-1	-/-	-298.82337522506714	-25664.095553159714	46	0.034074074074074076	0.5	0.18136300417246176
YER139C	0	0/-	-298.84484350681305	-44262.33322894573	184	0.034074074074074076	0.5	0.18136300417246176
YLR369W	-1	-/-	-298.8539152145386	-25522.892783403397	46	0.034023668639053255	0.5	0.1816411682892907
YGR233C	0	0/-	-298.88119155168533	-44759.675559699535	184	0.034023668639053255	0.5	0.1816411682892907
YPR082C	-1	-/-	-298.89648723602295	-25464.523337602615	46	0.033973412112259974	0.5	0.1819193324061196
YML013W	-1	-/-	-298.91818857192993	-28590.209027051926	46	0.03392330383480826	0.5	0.18219749652294853
YGR047C	-1	-/-	-298.93691539764404	-25704.309056282043	46	0.033873343151693665	0.5	0.18247566063977746
YPL227C	-1	-/-	-298.99171590805054	-26869.788763046265	46	0.033823529411764704	0.5	0.1827538247566064
YBR165W	-1	-/-	-299.024986743927	-26491.717285633087	46	0.033773861967694566	0.5	0.18303198887343533
YPR036W	-1	-/-	-299.03436946868896	-26457.165017604828	46	0.03372434017595308	0.5	0.18331015299026426
YJR093C	-1	-/-	-299.0936999320984	-25210.408576965332	46	0.03367496339677892	0.5	0.1835883171070932
YMR019W	0	0/-	-299.1128023862839	-44399.4081492126	184	0.03367496339677892	0.5	0.1835883171070932
YIL056W	-1	-/-	-299.1809949874878	-26203.9939827919	46	0.033625730994152045	0.5	0.1838664812239221
YOR034C	1	+/+	-299.24355363845825	-25874.61806821823	45	0.035036496350364967	0.5217391304347826	0.1838664812239221
YDL248W	0	0/-	-299.2452546954155	-43824.95628350973	184	0.035036496350364967	0.5217391304347826	0.1838664812239221
YHR186C	-1	-/-	-299.31838154792786	-26319.6669113636	46	0.03498542274052478	0.5217391304347826	0.18414464534075103
YPL172C	0	0/0	-299.36491376161575	-45257.89603692293	184	0.03498542274052478	0.5217391304347826	0.18414464534075103
YKL140W	-1	-/-	-299.38255548477173	-26522.266733169556	46	0.034934497816593885	0.5217391304347826	0.18442280945757997
YGL198W	0	0/-	-299.39329928159714	-45035.205282866955	184	0.034934497816593885	0.5217391304347826	0.18442280945757997
YDL164C	-1	-/-	-299.4025912284851	-25985.98442220688	46	0.03488372093023256	0.5217391304347826	0.1847009735744089
YEL066W	-1	-/-	-299.42916345596313	-27605.47426390648	46	0.03483309143686502	0.5217391304347826	0.18497913769123783
YGR040W	-1	-/-	-299.4526596069336	-26783.889325857162	46	0.034782608695652174	0.5217391304347826	0.18525730180806677
YCL038C	-1	-/-	-299.4553499221802	-27341.994483232498	46	0.03473227206946455	0.5217391304347826	0.1855354659248957
YJL024C	-1	-/-	-299.4973797798157	-25704.795625686646	46	0.03468208092485549	0.5217391304347826	0.18581363004172463
YOL018C	0	0/-	-299.5072937011719	-43520.78870153427	184	0.03468208092485549	0.5217391304347826	0.18581363004172463
YJR122W	0	0/-	-299.5114172697067	-43895.521181702614	184	0.03468208092485549	0.5217391304347826	0.18581363004172463
YBL019W	-1	-/-	-299.5154507160187	-25761.25205898285	46	0.03463203463203463	0.5217391304347826	0.18609179415855354
YER119C	-1	-/-	-299.53763914108276	-25970.85768890381	46	0.0345821325648415	0.5217391304347826	0.18636995827538247
YLR330W	-1	-/-	-299.56985235214233	-25901.870417118073	46	0.034532374100719423	0.5217391304347826	0.1866481223922114
YLR319C	-1	-/-	-299.6128010749817	-26461.76145553589	46	0.034482758620689655	0.5217391304347826	0.18692628650904033
YFL004W	-1	-/-	-299.6178708076477	-26154.652004241943	46	0.03443328550932568	0.5217391304347826	0.18720445062586927
YDR404C	-1	-/-	-299.64694595336914	-26180.890961647034	46	0.034383954154727794	0.5217391304347826	0.1874826147426982
YIL085C	-1	-/-	-299.6884059906006	-25930.914687633514	46	0.034334763948497854	0.5217391304347826	0.18776077885952713
YOR188W	-1	-/0	-299.7093677520752	-27839.59695339203	46	0.03428571428571429	0.5217391304347826	0.18803894297635604
YGR120C	-1	-/-	-299.76300144195557	-26312.162202119827	46	0.034236804564907276	0.5217391304347826	0.18831710709318497
YNR013C	-1	-/-	-299.7766070365906	-26692.191180706024	46	0.03418803418803419	0.5217391304347826	0.1885952712100139
YPL048W	-1	-/-	-299.7793273925781	-26638.563465833664	46	0.034139402560455195	0.5217391304347826	0.18887343532684284
YOL069W	-1	-/-	-299.8474898338318	-25741.992629766464	46	0.03409090909090909	0.5217391304347826	0.18915159944367177
YPR185W	-1	-/-	-299.87923288345337	-26049.106969833374	46	0.03404255319148936	0.5217391304347826	0.1894297635605007
YER048W-A	0	0/0	-299.8939049243927	-44252.20676970482	184	0.03404255319148936	0.5217391304347826	0.1894297635605007
YDR169C	0	0/-	-299.92403692007065	-45441.05353307724	184	0.03404255319148936	0.5217391304347826	0.1894297635605007
YBR293W	-1	-/-	-299.9250478744507	-26866.11780691147	46	0.0339943342776204	0.5217391304347826	0.18970792767732964
YOR217W	-1	-/-	-299.9470558166504	-26014.830627202988	46	0.033946251768033946	0.5217391304347826	0.18998609179415854
YMR106C	-1	-/-	-299.96010637283325	-26448.144464492798	46	0.03389830508474576	0.5217391304347826	0.19026425591098747
YAR019C	-1	-/-	-300.02997303009033	-26115.23074245453	46	0.03385049365303244	0.5217391304347826	0.1905424200278164
YGR255C	0	0/0	-300.03392457962036	-45966.483601510525	184	0.03385049365303244	0.5217391304347826	0.1905424200278164
YHR191C	-1	-/-	-300.044198513031	-26483.905218839645	46	0.03380281690140845	0.5217391304347826	0.19082058414464534
YDL043C	-1	-/-	-300.0583486557007	-24990.497056007385	46	0.03375527426160337	0.5217391304347826	0.19109874826147427
YMR314W	-1	-/-	-300.08218240737915	-26395.778482437134	46	0.033707865168539325	0.5217391304347826	0.1913769123783032
YLR115W	-1	-/-	-300.08996057510376	-24862.009166955948	46	0.033660589060308554	0.5217391304347826	0.19165507649513214
YOR316C	-1	-/-	-300.099561214447	-26139.054290294647	46	0.03361344537815126	0.5217391304347826	0.19193324061196107
YJR125C	-1	-/-	-300.16691398620605	-25641.247416496277	46	0.033566433566433566	0.5217391304347826	0.19221140472878998
YMR097C	-1	-/-	-300.1828203201294	-26031.923231840134	46	0.0335195530726257	0.5217391304347826	0.1924895688456189
YCR004C	0	0/0	-300.2419309616089	-44063.126291275024	184	0.0335195530726257	0.5217391304347826	0.1924895688456189
YDR349C	0	0/-	-300.25191581249237	-44382.74429106712	184	0.0335195530726257	0.5217391304347826	0.1924895688456189
YLR417W	-1	-/-	-300.2699947357178	-26083.690618753433	46	0.03347280334728033	0.5217391304347826	0.19276773296244784
YBL056W	-1	-/-	-300.28187108039856	-28008.274943113327	46	0.033426183844011144	0.5217391304347826	0.19304589707927677
YOR061W	-1	-/-	-300.29961013793945	-25929.135237693787	46	0.03337969401947149	0.5217391304347826	0.1933240611961057
YNL026W	-1	-/-	-300.3104944229126	-26536.324880599976	46	0.03333333333333333	0.5217391304347826	0.19360222531293464
YHR109W	0	0/-	-300.3325034379959	-44215.78594118357	184	0.03333333333333333	0.5217391304347826	0.19360222531293464
YBL005W	-1	-/-	-300.3679804801941	-28028.623416900635	46	0.033287101248266296	0.5217391304347826	0.19388038942976357
YCR084C	-1	-/-	-300.3782072067261	-26465.169872760773	46	0.0332409972299169	0.5217391304347826	0.19415855354659248
YPR001W	-1	-/-	-300.3898720741272	-26748.697417736053	46	0.03319502074688797	0.5217391304347826	0.1944367176634214
YGR206W	-1	-/-	-300.40697956085205	-26963.821753501892	46	0.03314917127071823	0.5217391304347826	0.19471488178025034
YER094C	-1	-/-	-300.4454913139343	-26318.6672039032	46	0.03310344827586207	0.5217391304347826	0.19499304589707928
YDR016C	-1	-/-	-300.45922231674194	-25684.272324085236	46	0.03305785123966942	0.5217391304347826	0.1952712100139082
YBR255W	0	0/0	-300.5024925470352	-44425.53929889202	184	0.03305785123966942	0.5217391304347826	0.1952712100139082
YAL055W	-1	-/-	-300.52608823776245	-24315.559445858	46	0.033012379642365884	0.5217391304347826	0.19554937413073714
YOR016C	0	0/-	-300.5270208120346	-43501.05760473013	184	0.033012379642365884	0.5217391304347826	0.19554937413073714
YPL115C	-1	-/-	-300.59528970718384	-26338.11577272415	46	0.03296703296703297	0.5217391304347826	0.19582753824756607
YGR044C	-1	-/-	-300.6271824836731	-26895.21744799614	46	0.03292181069958848	0.5217391304347826	0.19610570236439498
YFL029C	-1	-/-	-300.66162061691284	-26017.829998254776	46	0.03287671232876712	0.5217391304347826	0.1963838664812239
YKL183W	0	0/-	-300.7077525854111	-44718.66984397173	184	0.03287671232876712	0.5217391304347826	0.1963838664812239
YDR428C	0	0/-	-300.71910482645035	-44583.54591649771	184	0.03287671232876712	0.5217391304347826	0.1963838664812239
YGL144C	-1	-/-	-300.7594909667969	-26625.308067798615	46	0.03283173734610123	0.5217391304347826	0.19666203059805284
YCL026C-A	-1	-/-	-300.76513290405273	-26858.7965195179	46	0.03278688524590164	0.5217391304347826	0.19694019471488178
YGL179C	0	0/-	-300.79983377456665	-44880.644158661366	184	0.03278688524590164	0.5217391304347826	0.19694019471488178
YHR044C	0	0/0	-300.8115167617798	-44262.854889035225	184	0.03278688524590164	0.5217391304347826	0.19694019471488178
YOL009C	-1	-/-	-300.82363271713257	-26500.619256019592	46	0.03274215552523874	0.5217391304347826	0.1972183588317107
YDR313C	0	0/-	-300.8423550724983	-45155.060625731945	184	0.03274215552523874	0.5217391304347826	0.1972183588317107
YIL137C	0	0/-	-300.8563309907913	-44895.05334299803	184	0.03274215552523874	0.5217391304347826	0.1972183588317107
YHR160C	-1	-/-	-300.8583245277405	-26175.366571187973	46	0.0326975476839237	0.5217391304347826	0.19749652294853964
YGR046W	-1	-/-	-300.87841176986694	-27699.1391851902	46	0.0326530612244898	0.5217391304347826	0.19777468706536858
YML104C	-1	-/-	-300.8888897895813	-27235.483236789703	46	0.03260869565217391	0.5217391304347826	0.1980528511821975
YPR052C	-1	-/-	-300.9652075767517	-26769.69783425331	46	0.032564450474898234	0.5217391304347826	0.19833101529902641
YLL048C	0	0/-	-300.97154569625854	-43724.49312990904	184	0.032564450474898234	0.5217391304347826	0.19833101529902641
YKL218C	0	0/-	-300.9979800581932	-44827.33249819279	184	0.032564450474898234	0.5217391304347826	0.19833101529902641
YNL177C	-1	-/-	-301.00438499450684	-25392.69695997238	46	0.032520325203252036	0.5217391304347826	0.19860917941585535
YNL106C	-1	-/-	-301.02152729034424	-26312.277051448822	46	0.03247631935047361	0.5217391304347826	0.19888734353268428
YNL265C	0	0/-	-301.0241268873215	-44946.026581048965	184	0.03247631935047361	0.5217391304347826	0.19888734353268428
YDR202C	-1	-/-	-301.0632257461548	-25517.433296203613	46	0.032432432432432434	0.5217391304347826	0.1991655076495132
YKL091C	0	0/0	-301.0632707476616	-46309.71406644583	184	0.032432432432432434	0.5217391304347826	0.1991655076495132
YDL128W	-1	-/-	-301.10346603393555	-25740.96269750595	46	0.032388663967611336	0.5217391304347826	0.19944367176634215
YHR171W	1	+/+	-301.10859966278076	-28133.419034957886	45	0.03369272237196765	0.5434782608695652	0.19944367176634215
YHR007C	-1	-/-	-301.1265482902527	-26483.4027967453	46	0.033647375504710635	0.5434782608695652	0.19972183588317108
YAR031W	-1	-/0	-301.1445207595825	-27244.59805393219	46	0.033602150537634407	0.5434782608695652	0.2
YPL259C	-1	-/-	-301.2027897834778	-25069.791523456573	46	0.03355704697986577	0.5434782608695652	0.20027816411682892
YGL181W	-1	-/-	-301.2062726020813	-26235.701303958893	46	0.03351206434316354	0.5434782608695652	0.20055632823365785
YHR001W	-1	-/-	-301.2168884277344	-24720.0731883049	46	0.03346720214190094	0.5434782608695652	0.20083449235048678
YAL002W	-1	-/-	-301.21853494644165	-26821.837923765182	46	0.03342245989304813	0.5434782608695652	0.20111265646731571
YFR026C	0	0/-	-301.2190202474594	-44489.5198995471	184	0.03342245989304813	0.5434782608695652	0.20111265646731571
YKL094W	0	0/-	-301.22553408145905	-44174.16734755039	184	0.03342245989304813	0.5434782608695652	0.20111265646731571
YKL132C	0	0/0	-301.2496421933174	-43261.22748506069	184	0.03342245989304813	0.5434782608695652	0.20111265646731571
YGL080W	0	0/-	-301.2538415789604	-43975.71031433344	184	0.03342245989304813	0.5434782608695652	0.20111265646731571
YJR032W	0	0/-	-301.30034017562866	-43987.21949219704	184	0.03342245989304813	0.5434782608695652	0.20111265646731571
YFL057C	-1	-/0	-301.31242990493774	-27534.40150952339	46	0.03337783711615487	0.5434782608695652	0.20139082058414465
YGR033C	-1	-/-	-301.3572635650635	-26264.762454032898	46	0.03333333333333333	0.5434782608695652	0.20166898470097358
YGL038C	-1	-/-	-301.3678138256073	-28048.662489652634	46	0.033288948069241014	0.5434782608695652	0.2019471488178025
YAR002W	-1	-/-	-301.3924436569214	-26884.618536949158	46	0.03324468085106383	0.5434782608695652	0.20222531293463145
YNR045W	0	0/-	-301.39717197418213	-43158.3189047575	184	0.03324468085106383	0.5434782608695652	0.20222531293463145
YER095W	-1	-/-	-301.47789096832275	-24974.96306324005	46	0.033200531208499334	0.5434782608695652	0.20250347705146035
YLR006C	-1	-/-	-301.51663637161255	-26416.467311143875	46	0.033156498673740056	0.5434782608695652	0.20278164116828928
YHR117W	0	0/-	-301.5199536085129	-43744.06961530447	184	0.033156498673740056	0.5434782608695652	0.20278164116828928
YDR058C	-1	-/-	-301.52179074287415	-27929.540764331818	46	0.033112582781456956	0.5434782608695652	0.20305980528511822
YER141W	0	0/0	-301.53912603855133	-45610.926233410835	184	0.033112582781456956	0.5434782608695652	0.20305980528511822
YNL239W	-1	-/-	-301.5810685157776	-27093.139401197433	46	0.03306878306878307	0.5434782608695652	0.20333796940194715
YDR520C	0	0/-	-301.60646468400955	-44307.80820637941	184	0.03306878306878307	0.5434782608695652	0.20333796940194715
YJL172W	0	0/-	-301.69916927814484	-46863.37581038475	184	0.03306878306878307	0.5434782608695652	0.20333796940194715
YHL002W	-1	-/-	-301.7009468078613	-26453.014733314514	46	0.03302509907529723	0.5434782608695652	0.20361613351877608
YLR347C	-1	-/-	-301.7047448158264	-26265.186824798584	46	0.032981530343007916	0.5434782608695652	0.20389429763560502
YPL069C	-1	-/-	-301.7342858314514	-26006.305634975433	46	0.03293807641633729	0.5434782608695652	0.20417246175243395
YHR116W	-1	-/-	-301.74968576431274	-25685.234172344208	46	0.03289473684210526	0.5434782608695652	0.20445062586926285
YNL258C	-1	-/-	-301.75052070617676	-26299.89515185356	46	0.0328515111695138	0.5434782608695652	0.20472878998609179
YDR345C	-1	-/-	-301.7860565185547	-27018.948029518127	46	0.03280839895013123	0.5434782608695652	0.20500695410292072
YER009W	-1	-/0	-301.7946057319641	-28675.884428739548	46	0.0327653997378768	0.5434782608695652	0.20528511821974965
YML011C	-1	-/-	-301.79713106155396	-26636.980607032776	46	0.032722513089005235	0.5434782608695652	0.20556328233657858
YOR226C	-1	-/-	-301.8461899757385	-26447.942252874374	46	0.032679738562091505	0.5434782608695652	0.20584144645340752
YOL133W	-1	-/-	-301.8620858192444	-26470.83817100525	46	0.03263707571801567	0.5434782608695652	0.20611961057023645
YGR074W	-1	-/-	-301.8888130187988	-27390.94971179962	46	0.03259452411994785	0.5434782608695652	0.20639777468706536
YKL051W	-1	-/-	-301.9055857658386	-26007.128737688065	46	0.032552083333333336	0.5434782608695652	0.2066759388038943
YOL090W	-1	-/-	-301.90952587127686	-26981.047281980515	46	0.032509752925877766	0.5434782608695652	0.20695410292072322
YLR220W	-1	-/-	-301.93288946151733	-27143.147515296936	46	0.032467532467532464	0.5434782608695652	0.20723226703755215
YMR237W	-1	-/-	-301.9613823890686	-26494.02249479294	46	0.0324254215304799	0.5434782608695652	0.2075104311543811
YIL134W	0	0/-	-301.96572625637054	-44910.26149392128	184	0.0324254215304799	0.5434782608695652	0.2075104311543811
YDR003W	0	0/0	-302.0231004357338	-45441.27528786659	184	0.0324254215304799	0.5434782608695652	0.2075104311543811
YHR194W	-1	-/-	-302.0281410217285	-27673.610441207886	46	0.03238341968911917	0.5434782608695652	0.20778859527121002
YGL220W	0	0/-	-302.11264222860336	-45352.34976923466	184	0.03238341968911917	0.5434782608695652	0.20778859527121002
YNL233W	-1	-/-	-302.13099241256714	-26582.634655237198	46	0.03234152652005175	0.5434782608695652	0.20806675938803895
YPL161C	-1	-/-	-302.1364941596985	-27034.74235868454	46	0.03229974160206718	0.5434782608695652	0.20834492350486788
YJR057W	-1	-/-	-302.1381196975708	-25856.532243967056	46	0.03225806451612903	0.5434782608695652	0.2086230876216968
YBR221C	-1	-/-	-302.15614080429077	-27618.361974716187	46	0.03221649484536082	0.5434782608695652	0.20890125173852572
YOR106W	-1	-/-	-302.1773781776428	-26141.967388391495	46	0.032175032175032175	0.5434782608695652	0.20917941585535466
YAL014C	0	0/-	-302.18417197465897	-45732.38611167669	184	0.032175032175032175	0.5434782608695652	0.20917941585535466
YHR004C	-1	-/-	-302.19943928718567	-27681.73747253418	46	0.032133676092544985	0.5434782608695652	0.2094575799721836
YIL114C	-1	-/-	-302.23051500320435	-26594.917110919952	46	0.03209242618741977	0.5434782608695652	0.20973574408901252
YPL053C	-1	-/-	-302.2868609428406	-25372.42871904373	46	0.03205128205128205	0.5434782608695652	0.21001390820584145
YOR380W	-1	-/-	-302.3130073547363	-28337.00468158722	46	0.03201024327784891	0.5434782608695652	0.2102920723226704
YDR393W	-1	-/-	-302.323224067688	-25337.824949264526	46	0.0319693094629156	0.5434782608695652	0.2105702364394993
YDR463W	-1	-/-	-302.33830976486206	-25428.83821463585	46	0.031928480204342274	0.5434782608695652	0.21084840055632822
YJR036C	0	0/-	-302.3403170108795	-44665.51548719406	184	0.031928480204342274	0.5434782608695652	0.21084840055632822
YLR098C	-1	-/-	-302.3793091773987	-26010.335597991943	46	0.03188775510204082	0.5434782608695652	0.21112656467315716
YDR170C	-1	-/-	-302.38731050491333	-25762.523765087128	46	0.03184713375796178	0.5434782608695652	0.2114047287899861
YBR182C	-1	-/-	-302.39923906326294	-27314.899203062057	46	0.031806615776081425	0.5434782608695652	0.21168289290681502
YLL049W	0	0/-	-302.403284072876	-42789.06480550766	184	0.031806615776081425	0.5434782608695652	0.21168289290681502
YCR038C	-1	-/-	-302.41178607940674	-26052.626057624817	46	0.03176620076238882	0.5434782608695652	0.21196105702364396
YIL132C	-1	-/-	-302.41372632980347	-25814.628205537796	46	0.031725888324873094	0.5434782608695652	0.2122392211404729
YDL126C	-1	-/-	-302.4360957145691	-26708.456429719925	46	0.031685678073510776	0.5434782608695652	0.21251738525730182
YER116C	-1	-/-	-302.4660630226135	-25321.210287094116	46	0.03164556962025317	0.5434782608695652	0.21279554937413073
YML078W	-1	-/-	-302.4869475364685	-26548.096686840057	46	0.0316055625790139	0.5434782608695652	0.21307371349095966
YBR222C	0	0/-	-302.498002409935	-44431.638954639435	184	0.0316055625790139	0.5434782608695652	0.21307371349095966
YJR161C	0	0/-	-302.5016967058182	-44240.3197171092	184	0.0316055625790139	0.5434782608695652	0.21307371349095966
YBL007C	-1	-/-	-302.5552496910095	-27564.283021450043	46	0.03156565656565657	0.5434782608695652	0.2133518776077886
YHR029C	0	0/-	-302.5559702515602	-46253.18551880121	184	0.03156565656565657	0.5434782608695652	0.2133518776077886
YDR122W	-1	-/-	-302.565062046051	-26251.54191017151	46	0.031525851197982346	0.5434782608695652	0.21363004172461753
YNL323W	-1	-/-	-302.5830912590027	-26598.7631483078	46	0.031486146095717885	0.5434782608695652	0.21390820584144646
YER180C	0	0/-	-302.71345710754395	-43752.23745393753	184	0.031486146095717885	0.5434782608695652	0.21390820584144646
YLR146C	0	0/-	-302.72402280569077	-46245.600796341896	184	0.031486146095717885	0.5434782608695652	0.21390820584144646
YGR295C	0	0/-	-302.7394667863846	-43970.871076107025	184	0.031486146095717885	0.5434782608695652	0.21390820584144646
YDR130C	-1	-/-	-302.7656002044678	-25624.12997508049	46	0.031446540880503145	0.5434782608695652	0.2141863699582754
YOL012C	-1	-/-	-302.77300691604614	-26399.48301267624	46	0.031407035175879394	0.5434782608695652	0.21446453407510432
YLR431C	-1	-/-	-302.77341508865356	-25525.020267009735	46	0.03136762860727729	0.5434782608695652	0.21474269819193323
YLL006W	-1	-/-	-302.7946152687073	-27175.65301847458	46	0.03132832080200501	0.5434782608695652	0.21502086230876216
YMR176W	0	0/-	-302.82477509975433	-44298.690592229366	184	0.03132832080200501	0.5434782608695652	0.21502086230876216
YML058W	-1	-/-	-302.82679271698	-26425.782335996628	46	0.03128911138923655	0.5434782608695652	0.2152990264255911
YEL062W	-1	-/-	-302.8537187576294	-27102.99783706665	46	0.03125	0.5434782608695652	0.21557719054242003
YEL007W	0	0/0	-302.89441525936127	-45195.898330271244	184	0.03125	0.5434782608695652	0.21557719054242003
YLR105C	-1	-/-	-302.9229154586792	-26467.54216814041	46	0.031210986267166042	0.5434782608695652	0.21585535465924896
YDR308C	-1	-/-	-302.9565758705139	-25926.181379556656	46	0.03117206982543641	0.5434782608695652	0.2161335187760779
YMR078C	-1	-/-	-302.9892978668213	-27018.787062883377	46	0.031133250311332503	0.5434782608695652	0.21641168289290683
YJL154C	-1	-/-	-303.00553035736084	-26176.488057613373	46	0.03109452736318408	0.5434782608695652	0.21668984700973573
YJR110W	-1	-/-	-303.0153307914734	-26831.936265945435	46	0.031055900621118012	0.5434782608695652	0.21696801112656466
YER051W	-1	-/-	-303.0246272087097	-25267.0546066761	46	0.031017369727047148	0.5434782608695652	0.2172461752433936
YJL029C	-1	-/-	-303.07181692123413	-24927.709495544434	46	0.030978934324659233	0.5434782608695652	0.21752433936022253
YER013W	-1	-/-	-303.1425099372864	-26248.286940574646	46	0.03094059405940594	0.5434782608695652	0.21780250347705146
YJR076C	-1	-/-	-303.1487965583801	-26966.70221567154	46	0.030902348578491966	0.5434782608695652	0.2180806675938804
YOR286W	0	0/0	-303.14898705482483	-44126.021343410015	184	0.030902348578491966	0.5434782608695652	0.2180806675938804
YLR381W	-1	-/-	-303.17399168014526	-26532.350967884064	46	0.030864197530864196	0.5434782608695652	0.21835883171070933
YNL264C	-1	-/-	-303.18647050857544	-25945.65140390396	46	0.030826140567200986	0.5434782608695652	0.21863699582753826
YIL050W	0	0/-	-303.1898550391197	-45598.986647605896	184	0.030826140567200986	0.5434782608695652	0.21863699582753826
YNL020C	-1	-/-	-303.19378662109375	-26167.384815216064	46	0.03078817733990148	0.5434782608695652	0.21891515994436717
YOL011W	-1	-/-	-303.2115716934204	-25977.711027145386	46	0.03075030750307503	0.5434782608695652	0.2191933240611961
YNL142W	-1	-/-	-303.26168298721313	-28764.834742307663	46	0.030712530712530713	0.5434782608695652	0.21947148817802503
YIL153W	-1	-/-	-303.27115964889526	-28208.537457942963	46	0.03067484662576687	0.5434782608695652	0.21974965229485396
YHR155W	0	0/-	-303.2931504249573	-43678.06544697285	184	0.03067484662576687	0.5434782608695652	0.21974965229485396
YLR148W	-1	-/-	-303.30082654953003	-25375.84311890602	46	0.030637254901960783	0.5434782608695652	0.2200278164116829
YPL224C	-1	-/-	-303.3751721382141	-27394.095492839813	46	0.030599755201958383	0.5434782608695652	0.22030598052851183
YKL209C	0	0/-	-303.37573397159576	-44344.45647960901	184	0.030599755201958383	0.5434782608695652	0.22030598052851183
YPR131C	-1	-/-	-303.3758931159973	-26585.151963710785	46	0.030562347188264057	0.5434782608695652	0.22058414464534076
YBR166C	0	0/0	-303.3974174261093	-44145.76377338171	184	0.030562347188264057	0.5434782608695652	0.22058414464534076
YCL055W	-1	-/-	-303.4477210044861	-26777.202912330627	46	0.030525030525030524	0.5434782608695652	0.22086230876216967
YLR351C	0	0/0	-303.46141731739044	-45347.57482331991	184	0.030525030525030524	0.5434782608695652	0.22086230876216967
YER125W	-1	-/-	-303.4794375896454	-27879.3884806633	46	0.03048780487804878	0.5434782608695652	0.2211404728789986
YGR184C	0	0/-	-303.50980693101883	-44785.28612297773	184	0.03048780487804878	0.5434782608695652	0.2211404728789986
YLL015W	-1	-/-	-303.5331048965454	-26137.989609718323	46	0.030450669914738125	0.5434782608695652	0.22141863699582753
YDR504C	0	0/0	-303.54534447193146	-44791.86150610447	184	0.030450669914738125	0.5434782608695652	0.22141863699582753
YER115C	0	0/-	-303.5736603140831	-43893.928028553724	184	0.030450669914738125	0.5434782608695652	0.22141863699582753
YJR006W	-1	-/-	-303.5842833518982	-26707.299590826035	46	0.030413625304136254	0.5434782608695652	0.22169680111265647
YOR172W	-1	-/-	-303.62568616867065	-27028.232719421387	46	0.030376670716889428	0.5434782608695652	0.2219749652294854
YJL141C	-1	-/-	-303.6543698310852	-26533.964013576508	46	0.03033980582524272	0.5434782608695652	0.22225312934631433
YOL110W	1	+/+	-303.6593499183655	-27367.127024412155	45	0.03151515151515152	0.5652173913043478	0.22225312934631433
YDR218C	-1	-/-	-303.66010999679565	-26640.89078593254	46	0.031476997578692496	0.5652173913043478	0.22253129346314326
YBR019C	0	0/0	-303.6722263097763	-43535.73292976618	184	0.031476997578692496	0.5652173913043478	0.22253129346314326
YML095C	-1	-/-	-303.6966462135315	-26795.160927295685	46	0.03143893591293833	0.5652173913043478	0.22280945757997217
YCR019W	0	0/0	-303.69683015346527	-44352.58689945936	184	0.03143893591293833	0.5652173913043478	0.22280945757997217
YJR099W	0	0/-	-303.7149627804756	-42913.65719640255	184	0.03143893591293833	0.5652173913043478	0.22280945757997217
YBR217W	-1	-/+	-303.73233461380005	-26611.431313991547	46	0.03140096618357488	0.5652173913043478	0.2230876216968011
YBR008C	-1	-/-	-303.7717800140381	-28045.3265812397	46	0.031363088057901084	0.5652173913043478	0.22336578581363004
YBR093C	-1	-/-	-303.77325439453125	-26756.10906791687	46	0.03132530120481928	0.5652173913043478	0.22364394993045897
YMR211W	-1	-/-	-303.7981677055359	-26273.706582069397	46	0.031287605294825514	0.5652173913043478	0.2239221140472879
YBL080C	-1	-/-	-303.8258137702942	-26768.843871593475	46	0.03125	0.5652173913043478	0.22420027816411683
YDR066C	0	0/-	-303.90082359313965	-43189.18511015177	184	0.03125	0.5652173913043478	0.22420027816411683
YGL027C	-1	-/-	-303.9449453353882	-27122.254358291626	46	0.031212484993997598	0.5652173913043478	0.22447844228094577
YKL005C	-1	-/-	-303.96935868263245	-26411.15783572197	46	0.03117505995203837	0.5652173913043478	0.2247566063977747
YCL004W	-1	-/-	-303.97652864456177	-28313.626195907593	46	0.031137724550898204	0.5652173913043478	0.2250347705146036
YJR017C	-1	-/-	-304.044282913208	-26628.10744047165	46	0.03110047846889952	0.5652173913043478	0.22531293463143254
YIL027C	0	0/-	-304.0719301700592	-44479.72038537264	184	0.03110047846889952	0.5652173913043478	0.22531293463143254
YLR242C	-1	-/+	-304.0863904953003	-26806.57989501953	46	0.03106332138590203	0.5652173913043478	0.22559109874826147
YJL063C	-1	-/-	-304.1142420768738	-26035.15533399582	46	0.031026252983293555	0.5652173913043478	0.2258692628650904
YOR221C	-1	-/-	-304.11529636383057	-27076.419075489044	46	0.03098927294398093	0.5652173913043478	0.22614742698191934
YCR066W	-1	-/-	-304.12250804901123	-26601.65525150299	46	0.030952380952380953	0.5652173913043478	0.22642559109874827
YCL034W	-1	-/-	-304.13106775283813	-27779.053485393524	46	0.030915576694411414	0.5652173913043478	0.2267037552155772
YDL078C	-1	-/-	-304.1522068977356	-27662.013105869293	46	0.030878859857482184	0.5652173913043478	0.2269819193324061
YNL212W	0	0/0	-304.2137053012848	-44087.238512158394	184	0.030878859857482184	0.5652173913043478	0.2269819193324061
YAL027W	0	0/-	-304.26297318935394	-44016.43427795172	184	0.030878859857482184	0.5652173913043478	0.2269819193324061
YML036W	-1	-/-	-304.3153395652771	-25848.64273905754	46	0.03084223013048636	0.5652173913043478	0.22726008344923504
YNL230C	-1	-/-	-304.3213424682617	-25390.979528427124	46	0.030805687203791468	0.5652173913043478	0.22753824756606397
YGR229C	-1	-/-	-304.32230520248413	-27818.59793281555	46	0.03076923076923077	0.5652173913043478	0.2278164116828929
YJL102W	-1	-/-	-304.36012983322144	-26649.46932029724	46	0.030732860520094562	0.5652173913043478	0.22809457579972184
YMR048W	-1	-/-	-304.36370038986206	-26165.169481515884	46	0.030696576151121605	0.5652173913043478	0.22837273991655077
YGL196W	0	0/0	-304.36662924289703	-45860.48839622736	184	0.030696576151121605	0.5652173913043478	0.22837273991655077
YEL004W	-1	-/-	-304.37737131118774	-26618.179530620575	46	0.030660377358490566	0.5652173913043478	0.2286509040333797
YOR098C	-1	-/-	-304.38053703308105	-26915.698678016663	46	0.030624263839811542	0.5652173913043478	0.22892906815020864
YBR236C	-1	-/-	-304.4037880897522	-27034.589089393616	46	0.03058823529411765	0.5652173913043478	0.22920723226703754
YMR053C	-1	-/0	-304.41827726364136	-26978.938889741898	46	0.03055229142185664	0.5652173913043478	0.22948539638386647
YML092C	-1	-/-	-304.4632577896118	-27764.730058193207	46	0.03051643192488263	0.5652173913043478	0.2297635605006954
YDL103C	0	0/-	-304.46527194976807	-44893.821967959404	184	0.03051643192488263	0.5652173913043478	0.2297635605006954
YJR090C	-1	-/-	-304.4758162498474	-26217.954645872116	46	0.03048065650644783	0.5652173913043478	0.23004172461752434
YDL238C	0	0/-	-304.478386759758	-46072.03585034609	184	0.03048065650644783	0.5652173913043478	0.23004172461752434
YMR079W	-1	-/-	-304.4790782928467	-27545.015029907227	46	0.03044496487119438	0.5652173913043478	0.23031988873435327
YNL038W	1	+/+	-304.48297929763794	-26708.46928024292	45	0.031578947368421054	0.5869565217391305	0.23031988873435327
YOR284W	-1	-/0	-304.4925923347473	-26277.672338962555	46	0.03154205607476635	0.5869565217391305	0.2305980528511822
YGL059W	0	0/-	-304.50243628025055	-44910.53717279434	184	0.03154205607476635	0.5869565217391305	0.2305980528511822
YBR069C	-1	-/-	-304.50493812561035	-27617.528819799423	46	0.03150525087514586	0.5869565217391305	0.23087621696801114
YGR238C	-1	-/-	-304.5210213661194	-26810.865458488464	46	0.03146853146853147	0.5869565217391305	0.23115438108484004
YMR098C	0	0/-	-304.54341876506805	-43653.59619367123	184	0.03146853146853147	0.5869565217391305	0.23115438108484004
YOR166C	0	0/-	-304.5741363763809	-44720.62207597494	184	0.03146853146853147	0.5869565217391305	0.23115438108484004
YJL003W	-1	-/-	-304.5797882080078	-27462.452178955078	46	0.03143189755529686	0.5869565217391305	0.23143254520166898
YKR101W	-1	-/-	-304.6014041900635	-26392.40437722206	46	0.031395348837209305	0.5869565217391305	0.2317107093184979
YOR299W	-1	-/-	-304.6135232448578	-26691.934955596924	46	0.0313588850174216	0.5869565217391305	0.23198887343532684
YGL083W	0	0/-	-304.6245846748352	-43272.86694556475	184	0.0313588850174216	0.5869565217391305	0.23198887343532684
YMR267W	-1	-/-	-304.64858531951904	-25435.697604894638	46	0.031322505800464036	0.5869565217391305	0.23226703755215578
YGL090W	-1	-/-	-304.66156911849976	-26731.044421195984	46	0.031286210892236384	0.5869565217391305	0.2325452016689847
YER027C	-1	-/-	-304.69583082199097	-26925.30033802986	46	0.03125	0.5869565217391305	0.23282336578581364
YER179W	-1	-/-	-304.7257704734802	-27455.05891752243	46	0.03121387283236994	0.5869565217391305	0.23310152990264255
YJL174W	0	0/-	-304.7260352373123	-44135.47339874506	184	0.03121387283236994	0.5869565217391305	0.23310152990264255
YGL006W	-1	-/-	-304.75603437423706	-27970.626975536346	46	0.03117782909930716	0.5869565217391305	0.23337969401947148
YIL002C	-1	-/-	-304.794638633728	-25945.092156887054	46	0.031141868512110725	0.5869565217391305	0.2336578581363004
YKL157W	0	0/0	-304.8055272102356	-45235.77156865597	184	0.031141868512110725	0.5869565217391305	0.2336578581363004
YHR034C	-1	-/-	-304.8247027397156	-25545.275171756744	46	0.03110599078341014	0.5869565217391305	0.23393602225312934
YKL084W	-1	-/-	-304.8340163230896	-26408.157302379608	46	0.031070195627157654	0.5869565217391305	0.23421418636995828
YKR044W	0	0/-	-304.8445646762848	-45427.06724715233	184	0.031070195627157654	0.5869565217391305	0.23421418636995828
YOR174W	-1	-/-	-304.8622808456421	-26826.792009830475	46	0.03103448275862069	0.5869565217391305	0.2344923504867872
YGL143C	-1	-/-	-304.86479330062866	-26976.062852859497	46	0.030998851894374284	0.5869565217391305	0.23477051460361614
YLR083C	0	0/-	-304.8857812285423	-47620.69067120552	184	0.030998851894374284	0.5869565217391305	0.23477051460361614
YGL058W	-1	-/-	-304.9711995124817	-26288.964152812958	46	0.03096330275229358	0.5869565217391305	0.23504867872044508
YOR094W	-1	-/-	-305.00925970077515	-26256.38670897484	46	0.030927835051546393	0.5869565217391305	0.23532684283727398
YIL126W	-1	-/-	-305.0220489501953	-26907.64991044998	46	0.030892448512585814	0.5869565217391305	0.2356050069541029
YIL015W	0	0/-	-305.06410002708435	-44228.96955150366	184	0.030892448512585814	0.5869565217391305	0.2356050069541029
YIL042C	-1	-/-	-305.07500100135803	-29410.414019584656	46	0.030857142857142857	0.5869565217391305	0.23588317107093185
YDR314C	-1	-/-	-305.0876660346985	-26129.580401420593	46	0.030821917808219176	0.5869565217391305	0.23616133518776078
YGR059W	-1	-/-	-305.1529245376587	-26026.38405752182	46	0.03078677309007982	0.5869565217391305	0.2364394993045897
YGR276C	-1	-/-	-305.16006326675415	-26284.974973917007	46	0.030751708428246014	0.5869565217391305	0.23671766342141864
YKL129C	-1	-/-	-305.17278814315796	-26489.3990316391	46	0.030716723549488054	0.5869565217391305	0.23699582753824758
YGR100W	0	0/0	-305.1834738254547	-43709.79373961687	184	0.030716723549488054	0.5869565217391305	0.23699582753824758
YNL183C	0	0/-	-305.18416476249695	-44256.69303095341	184	0.030716723549488054	0.5869565217391305	0.23699582753824758
YBL084C	-1	-/-	-305.2428135871887	-25223.134973049164	46	0.03068181818181818	0.5869565217391305	0.23727399165507648
YNL316C	0	0/0	-305.3196620941162	-45490.22573745251	184	0.03068181818181818	0.5869565217391305	0.23727399165507648
YMR081C	-1	-/-	-305.38723611831665	-28288.388253688812	46	0.03064699205448354	0.5869565217391305	0.23755215577190542
YIL140W	-1	-/-	-305.39196825027466	-27372.227960586548	46	0.030612244897959183	0.5869565217391305	0.23783031988873435
YDR487C	-1	-/-	-305.3940920829773	-26758.663023471832	46	0.030577576443941108	0.5869565217391305	0.23810848400556328
YML048W	-1	-/-	-305.400755405426	-27259.69975423813	46	0.030542986425339366	0.5869565217391305	0.23838664812239221
YHR015W	-1	-/0	-305.4198660850525	-25434.847660541534	46	0.030508474576271188	0.5869565217391305	0.23866481223922115
YJR049C	-1	-/-	-305.43847131729126	-26793.643255233765	46	0.030474040632054177	0.5869565217391305	0.23894297635605008
YPR045C	0	0/-	-305.4672839641571	-43743.13744235039	184	0.030474040632054177	0.5869565217391305	0.23894297635605008
YPL169C	-1	-/-	-305.49584007263184	-25769.544458150864	46	0.030439684329199548	0.5869565217391305	0.23922114047287898
YGL127C	-1	-/-	-305.56070470809937	-27552.013734817505	46	0.030405405405405407	0.5869565217391305	0.23949930458970792
YJL058C	-1	-/-	-305.5790467262268	-26953.121466636658	46	0.030371203599550055	0.5869565217391305	0.23977746870653685
YDL185W	-1	-/-	-305.58871150016785	-28915.409252643585	46	0.030337078651685393	0.5869565217391305	0.24005563282336578
YPL087W	-1	-/-	-305.59424686431885	-28950.78487610817	46	0.030303030303030304	0.5869565217391305	0.24033379694019472
YHL025W	-1	-/-	-305.6484565734863	-25609.44299221039	46	0.030269058295964126	0.5869565217391305	0.24061196105702365
YHR167W	-1	-/-	-305.6509099006653	-26987.84426355362	46	0.030235162374020158	0.5869565217391305	0.24089012517385258
YOR353C	-1	-/-	-305.7001733779907	-27340.553740262985	46	0.030201342281879196	0.5869565217391305	0.24116828929068151
YJL103C	0	0/-	-305.70278292894363	-45839.66811656952	184	0.030201342281879196	0.5869565217391305	0.24116828929068151
YPR171W	-1	-/-	-305.74818897247314	-25533.936991930008	46	0.030167597765363128	0.5869565217391305	0.24144645340751042
YDR174W	-1	-/-	-305.75958251953125	-26836.421291828156	46	0.030133928571428572	0.5869565217391305	0.24172461752433935
YFR019W	-1	-/-	-305.8093295097351	-25653.234070777893	46	0.030100334448160536	0.5869565217391305	0.24200278164116829
YHR079C	-1	-/-	-305.8717198371887	-26856.270409345627	46	0.030066815144766147	0.5869565217391305	0.24228094575799722
YDL098C	-1	-/-	-305.8763198852539	-25708.423543930054	46	0.030033370411568408	0.5869565217391305	0.24255910987482615
YOL122C	-1	-/-	-305.8878264427185	-27179.376798152924	46	0.03	0.5869565217391305	0.24283727399165508
YPR081C	-1	-/-	-305.912784576416	-26448.6831240654	46	0.029966703662597113	0.5869565217391305	0.24311543810848402
YDL107W	0	0/-	-305.9162896871567	-44020.454623281956	184	0.029966703662597113	0.5869565217391305	0.24311543810848402
YJL080C	-1	-/-	-305.94374227523804	-28118.02527332306	46	0.02993348115299335	0.5869565217391305	0.24339360222531292
YDR454C	0	0/-	-305.9446028470993	-45473.418454289436	184	0.02993348115299335	0.5869565217391305	0.24339360222531292
YAL041W	-1	-/-	-305.9609999656677	-26712.506684303284	46	0.029900332225913623	0.5869565217391305	0.24367176634214185
YJL059W	-1	-/-	-305.96282720565796	-27682.211428403854	46	0.029867256637168143	0.5869565217391305	0.2439499304589708
YLR239C	0	0/-	-305.98554611206055	-43418.8879519403	184	0.029867256637168143	0.5869565217391305	0.2439499304589708
YEL005C	0	0/-	-306.04320204257965	-44962.88936316967	184	0.029867256637168143	0.5869565217391305	0.2439499304589708
YDR206W	-1	-/-	-306.05791330337524	-26861.664452314377	46	0.02983425414364641	0.5869565217391305	0.24422809457579972
YOR142W	-1	-/-	-306.1041831970215	-27925.142282009125	46	0.029801324503311258	0.5869565217391305	0.24450625869262865
YLR203C	0	0/-	-306.14742320775986	-46500.500183701515	184	0.029801324503311258	0.5869565217391305	0.24450625869262865
YDR332W	0	0/-	-306.15126222372055	-44233.89576077461	184	0.029801324503311258	0.5869565217391305	0.24450625869262865
YPL219W	0	0/-	-306.1690056324005	-43246.94509989023	184	0.029801324503311258	0.5869565217391305	0.24450625869262865
YJL207C	-1	-/-	-306.17713832855225	-25667.971163988113	46	0.029768467475192944	0.5869565217391305	0.24478442280945759
YGR082W	-1	-/-	-306.2125954627991	-27185.269811153412	46	0.02973568281938326	0.5869565217391305	0.24506258692628652
YOR181W	-1	-/-	-306.221364736557	-27309.360575914383	46	0.0297029702970297	0.5869565217391305	0.24534075104311545
YNL189W	0	0/-	-306.22285521030426	-44706.869194984436	184	0.0297029702970297	0.5869565217391305	0.24534075104311545
YMR270C	-1	-/-	-306.2747917175293	-26978.990320920944	46	0.02967032967032967	0.5869565217391305	0.24561891515994436
YCL017C	-1	-/-	-306.28698110580444	-26644.092920303345	46	0.029637760702524697	0.5869565217391305	0.2458970792767733
YER123W	-1	-/-	-306.29010105133057	-25957.061762332916	46	0.029605263157894735	0.5869565217391305	0.24617524339360222
YKL193C	-1	-/-	-306.29532384872437	-27762.929996967316	46	0.029572836801752465	0.5869565217391305	0.24645340751043116
YMR308C	-1	-/-	-306.31096267700195	-27271.085748910904	46	0.02954048140043764	0.5869565217391305	0.2467315716272601
YFL044C	0	0/-	-306.3314511179924	-46166.64309877157	184	0.02954048140043764	0.5869565217391305	0.2467315716272601
YDR005C	-1	-/-	-306.3341226577759	-26529.4223279953	46	0.029508196721311476	0.5869565217391305	0.24700973574408902
YOL116W	-1	-/-	-306.33682107925415	-26949.843782663345	46	0.02947598253275109	0.5869565217391305	0.24728789986091795
YGL130W	-1	-/-	-306.38771963119507	-27096.328111171722	46	0.029443838604143947	0.5869565217391305	0.24756606397774686
YLR433C	-1	-/-	-306.41879320144653	-26127.411979198456	46	0.029411764705882353	0.5869565217391305	0.2478442280945758
YLR423C	-1	-/-	-306.45949602127075	-28067.1585688591	46	0.029379760609358	0.5869565217391305	0.24812239221140472
YFR050C	-1	-/-	-306.4875650405884	-27237.133963108063	46	0.029347826086956522	0.5869565217391305	0.24840055632823366
YFR028C	-1	-/-	-306.4960136413574	-26795.17953968048	46	0.029315960912052116	0.5869565217391305	0.2486787204450626
YPL098C	-1	-/-	-306.5186514854431	-26919.34235906601	46	0.02928416485900217	0.5869565217391305	0.24895688456189152
YOL138C	-1	-/-	-306.5193934440613	-26581.509013414383	46	0.02925243770314193	0.5869565217391305	0.24923504867872046
YEL024W	-1	-/-	-306.53271198272705	-27128.80627822876	46	0.02922077922077922	0.5869565217391305	0.24951321279554936
YDL125C	0	0/-	-306.53920781612396	-44607.50679773092	184	0.02922077922077922	0.5869565217391305	0.24951321279554936
YGL243W	-1	-/-	-306.54905891418457	-26399.877648830414	46	0.02918918918918919	0.5869565217391305	0.2497913769123783
YGR112W	-1	-/-	-306.56041407585144	-27722.697682857513	46	0.029157667386609073	0.5869565217391305	0.25006954102920725
YMR231W	-1	-/-	-306.5661883354187	-26742.225164413452	46	0.02912621359223301	0.5869565217391305	0.25034770514603616
YBR199W	-1	-/-	-306.57771921157837	-27622.93279695511	46	0.029094827586206896	0.5869565217391305	0.25062586926286506
YHR037W	0	0/0	-306.58687084913254	-46130.00399565697	184	0.029094827586206896	0.5869565217391305	0.25062586926286506
YPL144W	-1	-/0	-306.5889358520508	-28309.39067721367	46	0.02906350914962325	0.5869565217391305	0.250904033379694
YOR372C	-1	-/-	-306.63484382629395	-26401.014043331146	46	0.02903225806451613	0.5869565217391305	0.25118219749652293
YKL002W	-1	-/-	-306.6470251083374	-25301.128163337708	46	0.02900107411385607	0.5869565217391305	0.2514603616133519
YIL006W	0	0/-	-306.6536601781845	-45849.615909934044	184	0.02900107411385607	0.5869565217391305	0.2514603616133519
YCR098C	-1	-/-	-306.65413904190063	-27079.583760261536	46	0.028969957081545063	0.5869565217391305	0.2517385257301808
YEL072W	0	0/-	-306.6543638706207	-44218.1757196784	184	0.028969957081545063	0.5869565217391305	0.2517385257301808
YBL009W	-1	-/-	-306.6579694747925	-27326.737565994263	46	0.028938906752411574	0.5869565217391305	0.25201668984700976
YKL019W	1	+/-	-306.66409635543823	-27403.882993221283	45	0.029978586723768737	0.6086956521739131	0.25201668984700976
YOR026W	-1	-/-	-306.672972202301	-25822.432154417038	46	0.029946524064171122	0.6086956521739131	0.25229485396383866
YOL038W	-1	-/-	-306.6894111633301	-26787.654638767242	46	0.029914529914529916	0.6086956521739131	0.25257301808066757
YDR031W	0	0/-	-306.73848247528076	-45156.13070142269	184	0.029914529914529916	0.6086956521739131	0.25257301808066757
YJR059W	-1	-/-	-306.7572135925293	-26673.52810907364	46	0.029882604055496264	0.6086956521739131	0.2528511821974965
YGL097W	-1	-/-	-306.76939487457275	-27272.432136774063	46	0.029850746268656716	0.6086956521739131	0.25312934631432543
YMR190C	-1	-/-	-306.8651714324951	-26235.115339756012	46	0.029818956336528223	0.6086956521739131	0.2534075104311544
YOR249C	-1	-/-	-306.87019872665405	-24841.354333639145	46	0.029787234042553193	0.6086956521739131	0.2536856745479833
YHR024C	-1	-/-	-306.8783473968506	-27385.06879401207	46	0.02975557917109458	0.6086956521739131	0.25396383866481226
YJR058C	0	0/-	-306.8813062906265	-43961.92258155346	184	0.02975557917109458	0.6086956521739131	0.25396383866481226
YOL112W	-1	-/-	-306.9208245277405	-26394.57721567154	46	0.029723991507430998	0.6086956521739131	0.25424200278164116
YKL214C	-1	-/-	-306.93100452423096	-25357.524584293365	46	0.029692470837751856	0.6086956521739131	0.2545201668984701
YBL061C	-1	-/-	-306.98030042648315	-26310.776998758316	46	0.029661016949152543	0.6086956521739131	0.25479833101529903
YOR189W	0	0/-	-306.9940804243088	-44568.40093511343	184	0.029661016949152543	0.6086956521739131	0.25479833101529903
YPR061C	0	0/0	-307.04104018211365	-44982.03413492441	184	0.029661016949152543	0.6086956521739131	0.25479833101529903
YDL018C	0	0/-	-307.04209876060486	-44882.734439492226	184	0.029661016949152543	0.6086956521739131	0.25479833101529903
YKR054C	-1	-/-	-307.0710916519165	-25695.98265147209	46	0.02962962962962963	0.6086956521739131	0.25507649513212793
YGL254W	-1	-/-	-307.07428455352783	-26158.49112558365	46	0.02959830866807611	0.6086956521739131	0.2553546592489569
YMR152W	0	0/0	-307.0860970020294	-45487.99395722151	184	0.02959830866807611	0.6086956521739131	0.2553546592489569
YBR140C	0	0/-	-307.09467601776123	-45167.642347157	184	0.02959830866807611	0.6086956521739131	0.2553546592489569
YNL188W	-1	-/-	-307.09555768966675	-26217.834493398666	46	0.029567053854276663	0.6086956521739131	0.2556328233657858
YOR120W	-1	-/-	-307.1454038619995	-26723.776537418365	46	0.029535864978902954	0.6086956521739131	0.25591098748261476
YLR011W	-1	-/-	-307.1476502418518	-27363.95993733406	46	0.029504741833508957	0.6086956521739131	0.25618915159944367
YNL192W	-1	-/-	-307.18118810653687	-27123.3726477623	46	0.029473684210526315	0.6086956521739131	0.2564673157162726
YKR021W	0	0/-	-307.1828276515007	-43173.5677574873	184	0.029473684210526315	0.6086956521739131	0.2564673157162726
YDR197W	0	0/-	-307.26386857032776	-43592.41548657417	184	0.029473684210526315	0.6086956521739131	0.2564673157162726
YDR515W	-1	-/-	-307.2728624343872	-26741.329798221588	46	0.029442691903259727	0.6086956521739131	0.25674547983310153
YMR023C	-1	-/-	-307.3057451248169	-26636.059556484222	46	0.029411764705882353	0.6086956521739131	0.25702364394993044
YPL152W	-1	-/-	-307.31690788269043	-26091.2227807045	46	0.02938090241343127	0.6086956521739131	0.2573018080667594
YML023C	-1	-/-	-307.3174033164978	-25709.69796848297	46	0.029350104821802937	0.6086956521739131	0.2575799721835883
YKL175W	-1	-/-	-307.3286256790161	-27789.32914686203	46	0.02931937172774869	0.6086956521739131	0.25785813630041726
YNL306W	0	0/-	-307.35072803497314	-44817.19646024704	184	0.02931937172774869	0.6086956521739131	0.25785813630041726
YDR369C	-1	-/-	-307.35528087615967	-27629.068666934967	46	0.029288702928870293	0.6086956521739131	0.25813630041724617
YNL223W	1	+/+	-307.36321783065796	-28374.02548980713	45	0.030303030303030304	0.6304347826086957	0.25813630041724617
YGL251C	-1	-/-	-307.3755774497986	-26591.590750455856	46	0.030271398747390398	0.6304347826086957	0.25841446453407513
YGR199W	-1	-/-	-307.4012551307678	-27643.43456029892	46	0.03023983315954119	0.6304347826086957	0.25869262865090403
YPR183W	1	+/+	-307.4392409324646	-27916.379026412964	45	0.03125	0.6521739130434783	0.25869262865090403
YGL240W	-1	-/-	-307.47549629211426	-26348.772635936737	46	0.031217481789802288	0.6521739130434783	0.25897079276773294
YDR423C	-1	-/-	-307.4841938018799	-27472.291415691376	46	0.031185031185031187	0.6521739130434783	0.2592489568845619
YIL036W	-1	-/-	-307.48431634902954	-26003.442967176437	46	0.03115264797507788	0.6521739130434783	0.2595271210013908
YOR090C	0	0/-	-307.4939558506012	-44350.744575321674	184	0.03115264797507788	0.6521739130434783	0.2595271210013908
YBR187W	0	0/-	-307.4952453970909	-46262.370435893536	184	0.03115264797507788	0.6521739130434783	0.2595271210013908
YLR181C	-1	-/-	-307.5159025192261	-26418.36229801178	46	0.03112033195020747	0.6521739130434783	0.25980528511821976
YDR099W	-1	-/-	-307.51672172546387	-25644.127965927124	46	0.031088082901554404	0.6521739130434783	0.26008344923504867
YFL047W	0	0/-	-307.5380793809891	-44390.29852038622	184	0.031088082901554404	0.6521739130434783	0.26008344923504867
YOL102C	-1	-/-	-307.57395362854004	-26135.312169790268	46	0.031055900621118012	0.6521739130434783	0.26036161335187763
YOR110W	-1	-/-	-307.5842590332031	-25856.96660041809	46	0.031023784901758014	0.6521739130434783	0.26063977746870653
YOR124C	0	0/-	-307.5868167877197	-45284.699911117554	184	0.031023784901758014	0.6521739130434783	0.26063977746870653
YGR037C	-1	-/-	-307.5980088710785	-26568.774604082108	46	0.030991735537190084	0.6521739130434783	0.26091794158553544
YOL026C	-1	-/-	-307.60031938552856	-26832.25411081314	46	0.030959752321981424	0.6521739130434783	0.2611961057023644
YOL081W	0	0/-	-307.62424635887146	-44211.091624855995	184	0.030959752321981424	0.6521739130434783	0.2611961057023644
YER099C	0	0/-	-307.639568567276	-43889.65146160126	184	0.030959752321981424	0.6521739130434783	0.2611961057023644
YJR138W	0	0/-	-307.6544237136841	-43931.42312157154	184	0.030959752321981424	0.6521739130434783	0.2611961057023644
YDR226W	0	0/-	-307.6808777451515	-45491.75605946779	184	0.030959752321981424	0.6521739130434783	0.2611961057023644
YIL118W	-1	-/-	-307.6910376548767	-26444.36812233925	46	0.030927835051546393	0.6521739130434783	0.2614742698191933
YLR396C	-1	-/-	-307.69285821914673	-26830.707902908325	46	0.030895983522142123	0.6521739130434783	0.26175243393602227
YCR028C-A	-1	-/-	-307.70550632476807	-26267.12700486183	46	0.030864197530864196	0.6521739130434783	0.26203059805285117
YFL028C	0	0/-	-307.7356775999069	-43989.16616755724	184	0.030864197530864196	0.6521739130434783	0.26203059805285117
YKR037C	-1	-/-	-307.7415871620178	-25247.535776615143	46	0.030832476875642344	0.6521739130434783	0.26230876216968013
YDL085W	-1	-/0	-307.7631735801697	-25821.1134057045	46	0.030800821355236138	0.6521739130434783	0.26258692628650904
YPR105C	-1	-/-	-307.85018014907837	-25934.036594867706	46	0.03076923076923077	0.6521739130434783	0.26286509040333794
YMR212C	-1	-/0	-307.8595747947693	-26870.51037311554	46	0.030737704918032786	0.6521739130434783	0.2631432545201669
YER170W	0	0/-	-307.8660928606987	-44934.90329819918	184	0.030737704918032786	0.6521739130434783	0.2631432545201669
YBR023C	-1	-/-	-307.8796548843384	-26758.361496925354	46	0.030706243602865915	0.6521739130434783	0.2634214186369958
YLR183C	-1	-/0	-307.8837847709656	-26757.339757442474	46	0.03067484662576687	0.6521739130434783	0.26369958275382477
YIL076W	-1	-/-	-307.934974193573	-26555.919872283936	46	0.030643513789581207	0.6521739130434783	0.2639777468706537
YHL022C	-1	-/-	-307.93657302856445	-26269.795037269592	46	0.030612244897959183	0.6521739130434783	0.26425591098748263
YKL159C	0	0/-	-307.93814277648926	-44554.800421476364	184	0.030612244897959183	0.6521739130434783	0.26425591098748263
YDR469W	-1	-/-	-307.94596815109253	-26343.90574502945	46	0.03058103975535168	0.6521739130434783	0.26453407510431154
YDR178W	-1	-/-	-307.9606876373291	-27087.624812602997	46	0.03054989816700611	0.6521739130434783	0.2648122392211405
YLR424W	-1	-/-	-307.9642963409424	-27188.563321113586	46	0.030518819938962362	0.6521739130434783	0.2650904033379694
YEL037C	-1	-/-	-307.96788358688354	-26484.674483776093	46	0.03048780487804878	0.6521739130434783	0.2653685674547983
YLR314C	-1	-/-	-307.98493337631226	-25188.94535422325	46	0.030456852791878174	0.6521739130434783	0.26564673157162727
YER157W	-1	-/-	-307.9892258644104	-27095.328602790833	46	0.030425963488843813	0.6521739130434783	0.2659248956884562
YER004W	0	0/0	-308.00097781419754	-46366.24280804396	184	0.030425963488843813	0.6521739130434783	0.2659248956884562
YKL010C	0	0/-	-308.0145618915558	-43150.86299133301	184	0.030425963488843813	0.6521739130434783	0.2659248956884562
YKL168C	0	0/-	-308.0346474647522	-45157.6777086854	184	0.030425963488843813	0.6521739130434783	0.2659248956884562
YLR077W	0	0/-	-308.0468552708626	-43084.51527631283	184	0.030425963488843813	0.6521739130434783	0.2659248956884562
YBR111C	0	0/-	-308.0612863898277	-44596.29817646742	184	0.030425963488843813	0.6521739130434783	0.2659248956884562
YNL257C	-1	-/-	-308.0621409416199	-25661.97864484787	46	0.030395136778115502	0.6521739130434783	0.26620305980528514
YER182W	0	0/0	-308.0796756744385	-43334.45457929373	184	0.030395136778115502	0.6521739130434783	0.26620305980528514
YOR104W	0	0/0	-308.081680059433	-44281.13721233606	184	0.030395136778115502	0.6521739130434783	0.26620305980528514
YKL020C	-1	-/-	-308.0825891494751	-25704.189693927765	46	0.030364372469635626	0.6521739130434783	0.26648122392211404
YIL013C	-1	-/-	-308.0867199897766	-27349.26919746399	46	0.030333670374115267	0.6521739130434783	0.266759388038943
YMR281W	1	+/+	-308.0876202583313	-27258.403646945953	45	0.031313131313131314	0.6739130434782609	0.266759388038943
YDR322W	0	0/-	-308.1018147468567	-44669.76249337196	184	0.031313131313131314	0.6739130434782609	0.266759388038943
YLR010C	-1	-/-	-308.10780811309814	-25242.028254032135	46	0.03128153380423814	0.6739130434782609	0.2670375521557719
YEL050C	-1	-/-	-308.110390663147	-26631.25569820404	46	0.03125	0.6739130434782609	0.2673157162726008
YOR115C	-1	-/-	-308.13877153396606	-26593.454499721527	46	0.03121852970795569	0.6739130434782609	0.2675938803894298
YOR347C	-1	-/-	-308.15709042549133	-28970.803499937057	46	0.03118712273641851	0.6739130434782609	0.2678720445062587
YIR031C	0	0/-	-308.22307991981506	-44731.843087255955	184	0.03118712273641851	0.6739130434782609	0.2678720445062587
YBR192W	-1	-/-	-308.2505102157593	-26051.552516698837	46	0.031155778894472363	0.6739130434782609	0.26815020862308764
YCR032W	0	0/-	-308.2513539791107	-43345.08983451128	184	0.031155778894472363	0.6739130434782609	0.26815020862308764
YBL079W	-1	-/-	-308.2820382118225	-26916.396968364716	46	0.03112449799196787	0.6739130434782609	0.26842837273991654
YOL146W	-1	-/-	-308.289598941803	-26737.56378507614	46	0.031093279839518557	0.6739130434782609	0.2687065368567455
YGL095C	-1	-/-	-308.29016971588135	-26713.28267097473	46	0.031062124248496994	0.6739130434782609	0.2689847009735744
YIL045W	0	0/0	-308.2975001335144	-45473.07635688782	184	0.031062124248496994	0.6739130434782609	0.2689847009735744
YHR025W	0	0/0	-308.3614692687988	-47911.45536094904	184	0.031062124248496994	0.6739130434782609	0.2689847009735744
YHR178W	-1	-/-	-308.3998064994812	-26030.56438589096	46	0.031031031031031032	0.6739130434782609	0.2692628650904033
YDL066W	0	0/-	-308.41271817684174	-45663.50068873167	184	0.031031031031031032	0.6739130434782609	0.2692628650904033
YBR213W	-1	-/0	-308.42777490615845	-25662.741651535034	46	0.031	0.6739130434782609	0.2695410292072323
YIL072W	-1	-/-	-308.4352650642395	-27135.643466472626	46	0.030969030969030968	0.6739130434782609	0.2698191933240612
YDL077C	-1	-/-	-308.4676971435547	-26833.882876634598	46	0.03093812375249501	0.6739130434782609	0.27009735744089014
YHR151C	0	0/0	-308.47556406259537	-44529.3202162981	184	0.03093812375249501	0.6739130434782609	0.27009735744089014
YDR301W	-1	-/-	-308.4951162338257	-26678.835021972656	46	0.03090727816550349	0.6739130434782609	0.27037552155771905
YKR064W	0	0/-	-308.4952778816223	-44372.0920650363	184	0.03090727816550349	0.6739130434782609	0.27037552155771905
YJL106W	-1	-/-	-308.5141224861145	-26750.432364463806	46	0.030876494023904383	0.6739130434782609	0.270653685674548
YDL197C	-1	-/-	-308.5160222053528	-26347.29097509384	46	0.030845771144278607	0.6739130434782609	0.2709318497913769
YOL007C	0	0/0	-308.54084700345993	-45423.60306715965	184	0.030845771144278607	0.6739130434782609	0.2709318497913769
YFL022C	-1	-/-	-308.5460877418518	-28438.469009399414	46	0.030815109343936383	0.6739130434782609	0.2712100139082058
YLR070C	0	0/0	-308.5606173276901	-44449.12250959873	184	0.030815109343936383	0.6739130434782609	0.2712100139082058
YLR069C	-1	-/-	-308.5997395515442	-26742.454307317734	46	0.030784508440913606	0.6739130434782609	0.2714881780250348
YDR422C	-1	-/-	-308.6048836708069	-25900.10114622116	46	0.030753968253968252	0.6739130434782609	0.2717663421418637
YLR405W	-1	-/-	-308.60491847991943	-27200.079614162445	46	0.030723488602576808	0.6739130434782609	0.27204450625869264
YJR151C	0	0/-	-308.605052113533	-45935.53145420551	184	0.030723488602576808	0.6739130434782609	0.27204450625869264
YOL117W	-1	-/-	-308.6299395561218	-27200.94780778885	46	0.030693069306930693	0.6739130434782609	0.27232267037552155
YKR011C	0	0/0	-308.71472465991974	-47612.570794820786	184	0.030693069306930693	0.6739130434782609	0.27232267037552155
YNR034W	-1	-/-	-308.72343921661377	-26773.417410850525	46	0.03066271018793274	0.6739130434782609	0.2726008344923505
YPR094W	-1	-/-	-308.7326169013977	-26058.0361828804	46	0.030632411067193676	0.6739130434782609	0.2728789986091794
YOR363C	-1	-/-	-308.734676361084	-26606.389032125473	46	0.03060217176702863	0.6739130434782609	0.2731571627260083
YCR093W	-1	-/-	-308.76884937286377	-25910.623555898666	46	0.03057199211045365	0.6739130434782609	0.2734353268428373
YLL060C	-1	-/0	-308.76900148391724	-27233.455584049225	46	0.030541871921182268	0.6739130434782609	0.2737134909596662
YDL200C	-1	-/-	-308.784122467041	-25015.350573539734	46	0.03051181102362205	0.6739130434782609	0.27399165507649514
YMR247C	-1	-/-	-308.78898191452026	-25842.534152030945	46	0.03048180924287119	0.6739130434782609	0.27426981919332405
YOR346W	-1	-/-	-308.8901844024658	-25163.591289758682	46	0.030451866404715127	0.6739130434782609	0.274547983310153
YDR242W	0	0/0	-308.9041793346405	-44604.19443452358	184	0.030451866404715127	0.6739130434782609	0.274547983310153
YNL108C	0	0/0	-308.9199882745743	-44178.223997056484	184	0.030451866404715127	0.6739130434782609	0.274547983310153
YML034W	-1	-/-	-308.92385816574097	-25159.550542354584	46	0.03042198233562316	0.6739130434782609	0.2748261474269819
YOL059W	-1	-/0	-308.93174934387207	-27009.97934961319	46	0.030392156862745098	0.6739130434782609	0.2751043115438109
YPR055W	-1	-/-	-308.97755098342896	-25835.564780712128	46	0.030362389813907934	0.6739130434782609	0.2753824756606398
YDR472W	-1	-/-	-308.9872946739197	-26589.10852742195	46	0.030332681017612523	0.6739130434782609	0.2756606397774687
YNL311C	-1	-/-	-308.9915564060211	-27315.40580058098	46	0.030303030303030304	0.6739130434782609	0.27593880389429765
YPR032W	-1	-/-	-309.00839376449585	-26328.451349258423	46	0.0302734375	0.6739130434782609	0.27621696801112655
YGR038W	-1	-/-	-309.0288701057434	-26749.48183488846	46	0.03024390243902439	0.6739130434782609	0.2764951321279555
YLR055C	-1	-/-	-309.05682945251465	-26105.177894592285	46	0.030214424951267055	0.6739130434782609	0.2767732962447844
YBR148W	0	0/-	-309.1184011101723	-45224.67545294762	184	0.030214424951267055	0.6739130434782609	0.2767732962447844
YNL099C	-1	-/-	-309.14043521881104	-25542.23125219345	46	0.03018500486854917	0.6739130434782609	0.2770514603616134
YOL104C	-1	-/-	-309.19374227523804	-26274.141215324402	46	0.030155642023346304	0.6739130434782609	0.2773296244784423
YBL082C	-1	-/-	-309.2005910873413	-28236.77691936493	46	0.03012633624878523	0.6739130434782609	0.2776077885952712
YHR158C	-1	-/-	-309.243860244751	-26632.148093938828	46	0.030097087378640777	0.6739130434782609	0.27788595271210015
YFL017C	0	0/-	-309.2708156108856	-43658.66936677694	184	0.030097087378640777	0.6739130434782609	0.27788595271210015
YDR525W-A	0	0/-	-309.3125195503235	-44931.11601573229	184	0.030097087378640777	0.6739130434782609	0.27788595271210015
YDR440W	-1	-/-	-309.31718349456787	-27137.407512664795	46	0.030067895247332686	0.6739130434782609	0.27816411682892905
YNL051W	-1	-/-	-309.3294835090637	-26517.177266836166	46	0.030038759689922482	0.6739130434782609	0.278442280945758
YHR027C	-1	-/-	-309.335560798645	-27655.52841234207	46	0.030009680542110357	0.6739130434782609	0.2787204450625869
YNL229C	-1	-/-	-309.35465717315674	-25944.404762983322	46	0.029980657640232108	0.6739130434782609	0.2789986091794159
YDR346C	-1	-/-	-309.3884572982788	-26689.98677277565	46	0.02995169082125604	0.6739130434782609	0.2792767732962448
YGL247W	-1	-/-	-309.40519189834595	-26187.23504304886	46	0.029922779922779922	0.6739130434782609	0.2795549374130737
YBR005W	0	0/-	-309.42522871494293	-45080.8085193038	184	0.029922779922779922	0.6739130434782609	0.2795549374130737
YLR191W	-1	-/-	-309.4553790092468	-26320.20360159874	46	0.029893924783027964	0.6739130434782609	0.27983310152990265
YJR005W	0	0/-	-309.45658683776855	-43959.77131521702	184	0.029893924783027964	0.6739130434782609	0.27983310152990265
YGR099W	-1	-/-	-309.5076174736023	-26327.658882141113	46	0.029865125240847785	0.6739130434782609	0.28011126564673156
YDR470C	-1	-/-	-309.54675483703613	-26766.94199705124	46	0.029836381135707413	0.6739130434782609	0.2803894297635605
YHR091C	-1	-/-	-309.5726218223572	-25978.404973983765	46	0.02980769230769231	0.6739130434782609	0.2806675938803894
YOR244W	-1	-/-	-309.58519315719604	-26093.704402446747	46	0.029779058597502402	0.6739130434782609	0.2809457579972184
YBR164C	-1	-/-	-309.5953550338745	-27057.89032435417	46	0.029750479846449136	0.6739130434782609	0.2812239221140473
YPR095C	-1	-/-	-309.59644174575806	-25661.13318824768	46	0.029721955896452542	0.6739130434782609	0.2815020862308762
YHR179W	0	0/0	-309.61155849695206	-44977.97570580244	184	0.029721955896452542	0.6739130434782609	0.2815020862308762
YIL011W	0	0/-	-309.6196287870407	-45951.046071350574	184	0.029721955896452542	0.6739130434782609	0.2815020862308762
YMR220W	-1	-/-	-309.62435245513916	-26065.35373854637	46	0.029693486590038315	0.6739130434782609	0.28178025034770515
YFR014C	-1	-/-	-309.635694026947	-28623.088557720184	46	0.02966507177033493	0.6739130434782609	0.28205841446453406
YDR524C	-1	-/-	-309.64052152633667	-26443.856041908264	46	0.029636711281070746	0.6739130434782609	0.282336578581363
YIL098C	-1	-/-	-309.664936542511	-25777.910616397858	46	0.029608404966571154	0.6739130434782609	0.2826147426981919
YNR007C	1	+/+	-309.6679630279541	-29005.23710989952	45	0.030534351145038167	0.6956521739130435	0.2826147426981919
YDR104C	0	0/-	-309.6699296236038	-43788.71313762665	184	0.030534351145038167	0.6956521739130435	0.2826147426981919
YDR315C	0	0/-	-309.67326706647873	-43525.208071768284	184	0.030534351145038167	0.6956521739130435	0.2826147426981919
YML070W	0	0/-	-309.67349803447723	-47122.36858189106	184	0.030534351145038167	0.6956521739130435	0.2826147426981919
YGL186C	0	0/-	-309.689267039299	-44827.43087106943	184	0.030534351145038167	0.6956521739130435	0.2826147426981919
YNL290W	-1	-/-	-309.7076201438904	-27138.882340431213	46	0.030505243088655862	0.6956521739130435	0.2828929068150209
YDR358W	-1	-/-	-309.7156710624695	-28555.771865844727	46	0.030476190476190476	0.6956521739130435	0.2831710709318498
YMR021C	-1	-/-	-309.73359632492065	-26675.482107639313	46	0.030447193149381543	0.6956521739130435	0.2834492350486787
YLL038C	-1	-/-	-309.7432246208191	-27094.541143655777	46	0.030418250950570342	0.6956521739130435	0.28372739916550765
YGL100W	-1	-/-	-309.78905153274536	-27058.404421567917	46	0.030389363722697058	0.6956521739130435	0.28400556328233656
YLR093C	0	0/-	-309.7931169271469	-43479.600662350655	184	0.030389363722697058	0.6956521739130435	0.28400556328233656
YKL197C	-1	-/-	-309.79792499542236	-27477.683802366257	46	0.030360531309297913	0.6956521739130435	0.2842837273991655
YLR120C	0	0/-	-309.8334341645241	-46754.2966247797	184	0.030360531309297913	0.6956521739130435	0.2842837273991655
YPR051W	-1	-/-	-309.84844875335693	-26591.57874393463	46	0.03033175355450237	0.6956521739130435	0.2845618915159944
YER098W	0	0/-	-309.8496913909912	-45051.093451321125	184	0.03033175355450237	0.6956521739130435	0.2845618915159944
YKL053C-A	-1	-/-	-309.85699701309204	-26331.019415855408	46	0.030303030303030304	0.6956521739130435	0.2848400556328234
YPR019W	-1	-/-	-309.8947319984436	-25599.31449365616	46	0.030274361400189215	0.6956521739130435	0.2851182197496523
YMR306W	0	0/-	-309.9339029788971	-44096.64942705631	184	0.030274361400189215	0.6956521739130435	0.2851182197496523
YOL032W	0	0/-	-309.96398639678955	-45685.71401447058	184	0.030274361400189215	0.6956521739130435	0.2851182197496523
YCR061W	-1	-/0	-309.9661247730255	-28687.70587348938	46	0.030245746691871456	0.6956521739130435	0.28539638386648125
YDR420W	-1	-/-	-309.96738290786743	-26707.29574894905	46	0.030217186024551465	0.6956521739130435	0.28567454798331016
YGL202W	0	0/0	-309.9919891357422	-45363.41298508644	184	0.030217186024551465	0.6956521739130435	0.28567454798331016
YDR032C	0	0/0	-310.00249779224396	-45727.863295674324	184	0.030217186024551465	0.6956521739130435	0.28567454798331016
YGL252C	-1	-/-	-310.0286817550659	-26974.394957065582	46	0.03018867924528302	0.6956521739130435	0.28595271210013906
YIL121W	-1	-/-	-310.03065967559814	-28022.090430259705	46	0.030160226201696512	0.6956521739130435	0.286230876216968
YIL066C	-1	-/-	-310.04667139053345	-27567.129008293152	46	0.030131826741996232	0.6956521739130435	0.2865090403337969
YNL241C	-1	-/-	-310.05012226104736	-25918.356931209564	46	0.030103480714957668	0.6956521739130435	0.2867872044506259
YDR530C	0	0/-	-310.08412486314774	-45673.55005252361	184	0.030103480714957668	0.6956521739130435	0.2867872044506259
YIL110W	-1	-/-	-310.0856409072876	-27152.50699210167	46	0.03007518796992481	0.6956521739130435	0.2870653685674548
YLR193C	-1	-/-	-310.0967535972595	-26198.54315519333	46	0.03004694835680751	0.6956521739130435	0.28734353268428375
YLR454W	0	0/0	-310.1120899915695	-43944.3339445591	184	0.03004694835680751	0.6956521739130435	0.28734353268428375
YOR256C	-1	-/-	-310.13570618629456	-27610.899482011795	46	0.0300187617260788	0.6956521739130435	0.28762169680111266
YCR073C	-1	-/-	-310.1526207923889	-26401.796109199524	46	0.02999062792877226	0.6956521739130435	0.28789986091794156
YGL197W	0	0/-	-310.1651808619499	-44363.678911447525	184	0.02999062792877226	0.6956521739130435	0.28789986091794156
YGL091C	0	0/-	-310.17581564188004	-45783.35202395916	184	0.02999062792877226	0.6956521739130435	0.28789986091794156
YGL229C	-1	-/-	-310.18263721466064	-27676.88757801056	46	0.0299625468164794	0.6956521739130435	0.2881780250347705
YHR184W	0	0/-	-310.18740701675415	-43513.057041049	184	0.0299625468164794	0.6956521739130435	0.2881780250347705
YOR143C	-1	-/-	-310.188316822052	-26251.796644210815	46	0.029934518241347054	0.6956521739130435	0.28845618915159943
YMR136W	-1	-/-	-310.1907262802124	-26371.971918582916	46	0.029906542056074768	0.6956521739130435	0.2887343532684284
YMR222C	0	0/0	-310.2137323021889	-45683.87961089611	184	0.029906542056074768	0.6956521739130435	0.2887343532684284
YKL189W	-1	-/-	-310.2724838256836	-26891.853711366653	46	0.029878618113912233	0.6956521739130435	0.2890125173852573
YGR086C	-1	-/-	-310.2806453704834	-25331.489969730377	46	0.029850746268656716	0.6956521739130435	0.28929068150208626
YLL036C	-1	-/-	-310.2902002334595	-27327.195672035217	46	0.02982292637465051	0.6956521739130435	0.28956884561891516
YOL004W	-1	-/-	-310.31113290786743	-26434.120061397552	46	0.0297951582867784	0.6956521739130435	0.28984700973574407
YDR009W	-1	-/-	-310.32277512550354	-28308.561821222305	46	0.029767441860465118	0.6956521739130435	0.290125173852573
YLR078C	-1	-/-	-310.3301272392273	-26128.162134170532	46	0.02973977695167286	0.6956521739130435	0.29040333796940193
YLR088W	1	+/+	-310.3348717689514	-27298.910356521606	45	0.03064066852367688	0.717391304347826	0.29040333796940193
YNL158W	0	0/+	-310.33512431383133	-45281.101807296276	184	0.03064066852367688	0.717391304347826	0.29040333796940193
YCL052C	1	+/+	-310.37033700942993	-28790.075887918472	45	0.03153988868274583	0.7391304347826086	0.29040333796940193
YPL167C	-1	-/-	-310.38100385665894	-25678.655559062958	46	0.03151065801668211	0.7391304347826086	0.2906815020862309
YGL125W	0	0/0	-310.41436314582825	-43798.79451459646	184	0.03151065801668211	0.7391304347826086	0.2906815020862309
YGR097W	-1	-/-	-310.4296054840088	-25842.36165857315	46	0.03148148148148148	0.7391304347826086	0.2909596662030598
YMR234W	-1	-/-	-310.4313621520996	-26969.426875591278	46	0.03145235892691952	0.7391304347826086	0.29123783031988876
YMR029C	-1	-/-	-310.46937084198	-26759.580263853073	46	0.031423290203327174	0.7391304347826086	0.29151599443671766
YGR092W	-1	-/-	-310.495831489563	-25348.534435749054	46	0.03139427516158818	0.7391304347826086	0.29179415855354657
YOL130W	-1	-/-	-310.51096057891846	-26688.034798145294	46	0.03136531365313653	0.7391304347826086	0.29207232267037553
YIL157C	0	0/-	-310.5819962024689	-45937.55148380995	184	0.03136531365313653	0.7391304347826086	0.29207232267037553
YDL160C	-1	-/-	-310.60271692276	-28829.58448123932	46	0.03133640552995392	0.7391304347826086	0.29235048678720443
YOR035C	-1	-/-	-310.6244010925293	-29518.715270996094	46	0.03130755064456722	0.7391304347826086	0.2926286509040334
YCR024C	0	0/-	-310.6408716440201	-44672.467922866344	184	0.03130755064456722	0.7391304347826086	0.2926286509040334
YOR018W	-1	-/-	-310.65049409866333	-26042.853474617004	46	0.031278748850046	0.7391304347826086	0.2929068150208623
YLR370C	-1	-/-	-310.6583881378174	-27586.470636844635	46	0.03125	0.7391304347826086	0.29318497913769126
YDR051C	0	0/-	-310.68188524246216	-44093.77263486385	184	0.03125	0.7391304347826086	0.29318497913769126
YNL317W	-1	-/-	-310.70660161972046	-27234.302733421326	46	0.031221303948576674	0.7391304347826086	0.29346314325452016
YOL071W	-1	-/-	-310.7294692993164	-28532.62881755829	46	0.031192660550458717	0.7391304347826086	0.29374130737134907
YPL178W	-1	-/-	-310.7441601753235	-26147.08826160431	46	0.031164069660861594	0.7391304347826086	0.29401947148817803
YIL111W	0	0/-	-310.74465072155	-44927.63038277626	184	0.031164069660861594	0.7391304347826086	0.29401947148817803
YMR035W	-1	-/-	-310.7467141151428	-26172.285746097565	46	0.031135531135531136	0.7391304347826086	0.29429763560500694
YJR126C	-1	-/-	-310.7772870063782	-26490.79579973221	46	0.03110704483074108	0.7391304347826086	0.2945757997218359
YNR036C	0	0/-	-310.78527891635895	-45194.009979605675	184	0.03110704483074108	0.7391304347826086	0.2945757997218359
YDL225W	-1	-/-	-310.8054127693176	-27049.42656636238	46	0.031078610603290677	0.7391304347826086	0.2948539638386648
YKL041W	-1	-/-	-310.8156681060791	-26549.018910884857	46	0.031050228310502283	0.7391304347826086	0.29513212795549376
YGR008C	-1	-/-	-310.82437086105347	-26988.071625232697	46	0.03102189781021898	0.7391304347826086	0.29541029207232267
YLR250W	0	0/0	-310.8490186929703	-45183.56961888075	184	0.03102189781021898	0.7391304347826086	0.29541029207232267
YPL190C	-1	-/-	-310.8627519607544	-26515.241732120514	46	0.03099361896080219	0.7391304347826086	0.29568845618915157
YML072C	0	0/-	-310.96243953704834	-44848.71130609512	184	0.03099361896080219	0.7391304347826086	0.29568845618915157
YDR406W	0	0/-	-310.9760208129883	-44377.418360352516	184	0.03099361896080219	0.7391304347826086	0.29568845618915157
YOL082W	-1	-/-	-310.9991898536682	-27039.508062839508	46	0.030965391621129327	0.7391304347826086	0.29596662030598053
YFL056C	-1	-/0	-311.01338148117065	-28999.408615589142	46	0.030937215650591446	0.7391304347826086	0.29624478442280944
YDR181C	-1	-/-	-311.0576181411743	-26788.038888931274	46	0.03090909090909091	0.7391304347826086	0.2965229485396384
YBL025W	-1	-/-	-311.06473302841187	-27186.05696082115	46	0.030881017257039057	0.7391304347826086	0.2968011126564673
YOR371C	-1	-/-	-311.0954360961914	-26714.633778572083	46	0.030852994555353903	0.7391304347826086	0.29707927677329626
YJR004C	-1	-/-	-311.10677766799927	-26638.125671863556	46	0.030825022665457842	0.7391304347826086	0.29735744089012517
YNL074C	-1	-/-	-311.1092119216919	-26762.561349868774	46	0.030797101449275364	0.7391304347826086	0.29763560500695413
YMR167W	-1	-/-	-311.11397552490234	-27385.137621879578	46	0.03076923076923077	0.7391304347826086	0.29791376912378303
YIL115C	-1	-/-	-311.1618847846985	-26830.129749774933	46	0.03074141048824593	0.7391304347826086	0.29819193324061194
YPL207W	0	0/-	-311.1720653772354	-45528.54325902462	184	0.03074141048824593	0.7391304347826086	0.29819193324061194
YJL072C	-1	-/-	-311.183256149292	-26202.530159950256	46	0.03071364046973803	0.7391304347826086	0.2984700973574409
YBL047C	-1	-/-	-311.18376111984253	-27979.281686782837	46	0.030685920577617327	0.7391304347826086	0.2987482614742698
YGR002C	-1	-/-	-311.1839847564697	-27676.293737888336	46	0.030658250676284943	0.7391304347826086	0.29902642559109877
YDR318W	-1	-/-	-311.19666814804077	-25818.59730577469	46	0.03063063063063063	0.7391304347826086	0.29930458970792767
YLR240W	-1	-/-	-311.2041482925415	-27211.97735595703	46	0.0306030603060306	0.7391304347826086	0.29958275382475663
YPL075W	-1	-/-	-311.2310276031494	-26842.637024879456	46	0.030575539568345324	0.7391304347826086	0.29986091794158554
YLR214W	-1	-/-	-311.2335114479065	-27984.964066028595	46	0.030548068283917342	0.7391304347826086	0.30013908205841444
YLR420W	0	0/-	-311.23703706264496	-45604.065021812916	184	0.030548068283917342	0.7391304347826086	0.30013908205841444
YML066C	0	0/-	-311.2446663379669	-44988.903196036816	184	0.030548068283917342	0.7391304347826086	0.30013908205841444
YEL069C	-1	-/-	-311.2771644592285	-26503.723531246185	46	0.03052064631956912	0.7391304347826086	0.3004172461752434
YPL258C	-1	-/-	-311.27981424331665	-27617.766567468643	46	0.030493273542600896	0.7391304347826086	0.3006954102920723
YJL074C	-1	-/-	-311.2855529785156	-26751.514557361603	46	0.03046594982078853	0.7391304347826086	0.30097357440890127
YGL154C	0	0/0	-311.3005670905113	-44325.01272326708	184	0.03046594982078853	0.7391304347826086	0.30097357440890127
YPR037C	-1	-/-	-311.31552171707153	-27056.739876270294	46	0.03043867502238138	0.7391304347826086	0.3012517385257302
YNR016C	-1	-/-	-311.32043838500977	-27539.886355638504	46	0.03041144901610018	0.7391304347826086	0.30152990264255913
YGR212W	-1	-/-	-311.35019969940186	-26447.938223838806	46	0.03038427167113494	0.7391304347826086	0.30180806675938804
YKR036C	-1	-/-	-311.3708577156067	-26262.346885681152	46	0.030357142857142857	0.7391304347826086	0.30208623087621694
YDR160W	-1	-/-	-311.3749780654907	-26570.1696267128	46	0.030330062444246207	0.7391304347826086	0.3023643949930459
YOL043C	-1	-/-	-311.38219928741455	-26629.041136026382	46	0.030303030303030304	0.7391304347826086	0.3026425591098748
YBR252W	0	0/-	-311.3843033313751	-47712.847874581814	184	0.030303030303030304	0.7391304347826086	0.3026425591098748
YBR018C	0	0/0	-311.3851616382599	-45345.84243887663	184	0.030303030303030304	0.7391304347826086	0.3026425591098748
YLR228C	-1	-/-	-311.3885450363159	-26378.139577388763	46	0.030276046304541407	0.7391304347826086	0.30292072322670377
YLR035C	-1	-/-	-311.41599559783936	-25452.942262649536	46	0.030249110320284697	0.7391304347826086	0.3031988873435327
YOR278W	0	0/0	-311.4432260990143	-44398.16996848583	184	0.030249110320284697	0.7391304347826086	0.3031988873435327
YHL007C	-1	-/-	-311.4654974937439	-26517.053378343582	46	0.030222222222222223	0.7391304347826086	0.30347705146036164
YAR018C	-1	-/-	-311.46676874160767	-26262.068868160248	46	0.03019538188277087	0.7391304347826086	0.30375521557719054
YBR043C	-1	-/-	-311.4719796180725	-27939.088576316833	46	0.030168589174800354	0.7391304347826086	0.30403337969401945
YHR190W	-1	-/-	-311.48243045806885	-27842.904951810837	46	0.030141843971631204	0.7391304347826086	0.3043115438108484
YLR233C	-1	-/-	-311.5422115325928	-26504.415879011154	46	0.030115146147032774	0.7391304347826086	0.3045897079276773
YOR280C	0	0/0	-311.5439293384552	-44563.68069410324	184	0.030115146147032774	0.7391304347826086	0.3045897079276773
YDL168W	0	0/-	-311.5857903957367	-45664.66146183014	184	0.030115146147032774	0.7391304347826086	0.3045897079276773
YFL013C	-1	-/-	-311.5863633155823	-27506.492651939392	46	0.03008849557522124	0.7391304347826086	0.30486787204450627
YNL237W	0	0/0	-311.63240814208984	-45601.23919439316	184	0.03008849557522124	0.7391304347826086	0.30486787204450627
YOL095C	-1	-/-	-311.63722229003906	-26661.08678627014	46	0.030061892130857647	0.7391304347826086	0.3051460361613352
YER113C	0	0/-	-311.65753972530365	-46494.86476188898	184	0.030061892130857647	0.7391304347826086	0.3051460361613352
YOR069W	-1	-/-	-311.6852731704712	-27810.62463760376	46	0.030035335689045935	0.7391304347826086	0.30542420027816414
YJL187C	-1	-/-	-311.69762229919434	-25722.811868667603	46	0.03000882612533098	0.7391304347826086	0.30570236439499304
YDR281C	-1	-/0	-311.6993794441223	-27668.897456884384	46	0.029982363315696647	0.7391304347826086	0.30598052851182195
YJL205C	0	0/0	-311.701518535614	-44340.967430353165	184	0.029982363315696647	0.7391304347826086	0.30598052851182195
YOR288C	-1	-/-	-311.7382318973541	-27482.020570516586	46	0.029955947136563875	0.7391304347826086	0.3062586926286509
YMR319C	-1	-/-	-311.74042654037476	-28178.674078941345	46	0.02992957746478873	0.7391304347826086	0.3065368567454798
YLR207W	-1	-/-	-311.7425899505615	-27993.733796596527	46	0.02990325417766051	0.7391304347826086	0.3068150208623088
YGL236C	-1	-/-	-311.7544240951538	-27106.68438434601	46	0.029876977152899824	0.7391304347826086	0.3070931849791377
YPL104W	0	0/-	-311.77643513679504	-43740.50315064192	184	0.029876977152899824	0.7391304347826086	0.3070931849791377
YPL188W	-1	-/-	-311.81576585769653	-26268.76820039749	46	0.029850746268656716	0.7391304347826086	0.30737134909596664
YER032W	-1	-/-	-311.82287216186523	-26574.58238697052	46	0.02982456140350877	0.7391304347826086	0.30764951321279554
YML097C	-1	-/-	-311.8623790740967	-26542.30927348137	46	0.029798422436459245	0.7391304347826086	0.3079276773296245
YIL112W	-1	-/-	-311.86782693862915	-26646.541455745697	46	0.0297723292469352	0.7391304347826086	0.3082058414464534
YLR453C	-1	-/-	-311.89286518096924	-26241.861363887787	46	0.02974628171478565	0.7391304347826086	0.3084840055632823
YNL262W	-1	-/-	-311.9164490699768	-26465.341795921326	46	0.02972027972027972	0.7391304347826086	0.3087621696801113
YDR027C	-1	-/-	-311.92821645736694	-26076.804295301437	46	0.029694323144104803	0.7391304347826086	0.3090403337969402
YEL036C	-1	-/-	-311.9595971107483	-25994.043840885162	46	0.029668411867364748	0.7391304347826086	0.30931849791376914
YLR363C	-1	-/-	-312.00371074676514	-26866.618179798126	46	0.02964254577157803	0.7391304347826086	0.30959666203059805
YAL032C	-1	-/-	-312.0142731666565	-27061.419151306152	46	0.029616724738675958	0.7391304347826086	0.309874826147427
YNL267W	-1	-/-	-312.0166525840759	-27077.189270734787	46	0.02959094865100087	0.7391304347826086	0.3101529902642559
YNL153C	-1	-/-	-312.0174331665039	-26994.076330661774	46	0.029565217391304348	0.7391304347826086	0.3104311543810848
YAR071W	0	0/0	-312.0221543312073	-46167.56777319312	184	0.029565217391304348	0.7391304347826086	0.3104311543810848
YOL089C	-1	-/-	-312.02366638183594	-26084.352890968323	46	0.029539530842745437	0.7391304347826086	0.3107093184979138
YER168C	-1	-/-	-312.03750944137573	-27361.529910564423	46	0.029513888888888888	0.7391304347826086	0.3109874826147427
YFR043C	0	0/0	-312.04470109939575	-43454.62702250481	184	0.029513888888888888	0.7391304347826086	0.3109874826147427
YDL215C	0	0/0	-312.0609642267227	-45278.732548594475	184	0.029513888888888888	0.7391304347826086	0.3109874826147427
YLR166C	-1	-/-	-312.07918643951416	-26951.22047662735	46	0.029488291413703384	0.7391304347826086	0.31126564673157164
YPL047W	-1	-/-	-312.1291193962097	-27872.224096775055	46	0.029462738301559793	0.7391304347826086	0.31154381084840055
YGL227W	-1	-/-	-312.16893577575684	-27885.573012828827	46	0.02943722943722944	0.7391304347826086	0.3118219749652295
YEL022W	-1	-/-	-312.1902093887329	-26718.99193930626	46	0.029411764705882353	0.7391304347826086	0.3121001390820584
YJL100W	-1	-/-	-312.19749546051025	-28016.018719673157	46	0.029386343993085567	0.7391304347826086	0.3123783031988873
YGL172W	-1	-/-	-312.2130389213562	-27164.931708812714	46	0.02936096718480138	0.7391304347826086	0.3126564673157163
YDR414C	-1	-/-	-312.2453942298889	-27274.895562171936	46	0.029335634167385678	0.7391304347826086	0.3129346314325452
YDL195W	-1	-/-	-312.2765374183655	-29300.309258580208	46	0.029310344827586206	0.7391304347826086	0.31321279554937415
YDL008W	-1	-/-	-312.2891526222229	-26371.571539402008	46	0.029285099052540915	0.7391304347826086	0.31349095966620305
YBR125C	0	0/-	-312.3145011663437	-44784.81983280182	184	0.029285099052540915	0.7391304347826086	0.31349095966620305
YKR100C	0	0/-	-312.3497542142868	-44755.4071932435	184	0.029285099052540915	0.7391304347826086	0.31349095966620305
YBL103C	-1	-/-	-312.35825395584106	-26909.464993953705	46	0.029259896729776247	0.7391304347826086	0.313769123783032
YIL034C	-1	-/-	-312.3603096008301	-29930.85285973549	46	0.029234737747205503	0.7391304347826086	0.3140472878998609
YJL111W	-1	-/-	-312.3617625236511	-26512.628984689713	46	0.029209621993127148	0.7391304347826086	0.3143254520166898
YJR066W	-1	-/-	-312.3758969306946	-26559.60817193985	46	0.029184549356223177	0.7391304347826086	0.3146036161335188
YBL049W	0	0/0	-312.40182983875275	-45975.72561812401	184	0.029184549356223177	0.7391304347826086	0.3146036161335188
YPL084W	-1	-/-	-312.4100661277771	-27323.356220960617	46	0.029159519725557463	0.7391304347826086	0.3148817802503477
YOR370C	0	0/-	-312.41430377960205	-43425.4310477376	184	0.029159519725557463	0.7391304347826086	0.3148817802503477
YAL054C	-1	-/-	-312.4741153717041	-27518.0024394989	46	0.02913453299057412	0.7391304347826086	0.31515994436717665
YJL164C	-1	-/-	-312.55738282203674	-29513.408439397812	46	0.02910958904109589	0.7391304347826086	0.31543810848400555
YLR305C	-1	-/-	-312.6009421348572	-25666.591779708862	46	0.0290846877673225	0.7391304347826086	0.3157162726008345
YOR162C	-1	-/-	-312.6349139213562	-28913.70216870308	46	0.02905982905982906	0.7391304347826086	0.3159944367176634
YDL192W	-1	-/-	-312.65761613845825	-27177.630210876465	46	0.029035012809564473	0.7391304347826086	0.3162726008344923
YBR070C	-1	-/-	-312.668967962265	-27196.41090655327	46	0.02901023890784983	0.7391304347826086	0.3165507649513213
YBR237W	-1	-/-	-312.6693434715271	-26574.460713863373	46	0.028985507246376812	0.7391304347826086	0.3168289290681502
YKL006C-A	-1	-/-	-312.67216444015503	-25407.173870563507	46	0.028960817717206135	0.7391304347826086	0.31710709318497915
YHL011C	-1	-/-	-312.7120056152344	-28134.22253227234	46	0.02893617021276596	0.7391304347826086	0.31738525730180805
YDL117W	-1	-/-	-312.7356700897217	-26956.780705928802	46	0.02891156462585034	0.7391304347826086	0.317663421418637
YIL116W	0	0/0	-312.74966049194336	-45937.65777981281	184	0.02891156462585034	0.7391304347826086	0.317663421418637
YLR386W	-1	-/-	-312.7589030265808	-26632.99497938156	46	0.02888700084961767	0.7391304347826086	0.3179415855354659
YDL072C	0	0/-	-312.7671267390251	-46863.58521002531	184	0.02888700084961767	0.7391304347826086	0.3179415855354659
YGR065C	0	0/-	-312.780434012413	-43221.496410131454	184	0.02888700084961767	0.7391304347826086	0.3179415855354659
YER021W	-1	-/-	-312.79303550720215	-26936.759959220886	46	0.028862478777589132	0.7391304347826086	0.3182197496522949
YPL231W	-1	-/-	-312.8441381454468	-27204.633291244507	46	0.02883799830364716	0.7391304347826086	0.3184979137691238
YBL098W	-1	-/-	-312.85574293136597	-27790.664448738098	46	0.0288135593220339	0.7391304347826086	0.3187760778859527
YOL020W	-1	-/-	-312.8601315021515	-28388.412467718124	46	0.028789161727349702	0.7391304347826086	0.31905424200278165
YHR142W	-1	-/-	-312.87208890914917	-27012.058123350143	46	0.028764805414551606	0.7391304347826086	0.31933240611961056
YBR263W	0	0/-	-312.89120602607727	-45903.80576854944	184	0.028764805414551606	0.7391304347826086	0.31933240611961056
YDL138W	-1	-/-	-312.89634561538696	-27552.54217648506	46	0.028740490278951817	0.7391304347826086	0.3196105702364395
YCR068W	0	0/-	-312.9226176738739	-47170.14101421833	184	0.028740490278951817	0.7391304347826086	0.3196105702364395
YPR189W	-1	-/-	-312.93100357055664	-26489.37460374832	46	0.028716216216216218	0.7391304347826086	0.3198887343532684
YCL043C	-1	-/-	-312.9436774253845	-28440.463384628296	46	0.02869198312236287	0.7391304347826086	0.3201668984700974
YPR118W	0	0/0	-312.94662338495255	-45555.1703017354	184	0.02869198312236287	0.7391304347826086	0.3201668984700974
YLR099C	0	0/-	-312.95552110671997	-46481.74140423536	184	0.02869198312236287	0.7391304347826086	0.3201668984700974
YDR188W	-1	-/-	-312.9603180885315	-27208.27510023117	46	0.02866779089376054	0.7391304347826086	0.3204450625869263
YKL086W	-1	-/-	-312.9707269668579	-26409.343779087067	46	0.02864363942712721	0.7391304347826086	0.3207232267037552
YMR065W	-1	-/-	-312.98092699050903	-27416.379029273987	46	0.02861952861952862	0.7391304347826086	0.32100139082058415
YMR006C	-1	-/-	-313.0336751937866	-30070.954293251038	46	0.028595458368376788	0.7391304347826086	0.32127955493741306
YKL190W	-1	-/-	-313.0371479988098	-27070.185606956482	46	0.02857142857142857	0.7391304347826086	0.321557719054242
YDR477W	-1	-/-	-313.0441327095032	-26670.720428466797	46	0.028547439126784216	0.7391304347826086	0.3218358831710709
YBR007C	0	0/0	-313.0728762149811	-44538.56508940458	184	0.028547439126784216	0.7391304347826086	0.3218358831710709
YDR111C	0	0/0	-313.10955649614334	-44025.80647289753	184	0.028547439126784216	0.7391304347826086	0.3218358831710709
YIR037W	-1	-/-	-313.1102638244629	-26272.326620578766	46	0.028523489932885907	0.7391304347826086	0.3221140472878999
YGR196C	0	0/0	-313.1428128480911	-44574.672066271305	184	0.028523489932885907	0.7391304347826086	0.3221140472878999
YGR005C	-1	-/-	-313.1814980506897	-26809.039920330048	46	0.028499580888516344	0.7391304347826086	0.3223922114047288
YNL315C	0	0/-	-313.23123848438263	-44109.47136390209	184	0.028499580888516344	0.7391304347826086	0.3223922114047288
YPL010W	-1	-/-	-313.23173475265503	-27532.636360645294	46	0.02847571189279732	0.7391304347826086	0.3226703755215577
YKL176C	-1	-/-	-313.2371439933777	-26808.753836154938	46	0.028451882845188285	0.7391304347826086	0.32294853963838666
YLR128W	0	0/-	-313.25302839279175	-43792.2898055315	184	0.028451882845188285	0.7391304347826086	0.32294853963838666
YGR091W	-1	-/-	-313.26121044158936	-25679.588483333588	46	0.028428093645484948	0.7391304347826086	0.32322670375521556
YNR047W	-1	-/-	-313.3177433013916	-28527.9513194561	46	0.028404344193817876	0.7391304347826086	0.3235048678720445
YOR222W	0	0/-	-313.345068693161	-44291.425684928894	184	0.028404344193817876	0.7391304347826086	0.3235048678720445
YPL159C	-1	-/-	-313.38242387771606	-27569.521362304688	46	0.028380634390651086	0.7391304347826086	0.3237830319888734
YGR121C	-1	-/-	-313.38595032691956	-28446.998245954514	46	0.02835696413678065	0.7391304347826086	0.3240611961057024
YLR028C	-1	-/-	-313.39588928222656	-27125.23670721054	46	0.028333333333333332	0.7391304347826086	0.3243393602225313
YJL170C	-1	-/-	-313.4107766151428	-27162.215235233307	46	0.028309741881765195	0.7391304347826086	0.3246175243393602
YKL220C	-1	-/-	-313.4341616630554	-27311.911380767822	46	0.028286189683860232	0.7391304347826086	0.32489568845618916
YMR183C	-1	-/-	-313.4416823387146	-26158.76392889023	46	0.02826267664172901	0.7391304347826086	0.32517385257301806
YJL056C	-1	-/-	-313.45642471313477	-27205.68904042244	46	0.02823920265780731	0.7391304347826086	0.325452016689847
YKL007W	-1	-/-	-313.45713806152344	-26729.344445466995	46	0.028215767634854772	0.7391304347826086	0.32573018080667593
YDR103W	-1	-/-	-313.466685295105	-27672.782816171646	46	0.028192371475953566	0.7391304347826086	0.3260083449235049
YER001W	-1	-/-	-313.543607711792	-27742.145204544067	46	0.028169014084507043	0.7391304347826086	0.3262865090403338
YHR120W	-1	-/-	-313.560170173645	-27757.820984840393	46	0.028145695364238412	0.7391304347826086	0.3265646731571627
YLL004W	-1	-/-	-313.57403564453125	-27190.645383119583	46	0.028122415219189414	0.7391304347826086	0.32684283727399166
YLR425W	-1	-/-	-313.5771417617798	-26652.321750164032	46	0.02809917355371901	0.7391304347826086	0.32712100139082056
YBR248C	0	0/0	-313.6171717643738	-44694.4599352479	184	0.02809917355371901	0.7391304347826086	0.32712100139082056
YLR394W	-1	-/-	-313.62186670303345	-26931.501485347748	46	0.028075970272502065	0.7391304347826086	0.3273991655076495
YNR075W	-1	-/-	-313.637375831604	-26868.43896961212	46	0.028052805280528052	0.7391304347826086	0.32767732962447843
YLL021W	-1	-/-	-313.65681076049805	-26589.757992744446	46	0.028029678483099753	0.7391304347826086	0.3279554937413074
YDL089W	0	0/-	-313.73448836803436	-45363.38680827618	184	0.028029678483099753	0.7391304347826086	0.3279554937413074
YPR149W	0	0/-	-313.73899775743484	-45291.12997573614	184	0.028029678483099753	0.7391304347826086	0.3279554937413074
YHR092C	-1	-/-	-313.78179931640625	-26902.74149465561	46	0.02800658978583196	0.7391304347826086	0.3282336578581363
YJL108C	-1	-/-	-313.78409576416016	-26754.219803333282	46	0.027983539094650206	0.7391304347826086	0.32851182197496526
YER053C	-1	-/-	-313.8138117790222	-26978.758422374725	46	0.027960526315789474	0.7391304347826086	0.32878998609179416
YNR050C	0	0/0	-313.8606490492821	-45711.82486140728	184	0.027960526315789474	0.7391304347826086	0.32878998609179416
YCR014C	-1	-/-	-313.879478931427	-26574.90865755081	46	0.027937551355792935	0.7391304347826086	0.32906815020862307
YDR138W	-1	-/-	-313.89572858810425	-26736.46253013611	46	0.027914614121510674	0.7391304347826086	0.329346314325452
YDR389W	-1	-/-	-313.8974657058716	-27558.3522002697	46	0.02789171452009844	0.7391304347826086	0.32962447844228093
YPL070W	0	0/-	-313.90707051754	-44943.270785570145	184	0.02789171452009844	0.7391304347826086	0.32962447844228093
YHL004W	0	0/-	-313.91161930561066	-46194.0515165329	184	0.02789171452009844	0.7391304347826086	0.32962447844228093
YPR178W	-1	-/-	-313.9454188346863	-27515.56630897522	46	0.027868852459016394	0.7391304347826086	0.3299026425591099
YHR119W	-1	-/-	-313.94942903518677	-25906.1323223114	46	0.027846027846027847	0.7391304347826086	0.3301808066759388
YFR007W	0	0/0	-313.96825647354126	-43929.624135673046	184	0.027846027846027847	0.7391304347826086	0.3301808066759388
YLR170C	-1	-/-	-313.9948573112488	-26455.963569641113	46	0.027823240589198037	0.7391304347826086	0.33045897079276776
YDR255C	-1	-/-	-314.00470495224	-28374.83312368393	46	0.027800490596892886	0.7391304347826086	0.33073713490959666
YLR022C	-1	-/-	-314.0218858718872	-28145.436584949493	46	0.027777777777777776	0.7391304347826086	0.33101529902642557
YHR147C	0	0/-	-314.024402320385	-45857.41423588991	184	0.027777777777777776	0.7391304347826086	0.33101529902642557
YOR033C	-1	-/-	-314.05039739608765	-26957.38433933258	46	0.027755102040816326	0.7391304347826086	0.33129346314325453
YLR190W	-1	-/-	-314.08069038391113	-26737.853843450546	46	0.02773246329526917	0.7391304347826086	0.33157162726008343
YGR236C	0	0/0	-314.09298092126846	-45653.400370299816	184	0.02773246329526917	0.7391304347826086	0.33157162726008343
YBR020W	-1	-/-	-314.09934091567993	-27191.181494235992	46	0.027709861450692746	0.7391304347826086	0.3318497913769124
YBR281C	0	0/0	-314.0997539758682	-45726.341104090214	184	0.027709861450692746	0.7391304347826086	0.3318497913769124
YBL034C	-1	-/-	-314.1462297439575	-27569.506082057953	46	0.02768729641693811	0.7391304347826086	0.3321279554937413
YKL033W	0	0/-	-314.15060114860535	-45363.3879917264	184	0.02768729641693811	0.7391304347826086	0.3321279554937413
YLR024C	0	0/-	-314.1536543369293	-44544.34598517418	184	0.02768729641693811	0.7391304347826086	0.3321279554937413
YDL149W	-1	-/-	-314.1609034538269	-28414.654108047485	46	0.027664768104149716	0.7391304347826086	0.33240611961057026
YDR452W	0	0/0	-314.1998370885849	-45277.884154975414	184	0.027664768104149716	0.7391304347826086	0.33240611961057026
YMR205C	0	0/-	-314.20375883579254	-47327.36972039938	184	0.027664768104149716	0.7391304347826086	0.33240611961057026
YBL033C	-1	-/-	-314.2203187942505	-26588.421157360077	46	0.027642276422764227	0.7391304347826086	0.33268428372739917
YLR292C	-1	-/-	-314.23822498321533	-27062.81699037552	46	0.02761982128350934	0.7391304347826086	0.33296244784422807
YDR458C	0	0/0	-314.27809274196625	-44334.437317967415	184	0.02761982128350934	0.7391304347826086	0.33296244784422807
YDR240C	-1	-/-	-314.2870144844055	-26163.37442922592	46	0.027597402597402596	0.7391304347826086	0.33324061196105703
YDL235C	-1	-/-	-314.29956340789795	-27012.2879652977	46	0.027575020275750203	0.7391304347826086	0.33351877607788594
YPL183W-A	0	0/-	-314.3045414686203	-45120.084929168224	184	0.027575020275750203	0.7391304347826086	0.33351877607788594
YDL090C	1	+/0	-314.32210302352905	-27496.27179288864	45	0.028363047001620744	0.7608695652173914	0.33351877607788594
YJL180C	0	0/-	-314.3415220975876	-45044.88340455294	184	0.028363047001620744	0.7608695652173914	0.33351877607788594
YOL052C	0	0/-	-314.34566551446915	-44926.46847587824	184	0.028363047001620744	0.7608695652173914	0.33351877607788594
YIL062C	-1	-/-	-314.3725652694702	-26091.726548194885	46	0.02834008097165992	0.7608695652173914	0.3337969401947149
YKR003W	-1	-/-	-314.38113260269165	-26508.643050670624	46	0.02831715210355987	0.7608695652173914	0.3340751043115438
YKL212W	-1	-/-	-314.38937425613403	-28424.05308151245	46	0.028294260307194827	0.7608695652173914	0.33435326842837276
YNL059C	-1	-/-	-314.4095711708069	-27096.871685028076	46	0.02827140549273021	0.7608695652173914	0.33463143254520167
YFR024C-A	-1	-/-	-314.459059715271	-27868.568837165833	46	0.02824858757062147	0.7608695652173914	0.3349095966620306
YOR141C	0	0/-	-314.46354126930237	-43956.8978510499	184	0.02824858757062147	0.7608695652173914	0.3349095966620306
YOR178C	-1	-/-	-314.4758276939392	-27621.54167699814	46	0.028225806451612902	0.7608695652173914	0.33518776077885953
YDR237W	0	0/-	-314.47703635692596	-45008.477862775326	184	0.028225806451612902	0.7608695652173914	0.33518776077885953
YOR266W	-1	-/-	-314.5301299095154	-25521.472709417343	46	0.028203062046736505	0.7608695652173914	0.33546592489568844
YDR044W	0	0/0	-314.5838541984558	-45682.464991629124	184	0.028203062046736505	0.7608695652173914	0.33546592489568844
YNL202W	-1	-/-	-314.5879726409912	-27013.40899658203	46	0.02818035426731079	0.7608695652173914	0.3357440890125174
YNL254C	0	0/0	-314.61386001110077	-44898.532289505005	184	0.02818035426731079	0.7608695652173914	0.3357440890125174
YJL083W	0	0/-	-314.6300642490387	-45222.29750621319	184	0.02818035426731079	0.7608695652173914	0.3357440890125174
YDR263C	-1	-/-	-314.6581606864929	-26838.432936668396	46	0.02815768302493966	0.7608695652173914	0.3360222531293463
YFL025C	-1	-/-	-314.71537351608276	-27240.341316223145	46	0.028135048231511254	0.7608695652173914	0.33630041724617526
YDR510W	0	0/-	-314.7334499359131	-45494.80657565594	184	0.028135048231511254	0.7608695652173914	0.33630041724617526
YKL093W	-1	-/-	-314.7476143836975	-28203.87313222885	46	0.028112449799196786	0.7608695652173914	0.33657858136300417
YFR021W	-1	-/+	-314.7558288574219	-27659.194992542267	46	0.028089887640449437	0.7608695652173914	0.3368567454798331
YIR013C	-1	-/-	-314.7601065635681	-27144.02998828888	46	0.028067361668003207	0.7608695652173914	0.33713490959666204
YGL068W	-1	-/-	-314.77992963790894	-26973.711584091187	46	0.028044871794871796	0.7608695652173914	0.33741307371349094
YJR031C	-1	-/-	-314.7871346473694	-27375.075133800507	46	0.02802241793434748	0.7608695652173914	0.3376912378303199
YPR140W	-1	-/-	-314.7894768714905	-27589.32738828659	46	0.028	0.7608695652173914	0.3379694019471488
YHR073W	-1	-/-	-314.81823539733887	-25570.62643957138	46	0.027977617905675458	0.7608695652173914	0.33824756606397777
YBR017C	-1	-/-	-314.8671340942383	-27928.736113786697	46	0.027955271565495207	0.7608695652173914	0.33852573018080667
YLR398C	-1	-/-	-314.874178647995	-26611.613517284393	46	0.027932960893854747	0.7608695652173914	0.33880389429763563
YDR492W	-1	-/-	-314.8894581794739	-27764.701914310455	46	0.027910685805422646	0.7608695652173914	0.33908205841446454
YOL064C	-1	-/-	-314.905859708786	-29759.258394241333	46	0.027888446215139442	0.7608695652173914	0.33936022253129344
YHR133C	-1	-/-	-314.9071183204651	-28743.28036594391	46	0.02786624203821656	0.7608695652173914	0.3396383866481224
YHR129C	-1	-/-	-314.91313886642456	-28050.88338947296	46	0.02784407319013524	0.7608695652173914	0.3399165507649513
YGR157W	-1	-/-	-314.9188928604126	-27858.42423558235	46	0.02782193958664547	0.7608695652173914	0.34019471488178027
YOR047C	-1	-/-	-314.9541735649109	-26809.404463529587	46	0.02779984114376489	0.7608695652173914	0.3404728789986092
YML124C	-1	-/-	-314.95904445648193	-28108.366219997406	46	0.027777777777777776	0.7608695652173914	0.34075104311543813
YDR287W	0	0/-	-314.9985758662224	-46322.58577769995	184	0.027777777777777776	0.7608695652173914	0.34075104311543813
YJR160C	-1	-/-	-315.00265312194824	-26166.60560321808	46	0.02775574940523394	0.7608695652173914	0.34102920723226704
YPL265W	-1	-/-	-315.0286955833435	-27894.89171552658	46	0.0277337559429477	0.7608695652173914	0.34130737134909594
YLL013C	-1	-/-	-315.0313882827759	-26935.29392194748	46	0.027711797307996833	0.7608695652173914	0.3415855354659249
YDR164C	-1	-/-	-315.0662260055542	-26964.99476337433	46	0.027689873417721517	0.7608695652173914	0.3418636995827538
YIL156W	0	0/-	-315.1005250811577	-46158.86405688524	184	0.027689873417721517	0.7608695652173914	0.3418636995827538
YGR271W	0	0/-	-315.12058997154236	-44381.91358655691	184	0.027689873417721517	0.7608695652173914	0.3418636995827538
YER068W	-1	-/-	-315.1594476699829	-26517.01641702652	46	0.02766798418972332	0.7608695652173914	0.34214186369958277
YGR240C	0	0/-	-315.1740086078644	-46327.65466859937	184	0.02766798418972332	0.7608695652173914	0.34214186369958277
YLR151C	0	0/-	-315.18865966796875	-46341.42215126753	184	0.02766798418972332	0.7608695652173914	0.34214186369958277
YFR051C	-1	-/-	-315.19288444519043	-27483.20077419281	46	0.02764612954186414	0.7608695652173914	0.3424200278164117
YOR180C	-1	-/-	-315.20270824432373	-26264.43322944641	46	0.027624309392265192	0.7608695652173914	0.34269819193324064
YFL062W	0	0/-	-315.2141033411026	-44960.11833298206	184	0.027624309392265192	0.7608695652173914	0.34269819193324064
YJL035C	-1	-/-	-315.22445821762085	-26328.84996986389	46	0.027602523659305992	0.7608695652173914	0.34297635605006954
YER090W	0	0/0	-315.23120707273483	-44350.65330606699	184	0.027602523659305992	0.7608695652173914	0.34297635605006954
YDR379W	-1	-/-	-315.2435631752014	-26361.68573641777	46	0.027580772261623327	0.7608695652173914	0.34325452016689845
YGL106W	-1	-/-	-315.2523674964905	-27024.528195858	46	0.027559055118110236	0.7608695652173914	0.3435326842837274
YDR460W	-1	-/-	-315.2606101036072	-27116.016283512115	46	0.02753737214791503	0.7608695652173914	0.3438108484005563
YDR459C	1	+/+	-315.2834529876709	-27750.174968242645	45	0.02830188679245283	0.782608695652174	0.3438108484005563
YLR390W	0	0/-	-315.3075133562088	-44347.14684522152	184	0.02830188679245283	0.782608695652174	0.3438108484005563
YBR133C	-1	-/-	-315.3177533149719	-26913.131214618683	46	0.028279654359780047	0.782608695652174	0.3440890125173853
YNL056W	0	0/-	-315.3474255800247	-44397.764869093895	184	0.028279654359780047	0.782608695652174	0.3440890125173853
YMR012W	-1	-/-	-315.3573112487793	-27496.434077739716	46	0.0282574568288854	0.782608695652174	0.3443671766342142
YHL021C	0	0/-	-315.3667212128639	-47441.11801093817	184	0.0282574568288854	0.782608695652174	0.3443671766342142
YJR065C	-1	-/-	-315.4181170463562	-28219.860785484314	46	0.02823529411764706	0.782608695652174	0.34464534075104314
YML069W	-1	-/-	-315.4226198196411	-27812.42721915245	46	0.02821316614420063	0.782608695652174	0.34492350486787204
YFR002W	-1	-/-	-315.4231524467468	-27675.412073135376	46	0.028191072826938137	0.782608695652174	0.34520166898470095
YBR188C	-1	-/-	-315.4241042137146	-26556.76151895523	46	0.028169014084507043	0.782608695652174	0.3454798331015299
YPR193C	-1	-/-	-315.5136094093323	-26772.484671115875	46	0.028146989835809225	0.782608695652174	0.3457579972183588
YPL112C	-1	-/-	-315.5200572013855	-27107.897980213165	46	0.028125	0.782608695652174	0.3460361613351878
YFL007W	0	0/-	-315.5225694179535	-44671.675837397575	184	0.028125	0.782608695652174	0.3460361613351878
YHR174W	-1	-/-	-315.5690360069275	-29329.195585489273	46	0.02810304449648712	0.782608695652174	0.3463143254520167
YLR226W	-1	-/-	-315.56912422180176	-27643.973463773727	46	0.028081123244929798	0.782608695652174	0.34659248956884564
YFR037C	-1	-/-	-315.5716633796692	-26537.43865633011	46	0.028059236165237724	0.782608695652174	0.34687065368567455
YNR009W	0	0/-	-315.58914601802826	-44869.51643681526	184	0.028059236165237724	0.782608695652174	0.34687065368567455
YLR328W	-1	-/-	-315.5998935699463	-26536.309092521667	46	0.028037383177570093	0.782608695652174	0.34714881780250345
YBR183W	-1	-/-	-315.6367301940918	-29404.05157470703	46	0.02801556420233463	0.782608695652174	0.3474269819193324
YPR135W	-1	-/-	-315.6604804992676	-25902.34781575203	46	0.027993779160186624	0.782608695652174	0.3477051460361613
YPR173C	-1	-/-	-315.68556928634644	-27151.66668653488	46	0.027972027972027972	0.782608695652174	0.3479833101529903
YOR229W	-1	-/-	-315.6946587562561	-26182.574990272522	46	0.027950310559006212	0.782608695652174	0.3482614742698192
YLR260W	-1	-/-	-315.7013649940491	-26338.327075481415	46	0.027928626842513578	0.782608695652174	0.34853963838664814
YPR129W	0	0/-	-315.7243722677231	-45473.18557095528	184	0.027928626842513578	0.782608695652174	0.34853963838664814
YMR162C	-1	-/-	-315.7503523826599	-26380.06743144989	46	0.027906976744186046	0.782608695652174	0.34881780250347705
YBL001C	0	0/0	-315.75734293460846	-44476.17386585474	184	0.027906976744186046	0.782608695652174	0.34881780250347705
YMR129W	-1	-/-	-315.76524686813354	-27834.635679721832	46	0.027885360185902403	0.782608695652174	0.34909596662030595
YMR280C	-1	-/-	-315.77015113830566	-25987.051286697388	46	0.02786377708978328	0.782608695652174	0.3493741307371349
YGL253W	-1	-/-	-315.77872133255005	-28044.88648700714	46	0.027842227378190254	0.782608695652174	0.3496522948539638
YLR097C	-1	-/-	-315.8005394935608	-27903.676676273346	46	0.027820710973724884	0.782608695652174	0.3499304589707928
YBR078W	0	0/-	-315.80373561382294	-47376.013022720814	184	0.027820710973724884	0.782608695652174	0.3499304589707928
YDR384C	-1	-/-	-315.8270082473755	-26709.61351299286	46	0.027799227799227798	0.782608695652174	0.3502086230876217
YNL078W	-1	-/-	-315.83308029174805	-27243.452493190765	46	0.027777777777777776	0.782608695652174	0.35048678720445064
YJR136C	0	0/-	-315.8471468091011	-44736.51096236706	184	0.027777777777777776	0.782608695652174	0.35048678720445064
YKL106W	0	0/0	-315.87020868062973	-45467.70030999184	184	0.027777777777777776	0.782608695652174	0.35048678720445064
YOL015W	0	0/0	-315.8872604370117	-45291.40151309967	184	0.027777777777777776	0.782608695652174	0.35048678720445064
YKR052C	-1	-/-	-315.91159296035767	-29212.01814556122	46	0.027756360832690823	0.782608695652174	0.35076495132127955
YML025C	-1	-/-	-315.91956901550293	-25419.4825527668	46	0.02773497688751926	0.782608695652174	0.3510431154381085
YFR044C	0	0/0	-315.95531606674194	-46324.496929466724	184	0.02773497688751926	0.782608695652174	0.3510431154381085
YPL268W	-1	-/-	-315.9741449356079	-25882.639721870422	46	0.02771362586605081	0.782608695652174	0.3513212795549374
YPL019C	-1	-/-	-315.99269580841064	-27873.600084781647	46	0.027692307692307693	0.782608695652174	0.3515994436717663
YJL023C	0	0/-	-316.0190906524658	-44627.60412043333	184	0.027692307692307693	0.782608695652174	0.3515994436717663
YIL097W	-1	-/-	-316.0268998146057	-28377.073732852936	46	0.027671022290545733	0.782608695652174	0.3518776077885953
YDR305C	0	0/-	-316.0570104122162	-43903.81473445892	184	0.027671022290545733	0.782608695652174	0.3518776077885953
YBL088C	-1	-/-	-316.1040291786194	-26766.32177758217	46	0.027649769585253458	0.782608695652174	0.3521557719054242
YNL125C	0	0/-	-316.13693857192993	-45216.97222542763	184	0.027649769585253458	0.782608695652174	0.3521557719054242
YKL054C	-1	-/-	-316.18341732025146	-26181.386391162872	46	0.02762854950115119	0.782608695652174	0.35243393602225315
YGR174C	0	0/-	-316.19427728652954	-45655.45506697893	184	0.02762854950115119	0.782608695652174	0.35243393602225315
YLR410W	-1	-/0	-316.2094235420227	-26632.399294137955	46	0.027607361963190184	0.782608695652174	0.35271210013908205
YMR204C	-1	-/-	-316.2187337875366	-26509.87152814865	46	0.027586206896551724	0.782608695652174	0.352990264255911
YPR154W	-1	-/-	-316.2216386795044	-27304.3442902565	46	0.027565084226646247	0.782608695652174	0.3532684283727399
YGL060W	0	0/-	-316.2229253053665	-45225.26335340738	184	0.027565084226646247	0.782608695652174	0.3532684283727399
YBR264C	0	0/0	-316.2255003452301	-45025.3732367754	184	0.027565084226646247	0.782608695652174	0.3532684283727399
YOL049W	-1	-/0	-316.22770500183105	-27493.462277412415	46	0.02754399387911247	0.782608695652174	0.3535465924895688
YMR008C	-1	-/-	-316.2404217720032	-27435.19713830948	46	0.027522935779816515	0.782608695652174	0.3538247566063978
YBR044C	0	0/-	-316.28248596191406	-43813.61141592264	184	0.027522935779816515	0.782608695652174	0.3538247566063978
YGL201C	-1	-/-	-316.3022999763489	-26940.324086666107	46	0.02750190985485103	0.782608695652174	0.3541029207232267
YPL074W	0	0/0	-316.3066953420639	-44413.02898323536	184	0.02750190985485103	0.782608695652174	0.3541029207232267
YDL189W	0	0/0	-316.34576439857483	-45511.3777602911	184	0.02750190985485103	0.782608695652174	0.3541029207232267
YDR079W	-1	-/-	-316.3490357398987	-26461.148859500885	46	0.02748091603053435	0.782608695652174	0.35438108484005565
YHR161C	-1	-/-	-316.3902220726013	-28634.66673707962	46	0.02745995423340961	0.782608695652174	0.35465924895688455
YMR283C	-1	-/-	-316.3998193740845	-26704.595713853836	46	0.027439024390243903	0.782608695652174	0.3549374130737135
YJR152W	0	0/-	-316.4001108407974	-45379.172540187836	184	0.027439024390243903	0.782608695652174	0.3549374130737135
YNL328C	-1	-/-	-316.4092836380005	-27445.902433872223	46	0.027418126428027417	0.782608695652174	0.3552155771905424
YOR196C	0	0/-	-316.4113475084305	-44609.55379933119	184	0.027418126428027417	0.782608695652174	0.3552155771905424
YOR239W	-1	-/-	-316.4383201599121	-27766.265535354614	46	0.0273972602739726	0.782608695652174	0.3554937413073713
YHR105W	0	0/0	-316.4483006000519	-44899.39609223604	184	0.0273972602739726	0.782608695652174	0.3554937413073713
YNL326C	1	+/+	-316.4593768119812	-27615.089364528656	45	0.028136882129277566	0.8043478260869565	0.3554937413073713
YPL174C	-1	-/-	-316.46034717559814	-27185.60556077957	46	0.02811550151975684	0.8043478260869565	0.3557719054242003
YHR110W	0	0/-	-316.4784127473831	-44835.419415056705	184	0.02811550151975684	0.8043478260869565	0.3557719054242003
YOR338W	-1	-/-	-316.5090093612671	-27041.30399274826	46	0.02809415337889142	0.8043478260869565	0.3560500695410292
YEL009C	-1	-/-	-316.5461845397949	-26605.293708324432	46	0.028072837632776935	0.8043478260869565	0.35632823365785815
YFR041C	-1	-/-	-316.5761909484863	-27076.942075252533	46	0.028051554207733132	0.8043478260869565	0.35660639777468706
YDL029W	-1	-/-	-316.5842933654785	-27802.087100982666	46	0.02803030303030303	0.8043478260869565	0.356884561891516
YBR143C	-1	-/-	-316.6044588088989	-28221.250620365143	46	0.028009084027252083	0.8043478260869565	0.3571627260083449
YLR307W	0	0/-	-316.6188360452652	-43521.00369888544	184	0.028009084027252083	0.8043478260869565	0.3571627260083449
YOR122C	-1	-/-	-316.62016916275024	-28211.375606536865	46	0.02798789712556732	0.8043478260869565	0.3574408901251738
YJR102C	-1	-/-	-316.6240382194519	-26089.12629842758	46	0.027966742252456538	0.8043478260869565	0.3577190542420028
YGR075C	-1	-/-	-316.63680267333984	-27136.702281951904	46	0.027945619335347432	0.8043478260869565	0.3579972183588317
YHR176W	-1	-/-	-316.6665315628052	-28385.11919760704	46	0.027924528301886794	0.8043478260869565	0.35827538247566065
YOR025W	-1	-/-	-316.67551374435425	-27016.576082468033	46	0.02790346907993967	0.8043478260869565	0.35855354659248956
YFL046W	0	0/-	-316.67972022295	-44929.42380976677	184	0.02790346907993967	0.8043478260869565	0.35855354659248956
YIL119C	-1	-/-	-316.69897747039795	-27793.439329385757	46	0.027882441597588545	0.8043478260869565	0.3588317107093185
YLL035W	-1	-/-	-316.75310945510864	-28074.742904663086	46	0.02786144578313253	0.8043478260869565	0.3591098748261474
YER015W	1	+/-	-316.8077812194824	-28256.816294193268	45	0.028592927012791574	0.8260869565217391	0.3591098748261474
YIL074C	0	0/0	-316.82890689373016	-44539.84762954712	184	0.028592927012791574	0.8260869565217391	0.3591098748261474
YBL003C	-1	-/-	-316.86661291122437	-28099.43389081955	46	0.02857142857142857	0.8260869565217391	0.35938803894297633
YIL041W	0	0/-	-316.86844450235367	-45828.78821504116	184	0.02857142857142857	0.8260869565217391	0.35938803894297633
YFL002C	-1	-/-	-316.89221572875977	-27531.341133117676	46	0.028549962434259956	0.8260869565217391	0.3596662030598053
YDR326C	0	0/-	-316.8943684101105	-45603.65039283037	184	0.028549962434259956	0.8260869565217391	0.3596662030598053
YDR183W	-1	-/-	-316.92498683929443	-26382.367886543274	46	0.028528528528528527	0.8260869565217391	0.3599443671766342
YLR436C	0	0/-	-316.933403134346	-43141.47089493275	184	0.028528528528528527	0.8260869565217391	0.3599443671766342
YMR154C	0	0/-	-316.9443693161011	-45140.171581566334	184	0.028528528528528527	0.8260869565217391	0.3599443671766342
YMR161W	-1	-/-	-316.9472641944885	-27091.021146297455	46	0.028507126781695424	0.8260869565217391	0.36022253129346316
YJR121W	-1	-/-	-316.9558062553406	-28156.187394857407	46	0.02848575712143928	0.8260869565217391	0.36050069541029206
YFL049W	-1	-/-	-316.9579129219055	-26044.206266880035	46	0.02846441947565543	0.8260869565217391	0.360778859527121
YAR027W	0	0/0	-316.9768182039261	-48089.65780603886	184	0.02846441947565543	0.8260869565217391	0.360778859527121
YOR373W	-1	-/-	-317.0080494880676	-26680.406155109406	46	0.02844311377245509	0.8260869565217391	0.3610570236439499
YLR324W	-1	-/-	-317.0159649848938	-29318.35878610611	46	0.028421839940164548	0.8260869565217391	0.3613351877607789
YPR194C	0	0/-	-317.05881655216217	-44783.20621877909	184	0.028421839940164548	0.8260869565217391	0.3613351877607789
YGL026C	0	0/0	-317.05997252464294	-46540.271482884884	184	0.028421839940164548	0.8260869565217391	0.3613351877607789
YKL120W	-1	-/-	-317.06821393966675	-27082.050419330597	46	0.028400597907324365	0.8260869565217391	0.3616133518776078
YOL136C	0	0/-	-317.0745889544487	-44848.957790493965	184	0.028400597907324365	0.8260869565217391	0.3616133518776078
YML035C	0	0/-	-317.10127913951874	-43252.70343917608	184	0.028400597907324365	0.8260869565217391	0.3616133518776078
YDL059C	-1	-/-	-317.1031537055969	-26658.144145011902	46	0.028379387602688575	0.8260869565217391	0.3618915159944367
YCR046C	0	0/-	-317.1152992248535	-45363.34245121479	184	0.028379387602688575	0.8260869565217391	0.3618915159944367
YIL084C	-1	-/-	-317.13047456741333	-27790.32398223877	46	0.028358208955223882	0.8260869565217391	0.36216968011126566
YLR107W	-1	-/-	-317.13272047042847	-25606.74101448059	46	0.028337061894108874	0.8260869565217391	0.36244784422809456
YOR130C	-1	-/-	-317.1381778717041	-27250.36168527603	46	0.028315946348733235	0.8260869565217391	0.3627260083449235
YLR284C	-1	-/-	-317.13939142227173	-25538.435290813446	46	0.028294862248696945	0.8260869565217391	0.36300417246175243
YDR162C	-1	-/-	-317.15012788772583	-27283.98880147934	46	0.028273809523809524	0.8260869565217391	0.3632823365785814
YPL091W	-1	-/-	-317.1594204902649	-29072.539349079132	46	0.02825278810408922	0.8260869565217391	0.3635605006954103
YAL040C	-1	-/-	-317.170184135437	-27539.50788116455	46	0.02823179791976226	0.8260869565217391	0.3638386648122392
YBR278W	-1	-/-	-317.18224573135376	-26764.930517196655	46	0.028210838901262063	0.8260869565217391	0.36411682892906816
YJR052W	-1	-/-	-317.1981129646301	-26730.29894208908	46	0.028189910979228485	0.8260869565217391	0.36439499304589706
YDR106W	-1	-/-	-317.2219228744507	-26953.41032266617	46	0.028169014084507043	0.8260869565217391	0.364673157162726
YBR180W	0	0/-	-317.26575791835785	-43918.41237139702	184	0.028169014084507043	0.8260869565217391	0.364673157162726
YGL259W	0	0/0	-317.2851983308792	-45364.98487621546	184	0.028169014084507043	0.8260869565217391	0.364673157162726
YCR033W	-1	-/-	-317.3220376968384	-26725.10685634613	46	0.028148148148148148	0.8260869565217391	0.36495132127955493
YDL175C	-1	-/-	-317.33134412765503	-27272.833525180817	46	0.028127313101406367	0.8260869565217391	0.3652294853963839
YLR251W	0	0/0	-317.332931637764	-47154.77856165171	184	0.028127313101406367	0.8260869565217391	0.3652294853963839
YDR085C	-1	-/-	-317.4066262245178	-28327.37780022621	46	0.028106508875739646	0.8260869565217391	0.3655076495132128
YIL113W	0	0/-	-317.4149738550186	-46449.14748466015	184	0.028106508875739646	0.8260869565217391	0.3655076495132128
YOL101C	-1	-/-	-317.4200339317322	-29780.943170785904	46	0.028085735402808575	0.8260869565217391	0.3657858136300417
YCL008C	-1	-/-	-317.42118740081787	-27482.506392002106	46	0.028064992614475627	0.8260869565217391	0.36606397774687066
YPR107C	-1	-/-	-317.4483733177185	-27015.01443195343	46	0.028044280442804426	0.8260869565217391	0.36634214186369957
YCR052W	-1	-/-	-317.4512333869934	-27515.547052383423	46	0.028023598820058997	0.8260869565217391	0.3666203059805285
YMR110C	0	0/-	-317.47383320331573	-47990.052320957184	184	0.028023598820058997	0.8260869565217391	0.3666203059805285
YBR106W	-1	-/-	-317.4777262210846	-31104.21488881111	46	0.02800294767870302	0.8260869565217391	0.36689847009735743
YKL067W	0	0/-	-317.4787721633911	-46877.732469797134	184	0.02800294767870302	0.8260869565217391	0.36689847009735743
YOR118W	0	0/0	-317.4820250272751	-44386.6008053422	184	0.02800294767870302	0.8260869565217391	0.36689847009735743
YBL023C	-1	-/-	-317.5108561515808	-27006.195268392563	46	0.027982326951399118	0.8260869565217391	0.3671766342141864
YIL162W	0	0/-	-317.51820039749146	-46204.40717667341	184	0.027982326951399118	0.8260869565217391	0.3671766342141864
YDR289C	-1	-/-	-317.5408606529236	-27074.647123098373	46	0.027961736571008096	0.8260869565217391	0.3674547983310153
YNL197C	-1	-/-	-317.54578161239624	-27436.16451692581	46	0.027941176470588237	0.8260869565217391	0.3677329624478442
YDL006W	-1	-/-	-317.5462999343872	-27804.988482952118	46	0.027920646583394562	0.8260869565217391	0.36801112656467316
YPL176C	-1	-/-	-317.55209827423096	-26503.49165248871	46	0.027900146842878122	0.8260869565217391	0.36828929068150207
YOR074C	-1	-/-	-317.5549087524414	-26912.347207546234	46	0.027879677182685254	0.8260869565217391	0.36856745479833103
YHR101C	0	0/-	-317.5586847662926	-45759.651709377766	184	0.027879677182685254	0.8260869565217391	0.36856745479833103
YNL055C	-1	-/-	-317.5809988975525	-27347.262221336365	46	0.02785923753665689	0.8260869565217391	0.36884561891515993
YDL030W	-1	-/-	-317.5826458930969	-26248.37349843979	46	0.02783882783882784	0.8260869565217391	0.3691237830319889
YLR032W	-1	-/-	-317.5922451019287	-27037.71670293808	46	0.027818448023426062	0.8260869565217391	0.3694019471488178
YGR058W	0	0/-	-317.61973881721497	-44226.071867883205	184	0.027818448023426062	0.8260869565217391	0.3694019471488178
YLR213C	0	0/-	-317.65027940273285	-44783.18821966648	184	0.027818448023426062	0.8260869565217391	0.3694019471488178
YCR091W	-1	-/-	-317.66920709609985	-27455.741946220398	46	0.027798098024871983	0.8260869565217391	0.3696801112656467
YGL222C	-1	-/-	-317.67612743377686	-27169.770362854004	46	0.027777777777777776	0.8260869565217391	0.36995827538247567
YKL203C	-1	-/-	-317.6907796859741	-26250.25590276718	46	0.027757487216946677	0.8260869565217391	0.37023643949930457
YGL124C	-1	-/-	-317.6962637901306	-27226.072834014893	46	0.027737226277372264	0.8260869565217391	0.37051460361613353
YPL042C	-1	-/-	-317.70804166793823	-27283.915662765503	46	0.027716994894237783	0.8260869565217391	0.37079276773296244
YPL023C	0	0/0	-317.7094050645828	-45351.89525616169	184	0.027716994894237783	0.8260869565217391	0.37079276773296244
YLR210W	-1	-/-	-317.7163896560669	-27480.705353736877	46	0.027696793002915453	0.8260869565217391	0.3710709318497914
YJL219W	-1	-/-	-317.7475085258484	-26823.48414850235	46	0.027676620538965767	0.8260869565217391	0.3713490959666203
YOR192C	0	0/-	-317.75276803970337	-45856.33055347204	184	0.027676620538965767	0.8260869565217391	0.3713490959666203
YHR048W	-1	-/-	-317.7730507850647	-27575.908609867096	46	0.027656477438136828	0.8260869565217391	0.37162726008344926
YGR260W	0	0/-	-317.7825006246567	-47313.04452210665	184	0.027656477438136828	0.8260869565217391	0.37162726008344926
YDR228C	-1	-/-	-317.79045581817627	-26773.26623249054	46	0.027636363636363636	0.8260869565217391	0.37190542420027817
YIL047C	0	0/-	-317.79105961322784	-45536.037334024906	184	0.027636363636363636	0.8260869565217391	0.37190542420027817
YJR148W	0	0/0	-317.7913315296173	-46808.47423297167	184	0.027636363636363636	0.8260869565217391	0.37190542420027817
YOL078W	-1	-/-	-317.80891466140747	-26492.752343654633	46	0.027616279069767442	0.8260869565217391	0.3721835883171071
YJL167W	-1	-/-	-317.81252908706665	-27602.404840946198	46	0.027596223674655047	0.8260869565217391	0.37246175243393603
YNL286W	-1	-/-	-317.8228340148926	-26764.499378681183	46	0.027576197387518143	0.8260869565217391	0.37273991655076494
YGL256W	-1	-/0	-317.8453493118286	-28119.976250886917	46	0.02755620014503263	0.8260869565217391	0.3730180806675939
YBR179C	-1	-/-	-317.8609571456909	-26447.850402116776	46	0.02753623188405797	0.8260869565217391	0.3732962447844228
YGL050W	0	0/-	-317.9600338935852	-46556.9253000021	184	0.02753623188405797	0.8260869565217391	0.3732962447844228
YHR057C	0	0/-	-317.97931468486786	-45408.38848567009	184	0.02753623188405797	0.8260869565217391	0.3732962447844228
YAL022C	-1	-/-	-318.00565910339355	-27671.894716262817	46	0.027516292541636494	0.8260869565217391	0.37357440890125176
YJL204C	-1	-/-	-318.0115270614624	-27332.414094924927	46	0.027496382054992764	0.8260869565217391	0.37385257301808067
YDL239C	0	0/-	-318.0763410329819	-46233.257893264294	184	0.027496382054992764	0.8260869565217391	0.37385257301808067
YOR184W	0	0/-	-318.0882123708725	-46483.949881494045	184	0.027496382054992764	0.8260869565217391	0.37385257301808067
YPL127C	-1	-/-	-318.0959620475769	-27275.816020965576	46	0.0274765003615329	0.8260869565217391	0.3741307371349096
YBL067C	0	0/-	-318.11583042144775	-44788.76773172617	184	0.0274765003615329	0.8260869565217391	0.3741307371349096
YIL135C	-1	-/-	-318.13252687454224	-28992.56201839447	46	0.02745664739884393	0.8260869565217391	0.37440890125173854
YBR196C	-1	-/-	-318.13482427597046	-27857.783012866974	46	0.027436823104693142	0.8260869565217391	0.37468706536856744
YKL074C	-1	-/-	-318.13955640792847	-26861.486766815186	46	0.027417027417027416	0.8260869565217391	0.3749652294853964
YMR200W	-1	-/-	-318.1902904510498	-27370.26469039917	46	0.0273972602739726	0.8260869565217391	0.3752433936022253
YFR009W	-1	-/-	-318.2026219367981	-27031.345908880234	46	0.027377521613832854	0.8260869565217391	0.37552155771905427
YMR273C	-1	-/-	-318.21538066864014	-26506.098942279816	46	0.027357811375089993	0.8260869565217391	0.37579972183588317
YPR089W	0	0/0	-318.2886528968811	-44548.60983490944	184	0.027357811375089993	0.8260869565217391	0.37579972183588317
YKL170W	-1	-/-	-318.29621267318726	-26318.29614496231	46	0.027338129496402876	0.8260869565217391	0.3760778859527121
YJL014W	-1	-/-	-318.2962508201599	-27460.229670524597	46	0.027318475916606758	0.8260869565217391	0.37635605006954104
YOL044W	-1	-/-	-318.3193483352661	-26642.217012405396	46	0.027298850574712645	0.8260869565217391	0.37663421418636994
YLR362W	-1	-/-	-318.3260221481323	-26806.75846195221	46	0.027279253409906678	0.8260869565217391	0.3769123783031989
YMR301C	-1	-/-	-318.39382791519165	-26737.069744110107	46	0.027259684361549498	0.8260869565217391	0.3771905424200278
YNL156C	-1	-/-	-318.4108781814575	-27995.448141098022	46	0.02724014336917563	0.8260869565217391	0.37746870653685677
YDL203C	0	0/-	-318.41688323020935	-44958.95355314016	184	0.02724014336917563	0.8260869565217391	0.37746870653685677
YPL233W	-1	-/-	-318.4540948867798	-25998.900808811188	46	0.027220630372492838	0.8260869565217391	0.3777468706536857
YPL076W	1	+/+	-318.45671796798706	-28159.38249349594	45	0.02791696492483894	0.8478260869565217	0.3777468706536857
YKL161C	0	0/-	-318.48380148410797	-46357.905979156494	184	0.02791696492483894	0.8478260869565217	0.3777468706536857
YIR004W	-1	-/-	-318.54281759262085	-26953.30901837349	46	0.027896995708154508	0.8478260869565217	0.3780250347705146
YJL042W	-1	-/-	-318.5446152687073	-27433.68201303482	46	0.027877055039313797	0.8478260869565217	0.37830319888734354
YML051W	-1	-/-	-318.5569558143616	-27036.7187333107	46	0.027857142857142858	0.8478260869565217	0.37858136300417244
YNL334C	-1	-/-	-318.5611939430237	-27033.26723241806	46	0.027837259100642397	0.8478260869565217	0.3788595271210014
YML132W	-1	-/-	-318.57343673706055	-27029.38848876953	46	0.02781740370898716	0.8478260869565217	0.3791376912378303
YGR194C	0	0/0	-318.58451557159424	-47384.604114830494	184	0.02781740370898716	0.8478260869565217	0.3791376912378303
YPR139C	-1	-/-	-318.5887837409973	-27135.914603233337	46	0.027797576621525304	0.8478260869565217	0.37941585535465927
YGR281W	-1	-/-	-318.5938367843628	-27260.81909942627	46	0.027777777777777776	0.8478260869565217	0.3796940194714882
YNL284C	0	0/-	-318.59498155117035	-45584.98492562771	184	0.027777777777777776	0.8478260869565217	0.3796940194714882
YLR131C	-1	-/-	-318.6070804595947	-25329.70699739456	46	0.027758007117437724	0.8478260869565217	0.3799721835883171
YOR086C	0	0/-	-318.61316108703613	-46114.15874046087	184	0.027758007117437724	0.8478260869565217	0.3799721835883171
YDR517W	-1	-/-	-318.61619758605957	-27718.54113674164	46	0.027738264580369845	0.8478260869565217	0.38025034770514604
YAL009W	-1	-/-	-318.61846017837524	-28022.253561496735	46	0.02771855010660981	0.8478260869565217	0.38052851182197495
YOR360C	0	0/-	-318.62045300006866	-45876.52281832695	184	0.02771855010660981	0.8478260869565217	0.38052851182197495
YLR109W	-1	-/-	-318.63525676727295	-26243.857363700867	46	0.027698863636363636	0.8478260869565217	0.3808066759388039
YBR014C	0	0/-	-318.6461114883423	-44869.66965550184	184	0.027698863636363636	0.8478260869565217	0.3808066759388039
YIR006C	-1	-/-	-318.6601858139038	-27815.470804691315	46	0.027679205110007096	0.8478260869565217	0.3810848400556328
YGR241C	-1	-/-	-318.689857006073	-26243.85170173645	46	0.027659574468085105	0.8478260869565217	0.3813630041724618
YDR180W	-1	-/-	-318.70813512802124	-27533.394725322723	46	0.027639971651311126	0.8478260869565217	0.3816411682892907
YKR053C	-1	-/-	-318.7172517776489	-26678.017517089844	46	0.02762039660056657	0.8478260869565217	0.38191933240611964
YHR018C	0	0/0	-318.71947705745697	-45136.77381181717	184	0.02762039660056657	0.8478260869565217	0.38191933240611964
YDR283C	-1	-/-	-318.7247357368469	-27277.079080104828	46	0.027600849256900213	0.8478260869565217	0.38219749652294854
YGR249W	-1	-/-	-318.7378225326538	-27464.975780963898	46	0.027581329561527583	0.8478260869565217	0.38247566063977745
YIL010W	-1	-/-	-318.76166439056396	-28869.76336145401	46	0.02756183745583039	0.8478260869565217	0.3827538247566064
YGL178W	-1	-/-	-318.7662591934204	-27486.881177425385	46	0.02754237288135593	0.8478260869565217	0.3830319888734353
YNL336W	0	0/-	-318.7984141111374	-45157.9922798872	184	0.02754237288135593	0.8478260869565217	0.3830319888734353
YDR427W	-1	-/-	-318.80812406539917	-26057.087562799454	46	0.027522935779816515	0.8478260869565217	0.3833101529902643
YGL226W	0	0/-	-318.8543408513069	-44166.7898542881	184	0.027522935779816515	0.8478260869565217	0.3833101529902643
YJL140W	-1	-/-	-318.8590965270996	-26602.177624464035	46	0.027503526093088856	0.8478260869565217	0.3835883171070932
YNL161W	-1	-/-	-318.8642873764038	-27484.73037981987	46	0.02748414376321353	0.8478260869565217	0.38386648122392214
YLL033W	0	0/-	-318.8784767985344	-45739.90749967098	184	0.02748414376321353	0.8478260869565217	0.38386648122392214
YDR275W	0	0/0	-318.9136607646942	-46329.876419365406	184	0.02748414376321353	0.8478260869565217	0.38386648122392214
YJR034W	0	0/-	-318.9257245063782	-44489.82680720091	184	0.02748414376321353	0.8478260869565217	0.38386648122392214
YDL217C	-1	-/-	-318.9369373321533	-27950.305217266083	46	0.027464788732394368	0.8478260869565217	0.38414464534075105
YMR198W	-1	-/-	-318.955424785614	-28134.57469344139	46	0.02744546094299789	0.8478260869565217	0.38442280945757995
YDR192C	-1	-/-	-318.95769453048706	-27146.218868494034	46	0.027426160337552744	0.8478260869565217	0.3847009735744089
YPR191W	-1	-/-	-318.97148036956787	-26738.322106838226	46	0.027406886858749122	0.8478260869565217	0.3849791376912378
YER031C	-1	-/-	-318.98533964157104	-27171.318052768707	46	0.027387640449438203	0.8478260869565217	0.3852573018080668
YDR201W	-1	-/-	-319.00685024261475	-26749.781874895096	46	0.02736842105263158	0.8478260869565217	0.3855354659248957
YOR028C	-1	-/-	-319.0273971557617	-27709.205138206482	46	0.0273492286115007	0.8478260869565217	0.38581363004172464
YNL318C	-1	-/-	-319.09287786483765	-27135.779091358185	46	0.027330063069376315	0.8478260869565217	0.38609179415855355
YPL165C	0	0/-	-319.10003995895386	-46063.31696343422	184	0.027330063069376315	0.8478260869565217	0.38609179415855355
YPL045W	-1	-/-	-319.1020164489746	-27204.545274734497	46	0.0273109243697479	0.8478260869565217	0.38636995827538245
YGR220C	-1	-/-	-319.11784648895264	-26519.968071460724	46	0.02729181245626312	0.8478260869565217	0.3866481223922114
YOR368W	-1	-/-	-319.11828804016113	-28094.656069278717	46	0.02727272727272727	0.8478260869565217	0.3869262865090403
YBR302C	0	0/-	-319.19159400463104	-45565.32419127226	184	0.02727272727272727	0.8478260869565217	0.3869262865090403
YER114C	-1	-/-	-319.2271752357483	-26964.468054771423	46	0.027253668763102725	0.8478260869565217	0.3872044506258693
YMR228W	0	0/-	-319.23199927806854	-45377.62409067154	184	0.027253668763102725	0.8478260869565217	0.3872044506258693
YOR083W	-1	-/-	-319.26794481277466	-27302.570956707	46	0.02723463687150838	0.8478260869565217	0.3874826147426982
YBR022W	-1	-/-	-319.3047733306885	-26753.381821632385	46	0.02721563154221912	0.8478260869565217	0.38776077885952714
YLR155C	-1	-/-	-319.316792011261	-27710.947931289673	46	0.027196652719665274	0.8478260869565217	0.38803894297635605
YOR177C	0	0/-	-319.3262023925781	-46413.075354635715	184	0.027196652719665274	0.8478260869565217	0.38803894297635605
YER086W	0	0/0	-319.3523795604706	-46001.50984030962	184	0.027196652719665274	0.8478260869565217	0.38803894297635605
YPL003W	0	0/-	-319.403107047081	-44861.17215180397	184	0.027196652719665274	0.8478260869565217	0.38803894297635605
YGR098C	-1	-/-	-319.41574573516846	-26755.370512008667	46	0.027177700348432057	0.8478260869565217	0.38831710709318495
YOL056W	0	0/-	-319.4240581393242	-45002.3082883358	184	0.027177700348432057	0.8478260869565217	0.38831710709318495
YJL071W	-1	-/0	-319.43080282211304	-26453.344625473022	46	0.027158774373259052	0.8478260869565217	0.3885952712100139
YDR479C	-1	-/-	-319.44272470474243	-27834.06767988205	46	0.027139874739039668	0.8478260869565217	0.3888734353268428
YCL018W	0	0/-	-319.45633912086487	-46753.50795894861	184	0.027139874739039668	0.8478260869565217	0.3888734353268428
YAL026C	-1	-/-	-319.4566469192505	-27915.71499156952	46	0.027121001390820583	0.8478260869565217	0.3891515994436718
YNL259C	-1	-/-	-319.462110042572	-26237.347841739655	46	0.027102154273801252	0.8478260869565217	0.3894297635605007
YNL005C	0	0/-	-319.47413420677185	-44958.24455076456	184	0.027102154273801252	0.8478260869565217	0.3894297635605007
YJL036W	-1	-/-	-319.48484325408936	-28945.77696466446	46	0.027083333333333334	0.8478260869565217	0.38970792767732965
YDR204W	0	0/0	-319.5038229227066	-47691.04855144024	184	0.027083333333333334	0.8478260869565217	0.38970792767732965
YGL219C	-1	-/-	-319.5289936065674	-28377.81253361702	46	0.027064538514920196	0.8478260869565217	0.38998609179415855
YIL037C	-1	-/-	-319.53461599349976	-27423.04677915573	46	0.027045769764216365	0.8478260869565217	0.39026425591098746
YLR412W	0	0/0	-319.53651320934296	-45483.44169205427	184	0.027045769764216365	0.8478260869565217	0.39026425591098746
YLL029W	0	0/-	-319.55823373794556	-44094.62742269039	184	0.027045769764216365	0.8478260869565217	0.39026425591098746
YGR253C	-1	-/-	-319.599241733551	-27163.127368450165	46	0.02702702702702703	0.8478260869565217	0.3905424200278164
YGR013W	-1	-/-	-319.60625171661377	-26871.741246700287	46	0.027008310249307478	0.8478260869565217	0.3908205841446453
YDL064W	-1	-/-	-319.6163787841797	-26488.353615045547	46	0.02698961937716263	0.8478260869565217	0.3910987482614743
YGL187C	-1	-/-	-319.6178159713745	-29194.316559314728	46	0.026970954356846474	0.8478260869565217	0.3913769123783032
YOR156C	-1	-/-	-319.6186537742615	-27357.022017002106	46	0.026952315134761574	0.8478260869565217	0.39165507649513215
YCR071C	-1	-/-	-319.62972688674927	-26345.672928333282	46	0.026933701657458564	0.8478260869565217	0.39193324061196105
YKL098W	0	0/0	-319.6374291777611	-44879.46740615368	184	0.026933701657458564	0.8478260869565217	0.39193324061196105
YPR058W	0	0/-	-319.63796162605286	-44474.31555533409	184	0.026933701657458564	0.8478260869565217	0.39193324061196105
YBL032W	-1	-/-	-319.6659598350525	-30524.886224508286	46	0.026915113871635612	0.8478260869565217	0.39221140472878996
YJR144W	-1	-/-	-319.68579864501953	-26829.962364673615	46	0.02689655172413793	0.8478260869565217	0.3924895688456189
YLR227C	0	0/-	-319.69441509246826	-44912.126181066036	184	0.02689655172413793	0.8478260869565217	0.3924895688456189
YFR023W	0	0/0	-319.6956545114517	-44480.23157453537	184	0.02689655172413793	0.8478260869565217	0.3924895688456189
YGR247W	-1	-/-	-319.69905853271484	-28113.164623737335	46	0.026878015161957272	0.8478260869565217	0.3927677329624478
YDR294C	-1	-/-	-319.72847270965576	-29683.96201133728	46	0.026859504132231406	0.8478260869565217	0.3930458970792768
YLR315W	0	0/-	-319.7332489490509	-45011.16176146269	184	0.026859504132231406	0.8478260869565217	0.3930458970792768
YKL069W	0	0/-	-319.7465225458145	-45662.92124718428	184	0.026859504132231406	0.8478260869565217	0.3930458970792768
YGR010W	-1	-/-	-319.7471270561218	-27359.122532844543	46	0.026841018582243633	0.8478260869565217	0.3933240611961057
YOL076W	-1	-/-	-319.74910831451416	-27316.50449848175	46	0.026822558459422285	0.8478260869565217	0.39360222531293465
YIL120W	-1	-/-	-319.76209115982056	-27192.326631069183	46	0.026804123711340205	0.8478260869565217	0.39388038942976356
YDR341C	-1	-/-	-319.79623460769653	-26874.334308624268	46	0.026785714285714284	0.8478260869565217	0.3941585535465925
YFL033C	-1	-/-	-319.8327932357788	-26763.466286182404	46	0.026767330130404943	0.8478260869565217	0.3944367176634214
YFL024C	-1	-/-	-319.8533434867859	-26773.051863193512	46	0.026748971193415638	0.8478260869565217	0.3947148817802503
YER101C	0	0/-	-319.9056010246277	-44618.89754366875	184	0.026748971193415638	0.8478260869565217	0.3947148817802503
YJL053W	-1	-/-	-319.92449951171875	-28959.79420375824	46	0.026730637422892393	0.8478260869565217	0.3949930458970793
YLR320W	-1	-/-	-319.9484419822693	-26796.83056163788	46	0.02671232876712329	0.8478260869565217	0.3952712100139082
YAL017W	-1	-/-	-319.95376539230347	-28821.401216983795	46	0.026694045174537988	0.8478260869565217	0.39554937413073715
YAL030W	-1	-/-	-319.95508575439453	-28162.666034460068	46	0.02667578659370725	0.8478260869565217	0.39582753824756606
YGL071W	-1	-/-	-319.9825744628906	-26707.064072608948	46	0.026657552973342446	0.8478260869565217	0.396105702364395
YJR155W	-1	-/0	-319.98794507980347	-28978.694989681244	46	0.02663934426229508	0.8478260869565217	0.3963838664812239
YBR058C	-1	-/-	-319.9972438812256	-27071.77272939682	46	0.026621160409556314	0.8478260869565217	0.39666203059805283
YNL293W	-1	-/-	-320.0345344543457	-27808.042999744415	46	0.02660300136425648	0.8478260869565217	0.3969401947148818
YPL194W	-1	-/-	-320.0978317260742	-27057.754613399506	46	0.026584867075664622	0.8478260869565217	0.3972183588317107
YPL252C	0	0/0	-320.12562477588654	-47049.62370681763	184	0.026584867075664622	0.8478260869565217	0.3972183588317107
YDR034C	0	0/-	-320.1349892616272	-43831.6152176857	184	0.026584867075664622	0.8478260869565217	0.3972183588317107
YDR041W	0	0/-	-320.13934087753296	-43988.76687538624	184	0.026584867075664622	0.8478260869565217	0.3972183588317107
YPL054W	0	0/-	-320.18968176841736	-47289.13926279545	184	0.026584867075664622	0.8478260869565217	0.3972183588317107
YKL110C	-1	-/-	-320.1914281845093	-27266.119988918304	46	0.02656675749318801	0.8478260869565217	0.39749652294853965
YMR056C	-1	-/-	-320.1975808143616	-28141.761529684067	46	0.02654867256637168	0.8478260869565217	0.39777468706536856
YLR130C	-1	-/-	-320.2034344673157	-26623.086951732635	46	0.026530612244897958	0.8478260869565217	0.3980528511821975
YBR033W	0	0/-	-320.2289824485779	-44736.09167009592	184	0.026530612244897958	0.8478260869565217	0.3980528511821975
YER175C	0	0/-	-320.27134066820145	-46951.2127289176	184	0.026530612244897958	0.8478260869565217	0.3980528511821975
YMR040W	0	0/-	-320.3372642993927	-47247.115099310875	184	0.026530612244897958	0.8478260869565217	0.3980528511821975
YFL017W-A	-1	-/-	-320.375084400177	-26940.18276166916	46	0.026512576478585997	0.8478260869565217	0.3983310152990264
YMR218C	-1	-/-	-320.38529872894287	-27208.718861579895	46	0.026494565217391304	0.8478260869565217	0.39860917941585533
YIR028W	-1	-/-	-320.42105531692505	-27459.85026860237	46	0.026476578411405296	0.8478260869565217	0.3988873435326843
YNL121C	-1	-/-	-320.42392110824585	-27469.239002227783	46	0.026458616010854818	0.8478260869565217	0.3991655076495132
YLR082C	0	0/0	-320.4272894859314	-46144.672913849354	184	0.026458616010854818	0.8478260869565217	0.3991655076495132
[truncated: 3,961 more rows]
