# Supplementary material for: Revisiting co-expression-based automated function prediction in yeast with neural networks and updated Gene Ontology annotations
Source: PLoS One. 2026 Apr 16;21(4):e0322689. doi: 10.1371/journal.pone.0322689 (PMC13086303; doi:10.1371/journal.pone.0322689)
Supplement: S1 File — A zip file of tables in csv format containing individual genes ranked by their predicted involvement in each predicted GO term. These predictions were made by Model 1 as described in Table A of S1 Text. (ZIP) [file pone.0322689.s002.zip › GO0006605_SingleGeneRanking.csv]

Gene	Label	Annos	Score	Background Score	Num pos pairs	Precision	Recall	False Positive Rate
YDL112W	-1	-/-	-255.76538287103176	-11735.67670378089	244	0.0	0.0	0.00029437739181630853
YCR028C-A	-1	-/-	-309.37354043126106	-8466.24736969173	244	0.0	0.0	0.0005887547836326171
YIL021W	-1	-/-	-317.4648750349879	-11226.730274885893	244	0.0	0.0	0.0008831321754489255
YOR045W	1	+/+	-329.0205942392349	-10045.609909437597	243	0.25	0.004098360655737705	0.0008831321754489255
YOR168W	-1	-/-	-335.8453991562128	-11468.565484121442	244	0.2	0.004098360655737705	0.0011775095672652341
YOR151C	-1	-/-	-345.79507237672806	-10808.531116887927	244	0.16666666666666666	0.004098360655737705	0.0014718869590815426
YER143W	-1	-/-	-362.79359409213066	-11591.051991023123	244	0.14285714285714285	0.004098360655737705	0.001766264350897851
YDL040C	-1	-/-	-371.31843093037605	-10526.416211973876	244	0.125	0.004098360655737705	0.0020606417427141595
YGR082W	1	+/+	-377.5565005168319	-10882.54561226815	243	0.2222222222222222	0.00819672131147541	0.0020606417427141595
YDR346C	-1	-/-	-388.3552788197994	-12110.151725381613	244	0.2	0.00819672131147541	0.0023550191345304682
YMR033W	-1	-/-	-400.4365547001362	-11597.740162737668	244	0.18181818181818182	0.00819672131147541	0.0026493965263467765
YPL050C	-1	-/-	-408.4732019454241	-13791.224069617689	244	0.16666666666666666	0.00819672131147541	0.0029437739181630853
YOL061W	-1	-/-	-410.5009113550186	-12534.713051214814	244	0.15384615384615385	0.00819672131147541	0.0032381513099793936
YNL248C	-1	-/-	-417.9791730865836	-15370.266863450408	244	0.14285714285714285	0.00819672131147541	0.003532528701795702
YML128C	-1	-/-	-418.6271159276366	-11247.69625210762	244	0.13333333333333333	0.00819672131147541	0.0038269060936120106
YHR052W	-1	-/-	-420.20550218969584	-15386.43766836822	244	0.125	0.00819672131147541	0.004121283485428319
YOR243C	-1	-/-	-422.3200361132622	-14426.834234155715	244	0.11764705882352941	0.00819672131147541	0.004415660877244628
YGR063C	-1	-/-	-425.0197253972292	-11402.735983163118	244	0.1111111111111111	0.00819672131147541	0.0047100382690609364
YER007C-A	0	0/-	-426.00519924610853	-22296.696844926104	976	0.1111111111111111	0.00819672131147541	0.0047100382690609364
YBR143C	-1	-/-	-428.0793809518218	-13637.193091399968	244	0.10526315789473684	0.00819672131147541	0.005004415660877244
YMR311C	-1	-/-	-435.3154731169343	-13322.464598476887	244	0.1	0.00819672131147541	0.005298793052693553
YJL036W	1	+/+	-435.42311573028564	-13152.794004395604	243	0.14285714285714285	0.012295081967213115	0.005298793052693553
YIL110W	-1	-/-	-439.8330162912607	-14635.542275942862	244	0.13636363636363635	0.012295081967213115	0.005593170444509862
YMR308C	1	+/-	-440.24314177781343	-13893.941337890923	243	0.17391304347826086	0.01639344262295082	0.005593170444509862
YJR007W	-1	-/-	-440.6816799864173	-13577.691415391862	244	0.16666666666666666	0.01639344262295082	0.0058875478363261706
YGL200C	-1	-/-	-442.6662164032459	-11345.15991357714	244	0.16	0.01639344262295082	0.0061819252281424784
YMR158W	0	0/-	-450.08524822443724	-19579.488397145644	976	0.16	0.01639344262295082	0.0061819252281424784
YCL054W	-1	-/-	-452.979209177196	-14062.8619562909	244	0.15384615384615385	0.01639344262295082	0.006476302619958787
YNL287W	-1	-/-	-453.74528861790895	-11326.803611442447	244	0.14814814814814814	0.01639344262295082	0.006770680011775096
YOR254C	1	+/+	-454.1272482126951	-12564.77079358697	243	0.17857142857142858	0.020491803278688523	0.006770680011775096
YLR324W	-1	-/-	-455.92057251930237	-12587.599200718105	244	0.1724137931034483	0.020491803278688523	0.007065057403591404
YMR290C	-1	-/-	-457.183285176754	-14860.657374113798	244	0.16666666666666666	0.020491803278688523	0.0073594347954077126
YOR361C	-1	-/-	-457.43360149115324	-13946.090779580176	244	0.16129032258064516	0.020491803278688523	0.007653812187224021
YDL064W	-1	-/-	-460.28980545699596	-12236.892762772739	244	0.15625	0.020491803278688523	0.00794818957904033
YPR110C	-1	-/-	-461.25202183425426	-15784.443134561181	244	0.15151515151515152	0.020491803278688523	0.008242566970856638
YLR002C	-1	-/-	-461.5921700745821	-13915.153372630477	244	0.14705882352941177	0.020491803278688523	0.008536944362672947
YPL217C	-1	-/-	-465.4402811229229	-13643.7629115358	244	0.14285714285714285	0.020491803278688523	0.008831321754489255
YIL128W	-1	-/-	-465.66800969839096	-11129.332362983376	244	0.1388888888888889	0.020491803278688523	0.009125699146305564
YGL092W	1	+/-	-466.2352414056659	-10970.161302886903	243	0.16216216216216217	0.02459016393442623	0.009125699146305564
YGL238W	1	+/-	-466.64863373339176	-10875.596428573132	243	0.18421052631578946	0.028688524590163935	0.009125699146305564
YMR041C	-1	-/0	-467.1908474266529	-13135.045132160187	244	0.1794871794871795	0.028688524590163935	0.009420076538121873
YNL002C	-1	-/-	-468.1142501682043	-15136.830808572471	244	0.175	0.028688524590163935	0.00971445392993818
YKR081C	-1	-/-	-469.1002107337117	-14935.687333419919	244	0.17073170731707318	0.028688524590163935	0.010008831321754489
YOR232W	1	+/+	-469.1612381488085	-11904.54207752645	243	0.19047619047619047	0.03278688524590164	0.010008831321754489
YMR235C	1	+/-	-469.2005687355995	-12956.189468167722	243	0.20930232558139536	0.036885245901639344	0.010008831321754489
YPL037C	-1	-/+	-470.44515688717365	-13053.451812848449	244	0.20454545454545456	0.036885245901639344	0.010303208713570797
YBR121C	-1	-/-	-471.35058741271496	-12871.971007019281	244	0.2	0.036885245901639344	0.010597586105387106
YLR186W	-1	-/-	-471.91915072500706	-14542.765598967671	244	0.1956521739130435	0.036885245901639344	0.010891963497203415
YGL078C	-1	-/-	-472.5671460106969	-15366.324971042573	244	0.19148936170212766	0.036885245901639344	0.011186340889019724
YPR187W	-1	-/-	-473.0971233472228	-13951.375609435141	244	0.1875	0.036885245901639344	0.011480718280836032
YHL011C	-1	-/-	-473.1355980485678	-14919.183198556304	244	0.1836734693877551	0.036885245901639344	0.011775095672652341
YDL234C	0	0/-	-473.2552036456764	-22788.643642254174	976	0.1836734693877551	0.036885245901639344	0.011775095672652341
YER162C	-1	-/-	-473.5171200707555	-13263.953972660005	244	0.18	0.036885245901639344	0.012069473064468648
YNR007C	1	+/+	-474.5329428911209	-14102.233852028847	243	0.19607843137254902	0.040983606557377046	0.012069473064468648
YGL068W	-1	-/-	-476.53673749417067	-11481.659579575062	244	0.19230769230769232	0.040983606557377046	0.012363850456284957
YAL035W	-1	-/-	-476.9499955177307	-13388.572119802237	244	0.18867924528301888	0.040983606557377046	0.012658227848101266
YBR170C	-1	-/-	-478.2019108980894	-11797.434880301356	244	0.18518518518518517	0.040983606557377046	0.012952605239917574
YJL104W	1	+/+	-479.28887291252613	-11046.00457631424	243	0.2	0.045081967213114756	0.012952605239917574
YOR239W	-1	-/-	-481.1284988000989	-11650.737080849707	244	0.19642857142857142	0.045081967213114756	0.013246982631733883
YOR341W	-1	-/-	-482.52031195908785	-14648.142308041453	244	0.19298245614035087	0.045081967213114756	0.013541360023550192
YDL132W	-1	-/-	-483.22283481806517	-11800.982572376728	244	0.1896551724137931	0.045081967213114756	0.0138357374153665
YBR080C	-1	-/-	-484.1317057311535	-10684.146602675319	244	0.1864406779661017	0.045081967213114756	0.014130114807182808
YGR248W	-1	-/0	-485.6179630458355	-12907.237474121153	244	0.18333333333333332	0.045081967213114756	0.014424492198999116
YDR190C	-1	-/-	-487.2049191445112	-12649.51316313073	244	0.18032786885245902	0.045081967213114756	0.014718869590815425
YCR053W	-1	-/0	-487.32692662626505	-13111.71179703623	244	0.1774193548387097	0.045081967213114756	0.015013246982631734
YOR036W	-1	-/+	-487.75628703832626	-13902.759881407022	244	0.1746031746031746	0.045081967213114756	0.015307624374448043
YMR139W	-1	-/-	-487.8082839101553	-13256.828737810254	244	0.171875	0.045081967213114756	0.015602001766264351
YLR102C	-1	-/-	-489.722326181829	-12924.243750587106	244	0.16923076923076924	0.045081967213114756	0.01589637915808066
YPL063W	1	+/+	-492.6821577847004	-12099.648870460689	243	0.18181818181818182	0.04918032786885246	0.01589637915808066
YIL103W	-1	-/-	-493.0790006145835	-14724.007826827466	244	0.1791044776119403	0.04918032786885246	0.01619075654989697
YER087C-B	1	+/+	-493.6521784812212	-10873.259375877678	243	0.19117647058823528	0.05327868852459016	0.01619075654989697
YLR270W	-1	-/-	-495.13746244460344	-13747.704545378685	244	0.18840579710144928	0.05327868852459016	0.016485133941713276
YLR285W	-1	-/-	-496.42563281208277	-13892.342939145863	244	0.18571428571428572	0.05327868852459016	0.016779511333529586
YOL077C	-1	-/-	-496.94220258295536	-13655.364122956991	244	0.18309859154929578	0.05327868852459016	0.017073888725345893
YHR143W-A	-1	-/-	-497.9632580950856	-13715.084314368665	244	0.18055555555555555	0.05327868852459016	0.0173682661171622
YBL076C	0	0/-	-498.37735846079886	-23155.24401368387	976	0.18055555555555555	0.05327868852459016	0.0173682661171622
YDL148C	-1	-/-	-499.3692795038223	-14892.137297518551	244	0.1780821917808219	0.05327868852459016	0.01766264350897851
YAL007C	-1	-/-	-500.2488575950265	-13386.82686843723	244	0.17567567567567569	0.05327868852459016	0.017957020900794818
YKR006C	0	0/-	-500.76426488906145	-20791.175018163398	976	0.17567567567567569	0.05327868852459016	0.017957020900794818
YMR005W	-1	-/-	-500.8468658402562	-12202.480657853186	244	0.17333333333333334	0.05327868852459016	0.01825139829261113
YEL026W	-1	-/-	-503.13144241273403	-13879.8042428568	244	0.17105263157894737	0.05327868852459016	0.018545775684427435
YMR049C	-1	-/-	-503.67117477208376	-15344.137080989778	244	0.16883116883116883	0.05327868852459016	0.018840153076243746
YIL149C	1	+/-	-504.18450532853603	-12471.473924025893	243	0.1794871794871795	0.05737704918032787	0.018840153076243746
YJL111W	-1	-/-	-505.30432522296906	-13350.703691884875	244	0.17721518987341772	0.05737704918032787	0.019134530468060053
YLR008C	1	+/+	-505.4091602563858	-12533.427624590695	243	0.1875	0.06147540983606557	0.019134530468060053
YNR017W	1	+/+	-506.4017389267683	-12880.222715377808	243	0.19753086419753085	0.06557377049180328	0.019134530468060053
YGL120C	-1	-/-	-506.9917742609978	-15228.922597035766	244	0.1951219512195122	0.06557377049180328	0.01942890785987636
YDR341C	-1	-/-	-507.0723899230361	-13719.025658257306	244	0.1927710843373494	0.06557377049180328	0.01972328525169267
YDR395W	-1	-/-	-508.1938872560859	-13495.77559185028	244	0.19047619047619047	0.06557377049180328	0.020017662643508977
YKR085C	-1	-/-	-508.330050740391	-11508.386710565537	244	0.18823529411764706	0.06557377049180328	0.020312040035325288
YCL052C	-1	-/-	-508.6716066002846	-14157.969504736364	244	0.18604651162790697	0.06557377049180328	0.020606417427141595
YKL172W	-1	-/-	-512.5925061553717	-13900.11766308546	244	0.1839080459770115	0.06557377049180328	0.020900794818957905
YHR170W	1	+/-	-512.8391161710024	-14954.464474253356	243	0.19318181818181818	0.06967213114754098	0.020900794818957905
YCR057C	-1	-/-	-513.6763348728418	-15929.451771631837	244	0.19101123595505617	0.06967213114754098	0.021195172210774212
YDR429C	-1	-/-	-514.0002268180251	-14090.13962508738	244	0.18888888888888888	0.06967213114754098	0.021489549602590523
YFR002W	1	+/-	-514.3057123422623	-12553.16642306745	243	0.1978021978021978	0.07377049180327869	0.021489549602590523
YNL119W	-1	-/-	-514.6727873086929	-15124.062110997736	244	0.1956521739130435	0.07377049180327869	0.02178392699440683
YPL266W	-1	-/-	-514.7086017802358	-15201.63949932903	244	0.1935483870967742	0.07377049180327869	0.022078304386223137
YLR409C	-1	-/-	-514.7712563946843	-14905.32553523779	244	0.19148936170212766	0.07377049180327869	0.022372681778039447
YOR206W	1	+/-	-515.5616163387895	-14264.609314545989	243	0.2	0.0778688524590164	0.022372681778039447
YBR214W	-1	-/-	-516.757127828896	-15261.082641609013	244	0.19791666666666666	0.0778688524590164	0.022667059169855754
YJL124C	-1	-/-	-517.8064928203821	-13507.44065207243	244	0.1958762886597938	0.0778688524590164	0.022961436561672065
YGL099W	1	+/-	-518.029332190752	-15098.57132704556	243	0.20408163265306123	0.08196721311475409	0.022961436561672065
YGL137W	-1	-/-	-519.2051837667823	-12017.821518845856	244	0.20202020202020202	0.08196721311475409	0.023255813953488372
YKL119C	-1	-/-	-519.6853396892548	-10939.868453018367	244	0.2	0.08196721311475409	0.023550191345304682
YBR205W	-1	-/-	-520.516981035471	-13131.41139703989	244	0.19801980198019803	0.08196721311475409	0.02384456873712099
YLR208W	-1	-/-	-520.5462196096778	-12238.214879825711	244	0.19607843137254902	0.08196721311475409	0.024138946128937296
YDL201W	-1	-/-	-520.9667855352163	-15400.603018701077	244	0.1941747572815534	0.08196721311475409	0.024433323520753607
YLR017W	0	0/-	-520.967077948153	-23317.326908444986	976	0.1941747572815534	0.08196721311475409	0.024433323520753607
YIL035C	-1	-/-	-521.2124868482351	-11690.699459977448	244	0.19230769230769232	0.08196721311475409	0.024727700912569914
YDL213C	-1	-/-	-523.4739940464497	-13169.059698596597	244	0.19047619047619047	0.08196721311475409	0.025022078304386224
YOL021C	-1	-/-	-524.0890635102987	-12551.160485766828	244	0.18867924528301888	0.08196721311475409	0.02531645569620253
YIL142W	-1	-/-	-524.6665776669979	-11903.74819636345	244	0.18691588785046728	0.08196721311475409	0.02561083308801884
YLR221C	-1	-/-	-525.1122275590897	-15180.10906997323	244	0.18518518518518517	0.08196721311475409	0.02590521047983515
YGL070C	-1	-/-	-525.1416156291962	-13205.509822584689	244	0.1834862385321101	0.08196721311475409	0.026199587871651456
YDR294C	-1	-/-	-526.2563956230879	-13143.461865141988	244	0.18181818181818182	0.08196721311475409	0.026493965263467766
YJL138C	-1	-/-	-526.8790573105216	-13857.930921196938	244	0.18018018018018017	0.08196721311475409	0.026788342655284073
YMR260C	-1	-/-	-527.2463827580214	-14181.956483870745	244	0.17857142857142858	0.08196721311475409	0.027082720047100384
YNR046W	-1	-/-	-528.522876098752	-13232.305923476815	244	0.17699115044247787	0.08196721311475409	0.02737709743891669
YMR229C	-1	-/-	-529.4792257845402	-13948.537838503718	244	0.17543859649122806	0.08196721311475409	0.027671474830733
YBR171W	1	+/+	-529.6964988261461	-12732.596799716353	243	0.1826086956521739	0.0860655737704918	0.027671474830733
YML009C	0	0/-	-530.6589005626738	-21017.636605720036	976	0.1826086956521739	0.0860655737704918	0.027671474830733
YER009W	1	+/0	-532.1153166666627	-13715.325398936868	243	0.1896551724137931	0.09016393442622951	0.027671474830733
YPL206C	-1	-/-	-532.3823979943991	-12085.894161909819	244	0.18803418803418803	0.09016393442622951	0.027965852222549308
YJL148W	-1	-/-	-533.8405357450247	-14970.140100941062	244	0.1864406779661017	0.09016393442622951	0.028260229614365615
YBR155W	-1	-/-	-533.8483865484595	-15725.264132201672	244	0.18487394957983194	0.09016393442622951	0.028554607006181926
YJR041C	0	0/-	-534.2870201356709	-24743.29829686694	976	0.18487394957983194	0.09016393442622951	0.028554607006181926
YFL038C	-1	-/+	-534.9571997970343	-10713.159351557493	244	0.18333333333333332	0.09016393442622951	0.028848984397998233
YPR166C	0	0/-	-535.666299212724	-21468.27601069864	976	0.18333333333333332	0.09016393442622951	0.028848984397998233
YGR285C	-1	-/-	-535.9677681848407	-15058.966458238661	244	0.18181818181818182	0.09016393442622951	0.029143361789814543
YLR051C	-1	-/-	-537.913694344461	-14085.980241715908	244	0.18032786885245902	0.09016393442622951	0.02943773918163085
YFR009W	-1	-/-	-539.8596419543028	-13887.135537929833	244	0.17886178861788618	0.09016393442622951	0.02973211657344716
YOR054C	-1	-/-	-539.9797555655241	-13710.7329120785	244	0.1774193548387097	0.09016393442622951	0.030026493965263468
YML097C	1	+/+	-540.4472350776196	-13964.841040238738	243	0.184	0.0942622950819672	0.030026493965263468
YJR064W	-1	-/-	-540.7983146607876	-13745.005452290177	244	0.18253968253968253	0.0942622950819672	0.030320871357079775
YLR291C	-1	-/-	-541.7145978137851	-14498.450095139444	244	0.18110236220472442	0.0942622950819672	0.030615248748896085
YFL022C	-1	-/-	-542.36947517097	-13888.914856232703	244	0.1796875	0.0942622950819672	0.030909626140712392
YJR135W-A	1	+/+	-542.9321443885565	-11096.243733249605	243	0.18604651162790697	0.09836065573770492	0.030909626140712392
YNL137C	0	0/-	-543.1425390578806	-21478.6676135445	976	0.18604651162790697	0.09836065573770492	0.030909626140712392
YIL078W	0	0/-	-544.035020051524	-24643.391443921253	976	0.18604651162790697	0.09836065573770492	0.030909626140712392
YNR037C	0	0/-	-544.125810680911	-21656.53172359988	976	0.18604651162790697	0.09836065573770492	0.030909626140712392
YER146W	-1	-/-	-544.3531059622765	-12170.992286294699	244	0.18461538461538463	0.09836065573770492	0.031204003532528703
YPL240C	-1	-/+	-544.4757195860147	-13017.417535573244	244	0.183206106870229	0.09836065573770492	0.03149838092434501
YJR143C	-1	-/-	-544.6320694088936	-13318.672514855862	244	0.18181818181818182	0.09836065573770492	0.03179275831616132
YKL122C	1	+/+	-545.9991608411074	-13991.64499361813	243	0.18796992481203006	0.10245901639344263	0.03179275831616132
YEL055C	0	0/-	-546.4388724472374	-24457.049013486132	976	0.18796992481203006	0.10245901639344263	0.03179275831616132
YCL039W	-1	-/-	-547.6852053031325	-12795.72415945679	244	0.1865671641791045	0.10245901639344263	0.03208713570797763
YPL093W	1	+/-	-547.7745330035686	-14198.242178305984	243	0.1925925925925926	0.10655737704918032	0.03208713570797763
YER025W	-1	-/-	-548.3202282041311	-14526.663994640112	244	0.19117647058823528	0.10655737704918032	0.03238151309979394
YPL183C	0	0/-	-550.733885422349	-25349.268960570917	976	0.19117647058823528	0.10655737704918032	0.03238151309979394
YOR241W	-1	-/0	-551.1280893683434	-13095.961846962571	244	0.1897810218978102	0.10655737704918032	0.032675890491610245
YOR207C	-1	-/-	-551.9191901534796	-13468.512903645635	244	0.18840579710144928	0.10655737704918032	0.03297026788342655
YIR004W	1	+/+	-552.0913653001189	-12876.960167050362	243	0.19424460431654678	0.11065573770491803	0.03297026788342655
YJL143W	1	+/+	-552.2830163314939	-12078.358480609953	243	0.2	0.11475409836065574	0.03297026788342655
YHR121W	0	0/0	-552.3729320708662	-22159.50169588253	976	0.2	0.11475409836065574	0.03297026788342655
YHR193C	-1	-/+	-552.4953089952469	-12822.524590469897	244	0.19858156028368795	0.11475409836065574	0.03326464527524286
YMR146C	-1	-/-	-552.627908103168	-13439.253508776426	244	0.19718309859154928	0.11475409836065574	0.03355902266705917
YPL094C	1	+/+	-552.8946223258972	-12435.812465559691	243	0.20279720279720279	0.11885245901639344	0.03355902266705917
YMR125W	-1	-/-	-552.9496698379517	-12855.888368368149	244	0.2013888888888889	0.11885245901639344	0.03385340005887548
YPL244C	-1	-/-	-553.033699773252	-13425.688819624484	244	0.2	0.11885245901639344	0.03414777745069179
YDR023W	-1	-/-	-553.4025806188583	-14057.709688037634	244	0.19863013698630136	0.11885245901639344	0.034442154842508094
YKL021C	-1	-/-	-553.62881731987	-15048.934697538614	244	0.19727891156462585	0.11885245901639344	0.0347365322343244
YDR037W	-1	-/-	-553.8670277148485	-14052.154036045074	244	0.19594594594594594	0.11885245901639344	0.035030909626140715
YKL181W	0	0/-	-554.1837721820921	-24101.56018290855	976	0.19594594594594594	0.11885245901639344	0.035030909626140715
YJL165C	-1	-/-	-555.0380133613944	-12541.9811283499	244	0.19463087248322147	0.11885245901639344	0.03532528701795702
YER151C	-1	-/-	-555.1002245694399	-11854.690692052245	244	0.19333333333333333	0.11885245901639344	0.03561966440977333
YDR496C	0	0/-	-555.3343570362777	-25811.102971240878	976	0.19333333333333333	0.11885245901639344	0.03561966440977333
YJL155C	0	0/0	-556.5191570147872	-26612.789879769087	976	0.19333333333333333	0.11885245901639344	0.03561966440977333
YDL091C	0	0/-	-556.5847008209676	-24692.49678258784	976	0.19333333333333333	0.11885245901639344	0.03561966440977333
YJL109C	-1	-/-	-556.6045753210783	-13602.503140673041	244	0.19205298013245034	0.11885245901639344	0.035914041801589636
YPL086C	-1	-/-	-557.0450667589903	-16405.244160220027	244	0.19078947368421054	0.11885245901639344	0.03620841919340595
YOR326W	-1	-/-	-557.9568363204598	-13093.257731817663	244	0.1895424836601307	0.11885245901639344	0.03650279658522226
YDR116C	-1	-/-	-557.986188724637	-12631.660635665059	244	0.18831168831168832	0.11885245901639344	0.036797173977038564
YGR200C	-1	-/-	-558.0542758256197	-15097.9025323838	244	0.1870967741935484	0.11885245901639344	0.03709155136885487
YNL274C	-1	-/-	-558.5923158973455	-13174.921399205923	244	0.1858974358974359	0.11885245901639344	0.03738592876067118
YJL164C	-1	-/-	-559.558785751462	-15244.407024860382	244	0.18471337579617833	0.11885245901639344	0.03768030615248749
YER050C	0	0/-	-559.9049280229956	-22462.446915049106	976	0.18471337579617833	0.11885245901639344	0.03768030615248749
YER127W	-1	-/-	-560.0652998909354	-16112.369760870934	244	0.18354430379746836	0.11885245901639344	0.0379746835443038
YBR142W	-1	-/-	-560.3087912797928	-14403.385922953486	244	0.18238993710691823	0.11885245901639344	0.038269060936120106
YLR009W	-1	-/-	-560.5629842653871	-16257.200915165246	244	0.18125	0.11885245901639344	0.03856343832793641
YNL153C	-1	-/-	-561.0783451274037	-14615.020199991763	244	0.18012422360248448	0.11885245901639344	0.03885781571975272
YOR329C	-1	-/-	-561.3771018832922	-13943.095766440034	244	0.17901234567901234	0.11885245901639344	0.039152193111569034
YBR280C	-1	-/-	-561.7906936258078	-15722.281463027	244	0.17791411042944785	0.11885245901639344	0.03944657050338534
YBR061C	-1	-/-	-562.3196706622839	-16221.617528676987	244	0.17682926829268292	0.11885245901639344	0.03974094789520165
YBR169C	-1	-/-	-562.780661970377	-13575.31521397829	244	0.17575757575757575	0.11885245901639344	0.040035325287017955
YGL105W	-1	-/-	-563.0841583609581	-13205.812441661954	244	0.1746987951807229	0.11885245901639344	0.04032970267883427
YJL125C	-1	-/-	-564.018831692636	-16530.28802255541	244	0.17365269461077845	0.11885245901639344	0.040624080070650576
YPL210C	1	+/+	-565.1157541573048	-13090.458017759025	243	0.17857142857142858	0.12295081967213115	0.040624080070650576
YGL171W	-1	-/-	-565.3931661695242	-14780.689951241016	244	0.17751479289940827	0.12295081967213115	0.04091845746246688
YDL192W	-1	-/-	-565.5428678542376	-13219.290932513773	244	0.17647058823529413	0.12295081967213115	0.04121283485428319
YOR095C	-1	-/-	-567.1731250584126	-15454.646355330944	244	0.17543859649122806	0.12295081967213115	0.0415072122460995
YIL017C	-1	-/-	-567.212164208293	-14504.366776898503	244	0.1744186046511628	0.12295081967213115	0.04180158963791581
YNL062C	-1	-/-	-567.6619351059198	-14439.716527938843	244	0.17341040462427745	0.12295081967213115	0.04209596702973212
YMR142C	-1	-/-	-567.9472734630108	-15331.985865719616	244	0.1724137931034483	0.12295081967213115	0.042390344421548425
YDL060W	-1	-/-	-568.0918601602316	-14649.36121095717	244	0.17142857142857143	0.12295081967213115	0.04268472181336473
YEL012W	-1	-/-	-568.3912736475468	-14927.86552643776	244	0.17045454545454544	0.12295081967213115	0.042979099205181046
YGR220C	-1	-/-	-568.4370070695877	-13689.519166179001	244	0.1694915254237288	0.12295081967213115	0.04327347659699735
YGL016W	1	+/0	-569.6231651306152	-14097.652354106307	243	0.17415730337078653	0.12704918032786885	0.04327347659699735
YIL036W	-1	-/-	-569.6862589716911	-13729.410502955317	244	0.17318435754189945	0.12704918032786885	0.04356785398881366
YPL196W	-1	-/-	-569.8013800606132	-14510.343819327652	244	0.17222222222222222	0.12704918032786885	0.04386223138062997
YHR107C	-1	-/-	-570.346294298768	-12254.316445454955	244	0.1712707182320442	0.12704918032786885	0.044156608772446274
YDR273W	-1	-/-	-571.4786444604397	-12498.159212395549	244	0.17032967032967034	0.12704918032786885	0.04445098616426259
YOR286W	0	0/0	-572.0719129443169	-21181.799588616937	976	0.17032967032967034	0.12704918032786885	0.04445098616426259
YNL005C	0	0/-	-572.3939813636243	-21905.655700000003	976	0.17032967032967034	0.12704918032786885	0.04445098616426259
YNL154C	-1	-/-	-572.7445464022458	-12423.506069663912	244	0.16939890710382513	0.12704918032786885	0.044745363556078895
YKL064W	-1	-/-	-574.0962795168161	-15002.628286786377	244	0.16847826086956522	0.12704918032786885	0.0450397409478952
YGR005C	-1	-/-	-574.4897931963205	-13065.356350146234	244	0.16756756756756758	0.12704918032786885	0.04533411833971151
YPL126W	-1	-/-	-574.5185321867466	-15964.293355986476	244	0.16666666666666666	0.12704918032786885	0.045628495731527816
YPL237W	-1	-/-	-574.8361674696207	-15141.686739817262	244	0.1657754010695187	0.12704918032786885	0.04592287312334413
YFR008W	-1	-/-	-575.1226051226258	-14276.700799800456	244	0.16489361702127658	0.12704918032786885	0.046217250515160437
YDR272W	-1	-/-	-575.2339586615562	-14143.324628911912	244	0.164021164021164	0.12704918032786885	0.046511627906976744
YJR101W	0	0/-	-575.3854502923787	-22073.577883576043	976	0.164021164021164	0.12704918032786885	0.046511627906976744
YML086C	-1	-/-	-575.8705762326717	-11997.871279090643	244	0.1631578947368421	0.12704918032786885	0.04680600529879305
YPL211W	-1	-/-	-576.5845794677734	-15769.688089117408	244	0.16230366492146597	0.12704918032786885	0.047100382690609364
YMR079W	-1	-/-	-577.0903808549047	-13196.803186491132	244	0.16145833333333334	0.12704918032786885	0.04739476008242567
YNL255C	0	0/-	-577.9267203323543	-24579.71550896205	976	0.16145833333333334	0.12704918032786885	0.04739476008242567
YLR083C	0	0/-	-578.2669188473374	-25597.056013429537	976	0.16145833333333334	0.12704918032786885	0.04739476008242567
YDR047W	0	0/0	-578.5085062105209	-21319.095347773284	976	0.16145833333333334	0.12704918032786885	0.04739476008242567
YBL068W	0	0/-	-578.7320157606155	-24874.115495387465	976	0.16145833333333334	0.12704918032786885	0.04739476008242567
YDR189W	-1	-/-	-579.4704917371273	-11738.494244977832	244	0.16062176165803108	0.12704918032786885	0.04768913747424198
YCR003W	0	0/-	-579.8916256073862	-21541.517188995145	976	0.16062176165803108	0.12704918032786885	0.04768913747424198
YDR322W	0	0/-	-580.0171502251178	-21373.7716661999	976	0.16062176165803108	0.12704918032786885	0.04768913747424198
YGR178C	-1	-/-	-580.5200268924236	-12494.219829589128	244	0.15979381443298968	0.12704918032786885	0.047983514866058286
YDL145C	-1	-/-	-580.6641243547201	-13846.969643034041	244	0.15897435897435896	0.12704918032786885	0.04827789225787459
YBR031W	0	0/-	-580.9204368013889	-24262.60344129894	976	0.15897435897435896	0.12704918032786885	0.04827789225787459
YGR181W	1	+/+	-581.648703455925	-12108.741684429348	243	0.16326530612244897	0.13114754098360656	0.04827789225787459
YPR137W	-1	-/-	-582.4180803820491	-15655.965546675026	244	0.16243654822335024	0.13114754098360656	0.048572269649690906
YKL142W	0	0/0	-583.2722578793764	-25035.61919607222	976	0.16243654822335024	0.13114754098360656	0.048572269649690906
YNL121C	1	+/+	-583.4588478058577	-13025.743451938033	243	0.16666666666666666	0.13524590163934427	0.048572269649690906
YML022W	0	0/-	-583.5738880839199	-25126.692085435614	976	0.16666666666666666	0.13524590163934427	0.048572269649690906
YDL142C	-1	-/+	-583.5874574482441	-13828.461128622293	244	0.1658291457286432	0.13524590163934427	0.048866647041507214
YLR060W	-1	-/-	-583.8049111366272	-15009.296174153686	244	0.165	0.13524590163934427	0.04916102443332352
YHR013C	-1	-/-	-584.3876303732395	-13047.67626798153	244	0.16417910447761194	0.13524590163934427	0.04945540182513983
YMR284W	-1	-/-	-584.516841635108	-13165.274326011539	244	0.16336633663366337	0.13524590163934427	0.049749779216956135
YLR405W	-1	-/-	-585.6255100518465	-15780.360710829496	244	0.1625615763546798	0.13524590163934427	0.05004415660877245
YHR196W	-1	-/-	-585.84939481318	-16635.085630707443	244	0.16176470588235295	0.13524590163934427	0.050338534000588755
YFL029C	-1	-/-	-586.0834704637527	-14429.141591578722	244	0.16097560975609757	0.13524590163934427	0.05063291139240506
YNL132W	0	0/-	-586.2863190043718	-25967.40985015873	976	0.16097560975609757	0.13524590163934427	0.05063291139240506
YDR168W	-1	-/-	-586.5255337581038	-12662.294117182493	244	0.16019417475728157	0.13524590163934427	0.05092728878422137
YDR398W	-1	-/-	-586.5934140980244	-15565.971372783184	244	0.15942028985507245	0.13524590163934427	0.05122166617603768
YGL076C	0	0/-	-586.7207488156855	-25097.587636401877	976	0.15942028985507245	0.13524590163934427	0.05122166617603768
YNR006W	1	+/+	-587.7282654643059	-13928.578993685544	243	0.16346153846153846	0.13934426229508196	0.05122166617603768
YBR268W	0	0/-	-587.9014616664499	-22169.393522114493	976	0.16346153846153846	0.13934426229508196	0.05122166617603768
YGR229C	-1	-/-	-588.108151435852	-14401.98867918551	244	0.16267942583732056	0.13934426229508196	0.05151604356785399
YOR335C	-1	-/-	-588.2266399860382	-14872.10206617415	244	0.1619047619047619	0.13934426229508196	0.0518104209596703
YDR001C	0	0/-	-589.0843826383352	-24659.30308489874	976	0.1619047619047619	0.13934426229508196	0.0518104209596703
YGL246C	-1	-/-	-589.2168148607016	-15044.152875810862	244	0.16113744075829384	0.13934426229508196	0.052104798351486604
YNL182C	-1	-/-	-589.4410155266523	-15993.616822600365	244	0.16037735849056603	0.13934426229508196	0.05239917574330291
YGR090W	-1	-/-	-590.1802505552769	-13368.902390182018	244	0.1596244131455399	0.13934426229508196	0.052693553135119225
YDR456W	-1	-/-	-590.2646694853902	-12218.717699632049	244	0.1588785046728972	0.13934426229508196	0.05298793052693553
YOR209C	-1	-/-	-590.3573679178953	-13983.343947529793	244	0.15813953488372093	0.13934426229508196	0.05328230791875184
YPR112C	-1	-/-	-590.6287242248654	-16658.906868301332	244	0.1574074074074074	0.13934426229508196	0.053576685310568146
YNL061W	-1	-/-	-590.7775228470564	-15617.760595411062	244	0.15668202764976957	0.13934426229508196	0.053871062702384453
YAL003W	-1	-/-	-591.7223317697644	-14370.51499890536	244	0.1559633027522936	0.13934426229508196	0.05416544009420077
YPL145C	-1	-/-	-591.935082629323	-13894.55936832726	244	0.1552511415525114	0.13934426229508196	0.054459817486017074
YDR331W	-1	-/-	-591.9672360643744	-12710.022319205105	244	0.15454545454545454	0.13934426229508196	0.05475419487783338
YDL095W	-1	-/-	-592.0998444780707	-12606.131533771753	244	0.15384615384615385	0.13934426229508196	0.05504857226964969
YCR034W	-1	-/-	-592.1194036602974	-15540.328005760908	244	0.15315315315315314	0.13934426229508196	0.055342949661466
YMR302C	-1	-/-	-592.3980266153812	-14393.895303830504	244	0.15246636771300448	0.13934426229508196	0.05563732705328231
YPR082C	-1	-/-	-592.7748717665672	-12534.143583863974	244	0.15178571428571427	0.13934426229508196	0.055931704445098616
YPL218W	-1	-/-	-592.8022868782282	-12607.095376573503	244	0.1511111111111111	0.13934426229508196	0.05622608183691492
YOR236W	-1	-/0	-593.0230260938406	-13197.302314512432	244	0.1504424778761062	0.13934426229508196	0.05652045922873123
YMR309C	-1	-/-	-593.0832875072956	-15058.708471536636	244	0.14977973568281938	0.13934426229508196	0.056814836620547544
YLR003C	-1	-/0	-593.1854977756739	-15955.308486945927	244	0.14912280701754385	0.13934426229508196	0.05710921401236385
YMR123W	0	0/0	-593.311641227454	-24874.062257802114	976	0.14912280701754385	0.13934426229508196	0.05710921401236385
YGL111W	-1	-/-	-593.5190115272999	-15112.870811983943	244	0.14847161572052403	0.13934426229508196	0.05740359140418016
YPL043W	-1	-/-	-593.9623502492905	-15738.484514951706	244	0.14782608695652175	0.13934426229508196	0.057697968795996465
YDR289C	-1	-/-	-594.174392811954	-13761.503712378442	244	0.1471861471861472	0.13934426229508196	0.05799234618781278
YDR414C	-1	-/-	-594.3042907193303	-13130.44912839681	244	0.14655172413793102	0.13934426229508196	0.058286723579629086
YBL039C	-1	-/-	-595.534523293376	-15624.173669070005	244	0.1459227467811159	0.13934426229508196	0.05858110097144539
YCR046C	0	0/-	-596.0259051546454	-21367.56897627469	976	0.1459227467811159	0.13934426229508196	0.05858110097144539
YGR191W	-1	-/-	-596.3488015979528	-13182.732796661556	244	0.1452991452991453	0.13934426229508196	0.0588754783632617
YGL086W	-1	-/-	-597.5232416689396	-12753.41485644877	244	0.14468085106382977	0.13934426229508196	0.05916985575507801
YDR172W	-1	-/-	-597.8447944968939	-13418.187861055136	244	0.1440677966101695	0.13934426229508196	0.05946423314689432
YML024W	-1	-/-	-597.8767465651035	-14193.713892299682	244	0.14345991561181434	0.13934426229508196	0.05975861053871063
YCR061W	-1	-/0	-597.9557183980942	-13761.144830800593	244	0.14285714285714285	0.13934426229508196	0.060052987930526935
YGR084C	0	0/-	-598.0794465001673	-22476.350412059575	976	0.14285714285714285	0.13934426229508196	0.060052987930526935
YGR185C	-1	-/-	-598.290407910943	-15632.07966902852	244	0.14225941422594143	0.13934426229508196	0.06034736532234324
YDR064W	0	0/-	-599.4415876753628	-25000.78944110684	976	0.14225941422594143	0.13934426229508196	0.06034736532234324
YMR080C	-1	-/-	-599.5032361224294	-14026.320232309401	244	0.14166666666666666	0.13934426229508196	0.06064174271415955
YPR144C	-1	-/-	-599.5327303782105	-15722.665066547692	244	0.14107883817427386	0.13934426229508196	0.06093612010597586
YOR052C	0	0/-	-599.925810597837	-25337.229883359745	976	0.14107883817427386	0.13934426229508196	0.06093612010597586
YBR048W	-1	-/-	-600.1992362290621	-13835.841845434159	244	0.14049586776859505	0.13934426229508196	0.06123049749779217
YLR147C	-1	-/-	-600.5437552779913	-12392.337408140302	244	0.13991769547325103	0.13934426229508196	0.06152487488960848
YHR072W-A	-1	-/-	-600.6378917396069	-10829.144458137453	244	0.13934426229508196	0.13934426229508196	0.061819252281424784
YMR135C	-1	-/-	-600.9955947995186	-13226.0864411816	244	0.13877551020408163	0.13934426229508196	0.0621136296732411
YLR059C	-1	-/-	-601.4852837324142	-12576.146202795208	244	0.13821138211382114	0.13934426229508196	0.062408007065057405
YOR069W	-1	-/-	-601.5830840468407	-12230.22112289071	244	0.13765182186234817	0.13934426229508196	0.0627023844568737
YCL034W	-1	-/-	-601.7389527112246	-13999.31243763119	244	0.13709677419354838	0.13934426229508196	0.06299676184869002
YMR286W	0	0/-	-601.8242086470127	-22372.373267032206	976	0.13709677419354838	0.13934426229508196	0.06299676184869002
YDR045C	-1	-/-	-601.9596456736326	-14004.617517322302	244	0.13654618473895583	0.13934426229508196	0.06329113924050633
YIL118W	-1	-/-	-602.140202075243	-14812.961355701089	244	0.136	0.13934426229508196	0.06358551663232263
YDR091C	1	+/-	-602.1705223843455	-14448.762505710125	243	0.1394422310756972	0.14344262295081966	0.06358551663232263
YNL123W	-1	-/-	-602.6887883991003	-13602.240097999573	244	0.1388888888888889	0.14344262295081966	0.06387989402413895
YNL315C	0	0/-	-603.0987838525325	-21828.08937600255	976	0.1388888888888889	0.14344262295081966	0.06387989402413895
YER154W	-1	-/+	-603.1940612494946	-12270.390319943428	244	0.1383399209486166	0.14344262295081966	0.06417427141595526
YOR294W	-1	-/-	-603.3182137235999	-16574.45682554692	244	0.1377952755905512	0.14344262295081966	0.06446864880777156
YDL226C	-1	-/-	-603.5201986581087	-13390.15972827375	244	0.13725490196078433	0.14344262295081966	0.06476302619958788
YHR089C	-1	-/-	-603.892438262701	-14613.491517402232	244	0.13671875	0.14344262295081966	0.06505740359140418
YDR085C	-1	-/-	-604.0155977457762	-14496.420254521072	244	0.13618677042801555	0.14344262295081966	0.06535178098322049
YDL130W	-1	-/-	-604.210638128221	-14105.54684560746	244	0.13565891472868216	0.14344262295081966	0.0656461583750368
YHR019C	-1	-/-	-604.6610890626907	-14798.5576274544	244	0.13513513513513514	0.14344262295081966	0.0659405357668531
YGR105W	0	0/0	-604.685879252851	-23187.18555031158	976	0.13513513513513514	0.14344262295081966	0.0659405357668531
YHR066W	-1	-/-	-604.7195647209883	-15808.80305403471	244	0.1346153846153846	0.14344262295081966	0.06623491315866942
YOL040C	1	+/-	-604.8086727112532	-15088.594223998487	243	0.13793103448275862	0.14754098360655737	0.06623491315866942
YHR068W	-1	-/-	-605.9871624335647	-16406.32613838464	244	0.13740458015267176	0.14754098360655737	0.06652929055048572
YGR094W	-1	-/-	-606.4222928360105	-14223.930821612477	244	0.13688212927756654	0.14754098360655737	0.06682366794230203
YDL126C	-1	-/-	-606.6968814283609	-12026.16214646399	244	0.13636363636363635	0.14754098360655737	0.06711804533411835
YGL020C	-1	-/-	-607.3350118994713	-13214.64797179401	244	0.13584905660377358	0.14754098360655737	0.06741242272593465
YGL022W	-1	-/-	-607.3892037793994	-13282.166603691876	244	0.13533834586466165	0.14754098360655737	0.06770680011775096
YGL195W	-1	-/-	-607.4935707971454	-13426.641024693847	244	0.1348314606741573	0.14754098360655737	0.06800117750956726
YJL063C	-1	-/-	-608.1099323183298	-12822.780463054776	244	0.13432835820895522	0.14754098360655737	0.06829555490138357
YEL051W	-1	-/-	-608.8024127781391	-13229.981613583863	244	0.13382899628252787	0.14754098360655737	0.06858993229319989
YEL050C	-1	-/-	-609.2223259136081	-13036.862248145044	244	0.13333333333333333	0.14754098360655737	0.06888430968501619
YDR358W	1	+/-	-609.4206539317966	-14757.73096639663	243	0.13653136531365315	0.15163934426229508	0.06888430968501619
YPR125W	-1	-/-	-609.7677017450333	-12965.05312666297	244	0.13602941176470587	0.15163934426229508	0.0691786870768325
YBL091C	0	0/-	-609.8338403515518	-21316.68974836357	976	0.13602941176470587	0.15163934426229508	0.0691786870768325
YMR296C	-1	-/-	-609.8906043097377	-12694.193075075746	244	0.13553113553113552	0.15163934426229508	0.0694730644686488
YEL042W	-1	-/-	-610.1092657521367	-14525.113430671394	244	0.13503649635036497	0.15163934426229508	0.06976744186046512
YMR024W	0	0/-	-610.4391697589308	-23189.889567030594	976	0.13503649635036497	0.15163934426229508	0.06976744186046512
YNL016W	-1	-/-	-610.6603585034609	-13246.385271325707	244	0.13454545454545455	0.15163934426229508	0.07006181925228143
YDR337W	-1	-/-	-610.7405148148537	-12560.926596619189	244	0.13405797101449277	0.15163934426229508	0.07035619664409773
YDR454C	0	0/-	-610.9028542619199	-24375.815116080455	976	0.13405797101449277	0.15163934426229508	0.07035619664409773
YKL192C	-1	-/-	-610.9038777649403	-12628.776105590165	244	0.13357400722021662	0.15163934426229508	0.07065057403591404
YMR193W	0	0/-	-611.0057496093214	-22797.98957276717	976	0.13357400722021662	0.15163934426229508	0.07065057403591404
YBR172C	-1	-/-	-611.0564278922975	-13456.893600773066	244	0.13309352517985612	0.15163934426229508	0.07094495142773036
YGL054C	-1	-/-	-611.4748213142157	-12629.528352171183	244	0.13261648745519714	0.15163934426229508	0.07123932881954666
YDR347W	0	0/-	-611.5002561118454	-22347.842412571423	976	0.13261648745519714	0.15163934426229508	0.07123932881954666
YAL059W	1	+/-	-611.8893514126539	-17776.823309332132	243	0.1357142857142857	0.1557377049180328	0.07123932881954666
YPR181C	-1	-/-	-612.5779165402055	-12116.46373090893	244	0.13523131672597866	0.1557377049180328	0.07153370621136297
YKL003C	0	0/-	-612.9337781779468	-22608.369282955304	976	0.13523131672597866	0.1557377049180328	0.07153370621136297
YIR012W	-1	-/-	-613.2371307983994	-14580.569647714496	244	0.1347517730496454	0.1557377049180328	0.07182808360317927
YBR026C	-1	-/-	-613.7406757697463	-13739.105415850878	244	0.13427561837455831	0.1557377049180328	0.07212246099499559
YBR029C	-1	-/-	-613.9307300150394	-12911.60639591515	244	0.13380281690140844	0.1557377049180328	0.0724168383868119
YLR025W	-1	-/-	-614.3107405006886	-13687.00641913712	244	0.13333333333333333	0.1557377049180328	0.0727112157786282
YKL212W	-1	-/-	-614.4667515531182	-13353.222742818296	244	0.13286713286713286	0.1557377049180328	0.07300559317044451
YOR046C	-1	-/-	-614.5639064759016	-15040.143158480525	244	0.13240418118466898	0.1557377049180328	0.07329997056226081
YMR068W	-1	-/-	-615.1335322111845	-14086.48507501185	244	0.13194444444444445	0.1557377049180328	0.07359434795407713
YLR150W	-1	-/-	-615.958269327879	-14863.820523738861	244	0.1314878892733564	0.1557377049180328	0.07388872534589344
YNL306W	0	0/-	-616.0180242192	-21529.436890082434	976	0.1314878892733564	0.1557377049180328	0.07388872534589344
YDL191W	0	0/-	-616.526171952486	-24487.06801669486	976	0.1314878892733564	0.1557377049180328	0.07388872534589344
YPR100W	-1	-/-	-616.5612412691116	-12684.782732002437	244	0.1310344827586207	0.1557377049180328	0.07418310273770974
YDL014W	-1	-/-	-616.9578480273485	-15875.409736201167	244	0.13058419243986255	0.1557377049180328	0.07447748012952606
YOR187W	-1	-/-	-616.9874370843172	-12804.071915626526	244	0.13013698630136986	0.1557377049180328	0.07477185752134236
YNL048W	-1	-/-	-617.5273935124278	-13340.493789613247	244	0.1296928327645051	0.1557377049180328	0.07506623491315867
YOR108W	0	0/0	-617.699495896697	-24321.303975766525	976	0.1296928327645051	0.1557377049180328	0.07506623491315867
YER126C	-1	-/-	-617.9791570156813	-16018.6478985399	244	0.1292517006802721	0.1557377049180328	0.07536061230497498
YKR026C	-1	-/-	-618.1231500059366	-14958.914319202304	244	0.1288135593220339	0.1557377049180328	0.07565498969679128
YPL173W	0	0/-	-618.1379823088646	-22870.896469884552	976	0.1288135593220339	0.1557377049180328	0.07565498969679128
YOR098C	1	+/-	-618.5662028193474	-13808.680792041123	243	0.13175675675675674	0.1598360655737705	0.07565498969679128
YOR101W	0	0/-	-618.646703004837	-24696.838692639023	976	0.13175675675675674	0.1598360655737705	0.07565498969679128
YLR172C	-1	-/-	-618.7997239232063	-14689.530178189278	244	0.13131313131313133	0.1598360655737705	0.0759493670886076
YLR191W	1	+/+	-618.9335209131241	-13231.318058423698	243	0.1342281879194631	0.16393442622950818	0.0759493670886076
YLR196W	-1	-/-	-618.9941157251596	-16277.676646754146	244	0.13377926421404682	0.16393442622950818	0.0762437444804239
YML073C	-1	-/-	-619.0883116871119	-15639.322504743934	244	0.13333333333333333	0.16393442622950818	0.07653812187224021
YLR244C	0	0/-	-619.1211910918355	-23547.637949451804	976	0.13333333333333333	0.16393442622950818	0.07653812187224021
YER155C	-1	-/-	-619.2295585498214	-13382.755084559321	244	0.132890365448505	0.16393442622950818	0.07683249926405653
YER178W	-1	-/-	-619.8378125578165	-12475.98045887053	244	0.13245033112582782	0.16393442622950818	0.07712687665587283
YDL147W	-1	-/-	-620.0007744431496	-13960.19154715538	244	0.132013201320132	0.16393442622950818	0.07742125404768914
YLR397C	-1	-/-	-620.6525521054864	-15584.789787083864	244	0.13157894736842105	0.16393442622950818	0.07771563143950544
YGR162W	-1	-/-	-620.7087554186583	-15925.741012945771	244	0.13114754098360656	0.16393442622950818	0.07801000883132175
YGR264C	-1	-/-	-620.7562071681023	-14708.192681595683	244	0.13071895424836602	0.16393442622950818	0.07830438622313807
YGL097W	1	+/-	-621.0502391755581	-15487.031804412603	243	0.13355048859934854	0.1680327868852459	0.07830438622313807
YOL013C	-1	-/-	-621.3375430777669	-14707.835780903697	244	0.1331168831168831	0.1680327868852459	0.07859876361495437
YDR321W	0	0/0	-621.7525633946061	-25329.057729132473	976	0.1331168831168831	0.1680327868852459	0.07859876361495437
YIR026C	-1	-/-	-621.8879351317883	-17726.89910250902	244	0.13268608414239483	0.1680327868852459	0.07889314100677068
YOL018C	0	0/+	-622.3293033037335	-22352.688081299886	976	0.13268608414239483	0.1680327868852459	0.07889314100677068
YKL014C	-1	-/-	-622.9409436732531	-14873.841278284788	244	0.13225806451612904	0.1680327868852459	0.079187518398587
YKL053C-A	-1	-/-	-623.1610554382205	-13038.570478528738	244	0.13183279742765272	0.1680327868852459	0.0794818957904033
YLR222C	-1	-/-	-623.317929290235	-16209.231868453324	244	0.13141025641025642	0.1680327868852459	0.07977627318221961
YJL008C	-1	-/-	-623.6720816344023	-12669.82704654336	244	0.13099041533546327	0.1680327868852459	0.08007065057403591
YDR436W	-1	-/-	-624.1202441751957	-14845.330030351877	244	0.1305732484076433	0.1680327868852459	0.08036502796585222
YBR192W	-1	-/-	-624.4925692230463	-14133.212930202484	244	0.13015873015873017	0.1680327868852459	0.08065940535766854
YOL097C	-1	-/-	-624.8617329895496	-16127.187772542238	244	0.12974683544303797	0.1680327868852459	0.08095378274948484
YMR131C	0	0/-	-625.2744953297079	-26882.59172409214	976	0.12974683544303797	0.1680327868852459	0.08095378274948484
YML078W	-1	-/-	-625.6177517920732	-13015.696855947375	244	0.12933753943217666	0.1680327868852459	0.08124816014130115
YDL051W	-1	-/-	-625.6376325041056	-15926.802760452032	244	0.1289308176100629	0.1680327868852459	0.08154253753311745
YBL024W	-1	-/-	-625.6649340987206	-15338.03499700129	244	0.12852664576802508	0.1680327868852459	0.08183691492493377
YLR292C	1	+/+	-625.6820359751582	-12688.08547771722	243	0.13125	0.1721311475409836	0.08183691492493377
YBL050W	-1	-/-	-625.7828522920609	-13325.659780360758	244	0.1308411214953271	0.1721311475409836	0.08213129231675008
YNL096C	0	0/-	-625.9077354241163	-26302.783116731793	976	0.1308411214953271	0.1721311475409836	0.08213129231675008
YMR012W	-1	-/-	-626.6335443034768	-13564.82590829581	244	0.13043478260869565	0.1721311475409836	0.08242566970856638
YBR288C	-1	-/+	-626.6353122293949	-13112.81403285265	244	0.13003095975232198	0.1721311475409836	0.0827200471003827
YER105C	1	+/-	-627.2851145416498	-13296.807370744646	243	0.13271604938271606	0.1762295081967213	0.0827200471003827
YFL042C	0	0/-	-627.3499642889947	-24312.280689092353	976	0.13271604938271606	0.1762295081967213	0.0827200471003827
YMR091C	1	+/-	-627.3586613535881	-13232.681772239506	243	0.13538461538461538	0.18032786885245902	0.0827200471003827
YJL166W	-1	-/-	-627.5087610706687	-14572.653484217823	244	0.13496932515337423	0.18032786885245902	0.083014424492199
YMR217W	0	0/-	-627.5449406728148	-25807.69562947005	976	0.13496932515337423	0.18032786885245902	0.083014424492199
YJL014W	-1	-/-	-627.642527744174	-13746.608553349972	244	0.1345565749235474	0.18032786885245902	0.08330880188401531
YDR122W	-1	-/-	-627.7822386473417	-14892.776363290846	244	0.13414634146341464	0.18032786885245902	0.08360317927583162
YHR133C	-1	-/-	-628.0960073694587	-13720.356142252684	244	0.1337386018237082	0.18032786885245902	0.08389755666764792
YCR071C	-1	-/-	-628.2317565754056	-13419.218782693148	244	0.13333333333333333	0.18032786885245902	0.08419193405946424
YDL202W	0	0/-	-628.6350527442992	-22382.786430440843	976	0.13333333333333333	0.18032786885245902	0.08419193405946424
YLR251W	0	0/0	-628.7673140782863	-24123.34702804871	976	0.13333333333333333	0.18032786885245902	0.08419193405946424
YDR101C	-1	-/-	-628.8518397957087	-16139.875883072615	244	0.13293051359516617	0.18032786885245902	0.08448631145128054
YOR245C	-1	-/-	-629.3466367721558	-14653.031855747104	244	0.13253012048192772	0.18032786885245902	0.08478068884309685
YER171W	-1	-/-	-629.3717618584633	-13466.698153808713	244	0.13213213213213212	0.18032786885245902	0.08507506623491316
YDR245W	-1	-/-	-629.8475441038609	-14055.257357746363	244	0.1317365269461078	0.18032786885245902	0.08536944362672946
YGR116W	-1	-/-	-629.97552973032	-12518.354424841702	244	0.13134328358208955	0.18032786885245902	0.08566382101854578
YOR002W	-1	-/-	-630.0528080761433	-13308.635607846081	244	0.13095238095238096	0.18032786885245902	0.08595819841036209
YBR079C	-1	-/-	-630.4537129551172	-14195.709011420608	244	0.13056379821958458	0.18032786885245902	0.08625257580217839
YBR212W	-1	-/-	-630.880587875843	-13579.429864577949	244	0.1301775147928994	0.18032786885245902	0.0865469531939947
YPL226W	0	0/-	-630.9340994730592	-25885.850909156725	976	0.1301775147928994	0.18032786885245902	0.0865469531939947
YOR323C	0	0/0	-630.9495562743396	-23319.7879908178	976	0.1301775147928994	0.18032786885245902	0.0865469531939947
YMR116C	-1	-/-	-631.1017652750015	-16005.981206223369	244	0.12979351032448377	0.18032786885245902	0.086841330585811
YDL082W	0	0/-	-631.3680538833141	-26795.169358328916	976	0.12979351032448377	0.18032786885245902	0.086841330585811
YLR093C	0	0/-	-631.5942049361765	-23316.184146692976	976	0.12979351032448377	0.18032786885245902	0.086841330585811
YLR264W	-1	-/-	-632.1217945888638	-16465.76192536205	244	0.12941176470588237	0.18032786885245902	0.08713570797762732
YGL155W	-1	-/0	-632.4068143516779	-13257.511318072677	244	0.12903225806451613	0.18032786885245902	0.08743008536944363
YAR002W	1	+/-	-632.5941601842642	-13459.709394775331	243	0.13157894736842105	0.18442622950819673	0.08743008536944363
YMR053C	-1	-/0	-632.6322203651071	-15471.938550792634	244	0.13119533527696792	0.18442622950819673	0.08772446276125993
YPR155C	-1	-/-	-633.3892082795501	-14290.43130069226	244	0.1308139534883721	0.18442622950819673	0.08801884015307625
YGR245C	-1	-/-	-633.4801474660635	-16557.24103640765	244	0.13043478260869565	0.18442622950819673	0.08831321754489255
YNL186W	-1	-/-	-633.6832154542208	-13853.055329591036	244	0.13005780346820808	0.18442622950819673	0.08860759493670886
YBL038W	0	0/-	-633.9682875368744	-23996.020726983435	976	0.13005780346820808	0.18442622950819673	0.08860759493670886
YPL160W	-1	-/-	-634.2140884250402	-15164.600292950869	244	0.12968299711815562	0.18442622950819673	0.08890197232852518
YBL022C	-1	-/-	-634.3063815161586	-13357.172770686448	244	0.12931034482758622	0.18442622950819673	0.08919634972034148
YPR129W	0	0/-	-634.3838036209345	-22823.667323552072	976	0.12931034482758622	0.18442622950819673	0.08919634972034148
YOR231W	-1	-/-	-634.5086849480867	-11985.692409008741	244	0.12893982808022922	0.18442622950819673	0.08949072711215779
YOR138C	0	0/-	-634.6207722723484	-22976.4125184007	976	0.12893982808022922	0.18442622950819673	0.08949072711215779
YDR238C	-1	-/-	-634.9610509574413	-12499.11487108469	244	0.12857142857142856	0.18442622950819673	0.08978510450397409
YPR033C	-1	-/-	-635.3500391542912	-14136.760451644659	244	0.1282051282051282	0.18442622950819673	0.0900794818957904
YAL036C	0	0/-	-635.4648125190288	-26031.40829046257	976	0.1282051282051282	0.18442622950819673	0.0900794818957904
YBL079W	1	+/-	-635.7052579373121	-13571.112968966365	243	0.13068181818181818	0.1885245901639344	0.0900794818957904
YAL002W	-1	-/+	-635.8101114630699	-12272.097842767835	244	0.13031161473087818	0.1885245901639344	0.09037385928760672
YKL091C	0	0/0	-636.0359965190291	-24559.538044224493	976	0.13031161473087818	0.1885245901639344	0.09037385928760672
YGR061C	0	0/-	-636.0600002016872	-22754.224220201373	976	0.13031161473087818	0.1885245901639344	0.09037385928760672
YOR090C	0	0/-	-636.1715360768139	-21594.64158076793	976	0.13031161473087818	0.1885245901639344	0.09037385928760672
YOL139C	-1	-/-	-636.2012549042702	-14207.75686429441	244	0.12994350282485875	0.1885245901639344	0.09066823667942302
YNL229C	1	+/-	-636.4930743873119	-13250.778190635145	243	0.1323943661971831	0.19262295081967212	0.09066823667942302
YGL019W	-1	-/-	-636.5974277257919	-12505.21138830483	244	0.13202247191011235	0.19262295081967212	0.09096261407123933
YDR165W	-1	-/-	-636.6199016198516	-17398.93270780891	244	0.13165266106442577	0.19262295081967212	0.09125699146305563
YBR005W	0	0/-	-636.8234537709504	-23617.64521261584	976	0.13165266106442577	0.19262295081967212	0.09125699146305563
YGL100W	1	+/-	-636.911724448204	-12711.631276123226	243	0.1340782122905028	0.19672131147540983	0.09125699146305563
YNL112W	-1	-/-	-636.9989970624447	-15465.245669588447	244	0.13370473537604458	0.19672131147540983	0.09155136885487195
YGR085C	-1	-/-	-637.3612201362848	-15786.92701125145	244	0.13333333333333333	0.19672131147540983	0.09184574624668826
YDR324C	-1	-/-	-637.8118794262409	-15367.354941770434	244	0.1329639889196676	0.19672131147540983	0.09214012363850456
YOR217W	-1	-/-	-638.1402523815632	-13427.0382104069	244	0.13259668508287292	0.19672131147540983	0.09243450103032087
YDR170C	-1	-/-	-638.4169440791011	-13782.759440429509	244	0.1322314049586777	0.19672131147540983	0.09272887842213717
YLR219W	-1	-/-	-638.4799594059587	-16256.325541950762	244	0.13186813186813187	0.19672131147540983	0.09302325581395349
YBL040C	-1	-/-	-638.5350243598223	-13327.803571119905	244	0.13150684931506848	0.19672131147540983	0.0933176332057698
YOR198C	-1	-/-	-638.8863626122475	-13909.692006006837	244	0.13114754098360656	0.19672131147540983	0.0936120105975861
YDR392W	-1	-/-	-638.9766250252724	-13580.767880380154	244	0.1307901907356948	0.19672131147540983	0.09390638798940242
YOR160W	1	+/-	-639.0032271593809	-12898.480057351291	243	0.1331521739130435	0.20081967213114754	0.09390638798940242
YNL085W	-1	-/-	-639.0076474919915	-14341.41476418823	244	0.13279132791327913	0.20081967213114754	0.09420076538121873
YFL017W-A	-1	-/-	-639.0758450180292	-13739.518206186593	244	0.13243243243243244	0.20081967213114754	0.09449514277303503
YDR354W	0	0/0	-639.0845201350749	-22455.887713423	976	0.13243243243243244	0.20081967213114754	0.09449514277303503
YIL107C	0	0/0	-639.7155164889991	-25192.524842167273	976	0.13243243243243244	0.20081967213114754	0.09449514277303503
YIL038C	-1	-/-	-640.1055116951466	-13224.943794339895	244	0.1320754716981132	0.20081967213114754	0.09478952016485134
YGL103W	0	0/-	-640.1461033262312	-24990.942608786747	976	0.1320754716981132	0.20081967213114754	0.09478952016485134
YNL159C	-1	-/-	-640.6986751779914	-14426.352779269218	244	0.13172043010752688	0.20081967213114754	0.09508389755666764
YPR075C	-1	-/-	-641.1309337764978	-14095.128690548241	244	0.13136729222520108	0.20081967213114754	0.09537827494848396
YOR220W	0	0/0	-641.3729176186025	-25687.70659931749	976	0.13136729222520108	0.20081967213114754	0.09537827494848396
YGR027C	0	0/-	-641.4617229420692	-25114.348955448717	976	0.13136729222520108	0.20081967213114754	0.09537827494848396
YHL004W	0	0/-	-641.4682819414884	-22167.899323926307	976	0.13136729222520108	0.20081967213114754	0.09537827494848396
YDL081C	-1	-/-	-641.6935649812222	-15791.823779121041	244	0.13101604278074866	0.20081967213114754	0.09567265234030027
YPR149W	0	0/-	-642.01096685417	-24351.110735890456	976	0.13101604278074866	0.20081967213114754	0.09567265234030027
YMR150C	1	+/+	-642.1182386875153	-13124.664342015982	243	0.13333333333333333	0.20491803278688525	0.09567265234030027
YMR029C	-1	-/-	-642.2796998023987	-13941.136171646416	244	0.13297872340425532	0.20491803278688525	0.09596702973211657
YIR021W	-1	-/-	-642.4158839136362	-13309.60920701921	244	0.13262599469496023	0.20491803278688525	0.09626140712393289
YLR195C	-1	-/-	-642.5286041349173	-13726.416838154197	244	0.13227513227513227	0.20491803278688525	0.09655578451574919
YCR067C	-1	-/-	-642.5646783411503	-12458.742327995598	244	0.13192612137203166	0.20491803278688525	0.0968501619075655
YJR002W	-1	-/-	-642.8892133533955	-14752.488873459399	244	0.13157894736842105	0.20491803278688525	0.09714453929938181
YJL183W	-1	-/-	-642.9844549000263	-15040.472640298307	244	0.13123359580052493	0.20491803278688525	0.09743891669119811
YGR103W	-1	-/-	-643.0255670025945	-16397.49020921439	244	0.13089005235602094	0.20491803278688525	0.09773329408301443
YJR024C	0	0/0	-643.2263911385089	-23792.516635021195	976	0.13089005235602094	0.20491803278688525	0.09773329408301443
YOR271C	0	0/-	-643.7814330104738	-25314.518108697608	976	0.13089005235602094	0.20491803278688525	0.09773329408301443
YKL154W	1	+/+	-643.7963572666049	-14443.01722113043	243	0.13315926892950392	0.20901639344262296	0.09773329408301443
YNL293W	-1	-/-	-645.035405293107	-14283.259154222906	244	0.1328125	0.20901639344262296	0.09802767147483073
YCR031C	-1	-/-	-645.1489438414574	-14374.095990493894	244	0.13246753246753246	0.20901639344262296	0.09832204886664704
YDR372C	1	+/-	-645.5745814442635	-13215.750232413411	243	0.13471502590673576	0.21311475409836064	0.09832204886664704
YLR312W-A	0	0/-	-645.6100832633674	-23484.637765925378	976	0.13471502590673576	0.21311475409836064	0.09832204886664704
YLL021W	-1	-/-	-645.7345645949244	-14277.274706713855	244	0.1343669250645995	0.21311475409836064	0.09861642625846335
YAR027W	0	0/0	-645.9581232555211	-24143.503664836287	976	0.1343669250645995	0.21311475409836064	0.09861642625846335
YAR002C-A	-1	-/-	-646.1245102584362	-13424.421473450959	244	0.13402061855670103	0.21311475409836064	0.09891080365027966
YPL243W	1	+/+	-646.4091734737158	-14531.888867199421	243	0.13624678663239073	0.21721311475409835	0.09891080365027966
YIL085C	-1	-/-	-646.8117534667253	-12987.516153022647	244	0.1358974358974359	0.21721311475409835	0.09920518104209597
YMR194W	0	0/-	-647.042083863169	-26184.947297655046	976	0.1358974358974359	0.21721311475409835	0.09920518104209597
YJL010C	-1	-/-	-647.4715094566345	-15126.770077258348	244	0.13554987212276215	0.21721311475409835	0.09949955843391227
YJL096W	0	0/-	-647.5191058255732	-23143.966457637027	976	0.13554987212276215	0.21721311475409835	0.09949955843391227
YPR010C	-1	-/-	-647.6955985873938	-15327.57249661535	244	0.13520408163265307	0.21721311475409835	0.09979393582572858
YGR128C	-1	-/-	-647.8582980781794	-16212.081640690565	244	0.13486005089058525	0.21721311475409835	0.1000883132175449
YER165W	-1	-/-	-648.0089981108904	-14802.954549744725	244	0.13451776649746192	0.21721311475409835	0.1003826906093612
YNL138W	-1	-/-	-648.2162687033415	-12585.646511353552	244	0.1341772151898734	0.21721311475409835	0.10067706800117751
YOR276W	0	0/-	-648.4433201272041	-25305.479287100956	976	0.1341772151898734	0.21721311475409835	0.10067706800117751
YDR412W	-1	-/-	-648.8883843570948	-15554.790474198759	244	0.13383838383838384	0.21721311475409835	0.10097144539299382
YML077W	-1	-/-	-649.0248637869954	-13986.925155617297	244	0.13350125944584382	0.21721311475409835	0.10126582278481013
YFR051C	-1	-/-	-649.0863060280681	-13543.804091334343	244	0.13316582914572864	0.21721311475409835	0.10156020017662644
YJL121C	-1	-/0	-649.1363750696182	-13473.591254979372	244	0.13283208020050125	0.21721311475409835	0.10185457756844274
YHL007C	-1	-/-	-649.2143348157406	-15161.51648004353	244	0.1325	0.21721311475409835	0.10214895496025905
YHR005C-A	1	+/+	-649.3565138727427	-12545.028624132276	243	0.13466334164588528	0.22131147540983606	0.10214895496025905
YGR232W	0	0/0	-649.38387799263	-22883.55902383104	976	0.13466334164588528	0.22131147540983606	0.10214895496025905
YLR146C	0	0/-	-649.5180866234004	-26324.555233323947	976	0.13466334164588528	0.22131147540983606	0.10214895496025905
YDR300C	-1	-/0	-649.5560501813889	-15012.254303380847	244	0.13432835820895522	0.22131147540983606	0.10244333235207537
YDR237W	0	0/-	-649.7333276756108	-22819.14093725197	976	0.13432835820895522	0.22131147540983606	0.10244333235207537
YML046W	-1	-/-	-649.8341689258814	-14601.24216786027	244	0.13399503722084366	0.22131147540983606	0.10273770974389167
YDL113C	1	+/+	-649.8933302685618	-14286.597581408918	243	0.13613861386138615	0.22540983606557377	0.10273770974389167
YPL012W	-1	-/-	-650.1578656882048	-15675.236195832491	244	0.13580246913580246	0.22540983606557377	0.10303208713570798
YLR314C	-1	-/-	-650.1983110755682	-13361.579583697021	244	0.1354679802955665	0.22540983606557377	0.10332646452752428
YDR280W	-1	-/-	-650.204491764307	-14485.452821008861	244	0.13513513513513514	0.22540983606557377	0.1036208419193406
YDR003W	0	0/0	-650.3468922618777	-26374.36450992711	976	0.13513513513513514	0.22540983606557377	0.1036208419193406
YDR449C	-1	-/-	-650.4938900768757	-17329.779402382672	244	0.13480392156862744	0.22540983606557377	0.10391521931115691
YKL145W	-1	-/-	-651.0430253446102	-12851.384313553572	244	0.13447432762836187	0.22540983606557377	0.10420959670297321
YER133W	-1	-/-	-651.0762193500996	-12568.984890393913	244	0.13414634146341464	0.22540983606557377	0.10450397409478952
YOR075W	-1	-/-	-651.0792040675879	-13339.407594829798	244	0.13381995133819952	0.22540983606557377	0.10479835148660582
YOR103C	-1	-/-	-651.1705048158765	-13455.900496199727	244	0.13349514563106796	0.22540983606557377	0.10509272887842214
YLR276C	-1	-/-	-651.2539687752724	-15672.022018454969	244	0.13317191283292978	0.22540983606557377	0.10538710627023845
YLR239C	0	0/-	-651.5154206203297	-23415.178076388314	976	0.13317191283292978	0.22540983606557377	0.10538710627023845
YHR075C	-1	-/-	-652.7278331592679	-12269.196180038154	244	0.13285024154589373	0.22540983606557377	0.10568148366205475
YBL092W	0	0/-	-653.0954361055046	-24787.017281375825	976	0.13285024154589373	0.22540983606557377	0.10568148366205475
YKL065C	0	0/-	-653.1556012835354	-24937.793594350107	976	0.13285024154589373	0.22540983606557377	0.10568148366205475
YOR035C	-1	-/-	-653.4376301914454	-14703.940314225852	244	0.13253012048192772	0.22540983606557377	0.10597586105387106
YLR459W	-1	-/-	-653.9709346145391	-14040.696512684226	244	0.13221153846153846	0.22540983606557377	0.10627023844568736
YML026C	0	0/-	-655.0553558766842	-26296.24912613444	976	0.13221153846153846	0.22540983606557377	0.10627023844568736
YKR057W	-1	-/-	-655.317359983921	-14318.878217510879	244	0.13189448441247004	0.22540983606557377	0.10656461583750368
YIL040W	-1	-/-	-655.6121094226837	-14181.227516360581	244	0.13157894736842105	0.22540983606557377	0.10685899322931999
YOL039W	-1	-/-	-655.6986469402909	-14651.14593372494	244	0.13126491646778043	0.22540983606557377	0.10715337062113629
YDR330W	-1	-/-	-655.7195512875915	-14993.358710944653	244	0.13095238095238096	0.22540983606557377	0.1074477480129526
YBR283C	1	+/+	-655.7695226967335	-13556.242744263262	243	0.1330166270783848	0.22950819672131148	0.1074477480129526
YBL026W	-1	-/-	-656.0045486092567	-13188.49173937738	244	0.13270142180094788	0.22950819672131148	0.10774212540476891
YMR093W	-1	-/-	-656.0320466309786	-15727.079656891525	244	0.13238770685579196	0.22950819672131148	0.10803650279658522
YKL170W	-1	-/-	-656.2824339419603	-13814.227960020304	244	0.1320754716981132	0.22950819672131148	0.10833088018840153
YPL263C	0	0/0	-656.3361556604505	-26140.663911352865	976	0.1320754716981132	0.22950819672131148	0.10833088018840153
YDR418W	-1	-/-	-656.6003428399563	-16311.06231212616	244	0.13176470588235295	0.22950819672131148	0.10862525758021783
YMR203W	1	+/+	-656.7754306793213	-13948.656106501818	243	0.13380281690140844	0.2336065573770492	0.10862525758021783
YHR064C	0	0/-	-657.2486460264772	-25877.72233971022	976	0.13380281690140844	0.2336065573770492	0.10862525758021783
YGL213C	-1	-/-	-657.3173577040434	-13888.276040032506	244	0.13348946135831383	0.2336065573770492	0.10891963497203415
YLR167W	-1	-/-	-657.6576895788312	-13850.830860465765	244	0.13317757009345793	0.2336065573770492	0.10921401236385046
YGL167C	-1	-/-	-658.0521535426378	-12508.450185410678	244	0.13286713286713286	0.2336065573770492	0.10950838975566676
YPL013C	0	0/-	-658.4033721722662	-21502.019779200666	976	0.13286713286713286	0.2336065573770492	0.10950838975566676
YGR148C	0	0/-	-658.4830945190042	-26407.083609201014	976	0.13286713286713286	0.2336065573770492	0.10950838975566676
YDR152W	0	0/-	-658.8437818102539	-25594.773091178387	976	0.13286713286713286	0.2336065573770492	0.10950838975566676
YKL009W	-1	-/-	-658.9372557848692	-16406.499118819833	244	0.1325581395348837	0.2336065573770492	0.10980276714748308
YDR519W	0	0/-	-659.0369964335114	-23392.35387309082	976	0.1325581395348837	0.2336065573770492	0.10980276714748308
YIL027C	0	0/-	-659.1214685793966	-24038.589742260054	976	0.1325581395348837	0.2336065573770492	0.10980276714748308
YLR335W	1	+/-	-659.4299450516701	-14136.819421336055	243	0.1345707656612529	0.23770491803278687	0.10980276714748308
YKL146W	-1	-/-	-659.6019095182419	-14033.928222745657	244	0.13425925925925927	0.23770491803278687	0.11009714453929938
YPR081C	-1	-/-	-659.6325339004397	-12675.005994141102	244	0.13394919168591224	0.23770491803278687	0.11039152193111569
YDL208W	-1	-/-	-659.6485955119133	-15118.846368014812	244	0.1336405529953917	0.23770491803278687	0.110685899322932
YHR197W	1	+/-	-659.742001414299	-15827.917726099491	243	0.135632183908046	0.24180327868852458	0.110685899322932
YMR157C	0	0/0	-659.7606322560459	-23721.65485915169	976	0.135632183908046	0.24180327868852458	0.110685899322932
YOL145C	-1	-/-	-660.1992775946856	-13593.493344336748	244	0.1353211009174312	0.24180327868852458	0.1109802767147483
YOR067C	-1	-/-	-660.2358861863613	-13912.276312351227	244	0.13501144164759726	0.24180327868852458	0.11127465410656462
YDL045C	-1	-/-	-660.288392111659	-15117.015102356672	244	0.13470319634703196	0.24180327868852458	0.11156903149838092
YAL025C	-1	-/-	-660.5508781671524	-16187.009694874287	244	0.13439635535307518	0.24180327868852458	0.11186340889019723
YDR169C	0	0/-	-660.8817091546953	-24940.62874169089	976	0.13439635535307518	0.24180327868852458	0.11186340889019723
YPL098C	-1	-/+	-660.9835905134678	-13335.664730235934	244	0.1340909090909091	0.24180327868852458	0.11215778628201355
YJL050W	-1	-/-	-661.3350810557604	-15970.05236493051	244	0.13378684807256236	0.24180327868852458	0.11245216367382985
YGL148W	0	0/0	-661.5333132240921	-25438.161926144734	976	0.13378684807256236	0.24180327868852458	0.11245216367382985
YPR060C	0	0/0	-661.5486230980605	-25891.276772243902	976	0.13378684807256236	0.24180327868852458	0.11245216367382985
YGR147C	-1	-/-	-661.6595638841391	-13798.864559985697	244	0.1334841628959276	0.24180327868852458	0.11274654106564616
YNL131W	1	+/+	-661.7481552362442	-13782.032116010785	243	0.13544018058690746	0.2459016393442623	0.11274654106564616
YDR120C	-1	-/-	-661.843520000577	-16181.985254958272	244	0.13513513513513514	0.2459016393442623	0.11304091845746246
YLR305C	-1	-/-	-662.0439065247774	-14416.734410695732	244	0.1348314606741573	0.2459016393442623	0.11333529584927877
YDL084W	-1	-/-	-662.1118457019329	-13853.428596884012	244	0.13452914798206278	0.2459016393442623	0.11362967324109509
YOR167C	0	0/-	-662.2172529194504	-26160.165791826323	976	0.13452914798206278	0.2459016393442623	0.11362967324109509
YDR194C	-1	-/-	-662.2311397567391	-14502.793706342578	244	0.1342281879194631	0.2459016393442623	0.11392405063291139
YLL008W	-1	-/-	-662.6736362427473	-15178.148569628596	244	0.13392857142857142	0.2459016393442623	0.1142184280247277
YGR195W	-1	-/-	-662.7018799334764	-14960.173624098301	244	0.133630289532294	0.2459016393442623	0.114512805416544
YBR273C	-1	-/-	-662.8220165148377	-15399.490213125944	244	0.13333333333333333	0.2459016393442623	0.11480718280836032
YMR243C	-1	-/-	-662.8279374614358	-13892.27401227504	244	0.13303769401330376	0.2459016393442623	0.11510156020017663
YLR129W	-1	-/-	-662.8806335031986	-16202.081314221025	244	0.13274336283185842	0.2459016393442623	0.11539593759199293
YDL106C	-1	-/-	-663.0215361118317	-14061.734195306897	244	0.13245033112582782	0.2459016393442623	0.11569031498380924
YDL116W	1	+/-	-663.376848384738	-13934.425347313285	243	0.1343612334801762	0.25	0.11569031498380924
YGL130W	-1	-/-	-663.4784499555826	-13535.44649939984	244	0.13406593406593406	0.25	0.11598469237562556
YML025C	-1	-/-	-663.7761455625296	-13229.302133098245	244	0.1337719298245614	0.25	0.11627906976744186
YDL149W	1	+/+	-664.1275881379843	-15125.665526941419	243	0.13566739606126915	0.2540983606557377	0.11627906976744186
YAL023C	-1	-/-	-664.2828755527735	-14272.80608317256	244	0.13537117903930132	0.2540983606557377	0.11657344715925817
YGR123C	-1	-/-	-664.4644022285938	-15677.666176065803	244	0.13507625272331156	0.2540983606557377	0.11686782455107447
YER131W	0	0/-	-664.5704267024994	-27618.41841432266	976	0.13507625272331156	0.2540983606557377	0.11686782455107447
YNL177C	-1	-/-	-664.5882240235806	-13146.087544389069	244	0.13478260869565217	0.2540983606557377	0.11716220194289079
YEL002C	-1	-/-	-664.6195723414421	-14483.039568327367	244	0.13449023861171366	0.2540983606557377	0.1174565793347071
YKL002W	-1	-/-	-664.9399015977979	-13926.916762255132	244	0.1341991341991342	0.2540983606557377	0.1177509567265234
YMR170C	0	0/-	-665.2544746827334	-25339.667919959873	976	0.1341991341991342	0.2540983606557377	0.1177509567265234
YLR367W	0	0/-	-665.3285438083112	-26684.114915415645	976	0.1341991341991342	0.2540983606557377	0.1177509567265234
YLR372W	-1	-/-	-665.3461739122868	-16635.646752491593	244	0.13390928725701945	0.2540983606557377	0.11804533411833971
YGR118W	-1	-/-	-665.3520492315292	-16265.685463681817	244	0.1336206896551724	0.2540983606557377	0.11833971151015601
YNL284C	0	0/-	-665.5163467824459	-23363.84267229773	976	0.1336206896551724	0.2540983606557377	0.11833971151015601
YPL101W	-1	-/-	-665.5543197691441	-13928.716083273292	244	0.13333333333333333	0.2540983606557377	0.11863408890197233
YDR279W	-1	-/-	-665.6534486040473	-13981.446931786835	244	0.13304721030042918	0.2540983606557377	0.11892846629378864
YKL034W	-1	-/-	-665.695057168603	-15565.486910261214	244	0.13276231263383298	0.2540983606557377	0.11922284368560494
YGL220W	0	0/-	-665.956225477159	-23584.93919615075	976	0.13276231263383298	0.2540983606557377	0.11922284368560494
YDR167W	-1	-/-	-666.0094718188047	-13606.481458082795	244	0.13247863247863248	0.2540983606557377	0.11951722107742126
YDR385W	-1	-/-	-666.0191469192505	-13591.010054603219	244	0.13219616204690832	0.2540983606557377	0.11981159846923756
YMR077C	-1	-/-	-666.1347036808729	-14354.775555744767	244	0.13191489361702127	0.2540983606557377	0.12010597586105387
YDR083W	-1	-/-	-666.5800450146198	-16726.836522243917	244	0.1316348195329087	0.2540983606557377	0.12040035325287018
YER048W-A	0	0/0	-666.7274646684527	-23408.164328398183	976	0.1316348195329087	0.2540983606557377	0.12040035325287018
YKL121W	0	0/0	-667.0782741717994	-25350.250448398292	976	0.1316348195329087	0.2540983606557377	0.12040035325287018
YLL034C	1	+/-	-667.2833710759878	-15959.937721922994	243	0.13347457627118645	0.2581967213114754	0.12040035325287018
YLR448W	-1	-/-	-668.2735879719257	-17075.79730926454	244	0.1331923890063425	0.2581967213114754	0.12069473064468648
YHR028C	0	0/-	-668.4416817352176	-24188.950606144965	976	0.1331923890063425	0.2581967213114754	0.12069473064468648
YNL301C	0	0/-	-668.5591966509819	-26665.92842649389	976	0.1331923890063425	0.2581967213114754	0.12069473064468648
YDR265W	-1	-/+	-668.6804220974445	-13378.20092113316	244	0.13291139240506328	0.2581967213114754	0.1209891080365028
YBR106W	-1	-/+	-669.2427082508802	-14639.547597005963	244	0.13263157894736843	0.2581967213114754	0.1212834854283191
YHR147C	0	0/-	-669.4429845558479	-23552.274441228248	976	0.13263157894736843	0.2581967213114754	0.1212834854283191
YDR204W	0	0/0	-669.5465836748481	-24774.420775604434	976	0.13263157894736843	0.2581967213114754	0.1212834854283191
YPL087W	-1	-/-	-669.7293255925179	-14640.043467186391	244	0.1323529411764706	0.2581967213114754	0.12157786282013541
YKL138C	0	0/-	-670.2592218108475	-23307.75151029788	976	0.1323529411764706	0.2581967213114754	0.12157786282013541
YHL027W	-1	-/-	-670.2699058204889	-14836.200041204691	244	0.1320754716981132	0.2581967213114754	0.12187224021195173
YJR083C	-1	-/0	-670.8435033708811	-14125.675441414118	244	0.13179916317991633	0.2581967213114754	0.12216661760376803
YIL105C	-1	-/-	-670.9618939310312	-14616.815344646573	244	0.1315240083507307	0.2581967213114754	0.12246099499558434
YGL106W	-1	-/-	-671.0822854936123	-13615.813892066479	244	0.13125	0.2581967213114754	0.12275537238740064
YJR144W	-1	-/-	-671.086305886507	-13458.00101146102	244	0.13097713097713098	0.2581967213114754	0.12304974977921695
YOL071W	-1	-/-	-671.2272115498781	-15965.767686381936	244	0.13070539419087138	0.2581967213114754	0.12334412717103327
YOR256C	-1	-/-	-671.3413391262293	-14491.463453374803	244	0.13043478260869565	0.2581967213114754	0.12363850456284957
YEL022W	-1	-/-	-671.5962366163731	-14007.358756870031	244	0.13016528925619836	0.2581967213114754	0.12393288195466588
YOR096W	0	0/-	-671.6755942776799	-26771.644090109505	976	0.13016528925619836	0.2581967213114754	0.12393288195466588
YBR247C	-1	-/-	-672.1247313171625	-16829.168561071157	244	0.12989690721649486	0.2581967213114754	0.1242272593464822
YFL002C	-1	-/-	-672.2440576404333	-15861.011107996106	244	0.12962962962962962	0.2581967213114754	0.1245216367382985
YJL122W	-1	-/-	-672.2832457646728	-18016.377763561904	244	0.1293634496919918	0.2581967213114754	0.12481601413011481
YBR265W	-1	-/-	-672.4543820917606	-13653.306154757738	244	0.1290983606557377	0.2581967213114754	0.12511039152193112
YJL136C	0	0/-	-672.4563546199352	-25947.14459404163	976	0.1290983606557377	0.2581967213114754	0.12511039152193112
YML118W	-1	-/-	-672.5272559821606	-14401.463719472289	244	0.12883435582822086	0.2581967213114754	0.1254047689137474
YDL169C	0	0/0	-672.5589175261557	-27552.933521708474	976	0.12883435582822086	0.2581967213114754	0.1254047689137474
YGR231C	-1	-/-	-672.5639285892248	-14024.642203345895	244	0.12857142857142856	0.2581967213114754	0.12569914630556372
YBR034C	-1	-/-	-672.7615310400724	-14631.341434165835	244	0.12830957230142567	0.2581967213114754	0.12599352369738004
YLR369W	-1	-/-	-673.0408589541912	-14653.890867829323	244	0.12804878048780488	0.2581967213114754	0.12628790108919635
YER122C	-1	-/-	-673.1863635182381	-13657.672770500183	244	0.12778904665314403	0.2581967213114754	0.12658227848101267
YBR162W-A	0	0/-	-673.4604032132775	-23875.207390894182	976	0.12778904665314403	0.2581967213114754	0.12658227848101267
YOR166C	0	0/-	-673.6737444028258	-24389.418221656233	976	0.12778904665314403	0.2581967213114754	0.12658227848101267
YCL033C	-1	-/-	-673.9545717984438	-14830.39404720813	244	0.12753036437246965	0.2581967213114754	0.12687665587282898
YML106W	0	0/-	-674.0348084010184	-25875.445955026895	976	0.12753036437246965	0.2581967213114754	0.12687665587282898
YDR226W	0	0/-	-674.175866285339	-23405.131923088804	976	0.12753036437246965	0.2581967213114754	0.12687665587282898
YNL252C	0	0/-	-674.2543188259006	-23138.52786951326	976	0.12753036437246965	0.2581967213114754	0.12687665587282898
YGL080W	0	0/-	-674.5749043598771	-24385.925639444962	976	0.12753036437246965	0.2581967213114754	0.12687665587282898
YNL027W	-1	-/-	-674.6026036143303	-14377.162532806396	244	0.12727272727272726	0.2581967213114754	0.12717103326464527
YOR078W	-1	-/-	-674.9241734147072	-16931.347644239664	244	0.12701612903225806	0.2581967213114754	0.12746541065646158
YDR228C	-1	-/-	-675.2644515037537	-13445.229467064142	244	0.1267605633802817	0.2581967213114754	0.1277597880482779
YLR362W	-1	-/-	-675.4223988056183	-15956.807863488793	244	0.12650602409638553	0.2581967213114754	0.1280541654400942
YOR370C	0	0/+	-675.741294015199	-24273.59392780438	976	0.12650602409638553	0.2581967213114754	0.1280541654400942
YHL001W	0	0/-	-675.8299805112183	-26371.63850934431	976	0.12650602409638553	0.2581967213114754	0.1280541654400942
YHR128W	0	0/-	-675.8878218717873	-27426.6280432418	976	0.12650602409638553	0.2581967213114754	0.1280541654400942
YOL027C	-1	-/-	-675.9442285597324	-12318.186560213566	244	0.12625250501002003	0.2581967213114754	0.12834854283191052
YBR164C	1	+/+	-676.0563734471798	-14954.93688698858	243	0.128	0.26229508196721313	0.12834854283191052
YBL027W	0	0/-	-676.2292140480131	-26314.175702696666	976	0.128	0.26229508196721313	0.12834854283191052
YIL097W	-1	-/-	-676.5127323716879	-14981.394429538399	244	0.1277445109780439	0.26229508196721313	0.1286429202237268
YNL113W	-1	-/-	-676.6645351797342	-15231.586546048522	244	0.12749003984063745	0.26229508196721313	0.12893729761554312
YNL075W	-1	-/-	-676.8588019609451	-17351.384599283338	244	0.1272365805168986	0.26229508196721313	0.12923167500735944
YOR210W	-1	-/-	-677.8172647356987	-14887.405953288078	244	0.12698412698412698	0.26229508196721313	0.12952605239917575
YOL055C	-1	-/-	-678.1082212328911	-14943.382777489722	244	0.12673267326732673	0.26229508196721313	0.12982042979099206
YIL052C	-1	-/-	-678.1539779230952	-14785.473381660879	244	0.12648221343873517	0.26229508196721313	0.13011480718280835
YJL061W	1	+/-	-678.3423262536526	-14208.604857444763	243	0.1282051282051282	0.26639344262295084	0.13011480718280835
YNL008C	-1	-/-	-678.3776536658406	-14155.661937825382	244	0.1279527559055118	0.26639344262295084	0.13040918457462466
YMR212C	-1	-/0	-678.5366044789553	-14810.26748405397	244	0.12770137524557956	0.26639344262295084	0.13070356196644098
YLR204W	0	0/-	-678.5612350217998	-23481.760304983705	976	0.12770137524557956	0.26639344262295084	0.13070356196644098
YNL151C	-1	-/-	-678.6661084368825	-16068.459321387112	244	0.12745098039215685	0.26639344262295084	0.1309979393582573
YLR107W	-1	-/-	-678.7992736846209	-13445.25977896899	244	0.12720156555772993	0.26639344262295084	0.1312923167500736
YOR182C	-1	-/-	-679.2976657450199	-13737.578988432884	244	0.126953125	0.26639344262295084	0.1315866941418899
YOL108C	-1	-/-	-679.7347677499056	-14857.430006697774	244	0.1267056530214425	0.26639344262295084	0.1318810715337062
YGL180W	-1	-/+	-679.7820346951485	-15193.248957157135	244	0.1264591439688716	0.26639344262295084	0.13217544892552252
YDR302W	-1	-/-	-679.8162225782871	-13961.541955143213	244	0.1262135922330097	0.26639344262295084	0.13246982631733883
YHR073W	-1	-/-	-679.8626479655504	-13355.43984169513	244	0.12596899224806202	0.26639344262295084	0.13276420370915515
YJL057C	0	0/-	-679.9051478300244	-27753.006843212992	976	0.12596899224806202	0.26639344262295084	0.13276420370915515
YGR106C	0	0/0	-680.128077717498	-23936.63369757496	976	0.12596899224806202	0.26639344262295084	0.13276420370915515
YDL075W	0	0/-	-680.3703482151031	-25977.937980812043	976	0.12596899224806202	0.26639344262295084	0.13276420370915515
YOL041C	0	0/-	-680.4041871912777	-25887.35886885971	976	0.12596899224806202	0.26639344262295084	0.13276420370915515
YDR292C	1	+/+	-680.4241458922625	-15153.887756198645	243	0.1276595744680851	0.27049180327868855	0.13276420370915515
YOR281C	-1	-/-	-680.4306906163692	-14377.90377958119	244	0.1274131274131274	0.27049180327868855	0.13305858110097143
YBL087C	0	0/-	-680.6910441555083	-26629.386734485626	976	0.1274131274131274	0.27049180327868855	0.13305858110097143
YNL267W	-1	-/-	-680.7406460493803	-13348.486093521118	244	0.12716763005780346	0.27049180327868855	0.13335295849278775
YDL061C	0	0/-	-680.8885298967361	-25752.825330480933	976	0.12716763005780346	0.27049180327868855	0.13335295849278775
YML105C	1	+/+	-680.9086428135633	-14071.193538822234	243	0.12884615384615383	0.27459016393442626	0.13335295849278775
YPL178W	-1	-/-	-681.1116427779198	-14090.600585728884	244	0.12859884836852206	0.27459016393442626	0.13364733588460406
YLR449W	-1	-/-	-681.1822477281094	-16263.177056059241	244	0.12835249042145594	0.27459016393442626	0.13394171327642038
YOL124C	-1	-/-	-681.2612100765109	-16394.854732356966	244	0.12810707456978968	0.27459016393442626	0.1342360906682367
YDL097C	-1	-/-	-681.2638352364302	-13123.091520532966	244	0.12786259541984732	0.27459016393442626	0.13453046806005298
YOL010W	-1	-/-	-681.3244086951017	-16206.183447122574	244	0.12761904761904763	0.27459016393442626	0.1348248454518693
YBR290W	1	+/+	-681.5675789378583	-14498.2792259641	243	0.12927756653992395	0.2786885245901639	0.1348248454518693
YER006W	-1	-/-	-681.8121592700481	-16554.740617141128	244	0.12903225806451613	0.2786885245901639	0.1351192228436856
YOL082W	1	+/-	-681.9652972593904	-15468.033003397286	243	0.13068181818181818	0.2827868852459016	0.1351192228436856
YKL150W	-1	-/-	-682.1929755806923	-15212.839991614223	244	0.13043478260869565	0.2827868852459016	0.13541360023550192
YJL069C	-1	-/-	-682.3687807768583	-15270.79688371718	244	0.13018867924528302	0.2827868852459016	0.13570797762731823
YCR083W	-1	-/-	-682.4023232758045	-15204.25492337346	244	0.12994350282485875	0.2827868852459016	0.13600235501913452
YPR190C	-1	-/-	-682.9799151495099	-16182.572226278484	244	0.12969924812030076	0.2827868852459016	0.13629673241095083
YLR069C	-1	-/-	-683.2584213316441	-14415.7340220958	244	0.1294559099437148	0.2827868852459016	0.13659110980276715
YBR146W	0	0/-	-683.3376827985048	-23097.08600817062	976	0.1294559099437148	0.2827868852459016	0.13659110980276715
YIL007C	-1	-/0	-683.4734391719103	-15695.832634724677	244	0.12921348314606743	0.2827868852459016	0.13688548719458346
YJR069C	-1	-/-	-683.4915185123682	-16179.027897849679	244	0.12897196261682242	0.2827868852459016	0.13717986458639977
YLR423C	-1	-/-	-683.818085283041	-14921.111549675465	244	0.1287313432835821	0.2827868852459016	0.13747424197821606
YHR010W	0	0/-	-684.4271558690816	-26116.523922283202	976	0.1287313432835821	0.2827868852459016	0.13747424197821606
YNL064C	1	+/+	-684.5353516489267	-13774.630125388503	243	0.1303538175046555	0.28688524590163933	0.13747424197821606
YPL139C	-1	-/-	-684.6522518992424	-14469.346129387617	244	0.13011152416356878	0.28688524590163933	0.13776861937003237
YDR251W	-1	-/-	-684.9362633600831	-12873.914135701954	244	0.12987012987012986	0.28688524590163933	0.1380629967618487
YGL172W	1	+/-	-685.0338315665722	-14228.748705103993	243	0.13148148148148148	0.29098360655737704	0.1380629967618487
YOR165W	0	0/-	-685.2390401884913	-24472.94521975331	976	0.13148148148148148	0.29098360655737704	0.1380629967618487
YDR012W	0	0/-	-685.438841983676	-25902.981315148994	976	0.13148148148148148	0.29098360655737704	0.1380629967618487
YOR234C	0	0/-	-685.4947317335755	-27100.760940190405	976	0.13148148148148148	0.29098360655737704	0.1380629967618487
YGL245W	-1	-/-	-685.9764074832201	-14170.607576318085	244	0.13123844731977818	0.29098360655737704	0.138357374153665
YJL023C	0	0/-	-686.0901457574219	-23366.871849214658	976	0.13123844731977818	0.29098360655737704	0.138357374153665
YOR252W	0	0/0	-686.0906397812068	-26620.904296880588	976	0.13123844731977818	0.29098360655737704	0.138357374153665
YNL238W	0	0/-	-686.3840576224029	-25063.51228243299	976	0.13123844731977818	0.29098360655737704	0.138357374153665
YNL070W	1	+/+	-686.6224988996983	-12561.464520335197	243	0.13284132841328414	0.29508196721311475	0.138357374153665
YDR299W	-1	-/-	-686.6796097680926	-15122.58898318559	244	0.13259668508287292	0.29508196721311475	0.13865175154548132
YOL025W	0	0/-	-686.7249499559402	-23820.672316392884	976	0.13259668508287292	0.29508196721311475	0.13865175154548132
YLR080W	-1	-/-	-686.8053979873657	-14587.089624680579	244	0.1323529411764706	0.29508196721311475	0.1389461289372976
YBR001C	0	0/-	-686.8915723245591	-27098.370854314417	976	0.1323529411764706	0.29508196721311475	0.1389461289372976
YJL189W	0	0/-	-687.4699268396944	-25210.106700183824	976	0.1323529411764706	0.29508196721311475	0.1389461289372976
YHR195W	0	0/0	-687.9441353045404	-24560.99327546172	976	0.1323529411764706	0.29508196721311475	0.1389461289372976
YDL015C	-1	-/-	-688.5266239568591	-13702.78503330797	244	0.13211009174311927	0.29508196721311475	0.13924050632911392
YPL020C	-1	-/-	-688.5477058142424	-14110.698574572802	244	0.13186813186813187	0.29508196721311475	0.13953488372093023
YNL265C	0	0/-	-688.782544510439	-25458.5528948009	976	0.13186813186813187	0.29508196721311475	0.13953488372093023
YJR063W	-1	-/-	-689.0172358751297	-15997.510894671082	244	0.1316270566727605	0.29508196721311475	0.13982926111274654
YPL123C	-1	-/-	-689.3268331289291	-15695.659280523658	244	0.13138686131386862	0.29508196721311475	0.14012363850456286
YKL193C	1	+/-	-689.4878737479448	-13965.397340506315	243	0.13296903460837886	0.29918032786885246	0.14012363850456286
YDR308C	-1	-/-	-689.5634439215064	-13501.134102679789	244	0.13272727272727272	0.29918032786885246	0.14041801589637914
YER142C	-1	-/-	-689.7099528163671	-14550.241840586066	244	0.132486388384755	0.29918032786885246	0.14071239328819546
YBL101C	0	0/-	-689.7594658173621	-26054.670187324286	976	0.132486388384755	0.29918032786885246	0.14071239328819546
YPL249C-A	0	0/-	-690.3487365208566	-23398.589057762176	976	0.132486388384755	0.29918032786885246	0.14071239328819546
YPR163C	-1	-/-	-690.7537635117769	-15552.124949619174	244	0.1322463768115942	0.29918032786885246	0.14100677068001177
YIR008C	-1	-/-	-691.2816045209765	-13773.827481746674	244	0.13200723327305605	0.29918032786885246	0.1413011480718281
YDR088C	-1	-/-	-691.5409040376544	-14171.981196664274	244	0.13176895306859207	0.29918032786885246	0.1415955254636444
YLR066W	1	+/+	-691.7561285868287	-14600.378615416586	243	0.13333333333333333	0.30327868852459017	0.1415955254636444
YLR333C	0	0/-	-691.7960554827005	-26642.31688150391	976	0.13333333333333333	0.30327868852459017	0.1415955254636444
YDR375C	-1	-/-	-692.0995326042175	-13194.90288349986	244	0.13309352517985612	0.30327868852459017	0.14188990285546071
YIL113W	0	0/-	-692.4495014790446	-25829.882708383724	976	0.13309352517985612	0.30327868852459017	0.14188990285546071
YNL256W	-1	-/-	-692.459287583828	-15645.394108831882	244	0.13285457809694792	0.30327868852459017	0.142184280247277
YOR008C	-1	-/-	-692.4731067121029	-13256.532267317176	244	0.13261648745519714	0.30327868852459017	0.14247865763909331
YDL134C	-1	-/-	-692.4922791272402	-13182.484130039811	244	0.13237924865831843	0.30327868852459017	0.14277303503090963
YGR100W	0	0/0	-692.5045935157686	-23299.618114106357	976	0.13237924865831843	0.30327868852459017	0.14277303503090963
YIL019W	-1	-/-	-692.7772789299488	-15685.625364109874	244	0.13214285714285715	0.30327868852459017	0.14306741242272594
YER031C	-1	-/-	-692.8881487548351	-14170.447881959379	244	0.1319073083778966	0.30327868852459017	0.14336178981454226
YBR261C	0	0/-	-693.0237290412188	-24275.18129473459	976	0.1319073083778966	0.30327868852459017	0.14336178981454226
YDL043C	-1	-/-	-693.1346738487482	-14076.844254158437	244	0.13167259786476868	0.30327868852459017	0.14365616720635854
YOR205C	0	0/-	-693.1429000422359	-24315.787404729053	976	0.13167259786476868	0.30327868852459017	0.14365616720635854
YOR061W	-1	-/-	-693.4186755865812	-14431.907299287617	244	0.13143872113676733	0.30327868852459017	0.14395054459817486
YDR086C	1	+/+	-693.4279928356409	-14225.325763575733	243	0.13297872340425532	0.3073770491803279	0.14395054459817486
YGL040C	0	0/0	-693.4471035674214	-23215.195798255503	976	0.13297872340425532	0.3073770491803279	0.14395054459817486
YFR004W	-1	-/-	-693.5711271166801	-13778.363705471158	244	0.13274336283185842	0.3073770491803279	0.14424492198999117
YJL205C	0	0/0	-693.6897061541677	-24226.269309578463	976	0.13274336283185842	0.3073770491803279	0.14424492198999117
YKR065C	1	+/+	-694.3934490531683	-13051.80536212027	243	0.13427561837455831	0.3114754098360656	0.14424492198999117
YMR098C	0	0/-	-694.4928773604333	-24434.953417595476	976	0.13427561837455831	0.3114754098360656	0.14424492198999117
YGR029W	1	+/+	-694.5043066740036	-13125.212907910347	243	0.13580246913580246	0.3155737704918033	0.14424492198999117
YLR175W	-1	-/-	-694.5725408643484	-16373.739580392838	244	0.13556338028169015	0.3155737704918033	0.14453929938180748
YDR258C	1	+/-	-694.7413255721331	-15937.243453517556	243	0.13708260105448156	0.319672131147541	0.14453929938180748
YMR097C	-1	-/-	-694.8502302467823	-15040.13503549993	244	0.1368421052631579	0.319672131147541	0.1448336767736238
YLR441C	0	0/-	-694.8506691753864	-26837.66917673871	976	0.1368421052631579	0.319672131147541	0.1448336767736238
YKL156W	0	0/-	-695.0849896892905	-26347.99393820204	976	0.1368421052631579	0.319672131147541	0.1448336767736238
YDR463W	-1	-/-	-695.0958936363459	-14658.11552412808	244	0.13660245183887915	0.319672131147541	0.14512805416544008
YDR002W	1	+/-	-696.104466445744	-13986.850984744728	243	0.1381118881118881	0.3237704918032787	0.14512805416544008
YDR267C	0	0/-	-696.1965639404953	-23353.740184063092	976	0.1381118881118881	0.3237704918032787	0.14512805416544008
YEL005C	0	0/-	-696.2810539677739	-25578.33536337316	976	0.1381118881118881	0.3237704918032787	0.14512805416544008
YCL050C	0	0/-	-696.4741117302328	-24080.706003708765	976	0.1381118881118881	0.3237704918032787	0.14512805416544008
YJL192C	-1	-/-	-696.5194755792618	-15299.391441777349	244	0.13787085514834205	0.3237704918032787	0.1454224315572564
YGR074W	-1	-/-	-696.5817338228226	-14164.885080188513	244	0.13763066202090593	0.3237704918032787	0.1457168089490727
YJL029C	-1	-/-	-696.7102998718619	-13590.147443197668	244	0.1373913043478261	0.3237704918032787	0.14601118634088903
YAL017W	-1	-/-	-697.0367431789637	-14235.856203496456	244	0.1371527777777778	0.3237704918032787	0.14630556373270534
YNL189W	0	0/+	-697.0543367993087	-24729.905910519883	976	0.1371527777777778	0.3237704918032787	0.14630556373270534
YMR188C	-1	-/-	-697.5049215257168	-13552.641122341156	244	0.1369150779896014	0.3237704918032787	0.14659994112452163
YDR404C	-1	-/-	-697.5231672525406	-14291.414410106838	244	0.13667820069204153	0.3237704918032787	0.14689431851633794
YPL129W	-1	-/-	-697.8141971826553	-13990.788369230926	244	0.13644214162348878	0.3237704918032787	0.14718869590815425
YLR438C-A	-1	-/-	-698.0770358294249	-12826.251641146839	244	0.13620689655172413	0.3237704918032787	0.14748307329997057
YPL083C	-1	-/-	-698.2629968672991	-13526.323047116399	244	0.1359724612736661	0.3237704918032787	0.14777745069178688
YPL227C	-1	-/-	-698.4650661870837	-15364.271232165396	244	0.13573883161512026	0.3237704918032787	0.14807182808360317
YML093W	-1	-/-	-698.7041551172733	-17160.689081698656	244	0.13550600343053174	0.3237704918032787	0.14836620547541948
YBR282W	0	0/-	-698.9436828363687	-24117.317547917366	976	0.13550600343053174	0.3237704918032787	0.14836620547541948
YGR158C	-1	-/-	-699.1346828192472	-15755.149568587542	244	0.13527397260273974	0.3237704918032787	0.1486605828672358
YJL054W	1	+/+	-699.1978195011616	-14205.903004333377	243	0.13675213675213677	0.32786885245901637	0.1486605828672358
YER107C	1	+/-	-699.2432820647955	-14453.675549037755	243	0.13822525597269625	0.3319672131147541	0.1486605828672358
YOR070C	0	0/0	-699.4052077066153	-24175.735528362915	976	0.13822525597269625	0.3319672131147541	0.1486605828672358
YOL032W	0	0/-	-699.7241994608194	-26127.410425344482	976	0.13822525597269625	0.3319672131147541	0.1486605828672358
YML055W	1	+/+	-700.1947018131614	-13755.676118567586	243	0.13969335604770017	0.3360655737704918	0.1486605828672358
YNL183C	0	0/-	-700.4476212691516	-25111.576289596036	976	0.13969335604770017	0.3360655737704918	0.1486605828672358
YOR085W	-1	-/-	-700.525717690587	-14095.859629184008	244	0.13945578231292516	0.3360655737704918	0.1489549602590521
YMR184W	-1	-/-	-700.7068144083023	-13624.382561042905	244	0.13921901528013583	0.3360655737704918	0.14924933765086842
YGL136C	-1	-/-	-700.8869815319777	-13856.016600713134	244	0.13898305084745763	0.3360655737704918	0.1495437150426847
YOR310C	-1	-/-	-701.0380922406912	-17671.535270527005	244	0.13874788494077833	0.3360655737704918	0.14983809243450102
YDL074C	-1	-/-	-701.4449681192636	-14313.433327257633	244	0.13851351351351351	0.3360655737704918	0.15013246982631734
YKL117W	-1	-/-	-701.5864297747612	-13789.12545670569	244	0.13827993254637436	0.3360655737704918	0.15042684721813365
YOL044W	1	+/+	-701.6414984539151	-13406.621504195035	243	0.13973063973063973	0.3401639344262295	0.15042684721813365
YER043C	0	0/-	-701.734467100352	-25891.51077327691	976	0.13973063973063973	0.3401639344262295	0.15042684721813365
YJL198W	-1	-/-	-701.7887636870146	-16020.485836029053	244	0.13949579831932774	0.3401639344262295	0.15072122460994997
YFL045C	1	+/-	-701.8115935325623	-15901.301987402141	243	0.14093959731543623	0.3442622950819672	0.15072122460994997
YLR229C	-1	-/-	-702.2030715793371	-13989.700046420097	244	0.1407035175879397	0.3442622950819672	0.15101560200176625
YKL073W	-1	-/+	-702.4526551924646	-13569.583275970072	244	0.14046822742474915	0.3442622950819672	0.15130997939358257
YPL273W	0	0/-	-702.516107134521	-26676.479266691953	976	0.14046822742474915	0.3442622950819672	0.15130997939358257
YPR102C	-1	-/-	-702.5401402637362	-14961.93122663349	244	0.14023372287145242	0.3442622950819672	0.15160435678539888
YJL080C	-1	-/-	-702.6058875247836	-15495.06217519939	244	0.14	0.3442622950819672	0.1518987341772152
YMR061W	-1	-/-	-702.6140182167292	-13895.703884415329	244	0.13976705490848584	0.3442622950819672	0.1521931115690315
YKL124W	0	0/-	-702.7370388973504	-25673.172677552328	976	0.13976705490848584	0.3442622950819672	0.1521931115690315
YNL178W	0	0/-	-702.8830486219376	-26539.461698722094	976	0.13976705490848584	0.3442622950819672	0.1521931115690315
YDR489W	-1	-/-	-703.2443271651864	-13843.666074208915	244	0.13953488372093023	0.3442622950819672	0.1524874889608478
YIR022W	1	+/+	-703.2527902051806	-13491.501122824848	243	0.14096185737976782	0.3483606557377049	0.1524874889608478
YPL203W	-1	-/-	-703.3578708022833	-16337.449887283146	244	0.14072847682119205	0.3483606557377049	0.1527818663526641
YER086W	0	0/0	-703.4567823112011	-25000.753401305526	976	0.14072847682119205	0.3483606557377049	0.1527818663526641
YPR026W	0	0/-	-703.8492314796895	-26167.03897391539	976	0.14072847682119205	0.3483606557377049	0.1527818663526641
YCL059C	-1	-/-	-703.9825249835849	-16988.089452840388	244	0.14049586776859505	0.3483606557377049	0.15307624374448042
YCL001W	-1	-/-	-704.0330270826817	-13437.988438934088	244	0.14026402640264027	0.3483606557377049	0.15337062113629674
YDR479C	-1	-/-	-704.108548283577	-15329.704367473722	244	0.1400329489291598	0.3483606557377049	0.15366499852811305
YKL018W	-1	-/-	-704.1180094331503	-14349.464481651783	244	0.13980263157894737	0.3483606557377049	0.15395937591992934
YBR187W	0	0/-	-704.1314910724759	-25734.429629111663	976	0.13980263157894737	0.3483606557377049	0.15395937591992934
YDR468C	0	0/-	-704.2871762476861	-23180.765750754625	976	0.13980263157894737	0.3483606557377049	0.15395937591992934
YPR072W	-1	-/-	-704.3677512854338	-13736.728153973818	244	0.13957307060755336	0.3483606557377049	0.15425375331174565
YLL039C	0	0/-	-704.3901719618589	-25454.281127069145	976	0.13957307060755336	0.3483606557377049	0.15425375331174565
YNL207W	-1	-/-	-704.443019002676	-15597.853596791625	244	0.13934426229508196	0.3483606557377049	0.15454813070356196
YJL002C	-1	-/-	-704.5810955688357	-14274.506778232753	244	0.13911620294599017	0.3483606557377049	0.15484250809537828
YPR185W	1	+/+	-704.5828158557415	-14407.311160840094	243	0.14052287581699346	0.3524590163934426	0.15484250809537828
YOR115C	-1	-/-	-704.6514040529728	-14162.920442476869	244	0.1402936378466558	0.3524590163934426	0.1551368854871946
YGR187C	0	0/-	-704.7596535123885	-27989.81312694028	976	0.1402936378466558	0.3524590163934426	0.1551368854871946
YEL054C	-1	-/-	-704.8277700319886	-16744.243854142725	244	0.14006514657980457	0.3524590163934426	0.15543126287901088
YJR094W-A	0	0/-	-704.8572486825287	-24340.80626887083	976	0.14006514657980457	0.3524590163934426	0.15543126287901088
YBR025C	0	0/-	-704.9706291370094	-25356.539745004848	976	0.14006514657980457	0.3524590163934426	0.15543126287901088
YFR005C	-1	-/-	-705.0877311080694	-14015.459664545953	244	0.13983739837398373	0.3524590163934426	0.1557256402708272
YDL178W	-1	-/-	-705.187536418438	-14213.243957690895	244	0.1396103896103896	0.3524590163934426	0.1560200176626435
YHR104W	0	0/-	-705.3899257201701	-26496.96105044894	976	0.1396103896103896	0.3524590163934426	0.1560200176626435
YOR094W	-1	-/-	-705.6605234444141	-15213.57708965987	244	0.1393841166936791	0.3524590163934426	0.15631439505445982
YPR043W	0	0/-	-706.4742405395955	-25932.79970059544	976	0.1393841166936791	0.3524590163934426	0.15631439505445982
YGR173W	0	0/-	-706.4959596842527	-27732.317409830168	976	0.1393841166936791	0.3524590163934426	0.15631439505445982
YLR357W	-1	-/-	-706.5098191946745	-14095.496077895164	244	0.13915857605177995	0.3524590163934426	0.15660877244627613
YJR014W	0	0/-	-706.6564825605601	-25599.325099499896	976	0.13915857605177995	0.3524590163934426	0.15660877244627613
YNL272C	-1	-/-	-706.8085301816463	-13768.53429429233	244	0.13893376413570274	0.3524590163934426	0.15690314983809245
YDR173C	-1	-/-	-706.8338560461998	-14727.919100105762	244	0.13870967741935483	0.3524590163934426	0.15719752722990873
YEL031W	-1	-/-	-706.8398283869028	-13760.877573564649	244	0.13848631239935588	0.3524590163934426	0.15749190462172505
YFR032C-A	0	0/-	-706.904284786433	-22569.8856195556	976	0.13848631239935588	0.3524590163934426	0.15749190462172505
YCR035C	-1	-/-	-706.9065478146076	-15047.097871139646	244	0.1382636655948553	0.3524590163934426	0.15778628201354136
YLR085C	1	+/-	-706.9538632333279	-12616.375093176961	243	0.13964686998394862	0.35655737704918034	0.15778628201354136
YML012W	-1	-/-	-706.9694546535611	-13951.737373836339	244	0.13942307692307693	0.35655737704918034	0.15808065940535768
YIL133C	0	0/-	-707.2168022152036	-26552.87421828881	976	0.13942307692307693	0.35655737704918034	0.15808065940535768
YLR259C	1	+/+	-707.3125424236059	-12900.64496781677	243	0.1408	0.36065573770491804	0.15808065940535768
YJL041W	1	+/-	-707.5653489083052	-12941.948700457811	243	0.14217252396166133	0.36475409836065575	0.15808065940535768
YDR098C	-1	-/-	-707.5681709572673	-13586.398423202336	244	0.1419457735247209	0.36475409836065575	0.158375036797174
YBR245C	-1	-/-	-707.5965999960899	-14619.571961134672	244	0.14171974522292993	0.36475409836065575	0.15866941418899028
YJL190C	-1	-/-	-707.8254035562277	-17827.984494790435	244	0.14149443561208266	0.36475409836065575	0.1589637915808066
YOR211C	-1	-/-	-707.9982949346304	-13658.60726930201	244	0.14126984126984127	0.36475409836065575	0.1592581689726229
YOL120C	0	0/-	-708.0042420644313	-26680.42509781383	976	0.14126984126984127	0.36475409836065575	0.1592581689726229
YDR361C	1	+/-	-708.0257354676723	-14978.712057359517	243	0.14263074484944532	0.36885245901639346	0.1592581689726229
YMR112C	-1	-/-	-708.2079321742058	-14147.52325887978	244	0.14240506329113925	0.36885245901639346	0.15955254636443922
YKL180W	0	0/-	-708.2831114009023	-26663.17695450224	976	0.14240506329113925	0.36885245901639346	0.15955254636443922
YLR163C	1	+/+	-708.4876918718219	-14279.38312728703	243	0.14375987361769352	0.3729508196721312	0.15955254636443922
YOR253W	-1	-/-	-708.5394479930401	-14640.46048116684	244	0.14353312302839116	0.3729508196721312	0.15984692375625553
YBL007C	-1	-/-	-708.6965765058994	-12666.770239688456	244	0.14330708661417324	0.3729508196721312	0.16014130114807182
YLR439W	0	0/-	-708.7286359854043	-23691.988388627768	976	0.14330708661417324	0.3729508196721312	0.16014130114807182
YNR022C	0	0/-	-708.7902021799237	-24318.817977096885	976	0.14330708661417324	0.3729508196721312	0.16014130114807182
YOR363C	-1	-/-	-708.9790041148663	-14768.948042348027	244	0.1430817610062893	0.3729508196721312	0.16043567853988813
YMR230W	0	0/-	-709.1600895859301	-27061.770934533328	976	0.1430817610062893	0.3729508196721312	0.16043567853988813
YHR001W	-1	-/-	-709.7009307295084	-14274.624314807355	244	0.14285714285714285	0.3729508196721312	0.16073005593170445
YBR094W	0	0/0	-709.9670603238046	-23020.178732568398	976	0.14285714285714285	0.3729508196721312	0.16073005593170445
YIL045W	0	0/0	-710.1268388181925	-27171.3128729295	976	0.14285714285714285	0.3729508196721312	0.16073005593170445
YGR214W	-1	-/-	-710.4290960654616	-15495.416239097714	244	0.1426332288401254	0.3729508196721312	0.16102443332352076
YGL135W	-1	-/-	-710.6309768110514	-13929.750689964741	244	0.14241001564945227	0.3729508196721312	0.16131881071533707
YIL009W	-1	-/-	-710.7179640233517	-14097.983265727758	244	0.1421875	0.3729508196721312	0.16161318810715336
YGR076C	0	0/-	-710.7451964784414	-23247.974910799414	976	0.1421875	0.3729508196721312	0.16161318810715336
YIL068C	-1	-/-	-710.9595654308796	-13461.253293573856	244	0.1419656786271451	0.3729508196721312	0.16190756549896967
YDL111C	-1	-/-	-710.9854840785265	-14991.152264937758	244	0.14174454828660435	0.3729508196721312	0.162201942890786
YJR133W	0	0/-	-711.0273264534771	-22727.823376886547	976	0.14174454828660435	0.3729508196721312	0.162201942890786
YGL206C	-1	-/-	-711.1696258187294	-13019.410566158593	244	0.14152410575427682	0.3729508196721312	0.1624963202826023
YBL078C	1	+/+	-711.2320272922516	-17066.130971968174	243	0.14285714285714285	0.3770491803278688	0.1624963202826023
YML103C	1	+/-	-711.3804696053267	-15022.723612621427	243	0.14418604651162792	0.38114754098360654	0.1624963202826023
YDL077C	-1	-/-	-711.6054585129023	-13839.021054908633	244	0.14396284829721362	0.38114754098360654	0.16279069767441862
YER112W	-1	-/-	-711.735601991415	-13913.04556594789	244	0.1437403400309119	0.38114754098360654	0.1630850750662349
YPL235W	-1	-/-	-711.7697452902794	-15908.785169541836	244	0.14351851851851852	0.38114754098360654	0.16337945245805122
YHL003C	-1	-/-	-711.9694067984819	-14496.55543859303	244	0.14329738058551617	0.38114754098360654	0.16367382984986753
YMR242C	0	0/-	-712.0105191767216	-27367.171430803835	976	0.14329738058551617	0.38114754098360654	0.16367382984986753
YCR096C	0	0/-	-712.1118480879813	-24368.921786058694	976	0.14329738058551617	0.38114754098360654	0.16367382984986753
YOR189W	0	0/-	-712.2823060639203	-23946.529996966943	976	0.14329738058551617	0.38114754098360654	0.16367382984986753
YBR154C	-1	-/-	-712.2862717211246	-15916.082191072404	244	0.14307692307692307	0.38114754098360654	0.16396820724168384
YIL148W	0	0/-	-712.5559385418892	-25712.94180284068	976	0.14307692307692307	0.38114754098360654	0.16396820724168384
YML007W	-1	-/-	-712.679301455617	-14155.342678502202	244	0.14285714285714285	0.38114754098360654	0.16426258463350016
YPR088C	1	+/+	-712.692571669817	-13429.613981172442	243	0.1441717791411043	0.38524590163934425	0.16426258463350016
YBR263W	0	0/-	-713.078131955117	-24349.123878693208	976	0.1441717791411043	0.38524590163934425	0.16426258463350016
YER136W	0	0/-	-713.2950432803482	-23085.568382348865	976	0.1441717791411043	0.38524590163934425	0.16426258463350016
YDL083C	-1	-/-	-713.371902897954	-16731.63393884152	244	0.1439509954058193	0.38524590163934425	0.16455696202531644
YJL033W	-1	-/-	-713.3931476026773	-16655.96327960491	244	0.1437308868501529	0.38524590163934425	0.16485133941713276
YGR215W	0	0/-	-713.4546642489731	-24060.304447533563	976	0.1437308868501529	0.38524590163934425	0.16485133941713276
YDL235C	-1	-/-	-713.5014023333788	-14170.462350793183	244	0.1435114503816794	0.38524590163934425	0.16514571680894907
YOR150W	-1	-/-	-713.6283213049173	-14284.24209843576	244	0.14329268292682926	0.38524590163934425	0.1654400942007654
YPL003W	0	0/-	-713.7983457436785	-25643.222615792416	976	0.14329268292682926	0.38524590163934425	0.1654400942007654
YER089C	-1	-/-	-713.8952455222607	-13139.921042829752	244	0.1430745814307458	0.38524590163934425	0.1657344715925817
YNL044W	-1	-/-	-713.9419293701649	-13829.0214984864	244	0.14285714285714285	0.38524590163934425	0.166028848984398
YGR223C	0	0/-	-713.9651171136647	-26766.307686518878	976	0.14285714285714285	0.38524590163934425	0.166028848984398
YBR189W	0	0/-	-713.9945068154484	-27536.367062450387	976	0.14285714285714285	0.38524590163934425	0.166028848984398
YMR110C	0	0/-	-714.0410097781569	-27893.932131007314	976	0.14285714285714285	0.38524590163934425	0.166028848984398
YDL225W	-1	-/-	-714.5769649446011	-13693.496111020446	244	0.1426403641881639	0.38524590163934425	0.1663232263762143
YJR044C	-1	-/-	-714.6203194856644	-13669.025317907333	244	0.14242424242424243	0.38524590163934425	0.16661760376803061
YKL197C	-1	-/+	-715.1554691493511	-13744.770040869713	244	0.1422087745839637	0.38524590163934425	0.16691198115984693
YLR203C	0	0/-	-715.2093219868839	-25229.688354523852	976	0.1422087745839637	0.38524590163934425	0.16691198115984693
YML094W	-1	-/-	-715.3224858939648	-15137.398404046893	244	0.1419939577039275	0.38524590163934425	0.16720635855166324
YOL016C	-1	-/-	-715.3883621096611	-15018.652949042618	244	0.14177978883861236	0.38524590163934425	0.16750073594347953
YIL039W	-1	-/-	-715.6570726931095	-15042.056503601372	244	0.14156626506024098	0.38524590163934425	0.16779511333529584
YBL082C	-1	-/-	-715.8349177762866	-13486.178399048746	244	0.14135338345864662	0.38524590163934425	0.16808949072711216
YIL138C	-1	-/-	-715.9490405917168	-13974.56264076382	244	0.14114114114114115	0.38524590163934425	0.16838386811892847
YJR093C	-1	-/-	-716.2864445447922	-13580.028613910079	244	0.1409295352323838	0.38524590163934425	0.16867824551074478
YJL091C	-1	-/-	-716.6824468970299	-14349.30507621169	244	0.1407185628742515	0.38524590163934425	0.16897262290256107
YHR025W	0	0/0	-716.8764046151191	-25782.54347395245	976	0.1407185628742515	0.38524590163934425	0.16897262290256107
YKL056C	-1	-/-	-716.8787538409233	-15715.689365118742	244	0.14050822122571002	0.38524590163934425	0.16926700029437738
YFL005W	-1	-/-	-717.0190896093845	-13616.925862334669	244	0.14029850746268657	0.38524590163934425	0.1695613776861937
YHR024C	1	+/+	-717.3201107233763	-13693.01102501154	243	0.14157973174366617	0.38934426229508196	0.1695613776861937
YDL078C	-1	-/-	-717.3639011532068	-14001.893305137753	244	0.14136904761904762	0.38934426229508196	0.16985575507801
YNL001W	-1	-/-	-717.4145358353853	-15731.545617088675	244	0.1411589895988113	0.38934426229508196	0.17015013246982633
YIL065C	-1	-/-	-717.7176685705781	-14423.339675419033	244	0.14094955489614244	0.38934426229508196	0.1704445098616426
YOR116C	-1	-/-	-717.7538488656282	-14988.953012570739	244	0.14074074074074075	0.38934426229508196	0.17073888725345893
YOL065C	-1	-/-	-717.9736700505018	-15000.036076262593	244	0.14053254437869822	0.38934426229508196	0.17103326464527524
YJL208C	-1	-/-	-717.9995859190822	-15852.802107863128	244	0.14032496307237813	0.38934426229508196	0.17132764203709155
YPR041W	-1	-/-	-718.0687943994999	-15624.818156778812	244	0.140117994100295	0.38934426229508196	0.17162201942890787
YOL052C	0	0/-	-718.2113214563578	-23743.47977982089	976	0.140117994100295	0.38934426229508196	0.17162201942890787
YAL055W	1	+/+	-718.4294251203537	-14910.601231358945	243	0.14138438880706922	0.39344262295081966	0.17162201942890787
YJL154C	-1	-/-	-718.4809548854828	-13140.225201271474	244	0.1411764705882353	0.39344262295081966	0.17191639682072418
YER099C	0	0/-	-718.5264889597893	-24529.4306916371	976	0.1411764705882353	0.39344262295081966	0.17191639682072418
YJL011C	-1	-/-	-719.1537073552608	-15259.033169910312	244	0.14096916299559473	0.39344262295081966	0.17221077421254047
YIL071C	0	0/-	-719.2150800079107	-24324.999900370836	976	0.14096916299559473	0.39344262295081966	0.17221077421254047
YGR167W	-1	-/-	-719.2534241527319	-13552.44735263288	244	0.14076246334310852	0.39344262295081966	0.17250515160435678
YGL190C	-1	-/-	-719.5874523296952	-13574.962166249752	244	0.14055636896046853	0.39344262295081966	0.1727995289961731
YJL081C	-1	-/-	-719.7398426309228	-13346.381221152842	244	0.14035087719298245	0.39344262295081966	0.1730939063879894
YLR178C	0	0/-	-719.7839794903994	-26236.50588152185	976	0.14035087719298245	0.39344262295081966	0.1730939063879894
YPR173C	-1	-/-	-719.8025001436472	-13527.451496317983	244	0.14014598540145987	0.39344262295081966	0.17338828377980572
YOR224C	-1	-/-	-719.992762491107	-15702.586382508278	244	0.13994169096209913	0.39344262295081966	0.173682661171622
YPL029W	-1	-/-	-720.1507237255573	-13873.201665923	244	0.13973799126637554	0.39344262295081966	0.17397703856343832
YGR033C	1	+/+	-720.2117094397545	-13910.539128780365	243	0.14098837209302326	0.3975409836065574	0.17397703856343832
YOR124C	0	0/-	-720.244946911931	-24074.259764635935	976	0.14098837209302326	0.3975409836065574	0.17397703856343832
YJR032W	0	0/-	-720.382619144395	-25357.487379841506	976	0.14098837209302326	0.3975409836065574	0.17397703856343832
YGL169W	-1	-/-	-720.6181312352419	-16011.611137792468	244	0.14078374455732948	0.3975409836065574	0.17427141595525464
YDR316W	0	0/0	-721.0598178748041	-24393.072978458367	976	0.14078374455732948	0.3975409836065574	0.17427141595525464
YGL123W	0	0/-	-721.1384455896914	-27040.41674197465	976	0.14078374455732948	0.3975409836065574	0.17427141595525464
YDR313C	0	0/-	-721.179173303768	-26163.707107925788	976	0.14078374455732948	0.3975409836065574	0.17427141595525464
YBR269C	0	0/-	-721.2136878352612	-27259.364380262792	976	0.14078374455732948	0.3975409836065574	0.17427141595525464
YKR049C	0	0/-	-721.2423790674657	-27380.07814183738	976	0.14078374455732948	0.3975409836065574	0.17427141595525464
YIL098C	-1	-/-	-721.3209630325437	-15067.137946762145	244	0.14057971014492754	0.3975409836065574	0.17456579334707095
YDR099W	-1	-/-	-721.410333134234	-13488.565220080316	244	0.14037626628075253	0.3975409836065574	0.17486017073888727
YKL110C	-1	-/-	-721.5645104721189	-16270.673695921898	244	0.14017341040462428	0.3975409836065574	0.17515454813070355
YDR036C	-1	-/-	-721.710237801075	-13471.665880039334	244	0.13997113997113997	0.3975409836065574	0.17544892552251987
YER074W	0	0/-	-722.0829095039517	-26967.896445289254	976	0.13997113997113997	0.3975409836065574	0.17544892552251987
YJR070C	-1	-/-	-722.3487581163645	-17036.723253920674	244	0.13976945244956773	0.3975409836065574	0.17574330291433618
YDR500C	0	0/-	-722.481549590826	-26725.00756720826	976	0.13976945244956773	0.3975409836065574	0.17574330291433618
YPR051W	-1	-/-	-722.5170801654458	-15389.022047623992	244	0.13956834532374102	0.3975409836065574	0.1760376803061525
YCL017C	-1	-/-	-722.8706073760986	-13260.121266156435	244	0.13936781609195403	0.3975409836065574	0.1763320576979688
YKR094C	0	0/-	-723.2341540791094	-26952.94368399866	976	0.13936781609195403	0.3975409836065574	0.1763320576979688
YOR260W	-1	-/-	-723.3809919804335	-16564.96393749118	244	0.13916786226685796	0.3975409836065574	0.1766264350897851
YPL215W	0	0/-	-723.48689269647	-24403.266153732315	976	0.13916786226685796	0.3975409836065574	0.1766264350897851
YHR181W	-1	-/-	-723.5543065369129	-13999.484125092626	244	0.13896848137535817	0.3975409836065574	0.1769208124816014
YAL019W	0	0/-	-723.5962882321328	-25506.09344183281	976	0.13896848137535817	0.3975409836065574	0.1769208124816014
YGR172C	-1	-/-	-723.6172036752105	-14503.827449254692	244	0.13876967095851217	0.3975409836065574	0.17721518987341772
YJL180C	0	0/-	-723.6898834221065	-23933.52331261523	976	0.13876967095851217	0.3975409836065574	0.17721518987341772
YGL043W	-1	-/-	-723.6952702477574	-14168.76900973171	244	0.13857142857142857	0.3975409836065574	0.17750956726523404
YGR227W	-1	-/-	-723.7178306728601	-14334.34693107754	244	0.1383737517831669	0.3975409836065574	0.17780394465705035
YDL021W	0	0/-	-724.0270667914301	-25534.154789181426	976	0.1383737517831669	0.3975409836065574	0.17780394465705035
YER110C	1	+/-	-724.4171826764941	-15288.592002756894	243	0.1396011396011396	0.4016393442622951	0.17780394465705035
YCL011C	-1	-/-	-724.4290495440364	-13368.845874808729	244	0.13940256045519203	0.4016393442622951	0.17809832204886664
YKL214C	-1	-/-	-724.4986404031515	-13657.323234148324	244	0.13920454545454544	0.4016393442622951	0.17839269944068295
YOR346W	-1	-/-	-724.572831235826	-14115.392722710967	244	0.13900709219858157	0.4016393442622951	0.17868707683249926
YKL013C	-1	-/-	-724.5877626389265	-14264.717136844993	244	0.1388101983002833	0.4016393442622951	0.17898145422431558
YOL043C	-1	-/-	-724.6541091054678	-14364.782668709755	244	0.13861386138613863	0.4016393442622951	0.1792758316161319
YMR149W	-1	-/-	-724.8957006931305	-13657.975867688656	244	0.1384180790960452	0.4016393442622951	0.17957020900794818
YPR062W	0	0/-	-724.908137332648	-24830.15040415898	976	0.1384180790960452	0.4016393442622951	0.17957020900794818
YHR201C	0	0/0	-725.1128605213016	-25347.23710049875	976	0.1384180790960452	0.4016393442622951	0.17957020900794818
YMR140W	-1	-/-	-725.2075766548514	-15584.910151205957	244	0.1382228490832158	0.4016393442622951	0.1798645863997645
YBR077C	-1	-/-	-725.2333857119083	-15257.862074062228	244	0.13802816901408452	0.4016393442622951	0.1801589637915808
YOR159C	-1	-/-	-725.6523049473763	-14257.874013055116	244	0.13783403656821377	0.4016393442622951	0.18045334118339712
YGL189C	0	0/-	-725.6930366139859	-25322.924860607833	976	0.13783403656821377	0.4016393442622951	0.18045334118339712
YLR274W	-1	-/-	-725.7402708381414	-13925.736325666308	244	0.13764044943820225	0.4016393442622951	0.18074771857521343
YLR100W	-1	-/-	-725.7793278098106	-13961.542332544923	244	0.13744740532959326	0.4016393442622951	0.18104209596702972
YKR014C	1	+/+	-725.8617547005415	-14212.483416855335	243	0.13865546218487396	0.4057377049180328	0.18104209596702972
YDR276C	-1	-/-	-726.0073457732797	-14546.52737095207	244	0.13846153846153847	0.4057377049180328	0.18133647335884603
YIL030C	-1	-/-	-726.0302343964577	-13291.988537460566	244	0.138268156424581	0.4057377049180328	0.18163085075066235
YGL065C	-1	-/-	-726.0657728463411	-14290.724783696234	244	0.13807531380753138	0.4057377049180328	0.18192522814247866
YHL002W	1	+/+	-726.1537529081106	-15034.268177956343	243	0.1392757660167131	0.4098360655737705	0.18192522814247866
YOR216C	-1	-/-	-726.252697005868	-14620.00819927454	244	0.13908205841446453	0.4098360655737705	0.18221960553429498
YPR016C	1	+/-	-726.3313838839531	-15156.51469168067	243	0.14027777777777778	0.4139344262295082	0.18221960553429498
YPL180W	-1	-/-	-726.5421526134014	-13676.314347431064	244	0.14008321775312066	0.4139344262295082	0.18251398292611126
YOR091W	0	0/-	-726.676849020645	-27395.164550179616	976	0.14008321775312066	0.4139344262295082	0.18251398292611126
YCL032W	-1	-/-	-726.8321887850761	-15133.221819728613	244	0.13988919667590027	0.4139344262295082	0.18280836031792758
YOL004W	-1	-/-	-726.8493343293667	-13360.186339609325	244	0.1396957123098202	0.4139344262295082	0.1831027377097439
YDR471W	0	0/-	-726.8674264643341	-27097.114373603836	976	0.1396957123098202	0.4139344262295082	0.1831027377097439
YOR162C	-1	-/-	-726.938836440444	-15216.059741973877	244	0.13950276243093923	0.4139344262295082	0.1833971151015602
YHR069C	-1	-/-	-726.9815980494022	-15009.328994318843	244	0.1393103448275862	0.4139344262295082	0.18369149249337652
YDL143W	-1	-/-	-727.8102604597807	-14171.637976959348	244	0.13911845730027547	0.4139344262295082	0.1839858698851928
YDL137W	-1	-/0	-728.4473826885223	-14149.475747287273	244	0.13892709766162312	0.4139344262295082	0.18428024727700912
YPL118W	-1	-/-	-728.4703189134598	-13888.257887929678	244	0.13873626373626374	0.4139344262295082	0.18457462466882543
YMR211W	-1	-/-	-728.6328093782067	-14355.806261561811	244	0.13854595336076816	0.4139344262295082	0.18486900206064175
YLR387C	0	0/-	-728.6973017770797	-24639.498008852825	976	0.13854595336076816	0.4139344262295082	0.18486900206064175
YJL179W	-1	-/-	-728.7885808050632	-15169.964627310634	244	0.13835616438356163	0.4139344262295082	0.18516337945245806
YPL239W	-1	-/-	-728.8506930544972	-15470.345870010555	244	0.1381668946648427	0.4139344262295082	0.18545775684427435
YML074C	-1	-/-	-728.8911180347204	-14612.07229025662	244	0.13797814207650272	0.4139344262295082	0.18575213423609066
YPL212C	-1	-/-	-728.9454077035189	-14950.275097809732	244	0.1377899045020464	0.4139344262295082	0.18604651162790697
YDR465C	-1	-/-	-728.9867352545261	-16083.857917383313	244	0.13760217983651227	0.4139344262295082	0.1863408890197233
YGL049C	-1	-/-	-729.2376013249159	-13390.925732575357	244	0.13741496598639455	0.4139344262295082	0.1866352664115396
YLR388W	0	0/-	-729.4356092065573	-26710.20879228972	976	0.13741496598639455	0.4139344262295082	0.1866352664115396
YDL092W	1	+/+	-729.5020144730806	-15325.736060485244	243	0.13858695652173914	0.4180327868852459	0.1866352664115396
YOR004W	-1	-/-	-729.5120941847563	-16995.804870903492	244	0.1383989145183175	0.4180327868852459	0.18692964380335592
YDL193W	0	0/-	-729.7146454453468	-23982.026183452457	976	0.1383989145183175	0.4180327868852459	0.18692964380335592
YMR004W	1	+/+	-729.7256087362766	-15681.93647711724	243	0.13956639566395665	0.42213114754098363	0.18692964380335592
YML069W	-1	-/-	-729.8454779684544	-14834.817473709583	244	0.13937753721244925	0.42213114754098363	0.1872240211951722
YIL093C	0	0/-	-729.8676471021026	-23292.086714617908	976	0.13937753721244925	0.42213114754098363	0.1872240211951722
YHR161C	-1	-/-	-729.9337594807148	-15697.063897043467	244	0.13918918918918918	0.42213114754098363	0.18751839858698852
YPL143W	0	0/-	-730.14730922319	-27472.47866571322	976	0.13918918918918918	0.42213114754098363	0.18751839858698852
YMR100W	-1	-/-	-730.160641014576	-15131.528744727373	244	0.13900134952766532	0.42213114754098363	0.18781277597880483
YGR141W	1	+/+	-730.1672328561544	-15603.327212423086	243	0.14016172506738545	0.4262295081967213	0.18781277597880483
YML063W	0	0/-	-730.5086047556251	-27413.231336513534	976	0.14016172506738545	0.4262295081967213	0.18781277597880483
YHR169W	-1	-/-	-730.9692675471306	-15796.362896725535	244	0.13997308209959622	0.4262295081967213	0.18810715337062114
YAL022C	-1	-/-	-730.9766651466489	-13046.939199484885	244	0.13978494623655913	0.4262295081967213	0.18840153076243746
YMR030W	-1	-/-	-731.0009835809469	-15972.190817907453	244	0.1395973154362416	0.4262295081967213	0.18869590815425374
YDR212W	-1	-/-	-731.1033478155732	-14609.986267514527	244	0.13941018766756033	0.4262295081967213	0.18899028554607006
YDR211W	-1	-/-	-731.3985869735479	-14686.68941321224	244	0.1392235609103079	0.4262295081967213	0.18928466293788637
YDR440W	-1	-/-	-731.4136421382427	-14623.528573997319	244	0.13903743315508021	0.4262295081967213	0.18957904032970269
YDR229W	0	0/-	-731.5174155980349	-25118.40095868334	976	0.13903743315508021	0.4262295081967213	0.18957904032970269
YOR197W	0	0/-	-731.6190945152193	-23804.289343405515	976	0.13903743315508021	0.4262295081967213	0.18957904032970269
YHR183W	-1	-/-	-731.7904221713543	-14070.038410246372	244	0.13885180240320427	0.4262295081967213	0.189873417721519
YER101C	0	0/+	-731.8974643796682	-25912.459429774433	976	0.13885180240320427	0.4262295081967213	0.189873417721519
YJL145W	-1	-/-	-732.0002031773329	-14353.091896571219	244	0.13866666666666666	0.4262295081967213	0.1901677951133353
YMR054W	-1	-/-	-732.1206832528114	-13404.839758589864	244	0.1384820239680426	0.4262295081967213	0.1904621725051516
YLR075W	-1	-/-	-732.1916376203299	-14345.236321307719	244	0.13829787234042554	0.4262295081967213	0.19075654989696791
YBR074W	0	0/0	-732.2035990171134	-24815.020416665822	976	0.13829787234042554	0.4262295081967213	0.19075654989696791
YLR293C	-1	-/-	-732.4503284692764	-14869.847445957363	244	0.13811420982735723	0.4262295081967213	0.19105092728878423
YGR009C	-1	-/-	-732.7416174411774	-14010.439791023731	244	0.13793103448275862	0.4262295081967213	0.19134530468060054
YDR287W	0	0/-	-732.7630278803408	-26506.521740769967	976	0.13793103448275862	0.4262295081967213	0.19134530468060054
YBR087W	-1	-/-	-732.991514980793	-14787.501006245613	244	0.13774834437086092	0.4262295081967213	0.19163968207241683
YLR189C	-1	-/-	-733.0494931787252	-15989.843728929758	244	0.13756613756613756	0.4262295081967213	0.19193405946423314
YPR029C	-1	-/-	-733.3365161567926	-14067.914045229554	244	0.13738441215323646	0.4262295081967213	0.19222843685604946
YDR235W	-1	-/-	-733.4022400677204	-13961.28528072685	244	0.13720316622691292	0.4262295081967213	0.19252281424786577
YAL042W	-1	-/-	-733.5369394421577	-14170.859875112772	244	0.1370223978919631	0.4262295081967213	0.19281719163968208
YJL140W	-1	-/-	-733.6386024057865	-14984.046806275845	244	0.1368421052631579	0.4262295081967213	0.19311156903149837
YLL045C	0	0/-	-733.682357121259	-27343.429851667956	976	0.1368421052631579	0.4262295081967213	0.19311156903149837
YBR084W	-1	-/-	-733.888611972332	-16005.625458925962	244	0.1366622864651774	0.4262295081967213	0.19340594642331468
YLR396C	-1	-/+	-733.9246662557125	-14915.20317645371	244	0.13648293963254593	0.4262295081967213	0.193700323815131
YMR183C	-1	-/-	-734.0045096427202	-15438.503651477396	244	0.1363040629095675	0.4262295081967213	0.1939947012069473
YPL059W	-1	-/-	-734.1755518764257	-14015.74462068826	244	0.13612565445026178	0.4262295081967213	0.19428907859876363
YOR173W	-1	-/-	-734.5950087606907	-17470.978521630168	244	0.13594771241830064	0.4262295081967213	0.1945834559905799
YPL010W	-1	-/-	-734.6692910045385	-14040.757108785212	244	0.13577023498694518	0.4262295081967213	0.19487783338239623
YNL297C	1	+/+	-734.8785610496998	-13567.82629428804	243	0.13689700130378096	0.430327868852459	0.19487783338239623
YKL057C	1	+/-	-734.9119480401278	-14284.362707272172	243	0.13802083333333334	0.4344262295081967	0.19487783338239623
YKL010C	0	0/-	-735.0625567547977	-24349.30880231969	976	0.13802083333333334	0.4344262295081967	0.19487783338239623
YLL048C	0	0/-	-735.2800583839417	-24870.23399565369	976	0.13802083333333334	0.4344262295081967	0.19487783338239623
YOL005C	-1	-/-	-735.3310524225235	-15047.086481548846	244	0.1378413524057217	0.4344262295081967	0.19517221077421254
YHR026W	-1	-/-	-735.3808930143714	-14809.531489007175	244	0.13766233766233765	0.4344262295081967	0.19546658816602885
YBR221C	-1	-/-	-735.5394469574094	-13643.784443609416	244	0.13748378728923477	0.4344262295081967	0.19576096555784517
YGL027C	-1	-/-	-735.5595791637897	-14271.864719316363	244	0.13730569948186527	0.4344262295081967	0.19605534294966145
YKL114C	-1	-/-	-735.817987665534	-14014.273795500398	244	0.1371280724450194	0.4344262295081967	0.19634972034147777
YKL094W	0	0/-	-736.1146351657808	-25660.11540148966	976	0.1371280724450194	0.4344262295081967	0.19634972034147777
YNL292W	-1	-/-	-736.119019806385	-15976.735771715641	244	0.13695090439276486	0.4344262295081967	0.19664409773329408
YLL011W	-1	-/-	-736.1371504366398	-16773.38912950456	244	0.1367741935483871	0.4344262295081967	0.1969384751251104
YKL195W	1	+/+	-736.3517997562885	-14638.908444270492	243	0.13788659793814434	0.4385245901639344	0.1969384751251104
YMR169C	0	0/-	-736.5854719933122	-27677.34949033521	976	0.13788659793814434	0.4385245901639344	0.1969384751251104
YBR176W	0	0/-	-736.7947489023209	-23796.7604634054	976	0.13788659793814434	0.4385245901639344	0.1969384751251104
YLR200W	-1	-/-	-736.9439786970615	-16079.465897478163	244	0.1377091377091377	0.4385245901639344	0.1972328525169267
YBR110W	-1	-/-	-737.0985573604703	-13394.983056306839	244	0.13753213367609254	0.4385245901639344	0.197527229908743
YKR055W	-1	-/-	-737.3300152868032	-14693.518074676394	244	0.13735558408215662	0.4385245901639344	0.1978216073005593
YMR143W	-1	-/-	-737.3701945543289	-16526.5059351027	244	0.1371794871794872	0.4385245901639344	0.19811598469237562
YGL067W	-1	-/-	-737.5825470089912	-14263.461529135704	244	0.13700384122919335	0.4385245901639344	0.19841036208419194
YLR418C	-1	-/-	-737.8588513955474	-14527.408445961773	244	0.13682864450127877	0.4385245901639344	0.19870473947600825
YER049W	-1	-/-	-737.9535455480218	-15844.8962771222	244	0.13665389527458494	0.4385245901639344	0.19899911686782454
YIL020C	0	0/0	-738.2046093046665	-26961.88667385839	976	0.13665389527458494	0.4385245901639344	0.19899911686782454
YGR262C	-1	-/-	-738.2174665629864	-14319.320727474988	244	0.1364795918367347	0.4385245901639344	0.19929349425964085
YOL116W	-1	-/-	-738.3145380318165	-14217.123467624187	244	0.13630573248407643	0.4385245901639344	0.19958787165145717
YOL144W	-1	-/-	-738.6135509908199	-15812.243750572205	244	0.1361323155216285	0.4385245901639344	0.19988224904327348
YML070W	0	0/-	-738.7586706895381	-24578.601632224396	976	0.1361323155216285	0.4385245901639344	0.19988224904327348
YLR321C	-1	-/-	-739.1945066154003	-14536.13763692975	244	0.13595933926302414	0.4385245901639344	0.2001766264350898
YGR083C	-1	-/-	-739.453951254487	-16109.268098637462	244	0.13578680203045684	0.4385245901639344	0.20047100382690608
YLL036C	-1	-/-	-739.8026470243931	-14480.630239963531	244	0.13561470215462612	0.4385245901639344	0.2007653812187224
YER035W	-1	-/-	-739.8618044555187	-16170.173755466938	244	0.13544303797468354	0.4385245901639344	0.2010597586105387
YML117W	0	0/0	-740.2275508828461	-26508.761654432863	976	0.13544303797468354	0.4385245901639344	0.2010597586105387
YMR285C	-1	-/-	-740.2326364219189	-14396.809279248118	244	0.13527180783817952	0.4385245901639344	0.20135413600235502
YBR202W	-1	-/-	-740.3226636499166	-13868.520403712988	244	0.1351010101010101	0.4385245901639344	0.20164851339417134
YER082C	-1	-/-	-740.4444853961468	-16729.637577861547	244	0.13493064312736444	0.4385245901639344	0.20194289078598765
YGL233W	-1	-/-	-740.448661968112	-13768.179374188185	244	0.13476070528967254	0.4385245901639344	0.20223726817780394
YKR028W	-1	-/-	-740.5174811929464	-15070.564411446452	244	0.13459119496855346	0.4385245901639344	0.20253164556962025
YGL096W	-1	-/-	-740.5303761512041	-16071.814792968333	244	0.13442211055276382	0.4385245901639344	0.20282602296143656
YNR041C	0	0/-	-740.5412866212428	-23232.712352866307	976	0.13442211055276382	0.4385245901639344	0.20282602296143656
YKL160W	-1	-/-	-740.5820605829358	-14323.466701932251	244	0.1342534504391468	0.4385245901639344	0.20312040035325288
YGR119C	1	+/-	-740.6265533864498	-15554.082873687148	243	0.13533834586466165	0.4426229508196721	0.20312040035325288
YIL145C	0	0/-	-740.6763317920268	-25133.990244843066	976	0.13533834586466165	0.4426229508196721	0.20312040035325288
YBL042C	-1	-/-	-740.8351577073336	-13881.162132587284	244	0.13516896120150187	0.4426229508196721	0.2034147777450692
YNL068C	-1	-/-	-741.2227066606283	-14319.960671640933	244	0.135	0.4426229508196721	0.20370915513688548
YGR020C	-1	-/-	-741.5724899172783	-14123.00778849423	244	0.1348314606741573	0.4426229508196721	0.2040035325287018
YNL090W	-1	-/-	-741.6299125850201	-14682.693411767483	244	0.13466334164588528	0.4426229508196721	0.2042979099205181
YDR477W	-1	-/-	-741.70165386796	-13867.631740003824	244	0.13449564134495642	0.4426229508196721	0.20459228731233442
YLL026W	-1	-/-	-741.9720407351851	-16830.227360345423	244	0.13432835820895522	0.4426229508196721	0.20488666470415073
YPL169C	-1	-/-	-742.083756133914	-14743.329634472728	244	0.1341614906832298	0.4426229508196721	0.20518104209596702
YJR042W	1	+/-	-742.1016293689609	-14814.79069532454	243	0.13523573200992556	0.44672131147540983	0.20518104209596702
YGL083W	0	0/-	-742.2978151272982	-23432.079160412773	976	0.13523573200992556	0.44672131147540983	0.20518104209596702
YPL183W-A	0	0/-	-742.3000374622643	-24892.32177159749	976	0.13523573200992556	0.44672131147540983	0.20518104209596702
YML080W	-1	-/-	-742.3063586205244	-16839.388432607055	244	0.13506815365551425	0.44672131147540983	0.20547541948778333
YNL215W	0	0/-	-742.4160613492131	-26648.534648193046	976	0.13506815365551425	0.44672131147540983	0.20547541948778333
YML067C	-1	-/-	-742.5081669688225	-14351.005560666323	244	0.1349009900990099	0.44672131147540983	0.20576979687959965
YLR097C	-1	-/-	-742.7093299031258	-14526.524921238422	244	0.13473423980222496	0.44672131147540983	0.20606417427141596
YBR122C	0	0/-	-742.7538001686335	-25309.390511816368	976	0.13473423980222496	0.44672131147540983	0.20606417427141596
YLR249W	-1	-/-	-743.0450753718615	-16862.6231636554	244	0.1345679012345679	0.44672131147540983	0.20635855166323228
YJL073W	-1	-/-	-743.0889176428318	-14403.934606514871	244	0.1344019728729963	0.44672131147540983	0.20665292905504856
YPR143W	-1	-/-	-743.1963349878788	-15923.300465375185	244	0.13423645320197045	0.44672131147540983	0.20694730644686488
YOR307C	-1	-/-	-743.3311087042093	-14795.112487137318	244	0.13407134071340712	0.44672131147540983	0.2072416838386812
YDR188W	-1	-/-	-743.5093576461077	-14722.159710012376	244	0.1339066339066339	0.44672131147540983	0.2075360612304975
YMR228W	0	0/-	-743.6003948505968	-24081.55866711773	976	0.1339066339066339	0.44672131147540983	0.2075360612304975
YHL033C	0	0/-	-743.6714518163353	-27503.412616577	976	0.1339066339066339	0.44672131147540983	0.2075360612304975
YHR039C-A	-1	-/-	-743.8343559205532	-13487.223894551396	244	0.13374233128834356	0.44672131147540983	0.20783043862231382
YLR284C	-1	-/-	-744.0044881999493	-15424.89852579683	244	0.13357843137254902	0.44672131147540983	0.2081248160141301
YCL057W	0	0/0	-744.0166292469949	-24699.95832289569	976	0.13357843137254902	0.44672131147540983	0.2081248160141301
YBR255W	0	0/0	-744.109328173101	-25667.35463985987	976	0.13357843137254902	0.44672131147540983	0.2081248160141301
YML010W	-1	-/-	-744.1730552911758	-14057.073464844376	244	0.13341493268053856	0.44672131147540983	0.20841919340594642
YHR081W	-1	-/-	-744.2418862655759	-16254.824424766004	244	0.1332518337408313	0.44672131147540983	0.20871357079776273
YJR072C	0	0/-	-744.3151262756437	-25651.3517469652	976	0.1332518337408313	0.44672131147540983	0.20871357079776273
YDR181C	-1	-/-	-744.629661232233	-15474.168091595173	244	0.1330891330891331	0.44672131147540983	0.20900794818957905
YML068W	0	0/-	-744.7559395227581	-24553.527185384184	976	0.1330891330891331	0.44672131147540983	0.20900794818957905
YDR378C	-1	-/-	-744.821219317615	-14334.526604361832	244	0.1329268292682927	0.44672131147540983	0.20930232558139536
YDL130W-A	-1	-/0	-744.827154353261	-13537.28100591898	244	0.13276492082825822	0.44672131147540983	0.20959670297321165
YDR382W	-1	-/-	-745.1087298989296	-16781.177461102605	244	0.13260340632603407	0.44672131147540983	0.20989108036502796
YLR260W	-1	-/-	-745.3198893070221	-14600.603977769613	244	0.1324422843256379	0.44672131147540983	0.21018545775684427
YHR188C	-1	-/-	-745.4204768240452	-13161.250836580992	244	0.13228155339805825	0.44672131147540983	0.2104798351486606
YOR062C	0	0/-	-745.7196467742324	-25478.65021743998	976	0.13228155339805825	0.44672131147540983	0.2104798351486606
YPR132W	-1	-/-	-745.7588528394699	-16703.321987755597	244	0.1321212121212121	0.44672131147540983	0.2107742125404769
YER056C-A	0	0/-	-745.8389501571655	-26422.83203176409	976	0.1321212121212121	0.44672131147540983	0.2107742125404769
YDR084C	0	0/0	-746.3422409873456	-24581.52803196013	976	0.1321212121212121	0.44672131147540983	0.2107742125404769
YOR145C	-1	-/-	-746.3860745280981	-15920.501213356853	244	0.13196125907990314	0.44672131147540983	0.2110685899322932
YHL015W	0	0/-	-746.4504616018385	-26398.315476974472	976	0.13196125907990314	0.44672131147540983	0.2110685899322932
YLR197W	-1	-/-	-746.5046162754297	-16793.022923469543	244	0.13180169286577992	0.44672131147540983	0.2113629673241095
YDR435C	-1	-/-	-746.6859178245068	-14846.23790641129	244	0.1316425120772947	0.44672131147540983	0.21165734471592582
YOR367W	-1	-/-	-746.971518278122	-12944.863653965294	244	0.13148371531966224	0.44672131147540983	0.21195172210774213
YLR088W	-1	-/-	-747.0067574083805	-14014.370194584131	244	0.13132530120481928	0.44672131147540983	0.21224609949955844
YGL208W	-1	-/-	-747.3528577536345	-16012.821949124336	244	0.13116726835138387	0.44672131147540983	0.21254047689137473
YLR262C	-1	-/+	-747.3530170470476	-14710.019800320268	244	0.1310096153846154	0.44672131147540983	0.21283485428319104
YPL100W	1	+/+	-747.3974289596081	-15876.797686338425	243	0.13205282112845138	0.45081967213114754	0.21283485428319104
YMR255W	-1	-/-	-747.5231229662895	-14561.780664339662	244	0.13189448441247004	0.45081967213114754	0.21312923167500736
YOR219C	0	0/-	-747.531113319099	-24736.610847605392	976	0.13189448441247004	0.45081967213114754	0.21312923167500736
YOR340C	-1	-/-	-747.6297383755445	-17328.5559207052	244	0.1317365269461078	0.45081967213114754	0.21342360906682367
YFL048C	-1	-/-	-747.6907666921616	-13971.325336396694	244	0.13157894736842105	0.45081967213114754	0.21371798645863999
YDR174W	-1	-/-	-747.7642279863358	-14006.538449935615	244	0.13142174432497014	0.45081967213114754	0.21401236385045627
YIL005W	0	0/-	-747.7834214642644	-23635.11274745129	976	0.13142174432497014	0.45081967213114754	0.21401236385045627
YPL188W	-1	-/-	-747.8659279644489	-13141.944831684232	244	0.13126491646778043	0.45081967213114754	0.21430674124227259
YLR074C	-1	-/-	-747.9424246996641	-16843.26692955196	244	0.13110846245530394	0.45081967213114754	0.2146011186340889
YNL102W	-1	-/-	-747.964604228735	-14626.528744325042	244	0.13095238095238096	0.45081967213114754	0.2148954960259052
YFR031C-A	0	0/-	-748.110998339951	-26899.538029847667	976	0.13095238095238096	0.45081967213114754	0.2148954960259052
YBR248C	0	0/0	-748.1420807763934	-24128.57802761346	976	0.13095238095238096	0.45081967213114754	0.2148954960259052
YGR047C	-1	-/-	-748.2042973414063	-14386.293838389218	244	0.13079667063020214	0.45081967213114754	0.21518987341772153
YNL069C	0	0/-	-748.6346995634958	-27694.509002176113	976	0.13079667063020214	0.45081967213114754	0.21518987341772153
YJR130C	0	0/0	-748.6586153581738	-25097.28906188812	976	0.13079667063020214	0.45081967213114754	0.21518987341772153
YLR287C-A	0	0/-	-748.6941429972649	-23671.671893958002	976	0.13079667063020214	0.45081967213114754	0.21518987341772153
YHR034C	-1	-/-	-749.1045202761889	-14357.923479005694	244	0.13064133016627077	0.45081967213114754	0.21548425080953781
YPR169W	0	0/-	-749.1545113809407	-26849.906032010913	976	0.13064133016627077	0.45081967213114754	0.21548425080953781
YOL103W	0	0/-	-749.2194446846843	-24016.460584660992	976	0.13064133016627077	0.45081967213114754	0.21548425080953781
YHR108W	1	+/-	-749.4994711577892	-14151.681055992842	243	0.13167259786476868	0.45491803278688525	0.21548425080953781
YKL025C	-1	-/-	-749.5180015265942	-14999.160193435848	244	0.13151658767772512	0.45491803278688525	0.21577862820135413
YDR022C	-1	-/-	-749.6273694634438	-15809.83229239285	244	0.13136094674556212	0.45491803278688525	0.21607300559317044
YNL185C	0	0/-	-749.6440043188632	-25165.77770465426	976	0.13136094674556212	0.45491803278688525	0.21607300559317044
YKL167C	0	0/-	-750.0927887419239	-25274.771222186275	976	0.13136094674556212	0.45491803278688525	0.21607300559317044
YPR180W	0	0/-	-750.0986028276384	-24913.236062316224	976	0.13136094674556212	0.45491803278688525	0.21607300559317044
YBL058W	-1	-/-	-750.3828337341547	-13986.06049874425	244	0.13120567375886524	0.45491803278688525	0.21636738298498676
YKR084C	0	0/-	-750.4299125634134	-25056.368037287146	976	0.13120567375886524	0.45491803278688525	0.21636738298498676
YOR158W	0	0/-	-750.5181165989488	-24511.025970023125	976	0.13120567375886524	0.45491803278688525	0.21636738298498676
YLR401C	-1	-/-	-750.6715941876173	-15620.475407496095	244	0.13105076741440377	0.45491803278688525	0.21666176037680307
YGL156W	0	0/-	-750.8651660550386	-26182.690212264657	976	0.13105076741440377	0.45491803278688525	0.21666176037680307
YCR094W	-1	-/-	-750.933934122324	-14572.891071856022	244	0.13089622641509435	0.45491803278688525	0.21695613776861938
YNL209W	-1	-/-	-751.0107882916927	-16122.81940831244	244	0.13074204946996468	0.45491803278688525	0.21725051516043567
YLL035W	-1	-/-	-751.278943002224	-16159.434687264264	244	0.13058823529411764	0.45491803278688525	0.21754489255225198
YMR064W	0	0/0	-751.4661071673036	-24789.115592548624	976	0.13058823529411764	0.45491803278688525	0.21754489255225198
YKL067W	0	0/-	-751.6192628685385	-25995.927154246718	976	0.13058823529411764	0.45491803278688525	0.21754489255225198
YNL316C	0	0/0	-751.9614149611443	-25745.853725086898	976	0.13058823529411764	0.45491803278688525	0.21754489255225198
YML124C	-1	-/-	-752.1209535896778	-14638.122487783432	244	0.13043478260869565	0.45491803278688525	0.2178392699440683
YGL141W	0	0/-	-752.1226529590786	-25357.750751415268	976	0.13043478260869565	0.45491803278688525	0.2178392699440683
YPR105C	-1	-/+	-752.3596459776163	-14371.768365070224	244	0.13028169014084506	0.45491803278688525	0.2181336473358846
YKR001C	1	+/+	-752.3945721685886	-14240.550854027271	243	0.13130128956623682	0.45901639344262296	0.2181336473358846
YLR115W	-1	-/-	-752.55523660779	-13912.597585633397	244	0.13114754098360656	0.45901639344262296	0.21842802472770093
YCR036W	0	0/0	-752.6059352662414	-25725.473039435223	976	0.13114754098360656	0.45901639344262296	0.21842802472770093
YPR118W	0	0/0	-753.0366600509733	-26137.871421819553	976	0.13114754098360656	0.45901639344262296	0.21842802472770093
YGR271C-A	0	0/-	-753.4067222774029	-28146.060520563275	976	0.13114754098360656	0.45901639344262296	0.21842802472770093
YPL234C	-1	-/-	-753.4418447613716	-14209.630261003971	244	0.13099415204678364	0.45901639344262296	0.2187224021195172
YLL019C	-1	-/-	-753.6594527065754	-17015.43473725021	244	0.1308411214953271	0.45901639344262296	0.21901677951133353
YJR132W	1	+/0	-753.7150663211942	-16431.287528969347	243	0.13185530921820304	0.46311475409836067	0.21901677951133353
YOR031W	-1	-/-	-753.782562315464	-16926.755550406873	244	0.1317016317016317	0.46311475409836067	0.21931115690314984
YHR021C	-1	-/-	-753.8337373137474	-15868.653821796179	244	0.13154831199068684	0.46311475409836067	0.21960553429496615
YKR056W	-1	-/-	-754.3459176719189	-16354.889253169298	244	0.1313953488372093	0.46311475409836067	0.21989991168678247
YIL155C	-1	-/0	-754.3830867260695	-14777.377122573555	244	0.13124274099883856	0.46311475409836067	0.22019428907859875
YKR079C	-1	-/-	-754.4119214564562	-15345.403684191406	244	0.13109048723897912	0.46311475409836067	0.22048866647041507
YDR494W	-1	-/-	-754.9421678036451	-15211.929416798055	244	0.13093858632676708	0.46311475409836067	0.22078304386223138
YPL084W	1	+/-	-755.017525061965	-13956.8752027601	243	0.13194444444444445	0.4672131147540984	0.22078304386223138
YMR241W	-1	-/-	-755.0554182082415	-15196.256832808256	244	0.13179190751445086	0.4672131147540984	0.2210774212540477
YLR277C	-1	-/-	-755.1174619793892	-14136.796124003828	244	0.13163972286374134	0.4672131147540984	0.221371798645864
YDR525W-A	0	0/-	-755.1454991381615	-24557.609786581248	976	0.13163972286374134	0.4672131147540984	0.221371798645864
YMR225C	-1	-/-	-755.7071649879217	-13687.643068611622	244	0.1314878892733564	0.4672131147540984	0.2216661760376803
YOL088C	-1	-/-	-755.8903689682484	-13730.226572617888	244	0.1313364055299539	0.4672131147540984	0.2219605534294966
YJL197W	0	0/-	-755.9829291645437	-25180.106007888913	976	0.1313364055299539	0.4672131147540984	0.2219605534294966
YBR060C	-1	-/-	-756.051008194685	-14930.142466641963	244	0.13118527042577677	0.4672131147540984	0.22225493082131292
YDL200C	-1	-/-	-756.2317649722099	-15506.928385697305	244	0.1310344827586207	0.4672131147540984	0.22254930821312924
YMR119W	-1	-/-	-756.2935391366482	-14672.073075905442	244	0.13088404133180254	0.4672131147540984	0.22284368560494555
YOR272W	-1	-/-	-756.3233457505703	-17394.025810837746	244	0.13073394495412843	0.4672131147540984	0.22313806299676184
YGR159C	-1	-/-	-756.3434015661478	-17686.74656559527	244	0.13058419243986255	0.4672131147540984	0.22343244038857815
YER090W	0	0/0	-756.3483241349459	-23705.25328795798	976	0.13058419243986255	0.4672131147540984	0.22343244038857815
YKL039W	0	0/-	-756.552330262959	-25204.905072161928	976	0.13058419243986255	0.4672131147540984	0.22343244038857815
YDR005C	-1	-/-	-756.7067508101463	-14133.806870400906	244	0.13043478260869565	0.4672131147540984	0.22372681778039447
YGR086C	-1	-/-	-756.731353327632	-13920.337309159338	244	0.13028571428571428	0.4672131147540984	0.22402119517221078
YPL159C	-1	-/-	-756.8016270697117	-14878.348277628422	244	0.13013698630136986	0.4672131147540984	0.2243155725640271
YPL249C	-1	-/-	-756.9033065438271	-15512.872472681105	244	0.12998859749144812	0.4672131147540984	0.22460994995584338
YPL207W	0	0/-	-757.0643542055041	-26251.854729074985	976	0.12998859749144812	0.4672131147540984	0.22460994995584338
YKR031C	-1	-/-	-757.2139412015676	-15784.295781098306	244	0.12984054669703873	0.4672131147540984	0.2249043273476597
YBR185C	-1	-/-	-757.5416341722012	-15556.779267534614	244	0.1296928327645051	0.4672131147540984	0.225198704739476
YIL014W	-1	-/-	-757.5458269268274	-14773.590208396316	244	0.12954545454545455	0.4672131147540984	0.22549308213129232
YDL166C	-1	-/-	-758.0436833798885	-15714.597870327532	244	0.12939841089670828	0.4672131147540984	0.22578745952310864
YNL084C	-1	-/-	-758.0677050203085	-14326.301234863698	244	0.1292517006802721	0.4672131147540984	0.22608183691492492
YLR344W	0	0/-	-758.2299747020006	-27355.392762452364	976	0.1292517006802721	0.4672131147540984	0.22608183691492492
YKR011C	0	0/0	-758.8012390807271	-26171.577059691772	976	0.1292517006802721	0.4672131147540984	0.22608183691492492
YIL090W	0	0/+	-758.8222483061254	-25766.728329958394	976	0.1292517006802721	0.4672131147540984	0.22608183691492492
YDR184C	-1	-/-	-758.9461388215423	-16068.601217545569	244	0.1291053227633069	0.4672131147540984	0.22637621430674124
YNL012W	-1	-/-	-759.4293935894966	-15879.988782644272	244	0.12895927601809956	0.4672131147540984	0.22667059169855755
YML013W	-1	-/-	-759.4879684150219	-13739.730620726943	244	0.1288135593220339	0.4672131147540984	0.22696496909037386
YLR192C	-1	-/-	-759.5324511379004	-16762.019973933697	244	0.12866817155756208	0.4672131147540984	0.22725934648219018
YNL079C	-1	-/-	-759.7855109721422	-14387.016836881638	244	0.12852311161217586	0.4672131147540984	0.22755372387400646
YFR010W	0	0/-	-759.929549280554	-24406.748179825023	976	0.12852311161217586	0.4672131147540984	0.22755372387400646
YKR038C	-1	-/-	-760.187266215682	-14881.896665468812	244	0.12837837837837837	0.4672131147540984	0.22784810126582278
YER036C	1	+/-	-760.2224197238684	-15094.721077635884	243	0.12935883014623173	0.4713114754098361	0.22784810126582278
YBR249C	0	0/0	-760.3416515104473	-27080.856720015407	976	0.12935883014623173	0.4713114754098361	0.22784810126582278
YGR081C	-1	-/-	-760.3517952859402	-15989.961310699582	244	0.12921348314606743	0.4713114754098361	0.2281424786576391
YIL109C	-1	-/-	-760.4506250470877	-14057.477011300623	244	0.12906846240179573	0.4713114754098361	0.2284368560494554
YGL107C	0	0/-	-760.568485725671	-25113.252692503855	976	0.12906846240179573	0.4713114754098361	0.2284368560494554
YGL234W	0	0/-	-760.7659851498902	-26603.055610246956	976	0.12906846240179573	0.4713114754098361	0.2284368560494554
YKL082C	-1	-/-	-761.1221067532897	-16212.973693601787	244	0.1289237668161435	0.4713114754098361	0.22873123344127172
YMR247C	-1	-/-	-761.2496095001698	-14455.58433841914	244	0.12877939529675253	0.4713114754098361	0.229025610833088
YDL115C	-1	-/0	-761.263384282589	-15338.351515173912	244	0.12863534675615212	0.4713114754098361	0.22931998822490432
YNL258C	-1	-/-	-761.3183718025684	-14090.310949832201	244	0.12849162011173185	0.4713114754098361	0.22961436561672063
YMR180C	0	0/-	-761.3242724351585	-26252.347297133878	976	0.12849162011173185	0.4713114754098361	0.22961436561672063
YKL205W	-1	-/-	-761.3696278184652	-15445.620399326086	244	0.12834821428571427	0.4713114754098361	0.22990874300853695
YPR023C	-1	-/-	-761.5296461507678	-15453.379871688783	244	0.1282051282051282	0.4713114754098361	0.23020312040035326
YKL190W	-1	-/-	-761.6351581960917	-13832.20539021492	244	0.12806236080178174	0.4713114754098361	0.23049749779216955
YGR208W	0	0/0	-761.6879924759269	-26870.84025893826	976	0.12806236080178174	0.4713114754098361	0.23049749779216955
YOL080C	-1	-/-	-761.7975108548999	-17493.499449677765	244	0.12791991101223582	0.4713114754098361	0.23079187518398586
YER030W	-1	-/-	-761.8215984404087	-15136.034619040787	244	0.12777777777777777	0.4713114754098361	0.23108625257580218
YDR057W	-1	-/-	-761.9363850951195	-13897.115228161216	244	0.12763596004439512	0.4713114754098361	0.2313806299676185
YKL168C	0	0/-	-761.9845552109182	-26854.088953295723	976	0.12763596004439512	0.4713114754098361	0.2313806299676185
YPL105C	0	0/-	-762.0406398177147	-25009.977533537894	976	0.12763596004439512	0.4713114754098361	0.2313806299676185
YNR038W	-1	-/-	-762.1910521537066	-17126.239303067327	244	0.12749445676274945	0.4713114754098361	0.2316750073594348
YJR076C	-1	-/-	-762.2075462937355	-14613.124236881733	244	0.1273532668881506	0.4713114754098361	0.23196938475125112
YML036W	-1	-/-	-762.2564786672592	-16203.559151172638	244	0.12721238938053098	0.4713114754098361	0.2322637621430674
YLR185W	0	0/-	-762.301345102489	-27067.23538134806	976	0.12721238938053098	0.4713114754098361	0.2322637621430674
YDR231C	-1	-/-	-762.3234946131706	-16413.35599374771	244	0.1270718232044199	0.4713114754098361	0.23255813953488372
YML014W	-1	-/-	-762.3703965991735	-15178.85286166519	244	0.12693156732891833	0.4713114754098361	0.23285251692670003
YGL030W	-1	-/-	-762.499830275774	-16550.773546278477	244	0.12679162072767364	0.4713114754098361	0.23314689431851635
YDR177W	-1	-/-	-762.5043583661318	-14750.042618259788	244	0.12665198237885464	0.4713114754098361	0.23344127171033266
YMR191W	0	0/0	-762.6404144950211	-26759.873776549473	976	0.12665198237885464	0.4713114754098361	0.23344127171033266
YIL022W	1	+/+	-762.9035503715277	-15146.788659282029	243	0.1276127612761276	0.47540983606557374	0.23344127171033266
YLR027C	0	0/0	-763.2366618495435	-23899.013992469758	976	0.1276127612761276	0.47540983606557374	0.23344127171033266
YGR276C	-1	-/-	-763.4664237648249	-15166.40415866673	244	0.12747252747252746	0.47540983606557374	0.23373564910214895
YOR293W	0	0/-	-763.4940401129425	-27837.452579323202	976	0.12747252747252746	0.47540983606557374	0.23373564910214895
YMR072W	-1	-/-	-763.7806606814265	-13473.152367457747	244	0.12733260153677278	0.47540983606557374	0.23403002649396526
YNL263C	-1	-/-	-763.7951072603464	-14945.297873720527	244	0.12719298245614036	0.47540983606557374	0.23432440388578157
YPL195W	-1	-/+	-763.8897562175989	-13590.120402812958	244	0.12705366922234393	0.47540983606557374	0.2346187812775979
YDR062W	-1	-/-	-764.1468794643879	-14465.409835994244	244	0.12691466083150985	0.47540983606557374	0.2349131586694142
YER103W	1	+/+	-764.2359130680561	-15482.928592056036	243	0.12786885245901639	0.47950819672131145	0.2349131586694142
YOR201C	-1	-/-	-764.3714592605829	-14530.003899767995	244	0.1277292576419214	0.47950819672131145	0.2352075360612305
YOR056C	-1	-/-	-764.4146744310856	-15599.25482518971	244	0.12758996728462377	0.47950819672131145	0.2355019134530468
YEL001C	0	0/0	-764.4589299671352	-26243.732867635787	976	0.12758996728462377	0.47950819672131145	0.2355019134530468
YER016W	-1	-/-	-764.6229309290648	-14679.595191851258	244	0.12745098039215685	0.47950819672131145	0.23579629084486312
YPL128C	-1	-/-	-764.6478249505162	-16437.855359748006	244	0.12731229597388466	0.47950819672131145	0.23609066823667943
YKL006W	0	0/-	-764.7104060333222	-27450.948095863685	976	0.12731229597388466	0.47950819672131145	0.23609066823667943
YKL159C	0	0/-	-764.7741559967399	-25324.579527825117	976	0.12731229597388466	0.47950819672131145	0.23609066823667943
YNL067W	0	0/-	-764.8105183504522	-28286.405982296914	976	0.12731229597388466	0.47950819672131145	0.23609066823667943
YDR139C	0	0/-	-764.8939436040819	-25306.27215060219	976	0.12731229597388466	0.47950819672131145	0.23609066823667943
YML031W	1	+/-	-764.9140864834189	-15295.562186934054	243	0.1282608695652174	0.48360655737704916	0.23609066823667943
YDR087C	-1	-/-	-765.0718051344156	-16804.799104124308	244	0.1281216069489685	0.48360655737704916	0.23638504562849574
YBR252W	0	0/-	-765.2040241789073	-27350.031879832968	976	0.1281216069489685	0.48360655737704916	0.23638504562849574
YHR106W	-1	-/-	-765.214725613594	-16047.246108427644	244	0.1279826464208243	0.48360655737704916	0.23667942302031203
YDR462W	0	0/-	-765.3083547372371	-25218.275863643736	976	0.1279826464208243	0.48360655737704916	0.23667942302031203
YBR153W	-1	-/-	-765.3091356307268	-14707.219864748418	244	0.12784398699891658	0.48360655737704916	0.23697380041212834
YKL068W	1	+/-	-765.7643378674984	-15224.800683051348	243	0.12878787878787878	0.48770491803278687	0.23697380041212834
YDR434W	-1	-/-	-765.8379651010036	-13872.725164920092	244	0.12864864864864864	0.48770491803278687	0.23726817780394466
YLR336C	0	0/-	-766.0649971198291	-27518.26666177064	976	0.12864864864864864	0.48770491803278687	0.23726817780394466
YEL027W	1	+/+	-766.270072504878	-14952.163039371371	243	0.12958963282937366	0.4918032786885246	0.23726817780394466
YML001W	-1	-/+	-766.3071643561125	-13914.131997913122	244	0.12944983818770225	0.4918032786885246	0.23756255519576097
YFR037C	-1	-/-	-766.4780204594135	-15208.748490519822	244	0.12931034482758622	0.4918032786885246	0.23785693258757729
YCR073W-A	-1	-/-	-766.6331801712513	-14872.696393199265	244	0.12917115177610333	0.4918032786885246	0.23815130997939357
YPL161C	-1	-/-	-766.8681327402592	-14502.906614929438	244	0.12903225806451613	0.4918032786885246	0.23844568737120989
YGL031C	0	0/-	-767.0874773412943	-27730.8773499839	976	0.12903225806451613	0.4918032786885246	0.23844568737120989
YDR428C	0	0/-	-767.1714330613613	-24820.62787125539	976	0.12903225806451613	0.4918032786885246	0.23844568737120989
YMR267W	-1	-/-	-767.2058820128441	-14191.990379363298	244	0.1288936627282492	0.4918032786885246	0.2387400647630262
YDL053C	0	0/0	-767.2598653715104	-24629.05420157686	976	0.1288936627282492	0.4918032786885246	0.2387400647630262
YMR129W	1	+/-	-767.4585580825806	-15772.647042624652	243	0.1298283261802575	0.4959016393442623	0.2387400647630262
YMR278W	0	0/-	-767.661853633821	-26534.371284550056	976	0.1298283261802575	0.4959016393442623	0.2387400647630262
YNL156C	-1	-/-	-767.6638372391462	-15419.321585550904	244	0.12968917470525188	0.4959016393442623	0.2390344421548425
YKL007W	-1	-/-	-767.6699682325125	-15241.043805636466	244	0.12955032119914348	0.4959016393442623	0.23932881954665883
YPL146C	1	+/-	-767.6855916380882	-15601.001233413815	243	0.1304812834224599	0.5	0.23932881954665883
YFL037W	-1	-/-	-767.8140733391047	-14357.419641137123	244	0.13034188034188035	0.5	0.2396231969384751
YBR058C	-1	-/-	-768.0249980092049	-13634.50187420845	244	0.13020277481323372	0.5	0.23991757433029143
YNR013C	-1	-/-	-768.1362644284964	-14721.433362945914	244	0.1300639658848614	0.5	0.24021195172210774
YDR493W	0	0/-	-768.193278145045	-24592.113295231014	976	0.1300639658848614	0.5	0.24021195172210774
YMR236W	-1	-/-	-768.3466894701123	-14188.842865683138	244	0.1299254526091587	0.5	0.24050632911392406
YBR254C	-1	-/-	-768.3488964736462	-14352.34835126996	244	0.12978723404255318	0.5	0.24080070650574037
YBR017C	1	+/-	-768.3705083876848	-15441.61673758924	243	0.13071200850159406	0.5040983606557377	0.24080070650574037
YLR454W	0	0/0	-768.737247955054	-25629.571934357285	976	0.13071200850159406	0.5040983606557377	0.24080070650574037
YDR117C	0	0/-	-768.7789775282145	-26037.12020681426	976	0.13071200850159406	0.5040983606557377	0.24080070650574037
YBR234C	-1	-/-	-768.9024760723114	-14265.666404411197	244	0.1305732484076433	0.5040983606557377	0.24109508389755666
YBR049C	-1	-/-	-768.9743572920561	-13967.710507377982	244	0.13043478260869565	0.5040983606557377	0.24138946128937297
YJL001W	-1	-/-	-769.2269401550293	-15228.18044257909	244	0.13029661016949154	0.5040983606557377	0.24168383868118928
YMR020W	0	0/-	-769.3861342165619	-26292.9560314361	976	0.13029661016949154	0.5040983606557377	0.24168383868118928
YMR174C	0	0/0	-769.4327297899872	-27799.420497253537	976	0.13029661016949154	0.5040983606557377	0.24168383868118928
YCR072C	-1	-/-	-769.8880718648434	-17342.13451836258	244	0.13015873015873017	0.5040983606557377	0.2419782160730056
YIL130W	0	0/-	-769.9785161539912	-25309.285282045603	976	0.13015873015873017	0.5040983606557377	0.2419782160730056
YOL138C	-1	-/-	-769.9817456305027	-14908.490624263883	244	0.13002114164904863	0.5040983606557377	0.2422725934648219
YMR307W	0	0/-	-770.0229387879372	-24346.363759141415	976	0.13002114164904863	0.5040983606557377	0.2422725934648219
YNR047W	-1	-/-	-770.172819301486	-16004.656382977962	244	0.12988384371700107	0.5040983606557377	0.2425669708566382
YKR092C	0	0/0	-770.233753670007	-28147.01660447195	976	0.12988384371700107	0.5040983606557377	0.2425669708566382
YDL010W	0	0/-	-770.5365482196212	-25531.255882121623	976	0.12988384371700107	0.5040983606557377	0.2425669708566382
YLR298C	-1	-/-	-770.7042827010155	-13524.498475536704	244	0.12974683544303797	0.5040983606557377	0.2428613482484545
YKR035W-A	1	+/+	-770.7131097614765	-13761.796576067805	243	0.13066385669125394	0.5081967213114754	0.2428613482484545
YDR219C	-1	-/-	-770.843672811985	-15585.323924973607	244	0.13052631578947368	0.5081967213114754	0.24315572564027083
YDL155W	-1	-/-	-771.2170172929764	-13954.045897588134	244	0.13038906414300735	0.5081967213114754	0.24345010303208714
YBR166C	0	0/0	-771.3821007311344	-24912.662756319158	976	0.13038906414300735	0.5081967213114754	0.24345010303208714
YPR139C	1	+/+	-771.425891906023	-14745.796085044742	243	0.13130252100840337	0.5122950819672131	0.24345010303208714
YOR037W	-1	-/-	-771.5054689645767	-14788.648618295789	244	0.1311647429171039	0.5122950819672131	0.24374448042390345
YMR040W	0	0/-	-771.5621512793005	-27915.977031392977	976	0.1311647429171039	0.5122950819672131	0.24374448042390345
YNR052C	-1	-/-	-771.6094813793898	-14378.440502360463	244	0.1310272536687631	0.5122950819672131	0.24403885781571974
YNL094W	-1	-/-	-771.6472961604595	-14672.40743252635	244	0.13089005235602094	0.5122950819672131	0.24433323520753605
YAL029C	-1	-/-	-771.952233672142	-14652.210939601064	244	0.1307531380753138	0.5122950819672131	0.24462761259935237
YML028W	-1	-/-	-772.4313288629055	-13863.843350462615	244	0.13061650992685475	0.5122950819672131	0.24492198999116868
YDR393W	-1	-/-	-772.6755522564054	-13670.133821889758	244	0.1304801670146138	0.5122950819672131	0.245216367382985
YML015C	-1	-/-	-772.7894192934036	-14433.752222284675	244	0.13034410844629823	0.5122950819672131	0.24551074477480128
YFL018C	-1	-/-	-772.8001166284084	-14369.442134663463	244	0.13020833333333334	0.5122950819672131	0.2458051221666176
YMR197C	-1	-/-	-772.9060177505016	-15265.541273489594	244	0.13007284079084286	0.5122950819672131	0.2460994995584339
YJR123W	0	0/-	-772.9334870558232	-27346.294951355085	976	0.13007284079084286	0.5122950819672131	0.2460994995584339
YDR227W	-1	-/-	-773.0464925467968	-14654.303711980581	244	0.12993762993762994	0.5122950819672131	0.24639387695025022
YGL110C	0	0/-	-773.0604490041733	-25188.701847905293	976	0.12993762993762994	0.5122950819672131	0.24639387695025022
YGL244W	-1	-/-	-773.071378082037	-14498.17239099741	244	0.12980269989615784	0.5122950819672131	0.24668825434206654
YNL317W	-1	-/-	-773.1325429305434	-14672.99261981994	244	0.12966804979253113	0.5122950819672131	0.24698263173388285
YPL154C	-1	-/+	-773.1587744504213	-15836.608328029513	244	0.12953367875647667	0.5122950819672131	0.24727700912569914
YJR033C	-1	-/-	-773.1630557924509	-14528.816327512264	244	0.12939958592132506	0.5122950819672131	0.24757138651751545
YMR186W	-1	-/-	-773.3294500410557	-13757.052804671228	244	0.12926577042399173	0.5122950819672131	0.24786576390933177
YPR073C	-1	-/-	-773.3582139015198	-14318.65182942152	244	0.12913223140495866	0.5122950819672131	0.24816014130114808
YOR123C	-1	-/-	-773.6239871382713	-14321.495169401169	244	0.12899896800825594	0.5122950819672131	0.2484545186929644
YER096W	0	0/-	-773.6646000258625	-25408.336657699198	976	0.12899896800825594	0.5122950819672131	0.2484545186929644
YJL098W	-1	-/-	-773.678677469492	-16854.174739539623	244	0.12886597938144329	0.5122950819672131	0.24874889608478068
YOR369C	0	0/-	-773.8561801873147	-27262.029723418877	976	0.12886597938144329	0.5122950819672131	0.24874889608478068
YDR051C	0	0/-	-773.8964908011258	-24722.73653702624	976	0.12886597938144329	0.5122950819672131	0.24874889608478068
YBR058C-A	-1	-/-	-773.9529943019152	-13957.086947962642	244	0.12873326467559218	0.5122950819672131	0.249043273476597
YOL020W	-1	-/-	-774.0585751160979	-16270.27409503609	244	0.1286008230452675	0.5122950819672131	0.2493376508684133
YDR390C	0	0/-	-774.140498355031	-25874.627949416637	976	0.1286008230452675	0.5122950819672131	0.2493376508684133
YJL141C	-1	-/-	-774.4168581515551	-17435.991077795625	244	0.12846865364850976	0.5122950819672131	0.24963202826022962
YGL119W	-1	-/0	-774.529240578413	-13662.197563648224	244	0.12833675564681724	0.5122950819672131	0.24992640565204594
YDR105C	0	0/0	-774.6221420224756	-24480.149829670787	976	0.12833675564681724	0.5122950819672131	0.24992640565204594
YNR015W	-1	-/-	-774.7356917858124	-15323.334609627724	244	0.1282051282051282	0.5122950819672131	0.25022078304386225
YBL057C	-1	-/-	-774.7990036010742	-15043.271479323506	244	0.12807377049180327	0.5122950819672131	0.25051516043567856
YMR270C	-1	-/-	-775.1604516357183	-14921.284370526671	244	0.12794268167860798	0.5122950819672131	0.2508095378274948
YHR016C	-1	-/-	-775.252438813448	-17022.127913936973	244	0.1278118609406953	0.5122950819672131	0.25110391521931114
YGR132C	-1	-/-	-775.2727887481451	-15684.58321878314	244	0.12768130745658834	0.5122950819672131	0.25139829261112745
YKL129C	-1	-/-	-775.4485543519258	-14878.406452357769	244	0.12755102040816327	0.5122950819672131	0.25169267000294376
YEL053C	-1	-/-	-775.8083452880383	-14846.001668810844	244	0.127420998980632	0.5122950819672131	0.2519870473947601
YIL009C-A	-1	-/-	-775.9236300885677	-14512.36450791359	244	0.12729124236252545	0.5122950819672131	0.2522814247865764
YHR098C	-1	-/-	-776.0728001594543	-14570.381746903062	244	0.1271617497456765	0.5122950819672131	0.2525758021783927
YDR268W	-1	-/-	-776.212145626545	-13989.64651028812	244	0.12703252032520326	0.5122950819672131	0.252870179570209
YPL032C	-1	-/-	-776.2766933441162	-14427.084802933037	244	0.12690355329949238	0.5122950819672131	0.25316455696202533
YDR315C	0	0/-	-776.3048218954355	-25679.18888240494	976	0.12690355329949238	0.5122950819672131	0.25316455696202533
YMR289W	0	0/-	-776.5333475954831	-25125.53105578199	976	0.12690355329949238	0.5122950819672131	0.25316455696202533
YPR019W	-1	-/-	-776.5509086251259	-14954.122258901596	244	0.12677484787018256	0.5122950819672131	0.25345893435384165
YOL094C	-1	-/-	-776.5570862218738	-16072.972268231213	244	0.12664640324214793	0.5122950819672131	0.25375331174565796
YDR119W	0	0/-	-776.7050429955125	-26743.92433519289	976	0.12664640324214793	0.5122950819672131	0.25375331174565796
YBR276C	-1	-/-	-776.7734848558903	-14043.117334902287	244	0.12651821862348178	0.5122950819672131	0.2540476891374742
YBR229C	0	0/-	-776.8662359770387	-24480.706506522372	976	0.12651821862348178	0.5122950819672131	0.2540476891374742
YKL035W	-1	-/-	-776.9721919745207	-15593.073319748044	244	0.1263902932254803	0.5122950819672131	0.25434206652929053
YDR069C	-1	-/-	-777.5783549100161	-16380.928441375494	244	0.12626262626262627	0.5122950819672131	0.25463644392110685
YOR119C	-1	-/-	-777.5956921130419	-15485.850319176912	244	0.12613521695257315	0.5122950819672131	0.25493082131292316
YLR113W	-1	-/-	-777.6300874352455	-14834.861010923982	244	0.12600806451612903	0.5122950819672131	0.2552251987047395
YDL047W	-1	-/-	-777.8203252404928	-14744.08667358011	244	0.12588116817724068	0.5122950819672131	0.2555195760965558
YPR056W	-1	-/-	-778.054222047329	-15049.136465325952	244	0.12575452716297786	0.5122950819672131	0.2558139534883721
YGL207W	-1	-/-	-778.0866227447987	-14193.744098931551	244	0.12562814070351758	0.5122950819672131	0.2561083308801884
YAL034C	0	0/-	-778.1722853081301	-28500.03829891514	976	0.12562814070351758	0.5122950819672131	0.2561083308801884
YDR510W	0	0/-	-778.1907214075327	-24676.152646295726	976	0.12562814070351758	0.5122950819672131	0.2561083308801884
YDL066W	0	0/-	-778.2665104568005	-23971.376718446612	976	0.12562814070351758	0.5122950819672131	0.2561083308801884
YKL078W	0	0/-	-778.4519327040762	-28408.75482623838	976	0.12562814070351758	0.5122950819672131	0.2561083308801884
YGR037C	-1	-/-	-778.4769549816847	-14941.844098001719	244	0.12550200803212852	0.5122950819672131	0.25640270827200473
YCL028W	0	0/0	-778.6007318124175	-24007.870255652815	976	0.12550200803212852	0.5122950819672131	0.25640270827200473
YNL239W	-1	-/-	-778.6920209676027	-13821.87157548964	244	0.12537612838515547	0.5122950819672131	0.25669708566382105
YLR151C	0	0/-	-778.92385449633	-26300.505064515397	976	0.12537612838515547	0.5122950819672131	0.25669708566382105
YJL094C	-1	-/-	-778.9891963005066	-15964.254040814936	244	0.125250501002004	0.5122950819672131	0.2569914630556373
YOR122C	-1	-/-	-779.1177800148726	-14173.706843197346	244	0.12512512512512514	0.5122950819672131	0.2572858404474536
YBR111C	0	0/-	-779.1781911477447	-25404.547077234834	976	0.12512512512512514	0.5122950819672131	0.2572858404474536
YDR171W	-1	-/-	-779.2158093973994	-16405.52801565081	244	0.125	0.5122950819672131	0.25758021783926993
YDR376W	-1	-/-	-779.4050908088684	-14023.682266235352	244	0.12487512487512488	0.5122950819672131	0.25787459523108625
YGL250W	0	0/-	-779.5238321833313	-26959.509335309267	976	0.12487512487512488	0.5122950819672131	0.25787459523108625
YCL031C	-1	-/-	-779.6079054027796	-15361.655248612165	244	0.124750499001996	0.5122950819672131	0.25816897262290256
YGR034W	0	0/-	-779.6660626754165	-26051.078325050883	976	0.124750499001996	0.5122950819672131	0.25816897262290256
YPR069C	0	0/-	-779.7027166970074	-26578.885503552854	976	0.124750499001996	0.5122950819672131	0.25816897262290256
YDR041W	0	0/-	-779.772471152246	-24819.821630230173	976	0.124750499001996	0.5122950819672131	0.25816897262290256
YFR001W	-1	-/-	-779.8058601468801	-15836.033785276115	244	0.12462612163509472	0.5122950819672131	0.2584633500147189
YGL166W	-1	-/-	-780.0200245380402	-15655.110672309995	244	0.12450199203187251	0.5122950819672131	0.2587577274065352
YGL014W	-1	-/-	-780.1703948974609	-15137.865275263786	244	0.12437810945273632	0.5122950819672131	0.2590521047983515
YDL007W	-1	-/-	-780.2829779088497	-14227.625675991178	244	0.1242544731610338	0.5122950819672131	0.2593464821901678
YNL325C	-1	-/-	-780.3160458505154	-15477.001808188856	244	0.12413108242303873	0.5122950819672131	0.25964085958198413
YLR355C	-1	-/-	-780.322690308094	-14636.562557265162	244	0.12400793650793651	0.5122950819672131	0.2599352369738004
YGL154C	0	0/0	-780.3767074234784	-25551.752222312614	976	0.12400793650793651	0.5122950819672131	0.2599352369738004
YJR036C	0	0/-	-780.396545464173	-27263.858888300136	976	0.12400793650793651	0.5122950819672131	0.2599352369738004
YGL161C	0	0/0	-780.5473670586944	-25979.87555777654	976	0.12400793650793651	0.5122950819672131	0.2599352369738004
YDR421W	-1	-/-	-780.568044103682	-16587.059754945338	244	0.12388503468780972	0.5122950819672131	0.2602296143656167
YOR212W	-1	-/-	-780.8226906955242	-14478.116286985576	244	0.12376237623762376	0.5122950819672131	0.260523991757433
YLR406C	0	0/-	-780.8525767754763	-27207.310937539674	976	0.12376237623762376	0.5122950819672131	0.260523991757433
YDR028C	-1	-/-	-780.9759903848171	-14256.51318398118	244	0.12363996043521266	0.5122950819672131	0.26081836914924933
YCL067C	-1	-/-	-781.37233710289	-14199.916762560606	244	0.12351778656126482	0.5122950819672131	0.26111274654106564
YJR034W	0	0/-	-781.4328920729458	-25163.013791382313	976	0.12351778656126482	0.5122950819672131	0.26111274654106564
YGR243W	0	0/-	-781.793167501688	-27283.551715059206	976	0.12351778656126482	0.5122950819672131	0.26111274654106564
YIL134W	0	0/-	-781.8791060056537	-24975.89699673094	976	0.12351778656126482	0.5122950819672131	0.26111274654106564
YGL227W	-1	-/-	-781.8962469696999	-15666.97784459591	244	0.12339585389930899	0.5122950819672131	0.26140712393288196
YPL228W	-1	-/-	-781.9916476607323	-15128.211981117725	244	0.1232741617357002	0.5122950819672131	0.26170150132469827
YDR060W	-1	-/-	-782.0045600235462	-16579.037422969937	244	0.12315270935960591	0.5122950819672131	0.2619958787165146
YPR128C	-1	-/-	-782.1793241649866	-14463.796545386314	244	0.12303149606299213	0.5122950819672131	0.2622902561083309
YDR379W	-1	-/-	-782.2532412707806	-15039.831112794578	244	0.12291052114060963	0.5122950819672131	0.2625846335001472
YKL041W	-1	-/-	-782.4320423603058	-15328.013641260564	244	0.12278978388998035	0.5122950819672131	0.26287901089196347
YPR067W	-1	-/-	-782.7742168158293	-15109.643660634756	244	0.12266928361138371	0.5122950819672131	0.2631733882837798
YJL039C	-1	-/-	-782.9602523744106	-14374.165337018669	244	0.12254901960784313	0.5122950819672131	0.2634677656755961
YNL038W	-1	-/-	-782.9996715188026	-14945.613033920527	244	0.12242899118511263	0.5122950819672131	0.2637621430674124
YML081C-A	-1	-/-	-783.146592438221	-14220.998845219612	244	0.1223091976516634	0.5122950819672131	0.2640565204592287
YGL219C	-1	-/-	-783.6885983347893	-16479.45550967753	244	0.12218963831867058	0.5122950819672131	0.26435089785104504
YIL115C	1	+/-	-783.8198785185814	-14774.135480478406	243	0.123046875	0.5163934426229508	0.26435089785104504
YDL089W	0	0/-	-783.879386998713	-26062.767830707133	976	0.123046875	0.5163934426229508	0.26435089785104504
YDR068W	0	0/0	-784.076921870932	-25723.03098338656	976	0.123046875	0.5163934426229508	0.26435089785104504
YLR268W	-1	-/-	-784.1688035577536	-15029.942492574453	244	0.12292682926829268	0.5163934426229508	0.26464527524286136
YMR192W	-1	-/-	-784.3480722308159	-13687.271946430206	244	0.12280701754385964	0.5163934426229508	0.26493965263467767
YDR427W	-1	-/-	-784.5173733830452	-14053.75143533945	244	0.12268743914313535	0.5163934426229508	0.265234030026494
YJR086W	-1	-/-	-785.150681629777	-15054.560119643807	244	0.122568093385214	0.5163934426229508	0.2655284074183103
YNL081C	0	0/-	-785.4356816541404	-25966.709374858066	976	0.122568093385214	0.5163934426229508	0.2655284074183103
YOL076W	-1	-/-	-785.5697858035564	-14814.565169900656	244	0.12244897959183673	0.5163934426229508	0.26582278481012656
YGR169C	-1	-/-	-785.6303743124008	-15417.496310077608	244	0.12233009708737864	0.5163934426229508	0.26611716220194287
YBR059C	-1	-/-	-785.7646713405848	-15703.448611333966	244	0.12221144519883609	0.5163934426229508	0.2664115395937592
YLR105C	-1	-/-	-786.2487317174673	-14354.77817067504	244	0.12209302325581395	0.5163934426229508	0.2667059169855755
YBR126C	-1	-/-	-786.3008496165276	-16851.212073802948	244	0.12197483059051308	0.5163934426229508	0.2670002943773918
YEL037C	-1	-/-	-786.4860694259405	-14499.084154881537	244	0.1218568665377176	0.5163934426229508	0.2672946717692081
YDR200C	1	+/+	-786.6070066094398	-14645.8291413486	243	0.12270531400966184	0.5204918032786885	0.2672946717692081
YPL079W	0	0/-	-786.6419552657753	-28464.2856522426	976	0.12270531400966184	0.5204918032786885	0.2672946717692081
YKL079W	-1	-/-	-786.7880693823099	-14111.27486860007	244	0.12258687258687259	0.5204918032786885	0.26758904916102444
YPL106C	-1	-/-	-786.7931165248156	-14799.72328042984	244	0.12246865959498554	0.5204918032786885	0.26788342655284075
YER113C	0	0/-	-786.8885889891535	-25961.144368667156	976	0.12246865959498554	0.5204918032786885	0.26788342655284075
YIL018W	-1	-/-	-787.0031596124172	-14807.249154776335	244	0.12235067437379576	0.5204918032786885	0.26817780394465707
YLR354C	-1	-/0	-787.278398424387	-14451.535544350743	244	0.12223291626564003	0.5204918032786885	0.2684721813364734
YLL029W	0	0/-	-787.4010235797614	-27221.519142571837	976	0.12223291626564003	0.5204918032786885	0.2684721813364734
YGL112C	-1	-/-	-787.5601508021355	-15919.667108640075	244	0.12211538461538461	0.5204918032786885	0.2687665587282897
YKR039W	-1	-/-	-787.6957031190395	-14212.132694773376	244	0.12199807877041306	0.5204918032786885	0.26906093612010595
YNL032W	-1	-/-	-787.7649421095848	-13955.00340758264	244	0.1218809980806142	0.5204918032786885	0.26935531351192227
YEL015W	-1	-/-	-787.898541264236	-15095.56618014723	244	0.12176414189837009	0.5204918032786885	0.2696496909037386
YJR035W	-1	-/-	-788.1037786751986	-15408.682419717312	244	0.12164750957854406	0.5204918032786885	0.2699440682955549
YFR028C	-1	-/-	-788.1676242128015	-16193.712914206088	244	0.1215311004784689	0.5204918032786885	0.2702384456873712
YBL019W	-1	-/-	-788.2937217950821	-14468.227868184447	244	0.121414913957935	0.5204918032786885	0.2705328230791875
YDR121W	-1	-/-	-788.4360919296741	-15215.614572554827	244	0.12129894937917861	0.5204918032786885	0.27082720047100384
YPR048W	0	0/-	-788.5718971937895	-26819.474504110403	976	0.12129894937917861	0.5204918032786885	0.27082720047100384
YLR015W	-1	-/-	-788.6164883077145	-14710.35980169475	244	0.12118320610687022	0.5204918032786885	0.27112157786282015
YBR052C	0	0/0	-788.6741270795465	-26478.230955047533	976	0.12118320610687022	0.5204918032786885	0.27112157786282015
YOR321W	-1	-/-	-788.7275736033916	-14238.75995144248	244	0.12106768350810296	0.5204918032786885	0.27141595525463647
YMR312W	-1	-/-	-788.7338782250881	-15627.419447660446	244	0.12095238095238095	0.5204918032786885	0.2717103326464528
YDR202C	-1	-/-	-788.7987985163927	-17133.734825626016	244	0.120837297811608	0.5204918032786885	0.27200471003826904
YBR089C-A	-1	-/-	-788.8059997856617	-15287.103440053761	244	0.12072243346007605	0.5204918032786885	0.27229908743008535
YNL009W	-1	-/-	-788.9944988340139	-16221.216481849551	244	0.12060778727445394	0.5204918032786885	0.27259346482190167
YBR069C	-1	-/-	-788.9981609880924	-15904.351229570806	244	0.1204933586337761	0.5204918032786885	0.272887842213718
YLR371W	-1	-/-	-789.2585410624743	-14375.94436173141	244	0.12037914691943127	0.5204918032786885	0.2731822196055343
YGR024C	-1	-/-	-789.2754155993462	-13972.385171070695	244	0.12026515151515152	0.5204918032786885	0.2734765969973506
YMR152W	0	0/0	-789.3823208417743	-24614.54371840693	976	0.12026515151515152	0.5204918032786885	0.2734765969973506
YOL115W	-1	-/-	-789.4357907474041	-15332.499902635813	244	0.12015137180700095	0.5204918032786885	0.2737709743891669
YGL211W	-1	-/-	-789.4898819550872	-15840.391693554819	244	0.12003780718336483	0.5204918032786885	0.27406535178098324
YNL268W	-1	-/-	-789.5229338407516	-14132.537137627602	244	0.11992445703493862	0.5204918032786885	0.27435972917279955
YJL177W	0	0/-	-789.6419061087072	-28990.665567226708	976	0.11992445703493862	0.5204918032786885	0.27435972917279955
YMR214W	-1	-/-	-789.7140708267689	-14737.368037045002	244	0.11981132075471698	0.5204918032786885	0.27465410656461586
YHR117W	0	0/+	-789.7872601673007	-24805.858862299472	976	0.11981132075471698	0.5204918032786885	0.27465410656461586
YMR115W	0	0/-	-789.8107106965035	-26022.781016655266	976	0.11981132075471698	0.5204918032786885	0.27465410656461586
YFR013W	-1	-/-	-789.9527512788773	-15112.724805369973	244	0.11969839773798303	0.5204918032786885	0.2749484839564321
YOL096C	0	0/0	-789.9695733711123	-25490.504898943007	976	0.11969839773798303	0.5204918032786885	0.2749484839564321
YDR293C	-1	-/-	-790.0518088936806	-14792.993334278464	244	0.11958568738229755	0.5204918032786885	0.27524286134824844
YGL228W	0	0/-	-790.0691982135177	-25733.62848071754	976	0.11958568738229755	0.5204918032786885	0.27524286134824844
YLR250W	0	0/0	-790.1061852052808	-25740.626080531627	976	0.11958568738229755	0.5204918032786885	0.27524286134824844
YER054C	-1	-/0	-790.1389873549342	-14963.927389025688	244	0.11947318908748825	0.5204918032786885	0.27553723874006475
YDR295C	-1	-/-	-790.2370818257332	-14001.625375166535	244	0.1193609022556391	0.5204918032786885	0.27583161613188106
YGR284C	-1	-/-	-790.2477938905358	-14909.837651707232	244	0.11924882629107982	0.5204918032786885	0.2761259935236974
YGR234W	0	0/-	-790.3984594922513	-25342.285102002323	976	0.11924882629107982	0.5204918032786885	0.2761259935236974
YHR144C	0	0/-	-790.6890204008669	-28195.464875489473	976	0.11924882629107982	0.5204918032786885	0.2761259935236974
YKL098W	0	0/0	-790.791659977287	-25350.139284515753	976	0.11924882629107982	0.5204918032786885	0.2761259935236974
YKL103C	0	0/+	-790.8754632230848	-26230.55767808389	976	0.11924882629107982	0.5204918032786885	0.2761259935236974
YOL100W	-1	-/-	-790.9028500020504	-15906.87125198543	244	0.11913696060037524	0.5204918032786885	0.2764203709155137
YKL081W	-1	-/-	-791.0490640699863	-17399.536245271564	244	0.1190253045923149	0.5204918032786885	0.27671474830733
YFR041C	-1	-/-	-791.417229115963	-14467.547467038035	244	0.11891385767790262	0.5204918032786885	0.2770091256991463
YIL043C	0	0/-	-791.5128449238837	-26582.98304978572	976	0.11891385767790262	0.5204918032786885	0.2770091256991463
YPR165W	-1	-/-	-791.5874311327934	-14092.907304018736	244	0.11880261927034612	0.5204918032786885	0.27730350309096263
YDL229W	-1	-/-	-791.6049243807793	-14330.727038174868	244	0.11869158878504672	0.5204918032786885	0.27759788048277895
YPL186C	0	0/-	-791.6583570092916	-28259.9858517088	976	0.11869158878504672	0.5204918032786885	0.27759788048277895
YGR155W	-1	-/-	-791.7273052334785	-16004.20899643004	244	0.11858076563958916	0.5204918032786885	0.2778922578745952
YPL002C	1	+/+	-791.75261297822	-14655.481004491448	243	0.11940298507462686	0.5245901639344263	0.2778922578745952
YBL090W	-1	-/-	-791.8436587899923	-14129.350903112441	244	0.11929170549860205	0.5245901639344263	0.2781866352664115
YLR201C	-1	-/0	-792.058734536171	-15549.835845321417	244	0.1191806331471136	0.5245901639344263	0.27848101265822783
YNL243W	-1	-/-	-792.0734541416168	-14166.237636111677	244	0.11906976744186047	0.5245901639344263	0.27877539005004415
YIL044C	-1	-/-	-792.2427165359259	-14014.20770470798	244	0.11895910780669144	0.5245901639344263	0.27906976744186046
YNL219C	-1	-/-	-792.4191981256008	-14362.206112191081	244	0.11884865366759517	0.5245901639344263	0.2793641448336768
YJR091C	-1	-/-	-792.559922516346	-15361.803046748042	244	0.11873840445269017	0.5245901639344263	0.2796585222254931
YER080W	0	0/0	-792.705652937293	-24311.153925921768	976	0.11873840445269017	0.5245901639344263	0.2796585222254931
YNL003C	-1	-/-	-792.7629637494683	-15566.97637245804	244	0.11862835959221502	0.5245901639344263	0.2799528996173094
YDR504C	0	0/0	-792.9177712611854	-27098.549919378012	976	0.11862835959221502	0.5245901639344263	0.2799528996173094
YIL124W	-1	-/-	-792.9212372153997	-15123.608675092459	244	0.11851851851851852	0.5245901639344263	0.2802472770091257
YOR188W	-1	-/0	-792.9733781814575	-16761.59876165539	244	0.11840888066604996	0.5245901639344263	0.28054165440094203
YIL157C	0	0/-	-793.2655866034329	-26816.61024981737	976	0.11840888066604996	0.5245901639344263	0.28054165440094203
YDR450W	-1	-/-	-793.4269867166877	-16904.604413069785	244	0.11829944547134935	0.5245901639344263	0.2808360317927583
YGR095C	-1	-/-	-793.4288035184145	-15139.597163572907	244	0.11819021237303785	0.5245901639344263	0.2811304091845746
YML129C	-1	-/-	-793.4733837544918	-15058.947901591659	244	0.11808118081180811	0.5245901639344263	0.2814247865763909
YBR036C	-1	-/-	-793.5015801340342	-15191.907041147351	244	0.11797235023041475	0.5245901639344263	0.28171916396820723
YHR047C	0	0/0	-793.5278632417321	-24641.973121352494	976	0.11797235023041475	0.5245901639344263	0.28171916396820723
YNL004W	-1	-/-	-793.6179883480072	-15113.409032344818	244	0.11786372007366483	0.5245901639344263	0.28201354136002355
YJL030W	-1	-/-	-793.6376120001078	-14035.600854173303	244	0.11775528978840846	0.5245901639344263	0.28230791875183986
YBL102W	-1	-/-	-794.0381311476231	-13681.212579280138	244	0.11764705882352941	0.5245901639344263	0.2826022961436562
YDL232W	-1	-/-	-794.1202273070812	-14457.738826185465	244	0.11753902662993572	0.5245901639344263	0.2828966735354725
YOR269W	-1	-/-	-794.1317189633846	-14588.873330309987	244	0.11743119266055047	0.5245901639344263	0.2831910509272888
YDL128W	-1	-/-	-794.2816240936518	-13939.314370252192	244	0.11732355637030248	0.5245901639344263	0.2834854283191051
YDR031W	0	0/-	-794.3237070254982	-26586.11667455733	976	0.11732355637030248	0.5245901639344263	0.2834854283191051
YER037W	0	0/-	-794.4289998877794	-26159.709845447913	976	0.11732355637030248	0.5245901639344263	0.2834854283191051
YOR194C	-1	-/-	-794.7769489884377	-13775.737035155296	244	0.11721611721611722	0.5245901639344263	0.28377980571092143
YDR339C	-1	-/-	-794.9686377942562	-15981.948233351111	244	0.1171088746569076	0.5245901639344263	0.2840741831027377
YER169W	-1	-/-	-795.1303642094135	-15744.081014089286	244	0.1170018281535649	0.5245901639344263	0.284368560494554
YKR082W	1	+/-	-795.5709156394005	-16345.436241224408	243	0.1178082191780822	0.5286885245901639	0.284368560494554
YDL065C	1	+/+	-795.6043170839548	-14795.504592105746	243	0.11861313868613138	0.5327868852459017	0.284368560494554
YFL034C-B	-1	-/-	-795.7798234969378	-15387.945378169417	244	0.11850501367365543	0.5327868852459017	0.2846629378863703
YDL167C	0	0/0	-795.9579675588757	-27515.212623240426	976	0.11850501367365543	0.5327868852459017	0.2846629378863703
YDL168W	0	0/-	-795.9947365857661	-26215.140334285796	976	0.11850501367365543	0.5327868852459017	0.2846629378863703
YPL125W	1	+/0	-796.2262514084578	-15496.553999766707	243	0.11930783242258652	0.5368852459016393	0.2846629378863703
YPL120W	1	+/+	-796.2692587971687	-15037.018703900278	243	0.12010919017288443	0.5409836065573771	0.2846629378863703
YLR220W	-1	-/-	-796.3907283246517	-14783.784516878426	244	0.12	0.5409836065573771	0.28495731527818663
YBL072C	0	0/-	-796.4061449747533	-28274.897528808564	976	0.12	0.5409836065573771	0.28495731527818663
YDR097C	-1	-/-	-796.4756076931953	-15098.044645994902	244	0.11989100817438691	0.5409836065573771	0.28525169267000294
YMR282C	0	0/-	-796.5643870700151	-26048.033760378137	976	0.11989100817438691	0.5409836065573771	0.28525169267000294
YDR505C	0	0/0	-796.6322068553418	-27681.856667386368	976	0.11989100817438691	0.5409836065573771	0.28525169267000294
YOR275C	-1	-/-	-796.7353536188602	-14703.856584064662	244	0.11978221415607986	0.5409836065573771	0.28554607006181926
YLR148W	-1	-/-	-796.7590025663376	-14380.462267614901	244	0.11967361740707162	0.5409836065573771	0.28584044745363557
YFR003C	-1	-/-	-796.8069390952587	-15466.001556299627	244	0.11956521739130435	0.5409836065573771	0.2861348248454519
YJR058C	0	0/-	-796.8655185177922	-25251.056706538424	976	0.11956521739130435	0.5409836065573771	0.2861348248454519
YDR070C	0	0/0	-796.8863648101687	-29046.1384996064	976	0.11956521739130435	0.5409836065573771	0.2861348248454519
YDL100C	-1	-/+	-796.8958049416542	-14954.161366164684	244	0.11945701357466064	0.5409836065573771	0.2864292022372682
YLR061W	0	0/-	-796.9436085447669	-28354.4150117822	976	0.11945701357466064	0.5409836065573771	0.2864292022372682
YLL009C	-1	-/-	-797.0892741382122	-15048.162436291575	244	0.11934900542495479	0.5409836065573771	0.2867235796290845
YBR002C	-1	-/-	-797.5758118033409	-15541.70217410475	244	0.11924119241192412	0.5409836065573771	0.28701795702090077
YBR003W	0	0/-	-797.6244481131434	-26072.77042562887	976	0.11924119241192412	0.5409836065573771	0.28701795702090077
YDL103C	0	0/-	-797.8110799379647	-25682.769997915253	976	0.11924119241192412	0.5409836065573771	0.28701795702090077
YDR080W	-1	-/+	-797.8839533776045	-14547.278004392982	244	0.11913357400722022	0.5409836065573771	0.2873123344127171
YGR046W	1	+/-	-797.957528680563	-15677.37818314135	243	0.11992786293958521	0.5450819672131147	0.2873123344127171
YER008C	-1	-/-	-798.0802907943726	-15252.206308066845	244	0.11981981981981982	0.5450819672131147	0.2876067118045334
YBR042C	-1	-/-	-798.1418278887868	-15630.842610664666	244	0.11971197119711971	0.5450819672131147	0.2879010891963497
YIL088C	0	0/-	-798.2356436029077	-25196.267725758255	976	0.11971197119711971	0.5450819672131147	0.2879010891963497
YIR024C	0	0/-	-798.322647370398	-25942.966181149706	976	0.11971197119711971	0.5450819672131147	0.2879010891963497
YGL129C	-1	-/-	-798.5542191267014	-14443.085053026676	244	0.1196043165467626	0.5450819672131147	0.288195466588166
YKL144C	-1	-/-	-798.7975518554449	-16568.439660035074	244	0.11949685534591195	0.5450819672131147	0.28848984397998234
YDL217C	1	+/+	-798.8302915990353	-14533.335192322731	243	0.12028725314183124	0.5491803278688525	0.28848984397998234
YBR127C	-1	-/-	-798.8707931339741	-14535.421830490232	244	0.12017937219730941	0.5491803278688525	0.28878422137179866
YBR198C	-1	-/-	-798.9294799566269	-14635.68367151916	244	0.12007168458781362	0.5491803278688525	0.28907859876361497
YGR255C	0	0/0	-799.1934539880604	-24539.283587761223	976	0.12007168458781362	0.5491803278688525	0.28907859876361497
YDR457W	-1	-/-	-799.441702157259	-14325.195517852902	244	0.11996418979409132	0.5491803278688525	0.2893729761554313
YDL185W	-1	-/-	-799.5727066248655	-14138.48868060112	244	0.11985688729874776	0.5491803278688525	0.2896673535472476
YMR039C	-1	-/-	-799.5927809625864	-14510.434901535511	244	0.11974977658623771	0.5491803278688525	0.28996173093906386
YLR420W	0	0/-	-799.7171160280704	-25411.63378218934	976	0.11974977658623771	0.5491803278688525	0.28996173093906386
YBR287W	0	0/0	-799.8120425343513	-25625.717955645174	976	0.11974977658623771	0.5491803278688525	0.28996173093906386
YDR180W	-1	-/-	-799.8566816449165	-14797.548340082169	244	0.11964285714285715	0.5491803278688525	0.29025610833088017
YDL076C	-1	-/-	-800.2218360453844	-15522.223904661834	244	0.11953612845673506	0.5491803278688525	0.2905504857226965
YML004C	-1	-/-	-800.2528735548258	-15707.890954852104	244	0.11942959001782531	0.5491803278688525	0.2908448631145128
YKL015W	-1	-/-	-800.3417981863022	-14343.106597229838	244	0.11932324131789848	0.5491803278688525	0.2911392405063291
YDR246W	-1	-/-	-800.549174413085	-15911.471149250865	244	0.11921708185053381	0.5491803278688525	0.2914336178981454
YDR365C	-1	-/-	-800.7286999672651	-16925.001550592482	244	0.11911111111111111	0.5491803278688525	0.29172799528996174
YKL179C	-1	-/-	-800.8321118056774	-14463.644028931856	244	0.11900532859680284	0.5491803278688525	0.29202237268177805
YGR199W	-1	-/-	-800.8712547421455	-14963.73188688606	244	0.1188997338065661	0.5491803278688525	0.29231675007359437
YBR024W	-1	-/-	-800.9136463701725	-15029.086174890399	244	0.11879432624113476	0.5491803278688525	0.2926111274654107
YHR070W	-1	-/-	-801.1010589525104	-15720.81086718291	244	0.11868910540301152	0.5491803278688525	0.29290550485722694
YDR081C	-1	-/-	-801.1264460086823	-15255.12022896111	244	0.11858407079646018	0.5491803278688525	0.29319988224904325
YER182W	0	0/0	-801.4288297221065	-26985.882732778788	976	0.11858407079646018	0.5491803278688525	0.29319988224904325
YOR396W	0	0/0	-801.4298696778715	-22961.67729882151	976	0.11858407079646018	0.5491803278688525	0.29319988224904325
YJR099W	0	0/-	-801.9246724061668	-25013.025162398815	976	0.11858407079646018	0.5491803278688525	0.29319988224904325
YLR043C	-1	-/-	-802.0202211588621	-14662.068699710071	244	0.1184792219274978	0.5491803278688525	0.29349425964085957
YGR280C	-1	-/-	-802.0207544118166	-18452.97344582528	244	0.11837455830388692	0.5491803278688525	0.2937886370326759
YOR020C	-1	-/+	-802.8469509109855	-14389.177511177957	244	0.11827007943512798	0.5491803278688525	0.2940830144244922
YPL081W	0	0/-	-802.9867437724024	-29064.941060174257	976	0.11827007943512798	0.5491803278688525	0.2940830144244922
YML019W	-1	-/-	-802.994559392333	-16217.943767383695	244	0.11816578483245149	0.5491803278688525	0.2943773918163085
YPR140W	-1	-/-	-803.0007310211658	-14240.81187876314	244	0.11806167400881057	0.5491803278688525	0.2946717692081248
YNL147W	-1	-/-	-803.1309088766575	-15568.526047721505	244	0.11795774647887323	0.5491803278688525	0.29496614659994114
YBL037W	0	0/-	-803.2165010906756	-24335.30201932974	976	0.11795774647887323	0.5491803278688525	0.29496614659994114
YFL062W	0	0/-	-803.6644700206816	-24915.179558230564	976	0.11795774647887323	0.5491803278688525	0.29496614659994114
YJL016W	0	0/0	-803.7530270889401	-25367.22302013822	976	0.11795774647887323	0.5491803278688525	0.29496614659994114
YGR165W	-1	-/-	-803.8576077371836	-14570.678268894553	244	0.11785400175901495	0.5491803278688525	0.29526052399175745
YNL216W	-1	-/-	-803.8964782059193	-15044.267403841019	244	0.11775043936731107	0.5491803278688525	0.29555490138357376
YGR152C	-1	-/-	-803.9857498407364	-16246.730664283037	244	0.11764705882352941	0.5491803278688525	0.29584927877539
YBL020W	-1	-/-	-804.0688783302903	-14600.605123229325	244	0.11754385964912281	0.5491803278688525	0.29614365616720634
YBR236C	-1	-/-	-804.2188091576099	-14473.35298421979	244	0.11744084136722173	0.5491803278688525	0.29643803355902265
YGR038W	-1	-/-	-804.3756590485573	-14815.913568496704	244	0.11733800350262696	0.5491803278688525	0.29673241095083897
YDR025W	-1	-/-	-804.3983101844788	-15513.704880490899	244	0.11723534558180228	0.5491803278688525	0.2970267883426553
YER183C	-1	-/0	-804.5252868831158	-14616.73941501975	244	0.11713286713286714	0.5491803278688525	0.2973211657344716
YLR240W	1	+/+	-804.6705811619759	-15094.602370411158	243	0.11790393013100436	0.5532786885245902	0.2973211657344716
YBR302C	0	0/-	-804.6956819072366	-25254.406217306852	976	0.11790393013100436	0.5532786885245902	0.2973211657344716
YBR251W	0	0/-	-804.7282125353813	-25924.786508956924	976	0.11790393013100436	0.5532786885245902	0.2973211657344716
YKR058W	0	0/0	-804.7980944849551	-28050.324532084167	976	0.11790393013100436	0.5532786885245902	0.2973211657344716
YMR297W	0	0/-	-805.4008646449074	-26011.95723437611	976	0.11790393013100436	0.5532786885245902	0.2973211657344716
YLR029C	0	0/-	-805.4079803451896	-28098.495930321515	976	0.11790393013100436	0.5532786885245902	0.2973211657344716
YJR043C	-1	-/-	-805.4644065573812	-16117.337226428092	244	0.11780104712041885	0.5532786885245902	0.2976155431262879
YKL120W	-1	-/-	-805.6032074540854	-15571.079141430557	244	0.11769834350479512	0.5532786885245902	0.2979099205181042
YBL055C	-1	-/-	-805.7570797204971	-14546.834312796593	244	0.11759581881533102	0.5532786885245902	0.29820429790992053
YKL080W	-1	-/-	-805.7603621780872	-15095.206865116954	244	0.1174934725848564	0.5532786885245902	0.29849867530173685
YHR076W	0	0/-	-805.8237338978797	-26237.67583084386	976	0.1174934725848564	0.5532786885245902	0.29849867530173685
YNL308C	0	0/-	-805.8965844083577	-28205.56759557873	976	0.1174934725848564	0.5532786885245902	0.29849867530173685
YDR016C	-1	-/-	-805.9057680517435	-14654.208307787776	244	0.11739130434782609	0.5532786885245902	0.29879305269355316
YGL004C	-1	-/-	-805.9107495397329	-15740.743420287967	244	0.11728931364031277	0.5532786885245902	0.2990874300853694
YKL210W	0	0/-	-805.9784065373242	-24459.832495592535	976	0.11728931364031277	0.5532786885245902	0.2990874300853694
YNL236W	-1	-/-	-806.3087634444237	-15724.054562732577	244	0.1171875	0.5532786885245902	0.29938180747718574
YDR144C	0	0/-	-806.5583469830453	-27615.917424876243	976	0.1171875	0.5532786885245902	0.29938180747718574
YLR435W	-1	-/-	-806.6439265608788	-17534.379546314478	244	0.1170858629661752	0.5532786885245902	0.29967618486900205
YLR022C	1	+/-	-806.8508099317551	-17493.472214117646	243	0.11785095320623917	0.5573770491803278	0.29967618486900205
YBR179C	-1	-/-	-806.8577862232924	-13981.888445936143	244	0.11774891774891776	0.5573770491803278	0.29997056226081836
YMR092C	-1	-/-	-806.9662035405636	-14185.911270320415	244	0.11764705882352941	0.5573770491803278	0.3002649396526347
YKL184W	0	0/-	-807.0255509316921	-25010.695698469877	976	0.11764705882352941	0.5573770491803278	0.3002649396526347
YGR120C	-1	-/+	-807.2252278923988	-15594.109833553433	244	0.11754537597234227	0.5573770491803278	0.300559317044451
YDR452W	0	0/0	-807.5087782591581	-25269.84165707417	976	0.11754537597234227	0.5573770491803278	0.300559317044451
YOR354C	-1	-/-	-807.6240136921406	-15473.46301138401	244	0.11744386873920552	0.5573770491803278	0.3008536944362673
YNL007C	-1	-/-	-807.6613582521677	-16343.398006290197	244	0.11734253666954271	0.5573770491803278	0.3011480718280836
YBR114W	-1	-/-	-807.6748552769423	-14866.497954666615	244	0.11724137931034483	0.5573770491803278	0.30144244921989993
YMR028W	0	0/-	-807.6938086897135	-26016.62670148723	976	0.11724137931034483	0.5573770491803278	0.30144244921989993
YHR209W	0	0/0	-808.0549442265183	-26954.91240604408	976	0.11724137931034483	0.5573770491803278	0.30144244921989993
YDL212W	-1	-/-	-808.0919279754162	-15926.491834253073	244	0.11714039621016366	0.5573770491803278	0.30173682661171625
YDR030C	-1	-/-	-808.269008114934	-16201.570502072573	244	0.11703958691910499	0.5573770491803278	0.3020312040035325
YPL096W	-1	-/-	-808.3376133590937	-15165.468301936984	244	0.11693895098882201	0.5573770491803278	0.3023255813953488
YLR046C	0	0/0	-808.3623751662672	-24881.98835518025	976	0.11693895098882201	0.5573770491803278	0.3023255813953488
YMR304W	0	0/-	-808.3843477573246	-25755.374347509816	976	0.11693895098882201	0.5573770491803278	0.3023255813953488
YLR144C	-1	-/-	-808.5242279022932	-15043.027327612042	244	0.11683848797250859	0.5573770491803278	0.30261995878716513
YHL023C	0	0/-	-808.5342885814607	-25466.357346054167	976	0.11683848797250859	0.5573770491803278	0.30261995878716513
YKL026C	-1	-/-	-808.5467175170779	-17985.611091569066	244	0.1167381974248927	0.5573770491803278	0.30291433617898145
YDR127W	0	0/0	-808.8100030645728	-24034.534988151863	976	0.1167381974248927	0.5573770491803278	0.30291433617898145
YNL130C	-1	-/-	-809.0305878072977	-14181.39990285039	244	0.11663807890222985	0.5573770491803278	0.30320871357079776
YPL104W	0	0/-	-809.0997303649783	-25320.407248345204	976	0.11663807890222985	0.5573770491803278	0.30320871357079776
YBR084C-A	0	0/-	-809.117727342993	-25789.44518232532	976	0.11663807890222985	0.5573770491803278	0.30320871357079776
YLR128W	0	0/-	-809.16399878636	-25995.678216174245	976	0.11663807890222985	0.5573770491803278	0.30320871357079776
YGR222W	-1	-/-	-809.5178424119949	-14951.524181984365	244	0.11653813196229648	0.5573770491803278	0.3035030909626141
YKL196C	-1	-/-	-809.7014065235853	-14882.392629735172	244	0.11643835616438356	0.5573770491803278	0.3037974683544304
YDL184C	0	0/-	-809.7509587667882	-25655.23541939631	976	0.11643835616438356	0.5573770491803278	0.3037974683544304
YDL045W-A	0	0/-	-809.8065267167985	-25374.256668319926	976	0.11643835616438356	0.5573770491803278	0.3037974683544304
YBR191W	0	0/-	-809.9611237198114	-27938.47475226596	976	0.11643835616438356	0.5573770491803278	0.3037974683544304
YOR001W	-1	-/-	-810.2716059535742	-15891.333053685725	244	0.11633875106929	0.5573770491803278	0.3040918457462467
YFR014C	-1	-/-	-810.5015650391579	-15770.295269608498	244	0.11623931623931624	0.5573770491803278	0.304386223138063
YMR128W	-1	-/-	-810.5029924437404	-17333.48465859145	244	0.1161400512382579	0.5573770491803278	0.30468060052987933
YDR328C	-1	-/-	-810.5136737078428	-14474.542761459947	244	0.11604095563139932	0.5573770491803278	0.3049749779216956
YJR075W	0	0/-	-810.6212245412171	-27130.296047020704	976	0.11604095563139932	0.5573770491803278	0.3049749779216956
YAL031C	-1	-/-	-810.6296827793121	-15090.78285112232	244	0.11594202898550725	0.5573770491803278	0.3052693553135119
YAL026C	-1	-/-	-810.7095569372177	-14401.681503944099	244	0.11584327086882454	0.5573770491803278	0.3055637327053282
YLR248W	-1	-/-	-810.9179622232914	-15414.801692172885	244	0.11574468085106383	0.5573770491803278	0.30585811009714453
YDR533C	0	0/-	-810.9446442257613	-28719.282131247222	976	0.11574468085106383	0.5573770491803278	0.30585811009714453
YMR089C	1	+/-	-811.1705732494593	-15841.334600046277	243	0.11649659863945579	0.5614754098360656	0.30585811009714453
YOL121C	1	+/-	-811.2361720502377	-15324.49795755744	243	0.11724723874256585	0.5655737704918032	0.30585811009714453
YPL219W	0	0/-	-811.2666416987777	-26159.280586896464	976	0.11724723874256585	0.5655737704918032	0.30585811009714453
YGL002W	0	0/-	-811.3586717955768	-26730.16353830695	976	0.11724723874256585	0.5655737704918032	0.30585811009714453
YGL225W	-1	-/-	-811.4068354666233	-16073.44679608941	244	0.11714770797962648	0.5655737704918032	0.30615248748896084
YER055C	0	0/0	-811.4192286320031	-26598.246849456802	976	0.11714770797962648	0.5655737704918032	0.30615248748896084
YBL061C	-1	-/-	-811.7101377770305	-14756.638658300042	244	0.11704834605597965	0.5655737704918032	0.30644686488077716
YGL038C	-1	-/-	-811.7699679136276	-14596.04026465118	244	0.11694915254237288	0.5655737704918032	0.3067412422725935
YDR067C	0	0/-	-811.7906358130276	-26259.270574495196	976	0.11694915254237288	0.5655737704918032	0.3067412422725935
YDR071C	-1	-/-	-811.945126503706	-14594.128454506397	244	0.11685012701100762	0.5655737704918032	0.3070356196644098
YOL142W	-1	-/-	-812.1685385555029	-16924.498702973127	244	0.116751269035533	0.5655737704918032	0.3073299970562261
YEL020W-A	1	+/+	-812.213634043932	-14286.84167304635	243	0.11749788672865596	0.569672131147541	0.3073299970562261
YLR412W	0	0/0	-812.4148696754128	-26619.227257946506	976	0.11749788672865596	0.569672131147541	0.3073299970562261
YDL248W	0	0/-	-812.6796621829271	-24983.578812727705	976	0.11749788672865596	0.569672131147541	0.3073299970562261
YNR032C-A	-1	-/-	-812.8355296254158	-14264.202198632061	244	0.11739864864864864	0.569672131147541	0.3076243744480424
YDR175C	-1	-/-	-812.9649965167046	-15286.535472810268	244	0.11729957805907174	0.569672131147541	0.3079187518398587
YFL034C-A	0	0/-	-813.0816372428089	-26305.922716500238	976	0.11729957805907174	0.569672131147541	0.3079187518398587
YMR277W	-1	-/-	-813.1930249780416	-16419.494347020984	244	0.11720067453625632	0.569672131147541	0.308213129231675
YJR073C	-1	-/-	-813.3072048947215	-14637.641558863223	244	0.11710193765796124	0.569672131147541	0.3085075066234913
YNR020C	0	0/-	-813.6568688880652	-25141.744014220312	976	0.11710193765796124	0.569672131147541	0.3085075066234913
YER023W	0	0/0	-813.7925156578422	-25955.28983561881	976	0.11710193765796124	0.569672131147541	0.3085075066234913
YNL175C	0	0/-	-813.8182455971837	-29248.429210588336	976	0.11710193765796124	0.569672131147541	0.3085075066234913
YBR218C	-1	-/-	-813.9687596559525	-14312.209111966193	244	0.117003367003367	0.569672131147541	0.3088018840153076
YGR253C	-1	-/-	-814.0077320933342	-15147.39585609734	244	0.11690496215306981	0.569672131147541	0.30909626140712393
YFL046W	0	0/-	-814.1424897201359	-25554.80676137656	976	0.11690496215306981	0.569672131147541	0.30909626140712393
YPL001W	-1	-/-	-814.4827978760004	-14908.926912337542	244	0.11680672268907563	0.569672131147541	0.30939063879894024
YAL030W	-1	-/-	-814.4995588362217	-15771.096134126186	244	0.11670864819479429	0.569672131147541	0.30968501619075656
YBR199W	-1	-/-	-814.7756273001432	-15307.587523415685	244	0.11661073825503356	0.569672131147541	0.30997939358257287
YDL188C	-1	-/-	-814.7828329056501	-15009.948982171714	244	0.1165129924559933	0.569672131147541	0.3102737709743892
YCL037C	0	0/-	-814.8201566115022	-28184.902977079153	976	0.1165129924559933	0.569672131147541	0.3102737709743892
YER119C	-1	-/-	-815.237363114953	-16538.375197082758	244	0.11641541038525963	0.569672131147541	0.3105681483662055
YMR274C	0	0/-	-815.2411911971867	-25732.332215067	976	0.11641541038525963	0.569672131147541	0.3105681483662055
YHR012W	-1	-/-	-815.3956122100353	-15146.434550136328	244	0.11631799163179916	0.569672131147541	0.31086252575802176
YFL017C	0	0/-	-815.482230341062	-25152.171254688874	976	0.11631799163179916	0.569672131147541	0.31086252575802176
YDR096W	-1	-/-	-815.6077252775431	-16762.926214411855	244	0.11622073578595318	0.569672131147541	0.31115690314983807
YNL302C	1	+/-	-815.6392265409231	-17273.879351571202	243	0.11695906432748537	0.5737704918032787	0.31115690314983807
YGR252W	-1	-/-	-815.7424317896366	-14605.915373250842	244	0.11686143572621036	0.5737704918032787	0.3114512805416544
YLR309C	-1	-/-	-815.7626305148005	-15044.472374044359	244	0.11676396997497915	0.5737704918032787	0.3117456579334707
YBR006W	-1	-/-	-815.9161726236343	-15820.15844321251	244	0.11666666666666667	0.5737704918032787	0.312040035325287
YDR400W	-1	-/-	-815.9444843530655	-16207.674066983163	244	0.11656952539550375	0.5737704918032787	0.3123344127171033
YLR212C	-1	-/-	-816.028447970748	-16294.355691045523	244	0.11647254575707154	0.5737704918032787	0.31262879010891964
YHR142W	-1	-/-	-816.033609867096	-14750.070295080543	244	0.11637572734829593	0.5737704918032787	0.31292316750073595
YGL124C	1	+/+	-816.0362051129341	-14717.116989761591	243	0.11710963455149502	0.5778688524590164	0.31292316750073595
YGL252C	-1	-/-	-816.0624349713326	-15631.61278359592	244	0.11701244813278008	0.5778688524590164	0.31321754489255227
YLR188W	0	0/-	-816.1687792688608	-25370.589767774567	976	0.11701244813278008	0.5778688524590164	0.31321754489255227
YLR353W	-1	-/-	-816.2683410346508	-14980.407243184745	244	0.11691542288557213	0.5778688524590164	0.3135119222843686
YKL024C	0	0/-	-816.2994477115571	-27043.766940843314	976	0.11691542288557213	0.5778688524590164	0.3135119222843686
YNR036C	0	0/-	-816.4049737975001	-25910.114675756544	976	0.11691542288557213	0.5778688524590164	0.3135119222843686
YHR141C	0	0/-	-816.5208494029939	-25650.274104446173	976	0.11691542288557213	0.5778688524590164	0.3135119222843686
YDR310C	-1	-/-	-816.5903109461069	-14592.952697247267	244	0.11681855840927921	0.5778688524590164	0.3138062996761849
YPL152W	-1	-/-	-816.6050348877907	-17154.020363986492	244	0.11672185430463576	0.5778688524590164	0.31410067706800116
YDL219W	0	0/0	-817.3012365717441	-26523.053495429456	976	0.11672185430463576	0.5778688524590164	0.31410067706800116
YPR052C	-1	-/-	-817.4084244072437	-15259.977684006095	244	0.11662531017369727	0.5778688524590164	0.31439505445981747
YBR165W	1	+/-	-817.4354606568813	-15636.19283464551	243	0.11735537190082644	0.5819672131147541	0.31439505445981747
YHR186C	-1	-/-	-817.4408242255449	-15768.732848018408	244	0.11725846407927333	0.5819672131147541	0.3146894318516338
YGR193C	-1	-/-	-817.538949906826	-15596.849864065647	244	0.11716171617161716	0.5819672131147541	0.3149838092434501
YJL003W	-1	-/-	-817.5397657975554	-14542.042130701244	244	0.1170651277823578	0.5819672131147541	0.3152781866352664
YLR410W	-1	-/0	-817.6008223891258	-14252.061072267592	244	0.11696869851729819	0.5819672131147541	0.3155725640270827
YOR312C	0	0/-	-817.7771190442145	-26951.859366308898	976	0.11696869851729819	0.5819672131147541	0.3155725640270827
YLR378C	1	+/+	-818.2482517510653	-14945.01564270258	243	0.1176954732510288	0.5860655737704918	0.3155725640270827
YDL223C	-1	-/-	-818.3133363649249	-15859.853763699532	244	0.11759868421052631	0.5860655737704918	0.31586694141889904
YBR015C	-1	-/-	-818.3674455583096	-15066.606565743685	244	0.11750205423171733	0.5860655737704918	0.31616131881071535
YOR051C	0	0/-	-818.3691998291761	-27256.904027054086	976	0.11750205423171733	0.5860655737704918	0.31616131881071535
YBR278W	-1	-/-	-818.628760278225	-15564.342522159219	244	0.1174055829228243	0.5860655737704918	0.31645569620253167
YNL039W	-1	-/-	-818.6668731868267	-15538.354730904102	244	0.1173092698933552	0.5860655737704918	0.316750073594348
YOL133W	-1	-/-	-818.712262481451	-16552.117197416723	244	0.11721311475409836	0.5860655737704918	0.31704445098616424
YNR026C	-1	-/-	-818.8479396104813	-15493.064085960388	244	0.11711711711711711	0.5860655737704918	0.31733882837798055
YDL198C	-1	-/-	-818.9287560880184	-14768.916397228837	244	0.11702127659574468	0.5860655737704918	0.31763320576979687
YML115C	-1	-/-	-819.0242941528559	-15885.868641033769	244	0.1169255928045789	0.5860655737704918	0.3179275831616132
YKR091W	0	0/-	-819.0526160262525	-26196.466590374708	976	0.1169255928045789	0.5860655737704918	0.3179275831616132
YKL004W	-1	-/-	-819.1732393801212	-15868.53346079588	244	0.11683006535947713	0.5860655737704918	0.3182219605534295
YFR042W	0	0/-	-819.192314112559	-25951.710384657606	976	0.11683006535947713	0.5860655737704918	0.3182219605534295
YLR103C	-1	-/-	-819.3039816915989	-15735.200392693281	244	0.11673469387755102	0.5860655737704918	0.3185163379452458
YKL137W	0	0/-	-819.5877059195191	-26335.87160526775	976	0.11673469387755102	0.5860655737704918	0.3185163379452458
YGR077C	1	+/+	-819.6018555611372	-14746.526755981147	243	0.11745513866231648	0.5901639344262295	0.3185163379452458
YGR142W	-1	-/-	-819.7190339118242	-15189.106690376997	244	0.11735941320293398	0.5901639344262295	0.3188107153370621
YCR052W	-1	-/-	-819.8105147331953	-16700.495448052883	244	0.11726384364820847	0.5901639344262295	0.31910509272887844
YOR311C	0	0/-	-819.8360085226595	-25320.180770276114	976	0.11726384364820847	0.5901639344262295	0.31910509272887844
YOR014W	-1	-/-	-819.9788763225079	-15155.53198711574	244	0.11716842961757526	0.5901639344262295	0.31939947012069475
YNL139C	-1	-/-	-820.0943249613047	-14512.236004844308	244	0.11707317073170732	0.5901639344262295	0.31969384751251106
YGL087C	-1	-/+	-820.1034187674522	-15060.28186866641	244	0.11697806661251016	0.5901639344262295	0.3199882249043273
YBR118W	-1	-/-	-820.248839110136	-14376.353793174028	244	0.11688311688311688	0.5901639344262295	0.32028260229614364
YGL058W	-1	-/-	-820.3040063679218	-15187.176259025931	244	0.11678832116788321	0.5901639344262295	0.32057697968795995
YGL143C	-1	-/-	-820.3293487727642	-15337.4254296273	244	0.1166936790923825	0.5901639344262295	0.32087135707977626
YAL016W	-1	-/-	-820.3380797803402	-14760.386425450444	244	0.11659919028340081	0.5901639344262295	0.3211657344715926
YJL053W	-1	-/-	-820.5226862430573	-15153.933911919594	244	0.11650485436893204	0.5901639344262295	0.3214601118634089
YGL139W	0	0/-	-820.893212984316	-26052.304752075113	976	0.11650485436893204	0.5901639344262295	0.3214601118634089
YKL165C	-1	-/-	-821.0748580098152	-15899.296414218843	244	0.116410670978173	0.5901639344262295	0.3217544892552252
YLR247C	0	0/-	-821.0902279559523	-27392.477126045153	976	0.116410670978173	0.5901639344262295	0.3217544892552252
YOR336W	0	0/-	-821.1086819171906	-26837.526671789587	976	0.116410670978173	0.5901639344262295	0.3217544892552252
YGL147C	0	0/-	-821.1163998804986	-29191.497228147462	976	0.116410670978173	0.5901639344262295	0.3217544892552252
YKR060W	-1	-/-	-821.3979745209217	-16552.892253130674	244	0.11631663974151858	0.5901639344262295	0.3220488666470415
YKL099C	-1	-/-	-821.5445005223155	-16565.745165891945	244	0.1162227602905569	0.5901639344262295	0.32234324403885783
YCR079W	0	0/-	-821.6070256624371	-27414.078141219914	976	0.1162227602905569	0.5901639344262295	0.32234324403885783
YJL133W	-1	-/-	-821.7349530160427	-15210.314981885254	244	0.11612903225806452	0.5901639344262295	0.32263762143067415
YPL022W	-1	-/-	-821.8243313133717	-14791.631512723863	244	0.11603545527800162	0.5901639344262295	0.3229319988224904
YLR206W	-1	-/-	-821.8459263443947	-16785.273872077465	244	0.11594202898550725	0.5901639344262295	0.3232263762143067
YMR231W	-1	-/-	-821.8667999505997	-14554.359264671803	244	0.11584875301689461	0.5901639344262295	0.32352075360612303
YOR157C	-1	-/-	-822.0990459024906	-14113.896503821015	244	0.1157556270096463	0.5901639344262295	0.32381513099793935
YDR453C	-1	-/-	-822.1024445444345	-16342.410224303603	244	0.11566265060240964	0.5901639344262295	0.32410950838975566
YOR132W	-1	-/-	-822.329568207264	-15107.685703366995	244	0.11556982343499198	0.5901639344262295	0.324403885781572
YEL046C	0	0/0	-822.3319361042231	-25280.66928782873	976	0.11556982343499198	0.5901639344262295	0.324403885781572
YML048W	-1	-/-	-822.548174738884	-14336.586196564138	244	0.11547714514835605	0.5901639344262295	0.3246982631733883
YER161C	-1	-/-	-822.5907283574343	-14871.86514556408	244	0.11538461538461539	0.5901639344262295	0.3249926405652046
YGL253W	-1	-/-	-822.8984865546227	-15931.277071744204	244	0.11529223378702963	0.5901639344262295	0.3252870179570209
YJL085W	-1	-/-	-823.0216459184885	-14604.365029536188	244	0.1152	0.5901639344262295	0.32558139534883723
YMR083W	-1	-/0	-823.1332182884216	-14262.910579368472	244	0.11510791366906475	0.5901639344262295	0.3258757727406535
YGL044C	-1	-/-	-823.5316526591778	-15117.53277425468	244	0.11501597444089456	0.5901639344262295	0.3261701501324698
YKL130C	-1	-/-	-823.5635007619858	-15335.683123141527	244	0.1149241819632881	0.5901639344262295	0.3264645275242861
YBR151W	0	0/0	-823.8709957711399	-25395.638212665915	976	0.1149241819632881	0.5901639344262295	0.3264645275242861
YKL143W	1	+/-	-823.945493221283	-16272.1703748554	243	0.11562998405103668	0.5942622950819673	0.3264645275242861
YLR165C	-1	-/-	-824.1004528328776	-15948.741382576525	244	0.11553784860557768	0.5942622950819673	0.32675890491610243
YPR183W	-1	-/-	-824.3071654066443	-15767.638786740601	244	0.11544585987261147	0.5942622950819673	0.32705328230791875
YHR065C	-1	-/-	-824.4480343386531	-17695.271986298263	244	0.11535401750198886	0.5942622950819673	0.32734765969973506
YJL082W	0	0/-	-824.4504798464477	-26476.980015756562	976	0.11535401750198886	0.5942622950819673	0.32734765969973506
YBR279W	-1	-/-	-824.69164955616	-15999.07174603641	244	0.11526232114467408	0.5942622950819673	0.3276420370915514
YLR325C	0	0/-	-824.8105032648891	-28072.008490778506	976	0.11526232114467408	0.5942622950819673	0.3276420370915514
YIL062C	-1	-/-	-824.8576016426086	-15647.405882298946	244	0.11517077045274027	0.5942622950819673	0.3279364144833677
YBL064C	-1	-/-	-825.0130406469107	-17901.861942261457	244	0.11507936507936507	0.5942622950819673	0.328230791875184
YOR141C	0	0/-	-825.0702749565244	-25887.897974494845	976	0.11507936507936507	0.5942622950819673	0.328230791875184
YPL131W	-1	-/-	-825.4115207195282	-17611.32108414173	244	0.11498810467882632	0.5942622950819673	0.3285251692670003
YOL063C	-1	-/-	-825.469181984663	-15623.670552760363	244	0.11489698890649762	0.5942622950819673	0.32881954665881663
YDR472W	-1	-/-	-825.5047641694546	-14807.28049877286	244	0.11480601741884403	0.5942622950819673	0.3291139240506329
YHL034C	-1	-/0	-825.5306589305401	-14221.722485668957	244	0.11471518987341772	0.5942622950819673	0.3294083014424492
YBR253W	-1	-/-	-825.7308237552643	-15209.418435543776	244	0.11462450592885376	0.5942622950819673	0.3297026788342655
YGR056W	-1	-/-	-825.796347618103	-14350.263823479414	244	0.11453396524486571	0.5942622950819673	0.32999705622608183
YAL027W	0	0/-	-825.9292348995805	-26809.388909827918	976	0.11453396524486571	0.5942622950819673	0.32999705622608183
YLR432W	0	0/-	-826.2427756823599	-29150.49712123163	976	0.11453396524486571	0.5942622950819673	0.32999705622608183
YNL188W	-1	-/-	-826.4304448664188	-15904.096318557858	244	0.11444356748224152	0.5942622950819673	0.33029143361789814
YPR047W	0	0/-	-826.6518603097647	-26467.592118402943	976	0.11444356748224152	0.5942622950819673	0.33029143361789814
YLR193C	1	+/-	-826.8744849562645	-16091.655710324645	243	0.11514195583596215	0.5983606557377049	0.33029143361789814
YAL043C	-1	-/-	-826.9378169476986	-14242.783073931932	244	0.11505122143420016	0.5983606557377049	0.33058581100971446
YDL072C	0	0/-	-827.0321765355766	-27116.916949428618	976	0.11505122143420016	0.5983606557377049	0.33058581100971446
YOR047C	-1	-/-	-827.1644401624799	-16358.2201320827	244	0.11496062992125984	0.5983606557377049	0.3308801884015308
YHR158C	-1	-/-	-827.4652569144964	-14670.089067481458	244	0.11487018095987411	0.5983606557377049	0.3311745657933471
YDR466W	0	0/-	-827.4662470128387	-25884.96684880741	976	0.11487018095987411	0.5983606557377049	0.3311745657933471
YLL006W	-1	-/+	-827.4888559281826	-14016.032939493656	244	0.11477987421383648	0.5983606557377049	0.3314689431851634
YHR194W	-1	-/-	-827.5422792583704	-15058.525183781981	244	0.11468970934799685	0.5983606557377049	0.3317633205769797
YPL172C	0	0/0	-827.8850730620325	-25370.070190070197	976	0.11468970934799685	0.5983606557377049	0.3317633205769797
YMR316W	-1	-/-	-828.1679403632879	-16362.615531481802	244	0.11459968602825746	0.5983606557377049	0.332057697968796
YGR097W	-1	-/-	-828.3741934970021	-14658.766604699194	244	0.11450980392156863	0.5983606557377049	0.3323520753606123
YER072W	-1	-/-	-828.4128072112799	-14586.539045736194	244	0.11442006269592477	0.5983606557377049	0.3326464527524286
YHR059W	-1	-/-	-828.4450551271439	-15214.35125657916	244	0.11433046202036022	0.5983606557377049	0.3329408301442449
YKR087C	-1	-/-	-828.4932610094547	-14323.286661446095	244	0.11424100156494522	0.5983606557377049	0.33323520753606123
YDR158W	-1	-/0	-828.5182331949472	-15338.865957304835	244	0.11415168100078187	0.5983606557377049	0.33352958492787754
YGR078C	-1	-/-	-828.5502826720476	-16846.34171180427	244	0.1140625	0.5983606557377049	0.33382396231969386
YPL007C	-1	-/-	-828.6813370585442	-15106.4966263026	244	0.11397345823575332	0.5983606557377049	0.33411833971151017
YGL232W	-1	-/-	-828.687272503972	-15642.393460214138	244	0.11388455538221529	0.5983606557377049	0.3344127171033265
YBR264C	0	0/0	-828.7202765271068	-25907.244700765237	976	0.11388455538221529	0.5983606557377049	0.3344127171033265
YDR470C	-1	-/-	-828.9815695285797	-14554.070648625493	244	0.11379579111457522	0.5983606557377049	0.3347070944951428
YHR190W	-1	-/-	-829.0931010246277	-14575.150948226452	244	0.11370716510903427	0.5983606557377049	0.33500147188695906
YAL051W	-1	-/-	-829.1375620365143	-15399.583612158895	244	0.11361867704280156	0.5983606557377049	0.33529584927877537
YAL033W	-1	-/-	-829.2225035279989	-16544.499133825302	244	0.11353032659409021	0.5983606557377049	0.3355902266705917
YEL032W	-1	-/-	-829.4366477131844	-15089.62890766561	244	0.11344211344211344	0.5983606557377049	0.335884604062408
YER056C	-1	-/-	-829.5983092039824	-16186.625971525908	244	0.11335403726708075	0.5983606557377049	0.3361789814542243
YHR077C	-1	-/-	-829.74013286829	-14985.355353310704	244	0.11326609775019394	0.5983606557377049	0.3364733588460406
YOR204W	-1	-/-	-829.8962005078793	-14448.932099372149	244	0.11317829457364341	0.5983606557377049	0.33676773623785694
YIL016W	-1	-/-	-829.9112764447927	-16147.79376463592	244	0.11309062742060419	0.5983606557377049	0.33706211362967325
YPL103C	0	0/-	-830.1071971617639	-24991.1526724305	976	0.11309062742060419	0.5983606557377049	0.33706211362967325
YDR027C	-1	-/-	-830.1280969679356	-15312.823056608438	244	0.1130030959752322	0.5983606557377049	0.33735649102148957
YCR008W	-1	-/-	-830.1653682589531	-14277.384245097637	244	0.11291569992266048	0.5983606557377049	0.3376508684133059
YNL197C	-1	-/-	-830.1945203617215	-14807.309173174202	244	0.11282843894899536	0.5983606557377049	0.33794524580512214
YOR142W	-1	-/-	-830.201451331377	-15240.638917036355	244	0.11274131274131274	0.5983606557377049	0.33823962319693845
YEL058W	0	0/-	-830.2068986482918	-24958.25465269573	976	0.11274131274131274	0.5983606557377049	0.33823962319693845
YER026C	-1	-/-	-830.3804830014706	-15066.384671539068	244	0.11265432098765432	0.5983606557377049	0.33853400058875477
YJR059W	-1	-/-	-830.4491702616215	-16625.011561900377	244	0.1125674633770239	0.5983606557377049	0.3388283779805711
YGL013C	-1	-/-	-830.6010684669018	-15327.984391212463	244	0.11248073959938366	0.5983606557377049	0.3391227553723874
YHR146W	0	0/-	-830.827755222097	-24895.996861822903	976	0.11248073959938366	0.5983606557377049	0.3391227553723874
YBR167C	-1	-/-	-831.0158425569534	-14668.449560470879	244	0.11239414934565051	0.5983606557377049	0.3394171327642037
YBL006C	-1	-/-	-831.1197528243065	-15208.145332336426	244	0.1123076923076923	0.5983606557377049	0.33971151015602
YMR300C	0	0/-	-831.2470600046217	-26596.21352119744	976	0.1123076923076923	0.5983606557377049	0.33971151015602
YJR105W	-1	-/-	-831.6012418866158	-16738.824116125703	244	0.11222136817832437	0.5983606557377049	0.34000588754783634
YNL220W	-1	-/-	-831.617938131094	-15574.038850277662	244	0.11213517665130568	0.5983606557377049	0.34030026493965265
YCR044C	-1	-/-	-831.8072470724583	-14884.682757295668	244	0.11204911742133537	0.5983606557377049	0.34059464233146897
YBR274W	-1	-/-	-831.8643474876881	-14719.795971892774	244	0.11196319018404909	0.5983606557377049	0.3408890197232852
YIL143C	-1	-/-	-831.871110022068	-14730.699619442225	244	0.11187739463601533	0.5983606557377049	0.34118339711510154
YGR209C	-1	-/-	-832.1622104644775	-16095.760058358312	244	0.11179173047473201	0.5983606557377049	0.34147777450691785
YPR070W	-1	-/-	-832.2868188172579	-15155.218874931335	244	0.1117061973986228	0.5983606557377049	0.34177215189873417
YMR271C	0	0/-	-832.3880925662816	-29186.35760597326	976	0.1117061973986228	0.5983606557377049	0.34177215189873417
YPR188C	-1	-/-	-832.4366211593151	-15164.702631264925	244	0.11162079510703364	0.5983606557377049	0.3420665292905505
YHR062C	-1	-/-	-832.530197173357	-17883.591740489006	244	0.11153552330022919	0.5983606557377049	0.3423609066823668
YJR139C	-1	-/0	-832.5540106147528	-15220.723295509815	244	0.11145038167938931	0.5983606557377049	0.3426552840741831
YNL331C	-1	-/0	-832.6374219357967	-16883.008867502213	244	0.11136536994660565	0.5983606557377049	0.3429496614659994
YJL066C	0	0/0	-832.6646870709956	-29316.673508109525	976	0.11136536994660565	0.5983606557377049	0.3429496614659994
YOL090W	-1	-/-	-832.7318820431828	-15011.755652785301	244	0.11128048780487805	0.5983606557377049	0.34324403885781574
YLR429W	-1	-/-	-832.7387864887714	-14847.482168540359	244	0.11119573495811119	0.5983606557377049	0.34353841624963205
YLR351C	0	0/0	-832.9597359523177	-25138.133264524862	976	0.11119573495811119	0.5983606557377049	0.34353841624963205
YDR148C	-1	-/-	-833.0250010192394	-15838.75016245246	244	0.1111111111111111	0.5983606557377049	0.34383279364144836
YPL230W	0	0/-	-833.0875847134739	-28702.62752474472	976	0.1111111111111111	0.5983606557377049	0.34383279364144836
YIL076W	-1	-/-	-833.5600986331701	-15275.227155610919	244	0.11102661596958174	0.5983606557377049	0.3441271710332646
YNR003C	-1	-/-	-833.9773118272424	-16670.391269661486	244	0.11094224924012158	0.5983606557377049	0.34442154842508094
YOR027W	-1	-/+	-834.0093673467636	-15733.444605574012	244	0.1108580106302202	0.5983606557377049	0.34471592581689725
YJL093C	-1	-/-	-834.0288840532303	-15760.487377658486	244	0.11077389984825493	0.5983606557377049	0.34501030320871356
YMR239C	-1	-/-	-834.0479736030102	-18320.790108829737	244	0.1106899166034875	0.5983606557377049	0.3453046806005299
YKR048C	-1	-/-	-834.1240613758564	-14485.179497480392	244	0.11060606060606061	0.5983606557377049	0.3455990579923462
YMR026C	1	+/+	-834.2781005650759	-15298.999259829521	243	0.11127933383800151	0.6024590163934426	0.3455990579923462
YJL151C	0	0/-	-834.4779810700566	-27455.021668957546	976	0.11127933383800151	0.6024590163934426	0.3455990579923462
YFL036W	-1	-/-	-834.4940079152584	-14792.364730417728	244	0.11119515885022693	0.6024590163934426	0.3458934353841625
YDR527W	-1	-/-	-834.5095647871494	-15935.383354902267	244	0.1111111111111111	0.6024590163934426	0.3461878127759788
YGL236C	-1	-/-	-834.6441446840763	-15178.583281099796	244	0.11102719033232629	0.6024590163934426	0.34648219016779513
YPL252C	0	0/0	-834.7253260910511	-26047.342599712312	976	0.11102719033232629	0.6024590163934426	0.34648219016779513
YNL091W	-1	-/-	-834.8598302900791	-14845.270892739296	244	0.1109433962264151	0.6024590163934426	0.34677656755961145
YBL004W	-1	-/-	-834.9230371266603	-15347.98074221611	244	0.11085972850678733	0.6024590163934426	0.3470709449514277
YGL029W	-1	-/-	-835.4440154880285	-16781.3942078501	244	0.11077618688771665	0.6024590163934426	0.347365322343244
YKL017C	-1	-/-	-835.6863786801696	-15774.216215111315	244	0.11069277108433735	0.6024590163934426	0.34765969973506033
YOR042W	0	0/-	-835.7029144410044	-26389.233958858997	976	0.11069277108433735	0.6024590163934426	0.34765969973506033
YGL164C	0	0/0	-835.7073836512864	-25547.647972021252	976	0.11069277108433735	0.6024590163934426	0.34765969973506033
YGR186W	-1	-/-	-835.7259929329157	-15261.069677725434	244	0.11060948081264109	0.6024590163934426	0.34795407712687665
YDL110C	0	0/-	-835.8847110699862	-30350.758888458833	976	0.11060948081264109	0.6024590163934426	0.34795407712687665
YAL056W	-1	-/-	-836.0707817971706	-16389.75390690565	244	0.11052631578947368	0.6024590163934426	0.34824845451869296
YBR210W	-1	-/-	-836.4600517228246	-15301.63861053437	244	0.11044327573253193	0.6024590163934426	0.3485428319105093
YNL223W	1	+/+	-836.5672095417976	-16612.49745899439	243	0.1111111111111111	0.6065573770491803	0.3485428319105093
YDR329C	1	+/+	-836.6184507608414	-15054.11117938906	243	0.11177794448612154	0.610655737704918	0.3485428319105093
YCR004C	0	0/0	-836.6627553775907	-26890.15712898411	976	0.11177794448612154	0.610655737704918	0.3485428319105093
YER019C-A	1	+/+	-836.7021888196468	-14577.094862811267	243	0.11244377811094453	0.6147540983606558	0.3485428319105093
YKL006C-A	-1	-/-	-836.7285756915808	-15151.782534703612	244	0.11235955056179775	0.6147540983606558	0.3488372093023256
YGL012W	-1	-/-	-837.0013657510281	-14959.736169576645	244	0.1122754491017964	0.6147540983606558	0.3491315866941419
YIL137C	0	0/-	-837.1112520750612	-25479.24086880125	976	0.1122754491017964	0.6147540983606558	0.3491315866941419
YDL098C	-1	-/-	-837.2095468640327	-15018.443845495582	244	0.11219147344801796	0.6147540983606558	0.3494259640859582
YOR086C	0	0/-	-837.3261057548225	-25476.096990499645	976	0.11219147344801796	0.6147540983606558	0.3494259640859582
YNL330C	-1	-/-	-837.4541531801224	-14857.33491846919	244	0.11210762331838565	0.6147540983606558	0.34972034147777453
YER179W	-1	-/-	-837.6796015053988	-15694.35686019808	244	0.11202389843166542	0.6147540983606558	0.3500147188695908
YDL056W	-1	-/-	-837.8293635696173	-15770.787881940603	244	0.11194029850746269	0.6147540983606558	0.3503090962614071
YOR174W	-1	-/-	-838.0205888748169	-16009.153383612633	244	0.11185682326621924	0.6147540983606558	0.3506034736532234
YLL018C	0	0/-	-838.0962115898728	-25908.313615795225	976	0.11185682326621924	0.6147540983606558	0.3506034736532234
YDR123C	-1	-/-	-838.1459778696299	-14910.56990404427	244	0.11177347242921014	0.6147540983606558	0.35089785104503973
YLR096W	-1	-/-	-838.146679520607	-14806.345984324813	244	0.11169024571854058	0.6147540983606558	0.35119222843685605
YNR053C	1	+/-	-838.1553842201829	-18282.82497666031	243	0.11235119047619048	0.6188524590163934	0.35119222843685605
YPL170W	-1	-/-	-838.2543746829033	-14225.662733122706	244	0.11226765799256505	0.6188524590163934	0.35148660582867236
YKL116C	0	0/-	-838.3413343168795	-24873.706330522895	976	0.11226765799256505	0.6188524590163934	0.35148660582867236
YOR250C	-1	-/-	-838.5531284213066	-14986.218516811728	244	0.11218424962852898	0.6188524590163934	0.3517809832204887
YJL074C	-1	-/-	-838.65412016958	-16340.466488309205	244	0.11210096510764662	0.6188524590163934	0.352075360612305
YHR088W	-1	-/-	-839.2067499831319	-16683.95477502793	244	0.11201780415430267	0.6188524590163934	0.3523697380041213
YBR091C	1	+/+	-839.4415062963963	-16136.591894045472	243	0.11267605633802817	0.6229508196721312	0.3523697380041213
YMR250W	-1	-/-	-839.554311722517	-17530.39468021691	244	0.11259259259259259	0.6229508196721312	0.3526641153959376
YFR044C	0	0/0	-839.5671389456838	-25376.997446930967	976	0.11259259259259259	0.6229508196721312	0.3526641153959376
YBR043C	-1	-/-	-839.5763652026653	-15537.022245943546	244	0.11250925240562547	0.6229508196721312	0.3529584927877539
YGR121C	-1	-/-	-839.6230930387974	-16058.551981195807	244	0.11242603550295859	0.6229508196721312	0.3532528701795702
YNR031C	-1	-/-	-839.64077013731	-14961.87705874443	244	0.1123429416112343	0.6229508196721312	0.3535472475713865
YPL220W	0	0/-	-839.9283728711307	-27746.585660468787	976	0.1123429416112343	0.6229508196721312	0.3535472475713865
YCR011C	0	0/-	-840.0245256405324	-27775.33020300977	976	0.1123429416112343	0.6229508196721312	0.3535472475713865
YBL023C	-1	-/-	-840.1451193541288	-15922.240226365626	244	0.11225997045790251	0.6229508196721312	0.3538416249632028
YGL011C	-1	-/-	-840.2896663621068	-16094.580090239644	244	0.1121771217712177	0.6229508196721312	0.35413600235501913
YER059W	0	0/-	-840.3106607757509	-26621.186612786725	976	0.1121771217712177	0.6229508196721312	0.35413600235501913
YCL038C	1	+/-	-840.8456610888243	-14813.3158223629	243	0.11283185840707964	0.6270491803278688	0.35413600235501913
YNL212W	0	0/0	-841.0274101346731	-25949.052426027134	976	0.11283185840707964	0.6270491803278688	0.35413600235501913
YHR043C	-1	-/0	-841.1368762850761	-15977.616020739079	244	0.11274871039056743	0.6270491803278688	0.35443037974683544
YMR292W	-1	-/-	-841.2163153886795	-15393.583523631096	244	0.11266568483063329	0.6270491803278688	0.35472475713865176
YCR002C	-1	-/-	-841.2307631224394	-15248.191149406135	244	0.11258278145695365	0.6270491803278688	0.3550191345304681
YIL050W	0	0/-	-841.2346368357539	-27165.732988331467	976	0.11258278145695365	0.6270491803278688	0.3550191345304681
YDL108W	-1	-/-	-841.2472769021988	-14651.108036637306	244	0.1125	0.6270491803278688	0.3553135119222844
YNL253W	-1	-/-	-841.342225342989	-15731.704830415547	244	0.112417340191036	0.6270491803278688	0.3556078893141007
YKL028W	-1	-/-	-841.4276927113533	-16182.330243818462	244	0.11233480176211454	0.6270491803278688	0.35590226670591696
YMR220W	-1	-/-	-841.4795355498791	-15423.081850081682	244	0.11225238444607484	0.6270491803278688	0.3561966440977333
YLL027W	-1	-/-	-841.499296694994	-15891.055007755756	244	0.11217008797653959	0.6270491803278688	0.3564910214895496
YNL065W	-1	-/-	-841.5105699002743	-15125.021525993943	244	0.11208791208791209	0.6270491803278688	0.3567853988813659
YPL208W	-1	-/-	-841.5237771421671	-16028.841726645827	244	0.11200585651537336	0.6270491803278688	0.3570797762731822
YBR201W	-1	-/-	-841.6061991527677	-15709.265693537891	244	0.1119239209948793	0.6270491803278688	0.35737415366499853
YJR103W	-1	-/-	-841.7823488414288	-16221.882127776742	244	0.1118421052631579	0.6270491803278688	0.35766853105681484
YBR262C	0	0/-	-841.7855104859918	-25917.72211694345	976	0.1118421052631579	0.6270491803278688	0.35766853105681484
YJR017C	-1	-/-	-841.85368090868	-14572.745042592287	244	0.11176040905770636	0.6270491803278688	0.35796290844863116
YDR486C	-1	-/-	-842.0026230812073	-15450.843219935894	244	0.11167883211678832	0.6270491803278688	0.35825728584044747
YLR347C	1	+/+	-842.0745329633355	-15006.115292362869	243	0.11232676878191102	0.6311475409836066	0.35825728584044747
YPR045C	0	0/-	-842.1249531339854	-24456.040004111826	976	0.11232676878191102	0.6311475409836066	0.35825728584044747
YDL002C	-1	-/-	-842.2321031093597	-16052.526837870479	244	0.11224489795918367	0.6311475409836066	0.3585516632322638
YPR189W	-1	-/-	-842.2344428896904	-15248.018809556961	244	0.11216314639475601	0.6311475409836066	0.3588460406240801
YDR397C	-1	-/-	-842.3879911899567	-15118.154942855239	244	0.11208151382823872	0.6311475409836066	0.35914041801589636
YDR407C	-1	-/-	-842.4187091588974	-15886.884832814336	244	0.112	0.6311475409836066	0.35943479540771267
YGL059W	0	0/-	-842.5828430820256	-27210.310170076787	976	0.112	0.6311475409836066	0.35943479540771267
YMR109W	-1	-/-	-842.6921526938677	-14408.31668881327	244	0.1119186046511628	0.6311475409836066	0.359729172799529
YJR104C	-1	-/-	-842.8680042922497	-14957.833962887526	244	0.11183732752360204	0.6311475409836066	0.3600235501913453
YML132W	-1	-/-	-843.1348232477903	-14974.866369694471	244	0.11175616835994194	0.6311475409836066	0.3603179275831616
YDR373W	0	0/-	-843.2839472172782	-26346.522211079486	976	0.11175616835994194	0.6311475409836066	0.3603179275831616
YBR030W	-1	-/-	-843.5242543518543	-16914.430139511824	244	0.1116751269035533	0.6311475409836066	0.3606123049749779
YOR048C	-1	-/-	-843.5475177466869	-17014.77653697133	244	0.11159420289855072	0.6311475409836066	0.36090668236679424
YKL191W	-1	-/-	-843.6015978306532	-16122.229174867272	244	0.11151339608979001	0.6311475409836066	0.36120105975861055
YNL192W	-1	-/-	-843.6453517079353	-14581.870019331574	244	0.11143270622286541	0.6311475409836066	0.36149543715042687
YIL136W	0	0/0	-843.6795612815768	-29435.000215755776	976	0.11143270622286541	0.6311475409836066	0.36149543715042687
YGR206W	1	+/+	-843.6967883110046	-15996.94848588109	243	0.11207519884309472	0.6352459016393442	0.36149543715042687
YDR059C	-1	-/-	-843.7215360254049	-17815.240915484726	244	0.1119942196531792	0.6352459016393442	0.3617898145422432
YNR030W	-1	-/-	-843.7270292937756	-15067.811181887984	244	0.11191335740072202	0.6352459016393442	0.36208419193405944
YBR097W	1	+/+	-843.8259318470955	-15622.594177871943	243	0.11255411255411256	0.639344262295082	0.36208419193405944
YNL071W	-1	-/-	-844.0452248752117	-14116.125714614987	244	0.11247296322999278	0.639344262295082	0.36237856932587575
YHR208W	0	0/0	-844.0628080312163	-27568.384355975315	976	0.11247296322999278	0.639344262295082	0.36237856932587575
YOR227W	0	0/0	-844.1107251811773	-29092.063119513914	976	0.11247296322999278	0.639344262295082	0.36237856932587575
YJL176C	-1	-/-	-844.3785015642643	-14667.587848052382	244	0.11239193083573487	0.639344262295082	0.36267294671769207
YPR074C	-1	-/0	-844.4214252382517	-16994.234170809388	244	0.11231101511879049	0.639344262295082	0.3629673241095084
YHR175W	-1	-/-	-844.4519878923893	-14878.748586535454	244	0.11223021582733812	0.639344262295082	0.3632617015013247
YDR303C	-1	-/-	-844.5613355636597	-15976.142145872116	244	0.11214953271028037	0.639344262295082	0.363556078893141
YJR113C	0	0/-	-844.6219380963594	-25744.07003302872	976	0.11214953271028037	0.639344262295082	0.363556078893141
YLR170C	-1	-/-	-844.8471836149693	-15436.877150088549	244	0.11206896551724138	0.639344262295082	0.3638504562849573
YNL133C	-1	-/-	-845.1399361044168	-16447.014771580696	244	0.11198851399856424	0.639344262295082	0.36414483367677364
YDR032C	0	0/0	-845.209045862779	-26575.349428202957	976	0.11198851399856424	0.639344262295082	0.36414483367677364
YIL048W	-1	-/-	-845.2745857536793	-14892.481694109738	244	0.11190817790530846	0.639344262295082	0.36443921106858995
YGR216C	-1	-/-	-845.2777269035578	-15728.811486139894	244	0.11182795698924732	0.639344262295082	0.36473358846040627
YBL084C	-1	-/-	-845.4311046600342	-15185.638843521476	244	0.11174785100286533	0.639344262295082	0.3650279658522225
YNL298W	-1	-/-	-845.6080187261105	-16045.418952956796	244	0.11166785969935576	0.639344262295082	0.36532234324403884
YDL054C	0	0/-	-845.6214716918766	-25570.556480675936	976	0.11166785969935576	0.639344262295082	0.36532234324403884
YOR208W	-1	-/-	-845.8000798821449	-15963.430299252272	244	0.11158798283261803	0.639344262295082	0.36561672063585515
YER168C	-1	-/-	-845.8307715579867	-17062.73899757117	244	0.11150822015725519	0.639344262295082	0.36591109802767147
YHR085W	-1	-/-	-845.8762015998363	-17652.053683251143	244	0.11142857142857143	0.639344262295082	0.3662054754194878
YJL167W	-1	-/-	-845.9043262898922	-15144.075899101794	244	0.11134903640256959	0.639344262295082	0.3664998528113041
YIL146C	0	0/-	-845.9383509270847	-27917.655954713002	976	0.11134903640256959	0.639344262295082	0.3664998528113041
YLR310C	-1	-/-	-846.1320201456547	-15027.685714781284	244	0.11126961483594865	0.639344262295082	0.3667942302031204
YCR039C	-1	-/-	-846.204054236412	-14322.60373723507	244	0.11119030648610122	0.639344262295082	0.3670886075949367
YBR014C	0	0/-	-846.2802947610617	-26574.42375966534	976	0.11119030648610122	0.639344262295082	0.3670886075949367
YPR133W-A	1	+/+	-846.2825770378113	-15132.388818457723	243	0.11182336182336182	0.6434426229508197	0.3670886075949367
YMR251W-A	0	0/0	-846.3587826024741	-26517.35096784681	976	0.11182336182336182	0.6434426229508197	0.3670886075949367
YDR305C	0	0/-	-846.4367155600339	-24879.028534781188	976	0.11182336182336182	0.6434426229508197	0.3670886075949367
YNL099C	-1	-/-	-846.6276261806488	-15327.513639517128	244	0.11174377224199289	0.6434426229508197	0.36738298498675304
YKL140W	-1	-/-	-846.6437032818794	-14721.36980228126	244	0.1116642958748222	0.6434426229508197	0.36767736237856935
YPL119C	-1	-/-	-846.6504588872194	-17985.383687213063	244	0.11158493248045487	0.6434426229508197	0.3679717397703856
YGL226C-A	-1	-/-	-846.7207384705544	-15039.381926946342	244	0.11150568181818182	0.6434426229508197	0.3682661171622019
YNL201C	-1	-/-	-846.7293680608273	-15480.47592522204	244	0.11142654364797729	0.6434426229508197	0.36856049455401824
YJR052W	-1	-/-	-846.8148837834597	-15533.718784347177	244	0.11134751773049645	0.6434426229508197	0.36885487194583455
YOR143C	-1	-/-	-846.8269751369953	-15940.78830191493	244	0.111268603827073	0.6434426229508197	0.36914924933765086
YOL089C	-1	-/-	-846.9409705549479	-16613.06291499734	244	0.11118980169971672	0.6434426229508197	0.3694436267294672
YPR151C	0	0/0	-846.9742279089987	-27726.87224722281	976	0.11118980169971672	0.6434426229508197	0.3694436267294672
YLR384C	-1	-/-	-847.1145693659782	-16110.687126994133	244	0.1111111111111111	0.6434426229508197	0.3697380041212835
YOL031C	1	+/+	-847.1350373923779	-16971.249372683465	243	0.11173974540311174	0.6475409836065574	0.3697380041212835
YOL026C	1	+/+	-847.2069038301706	-15266.215588927269	243	0.11236749116607773	0.6516393442622951	0.3697380041212835
YDL031W	-1	-/-	-847.2930102795362	-16580.321962729096	244	0.11228813559322035	0.6516393442622951	0.3700323815130998
YBL105C	-1	-/-	-847.3811434209347	-15886.71958296001	244	0.1122088920254058	0.6516393442622951	0.3703267589049161
YKL069W	0	0/-	-847.5024412367493	-25294.04546841979	976	0.1122088920254058	0.6516393442622951	0.3703267589049161
YBR256C	-1	-/-	-847.6359079182148	-16234.34549408406	244	0.11212976022566996	0.6516393442622951	0.37062113629673243
YDL204W	0	0/-	-847.6507385503501	-29387.05178646557	976	0.11212976022566996	0.6516393442622951	0.37062113629673243
YNR033W	-1	-/-	-847.7704142928123	-15834.912655204535	244	0.11205073995771671	0.6516393442622951	0.3709155136885487
YOR259C	-1	-/-	-847.8200136721134	-14640.616205886006	244	0.1119718309859155	0.6516393442622951	0.371209891080365
YJR122W	0	0/-	-847.8651932701468	-26547.790648747236	976	0.1119718309859155	0.6516393442622951	0.371209891080365
YGR004W	-1	-/-	-847.9783130288124	-15228.000156983733	244	0.11189303307529909	0.6516393442622951	0.3715042684721813
YKR029C	-1	-/-	-847.9795400053263	-15530.842496067286	244	0.11181434599156118	0.6516393442622951	0.37179864586399763
YOR133W	-1	-/-	-848.0330682247877	-16128.865182258189	244	0.11173576950105411	0.6516393442622951	0.37209302325581395
YHR074W	-1	-/-	-848.1575657129288	-14423.57418192923	244	0.11165730337078651	0.6516393442622951	0.37238740064763026
YIL004C	-1	-/-	-848.2101224064827	-14725.909961089492	244	0.11157894736842106	0.6516393442622951	0.3726817780394466
YCR082W	-1	-/-	-848.2863985300064	-15425.609773129225	244	0.11150070126227209	0.6516393442622951	0.3729761554312629
YJL012C	-1	-/-	-848.3124544620514	-15061.55628940463	244	0.11142256482130343	0.6516393442622951	0.3732705328230792
YDR079W	-1	-/-	-848.3228342235088	-16546.29297184199	244	0.11134453781512606	0.6516393442622951	0.3735649102148955
YNL161W	-1	-/-	-848.5865468382835	-16177.903719201684	244	0.1112666200139958	0.6516393442622951	0.37385928760671183
YLR118C	0	0/-	-848.7052866071463	-25946.245219783857	976	0.1112666200139958	0.6516393442622951	0.37385928760671183
YDL122W	0	0/-	-848.7314612083137	-26454.61524765566	976	0.1112666200139958	0.6516393442622951	0.37385928760671183
YOL062C	0	0/-	-848.9048741906881	-25565.084114629775	976	0.1112666200139958	0.6516393442622951	0.37385928760671183
YPL140C	-1	-/-	-848.9575541615486	-15864.158582091331	244	0.11118881118881119	0.6516393442622951	0.3741536649985281
YGL005C	-1	-/+	-849.2887608706951	-16524.51018847525	244	0.1111111111111111	0.6516393442622951	0.3744480423903444
YGL050W	0	0/-	-849.3676209710538	-27040.503478899598	976	0.1111111111111111	0.6516393442622951	0.3744480423903444
YEL029C	-1	-/-	-849.4187098741531	-16656.343616709113	244	0.11103351955307263	0.6516393442622951	0.3747424197821607
YDR079C-A	-1	-/-	-849.4455662965775	-14002.291514754295	244	0.11095603628750872	0.6516393442622951	0.37503679717397703
YMR076C	-1	-/-	-849.4554154872894	-14945.890134096146	244	0.1108786610878661	0.6516393442622951	0.37533117456579335
YGR043C	0	0/-	-849.45936110802	-28981.458123004064	976	0.1108786610878661	0.6516393442622951	0.37533117456579335
YDL216C	-1	-/-	-849.615717202425	-16247.726531013846	244	0.110801393728223	0.6516393442622951	0.37562555195760966
YLR082C	0	0/0	-849.6405942626297	-27037.061756288633	976	0.110801393728223	0.6516393442622951	0.37562555195760966
YKR083C	-1	-/-	-849.6963180080056	-15377.470412231982	244	0.1107242339832869	0.6516393442622951	0.375919929349426
YDR334W	-1	-/-	-849.7021408677101	-14903.564928248525	244	0.11064718162839249	0.6516393442622951	0.3762143067412423
YJR066W	-1	-/-	-849.9733453094959	-14530.581117808819	244	0.1105702364394993	0.6516393442622951	0.3765086841330586
YJL186W	-1	-/-	-850.2261937856674	-15105.507566601038	244	0.11049339819318972	0.6516393442622951	0.3768030615248749
YLR078C	-1	-/-	-850.2901597768068	-15576.753194406629	244	0.11041666666666666	0.6516393442622951	0.3770974389166912
YDR288W	-1	-/-	-850.3685468733311	-15962.704401805997	244	0.11034004163775156	0.6516393442622951	0.3773918163085075
YOL006C	-1	-/-	-850.3848804235458	-15174.13197734952	244	0.11026352288488211	0.6516393442622951	0.3776861937003238
YLR370C	-1	-/-	-850.3869981169701	-15595.631314873695	244	0.1101871101871102	0.6516393442622951	0.3779805710921401
YDL067C	0	0/-	-850.4075745847076	-25707.279947901145	976	0.1101871101871102	0.6516393442622951	0.3779805710921401
YGL084C	-1	-/-	-850.490287989378	-15554.627190768719	244	0.11011080332409973	0.6516393442622951	0.37827494848395643
YBR227C	0	0/+	-850.6141139343381	-25818.70581074059	976	0.11011080332409973	0.6516393442622951	0.37827494848395643
YDL042C	-1	-/-	-850.6177018880844	-14543.51113820076	244	0.11003460207612457	0.6516393442622951	0.37856932587577274
YGL196W	0	0/0	-850.6946608908474	-26808.073203243315	976	0.11003460207612457	0.6516393442622951	0.37856932587577274
YPL164C	-1	-/-	-850.7026705741882	-17432.74449238181	244	0.10995850622406639	0.6516393442622951	0.37886370326758906
YDR320C	-1	-/-	-850.9472686350346	-15455.590915963054	244	0.10988251554941257	0.6516393442622951	0.37915808065940537
YGL153W	1	+/+	-851.0194257199764	-15011.907226145267	243	0.11049723756906077	0.6557377049180327	0.37915808065940537
YDR512C	-1	-/-	-851.5441621243954	-16083.571481272578	244	0.11042097998619738	0.6557377049180327	0.3794524580512217
YHR157W	-1	-/-	-851.9307443499565	-14734.066929459572	244	0.1103448275862069	0.6557377049180327	0.379746835443038
YPL270W	-1	-/-	-852.0614492148161	-15576.406214937568	244	0.11026878015161957	0.6557377049180327	0.38004121283485426
YOR059C	0	0/-	-852.451674297452	-28599.248973358423	976	0.11026878015161957	0.6557377049180327	0.38004121283485426
YIL002C	-1	-/-	-852.4856570959091	-15148.369632855058	244	0.11019283746556474	0.6557377049180327	0.3803355902266706
YPL117C	-1	-/-	-852.753948867321	-14959.096858099103	244	0.11011699931176876	0.6557377049180327	0.3806299676184869
YGL248W	0	0/-	-852.7637282777578	-29229.644257331267	976	0.11011699931176876	0.6557377049180327	0.3806299676184869
YJL099W	-1	-/-	-852.791074603796	-16276.357858628035	244	0.11004126547455295	0.6557377049180327	0.3809243450103032
YOR063W	-1	-/-	-852.8735669404268	-17982.36349953711	244	0.10996563573883161	0.6557377049180327	0.3812187224021195
YER073W	-1	-/-	-853.000143751502	-15746.157171964645	244	0.10989010989010989	0.6557377049180327	0.38151309979393583
YDR017C	-1	-/-	-853.1919444799423	-15266.146213948727	244	0.10981468771448182	0.6557377049180327	0.38180747718575214
YMR176W	0	0/-	-853.2459266670048	-25433.418661173433	976	0.10981468771448182	0.6557377049180327	0.38180747718575214
YMR104C	-1	-/-	-853.2697388529778	-15277.241327613592	244	0.10973936899862825	0.6557377049180327	0.38210185457756846
YPR113W	-1	-/-	-853.2984611392021	-15058.193396106362	244	0.10966415352981494	0.6557377049180327	0.38239623196938477
YGL150C	-1	-/-	-853.4171099513769	-15302.416806183755	244	0.1095890410958904	0.6557377049180327	0.3826906093612011
YBL049W	0	0/0	-853.4650822877884	-29359.279455175623	976	0.1095890410958904	0.6557377049180327	0.3826906093612011
[truncated: 3,961 more rows]
