# Supplementary material for: Revisiting co-expression-based automated function prediction in yeast with neural networks and updated Gene Ontology annotations
Source: PLoS One. 2026 Apr 16;21(4):e0322689. doi: 10.1371/journal.pone.0322689 (PMC13086303; doi:10.1371/journal.pone.0322689)
Supplement: S1 File — A zip file of tables in csv format containing individual genes ranked by their predicted involvement in each predicted GO term. These predictions were made by Model 1 as described in Table A of S1 Text. (ZIP) [file pone.0322689.s002.zip › GO0006629_SingleGeneRanking.csv]

Gene	Label	Annos	Score	Background Score	Num pos pairs	Precision	Recall	False Positive Rate
YHR007C	1	+/+	-60.502707716077566	-5790.147960362956	232	1.0	0.004291845493562232	0.0
YDR492W	1	+/-	-230.57998645305634	-8873.817936435342	232	1.0	0.008583690987124463	0.0
YGR049W	0	0/-	-231.56699943169951	-14190.36329464987	932	1.0	0.008583690987124463	0.0
YLR372W	1	+/+	-244.4293987005949	-11257.295650813729	232	1.0	0.012875536480686695	0.0
YML075C	1	+/+	-245.41210278868675	-7933.275324769318	232	1.0	0.017167381974248927	0.0
YER044C	1	+/+	-287.5782288648188	-8491.537313655019	232	1.0	0.02145922746781116	0.0
YGL077C	0	0/-	-292.16477783676237	-18758.907574605197	932	1.0	0.02145922746781116	0.0
YGL001C	1	+/+	-301.5046113803983	-9053.261837499216	232	1.0	0.02575107296137339	0.0
YOL002C	1	+/+	-337.40518797189	-9282.208699686453	232	1.0	0.030042918454935622	0.0
YAL023C	-1	-/-	-357.360609062016	-12817.303609237075	233	0.875	0.030042918454935622	0.00029342723004694836
YJL062W	1	+/+	-361.7349860370159	-10692.445537988096	232	0.8888888888888888	0.034334763948497854	0.00029342723004694836
YIL039W	-1	-/+	-363.0723317787051	-12505.716860312968	233	0.8	0.034334763948497854	0.0005868544600938967
YHR039C	-1	-/-	-375.68887966126204	-10956.03040985763	233	0.7272727272727273	0.034334763948497854	0.0008802816901408451
YOL147C	1	+/+	-378.8634677194059	-10613.474865693599	232	0.75	0.03862660944206009	0.0008802816901408451
YOR099W	-1	-/-	-380.1326389275491	-11127.634795160964	233	0.6923076923076923	0.03862660944206009	0.0011737089201877935
YNL111C	1	+/+	-381.5600695014	-9849.011945452541	232	0.7142857142857143	0.04291845493562232	0.0011737089201877935
YPL028W	1	+/+	-389.5601544827223	-11138.816365409642	232	0.7333333333333333	0.04721030042918455	0.0011737089201877935
YNL169C	1	+/+	-392.2378851547837	-11832.263729050756	232	0.75	0.05150214592274678	0.0011737089201877935
YOR002W	-1	-/+	-395.4219744615257	-11978.965902119875	233	0.7058823529411765	0.05150214592274678	0.0014671361502347417
YEL024W	-1	-/-	-396.37973876297474	-13657.730746127665	233	0.6666666666666666	0.05150214592274678	0.0017605633802816902
YDL085W	-1	-/0	-397.13454027473927	-12741.619472078979	233	0.631578947368421	0.05150214592274678	0.0020539906103286387
YKL165C	1	+/+	-402.37758012861013	-12762.991597022861	232	0.65	0.055793991416309016	0.0020539906103286387
YBR177C	1	+/+	-413.7030815333128	-12666.235570207238	232	0.6666666666666666	0.060085836909871244	0.0020539906103286387
YMR110C	0	0/+	-417.9032757803798	-26201.873496375978	932	0.6666666666666666	0.060085836909871244	0.0020539906103286387
YNL219C	-1	-/+	-422.7902658060193	-10809.091651946306	233	0.6363636363636364	0.060085836909871244	0.002347417840375587
YNR016C	1	+/+	-423.18209474906325	-11291.44160900265	232	0.6521739130434783	0.06437768240343347	0.002347417840375587
YML126C	1	+/+	-426.24302799254656	-12130.477059073746	232	0.6666666666666666	0.06866952789699571	0.002347417840375587
YIL123W	-1	-/-	-426.55005590617657	-12431.931890182197	233	0.64	0.06866952789699571	0.002640845070422535
YDR497C	0	0/-	-431.89892753213644	-18464.299767318647	932	0.64	0.06866952789699571	0.002640845070422535
YHR042W	1	+/+	-431.99345940351486	-12011.20648997277	232	0.6538461538461539	0.07296137339055794	0.002640845070422535
YNR043W	1	+/+	-436.62408451735973	-12099.226753897965	232	0.6666666666666666	0.07725321888412018	0.002640845070422535
YGR204W	-1	-/-	-437.9798228815198	-12714.381620414555	233	0.6428571428571429	0.07725321888412018	0.0029342723004694834
YER015W	1	+/+	-438.368260640651	-12236.706461720169	232	0.6551724137931034	0.0815450643776824	0.0029342723004694834
YDR384C	-1	-/-	-439.60707359761	-10215.542973421514	233	0.6333333333333333	0.0815450643776824	0.003227699530516432
YPR155C	-1	-/-	-440.61873456835747	-14714.027976639569	233	0.6129032258064516	0.0815450643776824	0.0035211267605633804
YDL078C	1	+/+	-441.1428953371942	-13441.541233167052	232	0.625	0.08583690987124463	0.0035211267605633804
YDL095W	-1	-/-	-441.7638787589967	-12808.524545378983	233	0.6060606060606061	0.08583690987124463	0.0038145539906103286
YEL002C	-1	-/-	-447.2470986023545	-13566.112996827811	233	0.5882352941176471	0.08583690987124463	0.004107981220657277
YDL236W	-1	-/0	-450.07004733756185	-11888.624254848808	233	0.5714285714285714	0.08583690987124463	0.0044014084507042256
YPL222W	0	0/0	-452.10247127339244	-24751.267841144	932	0.5714285714285714	0.08583690987124463	0.0044014084507042256
YJR019C	1	+/+	-453.637739893049	-13780.133355218917	232	0.5833333333333334	0.09012875536480687	0.0044014084507042256
YBR117C	-1	-/0	-454.46505834907293	-12912.107294775546	233	0.5675675675675675	0.09012875536480687	0.004694835680751174
YMR015C	1	+/+	-454.7543521821499	-11661.399422645569	232	0.5789473684210527	0.0944206008583691	0.004694835680751174
YPL265W	-1	-/-	-455.10968781262636	-10220.603361859918	233	0.5641025641025641	0.0944206008583691	0.004988262910798122
YDL052C	1	+/+	-455.68146749958396	-11922.317077167332	232	0.575	0.09871244635193133	0.004988262910798122
YOR209C	-1	-/-	-456.9672262892127	-12103.727750517428	233	0.5609756097560976	0.09871244635193133	0.00528169014084507
YML019W	-1	-/-	-460.5072407461703	-13277.797264870256	233	0.5476190476190477	0.09871244635193133	0.005575117370892019
YOR067C	1	+/+	-461.0745154544711	-13295.823673907667	232	0.5581395348837209	0.10300429184549356	0.005575117370892019
YNR030W	-1	-/+	-461.22784438729286	-11937.114006243646	233	0.5454545454545454	0.10300429184549356	0.005868544600938967
YLR133W	1	+/+	-462.443910561502	-13293.53212505579	232	0.5555555555555556	0.1072961373390558	0.005868544600938967
YGL187C	-1	-/-	-462.9450693577528	-13805.91242492199	233	0.5434782608695652	0.1072961373390558	0.006161971830985915
YNR017W	-1	-/-	-464.2203257791698	-12991.922083124518	233	0.5319148936170213	0.1072961373390558	0.006455399061032864
YLR153C	-1	-/-	-468.7234542965889	-14457.882422067225	233	0.5208333333333334	0.1072961373390558	0.0067488262910798125
YOR100C	1	+/+	-474.7175352498889	-13874.514830704778	232	0.5306122448979592	0.11158798283261803	0.0067488262910798125
YAL008W	0	0/-	-475.2440648339689	-23230.881609525997	932	0.5306122448979592	0.11158798283261803	0.0067488262910798125
YBR183W	1	+/+	-476.2787932306528	-14301.121647007763	232	0.54	0.11587982832618025	0.0067488262910798125
YHR123W	1	+/+	-476.4512071534991	-12683.187574915588	232	0.5490196078431373	0.12017167381974249	0.0067488262910798125
YJL082W	0	0/-	-476.5503482511267	-22503.553090326488	932	0.5490196078431373	0.12017167381974249	0.0067488262910798125
YML054C	0	0/-	-477.53886413853616	-23289.67260136176	932	0.5490196078431373	0.12017167381974249	0.0067488262910798125
YPL186C	0	0/-	-478.9705223138444	-25513.467571421992	932	0.5490196078431373	0.12017167381974249	0.0067488262910798125
YBR287W	0	0/0	-479.2033940330148	-21643.448250413407	932	0.5490196078431373	0.12017167381974249	0.0067488262910798125
YFL045C	-1	-/-	-481.6375407408923	-14138.388376401737	233	0.5384615384615384	0.12017167381974249	0.007042253521126761
YHR067W	1	+/+	-482.4031093493104	-12261.350465334952	232	0.5471698113207547	0.12446351931330472	0.007042253521126761
YCL033C	-1	-/-	-482.7756209038198	-13469.79925595969	233	0.5370370370370371	0.12446351931330472	0.007335680751173709
YAL054C	-1	-/-	-483.3584110736847	-14826.7116259709	233	0.5272727272727272	0.12446351931330472	0.007629107981220657
YPL218W	-1	-/-	-487.5488139986992	-12744.440108276904	233	0.5178571428571429	0.12446351931330472	0.007922535211267605
YDR502C	0	0/0	-489.51917003979906	-20856.24953290727	932	0.5178571428571429	0.12446351931330472	0.007922535211267605
YMR081C	-1	-/-	-490.24177903309464	-13480.061592206359	233	0.5087719298245614	0.12446351931330472	0.008215962441314555
YNL009W	1	+/+	-490.45147905498743	-14214.512168429792	232	0.5172413793103449	0.12875536480686695	0.008215962441314555
YKL182W	1	+/+	-491.2825709730387	-13314.710128746927	232	0.5254237288135594	0.13304721030042918	0.008215962441314555
YJL103C	0	0/-	-492.6676428723149	-24457.806489894632	932	0.5254237288135594	0.13304721030042918	0.008215962441314555
YOR065W	0	0/-	-493.15897730365396	-23079.171944694594	932	0.5254237288135594	0.13304721030042918	0.008215962441314555
YFR053C	-1	-/-	-494.0744227617979	-14203.180976450443	233	0.5166666666666667	0.13304721030042918	0.008509389671361502
YDL181W	-1	-/0	-496.4285462349653	-13316.390461988747	233	0.5081967213114754	0.13304721030042918	0.008802816901408451
YDR518W	-1	-/-	-496.67953335493803	-13100.699554566294	233	0.5	0.13304721030042918	0.009096244131455399
YNL048W	-1	-/+	-499.51655830815434	-13628.83156395331	233	0.49206349206349204	0.13304721030042918	0.009389671361502348
YLR099C	0	0/+	-501.84306216659024	-20957.656483330764	932	0.49206349206349204	0.13304721030042918	0.009389671361502348
YNL202W	1	+/+	-503.094898506999	-15177.954816825688	232	0.5	0.13733905579399142	0.009389671361502348
YHR068W	-1	-/-	-503.3123276680708	-13661.041453074664	233	0.49230769230769234	0.13733905579399142	0.009683098591549295
YMR013C	-1	-/+	-503.74994453415275	-12686.72880327329	233	0.48484848484848486	0.13733905579399142	0.009976525821596244
YGR255C	0	0/0	-505.25010898988694	-22123.287767197937	932	0.48484848484848486	0.13733905579399142	0.009976525821596244
YCR083W	-1	-/-	-505.9498284012079	-14986.122579075396	233	0.47761194029850745	0.13733905579399142	0.010269953051643193
YHL024W	-1	-/-	-507.16864801570773	-14288.939983129501	233	0.47058823529411764	0.13733905579399142	0.01056338028169014
YNL280C	1	+/+	-509.78421362116933	-12574.662614848465	232	0.4782608695652174	0.14163090128755365	0.01056338028169014
YGL137W	-1	-/-	-510.78315061703324	-13569.848737128079	233	0.4714285714285714	0.14163090128755365	0.01085680751173709
YPR028W	0	0/-	-512.423339552246	-21472.094908453524	932	0.4714285714285714	0.14163090128755365	0.01085680751173709
YJL196C	1	+/+	-513.0568755939603	-12346.072239540517	232	0.4788732394366197	0.1459227467811159	0.01085680751173709
YER096W	0	0/-	-513.1209266148508	-21303.94060489582	932	0.4788732394366197	0.1459227467811159	0.01085680751173709
YLR083C	0	0/-	-513.2238304326311	-24447.133283004165	932	0.4788732394366197	0.1459227467811159	0.01085680751173709
YHR001W-A	-1	-/-	-513.3653610348701	-14964.925821274519	233	0.4722222222222222	0.1459227467811159	0.011150234741784037
YAL016W	-1	-/-	-513.3836008757353	-14541.186244390905	233	0.4657534246575342	0.1459227467811159	0.011443661971830986
YJL080C	-1	-/-	-513.575441069901	-14758.665335401893	233	0.4594594594594595	0.1459227467811159	0.011737089201877934
YDL046W	-1	-/-	-514.3917474746704	-14489.007358625531	233	0.4533333333333333	0.1459227467811159	0.012030516431924883
YNL321W	0	0/-	-514.8972423961386	-23904.44538566284	932	0.4533333333333333	0.1459227467811159	0.012030516431924883
YER119C	-1	-/-	-515.1559120342135	-15702.39620731771	233	0.4473684210526316	0.1459227467811159	0.01232394366197183
YKL188C	-1	-/+	-518.0205201208591	-15916.706748947501	233	0.44155844155844154	0.1459227467811159	0.01261737089201878
YPR191W	-1	-/-	-518.1002302914858	-13945.325324602425	233	0.4358974358974359	0.1459227467811159	0.012910798122065728
YIL051C	-1	-/-	-518.4897752515972	-12292.8261737898	233	0.43037974683544306	0.1459227467811159	0.013204225352112676
YPR113W	1	+/+	-518.7191097140312	-12617.38601097837	232	0.4375	0.15021459227467812	0.013204225352112676
YNR002C	-1	-/-	-518.9076104834676	-16215.410635657609	233	0.43209876543209874	0.15021459227467812	0.013497652582159625
YGR077C	-1	-/-	-519.205154594034	-12398.302373532206	233	0.4268292682926829	0.15021459227467812	0.013791079812206572
YOR176W	0	0/0	-520.4751310423017	-21125.339347550645	932	0.4268292682926829	0.15021459227467812	0.013791079812206572
YOR175C	0	0/+	-520.5400233296677	-22241.583130504005	932	0.4268292682926829	0.15021459227467812	0.013791079812206572
YBR230C	0	0/-	-520.8806166071445	-25526.19873508159	932	0.4268292682926829	0.15021459227467812	0.013791079812206572
YPR023C	-1	-/-	-521.3242125548422	-14275.353283710778	233	0.42168674698795183	0.15021459227467812	0.014084507042253521
YKL034W	-1	-/-	-521.752566665411	-16094.005044274032	233	0.4166666666666667	0.15021459227467812	0.014377934272300469
YMR208W	1	+/+	-523.4136898294091	-12974.379293747246	232	0.4235294117647059	0.15450643776824036	0.014377934272300469
YMR088C	-1	-/-	-523.7983031347394	-12657.49752273038	233	0.4186046511627907	0.15450643776824036	0.014671361502347418
YBR205W	-1	-/-	-524.3650775402784	-13193.321606580168	233	0.41379310344827586	0.15450643776824036	0.014964788732394365
YGL142C	1	+/+	-524.682746656239	-13168.063586253673	232	0.42045454545454547	0.15879828326180256	0.014964788732394365
YLR342W	-1	-/-	-524.7672828026116	-12634.995557170361	233	0.4157303370786517	0.15879828326180256	0.015258215962441314
YHR016C	-1	-/-	-525.0182601734996	-16810.879171930254	233	0.4111111111111111	0.15879828326180256	0.015551643192488264
YGL055W	1	+/+	-525.5211018919945	-13526.911818027496	232	0.4175824175824176	0.1630901287553648	0.015551643192488264
YOR245C	1	+/+	-529.1640698462725	-15756.846771523356	232	0.42391304347826086	0.16738197424892703	0.015551643192488264
YLR459W	1	+/+	-529.6940938383341	-14127.09481920302	232	0.43010752688172044	0.17167381974248927	0.015551643192488264
YNL101W	-1	-/-	-530.1047387644649	-12663.243553809822	233	0.425531914893617	0.17167381974248927	0.01584507042253521
YOR085W	-1	-/-	-530.1376165859401	-13913.274948406965	233	0.42105263157894735	0.17167381974248927	0.01613849765258216
YIR037W	-1	-/-	-530.7060890346766	-14156.886831969023	233	0.4166666666666667	0.17167381974248927	0.01643192488262911
YPL145C	-1	-/+	-531.1855264566839	-12982.750054433942	233	0.41237113402061853	0.17167381974248927	0.016725352112676055
YBL045C	-1	-/-	-531.8895754441619	-14108.022151794285	233	0.40816326530612246	0.17167381974248927	0.017018779342723004
YBR041W	1	+/+	-534.1636893674731	-13194.10824118182	232	0.41414141414141414	0.1759656652360515	0.017018779342723004
YLR020C	1	+/+	-534.1942773684859	-12541.502443861216	232	0.42	0.18025751072961374	0.017018779342723004
YHR106W	-1	-/-	-534.4615162312984	-15462.345317862928	233	0.4158415841584158	0.18025751072961374	0.017312206572769953
YOR087W	-1	-/-	-534.886108726263	-14321.139530733228	233	0.4117647058823529	0.18025751072961374	0.017605633802816902
YPL246C	0	0/0	-534.9053491903469	-22952.51255446393	932	0.4117647058823529	0.18025751072961374	0.017605633802816902
YNL173C	-1	-/-	-534.9594274759293	-15060.558181121945	233	0.4077669902912621	0.18025751072961374	0.01789906103286385
YER023W	0	0/0	-535.4251286583021	-23530.350093328394	932	0.4077669902912621	0.18025751072961374	0.01789906103286385
YKL004W	1	+/+	-537.2336483076215	-12334.737628780305	232	0.41346153846153844	0.18454935622317598	0.01789906103286385
YGR174C	0	0/-	-538.006708517205	-22573.731223264243	932	0.41346153846153844	0.18454935622317598	0.01789906103286385
YER043C	0	0/+	-538.3144115945324	-24131.355950074736	932	0.41346153846153844	0.18454935622317598	0.01789906103286385
YBR269C	0	0/-	-539.2002786602825	-25965.627780384384	932	0.41346153846153844	0.18454935622317598	0.01789906103286385
YPR074C	-1	-/0	-539.466451972723	-13404.706652287394	233	0.4095238095238095	0.18454935622317598	0.018192488262910797
YJR103W	1	+/-	-539.977072276175	-15788.662082888186	232	0.41509433962264153	0.1888412017167382	0.018192488262910797
YML029W	-1	-/-	-540.0396297350526	-13460.995731648058	233	0.411214953271028	0.1888412017167382	0.018485915492957746
YIL033C	-1	-/-	-540.9047940224409	-14922.141389347613	233	0.4074074074074074	0.1888412017167382	0.018779342723004695
YJL172W	0	0/-	-542.3122874405235	-23160.882009056397	932	0.4074074074074074	0.1888412017167382	0.018779342723004695
YDR129C	-1	-/-	-543.005166888237	-14491.886406935751	233	0.4036697247706422	0.1888412017167382	0.019072769953051644
YJL167W	1	+/+	-543.0787397027016	-13910.56144816801	232	0.4090909090909091	0.19313304721030042	0.019072769953051644
YGL040C	0	0/0	-543.7649010214955	-23742.559462727513	932	0.4090909090909091	0.19313304721030042	0.019072769953051644
YOR326W	-1	-/-	-543.8292503394186	-12463.13405812718	233	0.40540540540540543	0.19313304721030042	0.01936619718309859
YNR001C	-1	-/-	-544.2580236420035	-16613.480782851577	233	0.4017857142857143	0.19313304721030042	0.01965962441314554
YPR140W	1	+/+	-544.3966066241264	-13936.320307217538	232	0.40707964601769914	0.19742489270386265	0.01965962441314554
YDL178W	-1	-/-	-544.503761395812	-13734.781430378556	233	0.40350877192982454	0.19742489270386265	0.01995305164319249
YDR178W	-1	-/-	-545.8043305650353	-15789.14895723015	233	0.4	0.19742489270386265	0.020246478873239437
YIL042C	-1	-/-	-545.8692576251924	-15720.110209424049	233	0.39655172413793105	0.19742489270386265	0.020539906103286387
YMR119W	-1	-/-	-546.1732464134693	-13986.985061876476	233	0.39316239316239315	0.19742489270386265	0.020833333333333332
YOR142W	-1	-/-	-546.2580641210079	-16232.530180670321	233	0.3898305084745763	0.19742489270386265	0.02112676056338028
YDR505C	0	0/0	-546.4957451475784	-25647.63439823687	932	0.3898305084745763	0.19742489270386265	0.02112676056338028
YNL237W	0	0/0	-547.0783790163696	-24933.067946162075	932	0.3898305084745763	0.19742489270386265	0.02112676056338028
YML127W	-1	-/-	-547.7728641852736	-12978.85931109637	233	0.3865546218487395	0.19742489270386265	0.02142018779342723
YNL283C	-1	-/-	-547.8861310370266	-12728.372648373246	233	0.38333333333333336	0.19742489270386265	0.02171361502347418
YOR120W	-1	-/-	-548.0275727063417	-17090.207116417587	233	0.38016528925619836	0.19742489270386265	0.022007042253521125
YPL262W	-1	-/-	-548.2859865874052	-14690.305185087025	233	0.3770491803278688	0.19742489270386265	0.022300469483568074
YGR189C	0	0/-	-548.336557244882	-20397.386877905577	932	0.3770491803278688	0.19742489270386265	0.022300469483568074
YHR098C	-1	-/-	-548.3428305387497	-13214.36336131394	233	0.37398373983739835	0.19742489270386265	0.022593896713615023
YDL079C	-1	-/-	-548.8721200525761	-12170.42170451954	233	0.3709677419354839	0.19742489270386265	0.022887323943661973
YGL084C	-1	-/+	-549.322623744607	-13575.888409882784	233	0.368	0.19742489270386265	0.02318075117370892
YIL124W	1	+/+	-549.3546571172774	-13741.7393251881	232	0.373015873015873	0.2017167381974249	0.02318075117370892
YIL129C	-1	-/-	-550.5148175880313	-12378.651047058403	233	0.3700787401574803	0.2017167381974249	0.023474178403755867
YOR045W	-1	-/-	-550.5975216180086	-13017.332229422405	233	0.3671875	0.2017167381974249	0.023767605633802816
YIL111W	0	0/-	-550.6197071531788	-20440.17867501732	932	0.3671875	0.2017167381974249	0.023767605633802816
YGR177C	1	+/+	-550.8568138908595	-12426.906410863623	232	0.37209302325581395	0.20600858369098712	0.023767605633802816
YGR256W	-1	-/-	-550.9523480609059	-14294.172132745385	233	0.36923076923076925	0.20600858369098712	0.024061032863849766
YFL030W	0	0/0	-551.760535441339	-27015.333451889455	932	0.36923076923076925	0.20600858369098712	0.024061032863849766
YHL011C	-1	-/-	-551.9450740627944	-14350.402936339378	233	0.366412213740458	0.20600858369098712	0.024354460093896715
YMR092C	-1	-/-	-552.1518363133073	-14572.659471206367	233	0.36363636363636365	0.20600858369098712	0.02464788732394366
YLR056W	1	+/+	-552.2319759652019	-12138.306265436113	232	0.3684210526315789	0.21030042918454936	0.02464788732394366
YNR007C	-1	-/-	-552.7153470143676	-16601.220596030354	233	0.3656716417910448	0.21030042918454936	0.02494131455399061
YIL146C	0	0/-	-553.3787913825363	-24388.19411685411	932	0.3656716417910448	0.21030042918454936	0.02494131455399061
YNL055C	-1	-/-	-553.7052885442972	-14100.665277577937	233	0.362962962962963	0.21030042918454936	0.02523474178403756
YNL130C	1	+/+	-553.7638723179698	-11927.055129881948	232	0.36764705882352944	0.2145922746781116	0.02523474178403756
YPL231W	1	+/+	-553.8055069744587	-13335.102171972394	232	0.3722627737226277	0.21888412017167383	0.02523474178403756
YHR198C	0	0/0	-554.9546919763088	-24654.476439561695	932	0.3722627737226277	0.21888412017167383	0.02523474178403756
YNL159C	-1	-/-	-555.009952917695	-15398.037346296012	233	0.3695652173913043	0.21888412017167383	0.025528169014084508
YLR113W	-1	-/-	-555.9516147188842	-12505.243151377887	233	0.3669064748201439	0.21888412017167383	0.025821596244131457
YJR105W	-1	-/-	-556.254140406847	-15466.407673366368	233	0.36428571428571427	0.21888412017167383	0.026115023474178403
YML120C	-1	-/-	-556.3581455349922	-16771.37736146152	233	0.3617021276595745	0.21888412017167383	0.02640845070422535
YGL156W	0	0/-	-556.6584648704156	-26864.66526219528	932	0.3617021276595745	0.21888412017167383	0.02640845070422535
YMR272C	1	+/+	-556.7745339423418	-11312.465717490762	232	0.36619718309859156	0.22317596566523606	0.02640845070422535
YCR004C	0	0/0	-556.8179616229609	-24142.52050268324	932	0.36619718309859156	0.22317596566523606	0.02640845070422535
YGR175C	1	+/+	-557.3663198575377	-12363.511252161115	232	0.3706293706293706	0.22746781115879827	0.02640845070422535
YER026C	1	+/+	-557.7353224903345	-14216.219695080072	232	0.375	0.2317596566523605	0.02640845070422535
YOR125C	0	0/0	-558.137169408612	-21227.340649224818	932	0.375	0.2317596566523605	0.02640845070422535
YDL171C	0	0/0	-558.317538545467	-19938.25820548786	932	0.375	0.2317596566523605	0.02640845070422535
YPR128C	1	+/+	-558.6021038778126	-12588.771423269063	232	0.3793103448275862	0.23605150214592274	0.02640845070422535
YMR202W	1	+/+	-560.2452034205198	-12975.105450607836	232	0.3835616438356164	0.24034334763948498	0.02640845070422535
YAL056W	-1	-/-	-560.7963366024196	-13611.523216050118	233	0.38095238095238093	0.24034334763948498	0.0267018779342723
YEL012W	-1	-/-	-561.5416364148259	-16278.762226812541	233	0.3783783783783784	0.24034334763948498	0.02699530516431925
YOR031W	-1	-/-	-562.0634394958615	-14707.06927696243	233	0.37583892617449666	0.24034334763948498	0.027288732394366196
YPR026W	0	0/-	-562.127678450197	-27125.631123125553	932	0.37583892617449666	0.24034334763948498	0.027288732394366196
YPR021C	-1	-/-	-563.0129175037146	-13391.632053114474	233	0.37333333333333335	0.24034334763948498	0.027582159624413145
YDR456W	-1	-/-	-564.0640764273703	-13635.200050607324	233	0.3708609271523179	0.24034334763948498	0.027875586854460094
YDL223C	-1	-/-	-564.0870395824313	-14672.116305854172	233	0.3684210526315789	0.24034334763948498	0.028169014084507043
YLR080W	-1	-/-	-565.279215246439	-15518.458448454738	233	0.3660130718954248	0.24034334763948498	0.028462441314553992
YHR037W	0	0/0	-565.5506952917203	-24524.862020058557	932	0.3660130718954248	0.24034334763948498	0.028462441314553992
YEL058W	0	0/-	-565.9051064746454	-20745.567409321666	932	0.3660130718954248	0.24034334763948498	0.028462441314553992
YPL123C	-1	-/-	-566.1229278147221	-16769.38381624967	233	0.36363636363636365	0.24034334763948498	0.028755868544600938
YGL208W	-1	-/-	-566.6178373023868	-16865.227944612503	233	0.36129032258064514	0.24034334763948498	0.029049295774647887
YOR137C	-1	-/-	-567.1632734015584	-13822.601392835379	233	0.358974358974359	0.24034334763948498	0.029342723004694836
YLR219W	-1	-/-	-568.3061534427106	-17196.410280343145	233	0.35668789808917195	0.24034334763948498	0.029636150234741785
YGR240C	0	0/-	-568.5126312505454	-22180.641666919924	932	0.35668789808917195	0.24034334763948498	0.029636150234741785
YPL196W	-1	-/-	-569.3064790964127	-16162.476980879903	233	0.35443037974683544	0.24034334763948498	0.02992957746478873
YNL241C	-1	-/-	-569.5364740863442	-14339.76243852079	233	0.3522012578616352	0.24034334763948498	0.03022300469483568
YJR013W	1	+/+	-570.1041539311409	-13502.54357367009	232	0.35625	0.2446351931330472	0.03022300469483568
YDR435C	-1	-/-	-570.6431930623949	-14696.191971428692	233	0.35403726708074534	0.2446351931330472	0.03051643192488263
YEL052W	0	0/-	-570.8199472506531	-24736.073276244104	932	0.35403726708074534	0.2446351931330472	0.03051643192488263
YJR036C	0	0/-	-571.4800175977871	-24518.899934782647	932	0.35403726708074534	0.2446351931330472	0.03051643192488263
YPL048W	-1	-/-	-571.7286214381456	-12907.627817425877	233	0.35185185185185186	0.2446351931330472	0.030809859154929578
YLR380W	-1	-/+	-572.5555705204606	-13558.556658945978	233	0.3496932515337423	0.2446351931330472	0.031103286384976527
YML042W	-1	-/+	-573.153055280447	-15039.918834082782	233	0.3475609756097561	0.2446351931330472	0.031396713615023476
YIL160C	1	+/+	-573.5967272818089	-13543.132182322443	232	0.3515151515151515	0.24892703862660945	0.031396713615023476
YNL239W	-1	-/-	-573.6062963753939	-15283.723033323884	233	0.3493975903614458	0.24892703862660945	0.03169014084507042
YJL186W	-1	-/-	-573.7637563236058	-13705.265883412212	233	0.3473053892215569	0.24892703862660945	0.03198356807511737
YLR102C	-1	-/-	-574.0435456894338	-15097.744052223861	233	0.34523809523809523	0.24892703862660945	0.03227699530516432
YMR302C	-1	-/-	-574.1491357237101	-16798.608993388712	233	0.3431952662721893	0.24892703862660945	0.032570422535211266
YOR185C	-1	-/-	-574.9026183784008	-14321.519151583314	233	0.3411764705882353	0.24892703862660945	0.03286384976525822
YDR107C	0	0/-	-575.5944355903193	-22702.97440677602	932	0.3411764705882353	0.24892703862660945	0.03286384976525822
YDL149W	-1	-/-	-576.4414382204413	-14981.331313811243	233	0.3391812865497076	0.24892703862660945	0.033157276995305164
YJL166W	-1	-/-	-577.2392308935523	-14349.76168680191	233	0.3372093023255814	0.24892703862660945	0.03345070422535211
YJL192C	-1	-/-	-577.3058392927051	-14309.942291136831	233	0.3352601156069364	0.24892703862660945	0.03374413145539906
YIL088C	0	0/-	-577.6556020593271	-24251.80066056084	932	0.3352601156069364	0.24892703862660945	0.03374413145539906
YML008C	1	+/+	-578.7593676969409	-13270.011661231518	232	0.3390804597701149	0.2532188841201717	0.03374413145539906
YDR059C	-1	-/-	-578.9215971380472	-16143.466493979096	233	0.33714285714285713	0.2532188841201717	0.03403755868544601
YBR069C	-1	-/-	-580.0534263178706	-12564.817950766534	233	0.3352272727272727	0.2532188841201717	0.03433098591549296
YKL093W	-1	-/-	-580.0648512020707	-15664.915285047144	233	0.3333333333333333	0.2532188841201717	0.034624413145539906
YDR233C	0	0/-	-580.2672493001446	-22787.027009075973	932	0.3333333333333333	0.2532188841201717	0.034624413145539906
YDR504C	0	0/0	-580.3490407075733	-24772.624907132238	932	0.3333333333333333	0.2532188841201717	0.034624413145539906
YCR075C	-1	-/-	-580.4589183107018	-13343.702071197331	233	0.33146067415730335	0.2532188841201717	0.03491784037558685
YOR347C	-1	-/-	-580.7013307437301	-15575.539543930441	233	0.329608938547486	0.2532188841201717	0.035211267605633804
YMR079W	1	+/+	-581.0324579402804	-16405.830297254026	232	0.3333333333333333	0.2575107296137339	0.035211267605633804
YER174C	-1	-/-	-581.0947649292648	-11665.52923758328	233	0.3314917127071823	0.2575107296137339	0.03550469483568075
YNL138W	-1	-/-	-581.748947031796	-14284.999772280455	233	0.32967032967032966	0.2575107296137339	0.0357981220657277
YBL099W	-1	-/-	-581.8174877017736	-14821.19539269805	233	0.32786885245901637	0.2575107296137339	0.03609154929577465
YDR284C	1	+/+	-583.4712082445621	-15036.375287383795	232	0.33152173913043476	0.26180257510729615	0.03609154929577465
YNL003C	-1	-/-	-584.4422792829573	-14723.986673366278	233	0.32972972972972975	0.26180257510729615	0.036384976525821594
YBR161W	1	+/+	-585.2409946545959	-12021.30661199987	232	0.3333333333333333	0.26609442060085836	0.036384976525821594
YLR059C	-1	-/-	-585.4432440549135	-13213.181993216276	233	0.3315508021390374	0.26609442060085836	0.03667840375586855
YGR185C	-1	-/-	-585.6683666110039	-15036.92977000773	233	0.32978723404255317	0.26609442060085836	0.03697183098591549
YBR042C	1	+/+	-586.2637885175645	-13883.809920147061	232	0.3333333333333333	0.2703862660944206	0.03697183098591549
YCR034W	1	+/+	-586.6623225174844	-15752.410142377019	232	0.3368421052631579	0.27467811158798283	0.03697183098591549
YOR084W	-1	-/+	-587.2466698475182	-12722.778919588774	233	0.33507853403141363	0.27467811158798283	0.03726525821596244
YDR044W	0	0/0	-588.030313776806	-19266.36350504821	932	0.33507853403141363	0.27467811158798283	0.03726525821596244
YBR222C	0	0/+	-588.5938914483413	-24739.488109336235	932	0.33507853403141363	0.27467811158798283	0.03726525821596244
YLL001W	-1	-/-	-590.332956533879	-15315.781529996544	233	0.3333333333333333	0.27467811158798283	0.03755868544600939
YNR055C	0	0/-	-590.9118191106245	-21880.843258661218	932	0.3333333333333333	0.27467811158798283	0.03755868544600939
YDL145C	-1	-/-	-590.959642469883	-14577.198640417308	233	0.3316062176165803	0.27467811158798283	0.037852112676056336
YLR270W	-1	-/-	-590.9885174781084	-18111.811248004436	233	0.32989690721649484	0.27467811158798283	0.03814553990610329
YHR096C	-1	-/-	-591.742983289063	-15136.942718952894	233	0.3282051282051282	0.27467811158798283	0.038438967136150234
YKL091C	0	0/0	-592.4503692705184	-26086.273550410755	932	0.3282051282051282	0.27467811158798283	0.038438967136150234
YJR033C	-1	-/-	-592.6439257822931	-14175.973698172718	233	0.32653061224489793	0.27467811158798283	0.03873239436619718
YKR066C	-1	-/-	-592.6972764506936	-15100.371700115502	233	0.3248730964467005	0.27467811158798283	0.03902582159624413
YCR079W	0	0/-	-592.7608473477885	-26128.430151595734	932	0.3248730964467005	0.27467811158798283	0.03902582159624413
YML012W	-1	-/-	-593.6711012125015	-14291.180995054543	233	0.32323232323232326	0.27467811158798283	0.03931924882629108
YGL191W	-1	-/-	-594.5642130970955	-15509.94722700864	233	0.32160804020100503	0.27467811158798283	0.03961267605633803
YMR006C	1	+/+	-594.9692599661648	-13663.84419631958	232	0.325	0.27896995708154504	0.03961267605633803
YPR159W	0	0/-	-595.1034180903807	-21902.35490035452	932	0.325	0.27896995708154504	0.03961267605633803
YER141W	0	0/0	-595.2671686867252	-25234.540644619614	932	0.325	0.27896995708154504	0.03961267605633803
YKL067W	0	0/-	-595.4784686006606	-26059.932921352796	932	0.325	0.27896995708154504	0.03961267605633803
YNL127W	-1	-/-	-595.8302884399891	-15209.635432898998	233	0.32338308457711445	0.27896995708154504	0.03990610328638498
YGL062W	-1	-/-	-596.0257222726941	-13678.219170540571	233	0.3217821782178218	0.27896995708154504	0.04019953051643192
YHR190W	1	+/+	-596.5613830760121	-14262.159305922687	232	0.3251231527093596	0.2832618025751073	0.04019953051643192
YIL043C	0	0/-	-596.6542095756158	-23631.267326581292	932	0.3251231527093596	0.2832618025751073	0.04019953051643192
YHR116W	-1	-/-	-597.4555274806917	-13099.091715853661	233	0.3235294117647059	0.2832618025751073	0.040492957746478875
YOR178C	-1	-/-	-597.4688006043434	-14921.010926902294	233	0.32195121951219513	0.2832618025751073	0.04078638497652582
YNL287W	-1	-/-	-597.6033193320036	-14300.517446454614	233	0.32038834951456313	0.2832618025751073	0.04107981220657277
YMR319C	-1	-/-	-597.6791994012892	-11905.228624325246	233	0.3188405797101449	0.2832618025751073	0.04137323943661972
YHR028C	0	0/-	-597.9314662534744	-25543.56556598656	932	0.3188405797101449	0.2832618025751073	0.04137323943661972
YJR070C	-1	-/-	-598.1287006661296	-15816.82119948417	233	0.3173076923076923	0.2832618025751073	0.041666666666666664
YOR092W	0	0/-	-598.1409548576921	-19695.243822636083	932	0.3173076923076923	0.2832618025751073	0.041666666666666664
YER136W	0	0/-	-598.4519416829571	-24553.160511882044	932	0.3173076923076923	0.2832618025751073	0.041666666666666664
YKL094W	0	0/+	-598.8589612720534	-25523.788948533125	932	0.3173076923076923	0.2832618025751073	0.041666666666666664
YGL205W	1	+/+	-598.9280581921339	-14891.448301926255	232	0.32057416267942584	0.2875536480686695	0.041666666666666664
YCR061W	-1	-/0	-599.4076803121716	-16399.896168442443	233	0.319047619047619	0.2875536480686695	0.04196009389671362
YLL040C	-1	-/-	-599.4984251186252	-15042.338658193126	233	0.3175355450236967	0.2875536480686695	0.04225352112676056
YML072C	0	0/+	-599.6978896306828	-23555.150622637477	932	0.3175355450236967	0.2875536480686695	0.04225352112676056
YLR060W	-1	-/-	-600.6010769158602	-16329.336129024625	233	0.3160377358490566	0.2875536480686695	0.042546948356807515
YOR040W	-1	-/-	-601.0999470762908	-15048.23274475336	233	0.3145539906103286	0.2875536480686695	0.04284037558685446
YJL097W	0	0/+	-601.570397821255	-24291.509316810407	932	0.3145539906103286	0.2875536480686695	0.04284037558685446
YIR033W	1	+/-	-601.8755857907236	-12503.636999946088	232	0.3177570093457944	0.2918454935622318	0.04284037558685446
YKR004C	0	0/-	-601.8901220522821	-21407.38076551445	932	0.3177570093457944	0.2918454935622318	0.04284037558685446
YHR194W	-1	-/+	-601.9402686059475	-15497.32307831943	233	0.31627906976744186	0.2918454935622318	0.043133802816901406
YMR308C	-1	-/-	-602.1863358169794	-14480.212540302426	233	0.3148148148148148	0.2918454935622318	0.04342723004694836
YLR354C	-1	-/0	-602.688074849546	-15076.516267485917	233	0.31336405529953915	0.2918454935622318	0.043720657276995305
YLL031C	1	+/+	-602.7166938409209	-14925.340051367879	232	0.3165137614678899	0.296137339055794	0.043720657276995305
YBL040C	-1	-/-	-602.7273723445833	-14107.984569706023	233	0.3150684931506849	0.296137339055794	0.04401408450704225
YIL017C	-1	-/-	-602.7858322411776	-16831.631349116564	233	0.31363636363636366	0.296137339055794	0.0443075117370892
YLR378C	-1	-/-	-602.8206428661942	-14891.149393152446	233	0.31221719457013575	0.296137339055794	0.04460093896713615
YGL065C	1	+/+	-603.214249137789	-13631.79343893379	232	0.3153153153153153	0.30042918454935624	0.04460093896713615
YGR060W	1	+/+	-603.5689239650965	-12840.714065134525	232	0.3183856502242152	0.30472103004291845	0.04460093896713615
YCR048W	1	+/+	-603.9959067441523	-11944.01693322882	232	0.32142857142857145	0.3090128755364807	0.04460093896713615
YIL011W	0	0/-	-604.1918392227963	-20358.963832981884	932	0.32142857142857145	0.3090128755364807	0.04460093896713615
YDR330W	-1	-/-	-604.880893368274	-15549.840203985572	233	0.32	0.3090128755364807	0.0448943661971831
YGL097W	-1	-/-	-605.0114838592708	-15057.422461368144	233	0.3185840707964602	0.3090128755364807	0.04518779342723005
YDL230W	-1	-/-	-605.0667223781347	-15442.842971287668	233	0.31718061674008813	0.3090128755364807	0.04548122065727699
YDR406W	0	0/-	-605.5929563026875	-22706.728110847995	932	0.31718061674008813	0.3090128755364807	0.04548122065727699
YPR151C	0	0/0	-606.2804475836456	-24798.484166165814	932	0.31718061674008813	0.3090128755364807	0.04548122065727699
YHR074W	-1	-/-	-606.6371830105782	-14529.216918453574	233	0.3157894736842105	0.3090128755364807	0.045774647887323945
YLR454W	0	0/0	-606.917397336103	-24276.353369725402	932	0.3157894736842105	0.3090128755364807	0.045774647887323945
YDL049C	0	0/-	-607.0330894431099	-22463.46255734563	932	0.3157894736842105	0.3090128755364807	0.045774647887323945
YAL030W	-1	-/-	-607.2567897960544	-14626.21057267487	233	0.314410480349345	0.3090128755364807	0.04606807511737089
YHL028W	-1	-/-	-607.2844676710665	-12358.9793479722	233	0.3130434782608696	0.3090128755364807	0.04636150234741784
YKL212W	1	+/+	-607.6989549100399	-14387.993270792067	232	0.31601731601731603	0.3133047210300429	0.04636150234741784
YBR182C	-1	-/-	-608.3194679021835	-13506.427152380347	233	0.3146551724137931	0.3133047210300429	0.04665492957746479
YPR066W	0	0/-	-608.4702651789412	-23309.563921962865	932	0.3146551724137931	0.3133047210300429	0.04665492957746479
YOL110W	-1	-/-	-608.5605816841125	-14465.887046389282	233	0.3133047210300429	0.3133047210300429	0.046948356807511735
YCL017C	-1	-/-	-608.8661172166467	-14561.667022973299	233	0.31196581196581197	0.3133047210300429	0.04724178403755869
YGR112W	-1	-/-	-609.0415645241737	-14772.984461624175	233	0.31063829787234043	0.3133047210300429	0.04753521126760563
YDL126C	-1	-/-	-609.479867592454	-14746.718229781836	233	0.3093220338983051	0.3133047210300429	0.047828638497652586
YPL206C	1	+/+	-609.5866335332394	-15425.606759816408	232	0.31223628691983124	0.31759656652360513	0.047828638497652586
YOR317W	1	+/+	-609.768511235714	-15259.937231052667	232	0.31512605042016806	0.3218884120171674	0.047828638497652586
YOR230W	-1	-/-	-609.8276601135731	-14538.322950787842	233	0.3138075313807531	0.3218884120171674	0.04812206572769953
YIL109C	-1	-/-	-610.0331812500954	-14901.074425179511	233	0.3125	0.3218884120171674	0.04841549295774648
YGR231C	-1	-/-	-610.3074852526188	-16232.95248478651	233	0.3112033195020747	0.3218884120171674	0.04870892018779343
YGR052W	0	0/-	-610.3696097517386	-23998.53367992118	932	0.3112033195020747	0.3218884120171674	0.04870892018779343
YDL226C	-1	-/-	-611.4304644539952	-14997.797646977007	233	0.30991735537190085	0.3218884120171674	0.049002347417840375
YCR069W	0	0/-	-611.8638996854424	-24588.73946011439	932	0.30991735537190085	0.3218884120171674	0.049002347417840375
YGR044C	-1	-/-	-612.0833447352052	-14398.718462008983	233	0.30864197530864196	0.3218884120171674	0.04929577464788732
YGR163W	-1	-/-	-612.3418638147414	-13843.584023270756	233	0.3073770491803279	0.3218884120171674	0.04958920187793427
YJR143C	-1	-/-	-612.3688691668212	-15454.53271126002	233	0.30612244897959184	0.3218884120171674	0.04988262910798122
YOL103W	0	0/-	-613.1884676534683	-23412.26319339685	932	0.30612244897959184	0.3218884120171674	0.04988262910798122
YOR103C	-1	-/-	-613.2254093289375	-14145.203795045614	233	0.3048780487804878	0.3218884120171674	0.05017605633802817
YHR128W	0	0/-	-613.2769279098138	-25281.24052210059	932	0.3048780487804878	0.3218884120171674	0.05017605633802817
YHR132C	0	0/-	-613.5027948329225	-22757.477611796	932	0.3048780487804878	0.3218884120171674	0.05017605633802817
YJL089W	-1	-/-	-613.5227953419089	-15588.868341296911	233	0.30364372469635625	0.3218884120171674	0.05046948356807512
YJR016C	0	0/0	-613.5594473881647	-22882.95969224116	932	0.30364372469635625	0.3218884120171674	0.05046948356807512
YPL058C	-1	-/-	-613.9076469037682	-11516.915179226547	233	0.3024193548387097	0.3218884120171674	0.05076291079812206
YBR036C	1	+/+	-614.6390056088567	-14726.853558134288	232	0.30522088353413657	0.3261802575107296	0.05076291079812206
YAL007C	-1	-/-	-614.998227417469	-15895.014485422522	233	0.304	0.3261802575107296	0.051056338028169015
YKR098C	0	0/-	-615.5143601554446	-22277.449487693142	932	0.304	0.3261802575107296	0.051056338028169015
YKL127W	0	0/-	-615.715418484062	-22778.670668126084	932	0.304	0.3261802575107296	0.051056338028169015
YGR043C	0	0/-	-615.7224275134504	-27267.147718921304	932	0.304	0.3261802575107296	0.051056338028169015
YJR051W	0	0/-	-616.2531530112028	-22504.692170780152	932	0.304	0.3261802575107296	0.051056338028169015
YMR150C	-1	-/-	-616.8997879177332	-14570.414442919195	233	0.30278884462151395	0.3261802575107296	0.05134976525821596
YPR001W	-1	-/+	-617.1992421858013	-14371.068785000592	233	0.30158730158730157	0.3261802575107296	0.051643192488262914
YIL065C	-1	-/-	-617.3298011049628	-15422.19321013987	233	0.30039525691699603	0.3261802575107296	0.05193661971830986
YOL129W	-1	-/-	-617.4710865914822	-14780.669428788126	233	0.2992125984251969	0.3261802575107296	0.052230046948356805
YHR104W	0	0/-	-617.5000143153593	-28899.272429378703	932	0.2992125984251969	0.3261802575107296	0.052230046948356805
YGL197W	0	0/-	-617.7251309752464	-23580.085088098887	932	0.2992125984251969	0.3261802575107296	0.052230046948356805
YDR096W	1	+/+	-617.7427298724651	-15372.669279757887	232	0.30196078431372547	0.33047210300429186	0.052230046948356805
YOL019W	0	0/0	-617.7447720300406	-22396.547664002515	932	0.30196078431372547	0.33047210300429186	0.052230046948356805
YER004W	0	0/0	-617.9072358282283	-25670.93471680209	932	0.30196078431372547	0.33047210300429186	0.052230046948356805
YOR336W	0	0/-	-618.2080377219245	-24653.818169165403	932	0.30196078431372547	0.33047210300429186	0.052230046948356805
YKR009C	1	+/+	-618.2088473699987	-16191.458566311747	232	0.3046875	0.33476394849785407	0.052230046948356805
YER178W	-1	-/-	-618.3556300885975	-14397.508612915874	233	0.3035019455252918	0.33476394849785407	0.05252347417840376
YOR008C	-1	-/-	-618.4411382228136	-14429.16882758215	233	0.3023255813953488	0.33476394849785407	0.0528169014084507
YBR052C	0	0/0	-618.5197428939864	-25355.057708135806	932	0.3023255813953488	0.33476394849785407	0.0528169014084507
YLR447C	-1	-/-	-618.6095508635044	-14392.247886836529	233	0.30115830115830117	0.33476394849785407	0.053110328638497656
YDR400W	-1	-/-	-618.9054757766426	-14630.33614115417	233	0.3	0.33476394849785407	0.0534037558685446
YGL120C	-1	-/-	-618.9505293779075	-15082.141439169645	233	0.2988505747126437	0.33476394849785407	0.05369718309859155
YDR251W	-1	-/-	-619.46962499246	-14406.48494227603	233	0.29770992366412213	0.33476394849785407	0.0539906103286385
YPR160W	0	0/0	-619.5113345570862	-25948.9991449425	932	0.29770992366412213	0.33476394849785407	0.0539906103286385
YCR030C	0	0/-	-619.7411415213719	-26767.63004455017	932	0.29770992366412213	0.33476394849785407	0.0539906103286385
YGR172C	-1	-/-	-619.7788247205317	-15079.641144253314	233	0.2965779467680608	0.33476394849785407	0.054284037558685445
YNL052W	0	0/-	-620.0388878034428	-24343.695071600843	932	0.2965779467680608	0.33476394849785407	0.054284037558685445
YER118C	-1	-/-	-620.2806237116456	-15422.786133646965	233	0.29545454545454547	0.33476394849785407	0.05457746478873239
YDR122W	-1	-/-	-620.5739317536354	-17388.261376023293	233	0.2943396226415094	0.33476394849785407	0.054870892018779344
YNL044W	-1	-/-	-620.9340859726071	-13779.356869213283	233	0.2932330827067669	0.33476394849785407	0.05516431924882629
YJR121W	-1	-/-	-620.9423792250454	-15639.440469432622	233	0.29213483146067415	0.33476394849785407	0.05545774647887324
YJL137C	0	0/0	-621.5915493685752	-23260.32730531227	932	0.29213483146067415	0.33476394849785407	0.05545774647887324
YML128C	-1	-/-	-621.7026536501944	-18960.186810005456	233	0.291044776119403	0.33476394849785407	0.05575117370892019
YPR030W	-1	-/-	-621.8940770402551	-15004.715954810381	233	0.2899628252788104	0.33476394849785407	0.05604460093896713
YIL034C	-1	-/-	-622.1315837875009	-15348.020760551095	233	0.28888888888888886	0.33476394849785407	0.056338028169014086
YKL080W	-1	-/-	-622.2182279154658	-13769.597602967173	233	0.2878228782287823	0.33476394849785407	0.05663145539906103
YBR046C	0	0/-	-622.2785441875458	-27862.89690714376	932	0.2878228782287823	0.33476394849785407	0.05663145539906103
YMR205C	0	0/-	-622.5474115330726	-24193.785258941352	932	0.2878228782287823	0.33476394849785407	0.05663145539906103
YDR084C	0	0/0	-623.1077356748283	-24972.612350660376	932	0.2878228782287823	0.33476394849785407	0.05663145539906103
YGL021W	-1	-/-	-623.6606586575508	-13064.195749145001	233	0.2867647058823529	0.33476394849785407	0.056924882629107984
YDL195W	-1	-/-	-624.1218374744058	-14468.172102935612	233	0.2857142857142857	0.33476394849785407	0.05721830985915493
YPL078C	-1	-/-	-624.4459651112556	-15047.895510740578	233	0.2846715328467153	0.33476394849785407	0.057511737089201875
YDL055C	-1	-/-	-624.7184363491833	-14482.232655642554	233	0.28363636363636363	0.33476394849785407	0.05780516431924883
YBR162C	-1	-/0	-624.9193462282419	-14758.573358513415	233	0.2826086956521739	0.33476394849785407	0.058098591549295774
YMR140W	-1	-/-	-625.2880307585001	-16799.940354317427	233	0.2815884476534296	0.33476394849785407	0.058392018779342726
YBR187W	0	0/-	-625.690332537517	-24929.49149256479	932	0.2815884476534296	0.33476394849785407	0.058392018779342726
YJL005W	-1	-/-	-625.7109325677156	-15571.019709281623	233	0.2805755395683453	0.33476394849785407	0.05868544600938967
YDR297W	1	+/+	-626.553537979722	-13071.517458617687	232	0.2831541218637993	0.33905579399141633	0.05868544600938967
YOR254C	-1	-/-	-626.6367243975401	-15184.633095182478	233	0.28214285714285714	0.33905579399141633	0.05897887323943662
YML070W	0	0/-	-626.6594960661605	-26018.843251060694	932	0.28214285714285714	0.33905579399141633	0.05897887323943662
YMR284W	-1	-/-	-627.2215001508594	-14888.640967987478	233	0.28113879003558717	0.33905579399141633	0.05927230046948357
YGR191W	-1	-/-	-627.5979662537575	-14098.320117332041	233	0.2801418439716312	0.33905579399141633	0.059565727699530516
YDR100W	0	0/0	-627.8295238278806	-23385.986525838263	932	0.2801418439716312	0.33905579399141633	0.059565727699530516
YHR050W	-1	-/-	-627.8452784046531	-14299.200036242604	233	0.2791519434628975	0.33905579399141633	0.05985915492957746
YLR019W	0	0/-	-628.0736657818779	-23257.82364199171	932	0.2791519434628975	0.33905579399141633	0.05985915492957746
YBR229C	0	0/-	-628.1251773471013	-23880.10105781257	932	0.2791519434628975	0.33905579399141633	0.05985915492957746
YAR019C	-1	-/-	-628.3205016329885	-13661.757473424077	233	0.27816901408450706	0.33905579399141633	0.060152582159624414
YCR011C	0	0/-	-628.5024535246193	-26383.833508607	932	0.27816901408450706	0.33905579399141633	0.060152582159624414
YBR035C	1	+/-	-628.5650788396597	-13455.634887129068	232	0.2807017543859649	0.34334763948497854	0.060152582159624414
YLR178C	0	0/-	-628.5774795683101	-29367.452256931923	932	0.2807017543859649	0.34334763948497854	0.060152582159624414
YDL174C	-1	-/-	-628.5825563818216	-14888.055594027042	233	0.27972027972027974	0.34334763948497854	0.06044600938967136
YJL093C	-1	-/-	-628.6888700425625	-13730.010757766664	233	0.2787456445993031	0.34334763948497854	0.06073943661971831
YIL153W	-1	-/-	-628.8615147471428	-16328.632379882038	233	0.2777777777777778	0.34334763948497854	0.06103286384976526
YDR513W	-1	-/-	-629.144328571856	-16799.86193538457	233	0.2768166089965398	0.34334763948497854	0.061326291079812204
YOL025W	0	0/-	-629.406817600131	-23942.241089878604	932	0.2768166089965398	0.34334763948497854	0.061326291079812204
YDR268W	-1	-/-	-629.4291626513004	-14109.975303024054	233	0.27586206896551724	0.34334763948497854	0.061619718309859156
YDR261C	0	0/-	-630.2835063980892	-22001.524294394534	932	0.27586206896551724	0.34334763948497854	0.061619718309859156
YLR070C	0	0/0	-630.3446243787184	-23460.08397792559	932	0.27586206896551724	0.34334763948497854	0.061619718309859156
YOL030W	0	0/-	-630.6219242489897	-24167.005364610348	932	0.27586206896551724	0.34334763948497854	0.061619718309859156
YNR045W	0	0/-	-630.8653754508123	-24015.76185084507	932	0.27586206896551724	0.34334763948497854	0.061619718309859156
YDR313C	0	0/-	-630.9235167754814	-26352.167534945533	932	0.27586206896551724	0.34334763948497854	0.061619718309859156
YLR371W	-1	-/-	-630.9243903383613	-13982.655438758433	233	0.27491408934707906	0.34334763948497854	0.0619131455399061
YPL054W	0	0/-	-631.1418301346712	-27520.8357211384	932	0.27491408934707906	0.34334763948497854	0.0619131455399061
YPL203W	-1	-/-	-631.2521330267191	-18539.478483259678	233	0.273972602739726	0.34334763948497854	0.062206572769953054
YOR181W	-1	-/-	-631.3587337322533	-13896.166639413685	233	0.27303754266211605	0.34334763948497854	0.0625
YLR142W	0	0/0	-631.9230956202373	-25793.357802159153	932	0.27303754266211605	0.34334763948497854	0.0625
YKL146W	-1	-/-	-631.9446922969073	-17365.433084769174	233	0.272108843537415	0.34334763948497854	0.06279342723004695
YOR108W	0	0/0	-632.6612747153267	-23000.72581546614	932	0.272108843537415	0.34334763948497854	0.06279342723004695
YKL174C	0	0/-	-632.8559883553535	-21913.118290125392	932	0.272108843537415	0.34334763948497854	0.06279342723004695
YDL238C	0	0/-	-633.2493909997866	-26886.296912342776	932	0.272108843537415	0.34334763948497854	0.06279342723004695
YFL018C	-1	-/-	-633.9891401454806	-14207.478060908616	233	0.2711864406779661	0.34334763948497854	0.06308685446009389
YKL121W	0	0/0	-634.1483778841794	-26067.38774321042	932	0.2711864406779661	0.34334763948497854	0.06308685446009389
YOL101C	1	+/-	-634.1577819138765	-13548.416067626327	232	0.27364864864864863	0.34763948497854075	0.06308685446009389
YBR037C	-1	-/-	-634.3335555642843	-15251.577186465263	233	0.2727272727272727	0.34763948497854075	0.06338028169014084
YKR031C	1	+/+	-634.3883167728782	-14614.29824822396	232	0.2751677852348993	0.351931330472103	0.06338028169014084
YMR250W	-1	-/-	-634.4094774201512	-17866.31976439804	233	0.27424749163879597	0.351931330472103	0.0636737089201878
YGL196W	0	0/0	-635.3202883722261	-25284.32455617562	932	0.27424749163879597	0.351931330472103	0.0636737089201878
YBR097W	-1	-/-	-635.8017752580345	-13402.087155506015	233	0.2733333333333333	0.351931330472103	0.06396713615023474
YOR113W	-1	-/-	-637.1498089805245	-13937.627877503633	233	0.2724252491694352	0.351931330472103	0.06426056338028169
YPR134W	-1	-/-	-637.1946268938482	-15830.554374407977	233	0.271523178807947	0.351931330472103	0.06455399061032864
YHR188C	1	+/+	-637.3793107047677	-14824.335354432464	232	0.2739273927392739	0.3562231759656652	0.06455399061032864
YMR107W	0	0/0	-637.5207967478782	-23890.803179888055	932	0.2739273927392739	0.3562231759656652	0.06455399061032864
YEL013W	-1	-/-	-638.2083487510681	-15069.664115093648	233	0.2730263157894737	0.3562231759656652	0.06484741784037559
YJL042W	-1	-/-	-638.2299662083387	-15832.867409795523	233	0.2721311475409836	0.3562231759656652	0.06514084507042253
YGR132C	-1	-/-	-638.291153639555	-16484.64041597396	233	0.27124183006535946	0.3562231759656652	0.06543427230046948
YDR272W	-1	-/-	-638.3572515174747	-15525.643613729626	233	0.2703583061889251	0.3562231759656652	0.06572769953051644
YML028W	-1	-/-	-638.6992017999291	-14506.52898863703	233	0.2694805194805195	0.3562231759656652	0.06602112676056338
YFL022C	-1	-/-	-638.7782458737493	-17083.79205354303	233	0.2686084142394822	0.3562231759656652	0.06631455399061033
YER182W	0	0/0	-639.1212477581576	-22539.46916972054	932	0.2686084142394822	0.3562231759656652	0.06631455399061033
YBR196C	-1	-/-	-639.6543379500508	-14390.218432828784	233	0.267741935483871	0.3562231759656652	0.06660798122065728
YOR386W	-1	-/-	-639.7433125972748	-17267.76390223205	233	0.26688102893890675	0.3562231759656652	0.06690140845070422
YLL015W	-1	-/-	-639.8587049171329	-15671.73863657564	233	0.266025641025641	0.3562231759656652	0.06719483568075117
YAR015W	-1	-/-	-639.9009288549423	-12885.810482483357	233	0.26517571884984026	0.3562231759656652	0.06748826291079812
YGR243W	0	0/-	-640.2217978890985	-24744.309051584452	932	0.26517571884984026	0.3562231759656652	0.06748826291079812
YOR109W	1	+/+	-640.4212167412043	-14058.52486372739	232	0.267515923566879	0.3605150214592275	0.06748826291079812
YLR174W	0	0/-	-640.6462069926783	-26622.076801663265	932	0.267515923566879	0.3605150214592275	0.06748826291079812
YDR055W	-1	-/-	-640.8206014484167	-15070.991005063057	233	0.26666666666666666	0.3605150214592275	0.06778169014084508
YNL073W	-1	-/-	-641.0072971731424	-15699.18410525471	233	0.26582278481012656	0.3605150214592275	0.06807511737089202
YHR137W	0	0/0	-641.1072262609378	-24379.487394530326	932	0.26582278481012656	0.3605150214592275	0.06807511737089202
YFL029C	-1	-/-	-641.6631701923907	-15270.49542588368	233	0.26498422712933756	0.3605150214592275	0.06836854460093897
YPR181C	-1	-/-	-641.6999745219946	-15067.134091340005	233	0.2641509433962264	0.3605150214592275	0.06866197183098592
YIL048W	-1	-/-	-641.7657044529915	-13900.131902299821	233	0.26332288401253917	0.3605150214592275	0.06895539906103286
YDR519W	0	0/-	-642.2945968415588	-23754.324961389415	932	0.26332288401253917	0.3605150214592275	0.06895539906103286
YMR008C	1	+/+	-642.798631362617	-15725.543000184	232	0.265625	0.3648068669527897	0.06895539906103286
YBL078C	-1	-/-	-642.8134885430336	-17469.957672029734	233	0.26479750778816197	0.3648068669527897	0.06924882629107981
YMR170C	0	0/-	-643.3695547571406	-26437.99666443374	932	0.26479750778816197	0.3648068669527897	0.06924882629107981
YBR280C	-1	-/-	-643.3842451423407	-18662.044943638146	233	0.2639751552795031	0.3648068669527897	0.06954225352112677
YFR019W	1	+/+	-643.7090898156166	-14177.119480751455	232	0.26625386996904027	0.36909871244635195	0.06954225352112677
YNR075W	-1	-/-	-644.0897431746125	-12700.675955049694	233	0.2654320987654321	0.36909871244635195	0.0698356807511737
YCL057W	0	0/0	-644.1643911255524	-24899.500675906893	932	0.2654320987654321	0.36909871244635195	0.0698356807511737
YGL006W	-1	-/-	-644.6793125011027	-16693.89778439328	233	0.26461538461538464	0.36909871244635195	0.07012910798122066
YDL193W	0	0/+	-644.7534973472357	-23068.137101547793	932	0.26461538461538464	0.36909871244635195	0.07012910798122066
YIR038C	0	0/-	-644.9666942162439	-26322.72561804019	932	0.26461538461538464	0.36909871244635195	0.07012910798122066
YGR037C	1	+/+	-645.6497018001974	-14277.722405839711	232	0.2668711656441718	0.37339055793991416	0.07012910798122066
YJL210W	-1	-/-	-645.7940456047654	-14602.131468258798	233	0.26605504587155965	0.37339055793991416	0.07042253521126761
YDR516C	-1	-/-	-646.2799268178642	-16322.055974993855	233	0.2652439024390244	0.37339055793991416	0.07071596244131455
YOL096C	0	0/0	-646.3137874850072	-25423.907260530163	932	0.2652439024390244	0.37339055793991416	0.07071596244131455
YGL016W	-1	-/0	-646.7062331289053	-15328.61241157353	233	0.26443768996960487	0.37339055793991416	0.0710093896713615
YKL141W	-1	-/-	-646.7458653599024	-17326.66307388991	233	0.2636363636363636	0.37339055793991416	0.07130281690140845
YMR168C	-1	-/-	-646.8036546967924	-13217.048407517374	233	0.2628398791540785	0.37339055793991416	0.0715962441314554
YDL015C	1	+/+	-647.1778377369046	-14687.19303798303	232	0.26506024096385544	0.3776824034334764	0.0715962441314554
YGR236C	0	0/0	-647.2579259974882	-23676.398045995273	932	0.26506024096385544	0.3776824034334764	0.0715962441314554
YJR133W	0	0/-	-647.3475569155999	-24726.582170173526	932	0.26506024096385544	0.3776824034334764	0.0715962441314554
YOR032C	-1	-/-	-647.4172613918781	-14197.167821250856	233	0.26426426426426425	0.3776824034334764	0.07188967136150234
YBR029C	1	+/+	-647.8800356015563	-14479.719218976796	232	0.26646706586826346	0.38197424892703863	0.07188967136150234
YDR411C	-1	-/-	-648.541271455586	-15683.678501054645	233	0.2656716417910448	0.38197424892703863	0.0721830985915493
YBR136W	-1	-/-	-648.7949053011835	-13593.555827628821	233	0.2648809523809524	0.38197424892703863	0.07247652582159625
YKL142W	0	0/0	-649.1747588403523	-28010.44158034958	932	0.2648809523809524	0.38197424892703863	0.07247652582159625
YIL040W	-1	-/-	-649.3421315327287	-14258.035914268345	233	0.26409495548961426	0.38197424892703863	0.07276995305164319
YGL206C	-1	-/-	-649.5443271249533	-13916.850319128484	233	0.26331360946745563	0.38197424892703863	0.07306338028169014
YKL217W	0	0/-	-649.6258994983509	-25225.425639878027	932	0.26331360946745563	0.38197424892703863	0.07306338028169014
YEL039C	0	0/-	-649.7439690548927	-26091.030322238337	932	0.26331360946745563	0.38197424892703863	0.07306338028169014
YMR271C	0	0/-	-650.311155856587	-28133.73507966567	932	0.26331360946745563	0.38197424892703863	0.07306338028169014
YMR237W	-1	-/-	-650.4700908437371	-14685.92855937779	233	0.26253687315634217	0.38197424892703863	0.0733568075117371
YBR260C	-1	-/-	-650.526869636029	-14810.74354294315	233	0.26176470588235295	0.38197424892703863	0.07365023474178403
YLR327C	0	0/0	-650.5570073733106	-26990.835386822	932	0.26176470588235295	0.38197424892703863	0.07365023474178403
YDR231C	-1	-/-	-650.5966887623072	-17366.546953596175	233	0.26099706744868034	0.38197424892703863	0.07394366197183098
YIL005W	0	0/-	-650.7734479252249	-22939.00579755567	932	0.26099706744868034	0.38197424892703863	0.07394366197183098
YMR105C	0	0/-	-650.830859079957	-28961.846295345575	932	0.26099706744868034	0.38197424892703863	0.07394366197183098
YOR348C	-1	-/-	-650.8368718028069	-15885.779818505049	233	0.260233918128655	0.38197424892703863	0.07423708920187794
YKL124W	0	0/-	-650.8522824877873	-26684.844065692276	932	0.260233918128655	0.38197424892703863	0.07423708920187794
YPL050C	-1	-/-	-651.0002389252186	-15225.852340664715	233	0.2594752186588921	0.38197424892703863	0.07453051643192488
YDR434W	1	+/+	-651.0509410351515	-13088.979953728616	232	0.2616279069767442	0.38626609442060084	0.07453051643192488
YMR278W	0	0/-	-651.6662251753733	-24643.758072737604	932	0.2616279069767442	0.38626609442060084	0.07453051643192488
YGL255W	-1	-/-	-651.8855629786849	-12637.80395802483	233	0.2608695652173913	0.38626609442060084	0.07482394366197183
YLL043W	-1	-/-	-651.9286534935236	-12033.161736045033	233	0.26011560693641617	0.38626609442060084	0.07511737089201878
YDR321W	0	0/0	-652.4312906460837	-25265.498570581898	932	0.26011560693641617	0.38626609442060084	0.07511737089201878
YOR165W	0	0/-	-652.5020108418539	-23682.00059780199	932	0.26011560693641617	0.38626609442060084	0.07511737089201878
YLR201C	-1	-/0	-652.7750632762909	-16207.693828817457	233	0.25936599423631124	0.38626609442060084	0.07541079812206573
YJR001W	-1	-/-	-653.4352315664291	-14807.815689444542	233	0.25862068965517243	0.38626609442060084	0.07570422535211267
YMR157C	0	0/0	-653.6168208243325	-25764.071492185816	932	0.25862068965517243	0.38626609442060084	0.07570422535211267
YJR161C	0	0/-	-654.1313500087708	-21378.828528128564	932	0.25862068965517243	0.38626609442060084	0.07570422535211267
YJL048C	-1	-/-	-654.1770888641477	-19057.412996798754	233	0.25787965616045844	0.38626609442060084	0.07599765258215962
YMR297W	0	0/-	-654.6248037675396	-26602.451073191594	932	0.25787965616045844	0.38626609442060084	0.07599765258215962
YPR061C	0	0/0	-654.9061235412955	-26633.86684414558	932	0.25787965616045844	0.38626609442060084	0.07599765258215962
YBR143C	-1	-/-	-655.0228338465095	-16146.215792827308	233	0.2571428571428571	0.38626609442060084	0.07629107981220658
YMR311C	-1	-/-	-655.1316017657518	-16322.12426276505	233	0.2564102564102564	0.38626609442060084	0.07658450704225352
YOR034C	-1	-/-	-655.7569424211979	-14099.982790105045	233	0.2556818181818182	0.38626609442060084	0.07687793427230047
YML057W	-1	-/-	-655.8199239298701	-17923.43110565096	233	0.254957507082153	0.38626609442060084	0.07717136150234742
YHR142W	-1	-/-	-655.8249821290374	-13357.023242861032	233	0.2542372881355932	0.38626609442060084	0.07746478873239436
YDR099W	-1	-/-	-656.0902252048254	-14916.704469308257	233	0.2535211267605634	0.38626609442060084	0.07775821596244131
YIL099W	0	0/-	-656.4487741719931	-26603.87195634283	932	0.2535211267605634	0.38626609442060084	0.07775821596244131
YPR052C	-1	-/-	-656.5685924291611	-13761.950575299561	233	0.25280898876404495	0.38626609442060084	0.07805164319248827
YGR260W	0	0/-	-656.5933796083555	-23073.336539101787	932	0.25280898876404495	0.38626609442060084	0.07805164319248827
YBR003W	0	0/+	-656.616897886619	-26520.071803294122	932	0.25280898876404495	0.38626609442060084	0.07805164319248827
YPL015C	-1	-/-	-657.0091985166073	-15272.2269474864	233	0.25210084033613445	0.38626609442060084	0.07834507042253522
YOL013C	-1	-/-	-657.1798485778272	-17398.101238526404	233	0.25139664804469275	0.38626609442060084	0.07863849765258216
YGL004C	-1	-/-	-657.6048710122705	-15767.402247730643	233	0.25069637883008355	0.38626609442060084	0.07893192488262911
YLR186W	-1	-/-	-657.6780531480908	-15098.915447492152	233	0.25	0.38626609442060084	0.07922535211267606
YHR008C	-1	-/-	-658.1203938834369	-18055.09212237224	233	0.24930747922437674	0.38626609442060084	0.079518779342723
YJL066C	0	0/0	-658.4626021631993	-29670.336551059503	932	0.24930747922437674	0.38626609442060084	0.079518779342723
YBR038W	-1	-/-	-658.6344365142286	-12161.26274336502	233	0.24861878453038674	0.38626609442060084	0.07981220657276995
YPL176C	-1	-/-	-658.6868618354201	-12469.101785227656	233	0.24793388429752067	0.38626609442060084	0.0801056338028169
YER054C	-1	-/0	-659.0284790843725	-16644.80847106129	233	0.24725274725274726	0.38626609442060084	0.08039906103286384
YMR238W	-1	-/-	-659.0436894521117	-14649.597481556237	233	0.2465753424657534	0.38626609442060084	0.0806924882629108
YGR244C	-1	-/-	-659.2510569244623	-15683.986942388117	233	0.2459016393442623	0.38626609442060084	0.08098591549295775
YMR175W	-1	-/-	-659.3303329944611	-15272.082119971514	233	0.2452316076294278	0.38626609442060084	0.08127934272300469
YLR291C	-1	-/-	-659.3789158314466	-15608.941101364791	233	0.24456521739130435	0.38626609442060084	0.08157276995305164
YGR232W	0	0/0	-659.4833642616868	-26045.37429572083	932	0.24456521739130435	0.38626609442060084	0.08157276995305164
YJL001W	-1	-/-	-659.9985417984426	-14894.339676175267	233	0.24390243902439024	0.38626609442060084	0.0818661971830986
YJR010C-A	-1	-/-	-660.1752562224865	-13920.033000711352	233	0.24324324324324326	0.38626609442060084	0.08215962441314555
YJL138C	-1	-/-	-660.3250931743532	-16056.868286615238	233	0.24258760107816713	0.38626609442060084	0.08245305164319248
YOR224C	-1	-/-	-660.5658762305975	-15586.128420978785	233	0.24193548387096775	0.38626609442060084	0.08274647887323944
YPL087W	1	+/+	-660.5815035961568	-17533.815438661724	232	0.24396782841823056	0.3905579399141631	0.08274647887323944
YLR404W	0	0/+	-660.6398741509765	-22850.409166535363	932	0.24396782841823056	0.3905579399141631	0.08274647887323944
YMR025W	-1	-/-	-660.9879716783762	-13898.922860823572	233	0.24331550802139038	0.3905579399141631	0.08303990610328639
YKL194C	-1	-/-	-661.1854912266135	-15743.319595709443	233	0.24266666666666667	0.3905579399141631	0.08333333333333333
YLR109W	-1	-/-	-661.405739441514	-13846.75882607326	233	0.24202127659574468	0.3905579399141631	0.08362676056338028
YEL040W	0	0/-	-661.7236089147627	-25612.801005270332	932	0.24202127659574468	0.3905579399141631	0.08362676056338028
YDR314C	-1	-/-	-662.0379360280931	-12630.270933240652	233	0.2413793103448276	0.3905579399141631	0.08392018779342723
YPR176C	-1	-/-	-662.0992173552513	-14991.09299954772	233	0.24074074074074073	0.3905579399141631	0.08421361502347417
YPL063W	-1	-/-	-662.0997136235237	-14384.443123370409	233	0.24010554089709762	0.3905579399141631	0.08450704225352113
YCR073W-A	-1	-/-	-662.1046052612364	-15335.791604161263	233	0.2394736842105263	0.3905579399141631	0.08480046948356808
YGL200C	-1	-/-	-662.3721188008785	-15081.653509803116	233	0.2388451443569554	0.3905579399141631	0.08509389671361503
YJR073C	1	+/+	-663.016380161047	-16135.33002346754	232	0.24083769633507854	0.3948497854077253	0.08509389671361503
YLR100W	1	+/+	-663.0552024245262	-13629.185473047197	232	0.24281984334203655	0.39914163090128757	0.08509389671361503
YLR268W	-1	-/-	-663.2830430567265	-13952.755015656352	233	0.2421875	0.39914163090128757	0.08538732394366197
YGL250W	0	0/-	-663.3815976763144	-25623.55313697271	932	0.2421875	0.39914163090128757	0.08538732394366197
YHR002W	0	0/-	-663.5852177962661	-23732.637779952027	932	0.2421875	0.39914163090128757	0.08538732394366197
YJR139C	-1	-/0	-663.59432381019	-14914.952627845109	233	0.24155844155844156	0.39914163090128757	0.08568075117370892
YAL062W	0	0/0	-663.609760357067	-25568.621471570805	932	0.24155844155844156	0.39914163090128757	0.08568075117370892
YDL130W-A	-1	-/0	-663.7453655451536	-17206.115030877292	233	0.24093264248704663	0.39914163090128757	0.08597417840375587
YER094C	-1	-/-	-664.2362572327256	-14747.999642588198	233	0.24031007751937986	0.39914163090128757	0.08626760563380281
YGR248W	-1	-/0	-664.2386785931885	-17733.48321888596	233	0.23969072164948454	0.39914163090128757	0.08656103286384977
YCR088W	-1	-/-	-664.319400511682	-14720.723451968282	233	0.2390745501285347	0.39914163090128757	0.08685446009389672
YOR311C	0	0/+	-664.3497375287116	-22592.03971513873	932	0.2390745501285347	0.39914163090128757	0.08685446009389672
YIL145C	0	0/-	-664.9221834456548	-24307.912275008857	932	0.2390745501285347	0.39914163090128757	0.08685446009389672
YDL093W	-1	-/-	-665.2045100852847	-14039.503951109946	233	0.23846153846153847	0.39914163090128757	0.08714788732394366
YHR163W	-1	-/0	-665.2782247662544	-14317.940514814109	233	0.23785166240409208	0.39914163090128757	0.08744131455399061
YDR031W	0	0/-	-665.3900301782414	-26372.071628442034	932	0.23785166240409208	0.39914163090128757	0.08744131455399061
YBR006W	1	+/-	-665.4080191403627	-18466.401356883347	232	0.23979591836734693	0.4034334763948498	0.08744131455399061
YMR256C	0	0/-	-665.4418803965673	-23793.946688581724	932	0.23979591836734693	0.4034334763948498	0.08744131455399061
YPR081C	-1	-/-	-665.6263399273157	-15346.437206730247	233	0.23918575063613232	0.4034334763948498	0.08773474178403756
YNL263C	-1	-/-	-665.649673961103	-15327.651956621557	233	0.23857868020304568	0.4034334763948498	0.0880281690140845
YJL002C	-1	-/+	-666.5890848338604	-15819.16732442379	233	0.2379746835443038	0.4034334763948498	0.08832159624413145
YIL009W	1	+/+	-666.9444669615477	-13257.207256617025	232	0.2398989898989899	0.40772532188841204	0.08832159624413145
YBR263W	0	0/-	-667.1284678773955	-25249.2191505339	932	0.2398989898989899	0.40772532188841204	0.08832159624413145
YJR106W	0	0/-	-667.2525569023564	-24343.393839988392	932	0.2398989898989899	0.40772532188841204	0.08832159624413145
YML048W	-1	-/-	-667.3083596080542	-16094.764668688178	233	0.23929471032745592	0.40772532188841204	0.0886150234741784
YER001W	-1	-/-	-667.5400440990925	-14587.599007353187	233	0.23869346733668342	0.40772532188841204	0.08890845070422536
YDL222C	0	0/-	-667.8802905604243	-25853.71084668208	932	0.23869346733668342	0.40772532188841204	0.08890845070422536
YPL154C	-1	-/-	-668.2570450268686	-16421.13069261238	233	0.23809523809523808	0.40772532188841204	0.0892018779342723
YDR481C	-1	-/-	-668.5383489429951	-15294.037852622569	233	0.2375	0.40772532188841204	0.08949530516431925
YDR105C	0	0/0	-668.5452176239341	-24209.34863551194	932	0.2375	0.40772532188841204	0.08949530516431925
YMR020W	0	0/-	-668.9817830203101	-26054.516946147196	932	0.2375	0.40772532188841204	0.08949530516431925
YDR093W	1	+/-	-668.9955693930387	-14005.575280401856	232	0.23940149625935161	0.41201716738197425	0.08949530516431925
YOR197W	0	0/-	-669.2537282202393	-23726.68601296749	932	0.23940149625935161	0.41201716738197425	0.08949530516431925
YDR205W	-1	-/-	-669.4896837770939	-14256.711902149022	233	0.23880597014925373	0.41201716738197425	0.0897887323943662
YCL064C	0	0/0	-669.7589419884607	-21656.227712998167	932	0.23880597014925373	0.41201716738197425	0.0897887323943662
YOR306C	0	0/-	-669.8990342095494	-22576.192661346868	932	0.23880597014925373	0.41201716738197425	0.0897887323943662
YOL084W	0	0/-	-670.0537202735431	-27110.826748007443	932	0.23880597014925373	0.41201716738197425	0.0897887323943662
YJL091C	1	+/+	-670.0548160672188	-16050.711374349892	232	0.24069478908188585	0.41630901287553645	0.0897887323943662
YNL025C	-1	-/-	-670.3739870525897	-14790.777550604194	233	0.2400990099009901	0.41630901287553645	0.09008215962441314
YER150W	0	0/-	-671.0912741711363	-25987.81966587156	932	0.2400990099009901	0.41630901287553645	0.09008215962441314
YGL027C	-1	-/-	-671.194692440331	-14792.121796220541	233	0.23950617283950618	0.41630901287553645	0.0903755868544601
YLR350W	-1	-/+	-671.4037089347839	-15521.421945393085	233	0.23891625615763548	0.41630901287553645	0.09066901408450705
YHL003C	1	+/+	-671.4177546203136	-15389.31286276877	232	0.24078624078624078	0.4206008583690987	0.09066901408450705
YOR098C	-1	-/-	-671.8564624935389	-13799.369611419737	233	0.24019607843137256	0.4206008583690987	0.09096244131455399
YGL202W	0	0/0	-671.8693847609684	-23517.438308904413	932	0.24019607843137256	0.4206008583690987	0.09096244131455399
YLR258W	0	0/0	-672.0190965458751	-29605.280255695805	932	0.24019607843137256	0.4206008583690987	0.09096244131455399
YOR341W	-1	-/-	-672.0320490784943	-15501.374408785254	233	0.2396088019559902	0.4206008583690987	0.09125586854460094
YDL212W	-1	-/-	-672.0646402686834	-15355.588765971363	233	0.23902439024390243	0.4206008583690987	0.09154929577464789
YHL032C	0	0/+	-672.2169599309564	-24848.998502993956	932	0.23902439024390243	0.4206008583690987	0.09154929577464789
YER089C	-1	-/-	-672.4972760640085	-14531.882516361773	233	0.2384428223844282	0.4206008583690987	0.09184272300469483
YOL065C	1	+/+	-672.9652442857623	-16056.888006776571	232	0.24029126213592233	0.4248927038626609	0.09184272300469483
YMR056C	-1	-/-	-673.4719497561455	-16197.27744715102	233	0.2397094430992736	0.4248927038626609	0.09213615023474178
YLR284C	1	+/+	-673.8361894413829	-16247.993779994547	232	0.24154589371980675	0.4291845493562232	0.09213615023474178
YPL241C	-1	-/-	-674.1689696311951	-14345.853804867715	233	0.24096385542168675	0.4291845493562232	0.09242957746478873
YOL020W	-1	-/-	-674.1806102246046	-15067.038081295788	233	0.2403846153846154	0.4291845493562232	0.09272300469483569
YPR149W	0	0/-	-674.4246790986508	-26106.085500020534	932	0.2403846153846154	0.4291845493562232	0.09272300469483569
YGR284C	-1	-/-	-674.6753719709814	-14603.31709862873	233	0.23980815347721823	0.4291845493562232	0.09301643192488263
YCR084C	-1	-/-	-674.7862727493048	-15661.702328160405	233	0.23923444976076555	0.4291845493562232	0.09330985915492958
YHR108W	-1	-/-	-674.8776240684092	-14546.278671287	233	0.2386634844868735	0.4291845493562232	0.09360328638497653
YOL151W	-1	-/+	-674.9834639504552	-15934.659804875031	233	0.23809523809523808	0.4291845493562232	0.09389671361502347
YHR195W	0	0/0	-675.2083144169301	-24985.04845313169	932	0.23809523809523808	0.4291845493562232	0.09389671361502347
YPL230W	0	0/-	-675.254267594777	-27056.99432568066	932	0.23809523809523808	0.4291845493562232	0.09389671361502347
YLR438W	0	0/0	-675.3508527763188	-24310.72014010325	932	0.23809523809523808	0.4291845493562232	0.09389671361502347
YIL041W	0	0/-	-675.3515476435423	-24794.305854789913	932	0.23809523809523808	0.4291845493562232	0.09389671361502347
YMR261C	0	0/-	-675.8766816174611	-25724.373127701692	932	0.23809523809523808	0.4291845493562232	0.09389671361502347
YGL161C	0	0/0	-675.8994848011062	-25605.312077007256	932	0.23809523809523808	0.4291845493562232	0.09389671361502347
YKL086W	-1	-/-	-675.9334226250648	-14009.463719174266	233	0.2375296912114014	0.4291845493562232	0.09419014084507042
YOR160W	-1	-/-	-676.2567440550774	-13493.539943577722	233	0.23696682464454977	0.4291845493562232	0.09448356807511737
YJR065C	-1	-/-	-676.6571043282747	-16028.34043738246	233	0.2364066193853428	0.4291845493562232	0.09477699530516431
YKL104C	0	0/-	-676.7223066622391	-23409.186823114753	932	0.2364066193853428	0.4291845493562232	0.09477699530516431
YDR182W	-1	-/+	-676.8502626940608	-13803.610735304654	233	0.2358490566037736	0.4291845493562232	0.09507042253521127
YPL127C	-1	-/-	-677.0736283510923	-14596.243757007644	233	0.23529411764705882	0.4291845493562232	0.09536384976525822
YER019W	1	+/+	-677.0876515433192	-14300.554113842547	232	0.23708920187793428	0.4334763948497854	0.09536384976525822
YGR286C	-1	-/-	-677.2144572660327	-13295.364168867469	233	0.23653395784543327	0.4334763948497854	0.09565727699530517
YDL141W	0	0/0	-677.2471315152943	-23697.849305266514	932	0.23653395784543327	0.4334763948497854	0.09565727699530517
YBR026C	1	+/+	-677.3262212648988	-17743.12244198844	232	0.2383177570093458	0.43776824034334766	0.09565727699530517
YGR285C	-1	-/-	-677.6210343018174	-16214.739778161049	233	0.23776223776223776	0.43776824034334766	0.09595070422535211
YGL059W	0	0/-	-677.654934419319	-26406.664942235686	932	0.23776223776223776	0.43776824034334766	0.09595070422535211
YGL009C	0	0/0	-677.7051905831322	-23002.316666120198	932	0.23776223776223776	0.43776824034334766	0.09595070422535211
YHR164C	-1	-/-	-677.9321715198457	-14949.588215526193	233	0.2372093023255814	0.43776824034334766	0.09624413145539906
YJL190C	-1	-/-	-677.9554426968098	-17377.41963492334	233	0.23665893271461716	0.43776824034334766	0.09653755868544601
YDR032C	0	0/0	-678.1810070695356	-25733.775029614568	932	0.23665893271461716	0.43776824034334766	0.09653755868544601
YLR069C	-1	-/-	-678.4127992987633	-15510.685733165592	233	0.2361111111111111	0.43776824034334766	0.09683098591549295
YIL049W	-1	-/+	-678.4478773213923	-14408.353278525174	233	0.23556581986143188	0.43776824034334766	0.0971244131455399
YPR093C	-1	-/-	-678.890922229737	-16576.806460853666	233	0.2350230414746544	0.43776824034334766	0.09741784037558686
YOR149C	1	+/+	-679.1088128089905	-14617.763783980161	232	0.2367816091954023	0.44206008583690987	0.09741784037558686
YDR454C	0	0/-	-679.2136673256755	-25716.04142371565	932	0.2367816091954023	0.44206008583690987	0.09741784037558686
YDR119W	0	0/-	-679.2277552494779	-24976.476746207103	932	0.2367816091954023	0.44206008583690987	0.09741784037558686
YMR313C	1	+/+	-679.2768496721983	-14543.752189859748	232	0.23853211009174313	0.44635193133047213	0.09741784037558686
YPL219W	0	0/-	-679.3202731432393	-23491.65626751259	932	0.23853211009174313	0.44635193133047213	0.09741784037558686
YER166W	1	+/-	-679.6218440011144	-14823.817786347121	232	0.2402745995423341	0.45064377682403434	0.09741784037558686
YGR157W	1	+/+	-679.729853734374	-15782.844054326415	232	0.2420091324200913	0.45493562231759654	0.09741784037558686
YGL121C	0	0/-	-680.037915956229	-29005.635957194492	932	0.2420091324200913	0.45493562231759654	0.09741784037558686
YGL038C	-1	-/-	-680.2657298855484	-15487.683076974005	233	0.24145785876993167	0.45493562231759654	0.0977112676056338
YBR193C	-1	-/-	-680.3471159934998	-14127.899753000587	233	0.2409090909090909	0.45493562231759654	0.09800469483568075
YHR150W	-1	-/-	-680.3785080201924	-14721.811183646321	233	0.24036281179138322	0.45493562231759654	0.0982981220657277
YDR368W	0	0/-	-680.6951270513237	-26559.818016587757	932	0.24036281179138322	0.45493562231759654	0.0982981220657277
YLR220W	-1	-/-	-680.7452676668763	-14218.195079885423	233	0.2398190045248869	0.45493562231759654	0.09859154929577464
YAL061W	0	0/0	-681.0087299579754	-29377.200751324184	932	0.2398190045248869	0.45493562231759654	0.09859154929577464
YOL097C	-1	-/-	-681.2539454102516	-16940.804586544633	233	0.23927765237020315	0.45493562231759654	0.0988849765258216
YIL050W	0	0/-	-681.655406746082	-26891.3364647571	932	0.23927765237020315	0.45493562231759654	0.0988849765258216
YAL060W	0	0/0	-681.7847790587693	-27002.607551736757	932	0.23927765237020315	0.45493562231759654	0.0988849765258216
YPL270W	-1	-/-	-681.8371749892831	-15947.694406822324	233	0.23873873873873874	0.45493562231759654	0.09917840375586855
YDL054C	0	0/-	-681.9124565999955	-24433.21592935361	932	0.23873873873873874	0.45493562231759654	0.09917840375586855
YLR144C	-1	-/-	-681.9485561586916	-15370.89865122363	233	0.23820224719101124	0.45493562231759654	0.0994718309859155
YOL060C	-1	-/-	-682.2159298881888	-17942.37463926524	233	0.23766816143497757	0.45493562231759654	0.09976525821596244
YDR148C	-1	-/-	-682.435179181397	-17597.268060162663	233	0.2371364653243848	0.45493562231759654	0.10005868544600939
YMR220W	1	+/+	-682.6022245809436	-13918.313763484359	232	0.23883928571428573	0.4592274678111588	0.10005868544600939
YBR221C	-1	-/-	-682.7769247293472	-16500.091089479625	233	0.2383073496659243	0.4592274678111588	0.10035211267605634
YOL122C	-1	-/-	-683.0139027535915	-16491.347076393664	233	0.23777777777777778	0.4592274678111588	0.10064553990610328
YFR025C	0	0/0	-683.0924647264183	-23457.938070503995	932	0.23777777777777778	0.4592274678111588	0.10064553990610328
YLR120C	0	0/-	-683.2424066374078	-25991.15412648488	932	0.23777777777777778	0.4592274678111588	0.10064553990610328
YHR018C	0	0/0	-683.4398847958073	-22272.946576550603	932	0.23777777777777778	0.4592274678111588	0.10064553990610328
YKL219W	0	0/-	-683.7548655439168	-22660.677316861227	932	0.23777777777777778	0.4592274678111588	0.10064553990610328
YNL238W	0	0/-	-683.7715768394992	-24281.361986332573	932	0.23777777777777778	0.4592274678111588	0.10064553990610328
YFR015C	0	0/0	-683.7859455337748	-25577.791324041784	932	0.23777777777777778	0.4592274678111588	0.10064553990610328
YKL168C	0	0/-	-684.0505949370563	-27294.027829190716	932	0.23777777777777778	0.4592274678111588	0.10064553990610328
YGL253W	-1	-/-	-684.4778918176889	-15717.546261936426	233	0.23725055432372505	0.4592274678111588	0.10093896713615023
YDL110C	0	0/+	-684.5536348121241	-30865.02406154666	932	0.23725055432372505	0.4592274678111588	0.10093896713615023
YGL256W	-1	-/0	-684.7012246623635	-13516.778195608407	233	0.23672566371681417	0.4592274678111588	0.10123239436619719
YOL062C	0	0/-	-684.7220258275047	-24341.95611561183	932	0.23672566371681417	0.4592274678111588	0.10123239436619719
YGL229C	-1	-/-	-684.8422258198261	-14021.430972639471	233	0.23620309050772628	0.4592274678111588	0.10152582159624413
YLR231C	-1	-/-	-684.98090428859	-14648.539367213845	233	0.2356828193832599	0.4592274678111588	0.10181924882629108
YOR180C	1	+/+	-685.4991419389844	-13869.00228805095	232	0.23736263736263735	0.463519313304721	0.10181924882629108
YBR207W	-1	-/-	-685.5256155654788	-14483.25275760889	233	0.23684210526315788	0.463519313304721	0.10211267605633803
YHR001W	1	+/+	-685.923900410533	-14792.811833649874	232	0.23851203501094093	0.4678111587982833	0.10211267605633803
YHR051W	0	0/-	-685.9243484158069	-26632.429690137506	932	0.23851203501094093	0.4678111587982833	0.10211267605633803
YJL094C	-1	-/-	-686.6610960029066	-15838.697864733636	233	0.23799126637554585	0.4678111587982833	0.10240610328638497
YEL031W	-1	-/-	-686.7200838327408	-15118.6359757483	233	0.2374727668845316	0.4678111587982833	0.10269953051643192
YBR127C	-1	-/-	-687.3251001685858	-15351.314301632345	233	0.23695652173913043	0.4678111587982833	0.10299295774647887
YGR086C	-1	-/-	-687.4425455853343	-14509.354592733085	233	0.23644251626898047	0.4678111587982833	0.10328638497652583
YNR047W	-1	-/-	-687.4825063198805	-15800.026386484504	233	0.23593073593073594	0.4678111587982833	0.10357981220657277
YGR194C	0	0/0	-687.5250898711383	-28148.77161297854	932	0.23593073593073594	0.4678111587982833	0.10357981220657277
YKL157W	0	0/0	-687.5961054358631	-24784.968545404263	932	0.23593073593073594	0.4678111587982833	0.10357981220657277
YGL131C	0	0/-	-687.8117096498609	-23801.140082817525	932	0.23593073593073594	0.4678111587982833	0.10357981220657277
YMR012W	-1	-/-	-687.9353069961071	-15936.288486644626	233	0.23542116630669546	0.4678111587982833	0.10387323943661972
YOR328W	-1	-/-	-687.9472087174654	-15342.088127069175	233	0.2349137931034483	0.4678111587982833	0.10416666666666667
YDR346C	-1	-/-	-687.9677427113056	-15296.317374469712	233	0.23440860215053763	0.4678111587982833	0.10446009389671361
YKL062W	-1	-/-	-688.0205303281546	-14816.925952918828	233	0.23390557939914164	0.4678111587982833	0.10475352112676056
YKL126W	1	+/+	-688.0933611989021	-16046.920792207122	232	0.23554603854389722	0.4721030042918455	0.10475352112676056
YPL119C	-1	-/-	-688.099355854094	-17708.930651076138	233	0.23504273504273504	0.4721030042918455	0.10504694835680752
YNL094W	-1	-/+	-688.2029701918364	-16269.070114403963	233	0.2345415778251599	0.4721030042918455	0.10534037558685445
YKL150W	1	+/+	-688.5972331315279	-18565.252919830382	232	0.23617021276595745	0.47639484978540775	0.10534037558685445
YBR168W	-1	-/-	-688.7791223526001	-14052.200668852776	233	0.2356687898089172	0.47639484978540775	0.1056338028169014
YAL040C	-1	-/-	-688.8829441517591	-12737.46402766183	233	0.23516949152542374	0.47639484978540775	0.10592723004694836
YNL223W	-1	-/-	-688.9224257618189	-17557.855400830507	233	0.2346723044397463	0.47639484978540775	0.10622065727699531
YPL214C	-1	-/-	-689.031290307641	-15636.635413944721	233	0.23417721518987342	0.47639484978540775	0.10651408450704225
YBR024W	-1	-/-	-689.1128475964069	-16356.11207613349	233	0.2336842105263158	0.47639484978540775	0.1068075117370892
YER018C	-1	-/-	-689.1465515121818	-14628.533812001348	233	0.23319327731092437	0.47639484978540775	0.10710093896713616
YHR092C	-1	-/-	-689.3987068831921	-12715.144094958901	233	0.23270440251572327	0.47639484978540775	0.1073943661971831
YNL336W	0	0/-	-689.4254584750161	-22248.091863225214	932	0.23270440251572327	0.47639484978540775	0.1073943661971831
YLR188W	0	0/-	-689.5550023782998	-23015.889763913117	932	0.23270440251572327	0.47639484978540775	0.1073943661971831
YER033C	0	0/-	-689.5600113514811	-25916.849416865967	932	0.23270440251572327	0.47639484978540775	0.1073943661971831
YIL045W	0	0/0	-689.9432461839169	-26767.654798361473	932	0.23270440251572327	0.47639484978540775	0.1073943661971831
YJR104C	-1	-/-	-690.0188168771565	-14319.601295839995	233	0.23221757322175732	0.47639484978540775	0.10768779342723005
YMR071C	0	0/0	-690.1301209628582	-23025.897877591662	932	0.23221757322175732	0.47639484978540775	0.10768779342723005
YBL007C	-1	-/-	-690.247206531465	-14970.036461405456	233	0.23173277661795408	0.47639484978540775	0.107981220657277
YIR036C	0	0/0	-690.6268539670855	-27457.44700191263	932	0.23173277661795408	0.47639484978540775	0.107981220657277
YLR180W	0	0/-	-690.6834190469235	-24211.147549323738	932	0.23173277661795408	0.47639484978540775	0.107981220657277
YNL104C	0	0/0	-691.0727879274637	-23655.893229667563	932	0.23173277661795408	0.47639484978540775	0.107981220657277
YIL140W	-1	-/-	-692.3429588228464	-15563.7071762532	233	0.23125	0.47639484978540775	0.10827464788732394
YEL027W	-1	-/-	-692.5511876381934	-14379.123276729137	233	0.23076923076923078	0.47639484978540775	0.10856807511737089
YPL128C	-1	-/-	-692.726193305105	-14636.153177127242	233	0.23029045643153526	0.47639484978540775	0.10886150234741784
YLR208W	-1	-/-	-692.9299193322659	-16105.483140856028	233	0.22981366459627328	0.47639484978540775	0.10915492957746478
YCR028C-A	-1	-/-	-692.9484519809484	-14149.348376611248	233	0.22933884297520662	0.47639484978540775	0.10944835680751173
YLR300W	0	0/-	-693.0231777206063	-24026.40048287902	932	0.22933884297520662	0.47639484978540775	0.10944835680751173
YML085C	-1	-/-	-693.4832833111286	-15412.25200369209	233	0.2288659793814433	0.47639484978540775	0.10974178403755869
YDL072C	0	0/-	-693.5862760758027	-27126.8645714405	932	0.2288659793814433	0.47639484978540775	0.10974178403755869
YBR078W	0	0/-	-693.6173726543784	-25609.03271279484	932	0.2288659793814433	0.47639484978540775	0.10974178403755869
YLR273C	0	0/0	-693.7912234002724	-25049.630393959582	932	0.2288659793814433	0.47639484978540775	0.10974178403755869
YDR293C	-1	-/-	-693.8781403005123	-16106.636318959296	233	0.22839506172839505	0.47639484978540775	0.11003521126760564
YMR053C	-1	-/0	-694.1739171929657	-16025.410681717098	233	0.22792607802874743	0.47639484978540775	0.11032863849765258
YML086C	-1	-/-	-694.4915286153555	-15260.564046628773	233	0.22745901639344263	0.47639484978540775	0.11062206572769953
YMR215W	0	0/-	-694.6446780823171	-25842.668654864654	932	0.22745901639344263	0.47639484978540775	0.11062206572769953
YJR044C	-1	-/-	-694.8334843069315	-14502.061544574797	233	0.22699386503067484	0.47639484978540775	0.11091549295774648
YIL125W	-1	-/-	-694.8843323513865	-17812.18004003167	233	0.22653061224489796	0.47639484978540775	0.11120892018779342
YNL278W	-1	-/-	-694.9749573357403	-13577.697004105896	233	0.22606924643584522	0.47639484978540775	0.11150234741784038
YBR151W	0	0/0	-695.0830999175087	-25220.43295564875	932	0.22606924643584522	0.47639484978540775	0.11150234741784038
YOR377W	1	+/0	-695.7846869602799	-12924.701974570751	232	0.22764227642276422	0.48068669527896996	0.11150234741784038
YJL143W	-1	-/-	-696.4252395741642	-14718.611759901047	233	0.22718052738336714	0.48068669527896996	0.11179577464788733
YGR046W	-1	-/+	-696.6164815500379	-16403.516902845353	233	0.22672064777327935	0.48068669527896996	0.11208920187793427
YOL055C	-1	-/-	-696.8449240922928	-16265.001815162599	233	0.22626262626262628	0.48068669527896996	0.11238262910798122
YOL082W	-1	-/-	-697.2459642291069	-18854.559493876994	233	0.22580645161290322	0.48068669527896996	0.11267605633802817
YDL185W	-1	-/-	-697.4045693799853	-14793.683481305838	233	0.22535211267605634	0.48068669527896996	0.11296948356807512
YFR024C-A	-1	-/-	-697.6769525706768	-16015.444503113627	233	0.2248995983935743	0.48068669527896996	0.11326291079812206
YDR003W	0	0/0	-697.8072073562071	-28919.88729862962	932	0.2248995983935743	0.48068669527896996	0.11326291079812206
YPL005W	0	0/-	-697.9839457506314	-25672.840629690327	932	0.2248995983935743	0.48068669527896996	0.11326291079812206
YNL156C	1	+/+	-698.0163485482335	-17225.759935311973	232	0.22645290581162325	0.48497854077253216	0.11326291079812206
YOL063C	-1	-/-	-698.3465900346637	-15829.531172730029	233	0.226	0.48497854077253216	0.11355633802816902
YNL026W	-1	-/-	-698.4141455814242	-15961.17032469064	233	0.22554890219560877	0.48497854077253216	0.11384976525821597
YER039C	0	0/-	-698.5003249160945	-26890.475108657032	932	0.22554890219560877	0.48497854077253216	0.11384976525821597
YGL180W	-1	-/-	-698.5559938810766	-17984.267976459116	233	0.2250996015936255	0.48497854077253216	0.1141431924882629
YHR208W	0	0/0	-698.7172267949209	-24198.98748148419	932	0.2250996015936255	0.48497854077253216	0.1141431924882629
YOR321W	-1	-/-	-699.0479952022433	-16021.258662514389	233	0.22465208747514911	0.48497854077253216	0.11443661971830986
YLR361C	-1	-/-	-699.0923448428512	-15489.436517037451	233	0.22420634920634921	0.48497854077253216	0.11473004694835681
YGL098W	-1	-/-	-699.3174523450434	-15144.068620670587	233	0.22376237623762377	0.48497854077253216	0.11502347417840375
YPL252C	0	0/0	-699.3619163613766	-23226.576387963723	932	0.22376237623762377	0.48497854077253216	0.11502347417840375
YKR049C	0	0/-	-699.4263063259423	-29455.632539383136	932	0.22376237623762377	0.48497854077253216	0.11502347417840375
YOR247W	0	0/-	-699.50397509709	-24519.42570062913	932	0.22376237623762377	0.48497854077253216	0.11502347417840375
YNL274C	-1	-/-	-699.5777774825692	-18523.101889770478	233	0.22332015810276679	0.48497854077253216	0.1153169014084507
YJR131W	-1	-/-	-699.5860721729696	-14489.228000998497	233	0.22287968441814596	0.48497854077253216	0.11561032863849766
YKL046C	-1	-/-	-699.6070050150156	-15818.100510939956	233	0.22244094488188976	0.48497854077253216	0.1159037558685446
YBR066C	-1	-/-	-699.8345279693604	-12738.499659009278	233	0.2220039292730845	0.48497854077253216	0.11619718309859155
YBR201W	-1	-/-	-700.4807109683752	-14666.446920409799	233	0.22156862745098038	0.48497854077253216	0.1164906103286385
YGR004W	-1	-/-	-700.564023040235	-15602.489095546305	233	0.22113502935420742	0.48497854077253216	0.11678403755868545
YBL091C-A	0	0/+	-700.5977732874453	-23519.180195158347	932	0.22113502935420742	0.48497854077253216	0.11678403755868545
YJR069C	-1	-/-	-700.771837066859	-16726.87313526869	233	0.220703125	0.48497854077253216	0.11707746478873239
YFR044C	0	0/0	-700.8399088457227	-24739.804898538627	932	0.220703125	0.48497854077253216	0.11707746478873239
YPR164W	-1	-/-	-700.9154928922653	-12863.138039987534	233	0.2202729044834308	0.48497854077253216	0.11737089201877934
YEL047C	0	0/-	-701.0863111130893	-24489.614546306897	932	0.2202729044834308	0.48497854077253216	0.11737089201877934
YOL126C	-1	-/-	-701.3057197034359	-15360.23902091384	233	0.2198443579766537	0.48497854077253216	0.1176643192488263
YLR006C	-1	-/-	-701.9469157606363	-14889.21698191762	233	0.21941747572815534	0.48497854077253216	0.11795774647887323
YPL110C	1	+/+	-702.1434979140759	-15778.634203381836	232	0.22093023255813954	0.4892703862660944	0.11795774647887323
YNL137C	0	0/-	-702.4120649984106	-24952.32620978169	932	0.22093023255813954	0.4892703862660944	0.11795774647887323
YPL147W	-1	-/+	-703.2260452359915	-17330.983780696988	233	0.2205029013539652	0.4892703862660944	0.11825117370892019
YFL007W	0	0/-	-703.4757447261363	-24222.935190317687	932	0.2205029013539652	0.4892703862660944	0.11825117370892019
YLR203C	0	0/-	-703.4873125711456	-27601.24354508426	932	0.2205029013539652	0.4892703862660944	0.11825117370892019
YJR132W	-1	-/0	-704.1153038740158	-15960.621673852205	233	0.22007722007722008	0.4892703862660944	0.11854460093896714
YPR047W	0	0/-	-704.3645604876801	-25991.870360160246	932	0.22007722007722008	0.4892703862660944	0.11854460093896714
YLR118C	0	0/+	-704.448109652847	-24496.12010987848	932	0.22007722007722008	0.4892703862660944	0.11854460093896714
YLR195C	-1	-/-	-704.5086426511407	-15241.092289790511	233	0.21965317919075145	0.4892703862660944	0.11883802816901408
YMR009W	0	0/0	-704.5562875126489	-23811.788830489386	932	0.21965317919075145	0.4892703862660944	0.11883802816901408
YER165W	-1	-/-	-704.7367915436625	-17097.545365564525	233	0.21923076923076923	0.4892703862660944	0.11913145539906103
YGL179C	0	0/-	-705.0807791221887	-24647.988044613972	932	0.21923076923076923	0.4892703862660944	0.11913145539906103
YER011W	0	0/-	-705.1875558421016	-22196.645650943276	932	0.21923076923076923	0.4892703862660944	0.11913145539906103
YNL291C	-1	-/-	-705.3466618023813	-15188.367457680404	233	0.21880998080614203	0.4892703862660944	0.11942488262910798
YKL039W	0	0/-	-705.4392641512677	-26069.255310341716	932	0.21880998080614203	0.4892703862660944	0.11942488262910798
YDR538W	0	0/-	-705.4922953797504	-22330.57199138403	932	0.21880998080614203	0.4892703862660944	0.11942488262910798
YGR178C	-1	-/-	-705.5131498016417	-13869.896912835538	233	0.21839080459770116	0.4892703862660944	0.11971830985915492
YPR154W	-1	-/-	-705.5623643919826	-16366.243948534131	233	0.2179732313575526	0.4892703862660944	0.12001173708920188
YML132W	-1	-/-	-705.8863692730665	-13337.708197075874	233	0.21755725190839695	0.4892703862660944	0.12030516431924883
YGL167C	-1	-/-	-705.9648119807243	-14449.430430404842	233	0.21714285714285714	0.4892703862660944	0.12059859154929578
YIL070C	-1	-/-	-705.9815976880491	-15341.490034118295	233	0.21673003802281368	0.4892703862660944	0.12089201877934272
YBR273C	-1	-/-	-705.9983349591494	-17905.77669529617	233	0.21631878557874762	0.4892703862660944	0.12118544600938967
YOR338W	-1	-/-	-706.0002170205116	-13013.548287302256	233	0.2159090909090909	0.4892703862660944	0.12147887323943662
YGL063W	-1	-/-	-706.3880198635161	-13539.078502822667	233	0.21550094517958412	0.4892703862660944	0.12177230046948356
YCR002C	-1	-/-	-706.7632575705647	-14488.959693405777	233	0.21509433962264152	0.4892703862660944	0.12206572769953052
YKR054C	-1	-/-	-707.0520792156458	-14626.773839846253	233	0.21468926553672316	0.4892703862660944	0.12235915492957747
YLR448W	-1	-/-	-707.1485988013446	-17146.737980149686	233	0.21428571428571427	0.4892703862660944	0.12265258215962441
YDL169C	0	0/0	-707.1537027880549	-30214.244491327554	932	0.21428571428571427	0.4892703862660944	0.12265258215962441
YGR121C	-1	-/-	-707.2578537687659	-15864.743691451848	233	0.21388367729831145	0.4892703862660944	0.12294600938967136
YLR359W	0	0/-	-707.747494247742	-24213.613649376668	932	0.21388367729831145	0.4892703862660944	0.12294600938967136
YHR138C	-1	-/-	-707.8499417603016	-13042.057980388403	233	0.21348314606741572	0.4892703862660944	0.12323943661971831
YBR017C	-1	-/-	-708.0790027081966	-13710.351074621081	233	0.2130841121495327	0.4892703862660944	0.12353286384976526
YMR152W	0	0/0	-708.1665153643116	-26258.712480814196	932	0.2130841121495327	0.4892703862660944	0.12353286384976526
YLR345W	0	0/-	-708.2493311911821	-21432.3142390009	932	0.2130841121495327	0.4892703862660944	0.12353286384976526
YOR127W	-1	-/-	-708.3041688352823	-13451.52959152311	233	0.2126865671641791	0.4892703862660944	0.1238262910798122
YMR136W	-1	-/-	-708.3377009034157	-16186.253887571394	233	0.2122905027932961	0.4892703862660944	0.12411971830985916
YML049C	-1	-/-	-708.3967148065567	-15833.134820386767	233	0.21189591078066913	0.4892703862660944	0.12441314553990611
YPR067W	-1	-/-	-708.4605574905872	-15974.150429591537	233	0.21150278293135436	0.4892703862660944	0.12470657276995305
YBR089C-A	-1	-/-	-708.8421104550362	-14518.47320535779	233	0.2111111111111111	0.4892703862660944	0.125
YLR348C	0	0/-	-708.9229899263009	-23528.68241642369	932	0.2111111111111111	0.4892703862660944	0.125
YDR335W	-1	-/-	-709.0355015695095	-16409.300981149077	233	0.21072088724584104	0.4892703862660944	0.12529342723004694
YER086W	0	0/0	-709.2985308356583	-25112.916174327955	932	0.21072088724584104	0.4892703862660944	0.12529342723004694
YCR005C	-1	-/-	-709.5504797771573	-14801.464551065117	233	0.21033210332103322	0.4892703862660944	0.1255868544600939
YJR040W	-1	-/-	-709.5835563242435	-14654.771256823093	233	0.20994475138121546	0.4892703862660944	0.12588028169014084
YLR089C	0	0/0	-709.7071346668527	-22626.325151594356	932	0.20994475138121546	0.4892703862660944	0.12588028169014084
YDL204W	0	0/-	-709.7977179791778	-29531.937715718523	932	0.20994475138121546	0.4892703862660944	0.12588028169014084
YER087C-B	-1	-/-	-709.9971867576241	-14182.680220589042	233	0.20955882352941177	0.4892703862660944	0.12617370892018778
YGR141W	-1	-/-	-710.1868343129754	-16741.15118663758	233	0.20917431192660552	0.4892703862660944	0.12646713615023475
YJR074W	-1	-/-	-710.4827951490879	-14527.676630280912	233	0.2087912087912088	0.4892703862660944	0.1267605633802817
YKL181W	0	0/-	-710.8838231340051	-25731.730911298655	932	0.2087912087912088	0.4892703862660944	0.1267605633802817
YPL256C	-1	-/-	-710.9079612195492	-15059.907965265214	233	0.20840950639853748	0.4892703862660944	0.12705399061032863
YPL094C	-1	-/-	-711.2255273163319	-15837.755708917975	233	0.20802919708029197	0.4892703862660944	0.1273474178403756
YMR307W	0	0/-	-711.2412076210603	-24283.56490440527	932	0.20802919708029197	0.4892703862660944	0.1273474178403756
YGR183C	-1	-/-	-711.2673173472285	-16502.210137411952	233	0.20765027322404372	0.4892703862660944	0.12764084507042253
YKL008C	1	+/+	-711.395466350019	-13691.297286719084	232	0.20909090909090908	0.49356223175965663	0.12764084507042253
YJR147W	-1	-/-	-711.4693017303944	-14122.82477389276	233	0.20871143375680581	0.49356223175965663	0.12793427230046947
YHR072W	1	+/+	-711.4846615865827	-15080.375292383134	232	0.21014492753623187	0.4978540772532189	0.12793427230046947
YJR047C	-1	-/-	-711.552714087069	-15970.31342023611	233	0.20976491862567812	0.4978540772532189	0.12822769953051644
YKL116C	0	0/-	-711.566701265052	-23851.484065196477	932	0.20976491862567812	0.4978540772532189	0.12822769953051644
YNL270C	-1	-/-	-712.2134915217757	-15143.66809757799	233	0.20938628158844766	0.4978540772532189	0.12852112676056338
YKL140W	1	+/+	-712.4275516867638	-15428.271970503032	232	0.21081081081081082	0.5021459227467812	0.12852112676056338
YOR243C	-1	-/-	-712.4922079071403	-15564.387160763144	233	0.210431654676259	0.5021459227467812	0.12881455399061034
YNR052C	-1	-/-	-712.5772535838187	-14877.236791625619	233	0.21005385996409337	0.5021459227467812	0.12910798122065728
YPL179W	-1	-/-	-712.6116673722863	-14302.879452586174	233	0.20967741935483872	0.5021459227467812	0.12940140845070422
YBL105C	-1	-/-	-712.7150540351868	-15226.011846736073	233	0.20930232558139536	0.5021459227467812	0.12969483568075119
YLR370C	-1	-/-	-712.7842166423798	-16765.629321411252	233	0.20892857142857144	0.5021459227467812	0.12998826291079812
YNL125C	0	0/-	-712.8420573212206	-25509.175230000168	932	0.20892857142857144	0.5021459227467812	0.12998826291079812
YNL297C	-1	-/-	-712.9224395006895	-14535.785353519022	233	0.20855614973262032	0.5021459227467812	0.13028169014084506
YHR174W	-1	-/-	-713.0401723571122	-15728.444553341717	233	0.20818505338078291	0.5021459227467812	0.13057511737089203
YDR436W	-1	-/-	-713.202591240406	-19295.394307754934	233	0.20781527531083482	0.5021459227467812	0.13086854460093897
YER142C	-1	-/-	-713.2510474473238	-17507.136789873242	233	0.2074468085106383	0.5021459227467812	0.1311619718309859
YGR032W	0	0/-	-713.3403368964791	-26269.632198498584	932	0.2074468085106383	0.5021459227467812	0.1311619718309859
YOR161C	0	0/-	-713.3507375428453	-25297.43077799026	932	0.2074468085106383	0.5021459227467812	0.1311619718309859
YOR363C	1	+/+	-713.4151966273785	-15322.506477236748	232	0.2088495575221239	0.5064377682403434	0.1311619718309859
YOL007C	0	0/0	-713.5705532934517	-24406.382486984134	932	0.2088495575221239	0.5064377682403434	0.1311619718309859
YPR083W	-1	-/-	-713.6934248507023	-15132.032226085663	233	0.20848056537102475	0.5064377682403434	0.13145539906103287
YJR117W	0	0/-	-713.7196026183665	-25377.930504149757	932	0.20848056537102475	0.5064377682403434	0.13145539906103287
YLR244C	0	0/-	-713.8282750891522	-24201.47649521567	932	0.20848056537102475	0.5064377682403434	0.13145539906103287
YNL214W	-1	-/-	-714.1662655435503	-15343.078987685964	233	0.20811287477954143	0.5064377682403434	0.1317488262910798
YML067C	-1	-/-	-714.2560891881585	-14460.959009215236	233	0.20774647887323944	0.5064377682403434	0.13204225352112675
YKL020C	1	+/-	-714.2804848961532	-15430.432609278709	232	0.20913884007029876	0.5107296137339056	0.13204225352112675
YBR083W	-1	-/-	-714.4071324616671	-12097.821869276464	233	0.20877192982456141	0.5107296137339056	0.13233568075117372
YBR111C	0	0/-	-714.4560231007636	-25195.301317447796	932	0.20877192982456141	0.5107296137339056	0.13233568075117372
YNL248C	-1	-/-	-714.8507438264787	-16979.44087258354	233	0.2084063047285464	0.5107296137339056	0.13262910798122066
YER179W	-1	-/-	-714.9815986305475	-14027.19508401677	233	0.20804195804195805	0.5107296137339056	0.1329225352112676
YOL031C	-1	-/-	-715.0009610801935	-15499.226860433817	233	0.20767888307155322	0.5107296137339056	0.13321596244131456
YER162C	-1	-/-	-715.0374313816428	-17005.107953198254	233	0.2073170731707317	0.5107296137339056	0.1335093896713615
YMR017W	0	0/-	-715.1418263837695	-24370.23474676907	932	0.2073170731707317	0.5107296137339056	0.1335093896713615
YNL300W	0	0/0	-715.2704448290169	-25790.152611607686	932	0.2073170731707317	0.5107296137339056	0.1335093896713615
YPL227C	-1	-/-	-715.2965662628412	-16272.985065490007	233	0.20695652173913043	0.5107296137339056	0.13380281690140844
YGR263C	0	0/+	-715.4219448035583	-25177.61917912867	932	0.20695652173913043	0.5107296137339056	0.13380281690140844
YPR110C	-1	-/-	-715.5051319114864	-16279.133004203439	233	0.2065972222222222	0.5107296137339056	0.1340962441314554
YMR303C	-1	-/0	-715.662519723177	-13419.128276124597	233	0.20623916811091855	0.5107296137339056	0.13438967136150234
YDR216W	-1	-/-	-716.0169425606728	-16397.065407425165	233	0.20588235294117646	0.5107296137339056	0.13468309859154928
YLR246W	-1	-/-	-716.0966158211231	-15258.02090793848	233	0.20552677029360966	0.5107296137339056	0.13497652582159625
YMR304W	0	0/-	-716.223521429114	-27338.31786153745	932	0.20552677029360966	0.5107296137339056	0.13497652582159625
YPR193C	-1	-/-	-716.3141506686807	-15668.952056575567	233	0.20517241379310344	0.5107296137339056	0.1352699530516432
YPR036W	-1	-/-	-716.5264356136322	-14731.791578963399	233	0.20481927710843373	0.5107296137339056	0.13556338028169015
YKR046C	-1	-/-	-716.5615755692124	-17666.85860721767	233	0.20446735395189003	0.5107296137339056	0.1358568075117371
YDR480W	-1	-/-	-716.7190680354834	-15976.411303982139	233	0.20411663807890223	0.5107296137339056	0.13615023474178403
YMR174C	0	0/0	-716.935192650184	-28250.311455333605	932	0.20411663807890223	0.5107296137339056	0.13615023474178403
YDR225W	-1	-/-	-717.128427863121	-13629.144319668412	233	0.20376712328767124	0.5107296137339056	0.136443661971831
YMR203W	-1	-/-	-717.190733641386	-17230.92522658035	233	0.20341880341880342	0.5107296137339056	0.13673708920187794
YGL078C	-1	-/-	-717.248408805579	-15708.542852353305	233	0.2030716723549488	0.5107296137339056	0.13703051643192488
YGR061C	0	0/-	-717.2852851552889	-23451.96430219384	932	0.2030716723549488	0.5107296137339056	0.13703051643192488
YNR013C	-1	-/-	-717.3523355126381	-14776.499113246799	233	0.20272572402044292	0.5107296137339056	0.13732394366197184
YPL132W	-1	-/-	-717.5595471151173	-13998.003484219313	233	0.20238095238095238	0.5107296137339056	0.13761737089201878
YKL026C	-1	-/-	-717.5955650955439	-19059.6284904629	233	0.20203735144312393	0.5107296137339056	0.13791079812206572
YNL015W	-1	-/-	-717.6779304668307	-17430.250919394195	233	0.2016949152542373	0.5107296137339056	0.1382042253521127
YBR147W	0	0/-	-717.7299619466066	-27258.235311172903	932	0.2016949152542373	0.5107296137339056	0.1382042253521127
YJR094W-A	0	0/-	-718.0477737281471	-24796.48854954494	932	0.2016949152542373	0.5107296137339056	0.1382042253521127
YIL097W	-1	-/-	-718.2661558538675	-18911.26477789879	233	0.20135363790186125	0.5107296137339056	0.13849765258215962
YOR095C	-1	-/-	-718.4804297052324	-15386.674057174474	233	0.20101351351351351	0.5107296137339056	0.13879107981220656
YML058W-A	-1	-/-	-718.6720291376114	-13301.278457380831	233	0.20067453625632378	0.5107296137339056	0.13908450704225353
YGR199W	-1	-/-	-718.6745050549507	-15777.667008049786	233	0.20033670033670034	0.5107296137339056	0.13937793427230047
YIL110W	-1	-/-	-718.6928041130304	-16388.393931917846	233	0.2	0.5107296137339056	0.1396713615023474
YBL050W	-1	-/-	-718.7798541337252	-15712.545757971704	233	0.19966442953020133	0.5107296137339056	0.13996478873239437
YGL125W	0	0/0	-719.1862857919186	-22757.19516636897	932	0.19966442953020133	0.5107296137339056	0.13996478873239437
YOR011W	-1	-/-	-719.4095335286111	-13331.713359756395	233	0.19932998324958123	0.5107296137339056	0.1402582159624413
YOR344C	-1	-/-	-719.90027301386	-13857.825707938522	233	0.19899665551839466	0.5107296137339056	0.14055164319248825
YMR280C	-1	-/-	-720.0304961204529	-15289.376292526722	233	0.1986644407345576	0.5107296137339056	0.14084507042253522
YKL213C	-1	-/-	-720.3634959310293	-17967.80046825111	233	0.19833333333333333	0.5107296137339056	0.14113849765258216
YKL193C	-1	-/-	-720.3887636065483	-16791.8792828992	233	0.19800332778702162	0.5107296137339056	0.1414319248826291
YBR148W	0	0/-	-720.4414844214916	-25082.253792148083	932	0.19800332778702162	0.5107296137339056	0.1414319248826291
YFL062W	0	0/-	-720.4526584884152	-23528.838631833903	932	0.19800332778702162	0.5107296137339056	0.1414319248826291
YER098W	0	0/-	-720.5450561279431	-27271.54051500559	932	0.19800332778702162	0.5107296137339056	0.1414319248826291
YPL172C	0	0/0	-720.8126290468499	-25400.99639184028	932	0.19800332778702162	0.5107296137339056	0.1414319248826291
YNL307C	-1	-/-	-720.8223296031356	-15953.156572327018	233	0.19767441860465115	0.5107296137339056	0.14172535211267606
YML013W	-1	-/-	-720.9003387391567	-16415.955588281155	233	0.19734660033167495	0.5107296137339056	0.142018779342723
YBL003C	-1	-/-	-721.2456697933376	-14650.349299712107	233	0.19701986754966888	0.5107296137339056	0.14231220657276994
YBR223C	-1	-/-	-721.638733446598	-16740.79523801431	233	0.19669421487603306	0.5107296137339056	0.1426056338028169
YMR054W	-1	-/-	-721.7498346939683	-15910.23395754397	233	0.19636963696369636	0.5107296137339056	0.14289906103286384
YMR176W	0	0/-	-721.7717169430107	-24870.05076760426	932	0.19636963696369636	0.5107296137339056	0.14289906103286384
YGR227W	-1	-/+	-721.9478257521987	-15246.28990027681	233	0.19604612850082373	0.5107296137339056	0.1431924882629108
YEL056W	-1	-/-	-722.0063682124019	-14118.407181032002	233	0.19572368421052633	0.5107296137339056	0.14348591549295775
YIL136W	0	0/0	-722.0236597508192	-31327.81367564015	932	0.19572368421052633	0.5107296137339056	0.14348591549295775
YNL315C	0	0/-	-722.252603710629	-24708.655701330397	932	0.19572368421052633	0.5107296137339056	0.14348591549295775
YOL083W	0	0/-	-722.285990299657	-22470.129746144637	932	0.19572368421052633	0.5107296137339056	0.14348591549295775
YOR042W	0	0/-	-722.418194739148	-27584.730417418294	932	0.19572368421052633	0.5107296137339056	0.14348591549295775
YNL148C	-1	-/-	-722.4389442801476	-13716.280784521252	233	0.19540229885057472	0.5107296137339056	0.1437793427230047
YKR001C	-1	-/-	-722.5005366951227	-15076.35426582396	233	0.19508196721311474	0.5107296137339056	0.14407276995305165
YJL063C	-1	-/-	-722.6818135417998	-14270.540265131742	233	0.19476268412438624	0.5107296137339056	0.1443661971830986
YMR149W	-1	-/-	-723.0071532428265	-16195.261873938143	233	0.19444444444444445	0.5107296137339056	0.14465962441314553
YDL100C	-1	-/-	-723.0143232494593	-14209.883901074529	233	0.19412724306688417	0.5107296137339056	0.1449530516431925
YDR287W	0	0/+	-723.0393087966368	-28202.034534018487	932	0.19412724306688417	0.5107296137339056	0.1449530516431925
YEL001C	0	0/0	-723.095263548661	-26712.06353909569	932	0.19412724306688417	0.5107296137339056	0.1449530516431925
YCL028W	0	0/0	-723.0955569352955	-23453.781293577515	932	0.19412724306688417	0.5107296137339056	0.1449530516431925
YMR080C	-1	-/-	-723.3231174349785	-15797.070045381784	233	0.19381107491856678	0.5107296137339056	0.14524647887323944
YNL021W	-1	-/-	-723.3998550586402	-13972.839038848877	233	0.19349593495934958	0.5107296137339056	0.14553990610328638
YGR088W	-1	-/-	-723.7216228917241	-18124.005057625473	233	0.19318181818181818	0.5107296137339056	0.14583333333333334
YOR307C	-1	-/-	-723.9721216782928	-14523.631265297532	233	0.19286871961102106	0.5107296137339056	0.14612676056338028
YHR171W	-1	-/-	-724.0016413107514	-17715.34237792343	233	0.1925566343042071	0.5107296137339056	0.14642018779342722
YDR490C	-1	-/-	-724.1398112773895	-16445.990135006607	233	0.19224555735056542	0.5107296137339056	0.1467136150234742
YGR019W	0	0/-	-724.1771447276697	-29502.78854653891	932	0.19224555735056542	0.5107296137339056	0.1467136150234742
YML001W	-1	-/-	-724.4123848117888	-14508.295222323388	233	0.19193548387096773	0.5107296137339056	0.14700704225352113
YJL223C	0	0/-	-724.4170332942158	-23401.500699221157	932	0.19193548387096773	0.5107296137339056	0.14700704225352113
YFR005C	-1	-/-	-724.425141453743	-13783.839965179563	233	0.19162640901771336	0.5107296137339056	0.14730046948356806
YIL014W	-1	-/-	-724.6147076487541	-14605.79040260613	233	0.19131832797427653	0.5107296137339056	0.14759389671361503
YJL019W	-1	-/-	-724.6735076010227	-14800.998295027763	233	0.19101123595505617	0.5107296137339056	0.14788732394366197
YNL071W	-1	-/-	-724.7037858515978	-16586.224222905934	233	0.1907051282051282	0.5107296137339056	0.1481807511737089
YML106W	0	0/-	-724.7207053666934	-25986.040004421957	932	0.1907051282051282	0.5107296137339056	0.1481807511737089
YER053C	-1	-/-	-724.829437404871	-18715.802340745926	233	0.1904	0.5107296137339056	0.14847417840375587
YNL168C	0	0/0	-724.8363938909024	-25341.50694060838	932	0.1904	0.5107296137339056	0.14847417840375587
YKR053C	1	+/+	-724.8990224450827	-13795.857803866267	232	0.19169329073482427	0.5150214592274678	0.14847417840375587
YOR036W	-1	-/-	-724.9964781329036	-19575.445948772132	233	0.19138755980861244	0.5150214592274678	0.1487676056338028
YNR034W	-1	-/-	-725.3212254196405	-14008.70980103314	233	0.1910828025477707	0.5150214592274678	0.14906103286384975
YCR017C	0	0/+	-725.3408095054328	-24289.055676015094	932	0.1910828025477707	0.5150214592274678	0.14906103286384975
YFL010C	0	0/0	-725.3554389737546	-23269.859401767608	932	0.1910828025477707	0.5150214592274678	0.14906103286384975
YOL051W	-1	-/-	-726.0690127313137	-15620.064938016236	233	0.1907790143084261	0.5150214592274678	0.14935446009389672
YDL019C	-1	-/-	-726.1019802428782	-17416.244591329247	233	0.19047619047619047	0.5150214592274678	0.14964788732394366
YGR008C	-1	-/-	-726.3734416365623	-19810.372289389372	233	0.1901743264659271	0.5150214592274678	0.14994131455399062
YMR073C	-1	-/-	-726.4961876571178	-15618.751461565495	233	0.189873417721519	0.5150214592274678	0.15023474178403756
YFL041W	-1	-/-	-726.7086559459567	-15764.546610862017	233	0.1895734597156398	0.5150214592274678	0.1505281690140845
YBR149W	0	0/0	-726.7099035270512	-28563.999848396517	932	0.1895734597156398	0.5150214592274678	0.1505281690140845
YPR184W	0	0/0	-726.7686474910006	-29516.932468273677	932	0.1895734597156398	0.5150214592274678	0.1505281690140845
YER125W	1	+/+	-727.3755047097802	-15961.85008366406	232	0.19085173501577288	0.51931330472103	0.1505281690140845
YBR169C	-1	-/-	-727.3815784528852	-20316.39329212904	233	0.19055118110236222	0.51931330472103	0.15082159624413147
YGR279C	-1	-/-	-727.475747846067	-16015.848362997174	233	0.19025157232704404	0.51931330472103	0.1511150234741784
YOR054C	-1	-/-	-727.5719529092312	-17522.696572691202	233	0.18995290423861852	0.51931330472103	0.15140845070422534
YHR048W	-1	-/-	-727.6084628105164	-13425.34399601072	233	0.1896551724137931	0.51931330472103	0.1517018779342723
YBL084C	-1	-/-	-728.0396360754967	-14201.695883713663	233	0.18935837245696402	0.51931330472103	0.15199530516431925
YKL057C	-1	-/-	-728.1449583172798	-15995.109598055482	233	0.1890625	0.51931330472103	0.1522887323943662
YKL210W	0	0/-	-728.1527400482446	-26879.91626933869	932	0.1890625	0.51931330472103	0.1522887323943662
YFL004W	-1	-/-	-728.3467980325222	-14604.322974145412	233	0.18876755070202808	0.51931330472103	0.15258215962441316
YJL060W	-1	-/-	-728.6010043211281	-16642.78605712019	233	0.18847352024922118	0.51931330472103	0.1528755868544601
YLR193C	-1	-/+	-728.6603699475527	-15897.369259607047	233	0.18818040435458788	0.51931330472103	0.15316901408450703
YIL157C	0	0/-	-728.6854275222868	-26532.558812653646	932	0.18818040435458788	0.51931330472103	0.15316901408450703
YHR075C	-1	-/-	-728.7828876972198	-16467.737491697073	233	0.18788819875776397	0.51931330472103	0.153462441314554
YGR085C	-1	-/-	-728.8088396936655	-16012.897680986673	233	0.1875968992248062	0.51931330472103	0.15375586854460094
YHR160C	-1	-/-	-728.8734144382179	-15385.597046572715	233	0.1873065015479876	0.51931330472103	0.15404929577464788
YKR065C	-1	-/-	-728.8791665881872	-16001.58447767049	233	0.18701700154559506	0.51931330472103	0.15434272300469484
YIL147C	-1	-/-	-728.9707549214363	-14586.796358210966	233	0.1867283950617284	0.51931330472103	0.15463615023474178
YDL125C	0	0/-	-728.9742288691923	-24342.82875783369	932	0.1867283950617284	0.51931330472103	0.15463615023474178
YDR074W	0	0/-	-729.1106465589255	-28372.007275149226	932	0.1867283950617284	0.51931330472103	0.15463615023474178
YNL012W	-1	-/+	-729.1255096197128	-17388.190234325826	233	0.1864406779661017	0.51931330472103	0.15492957746478872
YBR248C	0	0/0	-729.3065694607794	-23400.294963998254	932	0.1864406779661017	0.51931330472103	0.15492957746478872
YGL143C	-1	-/-	-729.3717893660069	-14976.924475483596	233	0.18615384615384614	0.51931330472103	0.1552230046948357
YPL170W	1	+/+	-729.4083801209927	-14137.70377998799	232	0.18740399385560677	0.5236051502145923	0.1552230046948357
YLR163C	-1	-/-	-729.5603721886873	-17417.02506788075	233	0.18711656441717792	0.5236051502145923	0.15551643192488263
YJL146W	-1	-/-	-729.6951905786991	-16096.835874401033	233	0.18683001531393567	0.5236051502145923	0.15580985915492956
YMR026C	-1	-/-	-729.7809516824782	-14335.510332811624	233	0.18654434250764526	0.5236051502145923	0.15610328638497653
YLR121C	0	0/-	-729.9951744442806	-24561.4997777557	932	0.18654434250764526	0.5236051502145923	0.15610328638497653
YIR029W	0	0/-	-730.2676588473842	-26069.275917365216	932	0.18654434250764526	0.5236051502145923	0.15610328638497653
YHR026W	-1	-/-	-730.288925588131	-15945.251978069544	233	0.18625954198473282	0.5236051502145923	0.15639671361502347
YCL034W	-1	-/-	-730.3194820545614	-17549.588955488056	233	0.18597560975609756	0.5236051502145923	0.15669014084507044
YDR234W	0	0/0	-730.3306615417823	-23502.68889029231	932	0.18597560975609756	0.5236051502145923	0.15669014084507044
YDR232W	0	0/-	-730.3338827854022	-21048.991913584992	932	0.18597560975609756	0.5236051502145923	0.15669014084507044
YBR212W	-1	-/-	-730.3608607947826	-16456.13274601102	233	0.1856925418569254	0.5236051502145923	0.15698356807511737
YDR226W	0	0/-	-730.6294543929398	-25983.326916408725	932	0.1856925418569254	0.5236051502145923	0.15698356807511737
YMR165C	1	+/+	-730.6914299577475	-16871.207224741578	232	0.18693009118541035	0.5278969957081545	0.15698356807511737
YBR033W	0	0/-	-731.002013143152	-24182.069327950478	932	0.18693009118541035	0.5278969957081545	0.15698356807511737
YHR004C	-1	-/+	-731.043678842485	-15755.560762949288	233	0.18664643399089528	0.5278969957081545	0.1572769953051643
YGL173C	-1	-/-	-731.0587787330151	-15490.316322356462	233	0.18636363636363637	0.5278969957081545	0.15757042253521128
YMR169C	0	0/-	-731.1831110557541	-29477.634847944602	932	0.18636363636363637	0.5278969957081545	0.15757042253521128
YIL113W	0	0/-	-731.3724172255024	-28202.960228569806	932	0.18636363636363637	0.5278969957081545	0.15757042253521128
YCL051W	-1	-/-	-731.3815408796072	-15135.228857673705	233	0.18608169440242056	0.5278969957081545	0.15786384976525822
YGR268C	-1	-/0	-731.5460441634059	-17865.404763624072	233	0.18580060422960726	0.5278969957081545	0.15815727699530516
YLR429W	-1	-/-	-731.6375710368156	-15290.958164945245	233	0.18552036199095023	0.5278969957081545	0.15845070422535212
YLR285W	-1	-/-	-731.7842465750873	-16663.920602407306	233	0.1852409638554217	0.5278969957081545	0.15874413145539906
YNL096C	0	0/-	-731.816583480686	-28041.854692041874	932	0.1852409638554217	0.5278969957081545	0.15874413145539906
YBR093C	-1	-/-	-732.1205388456583	-13753.063497386873	233	0.1849624060150376	0.5278969957081545	0.159037558685446
YLR450W	1	+/+	-732.3974314928055	-15203.09394414723	232	0.18618618618618618	0.5321888412017167	0.159037558685446
YDR421W	-1	-/-	-732.424103692174	-16593.442062690854	233	0.18590704647676162	0.5321888412017167	0.15933098591549297
YFR028C	-1	-/-	-732.7353188544512	-17055.611994445324	233	0.18562874251497005	0.5321888412017167	0.1596244131455399
YBR128C	0	0/-	-732.7758752778172	-26366.400967741385	932	0.18562874251497005	0.5321888412017167	0.1596244131455399
YOR297C	-1	-/-	-732.7841721400619	-14602.175282619894	233	0.18535127055306427	0.5321888412017167	0.15991784037558684
YPL244C	-1	-/-	-732.795990973711	-16133.767491668463	233	0.18507462686567164	0.5321888412017167	0.1602112676056338
YPL006W	1	+/+	-733.0903102234006	-17358.375990256667	232	0.18628912071535023	0.5364806866952789	0.1602112676056338
YIL114C	-1	-/-	-733.1832281649113	-15434.403683774173	233	0.18601190476190477	0.5364806866952789	0.16050469483568075
YOR081C	1	+/+	-733.3418883010745	-13732.917625196278	232	0.18722139673105498	0.5407725321888412	0.16050469483568075
YNL117W	-1	-/-	-733.6258474737406	-16593.1697258763	233	0.18694362017804153	0.5407725321888412	0.1607981220657277
YDR276C	-1	-/-	-733.6524542421103	-16265.078831389546	233	0.18666666666666668	0.5407725321888412	0.16109154929577466
YER027C	-1	-/-	-733.9075727649033	-15519.773998256773	233	0.1863905325443787	0.5407725321888412	0.1613849765258216
YOR188W	-1	-/0	-733.951283287257	-15804.504891842604	233	0.1861152141802068	0.5407725321888412	0.16167840375586853
YBL043W	0	0/-	-734.012463402003	-25034.533473473974	932	0.1861152141802068	0.5407725321888412	0.16167840375586853
YMR030W	-1	-/-	-734.1184470131993	-16925.24809987098	233	0.18584070796460178	0.5407725321888412	0.1619718309859155
YLL019C	-1	-/-	-734.1283593177795	-19381.382383406162	233	0.18556701030927836	0.5407725321888412	0.16226525821596244
YKL129C	-1	-/-	-734.2780896872282	-16684.630117580295	233	0.18529411764705883	0.5407725321888412	0.16255868544600938
YDL142C	1	+/+	-734.2967730239034	-18037.102856583893	232	0.18649045521292218	0.5450643776824035	0.16255868544600938
YKL109W	0	0/-	-734.6733564194292	-24444.028709394857	932	0.18649045521292218	0.5450643776824035	0.16255868544600938
YKL211C	0	0/0	-734.7687304411083	-23466.205731786788	932	0.18649045521292218	0.5450643776824035	0.16255868544600938
YDL021W	0	0/-	-734.7807175917551	-28932.60254062619	932	0.18649045521292218	0.5450643776824035	0.16255868544600938
YPL160W	-1	-/-	-734.8129107952118	-17731.261554814875	233	0.18621700879765396	0.5450643776824035	0.16285211267605634
YCL038C	-1	-/-	-734.9439641535282	-16104.369671352208	233	0.18594436310395315	0.5450643776824035	0.16314553990610328
YNR041C	0	0/+	-735.0648169117048	-26515.44478907995	932	0.18594436310395315	0.5450643776824035	0.16314553990610328
YGL104C	-1	-/-	-735.1869849413633	-16639.113629072905	233	0.18567251461988304	0.5450643776824035	0.16343896713615025
YPR187W	-1	-/-	-735.3911374546587	-16282.087335906923	233	0.1854014598540146	0.5450643776824035	0.1637323943661972
YBR234C	-1	-/-	-735.4847255125642	-16353.283652752638	233	0.18513119533527697	0.5450643776824035	0.16402582159624413
YBR080C	-1	-/-	-735.5193124860525	-15218.49636104703	233	0.1848617176128093	0.5450643776824035	0.1643192488262911
YHR086W	-1	-/-	-735.7493024468422	-15858.527793243527	233	0.18459302325581395	0.5450643776824035	0.16461267605633803
YBL082C	-1	-/+	-735.8352983742952	-16511.90910177678	233	0.18432510885341075	0.5450643776824035	0.16490610328638497
YBL005W	-1	-/-	-735.9209407642484	-15172.237889200449	233	0.18405797101449275	0.5450643776824035	0.16519953051643194
YHR133C	1	+/+	-735.968717508018	-17462.94534161687	232	0.18523878437047755	0.5493562231759657	0.16519953051643194
YGR106C	0	0/0	-735.9800942223519	-27134.376494118944	932	0.18523878437047755	0.5493562231759657	0.16519953051643194
YNL242W	-1	-/-	-736.0928985849023	-16350.977080635726	233	0.18497109826589594	0.5493562231759657	0.16549295774647887
YIL036W	-1	-/-	-736.0988359190524	-16544.478585053235	233	0.1847041847041847	0.5493562231759657	0.1657863849765258
YKR087C	-1	-/-	-736.1166810542345	-15382.98415003717	233	0.1844380403458213	0.5493562231759657	0.16607981220657278
YBR265W	1	+/+	-736.2085057795048	-17236.12447474152	232	0.1856115107913669	0.5536480686695279	0.16607981220657278
YLR356W	0	0/-	-736.3641100861132	-23225.84875626862	932	0.1856115107913669	0.5536480686695279	0.16607981220657278
YER063W	0	0/-	-736.4207446668297	-23599.311147227883	932	0.1856115107913669	0.5536480686695279	0.16607981220657278
YOR358W	0	0/-	-736.4931572014466	-26774.475099291187	932	0.1856115107913669	0.5536480686695279	0.16607981220657278
YLL041C	-1	-/-	-736.6262915432453	-18874.288579575717	233	0.1853448275862069	0.5536480686695279	0.16637323943661972
YNL014W	-1	-/-	-736.6620258614421	-16040.514145597816	233	0.18507890961262555	0.5536480686695279	0.16666666666666666
YNL131W	-1	-/-	-737.0080273300409	-16811.17331400886	233	0.18481375358166188	0.5536480686695279	0.16696009389671362
YOL071W	-1	-/-	-737.1109448522329	-18580.645504374057	233	0.18454935622317598	0.5536480686695279	0.16725352112676056
YKL025C	-1	-/-	-737.4027439504862	-15146.345096636564	233	0.18428571428571427	0.5536480686695279	0.1675469483568075
YHR178W	-1	-/-	-737.5213073156774	-15137.44524878636	233	0.1840228245363766	0.5536480686695279	0.16784037558685447
YLR037C	0	0/-	-737.6239768145606	-24237.149431061	932	0.1840228245363766	0.5536480686695279	0.16784037558685447
YDR358W	-1	-/-	-737.6466290429235	-20318.402249373496	233	0.18376068376068377	0.5536480686695279	0.1681338028169014
YLR377C	-1	-/-	-737.6507238820195	-15926.68982822448	233	0.18349928876244664	0.5536480686695279	0.16842723004694835
YDR057W	-1	-/-	-737.7564359009266	-15629.073335252702	233	0.18323863636363635	0.5536480686695279	0.1687206572769953
YKL189W	-1	-/-	-737.8104312121868	-15647.356063194573	233	0.1829787234042553	0.5536480686695279	0.16901408450704225
YDR310C	-1	-/-	-737.8936092909425	-13737.551972499117	233	0.18271954674220964	0.5536480686695279	0.1693075117370892
YAL036C	0	0/-	-737.8962507853284	-26308.44516721461	932	0.18271954674220964	0.5536480686695279	0.1693075117370892
YCR028C	-1	-/-	-737.9494585469365	-13873.423514582217	233	0.18246110325318246	0.5536480686695279	0.16960093896713616
YDR144C	0	0/-	-738.1242236383259	-26241.93029570859	932	0.18246110325318246	0.5536480686695279	0.16960093896713616
YHR183W	-1	-/-	-738.1347629390657	-16063.145551521331	233	0.18220338983050846	0.5536480686695279	0.1698943661971831
YPL059W	-1	-/-	-738.1764059662819	-15558.20556819439	233	0.18194640338504936	0.5536480686695279	0.17018779342723006
YOR215C	0	0/0	-738.2720623593777	-23180.702009726316	932	0.18194640338504936	0.5536480686695279	0.17018779342723006
YOR375C	0	0/0	-738.278344200924	-24772.889621217735	932	0.18194640338504936	0.5536480686695279	0.17018779342723006
YBR126C	-1	-/-	-738.5740694478154	-18507.168759651482	233	0.18169014084507043	0.5536480686695279	0.170481220657277
YNR008W	1	+/+	-738.62278008461	-14136.928999900818	232	0.1828410689170183	0.5579399141630901	0.170481220657277
YDR302W	1	+/+	-738.8955033347011	-16124.451458141208	232	0.18398876404494383	0.5622317596566524	0.170481220657277
YDR156W	-1	-/-	-738.9901192039251	-15078.83320517838	233	0.18373071528751753	0.5622317596566524	0.17077464788732394
YLR206W	-1	-/-	-739.0521955192089	-18158.969324678183	233	0.18347338935574228	0.5622317596566524	0.1710680751173709
YJR024C	0	0/0	-739.0983655937016	-26189.40618298296	932	0.18347338935574228	0.5622317596566524	0.1710680751173709
YOR270C	-1	-/-	-739.2940279990435	-14642.179343640804	233	0.18321678321678322	0.5622317596566524	0.17136150234741784
YKL149C	-1	-/-	-739.4142525196075	-15568.55601682514	233	0.1829608938547486	0.5622317596566524	0.17165492957746478
YCL037C	0	0/-	-739.4202623395249	-26265.17327163648	932	0.1829608938547486	0.5622317596566524	0.17165492957746478
YLR002C	-1	-/-	-739.4704773649573	-15844.893224749714	233	0.18270571827057183	0.5622317596566524	0.17194835680751175
YJL059W	-1	-/-	-739.6297603622079	-15483.707276836038	233	0.18245125348189414	0.5622317596566524	0.1722417840375587
YKL197C	-1	-/-	-739.9596588686109	-15499.24155953154	233	0.18219749652294853	0.5622317596566524	0.17253521126760563
YBR047W	0	0/0	-740.1725692860782	-25056.9722894663	932	0.18219749652294853	0.5622317596566524	0.17253521126760563
YHR015W	-1	-/0	-740.2341670207679	-11667.899867448956	233	0.18194444444444444	0.5622317596566524	0.1728286384976526
YCR067C	-1	-/-	-740.4545500390232	-15094.472777724266	233	0.18169209431345354	0.5622317596566524	0.17312206572769953
YBR132C	1	+/-	-740.7722467184067	-18475.940110862255	232	0.18282548476454294	0.5665236051502146	0.17312206572769953
YEL041W	-1	-/-	-740.7966645732522	-17193.322875969112	233	0.1825726141078838	0.5665236051502146	0.17341549295774647
YDR072C	1	+/+	-740.883737385273	-15400.701563812792	232	0.18370165745856354	0.5708154506437768	0.17341549295774647
YNL098C	-1	-/-	-741.2043414153159	-15929.4123612158	233	0.18344827586206897	0.5708154506437768	0.17370892018779344
YMR116C	-1	-/-	-741.3148797117174	-18209.653226293623	233	0.18319559228650137	0.5708154506437768	0.17400234741784038
YDL215C	0	0/0	-741.3363724686205	-27414.80980336666	932	0.18319559228650137	0.5708154506437768	0.17400234741784038
YBL102W	-1	-/-	-741.3439682275057	-15914.878547623754	233	0.1829436038514443	0.5708154506437768	0.1742957746478873
YNR036C	0	0/-	-741.441035031341	-26544.888823457062	932	0.1829436038514443	0.5708154506437768	0.1742957746478873
YKL184W	0	0/-	-741.4836379829794	-25185.333861388266	932	0.1829436038514443	0.5708154506437768	0.1742957746478873
YNL312W	-1	-/-	-742.0731180720031	-15114.609661981463	233	0.18269230769230768	0.5708154506437768	0.17458920187793428
YGR036C	1	+/+	-742.0788468569517	-15484.765099965036	232	0.18381344307270234	0.575107296137339	0.17458920187793428
YDR111C	0	0/0	-742.2614217568189	-22641.818801964633	932	0.18381344307270234	0.575107296137339	0.17458920187793428
YDR487C	-1	-/-	-742.3476584628224	-14183.389968290925	233	0.18356164383561643	0.575107296137339	0.17488262910798122
YEL062W	-1	-/-	-742.371197886765	-16326.72462849319	233	0.18331053351573187	0.575107296137339	0.17517605633802816
YIL098C	-1	-/-	-742.3941316455603	-14460.271129116416	233	0.1830601092896175	0.575107296137339	0.17546948356807512
YFR014C	-1	-/-	-742.501715451479	-16845.025721281767	233	0.18281036834924966	0.575107296137339	0.17576291079812206
YOR086C	0	0/+	-742.6647393503226	-26754.60971016297	932	0.18281036834924966	0.575107296137339	0.17576291079812206
YDL248W	0	0/-	-742.6757107852027	-23303.00296443049	932	0.18281036834924966	0.575107296137339	0.17576291079812206
YJL151C	0	0/-	-742.6779749430716	-26043.76259269938	932	0.18281036834924966	0.575107296137339	0.17576291079812206
YDR512C	-1	-/-	-742.7094540297985	-16962.196789242327	233	0.18256130790190736	0.575107296137339	0.176056338028169
YGL100W	-1	-/-	-742.7186222225428	-16125.124317467213	233	0.18231292517006803	0.575107296137339	0.17634976525821597
YER005W	-1	-/+	-742.8626036942005	-14937.884990081191	233	0.18206521739130435	0.575107296137339	0.1766431924882629
YNL195C	0	0/0	-743.1001099115238	-21347.68071164377	932	0.18206521739130435	0.575107296137339	0.1766431924882629
YER055C	0	0/0	-743.1695191208273	-25298.387949873228	932	0.18206521739130435	0.575107296137339	0.1766431924882629
YML038C	-1	-/-	-743.2198496833444	-15394.236892554909	233	0.18181818181818182	0.575107296137339	0.17693661971830985
YDR069C	-1	-/-	-743.3223095536232	-17576.004476435483	233	0.18157181571815717	0.575107296137339	0.1772300469483568
YCR036W	0	0/0	-743.3680072305724	-26973.50624700263	932	0.18157181571815717	0.575107296137339	0.1772300469483568
YCR038C	-1	-/-	-743.589315533638	-15862.700941815972	233	0.18132611637347767	0.575107296137339	0.17752347417840375
YLR189C	1	+/+	-743.7403043955564	-17405.175923272967	232	0.18243243243243243	0.5793991416309013	0.17752347417840375
YLR229C	-1	-/-	-743.7939916886389	-15853.131746392697	233	0.18218623481781376	0.5793991416309013	0.17781690140845072
YHR025W	0	0/0	-743.8108255146071	-27015.01176756341	932	0.18218623481781376	0.5793991416309013	0.17781690140845072
YHL025W	-1	-/-	-744.0202677361667	-13962.69425264746	233	0.18194070080862534	0.5793991416309013	0.17811032863849766
YGR041W	-1	-/-	-744.1182705461979	-13989.850454360247	233	0.1816958277254374	0.5793991416309013	0.1784037558685446
YDR438W	0	0/0	-744.1370560778305	-23992.268022147007	932	0.1816958277254374	0.5793991416309013	0.1784037558685446
YPL117C	1	+/+	-744.4749290943146	-14694.672844603658	232	0.1827956989247312	0.5836909871244635	0.1784037558685446
YNL029C	-1	-/-	-744.5056491941214	-14260.7089368999	233	0.1825503355704698	0.5836909871244635	0.17869718309859156
YDR479C	-1	-/-	-744.7161699384451	-17859.398232206702	233	0.18230563002680966	0.5836909871244635	0.1789906103286385
YER003C	-1	-/-	-744.7283722758293	-17927.92404895276	233	0.18206157965194109	0.5836909871244635	0.17928403755868544
YHL021C	0	0/-	-744.8608024362475	-28390.21753682848	932	0.18206157965194109	0.5836909871244635	0.17928403755868544
YCR091W	-1	-/-	-745.086106300354	-16604.25033364445	233	0.18181818181818182	0.5836909871244635	0.1795774647887324
YLR405W	-1	-/-	-745.1823175251484	-16624.96336258948	233	0.18157543391188252	0.5836909871244635	0.17987089201877934
YLR347C	-1	-/+	-745.284001916647	-14240.996244080365	233	0.18133333333333335	0.5836909871244635	0.18016431924882628
YJL139C	-1	-/-	-745.3084698617458	-14884.478079317138	233	0.1810918774966711	0.5836909871244635	0.18045774647887325
YCR065W	-1	-/-	-745.3185212165117	-14981.454512026161	233	0.18085106382978725	0.5836909871244635	0.1807511737089202
YDR349C	0	0/-	-745.3209096379578	-22285.626804446336	932	0.18085106382978725	0.5836909871244635	0.1807511737089202
YLR411W	-1	-/-	-745.447461925447	-15329.673171922565	233	0.1806108897742364	0.5836909871244635	0.18104460093896713
YPL003W	0	0/-	-745.6535622784868	-26691.98682664428	932	0.1806108897742364	0.5836909871244635	0.18104460093896713
YNL083W	0	0/-	-745.8126433333382	-25169.366521638818	932	0.1806108897742364	0.5836909871244635	0.18104460093896713
YHR083W	-1	-/-	-746.1054902411997	-16770.955032434314	233	0.18037135278514588	0.5836909871244635	0.1813380281690141
YPR019W	-1	-/-	-746.2153828926384	-15485.50748487562	233	0.18013245033112582	0.5836909871244635	0.18163145539906103
YLR413W	0	0/-	-746.4376970864832	-21446.54677872546	932	0.18013245033112582	0.5836909871244635	0.18163145539906103
YEL034W	-1	-/-	-746.4545984268188	-16245.424990043044	233	0.17989417989417988	0.5836909871244635	0.18192488262910797
YOR117W	-1	-/-	-746.6612773686647	-16420.271673440933	233	0.17965653896961692	0.5836909871244635	0.18221830985915494
YNR035C	-1	-/-	-747.051513120532	-15751.095259740949	233	0.17941952506596306	0.5836909871244635	0.18251173708920188
YBR059C	-1	-/-	-747.130467094481	-17644.563652724028	233	0.17918313570487485	0.5836909871244635	0.18280516431924881
YDR070C	0	0/0	-747.1345295999199	-31276.531113120727	932	0.17918313570487485	0.5836909871244635	0.18280516431924881
YNL264C	1	+/+	-747.1684703230858	-14163.351775541902	232	0.18026315789473685	0.5879828326180258	0.18280516431924881
YFR051C	-1	-/-	-747.3019924834371	-16696.154195196927	233	0.1800262812089356	0.5879828326180258	0.18309859154929578
YBL033C	-1	-/-	-747.306653663516	-14659.14692480117	233	0.17979002624671916	0.5879828326180258	0.18339201877934272
YOR150W	-1	-/-	-747.538908302784	-16534.07214000821	233	0.17955439056356487	0.5879828326180258	0.18368544600938966
YOR370C	0	0/-	-747.6558844316751	-24333.18531777663	932	0.17955439056356487	0.5879828326180258	0.18368544600938966
YIL107C	0	0/0	-747.7365168789402	-29756.053952275775	932	0.17955439056356487	0.5879828326180258	0.18368544600938966
YDL197C	-1	-/-	-747.8210575431585	-16766.121861226857	233	0.1793193717277487	0.5879828326180258	0.18397887323943662
YOR018W	-1	-/-	-747.8508413732052	-16481.39288754016	233	0.17908496732026144	0.5879828326180258	0.18427230046948356
YMR049C	-1	-/-	-747.910063687712	-16922.753504220396	233	0.17885117493472585	0.5879828326180258	0.18456572769953053
YCL043C	-1	-/-	-747.9210457056761	-17267.95082836598	233	0.17861799217731422	0.5879828326180258	0.18485915492957747
YNL085W	-1	-/-	-748.4066843912005	-16999.80974972248	233	0.17838541666666666	0.5879828326180258	0.1851525821596244
YNL271C	-1	-/-	-748.5026971399784	-15374.054726794362	233	0.17815344603381014	0.5879828326180258	0.18544600938967137
YDR380W	0	0/0	-748.5670790430158	-26607.817451030016	932	0.17815344603381014	0.5879828326180258	0.18544600938967137
YFL034C-B	-1	-/-	-748.6501260362566	-14851.350277449936	233	0.17792207792207793	0.5879828326180258	0.1857394366197183
YLR395C	0	0/-	-748.7726745530963	-27224.850427525118	932	0.17792207792207793	0.5879828326180258	0.1857394366197183
YPL234C	-1	-/-	-749.0653298199177	-15056.67340748012	233	0.17769130998702984	0.5879828326180258	0.18603286384976525
YLR264W	-1	-/-	-749.095011331141	-16244.10260745883	233	0.17746113989637305	0.5879828326180258	0.18632629107981222
YMR040W	0	0/-	-749.4661295227706	-28347.057246753015	932	0.17746113989637305	0.5879828326180258	0.18632629107981222
YIL009C-A	-1	-/-	-749.4933660104871	-14885.146469905972	233	0.17723156532988357	0.5879828326180258	0.18661971830985916
YDL014W	-1	-/-	-749.8613821715117	-17662.468211755157	233	0.17700258397932817	0.5879828326180258	0.1869131455399061
YPL248C	-1	-/-	-749.871456772089	-14598.66070761159	233	0.1767741935483871	0.5879828326180258	0.18720657276995306
YGL211W	-1	-/-	-750.0396153181791	-16053.713543899357	233	0.17654639175257733	0.5879828326180258	0.1875
YKL096W	0	0/-	-750.2354006310925	-22958.315361442976	932	0.17654639175257733	0.5879828326180258	0.1875
YDR188W	-1	-/-	-750.3874366134405	-15601.532684635371	233	0.17631917631917632	0.5879828326180258	0.18779342723004694
YDR223W	0	0/-	-750.5222097476944	-28049.341708526015	932	0.17631917631917632	0.5879828326180258	0.18779342723004694
YLR240W	1	+/+	-750.5480432510376	-17115.363845288754	232	0.17737789203084833	0.592274678111588	0.18779342723004694
YGR059W	-1	-/-	-750.618798583746	-13571.529050543904	233	0.17715019255455713	0.592274678111588	0.1880868544600939
YIL133C	0	0/-	-750.6189417503774	-28220.590541209094	932	0.17715019255455713	0.592274678111588	0.1880868544600939
YGR216C	1	+/+	-750.6556171923876	-15778.887604251504	232	0.1782051282051282	0.5965665236051502	0.1880868544600939
YFL044C	0	0/-	-750.6669052699581	-27266.24255592376	932	0.1782051282051282	0.5965665236051502	0.1880868544600939
YIL010W	-1	-/-	-750.693150639534	-14520.310059525073	233	0.17797695262483995	0.5965665236051502	0.18838028169014084
YCL040W	-1	-/-	-750.7804855257273	-20077.65514881909	233	0.17774936061381075	0.5965665236051502	0.18867370892018778
YNL194C	0	0/-	-750.9004328325391	-21669.738499292172	932	0.17774936061381075	0.5965665236051502	0.18867370892018778
YHL030W	0	0/-	-750.9630592120811	-25245.932923161425	932	0.17774936061381075	0.5965665236051502	0.18867370892018778
YGR054W	-1	-/-	-751.1324362158775	-13018.38969424367	233	0.17752234993614305	0.5965665236051502	0.18896713615023475
YNL142W	-1	-/-	-751.1330475658178	-15280.257456254214	233	0.17729591836734693	0.5965665236051502	0.1892605633802817
YGR264C	-1	-/-	-751.1686847060919	-17573.71472837031	233	0.1770700636942675	0.5965665236051502	0.18955399061032863
YER072W	-1	-/-	-751.339729860425	-14241.605732347816	233	0.17684478371501272	0.5965665236051502	0.1898474178403756
YLR141W	-1	-/-	-751.4691518098116	-13881.052489679307	233	0.17662007623888182	0.5965665236051502	0.19014084507042253
YGR201C	0	0/-	-751.6085950098932	-21699.547313943505	932	0.17662007623888182	0.5965665236051502	0.19014084507042253
YMR246W	1	+/+	-751.6704792007804	-15121.884578987956	232	0.17766497461928935	0.6008583690987125	0.19014084507042253
YBR243C	-1	-/+	-751.8798339664936	-15592.90425144136	233	0.17743979721166034	0.6008583690987125	0.19043427230046947
YGR184C	0	0/-	-752.0187161508948	-24432.856211932376	932	0.17743979721166034	0.6008583690987125	0.19043427230046947
YFR049W	0	0/-	-752.0995032386854	-28686.412248290144	932	0.17743979721166034	0.6008583690987125	0.19043427230046947
YGR100W	0	0/0	-752.1317954100668	-26036.525524337776	932	0.17743979721166034	0.6008583690987125	0.19043427230046947
YJL037W	0	0/-	-752.3470592321828	-23984.883762187324	932	0.17743979721166034	0.6008583690987125	0.19043427230046947
YPR115W	0	0/-	-752.3603305034339	-22393.488997565582	932	0.17743979721166034	0.6008583690987125	0.19043427230046947
YJL155C	0	0/0	-752.4182619582862	-31201.546262330376	932	0.17743979721166034	0.6008583690987125	0.19043427230046947
YKR076W	-1	-/-	-752.5392983742058	-19659.013082060963	233	0.17721518987341772	0.6008583690987125	0.19072769953051644
YPR033C	-1	-/-	-752.5998071059585	-16915.365430772305	233	0.17699115044247787	0.6008583690987125	0.19102112676056338
YDR378C	-1	-/-	-752.6721663922071	-14434.440749004483	233	0.17676767676767677	0.6008583690987125	0.19131455399061034
YGL234W	0	0/-	-753.307569572702	-27107.99878271483	932	0.17676767676767677	0.6008583690987125	0.19131455399061034
YPR005C	-1	-/-	-753.3217131346464	-16809.619961336255	233	0.17654476670870115	0.6008583690987125	0.19160798122065728
YER060W	0	0/-	-753.4033661298454	-24518.32852983754	932	0.17654476670870115	0.6008583690987125	0.19160798122065728
YGL245W	-1	-/-	-753.547424197197	-16000.45996888727	233	0.17632241813602015	0.6008583690987125	0.19190140845070422
YGL248W	0	0/-	-753.5912983864546	-27825.708856921643	932	0.17632241813602015	0.6008583690987125	0.19190140845070422
YDL066W	0	0/-	-753.6914313668385	-24965.679348739795	932	0.17632241813602015	0.6008583690987125	0.19190140845070422
YKL035W	-1	-/-	-753.778453271836	-17833.698773752898	233	0.1761006289308176	0.6008583690987125	0.19219483568075119
YPL224C	-1	-/-	-754.0578040406108	-16719.527720324695	233	0.17587939698492464	0.6008583690987125	0.19248826291079812
YLL028W	0	0/-	-754.1163057535887	-23162.710508535616	932	0.17587939698492464	0.6008583690987125	0.19248826291079812
YGL068W	-1	-/-	-754.8518551588058	-15415.303525269032	233	0.17565872020075282	0.6008583690987125	0.19278169014084506
YLR251W	0	0/0	-754.911602393724	-29571.540735509247	932	0.17565872020075282	0.6008583690987125	0.19278169014084506
YOL052C	0	0/-	-755.0466623157263	-24778.484379944857	932	0.17565872020075282	0.6008583690987125	0.19278169014084506
YDR388W	-1	-/-	-755.0676210820675	-15940.932596504688	233	0.17543859649122806	0.6008583690987125	0.19307511737089203
YOR124C	0	0/-	-755.1976088285446	-26950.124317252077	932	0.17543859649122806	0.6008583690987125	0.19307511737089203
YDR452W	0	0/0	-755.3117482066154	-26684.327627050225	932	0.17543859649122806	0.6008583690987125	0.19307511737089203
YOR070C	0	0/0	-755.4383372310549	-26813.900555663742	932	0.17543859649122806	0.6008583690987125	0.19307511737089203
YDR275W	0	0/0	-755.4493197342381	-25329.399306568317	932	0.17543859649122806	0.6008583690987125	0.19307511737089203
YER107C	-1	-/-	-755.6831354349852	-16083.425496801734	233	0.17521902377972465	0.6008583690987125	0.19336854460093897
YOL090W	-1	-/-	-755.7358997240663	-14591.654231924564	233	0.175	0.6008583690987125	0.1936619718309859
YPR082C	-1	-/-	-755.7416336983442	-14919.476293168962	233	0.17478152309612985	0.6008583690987125	0.19395539906103287
YIL162W	0	0/-	-755.8324772221968	-25126.099246687256	932	0.17478152309612985	0.6008583690987125	0.19395539906103287
YDL137W	-1	-/0	-755.8704834245145	-16320.951957505196	233	0.1745635910224439	0.6008583690987125	0.1942488262910798
YDR204W	0	0/0	-755.9546068459749	-29884.133212278597	932	0.1745635910224439	0.6008583690987125	0.1942488262910798
YJL079C	0	0/-	-756.1672324901447	-27137.611563682556	932	0.1745635910224439	0.6008583690987125	0.1942488262910798
YNL016W	-1	-/-	-756.3160637319088	-16883.49369958043	233	0.17434620174346202	0.6008583690987125	0.19454225352112675
YLR452C	-1	-/-	-756.3691902793944	-14275.456667266786	233	0.17412935323383086	0.6008583690987125	0.19483568075117372
YOR219C	0	0/-	-756.4161483198404	-25602.093684148975	932	0.17412935323383086	0.6008583690987125	0.19483568075117372
YBR129C	-1	-/+	-756.4406792223454	-14191.293431263417	233	0.17391304347826086	0.6008583690987125	0.19512910798122066
YGL002W	0	0/-	-756.6348170563579	-26657.238763093017	932	0.17391304347826086	0.6008583690987125	0.19512910798122066
YBL030C	-1	-/-	-756.7788507938385	-16678.547571804374	233	0.17369727047146402	0.6008583690987125	0.1954225352112676
YHR179W	0	0/0	-756.9066693400964	-23885.73863171274	932	0.17369727047146402	0.6008583690987125	0.1954225352112676
YDR529C	-1	-/-	-756.9495888799429	-16774.125935599208	233	0.1734820322180917	0.6008583690987125	0.19571596244131456
YHR089C	-1	-/-	-756.9661039635539	-17907.613566331565	233	0.17326732673267325	0.6008583690987125	0.1960093896713615
YOL003C	-1	-/-	-757.2013870999217	-15327.895263753831	233	0.173053152039555	0.6008583690987125	0.19630281690140844
YDR331W	1	+/+	-757.2775784358382	-15781.346000567079	232	0.17407407407407408	0.6051502145922747	0.19630281690140844
YAL017W	-1	-/-	-757.4737408906221	-18566.995570152998	233	0.17385943279901356	0.6051502145922747	0.1965962441314554
YPL084W	-1	-/-	-757.5618798583746	-15348.165411882102	233	0.17364532019704434	0.6051502145922747	0.19688967136150234
YOR089C	-1	-/-	-757.5628422051668	-16045.257481843233	233	0.17343173431734318	0.6051502145922747	0.19718309859154928
YAR002C-A	-1	-/-	-757.5643112957478	-16411.36003242433	233	0.1732186732186732	0.6051502145922747	0.19747652582159625
YBR015C	-1	-/-	-757.6705489456654	-15653.299705825746	233	0.17300613496932515	0.6051502145922747	0.1977699530516432
YJL101C	-1	-/-	-757.6931789964437	-16416.633961558342	233	0.17279411764705882	0.6051502145922747	0.19806338028169015
YJR080C	0	0/-	-757.8294724654406	-28010.18621970713	932	0.17279411764705882	0.6051502145922747	0.19806338028169015
YGR133W	-1	-/-	-757.9341358840466	-16393.115412779152	233	0.17258261933904528	0.6051502145922747	0.1983568075117371
YIL112W	-1	-/-	-758.0511902868748	-16750.68929103017	233	0.17237163814180928	0.6051502145922747	0.19865023474178403
YGR040W	-1	-/-	-758.1441990993917	-14790.928744334728	233	0.17216117216117216	0.6051502145922747	0.198943661971831
YDL047W	-1	-/-	-758.2353415694088	-14524.593902057037	233	0.1719512195121951	0.6051502145922747	0.19923708920187794
YLR432W	0	0/-	-758.4683526055887	-27935.51302383747	932	0.1719512195121951	0.6051502145922747	0.19923708920187794
YDR197W	0	0/-	-758.5389966312796	-25126.4819382485	932	0.1719512195121951	0.6051502145922747	0.19923708920187794
YKL010C	0	0/-	-758.633943866007	-25111.80235909857	932	0.1719512195121951	0.6051502145922747	0.19923708920187794
YLR149C	0	0/0	-758.7708136942238	-22696.096175933257	932	0.1719512195121951	0.6051502145922747	0.19923708920187794
YPL215W	0	0/-	-759.0901198433712	-26541.306292457506	932	0.1719512195121951	0.6051502145922747	0.19923708920187794
YNL246W	-1	-/-	-759.3472804278135	-15783.597897723317	233	0.17174177831912302	0.6051502145922747	0.19953051643192488
YFR007W	0	0/0	-759.6691493010148	-25802.759587978944	932	0.17174177831912302	0.6051502145922747	0.19953051643192488
YDL029W	-1	-/-	-759.8367321789265	-17539.620494939387	233	0.17153284671532848	0.6051502145922747	0.19982394366197184
YNR037C	0	0/-	-759.8853427739814	-25348.48579867836	932	0.17153284671532848	0.6051502145922747	0.19982394366197184
YGL227W	-1	-/-	-760.1081315279007	-19173.1122860834	233	0.17132442284325639	0.6051502145922747	0.20011737089201878
YOL087C	0	0/-	-760.2032596375793	-21584.992281294428	932	0.17132442284325639	0.6051502145922747	0.20011737089201878
YPL163C	-1	-/0	-760.6432464197278	-16244.389658764005	233	0.17111650485436894	0.6051502145922747	0.20041079812206572
YER103W	-1	-/-	-760.6572601869702	-16374.553630113602	233	0.1709090909090909	0.6051502145922747	0.2007042253521127
YLL023C	0	0/-	-760.7339012129232	-23592.899729359895	932	0.1709090909090909	0.6051502145922747	0.2007042253521127
YDR354W	0	0/0	-760.8178310627118	-24729.931580127217	932	0.1709090909090909	0.6051502145922747	0.2007042253521127
YDR091C	-1	-/-	-760.9135135114193	-17456.901021823287	233	0.17070217917675545	0.6051502145922747	0.20099765258215962
YCR010C	-1	-/-	-761.1279063075781	-14904.72271573171	233	0.17049576783555018	0.6051502145922747	0.20129107981220656
YOR010C	0	0/-	-761.4460714608431	-21724.982751065865	932	0.17049576783555018	0.6051502145922747	0.20129107981220656
YDR304C	0	0/-	-761.4907700596377	-24632.462150358595	932	0.17049576783555018	0.6051502145922747	0.20129107981220656
YOR153W	-1	-/-	-761.5218936800957	-15572.417674921453	233	0.17028985507246377	0.6051502145922747	0.20158450704225353
YFL016C	-1	-/-	-761.6421354338527	-16925.75448215753	233	0.1700844390832328	0.6051502145922747	0.20187793427230047
YGL139W	0	0/+	-761.651175220497	-25655.95675003808	932	0.1700844390832328	0.6051502145922747	0.20187793427230047
YDL198C	-1	-/-	-761.7368229180574	-15703.713541716337	233	0.16987951807228915	0.6051502145922747	0.2021713615023474
YHR113W	0	0/0	-762.0378381237388	-21883.583532581106	932	0.16987951807228915	0.6051502145922747	0.2021713615023474
YDR036C	-1	-/-	-762.2106787711382	-15786.877705290914	233	0.16967509025270758	0.6051502145922747	0.20246478873239437
YDL045C	-1	-/-	-762.2390660308301	-17596.857725702226	233	0.16947115384615385	0.6051502145922747	0.2027582159624413
YJR062C	0	0/0	-762.251119658351	-26121.29734091228	932	0.16947115384615385	0.6051502145922747	0.2027582159624413
YIR039C	0	0/-	-762.389247989282	-29650.61907467898	932	0.16947115384615385	0.6051502145922747	0.2027582159624413
YBR004C	1	+/+	-762.4793458431959	-14623.384721025825	232	0.17046818727490998	0.6094420600858369	0.2027582159624413
YGR063C	-1	-/-	-762.5094436109066	-15357.899750877172	233	0.17026378896882494	0.6094420600858369	0.20305164319248825
YGR233C	0	0/+	-762.6983122294769	-24397.583741728216	932	0.17026378896882494	0.6094420600858369	0.20305164319248825
YMR022W	-1	-/-	-762.7409055233002	-16716.505485258996	233	0.17005988023952096	0.6094420600858369	0.20334507042253522
YLR132C	-1	-/-	-762.9607971385121	-13210.82581999898	233	0.16985645933014354	0.6094420600858369	0.20363849765258216
YPL031C	-1	-/+	-763.1136562302709	-17374.42811321467	233	0.16965352449223417	0.6094420600858369	0.2039319248826291
YJL158C	0	0/-	-763.2764750136994	-26866.972333493643	932	0.16965352449223417	0.6094420600858369	0.2039319248826291
YFL039C	-1	-/-	-763.3141114488244	-15496.983492583036	233	0.16945107398568018	0.6094420600858369	0.20422535211267606
YJR049C	-1	-/-	-763.3291636705399	-16021.767761558294	233	0.16924910607866508	0.6094420600858369	0.204518779342723
YEL025C	0	0/0	-763.3517658533528	-24718.713226052932	932	0.16924910607866508	0.6094420600858369	0.204518779342723
YPR165W	-1	-/-	-763.6534904241562	-13937.45089198649	233	0.16904761904761906	0.6094420600858369	0.20481220657276994
YBR092C	-1	-/-	-763.881144657731	-16306.275807943195	233	0.16884661117717004	0.6094420600858369	0.2051056338028169
YPL207W	0	0/-	-763.9664761740714	-26189.74095553346	932	0.16884661117717004	0.6094420600858369	0.2051056338028169
YLR093C	0	0/-	-763.968231651932	-25630.468210691586	932	0.16884661117717004	0.6094420600858369	0.2051056338028169
YBR110W	1	+/+	-764.323161110282	-15160.595754757524	232	0.16983372921615203	0.6137339055793991	0.2051056338028169
YFL014W	-1	-/-	-764.46996358037	-17538.5256318897	233	0.16963226571767498	0.6137339055793991	0.20539906103286384
YPR002W	-1	-/+	-764.5896989703178	-14972.115415424109	233	0.16943127962085308	0.6137339055793991	0.2056924882629108
YBR105C	-1	-/-	-764.7736247591674	-14579.858627729118	233	0.16923076923076924	0.6137339055793991	0.20598591549295775
YER155C	-1	-/-	-764.9239792376757	-14333.247936930507	233	0.1690307328605201	0.6137339055793991	0.2062793427230047
YJL141C	-1	-/-	-765.026316896081	-20291.942767784	233	0.16883116883116883	0.6137339055793991	0.20657276995305165
YOL154W	0	0/0	-765.1349328551441	-23044.391338431276	932	0.16883116883116883	0.6137339055793991	0.20657276995305165
YJL020C	-1	-/-	-765.290161691606	-18480.423946991563	233	0.16863207547169812	0.6137339055793991	0.2068661971830986
YKL218C	0	0/-	-765.3254358842969	-25749.9085938558	932	0.16863207547169812	0.6137339055793991	0.2068661971830986
YML004C	-1	-/-	-765.4926207363605	-18266.357211723924	233	0.1684334511189635	0.6137339055793991	0.20715962441314553
YPL098C	-1	-/-	-765.5397271960974	-15861.238414630294	233	0.16823529411764707	0.6137339055793991	0.2074530516431925
YIL118W	-1	-/-	-765.7307148762047	-16141.238081090152	233	0.16803760282021152	0.6137339055793991	0.20774647887323944
YOR014W	-1	-/-	-765.7959732636809	-15596.889421343803	233	0.16784037558685447	0.6137339055793991	0.20803990610328638
YER105C	-1	-/-	-765.8775998055935	-15363.000341072679	233	0.16764361078546308	0.6137339055793991	0.20833333333333334
YDR128W	0	0/-	-766.0734674558043	-24947.8156169001	932	0.16764361078546308	0.6137339055793991	0.20833333333333334
YDR085C	-1	-/-	-766.1510057449341	-17452.09979204461	233	0.16744730679156908	0.6137339055793991	0.20862676056338028
YPR185W	-1	-/-	-766.1544983237982	-15641.403509542346	233	0.1672514619883041	0.6137339055793991	0.20892018779342722
YML027W	-1	-/-	-766.1793630644679	-13909.189834240824	233	0.16705607476635514	0.6137339055793991	0.2092136150234742
YLR146C	0	0/-	-766.2672811588272	-27102.513152162544	932	0.16705607476635514	0.6137339055793991	0.2092136150234742
YHR204W	-1	-/-	-766.371883071959	-15085.180283762515	233	0.16686114352392065	0.6137339055793991	0.20950704225352113
YCR046C	0	0/-	-766.4156640674919	-26027.27169811586	932	0.16686114352392065	0.6137339055793991	0.20950704225352113
YML058W	-1	-/-	-766.5080214589834	-14997.23084872961	233	0.16666666666666666	0.6137339055793991	0.20980046948356806
YPL247C	0	0/0	-766.7687151171267	-22369.191916014068	932	0.16666666666666666	0.6137339055793991	0.20980046948356806
YPL188W	-1	-/-	-766.7957458645105	-15279.611795954406	233	0.16647264260768335	0.6137339055793991	0.21009389671361503
YDR443C	-1	-/-	-766.867558658123	-16152.494133897126	233	0.16627906976744186	0.6137339055793991	0.21038732394366197
YBR163W	0	0/-	-766.887792234309	-24719.585541847162	932	0.16627906976744186	0.6137339055793991	0.21038732394366197
YJR122W	0	0/-	-767.0201928969473	-26760.337125795893	932	0.16627906976744186	0.6137339055793991	0.21038732394366197
YOL032W	0	0/+	-767.2074423357844	-26783.479840684682	932	0.16627906976744186	0.6137339055793991	0.21038732394366197
YBR072W	-1	-/-	-767.3000887334347	-20251.735600717366	233	0.16608594657375145	0.6137339055793991	0.2106807511737089
YDR060W	-1	-/-	-767.391065210104	-16563.809882946312	233	0.16589327146171692	0.6137339055793991	0.21097417840375587
YFL005W	-1	-/-	-767.4574147164822	-14605.681095153093	233	0.1657010428736964	0.6137339055793991	0.2112676056338028
YAR003W	-1	-/-	-767.5453807935119	-15420.410675637424	233	0.16550925925925927	0.6137339055793991	0.21156103286384975
YOL059W	-1	-/0	-767.5618554651737	-14682.518744759262	233	0.1653179190751445	0.6137339055793991	0.21185446009389672
YML022W	0	0/-	-767.578260358423	-27770.60465024179	932	0.1653179190751445	0.6137339055793991	0.21185446009389672
YLR353W	-1	-/-	-767.6271935105324	-15203.71091626212	233	0.1651270207852194	0.6137339055793991	0.21214788732394366
YFL009W	-1	-/-	-767.6880671977997	-15127.065573453903	233	0.16493656286043828	0.6137339055793991	0.21244131455399062
YGL219C	-1	-/-	-767.8033555150032	-16744.790722306818	233	0.16474654377880185	0.6137339055793991	0.21273474178403756
YDL188C	-1	-/-	-767.8659656718373	-15884.917051069438	233	0.16455696202531644	0.6137339055793991	0.2130281690140845
YDR123C	1	+/+	-767.8968053162098	-15916.27235352993	232	0.16551724137931034	0.6180257510729614	0.2130281690140845
YDL051W	-1	-/-	-767.9852611720562	-18090.14665645361	233	0.1653272101033295	0.6180257510729614	0.21332159624413147
YLR420W	0	0/-	-767.9957140451297	-25449.295024883002	932	0.1653272101033295	0.6180257510729614	0.21332159624413147
YHR124W	-1	-/-	-768.047742433846	-15796.395358793437	233	0.1651376146788991	0.6180257510729614	0.2136150234741784
YJL044C	0	0/0	-768.2426211684942	-23976.450979266316	932	0.1651376146788991	0.6180257510729614	0.2136150234741784
YKL065C	0	0/-	-768.2550088651478	-28391.611023424193	932	0.1651376146788991	0.6180257510729614	0.2136150234741784
YOL081W	0	0/-	-768.3291838271543	-24679.361126887612	932	0.1651376146788991	0.6180257510729614	0.2136150234741784
YHR110W	0	0/-	-768.4128343584016	-25949.11271238979	932	0.1651376146788991	0.6180257510729614	0.2136150234741784
YDL247W	-1	-/-	-768.7122058570385	-15376.16352943331	233	0.16494845360824742	0.6180257510729614	0.21390845070422534
YBR067C	0	0/-	-768.9427307453007	-24788.78642285429	932	0.16494845360824742	0.6180257510729614	0.21390845070422534
YER095W	-1	-/-	-769.161464754492	-14109.094264630228	233	0.16475972540045766	0.6180257510729614	0.2142018779342723
YGR208W	0	0/0	-769.2717433851212	-26660.075630518608	932	0.16475972540045766	0.6180257510729614	0.2142018779342723
YPL226W	0	0/-	-769.3926962483674	-26985.55282528419	932	0.16475972540045766	0.6180257510729614	0.2142018779342723
YDL067C	0	0/-	-769.5764703378081	-27102.244256826118	932	0.16475972540045766	0.6180257510729614	0.2142018779342723
YNL115C	0	0/0	-769.5988439954817	-23200.1056114994	932	0.16475972540045766	0.6180257510729614	0.2142018779342723
YBL049W	0	0/0	-769.6593295149505	-29390.65373165114	932	0.16475972540045766	0.6180257510729614	0.2142018779342723
YMR190C	-1	-/-	-769.8063770085573	-15178.996667392552	233	0.16457142857142856	0.6180257510729614	0.21449530516431925
YEL032W	-1	-/-	-769.8222670331597	-14861.644159808755	233	0.1643835616438356	0.6180257510729614	0.2147887323943662
YPL096W	-1	-/-	-769.8389524519444	-16038.657248467207	233	0.16419612314709237	0.6180257510729614	0.21508215962441316
YNR026C	-1	-/-	-770.0714186877012	-15870.355624690652	233	0.16400911161731208	0.6180257510729614	0.2153755868544601
YER059W	0	0/-	-770.1558991735801	-27183.12278689444	932	0.16400911161731208	0.6180257510729614	0.2153755868544601
YDR221W	-1	-/0	-770.4225335791707	-16278.504298992455	233	0.16382252559726962	0.6180257510729614	0.21566901408450703
YEL011W	0	0/0	-770.5172419659793	-31011.11302368436	932	0.16382252559726962	0.6180257510729614	0.21566901408450703
YOR147W	-1	-/-	-770.6431811153889	-15471.40577442944	233	0.16363636363636364	0.6180257510729614	0.215962441314554
YMR148W	0	0/-	-770.722945638001	-23048.723679209128	932	0.16363636363636364	0.6180257510729614	0.215962441314554
YGR295C	0	0/-	-770.8434549476951	-23812.64078488201	932	0.16363636363636364	0.6180257510729614	0.215962441314554
YPR121W	-1	-/-	-770.9544983804226	-15243.032650791109	233	0.16345062429057888	0.6180257510729614	0.21625586854460094
YOL073C	0	0/0	-770.9556810334325	-22625.15898377821	932	0.16345062429057888	0.6180257510729614	0.21625586854460094
YDR317W	-1	-/-	-771.0716209560633	-14972.785687983036	233	0.16326530612244897	0.6180257510729614	0.21654929577464788
YPR010C	-1	-/-	-771.097669556737	-17254.10103239119	233	0.16308040770101925	0.6180257510729614	0.21684272300469484
YJL130C	0	0/-	-771.1217939769849	-23389.075470322743	932	0.16308040770101925	0.6180257510729614	0.21684272300469484
YGL127C	-1	-/-	-771.2994281202555	-16419.926937248558	233	0.16289592760180996	0.6180257510729614	0.21713615023474178
YPR172W	0	0/0	-771.4050105586648	-22498.922091909684	932	0.16289592760180996	0.6180257510729614	0.21713615023474178
YHR175W	-1	-/-	-771.5005321726203	-16541.138359338045	233	0.16271186440677965	0.6180257510729614	0.21742957746478872
YJR118C	-1	-/-	-771.641629613936	-16099.109293662012	233	0.16252821670428894	0.6180257510729614	0.2177230046948357
YOR173W	-1	-/-	-771.6956040486693	-21111.239141959697	233	0.16234498308906425	0.6180257510729614	0.21801643192488263
YEL042W	-1	-/-	-771.8107666410506	-16905.132697407156	233	0.16216216216216217	0.6180257510729614	0.21830985915492956
YOL061W	-1	-/-	-771.8120155185461	-17328.619908243418	233	0.16197975253093364	0.6180257510729614	0.21860328638497653
YEL036C	-1	-/-	-771.8568240255117	-14985.647827871144	233	0.16179775280898875	0.6180257510729614	0.21889671361502347
YMR024W	0	0/-	-771.9088095128536	-26064.509235324338	932	0.16179775280898875	0.6180257510729614	0.21889671361502347
YKL016C	-1	-/-	-772.0663513019681	-17082.156170897186	233	0.16161616161616163	0.6180257510729614	0.21919014084507044
YNL121C	-1	-/-	-772.094988681376	-16310.608161848038	233	0.16143497757847533	0.6180257510729614	0.21948356807511737
YMR191W	0	0/0	-772.274562231265	-27528.61100171134	932	0.16143497757847533	0.6180257510729614	0.21948356807511737
YLR307W	0	0/-	-772.3130621965975	-22299.155997020192	932	0.16143497757847533	0.6180257510729614	0.21948356807511737
YJR032W	0	0/-	-772.3566292393953	-26592.886864961125	932	0.16143497757847533	0.6180257510729614	0.21948356807511737
YNL004W	-1	-/-	-772.4153077527881	-15919.612571008503	233	0.1612541993281075	0.6180257510729614	0.2197769953051643
YDR298C	-1	-/-	-772.6438383832574	-17176.39880298823	233	0.1610738255033557	0.6180257510729614	0.22007042253521128
YNL074C	-1	-/-	-772.9590823948383	-16948.118811890483	233	0.16089385474860335	0.6180257510729614	0.22036384976525822
YLR077W	0	0/-	-773.0826484430581	-24907.13716854062	932	0.16089385474860335	0.6180257510729614	0.22036384976525822
YBL022C	-1	-/-	-773.1615661531687	-16620.445747639984	233	0.16071428571428573	0.6180257510729614	0.22065727699530516
YLL048C	0	0/-	-773.2050949763507	-25146.727861903608	932	0.16071428571428573	0.6180257510729614	0.22065727699530516
YER024W	-1	-/+	-773.2333894111216	-15919.265804354101	233	0.1605351170568562	0.6180257510729614	0.22095070422535212
YHR161C	-1	-/-	-773.3020472824574	-19025.62974684313	233	0.1603563474387528	0.6180257510729614	0.22124413145539906
YNL008C	-1	-/-	-773.3558221757412	-16545.59380247444	233	0.16017797552836485	0.6180257510729614	0.221537558685446
YKL152C	-1	-/-	-773.4570668339729	-15902.853092834353	233	0.16	0.6180257510729614	0.22183098591549297
YIL047C	0	0/-	-773.496237502899	-23707.24628240289	932	0.16	0.6180257510729614	0.22183098591549297
YDR236C	-1	-/-	-773.5372358858585	-15812.121567964554	233	0.1598224195338513	0.6180257510729614	0.2221244131455399
YEL071W	-1	-/-	-773.8752273321152	-14766.060860395432	233	0.15964523281596452	0.6180257510729614	0.22241784037558684
YDR432W	-1	-/-	-773.8928457833827	-14906.837159175426	233	0.15946843853820597	0.6180257510729614	0.2227112676056338
YDR150W	-1	-/-	-773.9134651497006	-15845.84744822979	233	0.1592920353982301	0.6180257510729614	0.22300469483568075
YOR322C	-1	-/-	-774.0145534873009	-15861.132663458586	233	0.1591160220994475	0.6180257510729614	0.2232981220657277
YDR341C	-1	-/-	-774.0855901017785	-15387.321758504957	233	0.15894039735099338	0.6180257510729614	0.22359154929577466
YBR157C	0	0/0	-774.4190856274217	-25595.04805513192	932	0.15894039735099338	0.6180257510729614	0.22359154929577466
YBL106C	-1	-/-	-774.5152010545135	-14030.420363526791	233	0.1587651598676957	0.6180257510729614	0.2238849765258216
YPL125W	-1	-/0	-774.7362469024956	-14175.832719314843	233	0.15859030837004406	0.6180257510729614	0.22417840375586853
YBR053C	0	0/-	-774.7867906894535	-22913.08708114829	932	0.15859030837004406	0.6180257510729614	0.22417840375586853
YPR011C	0	0/-	-774.7875096425414	-22252.51847054623	932	0.15859030837004406	0.6180257510729614	0.22417840375586853
YDL076C	-1	-/-	-774.8430821448565	-14590.280936535448	233	0.15841584158415842	0.6180257510729614	0.2244718309859155
YDR418W	-1	-/-	-774.9585630148649	-17602.381812915206	233	0.15824175824175823	0.6180257510729614	0.22476525821596244
YJL128C	-1	-/-	-775.0821546018124	-16953.237028047442	233	0.15806805708013172	0.6180257510729614	0.22505868544600938
YER101C	0	0/-	-775.1580081805587	-27885.55539924279	932	0.15806805708013172	0.6180257510729614	0.22505868544600938
YOL130W	-1	-/-	-775.2880203798413	-14889.681654565036	233	0.15789473684210525	0.6180257510729614	0.22535211267605634
YDR371W	0	0/-	-775.54772079736	-23928.913164193742	932	0.15789473684210525	0.6180257510729614	0.22535211267605634
YGL224C	0	0/-	-775.5839922409505	-25035.614311036654	932	0.15789473684210525	0.6180257510729614	0.22535211267605634
YER088C	-1	-/-	-775.7192538157105	-16380.486198283732	233	0.15772179627601315	0.6180257510729614	0.22564553990610328
YDR009W	-1	-/-	-775.8466604463756	-16582.615244891495	233	0.1575492341356674	0.6180257510729614	0.22593896713615025
YNL011C	0	0/0	-775.9311666116118	-22743.895426082425	932	0.1575492341356674	0.6180257510729614	0.22593896713615025
YDR273W	-1	-/-	-776.0437599234283	-17479.294802986085	233	0.15737704918032788	0.6180257510729614	0.2262323943661972
YJL198W	-1	-/-	-776.1006101109087	-17028.410218704492	233	0.1572052401746725	0.6180257510729614	0.22652582159624413
YPL086C	-1	-/-	-776.156246047467	-17396.636472117156	233	0.15703380588876772	0.6180257510729614	0.2268192488262911
YBR238C	0	0/-	-776.3706193491817	-21717.01687721815	932	0.15703380588876772	0.6180257510729614	0.2268192488262911
YLR324W	-1	-/-	-776.5197029523551	-19656.33746285364	233	0.1568627450980392	0.6180257510729614	0.22711267605633803
YDL234C	0	0/-	-776.7364348117262	-31359.722869682126	932	0.1568627450980392	0.6180257510729614	0.22711267605633803
YDL027C	0	0/0	-776.8462959565222	-22956.40596869774	932	0.1568627450980392	0.6180257510729614	0.22711267605633803
YMR098C	0	0/-	-776.8851058958098	-26657.87340922188	932	0.1568627450980392	0.6180257510729614	0.22711267605633803
YKR013W	0	0/-	-777.0555517878383	-26408.994036036544	932	0.1568627450980392	0.6180257510729614	0.22711267605633803
YBR135W	-1	-/-	-777.285677999258	-15412.378397166729	233	0.15669205658324264	0.6180257510729614	0.22740610328638497
YDR343C	-1	-/-	-777.3143183588982	-16694.24971845746	233	0.1565217391304348	0.6180257510729614	0.22769953051643194
YEL066W	-1	-/-	-777.3881698325276	-15105.469739943743	233	0.1563517915309446	0.6180257510729614	0.22799295774647887
YKR084C	0	0/-	-777.4082759171724	-25261.244500516914	932	0.1563517915309446	0.6180257510729614	0.22799295774647887
YLL051C	0	0/-	-777.458393028006	-23767.270881041884	932	0.1563517915309446	0.6180257510729614	0.22799295774647887
YJR151C	0	0/-	-777.4717137785628	-25825.688034076244	932	0.1563517915309446	0.6180257510729614	0.22799295774647887
YJR008W	0	0/0	-777.5649385843426	-23707.69030420389	932	0.1563517915309446	0.6180257510729614	0.22799295774647887
YDL239C	0	0/-	-777.5832845205441	-27152.84581444785	932	0.1563517915309446	0.6180257510729614	0.22799295774647887
YEL050C	1	+/-	-777.7364295944571	-16522.66720854491	232	0.15726681127982647	0.6223175965665236	0.22799295774647887
YNL294C	-1	-/-	-777.7736756950617	-15948.048950016499	233	0.1570964247020585	0.6223175965665236	0.2282863849765258
YGL022W	-1	-/-	-777.8739622756839	-17137.639199063182	233	0.15692640692640691	0.6223175965665236	0.22857981220657278
YGL115W	-1	-/-	-777.9486731737852	-15965.132259234786	233	0.15675675675675677	0.6223175965665236	0.22887323943661972
YBL098W	-1	-/-	-777.9985629916191	-14855.12053308636	233	0.15658747300215983	0.6223175965665236	0.22916666666666666
YMR300C	0	0/-	-778.1434456259012	-25828.879024806432	932	0.15658747300215983	0.6223175965665236	0.22916666666666666
YDR318W	-1	-/-	-778.3617235124111	-13699.347861215472	233	0.15641855447680691	0.6223175965665236	0.22946009389671362
YMR034C	0	0/-	-778.7946087345481	-23357.31490438059	932	0.15641855447680691	0.6223175965665236	0.22946009389671362
YDR027C	-1	-/-	-778.8971563577652	-14769.575550101697	233	0.15625	0.6223175965665236	0.22975352112676056
YPL085W	-1	-/-	-778.9441477954388	-14580.222431957722	233	0.15608180839612487	0.6223175965665236	0.2300469483568075
YOR152C	0	0/0	-779.2396806366742	-23197.79633245431	932	0.15608180839612487	0.6223175965665236	0.2300469483568075
YJR059W	-1	-/-	-779.2851646244526	-18361.674073845148	233	0.15591397849462366	0.6223175965665236	0.23034037558685447
YDL024C	-1	-/-	-779.2866654023528	-17079.54479724914	233	0.15574650912996776	0.6223175965665236	0.2306338028169014
YDR263C	-1	-/-	-779.4892785847187	-15435.282843973488	233	0.1555793991416309	0.6223175965665236	0.23092723004694835
YIL090W	0	0/-	-779.5680744443089	-25952.16423549177	932	0.1555793991416309	0.6223175965665236	0.23092723004694835
YDR155C	0	0/-	-779.7790125897154	-24342.077989257872	932	0.1555793991416309	0.6223175965665236	0.23092723004694835
YOR355W	-1	-/-	-779.9181824326515	-14265.703047923744	233	0.15541264737406216	0.6223175965665236	0.2312206572769953
YML056C	0	0/-	-779.9184040445834	-29196.020093551837	932	0.15541264737406216	0.6223175965665236	0.2312206572769953
YHL034C	-1	-/0	-780.0353086665273	-15671.783493675292	233	0.15524625267665954	0.6223175965665236	0.23151408450704225
YPL053C	-1	-/-	-780.0564935952425	-14343.460436552763	233	0.15508021390374332	0.6223175965665236	0.2318075117370892
YOR374W	0	0/-	-780.074974716641	-29088.6487045642	932	0.15508021390374332	0.6223175965665236	0.2318075117370892
YNL139C	-1	-/-	-780.2150382995605	-14404.461355954409	233	0.15491452991452992	0.6223175965665236	0.23210093896713616
YGR070W	-1	-/-	-780.3490986824036	-16770.177683725953	233	0.15474919957310565	0.6223175965665236	0.2323943661971831
YMR100W	-1	-/-	-780.6528367958963	-17237.449051287025	233	0.15458422174840086	0.6223175965665236	0.23268779342723006
YCR068W	0	0/+	-780.8895092625171	-27598.872594135813	932	0.15458422174840086	0.6223175965665236	0.23268779342723006
YBR298C	-1	-/-	-781.0865554511547	-16022.051570624113	233	0.154419595314164	0.6223175965665236	0.232981220657277
YJL129C	-1	-/-	-781.0905362814665	-15028.478779509664	233	0.15425531914893617	0.6223175965665236	0.23327464788732394
YEL009C	-1	-/-	-781.1060602962971	-14186.137279704213	233	0.15409139213602552	0.6223175965665236	0.2335680751173709
YBR199W	-1	-/-	-781.2187076732516	-16905.976461350918	233	0.15392781316348195	0.6223175965665236	0.23386150234741784
YMR296C	1	+/+	-781.3469458818436	-16210.351824432611	232	0.15482502651113467	0.6266094420600858	0.23386150234741784
YDR353W	-1	-/-	-781.4197044372559	-14536.32563368231	233	0.15466101694915255	0.6266094420600858	0.23415492957746478
YNL093W	-1	-/-	-781.424562305212	-17593.78892218694	233	0.1544973544973545	0.6266094420600858	0.23444835680751175
YGL162W	-1	-/-	-781.4623464867473	-14447.42628286779	233	0.1543340380549683	0.6266094420600858	0.2347417840375587
YEL017W	0	0/0	-781.4851207528263	-26183.512100950815	932	0.1543340380549683	0.6266094420600858	0.2347417840375587
YLR425W	-1	-/-	-781.9115331172943	-16562.9268232584	233	0.15417106652587118	0.6266094420600858	0.23503521126760563
YNL333W	-1	-/-	-781.9877794496715	-15928.232047412544	233	0.1540084388185654	0.6266094420600858	0.2353286384976526
YKR026C	-1	-/-	-782.0699600204825	-17212.146318882704	233	0.15384615384615385	0.6266094420600858	0.23562206572769953
YPR006C	-1	-/+	-782.1659406796098	-15942.817549042404	233	0.15368421052631578	0.6266094420600858	0.23591549295774647
YOL164W	-1	-/-	-782.1830977797508	-14750.414220549166	233	0.15352260778128285	0.6266094420600858	0.23620892018779344
YOL104C	-1	-/-	-782.2678891420364	-14690.541104882956	233	0.15336134453781514	0.6266094420600858	0.23650234741784038
YDL237W	0	0/+	-782.2969470620155	-21785.915902173147	932	0.15336134453781514	0.6266094420600858	0.23650234741784038
YBL015W	-1	-/+	-782.5648865923285	-19452.286436654627	233	0.15320041972717732	0.6266094420600858	0.2367957746478873
YCR044C	1	+/+	-782.5806570649147	-16926.135259494185	232	0.1540880503144654	0.630901287553648	0.2367957746478873
YOR285W	0	0/0	-782.7470398247242	-22449.489454592578	932	0.1540880503144654	0.630901287553648	0.2367957746478873
YDR247W	-1	-/-	-782.8651543483138	-16664.934846788645	233	0.15392670157068064	0.630901287553648	0.23708920187793428
YIL013C	-1	-/-	-783.110316157341	-16040.080288365483	233	0.15376569037656904	0.630901287553648	0.23738262910798122
YJL016W	0	0/0	-783.2391317095608	-26977.64827082958	932	0.15376569037656904	0.630901287553648	0.23738262910798122
YPR069C	0	0/-	-783.3537591835484	-26624.945855779573	932	0.15376569037656904	0.630901287553648	0.23738262910798122
YGR131W	0	0/0	-783.4584107547998	-21084.847490174696	932	0.15376569037656904	0.630901287553648	0.23738262910798122
YDR350C	0	0/-	-783.4890081379563	-28137.018798178062	932	0.15376569037656904	0.630901287553648	0.23738262910798122
YJR035W	-1	-/-	-783.6320080459118	-16000.283996805549	233	0.1536050156739812	0.630901287553648	0.23767605633802816
YER025W	-1	-/-	-783.6967085152864	-17850.549212649465	233	0.1534446764091858	0.630901287553648	0.23796948356807512
YNL167C	-1	-/-	-783.8728539198637	-16493.39643789828	233	0.15328467153284672	0.630901287553648	0.23826291079812206
YMR027W	0	0/0	-784.0563377588987	-22303.56078730151	932	0.15328467153284672	0.630901287553648	0.23826291079812206
YPL032C	-1	-/-	-784.1203403994441	-15033.495380297303	233	0.153125	0.630901287553648	0.238556338028169
YDR256C	-1	-/-	-784.1901137828827	-17139.521658197045	233	0.1529656607700312	0.630901287553648	0.23884976525821597
YOR249C	-1	-/-	-784.2085972689092	-15041.372930098325	233	0.15280665280665282	0.630901287553648	0.2391431924882629
YER115C	0	0/-	-784.212002648972	-25527.68940112926	932	0.15280665280665282	0.630901287553648	0.2391431924882629
YML078W	-1	-/-	-784.2608549892902	-16513.05622778088	233	0.1526479750778816	0.630901287553648	0.23943661971830985
YMR318C	0	0/0	-784.2684551198035	-26225.71424394939	932	0.1526479750778816	0.630901287553648	0.23943661971830985
YLR134W	-1	-/-	-784.364568054676	-15657.80338254571	233	0.1524896265560166	0.630901287553648	0.2397300469483568
YHR024C	-1	-/-	-784.6240860894322	-15703.81637556851	233	0.15233160621761657	0.630901287553648	0.24002347417840375
YDL128W	-1	-/-	-784.881501019001	-14840.29439008981	233	0.15217391304347827	0.630901287553648	0.24031690140845072
YMR104C	-1	-/-	-785.4496910721064	-17910.149401396513	233	0.15201654601861428	0.630901287553648	0.24061032863849766
YBR255W	0	0/0	-785.5505553930998	-27716.473150168546	932	0.15201654601861428	0.630901287553648	0.24061032863849766
YMR090W	0	0/0	-785.6116124782711	-22884.222909089178	932	0.15201654601861428	0.630901287553648	0.24061032863849766
YDR246W	-1	-/-	-785.689589381218	-17589.644843429327	233	0.1518595041322314	0.630901287553648	0.2409037558685446
YDR430C	0	0/-	-785.8361334633082	-25608.45576730091	932	0.1518595041322314	0.630901287553648	0.2409037558685446
YJL185C	0	0/-	-785.885008636862	-22731.848088193685	932	0.1518595041322314	0.630901287553648	0.2409037558685446
YDR345C	-1	-/-	-785.8929963074625	-13622.481725629419	233	0.15170278637770898	0.630901287553648	0.24119718309859156
YGL003C	-1	-/-	-785.983216047287	-16758.268847741187	233	0.1515463917525773	0.630901287553648	0.2414906103286385
YEL060C	-1	-/-	-785.9994077458978	-20607.945244140923	233	0.1513903192584964	0.630901287553648	0.24178403755868544
YOR009W	0	0/-	-786.1071691438556	-23001.885341570713	932	0.1513903192584964	0.630901287553648	0.24178403755868544
YJL117W	-1	-/-	-786.2645578607917	-15201.271229807287	233	0.15123456790123457	0.630901287553648	0.2420774647887324
YIL006W	0	0/-	-786.3603584514931	-26328.704219323583	932	0.15123456790123457	0.630901287553648	0.2420774647887324
YGL012W	1	+/+	-786.4191093742847	-16148.53329783678	232	0.15210688591983557	0.6351931330472103	0.2420774647887324
YNL220W	-1	-/-	-786.5738691166043	-15892.35639102012	233	0.15195071868583163	0.6351931330472103	0.24237089201877934
YER116C	-1	-/-	-786.658306017518	-15104.738685883582	233	0.1517948717948718	0.6351931330472103	0.24266431924882628
YMR003W	0	0/0	-786.7928832545877	-22686.98442697525	932	0.1517948717948718	0.6351931330472103	0.24266431924882628
YKL206C	-1	-/0	-786.8695108629763	-15824.281816262752	233	0.15163934426229508	0.6351931330472103	0.24295774647887325
YGR127W	0	0/0	-786.999363030307	-23412.267986781895	932	0.15163934426229508	0.6351931330472103	0.24295774647887325
YLR310C	-1	-/-	-787.0082200169563	-15128.921427436173	233	0.15148413510747186	0.6351931330472103	0.2432511737089202
YLR423C	-1	-/-	-787.2042397111654	-17198.66593476385	233	0.15132924335378323	0.6351931330472103	0.24354460093896713
YGR149W	0	0/+	-787.4342906475067	-23161.90201012697	932	0.15132924335378323	0.6351931330472103	0.24354460093896713
YPL171C	-1	-/0	-787.5334664434195	-17294.006094701588	233	0.1511746680286006	0.6351931330472103	0.2438380281690141
YMR267W	-1	-/-	-787.6474242955446	-14811.155623584986	233	0.1510204081632653	0.6351931330472103	0.24413145539906103
YDR326C	0	0/-	-787.7304333662614	-23870.14875409659	932	0.1510204081632653	0.6351931330472103	0.24413145539906103
YER035W	-1	-/-	-787.9667200632393	-18616.31562839076	233	0.15086646279306828	0.6351931330472103	0.24442488262910797
YML025C	-1	-/-	-788.0420887619257	-14548.683804348111	233	0.15071283095723015	0.6351931330472103	0.24471830985915494
YGR282C	0	0/-	-788.284649470821	-26191.16658537183	932	0.15071283095723015	0.6351931330472103	0.24471830985915494
YMR226C	0	0/0	-788.3063274770975	-22419.3894687891	932	0.15071283095723015	0.6351931330472103	0.24471830985915494
YJR034W	0	0/-	-788.3544840104878	-26227.6933486145	932	0.15071283095723015	0.6351931330472103	0.24471830985915494
YLL058W	0	0/0	-788.3615738078952	-23004.307771363296	932	0.15071283095723015	0.6351931330472103	0.24471830985915494
YJR015W	0	0/0	-788.435152001679	-22479.85654012952	932	0.15071283095723015	0.6351931330472103	0.24471830985915494
YPL223C	0	0/0	-788.4985983222723	-26954.70991006866	932	0.15071283095723015	0.6351931330472103	0.24471830985915494
YDR191W	1	+/+	-788.5534484125674	-15846.59430937469	232	0.1515768056968464	0.6394849785407726	0.24471830985915494
YJL221C	0	0/-	-788.5950636276975	-25449.608900749125	932	0.1515768056968464	0.6394849785407726	0.24471830985915494
YHR027C	-1	-/-	-788.6923191696405	-17095.8628083691	233	0.15142276422764228	0.6394849785407726	0.24501173708920188
YKL183W	0	0/-	-788.7220999551937	-25634.613949076273	932	0.15142276422764228	0.6394849785407726	0.24501173708920188
YDR106W	-1	-/-	-788.881865337491	-14124.317370548844	233	0.15126903553299492	0.6394849785407726	0.24530516431924881
YHL004W	0	0/-	-789.022979051806	-27624.105817693286	932	0.15126903553299492	0.6394849785407726	0.24530516431924881
YLR035C	-1	-/-	-789.1551734879613	-14914.470806367695	233	0.1511156186612576	0.6394849785407726	0.24559859154929578
YPR114W	0	0/0	-789.2128239348531	-22358.876842360944	932	0.1511156186612576	0.6394849785407726	0.24559859154929578
YPR198W	-1	-/-	-789.3794160485268	-15694.216164179146	233	0.15096251266464034	0.6394849785407726	0.24589201877934272
YNR009W	0	0/-	-789.467508180067	-24719.06291433191	932	0.15096251266464034	0.6394849785407726	0.24589201877934272
YOR381W	-1	-/-	-789.4914441257715	-15787.107502788305	233	0.1508097165991903	0.6394849785407726	0.24618544600938966
YFR034C	-1	-/-	-789.5453770756721	-14809.713967308402	233	0.1506572295247725	0.6394849785407726	0.24647887323943662
YDR033W	0	0/0	-789.5593033106998	-26979.86452998547	932	0.1506572295247725	0.6394849785407726	0.24647887323943662
YER062C	-1	-/-	-789.6142814382911	-14711.86931976676	233	0.1505050505050505	0.6394849785407726	0.24677230046948356
YPR091C	0	0/-	-789.6580891907215	-22767.762259360403	932	0.1505050505050505	0.6394849785407726	0.24677230046948356
YDR218C	-1	-/-	-789.701797503978	-14616.72058930993	233	0.1503531786074672	0.6394849785407726	0.24706572769953053
YEL005C	0	0/-	-789.7687467187643	-27831.623594946228	932	0.1503531786074672	0.6394849785407726	0.24706572769953053
YDR061W	0	0/0	-789.9074327498674	-22700.92050379701	932	0.1503531786074672	0.6394849785407726	0.24706572769953053
YNR039C	-1	-/-	-790.0474497824907	-16906.968695916235	233	0.1502016129032258	0.6394849785407726	0.24735915492957747
YER167W	-1	-/-	-790.0882830992341	-15673.357530377805	233	0.1500503524672709	0.6394849785407726	0.2476525821596244
YGL198W	0	0/-	-790.2887569600716	-25863.923000808805	932	0.1500503524672709	0.6394849785407726	0.2476525821596244
YJR004C	-1	-/-	-790.3795745223761	-14967.268158212304	233	0.14989939637826963	0.6394849785407726	0.24794600938967137
YIL062C	-1	-/-	-790.4597821086645	-16242.535572707653	233	0.14974874371859295	0.6394849785407726	0.2482394366197183
YMR252C	0	0/0	-790.5711240582168	-23522.073382802308	932	0.14974874371859295	0.6394849785407726	0.2482394366197183
YKL185W	-1	-/-	-790.6126968339086	-14828.27985020727	233	0.1495983935742972	0.6394849785407726	0.24853286384976525
YOR324C	0	0/-	-790.8676395174116	-25642.577093038708	932	0.1495983935742972	0.6394849785407726	0.24853286384976525
YJL029C	-1	-/-	-790.9015607647598	-14383.932232093066	233	0.14944834503510532	0.6394849785407726	0.24882629107981222
YDR126W	-1	-/-	-791.0022823996842	-14605.011178826913	233	0.1492985971943888	0.6394849785407726	0.24911971830985916
YGL080W	0	0/-	-791.3678027363494	-26497.426376760006	932	0.1492985971943888	0.6394849785407726	0.24911971830985916
YNR059W	-1	-/-	-791.740381769836	-16481.702333007008	233	0.14914914914914915	0.6394849785407726	0.2494131455399061
YHR176W	-1	-/-	-791.8525366857648	-16405.347858667374	233	0.149	0.6394849785407726	0.24970657276995306
YLR024C	0	0/-	-792.0075452933088	-24855.574083206244	932	0.149	0.6394849785407726	0.24970657276995306
YER177W	-1	-/-	-792.0164062082767	-15359.326610740274	233	0.14885114885114886	0.6394849785407726	0.25
YML077W	-1	-/-	-792.0731058288366	-15816.640371730551	233	0.14870259481037923	0.6394849785407726	0.25029342723004694
YFR017C	0	0/0	-792.1145880371332	-22854.444191112183	932	0.14870259481037923	0.6394849785407726	0.25029342723004694
YJL112W	-1	-/-	-792.2077715396881	-16849.147599965334	233	0.1485543369890329	0.6394849785407726	0.2505868544600939
YDR282C	0	0/-	-792.3071024566889	-22576.80998985842	932	0.1485543369890329	0.6394849785407726	0.2505868544600939
YPR194C	0	0/-	-792.3782216720283	-22605.088282615412	932	0.1485543369890329	0.6394849785407726	0.2505868544600939
YBR023C	-1	-/-	-792.5150852501392	-15317.473690971732	233	0.14840637450199204	0.6394849785407726	0.25088028169014087
YJL121C	-1	-/0	-792.5607115849853	-17028.85882488638	233	0.1482587064676617	0.6394849785407726	0.2511737089201878
YBL101C	0	0/-	-792.8255040235817	-30359.951029570773	932	0.1482587064676617	0.6394849785407726	0.2511737089201878
YMR244C-A	0	0/-	-792.8988571465015	-22089.052425958216	932	0.1482587064676617	0.6394849785407726	0.2511737089201878
YGR082W	-1	-/-	-793.106700271368	-16862.874227523804	233	0.1481113320079523	0.6394849785407726	0.25146713615023475
YNL257C	-1	-/-	-793.1108078360558	-15471.382750287652	233	0.14796425024826215	0.6394849785407726	0.2517605633802817
YBL017C	-1	-/-	-793.1210555061698	-15124.238388299942	233	0.14781746031746032	0.6394849785407726	0.2520539906103286
YMR262W	0	0/-	-793.2409813255072	-23581.658766468987	932	0.14781746031746032	0.6394849785407726	0.2520539906103286
YIL053W	-1	-/-	-793.4950939714909	-16402.241624303162	233	0.14767096134786917	0.6394849785407726	0.25234741784037557
YOL048C	0	0/-	-793.5994121599942	-23191.94195127394	932	0.14767096134786917	0.6394849785407726	0.25234741784037557
YGR124W	0	0/0	-793.7701360723004	-25462.33340080781	932	0.14767096134786917	0.6394849785407726	0.25234741784037557
YOL015W	0	0/0	-793.7945459205657	-24643.923609368503	932	0.14767096134786917	0.6394849785407726	0.25234741784037557
YDR307W	0	0/-	-793.8534062132239	-22852.41334519349	932	0.14767096134786917	0.6394849785407726	0.25234741784037557
YML081C-A	-1	-/-	-793.9807921797037	-16542.942632198334	233	0.14752475247524752	0.6394849785407726	0.25264084507042256
YIL087C	0	0/0	-794.2131260558963	-23930.55907715112	932	0.14752475247524752	0.6394849785407726	0.25264084507042256
YKL148C	-1	-/-	-794.5701886191964	-19364.071939714253	233	0.14737883283877348	0.6394849785407726	0.2529342723004695
YOL117W	-1	-/-	-794.5919264033437	-16954.03126949072	233	0.14723320158102768	0.6394849785407726	0.25322769953051644
YBR286W	-1	-/0	-794.6287709698081	-16850.9896511212	233	0.14708785784797632	0.6394849785407726	0.2535211267605634
YPR175W	-1	-/-	-794.7362815737724	-14848.443006165326	233	0.14694280078895464	0.6394849785407726	0.2538145539906103
YGL228W	0	0/-	-794.8242233153433	-25726.19587183185	932	0.14694280078895464	0.6394849785407726	0.2538145539906103
YOL058W	0	0/0	-794.9619165537879	-25070.815919645596	932	0.14694280078895464	0.6394849785407726	0.2538145539906103
YDR165W	-1	-/-	-794.9813524670899	-17846.707564741373	233	0.14679802955665025	0.6394849785407726	0.25410798122065725
YKR092C	0	0/0	-794.9925172673538	-26899.223323336802	932	0.14679802955665025	0.6394849785407726	0.25410798122065725
YLR054C	0	0/-	-795.106116509065	-26102.960214043036	932	0.14679802955665025	0.6394849785407726	0.25410798122065725
YHR043C	-1	-/0	-795.1479982733727	-16541.141010046005	233	0.1466535433070866	0.6394849785407726	0.25440140845070425
YJR156C	-1	-/-	-795.3421988114715	-16032.067476525903	233	0.14650934119960668	0.6394849785407726	0.2546948356807512
YPR183W	1	+/+	-795.3469341248274	-16411.828342869878	232	0.14734774066797643	0.6437768240343348	0.2546948356807512
YDR319C	0	0/+	-795.3740573264658	-27147.612958187237	932	0.14734774066797643	0.6437768240343348	0.2546948356807512
YPR111W	-1	-/-	-795.431346654892	-16198.53243471682	233	0.14720314033366044	0.6437768240343348	0.2549882629107981
YBR241C	0	0/-	-795.6135453060269	-23578.616952983662	932	0.14720314033366044	0.6437768240343348	0.2549882629107981
YGL257C	-1	-/-	-795.7011483162642	-15833.129967972636	233	0.14705882352941177	0.6437768240343348	0.25528169014084506
YJL191W	-1	-/-	-795.7522723227739	-16849.785689085722	233	0.14691478942213515	0.6437768240343348	0.255575117370892
YDR407C	-1	-/-	-795.8695205338299	-15843.338983837515	233	0.14677103718199608	0.6437768240343348	0.25586854460093894
YBR213W	-1	-/0	-795.8980653434992	-14357.92291835323	233	0.1466275659824047	0.6437768240343348	0.25616197183098594
YAL021C	-1	-/-	-795.9370069503784	-14274.52023344487	233	0.146484375	0.6437768240343348	0.2564553990610329
YDR399W	0	0/-	-795.9927266808227	-24616.873913493007	932	0.146484375	0.6437768240343348	0.2564553990610329
YBL076C	0	0/-	-796.0484941862524	-27439.380264486186	932	0.146484375	0.6437768240343348	0.2564553990610329
YER156C	0	0/-	-796.061187450774	-22134.0119250156	932	0.146484375	0.6437768240343348	0.2564553990610329
YML124C	-1	-/-	-796.0919172167778	-16964.26208782196	233	0.14634146341463414	0.6437768240343348	0.2567488262910798
YMR305C	-1	-/-	-796.1172470748425	-15636.860157370567	233	0.14619883040935672	0.6437768240343348	0.25704225352112675
YLR039C	-1	-/-	-796.2011005431414	-15684.794135771692	233	0.1460564751703992	0.6437768240343348	0.2573356807511737
YAL034C	0	0/-	-796.2124342275783	-30996.759897462092	932	0.1460564751703992	0.6437768240343348	0.2573356807511737
YKL053C-A	-1	-/-	-796.407555937767	-15727.644915014505	233	0.14591439688715954	0.6437768240343348	0.2576291079812207
YFR050C	-1	-/-	-796.4179416149855	-17751.715617716312	233	0.1457725947521866	0.6437768240343348	0.2579225352112676
YPL092W	-1	-/-	-796.7091141194105	-14493.363888949156	233	0.14563106796116504	0.6437768240343348	0.25821596244131456
YDL112W	-1	-/-	-796.7364361844957	-17302.565348606557	233	0.1454898157129001	0.6437768240343348	0.2585093896713615
YPR016C	-1	-/-	-796.7472037225962	-17670.946428216994	233	0.14534883720930233	0.6437768240343348	0.25880281690140844
YLR406C	0	0/-	-796.9905567970127	-25897.873259047978	932	0.14534883720930233	0.6437768240343348	0.25880281690140844
YMR155W	0	0/0	-797.1703282445669	-22966.483355252072	932	0.14534883720930233	0.6437768240343348	0.25880281690140844
YDR414C	-1	-/-	-797.2997660040855	-16568.05999916792	233	0.1452081316553727	0.6437768240343348	0.2590962441314554
YOL053W	0	0/0	-797.345555935055	-22707.064499532804	932	0.1452081316553727	0.6437768240343348	0.2590962441314554
YLR038C	0	0/-	-797.3748383577913	-27092.83672329504	932	0.1452081316553727	0.6437768240343348	0.2590962441314554
YMR029C	-1	-/-	-797.3817785084248	-16875.050259023905	233	0.1450676982591876	0.6437768240343348	0.25938967136150237
YKR088C	0	0/-	-797.3938037510961	-25981.728864277713	932	0.1450676982591876	0.6437768240343348	0.25938967136150237
YOR187W	-1	-/-	-797.4950620606542	-18376.642528161407	233	0.14492753623188406	0.6437768240343348	0.2596830985915493
YNL329C	-1	-/-	-797.5416968464851	-15392.18496671319	233	0.14478764478764478	0.6437768240343348	0.25997652582159625
YLR058C	0	0/-	-797.6185173671693	-24790.38344652299	932	0.14478764478764478	0.6437768240343348	0.25997652582159625
YLR213C	0	0/-	-797.6251822654158	-25044.77624764014	932	0.14478764478764478	0.6437768240343348	0.25997652582159625
YGL195W	-1	-/-	-797.6925875842571	-16899.059490948915	233	0.1446480231436837	0.6437768240343348	0.2602699530516432
YPL026C	-1	-/-	-798.1521201133728	-14882.268986620009	233	0.14450867052023122	0.6437768240343348	0.2605633802816901
YDR296W	-1	-/-	-798.2121898382902	-15514.404241725802	233	0.14436958614051973	0.6437768240343348	0.26085680751173707
YMR156C	-1	-/-	-798.2149649038911	-16891.80210160464	233	0.14423076923076922	0.6437768240343348	0.26115023474178406
YMR204C	-1	-/-	-798.293028563261	-15964.190662950277	233	0.1440922190201729	0.6437768240343348	0.261443661971831
YML131W	-1	-/0	-798.3986268043518	-13803.203513860703	233	0.14395393474088292	0.6437768240343348	0.26173708920187794
YDR483W	-1	-/-	-798.5464511737227	-15050.477118991315	233	0.14381591562799617	0.6437768240343348	0.2620305164319249
YNR064C	-1	-/0	-798.5804353952408	-13981.344758570194	233	0.14367816091954022	0.6437768240343348	0.2623239436619718
YMR291W	0	0/-	-798.5810990333557	-23082.35946696624	932	0.14367816091954022	0.6437768240343348	0.2623239436619718
YER163C	0	0/0	-798.6827485561371	-22722.037422494963	932	0.14367816091954022	0.6437768240343348	0.2623239436619718
YPL164C	-1	-/-	-798.7202323004603	-17015.889723829925	233	0.14354066985645933	0.6437768240343348	0.26261737089201875
YFR008W	-1	-/-	-798.9850785918534	-16910.136494684964	233	0.14340344168260039	0.6437768240343348	0.26291079812206575
YDR252W	-1	-/-	-799.4599574655294	-14876.41982652992	233	0.14326647564469913	0.6437768240343348	0.2632042253521127
YMR182C	-1	-/-	-799.4876095950603	-14391.828311827034	233	0.1431297709923664	0.6437768240343348	0.2634976525821596
YLR437C	0	0/0	-799.575742829591	-24300.960676647257	932	0.1431297709923664	0.6437768240343348	0.2634976525821596
YGL026C	0	0/0	-799.7356880297884	-25744.923381619155	932	0.1431297709923664	0.6437768240343348	0.2634976525821596
YMR207C	1	+/+	-799.9603651240468	-15749.998729601502	232	0.14394661582459486	0.648068669527897	0.2634976525821596
YDL190C	-1	-/-	-800.0858287736773	-15936.167126327753	233	0.1438095238095238	0.648068669527897	0.26379107981220656
YPL255W	-1	-/-	-800.190857052803	-14959.076547555625	233	0.14367269267364416	0.648068669527897	0.2640845070422535
YDL164C	-1	-/-	-800.2068766504526	-15498.08653189987	233	0.1435361216730038	0.648068669527897	0.2643779342723005
YMR196W	0	0/-	-800.2186631495133	-23325.78170702979	932	0.1435361216730038	0.648068669527897	0.2643779342723005
YBR261C	0	0/-	-800.2246970916167	-26342.156239762902	932	0.1435361216730038	0.648068669527897	0.2643779342723005
YFL037W	-1	-/-	-800.3046564236283	-17903.703862182796	233	0.14339981006647673	0.648068669527897	0.26467136150234744
YLR360W	-1	-/-	-800.3387964367867	-15718.945285573602	233	0.1432637571157495	0.648068669527897	0.2649647887323944
YGL056C	0	0/-	-800.4675203561783	-24550.74544186471	932	0.1432637571157495	0.648068669527897	0.2649647887323944
YJL012C	-1	-/-	-800.4789961576462	-16532.54879217595	233	0.14312796208530806	0.648068669527897	0.2652582159624413
YDL199C	0	0/-	-800.653074849397	-22779.68693765998	932	0.14312796208530806	0.648068669527897	0.2652582159624413
YKL164C	0	0/-	-800.9085550811142	-25612.680829638615	932	0.14312796208530806	0.648068669527897	0.2652582159624413
YOR129C	-1	-/-	-801.1725950837135	-15376.082301374525	233	0.14299242424242425	0.648068669527897	0.26555164319248825
YBR176W	0	0/-	-801.2128523923457	-25655.860891964287	932	0.14299242424242425	0.648068669527897	0.26555164319248825
YML123C	-1	-/-	-801.4487996101379	-14598.632781233639	233	0.14285714285714285	0.648068669527897	0.2658450704225352
YJL099W	-1	-/-	-801.5506128072739	-15980.886970460415	233	0.14272211720226843	0.648068669527897	0.2661384976525822
YLR128W	0	0/-	-801.7244634255767	-25923.23637187155	932	0.14272211720226843	0.648068669527897	0.2661384976525822
YNL066W	-1	-/-	-801.7607355639338	-16887.34554248303	233	0.14258734655335223	0.648068669527897	0.2664319248826291
YHL031C	-1	-/-	-801.7653395310044	-14799.804698266089	233	0.14245283018867924	0.648068669527897	0.26672535211267606
YCR026C	-1	-/-	-801.7833021581173	-14509.348860576749	233	0.1423185673892554	0.648068669527897	0.267018779342723
YFL002C	-1	-/-	-801.8359909206629	-16518.941863950342	233	0.14218455743879474	0.648068669527897	0.26731220657276994
YCL009C	0	0/0	-802.0124504603446	-25350.52933208458	932	0.14218455743879474	0.648068669527897	0.26731220657276994
YKR097W	-1	-/0	-802.288620993495	-16375.250596657395	233	0.14205079962370648	0.648068669527897	0.2676056338028169
YLR373C	0	0/-	-802.3046346986666	-25310.58455998823	932	0.14205079962370648	0.648068669527897	0.2676056338028169
YMR266W	-1	-/-	-802.3170098662376	-15407.381373412907	233	0.14191729323308272	0.648068669527897	0.26789906103286387
YER080W	0	0/0	-802.3626026203856	-25963.605887511745	932	0.14191729323308272	0.648068669527897	0.26789906103286387
YGL233W	-1	-/-	-802.6434643492103	-15392.687011055648	233	0.14178403755868543	0.648068669527897	0.2681924882629108
YMR211W	-1	-/-	-802.6712602078915	-15650.03274705261	233	0.14165103189493433	0.648068669527897	0.26848591549295775
YNL230C	-1	-/-	-802.7463565915823	-15145.705933853984	233	0.1415182755388941	0.648068669527897	0.2687793427230047
YMR135C	-1	-/-	-802.8156499676406	-18230.903302501887	233	0.14138576779026218	0.648068669527897	0.2690727699530516
YAL027W	0	0/-	-802.9115887191147	-25768.93071734812	932	0.14138576779026218	0.648068669527897	0.2690727699530516
YLR043C	-1	-/-	-802.9555494114757	-15969.33035158366	233	0.1412535079513564	0.648068669527897	0.26936619718309857
YPL140C	-1	-/-	-803.0846249908209	-15791.731313690543	233	0.1411214953271028	0.648068669527897	0.26965962441314556
YBR061C	-1	-/-	-803.0930970460176	-17598.19680571556	233	0.14098972922502334	0.648068669527897	0.2699530516431925
YKL038W	-1	-/-	-803.1354676559567	-16185.89107953757	233	0.14085820895522388	0.648068669527897	0.27024647887323944
YEL020C	0	0/+	-803.1929883956909	-23876.79555090703	932	0.14085820895522388	0.648068669527897	0.27024647887323944
YBL019W	-1	-/-	-803.2532517910004	-15791.891817308962	233	0.1407269338303821	0.648068669527897	0.2705399061032864
YOR202W	0	0/0	-803.3064360320568	-23919.400243217126	932	0.1407269338303821	0.648068669527897	0.2705399061032864
YGR062C	0	0/-	-803.5734660066664	-26514.855907494202	932	0.1407269338303821	0.648068669527897	0.2705399061032864
YJL164C	-1	-/-	-803.6471174135804	-20234.956014581025	233	0.14059590316573556	0.648068669527897	0.2708333333333333
YKL007W	-1	-/-	-803.9075041972101	-16476.43263791874	233	0.14046511627906977	0.648068669527897	0.2711267605633803
YJL132W	0	0/+	-803.9078116482124	-23071.69927058462	932	0.14046511627906977	0.648068669527897	0.2711267605633803
YMR189W	0	0/0	-803.9742095079273	-24221.117584616877	932	0.14046511627906977	0.648068669527897	0.2711267605633803
YJR077C	-1	-/-	-804.1755915693939	-17205.701097030193	233	0.14033457249070633	0.648068669527897	0.27142018779342725
YBR096W	0	0/0	-804.2160431295633	-23137.6554762125	932	0.14033457249070633	0.648068669527897	0.27142018779342725
YMR055C	-1	-/-	-804.3210496306419	-16311.121967099607	233	0.14020427112349118	0.648068669527897	0.2717136150234742
YFL033C	-1	-/-	-804.402179941535	-16167.037177093327	233	0.14007421150278293	0.648068669527897	0.2720070422535211
YBR214W	-1	-/-	-804.5105679295957	-21935.95380723849	233	0.13994439295644115	0.648068669527897	0.27230046948356806
YBR139W	0	0/-	-804.5448799859732	-23496.506244138815	932	0.13994439295644115	0.648068669527897	0.27230046948356806
YGR254W	-1	-/-	-804.5583012588322	-16481.183786455542	233	0.1398148148148148	0.648068669527897	0.272593896713615
YBL067C	0	0/-	-804.7206537127495	-26085.31786524458	932	0.1398148148148148	0.648068669527897	0.272593896713615
YML116W	-1	-/-	-804.7715814784169	-15340.46263717115	233	0.1396854764107308	0.648068669527897	0.272887323943662
YIR019C	-1	-/-	-804.8174319565296	-14628.537792414427	233	0.13955637707948243	0.648068669527897	0.27318075117370894
YMR145C	-1	-/0	-804.8293004930019	-15285.608162373304	233	0.1394275161588181	0.648068669527897	0.2734741784037559
YMR023C	-1	-/-	-804.8809383437037	-15917.084255374968	233	0.1392988929889299	0.648068669527897	0.2737676056338028
YHR076W	0	0/-	-805.1156884832308	-25886.78794694692	932	0.1392988929889299	0.648068669527897	0.2737676056338028
YDR475C	0	0/-	-805.2551423804834	-27691.191704613157	932	0.1392988929889299	0.648068669527897	0.2737676056338028
YML066C	0	0/-	-805.3549584290013	-24949.55367301125	932	0.1392988929889299	0.648068669527897	0.2737676056338028
YLR154C	-1	-/-	-805.3642818778753	-16435.983678728342	233	0.1391705069124424	0.648068669527897	0.27406103286384975
YKL002W	-1	-/-	-805.4468947052956	-16186.639715895057	233	0.13904235727440148	0.648068669527897	0.2743544600938967
YGR159C	-1	-/-	-805.5811721682549	-17710.251347005367	233	0.1389144434222631	0.648068669527897	0.2746478873239437
YKR058W	0	0/0	-805.6975647956133	-29131.095064793713	932	0.1389144434222631	0.648068669527897	0.2746478873239437
YOL152W	0	0/-	-805.737375298515	-24190.538472265936	932	0.1389144434222631	0.648068669527897	0.2746478873239437
YMR322C	-1	-/-	-805.7439880818129	-17823.317168459296	233	0.13878676470588236	0.648068669527897	0.2749413145539906
YKL134C	-1	-/-	-805.7842613458633	-16841.761267229915	233	0.1386593204775023	0.648068669527897	0.27523474178403756
YJR160C	-1	-/-	-805.8689712993801	-15120.5232979469	233	0.13853211009174313	0.648068669527897	0.2755281690140845
YDR517W	-1	-/-	-805.9031513854861	-16577.83016128093	233	0.1384051329055912	0.648068669527897	0.27582159624413144
YIR028W	-1	-/-	-806.0086272582412	-14990.195192977786	233	0.1382783882783883	0.648068669527897	0.2761150234741784
YDR277C	-1	-/-	-806.2032139897346	-16624.692752711475	233	0.13815187557182068	0.648068669527897	0.2764084507042254
YGL094C	-1	-/-	-806.2428736686707	-16478.494835212827	233	0.1380255941499086	0.648068669527897	0.2767018779342723
YDL057W	0	0/0	-806.2637406587601	-23115.178580490872	932	0.1380255941499086	0.648068669527897	0.2767018779342723
YIL094C	0	0/0	-806.2746924143285	-25436.164126351476	932	0.1380255941499086	0.648068669527897	0.2767018779342723
YPL134C	0	0/-	-806.3016490535811	-28333.012728815433	932	0.1380255941499086	0.648068669527897	0.2767018779342723
YIL155C	-1	-/0	-806.3032814413309	-19193.874933116138	233	0.13789954337899543	0.648068669527897	0.27699530516431925
YNL284C	0	0/-	-806.3435434186831	-28206.962439790368	932	0.13789954337899543	0.648068669527897	0.27699530516431925
YIL022W	-1	-/-	-806.458770789206	-14854.0199784711	233	0.13777372262773724	0.648068669527897	0.2772887323943662
YIR006C	-1	-/-	-806.4989836812019	-16203.344453595579	233	0.13764813126709208	0.648068669527897	0.2775821596244131
YHR147C	0	0/-	-806.5389666827396	-27867.622381678782	932	0.13764813126709208	0.648068669527897	0.2775821596244131
YIL105C	-1	-/-	-806.6526703350246	-16616.842223573476	233	0.13752276867030966	0.648068669527897	0.2778755868544601
YLR088W	1	+/+	-806.6888875886798	-16754.268751621246	232	0.13830755232029118	0.6523605150214592	0.2778755868544601
YMR160W	0	0/0	-806.7426427826285	-23470.594944044016	932	0.13830755232029118	0.6523605150214592	0.2778755868544601
YBR039W	-1	-/-	-806.8144927993417	-17477.372144520283	233	0.13818181818181818	0.6523605150214592	0.27816901408450706
YJL055W	0	0/-	-806.8154699876904	-22524.94466378633	932	0.13818181818181818	0.6523605150214592	0.27816901408450706
YJL026W	-1	-/-	-806.8224639594555	-14346.149420116097	233	0.13805631244323344	0.6523605150214592	0.278462441314554
YLR461W	0	0/-	-807.0883481055498	-26236.267543228343	932	0.13805631244323344	0.6523605150214592	0.278462441314554
YER154W	-1	-/-	-807.2692275941372	-16313.851994462311	233	0.13793103448275862	0.6523605150214592	0.27875586854460094
YLL026W	-1	-/-	-807.72774271667	-19196.07223445922	233	0.13780598368087035	0.6523605150214592	0.2790492957746479
YML052W	-1	-/-	-807.7827434912324	-15528.422879703343	233	0.13768115942028986	0.6523605150214592	0.2793427230046948
YBR019C	0	0/0	-807.8708221595734	-23315.2379144188	932	0.13768115942028986	0.6523605150214592	0.2793427230046948
YKL120W	-1	-/-	-808.0261381678283	-14491.376312512904	233	0.13755656108597286	0.6523605150214592	0.2796361502347418
YPL167C	-1	-/-	-808.0458191484213	-15386.241534590721	233	0.13743218806509946	0.6523605150214592	0.27992957746478875
YDL214C	0	0/-	-808.219504785724	-26133.00393879693	932	0.13743218806509946	0.6523605150214592	0.27992957746478875
YDR141C	-1	-/-	-808.2672430351377	-15914.538231343031	233	0.13730803974706413	0.6523605150214592	0.2802230046948357
YDL144C	0	0/0	-808.40532797575	-23578.911242876202	932	0.13730803974706413	0.6523605150214592	0.2802230046948357
YOR033C	-1	-/-	-808.4641006886959	-16036.264403551817	233	0.1371841155234657	0.6523605150214592	0.2805164319248826
YOL026C	-1	-/-	-808.5293383523822	-15879.612498961389	233	0.13706041478809738	0.6523605150214592	0.28080985915492956
YML115C	-1	-/-	-808.7656148374081	-16654.072503611445	233	0.13693693693693693	0.6523605150214592	0.2811032863849765
YJR066W	-1	-/+	-808.7698282301426	-15382.569595247507	233	0.13681368136813682	0.6523605150214592	0.2813967136150235
YJR126C	-1	-/-	-808.8707948625088	-16359.866159409285	233	0.1366906474820144	0.6523605150214592	0.28169014084507044
YLL029W	0	0/-	-808.8890884062275	-27298.86008240003	932	0.1366906474820144	0.6523605150214592	0.28169014084507044
YGL076C	0	0/-	-809.0526494504884	-29962.39354750421	932	0.1366906474820144	0.6523605150214592	0.28169014084507044
YMR241W	-1	-/-	-809.0668119192123	-16379.715061277151	233	0.13656783468104222	0.6523605150214592	0.2819835680751174
YLR066W	-1	-/-	-809.1059961915016	-15897.79625838995	233	0.13644524236983843	0.6523605150214592	0.2822769953051643
YMR047C	-1	-/-	-809.162290841341	-16270.483342297375	233	0.13632286995515694	0.6523605150214592	0.28257042253521125
YKL019W	-1	-/-	-809.4887771606445	-16739.696845971048	233	0.13620071684587814	0.6523605150214592	0.2828638497652582
YLR047C	-1	-/-	-809.50662535429	-16529.76609738171	233	0.1360787824529991	0.6523605150214592	0.2831572769953052
YBR086C	-1	-/+	-809.5553842559457	-17234.532388865948	233	0.13595706618962433	0.6523605150214592	0.2834507042253521
YKL064W	-1	-/-	-809.5890443585813	-18897.655001666397	233	0.1358355674709562	0.6523605150214592	0.28374413145539906
YDR377W	-1	-/-	-809.7358739376068	-17770.387142095715	233	0.1357142857142857	0.6523605150214592	0.284037558685446
YHR087W	0	0/-	-809.8014297494665	-31338.71883711405	932	0.1357142857142857	0.6523605150214592	0.284037558685446
YJL052W	-1	-/-	-809.9036924317479	-16586.254176735878	233	0.13559322033898305	0.6523605150214592	0.28433098591549294
YDR058C	1	+/+	-809.9451989755034	-17836.526882462204	232	0.13636363636363635	0.6566523605150214	0.28433098591549294
YER046W	0	0/-	-809.951348233968	-25261.467370357364	932	0.13636363636363635	0.6566523605150214	0.28433098591549294
YCR077C	-1	-/-	-810.0561357662082	-16484.460884884	233	0.13624220837043632	0.6566523605150214	0.2846244131455399
YHR097C	0	0/0	-810.2876168377697	-23451.086777878925	932	0.13624220837043632	0.6566523605150214	0.2846244131455399
YLR436C	0	0/-	-810.3361870758235	-24611.67212445475	932	0.13624220837043632	0.6566523605150214	0.2846244131455399
YGL166W	-1	-/-	-810.345003593713	-17568.327644106	233	0.13612099644128114	0.6566523605150214	0.2849178403755869
YOL137W	0	0/-	-810.3608896583319	-25557.783955910243	932	0.13612099644128114	0.6566523605150214	0.2849178403755869
YHR186C	-1	-/-	-810.4805720560253	-16257.275347929448	233	0.136	0.6566523605150214	0.2852112676056338
YMR089C	-1	-/-	-810.5550426021218	-17297.701817251742	233	0.13587921847246892	0.6566523605150214	0.28550469483568075
YDR376W	-1	-/-	-810.5711891576648	-17818.51956476271	233	0.13575865128660158	0.6566523605150214	0.2857981220657277
YER157W	-1	-/-	-810.7388850748539	-15961.988716810942	233	0.1356382978723404	0.6566523605150214	0.2860915492957746
YJL102W	-1	-/-	-810.9389167129993	-18833.170832961798	233	0.1355181576616475	0.6566523605150214	0.2863849765258216
YNL176C	0	0/0	-811.1040960140526	-23591.537017457187	932	0.1355181576616475	0.6566523605150214	0.2863849765258216
YGL054C	-1	-/-	-811.1102773845196	-16385.942421637475	233	0.13539823008849558	0.6566523605150214	0.28667840375586856
YBR056W	0	0/0	-811.1286919824779	-23510.577234385535	932	0.13539823008849558	0.6566523605150214	0.28667840375586856
YMR282C	0	0/-	-811.2139950552955	-26921.67021359317	932	0.13539823008849558	0.6566523605150214	0.28667840375586856
YML011C	-1	-/-	-811.2208350896835	-16533.754414428025	233	0.13527851458885942	0.6566523605150214	0.2869718309859155
YOR184W	0	0/-	-811.3213383294642	-25898.011001051404	932	0.13527851458885942	0.6566523605150214	0.2869718309859155
YJR048W	0	0/-	-811.5639456575736	-26126.859346151352	932	0.13527851458885942	0.6566523605150214	0.2869718309859155
YER008C	-1	-/-	-811.6235893815756	-15648.067283898592	233	0.1351590106007067	0.6566523605150214	0.28726525821596244
YLR131C	-1	-/-	-811.6710149645805	-14154.666113410145	233	0.13503971756398941	0.6566523605150214	0.2875586854460094
YDL200C	-1	-/-	-811.7024726122618	-17000.65788166225	233	0.1349206349206349	0.6566523605150214	0.2878521126760563
YJR007W	-1	-/-	-811.734301302582	-17428.068927641958	233	0.13480176211453745	0.6566523605150214	0.2881455399061033
YHR017W	0	0/0	-811.7373899575323	-27094.939459558576	932	0.13480176211453745	0.6566523605150214	0.2881455399061033
YHR057C	0	0/-	-811.751014185138	-27124.920864755288	932	0.13480176211453745	0.6566523605150214	0.2881455399061033
YPL273W	0	0/-	-811.8292727377266	-27396.884093972854	932	0.13480176211453745	0.6566523605150214	0.2881455399061033
YKL100C	0	0/-	-811.9681275784969	-23265.697488201782	932	0.13480176211453745	0.6566523605150214	0.2881455399061033
YNL288W	-1	-/-	-812.0189296007156	-15355.88888335228	233	0.13468309859154928	0.6566523605150214	0.28843896713615025
YAL055W	-1	-/-	-812.0608911812305	-15401.847176983953	233	0.1345646437994723	0.6566523605150214	0.2887323943661972
YMR201C	-1	-/-	-812.1999838650227	-17747.512925833464	233	0.1344463971880492	0.6566523605150214	0.2890258215962441
YHR155W	0	0/-	-812.2877521403134	-25414.129661093466	932	0.1344463971880492	0.6566523605150214	0.2890258215962441
YKL167C	0	0/-	-812.3407938685268	-25872.247670834884	932	0.1344463971880492	0.6566523605150214	0.2890258215962441
YMR187C	0	0/0	-812.398933634162	-23890.0518027246	932	0.1344463971880492	0.6566523605150214	0.2890258215962441
YBR218C	-1	-/-	-812.5949693992734	-15545.884481810033	233	0.13432835820895522	0.6566523605150214	0.28931924882629106
YLR129W	-1	-/-	-812.6770678460598	-17987.461313292384	233	0.13421052631578947	0.6566523605150214	0.289612676056338
YIL121W	-1	-/-	-812.7620243430138	-15246.479956015944	233	0.13409290096406662	0.6566523605150214	0.289906103286385
YER091C	0	0/0	-812.9100489793345	-25296.576674508397	932	0.13409290096406662	0.6566523605150214	0.289906103286385
YBR085W	-1	-/-	-812.9231218099594	-14576.187604911625	233	0.1339754816112084	0.6566523605150214	0.29019953051643194
YPR079W	0	0/0	-812.9470603084192	-27632.50878922548	932	0.1339754816112084	0.6566523605150214	0.29019953051643194
YLR305C	1	+/+	-813.0044713616371	-15112.921493664384	232	0.1347331583552056	0.6609442060085837	0.29019953051643194
YHL007C	-1	-/-	-813.052173614502	-15459.610644951463	233	0.1346153846153846	0.6609442060085837	0.2904929577464789
YDR385W	-1	-/-	-813.152350589633	-17999.664500985295	233	0.13449781659388646	0.6609442060085837	0.2907863849765258
YLR214W	-1	-/-	-813.164952725172	-15511.71839325875	233	0.1343804537521815	0.6609442060085837	0.29107981220657275
YHR034C	-1	-/-	-813.286206305027	-16179.78049127385	233	0.13426329555361813	0.6609442060085837	0.2913732394366197
YLR130C	-1	-/-	-813.4742480516434	-15074.682303614914	233	0.13414634146341464	0.6609442060085837	0.2916666666666667
YDR254W	-1	-/-	-813.5839481204748	-16429.20704175532	233	0.134029590948651	0.6609442060085837	0.2919600938967136
YDR294C	1	+/+	-813.5929057262838	-19598.699796881527	232	0.13478260869565217	0.6652360515021459	0.2919600938967136
YJL163C	0	0/-	-813.5935769155622	-23414.277128430083	932	0.13478260869565217	0.6652360515021459	0.2919600938967136
YPL027W	0	0/-	-813.6672471649945	-25709.3151940275	932	0.13478260869565217	0.6652360515021459	0.2919600938967136
YLL006W	-1	-/-	-813.7096498310566	-16863.129793569446	233	0.13466550825369245	0.6652360515021459	0.29225352112676056
YOR151C	-1	-/-	-813.7777197360992	-16345.772835493088	233	0.1345486111111111	0.6652360515021459	0.2925469483568075
YKR067W	1	+/+	-813.8106216862798	-20045.52988369763	232	0.13529921942758022	0.6695278969957081	0.2925469483568075
YCL030C	0	0/0	-813.860207375139	-26033.689265115187	932	0.13529921942758022	0.6695278969957081	0.2925469483568075
YOR177C	0	0/-	-813.9186520883814	-27923.439214651473	932	0.13529921942758022	0.6695278969957081	0.2925469483568075
YAL042W	-1	-/-	-813.961273021996	-16883.452904202044	233	0.13518197573656845	0.6695278969957081	0.29284037558685444
YER014W	0	0/0	-814.0015077665448	-24474.68124653492	932	0.13518197573656845	0.6695278969957081	0.29284037558685444
YIR008C	-1	-/-	-814.0092809200287	-15727.96006847918	233	0.13506493506493505	0.6695278969957081	0.29313380281690143
YGR098C	-1	-/-	-814.0571591407061	-15987.687883839011	233	0.13494809688581316	0.6695278969957081	0.2934272300469484
YOR168W	-1	-/-	-814.1518873311579	-16901.037624869496	233	0.1348314606741573	0.6695278969957081	0.2937206572769953
YDL097C	-1	-/-	-814.1607313267887	-16110.827011872083	233	0.13471502590673576	0.6695278969957081	0.29401408450704225
YCL018W	0	0/-	-814.1840537153184	-24732.837450046092	932	0.13471502590673576	0.6695278969957081	0.29401408450704225
YLR040C	0	0/-	-814.3892148435116	-22221.069722447544	932	0.13471502590673576	0.6695278969957081	0.29401408450704225
YJL122W	-1	-/-	-814.5484339594841	-17861.896138176322	233	0.13459879206212252	0.6695278969957081	0.2943075117370892
YGR038W	-1	-/+	-814.6062289699912	-16226.345534861088	233	0.13448275862068965	0.6695278969957081	0.29460093896713613
YDR206W	-1	-/-	-814.8317569345236	-15768.182092290372	233	0.1343669250645995	0.6695278969957081	0.2948943661971831
YBL002W	-1	-/-	-814.8492334038019	-16371.04185987264	233	0.1342512908777969	0.6695278969957081	0.29518779342723006
YDL146W	0	0/-	-815.3368113525212	-26182.98375411518	932	0.1342512908777969	0.6695278969957081	0.29518779342723006
YIR026C	-1	-/-	-815.4233098439872	-17932.390093203634	233	0.13413585554600171	0.6695278969957081	0.295481220657277
YKL133C	0	0/-	-815.4569981023669	-23570.32146119885	932	0.13413585554600171	0.6695278969957081	0.295481220657277
YIR016W	0	0/0	-815.4863240271807	-22031.046359436586	932	0.13413585554600171	0.6695278969957081	0.295481220657277
YDR530C	0	0/-	-815.6057096794248	-27552.367979023606	932	0.13413585554600171	0.6695278969957081	0.295481220657277
YBR007C	0	0/0	-815.7013618210331	-25305.012832798064	932	0.13413585554600171	0.6695278969957081	0.295481220657277
YIL075C	-1	-/-	-816.2135392650962	-16798.378118924797	233	0.13402061855670103	0.6695278969957081	0.29577464788732394
YFL057C	-1	-/0	-816.317293331027	-16809.247843405232	233	0.13390557939914163	0.6695278969957081	0.2960680751173709
YJL149W	0	0/-	-816.6324674263597	-23953.726707797498	932	0.13390557939914163	0.6695278969957081	0.2960680751173709
YDR322W	0	0/-	-816.6734711816534	-26566.83818125073	932	0.13390557939914163	0.6695278969957081	0.2960680751173709
YOR288C	-1	-/-	-816.814136736095	-17442.594417326152	233	0.13379073756432247	0.6695278969957081	0.2963615023474178
YOR289W	0	0/0	-816.9233356937766	-24002.20145883225	932	0.13379073756432247	0.6695278969957081	0.2963615023474178
YOR267C	-1	-/-	-816.9312183856964	-17642.090918391943	233	0.13367609254498714	0.6695278969957081	0.2966549295774648
YIR003W	0	0/-	-816.9810293316841	-24260.074941784143	932	0.13367609254498714	0.6695278969957081	0.2966549295774648
YOL009C	-1	-/-	-817.0006095170975	-15947.019691124558	233	0.13356164383561644	0.6695278969957081	0.29694835680751175
YAL028W	0	0/-	-817.0069286506623	-29394.73869610578	932	0.13356164383561644	0.6695278969957081	0.29694835680751175
YKL132C	0	0/0	-817.0986397257075	-24299.995276804082	932	0.13356164383561644	0.6695278969957081	0.29694835680751175
YJL157C	-1	-/-	-817.1085412055254	-16430.08385308087	233	0.13344739093242086	0.6695278969957081	0.2972417840375587
YAL035W	-1	-/-	-817.1462842226028	-16364.277868553996	233	0.13333333333333333	0.6695278969957081	0.2975352112676056
YOL012C	-1	-/-	-817.1480280160904	-15698.018523961306	233	0.1332194705380017	0.6695278969957081	0.29782863849765256
YCR018C	-1	-/-	-817.233650803566	-14526.61788186431	233	0.13310580204778158	0.6695278969957081	0.2981220657276995
YOR155C	0	0/-	-817.2343472074717	-29045.942129164934	932	0.13310580204778158	0.6695278969957081	0.2981220657276995
YOR090C	0	0/-	-817.2359023904428	-26389.33806828689	932	0.13310580204778158	0.6695278969957081	0.2981220657276995
YDL192W	-1	-/-	-817.3953715860844	-16862.670520156622	233	0.1329923273657289	0.6695278969957081	0.2984154929577465
YLL060C	-1	-/0	-817.4212366342545	-17452.49298197031	233	0.13287904599659284	0.6695278969957081	0.29870892018779344
YJL180C	0	0/-	-817.477991363965	-26519.59055665508	932	0.13287904599659284	0.6695278969957081	0.29870892018779344
YGL123W	0	0/-	-817.4846313688904	-29795.92536403425	932	0.13287904599659284	0.6695278969957081	0.29870892018779344
YMR301C	-1	-/-	-817.5179908573627	-15991.741581559181	233	0.1327659574468085	0.6695278969957081	0.2990023474178404
YOR223W	0	0/-	-817.5218181908131	-23208.881178526208	932	0.1327659574468085	0.6695278969957081	0.2990023474178404
YJR095W	0	0/-	-817.5521609503776	-27157.10734653566	932	0.1327659574468085	0.6695278969957081	0.2990023474178404
YFR018C	0	0/-	-817.5597049146891	-22416.291499070823	932	0.1327659574468085	0.6695278969957081	0.2990023474178404
YJL074C	-1	-/-	-817.5713407695293	-16182.598765384406	233	0.1326530612244898	0.6695278969957081	0.2992957746478873
YOR026W	-1	-/-	-817.5939096212387	-15871.974582530558	233	0.13254035683942225	0.6695278969957081	0.29958920187793425
YPL159C	-1	-/-	-817.7005593664944	-17908.572618622333	233	0.13242784380305603	0.6695278969957081	0.29988262910798125
YFL031W	1	+/-	-817.7123005390167	-15703.356535248458	232	0.13316369804919423	0.6738197424892703	0.29988262910798125
YGL148W	0	0/0	-817.7913520885631	-26972.68250185065	932	0.13316369804919423	0.6738197424892703	0.29988262910798125
YKR061W	-1	-/-	-817.8909977301955	-15652.483680471778	233	0.13305084745762713	0.6738197424892703	0.3001760563380282
YBR140C	0	0/-	-817.9580568177626	-26740.854640030302	932	0.13305084745762713	0.6738197424892703	0.3001760563380282
YOR316C	-1	-/-	-818.0179404318333	-16603.068570047617	233	0.13293818797629128	0.6738197424892703	0.3004694835680751
YPR098C	0	0/0	-818.0481352936476	-22967.512830257416	932	0.13293818797629128	0.6738197424892703	0.3004694835680751
YJL100W	1	+/+	-818.1901846677065	-17917.88668699935	232	0.13367174280879865	0.6781115879828327	0.3004694835680751
YLR177W	0	0/0	-818.2447731345892	-22714.064342518337	932	0.13367174280879865	0.6781115879828327	0.3004694835680751
YMR289W	0	0/-	-818.2647668272257	-24823.1152096102	932	0.13367174280879865	0.6781115879828327	0.3004694835680751
YPR017C	-1	-/-	-818.5465462505817	-16454.991771809757	233	0.13355874894336434	0.6781115879828327	0.30076291079812206
YGR249W	-1	-/-	-818.5743492543697	-16031.233151651919	233	0.13344594594594594	0.6781115879828327	0.301056338028169
YNL236W	-1	-/-	-818.6448299884796	-15712.24806021154	233	0.13333333333333333	0.6781115879828327	0.30134976525821594
YHR112C	0	0/0	-818.6672414885834	-23210.08857450448	932	0.13333333333333333	0.6781115879828327	0.30134976525821594
YGR110W	0	0/+	-818.8449103254825	-22945.34898754768	932	0.13333333333333333	0.6781115879828327	0.30134976525821594
YPL057C	1	+/+	-818.9432326704264	-16568.275830104947	232	0.13406408094435077	0.6824034334763949	0.30134976525821594
YIL072W	-1	-/-	-818.955418586731	-15650.018841810524	233	0.13395113732097724	0.6824034334763949	0.30164319248826293
YPL076W	1	+/+	-819.1040634512901	-15174.40053216368	232	0.13468013468013468	0.6866952789699571	0.30164319248826293
YNR031C	-1	-/-	-819.116164535284	-15495.434653669596	233	0.1345668629100084	0.6866952789699571	0.3019366197183099
YLR267W	0	0/0	-819.1476984536275	-27279.89651484508	932	0.1345668629100084	0.6866952789699571	0.3019366197183099
YOL133W	-1	-/-	-819.1840161830187	-16828.143958393484	233	0.13445378151260504	0.6866952789699571	0.3022300469483568
YHR005C-A	-1	-/-	-819.2710983753204	-15682.04412881285	233	0.1343408900083963	0.6866952789699571	0.30252347417840375
YML068W	0	0/-	-819.3496647691354	-27238.540807995014	932	0.1343408900083963	0.6866952789699571	0.30252347417840375
YDL080C	-1	-/-	-819.451716542244	-16041.437615454197	233	0.1342281879194631	0.6866952789699571	0.3028169014084507
YDR047W	0	0/0	-819.7516259728	-24893.639354228042	932	0.1342281879194631	0.6866952789699571	0.3028169014084507
YBL047C	-1	-/-	-819.7758959829807	-17606.855595231056	233	0.13411567476948869	0.6866952789699571	0.30311032863849763
YLR389C	0	0/-	-819.8172854511067	-26792.78416547831	932	0.13411567476948869	0.6866952789699571	0.30311032863849763
YBR125C	0	0/-	-819.8433706238866	-28377.966976048425	932	0.13411567476948869	0.6866952789699571	0.30311032863849763
YGR117C	0	0/0	-819.87525652349	-23240.502667041495	932	0.13411567476948869	0.6866952789699571	0.30311032863849763
YNR032W	-1	-/-	-819.8862783014774	-17652.20945866406	233	0.13400335008375208	0.6866952789699571	0.3034037558685446
YPL276W	-1	-/-	-819.9569922685623	-14180.799011170864	233	0.13389121338912133	0.6866952789699571	0.30369718309859156
YKL056C	-1	-/-	-819.9577336683869	-17388.593899197876	233	0.13377926421404682	0.6866952789699571	0.3039906103286385
YEL016C	-1	-/-	-820.0033426843584	-15967.89848939702	233	0.1336675020885547	0.6866952789699571	0.30428403755868544
YCL049C	0	0/0	-820.1761805638671	-22242.420277958736	932	0.1336675020885547	0.6866952789699571	0.30428403755868544
YHR063C	0	0/-	-820.2529575824738	-27100.039007485844	932	0.1336675020885547	0.6866952789699571	0.30428403755868544
YDL124W	0	0/-	-820.2982873357832	-24084.464660032652	932	0.1336675020885547	0.6866952789699571	0.30428403755868544
YEL029C	-1	-/-	-820.3984975069761	-15574.520647611469	233	0.1335559265442404	0.6866952789699571	0.3045774647887324
YML023C	-1	-/-	-820.436659142375	-16331.40317799151	233	0.13344453711426188	0.6866952789699571	0.3048708920187793
YDL104C	0	0/-	-820.9094005776569	-25661.16736809723	932	0.13344453711426188	0.6866952789699571	0.3048708920187793
YMR221C	0	0/-	-820.9611023589969	-23430.58960161358	932	0.13344453711426188	0.6866952789699571	0.3048708920187793
YKL196C	-1	-/-	-820.9659750759602	-17337.998342305422	233	0.13333333333333333	0.6866952789699571	0.3051643192488263
YJL106W	-1	-/-	-821.0592001378536	-16895.993501871824	233	0.13322231473771856	0.6866952789699571	0.30545774647887325
YDR525W-A	0	0/-	-821.1488675065339	-27087.277153986972	932	0.13322231473771856	0.6866952789699571	0.30545774647887325
YNR050C	0	0/0	-821.3973194984719	-25228.11736865621	932	0.13322231473771856	0.6866952789699571	0.30545774647887325
YJL003W	-1	-/-	-821.4622224420309	-17919.717278763652	233	0.13311148086522462	0.6866952789699571	0.3057511737089202
YKR093W	0	0/-	-821.526501217857	-26492.56056850031	932	0.13311148086522462	0.6866952789699571	0.3057511737089202
YPL099C	0	0/-	-821.7994324471802	-25433.86416711565	932	0.13311148086522462	0.6866952789699571	0.3057511737089202
YCR032W	0	0/-	-821.9929587710649	-26039.4333382044	932	0.13311148086522462	0.6866952789699571	0.3057511737089202
YMR019W	0	0/-	-822.0378854740411	-26384.086142634507	932	0.13311148086522462	0.6866952789699571	0.3057511737089202
YCR053W	-1	-/0	-822.0700422227383	-18235.788931041956	233	0.13300083125519535	0.6866952789699571	0.3060446009389671
YGL051W	-1	-/-	-822.0707150101662	-15491.317685302347	233	0.132890365448505	0.6866952789699571	0.30633802816901406
YDR369C	-1	-/-	-822.126652136445	-18113.892228223383	233	0.13278008298755187	0.6866952789699571	0.30663145539906106
YGL134W	0	0/-	-822.1504933200777	-27086.091838326305	932	0.13278008298755187	0.6866952789699571	0.30663145539906106
YER170W	0	0/-	-822.2122800042853	-26915.679205403663	932	0.13278008298755187	0.6866952789699571	0.30663145539906106
YDL107W	0	0/-	-822.3308002203703	-26074.22819045186	932	0.13278008298755187	0.6866952789699571	0.30663145539906106
YJL083W	0	0/+	-822.3471092507243	-26569.683379890397	932	0.13278008298755187	0.6866952789699571	0.30663145539906106
YBR106W	-1	-/-	-822.3661392480135	-18122.29222547263	233	0.13266998341625208	0.6866952789699571	0.306924882629108
YEL064C	0	0/-	-822.5666021080688	-26032.368340174668	932	0.13266998341625208	0.6866952789699571	0.306924882629108
YER139C	0	0/-	-822.5824950784445	-26678.548684264533	932	0.13266998341625208	0.6866952789699571	0.306924882629108
YJR094C	-1	-/-	-822.5830881595612	-15316.476572763175	233	0.13256006628003314	0.6866952789699571	0.30721830985915494
YLR265C	-1	-/-	-822.6214107647538	-15141.729649104178	233	0.13245033112582782	0.6866952789699571	0.3075117370892019
YKL178C	-1	-/-	-822.6946473121643	-15460.473364010453	233	0.13234077750206782	0.6866952789699571	0.3078051643192488
YPL150W	0	0/-	-822.77287748456	-24035.971816003323	932	0.13234077750206782	0.6866952789699571	0.3078051643192488
YDL147W	-1	-/-	-823.0808961205184	-17271.529203947634	233	0.1322314049586777	0.6866952789699571	0.30809859154929575
YMR184W	-1	-/-	-823.2103331685066	-16726.362331166863	233	0.13212221304706853	0.6866952789699571	0.30839201877934275
YEL054C	-1	-/-	-823.4139579385519	-18332.789497956634	233	0.132013201320132	0.6866952789699571	0.3086854460093897
YDL168W	0	0/-	-823.733844505623	-28786.437126595527	932	0.132013201320132	0.6866952789699571	0.3086854460093897
YIL030C	-1	-/-	-823.7517789043486	-16785.18293471262	233	0.13190436933223412	0.6866952789699571	0.3089788732394366
YLR312C	0	0/0	-823.7825877293944	-24085.985520917922	932	0.13190436933223412	0.6866952789699571	0.3089788732394366
YHR117W	0	0/-	-824.1914876373485	-26088.42184007261	932	0.13190436933223412	0.6866952789699571	0.3089788732394366
YJR144W	-1	-/-	-824.2077099382877	-16158.64109474048	233	0.13179571663920922	0.6866952789699571	0.30927230046948356
YLL039C	0	0/-	-824.3045604303479	-28545.729507844895	932	0.13179571663920922	0.6866952789699571	0.30927230046948356
YDL194W	-1	-/-	-824.5594278052449	-17344.0441743806	233	0.13168724279835392	0.6866952789699571	0.3095657276995305
YPL139C	-1	-/-	-824.6498327553272	-16464.713925898075	233	0.13157894736842105	0.6866952789699571	0.30985915492957744
YEL006W	0	0/-	-824.6502562696114	-25707.249415677972	932	0.13157894736842105	0.6866952789699571	0.30985915492957744
YBL032W	-1	-/-	-824.7813215181231	-17849.95570525527	233	0.1314708299096138	0.6866952789699571	0.31015258215962443
YLR055C	-1	-/-	-825.0909053981304	-15515.543365567923	233	0.13136288998357964	0.6866952789699571	0.3104460093896714
YJL092W	-1	-/-	-825.1580452919006	-14904.577570900321	233	0.13125512715340443	0.6866952789699571	0.3107394366197183
YPL169C	-1	-/-	-825.2122685201466	-15096.747059244663	233	0.13114754098360656	0.6866952789699571	0.31103286384976525
YKL009W	-1	-/-	-825.4629469290376	-18407.75232256204	233	0.13104013104013104	0.6866952789699571	0.3113262910798122
YBR107C	-1	-/-	-825.5041332393885	-16021.969875589013	233	0.1309328968903437	0.6866952789699571	0.31161971830985913
YKR003W	1	+/+	-825.5738320946693	-16776.739236205816	232	0.13164349959116925	0.6909871244635193	0.31161971830985913
YMR276W	-1	-/-	-825.6110989674926	-17102.07224855572	233	0.1315359477124183	0.6909871244635193	0.3119131455399061
YGR143W	1	+/+	-825.7741387039423	-18059.193940624595	232	0.13224489795918368	0.6952789699570815	0.3119131455399061
YPR145W	0	0/0	-825.7808406464756	-24714.685384810902	932	0.13224489795918368	0.6952789699570815	0.3119131455399061
YGR257C	-1	-/-	-825.8832101970911	-15247.18938614428	233	0.13213703099510604	0.6952789699570815	0.31220657276995306
YBR122C	0	0/-	-825.9088947959244	-25649.370092757046	932	0.13213703099510604	0.6952789699570815	0.31220657276995306
YPR058W	0	0/-	-825.9690813738853	-25617.665821409784	932	0.13213703099510604	0.6952789699570815	0.31220657276995306
YNL305C	0	0/-	-826.0442552547902	-23427.190911989193	932	0.13213703099510604	0.6952789699570815	0.31220657276995306
YOL136C	0	0/-	-826.068474794738	-24674.3434817018	932	0.13213703099510604	0.6952789699570815	0.31220657276995306
YJR152W	0	0/-	-826.0901377480477	-25716.505626340397	932	0.13213703099510604	0.6952789699570815	0.31220657276995306
YOR134W	0	0/-	-826.0976545382291	-27792.73266806593	932	0.13213703099510604	0.6952789699570815	0.31220657276995306
YOR352W	0	0/0	-826.2366094216704	-22893.272492092103	932	0.13213703099510604	0.6952789699570815	0.31220657276995306
YML016C	-1	-/-	-826.4086882472038	-14713.612473756075	233	0.13202933985330073	0.6952789699570815	0.3125
YHR140W	0	0/0	-826.4302545487881	-22823.276112042367	932	0.13202933985330073	0.6952789699570815	0.3125
YGL082W	0	0/-	-826.4744684994221	-23415.25306067709	932	0.13202933985330073	0.6952789699570815	0.3125
YNL279W	-1	-/-	-826.6352970674634	-16674.558826744556	233	0.13192182410423453	0.6952789699570815	0.31279342723004694
YKR006C	0	0/-	-826.6440992420539	-26674.191381025128	932	0.13192182410423453	0.6952789699570815	0.31279342723004694
YHR019C	-1	-/-	-826.8770521581173	-18625.037290021777	233	0.13181448331977216	0.6952789699570815	0.3130868544600939
YNL141W	0	0/-	-826.9694482050836	-28165.462793454528	932	0.13181448331977216	0.6952789699570815	0.3130868544600939
YLR299W	0	0/-	-826.9770242320374	-28941.588744475506	932	0.13181448331977216	0.6952789699570815	0.3130868544600939
YPL061W	-1	-/-	-827.148756198585	-16322.022134028375	233	0.13170731707317074	0.6952789699570815	0.31338028169014087
YMR223W	0	0/-	-827.1932738907635	-25273.178978674114	932	0.13170731707317074	0.6952789699570815	0.31338028169014087
YOR122C	-1	-/-	-827.2526774555445	-16805.189900912344	233	0.13160032493907392	0.6952789699570815	0.3136737089201878
YPR029C	-1	-/-	-827.334293961525	-16116.461353965104	233	0.1314935064935065	0.6952789699570815	0.31396713615023475
YLR028C	-1	-/-	-827.4111882001162	-18254.20806287974	233	0.13138686131386862	0.6952789699570815	0.3142605633802817
YGR222W	-1	-/-	-827.4824464246631	-16902.890191972256	233	0.1312803889789303	0.6952789699570815	0.3145539906103286
YKR028W	-1	-/-	-827.4919748306274	-16963.94811847806	233	0.1311740890688259	0.6952789699570815	0.31484741784037557
YNL092W	0	0/-	-827.6641139239073	-23979.57648098655	932	0.1311740890688259	0.6952789699570815	0.31484741784037557
YGR237C	0	0/0	-827.7168897464871	-23586.640202865005	932	0.1311740890688259	0.6952789699570815	0.31484741784037557
YJR075W	0	0/-	-827.783898239024	-27243.18866903335	932	0.1311740890688259	0.6952789699570815	0.31484741784037557
YML021C	-1	-/-	-827.8225717321038	-16688.444465264678	233	0.13106796116504854	0.6952789699570815	0.31514084507042256
YNL306W	0	0/-	-827.9128905991092	-28028.07602041075	932	0.13106796116504854	0.6952789699570815	0.31514084507042256
YNL108C	0	0/0	-827.9244754966348	-26726.869015815668	932	0.13106796116504854	0.6952789699570815	0.31514084507042256
YNL259C	-1	-/-	-828.0135270655155	-15141.816424936056	233	0.13096200485044462	0.6952789699570815	0.3154342723004695
YGR080W	-1	-/-	-828.1011535450816	-18175.10848287493	233	0.1308562197092084	0.6952789699570815	0.31572769953051644
YIL023C	-1	-/-	-828.2323468476534	-16146.766315802932	233	0.13075060532687652	0.6952789699570815	0.3160211267605634
YOL001W	-1	-/-	-828.4877466633916	-17211.175979286432	233	0.13064516129032258	0.6952789699570815	0.3163145539906103
YHR159W	0	0/0	-828.5487861260772	-23466.95042404905	932	0.13064516129032258	0.6952789699570815	0.3163145539906103
YGL047W	-1	-/+	-828.5520966649055	-16629.40506929159	233	0.1305398871877518	0.6952789699570815	0.31660798122065725
YCL045C	0	0/-	-828.6171977445483	-23540.679307460785	932	0.1305398871877518	0.6952789699570815	0.31660798122065725
YJR138W	0	0/-	-828.6494005704299	-26147.017560926266	932	0.1305398871877518	0.6952789699570815	0.31660798122065725
YBR020W	-1	-/-	-828.6607087552547	-16229.654129736125	233	0.13043478260869565	0.6952789699570815	0.31690140845070425
YIL139C	-1	-/-	-828.7127026952803	-15231.038022313267	233	0.13032984714400644	0.6952789699570815	0.3171948356807512
YPL022W	-1	-/-	-828.7228133380413	-16752.954870671034	233	0.1302250803858521	0.6952789699570815	0.3174882629107981
YOR250C	-1	-/-	-828.7443019412458	-16975.197685472667	233	0.13012048192771083	0.6952789699570815	0.31778169014084506
YPR055W	-1	-/-	-828.8832055330276	-15280.674438461661	233	0.13001605136436598	0.6952789699570815	0.318075117370892
YIL001W	0	0/0	-828.9549367707223	-23190.581818802282	932	0.13001605136436598	0.6952789699570815	0.318075117370892
YHR080C	0	0/-	-828.9738569185138	-23813.698136292398	932	0.13001605136436598	0.6952789699570815	0.318075117370892
YER093C	1	+/+	-829.1028350666165	-16584.776427567005	232	0.13071371291098638	0.6995708154506438	0.318075117370892
YLR241W	0	0/-	-829.1178942620754	-23874.551539126784	932	0.13071371291098638	0.6995708154506438	0.318075117370892
YIL135C	-1	-/-	-829.2477283030748	-16827.802692726254	233	0.13060897435897437	0.6995708154506438	0.31836854460093894
YNL172W	-1	-/-	-829.2879924997687	-16496.61789263785	233	0.13050440352281825	0.6995708154506438	0.31866197183098594
YFL047W	0	0/-	-829.4032920924947	-26318.166765121743	932	0.13050440352281825	0.6995708154506438	0.31866197183098594
YNL100W	0	0/-	-829.4755635261536	-23732.458600193262	932	0.13050440352281825	0.6995708154506438	0.31866197183098594
YNL075W	-1	-/-	-829.4880044944584	-17338.216460291296	233	0.1304	0.6995708154506438	0.3189553990610329
YGR012W	0	0/0	-829.4916628301144	-23671.52901731059	932	0.1304	0.6995708154506438	0.3189553990610329
YOR003W	-1	-/0	-829.6279909014702	-18317.363328263164	233	0.13029576338928858	0.6995708154506438	0.3192488262910798
YOR213C	-1	-/-	-829.6764738708735	-15718.67038287595	233	0.13019169329073482	0.6995708154506438	0.31954225352112675
YFR047C	-1	-/-	-829.7025501132011	-17669.018232643604	233	0.1300877893056664	0.6995708154506438	0.3198356807511737
YGL259W	0	0/0	-829.7784932255745	-27248.302407140378	932	0.1300877893056664	0.6995708154506438	0.3198356807511737
YPL069C	1	+/+	-829.8064257279038	-16541.96659201011	232	0.13078149920255183	0.703862660944206	0.3198356807511737
YER012W	-1	-/-	-829.8363609313965	-16467.97513749823	233	0.1306772908366534	0.703862660944206	0.3201291079812207
YGL225W	1	+/-	-829.85412491858	-18654.313760116696	232	0.13136942675159236	0.7081545064377682	0.3201291079812207
YNL106C	1	+/+	-830.012314543128	-15950.199831947684	232	0.13206046141607	0.7124463519313304	0.3201291079812207
YLR266C	-1	-/-	-830.0556232631207	-17450.157396912575	233	0.13195548489666137	0.7124463519313304	0.3204225352112676
YIL085C	-1	-/-	-830.0983244217932	-16090.279479667544	233	0.1318506751389992	0.7124463519313304	0.32071596244131456
YGR033C	-1	-/-	-830.3536486327648	-16657.195528790355	233	0.13174603174603175	0.7124463519313304	0.3210093896713615
YHL035C	0	0/-	-830.406359099783	-26333.949590076692	932	0.13174603174603175	0.7124463519313304	0.3210093896713615
YLR127C	-1	-/-	-830.4297569319606	-15926.429529301822	233	0.1316415543219667	0.7124463519313304	0.32130281690140844
YBR005W	0	0/-	-830.4793702894822	-26772.4858092973	932	0.1316415543219667	0.7124463519313304	0.32130281690140844
YJL217W	0	0/0	-830.4839356332086	-26837.00835603336	932	0.1316415543219667	0.7124463519313304	0.32130281690140844
YBR145W	-1	-/0	-830.5017026364803	-15373.21197552234	233	0.13153724247226625	0.7124463519313304	0.3215962441314554
YBR077C	-1	-/-	-830.5825814530253	-16652.476179409772	233	0.13143309580364212	0.7124463519313304	0.32188967136150237
YDL091C	0	0/-	-830.6754551753402	-31595.006605437025	932	0.13143309580364212	0.7124463519313304	0.32188967136150237
YDR120C	-1	-/-	-831.0503655076027	-18342.817142009735	233	0.13132911392405064	0.7124463519313304	0.3221830985915493
YHL044W	0	0/0	-831.1170861329883	-22491.843402344733	932	0.13132911392405064	0.7124463519313304	0.3221830985915493
YBL042C	-1	-/-	-831.1344087198377	-15309.696365877986	233	0.13122529644268774	0.7124463519313304	0.32247652582159625
YDR213W	1	+/-	-831.2271439731121	-14549.93048735708	232	0.13191153238546605	0.7167381974248928	0.32247652582159625
YPR129W	0	0/-	-831.2331932289526	-26156.381936052814	932	0.13191153238546605	0.7167381974248928	0.32247652582159625
YNL129W	-1	-/-	-831.5490913167596	-17527.941276460886	233	0.13180741910023677	0.7167381974248928	0.3227699530516432
YBR025C	0	0/-	-831.5589889353141	-27977.52100374084	932	0.13180741910023677	0.7167381974248928	0.3227699530516432
YJL161W	0	0/0	-831.5710753947496	-28893.8820300987	932	0.13180741910023677	0.7167381974248928	0.3227699530516432
YKL069W	0	0/-	-831.5805639643222	-26047.330084028654	932	0.13180741910023677	0.7167381974248928	0.3227699530516432
YFR037C	-1	-/-	-831.5815503150225	-16946.739693537354	233	0.13170347003154576	0.7167381974248928	0.3230633802816901
YFL053W	0	0/-	-831.5954280002043	-25773.725771842524	932	0.13170347003154576	0.7167381974248928	0.3230633802816901
YAL010C	-1	-/-	-831.623883575201	-15989.711878329515	233	0.13159968479117415	0.7167381974248928	0.32335680751173707
YMR199W	-1	-/-	-831.6549642086029	-15630.371126540005	233	0.131496062992126	0.7167381974248928	0.32365023474178406
YMR281W	1	+/+	-831.7714613452554	-16542.32802543789	232	0.13217938630999213	0.721030042918455	0.32365023474178406
YDL131W	0	0/0	-831.843587028794	-24484.071610267274	932	0.13217938630999213	0.721030042918455	0.32365023474178406
YLR207W	-1	-/-	-832.0669580698013	-18590.89569309354	233	0.1320754716981132	0.721030042918455	0.323943661971831
YKL119C	-1	-/-	-832.1028464436531	-15517.594231903553	233	0.13197172034564023	0.721030042918455	0.32423708920187794
YGR234W	0	0/-	-832.2410679003224	-26195.33127329219	932	0.13197172034564023	0.721030042918455	0.32423708920187794
YLR384C	-1	-/-	-832.2665138542652	-17643.129531025887	233	0.13186813186813187	0.721030042918455	0.3245305164319249
YKL032C	-1	-/-	-832.3860304504633	-15131.751127038151	233	0.13176470588235295	0.721030042918455	0.3248239436619718
YBR220C	0	0/-	-832.3863128721714	-23599.351187363267	932	0.13176470588235295	0.721030042918455	0.3248239436619718
YMR274C	0	0/-	-832.4721219036728	-27880.19793423079	932	0.13176470588235295	0.721030042918455	0.3248239436619718
YDR508C	-1	-/-	-832.4917470291257	-15825.267474725842	233	0.13166144200626959	0.721030042918455	0.32511737089201875
YML050W	0	0/0	-832.6251500472426	-23412.905817767605	932	0.13166144200626959	0.721030042918455	0.32511737089201875
YGR238C	-1	-/-	-832.8376774117351	-16859.442966721952	233	0.13155833985904464	0.721030042918455	0.32541079812206575
YHR144C	0	0/-	-832.8992329547182	-28124.671291244216	932	0.13155833985904464	0.721030042918455	0.32541079812206575
YPR144C	-1	-/-	-833.1552699953318	-18387.966440305114	233	0.13145539906103287	0.721030042918455	0.3257042253521127
YBL001C	0	0/0	-833.1961788143963	-26101.08323755581	932	0.13145539906103287	0.721030042918455	0.3257042253521127
YBR293W	-1	-/-	-833.2875433191657	-16565.33297609538	233	0.1313526192337764	0.721030042918455	0.3259976525821596
YFR031C-A	0	0/-	-833.550904976204	-29630.361781721003	932	0.1313526192337764	0.721030042918455	0.3259976525821596
YHR070W	-1	-/-	-833.611708521843	-16699.53732664138	233	0.13125	0.721030042918455	0.32629107981220656
YOR310C	-1	-/-	-833.736212939024	-18942.254392057657	233	0.13114754098360656	0.721030042918455	0.3265845070422535
YGL186C	0	0/-	-834.0146718909964	-25329.622168464586	932	0.13114754098360656	0.721030042918455	0.3265845070422535
YHL027W	-1	-/-	-834.0932356417179	-16803.11137552932	233	0.1310452418096724	0.721030042918455	0.3268779342723005
YNR060W	-1	-/-	-834.2355425655842	-15969.546663045883	233	0.1309431021044427	0.721030042918455	0.32717136150234744
YEL046C	0	0/0	-834.3166933581233	-25288.834298560396	932	0.1309431021044427	0.721030042918455	0.32717136150234744
YNL010W	0	0/0	-834.4508201032877	-22821.906769156456	932	0.1309431021044427	0.721030042918455	0.32717136150234744
YNR049C	-1	-/-	-834.4887630343437	-14121.164685808122	233	0.1308411214953271	0.721030042918455	0.3274647887323944
YLR260W	1	+/+	-834.5413091778755	-17059.872579224408	232	0.13151750972762646	0.7253218884120172	0.3274647887323944
YDR037W	-1	-/-	-834.6047110259533	-17524.289285838604	233	0.13141524105754276	0.7253218884120172	0.3277582159624413
YNR061C	0	0/0	-834.6100015938282	-23403.12926338613	932	0.13141524105754276	0.7253218884120172	0.3277582159624413
YDR028C	-1	-/-	-834.6605763435364	-16687.371191307902	233	0.13131313131313133	0.7253218884120172	0.32805164319248825
YPL249C	-1	-/-	-834.6911478303373	-19441.08797536418	233	0.13121118012422361	0.7253218884120172	0.3283450704225352
YKL017C	-1	-/-	-834.8948484808207	-16046.774459630251	233	0.13110938712179984	0.7253218884120172	0.3286384976525822
YLL056C	-1	-/0	-834.9131218194962	-14904.456934511662	233	0.1310077519379845	0.7253218884120172	0.3289319248826291
YOR136W	-1	-/-	-834.9710264354944	-17864.435436211526	233	0.13090627420604184	0.7253218884120172	0.32922535211267606
YNL153C	-1	-/-	-835.0588564276695	-17142.610977012664	233	0.13080495356037153	0.7253218884120172	0.329518779342723
YMR210W	1	+/+	-835.104434132576	-14346.717054605484	232	0.131477184841454	0.7296137339055794	0.329518779342723
YMR310C	0	0/0	-835.1493323892355	-23475.326500684023	932	0.131477184841454	0.7296137339055794	0.329518779342723
YGL220W	0	0/-	-835.1736935805529	-27771.62317128107	932	0.131477184841454	0.7296137339055794	0.329518779342723
YLR466W	-1	-/-	-835.2902934066951	-14169.788595538586	233	0.13137557959814528	0.7296137339055794	0.32981220657276994
YIR032C	0	0/-	-835.3102036621422	-26212.103997035883	932	0.13137557959814528	0.7296137339055794	0.32981220657276994
YBR074W	0	0/0	-835.4328058436513	-28801.468984921463	932	0.13137557959814528	0.7296137339055794	0.32981220657276994
YMR247C	-1	-/-	-835.4348425418139	-15587.255819752812	233	0.13127413127413126	0.7296137339055794	0.3301056338028169
YDL132W	-1	-/-	-835.467861931771	-17041.31851677224	233	0.13117283950617284	0.7296137339055794	0.33039906103286387
YMR033W	-1	-/-	-835.674425214529	-16309.713013671339	233	0.13107170393215112	0.7296137339055794	0.3306924882629108
YBR192W	-1	-/-	-835.7418789118528	-15845.890495374799	233	0.13097072419106318	0.7296137339055794	0.33098591549295775
YLL012W	1	+/+	-835.79346960783	-14823.406263299286	232	0.13163972286374134	0.7339055793991416	0.33098591549295775
YOR229W	-1	-/-	-835.8120267055929	-14656.710877634585	233	0.13153846153846155	0.7339055793991416	0.3312793427230047
YPL274W	-1	-/-	-835.9625126868486	-15940.022211305797	233	0.13143735588009223	0.7339055793991416	0.3315727699530516
YML018C	0	0/0	-835.9692182689905	-23146.170921221375	932	0.13143735588009223	0.7339055793991416	0.3315727699530516
YKL163W	0	0/-	-836.330380756408	-30031.708612824325	932	0.13143735588009223	0.7339055793991416	0.3315727699530516
[truncated: 3,961 more rows]
