# Supplementary material for: Revisiting co-expression-based automated function prediction in yeast with neural networks and updated Gene Ontology annotations
Source: PLoS One. 2026 Apr 16;21(4):e0322689. doi: 10.1371/journal.pone.0322689 (PMC13086303; doi:10.1371/journal.pone.0322689)
Supplement: S1 File — A zip file of tables in csv format containing individual genes ranked by their predicted involvement in each predicted GO term. These predictions were made by Model 1 as described in Table A of S1 Text. (ZIP) [file pone.0322689.s002.zip › GO0006766_SingleGeneRanking.csv]

Gene	Label	Annos	Score	Background Score	Num pos pairs	Precision	Recall	False Positive Rate
YHR096C	-1	-/-	-245.41300185024738	-16808.841117102653	87	0.0	0.0	0.0002813731007315701
YFL014W	-1	-/-	-260.91643434762955	-16480.99143435806	87	0.0	0.0	0.0005627462014631402
YJR155W	-1	-/0	-274.6150115057826	-18846.93631312251	87	0.0	0.0	0.0008441193021947102
YMR250W	-1	-/-	-278.52102440595627	-17770.23052021116	87	0.0	0.0	0.0011254924029262803
YGR043C	0	0/-	-279.2421245612204	-29855.802554721013	348	0.0	0.0	0.0011254924029262803
YBR072W	-1	-/-	-281.64072129130363	-16394.095850378275	87	0.0	0.0	0.0014068655036578502
YOR120W	-1	-/-	-281.79293566942215	-18193.575328685343	87	0.0	0.0	0.0016882386043894203
YLR142W	0	0/0	-283.20683765783906	-29286.288611341268	348	0.0	0.0	0.0016882386043894203
YBR183W	-1	-/-	-283.30853021144867	-17340.02797409147	87	0.0	0.0	0.0019696117051209903
YAL054C	-1	-/-	-290.17783039808273	-17543.641693599522	87	0.0	0.0	0.0022509848058525606
YER024W	1	+/-	-290.8736380338669	-18974.89352528751	86	0.1111111111111111	0.011494252873563218	0.0022509848058525606
YIL164C	0	0/0	-293.9908293085173	-28767.394307242706	348	0.1111111111111111	0.011494252873563218	0.0022509848058525606
YPR002W	-1	-/-	-296.21413592249155	-19284.86472804472	87	0.1	0.011494252873563218	0.0025323579065841305
YLR178C	0	0/-	-296.4605124499649	-31053.35421546735	348	0.1	0.011494252873563218	0.0025323579065841305
YPR001W	-1	-/-	-296.6930954158306	-19407.786442913115	87	0.09090909090909091	0.011494252873563218	0.0028137310073157004
YJL089W	-1	-/-	-298.51830393075943	-18432.326347321272	87	0.08333333333333333	0.011494252873563218	0.0030951041080472708
YBR230C	0	0/-	-299.8433620277792	-30859.10171207413	348	0.08333333333333333	0.011494252873563218	0.0030951041080472708
YMR056C	-1	-/-	-300.5665834620595	-19910.246334515512	87	0.07692307692307693	0.011494252873563218	0.0033764772087788407
YBL075C	-1	-/-	-300.9530676603317	-16718.56208589673	87	0.07142857142857142	0.011494252873563218	0.0036578503095104106
YMR107W	0	0/0	-301.89299080055207	-30762.899987381883	348	0.07142857142857142	0.011494252873563218	0.0036578503095104106
YPL092W	-1	-/-	-303.9924074858427	-17928.683398097754	87	0.06666666666666667	0.011494252873563218	0.0039392234102419805
YIL136W	0	0/0	-304.3854075744748	-32032.117968786508	348	0.06666666666666667	0.011494252873563218	0.0039392234102419805
YGL121C	0	0/-	-304.57320821098983	-31975.835008705966	348	0.06666666666666667	0.011494252873563218	0.0039392234102419805
YMR104C	-1	-/-	-309.0269898176193	-19118.906957805157	87	0.0625	0.011494252873563218	0.004220596510973551
YLR327C	0	0/0	-309.43260615319014	-31190.7575641796	348	0.0625	0.011494252873563218	0.004220596510973551
YBR147W	0	0/-	-309.80206804629415	-31719.06712906249	348	0.0625	0.011494252873563218	0.004220596510973551
YKR097W	-1	-/0	-309.8409089744091	-17724.513550162315	87	0.058823529411764705	0.011494252873563218	0.004501969611705121
YML042W	1	+/-	-310.2129912376404	-18151.825017098337	86	0.1111111111111111	0.022988505747126436	0.004501969611705121
YML054C	0	0/-	-311.65680519491434	-28500.063013964333	348	0.1111111111111111	0.022988505747126436	0.004501969611705121
YNL117W	-1	-/-	-311.6672460138798	-19240.081300973892	87	0.10526315789473684	0.022988505747126436	0.004783342712436691
YOR100C	-1	-/-	-311.78590297698975	-19179.270523518324	87	0.1	0.022988505747126436	0.005064715813168261
YBR047W	0	0/0	-312.6049527609721	-31487.54790413566	348	0.1	0.022988505747126436	0.005064715813168261
YDL181W	-1	-/0	-313.47929871082306	-17883.953554555774	87	0.09523809523809523	0.022988505747126436	0.005346088913899831
YLR174W	0	0/-	-313.9761626496911	-31450.384347911924	348	0.09523809523809523	0.022988505747126436	0.005346088913899831
YNR002C	-1	-/-	-314.9758650958538	-18887.65599128604	87	0.09090909090909091	0.022988505747126436	0.005627462014631401
YGR256W	1	+/-	-315.0160011649132	-18010.431093871593	86	0.13043478260869565	0.034482758620689655	0.005627462014631401
YDR178W	-1	-/-	-315.5075078755617	-19418.44939942658	87	0.125	0.034482758620689655	0.005908835115362971
YOL084W	0	0/-	-317.5520213060081	-31173.701129270718	348	0.125	0.034482758620689655	0.005908835115362971
YPL054W	0	0/-	-317.606285918504	-32292.133072254248	348	0.125	0.034482758620689655	0.005908835115362971
YIR017C	-1	-/-	-318.15819478034973	-18448.044909462333	87	0.12	0.034482758620689655	0.0061902082160945416
YFL030W	0	0/0	-318.3902634680271	-31007.01680250466	348	0.12	0.034482758620689655	0.0061902082160945416
YIR039C	0	0/-	-318.4364758618176	-31360.193516347557	348	0.12	0.034482758620689655	0.0061902082160945416
YHR139C	-1	-/-	-319.08842319250107	-19547.210814647377	87	0.11538461538461539	0.034482758620689655	0.006471581316826111
YMR136W	-1	-/-	-319.57713186740875	-18157.230146676302	87	0.1111111111111111	0.034482758620689655	0.006752954417557681
YGR204W	-1	-/-	-319.78501307964325	-20384.765605598688	87	0.10714285714285714	0.034482758620689655	0.007034327518289252
YHL024W	-1	-/-	-320.12517833709717	-19006.844959288836	87	0.10344827586206896	0.034482758620689655	0.007315700619020821
YCL040W	-1	-/-	-320.43151834607124	-19457.487404942513	87	0.1	0.034482758620689655	0.0075970737197523916
YOL064C	-1	-/-	-322.5022039413452	-19618.492758080363	87	0.0967741935483871	0.034482758620689655	0.007878446820483961
YKL217W	0	0/-	-322.5537165571004	-31793.831436056644	348	0.0967741935483871	0.034482758620689655	0.007878446820483961
YJL221C	0	0/-	-324.133432675153	-30796.138053748757	348	0.0967741935483871	0.034482758620689655	0.007878446820483961
YPL222W	0	0/0	-324.48790019750595	-30967.951366893947	348	0.0967741935483871	0.034482758620689655	0.007878446820483961
YKL218C	0	0/-	-324.5742757059634	-32239.605339318514	348	0.0967741935483871	0.034482758620689655	0.007878446820483961
YHR008C	-1	-/-	-324.6717380210757	-21007.73600845784	87	0.09375	0.034482758620689655	0.008159819921215531
YHL021C	0	0/-	-326.249839425087	-31874.336029920727	348	0.09375	0.034482758620689655	0.008159819921215531
YDL222C	0	0/-	-327.0727292886004	-30571.329445018433	348	0.09375	0.034482758620689655	0.008159819921215531
YNL036W	-1	-/-	-328.6155176907778	-20581.512063667178	87	0.09090909090909091	0.034482758620689655	0.008441193021947102
YNR001C	-1	-/-	-328.8343949317932	-20084.34394595027	87	0.08823529411764706	0.034482758620689655	0.008722566122678672
YFR053C	-1	-/-	-328.94519674777985	-18303.62775295973	87	0.08571428571428572	0.034482758620689655	0.009003939223410242
YBL043W	0	0/-	-329.02048478648067	-31641.677196807228	348	0.08571428571428572	0.034482758620689655	0.009003939223410242
YDL085W	1	+/0	-329.31633853167295	-19825.0611852929	86	0.1111111111111111	0.04597701149425287	0.009003939223410242
YGR289C	-1	-/-	-329.57570856809616	-18217.21164163947	87	0.10810810810810811	0.04597701149425287	0.009285312324141813
YHR087W	0	0/-	-329.6941404789686	-31768.669604972005	348	0.10810810810810811	0.04597701149425287	0.009285312324141813
YPL123C	-1	-/-	-330.18247532844543	-19520.868475466967	87	0.10526315789473684	0.04597701149425287	0.009566685424873381
YPR151C	0	0/0	-330.63358299434185	-33140.06352601852	348	0.10526315789473684	0.04597701149425287	0.009566685424873381
YDR070C	0	0/0	-330.6357551049441	-33077.375278962776	348	0.10526315789473684	0.04597701149425287	0.009566685424873381
YMR081C	-1	-/-	-330.75313329696655	-20257.541268348694	87	0.10256410256410256	0.04597701149425287	0.009848058525604952
YHR029C	0	0/-	-332.10722491517663	-30687.67185716331	348	0.10256410256410256	0.04597701149425287	0.009848058525604952
YJR073C	-1	-/-	-332.42812180519104	-18152.123415231705	87	0.1	0.04597701149425287	0.010129431626336522
YPR160W	0	0/0	-332.54940167069435	-31200.690007537603	348	0.1	0.04597701149425287	0.010129431626336522
YGR254W	-1	-/-	-332.78959968686104	-18566.599747050554	87	0.0975609756097561	0.04597701149425287	0.010410804727068092
YGR088W	-1	-/-	-332.837517991662	-19257.41015492007	87	0.09523809523809523	0.04597701149425287	0.010692177827799663
YAL061W	0	0/0	-332.84513519890606	-32007.676185265183	348	0.09523809523809523	0.04597701149425287	0.010692177827799663
YER015W	-1	-/-	-333.399735301733	-19239.421038240194	87	0.09302325581395349	0.04597701149425287	0.010973550928531233
YGR243W	0	0/-	-333.71656914800406	-32379.945654368028	348	0.09302325581395349	0.04597701149425287	0.010973550928531233
YMR175W	-1	-/-	-334.2220517396927	-17940.89275109023	87	0.09090909090909091	0.04597701149425287	0.011254924029262802
YFL058W	1	+/+	-335.28589925169945	-19903.76494357735	86	0.1111111111111111	0.05747126436781609	0.011254924029262802
YBR046C	0	0/-	-336.56462044268847	-32655.152066006325	348	0.1111111111111111	0.05747126436781609	0.011254924029262802
YJL116C	-1	-/-	-337.0097244977951	-16946.394266575575	87	0.10869565217391304	0.05747126436781609	0.011536297129994372
YJR009C	-1	-/-	-339.6894151568413	-18148.958565551788	87	0.10638297872340426	0.05747126436781609	0.011817670230725942
YDL024C	-1	-/-	-340.5643355846405	-18508.31879478693	87	0.10416666666666667	0.05747126436781609	0.012099043331457513
YJL052W	-1	-/-	-341.5897880792618	-18253.80309690535	87	0.10204081632653061	0.05747126436781609	0.012380416432189083
YJR078W	1	+/-	-341.80806946754456	-19502.202840108424	86	0.12	0.06896551724137931	0.012380416432189083
YEL039C	0	0/-	-342.42698338627815	-31989.023516630754	348	0.12	0.06896551724137931	0.012380416432189083
YER091C	0	0/0	-342.69759826362133	-31425.531170472503	348	0.12	0.06896551724137931	0.012380416432189083
YGL156W	0	0/-	-343.0670792683959	-33173.644847293384	348	0.12	0.06896551724137931	0.012380416432189083
YKL150W	-1	-/-	-343.3241547010839	-22003.861478265375	87	0.11764705882352941	0.06896551724137931	0.012661789532920653
YLR267W	0	0/0	-344.6749658882618	-32887.45670941286	348	0.11764705882352941	0.06896551724137931	0.012661789532920653
YGR161C	-1	-/0	-344.7258301973343	-19407.5127055645	87	0.11538461538461539	0.06896551724137931	0.012943162633652222
YML128C	-1	-/-	-344.95248687267303	-19758.58936715126	87	0.11320754716981132	0.06896551724137931	0.013224535734383792
YBL049W	0	0/0	-345.15942166000605	-33541.990839511156	348	0.11320754716981132	0.06896551724137931	0.013224535734383792
YIL160C	-1	-/-	-345.2428835630417	-17975.414334081113	87	0.1111111111111111	0.06896551724137931	0.013505908835115363
YPR184W	0	0/0	-345.84237917512655	-32247.510561881587	348	0.1111111111111111	0.06896551724137931	0.013505908835115363
YMR120C	0	0/-	-346.4924849048257	-32723.474368077703	348	0.1111111111111111	0.06896551724137931	0.013505908835115363
YDL204W	0	0/-	-346.6411191560328	-33415.683189790696	348	0.1111111111111111	0.06896551724137931	0.013505908835115363
YKR049C	0	0/-	-346.80262676998973	-33874.85102036223	348	0.1111111111111111	0.06896551724137931	0.013505908835115363
YOR065W	0	0/-	-346.9476155117154	-30996.446055179462	348	0.1111111111111111	0.06896551724137931	0.013505908835115363
YKL026C	-1	-/-	-346.954523190856	-20645.393389508128	87	0.10909090909090909	0.06896551724137931	0.013787281935846933
YDL169C	0	0/0	-347.54404157958925	-33423.502641338855	348	0.10909090909090909	0.06896551724137931	0.013787281935846933
YER054C	-1	-/0	-347.9917770624161	-18212.01282274723	87	0.10714285714285714	0.06896551724137931	0.014068655036578503
YGR244C	-1	-/-	-348.1798273026943	-20677.098689436913	87	0.10526315789473684	0.06896551724137931	0.014350028137310074
YER150W	0	0/-	-349.02918054908514	-30898.98085612897	348	0.10526315789473684	0.06896551724137931	0.014350028137310074
YDL223C	-1	-/-	-349.2766323685646	-17914.976117908955	87	0.10344827586206896	0.06896551724137931	0.014631401238041642
YMR174C	0	0/0	-349.7017487809062	-33182.87417169474	348	0.10344827586206896	0.06896551724137931	0.014631401238041642
YAL067C	0	0/-	-349.7425666898489	-31464.982252100483	348	0.10344827586206896	0.06896551724137931	0.014631401238041642
YAL060W	0	0/0	-349.95704187080264	-33585.55043887347	348	0.10344827586206896	0.06896551724137931	0.014631401238041642
YML116W	-1	-/-	-350.06211597658694	-18174.167004639283	87	0.1016949152542373	0.06896551724137931	0.014912774338773213
YKL148C	-1	-/-	-350.4524245671928	-20254.3921767883	87	0.1	0.06896551724137931	0.015194147439504783
YDL021W	0	0/-	-350.58549931645393	-32221.135855871253	348	0.1	0.06896551724137931	0.015194147439504783
YCL030C	0	0/0	-350.70404856838286	-33278.886673658155	348	0.1	0.06896551724137931	0.015194147439504783
YNL237W	0	0/0	-350.93669144436717	-32225.85279690195	348	0.1	0.06896551724137931	0.015194147439504783
YGR236C	0	0/0	-351.00201377272606	-31512.136089039966	348	0.1	0.06896551724137931	0.015194147439504783
YJR019C	-1	-/-	-351.3726195320487	-21032.598208211362	87	0.09836065573770492	0.06896551724137931	0.015475520540236353
YNL202W	-1	-/-	-351.9641103744507	-18551.560409605503	87	0.0967741935483871	0.06896551724137931	0.015756893640967922
YOR348C	-1	-/-	-352.47332867980003	-17690.83530625701	87	0.09523809523809523	0.06896551724137931	0.016038266741699492
YOL119C	0	0/-	-352.6005498729646	-32994.4134859764	348	0.09523809523809523	0.06896551724137931	0.016038266741699492
YJL172W	0	0/-	-352.6552514433861	-32663.987966440618	348	0.09523809523809523	0.06896551724137931	0.016038266741699492
YPL262W	-1	-/-	-353.1714445948601	-21643.666630655527	87	0.09375	0.06896551724137931	0.016319639842431063
YNL009W	1	+/-	-353.610691010952	-20293.674461483955	86	0.1076923076923077	0.08045977011494253	0.016319639842431063
YMR110C	0	0/-	-354.7333353459835	-34656.53392319754	348	0.1076923076923077	0.08045977011494253	0.016319639842431063
YHR018C	0	0/0	-356.2624244913459	-32080.69486944424	348	0.1076923076923077	0.08045977011494253	0.016319639842431063
YPR167C	-1	-/0	-356.4364146590233	-19339.682646244764	87	0.10606060606060606	0.08045977011494253	0.016601012943162633
YLL041C	-1	-/-	-356.91774463653564	-20056.01791524887	87	0.1044776119402985	0.08045977011494253	0.016882386043894203
YPL265W	-1	-/-	-356.99964332580566	-18288.987999796867	87	0.10294117647058823	0.08045977011494253	0.017163759144625774
YEL012W	-1	-/-	-357.6791508793831	-20825.684387475252	87	0.10144927536231885	0.08045977011494253	0.017445132245357344
YIL155C	1	+/0	-357.8997285962105	-20146.222661793232	86	0.11428571428571428	0.09195402298850575	0.017445132245357344
YMR105C	0	0/-	-357.9579909648746	-32909.22852743976	348	0.11428571428571428	0.09195402298850575	0.017445132245357344
YOR374W	0	0/-	-358.07425503246486	-33796.09485683218	348	0.11428571428571428	0.09195402298850575	0.017445132245357344
YIL107C	0	0/0	-358.3522885888815	-34591.69059947878	348	0.11428571428571428	0.09195402298850575	0.017445132245357344
YNR058W	1	+/+	-358.62118405103683	-19312.845107913017	86	0.1267605633802817	0.10344827586206896	0.017445132245357344
YLR058C	0	0/+	-358.9829821102321	-32235.45761250332	348	0.1267605633802817	0.10344827586206896	0.017445132245357344
YEL011W	0	0/0	-359.1233774796128	-33591.6434733551	348	0.1267605633802817	0.10344827586206896	0.017445132245357344
YJR156C	1	+/+	-359.18587201833725	-19552.557592451572	86	0.1388888888888889	0.11494252873563218	0.017445132245357344
YBR117C	1	+/0	-359.40548717975616	-18867.062578856945	86	0.1506849315068493	0.12643678160919541	0.017445132245357344
YIR034C	0	0/0	-359.45863023400307	-33407.67455806583	348	0.1506849315068493	0.12643678160919541	0.017445132245357344
YKL093W	-1	-/-	-360.02500903606415	-20627.838651187718	87	0.14864864864864866	0.12643678160919541	0.017726505346088915
YPL250C	0	0/-	-360.1011398136616	-31655.075920784846	348	0.14864864864864866	0.12643678160919541	0.017726505346088915
YKR009C	-1	-/-	-360.18889757990837	-20817.39722532034	87	0.14666666666666667	0.12643678160919541	0.018007878446820485
YGR239C	-1	-/-	-360.5909320116043	-19853.364379182458	87	0.14473684210526316	0.12643678160919541	0.018289251547552055
YPL230W	0	0/-	-360.924920886755	-33082.83913007751	348	0.14473684210526316	0.12643678160919541	0.018289251547552055
YER175C	0	0/-	-360.9872701764107	-33470.359534977004	348	0.14473684210526316	0.12643678160919541	0.018289251547552055
YPL223C	0	0/0	-361.2142324205488	-32110.977676296607	348	0.14473684210526316	0.12643678160919541	0.018289251547552055
YPL026C	-1	-/-	-362.03040301799774	-18668.834719657898	87	0.14285714285714285	0.12643678160919541	0.018570624648283626
YOL052C-A	0	0/-	-362.18613510392606	-34215.41444922425	348	0.14285714285714285	0.12643678160919541	0.018570624648283626
YIR038C	0	0/-	-362.23475982248783	-33831.964382413775	348	0.14285714285714285	0.12643678160919541	0.018570624648283626
YLR304C	-1	-/-	-362.5590087175369	-21729.892249554396	87	0.14102564102564102	0.12643678160919541	0.018851997749015192
YGR052W	0	0/-	-362.8859724588692	-33174.73023759946	348	0.14102564102564102	0.12643678160919541	0.018851997749015192
YCL033C	-1	-/-	-363.03246861696243	-21901.34856414795	87	0.13924050632911392	0.12643678160919541	0.019133370849746763
YGL059W	0	0/-	-363.155843347311	-33295.00917621702	348	0.13924050632911392	0.12643678160919541	0.019133370849746763
YNL335W	0	0/-	-363.57158491015434	-31852.629626125097	348	0.13924050632911392	0.12643678160919541	0.019133370849746763
YJR095W	0	0/-	-363.93371157348156	-33214.25650868751	348	0.13924050632911392	0.12643678160919541	0.019133370849746763
YOR202W	0	0/0	-364.2307177130133	-32447.637674671598	348	0.13924050632911392	0.12643678160919541	0.019133370849746763
YMR271C	0	0/-	-364.3408954665065	-33619.54048014805	348	0.13924050632911392	0.12643678160919541	0.019133370849746763
YLR284C	-1	-/-	-364.35671401023865	-19870.080746352673	87	0.1375	0.12643678160919541	0.019414743950478333
YGR174C	0	0/-	-364.57864755392075	-33077.25548380241	348	0.1375	0.12643678160919541	0.019414743950478333
YMR169C	0	0/+	-364.64987763762474	-33405.32623937633	348	0.1375	0.12643678160919541	0.019414743950478333
YGR019W	0	0/-	-364.6802060343325	-34502.20773312077	348	0.1375	0.12643678160919541	0.019414743950478333
YKR076W	-1	-/-	-364.6871865391731	-23156.206917375326	87	0.13580246913580246	0.12643678160919541	0.019696117051209903
YFR015C	0	0/0	-364.9705117046833	-32055.207091115415	348	0.13580246913580246	0.12643678160919541	0.019696117051209903
YGL184C	0	0/0	-365.03734412044287	-33018.937821783125	348	0.13580246913580246	0.12643678160919541	0.019696117051209903
YNL333W	1	+/+	-365.1142324656248	-20115.707522287965	86	0.14634146341463414	0.13793103448275862	0.019696117051209903
YHR137W	0	0/0	-365.18688533455133	-32282.529927661642	348	0.14634146341463414	0.13793103448275862	0.019696117051209903
YDR384C	-1	-/-	-365.52569365501404	-19150.83186596632	87	0.14457831325301204	0.13793103448275862	0.019977490151941474
YAL062W	0	0/0	-365.52740762382746	-35325.42459865846	348	0.14457831325301204	0.13793103448275862	0.019977490151941474
YGL125W	0	0/0	-365.9285668451339	-31795.727057319134	348	0.14457831325301204	0.13793103448275862	0.019977490151941474
YHR160C	-1	-/-	-365.98099225759506	-22100.45032864809	87	0.14285714285714285	0.13793103448275862	0.020258863252673044
YLR134W	-1	-/-	-366.0120519399643	-19063.295890808105	87	0.1411764705882353	0.13793103448275862	0.020540236353404615
YPL186C	0	0/-	-366.0603754967451	-33430.13023370132	348	0.1411764705882353	0.13793103448275862	0.020540236353404615
YER096W	0	0/-	-366.2465322613716	-31587.800960559398	348	0.1411764705882353	0.13793103448275862	0.020540236353404615
YOR347C	-1	-/-	-366.39596152305603	-21633.647750087082	87	0.13953488372093023	0.13793103448275862	0.020821609454136185
YNR057C	1	+/+	-366.4762113392353	-20472.113015025854	86	0.14942528735632185	0.14942528735632185	0.020821609454136185
YJL088W	0	0/0	-366.7466527055949	-30941.088510081172	348	0.14942528735632185	0.14942528735632185	0.020821609454136185
YAR035W	1	+/-	-367.0857857465744	-19983.093928307295	86	0.1590909090909091	0.16091954022988506	0.020821609454136185
YLR044C	-1	-/-	-367.24426694214344	-19801.617053821683	87	0.15730337078651685	0.16091954022988506	0.021102982554867755
YMR322C	1	+/-	-367.6653403043747	-19622.542251944542	86	0.16666666666666666	0.1724137931034483	0.021102982554867755
YJL100W	-1	-/-	-367.80831626057625	-21668.281474500895	87	0.16483516483516483	0.1724137931034483	0.021384355655599326
YLR411W	-1	-/-	-367.91549253463745	-19819.280492424965	87	0.16304347826086957	0.1724137931034483	0.021665728756330896
YFL053W	0	0/-	-368.03305727243423	-31878.991110626608	348	0.16304347826086957	0.1724137931034483	0.021665728756330896
YJL066C	0	0/0	-368.25211169198155	-34132.13640451059	348	0.16304347826086957	0.1724137931034483	0.021665728756330896
YHR106W	-1	-/-	-368.3681341409683	-21148.790890455246	87	0.16129032258064516	0.1724137931034483	0.021947101857062466
YMR195W	0	0/0	-369.04972866922617	-32734.255514025688	348	0.16129032258064516	0.1724137931034483	0.021947101857062466
YBR280C	-1	-/-	-369.9161085784435	-23797.311483055353	87	0.1595744680851064	0.1724137931034483	0.022228474957794037
YHR016C	-1	-/-	-369.9523482322693	-20942.72417873144	87	0.15789473684210525	0.1724137931034483	0.022509848058525603
YIR041W	-1	-/-	-370.2043573856354	-19729.967151403427	87	0.15625	0.1724137931034483	0.022791221159257174
YJL223C	0	0/-	-370.26988285779953	-31782.104793730192	348	0.15625	0.1724137931034483	0.022791221159257174
YPR193C	-1	-/-	-370.38752594590187	-21883.92658379674	87	0.15463917525773196	0.1724137931034483	0.023072594259988744
YDR317W	-1	-/-	-371.05231046676636	-19505.393521606922	87	0.15306122448979592	0.1724137931034483	0.023353967360720315
YGL205W	-1	-/-	-371.0552592277527	-19552.267744213343	87	0.15151515151515152	0.1724137931034483	0.023635340461451885
YKR046C	-1	-/-	-371.25136840343475	-20760.288013100624	87	0.15	0.1724137931034483	0.023916713562183455
YHR174W	-1	-/-	-371.5539882481098	-19351.50079217553	87	0.1485148514851485	0.1724137931034483	0.024198086662915026
YJL102W	-1	-/-	-371.59112095832825	-19602.544926404953	87	0.14705882352941177	0.1724137931034483	0.024479459763646596
YBL015W	-1	-/-	-371.74543955922127	-20365.926391661167	87	0.14563106796116504	0.1724137931034483	0.024760832864378166
YGR008C	-1	-/-	-371.86207818984985	-21354.305839419365	87	0.14423076923076922	0.1724137931034483	0.025042205965109737
YFR030W	-1	-/0	-371.9520282149315	-20768.940915830433	87	0.14285714285714285	0.1724137931034483	0.025323579065841307
YPL111W	0	0/0	-372.1747764237225	-32835.10035196692	348	0.14285714285714285	0.1724137931034483	0.025323579065841307
YPR026W	0	0/-	-372.2300658673048	-34024.390331517905	348	0.14285714285714285	0.1724137931034483	0.025323579065841307
YDL110C	0	0/-	-372.3597987899557	-34821.453882209025	348	0.14285714285714285	0.1724137931034483	0.025323579065841307
YLR251W	0	0/0	-372.4839350283146	-33773.44418641552	348	0.14285714285714285	0.1724137931034483	0.025323579065841307
YER053C	-1	-/-	-372.5777819156647	-20977.303902745247	87	0.14150943396226415	0.1724137931034483	0.025604952166572877
YOL126C	-1	-/-	-373.13523268699646	-20992.958400130272	87	0.14018691588785046	0.1724137931034483	0.025886325267304444
YIL111W	0	0/-	-373.1411882042885	-30863.055210368708	348	0.14018691588785046	0.1724137931034483	0.025886325267304444
YCR083W	-1	-/-	-373.17069417238235	-21851.225064337254	87	0.1388888888888889	0.1724137931034483	0.026167698368036015
YHR048W	-1	-/-	-373.3017302751541	-18785.17963696271	87	0.13761467889908258	0.1724137931034483	0.026449071468767585
YCR005C	-1	-/-	-373.44085240364075	-21837.819017142057	87	0.13636363636363635	0.1724137931034483	0.026730444569499155
YMR053C	-1	-/0	-373.7455481290817	-21849.117489218712	87	0.13513513513513514	0.1724137931034483	0.027011817670230726
YLR377C	-1	-/-	-373.9968502447009	-19666.99226411432	87	0.13392857142857142	0.1724137931034483	0.027293190770962296
YMR189W	0	0/0	-374.1648515034467	-30977.741801665165	348	0.13392857142857142	0.1724137931034483	0.027293190770962296
YIL099W	0	0/-	-374.2593857049942	-33774.70915874187	348	0.13392857142857142	0.1724137931034483	0.027293190770962296
YBR269C	0	0/-	-374.55660296976566	-34868.75186575204	348	0.13392857142857142	0.1724137931034483	0.027293190770962296
YPR192W	0	0/-	-374.80803126096725	-32419.8111506626	348	0.13392857142857142	0.1724137931034483	0.027293190770962296
YOR382W	0	0/-	-374.92889192700386	-31105.817433271557	348	0.13392857142857142	0.1724137931034483	0.027293190770962296
YCR010C	-1	-/-	-374.9353914260864	-20214.690156072378	87	0.13274336283185842	0.1724137931034483	0.027574563871693866
YPL134C	0	0/-	-375.0467829089612	-32840.17569315806	348	0.13274336283185842	0.1724137931034483	0.027574563871693866
YEL060C	-1	-/-	-375.1327295899391	-22706.425410926342	87	0.13157894736842105	0.1724137931034483	0.027855936972425437
YBL030C	-1	-/-	-375.23324766755104	-21260.99727961421	87	0.13043478260869565	0.1724137931034483	0.028137310073157007
YGR032W	0	0/-	-375.68908677250147	-33190.21564672887	348	0.13043478260869565	0.1724137931034483	0.028137310073157007
YBR299W	0	0/-	-375.91315253823996	-32185.490056376904	348	0.13043478260869565	0.1724137931034483	0.028137310073157007
YHR001W-A	-1	-/-	-375.9194083213806	-19777.46152752638	87	0.12931034482758622	0.1724137931034483	0.028418683173888577
YER103W	-1	-/-	-375.9194598197937	-18167.509450912476	87	0.1282051282051282	0.1724137931034483	0.028700056274620148
YDR502C	0	0/0	-376.2853637561202	-32707.124941185117	348	0.1282051282051282	0.1724137931034483	0.028700056274620148
YOR084W	-1	-/-	-376.452942609787	-20244.97282716632	87	0.1271186440677966	0.1724137931034483	0.028981429375351718
YOR173W	-1	-/-	-376.94988142699003	-23222.78589808196	87	0.12605042016806722	0.1724137931034483	0.029262802476083285
YBR145W	1	+/0	-377.41404473781586	-20175.00358402729	86	0.13333333333333333	0.1839080459770115	0.029262802476083285
YDR030C	-1	-/-	-377.467848777771	-20052.455724835396	87	0.1322314049586777	0.1839080459770115	0.029544175576814855
YLR180W	0	0/-	-377.98569540679455	-32586.30082555907	348	0.1322314049586777	0.1839080459770115	0.029544175576814855
YNL332W	1	+/+	-378.01838064193726	-20348.00154352188	86	0.13934426229508196	0.19540229885057472	0.029544175576814855
YJL045W	-1	-/-	-378.4365519285202	-19521.203384518623	87	0.13821138211382114	0.19540229885057472	0.029825548677546426
YER020W	-1	-/-	-378.4526598453522	-20709.254522144794	87	0.13709677419354838	0.19540229885057472	0.030106921778277996
YOR134W	0	0/-	-378.6683419793844	-33395.016347557306	348	0.13709677419354838	0.19540229885057472	0.030106921778277996
YML078W	-1	-/-	-378.7820625305176	-22677.978484727442	87	0.136	0.19540229885057472	0.030388294879009566
YGR044C	-1	-/-	-379.23982286453247	-20659.651551276445	87	0.1349206349206349	0.19540229885057472	0.030669667979741137
YCR021C	0	0/0	-379.26516848802567	-32294.57909066975	348	0.1349206349206349	0.19540229885057472	0.030669667979741137
YNL239W	-1	-/-	-379.3605018854141	-21505.433402061462	87	0.13385826771653545	0.19540229885057472	0.030951041080472707
YBR169C	-1	-/-	-379.4781906604767	-19503.34502351284	87	0.1328125	0.19540229885057472	0.031232414181204277
YEL024W	-1	-/-	-380.06727668643	-20098.062186270952	87	0.13178294573643412	0.19540229885057472	0.031513787281935844
YJR109C	0	0/-	-380.1909999586642	-32820.097899373155	348	0.13178294573643412	0.19540229885057472	0.031513787281935844
YDL022W	1	+/-	-380.27368396520615	-20856.111098766327	86	0.13846153846153847	0.20689655172413793	0.031513787281935844
YLR359W	0	0/-	-380.4730368256569	-33853.63852532208	348	0.13846153846153847	0.20689655172413793	0.031513787281935844
YJL217W	0	0/0	-380.64197543263435	-32853.91323031392	348	0.13846153846153847	0.20689655172413793	0.031513787281935844
YBR132C	-1	-/-	-380.73847115039825	-19671.149250984192	87	0.13740458015267176	0.20689655172413793	0.031795160382667415
YLR258W	0	0/0	-380.8152743410319	-33358.04931217246	348	0.13740458015267176	0.20689655172413793	0.031795160382667415
YOR031W	-1	-/-	-380.87682289630175	-22202.316298253834	87	0.13636363636363635	0.20689655172413793	0.032076533483398985
YML120C	1	+/-	-381.23847749456763	-20713.574468310922	86	0.14285714285714285	0.21839080459770116	0.032076533483398985
YOL058W	0	0/0	-381.2535564638674	-32080.96895364113	348	0.14285714285714285	0.21839080459770116	0.032076533483398985
YLL055W	0	0/-	-381.80310651659966	-32293.229942299426	348	0.14285714285714285	0.21839080459770116	0.032076533483398985
YLR438W	0	0/0	-381.9704079758376	-33781.36017685197	348	0.14285714285714285	0.21839080459770116	0.032076533483398985
YDR256C	-1	-/-	-382.0870096683502	-18484.09432516992	87	0.1417910447761194	0.21839080459770116	0.032357906584130555
YMR303C	1	+/0	-382.1667055487633	-19821.147283375263	86	0.14814814814814814	0.22988505747126436	0.032357906584130555
YDR074W	0	0/-	-382.20974668860435	-34571.61245382577	348	0.14814814814814814	0.22988505747126436	0.032357906584130555
YER062C	-1	-/-	-382.2122834920883	-19155.241061151028	87	0.14705882352941177	0.22988505747126436	0.032639279684862126
YBL078C	-1	-/-	-382.21872103214264	-22285.95738506317	87	0.145985401459854	0.22988505747126436	0.032920652785593696
YLR356W	0	0/-	-382.37748385965824	-32816.80163154006	348	0.145985401459854	0.22988505747126436	0.032920652785593696
YLR070C	0	0/0	-382.3981059938669	-32807.553520441055	348	0.145985401459854	0.22988505747126436	0.032920652785593696
YDR019C	0	0/0	-383.02772643743083	-31465.480077573564	348	0.145985401459854	0.22988505747126436	0.032920652785593696
YGR292W	0	0/-	-383.02844470739365	-34091.00661762059	348	0.145985401459854	0.22988505747126436	0.032920652785593696
YJL103C	0	0/-	-383.03774808347225	-33525.425025224686	348	0.145985401459854	0.22988505747126436	0.032920652785593696
YMR095C	1	+/+	-383.5323565006256	-20207.267757236958	86	0.15217391304347827	0.2413793103448276	0.032920652785593696
YDL215C	0	0/0	-383.61601136624813	-34253.32864356041	348	0.15217391304347827	0.2413793103448276	0.032920652785593696
YIR029W	0	0/-	-383.85331666469574	-33235.308701232076	348	0.15217391304347827	0.2413793103448276	0.032920652785593696
YHL016C	0	0/-	-383.95452220737934	-31743.068578489125	348	0.15217391304347827	0.2413793103448276	0.032920652785593696
YHR104W	0	0/-	-383.95894667878747	-34551.47587303445	348	0.15217391304347827	0.2413793103448276	0.032920652785593696
YOR044W	0	0/0	-384.132471755147	-34969.92300747335	348	0.15217391304347827	0.2413793103448276	0.032920652785593696
YOR273C	0	0/-	-384.35687401890755	-34163.71660915017	348	0.15217391304347827	0.2413793103448276	0.032920652785593696
YPR191W	-1	-/-	-384.40896958112717	-20177.280421197414	87	0.1510791366906475	0.2413793103448276	0.033202025886325266
YBL064C	-1	-/-	-384.5034617483616	-22805.127761751413	87	0.15	0.2413793103448276	0.03348339898705684
YBR026C	-1	-/-	-385.13368433713913	-23344.03937649727	87	0.14893617021276595	0.2413793103448276	0.03376477208778841
YPL135W	-1	-/-	-385.2810288667679	-20942.59871506691	87	0.14788732394366197	0.2413793103448276	0.03404614518851998
YOR391C	0	0/-	-385.29893440008163	-33792.757440045476	348	0.14788732394366197	0.2413793103448276	0.03404614518851998
YKL152C	-1	-/-	-385.7823688685894	-20519.516822725534	87	0.14685314685314685	0.2413793103448276	0.03432751828925155
YKL188C	-1	-/-	-385.80431604385376	-21510.766070365906	87	0.14583333333333334	0.2413793103448276	0.03460889138998312
YLL026W	-1	-/-	-385.906804561615	-21045.45421218872	87	0.14482758620689656	0.2413793103448276	0.03489026449071469
YKL086W	-1	-/-	-385.91387915611267	-18875.18195796013	87	0.14383561643835616	0.2413793103448276	0.03517163759144626
YKL161C	0	0/-	-386.15536366030574	-34188.642091255635	348	0.14383561643835616	0.2413793103448276	0.03517163759144626
YOL147C	-1	-/-	-386.1793288588524	-21411.67709439993	87	0.14285714285714285	0.2413793103448276	0.03545301069217783
YAL008W	0	0/-	-386.26264472305775	-32912.97061105445	348	0.14285714285714285	0.2413793103448276	0.03545301069217783
YIL053W	-1	-/-	-386.2668454647064	-21282.756769657135	87	0.14189189189189189	0.2413793103448276	0.0357343837929094
YBR222C	0	0/-	-386.9837807863951	-34727.86954211444	348	0.14189189189189189	0.2413793103448276	0.0357343837929094
YHR075C	-1	-/-	-387.1857739686966	-19611.55117559433	87	0.14093959731543623	0.2413793103448276	0.03601575689364097
YJL082W	0	0/-	-387.40650898218155	-33892.43116318993	348	0.14093959731543623	0.2413793103448276	0.03601575689364097
YOL151W	-1	-/-	-387.7340661883354	-21173.46069405973	87	0.14	0.2413793103448276	0.03629712999437254
YAR015W	-1	-/-	-387.76981687545776	-21314.377492904663	87	0.1390728476821192	0.2413793103448276	0.03657850309510411
YJL037W	0	0/-	-388.1186555624008	-31930.58118838072	348	0.1390728476821192	0.2413793103448276	0.03657850309510411
YMR191W	0	0/0	-388.66402008384466	-36016.38394396007	348	0.1390728476821192	0.2413793103448276	0.03657850309510411
YPL177C	-1	-/-	-388.72706830501556	-20731.35627758503	87	0.13815789473684212	0.2413793103448276	0.03685987619583568
YBL099W	-1	-/-	-388.74264496564865	-21500.988840579987	87	0.13725490196078433	0.2413793103448276	0.03714124929656725
YNL274C	-1	-/-	-388.75393491983414	-22683.61268168688	87	0.13636363636363635	0.2413793103448276	0.03742262239729882
YOL165C	-1	-/0	-388.830589056015	-18719.291311860085	87	0.13548387096774195	0.2413793103448276	0.037703995498030385
YPR006C	-1	-/-	-388.9697675704956	-21266.5925219059	87	0.1346153846153846	0.2413793103448276	0.037985368598761955
YOR185C	-1	-/-	-389.1545942425728	-18736.655648052692	87	0.1337579617834395	0.2413793103448276	0.038266741699493526
YGL104C	-1	-/-	-389.5375590324402	-20844.87617468834	87	0.13291139240506328	0.2413793103448276	0.038548114800225096
YDR242W	0	0/0	-390.293583676219	-34914.36229899898	348	0.13291139240506328	0.2413793103448276	0.038548114800225096
YDR380W	0	0/0	-390.4205710142851	-32746.103516106494	348	0.13291139240506328	0.2413793103448276	0.038548114800225096
YDL048C	0	0/-	-390.7821788787842	-32889.82886774838	348	0.13291139240506328	0.2413793103448276	0.038548114800225096
YDR223W	0	0/-	-391.06347247958183	-33978.711809434	348	0.13291139240506328	0.2413793103448276	0.038548114800225096
YMR241W	-1	-/-	-391.1683079004288	-21115.67111837864	87	0.1320754716981132	0.2413793103448276	0.038829487900956666
YNL279W	-1	-/-	-391.1787274479866	-19613.322819054127	87	0.13125	0.2413793103448276	0.03911086100168824
YIL116W	0	0/0	-391.18061367981136	-35671.47909796983	348	0.13125	0.2413793103448276	0.03911086100168824
YGR087C	0	0/0	-391.19219413399696	-33115.90293650236	348	0.13125	0.2413793103448276	0.03911086100168824
YDR001C	0	0/-	-391.273931665346	-36210.34928793274	348	0.13125	0.2413793103448276	0.03911086100168824
YMR170C	0	0/+	-391.31505331397057	-34903.101700127125	348	0.13125	0.2413793103448276	0.03911086100168824
YLR080W	-1	-/-	-391.3509738445282	-20756.764818668365	87	0.13043478260869565	0.2413793103448276	0.03939223410241981
YML100W	0	0/-	-391.42036977410316	-34075.37327156216	348	0.13043478260869565	0.2413793103448276	0.03939223410241981
YNL015W	-1	-/-	-391.5440274141729	-21249.601497080177	87	0.12962962962962962	0.2413793103448276	0.03967360720315138
YOL083W	0	0/-	-391.83001002669334	-32494.35773342848	348	0.12962962962962962	0.2413793103448276	0.03967360720315138
YGR154C	0	0/-	-391.9974140524864	-36040.39783228934	348	0.12962962962962962	0.2413793103448276	0.03967360720315138
YDR533C	0	0/-	-392.5681766793132	-35049.918469709344	348	0.12962962962962962	0.2413793103448276	0.03967360720315138
YLR092W	-1	-/-	-392.7267099618912	-19825.212633788586	87	0.12883435582822086	0.2413793103448276	0.03995498030388295
YJR077C	-1	-/-	-392.83512914180756	-21396.153645694256	87	0.12804878048780488	0.2413793103448276	0.04023635340461452
YGR183C	-1	-/-	-393.04993987083435	-21448.906585782766	87	0.12727272727272726	0.2413793103448276	0.04051772650534609
YIL162W	0	0/-	-393.11101783812046	-33858.61271832697	348	0.12727272727272726	0.2413793103448276	0.04051772650534609
YJL026W	-1	-/-	-393.18029856681824	-20786.04692593217	87	0.12650602409638553	0.2413793103448276	0.04079909960607766
YCL025C	-1	-/-	-393.20619708299637	-20292.06331411004	87	0.12574850299401197	0.2413793103448276	0.04108047270680923
YDL200C	-1	-/-	-393.2102108001709	-20887.851930379868	87	0.125	0.2413793103448276	0.0413618458075408
YLR303W	-1	-/0	-393.2576289176941	-19518.334795475006	87	0.1242603550295858	0.2413793103448276	0.04164321890827237
YLL052C	0	0/-	-393.80574560165405	-33233.97786125541	348	0.1242603550295858	0.2413793103448276	0.04164321890827237
YDR059C	-1	-/-	-393.8469094634056	-22130.436489105225	87	0.12352941176470589	0.2413793103448276	0.04192459200900394
YPL196W	-1	-/-	-394.32520949840546	-21557.734917789698	87	0.12280701754385964	0.2413793103448276	0.04220596510973551
YKL067W	0	0/-	-394.55178467929363	-34688.91167877801	348	0.12280701754385964	0.2413793103448276	0.04220596510973551
YDR216W	-1	-/-	-394.8940691947937	-19871.79512923956	87	0.12209302325581395	0.2413793103448276	0.04248733821046708
YJL219W	-1	-/-	-395.01485991477966	-20304.074513614178	87	0.12138728323699421	0.2413793103448276	0.04276871131119865
YGL208W	-1	-/-	-395.09049236774445	-22355.11711895466	87	0.1206896551724138	0.2413793103448276	0.04305008441193022
YOR040W	-1	-/-	-395.0935066342354	-23052.07596105337	87	0.12	0.2413793103448276	0.04333145751266179
YJL048C	-1	-/-	-395.2063947916031	-20972.24448055029	87	0.11931818181818182	0.2413793103448276	0.04361283061339336
YBR035C	-1	-/+	-395.3528730273247	-23002.303171813488	87	0.11864406779661017	0.2413793103448276	0.04389420371412493
YGL062W	1	+/-	-395.4321512579918	-22557.20049035549	86	0.12359550561797752	0.25287356321839083	0.04389420371412493
YNL055C	-1	-/-	-395.46742057800293	-22379.166084051132	87	0.12290502793296089	0.25287356321839083	0.0441755768148565
YOR363C	-1	-/-	-395.6668569147587	-22190.940239220858	87	0.12222222222222222	0.25287356321839083	0.04445694991558807
YOR184W	0	0/-	-395.9768631272018	-35877.69075310882	348	0.12222222222222222	0.25287356321839083	0.04445694991558807
YOR003W	-1	-/0	-396.07041722536087	-19404.041276693344	87	0.12154696132596685	0.25287356321839083	0.04473832301631964
YOR317W	-1	-/-	-396.0915929079056	-18637.26528120041	87	0.12087912087912088	0.25287356321839083	0.04501969611705121
YHR092C	-1	-/-	-396.1100400984287	-19739.076937571168	87	0.12021857923497267	0.25287356321839083	0.04530106921778278
YIL056W	1	+/-	-396.1245806515217	-21646.552035182714	86	0.125	0.26436781609195403	0.04530106921778278
YJR159W	0	0/0	-396.1897302865982	-33453.22430695593	348	0.125	0.26436781609195403	0.04530106921778278
YBR006W	-1	-/-	-396.4393937587738	-20755.44144809246	87	0.12432432432432433	0.26436781609195403	0.04558244231851435
YKL163W	0	0/-	-396.49500842392445	-34726.133480321616	348	0.12432432432432433	0.26436781609195403	0.04558244231851435
YER185W	0	0/-	-396.53172555565834	-33537.65627009794	348	0.12432432432432433	0.26436781609195403	0.04558244231851435
YCR020C	1	+/+	-396.6676698848605	-22141.98344003409	86	0.12903225806451613	0.27586206896551724	0.04558244231851435
YBR298C	-1	-/-	-396.69713282585144	-21149.784100592136	87	0.12834224598930483	0.27586206896551724	0.04586381541924592
YJL106W	-1	-/-	-396.75861120224	-20344.51254916191	87	0.1276595744680851	0.27586206896551724	0.04614518851997749
YHR051W	0	0/-	-396.7923273667693	-35081.11783171818	348	0.1276595744680851	0.27586206896551724	0.04614518851997749
YMR119W	-1	-/-	-396.9834020137787	-23659.165333747864	87	0.12698412698412698	0.27586206896551724	0.04642656162070906
YFL057C	-1	-/0	-396.9861489534378	-21694.940833449364	87	0.12631578947368421	0.27586206896551724	0.04670793472144063
YJR010W	0	0/0	-397.097503811121	-33690.71316126734	348	0.12631578947368421	0.27586206896551724	0.04670793472144063
YIL011W	0	0/-	-397.13905500248075	-32738.519737315364	348	0.12631578947368421	0.27586206896551724	0.04670793472144063
YJR036C	0	0/-	-397.1963129043579	-33817.6919759959	348	0.12631578947368421	0.27586206896551724	0.04670793472144063
YJR094C	-1	-/-	-397.40335047245026	-20653.755695700645	87	0.1256544502617801	0.27586206896551724	0.0469893078221722
YER055C	0	0/0	-397.43984480947256	-34325.41710494459	348	0.1256544502617801	0.27586206896551724	0.0469893078221722
YGR225W	-1	-/-	-397.4402322769165	-19780.227379977703	87	0.125	0.27586206896551724	0.04727068092290377
YHR209W	0	0/0	-397.5007505565882	-34824.52744036913	348	0.125	0.27586206896551724	0.04727068092290377
YLR189C	-1	-/-	-397.53842067718506	-20923.154383659363	87	0.12435233160621761	0.27586206896551724	0.04755205402363534
YOR177C	0	0/-	-397.57438050583005	-34545.046057183295	348	0.12435233160621761	0.27586206896551724	0.04755205402363534
YGR240C	0	0/-	-397.84105767309666	-34028.22649824992	348	0.12435233160621761	0.27586206896551724	0.04755205402363534
YJR130C	0	0/0	-397.8997850418091	-37278.61513532046	348	0.12435233160621761	0.27586206896551724	0.04755205402363534
YKL091C	0	0/0	-397.9155884385109	-33993.7557545444	348	0.12435233160621761	0.27586206896551724	0.04755205402363534
YHR006W	-1	-/-	-397.935230076313	-22322.339537203312	87	0.12371134020618557	0.27586206896551724	0.04783342712436691
YHL035C	0	0/-	-398.09748935699463	-33643.49570098519	348	0.12371134020618557	0.27586206896551724	0.04783342712436691
YBR029C	-1	-/-	-398.16221940517426	-20860.660623937845	87	0.12307692307692308	0.27586206896551724	0.04811480022509848
YFR049W	0	0/-	-398.20344699919224	-35315.74937385321	348	0.12307692307692308	0.27586206896551724	0.04811480022509848
YER037W	0	0/-	-398.3383954614401	-34097.20265651168	348	0.12307692307692308	0.27586206896551724	0.04811480022509848
YBR240C	1	+/+	-398.5655834674835	-21030.2501065135	86	0.12755102040816327	0.28735632183908044	0.04811480022509848
YER179W	-1	-/-	-398.6994296312332	-21042.03910791874	87	0.12690355329949238	0.28735632183908044	0.04839617332583005
YHL036W	-1	-/-	-398.7725064754486	-21053.169076681137	87	0.12626262626262627	0.28735632183908044	0.04867754642656162
YMR020W	0	0/+	-398.9108199477196	-35142.493401562795	348	0.12626262626262627	0.28735632183908044	0.04867754642656162
YNL130C	-1	-/-	-399.0774166584015	-18943.08460432291	87	0.12562814070351758	0.28735632183908044	0.04895891952729319
YGL248W	0	0/-	-399.1373502314091	-36208.539551861584	348	0.12562814070351758	0.28735632183908044	0.04895891952729319
YNR076W	0	0/-	-399.39714270830154	-33170.94389415812	348	0.12562814070351758	0.28735632183908044	0.04895891952729319
YNL277W	0	0/0	-399.49153515696526	-34093.16555483639	348	0.12562814070351758	0.28735632183908044	0.04895891952729319
YJR121W	-1	-/-	-399.62292861938477	-22537.984113574028	87	0.125	0.28735632183908044	0.04924029262802476
YMR165C	-1	-/-	-399.64981293678284	-21031.122599840164	87	0.12437810945273632	0.28735632183908044	0.04952166572875633
YEL050C	-1	-/-	-399.7323431968689	-21563.878479242325	87	0.12376237623762376	0.28735632183908044	0.0498030388294879
YPR007C	-1	-/-	-399.7836835384369	-18563.397030115128	87	0.12315270935960591	0.28735632183908044	0.05008441193021947
YHR037W	0	0/0	-399.9123041331768	-34383.09986951947	348	0.12315270935960591	0.28735632183908044	0.05008441193021947
YHR071W	0	0/-	-399.9295331649482	-35728.08309688419	348	0.12315270935960591	0.28735632183908044	0.05008441193021947
YOL082W	-1	-/-	-400.1555428504944	-22696.40077161789	87	0.12254901960784313	0.28735632183908044	0.050365785030951044
YPL075W	-1	-/-	-400.19507575035095	-20632.292730152607	87	0.12195121951219512	0.28735632183908044	0.050647158131682614
YKL109W	0	0/-	-400.35130800306797	-33972.261367961764	348	0.12195121951219512	0.28735632183908044	0.050647158131682614
YOL164W	-1	-/-	-400.3830449581146	-19007.206154584885	87	0.12135922330097088	0.28735632183908044	0.050928531232414184
YOR178C	-1	-/-	-400.40968656539917	-22078.929076313972	87	0.12077294685990338	0.28735632183908044	0.051209904333145755
YPR030W	-1	-/-	-400.592232465744	-21140.61167860031	87	0.1201923076923077	0.28735632183908044	0.05149127743387732
YDR259C	-1	-/-	-400.71885681152344	-20990.61256414652	87	0.11961722488038277	0.28735632183908044	0.05177265053460889
YFL020C	0	0/-	-400.97613774240017	-34967.42296868749	348	0.11961722488038277	0.28735632183908044	0.05177265053460889
YAL034C	0	0/-	-401.1552103459835	-36702.8872153759	348	0.11961722488038277	0.28735632183908044	0.05177265053460889
YGL055W	-1	-/-	-401.21158623695374	-20218.455646455288	87	0.11904761904761904	0.28735632183908044	0.05205402363534046
YEL066W	-1	-/-	-401.26650953292847	-21645.100377541035	87	0.11848341232227488	0.28735632183908044	0.05233539673607203
YJR158W	-1	-/-	-401.37186324596405	-20321.637531638145	87	0.1179245283018868	0.28735632183908044	0.0526167698368036
YIL042C	-1	-/-	-401.4152818918228	-21560.04345023632	87	0.11737089201877934	0.28735632183908044	0.05289814293753517
YPL033C	-1	-/-	-401.76914954185486	-19759.210005879402	87	0.11682242990654206	0.28735632183908044	0.05317951603826674
YDL079C	-1	-/-	-402.14442908763885	-21081.97234568	87	0.11627906976744186	0.28735632183908044	0.05346088913899831
YBL045C	-1	-/-	-402.21124309301376	-21669.59098240733	87	0.11574074074074074	0.28735632183908044	0.05374226223972988
YGR112W	-1	-/-	-402.2391502857208	-21998.005928874016	87	0.1152073732718894	0.28735632183908044	0.05402363534046145
YJR008W	0	0/0	-402.2663579285145	-33491.650517851114	348	0.1152073732718894	0.28735632183908044	0.05402363534046145
YMR096W	1	+/+	-402.36282646656036	-20521.321841478348	86	0.11926605504587157	0.2988505747126437	0.05402363534046145
YLR354C	1	+/0	-402.5844359397888	-22760.351571559906	86	0.1232876712328767	0.3103448275862069	0.05402363534046145
YHR179W	0	0/0	-402.8805137351155	-33042.16827628575	348	0.1232876712328767	0.3103448275862069	0.05402363534046145
YLR270W	-1	-/-	-402.9053664803505	-24555.175058305264	87	0.12272727272727273	0.3103448275862069	0.05430500844119302
YMR256C	0	0/-	-403.0381191074848	-33427.38915787265	348	0.12272727272727273	0.3103448275862069	0.05430500844119302
YPR005C	-1	-/-	-403.13568782806396	-20758.2134206295	87	0.12217194570135746	0.3103448275862069	0.05458638154192459
YDR508C	-1	-/-	-403.2074193954468	-20275.635929256678	87	0.12162162162162163	0.3103448275862069	0.05486775464265616
YBR294W	-1	-/-	-403.28482937812805	-20165.37936103344	87	0.1210762331838565	0.3103448275862069	0.05514912774338773
YLR216C	-1	-/-	-403.70989632606506	-19650.427411079407	87	0.12053571428571429	0.3103448275862069	0.0554305008441193
YMR297W	0	0/-	-403.82583493739367	-36720.166061153635	348	0.12053571428571429	0.3103448275862069	0.0554305008441193
YKL221W	0	0/-	-403.87575221061707	-33541.09679581225	348	0.12053571428571429	0.3103448275862069	0.0554305008441193
YJR070C	-1	-/-	-403.9150412082672	-21718.18609070778	87	0.12	0.3103448275862069	0.05571187394485087
YOR161C	0	0/-	-403.9179797023535	-33100.922588810325	348	0.12	0.3103448275862069	0.05571187394485087
YCR088W	-1	-/-	-404.0066907405853	-21561.997876167297	87	0.11946902654867257	0.3103448275862069	0.055993247045582444
YJL161W	0	0/0	-404.0122019648552	-33866.52781625092	348	0.11946902654867257	0.3103448275862069	0.055993247045582444
YIL170W	0	0/-	-404.05544102191925	-33120.63312023878	348	0.11946902654867257	0.3103448275862069	0.055993247045582444
YBR043C	-1	-/-	-404.0807936191559	-22979.637072235346	87	0.11894273127753303	0.3103448275862069	0.056274620146314014
YFR023W	0	0/0	-404.1076160669327	-33183.526515524834	348	0.11894273127753303	0.3103448275862069	0.056274620146314014
YJR151C	0	0/-	-404.1519352775067	-34318.208249164745	348	0.11894273127753303	0.3103448275862069	0.056274620146314014
YER052C	-1	-/0	-404.16208904981613	-20570.12794882059	87	0.11842105263157894	0.3103448275862069	0.056555993247045584
YLR461W	0	0/-	-404.22848822176456	-34294.77783937566	348	0.11842105263157894	0.3103448275862069	0.056555993247045584
YKR091W	0	0/-	-404.25920532643795	-33999.20038917661	348	0.11842105263157894	0.3103448275862069	0.056555993247045584
YOR285W	0	0/0	-404.2729610800743	-32712.461059777066	348	0.11842105263157894	0.3103448275862069	0.056555993247045584
YOR245C	-1	-/-	-404.30937218666077	-22380.453753471375	87	0.11790393013100436	0.3103448275862069	0.056837366347777155
YNR060W	-1	-/-	-404.32993064820766	-19947.834761083126	87	0.11739130434782609	0.3103448275862069	0.057118739448508725
YLR109W	-1	-/-	-404.38051092624664	-22550.024973988533	87	0.11688311688311688	0.3103448275862069	0.057400112549240295
YBR093C	-1	-/-	-404.4662983417511	-21333.94747632742	87	0.11637931034482758	0.3103448275862069	0.057681485649971866
YGL053W	-1	-/0	-404.5100374221802	-20421.208419680595	87	0.11587982832618025	0.3103448275862069	0.057962858750703436
YLR348C	0	0/-	-404.5772812962532	-33478.161401480436	348	0.11587982832618025	0.3103448275862069	0.057962858750703436
YMR083W	1	+/0	-404.5884962081909	-21727.105573654175	86	0.11965811965811966	0.3218390804597701	0.057962858750703436
YHR015W	-1	-/0	-404.91648292541504	-20488.320172697306	87	0.11914893617021277	0.3218390804597701	0.058244231851435
YOR303W	0	0/-	-405.00759331882	-34313.145297169685	348	0.11914893617021277	0.3218390804597701	0.058244231851435
YPL005W	0	0/-	-405.0324164032936	-34363.62388908863	348	0.11914893617021277	0.3218390804597701	0.058244231851435
YDR453C	-1	-/-	-405.0892685055733	-23240.095894277096	87	0.11864406779661017	0.3218390804597701	0.05852560495216657
YIL088C	0	0/-	-405.09040863625705	-37320.36305782013	348	0.11864406779661017	0.3218390804597701	0.05852560495216657
YDR277C	-1	-/-	-405.1372492313385	-20773.4126816988	87	0.11814345991561181	0.3218390804597701	0.05880697805289814
YPL119C	-1	-/-	-405.4293509721756	-23517.608767330647	87	0.11764705882352941	0.3218390804597701	0.05908835115362971
YIL017C	-1	-/-	-405.56413555145264	-22173.93043512106	87	0.11715481171548117	0.3218390804597701	0.05936972425436128
YER045C	-1	-/-	-405.69261807203293	-21888.763740241528	87	0.11666666666666667	0.3218390804597701	0.05965109735509285
YDR516C	-1	-/-	-405.8988823890686	-20914.168259978294	87	0.11618257261410789	0.3218390804597701	0.05993247045582442
YDL049C	0	0/-	-406.2612723708153	-32694.3565259818	348	0.11618257261410789	0.3218390804597701	0.05993247045582442
YJR016C	0	0/0	-406.3864364400506	-35755.370046393946	348	0.11618257261410789	0.3218390804597701	0.05993247045582442
YDL066W	0	0/-	-406.40113077685237	-36087.50798723241	348	0.11618257261410789	0.3218390804597701	0.05993247045582442
YDL234C	0	0/-	-406.4475183263421	-38300.408349785954	348	0.11618257261410789	0.3218390804597701	0.05993247045582442
YML091C	-1	-/-	-406.45607447624207	-19450.62387216091	87	0.11570247933884298	0.3218390804597701	0.06021384355655599
YAL012W	-1	-/0	-406.4638674259186	-20781.451197445393	87	0.11522633744855967	0.3218390804597701	0.06049521665728756
YOL086C	1	+/0	-406.5058178305626	-21303.80545514822	86	0.11885245901639344	0.3333333333333333	0.06049521665728756
YJL166W	-1	-/-	-406.6108558177948	-22493.516717910767	87	0.11836734693877551	0.3333333333333333	0.06077658975801913
YOL059W	1	+/0	-406.75269627571106	-20289.452505111694	86	0.12195121951219512	0.3448275862068966	0.06077658975801913
YNL160W	-1	-/-	-406.75344252586365	-21844.57958292961	87	0.1214574898785425	0.3448275862068966	0.0610579628587507
YNR056C	1	+/+	-406.87552869319916	-21712.92234121263	86	0.125	0.3563218390804598	0.0610579628587507
YGR248W	1	+/0	-406.9605942964554	-23625.27090460062	86	0.1285140562248996	0.367816091954023	0.0610579628587507
YDL243C	-1	-/0	-407.0847101211548	-21504.305857896805	87	0.128	0.367816091954023	0.06133933595948227
YHL032C	0	0/-	-407.2815106511116	-35552.1175416708	348	0.128	0.367816091954023	0.06133933595948227
YLR155C	-1	-/-	-407.3380184173584	-19261.30318248272	87	0.12749003984063745	0.367816091954023	0.061620709060213844
YJR127C	-1	-/-	-407.3834321498871	-20314.719901651144	87	0.12698412698412698	0.367816091954023	0.061902082160945414
YIL014C-A	0	0/0	-407.43452537059784	-33811.40036047995	348	0.12698412698412698	0.367816091954023	0.061902082160945414
YAL038W	-1	-/-	-407.5504107773304	-21426.360690444708	87	0.12648221343873517	0.367816091954023	0.062183455261676984
YOL110W	-1	-/-	-407.606853723526	-20333.151732087135	87	0.12598425196850394	0.367816091954023	0.062464828362408555
YLL028W	0	0/-	-407.63488832116127	-32046.090948065743	348	0.12598425196850394	0.367816091954023	0.062464828362408555
YGL253W	-1	-/-	-407.63639783859253	-21418.479711055756	87	0.12549019607843137	0.367816091954023	0.06274620146314012
YBR039W	-1	-/-	-407.8490916490555	-23040.09904229641	87	0.125	0.367816091954023	0.06302757456387169
YAL063C	0	0/0	-408.0339821651578	-34121.48333302885	348	0.125	0.367816091954023	0.06302757456387169
YNL270C	-1	-/-	-408.0807490348816	-19547.0173882246	87	0.1245136186770428	0.367816091954023	0.06330894766460327
YBR054W	0	0/0	-408.2403820864856	-33814.096333153546	348	0.1245136186770428	0.367816091954023	0.06330894766460327
YDR525W-A	0	0/-	-408.2588964626193	-36214.05285431817	348	0.1245136186770428	0.367816091954023	0.06330894766460327
YMR323W	0	0/-	-408.4152460992336	-33609.19648888521	348	0.1245136186770428	0.367816091954023	0.06330894766460327
YGR049W	0	0/-	-408.62857043743134	-32444.97742703557	348	0.1245136186770428	0.367816091954023	0.06330894766460327
YDR487C	1	+/+	-408.6396391391754	-21245.933357030153	86	0.12790697674418605	0.3793103448275862	0.06330894766460327
YOR375C	0	0/0	-408.71428367495537	-35737.38827353716	348	0.12790697674418605	0.3793103448275862	0.06330894766460327
YER061C	-1	-/-	-408.79646849632263	-21712.8359452188	87	0.1274131274131274	0.3793103448275862	0.06359032076533483
YPR194C	0	0/-	-408.99646222032607	-32978.52034522593	348	0.1274131274131274	0.3793103448275862	0.06359032076533483
YDL244W	1	+/+	-409.06539499759674	-23955.7950311061	86	0.13076923076923078	0.39080459770114945	0.06359032076533483
YLL060C	-1	-/0	-409.2411959171295	-19807.63284754753	87	0.13026819923371646	0.39080459770114945	0.0638716938660664
YGL077C	0	0/-	-409.27253755927086	-34266.21989855915	348	0.13026819923371646	0.39080459770114945	0.0638716938660664
YER035W	-1	-/-	-409.2756515741348	-22701.871629547328	87	0.1297709923664122	0.39080459770114945	0.06415306696679797
YMR251W	0	0/0	-409.2764926850796	-34323.58731853962	348	0.1297709923664122	0.39080459770114945	0.06415306696679797
YPL059W	-1	-/-	-409.2781629562378	-22008.284186691046	87	0.12927756653992395	0.39080459770114945	0.06443444006752955
YDL182W	0	0/-	-409.5182363986969	-33930.308970831335	348	0.12927756653992395	0.39080459770114945	0.06443444006752955
YJR148W	0	0/0	-409.593745931983	-34901.31567747146	348	0.12927756653992395	0.39080459770114945	0.06443444006752955
YDR505C	0	0/0	-409.6249348074198	-36666.32333291322	348	0.12927756653992395	0.39080459770114945	0.06443444006752955
YHR039C	-1	-/-	-409.63137221336365	-21008.30518746376	87	0.12878787878787878	0.39080459770114945	0.06471581316826111
YMR319C	-1	-/-	-409.81568217277527	-19745.676729917526	87	0.12830188679245283	0.39080459770114945	0.06499718626899269
YDR214W	-1	-/-	-410.24286437034607	-19728.265548944473	87	0.12781954887218044	0.39080459770114945	0.06527855936972425
YPR124W	-1	-/-	-410.4728021621704	-20439.918175578117	87	0.12734082397003746	0.39080459770114945	0.06555993247045583
YAL030W	-1	-/-	-410.61004114151	-21743.1871393919	87	0.12686567164179105	0.39080459770114945	0.06584130557118739
YOR193W	-1	-/-	-410.612871080637	-21949.71568223834	87	0.12639405204460966	0.39080459770114945	0.06612267867191897
YJL157C	-1	-/-	-410.7150580883026	-20217.153305768967	87	0.1259259259259259	0.39080459770114945	0.06640405177265053
YNL331C	-1	-/0	-410.8467012643814	-21906.95399028063	87	0.12546125461254612	0.39080459770114945	0.06668542487338211
YDR536W	0	0/-	-411.037097632885	-34300.808751001954	348	0.12546125461254612	0.39080459770114945	0.06668542487338211
YNL125C	0	0/-	-411.0946242213249	-33879.270599387586	348	0.12546125461254612	0.39080459770114945	0.06668542487338211
YER119C	-1	-/-	-411.1248140335083	-22363.661559820175	87	0.125	0.39080459770114945	0.06696679797411367
YKL062W	-1	-/-	-411.1259617805481	-20524.86553966999	87	0.12454212454212454	0.39080459770114945	0.06724817107484525
YLR121C	0	0/-	-411.28457429260015	-33664.99271820113	348	0.12454212454212454	0.39080459770114945	0.06724817107484525
YDR298C	-1	-/-	-411.2866486310959	-21134.9362514019	87	0.12408759124087591	0.39080459770114945	0.06752954417557681
YJL214W	-1	-/-	-411.4057993888855	-19596.147702515125	87	0.12363636363636364	0.39080459770114945	0.06781091727630839
YFL055W	-1	-/-	-411.6100763082504	-22245.130371809006	87	0.12318840579710146	0.39080459770114945	0.06809229037703995
YGL202W	0	0/0	-411.6652804762125	-35548.29870426655	348	0.12318840579710146	0.39080459770114945	0.06809229037703995
YMR040W	0	0/-	-411.72364361584187	-35426.43981739879	348	0.12318840579710146	0.39080459770114945	0.06809229037703995
YER067W	0	0/0	-412.129090026021	-32996.527753680944	348	0.12318840579710146	0.39080459770114945	0.06809229037703995
YLL061W	-1	-/-	-412.1467709541321	-20092.1336581707	87	0.12274368231046931	0.39080459770114945	0.06837366347777153
YIR031C	0	0/-	-412.15712067484856	-33770.52793394774	348	0.12274368231046931	0.39080459770114945	0.06837366347777153
YNL008C	-1	-/-	-412.231164932251	-22871.424409091473	87	0.1223021582733813	0.39080459770114945	0.0686550365785031
YKR053C	-1	-/-	-412.42736053466797	-20728.254923164845	87	0.12186379928315412	0.39080459770114945	0.06893640967923466
YDR226W	0	0/-	-412.52740221470594	-36309.41230664775	348	0.12186379928315412	0.39080459770114945	0.06893640967923466
YIL125W	-1	-/-	-412.637211561203	-21928.97521662712	87	0.12142857142857143	0.39080459770114945	0.06921778277996624
YDR353W	-1	-/-	-412.7009460926056	-20778.90991806984	87	0.12099644128113879	0.39080459770114945	0.0694991558806978
YLR037C	0	0/-	-412.7378008067608	-34832.08966223523	348	0.12099644128113879	0.39080459770114945	0.0694991558806978
YDR038C	-1	-/-	-412.83911764621735	-20285.952982127666	87	0.12056737588652482	0.39080459770114945	0.06978052898142938
YKL103C	0	0/-	-412.88761381804943	-36225.92652566731	348	0.12056737588652482	0.39080459770114945	0.06978052898142938
YPR183W	-1	-/-	-413.14950466156006	-21042.355672359467	87	0.12014134275618374	0.39080459770114945	0.07006190208216094
YBR196C	1	+/-	-413.35369348526	-21457.153368890285	86	0.12323943661971831	0.40229885057471265	0.07006190208216094
YDL174C	-1	-/-	-413.6358325481415	-21412.252977371216	87	0.12280701754385964	0.40229885057471265	0.07034327518289252
YHR176W	-1	-/-	-413.7136892080307	-21933.960287094116	87	0.12237762237762238	0.40229885057471265	0.07062464828362408
YIR032C	0	0/-	-413.7254878282547	-34015.17889010161	348	0.12237762237762238	0.40229885057471265	0.07062464828362408
YLR307W	0	0/-	-413.7373841404915	-32680.111575439572	348	0.12237762237762238	0.40229885057471265	0.07062464828362408
YBR126C	-1	-/-	-413.9282957315445	-22439.017607927322	87	0.12195121951219512	0.40229885057471265	0.07090602138435566
YOL055C	1	+/+	-413.94710034132004	-23949.868824720383	86	0.125	0.41379310344827586	0.07090602138435566
YCR091W	-1	-/-	-414.0721826553345	-20567.182985067368	87	0.1245674740484429	0.41379310344827586	0.07118739448508722
YGR177C	-1	-/-	-414.2633635997772	-19923.3289116621	87	0.12413793103448276	0.41379310344827586	0.0714687675858188
YOR092W	0	0/-	-414.42504881322384	-34978.9095242396	348	0.12413793103448276	0.41379310344827586	0.0714687675858188
YLL019C	-1	-/-	-414.4914996623993	-23270.961023420095	87	0.12371134020618557	0.41379310344827586	0.07175014068655036
YGR138C	0	0/-	-414.53565691411495	-33183.100692390464	348	0.12371134020618557	0.41379310344827586	0.07175014068655036
YKL096W	0	0/-	-414.5853150635958	-32214.975159759633	348	0.12371134020618557	0.41379310344827586	0.07175014068655036
YPL220W	0	0/-	-414.86144411563873	-34201.93944248557	348	0.12371134020618557	0.41379310344827586	0.07175014068655036
YBR296C	-1	-/-	-414.8651432991028	-20503.912930250168	87	0.1232876712328767	0.41379310344827586	0.07203151378728194
YBR182C	-1	-/-	-414.8838164806366	-20536.246777415276	87	0.12286689419795221	0.41379310344827586	0.0723128868880135
YDL238C	0	0/-	-414.9843252003193	-34985.23002067208	348	0.12286689419795221	0.41379310344827586	0.0723128868880135
YGR180C	-1	-/-	-415.05901622772217	-20570.91239911318	87	0.12244897959183673	0.41379310344827586	0.07259425998874508
YEL059C-A	0	0/-	-415.15212392807007	-35248.21548040211	348	0.12244897959183673	0.41379310344827586	0.07259425998874508
YLR043C	-1	-/-	-415.70611453056335	-22227.92252165079	87	0.12203389830508475	0.41379310344827586	0.07287563308947664
YPL280W	0	0/-	-415.72048538923264	-35052.93094967306	348	0.12203389830508475	0.41379310344827586	0.07287563308947664
YOL154W	0	0/0	-415.92846500873566	-32166.93121445179	348	0.12203389830508475	0.41379310344827586	0.07287563308947664
YJL108C	-1	-/-	-415.9733679294586	-20417.98738706112	87	0.12162162162162163	0.41379310344827586	0.07315700619020822
YPR028W	0	0/-	-416.0866094082594	-35044.346306957304	348	0.12162162162162163	0.41379310344827586	0.07315700619020822
YMR017W	0	0/-	-416.1247010231018	-34498.05691695213	348	0.12162162162162163	0.41379310344827586	0.07315700619020822
YDR003W	0	0/0	-416.2012776583433	-36443.07916281372	348	0.12162162162162163	0.41379310344827586	0.07315700619020822
YJL213W	0	0/0	-416.2528558373451	-34772.028538003564	348	0.12162162162162163	0.41379310344827586	0.07315700619020822
YPL095C	-1	-/-	-416.4493227005005	-18591.56463956833	87	0.12121212121212122	0.41379310344827586	0.07343837929093978
YKL124W	0	0/-	-416.6850805450231	-36180.155605571344	348	0.12121212121212122	0.41379310344827586	0.07343837929093978
YHL040C	-1	-/-	-416.78424394130707	-19785.502977073193	87	0.12080536912751678	0.41379310344827586	0.07371975239167136
YLL025W	0	0/-	-416.98264442384243	-34638.640304547735	348	0.12080536912751678	0.41379310344827586	0.07371975239167136
YNR069C	0	0/-	-417.001574203372	-33878.02422596514	348	0.12080536912751678	0.41379310344827586	0.07371975239167136
YER069W	0	0/0	-417.09472019970417	-35283.14331879094	348	0.12080536912751678	0.41379310344827586	0.07371975239167136
YFL021W	-1	-/-	-417.1100583076477	-22253.2309589386	87	0.12040133779264214	0.41379310344827586	0.07400112549240292
YKL051W	-1	-/-	-417.1496901512146	-21731.90229332447	87	0.12	0.41379310344827586	0.0742824985931345
YOL053W	0	0/0	-417.1757238507271	-33046.69513630867	348	0.12	0.41379310344827586	0.0742824985931345
YDR032C	0	0/0	-417.23648707568645	-36607.2928333804	348	0.12	0.41379310344827586	0.0742824985931345
YGL209W	-1	-/-	-417.7422204017639	-19868.98270559311	87	0.11960132890365449	0.41379310344827586	0.07456387169386607
YOL129W	-1	-/-	-417.8480215072632	-22545.794967532158	87	0.11920529801324503	0.41379310344827586	0.07484524479459764
YPL078C	-1	-/-	-418.0020203590393	-22752.618296086788	87	0.1188118811881188	0.41379310344827586	0.0751266178953292
YJR048W	0	0/-	-418.1746212244034	-33839.91628471017	348	0.1188118811881188	0.41379310344827586	0.0751266178953292
YDR534C	0	0/-	-418.31736969947815	-33772.33989983797	348	0.1188118811881188	0.41379310344827586	0.0751266178953292
YMR173W	-1	-/-	-418.34761106967926	-21263.5208067894	87	0.11842105263157894	0.41379310344827586	0.07540799099606077
YGR023W	0	0/-	-418.4133081138134	-34806.41313979775	348	0.11842105263157894	0.41379310344827586	0.07540799099606077
YGL026C	0	0/0	-418.41376173496246	-35855.72979277745	348	0.11842105263157894	0.41379310344827586	0.07540799099606077
YML075C	-1	-/-	-418.68532514572144	-19631.034629702568	87	0.1180327868852459	0.41379310344827586	0.07568936409679235
YKL035W	-1	-/-	-418.81410175561905	-23986.633989572525	87	0.11764705882352941	0.41379310344827586	0.07597073719752391
YJL222W	-1	-/-	-418.8321022987366	-20950.91947579384	87	0.11726384364820847	0.41379310344827586	0.07625211029825549
YJL155C	0	0/0	-418.9096824526787	-37446.650969184935	348	0.11726384364820847	0.41379310344827586	0.07625211029825549
YOR388C	1	+/-	-419.10945522785187	-22921.063848488033	86	0.12012987012987013	0.42528735632183906	0.07625211029825549
YHR112C	0	0/0	-419.12615245580673	-34530.407438755035	348	0.12012987012987013	0.42528735632183906	0.07625211029825549
YBR185C	-1	-/-	-419.1335713863373	-21810.554970383644	87	0.11974110032362459	0.42528735632183906	0.07653348339898705
YDL078C	1	+/-	-419.17346799373627	-22970.081340909004	86	0.12258064516129032	0.4367816091954023	0.07653348339898705
YFR026C	0	0/-	-419.2784125506878	-34685.015087515116	348	0.12258064516129032	0.4367816091954023	0.07653348339898705
YIL146C	0	0/-	-419.3625507950783	-35901.673112392426	348	0.12258064516129032	0.4367816091954023	0.07653348339898705
YIL097W	-1	-/-	-419.3752737045288	-22111.70583462715	87	0.12218649517684887	0.4367816091954023	0.07681485649971863
YPL166W	0	0/-	-419.390840023756	-35328.92168559134	348	0.12218649517684887	0.4367816091954023	0.07681485649971863
YDR270W	-1	-/-	-419.42788994312286	-20893.64112174511	87	0.12179487179487179	0.4367816091954023	0.07709622960045019
YGL196W	0	0/0	-419.5060406625271	-35561.365641742945	348	0.12179487179487179	0.4367816091954023	0.07709622960045019
YLR054C	0	0/-	-419.56349590420723	-32207.439156593755	348	0.12179487179487179	0.4367816091954023	0.07709622960045019
YKL029C	-1	-/-	-419.6656005382538	-22208.2070017457	87	0.12140575079872204	0.4367816091954023	0.07737760270118177
YER182W	0	0/0	-419.76800587773323	-34040.76783161983	348	0.12140575079872204	0.4367816091954023	0.07737760270118177
YIL087C	0	0/0	-419.7824042439461	-33699.19452229142	348	0.12140575079872204	0.4367816091954023	0.07737760270118177
YPR065W	-1	-/-	-419.8086624145508	-21002.750782072544	87	0.12101910828025478	0.4367816091954023	0.07765897580191333
YKL193C	-1	-/-	-419.8828167915344	-21915.632290005684	87	0.12063492063492064	0.4367816091954023	0.07794034890264491
YMR006C	-1	-/-	-419.89885449409485	-20014.59834307432	87	0.12025316455696203	0.4367816091954023	0.07822172200337647
YNL168C	0	0/0	-420.0182704627514	-35814.023692950606	348	0.12025316455696203	0.4367816091954023	0.07822172200337647
YJL164C	-1	-/-	-420.1122856140137	-24626.55648767948	87	0.11987381703470032	0.4367816091954023	0.07850309510410805
YMR135C	-1	-/-	-420.1814807653427	-24034.768329024315	87	0.11949685534591195	0.4367816091954023	0.07878446820483961
YLR343W	0	0/-	-420.29311396181583	-34639.229142189026	348	0.11949685534591195	0.4367816091954023	0.07878446820483961
YJR104C	-1	-/-	-420.31867122650146	-21426.196246623993	87	0.11912225705329153	0.4367816091954023	0.07906584130557119
YDR529C	-1	-/-	-420.3984807729721	-22573.12338244915	87	0.11875	0.4367816091954023	0.07934721440630275
YCR004C	0	0/0	-420.4398720264435	-36705.35639042407	348	0.11875	0.4367816091954023	0.07934721440630275
YDR403W	0	0/-	-420.6923676729202	-36136.52502042055	348	0.11875	0.4367816091954023	0.07934721440630275
YOL152W	0	0/-	-420.72971123456955	-34345.12659060955	348	0.11875	0.4367816091954023	0.07934721440630275
YIL070C	-1	-/-	-420.8530249595642	-22635.469372868538	87	0.11838006230529595	0.4367816091954023	0.07962858750703433
YGL219C	-1	-/-	-420.9730746746063	-23534.733740091324	87	0.11801242236024845	0.4367816091954023	0.0799099606077659
YBR148W	0	0/-	-421.14629277586937	-35173.417478084564	348	0.11801242236024845	0.4367816091954023	0.0799099606077659
YNL220W	-1	-/-	-421.18600606918335	-21716.482656478882	87	0.11764705882352941	0.4367816091954023	0.08019133370849747
YJR074W	-1	-/-	-421.2811403274536	-21691.064866930246	87	0.11728395061728394	0.4367816091954023	0.08047270680922904
YER039C	0	0/-	-421.29752038419247	-34572.52902531624	348	0.11728395061728394	0.4367816091954023	0.08047270680922904
YGR153W	0	0/0	-421.34554529190063	-35306.25115510076	348	0.11728395061728394	0.4367816091954023	0.08047270680922904
YDL194W	-1	-/-	-421.5689368247986	-21116.635043263435	87	0.11692307692307692	0.4367816091954023	0.08075407990996061
YHR215W	0	0/0	-421.6831542253494	-36080.17215732485	348	0.11692307692307692	0.4367816091954023	0.08075407990996061
YGL143C	-1	-/-	-421.69858407974243	-21533.983200822026	87	0.1165644171779141	0.4367816091954023	0.08103545301069218
YDR443C	-1	-/-	-421.71979546546936	-21379.798345804214	87	0.1162079510703364	0.4367816091954023	0.08131682611142375
YGR065C	0	0/-	-421.8388337790966	-35539.10178651754	348	0.1162079510703364	0.4367816091954023	0.08131682611142375
YBR092C	1	+/+	-422.05092692375183	-22145.16317307949	86	0.11890243902439024	0.4482758620689655	0.08131682611142375
YGL236C	-1	-/-	-422.06311774253845	-21158.12901341915	87	0.11854103343465046	0.4482758620689655	0.08159819921215532
YCR076C	0	0/-	-422.08807069063187	-33837.097889214754	348	0.11854103343465046	0.4482758620689655	0.08159819921215532
YBR214W	-1	-/-	-422.1226692199707	-25199.18431711197	87	0.11818181818181818	0.4482758620689655	0.0818795723128869
YNR045W	0	0/-	-422.2095775604248	-36162.789428800344	348	0.11818181818181818	0.4482758620689655	0.0818795723128869
YOR394W	0	0/-	-422.2183274924755	-33056.89256427903	348	0.11818181818181818	0.4482758620689655	0.0818795723128869
YPR138C	-1	-/-	-422.22713899612427	-21867.70918738842	87	0.11782477341389729	0.4482758620689655	0.08216094541361846
YEL034W	-1	-/-	-422.4131188392639	-22454.325053438544	87	0.11746987951807229	0.4482758620689655	0.08244231851435002
YBL066C	0	0/-	-422.53878822922707	-35765.64833647758	348	0.11746987951807229	0.4482758620689655	0.08244231851435002
YMR205C	0	0/-	-422.80444782972336	-35554.13034718856	348	0.11746987951807229	0.4482758620689655	0.08244231851435002
YPL028W	-1	-/-	-422.83512702584267	-25236.45082065463	87	0.11711711711711711	0.4482758620689655	0.0827236916150816
YGL234W	0	0/-	-422.877239882946	-36018.33042548597	348	0.11711711711711711	0.4482758620689655	0.0827236916150816
YCR104W	0	0/-	-423.06317991018295	-34866.518848739564	348	0.11711711711711711	0.4482758620689655	0.0827236916150816
YGL096W	-1	-/-	-423.0684747695923	-24247.14264819026	87	0.11676646706586827	0.4482758620689655	0.08300506471581316
YFL016C	-1	-/-	-423.0718765258789	-22178.89662003517	87	0.11641791044776119	0.4482758620689655	0.08328643781654474
YGL224C	0	0/-	-423.1248073577881	-36048.18351266533	348	0.11641791044776119	0.4482758620689655	0.08328643781654474
YPR122W	-1	-/-	-423.14686393737793	-21900.845288276672	87	0.11607142857142858	0.4482758620689655	0.0835678109172763
YPL154C	-1	-/-	-423.332558631897	-23672.4361474514	87	0.11572700296735905	0.4482758620689655	0.08384918401800788
YCL026C-A	-1	-/-	-423.40200769901276	-19385.87292444706	87	0.11538461538461539	0.4482758620689655	0.08413055711873944
YMR068W	-1	-/-	-423.4575216770172	-23391.251262426376	87	0.11504424778761062	0.4482758620689655	0.08441193021947102
YAL044C	-1	-/-	-423.5896415710449	-22163.37144470215	87	0.11470588235294117	0.4482758620689655	0.08469330332020258
YOR010C	0	0/-	-423.70028150081635	-32921.22935041785	348	0.11470588235294117	0.4482758620689655	0.08469330332020258
YCL018W	0	0/-	-423.83771219849586	-34314.67145486176	348	0.11470588235294117	0.4482758620689655	0.08469330332020258
YML132W	-1	-/-	-423.849501311779	-22030.300658404827	87	0.11436950146627566	0.4482758620689655	0.08497467642093416
YNL052W	0	0/-	-423.9662481844425	-36109.06004665792	348	0.11436950146627566	0.4482758620689655	0.08497467642093416
YPL282C	0	0/-	-424.07157921791077	-34308.31926521752	348	0.11436950146627566	0.4482758620689655	0.08497467642093416
YGR288W	-1	-/-	-424.158812046051	-22842.751029491425	87	0.11403508771929824	0.4482758620689655	0.08525604952166572
YOR306C	0	0/-	-424.25948636978865	-34777.35867107101	348	0.11403508771929824	0.4482758620689655	0.08525604952166572
YJR160C	-1	-/-	-424.267865896225	-21848.162063717842	87	0.11370262390670553	0.4482758620689655	0.0855374226223973
YER142C	-1	-/-	-424.32909655570984	-23210.920891284943	87	0.11337209302325581	0.4482758620689655	0.08581879572312887
YIR037W	-1	-/-	-424.38964462280273	-22597.446727752686	87	0.11304347826086956	0.4482758620689655	0.08610016882386044
YBR018C	0	0/0	-424.3938727378845	-33775.96157079935	348	0.11304347826086956	0.4482758620689655	0.08610016882386044
YJR103W	-1	-/-	-424.433233499527	-21468.622737169266	87	0.11271676300578035	0.4482758620689655	0.086381541924592
YDR009W	-1	-/-	-424.47879433631897	-21688.111266374588	87	0.11239193083573487	0.4482758620689655	0.08666291502532358
YAL005C	-1	-/-	-424.482134103775	-21417.869080349803	87	0.11206896551724138	0.4482758620689655	0.08694428812605515
YGL180W	-1	-/-	-424.5472341477871	-25159.485786646605	87	0.11174785100286533	0.4482758620689655	0.08722566122678672
YDR358W	-1	-/-	-424.5518196821213	-22662.547548413277	87	0.11142857142857143	0.4482758620689655	0.08750703432751829
YOR215C	0	0/0	-424.55988585948944	-33632.45583751798	348	0.11142857142857143	0.4482758620689655	0.08750703432751829
YPL019C	-1	-/-	-424.73848724365234	-21804.270720243454	87	0.1111111111111111	0.4482758620689655	0.08778840742824986
YNR043W	-1	-/-	-425.1691224575043	-22031.374109745026	87	0.11079545454545454	0.4482758620689655	0.08806978052898143
YBR004C	-1	-/-	-425.23140120506287	-22804.858463406563	87	0.11048158640226628	0.4482758620689655	0.088351153629713
YEL049W	0	0/-	-425.2752052247524	-35014.28122159839	348	0.11048158640226628	0.4482758620689655	0.088351153629713
YOR113W	-1	-/-	-425.4047577381134	-21558.475873947144	87	0.11016949152542373	0.4482758620689655	0.08863252673044457
YDR436W	-1	-/-	-425.4067656993866	-25017.072906017303	87	0.10985915492957747	0.4482758620689655	0.08891389983117615
YGR192C	-1	-/-	-425.4862016439438	-21603.66804870218	87	0.10955056179775281	0.4482758620689655	0.08919527293190771
YJR035W	-1	-/-	-425.5439330339432	-23479.995314598083	87	0.1092436974789916	0.4482758620689655	0.08947664603263927
YFR033C	-1	-/-	-425.560307264328	-21955.06760287285	87	0.10893854748603352	0.4482758620689655	0.08975801913337085
YNL093W	-1	-/-	-425.62981247901917	-22934.42027437687	87	0.10863509749303621	0.4482758620689655	0.09003939223410241
YKL016C	-1	-/-	-425.66377967596054	-23064.693536937237	87	0.10833333333333334	0.4482758620689655	0.09032076533483399
YPL201C	0	0/0	-425.6835270524025	-33355.04854632914	348	0.10833333333333334	0.4482758620689655	0.09032076533483399
YLR237W	0	0/-	-426.2254079282284	-34967.33127365261	348	0.10833333333333334	0.4482758620689655	0.09032076533483399
YIL101C	-1	-/-	-426.260666847229	-22861.537261247635	87	0.10803324099722991	0.4482758620689655	0.09060213843556555
YDR050C	0	0/-	-426.39278769493103	-35208.865619689226	348	0.10803324099722991	0.4482758620689655	0.09060213843556555
YFR017C	0	0/0	-426.4337977170944	-33582.559163212776	348	0.10803324099722991	0.4482758620689655	0.09060213843556555
YPR023C	-1	-/-	-426.47231525182724	-24829.290865063667	87	0.10773480662983426	0.4482758620689655	0.09088351153629713
YLR362W	-1	-/-	-426.5768619775772	-24387.223814368248	87	0.10743801652892562	0.4482758620689655	0.0911648846370287
YFL018C	-1	-/-	-426.6491587162018	-23852.092069268227	87	0.10714285714285714	0.4482758620689655	0.09144625773776027
YLR380W	-1	-/-	-426.6746255159378	-22277.451784670353	87	0.10684931506849316	0.4482758620689655	0.09172763083849184
YMR145C	1	+/0	-426.68558740615845	-21476.432365179062	86	0.1092896174863388	0.45977011494252873	0.09172763083849184
YMR009W	0	0/0	-426.7402622103691	-35553.250864341855	348	0.1092896174863388	0.45977011494252873	0.09172763083849184
YKL085W	-1	-/-	-426.75678038597107	-22694.427067935467	87	0.10899182561307902	0.45977011494252873	0.09200900393922341
YPL087W	-1	-/-	-426.7686723470688	-23637.316253066063	87	0.10869565217391304	0.45977011494252873	0.09229037703995498
YLL023C	0	0/-	-426.8691374659538	-33809.38262012601	348	0.10869565217391304	0.45977011494252873	0.09229037703995498
YFL056C	-1	-/0	-427.10257267951965	-21739.398217201233	87	0.10840108401084012	0.45977011494252873	0.09257175014068655
YKL211C	0	0/0	-427.1122877821326	-35866.669083192945	348	0.10840108401084012	0.45977011494252873	0.09257175014068655
YPR061C	0	0/0	-427.2997312247753	-36333.24279820919	348	0.10840108401084012	0.45977011494252873	0.09257175014068655
YMR011W	-1	-/-	-427.503981590271	-21896.911964535713	87	0.10810810810810811	0.45977011494252873	0.09285312324141812
YPR154W	-1	-/-	-427.582316160202	-21213.325991868973	87	0.1078167115902965	0.45977011494252873	0.0931344963421497
YLR256W	-1	-/-	-427.62638103961945	-21624.234370589256	87	0.10752688172043011	0.45977011494252873	0.09341586944288126
YGL126W	-1	-/-	-427.74843204021454	-21393.957173347473	87	0.10723860589812333	0.45977011494252873	0.09369724254361284
YJL137C	0	0/0	-427.8262372016907	-35083.10275343899	348	0.10723860589812333	0.45977011494252873	0.09369724254361284
YLR219W	-1	-/-	-427.97097036242485	-24157.167933017015	87	0.10695187165775401	0.45977011494252873	0.0939786156443444
YDL025C	0	0/-	-428.0092576742172	-34739.59955564141	348	0.10695187165775401	0.45977011494252873	0.0939786156443444
YHR046C	0	0/-	-428.06155866384506	-34696.77051717788	348	0.10695187165775401	0.45977011494252873	0.0939786156443444
YLR089C	0	0/0	-428.0634416602552	-35590.22205371782	348	0.10695187165775401	0.45977011494252873	0.0939786156443444
YNL294C	-1	-/-	-428.0693292617798	-22619.598988056183	87	0.10666666666666667	0.45977011494252873	0.09425998874507598
YOL032W	0	0/-	-428.07445346936584	-34369.25059367344	348	0.10666666666666667	0.45977011494252873	0.09425998874507598
YLL062C	0	0/0	-428.0967936515808	-33834.08141832054	348	0.10666666666666667	0.45977011494252873	0.09425998874507598
YDR540C	0	0/-	-428.1581179201603	-34800.236754357815	348	0.10666666666666667	0.45977011494252873	0.09425998874507598
YLR120C	0	0/-	-428.33513962849975	-36076.480504546314	348	0.10666666666666667	0.45977011494252873	0.09425998874507598
YJL117W	-1	-/-	-428.5438665151596	-22788.66999745369	87	0.10638297872340426	0.45977011494252873	0.09454136184580754
YEL052W	0	0/-	-428.5776084661484	-36539.65314492583	348	0.10638297872340426	0.45977011494252873	0.09454136184580754
YNR068C	0	0/-	-428.65642976760864	-34762.65753796697	348	0.10638297872340426	0.45977011494252873	0.09454136184580754
YHR011W	-1	-/-	-428.69127202033997	-20935.900171875954	87	0.10610079575596817	0.45977011494252873	0.09482273494653912
YER004W	0	0/0	-428.8111022748053	-36102.07554159686	348	0.10610079575596817	0.45977011494252873	0.09482273494653912
YDR513W	-1	-/-	-428.8493402004242	-23031.58949995041	87	0.10582010582010581	0.45977011494252873	0.09510410804727068
YJR113C	0	0/-	-428.8770369589329	-36186.47173476592	348	0.10582010582010581	0.45977011494252873	0.09510410804727068
YOR071C	0	0/-	-428.98567140102386	-34109.719373077154	348	0.10582010582010581	0.45977011494252873	0.09510410804727068
YGL056C	0	0/-	-429.0121922492981	-35271.247762434185	348	0.10582010582010581	0.45977011494252873	0.09510410804727068
YGR213C	-1	-/0	-429.12771570682526	-22686.84599508345	87	0.10554089709762533	0.45977011494252873	0.09538548114800226
YBR149W	0	0/0	-429.16693115979433	-38279.25851069391	348	0.10554089709762533	0.45977011494252873	0.09538548114800226
YPR145W	0	0/0	-429.22097530961037	-36009.22648143768	348	0.10554089709762533	0.45977011494252873	0.09538548114800226
YAL023C	-1	-/-	-429.4055249094963	-21764.425653874874	87	0.10526315789473684	0.45977011494252873	0.09566685424873382
YKR058W	0	0/0	-429.6358967423439	-36894.74014285207	348	0.10526315789473684	0.45977011494252873	0.09566685424873382
YIL046W	-1	-/-	-429.68838238716125	-23195.025993704796	87	0.10498687664041995	0.45977011494252873	0.09594822734946538
YLL009C	-1	-/-	-429.78445959091187	-22130.817017927766	87	0.10471204188481675	0.45977011494252873	0.09622960045019696
YDR031W	0	0/-	-429.8003595173359	-35969.73886083439	348	0.10471204188481675	0.45977011494252873	0.09622960045019696
YIL123W	-1	-/-	-429.80670964717865	-21245.335645198822	87	0.10443864229765012	0.45977011494252873	0.09651097355092852
YGR189C	0	0/-	-429.8489877283573	-34937.52984896302	348	0.10443864229765012	0.45977011494252873	0.09651097355092852
YPL170W	-1	-/-	-429.8742411136627	-19668.04193198681	87	0.10416666666666667	0.45977011494252873	0.0967923466516601
YER065C	-1	-/-	-430.0288792848587	-21351.3553506732	87	0.1038961038961039	0.45977011494252873	0.09707371975239167
YPL061W	-1	-/-	-430.0470914840698	-20893.500154972076	87	0.10362694300518134	0.45977011494252873	0.09735509285312324
YJR131W	-1	-/-	-430.12073159217834	-23151.747604608536	87	0.10335917312661498	0.45977011494252873	0.0976364659538548
YDR343C	-1	-/-	-430.153626203537	-22218.082688570023	87	0.10309278350515463	0.45977011494252873	0.09791783905458638
YLR299W	0	0/-	-430.45140409469604	-36510.05553808808	348	0.10309278350515463	0.45977011494252873	0.09791783905458638
YLL057C	0	0/0	-430.56089103221893	-33620.54439172149	348	0.10309278350515463	0.45977011494252873	0.09791783905458638
YJL080C	-1	-/-	-430.6645677089691	-22386.459406256676	87	0.10282776349614396	0.45977011494252873	0.09819921215531795
YIL165C	0	0/-	-430.6842958033085	-35151.46102112532	348	0.10282776349614396	0.45977011494252873	0.09819921215531795
YOR289W	0	0/0	-430.86420875787735	-33561.9442383945	348	0.10282776349614396	0.45977011494252873	0.09819921215531795
YOL033W	-1	-/-	-430.98708605766296	-22129.546978473663	87	0.10256410256410256	0.45977011494252873	0.09848058525604952
YDR345C	-1	-/-	-430.9978310018778	-23349.26856507361	87	0.10230179028132992	0.45977011494252873	0.09876195835678109
YPR149W	0	0/-	-431.0299751460552	-36041.444505512714	348	0.10230179028132992	0.45977011494252873	0.09876195835678109
YBR295W	-1	-/-	-431.0912492275238	-22229.57280626893	87	0.10204081632653061	0.45977011494252873	0.09904333145751266
YER090W	0	0/0	-431.2799397110939	-37253.86039432883	348	0.10204081632653061	0.45977011494252873	0.09904333145751266
YKR080W	0	0/-	-431.2910009920597	-36065.38350153901	348	0.10204081632653061	0.45977011494252873	0.09904333145751266
YDR077W	-1	-/-	-431.29298973083496	-22698.016208410263	87	0.10178117048346055	0.45977011494252873	0.09932470455824423
YKL060C	-1	-/-	-431.34941589832306	-21939.46344923973	87	0.10152284263959391	0.45977011494252873	0.0996060776589758
YGR249W	-1	-/-	-431.42799854278564	-19931.215254306793	87	0.10126582278481013	0.45977011494252873	0.09988745075970737
YDR504C	0	0/0	-431.5182683765888	-36022.75417008996	348	0.10126582278481013	0.45977011494252873	0.09988745075970737
YDR293C	-1	-/-	-431.5373361110687	-21901.18050980568	87	0.10101010101010101	0.45977011494252873	0.10016882386043895
YDR518W	-1	-/-	-431.5578391253948	-22602.648904174566	87	0.10075566750629723	0.45977011494252873	0.10045019696117051
YGR234W	0	0/-	-431.62326842546463	-34533.544155716896	348	0.10075566750629723	0.45977011494252873	0.10045019696117051
YNR065C	0	0/-	-431.6956342458725	-35299.06291434914	348	0.10075566750629723	0.45977011494252873	0.10045019696117051
YBR256C	1	+/+	-431.7828325033188	-24533.770140886307	86	0.10301507537688442	0.47126436781609193	0.10045019696117051
YPR047W	0	0/-	-431.79553647339344	-35232.213926285505	348	0.10301507537688442	0.47126436781609193	0.10045019696117051
YGR208W	0	0/0	-431.8004649281502	-36061.87324613333	348	0.10301507537688442	0.47126436781609193	0.10045019696117051
YNL305C	0	0/-	-431.8248445689678	-33441.15725272894	348	0.10301507537688442	0.47126436781609193	0.10045019696117051
YMR280C	-1	-/-	-431.84978580474854	-21197.201095223427	87	0.10275689223057644	0.47126436781609193	0.10073157006190209
YLR295C	-1	-/-	-431.8707094192505	-21427.07666015625	87	0.1025	0.47126436781609193	0.10101294316263365
YKL201C	-1	-/-	-431.87402534484863	-19407.46072626114	87	0.10224438902743142	0.47126436781609193	0.10129431626336523
YDL149W	-1	-/-	-431.89178133010864	-23501.17570567131	87	0.10199004975124377	0.47126436781609193	0.10157568936409679
YHR082C	-1	-/-	-432.0210671424866	-21310.33482158184	87	0.10173697270471464	0.47126436781609193	0.10185706246482837
YGR121C	-1	-/-	-432.07966589927673	-22650.016958355904	87	0.10148514851485149	0.47126436781609193	0.10213843556555993
YKR102W	0	0/-	-432.08910670876503	-36416.757128596306	348	0.10148514851485149	0.47126436781609193	0.10213843556555993
YOL158C	-1	-/-	-432.13696026802063	-21174.198778629303	87	0.10123456790123457	0.47126436781609193	0.10241980866629151
YJL079C	0	0/-	-432.1747865974903	-34999.224230252206	348	0.10123456790123457	0.47126436781609193	0.10241980866629151
YPL057C	-1	-/-	-432.2331464290619	-22039.8083319664	87	0.10098522167487685	0.47126436781609193	0.10270118176702307
YBR177C	-1	-/-	-432.26327657699585	-21495.611177682877	87	0.10073710073710074	0.47126436781609193	0.10298255486775464
YBR301W	0	0/-	-432.2944652438164	-34930.88415602408	348	0.10073710073710074	0.47126436781609193	0.10298255486775464
YHR175W	-1	-/-	-432.3029485940933	-22439.25727391243	87	0.10049019607843138	0.47126436781609193	0.10326392796848621
YNL042W	-1	-/-	-432.42388248443604	-23032.510537803173	87	0.10024449877750612	0.47126436781609193	0.10354530106921778
YAL068C	-1	-/-	-432.4797968864441	-20904.073230981827	87	0.1	0.47126436781609193	0.10382667416994935
YDR171W	-1	-/-	-432.4998972415924	-20792.12892985344	87	0.09975669099756691	0.47126436781609193	0.10410804727068092
YHR171W	-1	-/-	-432.5435800552368	-20715.139724731445	87	0.09951456310679611	0.47126436781609193	0.1043894203714125
YDR479C	-1	-/-	-432.6515362262726	-22878.78873336315	87	0.09927360774818401	0.47126436781609193	0.10467079347214406
YGL191W	-1	-/-	-432.6845898628235	-22677.506338357925	87	0.09903381642512077	0.47126436781609193	0.10495216657287564
YMR094W	0	0/-	-432.7057988271117	-35432.02126530558	348	0.09903381642512077	0.47126436781609193	0.10495216657287564
YNL200C	0	0/-	-432.70702850818634	-33336.47264544666	348	0.09903381642512077	0.47126436781609193	0.10495216657287564
YDR033W	0	0/0	-432.7611322104931	-36070.60147732869	348	0.09903381642512077	0.47126436781609193	0.10495216657287564
YLR133W	-1	-/-	-432.77740955352783	-20360.595727801323	87	0.09879518072289156	0.47126436781609193	0.1052335396736072
YGR042W	-1	-/-	-432.8457179069519	-20710.7839012146	87	0.0985576923076923	0.47126436781609193	0.10551491277433878
YOL097C	-1	-/-	-432.8855439424515	-21881.208553195	87	0.09832134292565947	0.47126436781609193	0.10579628587507034
YOR383C	0	0/-	-432.98314797878265	-35079.05037119798	348	0.09832134292565947	0.47126436781609193	0.10579628587507034
YJR096W	0	0/-	-433.0353165268898	-33586.830535024405	348	0.09832134292565947	0.47126436781609193	0.10579628587507034
YJR025C	1	+/-	-433.050176858902	-20934.17956662178	86	0.10047846889952153	0.4827586206896552	0.10579628587507034
YKL146W	-1	-/-	-433.0955913066864	-25750.975528478622	87	0.10023866348448687	0.4827586206896552	0.10607765897580192
YKL141W	-1	-/-	-433.1392196416855	-21993.169781684875	87	0.1	0.4827586206896552	0.10635903207653348
YOR208W	-1	-/-	-433.24233198165894	-22550.639075636864	87	0.0997624703087886	0.4827586206896552	0.10664040517726506
YBR249C	0	0/0	-433.2694123983383	-37069.24359660875	348	0.0997624703087886	0.4827586206896552	0.10664040517726506
YBR189W	0	0/-	-433.36991982907057	-36390.54971592873	348	0.0997624703087886	0.4827586206896552	0.10664040517726506
YNL142W	-1	-/-	-433.3862190246582	-22000.492144823074	87	0.0995260663507109	0.4827586206896552	0.10692177827799662
YJL153C	0	0/-	-433.44172540307045	-35480.09819459915	348	0.0995260663507109	0.4827586206896552	0.10692177827799662
YGR070W	-1	-/-	-433.6079611778259	-22044.152693748474	87	0.09929078014184398	0.4827586206896552	0.1072031513787282
YLR345W	0	0/-	-433.7053997516632	-33005.412717714906	348	0.09929078014184398	0.4827586206896552	0.1072031513787282
YOR009W	0	0/-	-433.7372515499592	-33303.99261973798	348	0.09929078014184398	0.4827586206896552	0.1072031513787282
YKL224C	0	0/-	-433.7377392053604	-35562.40936237108	348	0.09929078014184398	0.4827586206896552	0.1072031513787282
YGL006W	-1	-/-	-433.88487005233765	-24249.88511478901	87	0.09905660377358491	0.4827586206896552	0.10748452447945976
YMR181C	0	0/0	-433.89588075876236	-34121.852654486895	348	0.09905660377358491	0.4827586206896552	0.10748452447945976
YHL027W	-1	-/-	-433.9083068370819	-24707.621074795723	87	0.0988235294117647	0.4827586206896552	0.10776589758019134
YPR155C	-1	-/-	-433.94147658348083	-22874.649301469326	87	0.09859154929577464	0.4827586206896552	0.1080472706809229
YGL179C	0	0/-	-434.08564909454435	-35629.97575813439	348	0.09859154929577464	0.4827586206896552	0.1080472706809229
YKL056C	-1	-/-	-434.09704661369324	-22896.038986444473	87	0.09836065573770492	0.4827586206896552	0.10832864378165448
YLL058W	0	0/0	-434.172678232193	-34539.76236355305	348	0.09836065573770492	0.4827586206896552	0.10832864378165448
YIL121W	-1	-/-	-434.1874461174011	-20554.196647763252	87	0.09813084112149532	0.4827586206896552	0.10861001688238604
YDR158W	-1	-/0	-434.2687683105469	-22649.220505714417	87	0.0979020979020979	0.4827586206896552	0.10889138998311762
YIR027C	0	0/-	-434.3331809043884	-33506.514714196324	348	0.0979020979020979	0.4827586206896552	0.10889138998311762
YBR157C	0	0/0	-434.3828688263893	-34358.56130111031	348	0.0979020979020979	0.4827586206896552	0.10889138998311762
YOL091W	-1	-/-	-434.4100317955017	-21442.314074397087	87	0.09767441860465116	0.4827586206896552	0.10917276308384918
YLR164W	0	0/-	-434.41158375144005	-34508.008038669825	348	0.09767441860465116	0.4827586206896552	0.10917276308384918
YNL049C	-1	-/-	-434.55712032318115	-21716.680505931377	87	0.09744779582366589	0.4827586206896552	0.10945413618458076
YDR342C	-1	-/-	-434.6575220823288	-23793.03923201561	87	0.09722222222222222	0.4827586206896552	0.10973550928531232
YEL005C	0	0/-	-434.70355835556984	-37650.00437185168	348	0.09722222222222222	0.4827586206896552	0.10973550928531232
YNL321W	0	0/-	-434.71194636821747	-36293.972229503095	348	0.09722222222222222	0.4827586206896552	0.10973550928531232
YMR140W	-1	-/-	-434.8659727573395	-23118.448055267334	87	0.09699769053117784	0.4827586206896552	0.11001688238604389
YPL156C	-1	-/0	-435.12756305933	-20820.890599548817	87	0.0967741935483871	0.4827586206896552	0.11029825548677546
YCL009C	0	0/0	-435.1559369266033	-36361.1332202442	348	0.0967741935483871	0.4827586206896552	0.11029825548677546
YOR220W	0	0/0	-435.1712231859565	-37959.02812626213	348	0.0967741935483871	0.4827586206896552	0.11029825548677546
YJR147W	-1	-/-	-435.1839339733124	-20697.777547478676	87	0.09655172413793103	0.4827586206896552	0.11057962858750703
YDR255C	-1	-/-	-435.2367351055145	-22037.140763759613	87	0.0963302752293578	0.4827586206896552	0.1108610016882386
YGL158W	-1	-/-	-435.43460035324097	-20237.684126257896	87	0.09610983981693363	0.4827586206896552	0.11114237478897017
YOL104C	-1	-/-	-435.5034234523773	-21472.13101565838	87	0.0958904109589041	0.4827586206896552	0.11142374788970175
YLR290C	0	0/0	-435.5195167660713	-33660.73932170868	348	0.0958904109589041	0.4827586206896552	0.11142374788970175
YIL171W	0	0/-	-435.54368326067924	-33780.78527069092	348	0.0958904109589041	0.4827586206896552	0.11142374788970175
YFL031W	-1	-/-	-435.68630361557007	-21157.76160788536	87	0.09567198177676538	0.4827586206896552	0.11170512099043331
YIL013C	-1	-/-	-435.78489607572556	-21227.43078327179	87	0.09545454545454546	0.4827586206896552	0.11198649409116489
YER033C	0	0/-	-435.89139196276665	-36572.64061875641	348	0.09545454545454546	0.4827586206896552	0.11198649409116489
YCR046C	0	0/-	-435.89591005444527	-36103.553114145994	348	0.09545454545454546	0.4827586206896552	0.11198649409116489
YDL170W	-1	-/-	-435.9471061229706	-21363.195368528366	87	0.09523809523809523	0.4827586206896552	0.11226786719189645
YBR076W	0	0/-	-435.9858722090721	-34070.944590732455	348	0.09523809523809523	0.4827586206896552	0.11226786719189645
YDR035W	0	0/0	-436.2908702045679	-36829.11094778124	348	0.09523809523809523	0.4827586206896552	0.11226786719189645
YNL094W	-1	-/-	-436.2930634021759	-24015.628764629364	87	0.09502262443438914	0.4827586206896552	0.11254924029262803
YER081W	0	0/0	-436.462746322155	-35454.44168728031	348	0.09502262443438914	0.4827586206896552	0.11254924029262803
YBR033W	0	0/-	-436.66943231225014	-34746.40043832362	348	0.09502262443438914	0.4827586206896552	0.11254924029262803
YGL037C	1	+/-	-436.72535514831543	-22913.944173932076	86	0.09706546275395034	0.4942528735632184	0.11254924029262803
YNR016C	-1	-/-	-436.760365486145	-21789.609725505114	87	0.09684684684684684	0.4942528735632184	0.11283061339335959
YBR005W	0	0/-	-436.8637336194515	-36345.343764185905	348	0.09684684684684684	0.4942528735632184	0.11283061339335959
YNR036C	0	0/-	-436.9909497052431	-35890.335485614836	348	0.09684684684684684	0.4942528735632184	0.11283061339335959
YBR203W	0	0/-	-437.0292691886425	-37034.27458527684	348	0.09684684684684684	0.4942528735632184	0.11283061339335959
YLR420W	0	0/-	-437.0768570303917	-36607.406214520335	348	0.09684684684684684	0.4942528735632184	0.11283061339335959
YNL336W	0	0/-	-437.0988592505455	-34400.67793086544	348	0.09684684684684684	0.4942528735632184	0.11283061339335959
YKL121W	0	0/0	-437.13046312332153	-38148.324396282434	348	0.09684684684684684	0.4942528735632184	0.11283061339335959
YLR246W	-1	-/-	-437.15110087394714	-21947.691647946835	87	0.09662921348314607	0.4942528735632184	0.11311198649409117
YJL180C	0	0/-	-437.28964710235596	-35660.08257442713	348	0.09662921348314607	0.4942528735632184	0.11311198649409117
YOL025W	0	0/-	-437.30826514959335	-36701.2849977836	348	0.09662921348314607	0.4942528735632184	0.11311198649409117
YLR149C	0	0/0	-437.50225603580475	-34023.35210758448	348	0.09662921348314607	0.4942528735632184	0.11311198649409117
YHR208W	0	0/0	-437.5222772061825	-36642.09903274849	348	0.09662921348314607	0.4942528735632184	0.11311198649409117
YLR177W	0	0/0	-437.5288111567497	-33792.85051744431	348	0.09662921348314607	0.4942528735632184	0.11311198649409117
YER073W	-1	-/-	-437.5482177734375	-22456.709696114063	87	0.09641255605381166	0.4942528735632184	0.11339335959482273
YBR168W	-1	-/-	-437.60434103012085	-23181.886981725693	87	0.09619686800894854	0.4942528735632184	0.11367473269555431
YKL001C	-1	-/0	-437.623441696167	-22767.557208895683	87	0.09598214285714286	0.4942528735632184	0.11395610579628587
YER158C	0	0/-	-437.6888555288315	-34458.69143246114	348	0.09598214285714286	0.4942528735632184	0.11395610579628587
YGL087C	-1	-/-	-437.6997723579407	-22370.99943768978	87	0.0957683741648107	0.4942528735632184	0.11423747889701745
YKR034W	-1	-/-	-437.7206292152405	-22548.61415052414	87	0.09555555555555556	0.4942528735632184	0.11451885199774901
YPL027W	0	0/-	-437.7775856256485	-33598.55266994238	348	0.09555555555555556	0.4942528735632184	0.11451885199774901
YCR048W	-1	-/-	-437.81701695919037	-22549.344783693552	87	0.09534368070953436	0.4942528735632184	0.11480022509848059
YJL141C	-1	-/-	-437.86728978157043	-24197.393149137497	87	0.09513274336283185	0.4942528735632184	0.11508159819921215
YHR025W	0	0/0	-437.8728814125061	-36713.26154641807	348	0.09513274336283185	0.4942528735632184	0.11508159819921215
YBR293W	-1	-/-	-437.9366555213928	-23058.756105542183	87	0.09492273730684327	0.4942528735632184	0.11536297129994373
YDL142C	-1	-/-	-438.096489071846	-24040.951201319695	87	0.0947136563876652	0.4942528735632184	0.1156443444006753
YDR306C	-1	-/-	-438.2080338001251	-20663.465412139893	87	0.0945054945054945	0.4942528735632184	0.11592571750140687
YBR050C	-1	-/-	-438.2285293340683	-21063.207707047462	87	0.09429824561403509	0.4942528735632184	0.11620709060213844
YPR156C	0	0/-	-438.28667172789574	-35152.120765939355	348	0.09429824561403509	0.4942528735632184	0.11620709060213844
YLL016W	-1	-/-	-438.31857538223267	-20440.812914133072	87	0.09409190371991247	0.4942528735632184	0.11648846370287
YNR075W	-1	-/-	-438.33242893218994	-20503.370884656906	87	0.09388646288209607	0.4942528735632184	0.11676983680360158
YPR049C	-1	-/-	-438.41002082824707	-23186.338050365448	87	0.09368191721132897	0.4942528735632184	0.11705120990433314
YPR083W	-1	-/-	-438.4345772266388	-22085.27702474594	87	0.09347826086956522	0.4942528735632184	0.11733258300506472
YDR530C	0	0/-	-438.484733492136	-38744.34201693535	348	0.09347826086956522	0.4942528735632184	0.11733258300506472
YGR255C	0	0/0	-438.59271371364594	-37561.29595077038	348	0.09347826086956522	0.4942528735632184	0.11733258300506472
YNL334C	1	+/+	-438.6250512599945	-21420.731694817543	86	0.09544468546637744	0.5057471264367817	0.11733258300506472
YPL152W	-1	-/-	-438.6365737915039	-23301.858696222305	87	0.09523809523809523	0.5057471264367817	0.11761395610579628
YJR034W	0	0/-	-438.8646696805954	-34594.17432869971	348	0.09523809523809523	0.5057471264367817	0.11761395610579628
YPL198W	0	0/-	-438.971287637949	-36029.772344604135	348	0.09523809523809523	0.5057471264367817	0.11761395610579628
YER145C	-1	-/-	-438.9884057044983	-20710.149117469788	87	0.09503239740820735	0.5057471264367817	0.11789532920652786
YCL042W	0	0/0	-439.011771440506	-33222.204759418964	348	0.09503239740820735	0.5057471264367817	0.11789532920652786
YNR050C	0	0/0	-439.0242864638567	-36353.25681309402	348	0.09503239740820735	0.5057471264367817	0.11789532920652786
YBR037C	-1	-/-	-439.0522692203522	-21962.99549996853	87	0.09482758620689655	0.5057471264367817	0.11817670230725942
YFL050C	-1	-/-	-439.06746530532837	-21685.62908178568	87	0.09462365591397849	0.5057471264367817	0.118458075407991
YNR072W	-1	-/-	-439.107136964798	-21026.63271522522	87	0.0944206008583691	0.5057471264367817	0.11873944850872256
YML118W	-1	-/-	-439.11636340618134	-24321.018420815468	87	0.09421841541755889	0.5057471264367817	0.11902082160945414
YOR081C	-1	-/-	-439.1266448497772	-20898.430617570877	87	0.09401709401709402	0.5057471264367817	0.1193021947101857
YAR071W	0	0/0	-439.157649487257	-35361.601333878	348	0.09401709401709402	0.5057471264367817	0.1193021947101857
YMR157C	0	0/0	-439.203094124794	-36348.61179989576	348	0.09401709401709402	0.5057471264367817	0.1193021947101857
YNL242W	-1	-/-	-439.22983145713806	-21088.64313662052	87	0.09381663113006397	0.5057471264367817	0.11958356781091728
YDL237W	0	0/-	-439.2861987352371	-34227.35744544864	348	0.09381663113006397	0.5057471264367817	0.11958356781091728
YER046W	0	0/-	-439.301006346941	-36585.5375013398	348	0.09381663113006397	0.5057471264367817	0.11958356781091728
YPR201W	-1	-/-	-439.3662271499634	-20961.56640315056	87	0.09361702127659574	0.5057471264367817	0.11986494091164884
YDR096W	-1	-/-	-439.38223814964294	-23770.30302554369	87	0.09341825902335456	0.5057471264367817	0.12014631401238042
YNL116W	-1	-/-	-439.4376599788666	-23437.16067326069	87	0.09322033898305085	0.5057471264367817	0.12042768711311198
YBR241C	0	0/-	-439.4856975674629	-34192.08869856596	348	0.09322033898305085	0.5057471264367817	0.12042768711311198
YIL113W	0	0/-	-439.4899236559868	-35336.83563236892	348	0.09322033898305085	0.5057471264367817	0.12042768711311198
YHR124W	-1	-/-	-439.4959383010864	-22011.50457596779	87	0.09302325581395349	0.5057471264367817	0.12070906021384356
YDR262W	0	0/0	-439.52408868074417	-34399.5221273005	348	0.09302325581395349	0.5057471264367817	0.12070906021384356
YDR069C	-1	-/-	-439.6194181442261	-22744.929884433746	87	0.09282700421940929	0.5057471264367817	0.12099043331457512
YOR062C	0	0/-	-439.63435430824757	-36302.422272093594	348	0.09282700421940929	0.5057471264367817	0.12099043331457512
YMR008C	-1	-/-	-439.63749980926514	-22366.687070131302	87	0.09263157894736843	0.5057471264367817	0.1212718064153067
YGR143W	-1	-/-	-439.76702904701233	-22215.037123441696	87	0.09243697478991597	0.5057471264367817	0.12155317951603826
YIL074C	0	0/0	-439.8413766026497	-36142.96685246285	348	0.09243697478991597	0.5057471264367817	0.12155317951603826
YGR110W	0	0/-	-439.86270421743393	-33754.23215645552	348	0.09243697478991597	0.5057471264367817	0.12155317951603826
YJR047C	-1	-/-	-439.9192205667496	-21690.456233859062	87	0.09224318658280922	0.5057471264367817	0.12183455261676984
YKL208W	-1	-/-	-439.947612285614	-22389.309226751328	87	0.09205020920502092	0.5057471264367817	0.1221159257175014
YGR157W	-1	-/-	-440.0864534378052	-21977.990924835205	87	0.0918580375782881	0.5057471264367817	0.12239729881823298
YER098W	0	0/-	-440.11411717534065	-36843.95905922353	348	0.0918580375782881	0.5057471264367817	0.12239729881823298
YHR097C	0	0/0	-440.12061616778374	-34032.13772934675	348	0.0918580375782881	0.5057471264367817	0.12239729881823298
YCR068W	0	0/-	-440.15038228034973	-35080.909836798906	348	0.0918580375782881	0.5057471264367817	0.12239729881823298
YOR136W	-1	-/-	-440.16431856155396	-22633.570241093636	87	0.09166666666666666	0.5057471264367817	0.12267867191896455
YCR073W-A	-1	-/-	-440.2069581747055	-23219.071723729372	87	0.09147609147609148	0.5057471264367817	0.12296004501969612
YLR312C	0	0/0	-440.33104026317596	-34445.418984264135	348	0.09147609147609148	0.5057471264367817	0.12296004501969612
YGL117W	0	0/0	-440.4060458987951	-35700.84737165272	348	0.09147609147609148	0.5057471264367817	0.12296004501969612
YCR011C	0	0/-	-440.42242562025785	-37610.25065867603	348	0.09147609147609148	0.5057471264367817	0.12296004501969612
YBR287W	0	0/0	-440.502731859684	-35694.71014070511	348	0.09147609147609148	0.5057471264367817	0.12296004501969612
YJR122W	0	0/-	-440.53730222582817	-36496.91498577595	348	0.09147609147609148	0.5057471264367817	0.12296004501969612
YGL259W	0	0/0	-440.5549576282501	-35418.64993992075	348	0.09147609147609148	0.5057471264367817	0.12296004501969612
YML004C	-1	-/-	-440.56991171836853	-23301.925267457962	87	0.0912863070539419	0.5057471264367817	0.12324141812042769
YGL039W	-1	-/-	-440.67623710632324	-20023.21096253395	87	0.09109730848861283	0.5057471264367817	0.12352279122115925
YGL040C	0	0/0	-440.7044980227947	-37014.03295272589	348	0.09109730848861283	0.5057471264367817	0.12352279122115925
YNL169C	-1	-/-	-440.7699553966522	-21548.095009565353	87	0.09090909090909091	0.5057471264367817	0.12380416432189083
YMR118C	0	0/-	-440.7829580307007	-34770.13424488902	348	0.09090909090909091	0.5057471264367817	0.12380416432189083
YGR141W	-1	-/-	-440.81123661994934	-24540.46479034424	87	0.09072164948453608	0.5057471264367817	0.12408553742262239
YMR203W	-1	-/-	-440.8483954668045	-22973.53172838688	87	0.09053497942386832	0.5057471264367817	0.12436691052335397
YEL065W	-1	-/-	-440.9475281238556	-21496.71429014206	87	0.09034907597535935	0.5057471264367817	0.12464828362408553
YCR012W	-1	-/-	-440.9643020629883	-22322.647446632385	87	0.09016393442622951	0.5057471264367817	0.12492965672481711
YHR043C	-1	-/0	-441.04391634464264	-21765.21266269684	87	0.08997955010224949	0.5057471264367817	0.1252110298255487
YFR022W	0	0/-	-441.0593120455742	-35997.41459715366	348	0.08997955010224949	0.5057471264367817	0.1252110298255487
YBR297W	-1	-/-	-441.1068732738495	-21725.674625992775	87	0.08979591836734693	0.5057471264367817	0.12549240292628025
YJR161C	0	0/-	-441.1516090631485	-34695.803481627256	348	0.08979591836734693	0.5057471264367817	0.12549240292628025
YDR435C	-1	-/-	-441.289018034935	-24268.817273020744	87	0.08961303462321792	0.5057471264367817	0.1257737760270118
YMR300C	0	0/-	-441.3205181956291	-36509.56926496327	348	0.08961303462321792	0.5057471264367817	0.1257737760270118
YOL159C	0	0/0	-441.3432891368866	-35234.834034860134	348	0.08961303462321792	0.5057471264367817	0.1257737760270118
YNL115C	0	0/0	-441.40973848104477	-34285.58803141117	348	0.08961303462321792	0.5057471264367817	0.1257737760270118
YEL056W	-1	-/-	-441.70260667800903	-20162.058622598648	87	0.08943089430894309	0.5057471264367817	0.12605514912774338
YMR251W-A	0	0/0	-441.7114489078522	-36484.84180667251	348	0.08943089430894309	0.5057471264367817	0.12605514912774338
YJR004C	-1	-/-	-441.8102340698242	-21986.261884212494	87	0.08924949290060852	0.5057471264367817	0.12633652222847497
YNL173C	-1	-/-	-441.9252197742462	-22517.960264205933	87	0.08906882591093117	0.5057471264367817	0.12661789532920653
YFL010C	0	0/0	-441.98081028461456	-34977.41115222871	348	0.08906882591093117	0.5057471264367817	0.12661789532920653
YOL071W	-1	-/-	-441.9861971139908	-24196.242955207825	87	0.08888888888888889	0.5057471264367817	0.1268992684299381
YGR172C	-1	-/-	-441.9868891239166	-22914.072820067406	87	0.08870967741935484	0.5057471264367817	0.12718064153066966
YOR032C	-1	-/-	-442.0420997142792	-21616.629677772522	87	0.08853118712273642	0.5057471264367817	0.12746201463140125
YGL012W	-1	-/-	-442.0954306125641	-22322.328367352486	87	0.08835341365461848	0.5057471264367817	0.1277433877321328
YDR408C	0	0/-	-442.15160834789276	-35882.11989662051	348	0.08835341365461848	0.5057471264367817	0.1277433877321328
YJR080C	0	0/-	-442.1536183655262	-37262.216733890586	348	0.08835341365461848	0.5057471264367817	0.1277433877321328
YEL070W	0	0/0	-442.2091246843338	-36611.43862557411	348	0.08835341365461848	0.5057471264367817	0.1277433877321328
YLR231C	1	+/-	-442.36520433425903	-21771.1811658144	86	0.09018036072144289	0.5172413793103449	0.1277433877321328
YMR278W	0	0/-	-442.41785445809364	-36371.09546741843	348	0.09018036072144289	0.5172413793103449	0.1277433877321328
YGL258W	0	0/0	-442.42063845694065	-34597.61479155719	348	0.09018036072144289	0.5172413793103449	0.1277433877321328
YPL147W	-1	-/-	-442.46635258197784	-22820.024715662003	87	0.09	0.5172413793103449	0.12802476083286438
YMR196W	0	0/-	-442.52837920188904	-33913.55006758869	348	0.09	0.5172413793103449	0.12802476083286438
YDR148C	-1	-/-	-442.53399527072906	-21985.699090600014	87	0.08982035928143713	0.5172413793103449	0.12830613393359594
YEL040W	0	0/-	-442.5443828701973	-36324.27301472053	348	0.08982035928143713	0.5172413793103449	0.12830613393359594
YBR250W	-1	-/-	-442.7329623699188	-21176.892352819443	87	0.08964143426294821	0.5172413793103449	0.12858750703432753
YKR098C	0	0/-	-442.7773965001106	-36956.123232126236	348	0.08964143426294821	0.5172413793103449	0.12858750703432753
YIL117C	-1	-/0	-442.777960203588	-22338.592540703714	87	0.08946322067594434	0.5172413793103449	0.1288688801350591
YLR203C	0	0/-	-442.8649372160435	-36688.17222674191	348	0.08946322067594434	0.5172413793103449	0.1288688801350591
YNL012W	-1	-/-	-442.87683367729187	-22141.944678544998	87	0.08928571428571429	0.5172413793103449	0.12915025323579066
YHR094C	-1	-/-	-442.8819844722748	-20089.835090517998	87	0.0891089108910891	0.5172413793103449	0.12943162633652222
YBR139W	0	0/-	-442.9677057862282	-34091.4202003032	348	0.0891089108910891	0.5172413793103449	0.12943162633652222
YBR127C	-1	-/-	-442.9865062236786	-23116.81859922409	87	0.08893280632411067	0.5172413793103449	0.1297129994372538
YLR364W	0	0/-	-442.9944248199463	-36375.927264645696	348	0.08893280632411067	0.5172413793103449	0.1297129994372538
YOR054C	-1	-/-	-443.01985335350037	-23616.33679997921	87	0.08875739644970414	0.5172413793103449	0.12999437253798538
YDR313C	0	0/-	-443.05733639001846	-36310.16127794981	348	0.08875739644970414	0.5172413793103449	0.12999437253798538
YJL151C	0	0/-	-443.13310980796814	-36598.48300445825	348	0.08875739644970414	0.5172413793103449	0.12999437253798538
YDL107W	0	0/-	-443.1415999531746	-36461.88264043257	348	0.08875739644970414	0.5172413793103449	0.12999437253798538
YDR231C	-1	-/-	-443.14206647872925	-24357.447856783867	87	0.08858267716535433	0.5172413793103449	0.13027574563871694
YOR125C	0	0/0	-443.14986342191696	-35771.96141663194	348	0.08858267716535433	0.5172413793103449	0.13027574563871694
YPL017C	0	0/-	-443.1900060623884	-37592.139527603984	348	0.08858267716535433	0.5172413793103449	0.13027574563871694
YJL038C	0	0/-	-443.21552950143814	-34957.56144800782	348	0.08858267716535433	0.5172413793103449	0.13027574563871694
YMR291W	0	0/-	-443.2209334373474	-35062.50090804696	348	0.08858267716535433	0.5172413793103449	0.13027574563871694
YPR115W	0	0/-	-443.23570042848587	-35352.57821583748	348	0.08858267716535433	0.5172413793103449	0.13027574563871694
YPL024W	0	0/-	-443.2961032092571	-36091.52764508873	348	0.08858267716535433	0.5172413793103449	0.13027574563871694
YGL263W	0	0/-	-443.2991189956665	-35219.0908690393	348	0.08858267716535433	0.5172413793103449	0.13027574563871694
YAL039C	0	0/0	-443.3007196485996	-36526.92405977845	348	0.08858267716535433	0.5172413793103449	0.13027574563871694
YBL101C	0	0/-	-443.51911041140556	-38738.24802561104	348	0.08858267716535433	0.5172413793103449	0.13027574563871694
YDR043C	-1	-/-	-443.57117223739624	-24409.80596166849	87	0.08840864440078586	0.5172413793103449	0.1305571187394485
YMR261C	0	0/-	-443.61580830812454	-36273.26630987227	348	0.08840864440078586	0.5172413793103449	0.1305571187394485
YJR139C	-1	-/0	-443.6268218755722	-23646.502506136894	87	0.08823529411764706	0.5172413793103449	0.13083849184018007
YGL157W	0	0/0	-443.71055418252945	-34669.37792682648	348	0.08823529411764706	0.5172413793103449	0.13083849184018007
YJL071W	-1	-/0	-443.8687858581543	-22507.029742240906	87	0.08806262230919765	0.5172413793103449	0.13111986494091166
YHL004W	0	0/-	-443.89031329751015	-36185.22945256531	348	0.08806262230919765	0.5172413793103449	0.13111986494091166
YJL159W	0	0/-	-443.9300254136324	-34749.89261601679	348	0.08806262230919765	0.5172413793103449	0.13111986494091166
YCR106W	-1	-/-	-443.94451880455017	-21618.68557548523	87	0.087890625	0.5172413793103449	0.13140123804164322
YOR137C	-1	-/-	-443.9521791934967	-22462.985315799713	87	0.08771929824561403	0.5172413793103449	0.13168261114237478
YJL191W	-1	-/-	-443.9558279514313	-22455.364990234375	87	0.08754863813229571	0.5172413793103449	0.13196398424310635
YML076C	-1	-/-	-443.97238993644714	-25086.022966623306	87	0.08737864077669903	0.5172413793103449	0.13224535734383794
YMR201C	-1	-/-	-444.0149484872818	-22640.80331671238	87	0.0872093023255814	0.5172413793103449	0.1325267304445695
YGL045W	-1	-/-	-444.12227034568787	-22683.338295698166	87	0.08704061895551257	0.5172413793103449	0.13280810354530106
YDR247W	-1	-/-	-444.12838077545166	-20753.57363510132	87	0.08687258687258688	0.5172413793103449	0.13308947664603263
YOR237W	-1	-/-	-444.16103053092957	-20264.55179107189	87	0.08670520231213873	0.5172413793103449	0.13337084974676422
YLR222C	-1	-/-	-444.1948392391205	-22848.537959337234	87	0.08653846153846154	0.5172413793103449	0.13365222284749578
YML028W	-1	-/-	-444.2664587497711	-22463.57175564766	87	0.08637236084452975	0.5172413793103449	0.13393359594822735
YGR194C	0	0/0	-444.45819371938705	-37025.83890603483	348	0.08637236084452975	0.5172413793103449	0.13393359594822735
YGR197C	-1	-/-	-444.4813888669014	-22952.762811601162	87	0.08620689655172414	0.5172413793103449	0.1342149690489589
YIL045W	0	0/0	-444.6695273667574	-36045.327398881316	348	0.08620689655172414	0.5172413793103449	0.1342149690489589
YDL123W	0	0/0	-444.716300368309	-37316.007223665714	348	0.08620689655172414	0.5172413793103449	0.1342149690489589
YPL274W	-1	-/-	-444.7174918651581	-21760.842448711395	87	0.08604206500956023	0.5172413793103449	0.1344963421496905
YOR381W	-1	-/-	-444.72755002975464	-21767.861047267914	87	0.08587786259541985	0.5172413793103449	0.13477771525042206
YDR377W	-1	-/-	-444.82935333251953	-23208.665367364883	87	0.08571428571428572	0.5172413793103449	0.13505908835115363
YDR263C	-1	-/-	-444.9007600545883	-23068.156762480736	87	0.08555133079847908	0.5172413793103449	0.1353404614518852
YOR386W	-1	-/-	-444.9752128124237	-22784.28680706024	87	0.08538899430740038	0.5172413793103449	0.13562183455261678
YFR055W	-1	-/-	-445.0995740890503	-21631.636158704758	87	0.08522727272727272	0.5172413793103449	0.13590320765334835
YMR101C	-1	-/-	-445.10210061073303	-20754.41263628006	87	0.08506616257088846	0.5172413793103449	0.1361845807540799
YHR042W	-1	-/-	-445.1306631565094	-21736.675570487976	87	0.08490566037735849	0.5172413793103449	0.13646595385481147
YNL208W	0	0/0	-445.1453981399536	-34046.53272007406	348	0.08490566037735849	0.5172413793103449	0.13646595385481147
YGR144W	1	+/+	-445.21685218811035	-22195.471272468567	86	0.08662900188323917	0.5287356321839081	0.13646595385481147
YMR152W	0	0/0	-445.2583233118057	-38054.42338740826	348	0.08662900188323917	0.5287356321839081	0.13646595385481147
YKR066C	-1	-/-	-445.27527928352356	-23186.303938388824	87	0.08646616541353383	0.5287356321839081	0.13674732695554306
YHR009C	0	0/-	-445.307717859745	-35873.566015064716	348	0.08646616541353383	0.5287356321839081	0.13674732695554306
YAL015C	-1	-/-	-445.43480134010315	-22451.687453746796	87	0.08630393996247655	0.5287356321839081	0.13702870005627463
YDL067C	0	0/-	-445.62216222286224	-37531.06883023679	348	0.08630393996247655	0.5287356321839081	0.13702870005627463
YDL130W-A	-1	-/0	-445.66920280456543	-21770.809607744217	87	0.08614232209737828	0.5287356321839081	0.1373100731570062
YDR236C	1	+/+	-445.7365732192993	-21701.538106441498	86	0.08785046728971962	0.5402298850574713	0.1373100731570062
YIL167W	-1	-/0	-445.75254559516907	-21073.286686182022	87	0.08768656716417911	0.5402298850574713	0.13759144625773775
YNL077W	0	0/-	-445.8666811287403	-35674.417053222656	348	0.08768656716417911	0.5402298850574713	0.13759144625773775
YOR222W	0	0/-	-445.87197756767273	-35021.808497071266	348	0.08768656716417911	0.5402298850574713	0.13759144625773775
YCL038C	-1	-/-	-445.977205991745	-21860.606833457947	87	0.08752327746741155	0.5402298850574713	0.13787281935846932
YGR165W	-1	-/-	-446.04971146583557	-21291.125789880753	87	0.08736059479553904	0.5402298850574713	0.1381541924592009
YBR105C	-1	-/-	-446.1915719509125	-23716.3395447731	87	0.08719851576994433	0.5402298850574713	0.13843556555993247
YOR128C	0	0/-	-446.20526844263077	-36106.0582623817	348	0.08719851576994433	0.5402298850574713	0.13843556555993247
YHR150W	-1	-/-	-446.2277085185051	-23909.926280081272	87	0.08703703703703704	0.5402298850574713	0.13871693866066404
YPR069C	0	0/+	-446.25126695632935	-36177.844817917794	348	0.08703703703703704	0.5402298850574713	0.13871693866066404
YOL048C	0	0/-	-446.27982729673386	-33838.000144302845	348	0.08703703703703704	0.5402298850574713	0.13871693866066404
YPL187W	-1	-/-	-446.3049535751343	-18862.811634778976	87	0.08687615526802218	0.5402298850574713	0.1389983117613956
YHR198C	0	0/0	-446.3621146976948	-36658.13432406634	348	0.08687615526802218	0.5402298850574713	0.1389983117613956
YDL141W	0	0/0	-446.40812288597226	-36904.900990288705	348	0.08687615526802218	0.5402298850574713	0.1389983117613956
YDL124W	0	0/-	-446.41261434555054	-34337.21453760564	348	0.08687615526802218	0.5402298850574713	0.1389983117613956
YHR024C	-1	-/-	-446.4758200645447	-23855.788639068604	87	0.08671586715867159	0.5402298850574713	0.1392796848621272
YDR204W	0	0/0	-446.48317179083824	-36522.915613114834	348	0.08671586715867159	0.5402298850574713	0.1392796848621272
YHR136C	0	0/-	-446.53433737158775	-34606.05936000869	348	0.08671586715867159	0.5402298850574713	0.1392796848621272
YLL027W	-1	-/+	-446.64392471313477	-24898.397669315338	87	0.0865561694290976	0.5402298850574713	0.13956105796285875
YOR230W	-1	-/-	-446.6515884399414	-23016.523564100266	87	0.08639705882352941	0.5402298850574713	0.13984243106359032
YHR162W	0	0/-	-446.6586160212755	-34711.628938004375	348	0.08639705882352941	0.5402298850574713	0.13984243106359032
YNR074C	-1	-/-	-446.66750264167786	-20825.595440626144	87	0.08623853211009175	0.5402298850574713	0.14012380416432188
YGL090W	-1	-/-	-446.7789385318756	-22769.82464313507	87	0.08608058608058608	0.5402298850574713	0.14040517726505347
YOR192C	0	0/-	-446.8575990200043	-36384.72855875641	348	0.08608058608058608	0.5402298850574713	0.14040517726505347
YHR101C	0	0/-	-446.8985422849655	-36444.55265596509	348	0.08608058608058608	0.5402298850574713	0.14040517726505347
YIL037C	-1	-/-	-446.9176547527313	-21288.60831928253	87	0.08592321755027423	0.5402298850574713	0.14068655036578503
YER014W	0	0/0	-446.95454251766205	-35531.66375370324	348	0.08592321755027423	0.5402298850574713	0.14068655036578503
YBL001C	0	0/0	-446.98421281576157	-35781.04729171097	348	0.08592321755027423	0.5402298850574713	0.14068655036578503
YPL098C	-1	-/-	-446.9931526184082	-22726.374543070793	87	0.08576642335766424	0.5402298850574713	0.1409679234665166
YCR079W	0	0/-	-446.9938348531723	-37463.432894051075	348	0.08576642335766424	0.5402298850574713	0.1409679234665166
YDR258C	-1	-/-	-447.22935116291046	-22973.74910748005	87	0.08561020036429873	0.5402298850574713	0.14124929656724816
YDR261C	0	0/-	-447.30381762981415	-37014.769115671515	348	0.08561020036429873	0.5402298850574713	0.14124929656724816
YOR036W	-1	-/-	-447.3307194709778	-24635.17891740799	87	0.08545454545454545	0.5402298850574713	0.14153066966797975
YMR184W	-1	-/-	-447.3877342939377	-23064.38610330224	87	0.0852994555353902	0.5402298850574713	0.14181204276871132
YIL168W	0	0/0	-447.39758628606796	-34486.69523438811	348	0.0852994555353902	0.5402298850574713	0.14181204276871132
YLR038C	0	0/-	-447.8798208832741	-36443.500621929765	348	0.0852994555353902	0.5402298850574713	0.14181204276871132
YML052W	-1	-/-	-447.89500522613525	-21395.13119637966	87	0.08514492753623189	0.5402298850574713	0.14209341586944288
YDL214C	0	0/-	-447.90078465640545	-35092.80777685344	348	0.08514492753623189	0.5402298850574713	0.14209341586944288
YKL053C-A	-1	-/-	-447.96452236175537	-22516.544960141182	87	0.08499095840867993	0.5402298850574713	0.14237478897017444
YOL096C	0	0/0	-448.0511047244072	-36871.5293225795	348	0.08499095840867993	0.5402298850574713	0.14237478897017444
YPL110C	-1	-/-	-448.12287855148315	-22856.631600260735	87	0.08483754512635379	0.5402298850574713	0.14265616207090603
YBL098W	1	+/-	-448.2241539955139	-21481.344369530678	86	0.08648648648648649	0.5517241379310345	0.14265616207090603
YHR098C	-1	-/-	-448.24561882019043	-22475.319272756577	87	0.08633093525179857	0.5517241379310345	0.1429375351716376
YDL199C	0	0/-	-448.3978140950203	-34305.97365409136	348	0.08633093525179857	0.5517241379310345	0.1429375351716376
YDL104C	0	0/-	-448.4075443446636	-36658.06698265672	348	0.08633093525179857	0.5517241379310345	0.1429375351716376
YER141W	0	0/0	-448.42083525657654	-35377.978012248874	348	0.08633093525179857	0.5517241379310345	0.1429375351716376
YMR252C	0	0/0	-448.4218137860298	-35009.86667025089	348	0.08633093525179857	0.5517241379310345	0.1429375351716376
YMR090W	0	0/0	-448.42379891872406	-33907.997274428606	348	0.08633093525179857	0.5517241379310345	0.1429375351716376
YBR036C	-1	-/-	-448.43078964948654	-24380.14996892214	87	0.08617594254937164	0.5517241379310345	0.14321890827236916
YKL178C	-1	-/-	-448.47148990631104	-20849.87986242771	87	0.08602150537634409	0.5517241379310345	0.14350028137310072
YLR394W	-1	-/-	-448.5448100566864	-23251.39871072769	87	0.08586762075134168	0.5517241379310345	0.14378165447383232
YDR321W	0	0/0	-448.6767506599426	-37835.786027118564	348	0.08586762075134168	0.5517241379310345	0.14378165447383232
YIL010W	-1	-/-	-448.70259273052216	-23008.25669145584	87	0.08571428571428572	0.5517241379310345	0.14406302757456388
YDR111C	0	0/0	-448.7548455297947	-35204.09895685315	348	0.08571428571428572	0.5517241379310345	0.14406302757456388
YDR511W	-1	-/-	-448.7842938899994	-24238.71958720684	87	0.0855614973262032	0.5517241379310345	0.14434440067529544
YJR091C	-1	-/-	-448.7849807739258	-23057.26937687397	87	0.08540925266903915	0.5517241379310345	0.144625773776027
YHR002W	0	0/-	-449.0090548992157	-35089.97804695368	348	0.08540925266903915	0.5517241379310345	0.144625773776027
YMR325W	0	0/-	-449.0818222165108	-33430.261075884104	348	0.08540925266903915	0.5517241379310345	0.144625773776027
YKR069W	0	0/0	-449.0959190130234	-37224.29894503206	348	0.08540925266903915	0.5517241379310345	0.144625773776027
YGL134W	0	0/-	-449.17914122343063	-36951.83866326511	348	0.08540925266903915	0.5517241379310345	0.144625773776027
YKL219W	0	0/-	-449.40441048145294	-36757.22517386079	348	0.08540925266903915	0.5517241379310345	0.144625773776027
YIL094C	0	0/0	-449.4124746918678	-36849.092349641025	348	0.08540925266903915	0.5517241379310345	0.144625773776027
YDL054C	0	0/-	-449.45303896069527	-37021.99039363954	348	0.08540925266903915	0.5517241379310345	0.144625773776027
YGL187C	-1	-/-	-449.5492821931839	-22992.863224327564	87	0.0852575488454707	0.5517241379310345	0.14490714687675857
YBR128C	0	0/-	-449.68894673883915	-36766.11761674285	348	0.0852575488454707	0.5517241379310345	0.14490714687675857
YEL041W	1	+/-	-449.76169657707214	-21344.14881849289	86	0.08687943262411348	0.5632183908045977	0.14490714687675857
YLR099C	0	0/-	-449.7829156219959	-35450.96579118073	348	0.08687943262411348	0.5632183908045977	0.14490714687675857
YDL247W	-1	-/-	-449.7874262332916	-22045.946347892284	87	0.08672566371681416	0.5632183908045977	0.14518851997749016
YLR395C	0	0/-	-449.8797253370285	-36843.58534529805	348	0.08672566371681416	0.5632183908045977	0.14518851997749016
YCR073C	-1	-/-	-449.8941693305969	-21251.200010299683	87	0.08657243816254417	0.5632183908045977	0.14546989307822172
YML070W	0	0/-	-449.95322945713997	-38132.31786516309	348	0.08657243816254417	0.5632183908045977	0.14546989307822172
YNL083W	0	0/-	-450.1360556781292	-36421.200294047594	348	0.08657243816254417	0.5632183908045977	0.14546989307822172
YIL124W	-1	-/-	-450.150985121727	-24843.817695856094	87	0.08641975308641975	0.5632183908045977	0.1457512661789533
YMR168C	-1	-/-	-450.2007724046707	-23661.699830412865	87	0.08626760563380281	0.5632183908045977	0.14603263927968485
YER038C	-1	-/-	-450.24456429481506	-20984.20259308815	87	0.08611599297012303	0.5632183908045977	0.14631401238041644
YNR034W	-1	-/-	-450.26682806015015	-21209.352170705795	87	0.08596491228070176	0.5632183908045977	0.146595385481148
YDR492W	-1	-/-	-450.5447840690613	-21338.310298860073	87	0.08581436077057793	0.5632183908045977	0.14687675858187957
YEL009C	-1	-/-	-450.58622121810913	-22808.843638420105	87	0.08566433566433566	0.5632183908045977	0.14715813168261113
YGR201C	0	0/-	-450.5939624905586	-34579.20415246487	348	0.08566433566433566	0.5632183908045977	0.14715813168261113
YOR393W	0	0/-	-450.6210969686508	-35078.5957993865	348	0.08566433566433566	0.5632183908045977	0.14715813168261113
YGR077C	-1	-/-	-450.6266486644745	-24050.35280942917	87	0.08551483420593368	0.5632183908045977	0.14743950478334272
YMR154C	0	0/-	-450.66164424456656	-36840.3010261748	348	0.08551483420593368	0.5632183908045977	0.14743950478334272
YPL229W	0	0/0	-450.72080677747726	-34795.79896837473	348	0.08551483420593368	0.5632183908045977	0.14743950478334272
YPL040C	-1	-/-	-450.7283113002777	-22281.21693944931	87	0.08536585365853659	0.5632183908045977	0.1477208778840743
YJR152W	0	0/-	-450.791762560606	-35168.01242876053	348	0.08536585365853659	0.5632183908045977	0.1477208778840743
YNL073W	-1	-/-	-450.8858337402344	-22565.510445594788	87	0.08521739130434783	0.5632183908045977	0.14800225098480585
YDL198C	-1	-/-	-450.8933924436569	-22386.915762782097	87	0.08506944444444445	0.5632183908045977	0.1482836240855374
YJL167W	-1	-/-	-450.91966366767883	-22951.709080457687	87	0.08492201039861352	0.5632183908045977	0.148564997186269
YGL166W	-1	-/-	-451.0199793577194	-23954.840822815895	87	0.0847750865051903	0.5632183908045977	0.14884637028700057
YMR315W	0	0/0	-451.057087123394	-33840.325089246035	348	0.0847750865051903	0.5632183908045977	0.14884637028700057
YIL034C	-1	-/-	-451.0631332397461	-23475.855205774307	87	0.0846286701208981	0.5632183908045977	0.14912774338773213
YGR066C	0	0/-	-451.14613127708435	-35524.68254715204	348	0.0846286701208981	0.5632183908045977	0.14912774338773213
YLR213C	0	0/-	-451.1666496992111	-36674.57642862201	348	0.0846286701208981	0.5632183908045977	0.14912774338773213
YOL143C	1	+/+	-451.1828193664551	-23359.691382050514	86	0.08620689655172414	0.5747126436781609	0.14912774338773213
YPR134W	-1	-/-	-451.226051568985	-23831.156390070915	87	0.08605851979345955	0.5747126436781609	0.1494091164884637
YLR241W	0	0/-	-451.31959760189056	-35123.4676707387	348	0.08605851979345955	0.5747126436781609	0.1494091164884637
YOR176W	0	0/0	-451.3574011605233	-37083.88921458088	348	0.08605851979345955	0.5747126436781609	0.1494091164884637
YIR016W	0	0/0	-451.4063165783882	-34625.39615637064	348	0.08605851979345955	0.5747126436781609	0.1494091164884637
YOR028C	-1	-/-	-451.4162641763687	-23190.397062182426	87	0.0859106529209622	0.5747126436781609	0.14969048958919529
YJL060W	1	+/-	-451.421484708786	-24880.867036819458	86	0.08747855917667238	0.5862068965517241	0.14969048958919529
YIR019C	-1	-/-	-451.5015709400177	-21458.969844579697	87	0.08732876712328767	0.5862068965517241	0.14997186268992685
YBR255W	0	0/0	-451.53913336992264	-37815.73103442788	348	0.08732876712328767	0.5862068965517241	0.14997186268992685
YHR111W	-1	-/-	-451.58350253105164	-23516.046481251717	87	0.08717948717948718	0.5862068965517241	0.1502532357906584
YMR088C	-1	-/-	-451.5961048603058	-21118.201416492462	87	0.08703071672354949	0.5862068965517241	0.15053460889138998
YMR025W	-1	-/-	-451.61757612228394	-23249.426894068718	87	0.0868824531516184	0.5862068965517241	0.15081598199212154
YPR113W	-1	-/-	-451.62210738658905	-22836.79433950782	87	0.08673469387755102	0.5862068965517241	0.15109735509285313
YDR411C	-1	-/-	-451.6271393299103	-23200.408186674118	87	0.0865874363327674	0.5862068965517241	0.1513787281935847
YPL264C	0	0/0	-451.72649651765823	-35420.223241746426	348	0.0865874363327674	0.5862068965517241	0.1513787281935847
YLR340W	-1	-/-	-451.74289059638977	-23723.80832207203	87	0.08644067796610169	0.5862068965517241	0.15166010129431626
YKR039W	-1	-/-	-451.7805802822113	-21563.23961019516	87	0.08629441624365482	0.5862068965517241	0.15194147439504782
YNL195C	0	0/0	-451.8568009734154	-34130.288410544395	348	0.08629441624365482	0.5862068965517241	0.15194147439504782
YAR020C	0	0/-	-451.8789337873459	-35241.40359182656	348	0.08629441624365482	0.5862068965517241	0.15194147439504782
YDR497C	0	0/-	-451.95295882225037	-37550.39481444936	348	0.08629441624365482	0.5862068965517241	0.15194147439504782
YDR539W	0	0/-	-451.9617555141449	-35248.185426175594	348	0.08629441624365482	0.5862068965517241	0.15194147439504782
YPL088W	0	0/0	-451.9649521112442	-36158.004306316376	348	0.08629441624365482	0.5862068965517241	0.15194147439504782
YNR047W	-1	-/-	-452.04261660575867	-22760.755734205246	87	0.08614864864864864	0.5862068965517241	0.1522228474957794
YIL176C	0	0/-	-452.09270775318146	-35048.55345776677	348	0.08614864864864864	0.5862068965517241	0.1522228474957794
YER044C	-1	-/-	-452.1353214979172	-21669.604804754257	87	0.08600337268128162	0.5862068965517241	0.15250422059651098
YMR086W	0	0/0	-452.1649992465973	-35358.59612694383	348	0.08600337268128162	0.5862068965517241	0.15250422059651098
YJR105W	-1	-/-	-452.28519105911255	-22843.523315668106	87	0.08585858585858586	0.5862068965517241	0.15278559369724254
YLR157C	-1	-/-	-452.3139424920082	-21870.621086537838	87	0.08571428571428572	0.5862068965517241	0.1530669667979741
YMR302C	-1	-/-	-452.34742510318756	-24783.55717611313	87	0.08557046979865772	0.5862068965517241	0.1533483398987057
YMR318C	0	0/0	-452.4189662337303	-36713.91798129678	348	0.08557046979865772	0.5862068965517241	0.1533483398987057
YEL071W	-1	-/-	-452.5015616416931	-21393.893873810768	87	0.08542713567839195	0.5862068965517241	0.15362971299943726
YMR062C	0	0/0	-452.50767278671265	-36253.35803799331	348	0.08542713567839195	0.5862068965517241	0.15362971299943726
YKL065C	0	0/-	-452.5177343636751	-38830.715779297054	348	0.08542713567839195	0.5862068965517241	0.15362971299943726
YAR019C	-1	-/-	-452.5701115131378	-22473.2939889431	87	0.08528428093645485	0.5862068965517241	0.15391108610016882
YOL132W	0	0/-	-452.6010899245739	-34505.52325800061	348	0.08528428093645485	0.5862068965517241	0.15391108610016882
YNL311C	-1	-/-	-452.6382116675377	-23484.39424173534	87	0.08514190317195326	0.5862068965517241	0.15419245920090038
YOR035C	-1	-/-	-452.87841415405273	-25081.647688031197	87	0.085	0.5862068965517241	0.15447383230163197
YNL134C	0	0/-	-452.9917820096016	-34152.92814129591	348	0.085	0.5862068965517241	0.15447383230163197
YDR044W	0	0/0	-453.0281330049038	-35571.86752462387	348	0.085	0.5862068965517241	0.15447383230163197
YDR085C	-1	-/-	-453.0339546203613	-25762.27728432417	87	0.08485856905158069	0.5862068965517241	0.15475520540236354
YHR195W	0	0/0	-453.09748777747154	-37907.85977695882	348	0.08485856905158069	0.5862068965517241	0.15475520540236354
YMR058W	-1	-/-	-453.14598321914673	-20841.27769768238	87	0.08471760797342193	0.5862068965517241	0.1550365785030951
YER072W	-1	-/-	-453.1713424921036	-21956.807079911232	87	0.0845771144278607	0.5862068965517241	0.15531795160382666
YIL009C-A	-1	-/-	-453.1727192401886	-23077.9511218071	87	0.08443708609271523	0.5862068965517241	0.15559932470455826
YNL129W	1	+/-	-453.1760001182556	-22011.796419620514	86	0.0859504132231405	0.5977011494252874	0.15559932470455826
YGR258C	-1	-/-	-453.2297022342682	-23819.791332244873	87	0.0858085808580858	0.5977011494252874	0.15588069780528982
YNL278W	-1	-/-	-453.3885564804077	-21801.866440176964	87	0.085667215815486	0.5977011494252874	0.15616207090602138
YGR268C	-1	-/0	-453.40221548080444	-22411.638018608093	87	0.08552631578947369	0.5977011494252874	0.15644344400675295
YJL144W	0	0/-	-453.4044386744499	-34960.25555410981	348	0.08552631578947369	0.5977011494252874	0.15644344400675295
YBR137W	0	0/-	-453.4484718441963	-34698.294161617756	348	0.08552631578947369	0.5977011494252874	0.15644344400675295
YIL120W	-1	-/-	-453.52698135375977	-21167.609949946404	87	0.08538587848932677	0.5977011494252874	0.15672481710748454
YNL098C	-1	-/-	-453.5273302793503	-24325.402805805206	87	0.08524590163934426	0.5977011494252874	0.1570061902082161
YKL142W	0	0/0	-453.5465299487114	-38691.89910234511	348	0.08524590163934426	0.5977011494252874	0.1570061902082161
YHR053C	-1	-/-	-453.5924303531647	-20199.744492173195	87	0.0851063829787234	0.5977011494252874	0.15728756330894766
YMR042W	-1	-/-	-453.6006259918213	-22353.169204711914	87	0.08496732026143791	0.5977011494252874	0.15756893640967923
YBR248C	0	0/0	-453.6430919766426	-37106.08789463341	348	0.08496732026143791	0.5977011494252874	0.15756893640967923
YDR076W	-1	-/-	-453.73769998550415	-21962.096232652664	87	0.08482871125611746	0.5977011494252874	0.1578503095104108
YOR180C	-1	-/-	-453.8298394680023	-21638.776183009148	87	0.08469055374592833	0.5977011494252874	0.15813168261114238
YMR232W	-1	-/-	-453.8819088935852	-21035.082195043564	87	0.08455284552845528	0.5977011494252874	0.15841305571187395
YIL114C	-1	-/-	-453.96558952331543	-21066.74669766426	87	0.08441558441558442	0.5977011494252874	0.1586944288126055
YLR220W	-1	-/-	-454.10041522979736	-22281.53561067581	87	0.08427876823338736	0.5977011494252874	0.15897580191333707
YCR024C	0	0/-	-454.11921805143356	-35885.94012194872	348	0.08427876823338736	0.5977011494252874	0.15897580191333707
YDL072C	0	0/-	-454.1527247726917	-38174.590731723234	348	0.08427876823338736	0.5977011494252874	0.15897580191333707
YGL009C	0	0/0	-454.1823566555977	-35698.22199869156	348	0.08427876823338736	0.5977011494252874	0.15897580191333707
YBR085W	-1	-/-	-454.1830470561981	-22077.26248037815	87	0.08414239482200647	0.5977011494252874	0.15925717501406866
YGL197W	0	0/-	-454.2178384363651	-37451.78501981497	348	0.08414239482200647	0.5977011494252874	0.15925717501406866
YOR226C	-1	-/-	-454.2748130559921	-22611.15832978487	87	0.0840064620355412	0.5977011494252874	0.15953854811480023
YNL104C	0	0/0	-454.30137620680034	-37024.340969101526	348	0.0840064620355412	0.5977011494252874	0.15953854811480023
YLL039C	0	0/-	-454.3179575204849	-36621.15442454815	348	0.0840064620355412	0.5977011494252874	0.15953854811480023
YBR161W	-1	-/-	-454.32431983947754	-21360.20945227146	87	0.08387096774193549	0.5977011494252874	0.1598199212155318
YLR153C	-1	-/-	-454.3922755718231	-22707.55565369129	87	0.08373590982286634	0.5977011494252874	0.16010129431626335
YHR143W	-1	-/-	-454.6177713871002	-19988.34914302826	87	0.08360128617363344	0.5977011494252874	0.16038266741699495
YNR059W	-1	-/-	-454.62452030181885	-22715.965968430042	87	0.08346709470304976	0.5977011494252874	0.1606640405177265
YOL153C	0	0/0	-454.63069105148315	-34183.963659882545	348	0.08346709470304976	0.5977011494252874	0.1606640405177265
YBR045C	0	0/-	-454.70586121082306	-35034.985349603	348	0.08346709470304976	0.5977011494252874	0.1606640405177265
YLL001W	-1	-/-	-454.7114360332489	-24248.836416721344	87	0.08333333333333333	0.5977011494252874	0.16094541361845807
YMR267W	-1	-/-	-454.7407970428467	-22374.7051217556	87	0.0832	0.5977011494252874	0.16122678671918964
YBL051C	-1	-/-	-454.83917760849	-20497.58856654167	87	0.08306709265175719	0.5977011494252874	0.16150815981992123
YMR215W	0	0/-	-454.9049206674099	-35664.424521584064	348	0.08306709265175719	0.5977011494252874	0.16150815981992123
YGR124W	0	0/0	-454.91183522343636	-37741.84742036462	348	0.08306709265175719	0.5977011494252874	0.16150815981992123
YOL124C	-1	-/-	-454.9242880344391	-22287.79994535446	87	0.08293460925039872	0.5977011494252874	0.1617895329206528
YLR242C	-1	-/-	-454.9525694847107	-23510.440311908722	87	0.08280254777070063	0.5977011494252874	0.16207090602138435
YIL006W	0	0/-	-454.9594994187355	-34899.165182203054	348	0.08280254777070063	0.5977011494252874	0.16207090602138435
YLR326W	0	0/0	-454.97099751234055	-35386.946894824505	348	0.08280254777070063	0.5977011494252874	0.16207090602138435
YHR113W	0	0/0	-454.99359744787216	-34114.083494737744	348	0.08280254777070063	0.5977011494252874	0.16207090602138435
YNL223W	-1	-/-	-455.0692789554596	-23161.583097219467	87	0.08267090620031796	0.5977011494252874	0.16235227912211592
YLR342W	-1	-/-	-455.1247010231018	-22993.2075240165	87	0.08253968253968254	0.5977011494252874	0.1626336522228475
YGR257C	-1	-/-	-455.259952545166	-21690.52466416359	87	0.08240887480190175	0.5977011494252874	0.16291502532357907
YPR078C	-1	-/0	-455.2849631309509	-20908.89286828041	87	0.08227848101265822	0.5977011494252874	0.16319639842431063
YPL258C	1	+/+	-455.35298919677734	-22778.737142443657	86	0.08372827804107424	0.6091954022988506	0.16319639842431063
YGR287C	0	0/-	-455.38650143146515	-35354.898388415575	348	0.08372827804107424	0.6091954022988506	0.16319639842431063
YLR214W	-1	-/-	-455.4317796230316	-21472.841095924377	87	0.083596214511041	0.6091954022988506	0.1634777715250422
YGR028W	-1	-/-	-455.48425340652466	-23291.33077931404	87	0.08346456692913386	0.6091954022988506	0.1637591446257738
YOL156W	-1	-/-	-455.49946880340576	-22830.844452261925	87	0.08333333333333333	0.6091954022988506	0.16404051772650535
YBR140C	0	0/-	-455.5182413458824	-36760.882659690455	348	0.08333333333333333	0.6091954022988506	0.16404051772650535
YMR202W	-1	-/-	-455.53211998939514	-22634.518075942993	87	0.08320251177394035	0.6091954022988506	0.16432189082723692
YOR152C	0	0/0	-455.5673399567604	-35261.62343078852	348	0.08320251177394035	0.6091954022988506	0.16432189082723692
YGR155W	-1	-/-	-455.6924601793289	-23061.139200806618	87	0.08307210031347963	0.6091954022988506	0.16460326392796848
YNL101W	-1	-/-	-455.81877160072327	-21578.76962274313	87	0.08294209702660407	0.6091954022988506	0.16488463702870004
YMR199W	-1	-/-	-455.8194088935852	-20984.40914940834	87	0.0828125	0.6091954022988506	0.16516601012943163
YMR272C	-1	-/-	-455.9870800971985	-21204.25090801716	87	0.08268330733229329	0.6091954022988506	0.1654473832301632
YER178W	-1	-/-	-456.0628421008587	-25699.55951848626	87	0.08255451713395638	0.6091954022988506	0.16572875633089476
YMR262W	0	0/-	-456.07140707969666	-34615.9359767437	348	0.08255451713395638	0.6091954022988506	0.16572875633089476
YDL004W	-1	-/-	-456.1287145614624	-22762.619607806206	87	0.08242612752721618	0.6091954022988506	0.16601012943162632
YDR037W	-1	-/-	-456.13386112451553	-23093.442873597145	87	0.08229813664596274	0.6091954022988506	0.16629150253235792
YLR390W-A	-1	-/-	-456.16755414009094	-21216.09114909172	87	0.08217054263565891	0.6091954022988506	0.16657287563308948
YKL038W	-1	-/-	-456.1760289669037	-21758.858750104904	87	0.08204334365325078	0.6091954022988506	0.16685424873382104
YGL148W	0	0/0	-456.18693393468857	-37826.7725751102	348	0.08204334365325078	0.6091954022988506	0.16685424873382104
YNL306W	0	0/-	-456.2621390223503	-37797.50650668144	348	0.08204334365325078	0.6091954022988506	0.16685424873382104
YLR249W	-1	-/-	-456.295490026474	-24792.083241701126	87	0.08191653786707882	0.6091954022988506	0.1671356218345526
YKL151C	0	0/-	-456.3278059363365	-34891.36093443632	348	0.08191653786707882	0.6091954022988506	0.1671356218345526
YKR054C	-1	-/-	-456.3642780780792	-23430.99932062626	87	0.08179012345679013	0.6091954022988506	0.1674169949352842
YJL063C	-1	-/-	-456.4267826080322	-22385.425541639328	87	0.08166409861325115	0.6091954022988506	0.16769836803601576
YAR028W	0	0/0	-456.47989958524704	-34951.420966506004	348	0.08166409861325115	0.6091954022988506	0.16769836803601576
YDR391C	0	0/0	-456.4818900823593	-34586.603702515364	348	0.08166409861325115	0.6091954022988506	0.16769836803601576
YOR034C	-1	-/-	-456.49445509910583	-23316.639123260975	87	0.08153846153846153	0.6091954022988506	0.16797974113674732
YHR183W	1	+/-	-456.60880613327026	-24058.57451057434	86	0.08294930875576037	0.6206896551724138	0.16797974113674732
YPR133W-A	-1	-/-	-456.6525728702545	-21503.818195343018	87	0.08282208588957055	0.6206896551724138	0.1682611142374789
YIL129C	-1	-/-	-456.87430477142334	-22352.11292862892	87	0.08269525267993874	0.6206896551724138	0.16854248733821048
YOL155C	0	0/-	-456.88081446290016	-34486.09210323542	348	0.08269525267993874	0.6206896551724138	0.16854248733821048
YAL048C	0	0/-	-456.90919092297554	-37699.04306562245	348	0.08269525267993874	0.6206896551724138	0.16854248733821048
YER079W	0	0/0	-456.91507029533386	-34403.34535771608	348	0.08269525267993874	0.6206896551724138	0.16854248733821048
YDR282C	0	0/-	-457.0199437737465	-35255.36475086212	348	0.08269525267993874	0.6206896551724138	0.16854248733821048
YOR384W	0	0/-	-457.0446699857712	-36760.991391956806	348	0.08269525267993874	0.6206896551724138	0.16854248733821048
YOL065C	-1	-/-	-457.05599772930145	-24858.738401174545	87	0.08256880733944955	0.6206896551724138	0.16882386043894204
YKL134C	-1	-/-	-457.064346075058	-22066.9919154644	87	0.08244274809160305	0.6206896551724138	0.1691052335396736
YNL074C	-1	-/-	-457.102459192276	-22488.979207396507	87	0.08231707317073171	0.6206896551724138	0.16938660664040517
YJL149W	0	0/-	-457.10732954740524	-35166.95064240694	348	0.08231707317073171	0.6206896551724138	0.16938660664040517
YOR080W	-1	-/-	-457.14980030059814	-22352.71964251995	87	0.0821917808219178	0.6206896551724138	0.16966797974113676
YPR127W	0	0/+	-457.2243102192879	-35108.98579210043	348	0.0821917808219178	0.6206896551724138	0.16966797974113676
YGL038C	-1	-/-	-457.2399789094925	-22485.730140328407	87	0.08206686930091185	0.6206896551724138	0.16994935284186832
YKL162C	0	0/-	-457.2548313140869	-35322.09394830465	348	0.08206686930091185	0.6206896551724138	0.16994935284186832
YBR212W	-1	-/-	-457.2672173976898	-22773.205684423447	87	0.0819423368740516	0.6206896551724138	0.1702307259425999
YOL117W	-1	-/-	-457.3599455356598	-22367.778960466385	87	0.08181818181818182	0.6206896551724138	0.17051209904333145
YPR035W	0	0/0	-457.36413514614105	-36899.10122323781	348	0.08181818181818182	0.6206896551724138	0.17051209904333145
YDR058C	-1	-/-	-457.3949885368347	-23671.057409763336	87	0.08169440242057488	0.6206896551724138	0.17079347214406304
YLR056W	-1	-/-	-457.4682352542877	-21066.86014866829	87	0.08157099697885196	0.6206896551724138	0.1710748452447946
YBR020W	-1	-/-	-457.48381757736206	-21388.759956598282	87	0.08144796380090498	0.6206896551724138	0.17135621834552617
YJR044C	-1	-/-	-457.49478483200073	-23497.646801114082	87	0.08132530120481928	0.6206896551724138	0.17163759144625773
YHR194W	-1	-/-	-457.498087644577	-23061.079649448395	87	0.081203007518797	0.6206896551724138	0.1719189645469893
YLR350W	-1	-/-	-457.57549595832825	-22551.84752869606	87	0.08108108108108109	0.6206896551724138	0.17220033764772089
YIR036C	0	0/0	-457.6212370544672	-36943.58394165337	348	0.08108108108108109	0.6206896551724138	0.17220033764772089
YDR483W	-1	-/-	-457.68281626701355	-24342.374166488647	87	0.08095952023988005	0.6206896551724138	0.17248171074845245
YNR037C	0	0/-	-457.7064500153065	-37345.089801982045	348	0.08095952023988005	0.6206896551724138	0.17248171074845245
YCR032W	0	0/-	-457.81740622222424	-36859.6434366256	348	0.08095952023988005	0.6206896551724138	0.17248171074845245
YPL018W	-1	-/-	-457.9227194786072	-20797.11998486519	87	0.08083832335329341	0.6206896551724138	0.172763083849184
YDR107C	0	0/-	-457.9251413345337	-35282.414847791195	348	0.08083832335329341	0.6206896551724138	0.172763083849184
YFL042C	0	0/-	-457.9827898442745	-39453.30735938996	348	0.08083832335329341	0.6206896551724138	0.172763083849184
YLR152C	0	0/0	-457.9878103733063	-35223.52555510402	348	0.08083832335329341	0.6206896551724138	0.172763083849184
YGL256W	1	+/0	-458.0036964416504	-21329.46663057804	86	0.08221225710014948	0.632183908045977	0.172763083849184
YLR206W	-1	-/-	-458.0041706562042	-23244.680543661118	87	0.08208955223880597	0.632183908045977	0.17304445694991558
YBR146W	0	0/-	-458.0426484644413	-36745.57727212459	348	0.08208955223880597	0.632183908045977	0.17304445694991558
YPL003W	0	0/-	-458.0517739057541	-37684.39260032773	348	0.08208955223880597	0.632183908045977	0.17304445694991558
YBR059C	-1	-/-	-458.05610847473145	-24812.651138305664	87	0.08196721311475409	0.632183908045977	0.17332583005064717
YHR163W	1	+/0	-458.0968315601349	-24450.585636615753	86	0.08333333333333333	0.6436781609195402	0.17332583005064717
YPR176C	-1	-/-	-458.17185258865356	-22091.87408053875	87	0.08320950965824665	0.6436781609195402	0.17360720315137873
YPL203W	-1	-/-	-458.23074078559875	-23789.05673599243	87	0.0830860534124629	0.6436781609195402	0.1738885762521103
YDR387C	0	0/-	-458.23144352436066	-35333.65031987429	348	0.0830860534124629	0.6436781609195402	0.1738885762521103
YPL089C	-1	-/-	-458.2563772201538	-22290.889279812574	87	0.08296296296296296	0.6436781609195402	0.17416994935284186
YLR414C	0	0/-	-458.27200800180435	-34579.53582765162	348	0.08296296296296296	0.6436781609195402	0.17416994935284186
YJR045C	-1	-/-	-458.29532873630524	-22952.52770268917	87	0.08284023668639054	0.6436781609195402	0.17445132245357345
YMR023C	-1	-/-	-458.37773036956787	-24429.59190785885	87	0.0827178729689808	0.6436781609195402	0.174732695554305
YCL043C	-1	-/-	-458.4597668647766	-23717.6271173954	87	0.08259587020648967	0.6436781609195402	0.17501406865503658
YKL106W	0	0/0	-458.4665767252445	-37015.104642152786	348	0.08259587020648967	0.6436781609195402	0.17501406865503658
YPR121W	1	+/+	-458.517569065094	-22316.845865130424	86	0.08394698085419734	0.6551724137931034	0.17501406865503658
YPL159C	-1	-/-	-458.54385447502136	-22795.765247106552	87	0.0838235294117647	0.6551724137931034	0.17529544175576814
YDL239C	0	0/-	-458.5628632903099	-35922.678555846214	348	0.0838235294117647	0.6551724137931034	0.17529544175576814
YNL044W	-1	-/-	-458.6285367012024	-22362.634706497192	87	0.08370044052863436	0.6551724137931034	0.17557681485649973
YBR023C	-1	-/-	-458.66552448272705	-22914.84772992134	87	0.08357771260997067	0.6551724137931034	0.1758581879572313
YDR296W	-1	-/-	-458.6979351043701	-22376.096347808838	87	0.08345534407027819	0.6551724137931034	0.17613956105796286
YDR253C	0	0/-	-458.7654161453247	-35409.51029458642	348	0.08345534407027819	0.6551724137931034	0.17613956105796286
YER057C	0	0/0	-458.7738046646118	-37434.116933092475	348	0.08345534407027819	0.6551724137931034	0.17613956105796286
YER026C	-1	-/-	-458.83075404167175	-22053.509014368057	87	0.08333333333333333	0.6551724137931034	0.17642093415869442
YIL065C	-1	-/-	-458.9228799343109	-22792.417384386063	87	0.08321167883211679	0.6551724137931034	0.176702307259426
YMR087W	-1	-/-	-459.0485556125641	-20914.357707977295	87	0.08309037900874636	0.6551724137931034	0.17698368036015757
YFL010W-A	-1	-/-	-459.13713812828064	-20670.702352523804	87	0.08296943231441048	0.6551724137931034	0.17726505346088914
YOR142W	-1	-/-	-459.1731779575348	-23769.758062839508	87	0.08284883720930232	0.6551724137931034	0.1775464265616207
YOR337W	0	0/-	-459.23430091142654	-36730.28178970516	348	0.08284883720930232	0.6551724137931034	0.1775464265616207
YDL195W	-1	-/-	-459.2440731525421	-21832.367087721825	87	0.08272859216255443	0.6551724137931034	0.1778277996623523
YER170W	0	0/-	-459.27433583140373	-34503.75993411243	348	0.08272859216255443	0.6551724137931034	0.1778277996623523
YKR026C	-1	-/-	-459.2942795753479	-24676.298728585243	87	0.08260869565217391	0.6551724137931034	0.17810917276308386
YLR454W	0	0/0	-459.32578656077385	-37997.17529369891	348	0.08260869565217391	0.6551724137931034	0.17810917276308386
YJR118C	-1	-/-	-459.37586307525635	-22179.62962090969	87	0.0824891461649783	0.6551724137931034	0.17839054586381542
YLR060W	-1	-/-	-459.4379551410675	-22775.316791772842	87	0.08236994219653179	0.6551724137931034	0.17867191896454698
YKL194C	-1	-/-	-459.4872875213623	-22925.222933769226	87	0.08225108225108226	0.6551724137931034	0.17895329206527855
YFL034C-A	0	0/-	-459.4931429028511	-36621.28112486005	348	0.08225108225108226	0.6551724137931034	0.17895329206527855
YHL043W	0	0/-	-459.56142395734787	-34703.05937799811	348	0.08225108225108226	0.6551724137931034	0.17895329206527855
YLL018C	0	0/-	-459.6521594375372	-38589.1031345129	348	0.08225108225108226	0.6551724137931034	0.17895329206527855
YFL003C	-1	-/-	-459.6781666278839	-20986.338822484016	87	0.08213256484149856	0.6551724137931034	0.17923466516601014
YDR122W	-1	-/-	-459.69160413742065	-24038.912416934967	87	0.08201438848920864	0.6551724137931034	0.1795160382667417
YPR093C	-1	-/-	-459.71154522895813	-23563.63270533085	87	0.08189655172413793	0.6551724137931034	0.17979741136747326
YPL006W	-1	-/-	-459.7976953983307	-23216.73880338669	87	0.08177905308464849	0.6551724137931034	0.18007878446820483
YLR027C	0	0/0	-459.7990926206112	-37324.57268542983	348	0.08177905308464849	0.6551724137931034	0.18007878446820483
YNL180C	0	0/-	-459.88698104023933	-36647.883393883705	348	0.08177905308464849	0.6551724137931034	0.18007878446820483
YNR032W	-1	-/-	-459.95174837112427	-22715.91779780388	87	0.08166189111747851	0.6551724137931034	0.18036015756893642
YIL043C	0	0/-	-459.9803964495659	-38059.398017365485	348	0.08166189111747851	0.6551724137931034	0.18036015756893642
YKR061W	-1	-/-	-460.1580607891083	-21688.45877790451	87	0.0815450643776824	0.6551724137931034	0.18064153066966798
YMR041C	1	+/0	-460.25769782066345	-24955.0049328804	86	0.08285714285714285	0.6666666666666666	0.18064153066966798
YCL064C	0	0/0	-460.3303174376488	-34807.438859883696	348	0.08285714285714285	0.6666666666666666	0.18064153066966798
YJL163C	0	0/-	-460.3343933224678	-34386.09216994047	348	0.08285714285714285	0.6666666666666666	0.18064153066966798
YHR070W	-1	-/-	-460.4392120838165	-23132.50726699829	87	0.08273894436519258	0.6666666666666666	0.18092290377039955
YMR108W	0	0/0	-460.4630899578333	-37726.207218796015	348	0.08273894436519258	0.6666666666666666	0.18092290377039955
YDR322C-A	-1	-/-	-460.46943795681	-22181.09497630596	87	0.08262108262108261	0.6666666666666666	0.1812042768711311
YBR056W	0	0/0	-460.49029487371445	-34565.22543215752	348	0.08262108262108261	0.6666666666666666	0.1812042768711311
YPR066W	0	0/-	-460.50706321001053	-36252.67902722955	348	0.08262108262108261	0.6666666666666666	0.1812042768711311
YCL035C	-1	-/-	-460.5204622745514	-24135.528673529625	87	0.08250355618776671	0.6666666666666666	0.1814856499718627
YJL105W	0	0/-	-460.5489127635956	-37895.29957149923	348	0.08250355618776671	0.6666666666666666	0.1814856499718627
YGR037C	-1	-/-	-460.703044295311	-23552.098568439484	87	0.08238636363636363	0.6666666666666666	0.18176702307259426
YNR014W	0	0/0	-460.7291587591171	-34887.85066819191	348	0.08238636363636363	0.6666666666666666	0.18176702307259426
YKR101W	-1	-/-	-460.75271439552307	-24693.44055533409	87	0.08226950354609928	0.6666666666666666	0.18204839617332583
YIL108W	0	0/0	-460.7564209699631	-35574.02997779846	348	0.08226950354609928	0.6666666666666666	0.18204839617332583
YDL014W	-1	-/-	-460.7683255672455	-23962.964688539505	87	0.0821529745042493	0.6666666666666666	0.1823297692740574
YJL072C	-1	-/-	-460.7825040817261	-23460.282785654068	87	0.08203677510608204	0.6666666666666666	0.18261114237478898
YML131W	-1	-/0	-460.80628490448	-20743.512677431107	87	0.08192090395480225	0.6666666666666666	0.18289251547552055
YEL020W-A	-1	-/-	-460.8499472141266	-21281.091980934143	87	0.08180535966149506	0.6666666666666666	0.1831738885762521
YER086W	0	0/0	-460.8561995923519	-37809.8595981393	348	0.08180535966149506	0.6666666666666666	0.1831738885762521
YER163C	0	0/0	-460.8645088672638	-35390.897667467594	348	0.08180535966149506	0.6666666666666666	0.1831738885762521
YBL033C	1	+/+	-460.92733907699585	-22579.805984973907	86	0.08309859154929577	0.6781609195402298	0.1831738885762521
YLR176C	-1	-/-	-460.9354102611542	-22146.556054592133	87	0.0829817158931083	0.6781609195402298	0.18345526167698367
YBR003W	0	0/-	-460.9689801633358	-38903.4048358798	348	0.0829817158931083	0.6781609195402298	0.18345526167698367
YOL015W	0	0/0	-461.0202346742153	-35856.56915539503	348	0.0829817158931083	0.6781609195402298	0.18345526167698367
YGR250C	0	0/-	-461.08885818719864	-34634.38093197346	348	0.0829817158931083	0.6781609195402298	0.18345526167698367
YMR063W	0	0/-	-461.1637741327286	-35856.79685348272	348	0.0829817158931083	0.6781609195402298	0.18345526167698367
YLR136C	-1	-/-	-461.2939610481262	-21388.257316589355	87	0.08286516853932584	0.6781609195402298	0.18373663477771526
YAL028W	0	0/-	-461.30125576257706	-36237.726671114564	348	0.08286516853932584	0.6781609195402298	0.18373663477771526
YPR185W	-1	-/-	-461.3485999107361	-22538.603216171265	87	0.08274894810659186	0.6781609195402298	0.18401800787844683
YDL131W	0	0/0	-461.3697920739651	-38096.555258989334	348	0.08274894810659186	0.6781609195402298	0.18401800787844683
YGL047W	-1	-/-	-461.5370647907257	-21462.849981546402	87	0.08263305322128851	0.6781609195402298	0.1842993809791784
YFL041W	-1	-/-	-461.5498526096344	-23449.85290503502	87	0.08251748251748252	0.6781609195402298	0.18458075407990995
YBR053C	0	0/+	-461.5581274628639	-34347.67964954674	348	0.08251748251748252	0.6781609195402298	0.18458075407990995
YKR042W	-1	-/-	-461.57220339775085	-22327.398878932	87	0.0824022346368715	0.6781609195402298	0.18486212718064154
YMR038C	-1	-/-	-461.5862728357315	-21668.76928782463	87	0.08228730822873083	0.6781609195402298	0.1851435002813731
YOL008W	-1	-/-	-461.6735405921936	-23447.959426403046	87	0.08217270194986072	0.6781609195402298	0.18542487338210467
YBR007C	0	0/0	-461.67433482408524	-37644.5800370872	348	0.08217270194986072	0.6781609195402298	0.18542487338210467
YIL007C	-1	-/0	-461.6959948539734	-22717.04009103775	87	0.08205841446453407	0.6781609195402298	0.18570624648283623
YIL057C	0	0/0	-461.721163213253	-35626.284770429134	348	0.08205841446453407	0.6781609195402298	0.18570624648283623
YJL056C	-1	-/-	-461.73908257484436	-21776.818220496178	87	0.08194444444444444	0.6781609195402298	0.1859876195835678
YDR350C	0	0/-	-461.7519228756428	-38223.93849956989	348	0.08194444444444444	0.6781609195402298	0.1859876195835678
YIL072W	-1	-/-	-461.755384683609	-20465.572710990906	87	0.08183079056865465	0.6781609195402298	0.1862689926842994
YIL055C	0	0/0	-461.9472395181656	-36480.39879882336	348	0.08183079056865465	0.6781609195402298	0.1862689926842994
YBR108W	0	0/-	-462.0109257698059	-36021.56939572096	348	0.08183079056865465	0.6781609195402298	0.1862689926842994
YPL165C	0	0/-	-462.09669065475464	-35877.475875645876	348	0.08183079056865465	0.6781609195402298	0.1862689926842994
YIL051C	-1	-/-	-462.1953136920929	-23747.04652619362	87	0.0817174515235457	0.6781609195402298	0.18655036578503095
YJL078C	0	0/-	-462.23897133767605	-34710.419256046414	348	0.0817174515235457	0.6781609195402298	0.18655036578503095
YGL146C	0	0/0	-462.39213329553604	-34902.159199118614	348	0.0817174515235457	0.6781609195402298	0.18655036578503095
YPL189W	0	0/-	-462.4696815609932	-34410.00894231349	348	0.0817174515235457	0.6781609195402298	0.18655036578503095
YGR101W	-1	-/-	-462.470587015152	-23875.193776011467	87	0.08160442600276625	0.6781609195402298	0.18683173888576252
YCL027W	-1	-/-	-462.48064398765564	-21593.95195198059	87	0.08149171270718232	0.6781609195402298	0.18711311198649408
YOR018W	-1	-/-	-462.5540986061096	-23839.668367385864	87	0.08137931034482758	0.6781609195402298	0.18739448508722567
YIL041W	0	0/-	-462.677234813571	-38654.52366974205	348	0.08137931034482758	0.6781609195402298	0.18739448508722567
YBR223C	-1	-/-	-462.6924648284912	-23729.205444812775	87	0.081267217630854	0.6781609195402298	0.18767585818795723
YHR004C	-1	-/-	-462.7803131341934	-22998.10296344757	87	0.0811554332874828	0.6781609195402298	0.1879572312886888
YIL154C	-1	-/-	-462.8656715154648	-23869.508275985718	87	0.08104395604395605	0.6781609195402298	0.18823860438942036
YCR072C	-1	-/-	-462.97466564178467	-22710.40753674507	87	0.08093278463648834	0.6781609195402298	0.18851997749015195
YIR028W	-1	-/-	-462.97616815567017	-22229.71967935562	87	0.08082191780821918	0.6781609195402298	0.18880135059088352
YLR245C	0	0/-	-463.04216599464417	-34044.798494160175	348	0.08082191780821918	0.6781609195402298	0.18880135059088352
YDL019C	-1	-/-	-463.04263961315155	-24778.2824010849	87	0.08071135430916553	0.6781609195402298	0.18908272369161508
YDR082W	-1	-/-	-463.12993478775024	-23655.677997350693	87	0.08060109289617487	0.6781609195402298	0.18936409679234664
YLR211C	0	0/0	-463.14650148153305	-35769.085820138454	348	0.08060109289617487	0.6781609195402298	0.18936409679234664
YFR044C	0	0/0	-463.34637039899826	-37913.386620640755	348	0.08060109289617487	0.6781609195402298	0.18936409679234664
YPL247C	0	0/0	-463.377756357193	-34417.83547875285	348	0.08060109289617487	0.6781609195402298	0.18936409679234664
YDL125C	0	0/-	-463.4334407299757	-37679.46207077801	348	0.08060109289617487	0.6781609195402298	0.18936409679234664
YLR031W	0	0/0	-463.44313913583755	-35004.87913733721	348	0.08060109289617487	0.6781609195402298	0.18936409679234664
YFR025C	0	0/0	-463.5002140253782	-36781.624908044934	348	0.08060109289617487	0.6781609195402298	0.18936409679234664
YPL104W	0	0/-	-463.53893876075745	-36293.69039922953	348	0.08060109289617487	0.6781609195402298	0.18936409679234664
YJL016W	0	0/0	-463.56348836421967	-37188.0181722641	348	0.08060109289617487	0.6781609195402298	0.18936409679234664
YER043C	0	0/-	-463.58544355630875	-37610.42393308878	348	0.08060109289617487	0.6781609195402298	0.18936409679234664
YMR097C	-1	-/-	-463.61656308174133	-26815.092480756342	87	0.08049113233287858	0.6781609195402298	0.18964546989307823
YCR098C	-1	-/-	-463.6336283683777	-22917.528827667236	87	0.08038147138964577	0.6781609195402298	0.1899268429938098
YER088C	-1	-/-	-463.7522747516632	-22093.405054211617	87	0.08027210884353742	0.6781609195402298	0.19020821609454136
YJL158C	0	0/-	-463.9272673726082	-36479.92733876407	348	0.08027210884353742	0.6781609195402298	0.19020821609454136
YOL140W	0	0/0	-464.0261761546135	-36519.624647796154	348	0.08027210884353742	0.6781609195402298	0.19020821609454136
YFL026W	-1	-/-	-464.09266448020935	-20627.969587802887	87	0.08016304347826086	0.6781609195402298	0.19048958919527292
YHR199C	0	0/0	-464.10457906126976	-38240.64145295322	348	0.08016304347826086	0.6781609195402298	0.19048958919527292
YPR200C	-1	-/-	-464.14494800567627	-21163.28702020645	87	0.08005427408412483	0.6781609195402298	0.19077096229600451
YER162C	-1	-/-	-464.1510581970215	-25356.501017212868	87	0.07994579945799458	0.6781609195402298	0.19105233539673608
YOR266W	-1	-/-	-464.188592672348	-22570.78335607052	87	0.07983761840324763	0.6781609195402298	0.19133370849746764
YLR006C	-1	-/-	-464.22337532043457	-22217.972734212875	87	0.07972972972972973	0.6781609195402298	0.1916150815981992
YOL011W	-1	-/-	-464.25648307800293	-22079.32080888748	87	0.0796221322537112	0.6781609195402298	0.19189645469893077
YER121W	0	0/0	-464.26854449510574	-35053.62133702636	348	0.0796221322537112	0.6781609195402298	0.19189645469893077
YHR140W	0	0/0	-464.28479355573654	-36031.07674384117	348	0.0796221322537112	0.6781609195402298	0.19189645469893077
YMR143W	-1	-/-	-464.31600719690323	-23843.646807730198	87	0.07951482479784366	0.6781609195402298	0.19217782779966236
YGR284C	-1	-/-	-464.32235765457153	-23098.21631169319	87	0.07940780619111709	0.6781609195402298	0.19245920090039392
YPL214C	1	+/+	-464.3653016090393	-24347.268078565598	86	0.08064516129032258	0.6896551724137931	0.19245920090039392
YLR308W	0	0/-	-464.37807899713516	-34766.981496959925	348	0.08064516129032258	0.6896551724137931	0.19245920090039392
YGL227W	-1	-/-	-464.4080100059509	-23085.400187969208	87	0.08053691275167785	0.6896551724137931	0.1927405740011255
YOR227W	0	0/0	-464.49436742067337	-38510.39410971105	348	0.08053691275167785	0.6896551724137931	0.1927405740011255
YJL171C	0	0/0	-464.58231538534164	-35343.471855163574	348	0.08053691275167785	0.6896551724137931	0.1927405740011255
YOR328W	-1	-/-	-464.6012830734253	-22927.091370344162	87	0.08042895442359249	0.6896551724137931	0.19302194710185705
YBR262C	0	0/-	-464.60309237241745	-36734.83117322624	348	0.08042895442359249	0.6896551724137931	0.19302194710185705
YPL219W	0	0/-	-464.6046238541603	-37589.53712245822	348	0.08042895442359249	0.6896551724137931	0.19302194710185705
YGR142W	-1	-/-	-464.6163077354431	-20936.3911768198	87	0.08032128514056225	0.6896551724137931	0.19330332020258864
YLR390W	0	0/-	-464.65091717243195	-35931.463541701436	348	0.08032128514056225	0.6896551724137931	0.19330332020258864
YPL143W	0	0/-	-464.6542032957077	-36481.44212475419	348	0.08032128514056225	0.6896551724137931	0.19330332020258864
YDL248W	0	0/-	-464.8812190890312	-36221.145207930356	348	0.08032128514056225	0.6896551724137931	0.19330332020258864
YNL014W	-1	-/-	-464.9517698287964	-21365.552541017532	87	0.08021390374331551	0.6896551724137931	0.1935846933033202
YHL044W	0	0/0	-464.95845621824265	-36007.647170484066	348	0.08021390374331551	0.6896551724137931	0.1935846933033202
YDR402C	0	0/-	-465.00649774074554	-37423.75239235163	348	0.08021390374331551	0.6896551724137931	0.1935846933033202
YPL115C	-1	-/-	-465.0147547721863	-23470.322054862976	87	0.0801068090787717	0.6896551724137931	0.19386606640405177
YBR001C	0	0/-	-465.11644634604454	-39771.31248413026	348	0.0801068090787717	0.6896551724137931	0.19386606640405177
YDR368W	0	0/-	-465.17595157027245	-37443.85323570669	348	0.0801068090787717	0.6896551724137931	0.19386606640405177
YGL183C	-1	-/-	-465.2040193080902	-21395.856313467026	87	0.08	0.6896551724137931	0.19414743950478333
YDL138W	-1	-/-	-465.2092652320862	-22024.621166467667	87	0.07989347536617843	0.6896551724137931	0.19442881260551492
YPR058W	0	0/-	-465.23163475096226	-36598.807163096964	348	0.07989347536617843	0.6896551724137931	0.19442881260551492
YDR127W	0	0/0	-465.3571486771107	-37525.00258034468	348	0.07989347536617843	0.6896551724137931	0.19442881260551492
YAR050W	0	0/0	-465.457550406456	-36846.60052737594	348	0.07989347536617843	0.6896551724137931	0.19442881260551492
YGL154C	0	0/0	-465.50072023272514	-39691.32851666212	348	0.07989347536617843	0.6896551724137931	0.19442881260551492
YLL015W	-1	-/-	-465.55984020233154	-23892.059012055397	87	0.0797872340425532	0.6896551724137931	0.19471018570624649
YIL157C	0	0/-	-465.57763254642487	-38288.36615487933	348	0.0797872340425532	0.6896551724137931	0.19471018570624649
YIR005W	-1	-/-	-465.6118268966675	-21454.58522439003	87	0.0796812749003984	0.6896551724137931	0.19499155880697805
YHL046C	0	0/-	-465.64584815502167	-35757.47054347396	348	0.0796812749003984	0.6896551724137931	0.19499155880697805
YMR253C	0	0/0	-465.6481875181198	-35590.92236340046	348	0.0796812749003984	0.6896551724137931	0.19499155880697805
YAL010C	-1	-/-	-465.7152109146118	-23359.48094844818	87	0.07957559681697612	0.6896551724137931	0.1952729319077096
YKL081W	-1	-/-	-465.7369749546051	-24021.126621723175	87	0.07947019867549669	0.6896551724137931	0.1955543050084412
YGR127W	0	0/0	-465.84366285800934	-35143.56854754686	348	0.07947019867549669	0.6896551724137931	0.1955543050084412
YGR136W	0	0/-	-465.85031792521477	-36950.25116305798	348	0.07947019867549669	0.6896551724137931	0.1955543050084412
YGR086C	-1	-/-	-465.8595612049103	-22700.28799009323	87	0.07936507936507936	0.6896551724137931	0.19583567810917277
YOR267C	-1	-/-	-465.9178488254547	-21940.813316822052	87	0.07926023778071334	0.6896551724137931	0.19611705120990433
YPL281C	0	0/-	-465.9187131524086	-36053.70084762573	348	0.07926023778071334	0.6896551724137931	0.19611705120990433
YOL063C	-1	-/-	-465.9755337238312	-25048.164216041565	87	0.079155672823219	0.6896551724137931	0.1963984243106359
YIL050W	0	0/-	-466.01138573884964	-37935.105172492564	348	0.079155672823219	0.6896551724137931	0.1963984243106359
YFL044C	0	0/-	-466.05556175112724	-38327.35909551382	348	0.079155672823219	0.6896551724137931	0.1963984243106359
YKL127W	0	0/-	-466.17849907279015	-38339.44923380017	348	0.079155672823219	0.6896551724137931	0.1963984243106359
YLR266C	-1	-/-	-466.19850409030914	-24793.40672314167	87	0.07905138339920949	0.6896551724137931	0.19667979741136749
YJL055W	0	0/-	-466.2865715622902	-35693.34265738726	348	0.07905138339920949	0.6896551724137931	0.19667979741136749
YHR047C	0	0/0	-466.35230219364166	-37923.92756797373	348	0.07905138339920949	0.6896551724137931	0.19667979741136749
YMR311C	-1	-/-	-466.3714568912983	-25369.774163395166	87	0.07894736842105263	0.6896551724137931	0.19696117051209905
YKL133C	0	0/-	-466.38630253076553	-35058.44819688797	348	0.07894736842105263	0.6896551724137931	0.19696117051209905
YJR021C	-1	-/-	-466.44715571403503	-22641.9913918972	87	0.07884362680683311	0.6896551724137931	0.1972425436128306
YHR014W	-1	-/-	-466.4746401309967	-20642.198475003242	87	0.07874015748031496	0.6896551724137931	0.19752391671356218
YGR041W	-1	-/-	-466.57042121887207	-22077.918859004974	87	0.07863695937090433	0.6896551724137931	0.19780528981429377
YOR063W	-1	-/-	-466.5729534626007	-24287.90727496147	87	0.07853403141361257	0.6896551724137931	0.19808666291502533
YIL033C	-1	-/-	-466.62319707870483	-23603.44772362709	87	0.0784313725490196	0.6896551724137931	0.1983680360157569
YLL051C	0	0/-	-466.66522791981697	-37093.36378847435	348	0.0784313725490196	0.6896551724137931	0.1983680360157569
YPL015C	-1	-/-	-466.68516778945923	-22615.95878648758	87	0.0783289817232376	0.6896551724137931	0.19864940911648846
YCR061W	-1	-/0	-466.697158575058	-25015.91274344921	87	0.07822685788787484	0.6896551724137931	0.19893078221722002
YLR094C	0	0/-	-466.70475602149963	-35287.98358643055	348	0.07822685788787484	0.6896551724137931	0.19893078221722002
YHR091C	-1	-/-	-466.7233507633209	-22816.67484140396	87	0.078125	0.6896551724137931	0.1992121553179516
YBR204C	0	0/-	-466.75113946199417	-35987.11350804567	348	0.078125	0.6896551724137931	0.1992121553179516
YML081C-A	-1	-/-	-466.88957619667053	-23004.834877490997	87	0.07802340702210664	0.6896551724137931	0.19949352841868317
YLR128W	0	0/-	-466.9161049723625	-37984.8554045558	348	0.07802340702210664	0.6896551724137931	0.19949352841868317
YLR160C	-1	-/-	-466.9558732509613	-22381.541534900665	87	0.07792207792207792	0.6896551724137931	0.19977490151941474
YGR082W	-1	-/-	-466.9680197238922	-23351.161718845367	87	0.07782101167315175	0.6896551724137931	0.2000562746201463
YPR098C	0	0/0	-466.98732352256775	-34794.21981114149	348	0.07782101167315175	0.6896551724137931	0.2000562746201463
YPL097W	-1	-/-	-466.99145460128784	-22377.117918729782	87	0.07772020725388601	0.6896551724137931	0.2003376477208779
YIR030C	0	0/0	-467.08047610521317	-35402.41795912385	348	0.07772020725388601	0.6896551724137931	0.2003376477208779
YPL091W	-1	-/-	-467.09610307216644	-24110.58194410801	87	0.07761966364812418	0.6896551724137931	0.20061902082160946
YLR193C	-1	-/-	-467.105872631073	-24593.738290905952	87	0.07751937984496124	0.6896551724137931	0.20090039392234102
YLR001C	0	0/0	-467.11731308698654	-35277.16974705458	348	0.07751937984496124	0.6896551724137931	0.20090039392234102
YKR016W	0	0/-	-467.1180325746536	-36835.05062019825	348	0.07751937984496124	0.6896551724137931	0.20090039392234102
YMR176W	0	0/-	-467.19570948183537	-38326.32620885968	348	0.07751937984496124	0.6896551724137931	0.20090039392234102
YMR276W	-1	-/-	-467.24396419525146	-23227.752725601196	87	0.07741935483870968	0.6896551724137931	0.20118176702307258
YNL241C	1	+/-	-467.25323486328125	-22880.947232961655	86	0.07860824742268041	0.7011494252873564	0.20118176702307258
YIL077C	-1	-/0	-467.2953588962555	-22109.842890024185	87	0.07850707850707851	0.7011494252873564	0.20146314012380417
YDL100C	-1	-/-	-467.36625385284424	-22954.131452083588	87	0.07840616966580977	0.7011494252873564	0.20174451322453574
YKR093W	0	0/-	-467.402021586895	-33707.18274194002	348	0.07840616966580977	0.7011494252873564	0.20174451322453574
YHL028W	-1	-/-	-467.4062714576721	-21247.85230779648	87	0.07830551989730423	0.7011494252873564	0.2020258863252673
YIL066C	-1	-/-	-467.44094717502594	-24233.198075294495	87	0.0782051282051282	0.7011494252873564	0.20230725942599886
YNL045W	-1	-/-	-467.484566450119	-22190.42653954029	87	0.07810499359795134	0.7011494252873564	0.20258863252673046
YJR137C	-1	-/0	-467.7150180339813	-21767.829503297806	87	0.07800511508951406	0.7011494252873564	0.20287000562746202
YBR011C	0	0/0	-467.7362742424011	-38414.609834358096	348	0.07800511508951406	0.7011494252873564	0.20287000562746202
YOL027C	-1	-/-	-467.748242855072	-22821.190925002098	87	0.07790549169859515	0.7011494252873564	0.20315137872819358
YNL135C	-1	-/-	-467.7560865879059	-23618.74935221672	87	0.0778061224489796	0.7011494252873564	0.20343275182892515
YER023W	0	0/0	-467.82784439623356	-38687.449613809586	348	0.0778061224489796	0.7011494252873564	0.20343275182892515
YMR304W	0	0/-	-467.8386119008064	-37893.980306744576	348	0.0778061224489796	0.7011494252873564	0.20343275182892515
YHR211W	0	0/0	-467.84185659885406	-37104.47321307659	348	0.0778061224489796	0.7011494252873564	0.20343275182892515
YNL194C	0	0/-	-467.9320191144943	-34593.11008518934	348	0.0778061224489796	0.7011494252873564	0.20343275182892515
YLR118C	0	0/-	-467.97724664211273	-37289.283514261246	348	0.0778061224489796	0.7011494252873564	0.20343275182892515
YER028C	-1	-/-	-467.97932291030884	-22617.74375617504	87	0.07770700636942675	0.7011494252873564	0.20371412492965674
YDL020C	-1	-/-	-468.01652002334595	-24157.06756222248	87	0.07760814249363868	0.7011494252873564	0.2039954980303883
YGR237C	0	0/0	-468.0201300382614	-35633.73158711195	348	0.07760814249363868	0.7011494252873564	0.2039954980303883
YLR375W	0	0/-	-468.0602217912674	-36047.04713669419	348	0.07760814249363868	0.7011494252873564	0.2039954980303883
YCL010C	-1	-/-	-468.07749128341675	-20734.721183419228	87	0.07750952986022872	0.7011494252873564	0.20427687113111986
YJR153W	-1	-/-	-468.1239969730377	-22621.15922343731	87	0.07741116751269035	0.7011494252873564	0.20455824423185143
YJL068C	0	0/-	-468.13834565877914	-35297.03710973263	348	0.07741116751269035	0.7011494252873564	0.20455824423185143
YLR098C	-1	-/-	-468.2410590648651	-22836.559509277344	87	0.07731305449936629	0.7011494252873564	0.20483961733258302
YDR273W	-1	-/-	-468.2672154903412	-24604.410022079945	87	0.07721518987341772	0.7011494252873564	0.20512099043331458
YDR120C	-1	-/-	-468.295006275177	-23468.785376548767	87	0.07711757269279393	0.7011494252873564	0.20540236353404615
YHR147C	0	0/-	-468.3132184147835	-37105.1786518991	348	0.07711757269279393	0.7011494252873564	0.20540236353404615
YGL162W	-1	-/-	-468.32316970825195	-22706.33935236931	87	0.07702020202020202	0.7011494252873564	0.2056837366347777
YFR034C	-1	-/-	-468.36116075515747	-22199.645491480827	87	0.07692307692307693	0.7011494252873564	0.20596510973550927
YPL172C	0	0/0	-468.3930205106735	-37459.32954162359	348	0.07692307692307693	0.7011494252873564	0.20596510973550927
YLL012W	-1	-/-	-468.47965359687805	-21354.317801713943	87	0.07682619647355164	0.7011494252873564	0.20624648283624086
YOL101C	-1	-/-	-468.54985547065735	-21736.69689887762	87	0.07672955974842767	0.7011494252873564	0.20652785593697243
YBR040W	-1	-/-	-468.5515557527542	-21547.77841937542	87	0.07663316582914573	0.7011494252873564	0.206809229037704
YGR159C	-1	-/-	-468.67653131484985	-22884.04359817505	87	0.07653701380175659	0.7011494252873564	0.20709060213843555
YMR034C	0	0/-	-468.71613734960556	-35860.961082458496	348	0.07653701380175659	0.7011494252873564	0.20709060213843555
YHR028C	0	0/-	-468.72275441884995	-39116.34614825249	348	0.07653701380175659	0.7011494252873564	0.20709060213843555
YNR030W	-1	-/-	-468.95922470092773	-22745.15718793869	87	0.07644110275689223	0.7011494252873564	0.20737197523916714
YGR061C	0	0/-	-469.12015679478645	-37606.02667887509	348	0.07644110275689223	0.7011494252873564	0.20737197523916714
YCL008C	-1	-/-	-469.1980187892914	-24129.4093170166	87	0.07634543178973717	0.7011494252873564	0.2076533483398987
YCL057W	0	0/0	-469.2510480284691	-38750.820280492306	348	0.07634543178973717	0.7011494252873564	0.2076533483398987
YER117W	-1	-/-	-469.345046877861	-22843.708695292473	87	0.07625	0.7011494252873564	0.20793472144063027
YOR150W	-1	-/-	-469.3452801704407	-23948.15581345558	87	0.07615480649188515	0.7011494252873564	0.20821609454136183
YOL030W	0	0/-	-469.4329588711262	-37318.15529790521	348	0.07615480649188515	0.7011494252873564	0.20821609454136183
YPL031C	-1	-/-	-469.5161888599396	-22463.109790086746	87	0.07605985037406483	0.7011494252873564	0.20849746764209343
YDR446W	-1	-/-	-469.61944103240967	-20770.87254023552	87	0.0759651307596513	0.7011494252873564	0.208778840742825
YJL170C	-1	-/-	-469.68697786331177	-21330.3494066	87	0.07587064676616916	0.7011494252873564	0.20906021384355655
YLR378C	-1	-/-	-469.73166263103485	-22959.434698045254	87	0.07577639751552795	0.7011494252873564	0.20934158694428812
YFR019W	-1	-/-	-469.83122301101685	-23345.693776369095	87	0.07568238213399504	0.7011494252873564	0.2096229600450197
YDR036C	-1	-/-	-469.9293637275696	-23144.09326952696	87	0.07558859975216853	0.7011494252873564	0.20990433314575127
YGL068W	-1	-/-	-469.99657440185547	-22652.526908397675	87	0.07549504950495049	0.7011494252873564	0.21018570624648283
YFL029C	-1	-/-	-470.0364044904709	-24045.57282793522	87	0.0754017305315204	0.7011494252873564	0.2104670793472144
YJR145C	-1	-/-	-470.1746847629547	-23572.210779190063	87	0.07530864197530865	0.7011494252873564	0.210748452447946
YGR282C	0	0/-	-470.2339515686035	-37122.17613302171	348	0.07530864197530865	0.7011494252873564	0.210748452447946
YGR149W	0	0/-	-470.23691833019257	-34876.38363677263	348	0.07530864197530865	0.7011494252873564	0.210748452447946
YNL058C	0	0/0	-470.2656559944153	-35128.38543510437	348	0.07530864197530865	0.7011494252873564	0.210748452447946
YEL004W	-1	-/-	-470.3216800689697	-22505.814025998116	87	0.0752157829839704	0.7011494252873564	0.21102982554867755
YMR223W	0	0/-	-470.3334293961525	-36550.44442290068	348	0.0752157829839704	0.7011494252873564	0.21102982554867755
YKL198C	0	0/-	-470.3524973988533	-36958.907762274146	348	0.0752157829839704	0.7011494252873564	0.21102982554867755
YGR111W	-1	-/0	-470.36831426620483	-20582.460969924927	87	0.07512315270935961	0.7011494252873564	0.21131119864940912
YKL034W	-1	-/-	-470.50781869888306	-26242.298261642456	87	0.07503075030750307	0.7011494252873564	0.21159257175014068
YPL271W	-1	-/-	-470.54329204559326	-22818.221062779427	87	0.07493857493857493	0.7011494252873564	0.21187394485087227
YHR116W	-1	-/-	-470.63844418525696	-22067.14780575037	87	0.07484662576687116	0.7011494252873564	0.21215531795160383
YJR149W	0	0/0	-470.7570965886116	-36668.985312104225	348	0.07484662576687116	0.7011494252873564	0.21215531795160383
YGL178W	-1	-/-	-470.8143424987793	-22873.04234099388	87	0.07475490196078431	0.7011494252873564	0.2124366910523354
YCL028W	0	0/0	-470.83192098140717	-38322.05714811385	348	0.07475490196078431	0.7011494252873564	0.2124366910523354
YNL302C	-1	-/-	-470.8682897090912	-24156.73062133789	87	0.07466340269277846	0.7011494252873564	0.21271806415306696
YAL049C	0	0/0	-470.9482604265213	-35196.57435274124	348	0.07466340269277846	0.7011494252873564	0.21271806415306696
YML047C	-1	-/-	-470.96821212768555	-20860.66752076149	87	0.0745721271393643	0.7011494252873564	0.21299943725379852
YLR100W	-1	-/-	-470.9882469177246	-24026.48941206932	87	0.07448107448107448	0.7011494252873564	0.21328081035453011
YCL039W	-1	-/-	-471.1142761707306	-26351.806968569756	87	0.07439024390243902	0.7011494252873564	0.21356218345526168
YML123C	-1	-/-	-471.1524872779846	-22002.029087543488	87	0.07429963459196103	0.7011494252873564	0.21384355655599324
YDR155C	0	0/-	-471.2002954483032	-36942.30547307432	348	0.07429963459196103	0.7011494252873564	0.21384355655599324
YJL132W	0	0/-	-471.294480741024	-35415.59002482891	348	0.07429963459196103	0.7011494252873564	0.21384355655599324
YGR132C	-1	-/-	-471.30819725990295	-24147.957193136215	87	0.07420924574209246	0.7011494252873564	0.2141249296567248
YDR055W	-1	-/-	-471.32375955581665	-22264.888370752335	87	0.07411907654921021	0.7011494252873564	0.2144063027574564
YIL152W	0	0/0	-471.3346034884453	-36066.70013439655	348	0.07411907654921021	0.7011494252873564	0.2144063027574564
YNL063W	0	0/-	-471.44911485910416	-34797.28643386066	348	0.07411907654921021	0.7011494252873564	0.2144063027574564
YIL153W	-1	-/-	-471.45641803741455	-25565.80354118347	87	0.07402912621359223	0.7011494252873564	0.21468767585818796
YKL157W	0	0/0	-471.4576495885849	-36804.712097257376	348	0.07402912621359223	0.7011494252873564	0.21468767585818796
YNL259C	-1	-/-	-471.4868977069855	-21368.21498322487	87	0.07393939393939394	0.7011494252873564	0.21496904895891952
YKR105C	0	0/-	-471.4944639801979	-35489.99703875184	348	0.07393939393939394	0.7011494252873564	0.21496904895891952
YEL054C	-1	-/-	-471.5444107055664	-23632.316864967346	87	0.07384987893462469	0.7011494252873564	0.2152504220596511
YLR367W	0	0/-	-471.5634286105633	-38161.466839045286	348	0.07384987893462469	0.7011494252873564	0.2152504220596511
YHR210C	0	0/0	-471.5822035074234	-36468.0828615427	348	0.07384987893462469	0.7011494252873564	0.2152504220596511
YDR186C	0	0/0	-471.5992602109909	-36413.19538640976	348	0.07384987893462469	0.7011494252873564	0.2152504220596511
YPR041W	-1	-/-	-471.64527201652527	-23833.491676330566	87	0.07376058041112454	0.7011494252873564	0.21553179516038268
YMR306W	0	0/-	-471.65624862909317	-36898.732769846916	348	0.07376058041112454	0.7011494252873564	0.21553179516038268
YKL216W	0	0/-	-471.67303627729416	-38816.15835210681	348	0.07376058041112454	0.7011494252873564	0.21553179516038268
YGR209C	-1	-/-	-471.6767693758011	-24429.263964772224	87	0.07367149758454106	0.7011494252873564	0.21581316826111424
YLR150W	-1	-/-	-471.72520112991333	-25158.64005255699	87	0.0735826296743064	0.7011494252873564	0.2160945413618458
YHR068W	-1	-/-	-471.83684492111206	-22473.332474589348	87	0.07349397590361446	0.7011494252873564	0.21637591446257737
YBR263W	0	0/+	-471.8564403653145	-38371.04230117798	348	0.07349397590361446	0.7011494252873564	0.21637591446257737
YGL261C	0	0/-	-471.88859581947327	-36432.18466985226	348	0.07349397590361446	0.7011494252873564	0.21637591446257737
YGR233C	0	0/-	-471.88872024416924	-37206.88185465336	348	0.07349397590361446	0.7011494252873564	0.21637591446257737
YDR322W	0	0/-	-471.95104598999023	-36875.35250288248	348	0.07349397590361446	0.7011494252873564	0.21637591446257737
YML126C	-1	-/-	-472.029221534729	-22623.480173826218	87	0.07340553549939831	0.7011494252873564	0.21665728756330896
YKL080W	-1	-/-	-472.06035256385803	-22611.617920398712	87	0.0733173076923077	0.7011494252873564	0.21693866066404052
YOR228C	0	0/-	-472.06530541181564	-34418.86315560341	348	0.0733173076923077	0.7011494252873564	0.21693866066404052
YDR405W	0	0/-	-472.1044909954071	-36516.76289340481	348	0.0733173076923077	0.7011494252873564	0.21693866066404052
YPL202C	-1	-/-	-472.12505078315735	-22791.182374477386	87	0.07322929171668667	0.7011494252873564	0.21722003376477209
YLR289W	0	0/0	-472.1989113688469	-37781.3537144959	348	0.07322929171668667	0.7011494252873564	0.21722003376477209
YGL250W	0	0/-	-472.22242218255997	-37999.45464783907	348	0.07322929171668667	0.7011494252873564	0.21722003376477209
YNL300W	0	0/0	-472.29791647195816	-37331.472794905305	348	0.07322929171668667	0.7011494252873564	0.21722003376477209
YHR138C	-1	-/-	-472.29859232902527	-22279.79705476761	87	0.07314148681055156	0.7011494252873564	0.21750140686550365
YPL179W	-1	-/-	-472.363285779953	-21910.69307053089	87	0.07305389221556886	0.7011494252873564	0.21778277996623524
YKL220C	-1	-/-	-472.39272141456604	-23225.43714284897	87	0.0729665071770335	0.7011494252873564	0.2180641530669668
YNR013C	-1	-/-	-472.4121325016022	-22446.84285032749	87	0.07287933094384708	0.7011494252873564	0.21834552616769837
YOR377W	-1	-/0	-472.4273509979248	-23149.670944452286	87	0.07279236276849642	0.7011494252873564	0.21862689926842993
YPL171C	-1	-/0	-472.4486949443817	-22801.74271273613	87	0.07270560190703218	0.7011494252873564	0.21890827236916152
YBR089C-A	-1	-/-	-472.4770791530609	-22948.52553343773	87	0.07261904761904762	0.7011494252873564	0.21918964546989309
YKL023W	0	0/-	-472.56304746866226	-35913.092133939266	348	0.07261904761904762	0.7011494252873564	0.21918964546989309
YIL166C	0	0/-	-472.56452840566635	-36032.0253918767	348	0.07261904761904762	0.7011494252873564	0.21918964546989309
YLR382C	-1	-/-	-472.5685737133026	-23300.32096630335	87	0.07253269916765755	0.7011494252873564	0.21947101857062465
YDR005C	-1	-/-	-472.56897234916687	-23339.699064731598	87	0.07244655581947744	0.7011494252873564	0.2197523916713562
YHR156C	0	0/0	-472.58530113101006	-35825.71018129587	348	0.07244655581947744	0.7011494252873564	0.2197523916713562
YOL161C	0	0/-	-472.6594043970108	-36346.975290089846	348	0.07244655581947744	0.7011494252873564	0.2197523916713562
YHR063C	0	0/+	-472.68031042814255	-37538.01402201131	348	0.07244655581947744	0.7011494252873564	0.2197523916713562
YNL240C	0	0/0	-472.6972646713257	-36230.79899190366	348	0.07244655581947744	0.7011494252873564	0.2197523916713562
YPR119W	-1	-/-	-472.71184849739075	-21776.890411376953	87	0.07236061684460261	0.7011494252873564	0.22003376477208778
YCL049C	0	0/0	-472.7360179424286	-36001.50556153059	348	0.07236061684460261	0.7011494252873564	0.22003376477208778
YPL188W	1	+/-	-472.7410235404968	-22123.172350168228	86	0.07345971563981042	0.7126436781609196	0.22003376477208778
YPL183W-A	0	0/-	-472.80998784303665	-36999.50915271044	348	0.07345971563981042	0.7126436781609196	0.22003376477208778
YGR171C	-1	-/-	-472.83301401138306	-23066.942331790924	87	0.07337278106508875	0.7126436781609196	0.22031513787281937
YER056C	-1	-/-	-472.88397884368896	-23457.23608636856	87	0.07328605200945626	0.7126436781609196	0.22059651097355093
YPL067C	0	0/0	-472.89303505420685	-35932.79411000013	348	0.07328605200945626	0.7126436781609196	0.22059651097355093
YCR100C	0	0/-	-472.89538168907166	-36829.08784547448	348	0.07328605200945626	0.7126436781609196	0.22059651097355093
YMR258C	0	0/-	-472.8985145688057	-35190.66200065613	348	0.07328605200945626	0.7126436781609196	0.22059651097355093
YNL092W	0	0/-	-472.9652219414711	-35935.48711460829	348	0.07328605200945626	0.7126436781609196	0.22059651097355093
YOR052C	0	0/-	-472.97019574046135	-38693.29101735726	348	0.07328605200945626	0.7126436781609196	0.22059651097355093
YBR052C	0	0/0	-472.9748890399933	-37499.36904080212	348	0.07328605200945626	0.7126436781609196	0.22059651097355093
YMR148W	0	0/-	-472.9841472506523	-34974.03533235192	348	0.07328605200945626	0.7126436781609196	0.22059651097355093
YPR067W	1	+/+	-473.02159333229065	-24131.999362707138	86	0.0743801652892562	0.7241379310344828	0.22059651097355093
YER106W	-1	-/-	-473.0378246307373	-21341.317115306854	87	0.07429245283018868	0.7241379310344828	0.2208778840742825
YDR232W	0	0/-	-473.0459042787552	-37282.03923180699	348	0.07429245283018868	0.7241379310344828	0.2208778840742825
YCL048W	0	0/-	-473.1425143480301	-35686.16175994277	348	0.07429245283018868	0.7241379310344828	0.2208778840742825
YMR321C	0	0/0	-473.18397212028503	-34756.394644111395	348	0.07429245283018868	0.7241379310344828	0.2208778840742825
YLR257W	0	0/0	-473.2097384929657	-34734.287590920925	348	0.07429245283018868	0.7241379310344828	0.2208778840742825
YHR049W	0	0/0	-473.22552704811096	-35631.72440614365	348	0.07429245283018868	0.7241379310344828	0.2208778840742825
YPR081C	-1	-/-	-473.2405204772949	-21555.138694405556	87	0.07420494699646643	0.7241379310344828	0.22115925717501406
YIL047C	0	0/-	-473.28397554159164	-36992.53953078389	348	0.07420494699646643	0.7241379310344828	0.22115925717501406
YKL043W	-1	-/-	-473.28753995895386	-22013.75652241707	87	0.07411764705882352	0.7241379310344828	0.22144063027574565
YPR021C	-1	-/-	-473.2929570674896	-23039.993846654892	87	0.07403055229142186	0.7241379310344828	0.2217220033764772
YKL170W	-1	-/-	-473.32026839256287	-23412.25246322155	87	0.07394366197183098	0.7241379310344828	0.22200337647720877
YHR204W	-1	-/-	-473.3469486236572	-22822.743968248367	87	0.0738569753810082	0.7241379310344828	0.22228474957794034
YIR003W	0	0/-	-473.4033996462822	-36140.27345567942	348	0.0738569753810082	0.7241379310344828	0.22228474957794034
YAL056W	-1	-/-	-473.4621493816376	-24895.956698417664	87	0.07377049180327869	0.7241379310344828	0.22256612267867193
YEL020C	0	0/-	-473.5956914424896	-35705.43307083845	348	0.07377049180327869	0.7241379310344828	0.22256612267867193
YNL210W	-1	-/-	-473.6209456920624	-22060.10249066353	87	0.07368421052631578	0.7241379310344828	0.2228474957794035
YAR033W	-1	-/-	-473.7015771865845	-22663.070786714554	87	0.07359813084112149	0.7241379310344828	0.22312886888013506
YNL067W	0	0/-	-473.7601060271263	-38544.3535695076	348	0.07359813084112149	0.7241379310344828	0.22312886888013506
YAR027W	0	0/0	-473.76372361183167	-38785.37795740366	348	0.07359813084112149	0.7241379310344828	0.22312886888013506
YMR085W	0	0/-	-473.819207906723	-35476.98381918669	348	0.07359813084112149	0.7241379310344828	0.22312886888013506
YKR050W	-1	-/-	-473.8458881378174	-22266.674686431885	87	0.073512252042007	0.7241379310344828	0.22341024198086662
YHR034C	-1	-/-	-473.85182309150696	-23947.23664212227	87	0.07342657342657342	0.7241379310344828	0.2236916150815982
YBR221C	-1	-/-	-473.87226498126984	-23880.581802010536	87	0.07334109429569266	0.7241379310344828	0.22397298818232977
YFR007W	0	0/0	-473.8810317516327	-36920.651040673256	348	0.07334109429569266	0.7241379310344828	0.22397298818232977
YMR265C	0	0/-	-473.8878514766693	-35324.33971494436	348	0.07334109429569266	0.7241379310344828	0.22397298818232977
YJL093C	-1	-/-	-473.9211735725403	-24492.702356934547	87	0.07325581395348837	0.7241379310344828	0.22425436128306134
YJL012C	-1	-/-	-473.9473078250885	-23676.081241607666	87	0.07317073170731707	0.7241379310344828	0.2245357343837929
YBR071W	0	0/0	-474.0087101459503	-35429.79925736785	348	0.07317073170731707	0.7241379310344828	0.2245357343837929
YFL061W	0	0/-	-474.0102883577347	-38967.89458474517	348	0.07317073170731707	0.7241379310344828	0.2245357343837929
YOR389W	0	0/0	-474.1631780266762	-36103.70707243681	348	0.07317073170731707	0.7241379310344828	0.2245357343837929
YDR018C	-1	-/-	-474.2173616886139	-21242.184977054596	87	0.07308584686774942	0.7241379310344828	0.2248171074845245
YLR024C	0	0/-	-474.2204784154892	-38439.407847344875	348	0.07308584686774942	0.7241379310344828	0.2248171074845245
YDR046C	-1	-/-	-474.2461326122284	-21932.731131911278	87	0.07300115874855156	0.7241379310344828	0.22509848058525606
YGL186C	0	0/-	-474.3879981338978	-38685.86244029552	348	0.07300115874855156	0.7241379310344828	0.22509848058525606
YAL058W	-1	-/-	-474.41763949394226	-23279.18992996216	87	0.07291666666666667	0.7241379310344828	0.22537985368598762
YHL031C	-1	-/-	-474.4577543735504	-22485.364434957504	87	0.07283236994219654	0.7241379310344828	0.22566122678671918
YPR196W	0	0/-	-474.48290169239044	-35981.47332561016	348	0.07283236994219654	0.7241379310344828	0.22566122678671918
YPL107W	0	0/0	-474.4924206137657	-36496.253865361214	348	0.07283236994219654	0.7241379310344828	0.22566122678671918
YGR055W	-1	-/-	-474.5733890533447	-21719.12950515747	87	0.07274826789838337	0.7241379310344828	0.22594259988745077
YJL083W	0	0/-	-474.6428202390671	-36349.30142125487	348	0.07274826789838337	0.7241379310344828	0.22594259988745077
YNR027W	-1	-/+	-474.64853143692017	-23691.906764507294	87	0.0726643598615917	0.7241379310344828	0.22622397298818234
YLR437C	0	0/0	-474.70487436652184	-37084.376292295754	348	0.0726643598615917	0.7241379310344828	0.22622397298818234
YBR273C	-1	-/-	-474.73122930526733	-25089.6959502697	87	0.07258064516129033	0.7241379310344828	0.2265053460889139
YLR204W	0	0/-	-474.9168939590454	-36955.68031433225	348	0.07258064516129033	0.7241379310344828	0.2265053460889139
YDL133W	0	0/-	-474.9698118567467	-35720.39584976435	348	0.07258064516129033	0.7241379310344828	0.2265053460889139
YPL277C	0	0/0	-475.0324990749359	-36036.74582308531	348	0.07258064516129033	0.7241379310344828	0.2265053460889139
YER093C-A	0	0/0	-475.0499712228775	-34957.79304033518	348	0.07258064516129033	0.7241379310344828	0.2265053460889139
YOR354C	-1	-/-	-475.07510447502136	-23986.70986056328	87	0.07249712313003452	0.7241379310344828	0.22678671918964546
YLR093C	0	0/-	-475.11910393834114	-38624.710454300046	348	0.07249712313003452	0.7241379310344828	0.22678671918964546
YLR239C	0	0/-	-475.1393781900406	-38551.96427190304	348	0.07249712313003452	0.7241379310344828	0.22678671918964546
YKL171W	0	0/-	-475.1830913424492	-35209.784250855446	348	0.07249712313003452	0.7241379310344828	0.22678671918964546
YNL284C	0	0/-	-475.2017319202423	-38407.16323894262	348	0.07249712313003452	0.7241379310344828	0.22678671918964546
YJR143C	-1	-/-	-475.2463585138321	-23649.50749695301	87	0.07241379310344828	0.7241379310344828	0.22706809229037703
YKL174C	0	0/-	-475.2578395009041	-37606.97485239804	348	0.07241379310344828	0.7241379310344828	0.22706809229037703
YKL195W	-1	-/-	-475.27374362945557	-23419.56240427494	87	0.07233065442020666	0.7241379310344828	0.22734946539110862
YGL114W	0	0/-	-475.3579860329628	-35931.52478778362	348	0.07233065442020666	0.7241379310344828	0.22734946539110862
YCR089W	-1	-/-	-475.41940236091614	-22100.74342930317	87	0.07224770642201835	0.7241379310344828	0.22763083849184018
YLR337C	-1	-/-	-475.4536347389221	-24112.71377813816	87	0.07216494845360824	0.7241379310344828	0.22791221159257175
YHR128W	0	0/-	-475.4712638258934	-38005.80650638044	348	0.07216494845360824	0.7241379310344828	0.22791221159257175
YDL086W	0	0/0	-475.5635307431221	-35925.525208353996	348	0.07216494845360824	0.7241379310344828	0.22791221159257175
YLR190W	-1	-/-	-475.70004892349243	-23445.176854372025	87	0.07208237986270023	0.7241379310344828	0.2281935846933033
YPL164C	-1	-/-	-475.72706365585327	-23547.892117500305	87	0.072	0.7241379310344828	0.2284749577940349
YBR291C	0	0/-	-475.762537419796	-35929.826840251684	348	0.072	0.7241379310344828	0.2284749577940349
YOL081W	0	0/-	-475.78610467910767	-37774.180833637714	348	0.072	0.7241379310344828	0.2284749577940349
YLR035C	-1	-/-	-475.7953300476074	-24412.300748586655	87	0.07191780821917808	0.7241379310344828	0.22875633089476646
YGR103W	-1	-/-	-475.81263065338135	-22957.841638565063	87	0.07183580387685291	0.7241379310344828	0.22903770399549803
YOR011W	-1	-/-	-475.8364824652672	-23211.85395294428	87	0.07175398633257403	0.7241379310344828	0.2293190770962296
YNL127W	-1	-/-	-475.88510209321976	-25084.121667444706	87	0.07167235494880546	0.7241379310344828	0.22960045019696118
YOL122C	-1	-/-	-475.896187543869	-23743.13667178154	87	0.0715909090909091	0.7241379310344828	0.22988182329769274
YCR028C	-1	-/-	-475.9135422706604	-23299.859416246414	87	0.07150964812712826	0.7241379310344828	0.2301631963984243
YDL057W	0	0/0	-475.9364756345749	-36129.312042713165	348	0.07150964812712826	0.7241379310344828	0.2301631963984243
YGR131W	0	0/0	-475.96380400657654	-35712.98172688484	348	0.07150964812712826	0.7241379310344828	0.2301631963984243
YIL023C	-1	-/-	-475.9817774295807	-23766.353472948074	87	0.07142857142857142	0.7241379310344828	0.23044456949915587
YDR101C	-1	-/-	-476.0641644001007	-23589.111166477203	87	0.07134767836919592	0.7241379310344828	0.23072594259988746
YHR159W	0	0/0	-476.1196839213371	-36398.805731892586	348	0.07134767836919592	0.7241379310344828	0.23072594259988746
YBR019C	0	0/0	-476.1201483607292	-35893.34690734744	348	0.07134767836919592	0.7241379310344828	0.23072594259988746
YMR301C	-1	-/-	-476.1230010986328	-22786.750346422195	87	0.07126696832579185	0.7241379310344828	0.23100731570061903
YGL017W	-1	-/-	-476.1277973651886	-24173.79908299446	87	0.0711864406779661	0.7241379310344828	0.2312886888013506
YCR036W	0	0/0	-476.1925096511841	-40363.97751528025	348	0.0711864406779661	0.7241379310344828	0.2312886888013506
YLL040C	-1	-/-	-476.2221899032593	-24965.991829633713	87	0.07110609480812641	0.7241379310344828	0.23157006190208215
YEL046C	0	0/0	-476.24377477169037	-35808.78025442734	348	0.07110609480812641	0.7241379310344828	0.23157006190208215
YJR115W	0	0/0	-476.3036676645279	-35730.03370958567	348	0.07110609480812641	0.7241379310344828	0.23157006190208215
YBR286W	-1	-/0	-476.3383758068085	-24843.33501124382	87	0.07102593010146561	0.7241379310344828	0.23185143500281374
YLR179C	0	0/-	-476.34323543310165	-35978.04195976257	348	0.07102593010146561	0.7241379310344828	0.23185143500281374
YGL136C	-1	-/-	-476.3596761226654	-25120.290284633636	87	0.07094594594594594	0.7241379310344828	0.2321328081035453
YML056C	0	0/-	-476.42953902482986	-38143.88902878761	348	0.07094594594594594	0.7241379310344828	0.2321328081035453
YFL062W	0	0/-	-476.459547996521	-37460.610056644306	348	0.07094594594594594	0.7241379310344828	0.2321328081035453
YJL196C	-1	-/-	-476.46708846092224	-22928.087784051895	87	0.07086614173228346	0.7241379310344828	0.23241418120427687
YBR066C	-1	-/-	-476.4787058830261	-21313.201304078102	87	0.07078651685393259	0.7241379310344828	0.23269555430500843
YBR284W	-1	-/0	-476.58588004112244	-21477.23620581627	87	0.0707070707070707	0.7241379310344828	0.23297692740574
YDL037C	0	0/0	-476.6378646492958	-35429.265998750925	348	0.0707070707070707	0.7241379310344828	0.23297692740574
YLR218C	0	0/-	-476.6454502940178	-36012.346067875624	348	0.0707070707070707	0.7241379310344828	0.23297692740574
YDR126W	-1	-/-	-476.6572949886322	-24291.858790636063	87	0.07062780269058296	0.7241379310344828	0.2332583005064716
YHR083W	-1	-/-	-476.6749930381775	-23697.736113905907	87	0.07054871220604703	0.7241379310344828	0.23353967360720315
YOL060C	-1	-/-	-476.6784493923187	-24459.89226412773	87	0.07046979865771812	0.7241379310344828	0.23382104670793472
YDL185W	-1	-/-	-476.78397727012634	-24039.721586227417	87	0.07039106145251396	0.7241379310344828	0.23410241980866628
YHR033W	0	0/0	-476.83003199100494	-35905.864101946354	348	0.07039106145251396	0.7241379310344828	0.23410241980866628
YLR141W	-1	-/-	-477.07982635498047	-21360.425200223923	87	0.0703125	0.7241379310344828	0.23438379290939787
YOL036W	0	0/0	-477.0800371170044	-36373.4416782856	348	0.0703125	0.7241379310344828	0.23438379290939787
YOR254C	-1	-/-	-477.09026527404785	-23464.54606819153	87	0.07023411371237458	0.7241379310344828	0.23466516601012943
YDR421W	-1	-/-	-477.1328465938568	-24966.079061985016	87	0.07015590200445435	0.7241379310344828	0.234946539110861
YBR285W	0	0/0	-477.1713697910309	-35797.56664663553	348	0.07015590200445435	0.7241379310344828	0.234946539110861
YDR079W	-1	-/-	-477.1795699596405	-23338.3365547657	87	0.07007786429365963	0.7241379310344828	0.23522791221159256
YLR346C	-1	-/0	-477.2138018608093	-21415.099658966064	87	0.07	0.7241379310344828	0.23550928531232415
YER011W	0	0/-	-477.22022569179535	-34635.62423928827	348	0.07	0.7241379310344828	0.23550928531232415
YGL198W	0	0/-	-477.2517291903496	-37693.640901744366	348	0.07	0.7241379310344828	0.23550928531232415
YGL185C	0	0/0	-477.32089364528656	-36280.846874177456	348	0.07	0.7241379310344828	0.23550928531232415
YPL246C	0	0/0	-477.36526073515415	-38007.30646070838	348	0.07	0.7241379310344828	0.23550928531232415
YER070W	-1	-/-	-477.3945355415344	-21364.207631349564	87	0.06992230854605994	0.7241379310344828	0.23579065841305571
YDL119C	0	0/-	-477.5100842118263	-35828.680238842964	348	0.06992230854605994	0.7241379310344828	0.23579065841305571
YJR100C	0	0/-	-477.51590740680695	-35389.06246685982	348	0.06992230854605994	0.7241379310344828	0.23579065841305571
YPL167C	-1	-/-	-477.5679805278778	-22714.46910047531	87	0.06984478935698447	0.7241379310344828	0.23607203151378728
YHL048W	-1	-/-	-477.5762519836426	-22338.499534606934	87	0.06976744186046512	0.7241379310344828	0.23635340461451884
YPR036W	-1	-/-	-477.63418197631836	-23035.568442821503	87	0.06969026548672566	0.7241379310344828	0.23663477771525043
YPR172W	0	0/0	-477.70439434051514	-35399.52248454094	348	0.06969026548672566	0.7241379310344828	0.23663477771525043
YMR035W	-1	-/-	-477.7068552970886	-23296.329731464386	87	0.06961325966850829	0.7241379310344828	0.236916150815982
YNL191W	0	0/0	-477.7140209823847	-35308.67258222401	348	0.06961325966850829	0.7241379310344828	0.236916150815982
YLR055C	-1	-/-	-477.7382538318634	-22768.36911535263	87	0.0695364238410596	0.7241379310344828	0.23719752391671356
YNL156C	-1	-/-	-477.742329120636	-23523.88630080223	87	0.06945975744211687	0.7241379310344828	0.23747889701744512
YDR084C	0	0/0	-477.7483659386635	-38066.80051067937	348	0.06945975744211687	0.7241379310344828	0.23747889701744512
YPL131W	-1	-/-	-477.7856295108795	-24768.8230843544	87	0.06938325991189427	0.7241379310344828	0.23776027011817671
YER058W	0	0/-	-477.84129732847214	-36260.08698070049	348	0.06938325991189427	0.7241379310344828	0.23776027011817671
YOR358W	0	0/-	-477.8451255559921	-37479.24396559596	348	0.06938325991189427	0.7241379310344828	0.23776027011817671
YHR132C	0	0/-	-477.89939123392105	-39165.47923514247	348	0.06938325991189427	0.7241379310344828	0.23776027011817671
YDL227C	-1	-/-	-477.91568779945374	-20762.377775669098	87	0.06930693069306931	0.7241379310344828	0.23804164321890828
YDR425W	-1	-/-	-477.94821882247925	-24064.72659444809	87	0.06923076923076923	0.7241379310344828	0.23832301631963984
YLR077W	0	0/-	-478.0037684440613	-37969.04486679286	348	0.06923076923076923	0.7241379310344828	0.23832301631963984
YLR069C	-1	-/-	-478.04455971717834	-24388.800340533257	87	0.06915477497255763	0.7241379310344828	0.2386043894203714
YIL039W	-1	-/-	-478.1248152256012	-25188.30916839838	87	0.06907894736842106	0.7241379310344828	0.238885762521103
YKL057C	-1	-/-	-478.1807978153229	-22723.733205795288	87	0.06900328587075576	0.7241379310344828	0.23916713562183456
YDR254W	-1	-/-	-478.1987729072571	-22160.87619948387	87	0.06892778993435449	0.7241379310344828	0.23944850872256612
YHR076W	0	0/-	-478.2974764108658	-37218.14374202117	348	0.06892778993435449	0.7241379310344828	0.23944850872256612
YML087C	0	0/0	-478.30386233329773	-35931.24121338129	348	0.06892778993435449	0.7241379310344828	0.23944850872256612
YPL221W	-1	-/-	-478.3481786251068	-22909.554211378098	87	0.06885245901639345	0.7241379310344828	0.23972988182329769
YDR438W	0	0/0	-478.35445642471313	-38036.178247213364	348	0.06885245901639345	0.7241379310344828	0.23972988182329769
YJL077C	0	0/0	-478.4062264561653	-34858.678954035044	348	0.06885245901639345	0.7241379310344828	0.23972988182329769
YGR294W	0	0/-	-478.49485689401627	-35956.98826441169	348	0.06885245901639345	0.7241379310344828	0.23972988182329769
YOL087C	0	0/-	-478.5198913216591	-35345.44927841425	348	0.06885245901639345	0.7241379310344828	0.23972988182329769
YOR247W	0	0/-	-478.5266025662422	-35401.737816765904	348	0.06885245901639345	0.7241379310344828	0.23972988182329769
YJR049C	1	+/-	-478.541601896286	-24606.593485593796	86	0.06986899563318777	0.735632183908046	0.23972988182329769
YIL015W	0	0/-	-478.55265045166016	-36733.53704319149	348	0.06986899563318777	0.735632183908046	0.23972988182329769
YMR156C	-1	-/-	-478.57426261901855	-22973.134673714638	87	0.0697928026172301	0.735632183908046	0.24001125492402925
YCL037C	0	0/-	-478.5939836502075	-37369.93601563573	348	0.0697928026172301	0.735632183908046	0.24001125492402925
YMR012W	-1	-/-	-478.62621092796326	-22741.009521722794	87	0.06971677559912855	0.735632183908046	0.24029262802476084
YGR146C	0	0/0	-478.6628525853157	-36359.316324949265	348	0.06971677559912855	0.735632183908046	0.24029262802476084
YMR031C	0	0/0	-478.6727170944214	-36105.21945619583	348	0.06971677559912855	0.735632183908046	0.24029262802476084
YCR107W	-1	-/0	-478.70290303230286	-23209.409083604813	87	0.06964091403699674	0.735632183908046	0.2405740011254924
YHR123W	-1	-/-	-478.77357149124146	-22276.091530442238	87	0.06956521739130435	0.735632183908046	0.24085537422622397
YML068W	0	0/-	-478.77407145500183	-38550.106611430645	348	0.06956521739130435	0.735632183908046	0.24085537422622397
YHL042W	0	0/0	-478.7786788344383	-36653.37167328596	348	0.06956521739130435	0.735632183908046	0.24085537422622397
YGL225W	-1	-/-	-478.77973222732544	-23130.111844062805	87	0.06948968512486428	0.735632183908046	0.24113674732695553
YOR286W	0	0/0	-478.8213378190994	-37617.27303181961	348	0.06948968512486428	0.735632183908046	0.24113674732695553
YNL325C	-1	-/-	-478.8544273376465	-26636.218066215515	87	0.06941431670281996	0.735632183908046	0.24141812042768712
YGL221C	0	0/0	-478.86328626051545	-39113.10751397535	348	0.06941431670281996	0.735632183908046	0.24141812042768712
YOR096W	0	0/-	-478.8714901506901	-38870.63593876362	348	0.06941431670281996	0.735632183908046	0.24141812042768712
YDR354W	0	0/0	-478.93752633035183	-38939.673315770924	348	0.06941431670281996	0.735632183908046	0.24141812042768712
YMR226C	0	0/0	-478.9643819928169	-36378.20802158117	348	0.06941431670281996	0.735632183908046	0.24141812042768712
YOR012W	0	0/0	-478.97666704654694	-35816.97211381793	348	0.06941431670281996	0.735632183908046	0.24141812042768712
YDR542W	0	0/-	-479.13484674692154	-35961.75696647167	348	0.06941431670281996	0.735632183908046	0.24141812042768712
YPR118W	0	0/0	-479.1383691430092	-36751.9139572978	348	0.06941431670281996	0.735632183908046	0.24141812042768712
YML027W	-1	-/-	-479.1531710624695	-22143.54073035717	87	0.06933911159263272	0.735632183908046	0.24169949352841869
YNL230C	-1	-/-	-479.15887808799744	-22767.89418697357	87	0.06926406926406926	0.735632183908046	0.24198086662915025
YDL230W	-1	-/-	-479.1595802307129	-23363.944532871246	87	0.06918918918918919	0.735632183908046	0.2422622397298818
YML073C	-1	-/-	-479.1692500114441	-25451.248097896576	87	0.06911447084233262	0.735632183908046	0.2425436128306134
YLL064C	0	0/-	-479.2076668739319	-36610.83966591954	348	0.06911447084233262	0.735632183908046	0.2425436128306134
YHR020W	-1	-/-	-479.2087631225586	-20367.780998706818	87	0.06903991370010787	0.735632183908046	0.24282498593134497
YER040W	-1	-/-	-479.35860323905945	-23048.161662101746	87	0.06896551724137931	0.735632183908046	0.24310635903207653
YJR085C	0	0/0	-479.36333072185516	-34923.92665117979	348	0.06896551724137931	0.735632183908046	0.24310635903207653
YCL047C	0	0/-	-479.36914789676666	-35337.74859970808	348	0.06896551724137931	0.735632183908046	0.24310635903207653
YOL136C	0	0/-	-479.3760640025139	-36758.06649977714	348	0.06896551724137931	0.735632183908046	0.24310635903207653
YNL100W	0	0/-	-479.4092064499855	-33959.471709251404	348	0.06896551724137931	0.735632183908046	0.24310635903207653
YLR205C	-1	-/-	-479.40924859046936	-23069.971922397614	87	0.0688912809472551	0.735632183908046	0.2433877321328081
YNL327W	-1	-/0	-479.4144215583801	-20339.16187620163	87	0.06881720430107527	0.735632183908046	0.24366910523353968
YHR185C	0	0/-	-479.41602647304535	-36096.38145920634	348	0.06881720430107527	0.735632183908046	0.24366910523353968
YNR022C	0	0/-	-479.427427649498	-36770.12471267581	348	0.06881720430107527	0.735632183908046	0.24366910523353968
YMR187C	0	0/0	-479.4782067537308	-35607.85596734285	348	0.06881720430107527	0.735632183908046	0.24366910523353968
YDL027C	0	0/0	-479.48170179128647	-35412.81214362383	348	0.06881720430107527	0.735632183908046	0.24366910523353968
YDR197W	0	0/-	-479.54878428578377	-38225.26090526581	348	0.06881720430107527	0.735632183908046	0.24366910523353968
YML127W	-1	-/-	-479.5703217983246	-23276.94059610367	87	0.06874328678839957	0.735632183908046	0.24395047833427125
YHR105W	0	0/0	-479.6705988049507	-35856.84275391698	348	0.06874328678839957	0.735632183908046	0.24395047833427125
YNL071W	-1	-/-	-479.675776720047	-23969.036046862602	87	0.06866952789699571	0.735632183908046	0.2442318514350028
YPR013C	0	0/-	-479.6989340186119	-36678.06685990095	348	0.06866952789699571	0.735632183908046	0.2442318514350028
YIR033W	-1	-/-	-479.7321093082428	-23624.327863156796	87	0.06859592711682744	0.735632183908046	0.24451322453573437
YCR034W	-1	-/-	-479.75112771987915	-23900.867122411728	87	0.06852248394004283	0.735632183908046	0.24479459763646597
YJR154W	0	0/0	-479.76282703876495	-37153.994680047035	348	0.06852248394004283	0.735632183908046	0.24479459763646597
YOR297C	-1	-/-	-479.78039383888245	-21410.93238592148	87	0.06844919786096257	0.735632183908046	0.24507597073719753
YPL252C	0	0/0	-479.8570895269513	-38430.43998114765	348	0.06844919786096257	0.735632183908046	0.24507597073719753
YCR105W	0	0/0	-479.935828268528	-36014.481580257416	348	0.06844919786096257	0.735632183908046	0.24507597073719753
YPL226W	0	0/-	-479.95074886083603	-38654.73023335263	348	0.06844919786096257	0.735632183908046	0.24507597073719753
YKR013W	0	0/-	-480.0661833882332	-37173.577718414366	348	0.06844919786096257	0.735632183908046	0.24507597073719753
YOR302W	0	0/0	-480.1147698163986	-35579.29455167055	348	0.06844919786096257	0.735632183908046	0.24507597073719753
YMR160W	0	0/0	-480.12138336896896	-35277.25597590208	348	0.06844919786096257	0.735632183908046	0.24507597073719753
YPR198W	-1	-/-	-480.15316677093506	-23558.16029381752	87	0.06837606837606838	0.735632183908046	0.2453573438379291
YGR062C	0	0/-	-480.1882069706917	-37003.72328558564	348	0.06837606837606838	0.735632183908046	0.2453573438379291
YJR107W	0	0/-	-480.19075548648834	-36286.00599586964	348	0.06837606837606838	0.735632183908046	0.2453573438379291
YAR031W	-1	-/0	-480.20345759391785	-23382.877957582474	87	0.06830309498399147	0.735632183908046	0.24563871693866066
YNL193W	0	0/0	-480.24487751722336	-36297.95634120703	348	0.06830309498399147	0.735632183908046	0.24563871693866066
YBR115C	0	0/0	-480.26425206661224	-39001.923008322716	348	0.06830309498399147	0.735632183908046	0.24563871693866066
YGL255W	-1	-/-	-480.3028268814087	-22544.37730240822	87	0.06823027718550106	0.735632183908046	0.24592009003939225
YOR224C	-1	-/-	-480.4218466281891	-23320.86610943079	87	0.06815761448349308	0.735632183908046	0.2462014631401238
YDR264C	-1	-/-	-480.4955806732178	-24388.342222690582	87	0.06808510638297872	0.735632183908046	0.24648283624085537
YCR023C	0	0/-	-480.5613378882408	-35895.49065250158	348	0.06808510638297872	0.735632183908046	0.24648283624085537
YKL071W	0	0/-	-480.60439544916153	-35938.0143930316	348	0.06808510638297872	0.735632183908046	0.24648283624085537
YAL017W	-1	-/-	-480.62761783599854	-23785.171411514282	87	0.06801275239107332	0.735632183908046	0.24676420934158694
YLR172C	-1	-/-	-480.72813177108765	-23287.061034798622	87	0.06794055201698514	0.735632183908046	0.2470455824423185
YEL047C	0	0/-	-480.73576363921165	-37764.916988521814	348	0.06794055201698514	0.735632183908046	0.2470455824423185
YMR296C	-1	-/-	-480.7419967651367	-23384.77059340477	87	0.06786850477200425	0.735632183908046	0.2473269555430501
YNR017W	-1	-/-	-480.74956250190735	-22451.43449807167	87	0.06779661016949153	0.735632183908046	0.24760832864378166
YLR456W	0	0/0	-480.7864228487015	-36238.23358744383	348	0.06779661016949153	0.735632183908046	0.24760832864378166
YEL073C	0	0/0	-480.8045511841774	-35597.86151391268	348	0.06779661016949153	0.735632183908046	0.24760832864378166
YDR233C	0	0/-	-480.86114448308945	-38695.2946947217	348	0.06779661016949153	0.735632183908046	0.24760832864378166
YLR297W	0	0/0	-480.93110859394073	-35398.82797515392	348	0.06779661016949153	0.735632183908046	0.24760832864378166
YCR052W	-1	-/-	-480.95903158187866	-23362.776091337204	87	0.06772486772486773	0.735632183908046	0.24788970174451322
YCR075C	-1	-/-	-480.98379778862	-22447.59421300888	87	0.06765327695560254	0.735632183908046	0.24817107484524478
YCR026C	-1	-/-	-481.0011990070343	-22525.770619153976	87	0.0675818373812038	0.735632183908046	0.24845244794597637
YHR157W	-1	-/-	-481.00710821151733	-21124.105028629303	87	0.06751054852320675	0.735632183908046	0.24873382104670794
YGR260W	0	0/-	-481.04898512363434	-35980.838031589985	348	0.06751054852320675	0.735632183908046	0.24873382104670794
YMR024W	0	0/-	-481.0919722914696	-37647.548332333565	348	0.06751054852320675	0.735632183908046	0.24873382104670794
YPR003C	0	0/-	-481.17100167274475	-35879.94044589996	348	0.06751054852320675	0.735632183908046	0.24873382104670794
YOL100W	-1	-/-	-481.2328850030899	-24242.599470496178	87	0.06743940990516333	0.735632183908046	0.2490151941474395
YNR007C	-1	-/-	-481.30443012714386	-25727.677482008934	87	0.06736842105263158	0.735632183908046	0.24929656724817106
YOR007C	-1	-/-	-481.3695011138916	-23588.784482955933	87	0.06729758149316509	0.735632183908046	0.24957794034890265
YER152C	0	0/0	-481.3846789598465	-36393.12655454874	348	0.06729758149316509	0.735632183908046	0.24957794034890265
YGR231C	-1	-/-	-481.38568329811096	-25285.683765411377	87	0.06722689075630252	0.735632183908046	0.24985931344963422
YDL236W	-1	-/0	-481.42065513134	-23907.75152528286	87	0.06715634837355719	0.735632183908046	0.2501406865503658
YDR324C	-1	-/-	-481.47216296195984	-23202.339994430542	87	0.06708595387840671	0.735632183908046	0.2504220596510974
YEL032W	-1	-/-	-481.4732940196991	-22438.61269927025	87	0.06701570680628273	0.735632183908046	0.25070343275182894
YML007W	-1	-/-	-481.48092699050903	-23993.156205177307	87	0.06694560669456066	0.735632183908046	0.2509848058525605
YMR246W	-1	-/-	-481.49344968795776	-23155.372629404068	87	0.06687565308254964	0.735632183908046	0.25126617895329206
YML009C	0	0/-	-481.65793171525	-37476.81786138564	348	0.06687565308254964	0.735632183908046	0.25126617895329206
YHR022C	0	0/0	-481.6611718535423	-36551.17220342159	348	0.06687565308254964	0.735632183908046	0.25126617895329206
YKR065C	-1	-/-	-481.70249605178833	-23277.82341170311	87	0.06680584551148225	0.735632183908046	0.2515475520540236
YKL159C	0	0/-	-481.77191561460495	-40493.885485075414	348	0.06680584551148225	0.735632183908046	0.2515475520540236
YGL071W	-1	-/-	-481.798273563385	-23624.592200517654	87	0.0667361835245047	0.735632183908046	0.2518289251547552
YJL131C	0	0/-	-481.82825165987015	-35908.4404515028	348	0.0667361835245047	0.735632183908046	0.2518289251547552
YGL036W	0	0/0	-481.847559094429	-35622.14020770788	348	0.0667361835245047	0.735632183908046	0.2518289251547552
YNL314W	-1	-/-	-481.87559151649475	-24667.139996290207	87	0.06666666666666667	0.735632183908046	0.25211029825548675
YOR371C	-1	-/-	-481.87614727020264	-23095.954476594925	87	0.06659729448491156	0.735632183908046	0.25239167135621837
YOR042W	0	0/-	-481.88435611128807	-39053.3320551198	348	0.06659729448491156	0.735632183908046	0.25239167135621837
YML016C	-1	-/-	-481.9045877456665	-23323.346824884415	87	0.06652806652806653	0.735632183908046	0.25267304445694994
YKL215C	0	0/0	-481.9594187140465	-37177.75653719902	348	0.06652806652806653	0.735632183908046	0.25267304445694994
YJL200C	0	0/-	-481.9721876382828	-38207.89546492696	348	0.06652806652806653	0.735632183908046	0.25267304445694994
YDR437W	-1	-/-	-481.99854350090027	-23192.13303542137	87	0.06645898234683281	0.735632183908046	0.2529544175576815
YBR111C	0	0/-	-482.0237483382225	-38875.2316185236	348	0.06645898234683281	0.735632183908046	0.2529544175576815
YNL037C	-1	-/-	-482.08379542827606	-24649.813771367073	87	0.06639004149377593	0.735632183908046	0.25323579065841306
YOR130C	-1	-/-	-482.10128378868103	-23372.596596479416	87	0.06632124352331606	0.735632183908046	0.2535171637591446
YHL010C	0	0/-	-482.1245309114456	-36662.694866240025	348	0.06632124352331606	0.735632183908046	0.2535171637591446
YPR159W	0	0/-	-482.1541939973831	-37324.86310622096	348	0.06632124352331606	0.735632183908046	0.2535171637591446
YDR276C	-1	-/-	-482.19084072113037	-23219.76249551773	87	0.06625258799171843	0.735632183908046	0.2537985368598762
YGL081W	0	0/0	-482.20754754543304	-35966.697292387486	348	0.06625258799171843	0.735632183908046	0.2537985368598762
YNL148C	-1	-/-	-482.2754096984863	-21329.25158715248	87	0.06618407445708377	0.735632183908046	0.25407990996060775
YDR517W	-1	-/-	-482.28676986694336	-23488.003157377243	87	0.06611570247933884	0.735632183908046	0.2543612830613393
YDR061W	0	0/0	-482.3039211630821	-35063.166614592075	348	0.06611570247933884	0.735632183908046	0.2543612830613393
YKL098W	0	0/0	-482.38046875596046	-39229.336948901415	348	0.06611570247933884	0.735632183908046	0.2543612830613393
YKL165C	-1	-/-	-482.40435791015625	-23880.927949905396	87	0.06604747162022703	0.735632183908046	0.2546426561620709
YMR002W	0	0/-	-482.41202861070633	-38645.32310253009	348	0.06604747162022703	0.735632183908046	0.2546426561620709
YBR302C	0	0/-	-482.4568420648575	-37892.07213126123	348	0.06604747162022703	0.735632183908046	0.2546426561620709
YBR008C	-1	-/-	-482.47407841682434	-20788.030123114586	87	0.06597938144329897	0.735632183908046	0.2549240292628025
YER034W	0	0/0	-482.5021320581436	-36249.97116869688	348	0.06597938144329897	0.735632183908046	0.2549240292628025
YER143W	-1	-/-	-482.5209290385246	-26683.59617394209	87	0.06591143151390319	0.735632183908046	0.25520540236353406
YLR081W	-1	-/-	-482.6319420337677	-21670.903101205826	87	0.06584362139917696	0.735632183908046	0.2554867754642656
YDR039C	-1	-/-	-482.70400977134705	-22515.621234178543	87	0.065775950668037	0.735632183908046	0.2557681485649972
YKR089C	-1	-/-	-482.72314500808716	-24239.4615983963	87	0.06570841889117043	0.735632183908046	0.25604952166572875
YNL178W	0	0/-	-482.7416224181652	-38210.13002675772	348	0.06570841889117043	0.735632183908046	0.25604952166572875
YPL109C	0	0/0	-482.8103522658348	-35525.48035103083	348	0.06570841889117043	0.735632183908046	0.25604952166572875
YMR295C	0	0/0	-482.8780650496483	-36209.22458046675	348	0.06570841889117043	0.735632183908046	0.25604952166572875
YNL315C	0	0/-	-482.8861982524395	-37850.978924218565	348	0.06570841889117043	0.735632183908046	0.25604952166572875
YEL072W	0	0/-	-482.89152267575264	-36817.863173276186	348	0.06570841889117043	0.735632183908046	0.25604952166572875
YLR023C	-1	-/-	-482.9315769672394	-22202.86588013172	87	0.06564102564102564	0.735632183908046	0.2563308947664603
YOR344C	-1	-/-	-482.95615458488464	-22250.0753633976	87	0.06557377049180328	0.735632183908046	0.2566122678671919
YDR265W	-1	-/-	-482.9663186073303	-23863.4196434021	87	0.06550665301944729	0.735632183908046	0.25689364096792344
YER044C-A	-1	-/-	-482.99337458610535	-20562.269507169724	87	0.065439672801636	0.735632183908046	0.25717501406865506
YNL339C	-1	-/-	-483.05965185165405	-22182.619580209255	87	0.06537282941777324	0.735632183908046	0.2574563871693866
YLR010C	-1	-/-	-483.0924937725067	-23501.058993965387	87	0.0653061224489796	0.735632183908046	0.2577377602701182
YAL032C	-1	-/-	-483.1510200500488	-23204.218133568764	87	0.0652395514780836	0.735632183908046	0.25801913337084975
YMR114C	0	0/0	-483.1803642511368	-36096.099105119705	348	0.0652395514780836	0.735632183908046	0.25801913337084975
YPL218W	-1	-/-	-483.307080745697	-24074.482449531555	87	0.06517311608961303	0.735632183908046	0.2583005064715813
YJL057C	0	0/-	-483.310204744339	-40580.87694185972	348	0.06517311608961303	0.735632183908046	0.2583005064715813
YML008C	-1	-/-	-483.3293790817261	-23751.924976348877	87	0.06510681586978637	0.735632183908046	0.2585818795723129
YNL133C	-1	-/-	-483.3412857055664	-23566.981657624245	87	0.06504065040650407	0.735632183908046	0.25886325267304444
YLR271W	0	0/0	-483.3773338198662	-35025.29004698992	348	0.06504065040650407	0.735632183908046	0.25886325267304444
YOR147W	-1	-/-	-483.4386477470398	-23657.28982579708	87	0.0649746192893401	0.735632183908046	0.259144625773776
YPL070W	0	0/-	-483.44554913043976	-37476.75909343362	348	0.0649746192893401	0.735632183908046	0.259144625773776
YLR004C	0	0/-	-483.45345544815063	-36484.40371195972	348	0.0649746192893401	0.735632183908046	0.259144625773776
YOL113W	-1	-/-	-483.4738140106201	-24123.458419919014	87	0.06490872210953347	0.735632183908046	0.2594259988745076
YMR180C	0	0/-	-483.511598110199	-38486.10190922022	348	0.06490872210953347	0.735632183908046	0.2594259988745076
YJL001W	-1	-/-	-483.51760935783386	-25641.82873082161	87	0.06484295845997974	0.735632183908046	0.2597073719752392
YNL322C	0	0/-	-483.53180703520775	-38873.43172720075	348	0.06484295845997974	0.735632183908046	0.2597073719752392
YKL132C	0	0/0	-483.5336908698082	-35436.6850694716	348	0.06484295845997974	0.735632183908046	0.2597073719752392
YIR043C	0	0/0	-483.5709772706032	-35423.62293449044	348	0.06484295845997974	0.735632183908046	0.2597073719752392
YKL197C	-1	-/-	-483.58731293678284	-24322.356477499008	87	0.06477732793522267	0.735632183908046	0.25998874507597075
YNL231C	-1	-/-	-483.64577412605286	-22015.199752807617	87	0.06471183013144591	0.735632183908046	0.2602701181767023
YKR052C	-1	-/-	-483.68928265571594	-23091.11947464943	87	0.06464646464646465	0.735632183908046	0.2605514912774339
YLR151C	0	0/-	-483.71573865413666	-38411.35095152259	348	0.06464646464646465	0.735632183908046	0.2605514912774339
YFL028C	0	0/-	-483.72645831108093	-38866.52062516054	348	0.06464646464646465	0.735632183908046	0.2605514912774339
YDL139C	0	0/-	-483.812632933259	-38829.57096679509	348	0.06464646464646465	0.735632183908046	0.2605514912774339
YDL046W	-1	-/-	-483.8526916503906	-25212.064157247543	87	0.06458123107971746	0.735632183908046	0.26083286437816544
YPL058C	-1	-/-	-483.92959570884705	-23486.182487368584	87	0.06451612903225806	0.735632183908046	0.261114237478897
YKR005C	0	0/0	-483.9640401005745	-35835.45564746857	348	0.06451612903225806	0.735632183908046	0.261114237478897
YER144C	0	0/-	-483.9819278717041	-38879.727509349585	348	0.06451612903225806	0.735632183908046	0.261114237478897
YGR235C	0	0/-	-483.9886375069618	-34733.17148721218	348	0.06451612903225806	0.735632183908046	0.261114237478897
YDR080W	-1	-/-	-484.03541362285614	-24104.153957486153	87	0.06445115810674723	0.735632183908046	0.26139561057962857
YLR393W	0	0/-	-484.038168489933	-36393.83714398742	348	0.06445115810674723	0.735632183908046	0.26139561057962857
YLR040C	0	0/-	-484.03990095853806	-36071.15905678272	348	0.06445115810674723	0.735632183908046	0.26139561057962857
YBL091C-A	0	0/-	-484.05328899621964	-36293.35692071915	348	0.06445115810674723	0.735632183908046	0.26139561057962857
YPL012W	-1	-/-	-484.05974888801575	-22755.373244285583	87	0.06438631790744467	0.735632183908046	0.26167698368036013
YDR104C	0	0/-	-484.103594660759	-39176.162618011236	348	0.06438631790744467	0.735632183908046	0.26167698368036013
YDR063W	0	0/-	-484.12919932603836	-34902.24537593126	348	0.06438631790744467	0.735632183908046	0.26167698368036013
YNL141W	0	0/-	-484.17820209264755	-37077.806132763624	348	0.06438631790744467	0.735632183908046	0.26167698368036013
YBR218C	1	+/-	-484.17879605293274	-24371.030164718628	86	0.06532663316582915	0.7471264367816092	0.26167698368036013
YMR150C	-1	-/-	-484.18760418891907	-24231.972229719162	87	0.06526104417670683	0.7471264367816092	0.26195835678109175
YOR187W	-1	-/-	-484.27325081825256	-23545.13166332245	87	0.06519558676028084	0.7471264367816092	0.2622397298818233
YPL273W	0	0/-	-484.29608899354935	-38274.89910814166	348	0.06519558676028084	0.7471264367816092	0.2622397298818233
YFL060C	1	+/+	-484.4522473812103	-22723.082579612732	86	0.06613226452905811	0.7586206896551724	0.2622397298818233
YNL138W	-1	-/-	-484.45419359207153	-26479.358073711395	87	0.06606606606606606	0.7586206896551724	0.2625211029825549
YLR259C	-1	-/-	-484.50461649894714	-23382.381112337112	87	0.066	0.7586206896551724	0.26280247608328644
YMR093W	-1	-/-	-484.543906211853	-23334.443836331367	87	0.06593406593406594	0.7586206896551724	0.263083849184018
YBR104W	0	0/-	-484.56804263591766	-39328.89895275235	348	0.06593406593406594	0.7586206896551724	0.263083849184018
YCR007C	0	0/0	-484.5876655578613	-36904.1040302515	348	0.06593406593406594	0.7586206896551724	0.263083849184018
YMR026C	-1	-/-	-484.5983211994171	-25021.75752735138	87	0.0658682634730539	0.7586206896551724	0.26336522228474957
YGR046W	-1	-/-	-484.6020977497101	-23680.477964878082	87	0.06580259222333001	0.7586206896551724	0.26364659538548113
YBR088C	-1	-/-	-484.6091830730438	-23398.039435386658	87	0.06573705179282868	0.7586206896551724	0.2639279684862127
YLR425W	-1	-/-	-484.6516168117523	-24551.297943115234	87	0.06567164179104477	0.7586206896551724	0.2642093415869443
YOL051W	-1	-/-	-484.6890826225281	-23682.372169733047	87	0.06560636182902585	0.7586206896551724	0.2644907146876759
YMR293C	-1	-/-	-484.6907784938812	-24186.18987584114	87	0.06554121151936444	0.7586206896551724	0.26477208778840744
YCR069W	0	0/-	-484.70327949523926	-37879.14510551095	348	0.06554121151936444	0.7586206896551724	0.26477208778840744
YAL040C	-1	-/-	-484.714825630188	-22984.15328478813	87	0.06547619047619048	0.7586206896551724	0.265053460889139
YMR162C	-1	-/-	-484.74192667007446	-23720.055415153503	87	0.06541129831516353	0.7586206896551724	0.26533483398987057
YDL220C	-1	-/-	-484.75356793403625	-21294.004835367203	87	0.06534653465346535	0.7586206896551724	0.26561620709060213
YDR252W	-1	-/-	-484.75638461112976	-21337.654244065285	87	0.06528189910979229	0.7586206896551724	0.2658975801913337
YJR133W	0	0/-	-484.8080085515976	-38816.06474351883	348	0.06528189910979229	0.7586206896551724	0.2658975801913337
YDR060W	-1	-/-	-484.829776763916	-23927.07441163063	87	0.06521739130434782	0.7586206896551724	0.26617895329206526
YNL108C	0	0/0	-484.8358498811722	-37914.97961983085	348	0.06521739130434782	0.7586206896551724	0.26617895329206526
YFR047C	1	+/-	-484.8387098312378	-24072.24821472168	86	0.06614017769002961	0.7701149425287356	0.26617895329206526
YOR272W	-1	-/-	-484.871319770813	-23586.74736714363	87	0.06607495069033531	0.7701149425287356	0.2664603263927969
YBR024W	-1	-/-	-484.87494707107544	-23694.1874294281	87	0.06600985221674877	0.7701149425287356	0.26674169949352844
YDR319C	0	0/-	-484.88263607025146	-38989.3661685884	348	0.06600985221674877	0.7701149425287356	0.26674169949352844
YGR220C	-1	-/-	-484.92229676246643	-23527.65219759941	87	0.06594488188976377	0.7701149425287356	0.26702307259426
YIL119C	1	+/-	-484.9481313228607	-21118.321925640106	86	0.06686332350049164	0.7816091954022989	0.26702307259426
YGR281W	-1	-/-	-484.9527037143707	-22355.26700568199	87	0.06679764243614932	0.7816091954022989	0.26730444569499157
YKR027W	-1	-/-	-484.9528019428253	-23417.04936480522	87	0.06673209028459273	0.7816091954022989	0.26758581879572313
YLR300W	0	0/-	-484.9810279607773	-36496.36141991615	348	0.06673209028459273	0.7816091954022989	0.26758581879572313
YOR385W	0	0/0	-485.06754660606384	-35731.61950916052	348	0.06673209028459273	0.7816091954022989	0.26758581879572313
YPL037C	-1	-/-	-485.09938073158264	-23662.678572416306	87	0.06666666666666667	0.7816091954022989	0.2678671918964547
YER139C	0	0/-	-485.13598549366	-38534.45576739311	348	0.06666666666666667	0.7816091954022989	0.2678671918964547
YHR186C	-1	-/-	-485.16285586357117	-25045.155742406845	87	0.06660137120470128	0.7816091954022989	0.26814856499718626
YBR063C	0	0/0	-485.1902415752411	-36719.44517213106	348	0.06660137120470128	0.7816091954022989	0.26814856499718626
YMR015C	-1	-/-	-485.23153257369995	-22535.731737613678	87	0.06653620352250489	0.7816091954022989	0.2684299380979178
YPL046C	-1	-/-	-485.3016822338104	-22258.083845973015	87	0.06647116324535679	0.7816091954022989	0.2687113111986494
YJL206C	0	0/-	-485.3130902647972	-36905.57030880451	348	0.06647116324535679	0.7816091954022989	0.2687113111986494
YEL063C	-1	-/-	-485.3621234893799	-22455.260446548462	87	0.06640625	0.7816091954022989	0.268992684299381
YHR041C	-1	-/-	-485.37804079055786	-23835.523607850075	87	0.06634146341463415	0.7816091954022989	0.26927405740011257
YKR056W	-1	-/-	-485.4031596183777	-23093.79642057419	87	0.06627680311890838	0.7816091954022989	0.26955543050084413
YHR108W	-1	-/-	-485.4839508533478	-23612.51695919037	87	0.06621226874391431	0.7816091954022989	0.2698368036015757
YOR005C	-1	-/-	-485.49451422691345	-24540.121435165405	87	0.06614785992217899	0.7816091954022989	0.27011817670230726
YIR035C	0	0/0	-485.5213159918785	-35260.30740982294	348	0.06614785992217899	0.7816091954022989	0.27011817670230726
YLR079W	-1	-/-	-485.55921483039856	-22997.676723837852	87	0.06608357628765792	0.7816091954022989	0.2703995498030388
YCR059C	0	0/-	-485.59088134765625	-38971.976749792695	348	0.06608357628765792	0.7816091954022989	0.2703995498030388
YMR220W	-1	-/-	-485.6031959056854	-23536.615313887596	87	0.06601941747572816	0.7816091954022989	0.2706809229037704
YKL138C	0	0/-	-485.6038838624954	-38720.398404181	348	0.06601941747572816	0.7816091954022989	0.2706809229037704
YAR003W	-1	-/-	-485.6088864803314	-23389.244027614594	87	0.06595538312318137	0.7816091954022989	0.27096229600450195
YHR184W	0	0/-	-485.6243909597397	-35621.62130177021	348	0.06595538312318137	0.7816091954022989	0.27096229600450195
YGL089C	-1	-/-	-485.6330966949463	-19618.425309419632	87	0.06589147286821706	0.7816091954022989	0.27124366910523356
YLR460C	0	0/0	-485.6398116350174	-36289.19749939442	348	0.06589147286821706	0.7816091954022989	0.27124366910523356
YDR150W	-1	-/-	-485.6500608921051	-24655.00383079052	87	0.06582768635043562	0.7816091954022989	0.27152504220596513
YJL185C	0	0/-	-485.7534298300743	-35067.63216981292	348	0.06582768635043562	0.7816091954022989	0.27152504220596513
YGL201C	-1	-/-	-485.80581068992615	-23471.705851078033	87	0.06576402321083172	0.7816091954022989	0.2718064153066967
YBR187W	0	0/-	-485.8138592913747	-37341.35802773386	348	0.06576402321083172	0.7816091954022989	0.2718064153066967
YNL159C	-1	-/-	-485.81664752960205	-24342.33846950531	87	0.06570048309178744	0.7816091954022989	0.27208778840742825
YNL121C	-1	-/-	-485.87916374206543	-23605.430777430534	87	0.06563706563706563	0.7816091954022989	0.2723691615081598
YPR158W	0	0/-	-485.8951762318611	-36174.61552003026	348	0.06563706563706563	0.7816091954022989	0.2723691615081598
YNL177C	-1	-/-	-485.9025559425354	-23091.422833442688	87	0.06557377049180328	0.7816091954022989	0.2726505346088914
YKL128C	0	0/0	-485.92108941078186	-37136.727185577154	348	0.06557377049180328	0.7816091954022989	0.2726505346088914
YJR092W	-1	-/-	-485.93141293525696	-23008.080995082855	87	0.06551059730250482	0.7816091954022989	0.27293190770962295
YPL244C	-1	-/-	-485.9575400352478	-23147.484372377396	87	0.06544754571703561	0.7816091954022989	0.2732132808103545
YHR074W	1	+/-	-485.9621961116791	-24095.559371709824	86	0.06634615384615385	0.7931034482758621	0.2732132808103545
YER153C	0	0/-	-486.0189326405525	-36044.89109826088	348	0.06634615384615385	0.7931034482758621	0.2732132808103545
YHL047C	-1	-/-	-486.0220904350281	-22270.07309758663	87	0.06628242074927954	0.7931034482758621	0.2734946539110861
YBR237W	-1	-/-	-486.0290832519531	-22563.69890499115	87	0.06621880998080615	0.7931034482758621	0.2737760270118177
YLR194C	0	0/-	-486.0330957174301	-36065.63034617901	348	0.06621880998080615	0.7931034482758621	0.2737760270118177
YDL091C	0	0/-	-486.04411098361015	-39779.72747513652	348	0.06621880998080615	0.7931034482758621	0.2737760270118177
YLR048W	-1	-/-	-486.0646598339081	-23724.87597489357	87	0.06615532118887824	0.7931034482758621	0.27405740011254925
YEL027W	-1	-/-	-486.19144797325134	-23159.143134117126	87	0.06609195402298851	0.7931034482758621	0.2743387732132808
YCR084C	-1	-/-	-486.19850420951843	-24392.897910416126	87	0.0660287081339713	0.7931034482758621	0.2746201463140124
YDR234W	0	0/0	-486.22260999679565	-36640.342970736325	348	0.0660287081339713	0.7931034482758621	0.2746201463140124
YPR074C	1	+/0	-486.2558832168579	-23630.760233163834	86	0.06692160611854685	0.8045977011494253	0.2746201463140124
YOR292C	0	0/0	-486.2894774079323	-35628.616731762886	348	0.06692160611854685	0.8045977011494253	0.2746201463140124
YKL037W	0	0/-	-486.386221408844	-36069.91028380394	348	0.06692160611854685	0.8045977011494253	0.2746201463140124
YMR217W	0	0/-	-486.3907068967819	-38364.42982585728	348	0.06692160611854685	0.8045977011494253	0.2746201463140124
YPL176C	-1	-/-	-486.3947515487671	-22424.525762081146	87	0.06685768863419293	0.8045977011494253	0.27490151941474394
YBR234C	-1	-/-	-486.43493914604187	-24862.980731129646	87	0.06679389312977099	0.8045977011494253	0.2751828925154755
YLR360W	-1	-/-	-486.4380748271942	-23614.695880889893	87	0.0667302192564347	0.8045977011494253	0.27546426561620707
YBR067C	0	0/-	-486.4438529610634	-35834.7033033967	348	0.0667302192564347	0.8045977011494253	0.27546426561620707
YML029W	-1	-/-	-486.5291509628296	-25869.243267297745	87	0.06666666666666667	0.8045977011494253	0.27574563871693863
YBR228W	-1	-/-	-486.5954010486603	-24766.34392285347	87	0.06660323501427212	0.8045977011494253	0.27602701181767025
YLL050C	-1	-/-	-486.6504008769989	-23443.9999191761	87	0.06653992395437262	0.8045977011494253	0.2763083849184018
YDR347W	0	0/-	-486.69663828611374	-38153.42601823807	348	0.06653992395437262	0.8045977011494253	0.2763083849184018
YNL157W	0	0/-	-486.75305742025375	-34890.069531828165	348	0.06653992395437262	0.8045977011494253	0.2763083849184018
YPR100W	-1	-/-	-486.7603361606598	-24432.280079960823	87	0.06647673314339982	0.8045977011494253	0.2765897580191334
YPL148C	0	0/-	-486.7836531996727	-37285.65063868463	348	0.06647673314339982	0.8045977011494253	0.2765897580191334
YFL039C	-1	-/-	-486.80171632766724	-23127.233056545258	87	0.06641366223908918	0.8045977011494253	0.27687113111986494
YDR381W	-1	-/-	-486.8022816181183	-22634.178802490234	87	0.06635071090047394	0.8045977011494253	0.2771525042205965
YDR034C	0	0/-	-486.8128949403763	-37209.64903238416	348	0.06635071090047394	0.8045977011494253	0.2771525042205965
YJR052W	-1	-/-	-486.8635618686676	-24388.834586381912	87	0.06628787878787878	0.8045977011494253	0.27743387732132807
YAR029W	0	0/0	-486.88228434324265	-37164.38999539614	348	0.06628787878787878	0.8045977011494253	0.27743387732132807
YMR182C	-1	-/-	-486.9100639820099	-21050.732411682606	87	0.06622516556291391	0.8045977011494253	0.27771525042205963
YHR122W	0	0/-	-487.0668853521347	-36409.81451481581	348	0.06622516556291391	0.8045977011494253	0.27771525042205963
YDR156W	-1	-/-	-487.0696678161621	-23406.36582362652	87	0.0661625708884688	0.8045977011494253	0.2779966235227912
YDR109C	0	0/0	-487.1022077202797	-36625.262144744396	348	0.0661625708884688	0.8045977011494253	0.2779966235227912
YEL001C	0	0/0	-487.13002812862396	-38070.45073196292	348	0.0661625708884688	0.8045977011494253	0.2779966235227912
YMR030W	-1	-/-	-487.13218903541565	-24936.572568178177	87	0.06610009442870633	0.8045977011494253	0.2782779966235228
YLL053C	0	0/-	-487.23165315389633	-37208.92196261883	348	0.06610009442870633	0.8045977011494253	0.2782779966235228
YER042W	-1	-/-	-487.2351360321045	-22684.5516051054	87	0.0660377358490566	0.8045977011494253	0.2785593697242544
YPR164W	-1	-/-	-487.2458155155182	-22656.977392673492	87	0.06597549481621112	0.8045977011494253	0.27884074282498594
YKL209C	0	0/-	-487.2876850962639	-37223.807537294924	348	0.06597549481621112	0.8045977011494253	0.27884074282498594
YGR175C	-1	-/-	-487.3433518409729	-22335.10243654251	87	0.06591337099811675	0.8045977011494253	0.2791221159257175
YMR206W	0	0/0	-487.34603583812714	-35542.68980181217	348	0.06591337099811675	0.8045977011494253	0.2791221159257175
YDL233W	0	0/-	-487.36649572849274	-36241.15833938122	348	0.06591337099811675	0.8045977011494253	0.2791221159257175
YNL066W	-1	-/-	-487.3687379360199	-22417.093882083893	87	0.0658513640639699	0.8045977011494253	0.27940348902644907
YML117W	0	0/0	-487.41456258296967	-39313.469695717096	348	0.0658513640639699	0.8045977011494253	0.27940348902644907
YPL133C	-1	-/-	-487.4833700656891	-24021.728779017925	87	0.06578947368421052	0.8045977011494253	0.27968486212718063
YJL218W	0	0/0	-487.51468712091446	-36373.52533060312	348	0.06578947368421052	0.8045977011494253	0.27968486212718063
YOR198C	-1	-/-	-487.5524353981018	-23845.869170308113	87	0.06572769953051644	0.8045977011494253	0.2799662352279122
YBR120C	0	0/-	-487.5803596377373	-38406.53910306096	348	0.06572769953051644	0.8045977011494253	0.2799662352279122
YFL022C	-1	-/-	-487.59453892707825	-24522.81761622429	87	0.06566604127579738	0.8045977011494253	0.28024760832864376
YMR080C	-1	-/-	-487.5958333015442	-23871.89872121811	87	0.06560449859418932	0.8045977011494253	0.2805289814293754
YJR039W	0	0/0	-487.6025604605675	-36235.96926468611	348	0.06560449859418932	0.8045977011494253	0.2805289814293754
YBR080C	-1	-/-	-487.611115694046	-25687.899687886238	87	0.06554307116104868	0.8045977011494253	0.28081035453010694
YGR295C	0	0/-	-487.65554243326187	-36939.862057469785	348	0.06554307116104868	0.8045977011494253	0.28081035453010694
YKL064W	-1	-/-	-487.696276307106	-25562.91159403324	87	0.06548175865294668	0.8045977011494253	0.2810917276308385
YDR287W	0	0/-	-487.721615254879	-38650.39974066615	348	0.06548175865294668	0.8045977011494253	0.2810917276308385
YDL126C	-1	-/-	-487.91560649871826	-26350.558050990105	87	0.06542056074766354	0.8045977011494253	0.28137310073157007
YJR051W	0	0/-	-487.9762953519821	-37391.94467136264	348	0.06542056074766354	0.8045977011494253	0.28137310073157007
YGR211W	-1	-/-	-488.06446838378906	-20484.576372623444	87	0.06535947712418301	0.8045977011494253	0.28165447383230163
YLR047C	-1	-/-	-488.08574509620667	-22031.045360565186	87	0.06529850746268656	0.8045977011494253	0.2819358469330332
YDR316W	0	0/0	-488.0900282263756	-37597.15136834979	348	0.06529850746268656	0.8045977011494253	0.2819358469330332
YGR067C	0	0/-	-488.1625413298607	-36899.315857470036	348	0.06529850746268656	0.8045977011494253	0.2819358469330332
YJL101C	-1	-/-	-488.1890501976013	-24188.886603951454	87	0.06523765144454799	0.8045977011494253	0.28221722003376476
YNL137C	0	0/-	-488.1962260007858	-38392.95888003707	348	0.06523765144454799	0.8045977011494253	0.28221722003376476
YDR248C	0	0/-	-488.23912781476974	-36987.692611038685	348	0.06523765144454799	0.8045977011494253	0.28221722003376476
YMR021C	-1	-/-	-488.33831453323364	-25524.33234810829	87	0.06517690875232775	0.8045977011494253	0.2824985931344963
YNL011C	0	0/0	-488.4349194765091	-35216.19924211502	348	0.06517690875232775	0.8045977011494253	0.2824985931344963
YIL173W	-1	-/-	-488.4436705112457	-23267.157047748566	87	0.06511627906976744	0.8045977011494253	0.2827799662352279
YHR057C	0	0/-	-488.4799338579178	-37525.466633975506	348	0.06511627906976744	0.8045977011494253	0.2827799662352279
YIR018W	-1	-/-	-488.5481321811676	-22507.317883729935	87	0.06505576208178439	0.8045977011494253	0.2830613393359595
YDR520C	0	0/-	-488.62762373685837	-40042.2060880959	348	0.06505576208178439	0.8045977011494253	0.2830613393359595
YGR184C	0	0/-	-488.67929285764694	-37141.77055901289	348	0.06505576208178439	0.8045977011494253	0.2830613393359595
YPL076W	-1	-/-	-488.7011022567749	-21704.971796751022	87	0.06499535747446611	0.8045977011494253	0.28334271243669107
YBR159W	-1	-/-	-488.75513792037964	-21639.90382862091	87	0.06493506493506493	0.8045977011494253	0.28362408553742263
YLR168C	0	0/-	-488.8483712673187	-35308.13381616771	348	0.06493506493506493	0.8045977011494253	0.28362408553742263
YLR371W	-1	-/-	-488.858828663826	-23190.892594516277	87	0.06487488415199258	0.8045977011494253	0.2839054586381542
YKR092C	0	0/0	-488.8942001461983	-38012.16841238737	348	0.06487488415199258	0.8045977011494253	0.2839054586381542
YOR183W	0	0/0	-488.9236436486244	-36463.94017586112	348	0.06487488415199258	0.8045977011494253	0.2839054586381542
YJL194W	-1	-/-	-488.9358015060425	-23000.234773159027	87	0.06481481481481481	0.8045977011494253	0.28418683173888576
YDR041W	0	0/-	-488.9555412232876	-37710.30838984251	348	0.06481481481481481	0.8045977011494253	0.28418683173888576
YOR288C	-1	-/-	-488.96950507164	-23419.27085375786	87	0.06475485661424607	0.8045977011494253	0.2844682048396173
[truncated: 3,961 more rows]
