# Supplementary material for: Revisiting co-expression-based automated function prediction in yeast with neural networks and updated Gene Ontology annotations
Source: PLoS One. 2026 Apr 16;21(4):e0322689. doi: 10.1371/journal.pone.0322689 (PMC13086303; doi:10.1371/journal.pone.0322689)
Supplement: S1 File — A zip file of tables in csv format containing individual genes ranked by their predicted involvement in each predicted GO term. These predictions were made by Model 1 as described in Table A of S1 Text. (ZIP) [file pone.0322689.s002.zip › GO0006811_SingleGeneRanking.csv]

Gene	Label	Annos	Score	Background Score	Num pos pairs	Precision	Recall	False Positive Rate
YDR377W	1	+/+	-169.57964891195297	-16913.387202084064	107	1.0	0.009259259259259259	0.0
YGL187C	-1	-/+	-192.21527253091335	-16731.275627449155	108	0.5	0.009259259259259259	0.0002830455703368242
YKL148C	-1	-/-	-230.9174826964736	-17338.392958719283	108	0.3333333333333333	0.009259259259259259	0.0005660911406736484
YDR322C-A	1	+/+	-244.55303966999054	-17175.072073057294	107	0.5	0.018518518518518517	0.0005660911406736484
YGR183C	-1	-/+	-248.63942281156778	-18202.72070362419	108	0.4	0.018518518518518517	0.0008491367110104727
YHR001W-A	-1	-/+	-252.7285580188036	-17692.34579858184	108	0.3333333333333333	0.018518518518518517	0.0011321822813472968
YJL166W	-1	-/-	-257.60000662505627	-18196.79577024281	108	0.2857142857142857	0.018518518518518517	0.001415227851684121
YJR121W	1	+/+	-260.4163549542427	-17336.501989915967	107	0.375	0.027777777777777776	0.001415227851684121
YKL217W	0	0/+	-262.27420321293175	-31406.58445773134	432	0.375	0.027777777777777776	0.001415227851684121
YBL030C	-1	-/+	-267.6859654709697	-17316.155567858368	108	0.3333333333333333	0.027777777777777776	0.0016982734220209455
YLR395C	0	0/+	-269.6948207160458	-30815.462385744788	432	0.3333333333333333	0.027777777777777776	0.0016982734220209455
YDL004W	1	+/+	-270.6971597671509	-19064.78166680783	107	0.4	0.037037037037037035	0.0016982734220209455
YPL271W	1	+/+	-271.38665199279785	-19068.526686366647	107	0.45454545454545453	0.046296296296296294	0.0016982734220209455
YDR178W	-1	-/-	-277.25314912199974	-18720.993658170104	108	0.4166666666666667	0.046296296296296294	0.0019813189923577695
YML081C-A	1	+/+	-281.43685503304005	-17902.805615782738	107	0.46153846153846156	0.05555555555555555	0.0019813189923577695
YLR295C	1	+/+	-282.4157465323806	-17182.64262122661	107	0.5	0.06481481481481481	0.0019813189923577695
YDL181W	1	+/0	-286.71080251038074	-17951.163385923952	107	0.5333333333333333	0.07407407407407407	0.0019813189923577695
YOL126C	-1	-/-	-289.2480143904686	-17206.646761618555	108	0.5	0.07407407407407407	0.0022643645626945937
YHR051W	0	0/+	-291.55663687642664	-32053.33895453345	432	0.5	0.07407407407407407	0.0022643645626945937
YML120C	-1	-/-	-292.2429385110736	-18903.78220730275	108	0.47058823529411764	0.07407407407407407	0.002547410133031418
YHL040C	1	+/+	-292.8363011032343	-17538.656874984503	107	0.5	0.08333333333333333	0.002547410133031418
YNL237W	0	0/0	-293.08258559089154	-31040.134354516864	432	0.5	0.08333333333333333	0.002547410133031418
YMR256C	0	0/+	-293.9787983233109	-31667.78894383507	432	0.5	0.08333333333333333	0.002547410133031418
YBR039W	1	+/+	-295.8591669201851	-18341.59169664979	107	0.5263157894736842	0.09259259259259259	0.002547410133031418
YNL052W	0	0/+	-297.09364109300077	-30896.61018727161	432	0.5263157894736842	0.09259259259259259	0.002547410133031418
YDR298C	1	+/+	-298.4879485219717	-18885.341053694487	107	0.55	0.10185185185185185	0.002547410133031418
YMR056C	-1	-/+	-299.7199180200696	-18685.346367567778	108	0.5238095238095238	0.10185185185185185	0.002830455703368242
YBL045C	-1	-/+	-299.84776140004396	-17993.554264210165	108	0.5	0.10185185185185185	0.0031135012737050667
YNL015W	-1	-/-	-300.6263445690274	-19253.013534728438	108	0.4782608695652174	0.10185185185185185	0.003396546844041891
YOL147C	-1	-/-	-304.64314614236355	-18355.910115629435	108	0.4583333333333333	0.10185185185185185	0.003679592414378715
YHR175W	1	+/+	-305.1916042305529	-17904.179211322218	107	0.48	0.1111111111111111	0.003679592414378715
YPL134C	0	0/+	-305.91761155612767	-29527.12214630982	432	0.48	0.1111111111111111	0.003679592414378715
YOR065W	0	0/+	-306.60774581413716	-29541.03942700848	432	0.48	0.1111111111111111	0.003679592414378715
YNL142W	1	+/+	-306.8981983214617	-17150.74371393025	107	0.5	0.12037037037037036	0.003679592414378715
YNL117W	-1	-/-	-308.5255685597658	-18879.844833999872	108	0.48148148148148145	0.12037037037037036	0.003962637984715539
YJR019C	-1	-/-	-308.60718354582787	-20863.712839454412	108	0.4642857142857143	0.12037037037037036	0.0042456835550523635
YDL067C	0	0/+	-309.0288293277845	-31434.067585938144	432	0.4642857142857143	0.12037037037037036	0.0042456835550523635
YEL024W	-1	-/+	-309.3416112065315	-18631.195623733103	108	0.4482758620689655	0.12037037037037036	0.004528729125389187
YKL016C	1	+/+	-313.5829441472888	-17706.334059540182	107	0.4666666666666667	0.12962962962962962	0.004528729125389187
YFR049W	0	0/-	-313.92197240144014	-33443.92230776977	432	0.4666666666666667	0.12962962962962962	0.004528729125389187
YGR244C	-1	-/-	-314.0330144017935	-19065.810990881175	108	0.45161290322580644	0.12962962962962962	0.004811774695726012
YJR077C	1	+/+	-314.16116294264793	-18946.828948520124	107	0.46875	0.1388888888888889	0.004811774695726012
YOR084W	-1	-/-	-315.5453769117594	-17602.29902765155	108	0.45454545454545453	0.1388888888888889	0.005094820266062836
YML091C	-1	-/-	-315.7952754423022	-18435.841600887477	108	0.4411764705882353	0.1388888888888889	0.00537786583639966
YBR230C	0	0/-	-318.48704162053764	-34615.60011466406	432	0.4411764705882353	0.1388888888888889	0.00537786583639966
YPR191W	-1	-/+	-319.27381774783134	-17360.873779036105	108	0.42857142857142855	0.1388888888888889	0.005660911406736484
YPL201C	0	0/0	-320.5432362407446	-31139.059089293238	432	0.42857142857142855	0.1388888888888889	0.005660911406736484
YHL024W	-1	-/-	-324.41507063806057	-17849.13105560839	108	0.4166666666666667	0.1388888888888889	0.005943956977073309
YFL041W	1	+/+	-327.2485785931349	-19534.063203401864	107	0.43243243243243246	0.14814814814814814	0.005943956977073309
YGL191W	-1	-/+	-328.24763937294483	-18583.72800783813	108	0.42105263157894735	0.14814814814814814	0.006227002547410133
YBL099W	1	+/+	-328.6942683123052	-18500.542694535106	107	0.4358974358974359	0.1574074074074074	0.006227002547410133
YBL043W	0	0/-	-329.23507728613913	-30120.82738947496	432	0.4358974358974359	0.1574074074074074	0.006227002547410133
YJR095W	0	0/+	-330.5104085523635	-31945.531840595417	432	0.4358974358974359	0.1574074074074074	0.006227002547410133
YFL030W	0	0/0	-330.7935142321512	-34509.612677332945	432	0.4358974358974359	0.1574074074074074	0.006227002547410133
YHR008C	-1	-/-	-330.81109297275543	-20124.802195347846	108	0.425	0.1574074074074074	0.006510048117746957
YLR038C	0	0/+	-331.44702883809805	-31368.442502453923	432	0.425	0.1574074074074074	0.006510048117746957
YNR036C	0	0/-	-331.7986110635102	-30559.95016881684	432	0.425	0.1574074074074074	0.006510048117746957
YER015W	-1	-/-	-332.07437282055616	-20332.489904932678	108	0.4146341463414634	0.1574074074074074	0.006793093688083782
YKR097W	-1	-/0	-332.42277408763766	-18023.27046618983	108	0.40476190476190477	0.1574074074074074	0.007076139258420606
YER020W	-1	-/-	-334.2438315525651	-20067.294781051576	108	0.3953488372093023	0.1574074074074074	0.00735918482875743
YPL262W	-1	-/-	-335.8603802956641	-17993.112145964056	108	0.38636363636363635	0.1574074074074074	0.007642230399094254
YOR100C	-1	-/+	-336.471467718482	-19511.62746028602	108	0.37777777777777777	0.1574074074074074	0.007925275969431078
YEL052W	0	0/-	-338.13613262493163	-32608.357671826147	432	0.37777777777777777	0.1574074074074074	0.007925275969431078
YJL116C	-1	-/-	-338.5371354818344	-18289.084671139717	108	0.3695652173913043	0.1574074074074074	0.008208321539767903
YIL125W	-1	-/-	-339.32108441740274	-20057.71236193925	108	0.3617021276595745	0.1574074074074074	0.008491367110104727
YJR104C	-1	-/-	-340.9920251965523	-17034.71481281519	108	0.3541666666666667	0.1574074074074074	0.00877441268044155
YPL156C	-1	-/0	-341.16636031121016	-19209.931637980044	108	0.3469387755102041	0.1574074074074074	0.009057458250778375
YFR033C	-1	-/+	-341.22256200760603	-18659.200368970633	108	0.34	0.1574074074074074	0.0093405038211152
YDL049C	0	0/-	-341.2636387590319	-31502.13036468532	432	0.34	0.1574074074074074	0.0093405038211152
YCR048W	-1	-/-	-341.9804619252682	-17698.507778167725	108	0.3333333333333333	0.1574074074074074	0.009623549391452024
YDR384C	1	+/+	-342.08873822167516	-17247.145648833364	107	0.34615384615384615	0.16666666666666666	0.009623549391452024
YNL125C	0	0/-	-344.002039257437	-32769.7819583104	432	0.34615384615384615	0.16666666666666666	0.009623549391452024
YDR059C	-1	-/-	-346.3565204590559	-21696.56995101273	108	0.33962264150943394	0.16666666666666666	0.009906594961788848
YIL070C	-1	-/-	-347.4061835706234	-18204.340605914593	108	0.3333333333333333	0.16666666666666666	0.010189640532125671
YNL333W	-1	-/-	-347.4995161443949	-18796.855970084667	108	0.32727272727272727	0.16666666666666666	0.010472686102462497
YPL054W	0	0/-	-347.69965583784506	-34443.30105863651	432	0.32727272727272727	0.16666666666666666	0.010472686102462497
YPL092W	1	+/+	-348.94158041477203	-18917.852543741465	107	0.3392857142857143	0.17592592592592593	0.010472686102462497
YJR048W	0	0/-	-349.7717657769099	-29855.67740073707	432	0.3392857142857143	0.17592592592592593	0.010472686102462497
YGR143W	-1	-/-	-350.0923554599285	-20595.72998417169	108	0.3333333333333333	0.17592592592592593	0.01075573167279932
YDR231C	-1	-/-	-350.45786648988724	-20340.407631739974	108	0.3275862068965517	0.17592592592592593	0.011038777243136145
YLL041C	-1	-/-	-350.9475041180849	-22035.36271479726	108	0.3220338983050847	0.17592592592592593	0.011321822813472968
YLR390W-A	-1	-/-	-351.9807267189026	-16595.46542482078	108	0.31666666666666665	0.17592592592592593	0.011604868383809794
YIL042C	-1	-/-	-352.1847876906395	-21847.77836870402	108	0.3114754098360656	0.17592592592592593	0.011887913954146618
YER024W	-1	-/-	-352.8105140924454	-20074.86276718974	108	0.3064516129032258	0.17592592592592593	0.012170959524483441
YDR511W	-1	-/-	-353.1989938914776	-19762.153268601745	108	0.30158730158730157	0.17592592592592593	0.012454005094820267
YGR260W	0	0/+	-353.2700832001865	-28764.362317644525	432	0.30158730158730157	0.17592592592592593	0.012454005094820267
YGR121C	1	+/+	-354.04484912753105	-19654.257774583995	107	0.3125	0.18518518518518517	0.012454005094820267
YKL067W	0	0/-	-357.07663251040503	-33760.05545260059	432	0.3125	0.18518518518518517	0.012454005094820267
YOR136W	-1	-/-	-357.1871005296707	-18441.168302215636	108	0.3076923076923077	0.18518518518518517	0.01273705066515709
YHL032C	0	0/-	-357.3746055448428	-33547.52658768091	432	0.3076923076923077	0.18518518518518517	0.01273705066515709
YBR294W	1	+/+	-357.43490874022245	-18660.480944745243	107	0.3181818181818182	0.19444444444444445	0.01273705066515709
YOR147W	-1	-/-	-358.4215040206909	-20411.489437639713	108	0.31343283582089554	0.19444444444444445	0.013020096235493914
YBR147W	0	0/-	-359.0781765654683	-33121.636035212316	432	0.31343283582089554	0.19444444444444445	0.013020096235493914
YJL052W	-1	-/-	-359.41785565018654	-17155.729852333665	108	0.3088235294117647	0.19444444444444445	0.013303141805830738
YDR148C	-1	-/-	-359.91931760311127	-19866.57648647204	108	0.30434782608695654	0.19444444444444445	0.013586187376167564
YGR132C	-1	-/-	-362.4770975112915	-18353.036198481917	108	0.3	0.19444444444444445	0.013869232946504387
YOR092W	0	0/-	-363.45553955063224	-29389.777081004344	432	0.3	0.19444444444444445	0.013869232946504387
YPR156C	0	0/+	-364.2166824582964	-29546.930198369548	432	0.3	0.19444444444444445	0.013869232946504387
YBL049W	0	0/0	-364.25621293112636	-34994.8881941298	432	0.3	0.19444444444444445	0.013869232946504387
YKL150W	-1	-/-	-365.5654685944319	-21413.88339483738	108	0.29577464788732394	0.19444444444444445	0.014152278516841211
YGL056C	0	0/-	-365.6514920415357	-32498.088053242303	432	0.29577464788732394	0.19444444444444445	0.014152278516841211
YGL205W	-1	-/-	-366.420986071229	-19846.413619037718	108	0.2916666666666667	0.19444444444444445	0.014435324087178035
YGR236C	0	0/0	-366.5608219522983	-33258.17626291979	432	0.2916666666666667	0.19444444444444445	0.014435324087178035
YPL078C	1	+/+	-368.8791040889919	-19518.978839090094	107	0.3013698630136986	0.2037037037037037	0.014435324087178035
YJL089W	-1	-/-	-369.40589755401015	-20229.957478884608	108	0.2972972972972973	0.2037037037037037	0.01471836965751486
YPR001W	-1	-/-	-369.92416432499886	-20264.723376713693	108	0.29333333333333333	0.2037037037037037	0.015001415227851684
YBL015W	-1	-/-	-370.1570501923561	-22316.870776362717	108	0.2894736842105263	0.2037037037037037	0.015284460798188508
YLR193C	-1	-/-	-370.21245016157627	-20442.029124557972	108	0.2857142857142857	0.2037037037037037	0.015567506368525332
YIL088C	0	0/+	-370.4982672454789	-33604.60764055047	432	0.2857142857142857	0.2037037037037037	0.015567506368525332
YMR195W	0	0/0	-371.88219589181244	-29704.18644013442	432	0.2857142857142857	0.2037037037037037	0.015567506368525332
YDR150W	-1	-/-	-372.3893213570118	-19426.429155576974	108	0.28205128205128205	0.2037037037037037	0.015850551938862156
YDR216W	-1	-/-	-372.7856038361788	-19822.76152816415	108	0.27848101265822783	0.2037037037037037	0.01613359750919898
YAL062W	0	0/0	-374.4019443076104	-34379.65182436537	432	0.27848101265822783	0.2037037037037037	0.01613359750919898
YDL078C	-1	-/-	-374.67197589576244	-19977.623745404184	108	0.275	0.2037037037037037	0.016416643079535807
YPL135W	-1	-/-	-375.4913993701339	-21381.764284662902	108	0.2716049382716049	0.2037037037037037	0.01669968864987263
YPR020W	1	+/+	-375.84324952214956	-20518.72064768523	107	0.2804878048780488	0.21296296296296297	0.01669968864987263
YPL057C	-1	-/-	-376.120348662138	-19466.310592249036	108	0.27710843373493976	0.21296296296296297	0.016982734220209454
YDR347W	0	0/-	-376.7277060355991	-32066.52598408796	432	0.27710843373493976	0.21296296296296297	0.016982734220209454
YJR151C	0	0/-	-377.4977567791939	-33744.59447086137	432	0.27710843373493976	0.21296296296296297	0.016982734220209454
YBR145W	-1	-/0	-377.72397062182426	-17388.791758947074	108	0.27380952380952384	0.21296296296296297	0.01726577979054628
YOR226C	-1	-/-	-377.9851537719369	-20363.289388038218	108	0.27058823529411763	0.21296296296296297	0.0175488253608831
YDR276C	1	+/+	-378.0084802173078	-20474.80658815056	107	0.27906976744186046	0.2222222222222222	0.0175488253608831
YMR083W	-1	-/0	-378.4310647547245	-18659.757250919938	108	0.27586206896551724	0.2222222222222222	0.017831870931219927
YGR239C	-1	-/-	-378.97455386817455	-18660.699502740055	108	0.2727272727272727	0.2222222222222222	0.01811491650155675
YOR306C	0	0/+	-379.86178172007203	-30652.687560413033	432	0.2727272727272727	0.2222222222222222	0.01811491650155675
YGR174C	0	0/-	-380.1185937477276	-32677.672346455045	432	0.2727272727272727	0.2222222222222222	0.01811491650155675
YMR303C	-1	-/0	-380.52290162444115	-20085.26674966514	108	0.2696629213483146	0.2222222222222222	0.018397962071893575
YLR237W	0	0/+	-381.4660413749516	-30343.676765385084	432	0.2696629213483146	0.2222222222222222	0.018397962071893575
YML123C	1	+/+	-382.10570511221886	-17570.463897272944	107	0.2777777777777778	0.23148148148148148	0.018397962071893575
YOR011W	-1	-/-	-382.3365348428488	-19841.002519115806	108	0.27472527472527475	0.23148148148148148	0.0186810076422304
YCR079W	0	0/-	-382.6144478600472	-35006.310259089805	432	0.27472527472527475	0.23148148148148148	0.0186810076422304
YPR192W	0	0/-	-383.57235683500767	-30775.006547138095	432	0.27472527472527475	0.23148148148148148	0.0186810076422304
YMR145C	-1	-/0	-383.8989604488015	-20823.739956848323	108	0.2717391304347826	0.23148148148148148	0.018964053212567222
YER145C	1	+/+	-384.248188868165	-19603.853573039174	107	0.27956989247311825	0.24074074074074073	0.018964053212567222
YKL141W	-1	-/-	-384.51123155653477	-21267.408108741045	108	0.2765957446808511	0.24074074074074073	0.019247098782904048
YHR116W	-1	-/-	-384.7152231633663	-20483.58598408103	108	0.2736842105263158	0.24074074074074073	0.019530144353240873
YPR030W	-1	-/-	-385.09960305690765	-21428.93140272796	108	0.2708333333333333	0.24074074074074073	0.019813189923577695
YBR033W	0	0/-	-385.15143413469195	-34195.931246628985	432	0.2708333333333333	0.24074074074074073	0.019813189923577695
YHR136C	0	0/-	-385.3128430955112	-30007.086845042184	432	0.2708333333333333	0.24074074074074073	0.019813189923577695
YGR032W	0	0/-	-385.43369601201266	-33785.15871291794	432	0.2708333333333333	0.24074074074074073	0.019813189923577695
YCL025C	-1	-/+	-385.4865688532591	-17254.80525112711	108	0.26804123711340205	0.24074074074074073	0.02009623549391452
YLR256W	-1	-/-	-385.5320606827736	-17493.416578333825	108	0.2653061224489796	0.24074074074074073	0.020379281064251343
YDR529C	-1	-/+	-385.61005994677544	-20253.20051207766	108	0.26262626262626265	0.24074074074074073	0.02066232663458817
YJL103C	0	0/-	-385.7240610681474	-36681.969855254516	432	0.26262626262626265	0.24074074074074073	0.02066232663458817
YPR155C	-1	-/-	-387.032753597945	-22349.360042076558	108	0.26	0.24074074074074073	0.020945372204924994
YPR006C	-1	-/-	-387.0552449785173	-20929.184230461717	108	0.25742574257425743	0.24074074074074073	0.021228417775261816
YLR304C	-1	-/-	-387.6676359176636	-19466.293916791677	108	0.2549019607843137	0.24074074074074073	0.02151146334559864
YDL019C	-1	-/-	-388.4427436888218	-19878.39986120537	108	0.2524271844660194	0.24074074074074073	0.021794508915935467
YJL079C	0	0/-	-389.3893474712968	-33667.97492562421	432	0.2524271844660194	0.24074074074074073	0.021794508915935467
YOL071W	-1	-/-	-389.8086152821779	-22958.179277166724	108	0.25	0.24074074074074073	0.02207755448627229
YDR322W	0	0/-	-390.5029199179262	-31391.065463948995	432	0.25	0.24074074074074073	0.02207755448627229
YKL093W	-1	-/-	-390.69693307578564	-22311.143241539598	108	0.24761904761904763	0.24074074074074073	0.022360600056609115
YNR045W	0	0/-	-390.76566700078547	-33605.07097332552	432	0.24761904761904763	0.24074074074074073	0.022360600056609115
YKL087C	0	0/0	-391.1485448218882	-34148.754966126755	432	0.24761904761904763	0.24074074074074073	0.022360600056609115
YHR048W	-1	-/+	-391.7557304352522	-18278.849910259247	108	0.24528301886792453	0.24074074074074073	0.022643645626945937
YCR010C	1	+/+	-392.0618552863598	-20537.221269600093	107	0.2523364485981308	0.25	0.022643645626945937
YML116W	-1	-/+	-392.62327582389116	-17555.823699839413	108	0.25	0.25	0.022926691197282762
YLR203C	0	0/-	-393.1403742544353	-32068.010346206836	432	0.25	0.25	0.022926691197282762
YMR272C	-1	-/-	-393.14399540424347	-17489.479882963	108	0.24770642201834864	0.25	0.023209736767619588
YLR070C	0	0/0	-393.16872981376946	-32695.99358554557	432	0.24770642201834864	0.25	0.023209736767619588
YGL208W	-1	-/-	-393.5792679786682	-22690.65498754382	108	0.24545454545454545	0.25	0.02349278233795641
YOR348C	-1	-/+	-394.0945523008704	-18721.176222972572	108	0.24324324324324326	0.25	0.023775827908293235
YJL137C	0	0/0	-394.13012428209186	-34550.7475997312	432	0.24324324324324326	0.25	0.023775827908293235
YBR207W	1	+/+	-394.18454176187515	-21246.741784911603	107	0.25	0.25925925925925924	0.023775827908293235
YJR047C	-1	-/-	-395.3844056427479	-18863.401640623808	108	0.24778761061946902	0.25925925925925924	0.02405887347863006
YPR002W	-1	-/-	-395.50150007009506	-21052.232303470373	108	0.24561403508771928	0.25925925925925924	0.024341919048966883
YGL006W	1	+/+	-395.5558072179556	-22784.471585661173	107	0.25217391304347825	0.26851851851851855	0.024341919048966883
YPR124W	1	+/+	-395.6594215631485	-17875.642841905355	107	0.25862068965517243	0.2777777777777778	0.024341919048966883
YDR536W	0	0/+	-395.83507630974054	-32857.99535553716	432	0.25862068965517243	0.2777777777777778	0.024341919048966883
YOL064C	-1	-/-	-396.21264883875847	-16508.0397156775	108	0.2564102564102564	0.2777777777777778	0.024624964619303708
YDR032C	0	0/0	-397.402255224064	-35274.45492207445	432	0.2564102564102564	0.2777777777777778	0.024624964619303708
YGR289C	-1	-/+	-397.4306231737137	-18521.020208090544	108	0.2542372881355932	0.2777777777777778	0.024908010189640534
YGL038C	-1	-/-	-397.45945835113525	-19717.608135074377	108	0.25210084033613445	0.2777777777777778	0.025191055759977356
YML025C	-1	-/-	-398.47051575779915	-17499.40954813361	108	0.25	0.2777777777777778	0.02547410133031418
YHR002W	0	0/+	-399.98589082062244	-34796.49083051272	432	0.25	0.2777777777777778	0.02547410133031418
YDR313C	0	0/-	-400.10160719044507	-35777.07678168081	432	0.25	0.2777777777777778	0.02547410133031418
YNL270C	-1	-/-	-400.2219806909561	-19430.964939780533	108	0.24793388429752067	0.2777777777777778	0.025757146900651003
YDR223W	0	0/-	-400.3810093328357	-35693.23193831183	432	0.24793388429752067	0.2777777777777778	0.025757146900651003
YHR037W	0	0/0	-400.4671955499798	-32769.998949065804	432	0.24793388429752067	0.2777777777777778	0.025757146900651003
YDR525W-A	0	0/-	-400.5975260864943	-33691.811200795695	432	0.24793388429752067	0.2777777777777778	0.025757146900651003
YDL215C	0	0/0	-400.8020769096911	-36435.66027717851	432	0.24793388429752067	0.2777777777777778	0.025757146900651003
YDL022W	-1	-/-	-401.81536611914635	-19005.86883032322	108	0.2459016393442623	0.2777777777777778	0.02604019247098783
YHR071W	0	0/-	-402.0164401009679	-30124.434655470774	432	0.2459016393442623	0.2777777777777778	0.02604019247098783
YPL179W	-1	-/-	-402.11133247613907	-19306.74490557611	108	0.24390243902439024	0.2777777777777778	0.026323238041324654
YJR080C	0	0/-	-402.2141125295311	-34492.09448325075	432	0.24390243902439024	0.2777777777777778	0.026323238041324654
YDL085W	-1	-/0	-402.43615947663784	-22071.22274601087	108	0.24193548387096775	0.2777777777777778	0.026606283611661476
YNL055C	1	+/+	-402.5496298670769	-20577.319132864475	107	0.248	0.28703703703703703	0.026606283611661476
YPR149W	0	0/-	-402.70993930939585	-35269.02570690494	432	0.248	0.28703703703703703	0.026606283611661476
YBR068C	-1	-/+	-402.7454699873924	-19864.70085991919	108	0.24603174603174602	0.28703703703703703	0.026889329181998302
YBR046C	0	0/-	-403.38998382911086	-35620.25608131196	432	0.24603174603174602	0.28703703703703703	0.026889329181998302
YMR081C	-1	-/-	-403.39971244335175	-21738.556173361838	108	0.2440944881889764	0.28703703703703703	0.027172374752335127
YAR035W	-1	-/-	-403.6436423808336	-21333.63292955607	108	0.2421875	0.28703703703703703	0.02745542032267195
YPR100W	-1	-/-	-403.66338992118835	-19120.284756094217	108	0.24031007751937986	0.28703703703703703	0.027738465893008775
YMR319C	1	+/+	-403.7199715524912	-16921.34005266428	107	0.24615384615384617	0.2962962962962963	0.027738465893008775
YOR178C	-1	-/-	-403.9260487668216	-21726.53603599593	108	0.24427480916030533	0.2962962962962963	0.028021511463345597
YBR296C	1	+/+	-404.1471070870757	-19232.911388099194	107	0.25	0.3055555555555556	0.028021511463345597
YNL284C	0	0/-	-404.8857390359044	-33247.545200491324	432	0.25	0.3055555555555556	0.028021511463345597
YKL220C	1	+/+	-404.9122406244278	-20219.257248044014	107	0.2556390977443609	0.3148148148148148	0.028021511463345597
YLR174W	0	0/-	-404.9282724149525	-35517.24840127118	432	0.2556390977443609	0.3148148148148148	0.028021511463345597
YBR132C	-1	-/+	-405.15359266102314	-21940.414809539914	108	0.2537313432835821	0.3148148148148148	0.028304557033682422
YOL086C	-1	-/0	-405.3127146959305	-17568.02667851746	108	0.2518518518518518	0.3148148148148148	0.028587602604019248
YIL160C	-1	-/-	-405.3171558380127	-20095.431813798845	108	0.25	0.3148148148148148	0.02887064817435607
YHL036W	-1	-/+	-405.6309630870819	-20649.303274825215	108	0.24817518248175183	0.3148148148148148	0.029153693744692896
YGL055W	-1	-/-	-405.65247559547424	-19134.540017724037	108	0.2463768115942029	0.3148148148148148	0.02943673931502972
YGL255W	1	+/+	-405.956489443779	-18717.348368018866	107	0.2517985611510791	0.32407407407407407	0.02943673931502972
YCR046C	0	0/-	-406.1533888503909	-31603.755106678233	432	0.2517985611510791	0.32407407407407407	0.02943673931502972
YGL068W	-1	-/-	-406.18212258815765	-20457.933270335197	108	0.25	0.32407407407407407	0.029719784885366543
YDL174C	-1	-/-	-406.45078670978546	-20162.3456319049	108	0.24822695035460993	0.32407407407407407	0.03000283045570337
YOR031W	-1	-/-	-406.71698573231697	-20864.6259252131	108	0.24647887323943662	0.32407407407407407	0.030285876026040194
YOR010C	0	0/-	-407.06866287626326	-31093.127157002687	432	0.24647887323943662	0.32407407407407407	0.030285876026040194
YLR390W	0	0/-	-407.20485671423376	-32727.06177278608	432	0.24647887323943662	0.32407407407407407	0.030285876026040194
YIR029W	0	0/-	-407.40699989534914	-34833.65948816482	432	0.24647887323943662	0.32407407407407407	0.030285876026040194
YBR054W	0	0/0	-407.48674692213535	-34710.445714030415	432	0.24647887323943662	0.32407407407407407	0.030285876026040194
YDL128W	1	+/+	-408.5290960073471	-20358.039828568697	107	0.2517482517482518	0.3333333333333333	0.030285876026040194
YEL063C	-1	-/+	-408.6091555953026	-19091.23788046837	108	0.25	0.3333333333333333	0.030568921596377016
YFL018C	-1	-/-	-409.05207616090775	-20299.475697807968	108	0.2482758620689655	0.3333333333333333	0.03085196716671384
YBR196C	-1	-/-	-409.13116055727005	-18456.209157846868	108	0.2465753424657534	0.3333333333333333	0.031135012737050664
YGL256W	-1	-/0	-409.41540555655956	-17812.3078147918	108	0.24489795918367346	0.3333333333333333	0.03141805830738749
YER035W	-1	-/-	-409.49752300977707	-20921.589711874723	108	0.24324324324324326	0.3333333333333333	0.03170110387772431
YKL152C	-1	-/-	-409.5567145347595	-17835.81324929744	108	0.24161073825503357	0.3333333333333333	0.03198414944806114
YOR374W	0	0/-	-409.6385039445013	-35837.08672441263	432	0.24161073825503357	0.3333333333333333	0.03198414944806114
YDR096W	-1	-/-	-410.04451990127563	-20947.12397429347	108	0.24	0.3333333333333333	0.03226719501839796
YKR053C	-1	-/-	-410.28266203403473	-20268.634731024504	108	0.23841059602649006	0.3333333333333333	0.032550240588734784
YEL066W	-1	-/-	-410.32524490356445	-19710.83750641346	108	0.23684210526315788	0.3333333333333333	0.03283328615907161
YMR058W	1	+/+	-410.47592778503895	-19899.69757850468	107	0.24183006535947713	0.3425925925925926	0.03283328615907161
YER026C	-1	-/-	-410.650536775589	-18137.13506758213	108	0.24025974025974026	0.3425925925925926	0.033116331729408435
YHL016C	0	0/+	-410.6655582524836	-32609.38614754565	432	0.24025974025974026	0.3425925925925926	0.033116331729408435
YDR456W	1	+/+	-410.81764674186707	-21980.188519626856	107	0.24516129032258063	0.35185185185185186	0.033116331729408435
YGL059W	0	0/-	-410.8190943412483	-34782.37937891111	432	0.24516129032258063	0.35185185185185186	0.033116331729408435
YKL062W	-1	-/-	-411.519359767437	-19162.636601507664	108	0.24358974358974358	0.35185185185185186	0.03339937729974526
YJR156C	-1	-/-	-411.5261471569538	-22430.585196390748	108	0.24203821656050956	0.35185185185185186	0.033682422870082086
YCR083W	-1	-/-	-411.76309226453304	-21631.833293750882	108	0.24050632911392406	0.35185185185185186	0.03396546844041891
YIL050W	0	0/-	-411.7934533022344	-35088.83604866266	432	0.24050632911392406	0.35185185185185186	0.03396546844041891
YPL154C	-1	-/-	-411.846137881279	-21304.291088193655	108	0.2389937106918239	0.35185185185185186	0.03424851401075573
YAL054C	-1	-/-	-411.9992851279676	-23237.40421532467	108	0.2375	0.35185185185185186	0.03453155958109256
YIL146C	0	0/-	-412.10207034647465	-35545.12915449776	432	0.2375	0.35185185185185186	0.03453155958109256
YOR107W	0	0/-	-412.3591307848692	-30503.064940521494	432	0.2375	0.35185185185185186	0.03453155958109256
YBR301W	0	0/-	-412.5577530954033	-33716.96744368784	432	0.2375	0.35185185185185186	0.03453155958109256
YJR155W	-1	-/0	-412.68512243032455	-21126.6957603693	108	0.2360248447204969	0.35185185185185186	0.03481460515142938
YER088C	-1	-/-	-412.74689984321594	-19051.52899903059	108	0.2345679012345679	0.35185185185185186	0.0350976507217662
YMR304W	0	0/-	-413.12352058291435	-34285.90257529542	432	0.2345679012345679	0.35185185185185186	0.0350976507217662
YBR117C	-1	-/0	-413.64261370897293	-20173.00175176561	108	0.2331288343558282	0.35185185185185186	0.035380696292103025
YDL137W	-1	-/0	-413.9569360613823	-20790.51370804012	108	0.23170731707317074	0.35185185185185186	0.035663741862439854
YOR032C	-1	-/-	-414.41633701324463	-18661.722581475973	108	0.23030303030303031	0.35185185185185186	0.035946787432776676
YBL001C	0	0/0	-416.0316145122051	-31513.50480535254	432	0.23030303030303031	0.35185185185185186	0.035946787432776676
YHL047C	1	+/+	-416.3378687053919	-18450.189239487052	107	0.23493975903614459	0.3611111111111111	0.035946787432776676
YKL192C	-1	-/-	-416.3455601334572	-20241.3328166008	108	0.23353293413173654	0.3611111111111111	0.0362298330031135
YCL018W	0	0/-	-416.414459919557	-31292.99701092206	432	0.23353293413173654	0.3611111111111111	0.0362298330031135
YOR142W	-1	-/-	-416.7801402211189	-22929.340401791036	108	0.23214285714285715	0.3611111111111111	0.03651287857345033
YIL157C	0	0/-	-417.3395759984851	-33377.769423823804	432	0.23214285714285715	0.3611111111111111	0.03651287857345033
YPL177C	-1	-/-	-417.40139973163605	-19683.62049996853	108	0.23076923076923078	0.3611111111111111	0.03679592414378715
YPL219W	0	0/-	-417.48484949953854	-34046.94100501947	432	0.23076923076923078	0.3611111111111111	0.03679592414378715
YDR281C	-1	-/0	-418.0579069852829	-19490.32592201233	108	0.22941176470588234	0.3611111111111111	0.03707896971412397
YJL205C	0	0/0	-418.3504537791014	-36078.607042603195	432	0.22941176470588234	0.3611111111111111	0.03707896971412397
YLR220W	-1	-/+	-418.6709603071213	-19643.85853946209	108	0.22807017543859648	0.3611111111111111	0.0373620152844608
YML009C	0	0/-	-419.24740139581263	-33230.85172601696	432	0.22807017543859648	0.3611111111111111	0.0373620152844608
YGL219C	-1	-/-	-419.4636117219925	-20378.475362211466	108	0.22674418604651161	0.3611111111111111	0.03764506085479762
YBR222C	0	0/-	-419.71946627646685	-33901.39389617741	432	0.22674418604651161	0.3611111111111111	0.03764506085479762
YBL066C	0	0/-	-420.3648628629744	-33360.0768294055	432	0.22674418604651161	0.3611111111111111	0.03764506085479762
YOL130W	1	+/+	-420.5191612392664	-20712.45945891738	107	0.23121387283236994	0.37037037037037035	0.03764506085479762
YDR505C	0	0/0	-421.0807552812621	-37191.25570106227	432	0.23121387283236994	0.37037037037037035	0.03764506085479762
YKR039W	-1	-/+	-421.2696450948715	-18810.928745239973	108	0.22988505747126436	0.37037037037037035	0.037928106425134445
YKL198C	0	0/+	-421.59338672459126	-31882.48618301563	432	0.22988505747126436	0.37037037037037035	0.037928106425134445
YBR262C	0	0/-	-421.69678450375795	-34802.04930720478	432	0.22988505747126436	0.37037037037037035	0.037928106425134445
YEL060C	-1	-/-	-421.7112709283829	-21748.531147129834	108	0.22857142857142856	0.37037037037037035	0.038211151995471274
YMR251W	0	0/0	-422.3696972280741	-33710.22709107399	432	0.22857142857142856	0.37037037037037035	0.038211151995471274
YOR394W	0	0/-	-422.36982829123735	-30229.861957080662	432	0.22857142857142856	0.37037037037037035	0.038211151995471274
YDL048C	0	0/-	-422.58345171809196	-33727.708890998736	432	0.22857142857142856	0.37037037037037035	0.038211151995471274
YKR052C	1	+/+	-422.7232275009155	-20650.270446777344	107	0.23295454545454544	0.37962962962962965	0.038211151995471274
YDR494W	-1	-/-	-422.9441977739334	-19527.553446233273	108	0.23163841807909605	0.37962962962962965	0.038494197565808096
YJR109C	0	0/-	-422.94576839357615	-30747.221488777548	432	0.23163841807909605	0.37962962962962965	0.038494197565808096
YDR050C	0	0/-	-423.6999221518636	-30756.075712420046	432	0.23163841807909605	0.37962962962962965	0.038494197565808096
YKL053C-A	-1	-/-	-423.8786472082138	-19202.290539845824	108	0.2303370786516854	0.37962962962962965	0.03877724313614492
YJR078W	-1	-/-	-423.96123111248016	-19378.883916318417	108	0.22905027932960895	0.37962962962962965	0.03906028870648175
YMR322C	-1	-/-	-424.0393073782325	-22336.211243987083	108	0.22777777777777777	0.37962962962962965	0.03934333427681857
YHL028W	-1	-/-	-424.3326584100723	-16240.494573064148	108	0.2265193370165746	0.37962962962962965	0.03962637984715539
YMR302C	-1	-/-	-424.5265611410141	-21720.5671274662	108	0.22527472527472528	0.37962962962962965	0.03990942541749221
YJL221C	0	0/-	-424.8225890658796	-33168.52283109352	432	0.22527472527472528	0.37962962962962965	0.03990942541749221
YPR151C	0	0/0	-425.0027189478278	-36383.72557839425	432	0.22527472527472528	0.37962962962962965	0.03990942541749221
YKR016W	0	0/-	-425.2355193644762	-32442.632077738643	432	0.22527472527472528	0.37962962962962965	0.03990942541749221
YGL134W	0	0/-	-425.2721915114671	-33991.77877243236	432	0.22527472527472528	0.37962962962962965	0.03990942541749221
YNR016C	-1	-/-	-425.6646177172661	-18347.885200485587	108	0.22404371584699453	0.37962962962962965	0.04019247098782904
YPL250C	0	0/-	-425.88377248402685	-32004.56326848548	432	0.22404371584699453	0.37962962962962965	0.04019247098782904
YBR036C	-1	-/-	-426.37856298685074	-21804.250159561634	108	0.22282608695652173	0.37962962962962965	0.040475516558165864
YDR009W	-1	-/-	-426.70877297222614	-22629.479608133435	108	0.22162162162162163	0.37962962962962965	0.040758562128502686
YIL162W	0	0/-	-427.01718106213957	-32297.451468278654	432	0.22162162162162163	0.37962962962962965	0.040758562128502686
YKR042W	-1	-/-	-427.33613607287407	-18065.357912681997	108	0.22043010752688172	0.37962962962962965	0.041041607698839515
YHR174W	-1	-/-	-427.93100284039974	-18483.39686612785	108	0.2192513368983957	0.37962962962962965	0.04132465326917634
YDL194W	-1	-/+	-427.96529746055603	-22792.740987882018	108	0.21808510638297873	0.37962962962962965	0.04160769883951316
YLR219W	-1	-/-	-428.0336247384548	-23803.07525420189	108	0.21693121693121692	0.37962962962962965	0.04189074440984999
YNL331C	-1	-/0	-428.21247363090515	-22356.453831136227	108	0.21578947368421053	0.37962962962962965	0.04217378998018681
YIL006W	0	0/+	-428.47652673721313	-34038.527062378824	432	0.21578947368421053	0.37962962962962965	0.04217378998018681
YLL028W	0	0/+	-428.7354261428118	-28540.742593098432	432	0.21578947368421053	0.37962962962962965	0.04217378998018681
YHR096C	-1	-/+	-429.3494541943073	-23427.684319645166	108	0.21465968586387435	0.37962962962962965	0.04245683555052363
YPL270W	-1	-/-	-429.4317638874054	-21103.707551687956	108	0.21354166666666666	0.37962962962962965	0.04273988112086046
YOL059W	-1	-/0	-429.61806282401085	-17401.17058956623	108	0.21243523316062177	0.37962962962962965	0.04302292669119728
YGR112W	-1	-/-	-429.7330265045166	-19430.012436151505	108	0.211340206185567	0.37962962962962965	0.043305972261534105
YBR043C	-1	-/-	-429.8070163279772	-20707.33917219937	108	0.21025641025641026	0.37962962962962965	0.043589017831870934
YOR020C	-1	-/-	-429.8410357236862	-18151.98431835696	108	0.20918367346938777	0.37962962962962965	0.043872063402207756
YJL159W	0	0/-	-430.40815987437963	-31665.693318262696	432	0.20918367346938777	0.37962962962962965	0.043872063402207756
YKR009C	-1	-/-	-430.61226856708527	-22820.597107097507	108	0.20812182741116753	0.37962962962962965	0.04415510897254458
YGL087C	-1	-/-	-430.79323184490204	-18192.37213128805	108	0.20707070707070707	0.37962962962962965	0.04443815454288141
YOR316C	1	+/+	-431.155979514122	-23061.53038839996	107	0.21105527638190955	0.3888888888888889	0.04443815454288141
YER185W	0	0/+	-431.4501720070839	-34915.110165923834	432	0.21105527638190955	0.3888888888888889	0.04443815454288141
YNR058W	-1	-/-	-431.6742364913225	-17913.513501927257	108	0.21	0.3888888888888889	0.04472120011321823
YGR279C	-1	-/-	-431.7202234864235	-18979.600314468145	108	0.208955223880597	0.3888888888888889	0.04500424568355505
YOR328W	-1	-/-	-431.97377583384514	-22751.232053875923	108	0.2079207920792079	0.3888888888888889	0.04528729125389187
YHR092C	-1	-/+	-432.67239886522293	-17853.36280196905	108	0.20689655172413793	0.3888888888888889	0.0455703368242287
YER053C	1	+/+	-432.8238648176193	-22525.959386706352	107	0.2107843137254902	0.39814814814814814	0.0455703368242287
YJL045W	-1	-/-	-433.31498578190804	-21655.01283058524	108	0.2097560975609756	0.39814814814814814	0.045853382394565524
YJL088W	0	0/0	-433.37844251841307	-29952.43995731324	432	0.2097560975609756	0.39814814814814814	0.045853382394565524
YPL075W	-1	-/-	-433.8194291293621	-17300.914060287178	108	0.2087378640776699	0.39814814814814814	0.046136427964902346
YLR136C	-1	-/-	-433.8599199652672	-19823.026228368282	108	0.20772946859903382	0.39814814814814814	0.046419473535239175
YLR377C	-1	-/-	-434.0507673546672	-23324.295261710882	108	0.20673076923076922	0.39814814814814814	0.046702519105576
YDR504C	0	0/0	-434.06440328247845	-36286.15228691697	432	0.20673076923076922	0.39814814814814814	0.046702519105576
YDR046C	-1	-/-	-434.1663026213646	-19368.313183367252	108	0.20574162679425836	0.39814814814814814	0.04698556467591282
YER072W	-1	-/-	-434.1688357591629	-18953.990014612675	108	0.20476190476190476	0.39814814814814814	0.04726861024624965
YOR187W	-1	-/-	-434.2051414847374	-19938.387301653624	108	0.2037914691943128	0.39814814814814814	0.04755165581658647
YKL085W	-1	-/-	-434.2957828268409	-24004.769097425044	108	0.2028301886792453	0.39814814814814814	0.04783470138692329
YNR002C	1	+/+	-434.5901736319065	-23989.51063555479	107	0.20657276995305165	0.4074074074074074	0.04783470138692329
YBR183W	-1	-/-	-434.6126288175583	-21762.205041080713	108	0.205607476635514	0.4074074074074074	0.04811774695726012
YLR092W	1	+/+	-434.63629758358	-18063.19746378064	107	0.20930232558139536	0.4166666666666667	0.04811774695726012
YGL139W	0	0/+	-434.68225910514593	-32781.75266141258	432	0.20930232558139536	0.4166666666666667	0.04811774695726012
YGR138C	0	0/+	-435.2176778241992	-31633.257784336805	432	0.20930232558139536	0.4166666666666667	0.04811774695726012
YJL151C	0	0/-	-435.26768095511943	-34459.16419863794	432	0.20930232558139536	0.4166666666666667	0.04811774695726012
YLR034C	-1	-/+	-435.4473676607013	-21073.97008755058	108	0.20833333333333334	0.4166666666666667	0.04840079252759694
YCR012W	-1	-/-	-435.67974829673767	-19226.096545279026	108	0.2073732718894009	0.4166666666666667	0.048683838097933765
YLR204W	0	0/-	-435.72594301356	-34438.450928532984	432	0.2073732718894009	0.4166666666666667	0.048683838097933765
YLL055W	0	0/+	-436.03367791697383	-35661.894688975066	432	0.2073732718894009	0.4166666666666667	0.048683838097933765
YDR156W	-1	-/-	-436.052362293005	-19983.092320740223	108	0.20642201834862386	0.4166666666666667	0.048966883668270594
YMR182C	-1	-/-	-436.094381660223	-18994.3165782094	108	0.2054794520547945	0.4166666666666667	0.049249929238607416
YDR033W	0	0/0	-436.1242021843791	-32658.749565456994	432	0.2054794520547945	0.4166666666666667	0.049249929238607416
YMR157C	0	0/0	-436.5425714030862	-34659.82316534966	432	0.2054794520547945	0.4166666666666667	0.049249929238607416
YKR046C	-1	-/-	-436.5789071917534	-23569.064572632313	108	0.20454545454545456	0.4166666666666667	0.04953297480894424
YOR044W	0	0/0	-436.59895114786923	-34558.722345804796	432	0.20454545454545456	0.4166666666666667	0.04953297480894424
YDR111C	0	0/0	-436.71354631893337	-34779.58952929359	432	0.20454545454545456	0.4166666666666667	0.04953297480894424
YIL145C	0	0/-	-436.8031890876591	-32257.889711775817	432	0.20454545454545456	0.4166666666666667	0.04953297480894424
YJL066C	0	0/0	-436.8173613063991	-37586.189007693436	432	0.20454545454545456	0.4166666666666667	0.04953297480894424
YDL054C	0	0/-	-437.05385334417224	-34559.31687346473	432	0.20454545454545456	0.4166666666666667	0.04953297480894424
YPR061C	0	0/0	-437.0590315647423	-36688.41605989542	432	0.20454545454545456	0.4166666666666667	0.04953297480894424
YDR275W	0	0/0	-437.1063817422837	-33438.76307998225	432	0.20454545454545456	0.4166666666666667	0.04953297480894424
YER182W	0	0/0	-437.14623381756246	-33485.0259140376	432	0.20454545454545456	0.4166666666666667	0.04953297480894424
YOR303W	0	0/-	-437.55162196327	-33793.24907774478	432	0.20454545454545456	0.4166666666666667	0.04953297480894424
YPL005W	0	0/-	-437.86904007941484	-35735.1006849939	432	0.20454545454545456	0.4166666666666667	0.04953297480894424
YPL274W	-1	-/+	-438.33878326416016	-18935.940333426	108	0.20361990950226244	0.4166666666666667	0.04981602037928107
YKL109W	0	0/-	-438.43097723275423	-34378.471346110106	432	0.20361990950226244	0.4166666666666667	0.04981602037928107
YBR140C	0	0/-	-438.4821653412655	-32915.00325967278	432	0.20361990950226244	0.4166666666666667	0.04981602037928107
YPL119C	-1	-/-	-438.87747102975845	-23122.590581461787	108	0.20270270270270271	0.4166666666666667	0.05009906594961789
YLL051C	0	0/+	-439.4795653205365	-35555.28696547076	432	0.20270270270270271	0.4166666666666667	0.05009906594961789
YCR104W	0	0/-	-439.6270419359207	-33628.123066954315	432	0.20270270270270271	0.4166666666666667	0.05009906594961789
YPL221W	-1	-/+	-439.6273736655712	-21289.315906763077	108	0.20179372197309417	0.4166666666666667	0.05038211151995471
YGL003C	-1	-/-	-439.6290730834007	-21516.891663134098	108	0.20089285714285715	0.4166666666666667	0.050665157090291534
YJR044C	-1	-/-	-439.8360493183136	-20078.5513997972	108	0.2	0.4166666666666667	0.05094820266062836
YNL036W	-1	-/-	-439.86228484660387	-20704.280407734215	108	0.19911504424778761	0.4166666666666667	0.051231248230965185
YDL140C	-1	-/-	-439.86234724521637	-19243.410652160645	108	0.19823788546255505	0.4166666666666667	0.05151429380130201
YNR001C	-1	-/-	-439.9246928691864	-22888.11828573048	108	0.19736842105263158	0.4166666666666667	0.051797339371638836
YMR175W	-1	-/-	-440.25330421328545	-22609.923219442368	108	0.1965065502183406	0.4166666666666667	0.05208038494197566
YFR022W	0	0/-	-440.33766988292336	-35695.57771276124	432	0.1965065502183406	0.4166666666666667	0.05208038494197566
YMR174C	0	0/0	-440.56979984790087	-37234.281244561076	432	0.1965065502183406	0.4166666666666667	0.05208038494197566
YDL046W	-1	-/-	-440.7464707791805	-22659.2106628716	108	0.1956521739130435	0.4166666666666667	0.05236343051231248
YDR345C	-1	-/+	-440.8073039352894	-19623.611822396517	108	0.19480519480519481	0.4166666666666667	0.05264647608264931
YGR197C	-1	-/-	-441.31177043914795	-21772.697799295187	108	0.1939655172413793	0.4166666666666667	0.05292952165298613
YOL052C-A	0	0/-	-441.360086273402	-38071.54613239877	432	0.1939655172413793	0.4166666666666667	0.05292952165298613
YBR050C	-1	-/-	-441.4062298052013	-24367.396616868675	108	0.19313304721030042	0.4166666666666667	0.05321256722332295
YDR483W	-1	-/-	-441.7657091617584	-19930.951849877834	108	0.19230769230769232	0.4166666666666667	0.05349561279365978
YMR286W	0	0/-	-441.88534784689546	-34282.378128670156	432	0.19230769230769232	0.4166666666666667	0.05349561279365978
YMR107W	0	0/0	-441.9927641255781	-37786.02282883506	432	0.19230769230769232	0.4166666666666667	0.05349561279365978
YBR026C	-1	-/-	-442.0510882437229	-24048.646995574236	108	0.19148936170212766	0.4166666666666667	0.053778658363996604
YLR155C	-1	-/-	-442.0828835964203	-17106.69796103239	108	0.1906779661016949	0.4166666666666667	0.054061703934333426
YLR044C	-1	-/-	-442.3371990919113	-17786.15175202489	108	0.189873417721519	0.4166666666666667	0.054344749504670255
YBL038W	0	0/-	-442.3791886307299	-34611.31950477045	432	0.189873417721519	0.4166666666666667	0.054344749504670255
YDR232W	0	0/-	-442.58952432870865	-33326.51956516504	432	0.189873417721519	0.4166666666666667	0.054344749504670255
YPR140W	-1	-/-	-442.6454076766968	-20413.082464680076	108	0.18907563025210083	0.4166666666666667	0.05462779507500708
YEL049W	0	0/-	-442.80542705301195	-34321.522557822056	432	0.18907563025210083	0.4166666666666667	0.05462779507500708
YJL037W	0	0/-	-442.94453132897615	-33181.62923041731	432	0.18907563025210083	0.4166666666666667	0.05462779507500708
YJR045C	-1	-/-	-442.95286083221436	-18859.42541015148	108	0.18828451882845187	0.4166666666666667	0.0549108406453439
YBR067C	0	0/-	-442.957225356251	-31543.686804133467	432	0.18828451882845187	0.4166666666666667	0.0549108406453439
YPL061W	-1	-/-	-443.17244017124176	-19876.525891851634	108	0.1875	0.4166666666666667	0.05519388621568073
YEL034W	-1	-/-	-443.50247061252594	-19444.128679409623	108	0.18672199170124482	0.4166666666666667	0.05547693178601755
YGL040C	0	0/0	-443.53795831557363	-33054.263984686695	432	0.18672199170124482	0.4166666666666667	0.05547693178601755
YKR006C	0	0/-	-443.5449177790433	-33487.26272637211	432	0.18672199170124482	0.4166666666666667	0.05547693178601755
YJL019W	-1	-/-	-443.692774862051	-20573.58819769323	108	0.1859504132231405	0.4166666666666667	0.05575997735635437
YJL180C	0	0/-	-443.73603077605367	-32258.091015463695	432	0.1859504132231405	0.4166666666666667	0.05575997735635437
YJR009C	-1	-/-	-443.7606523633003	-18254.322111278772	108	0.18518518518518517	0.4166666666666667	0.056043022926691194
YGR087C	0	0/0	-444.5813844278455	-32162.078948216513	432	0.18518518518518517	0.4166666666666667	0.056043022926691194
YNL202W	-1	-/-	-444.5841364711523	-20944.62702204287	108	0.18442622950819673	0.4166666666666667	0.05632606849702802
YOR035C	-1	-/-	-444.9333778619766	-21540.915861025453	108	0.1836734693877551	0.4166666666666667	0.056609114067364845
YLL001W	-1	-/+	-444.98135128617287	-22902.3924036026	108	0.18292682926829268	0.4166666666666667	0.05689215963770167
YIL011W	0	0/-	-445.036937430501	-31962.138746514916	432	0.18292682926829268	0.4166666666666667	0.05689215963770167
YGL121C	0	0/-	-445.18379702046514	-38571.12538005225	432	0.18292682926829268	0.4166666666666667	0.05689215963770167
YOR229W	-1	-/-	-445.2417539656162	-20425.182963758707	108	0.18218623481781376	0.4166666666666667	0.057175205208038496
YML028W	-1	-/-	-445.3234932422638	-20986.557277798653	108	0.1814516129032258	0.4166666666666667	0.05745825077837532
YBL064C	-1	-/-	-445.32926903665066	-23415.912839487195	108	0.18072289156626506	0.4166666666666667	0.05774129634871214
YPL026C	-1	-/-	-445.58772027492523	-18987.35018785298	108	0.18	0.4166666666666667	0.05802434191904897
YER065C	-1	-/-	-445.71151638031006	-21976.737902712077	108	0.17928286852589642	0.4166666666666667	0.05830738748938579
YPR193C	-1	-/-	-445.718930542469	-22208.663905888796	108	0.17857142857142858	0.4166666666666667	0.05859043305972261
YDR256C	-1	-/-	-445.80539268255234	-21859.48348998651	108	0.17786561264822134	0.4166666666666667	0.05887347863005944
YPR138C	1	+/+	-445.9100313782692	-22746.297676563263	107	0.18110236220472442	0.42592592592592593	0.05887347863005944
YGL084C	-1	-/-	-445.95602375268936	-20521.21583402157	108	0.1803921568627451	0.42592592592592593	0.059156524200396264
YHR053C	-1	-/-	-446.2747256755829	-17075.937823206186	108	0.1796875	0.42592592592592593	0.059439569770733086
YOL077W-A	1	+/+	-446.285050958395	-19015.802016168833	107	0.1828793774319066	0.4351851851851852	0.059439569770733086
YKR076W	-1	-/-	-446.30677081644535	-23946.359940990806	108	0.1821705426356589	0.4351851851851852	0.059722615341069915
YDR277C	-1	-/-	-446.85360753536224	-19848.868366897106	108	0.18146718146718147	0.4351851851851852	0.06000566091140674
YGR209C	-1	-/-	-447.6228905916214	-20314.220989227295	108	0.18076923076923077	0.4351851851851852	0.06028870648174356
YBR047W	0	0/0	-447.7375372406095	-35212.36485050805	432	0.18076923076923077	0.4351851851851852	0.06028870648174356
YDL243C	-1	-/0	-447.7824259400368	-21601.137688815594	108	0.18007662835249041	0.4351851851851852	0.06057175205208039
YPL223C	0	0/0	-447.89080592803657	-35812.96576582454	432	0.18007662835249041	0.4351851851851852	0.06057175205208039
YML054C	0	0/-	-447.96076621860266	-34974.586283147335	432	0.18007662835249041	0.4351851851851852	0.06057175205208039
YDR258C	-1	-/-	-448.72397062182426	-23094.387332707644	108	0.17938931297709923	0.4351851851851852	0.06085479762241721
YIL014C-A	0	0/0	-448.7248941063881	-30779.120228927583	432	0.17938931297709923	0.4351851851851852	0.06085479762241721
YDR077W	-1	-/-	-448.75534451007843	-20987.03094546497	108	0.17870722433460076	0.4351851851851852	0.06113784319275403
YJL117W	1	+/+	-448.8514304161072	-19538.26302227378	107	0.18181818181818182	0.4444444444444444	0.06113784319275403
YDR255C	-1	-/-	-449.03009071946144	-23522.665334641933	108	0.1811320754716981	0.4444444444444444	0.061420888763090854
YLR201C	-1	-/0	-449.16233718395233	-23251.752843260765	108	0.18045112781954886	0.4444444444444444	0.06170393433342768
YDR247W	-1	-/-	-449.4727895259857	-20048.951297044754	108	0.1797752808988764	0.4444444444444444	0.061986979903764505
YPL183W-A	0	0/-	-449.48915296792984	-33473.039047475904	432	0.1797752808988764	0.4444444444444444	0.061986979903764505
YMR280C	-1	-/-	-449.60235247015953	-21525.92459103465	108	0.1791044776119403	0.4444444444444444	0.06227002547410133
YDR534C	0	0/+	-449.67853125184774	-33421.86482164636	432	0.1791044776119403	0.4444444444444444	0.06227002547410133
YGL136C	-1	-/-	-449.7525143623352	-21033.253318428993	108	0.17843866171003717	0.4444444444444444	0.06255307104443815
YOR137C	1	+/+	-449.8030010461807	-21761.443956673145	107	0.1814814814814815	0.4537037037037037	0.06255307104443815
YML129C	-1	-/-	-449.8453701734543	-22085.882004916668	108	0.18081180811808117	0.4537037037037037	0.06283611661477498
YNR020C	0	0/-	-450.11377061903477	-34037.87973661348	432	0.18081180811808117	0.4537037037037037	0.06283611661477498
YER096W	0	0/-	-450.70029021799564	-35121.128677889705	432	0.18081180811808117	0.4537037037037037	0.06283611661477498
YPL148C	0	0/-	-450.88372278772295	-34500.94922939129	432	0.18081180811808117	0.4537037037037037	0.06283611661477498
YHR057C	0	0/-	-450.99988543987274	-35381.048253227025	432	0.18081180811808117	0.4537037037037037	0.06283611661477498
YPL149W	-1	-/-	-451.1343435794115	-21353.690000846982	108	0.1801470588235294	0.4537037037037037	0.06311916218511181
YLR054C	0	0/-	-451.22453209012747	-31740.766065048985	432	0.1801470588235294	0.4537037037037037	0.06311916218511181
YDR041W	0	0/-	-451.49676755070686	-32046.191353813745	432	0.1801470588235294	0.4537037037037037	0.06311916218511181
YER141W	0	0/0	-451.6376502625644	-34054.13927457947	432	0.1801470588235294	0.4537037037037037	0.06311916218511181
YGR192C	-1	-/+	-451.85352781414986	-18640.044498726726	108	0.1794871794871795	0.4537037037037037	0.06340220775544862
YJL012C	-1	-/-	-451.89723448455334	-18558.379754051566	108	0.17883211678832117	0.4537037037037037	0.06368525332578545
YKR093W	0	0/-	-452.5430700406432	-32342.586063586175	432	0.17883211678832117	0.4537037037037037	0.06368525332578545
YNL042W	-1	-/-	-452.71358621120453	-20551.652628540993	108	0.1781818181818182	0.4537037037037037	0.06396829889612228
YDR036C	-1	-/-	-452.75437450408936	-20212.270619153976	108	0.17753623188405798	0.4537037037037037	0.0642513444664591
YHR132C	0	0/-	-452.80903857946396	-34831.87487196922	432	0.17753623188405798	0.4537037037037037	0.0642513444664591
YIL135C	-1	-/-	-452.9390279054642	-20097.828855350614	108	0.17689530685920576	0.4537037037037037	0.06453439003679592
YEL020W-A	-1	-/-	-453.0778664648533	-17585.04963389039	108	0.17625899280575538	0.4537037037037037	0.06481743560713275
YOR064C	-1	-/-	-453.2280361056328	-21722.56374001503	108	0.17562724014336917	0.4537037037037037	0.06510048117746957
YOR009W	0	0/-	-453.6095572002232	-31684.522108408622	432	0.17562724014336917	0.4537037037037037	0.06510048117746957
YJL212C	0	0/-	-453.6449796129018	-31473.85699791182	432	0.17562724014336917	0.4537037037037037	0.06510048117746957
YBR299W	0	0/-	-453.6767085902393	-34169.3054255154	432	0.17562724014336917	0.4537037037037037	0.06510048117746957
YOR358W	0	0/-	-453.8671115189791	-34112.188905203715	432	0.17562724014336917	0.4537037037037037	0.06510048117746957
YGL162W	-1	-/-	-453.8725105524063	-19952.670338511467	108	0.175	0.4537037037037037	0.0653835267478064
YML101C	0	0/0	-454.0004596542567	-33708.77227493189	432	0.175	0.4537037037037037	0.0653835267478064
YLR110C	-1	-/-	-454.0646265745163	-18330.42704385519	108	0.17437722419928825	0.4537037037037037	0.06566657231814323
YOR347C	-1	-/-	-454.23702013492584	-20766.03894841671	108	0.17375886524822695	0.4537037037037037	0.06594961788848004
YLL019C	-1	-/-	-454.3045004606247	-24249.972730200738	108	0.17314487632508835	0.4537037037037037	0.06623266345881687
YPR113W	-1	-/-	-454.32688170671463	-20533.414914250374	108	0.17253521126760563	0.4537037037037037	0.0665157090291537
YNL306W	0	0/-	-454.4091943651438	-34340.622809804976	432	0.17253521126760563	0.4537037037037037	0.0665157090291537
YOL002C	-1	-/-	-454.46219992637634	-19586.54459683597	108	0.17192982456140352	0.4537037037037037	0.06679875459949051
YEL009C	-1	-/-	-454.57417130470276	-19651.00279569626	108	0.17132867132867133	0.4537037037037037	0.06708180016982734
YKL174C	0	0/-	-454.74709568172693	-33948.103015340865	432	0.17132867132867133	0.4537037037037037	0.06708180016982734
YDL024C	-1	-/-	-454.95516127347946	-21882.094619333744	108	0.17073170731707318	0.4537037037037037	0.06736484574016417
YIL023C	1	+/+	-455.2978435754776	-19832.344855427742	107	0.1736111111111111	0.46296296296296297	0.06736484574016417
YMR026C	-1	-/-	-455.47503542900085	-21559.445254921913	108	0.17301038062283736	0.46296296296296297	0.06764789131050099
YJL056C	-1	-/-	-455.52666532993317	-19330.636500000954	108	0.1724137931034483	0.46296296296296297	0.06793093688083782
YIL040W	-1	-/-	-455.55417025089264	-21808.530331537127	108	0.1718213058419244	0.46296296296296297	0.06821398245117465
YPL089C	-1	-/-	-455.80292201042175	-18615.27789697051	108	0.17123287671232876	0.46296296296296297	0.06849702802151146
YGR077C	-1	-/-	-455.8469549417496	-21733.205571383238	108	0.17064846416382254	0.46296296296296297	0.06878007359184829
YNR055C	0	0/+	-456.30816542357206	-33388.797068252694	432	0.17064846416382254	0.46296296296296297	0.06878007359184829
YBL005W	-1	-/-	-456.38294517993927	-20413.42995016277	108	0.17006802721088435	0.46296296296296297	0.06906311916218512
YPR134W	-1	-/-	-456.5685600042343	-23407.042245924473	108	0.1694915254237288	0.46296296296296297	0.06934616473252193
YDR069C	-1	-/+	-456.57850337028503	-23300.67618370056	108	0.16891891891891891	0.46296296296296297	0.06962921030285876
YKL167C	0	0/-	-456.65394449979067	-33308.1600668747	432	0.16891891891891891	0.46296296296296297	0.06962921030285876
YGR147C	-1	-/-	-456.86013078689575	-22103.138672947884	108	0.16835016835016836	0.46296296296296297	0.06991225587319558
YDL210W	0	0/+	-456.9738731086254	-34494.08030384779	432	0.16835016835016836	0.46296296296296297	0.06991225587319558
YPR023C	-1	-/-	-457.1490514278412	-23363.69096750766	108	0.16778523489932887	0.46296296296296297	0.0701953014435324
YOR071C	0	0/+	-457.38457775861025	-30180.957833278924	432	0.16778523489932887	0.46296296296296297	0.0701953014435324
YBR093C	-1	-/-	-457.4915449619293	-18235.708659887314	108	0.16722408026755853	0.46296296296296297	0.07047834701386924
YIL119C	-1	-/-	-457.53126084804535	-17729.15444123745	108	0.16666666666666666	0.46296296296296297	0.07076139258420605
YJL094C	1	+/+	-457.67493414878845	-23104.41177725792	107	0.16943521594684385	0.4722222222222222	0.07076139258420605
YBR221C	-1	-/-	-457.7812248468399	-21348.480631053448	108	0.16887417218543047	0.4722222222222222	0.07104443815454288
YER159C	-1	-/-	-457.82290828227997	-19331.454978480935	108	0.16831683168316833	0.4722222222222222	0.07132748372487971
YCR004C	0	0/0	-457.82687702029943	-35216.27861020714	432	0.16831683168316833	0.4722222222222222	0.07132748372487971
YIL047C	0	0/+	-457.9167490415275	-35177.04949961789	432	0.16831683168316833	0.4722222222222222	0.07132748372487971
YCR021C	0	0/0	-458.079950876534	-34894.714338861406	432	0.16831683168316833	0.4722222222222222	0.07132748372487971
YKL051W	-1	-/-	-458.46752750873566	-18965.058655142784	108	0.16776315789473684	0.4722222222222222	0.07161052929521652
YHR198C	0	0/0	-458.6410460434854	-37473.09942188114	432	0.16776315789473684	0.4722222222222222	0.07161052929521652
YGR184C	0	0/-	-458.8226624727249	-33908.55911542056	432	0.16776315789473684	0.4722222222222222	0.07161052929521652
YGR240C	0	0/-	-458.90348399430513	-30464.53274725098	432	0.16776315789473684	0.4722222222222222	0.07161052929521652
YGL197W	0	0/-	-458.965195864439	-35468.81793735549	432	0.16776315789473684	0.4722222222222222	0.07161052929521652
YNL104C	0	0/0	-458.9652958288789	-34556.01047176123	432	0.16776315789473684	0.4722222222222222	0.07161052929521652
YNL334C	-1	-/-	-459.03304529190063	-19625.795186653733	108	0.16721311475409836	0.4722222222222222	0.07189357486555335
YAL023C	-1	-/-	-459.09901762008667	-19715.58831617236	108	0.16666666666666666	0.4722222222222222	0.07217662043589018
YOL164W	-1	-/-	-459.4028421640396	-18839.21188762784	108	0.16612377850162866	0.4722222222222222	0.072459666006227
YIL074C	0	0/0	-459.42953135073185	-31540.686530878767	432	0.16612377850162866	0.4722222222222222	0.072459666006227
YDR265W	-1	-/-	-459.6266333460808	-23697.9640673995	108	0.16558441558441558	0.4722222222222222	0.07274271157656383
YGR254W	-1	-/-	-459.6929496526718	-17937.040614634752	108	0.1650485436893204	0.4722222222222222	0.07302575714690066
YHR050W	1	+/+	-459.8420912027359	-21979.929065022618	107	0.16774193548387098	0.48148148148148145	0.07302575714690066
YBR179C	-1	-/-	-460.0963163971901	-20987.127966485918	108	0.16720257234726688	0.48148148148148145	0.07330880271723747
YDL130W-A	1	+/0	-460.1223164945841	-24006.18157838285	107	0.16987179487179488	0.49074074074074076	0.07330880271723747
YDL149W	-1	-/-	-460.1498935222626	-23543.30843746662	108	0.16932907348242812	0.49074074074074076	0.0735918482875743
YLR023C	-1	-/-	-460.59914284944534	-19997.147994220257	108	0.16878980891719744	0.49074074074074076	0.07387489385791113
YLR214W	1	+/+	-460.70966160297394	-20077.023525714874	107	0.17142857142857143	0.5	0.07387489385791113
YLL040C	-1	-/-	-460.830593585968	-22625.94677042961	108	0.17088607594936708	0.5	0.07415793942824794
YPR083W	-1	-/-	-460.9894486963749	-21657.580476090312	108	0.17034700315457413	0.5	0.07444098499858477
YOR383C	0	0/+	-461.1238583885133	-36379.761299263686	432	0.17034700315457413	0.5	0.07444098499858477
YOL027C	1	+/+	-461.2998284101486	-20786.32345983386	107	0.17295597484276728	0.5092592592592593	0.07444098499858477
YGL030W	-1	-/-	-461.3834110200405	-20234.316264361143	108	0.1724137931034483	0.5092592592592593	0.0747240305689216
YER144C	0	0/-	-461.5461910152808	-36910.16137749236	432	0.1724137931034483	0.5092592592592593	0.0747240305689216
YNL238W	0	0/-	-461.56354631483555	-33097.63225460984	432	0.1724137931034483	0.5092592592592593	0.0747240305689216
YLR228C	-1	-/-	-461.5746831893921	-18684.433060616255	108	0.171875	0.5092592592592593	0.07500707613925842
YOR008C	-1	-/-	-461.9637141227722	-20223.783056735992	108	0.17133956386292834	0.5092592592592593	0.07529012170959525
YCR068W	0	0/-	-462.0642820596695	-34340.025718696415	432	0.17133956386292834	0.5092592592592593	0.07529012170959525
YLL009C	1	+/-	-462.21131616830826	-20034.90598538518	107	0.17391304347826086	0.5185185185185185	0.07529012170959525
YOR363C	-1	-/-	-462.4557605981827	-22051.172698497772	108	0.17337461300309598	0.5185185185185185	0.07557316727993207
YKL043W	-1	-/-	-462.63132333755493	-18099.732263058424	108	0.1728395061728395	0.5185185185185185	0.07585621285026889
YJR127C	-1	-/-	-462.6894699335098	-19596.09254515171	108	0.1723076923076923	0.5185185185185185	0.07613925842060572
YKR065C	-1	-/-	-462.7496510744095	-21605.804990530014	108	0.17177914110429449	0.5185185185185185	0.07642230399094255
YMR173W	-1	-/-	-462.92353641986847	-21892.988263249397	108	0.1712538226299694	0.5185185185185185	0.07670534956127936
YNL219C	-1	-/-	-463.01542043685913	-21276.49023926258	108	0.17073170731707318	0.5185185185185185	0.07698839513161619
YNR007C	-1	-/-	-463.1085992157459	-23352.90435281396	108	0.1702127659574468	0.5185185185185185	0.07727144070195302
YLR069C	-1	-/-	-463.29724073410034	-19976.09818893671	108	0.1696969696969697	0.5185185185185185	0.07755448627228984
YDL182W	0	0/-	-463.3011708557606	-30864.49244843982	432	0.1696969696969697	0.5185185185185185	0.07755448627228984
YOL084W	0	0/+	-463.3146274089813	-38326.084325216245	432	0.1696969696969697	0.5185185185185185	0.07755448627228984
YLR371W	-1	-/-	-463.3358072042465	-21239.62186166644	108	0.1691842900302115	0.5185185185185185	0.07783753184262666
YDR072C	-1	-/-	-463.3678801059723	-23132.80242574215	108	0.1686746987951807	0.5185185185185185	0.0781205774129635
YJL004C	-1	-/-	-463.7006359100342	-21019.811218827963	108	0.16816816816816818	0.5185185185185185	0.07840362298330031
YJR148W	0	0/0	-463.77182721346617	-32698.44842100516	432	0.16816816816816818	0.5185185185185185	0.07840362298330031
YDR073W	-1	-/-	-463.7865688800812	-20139.51458609104	108	0.16766467065868262	0.5185185185185185	0.07868666855363714
YER052C	-1	-/0	-463.81030564010143	-20611.25961767137	108	0.16716417910447762	0.5185185185185185	0.07896971412397397
YDR438W	0	0/0	-464.1588403470814	-35521.638289991766	432	0.16716417910447762	0.5185185185185185	0.07896971412397397
YEL065W	1	+/+	-464.2040744423866	-21288.356307387352	107	0.16964285714285715	0.5277777777777778	0.07896971412397397
YLR439W	0	0/-	-464.40520530194044	-32519.758808840066	432	0.16964285714285715	0.5277777777777778	0.07896971412397397
YKR067W	-1	-/-	-464.47316390275955	-24130.431057035923	108	0.16913946587537093	0.5277777777777778	0.07925275969431078
YHR004C	-1	-/-	-464.66083443164825	-19432.180864095688	108	0.16863905325443787	0.5277777777777778	0.07953580526464761
YOL051W	-1	-/-	-465.18262231349945	-21306.96032229066	108	0.168141592920354	0.5277777777777778	0.07981885083498443
YGR233C	0	0/-	-465.2508297339082	-34012.01019893214	432	0.168141592920354	0.5277777777777778	0.07981885083498443
YIR017C	-1	-/-	-465.39265763759613	-19116.69466817379	108	0.1676470588235294	0.5277777777777778	0.08010189640532125
YHR147C	0	0/-	-465.40854988619685	-34314.39462305233	432	0.1676470588235294	0.5277777777777778	0.08010189640532125
YJL100W	-1	-/-	-465.4213605374098	-22091.86148993671	108	0.16715542521994134	0.5277777777777778	0.08038494197565808
YKL034W	-1	-/-	-465.42814660072327	-23417.92366528511	108	0.16666666666666666	0.5277777777777778	0.0806679875459949
YGL144C	-1	-/-	-465.597755163908	-22088.94522419572	108	0.1661807580174927	0.5277777777777778	0.08095103311633173
YLR380W	-1	-/-	-465.6877530813217	-19101.595893532038	108	0.16569767441860464	0.5277777777777778	0.08123407868666856
YGR144W	-1	-/-	-465.7094127908349	-22514.26662363112	108	0.16521739130434782	0.5277777777777778	0.08151712425700537
YJR034W	0	0/-	-465.7488783299923	-34022.834876164794	432	0.16521739130434782	0.5277777777777778	0.08151712425700537
YHR106W	-1	-/-	-466.0912628173828	-22433.129412651062	108	0.16473988439306358	0.5277777777777778	0.0818001698273422
YOR158W	0	0/-	-466.25571408867836	-32179.170412378386	432	0.16473988439306358	0.5277777777777778	0.0818001698273422
YPR008W	-1	-/-	-466.2926789522171	-21206.278633207083	108	0.1642651296829971	0.5277777777777778	0.08208321539767903
YOL122C	1	+/+	-466.31728661060333	-23605.909804947674	107	0.16666666666666666	0.5370370370370371	0.08208321539767903
YAL038W	-1	-/-	-466.3535592556	-18613.6371402815	108	0.166189111747851	0.5370370370370371	0.08236626096801584
YBL078C	-1	-/-	-466.4327313899994	-23660.676251977682	108	0.1657142857142857	0.5370370370370371	0.08264930653835267
YDR343C	-1	-/+	-466.5654576122761	-21536.81511886418	108	0.16524216524216523	0.5370370370370371	0.0829323521086895
YLL061W	-1	-/-	-466.7808429002762	-20174.78603938222	108	0.16477272727272727	0.5370370370370371	0.08321539767902632
YGR256W	-1	-/-	-466.82592725753784	-20559.313675791025	108	0.1643059490084986	0.5370370370370371	0.08349844324936315
YHR150W	-1	-/-	-466.9521781206131	-21856.712030500174	108	0.1638418079096045	0.5370370370370371	0.08378148881969998
YDR375C	-1	-/-	-467.0160058736801	-21291.1608338356	108	0.16338028169014085	0.5370370370370371	0.08406453439003679
YLR299W	0	0/-	-467.111181717366	-36851.0984942466	432	0.16338028169014085	0.5370370370370371	0.08406453439003679
YMR053C	-1	-/0	-467.15327310562134	-22378.520694613457	108	0.16292134831460675	0.5370370370370371	0.08434757996037362
YAR020C	0	0/-	-467.16915587335825	-34534.70011476986	432	0.16292134831460675	0.5370370370370371	0.08434757996037362
YNL083W	0	0/+	-467.26953111588955	-35886.92673474178	432	0.16292134831460675	0.5370370370370371	0.08434757996037362
YER039C	0	0/-	-467.3100989125669	-39194.87467115	432	0.16292134831460675	0.5370370370370371	0.08434757996037362
YPL006W	-1	-/-	-467.3249146938324	-23003.337948828936	108	0.16246498599439776	0.5370370370370371	0.08463062553071045
YDL045W-A	0	0/-	-467.3647571802139	-33624.250412092544	432	0.16246498599439776	0.5370370370370371	0.08463062553071045
YMR040W	0	0/-	-467.5109695903957	-38159.76455008425	432	0.16246498599439776	0.5370370370370371	0.08463062553071045
YHR190W	-1	-/-	-467.5831574201584	-19501.76888859272	108	0.16201117318435754	0.5370370370370371	0.08491367110104726
YJR152W	0	0/+	-467.6998284384608	-34165.05613427423	432	0.16201117318435754	0.5370370370370371	0.08491367110104726
YDL107W	0	0/-	-467.8012336343527	-33969.93842809647	432	0.16201117318435754	0.5370370370370371	0.08491367110104726
YHR139C	-1	-/-	-467.8443863391876	-21831.0466183424	108	0.1615598885793872	0.5370370370370371	0.08519671667138409
YDR317W	-1	-/-	-467.8712058067322	-19011.817110478878	108	0.16111111111111112	0.5370370370370371	0.08547976224172092
YDL125C	0	0/-	-468.24179393053055	-34707.234011178836	432	0.16111111111111112	0.5370370370370371	0.08547976224172092
YLL038C	-1	-/-	-468.3516495227814	-17560.28751373291	108	0.16066481994459833	0.5370370370370371	0.08576280781205774
YGR282C	0	0/-	-468.47051011025906	-34062.22834289074	432	0.16066481994459833	0.5370370370370371	0.08576280781205774
YDR530C	0	0/-	-468.8169094193727	-38086.753035647795	432	0.16066481994459833	0.5370370370370371	0.08576280781205774
YPL248C	-1	-/-	-468.9414476156235	-22755.22714999318	108	0.16022099447513813	0.5370370370370371	0.08604585338239457
YDR319C	0	0/-	-469.43663531541824	-36959.04893813282	432	0.16022099447513813	0.5370370370370371	0.08604585338239457
YAR015W	-1	-/-	-469.4851784706116	-19268.867755681276	108	0.15977961432506887	0.5370370370370371	0.0863288989527314
YJR113C	0	0/-	-469.64595526456833	-34762.80084288493	432	0.15977961432506887	0.5370370370370371	0.0863288989527314
YDR038C	1	+/+	-470.15171480178833	-18824.060646533966	107	0.1620879120879121	0.5462962962962963	0.0863288989527314
YBL033C	-1	-/-	-470.3227277547121	-21551.669448420405	108	0.16164383561643836	0.5462962962962963	0.08661194452306821
YDL134C	-1	-/-	-470.32458341121674	-21874.375952139497	108	0.16120218579234974	0.5462962962962963	0.08689499009340504
YNL029C	-1	-/-	-470.3976209163666	-20731.17783486843	108	0.16076294277929154	0.5462962962962963	0.08717803566374187
YPL104W	0	0/-	-470.50300960987806	-35286.14134784043	432	0.16076294277929154	0.5462962962962963	0.08717803566374187
YLL050C	-1	-/-	-470.6214619874954	-19302.087266921997	108	0.16032608695652173	0.5462962962962963	0.08746108123407868
YJL219W	-1	-/+	-471.16311526298523	-19124.088807463646	108	0.15989159891598917	0.5462962962962963	0.08774412680441551
YER166W	-1	-/-	-471.2340760231018	-20907.776877075434	108	0.15945945945945947	0.5462962962962963	0.08802717237475234
YGR267C	-1	-/-	-471.58779615163803	-20322.112585425377	108	0.15902964959568733	0.5462962962962963	0.08831021794508916
YML078W	-1	-/-	-471.69968473911285	-21035.060298085213	108	0.1586021505376344	0.5462962962962963	0.08859326351542599
YEL059C-A	0	0/-	-471.72796078026295	-34234.97926677391	432	0.1586021505376344	0.5462962962962963	0.08859326351542599
YPL173W	0	0/-	-471.87126376479864	-32873.02639551088	432	0.1586021505376344	0.5462962962962963	0.08859326351542599
YOR085W	-1	-/-	-472.0055202245712	-21531.86094033718	108	0.1581769436997319	0.5462962962962963	0.08887630908576281
YJL048C	-1	-/-	-472.07232016324997	-22569.42990040034	108	0.15775401069518716	0.5462962962962963	0.08915935465609963
YOR344C	-1	-/-	-472.2242062687874	-17752.96052160859	108	0.15733333333333333	0.5462962962962963	0.08944240022643646
YGR068C	0	0/-	-472.2999450787902	-31873.61829515919	432	0.15733333333333333	0.5462962962962963	0.08944240022643646
YHR194W	-1	-/-	-472.30273735523224	-21117.96994161606	108	0.15691489361702127	0.5462962962962963	0.08972544579677329
YOL060C	-1	-/-	-472.36864790320396	-22120.038049459457	108	0.15649867374005305	0.5462962962962963	0.0900084913671101
YIL122W	-1	-/-	-472.45927333831787	-21638.19950377941	108	0.15608465608465608	0.5462962962962963	0.09029153693744693
YGL184C	0	0/0	-472.7234975248575	-34173.71998863667	432	0.15608465608465608	0.5462962962962963	0.09029153693744693
YBR105C	-1	-/-	-473.04889929294586	-20080.083983540535	108	0.15567282321899736	0.5462962962962963	0.09057458250778375
YDR175C	-1	-/-	-473.2010705471039	-19714.132550358772	108	0.15526315789473685	0.5462962962962963	0.09085762807812058
YLL026W	-1	-/-	-473.20642852783203	-22392.607298374176	108	0.15485564304461943	0.5462962962962963	0.0911406736484574
YOR040W	-1	-/-	-473.27101695537567	-22326.658486366272	108	0.1544502617801047	0.5462962962962963	0.09142371921879422
YDR079W	-1	-/-	-473.39231020212173	-22159.817831218243	108	0.15404699738903394	0.5462962962962963	0.09170676478913105
YIL121W	1	+/+	-473.52077317237854	-17758.883034206927	107	0.15625	0.5555555555555556	0.09170676478913105
YPL118W	-1	-/-	-473.52595233917236	-19861.585225448012	108	0.15584415584415584	0.5555555555555556	0.09198981035946788
YCL026C-A	-1	-/-	-473.6193093061447	-19022.899429380894	108	0.15544041450777202	0.5555555555555556	0.09227285592980469
YIL022W	-1	-/-	-473.63954973220825	-18570.544781446457	108	0.15503875968992248	0.5555555555555556	0.09255590150014152
YKR102W	0	0/-	-473.7066849414259	-35369.30901921727	432	0.15503875968992248	0.5555555555555556	0.09255590150014152
YOL025W	0	0/-	-473.7673416733742	-37213.77550829947	432	0.15503875968992248	0.5555555555555556	0.09255590150014152
YGL062W	-1	-/-	-473.7710964977741	-21224.709377914667	108	0.15463917525773196	0.5555555555555556	0.09283894707047835
YLR120C	0	0/-	-473.8908676598221	-36040.57047194056	432	0.15463917525773196	0.5555555555555556	0.09283894707047835
YKR061W	-1	-/-	-473.9452540874481	-19735.28649149835	108	0.15424164524421594	0.5555555555555556	0.09312199264081517
YMR267W	-1	-/-	-473.98421835899353	-20462.882479786873	108	0.15384615384615385	0.5555555555555556	0.093405038211152
YOL011W	-1	-/-	-474.0359079837799	-21191.841827630997	108	0.1534526854219949	0.5555555555555556	0.09368808378148882
YNL137C	0	0/-	-474.33697298169136	-34735.43870135397	432	0.1534526854219949	0.5555555555555556	0.09368808378148882
YIL164C	0	0/0	-474.40224731713533	-32817.94964303356	432	0.1534526854219949	0.5555555555555556	0.09368808378148882
YPL200W	-1	-/-	-474.4209895133972	-21280.083518832922	108	0.15306122448979592	0.5555555555555556	0.09397112935182564
YHL004W	0	0/-	-474.7009325399995	-33655.82262071222	432	0.15306122448979592	0.5555555555555556	0.09397112935182564
YLR142W	0	0/0	-474.91126153990626	-37451.10393371619	432	0.15306122448979592	0.5555555555555556	0.09397112935182564
YPR005C	-1	-/-	-474.9188725948334	-20891.04912775755	108	0.15267175572519084	0.5555555555555556	0.09425417492216247
YPL222W	0	0/0	-475.03190363943577	-38628.74687187746	432	0.15267175572519084	0.5555555555555556	0.09425417492216247
YLR461W	0	0/-	-475.3384160101414	-33392.452466566116	432	0.15267175572519084	0.5555555555555556	0.09425417492216247
YDR435C	-1	-/-	-475.53110694885254	-23328.557282686234	108	0.15228426395939088	0.5555555555555556	0.0945372204924993
YDR270W	1	+/+	-475.5371273756027	-21575.877207756042	107	0.15443037974683543	0.5648148148148148	0.0945372204924993
YPR007C	-1	-/-	-475.64379620552063	-20241.765199780464	108	0.15404040404040403	0.5648148148148148	0.09482026606283611
YPL087W	-1	-/-	-475.6639652252197	-23231.68689596653	108	0.15365239294710328	0.5648148148148148	0.09510331163317294
YNL294C	-1	-/-	-475.80680161714554	-21608.506167829037	108	0.15326633165829145	0.5648148148148148	0.09538635720350977
YLR121C	0	0/-	-475.8197435736656	-31489.366036312655	432	0.15326633165829145	0.5648148148148148	0.09538635720350977
YJL093C	-1	-/+	-476.33270716667175	-21472.194565415382	108	0.15288220551378445	0.5648148148148148	0.09566940277384658
YPL224C	-1	-/+	-476.3416455388069	-24029.6905246377	108	0.1525	0.5648148148148148	0.09595244834418341
YFL016C	-1	-/-	-476.48716855049133	-21453.494806289673	108	0.15211970074812967	0.5648148148148148	0.09623549391452024
YER044C	-1	-/-	-476.88162529468536	-19262.27913866937	108	0.1517412935323383	0.5648148148148148	0.09651853948485706
YKR058W	0	0/0	-476.9251734316349	-37814.29871354997	432	0.1517412935323383	0.5648148148148148	0.09651853948485706
YNR037C	0	0/-	-476.9495347738266	-33949.64845752716	432	0.1517412935323383	0.5648148148148148	0.09651853948485706
YLL018C-A	1	+/+	-477.0491244792938	-18813.35764658451	107	0.15384615384615385	0.5740740740740741	0.09651853948485706
YOR047C	-1	-/-	-477.25033232569695	-19605.513262957335	108	0.15346534653465346	0.5740740740740741	0.09680158505519389
YJL210W	-1	-/-	-477.2563180923462	-22362.92930650711	108	0.15308641975308643	0.5740740740740741	0.09708463062553072
YNL239W	-1	-/-	-477.2846701145172	-20876.75368798524	108	0.15270935960591134	0.5740740740740741	0.09736767619586753
YPL111W	0	0/0	-477.6367443539202	-34574.29263953306	432	0.15270935960591134	0.5740740740740741	0.09736767619586753
YKL170W	-1	-/-	-477.71371924877167	-20167.158208668232	108	0.15233415233415235	0.5740740740740741	0.09765072176620436
YMR002W	0	0/-	-477.7301791738719	-35134.9442724213	432	0.15233415233415235	0.5740740740740741	0.09765072176620436
YJL063C	-1	-/-	-477.79147493839264	-20344.79680597782	108	0.15196078431372548	0.5740740740740741	0.09793376733654119
YOL015W	0	0/0	-477.9938044026494	-33991.78297271952	432	0.15196078431372548	0.5740740740740741	0.09793376733654119
YMR297W	0	0/-	-478.02868953347206	-36799.232582261786	432	0.15196078431372548	0.5740740740740741	0.09793376733654119
YIL114C	1	+/+	-478.05770468711853	-19841.730568125844	107	0.15403422982885084	0.5833333333333334	0.09793376733654119
YBL042C	-1	-/-	-478.26503279805183	-20118.971860438585	108	0.15365853658536585	0.5833333333333334	0.098216812906878
YOR193W	-1	-/-	-478.36890411376953	-19943.598882049322	108	0.15328467153284672	0.5833333333333334	0.09849985847721483
YJR103W	-1	-/-	-478.47676157951355	-22090.53194272518	108	0.1529126213592233	0.5833333333333334	0.09878290404755166
YHR206W	-1	-/-	-478.63971877098083	-21041.321905225515	108	0.15254237288135594	0.5833333333333334	0.09906594961788848
YDR497C	0	0/-	-478.64970948174596	-33273.68908928335	432	0.15254237288135594	0.5833333333333334	0.09906594961788848
YJR036C	0	0/-	-478.662017211318	-37206.23929155618	432	0.15254237288135594	0.5833333333333334	0.09906594961788848
YKL096W-A	0	0/-	-478.91385044902563	-33823.820009687915	432	0.15254237288135594	0.5833333333333334	0.09906594961788848
YLR300W	0	0/-	-478.96950955316424	-34354.10440823715	432	0.15254237288135594	0.5833333333333334	0.09906594961788848
YDR003W	0	0/0	-479.0226923003793	-40472.8525396958	432	0.15254237288135594	0.5833333333333334	0.09906594961788848
YGR043C	0	0/-	-479.0656578838825	-39705.04185724631	432	0.15254237288135594	0.5833333333333334	0.09906594961788848
YLR037C	0	0/-	-479.0775181930512	-36062.87879577838	432	0.15254237288135594	0.5833333333333334	0.09906594961788848
YAL034C	0	0/-	-479.14620896428823	-40257.3602213189	432	0.15254237288135594	0.5833333333333334	0.09906594961788848
YCR069W	0	0/-	-479.18133306503296	-34451.83504341822	432	0.15254237288135594	0.5833333333333334	0.09906594961788848
YLR264W	-1	-/-	-479.3446298837662	-21475.442448705435	108	0.15217391304347827	0.5833333333333334	0.0993489951882253
YGL166W	-1	-/-	-479.3714680671692	-22278.119737148285	108	0.15180722891566265	0.5833333333333334	0.09963204075856213
YOL110W	-1	-/-	-479.56055748462677	-21434.26613485813	108	0.15144230769230768	0.5833333333333334	0.09991508632889895
YLR213C	0	0/-	-479.67485447973013	-37053.77307788655	432	0.15144230769230768	0.5833333333333334	0.09991508632889895
YMR251W-A	0	0/0	-479.701254196465	-35538.84152808599	432	0.15144230769230768	0.5833333333333334	0.09991508632889895
YOR388C	-1	-/-	-479.844800144434	-20422.699669271708	108	0.1510791366906475	0.5833333333333334	0.10019813189923578
YPR093C	-1	-/-	-479.8538372516632	-23355.185750603676	108	0.1507177033492823	0.5833333333333334	0.10048117746957261
YBR146W	0	0/-	-479.89283569157124	-33961.85607875511	432	0.1507177033492823	0.5833333333333334	0.10048117746957261
YPL013C	0	0/-	-480.0082882344723	-33642.262569755316	432	0.1507177033492823	0.5833333333333334	0.10048117746957261
YAL039C	0	0/0	-480.1858191341162	-34710.71106544882	432	0.1507177033492823	0.5833333333333334	0.10048117746957261
YNL240C	0	0/0	-480.1953551247716	-35922.22452312149	432	0.1507177033492823	0.5833333333333334	0.10048117746957261
YBR157C	0	0/0	-480.23981038480997	-35106.992864565924	432	0.1507177033492823	0.5833333333333334	0.10048117746957261
YOL058W	0	0/0	-480.2414773851633	-31947.835478058085	432	0.1507177033492823	0.5833333333333334	0.10048117746957261
YBR024W	1	+/-	-480.404924929142	-22573.42340451479	107	0.15274463007159905	0.5925925925925926	0.10048117746957261
YIL013C	-1	-/-	-480.42195177078247	-21782.54404103756	108	0.1523809523809524	0.5925925925925926	0.10076422303990942
YBL101C	0	0/-	-480.5919484011829	-39214.51610681042	432	0.1523809523809524	0.5925925925925926	0.10076422303990942
YBL017C	-1	-/-	-480.66480734944344	-19663.830758601427	108	0.15201900237529692	0.5925925925925926	0.10104726861024625
YJL129C	-1	-/+	-480.6681106388569	-22230.11833921075	108	0.15165876777251186	0.5925925925925926	0.10133031418058307
YBR295W	1	+/+	-480.8121361732483	-23536.24713140726	107	0.1536643026004728	0.6018518518518519	0.10133031418058307
YFR014C	-1	-/-	-480.8350268602371	-22067.693669319153	108	0.15330188679245282	0.6018518518518519	0.1016133597509199
YHR068W	-1	-/-	-480.88263443112373	-21172.23557817936	108	0.15294117647058825	0.6018518518518519	0.10189640532125673
YLL052C	0	0/-	-481.04232338164	-33937.76138127223	432	0.15294117647058825	0.6018518518518519	0.10189640532125673
YKL060C	-1	-/-	-481.1343756914139	-19570.562975034118	108	0.15258215962441316	0.6018518518518519	0.10217945089159354
YHL035C	0	0/-	-481.34287145733833	-34798.88249571994	432	0.15258215962441316	0.6018518518518519	0.10217945089159354
YJR074W	-1	-/-	-481.3687515258789	-19094.5157151632	108	0.1522248243559719	0.6018518518518519	0.10246249646193037
YNL037C	-1	-/-	-481.57777389883995	-22146.738246798515	108	0.15186915887850466	0.6018518518518519	0.1027455420322672
YMR088C	-1	-/-	-481.5837562084198	-20531.434427589178	108	0.15151515151515152	0.6018518518518519	0.10302858760260401
YKR085C	-1	-/-	-481.66587245464325	-21405.469214200974	108	0.1511627906976744	0.6018518518518519	0.10331163317294084
YMR271C	0	0/-	-481.982113532722	-38878.02519571036	432	0.1511627906976744	0.6018518518518519	0.10331163317294084
YDR264C	-1	-/-	-482.4601961374283	-21943.192299425602	108	0.15081206496519722	0.6018518518518519	0.10359467874327767
YEL050C	-1	-/-	-482.47436517477036	-20820.559121787548	108	0.15046296296296297	0.6018518518518519	0.10387772431361449
YDR508C	-1	-/+	-482.5713672041893	-18807.584557324648	108	0.15011547344110854	0.6018518518518519	0.10416076988395132
YDR055W	-1	-/-	-482.59473872184753	-21110.599260628223	108	0.1497695852534562	0.6018518518518519	0.10444381545428814
YML013W	-1	-/-	-482.6145179271698	-21551.36327970028	108	0.14942528735632185	0.6018518518518519	0.10472686102462496
YDL035C	-1	-/-	-482.62486657500267	-22756.65894266963	108	0.14908256880733944	0.6018518518518519	0.10500990659496179
YPL143W	0	0/-	-482.7437943518162	-34088.630606671795	432	0.14908256880733944	0.6018518518518519	0.10500990659496179
YGR055W	-1	-/+	-482.7900879383087	-21132.46435853839	108	0.14874141876430205	0.6018518518518519	0.10529295216529862
YMR191W	0	0/0	-483.2394668739289	-39806.0622951556	432	0.14874141876430205	0.6018518518518519	0.10529295216529862
YBR287W	0	0/0	-483.29636377096176	-35731.92002970725	432	0.14874141876430205	0.6018518518518519	0.10529295216529862
YOL154W	0	0/0	-483.3750255703926	-31971.993658306077	432	0.14874141876430205	0.6018518518518519	0.10529295216529862
YNL131W	-1	-/-	-483.41714203357697	-20891.47072672844	108	0.14840182648401826	0.6018518518518519	0.10557599773563543
YGR008C	1	+/-	-483.41960394382477	-23552.456640839577	107	0.15034168564920272	0.6111111111111112	0.10557599773563543
YDR349C	0	0/-	-483.6652322858572	-34176.080141272396	432	0.15034168564920272	0.6111111111111112	0.10557599773563543
YOL056W	0	0/-	-483.72797218710184	-33224.46248485055	432	0.15034168564920272	0.6111111111111112	0.10557599773563543
YBR268W	0	0/-	-483.747024551034	-33975.13528571278	432	0.15034168564920272	0.6111111111111112	0.10557599773563543
YML042W	-1	-/-	-483.7651582509279	-25717.374817684293	108	0.15	0.6111111111111112	0.10585904330597226
YMR020W	0	0/-	-483.8248053714633	-35505.92921186518	432	0.15	0.6111111111111112	0.10585904330597226
YFR024C-A	-1	-/-	-483.8988211750984	-22053.147377341986	108	0.14965986394557823	0.6111111111111112	0.10614208887630909
YJL101C	-1	-/-	-484.03821659088135	-21710.966450810432	108	0.1493212669683258	0.6111111111111112	0.1064251344466459
YER069W	0	0/0	-484.1693352162838	-31698.318463221192	432	0.1493212669683258	0.6111111111111112	0.1064251344466459
YMR009W	0	0/0	-484.21400383114815	-32345.448562025093	432	0.1493212669683258	0.6111111111111112	0.1064251344466459
YDR512C	-1	-/-	-484.24063777923584	-22133.676070809364	108	0.1489841986455982	0.6111111111111112	0.10670818001698273
YDL079C	-1	-/-	-484.2424190938473	-21419.62740010023	108	0.14864864864864866	0.6111111111111112	0.10699122558731956
YER019C-A	-1	-/-	-484.46650874614716	-22348.442347884178	108	0.14831460674157304	0.6111111111111112	0.10727427115765638
YDR337W	-1	-/-	-484.54416331648827	-20838.432118415833	108	0.14798206278026907	0.6111111111111112	0.10755731672799321
YAL061W	0	0/0	-484.6348206549883	-38803.86503247917	432	0.14798206278026907	0.6111111111111112	0.10755731672799321
YOR245C	-1	-/-	-484.70478892326355	-24504.355334579945	108	0.1476510067114094	0.6111111111111112	0.10784036229833004
YKL186C	-1	-/-	-484.8459748029709	-19089.29127842188	108	0.14732142857142858	0.6111111111111112	0.10812340786866685
YOR324C	0	0/-	-484.8848160803318	-35292.24411066063	432	0.14732142857142858	0.6111111111111112	0.10812340786866685
YFL057C	-1	-/0	-485.00577038526535	-23581.254672586918	108	0.14699331848552338	0.6111111111111112	0.10840645343900368
YHL027W	-1	-/-	-485.01746451854706	-22691.12833726406	108	0.14666666666666667	0.6111111111111112	0.10868949900934051
YKR031C	-1	-/-	-485.0983824431896	-23035.54968175292	108	0.14634146341463414	0.6111111111111112	0.10897254457967732
YLR454W	0	0/0	-485.19848328083754	-36582.683141984046	432	0.14634146341463414	0.6111111111111112	0.10897254457967732
YEL021W	0	0/-	-485.2313211262226	-33449.404984109104	432	0.14634146341463414	0.6111111111111112	0.10897254457967732
YLR190W	-1	-/-	-485.3158246278763	-22122.9197640419	108	0.14601769911504425	0.6111111111111112	0.10925559015001415
YDL231C	-1	-/-	-485.33928167819977	-20719.578072965145	108	0.1456953642384106	0.6111111111111112	0.10953863572035098
YDR405W	0	0/-	-485.44188947975636	-33698.566531026736	432	0.1456953642384106	0.6111111111111112	0.10953863572035098
YBR150C	0	0/-	-485.586547318846	-35232.85082500987	432	0.1456953642384106	0.6111111111111112	0.10953863572035098
YMR323W	0	0/-	-485.71075385808945	-33986.05014248192	432	0.1456953642384106	0.6111111111111112	0.10953863572035098
YOR043W	-1	-/-	-485.8239051103592	-20988.75702905655	108	0.14537444933920704	0.6111111111111112	0.1098216812906878
YOR140W	-1	-/-	-485.83662366867065	-20578.71809709072	108	0.14505494505494507	0.6111111111111112	0.11010472686102463
YNR032C-A	-1	-/-	-485.8692903518677	-19436.998819470406	108	0.14473684210526316	0.6111111111111112	0.11038777243136146
YKL138C	0	0/-	-486.0714728049934	-33292.25325387344	432	0.14473684210526316	0.6111111111111112	0.11038777243136146
YER055C	0	0/0	-486.0880065113306	-32295.018235734664	432	0.14473684210526316	0.6111111111111112	0.11038777243136146
YLR273C	0	0/0	-486.27754333615303	-37618.134421139956	432	0.14473684210526316	0.6111111111111112	0.11038777243136146
YJL223C	0	0/-	-486.32162630558014	-33222.080435855314	432	0.14473684210526316	0.6111111111111112	0.11038777243136146
YDR350C	0	0/-	-486.347394913435	-40062.581255696714	432	0.14473684210526316	0.6111111111111112	0.11038777243136146
YBL007C	-1	-/-	-486.45572900772095	-19812.536172747612	108	0.14442013129102846	0.6111111111111112	0.11067081800169827
YLR158C	-1	-/-	-486.66899514198303	-19523.947014927864	108	0.14410480349344978	0.6111111111111112	0.1109538635720351
YGR230W	-1	-/-	-486.87076979875565	-23819.690772347152	108	0.1437908496732026	0.6111111111111112	0.11123690914237193
YPR145W	0	0/0	-486.88867677748203	-31490.755973467603	432	0.1437908496732026	0.6111111111111112	0.11123690914237193
YAL008W	0	0/-	-486.9375435113907	-37189.628057450056	432	0.1437908496732026	0.6111111111111112	0.11123690914237193
YGL198W	0	0/-	-487.179276317358	-34229.885805383325	432	0.1437908496732026	0.6111111111111112	0.11123690914237193
YCL040W	-1	-/-	-487.2675743699074	-23730.694122463465	108	0.14347826086956522	0.6111111111111112	0.11151995471270874
YKL124W	0	0/-	-487.36800679564476	-38169.8659478426	432	0.14347826086956522	0.6111111111111112	0.11151995471270874
YOR113W	-1	-/-	-487.4268035888672	-22666.18438386917	108	0.14316702819956617	0.6111111111111112	0.11180300028304557
YOL151W	-1	-/-	-487.4927343428135	-20282.339278943837	108	0.14285714285714285	0.6111111111111112	0.11208604585338239
YGR097W	-1	-/-	-487.668093085289	-19134.42850881815	108	0.14254859611231102	0.6111111111111112	0.11236909142371922
YLR093C	0	0/-	-487.6762191131711	-34794.50544118881	432	0.14254859611231102	0.6111111111111112	0.11236909142371922
YOR150W	-1	-/-	-488.0284844636917	-21671.993535995483	108	0.14224137931034483	0.6111111111111112	0.11265213699405605
YOR237W	-1	-/-	-488.04102700948715	-19746.34952288866	108	0.14193548387096774	0.6111111111111112	0.11293518256439286
YNL242W	-1	-/-	-488.1236524581909	-22899.2307671085	108	0.14163090128755365	0.6111111111111112	0.11321822813472969
YKL176C	-1	-/-	-488.13217213749886	-24125.851814299822	108	0.14132762312633834	0.6111111111111112	0.11350127370506652
YIL136W	0	0/0	-488.16373748146	-41313.272350456566	432	0.14132762312633834	0.6111111111111112	0.11350127370506652
YBR298C	-1	-/+	-488.4265674352646	-23897.54133337736	108	0.14102564102564102	0.6111111111111112	0.11378431927540333
YNL081C	0	0/-	-488.43718772381544	-35615.52993010171	432	0.14102564102564102	0.6111111111111112	0.11378431927540333
YPR182W	-1	-/-	-488.5563064813614	-22469.97760438919	108	0.14072494669509594	0.6111111111111112	0.11406736484574016
YHR083W	-1	-/-	-488.6521774530411	-20709.172402739525	108	0.14042553191489363	0.6111111111111112	0.11435041041607699
YGL080W	0	0/+	-488.6544761508703	-36701.811947803944	432	0.14042553191489363	0.6111111111111112	0.11435041041607699
YOR380W	-1	-/-	-489.0156594514847	-23282.407952845097	108	0.14012738853503184	0.6111111111111112	0.11463345598641381
YPL132W	-1	-/-	-489.13088715076447	-20281.451828956604	108	0.13983050847457626	0.6111111111111112	0.11491650155675064
YPL147W	-1	-/+	-489.20401108264923	-24323.48802179098	108	0.13953488372093023	0.6111111111111112	0.11519954712708746
YDR316W	0	0/0	-489.40642084926367	-33433.64233691245	432	0.13953488372093023	0.6111111111111112	0.11519954712708746
YDL039C	-1	-/0	-489.4101425409317	-19912.504005283117	108	0.13924050632911392	0.6111111111111112	0.11548259269742428
YIL041W	0	0/-	-489.4844994992018	-34251.129999786615	432	0.13924050632911392	0.6111111111111112	0.11548259269742428
YLR128W	0	0/-	-490.0063373669982	-36862.21590527147	432	0.13924050632911392	0.6111111111111112	0.11548259269742428
YDL188C	-1	-/-	-490.5145820379257	-22029.06939393282	108	0.13894736842105262	0.6111111111111112	0.11576563826776111
YOR286W	0	0/0	-490.5705682709813	-35221.24397325143	432	0.13894736842105262	0.6111111111111112	0.11576563826776111
YIL014W	-1	-/-	-490.59291100502014	-21244.04269016534	108	0.13865546218487396	0.6111111111111112	0.11604868383809794
YKL029C	-1	-/-	-490.72455859184265	-20826.476877450943	108	0.13836477987421383	0.6111111111111112	0.11633172940843475
YLR080W	-1	-/-	-490.72703313827515	-22895.16005051136	108	0.13807531380753138	0.6111111111111112	0.11661477497877158
YPL258C	-1	-/-	-490.734782576561	-21975.828988075256	108	0.13778705636743216	0.6111111111111112	0.11689782054910841
YOL013C	-1	-/-	-490.76162829995155	-24989.039664894342	108	0.1375	0.6111111111111112	0.11718086611944523
YLR130C	1	+/+	-490.778972864151	-20987.919736862183	107	0.1392931392931393	0.6203703703703703	0.11718086611944523
YNL093W	-1	-/-	-490.9297149181366	-22361.402567625046	108	0.13900414937759337	0.6203703703703703	0.11746391168978206
YDR155C	0	0/-	-490.964921861887	-33584.02726960182	432	0.13900414937759337	0.6203703703703703	0.11746391168978206
YMR006C	-1	-/-	-491.0824235677719	-20480.047924160957	108	0.13871635610766045	0.6203703703703703	0.11774695726011888
YLR289W	0	0/0	-491.1785707809031	-35433.056842479855	432	0.13871635610766045	0.6203703703703703	0.11774695726011888
YKL194C	-1	-/-	-491.22187757492065	-21056.29578396678	108	0.1384297520661157	0.6203703703703703	0.1180300028304557
YFR034C	-1	-/-	-491.24985110759735	-20433.109220027924	108	0.13814432989690723	0.6203703703703703	0.11831304840079253
YKL026C	-1	-/-	-491.28052455186844	-24608.62031018734	108	0.13786008230452676	0.6203703703703703	0.11859609397112936
YCR028C	-1	-/+	-491.3845162987709	-21424.034778892994	108	0.1375770020533881	0.6203703703703703	0.11887913954146617
YER154W	-1	-/-	-491.4357933998108	-19843.520308941603	108	0.13729508196721313	0.6203703703703703	0.119162185111803
YEL027W	1	+/+	-491.564666390419	-20324.1894813776	107	0.1390593047034765	0.6296296296296297	0.119162185111803
YHR026W	-1	-/+	-491.63942688703537	-21308.412839233875	108	0.13877551020408163	0.6296296296296297	0.11944523068213983
YDR206W	-1	-/-	-491.72509014606476	-21243.77975177765	108	0.1384928716904277	0.6296296296296297	0.11972827625247665
YOR354C	-1	-/-	-491.74786162376404	-20188.678219795227	108	0.13821138211382114	0.6296296296296297	0.12001132182281347
YFR029W	-1	-/-	-491.8546049594879	-21896.10470330715	108	0.13793103448275862	0.6296296296296297	0.1202943673931503
YNR076W	0	0/-	-491.8854466378689	-34449.615164164454	432	0.13793103448275862	0.6296296296296297	0.1202943673931503
YDL104C	0	0/-	-491.9158721193671	-36997.26974641532	432	0.13793103448275862	0.6296296296296297	0.1202943673931503
YLR191W	-1	-/-	-492.02476358413696	-22397.016805410385	108	0.13765182186234817	0.6296296296296297	0.12057741296348712
YJL112W	-1	-/-	-492.1954139471054	-22779.131062567234	108	0.13737373737373737	0.6296296296296297	0.12086045853382395
YLL025W	0	0/-	-492.31624948978424	-35666.88677376509	432	0.13737373737373737	0.6296296296296297	0.12086045853382395
YMR035W	-1	-/-	-492.40169855952263	-22002.873910218477	108	0.13709677419354838	0.6296296296296297	0.12114350410416078
YNL275W	-1	-/+	-492.4810383319855	-21047.87466776371	108	0.13682092555331993	0.6296296296296297	0.12142654967449759
YJL096W	0	0/-	-492.5049957334995	-34662.49428514019	432	0.13682092555331993	0.6296296296296297	0.12142654967449759
YDR031W	0	0/-	-492.98563092947006	-38916.00770110637	432	0.13682092555331993	0.6296296296296297	0.12142654967449759
YLR423C	-1	-/-	-493.00498700141907	-21850.484717607498	108	0.13654618473895583	0.6296296296296297	0.12170959524483442
YAL063C	0	0/0	-493.1541230380535	-34129.04774340987	432	0.13654618473895583	0.6296296296296297	0.12170959524483442
YPL076W	-1	-/-	-493.25851106643677	-19483.192250669003	108	0.13627254509018036	0.6296296296296297	0.12199264081517125
YPL265W	-1	-/+	-493.2972257733345	-20461.04570132494	108	0.136	0.6296296296296297	0.12227568638550806
YFL031W	-1	-/-	-493.46816658973694	-19548.47101998329	108	0.13572854291417166	0.6296296296296297	0.1225587319558449
YER013W	-1	-/-	-493.48353147506714	-20075.85405576229	108	0.13545816733067728	0.6296296296296297	0.12284177752618171
YPL145C	-1	-/-	-493.52007842063904	-21913.65095639229	108	0.13518886679920478	0.6296296296296297	0.12312482309651854
YGR141W	-1	-/-	-493.56108486652374	-22980.912942409515	108	0.1349206349206349	0.6296296296296297	0.12340786866685537
YPL027W	0	0/-	-493.5785898864269	-33060.04016666114	432	0.1349206349206349	0.6296296296296297	0.12340786866685537
YOR213C	-1	-/-	-493.61317002773285	-21926.692181050777	108	0.13465346534653466	0.6296296296296297	0.12369091423719218
YAL005C	-1	-/-	-493.6549425125122	-18950.951468110085	108	0.13438735177865613	0.6296296296296297	0.12397395980752901
YLR056W	-1	-/-	-493.82120564579964	-20953.14836719632	108	0.1341222879684418	0.6296296296296297	0.12425700537786584
YMR188C	-1	-/-	-493.88136744499207	-20132.509937286377	108	0.13385826771653545	0.6296296296296297	0.12454005094820265
YDL047W	-1	-/-	-493.88370180130005	-21022.909439325333	108	0.13359528487229863	0.6296296296296297	0.12482309651853948
YBR269C	0	0/-	-493.9626472145319	-42173.17966767773	432	0.13359528487229863	0.6296296296296297	0.12482309651853948
YBR120C	0	0/-	-493.97272415459156	-35363.36307929829	432	0.13359528487229863	0.6296296296296297	0.12482309651853948
YHR046C	0	0/-	-494.0565730333328	-32094.372506465763	432	0.13359528487229863	0.6296296296296297	0.12482309651853948
YDR492W	-1	-/-	-494.1468651294708	-20982.05727851391	108	0.13333333333333333	0.6296296296296297	0.1251061420888763
YBR149W	0	0/0	-494.1754085794091	-37813.561767719686	432	0.13333333333333333	0.6296296296296297	0.1251061420888763
YDL020C	-1	-/-	-494.17864644527435	-22365.041556715965	108	0.13307240704500978	0.6296296296296297	0.12538918765921314
YLR160C	-1	-/-	-494.2580506801605	-19473.092000484467	108	0.1328125	0.6296296296296297	0.12567223322954996
YGR165W	-1	-/-	-494.2876788377762	-20297.02670508623	108	0.13255360623781676	0.6296296296296297	0.12595527879988677
YBR185C	-1	-/-	-494.40865302085876	-22171.395928144455	108	0.13229571984435798	0.6296296296296297	0.12623832437022361
YGR268C	-1	-/0	-494.50694274902344	-23561.095133304596	108	0.13203883495145632	0.6296296296296297	0.12652136994056043
YOR208W	-1	-/-	-494.61736285686493	-22469.141285061836	108	0.13178294573643412	0.6296296296296297	0.12680441551089724
YGL179C	0	0/-	-494.6325221210718	-37103.78518084064	432	0.13178294573643412	0.6296296296296297	0.12680441551089724
YEL012W	-1	-/-	-494.88639545440674	-23992.701273337007	108	0.13152804642166344	0.6296296296296297	0.1270874610812341
YDR453C	-1	-/-	-494.9065190553665	-23253.8829164505	108	0.13127413127413126	0.6296296296296297	0.1273705066515709
YKL128C	0	0/0	-495.09725189208984	-34761.941915638745	432	0.13127413127413126	0.6296296296296297	0.1273705066515709
YIL053W	-1	-/-	-495.19463980197906	-19302.298825263977	108	0.13102119460500963	0.6296296296296297	0.12765355222190772
YFL020C	0	0/-	-495.5315389558673	-35118.80883933604	432	0.13102119460500963	0.6296296296296297	0.12765355222190772
YKL221W	0	0/-	-495.54416827857494	-35256.683288438246	432	0.13102119460500963	0.6296296296296297	0.12765355222190772
YOL023W	-1	-/-	-495.6347687244415	-20581.429195523262	108	0.13076923076923078	0.6296296296296297	0.12793659779224456
YGR225W	-1	-/-	-495.74605202674866	-19699.75992357731	108	0.13051823416506717	0.6296296296296297	0.12821964336258138
YOL030W	0	0/-	-495.7551578730345	-34398.482018992305	432	0.13051823416506717	0.6296296296296297	0.12821964336258138
YGR046W	-1	-/-	-495.7941598892212	-23754.722769379616	108	0.13026819923371646	0.6296296296296297	0.1285026889329182
YMR293C	-1	-/-	-495.8145669698715	-22056.893884971738	108	0.13001912045889102	0.6296296296296297	0.12878573450325503
YGR215W	0	0/-	-495.9521288573742	-35844.99328572862	432	0.13001912045889102	0.6296296296296297	0.12878573450325503
YGR191W	1	+/+	-496.00475001335144	-20445.026366710663	107	0.1316793893129771	0.6388888888888888	0.12878573450325503
YNL130C	-1	-/-	-496.2095363140106	-18425.57564458251	108	0.13142857142857142	0.6388888888888888	0.12906878007359185
YOR192C	0	0/+	-496.5485861301422	-34494.15504647046	432	0.13142857142857142	0.6388888888888888	0.12906878007359185
YBR122C	0	0/-	-496.6979638338089	-34970.79812575132	432	0.13142857142857142	0.6388888888888888	0.12906878007359185
YNR044W	-1	-/-	-496.79093849658966	-20230.36568853259	108	0.1311787072243346	0.6388888888888888	0.12935182564392866
YGR171C	-1	-/-	-496.79674220085144	-21633.462880134583	108	0.13092979127134724	0.6388888888888888	0.1296348712142655
YGR234W	0	0/-	-496.8078050687909	-34112.44785062317	432	0.13092979127134724	0.6388888888888888	0.1296348712142655
YOR095C	-1	-/-	-496.8109019994736	-22067.481350421906	108	0.13068181818181818	0.6388888888888888	0.12991791678460232
YOR209C	-1	-/-	-496.85718154907227	-19713.414340376854	108	0.13043478260869565	0.6388888888888888	0.13020096235493914
YOL158C	1	+/+	-496.97254550457	-21381.912789344788	107	0.1320754716981132	0.6481481481481481	0.13020096235493914
YOL039W	-1	-/-	-497.01616790890694	-21281.615189284086	108	0.1318267419962335	0.6481481481481481	0.13048400792527598
YNL268W	-1	-/-	-497.1930696964264	-21324.58666869998	108	0.13157894736842105	0.6481481481481481	0.1307670534956128
YKL064W	1	+/+	-497.20727467536926	-23056.414811611176	107	0.13320825515947468	0.6574074074074074	0.1307670534956128
YDR490C	-1	-/-	-497.23773193359375	-21947.213276922703	108	0.13295880149812733	0.6574074074074074	0.1310500990659496
YML007W	-1	-/-	-497.2960419654846	-21184.721385002136	108	0.13271028037383178	0.6574074074074074	0.13133314463628645
YDL110C	0	0/-	-497.36326591670513	-38895.07122666389	432	0.13271028037383178	0.6574074074074074	0.13133314463628645
YGR189C	0	0/-	-497.61615508794785	-34594.818039825186	432	0.13271028037383178	0.6574074074074074	0.13133314463628645
YKL003C	0	0/-	-497.6342947483063	-36246.32298128307	432	0.13271028037383178	0.6574074074074074	0.13133314463628645
YDR044W	0	0/0	-497.64459159225225	-33776.079181827605	432	0.13271028037383178	0.6574074074074074	0.13133314463628645
YBR212W	-1	-/-	-497.689289689064	-25320.849997475743	108	0.13246268656716417	0.6574074074074074	0.13161619020662327
YPR199C	-1	-/-	-497.70818638801575	-19705.45404469967	108	0.13221601489757914	0.6574074074074074	0.13189923577696008
YHR176W	-1	-/-	-497.7350113391876	-22075.40898191929	108	0.13197026022304834	0.6574074074074074	0.13218228134729693
YAL056W	-1	-/-	-497.84372901916504	-23116.837736964226	108	0.13172541743970315	0.6574074074074074	0.13246532691763374
YJL172W	0	0/-	-497.8929246477783	-36033.02204562351	432	0.13172541743970315	0.6574074074074074	0.13246532691763374
YBL047C	-1	-/-	-497.9066447019577	-22098.959373295307	108	0.13148148148148148	0.6574074074074074	0.13274837248797056
YHL043W	0	0/-	-497.9247701689601	-35595.99991964921	432	0.13148148148148148	0.6574074074074074	0.13274837248797056
YER004W	0	0/0	-498.0882964357734	-38257.66893689893	432	0.13148148148148148	0.6574074074074074	0.13274837248797056
YDR517W	-1	-/-	-498.29225873947144	-21105.29052400589	108	0.13123844731977818	0.6574074074074074	0.1330314180583074
YKL168C	0	0/-	-498.3056646734476	-37126.733813881874	432	0.13123844731977818	0.6574074074074074	0.1330314180583074
YOR148C	-1	-/-	-498.3770765066147	-21951.35553832352	108	0.13099630996309963	0.6574074074074074	0.13331446362864421
YNL101W	-1	-/+	-498.4631270170212	-22097.723467946053	108	0.13075506445672191	0.6574074074074074	0.13359750919898103
YMR205C	0	0/-	-498.4772610962391	-32538.975074963644	432	0.13075506445672191	0.6574074074074074	0.13359750919898103
YIL147C	-1	-/-	-498.52284383773804	-21102.685640245676	108	0.13051470588235295	0.6574074074074074	0.13388055476931787
YHR018C	0	0/0	-498.547786064446	-30321.749985865317	432	0.13051470588235295	0.6574074074074074	0.13388055476931787
YDR297W	-1	-/-	-498.7276657819748	-20282.844432026148	108	0.13027522935779817	0.6574074074074074	0.1341636003396547
YBR085W	-1	-/+	-498.7640869617462	-20579.892520338297	108	0.13003663003663005	0.6574074074074074	0.1344466459099915
YDR342C	-1	-/+	-499.0760700702667	-23445.605926156044	108	0.12979890310786105	0.6574074074074074	0.13472969148032835
YGR177C	-1	-/-	-499.22116577625275	-19959.409312695265	108	0.12956204379562045	0.6574074074074074	0.13501273705066516
YOR377W	-1	-/0	-499.23700574040413	-21373.656477555633	108	0.12932604735883424	0.6574074074074074	0.13529578262100198
YBR003W	0	0/-	-499.305651858449	-36749.42181241512	432	0.12932604735883424	0.6574074074074074	0.13529578262100198
YGR033C	-1	-/-	-499.46884536743164	-21858.87406563759	108	0.1290909090909091	0.6574074074074074	0.13557882819133882
YGL254W	1	+/-	-499.69452953338623	-21609.041699886322	107	0.1306715063520871	0.6666666666666666	0.13557882819133882
YLR332W	-1	-/-	-499.79447954520583	-22121.421407919377	108	0.13043478260869565	0.6666666666666666	0.13586187376167563
YHR195W	0	0/0	-499.8313165307045	-37913.87900252268	432	0.13043478260869565	0.6666666666666666	0.13586187376167563
YBR059C	-1	-/-	-500.3970845937729	-21640.161502838135	108	0.1301989150090416	0.6666666666666666	0.13614491933201245
YNR047W	-1	-/-	-500.49238085746765	-22519.67087519169	108	0.1299638989169675	0.6666666666666666	0.1364279649023493
YOR311C	0	0/-	-500.56409011781216	-34780.65267450735	432	0.1299638989169675	0.6666666666666666	0.1364279649023493
YLR375W	0	0/-	-500.6068086326122	-35283.15799367428	432	0.1299638989169675	0.6666666666666666	0.1364279649023493
YHR086W	-1	-/-	-500.6357263326645	-22113.734745562077	108	0.12972972972972974	0.6666666666666666	0.1367110104726861
YER115C	0	0/-	-500.9213336855173	-34112.20062594861	432	0.12972972972972974	0.6666666666666666	0.1367110104726861
YNL135C	-1	-/-	-500.9730376005173	-20271.903283953667	108	0.12949640287769784	0.6666666666666666	0.13699405604302292
YKL132C	0	0/0	-501.2073817551136	-34538.21701388061	432	0.12949640287769784	0.6666666666666666	0.13699405604302292
YMR063W	0	0/-	-501.32763081789017	-33480.031467974186	432	0.12949640287769784	0.6666666666666666	0.13699405604302292
YJL042W	-1	-/-	-501.4111239910126	-23416.333117842674	108	0.12926391382405744	0.6666666666666666	0.13727710161335976
YJL082W	0	0/-	-501.5698159337044	-35327.03635436483	432	0.12926391382405744	0.6666666666666666	0.13727710161335976
YML132W	-1	-/-	-501.691632270813	-19599.38164651394	108	0.12903225806451613	0.6666666666666666	0.13756014718369658
YJL078C	0	0/-	-501.81657180190086	-33486.26218226552	432	0.12903225806451613	0.6666666666666666	0.13756014718369658
YCR073C	-1	-/-	-502.0403883457184	-21362.084038197994	108	0.12880143112701253	0.6666666666666666	0.1378431927540334
YER125W	-1	-/-	-502.109254360199	-21281.86846035719	108	0.12857142857142856	0.6666666666666666	0.13812623832437024
YKR034W	-1	-/-	-502.14770925045013	-21105.922823548317	108	0.12834224598930483	0.6666666666666666	0.13840928389470705
YIR034C	0	0/0	-502.14850321412086	-32574.266525910236	432	0.12834224598930483	0.6666666666666666	0.13840928389470705
YER061C	-1	-/-	-502.2133940458298	-18659.52275878191	108	0.12811387900355872	0.6666666666666666	0.13869232946504387
YJL083W	0	0/-	-502.26276648044586	-34869.9808753971	432	0.12811387900355872	0.6666666666666666	0.13869232946504387
YOR227W	0	0/0	-502.2638804707676	-39182.565295631066	432	0.12811387900355872	0.6666666666666666	0.13869232946504387
YJL155C	0	0/0	-502.26936346292496	-39529.04195411131	432	0.12811387900355872	0.6666666666666666	0.13869232946504387
YDR158W	-1	-/0	-502.31181252002716	-19582.026427149773	108	0.12788632326820604	0.6666666666666666	0.13897537503538068
YJL090C	-1	-/-	-502.35881519317627	-21970.026419639587	108	0.1276595744680851	0.6666666666666666	0.13925842060571753
YPR016C	-1	-/-	-502.3605979681015	-23735.610278069973	108	0.12743362831858407	0.6666666666666666	0.13954146617605434
YBR118W	-1	-/-	-502.4616394042969	-20521.741369366646	108	0.127208480565371	0.6666666666666666	0.13982451174639116
YOR180C	-1	-/-	-502.5305562019348	-21815.879419498146	108	0.12698412698412698	0.6666666666666666	0.140107557316728
YLR077W	0	0/-	-502.56593334674835	-34464.53072734177	432	0.12698412698412698	0.6666666666666666	0.140107557316728
YNL160W	-1	-/-	-502.6597418189049	-25712.263960301876	108	0.1267605633802817	0.6666666666666666	0.1403906028870648
YFL038C	-1	-/-	-502.689514875412	-20590.06793665886	108	0.1265377855887522	0.6666666666666666	0.14067364845740163
YCR003W	0	0/-	-502.69050496816635	-36151.779019124806	432	0.1265377855887522	0.6666666666666666	0.14067364845740163
YMR064W	0	0/0	-502.69518440775573	-37075.765830038115	432	0.1265377855887522	0.6666666666666666	0.14067364845740163
YGL071W	1	+/+	-502.7248536348343	-21589.804266691208	107	0.1280701754385965	0.6759259259259259	0.14067364845740163
YPL094C	-1	-/-	-502.76397371292114	-22666.688807070255	108	0.12784588441331	0.6759259259259259	0.14095669402773847
YMR296C	-1	-/-	-502.7697480916977	-20567.049779564142	108	0.12762237762237763	0.6759259259259259	0.1412397395980753
YPL164C	-1	-/-	-502.8947206735611	-23698.541293144226	108	0.1273996509598604	0.6759259259259259	0.1415227851684121
YPR080W	-1	-/-	-502.96908354759216	-18944.07688766718	108	0.12717770034843207	0.6759259259259259	0.14180583073874894
YCL009C	0	0/0	-503.09831664711237	-31748.03806623351	432	0.12717770034843207	0.6759259259259259	0.14180583073874894
YMR096W	-1	-/-	-503.1107953488827	-21659.00050523877	108	0.12695652173913044	0.6759259259259259	0.14208887630908576
YOR003W	-1	-/0	-503.1129331588745	-22273.334289371967	108	0.1267361111111111	0.6759259259259259	0.14237192187942257
YER048W-A	0	0/0	-503.17121255397797	-34709.05240761489	432	0.1267361111111111	0.6759259259259259	0.14237192187942257
YEL013W	-1	-/-	-503.4722421169281	-21476.170715212822	108	0.1265164644714038	0.6759259259259259	0.14265496744975942
YIL065C	-1	-/-	-503.57990622520447	-21775.36919116974	108	0.12629757785467127	0.6759259259259259	0.14293801302009623
YKL156W	0	0/-	-503.5998906539753	-36805.39688212518	432	0.12629757785467127	0.6759259259259259	0.14293801302009623
YKL137W	0	0/-	-503.64984345436096	-36160.493417631835	432	0.12629757785467127	0.6759259259259259	0.14293801302009623
YPL040C	-1	-/-	-503.66500782966614	-19753.89507007599	108	0.12607944732297063	0.6759259259259259	0.14322105859043305
YPR200C	-1	-/-	-504.29560458660126	-20573.468232393265	108	0.12586206896551724	0.6759259259259259	0.1435041041607699
YKR007W	-1	-/-	-504.30805695056915	-21509.30172598362	108	0.12564543889845095	0.6759259259259259	0.1437871497311067
YDL015C	-1	-/-	-504.372407078743	-20387.166361689568	108	0.1254295532646048	0.6759259259259259	0.14407019530144352
YBR302C	0	0/-	-504.5080725774169	-35671.364802023396	432	0.1254295532646048	0.6759259259259259	0.14407019530144352
YOR381W	1	+/+	-504.50853407382965	-22205.76165419817	107	0.1269296740994854	0.6851851851851852	0.14407019530144352
YBR004C	-1	-/-	-504.65678691864014	-23491.167903661728	108	0.1267123287671233	0.6851851851851852	0.14435324087178036
YNL009W	-1	-/-	-504.6915063560009	-22964.626369088888	108	0.1264957264957265	0.6851851851851852	0.14463628644211718
YDL123W	0	0/0	-504.75587117671967	-38697.81866339035	432	0.1264957264957265	0.6851851851851852	0.14463628644211718
YGL226W	0	0/-	-504.86625718697906	-36742.71969488077	432	0.1264957264957265	0.6851851851851852	0.14463628644211718
YBR066C	-1	-/-	-504.9397874176502	-19787.70610037446	108	0.12627986348122866	0.6851851851851852	0.144919332012454
YHR091C	-1	-/-	-504.9830154180527	-21693.006664067507	108	0.1260647359454855	0.6851851851851852	0.14520237758279084
YIL129C	-1	-/-	-505.1045228242874	-21914.744092822075	108	0.12585034013605442	0.6851851851851852	0.14548542315312765
YOR045W	-1	-/-	-505.1325829029083	-21499.534135580063	108	0.12563667232597622	0.6851851851851852	0.14576846872346447
YDR353W	-1	-/-	-505.1458910703659	-17575.549209155142	108	0.12542372881355932	0.6851851851851852	0.1460515142938013
YOR230W	-1	-/-	-505.29417288303375	-21389.81918427348	108	0.12521150592216582	0.6851851851851852	0.14633455986413813
YLR327C	0	0/0	-505.30260506272316	-39862.50466866791	432	0.12521150592216582	0.6851851851851852	0.14633455986413813
YDR400W	-1	-/-	-505.3113423585892	-20574.410007178783	108	0.125	0.6851851851851852	0.14661760543447494
YDL066W	0	0/-	-505.3363867402077	-33906.62446070276	432	0.125	0.6851851851851852	0.14661760543447494
YMR041C	-1	-/0	-505.3401364311576	-25254.293860577047	108	0.12478920741989882	0.6851851851851852	0.14690065100481178
YPL172C	0	0/0	-505.4058089926839	-35527.102599948645	432	0.12478920741989882	0.6851851851851852	0.14690065100481178
YDL088C	-1	-/-	-505.42978739738464	-20637.14760351181	108	0.12457912457912458	0.6851851851851852	0.1471836965751486
YJR094C	-1	-/-	-505.49372148513794	-22236.651473790407	108	0.12436974789915967	0.6851851851851852	0.1474667421454854
YIL033C	-1	-/-	-505.5877867937088	-23189.095371246338	108	0.12416107382550336	0.6851851851851852	0.14774978771582226
YER050C	0	0/-	-505.6741660833359	-35614.84356847964	432	0.12416107382550336	0.6851851851851852	0.14774978771582226
YDR035W	0	0/0	-505.8017724081874	-30807.215220605955	432	0.12416107382550336	0.6851851851851852	0.14774978771582226
YDR074W	0	0/-	-505.8117417357862	-38243.14785784483	432	0.12416107382550336	0.6851851851851852	0.14774978771582226
YJR126C	-1	-/-	-505.81409454345703	-23518.985545039177	108	0.12395309882747069	0.6851851851851852	0.14803283328615907
YFL062W	0	0/-	-505.88387233018875	-35546.129871062934	432	0.12395309882747069	0.6851851851851852	0.14803283328615907
YNL098C	-1	-/-	-505.924476146698	-20597.96977519989	108	0.12374581939799331	0.6851851851851852	0.1483158788564959
YMR177W	-1	-/+	-505.97487592697144	-20346.187357246876	108	0.12353923205342238	0.6851851851851852	0.14859892442683273
YPR184W	0	0/0	-506.16441455483437	-38403.272379510105	432	0.12353923205342238	0.6851851851851852	0.14859892442683273
YDR197W	0	0/-	-506.3291605114937	-36386.2132383585	432	0.12353923205342238	0.6851851851851852	0.14859892442683273
YGL156W	0	0/-	-506.37712856475264	-40995.801555358805	432	0.12353923205342238	0.6851851851851852	0.14859892442683273
YDL126C	-1	-/-	-506.4027055501938	-21720.667510673404	108	0.12333333333333334	0.6851851851851852	0.14888196999716954
YKL193C	-1	-/-	-506.4057743549347	-21982.87051424384	108	0.12312811980033278	0.6851851851851852	0.14916501556750636
YGL180W	-1	-/-	-506.4079450368881	-24382.514863967896	108	0.12292358803986711	0.6851851851851852	0.1494480611378432
YJL184W	-1	-/-	-506.4622633457184	-20453.49719336629	108	0.12271973466003316	0.6851851851851852	0.14973110670818002
YPL028W	-1	-/-	-506.51397144794464	-21425.057593107224	108	0.12251655629139073	0.6851851851851852	0.15001415227851683
YKL188C	-1	-/+	-506.6869094967842	-24363.75611680746	108	0.12231404958677686	0.6851851851851852	0.15029719784885368
YHR042W	-1	-/-	-506.70211136341095	-20742.824816048145	108	0.12211221122112212	0.6851851851851852	0.1505802434191905
YJR144W	-1	-/-	-506.81112039089203	-23117.36153113842	108	0.12191103789126853	0.6851851851851852	0.1508632889895273
YJL190C	-1	-/-	-506.9030522108078	-23051.24664130807	108	0.12171052631578948	0.6851851851851852	0.15114633455986415
YIR018W	-1	-/-	-507.01063746213913	-21749.7028067708	108	0.12151067323481117	0.6851851851851852	0.15142938013020096
YKL224C	0	0/-	-507.20637353137136	-35224.295467577875	432	0.12151067323481117	0.6851851851851852	0.15142938013020096
YAL048C	0	0/+	-507.2120752930641	-34783.40383517742	432	0.12151067323481117	0.6851851851851852	0.15142938013020096
YNR072W	-1	-/+	-507.22542428970337	-20380.716399908066	108	0.12131147540983607	0.6851851851851852	0.15171242570053778
YCR005C	-1	-/-	-507.25043070316315	-22722.920590519905	108	0.12111292962356793	0.6851851851851852	0.15199547127087462
YBR089C-A	-1	-/-	-507.27742075920105	-22155.093925833702	108	0.12091503267973856	0.6851851851851852	0.15227851684121144
YDR293C	-1	-/-	-507.352010846138	-22634.695659935474	108	0.12071778140293637	0.6851851851851852	0.15256156241154825
YLR303W	-1	-/0	-507.40658020973206	-18712.404178690165	108	0.12052117263843648	0.6851851851851852	0.1528446079818851
YOR386W	-1	-/-	-507.41844606399536	-23391.349281191826	108	0.12032520325203253	0.6851851851851852	0.1531276535522219
YMR089C	-1	-/-	-507.4727545976639	-22300.59981918335	108	0.12012987012987013	0.6851851851851852	0.15341069912255872
YMR069W	-1	-/-	-507.4962737560272	-20430.823833227158	108	0.11993517017828201	0.6851851851851852	0.15369374469289557
YDR047W	0	0/0	-507.54107025265694	-33176.471241660416	432	0.11993517017828201	0.6851851851851852	0.15369374469289557
YDR100W	0	0/0	-507.7976048588753	-36200.23999430612	432	0.11993517017828201	0.6851851851851852	0.15369374469289557
YJR122W	0	0/-	-507.83976110816	-36414.57464777678	432	0.11993517017828201	0.6851851851851852	0.15369374469289557
YEL017C-A	1	+/0	-507.8619211912155	-21475.028581500053	107	0.12135922330097088	0.6944444444444444	0.15369374469289557
YDR518W	-1	-/-	-507.91142082214355	-20973.28918361664	108	0.12116316639741519	0.6944444444444444	0.15397679026323238
YJR066W	-1	-/-	-507.9631346464157	-21324.50209772587	108	0.12096774193548387	0.6944444444444444	0.1542598358335692
YJL217W	0	0/0	-507.9881131798029	-34385.42477102578	432	0.12096774193548387	0.6944444444444444	0.1542598358335692
YAL044C	-1	-/-	-508.00918757915497	-20728.81689119339	108	0.12077294685990338	0.6944444444444444	0.15454288140390604
YKL065C	0	0/-	-508.0980695784092	-38191.12273474038	432	0.12077294685990338	0.6944444444444444	0.15454288140390604
YLR127C	-1	-/-	-508.14258217811584	-22136.69321835041	108	0.12057877813504823	0.6944444444444444	0.15482592697424286
YIL045W	0	0/0	-508.1670029684901	-37658.70919257775	432	0.12057877813504823	0.6944444444444444	0.15482592697424286
YPR201W	1	+/+	-508.2075224518776	-19200.214602291584	107	0.12199036918138041	0.7037037037037037	0.15482592697424286
YGR044C	-1	-/-	-508.2282248735428	-20462.993992209435	108	0.12179487179487179	0.7037037037037037	0.15510897254457967
YLR090W	-1	-/-	-508.2480711042881	-21085.19708675146	108	0.1216	0.7037037037037037	0.1553920181149165
YGR281W	-1	-/+	-508.35236978530884	-19259.575042694807	108	0.12140575079872204	0.7037037037037037	0.15567506368525333
YBR078W	0	0/-	-508.4460761398077	-35692.25646598078	432	0.12140575079872204	0.7037037037037037	0.15567506368525333
YMR030W	-1	-/-	-508.525648355484	-23697.508242100477	108	0.12121212121212122	0.7037037037037037	0.15595810925559014
YPR021C	-1	-/+	-508.6499661207199	-22642.013489484787	108	0.12101910828025478	0.7037037037037037	0.156241154825927
YKL086W	-1	-/-	-508.8749043941498	-21245.166434526443	108	0.12082670906200318	0.7037037037037037	0.1565242003962638
YDR005C	-1	-/-	-508.8838574886322	-22749.863982528448	108	0.12063492063492064	0.7037037037037037	0.15680724596660062
YDL214C	0	0/-	-509.0228829011321	-35762.964515756816	432	0.12063492063492064	0.7037037037037037	0.15680724596660062
YLR246W	-1	-/-	-509.0274235010147	-23449.28394675255	108	0.12044374009508717	0.7037037037037037	0.15709029153693746
YMR193W	0	0/-	-509.1142876520753	-33939.99507064931	432	0.12044374009508717	0.7037037037037037	0.15709029153693746
YOR149C	-1	-/-	-509.1963564157486	-22336.06654202938	108	0.12025316455696203	0.7037037037037037	0.15737333710727427
YDL037C	0	0/0	-509.347241550684	-32109.235916092992	432	0.12025316455696203	0.7037037037037037	0.15737333710727427
YNL278W	-1	-/-	-509.57868875563145	-20475.23600922525	108	0.12006319115323855	0.7037037037037037	0.1576563826776111
YMR281W	-1	-/-	-509.6656856536865	-20209.353226691484	108	0.11987381703470032	0.7037037037037037	0.15793942824794793
YOR122C	-1	-/-	-509.83188235759735	-21421.836891412735	108	0.11968503937007874	0.7037037037037037	0.15822247381828475
YOR267C	-1	-/-	-509.89266657829285	-20599.454393327236	108	0.11949685534591195	0.7037037037037037	0.15850551938862156
YFR007W	0	0/0	-510.0304668545723	-35202.12746298313	432	0.11949685534591195	0.7037037037037037	0.15850551938862156
YJL065C	-1	-/-	-510.0432642698288	-20565.402168273926	108	0.11930926216640503	0.7037037037037037	0.1587885649589584
YOR256C	-1	-/-	-510.07669615745544	-22148.62765097618	108	0.11912225705329153	0.7037037037037037	0.15907161052929522
YCR093W	-1	-/-	-510.3999549150467	-21203.412076562643	108	0.1189358372456964	0.7037037037037037	0.15935465609963204
YKL106W	0	0/0	-510.41055992245674	-33926.96684747189	432	0.1189358372456964	0.7037037037037037	0.15935465609963204
YFL039C	-1	-/-	-510.42563557624817	-20541.76865005493	108	0.11875	0.7037037037037037	0.15963770166996885
YMR008C	-1	-/-	-510.5755191743374	-22508.844469696283	108	0.11856474258970359	0.7037037037037037	0.1599207472403057
YOR177C	0	0/-	-510.6027398481965	-37005.64786794782	432	0.11856474258970359	0.7037037037037037	0.1599207472403057
YDR116C	-1	-/-	-510.6974425315857	-21253.008064866066	108	0.11838006230529595	0.7037037037037037	0.1602037928106425
YOL116W	-1	-/-	-510.7586901187897	-21731.768414258957	108	0.1181959564541213	0.7037037037037037	0.16048683838097932
YMR200W	-1	-/-	-510.8667734861374	-23454.758394807577	108	0.11801242236024845	0.7037037037037037	0.16076988395131617
YGL143C	-1	-/-	-510.95108795166016	-20771.038656830788	108	0.11782945736434108	0.7037037037037037	0.16105292952165298
YOL152W	0	0/+	-510.96027144789696	-35439.278371334076	432	0.11782945736434108	0.7037037037037037	0.16105292952165298
YLR157C	-1	-/-	-510.9925305843353	-19472.825345516205	108	0.11764705882352941	0.7037037037037037	0.1613359750919898
YMR104C	-1	-/-	-511.072820186615	-25546.542531758547	108	0.11746522411128284	0.7037037037037037	0.16161902066232664
YBL019W	-1	-/-	-511.1061599254608	-21808.103864848614	108	0.11728395061728394	0.7037037037037037	0.16190206623266346
YGR084C	0	0/-	-511.27393094450235	-34197.53720596433	432	0.11728395061728394	0.7037037037037037	0.16190206623266346
YHR109W	0	0/-	-511.28197123110294	-33988.133208410814	432	0.11728395061728394	0.7037037037037037	0.16190206623266346
YPL033C	-1	-/-	-511.70623075962067	-20067.25270295143	108	0.11710323574730354	0.7037037037037037	0.16218511180300027
YFL036W	-1	-/-	-511.73350751399994	-22436.719190388918	108	0.11692307692307692	0.7037037037037037	0.1624681573733371
YAL032C	-1	-/-	-511.7526774406433	-23928.74538207054	108	0.11674347158218126	0.7037037037037037	0.16275120294367393
YHR011W	-1	-/-	-511.7971783876419	-21649.424103975296	108	0.1165644171779141	0.7037037037037037	0.16303424851401074
YPL098C	-1	-/-	-511.86566293239594	-22428.530873179436	108	0.11638591117917305	0.7037037037037037	0.1633172940843476
YIL120W	-1	-/-	-511.8771344423294	-22987.82279276848	108	0.1162079510703364	0.7037037037037037	0.1636003396546844
YIL098C	-1	-/-	-511.89113116264343	-21730.44530725479	108	0.11603053435114503	0.7037037037037037	0.16388338522502122
YDR030C	-1	-/-	-511.8916645050049	-23594.39889419079	108	0.11585365853658537	0.7037037037037037	0.16416643079535806
YGR076C	0	0/-	-512.3073155973107	-36748.84163745679	432	0.11585365853658537	0.7037037037037037	0.16416643079535806
YCL030C	0	0/0	-512.3278174251318	-31872.381936630234	432	0.11585365853658537	0.7037037037037037	0.16416643079535806
YKL195W	-1	-/-	-512.3325589299202	-21246.105047017336	108	0.1156773211567732	0.7037037037037037	0.16444947636569487
YFL050C	1	+/+	-512.3564385175705	-20974.486394166946	107	0.11702127659574468	0.7129629629629629	0.16444947636569487
YHR006W	-1	-/-	-512.5230349600315	-23325.249153405428	108	0.11684370257966616	0.7129629629629629	0.1647325219360317
YDR328C	-1	-/-	-512.8482271432877	-20472.910264968872	108	0.11666666666666667	0.7129629629629629	0.16501556750636853
YKL184W	0	0/-	-512.8746495768428	-34910.02012833767	432	0.11666666666666667	0.7129629629629629	0.16501556750636853
YNL103W	-1	-/-	-512.9250625371933	-23444.427964404225	108	0.11649016641452345	0.7129629629629629	0.16529861307670535
YGL200C	-1	-/-	-513.0607469081879	-22781.77413749695	108	0.1163141993957704	0.7129629629629629	0.16558165864704216
YBR069C	-1	-/+	-513.0873920917511	-21000.58245098591	108	0.11613876319758673	0.7129629629629629	0.165864704217379
YOR384W	0	0/+	-513.3468913957477	-37012.23360674828	432	0.11613876319758673	0.7129629629629629	0.165864704217379
YDR487C	-1	-/-	-513.4563808441162	-18421.358038783073	108	0.11596385542168675	0.7129629629629629	0.16614774978771582
YML115C	-1	-/-	-513.4875851869583	-22285.435285806656	108	0.11578947368421053	0.7129629629629629	0.16643079535805264
YPL203W	-1	-/-	-513.5059796571732	-24272.935404777527	108	0.11561561561561562	0.7129629629629629	0.16671384092838948
YJR133W	0	0/-	-513.5962926745415	-35498.80746151507	432	0.11561561561561562	0.7129629629629629	0.16671384092838948
YFL021W	-1	-/-	-513.6559349298477	-23121.750299990177	108	0.11544227886056972	0.7129629629629629	0.1669968864987263
YDR007W	0	0/0	-513.6647702381015	-34853.222033157945	432	0.11544227886056972	0.7129629629629629	0.1669968864987263
YHR179W	0	0/0	-513.6680733505636	-30377.22878284566	432	0.11544227886056972	0.7129629629629629	0.1669968864987263
YER081W	0	0/0	-513.6795062534511	-29956.92203607317	432	0.11544227886056972	0.7129629629629629	0.1669968864987263
YDL244W	-1	-/-	-513.7186748981476	-22808.975550055504	108	0.11526946107784432	0.7129629629629629	0.1672799320690631
YDL224C	-1	-/-	-513.9262437820435	-22319.337968468666	108	0.11509715994020926	0.7129629629629629	0.16756297763939995
YOR327C	-1	-/-	-513.966400384903	-22283.687106132507	108	0.11492537313432835	0.7129629629629629	0.16784602320973677
YOR299W	-1	-/-	-514.0064855664968	-20979.21194203198	108	0.11475409836065574	0.7129629629629629	0.16812906878007358
YPL280W	0	0/-	-514.1169536411762	-34955.256910800934	432	0.11475409836065574	0.7129629629629629	0.16812906878007358
YJL164C	-1	-/-	-514.1744124889374	-24113.64973640442	108	0.11458333333333333	0.7129629629629629	0.16841211435041042
YIL046W	-1	-/-	-514.2612917423248	-22842.30915093422	108	0.11441307578008915	0.7129629629629629	0.16869515992074724
YDR321W	0	0/0	-514.292118281126	-36192.43220972642	432	0.11441307578008915	0.7129629629629629	0.16869515992074724
YIL005W	0	0/-	-514.3825385570526	-37002.20624382794	432	0.11441307578008915	0.7129629629629629	0.16869515992074724
YNL293W	-1	-/-	-514.4328828155994	-23102.518143206835	108	0.1142433234421365	0.7129629629629629	0.16897820549108405
YMR094W	0	0/-	-514.5778071284294	-34866.29117491841	432	0.1142433234421365	0.7129629629629629	0.16897820549108405
YHR079C	-1	-/-	-514.6845046281815	-22023.019463658333	108	0.11407407407407408	0.7129629629629629	0.1692612510614209
YIL093C	0	0/-	-514.6915589720011	-33889.40337640047	432	0.11407407407407408	0.7129629629629629	0.1692612510614209
YCR077C	-1	-/-	-514.6988236904144	-20305.169112563133	108	0.11390532544378698	0.7129629629629629	0.1695442966317577
YLR270W	-1	-/-	-514.7193301916122	-26005.495325684547	108	0.1137370753323486	0.7129629629629629	0.16982734220209453
YOR160W	-1	-/-	-514.8254420757294	-20701.894584059715	108	0.11356932153392331	0.7129629629629629	0.17011038777243137
YNR057C	-1	-/-	-514.8610320091248	-19912.685064077377	108	0.1134020618556701	0.7129629629629629	0.17039343334276819
YBR005W	0	0/-	-515.0350746363401	-37035.22268539388	432	0.1134020618556701	0.7129629629629629	0.17039343334276819
YNL264C	-1	-/-	-515.1932439804077	-19607.910076104105	108	0.11323529411764706	0.7129629629629629	0.170676478913105
YBR042C	-1	-/-	-515.263659209013	-22194.014471024275	108	0.1130690161527166	0.7129629629629629	0.17095952448344184
YGL089C	-1	-/-	-515.2947432994843	-17431.238580465317	108	0.11290322580645161	0.7129629629629629	0.17124257005377866
YGR181W	-1	-/-	-515.2983632683754	-22236.29821664095	108	0.11273792093704246	0.7129629629629629	0.17152561562411547
YBL090W	-1	-/-	-515.4465520381927	-22297.70917300135	108	0.11257309941520467	0.7129629629629629	0.17180866119445232
YNL180C	0	0/-	-515.4551100432873	-34706.35164551437	432	0.11257309941520467	0.7129629629629629	0.17180866119445232
YJR106W	0	0/+	-515.4951990246773	-35161.98262052983	432	0.11257309941520467	0.7129629629629629	0.17180866119445232
YJL143W	-1	-/-	-515.5240046977997	-22276.429096102715	108	0.11240875912408758	0.7129629629629629	0.17209170676478913
YPL186C	0	0/-	-515.5265417844057	-40591.556524123065	432	0.11240875912408758	0.7129629629629629	0.17209170676478913
YER101C	0	0/-	-515.5679328590631	-38301.67290061712	432	0.11240875912408758	0.7129629629629629	0.17209170676478913
YNL335W	0	0/-	-515.7050259411335	-35125.454912662506	432	0.11240875912408758	0.7129629629629629	0.17209170676478913
YJL077C	0	0/0	-515.76461109519	-33246.95511400141	432	0.11240875912408758	0.7129629629629629	0.17209170676478913
YDR126W	-1	-/-	-515.7981939613819	-23279.55341169238	108	0.11224489795918367	0.7129629629629629	0.17237475233512595
YGR010W	-1	-/-	-515.8060202598572	-22678.503622055054	108	0.11208151382823872	0.7129629629629629	0.1726577979054628
YGL002W	0	0/-	-515.8127625603229	-38541.91260167584	432	0.11208151382823872	0.7129629629629629	0.1726577979054628
YIL090W	0	0/-	-515.90162197873	-35962.66822430119	432	0.11208151382823872	0.7129629629629629	0.1726577979054628
YPR040W	0	0/-	-516.0092048048973	-37314.026261786	432	0.11208151382823872	0.7129629629629629	0.1726577979054628
YBR187W	0	0/+	-516.0192667134106	-35371.3237462854	432	0.11208151382823872	0.7129629629629629	0.1726577979054628
YOR049C	-1	-/+	-516.0382896661758	-19186.849493086338	108	0.1119186046511628	0.7129629629629629	0.1729408434757996
YKL008C	-1	-/-	-516.1907230615616	-20248.537598133087	108	0.11175616835994194	0.7129629629629629	0.17322388904613642
YLR328W	-1	-/-	-516.2546776533127	-21188.994745016098	108	0.11159420289855072	0.7129629629629629	0.17350693461647326
YGL127C	-1	-/-	-516.3821446895599	-21766.524000525475	108	0.11143270622286541	0.7129629629629629	0.17378998018681008
YLR019W	0	0/-	-516.4262649789453	-34451.00464520976	432	0.11143270622286541	0.7129629629629629	0.17378998018681008
YHR059W	-1	-/-	-516.549493521452	-22579.87767547369	108	0.11127167630057803	0.7129629629629629	0.1740730257571469
YLL042C	-1	-/-	-516.705140337348	-20866.58447049558	108	0.1111111111111111	0.7129629629629629	0.17435607132748374
YEL070W	0	0/0	-516.8761145174503	-36503.5425183177	432	0.1111111111111111	0.7129629629629629	0.17435607132748374
YDL095W	-1	-/-	-516.8952089548111	-22008.476902723312	108	0.11095100864553314	0.7129629629629629	0.17463911689782055
YHR069C	-1	-/-	-516.9016560912132	-22648.0656170547	108	0.11079136690647481	0.7129629629629629	0.17492216246815737
YLR231C	-1	-/-	-517.0444588661194	-19391.960770219564	108	0.11063218390804598	0.7129629629629629	0.1752052080384942
YBR293W	-1	-/-	-517.2221698760986	-24390.0000012815	108	0.11047345767575323	0.7129629629629629	0.17548825360883102
YJR119C	-1	-/-	-517.3726894855499	-21846.31719598174	108	0.11031518624641834	0.7129629629629629	0.17577129917916784
YGL125W	0	0/0	-517.3727459609509	-32809.678936656564	432	0.11031518624641834	0.7129629629629629	0.17577129917916784
YHR151C	0	0/0	-517.4030685424805	-36545.20150457509	432	0.11031518624641834	0.7129629629629629	0.17577129917916784
YDL223C	-1	-/-	-517.5791296362877	-25534.382054388523	108	0.11015736766809728	0.7129629629629629	0.17605434474950468
YOL003C	-1	-/-	-517.6289979219437	-21612.603800982237	108	0.11	0.7129629629629629	0.1763373903198415
YBR182C	-1	-/-	-517.631560087204	-21202.27333664894	108	0.10984308131241084	0.7129629629629629	0.1766204358901783
YDL072C	0	0/-	-517.6601965129375	-36785.46098802611	432	0.10984308131241084	0.7129629629629629	0.1766204358901783
YLR113W	-1	-/-	-517.7002733945847	-20888.677442997694	108	0.10968660968660969	0.7129629629629629	0.17690348146051516
YPR062W	0	0/-	-517.8957233130932	-35801.043724529445	432	0.10968660968660969	0.7129629629629629	0.17690348146051516
YIR041W	-1	-/-	-517.9659930467606	-21639.96056175232	108	0.10953058321479374	0.7129629629629629	0.17718652703085197
YER114C	-1	-/-	-518.0543109178543	-21796.618791222572	108	0.109375	0.7129629629629629	0.17746957260118879
YDR296W	-1	-/-	-518.1353847980499	-21547.278931498528	108	0.10921985815602837	0.7129629629629629	0.17775261817152563
YNL070W	-1	-/-	-518.1418817043304	-21125.156621932983	108	0.10906515580736544	0.7129629629629629	0.17803566374186244
YOL128C	-1	-/-	-518.1719703674316	-19540.17862021923	108	0.10891089108910891	0.7129629629629629	0.17831870931219926
YER047C	0	0/0	-518.1901122285053	-36434.17496232968	432	0.10891089108910891	0.7129629629629629	0.17831870931219926
YOL137W	0	0/-	-518.2107535302639	-36578.792684182525	432	0.10891089108910891	0.7129629629629629	0.17831870931219926
YNR017W	-1	-/-	-518.3007270097733	-22524.92334961891	108	0.10875706214689265	0.7129629629629629	0.1786017548825361
YER170W	0	0/-	-518.4021602571011	-37762.4751829803	432	0.10875706214689265	0.7129629629629629	0.1786017548825361
YLR348C	0	0/+	-518.5890680849552	-34182.775604205206	432	0.10875706214689265	0.7129629629629629	0.1786017548825361
YGR204W	-1	-/-	-518.7213916778564	-20804.748945377767	108	0.10860366713681241	0.7129629629629629	0.17888480045287292
YCL017C	-1	-/-	-518.8476394414902	-21121.88981962204	108	0.10845070422535211	0.7129629629629629	0.17916784602320973
YJR161C	0	0/-	-518.8611060678959	-35000.09282387793	432	0.10845070422535211	0.7129629629629629	0.17916784602320973
YER073W	-1	-/-	-518.9016106128693	-19777.583553910255	108	0.10829817158931083	0.7129629629629629	0.17945089159354657
YMR278W	0	0/-	-519.1335542500019	-36011.30991579592	432	0.10829817158931083	0.7129629629629629	0.17945089159354657
YHR094C	-1	-/+	-519.1468189954758	-18080.213004797697	108	0.10814606741573034	0.7129629629629629	0.1797339371638834
YNL048W	-1	-/-	-519.3140444755554	-22018.055314183235	108	0.10799438990182328	0.7129629629629629	0.1800169827342202
YLR361C	-1	-/-	-519.3807729482651	-23685.672337949276	108	0.10784313725490197	0.7129629629629629	0.18030002830455705
YOR054C	-1	-/-	-519.477569103241	-22499.75190973282	108	0.1076923076923077	0.7129629629629629	0.18058307387489386
YPL117C	-1	-/-	-519.5459476709366	-20026.259736418724	108	0.10754189944134078	0.7129629629629629	0.18086611944523068
YAR071W	0	0/0	-519.5577234663069	-34214.26150281355	432	0.10754189944134078	0.7129629629629629	0.18086611944523068
YAL030W	-1	-/-	-520.1164057254791	-23193.974108457565	108	0.10739191073919108	0.7129629629629629	0.1811491650155675
YDR205W	-1	-/+	-520.1213196516037	-23367.193024516106	108	0.10724233983286909	0.7129629629629629	0.18143221058590434
YLR437C	0	0/0	-520.1671168282628	-35919.9532453008	432	0.10724233983286909	0.7129629629629629	0.18143221058590434
YCR028C-A	-1	-/-	-520.2122656106949	-22428.67606806755	108	0.1070931849791377	0.7129629629629629	0.18171525615624115
YPL133C	-1	-/-	-520.2163555622101	-23249.9409930408	108	0.10694444444444444	0.7129629629629629	0.18199830172657797
YOR382W	0	0/+	-520.2354956995696	-37091.76730521582	432	0.10694444444444444	0.7129629629629629	0.18199830172657797
YNR059W	-1	-/-	-520.2408920526505	-21375.30714917183	108	0.10679611650485436	0.7129629629629629	0.1822813472969148
YPL220W	0	0/-	-520.2745399475098	-34931.48264737427	432	0.10679611650485436	0.7129629629629629	0.1822813472969148
YLR047C	-1	-/+	-520.2838727235794	-21811.251980364323	108	0.10664819944598337	0.7129629629629629	0.18256439286725162
YOR307C	-1	-/+	-520.3131906986237	-19898.90703725815	108	0.10650069156293222	0.7129629629629629	0.18284743843758844
YGR154C	0	0/-	-520.347519338131	-37603.34464233741	432	0.10650069156293222	0.7129629629629629	0.18284743843758844
YEL011W	0	0/0	-520.4222750216722	-39777.2599413991	432	0.10650069156293222	0.7129629629629629	0.18284743843758844
YOL055C	-1	-/-	-520.4550195932388	-22551.864371418953	108	0.106353591160221	0.7129629629629629	0.18313048400792528
YJR091C	-1	-/-	-520.4846665859222	-22336.396007418633	108	0.10620689655172413	0.7129629629629629	0.1834135295782621
YDL204W	0	0/-	-520.4857563897967	-40064.99288456887	432	0.10620689655172413	0.7129629629629629	0.1834135295782621
YLR266C	-1	-/-	-520.551161646843	-22900.438984394073	108	0.10606060606060606	0.7129629629629629	0.1836965751485989
YIL105C	-1	-/-	-520.6632310152054	-22902.081261634827	108	0.10591471801925723	0.7129629629629629	0.18397962071893575
YNR013C	1	+/+	-520.736074000597	-21166.507369235158	107	0.10714285714285714	0.7222222222222222	0.18397962071893575
YFL026W	-1	-/-	-520.7896392345428	-19874.66356575489	108	0.10699588477366255	0.7222222222222222	0.18426266628927257
YNL012W	-1	-/-	-520.9947524666786	-22429.72949078679	108	0.10684931506849316	0.7222222222222222	0.18454571185960938
YGR284C	-1	-/-	-521.0266853570938	-21464.63474571705	108	0.106703146374829	0.7222222222222222	0.18482875742994623
YIR022W	-1	-/-	-521.1045933961868	-22663.655284404755	108	0.10655737704918032	0.7222222222222222	0.18511180300028304
YPR122W	-1	-/-	-521.2657228708267	-19938.89725446701	108	0.10641200545702592	0.7222222222222222	0.18539484857061986
YNL071W	-1	-/-	-521.2717652320862	-20623.747864603996	108	0.10626702997275204	0.7222222222222222	0.1856778941409567
YJL127C	-1	-/-	-521.3401831388474	-19857.26964855194	108	0.10612244897959183	0.7222222222222222	0.18596093971129352
YJR040W	-1	-/+	-521.4033077955246	-20873.08941435814	108	0.10597826086956522	0.7222222222222222	0.18624398528163033
YGL196W	0	0/0	-521.5081389248371	-38600.88531973958	432	0.10597826086956522	0.7222222222222222	0.18624398528163033
YKR030W	0	0/0	-521.5818217396736	-37562.03511878848	432	0.10597826086956522	0.7222222222222222	0.18624398528163033
YNL274C	-1	-/-	-521.6732558012009	-25598.54680430889	108	0.10583446404341927	0.7222222222222222	0.18652703085196717
YDR218C	-1	-/-	-521.8825433254242	-20765.6811337471	108	0.10569105691056911	0.7222222222222222	0.186810076422304
YBR107C	-1	-/-	-521.9191411733627	-22025.21834719181	108	0.10554803788903924	0.7222222222222222	0.1870931219926408
YKL146W	-1	-/+	-522.0166226625443	-26307.334790587425	108	0.10540540540540541	0.7222222222222222	0.18737616756297765
YOL065C	-1	-/-	-522.0392428636551	-23497.28432381153	108	0.10526315789473684	0.7222222222222222	0.18765921313331446
YMR162C	-1	-/-	-522.1036894321442	-22407.87515246868	108	0.10512129380053908	0.7222222222222222	0.18794225870365128
YGL150C	-1	-/-	-522.2848908901215	-20885.941151738167	108	0.10497981157469717	0.7222222222222222	0.18822530427398812
YLR342W	-1	-/-	-522.3639359474182	-20354.24629342556	108	0.10483870967741936	0.7222222222222222	0.18850834984432494
YGR023W	0	0/-	-522.4691119194031	-37616.05691741407	432	0.10483870967741936	0.7222222222222222	0.18850834984432494
YKR072C	-1	-/-	-522.4724048674107	-22414.17608180642	108	0.10469798657718121	0.7222222222222222	0.18879139541466175
YDL192W	-1	-/-	-522.4732437133789	-22127.546490192413	108	0.10455764075067024	0.7222222222222222	0.1890744409849986
YNR060W	1	+/+	-522.5766413211823	-21210.201365828514	107	0.10575635876840696	0.7314814814814815	0.1890744409849986
YKL039W	0	0/-	-522.5895775258541	-37369.26317220926	432	0.10575635876840696	0.7314814814814815	0.1890744409849986
YIL153W	-1	-/-	-522.7395173311234	-25102.210594296455	108	0.10561497326203209	0.7314814814814815	0.1893574865553354
YJL060W	-1	-/-	-522.7839760780334	-22823.59552592039	108	0.1054739652870494	0.7314814814814815	0.18964053212567222
YMR216C	-1	-/-	-523.0425088405609	-22046.285250082612	108	0.10533333333333333	0.7314814814814815	0.18992357769600907
YPL097W	-1	-/-	-523.1556646823883	-22197.17194187641	108	0.1051930758988016	0.7314814814814815	0.19020662326634588
YLR089C	0	0/0	-523.236234292388	-33989.02914465591	432	0.1051930758988016	0.7314814814814815	0.19020662326634588
YHR041C	-1	-/-	-523.2780292034149	-22101.534640043974	108	0.10505319148936171	0.7314814814814815	0.1904896688366827
YKL182W	-1	-/-	-523.3220767974854	-20945.97826576233	108	0.1049136786188579	0.7314814814814815	0.19077271440701954
YDR330W	-1	-/-	-523.33300614357	-23473.39727330208	108	0.10477453580901856	0.7314814814814815	0.19105575997735635
YDR171W	-1	-/-	-523.3771932721138	-24398.343389451504	108	0.10463576158940398	0.7314814814814815	0.19133880554769317
YOR360C	0	0/-	-523.3932863771915	-32837.69609197602	432	0.10463576158940398	0.7314814814814815	0.19133880554769317
YBL102W	-1	-/-	-523.6535284519196	-23973.369380295277	108	0.10449735449735449	0.7314814814814815	0.19162185111803
YHR007C	-1	-/-	-523.6541976928711	-20687.960778534412	108	0.10435931307793923	0.7314814814814815	0.19190489668836683
YKR050W	-1	-/+	-523.6699992418289	-22551.195330142975	108	0.10422163588390501	0.7314814814814815	0.19218794225870364
YLR055C	-1	-/-	-523.7207474708557	-21990.76402387023	108	0.10408432147562582	0.7314814814814815	0.19247098782904049
YPL095C	-1	-/-	-523.730660200119	-18701.457868039608	108	0.10394736842105264	0.7314814814814815	0.1927540333993773
YLR081W	-1	-/+	-523.780469417572	-20093.689438700676	108	0.1038107752956636	0.7314814814814815	0.19303707896971412
YDR513W	-1	-/-	-523.7826821804047	-23349.8244651556	108	0.1036745406824147	0.7314814814814815	0.19332012454005096
YMR024W	0	0/-	-523.9222585260868	-35325.0306481719	432	0.1036745406824147	0.7314814814814815	0.19332012454005096
YGL045W	-1	-/-	-523.9431617259979	-21854.048753380775	108	0.10353866317169069	0.7314814814814815	0.19360317011038777
YGR274C	-1	-/-	-523.9577541351318	-21875.40646469593	108	0.10340314136125654	0.7314814814814815	0.1938862156807246
YMR204C	-1	-/-	-523.9836637973785	-21277.039776325226	108	0.10326797385620914	0.7314814814814815	0.19416926125106143
YKL208W	-1	-/-	-524.1045764684677	-21767.53383755684	108	0.1031331592689295	0.7314814814814815	0.19445230682139825
YBR111C	0	0/-	-524.1101396307349	-35521.754789724946	432	0.1031331592689295	0.7314814814814815	0.19445230682139825
YKL159C	0	0/-	-524.4019786417484	-35979.19655914605	432	0.1031331592689295	0.7314814814814815	0.19445230682139825
YMR110C	0	0/-	-524.432632163167	-41790.89892954379	432	0.1031331592689295	0.7314814814814815	0.19445230682139825
YFL014W	-1	-/-	-524.4529498815536	-23754.54405915737	108	0.10299869621903521	0.7314814814814815	0.19473535239173506
YMR021C	-1	-/-	-524.6405274868011	-23021.32244503498	108	0.10286458333333333	0.7314814814814815	0.1950183979620719
YHR028C	0	0/-	-524.6644441336393	-38797.62199859321	432	0.10286458333333333	0.7314814814814815	0.1950183979620719
YBR213W	-1	-/0	-524.7474925518036	-20172.128178834915	108	0.10273081924577374	0.7314814814814815	0.19530144353240872
YKL149C	-1	-/-	-524.8224204778671	-22270.41199374199	108	0.1025974025974026	0.7314814814814815	0.19558448910274553
YPL030W	0	0/-	-524.8951030820608	-36020.57511259988	432	0.1025974025974026	0.7314814814814815	0.19558448910274553
YDL052C	-1	-/-	-524.9417688846588	-21189.819914102554	108	0.10246433203631647	0.7314814814814815	0.19586753467308238
YNL153C	-1	-/-	-524.9709215164185	-22819.224989533424	108	0.10233160621761658	0.7314814814814815	0.1961505802434192
YIR032C	0	0/-	-525.0352504700422	-36835.501908265054	432	0.10233160621761658	0.7314814814814815	0.1961505802434192
YPL234C	-1	-/+	-525.2120409011841	-22234.05383181572	108	0.10219922380336352	0.7314814814814815	0.196433625813756
YBR286W	-1	-/0	-525.2160962820053	-21535.25197172165	108	0.1020671834625323	0.7314814814814815	0.19671667138409285
YMR108W	0	0/0	-525.2348455488682	-33272.395119428635	432	0.1020671834625323	0.7314814814814815	0.19671667138409285
YAL022C	-1	-/-	-525.2615716457367	-22719.545846492052	108	0.10193548387096774	0.7314814814814815	0.19699971695442967
YLR403W	-1	-/-	-525.3245329856873	-21280.893613815308	108	0.1018041237113402	0.7314814814814815	0.19728276252476648
YHR160C	-1	-/-	-525.3339480161667	-23009.639149308205	108	0.10167310167310167	0.7314814814814815	0.19756580809510332
YGL167C	1	+/+	-525.3500156402588	-22385.341742873192	107	0.10282776349614396	0.7407407407407407	0.19756580809510332
YMR156C	-1	-/-	-525.4094725847244	-24929.36657050252	108	0.10269576379974327	0.7407407407407407	0.19784885366544014
YMR054W	-1	-/+	-525.4440006017685	-22480.31807756424	108	0.10256410256410256	0.7407407407407407	0.19813189923577695
YKL084W	-1	-/-	-525.581235408783	-20096.850987255573	108	0.10243277848911651	0.7407407407407407	0.1984149448061138
YBR011C	0	0/0	-525.6705475747585	-35113.57514757663	432	0.10243277848911651	0.7407407407407407	0.1984149448061138
YHL048W	-1	-/-	-525.6958804130554	-20507.922278165817	108	0.10230179028132992	0.7407407407407407	0.1986979903764506
YDR363W-A	-1	-/-	-525.7190227508545	-18686.550749778748	108	0.10217113665389528	0.7407407407407407	0.19898103594678743
YBL091C-A	0	0/-	-525.747344404459	-33443.02798381448	432	0.10217113665389528	0.7407407407407407	0.19898103594678743
YGL126W	-1	-/-	-525.9001152515411	-20370.229160308838	108	0.10204081632653061	0.7407407407407407	0.19926408151712427
YIL049W	-1	-/-	-525.9595975875854	-20084.31547821313	108	0.10191082802547771	0.7407407407407407	0.19954712708746108
YDL205C	0	0/-	-526.1003429889679	-35006.50359864533	432	0.10191082802547771	0.7407407407407407	0.19954712708746108
YCR033W	-1	-/-	-526.2460513114929	-21118.376584887505	108	0.10178117048346055	0.7407407407407407	0.1998301726577979
YGR019W	0	0/-	-526.3647843748331	-39343.11107646953	432	0.10178117048346055	0.7407407407407407	0.1998301726577979
YNL322C	0	0/-	-526.4365321025252	-36339.90375199169	432	0.10178117048346055	0.7407407407407407	0.1998301726577979
YKL134C	-1	-/-	-526.4887133836746	-21605.933243989944	108	0.10165184243964422	0.7407407407407407	0.20011321822813474
YDL055C	-1	-/-	-526.5179063081741	-20855.19467818737	108	0.10152284263959391	0.7407407407407407	0.20039626379847156
YGL142C	-1	-/-	-526.5357129573822	-22878.37946689129	108	0.10139416983523447	0.7407407407407407	0.20067930936880837
YHR124W	-1	-/-	-526.933617413044	-25575.78798455	108	0.10126582278481013	0.7407407407407407	0.20096235493914522
YLR347C	-1	-/-	-527.0657128095627	-21816.638008475304	108	0.1011378002528445	0.7407407407407407	0.20124540050948203
YHR101C	0	0/-	-527.0774857401848	-35708.56041230261	432	0.1011378002528445	0.7407407407407407	0.20124540050948203
YOR175C	0	0/-	-527.103225197643	-31804.403656546026	432	0.1011378002528445	0.7407407407407407	0.20124540050948203
YLR153C	-1	-/-	-527.1417103409767	-22457.522479772568	108	0.10101010101010101	0.7407407407407407	0.20152844607981885
YDR331W	-1	-/-	-527.1985676884651	-22100.664927095175	108	0.1008827238335435	0.7407407407407407	0.2018114916501557
YDR364C	-1	-/-	-527.2424805164337	-22400.839615106583	108	0.10075566750629723	0.7407407407407407	0.2020945372204925
YCR071C	-1	-/-	-527.3181416988373	-22235.337233185768	108	0.10062893081761007	0.7407407407407407	0.20237758279082932
YOL081W	0	0/-	-527.4481902122498	-37628.35110844672	432	0.10062893081761007	0.7407407407407407	0.20237758279082932
YGL248W	0	0/-	-527.5674857199192	-38055.09959774278	432	0.10062893081761007	0.7407407407407407	0.20237758279082932
YHR021C	-1	-/-	-527.6526299715042	-21849.85300540924	108	0.10050251256281408	0.7407407407407407	0.20266062836116613
YKL209C	0	0/-	-527.653423845768	-35169.18871368468	432	0.10050251256281408	0.7407407407407407	0.20266062836116613
YFL053W	0	0/-	-527.6734568327665	-34750.38364742696	432	0.10050251256281408	0.7407407407407407	0.20266062836116613
YFL055W	-1	-/-	-527.7311699390411	-24423.892785191536	108	0.10037641154328733	0.7407407407407407	0.20294367393150298
YLR027C	0	0/0	-527.745374828577	-35432.27089859359	432	0.10037641154328733	0.7407407407407407	0.20294367393150298
YKL032C	-1	-/-	-527.8246638774872	-21338.352347135544	108	0.10025062656641603	0.7407407407407407	0.2032267195018398
YLR411W	1	+/+	-527.9852238893509	-21779.811500430107	107	0.10137672090112641	0.75	0.2032267195018398
YKR054C	-1	-/-	-527.9914327859879	-23148.246593356133	108	0.10125	0.75	0.2035097650721766
YMR070W	-1	-/-	-528.0222160816193	-20400.63896906376	108	0.10112359550561797	0.75	0.20379281064251345
YOR334W	1	+/+	-528.1929428577423	-22111.104836776853	107	0.10224438902743142	0.7592592592592593	0.20379281064251345
YPL202C	-1	-/+	-528.2370736598969	-22154.667974591255	108	0.10211706102117062	0.7592592592592593	0.20407585621285027
YJR086W	-1	-/-	-528.2493830919266	-21498.65469479561	108	0.10199004975124377	0.7592592592592593	0.20435890178318708
YER175C	0	0/-	-528.2613641545177	-38007.93379300088	432	0.10199004975124377	0.7592592592592593	0.20435890178318708
YPR166C	0	0/-	-528.3648891150951	-36184.108323156834	432	0.10199004975124377	0.7592592592592593	0.20435890178318708
YNL183C	0	0/-	-528.3684908151627	-40020.56427843124	432	0.10199004975124377	0.7592592592592593	0.20435890178318708
YNL066W	-1	-/-	-528.4090753793716	-21853.56394776702	108	0.10186335403726708	0.7592592592592593	0.20464194735352392
YOR081C	-1	-/-	-528.5256086587906	-20257.882524967194	108	0.10173697270471464	0.7592592592592593	0.20492499292386074
YKL094W	0	0/-	-528.5476450622082	-38110.85000550747	432	0.10173697270471464	0.7592592592592593	0.20492499292386074
YLR447C	-1	-/+	-528.5640635490417	-19951.573964595795	108	0.10161090458488228	0.7592592592592593	0.20520803849419755
YKL185W	-1	-/-	-528.671590089798	-21907.400600522757	108	0.10148514851485149	0.7592592592592593	0.2054910840645344
YIL056W	-1	-/-	-528.7512837648392	-21373.28877991438	108	0.10135970333745364	0.7592592592592593	0.2057741296348712
YML066C	0	0/-	-528.7556585967541	-34055.35313607752	432	0.10135970333745364	0.7592592592592593	0.2057741296348712
YLR430W	-1	-/-	-528.7632994651794	-20336.64264422655	108	0.10123456790123457	0.7592592592592593	0.20605717520520803
YOL100W	-1	-/-	-528.8864630460739	-25670.404843449593	108	0.10110974106041924	0.7592592592592593	0.20634022077554487
YNL108C	0	0/0	-529.0568322837353	-35430.58756649494	432	0.10110974106041924	0.7592592592592593	0.20634022077554487
YFR048W	-1	-/-	-529.2635762691498	-23125.938626110554	108	0.10098522167487685	0.7592592592592593	0.20662326634588168
YER011W	0	0/-	-529.3293181657791	-35013.53167233989	432	0.10098522167487685	0.7592592592592593	0.20662326634588168
YPL018W	-1	-/-	-529.3405810594559	-19800.48372757435	108	0.1008610086100861	0.7592592592592593	0.2069063119162185
YDR078C	-1	-/-	-529.3836947754025	-25213.647678177804	108	0.10073710073710074	0.7592592592592593	0.20718935748655534
YPL246C	0	0/0	-529.4520301818848	-37181.671817325056	432	0.10073710073710074	0.7592592592592593	0.20718935748655534
YBR126C	-1	-/-	-529.4966642856598	-23023.766872644424	108	0.10061349693251534	0.7592592592592593	0.20747240305689216
YDR022C	-1	-/-	-529.5021176338196	-23169.45108318329	108	0.10049019607843138	0.7592592592592593	0.20775544862722897
YKL201C	-1	-/-	-529.6500062942505	-19917.049791932106	108	0.1003671970624235	0.7592592592592593	0.20803849419756582
YKL178C	-1	-/-	-529.6601479053497	-21324.17585861683	108	0.10024449877750612	0.7592592592592593	0.20832153976790263
YLR208W	-1	-/-	-529.6644968986511	-21940.35586965084	108	0.10012210012210013	0.7592592592592593	0.20860458533823945
YKL058W	-1	-/-	-529.7608305215836	-22341.597993969917	108	0.1	0.7592592592592593	0.2088876309085763
YPR154W	-1	-/-	-529.7904697265476	-22622.6422972288	108	0.09987819732034105	0.7592592592592593	0.2091706764789131
YER028C	-1	-/-	-530.0047692209482	-20438.320728579536	108	0.09975669099756691	0.7592592592592593	0.20945372204924992
YJR073C	-1	-/-	-530.0113043785095	-22507.71334052086	108	0.09963547995139732	0.7592592592592593	0.20973676761958676
YMR225C	-1	-/-	-530.0314226746559	-23357.171411931515	108	0.09951456310679611	0.7592592592592593	0.21001981318992358
YLR205C	-1	-/-	-530.1077978610992	-23746.889241814613	108	0.0993939393939394	0.7592592592592593	0.2103028587602604
YPR198W	-1	-/-	-530.1578109264374	-21270.789574649185	108	0.09927360774818401	0.7592592592592593	0.21058590433059723
YOL138C	-1	-/-	-530.1687210798264	-23422.94647216797	108	0.09915356711003627	0.7592592592592593	0.21086894990093405
YHR215W	0	0/0	-530.3839560747147	-33619.090298481286	432	0.09915356711003627	0.7592592592592593	0.21086894990093405
YHR110W	0	0/-	-530.3888239860535	-36949.47172863409	432	0.09915356711003627	0.7592592592592593	0.21086894990093405
YOR099W	-1	-/-	-530.460804104805	-22221.765254855156	108	0.09903381642512077	0.7592592592592593	0.21115199547127086
YLR259C	-1	-/-	-530.5071663856506	-21353.511004008353	108	0.09891435464414958	0.7592592592592593	0.2114350410416077
YPL171C	-1	-/0	-530.5358397960663	-22751.363017439842	108	0.09879518072289156	0.7592592592592593	0.21171808661194452
YDR452W	0	0/0	-530.639035910368	-37279.31164808571	432	0.09879518072289156	0.7592592592592593	0.21171808661194452
YOR167C	0	0/-	-530.6426521390676	-36369.56424431503	432	0.09879518072289156	0.7592592592592593	0.21171808661194452
YNL177C	-1	-/-	-530.6427686214447	-21300.963057518005	108	0.098676293622142	0.7592592592592593	0.21200113218228134
YJL026W	-1	-/-	-530.861566901207	-18559.74372124672	108	0.0985576923076923	0.7592592592592593	0.21228417775261818
YMR071C	0	0/0	-530.9619543850422	-35094.15968009457	432	0.0985576923076923	0.7592592592592593	0.21228417775261818
YBR044C	0	0/-	-531.0711244940758	-36213.16174148023	432	0.0985576923076923	0.7592592592592593	0.21228417775261818
YGL107C	0	0/-	-531.1147978007793	-35811.44268735498	432	0.0985576923076923	0.7592592592592593	0.21228417775261818
YLR307W	0	0/-	-531.1972984075546	-33902.28587470949	432	0.0985576923076923	0.7592592592592593	0.21228417775261818
YIL051C	-1	-/-	-531.2983881235123	-20776.285323500633	108	0.09843937575030012	0.7592592592592593	0.212567223322955
YOL001W	-1	-/-	-531.3571651279926	-22748.258353978395	108	0.09832134292565947	0.7592592592592593	0.2128502688932918
YKR049C	0	0/-	-531.3661552332342	-43120.531291719526	432	0.09832134292565947	0.7592592592592593	0.2128502688932918
YBL093C	-1	-/-	-531.3992367982864	-20998.861988663673	108	0.09820359281437126	0.7592592592592593	0.21313331446362865
YBR263W	0	0/-	-531.4040566310287	-35917.29218736198	432	0.09820359281437126	0.7592592592592593	0.21313331446362865
YMR274C	0	0/-	-531.417873993516	-37817.20447099954	432	0.09820359281437126	0.7592592592592593	0.21313331446362865
YDR214W	-1	-/-	-531.7749992609024	-21106.217346280813	108	0.09808612440191387	0.7592592592592593	0.21341636003396547
YGR257C	1	+/+	-531.8219879865646	-19716.813295722008	107	0.0991636798088411	0.7685185185185185	0.21341636003396547
YHR015W	-1	-/0	-531.8244706392288	-20494.289529442787	108	0.09904534606205251	0.7685185185185185	0.21369940560430228
YGL168W	-1	-/-	-531.8671463727951	-21078.43454039097	108	0.09892729439809297	0.7685185185185185	0.21398245117463913
YLR372W	-1	-/-	-531.9381461143494	-23420.02524805069	108	0.0988095238095238	0.7685185185185185	0.21426549674497594
YIL111W	0	0/+	-531.9461799189448	-34016.63130522519	432	0.0988095238095238	0.7685185185185185	0.21426549674497594
YLL062C	0	0/0	-532.077317148447	-35051.96837425232	432	0.0988095238095238	0.7685185185185185	0.21426549674497594
YKR092C	0	0/0	-532.1067724078894	-36526.78834089637	432	0.0988095238095238	0.7685185185185185	0.21426549674497594
YJL034W	-1	-/-	-532.230221748352	-19529.272942751646	108	0.09869203329369798	0.7685185185185185	0.21454854231531276
YDR272W	-1	-/-	-532.2742192745209	-21714.11961504817	108	0.09857482185273159	0.7685185185185185	0.2148315878856496
YMR038C	1	+/-	-532.3043879270554	-19555.689821332693	107	0.099644128113879	0.7777777777777778	0.2148315878856496
YAL040C	-1	-/-	-532.3386917114258	-21049.414913535118	108	0.0995260663507109	0.7777777777777778	0.21511463345598641
YEL032W	-1	-/-	-532.3570269346237	-20754.23030793667	108	0.09940828402366864	0.7777777777777778	0.21539767902632323
YJL208C	-1	-/-	-532.3931043148041	-23554.764157742262	108	0.09929078014184398	0.7777777777777778	0.21568072459666007
YGL253W	-1	-/-	-532.5029426217079	-21512.005951464176	108	0.09917355371900827	0.7777777777777778	0.2159637701669969
YLR229C	-1	-/-	-532.5049413442612	-22599.956743478775	108	0.09905660377358491	0.7777777777777778	0.2162468157373337
YOR269W	-1	-/-	-532.5403891205788	-22875.610870160162	108	0.0989399293286219	0.7777777777777778	0.21652986130767055
YLR239C	0	0/-	-532.5532110631466	-34771.86138033867	432	0.0989399293286219	0.7777777777777778	0.21652986130767055
YNL032W	-1	-/-	-532.6075255870819	-20504.81089949608	108	0.0988235294117647	0.7777777777777778	0.21681290687800736
YOL143C	-1	-/-	-532.6547399163246	-19401.505742371082	108	0.09870740305522914	0.7777777777777778	0.21709595244834418
YIR028W	-1	-/-	-532.7225978374481	-21609.732667446136	108	0.09859154929577464	0.7777777777777778	0.21737899801868102
YMR171C	0	0/-	-532.900158315897	-35801.627631213516	432	0.09859154929577464	0.7777777777777778	0.21737899801868102
YNL263C	-1	-/-	-532.9483017921448	-22996.00247812271	108	0.0984759671746776	0.7777777777777778	0.21766204358901783
YER167W	-1	-/-	-532.957864522934	-21487.42256128788	108	0.09836065573770492	0.7777777777777778	0.21794508915935465
YKR066C	-1	-/-	-533.0348573923111	-22139.8191177845	108	0.09824561403508772	0.7777777777777778	0.2182281347296915
YER148W	-1	-/-	-533.1499757766724	-21723.46805179119	108	0.09813084112149532	0.7777777777777778	0.2185111803000283
YPR176C	-1	-/-	-533.2498890161514	-21432.42369389534	108	0.09801633605600933	0.7777777777777778	0.21879422587036512
YBR006W	-1	-/-	-533.3278768062592	-25869.471330940723	108	0.0979020979020979	0.7777777777777778	0.21907727144070197
YDR421W	-1	-/-	-533.3401995897293	-23730.276918530464	108	0.09778812572759023	0.7777777777777778	0.21936031701103878
YNL336W	0	0/-	-533.3686777353287	-34875.4284170866	432	0.09778812572759023	0.7777777777777778	0.21936031701103878
YKL161C	0	0/-	-533.4326998889446	-34305.10565620661	432	0.09778812572759023	0.7777777777777778	0.21936031701103878
YJL189W	0	0/-	-533.4488285332918	-36554.49903817475	432	0.09778812572759023	0.7777777777777778	0.21936031701103878
YNR050C	0	0/0	-533.4751460254192	-33761.83446176164	432	0.09778812572759023	0.7777777777777778	0.21936031701103878
YPR065W	-1	-/-	-533.5616664886475	-22134.6830214262	108	0.09767441860465116	0.7777777777777778	0.2196433625813756
YDR283C	-1	-/-	-533.6926481723785	-23033.591458946466	108	0.0975609756097561	0.7777777777777778	0.21992640815171244
YBR203W	0	0/-	-533.7867124378681	-36968.487774185836	432	0.0975609756097561	0.7777777777777778	0.21992640815171244
YLR168C	0	0/-	-533.8080745995976	-37125.72066682717	432	0.0975609756097561	0.7777777777777778	0.21992640815171244
YLL018C	0	0/-	-533.9147114530206	-33109.715169779956	432	0.0975609756097561	0.7777777777777778	0.21992640815171244
YDR481C	-1	-/-	-534.0370650291443	-22352.258588910103	108	0.09744779582366589	0.7777777777777778	0.22020945372204925
YNL321W	0	0/+	-534.0693293511868	-36221.11421377212	432	0.09744779582366589	0.7777777777777778	0.22020945372204925
YML038C	-1	-/+	-534.3007880449295	-23078.94223177433	108	0.09733487833140209	0.7777777777777778	0.22049249929238607
YLR284C	-1	-/-	-534.3028851747513	-24785.649994015694	108	0.09722222222222222	0.7777777777777778	0.2207755448627229
YKR100C	0	0/-	-534.325465798378	-36727.884302288294	432	0.09722222222222222	0.7777777777777778	0.2207755448627229
YDR359C	-1	-/-	-534.3601163625717	-23125.162061333656	108	0.09710982658959537	0.7777777777777778	0.22105859043305973
YHR025W	0	0/0	-534.4512462131679	-35308.44801933877	432	0.09710982658959537	0.7777777777777778	0.22105859043305973
YML118W	-1	-/-	-534.496509976685	-24573.83131057769	108	0.09699769053117784	0.7777777777777778	0.22134163600339654
YNL223W	-1	-/-	-534.7427607178688	-26566.34719327092	108	0.09688581314878893	0.7777777777777778	0.22162468157373338
YMR022W	-1	-/-	-534.7444636821747	-22697.07821917534	108	0.0967741935483871	0.7777777777777778	0.2219077271440702
YCL028W	0	0/0	-534.7515653371811	-34773.00362318009	432	0.0967741935483871	0.7777777777777778	0.2219077271440702
YMR036C	-1	-/-	-534.8369755744934	-23685.71758387983	108	0.09666283084004602	0.7777777777777778	0.22219077271440701
YKL219W	0	0/-	-534.9195280373096	-37653.40138485283	432	0.09666283084004602	0.7777777777777778	0.22219077271440701
YOR002W	-1	-/-	-534.9470199346542	-21720.35782289505	108	0.09655172413793103	0.7777777777777778	0.22247381828474386
YDR381W	-1	-/-	-534.9634962081909	-20917.3088209033	108	0.09644087256027555	0.7777777777777778	0.22275686385508067
YJL146W	-1	-/-	-534.9845910072327	-22942.35943865776	108	0.0963302752293578	0.7777777777777778	0.2230399094254175
YBR041W	-1	-/-	-535.0783679485321	-22074.683035224676	108	0.09621993127147767	0.7777777777777778	0.22332295499575433
YKL175W	1	+/+	-535.0933323502541	-23120.069601386786	107	0.09725400457665904	0.7870370370370371	0.22332295499575433
YMR098C	0	0/-	-535.1122032999992	-35181.23150077835	432	0.09725400457665904	0.7870370370370371	0.22332295499575433
YML047C	-1	-/+	-535.1714208126068	-19450.215309858322	108	0.09714285714285714	0.7870370370370371	0.22360600056609115
YER046W	0	0/-	-535.297805249691	-37234.822839170694	432	0.09714285714285714	0.7870370370370371	0.22360600056609115
YNL044W	-1	-/-	-535.3222336769104	-21529.189392596483	108	0.09703196347031963	0.7870370370370371	0.22388904613642796
YAL002W	-1	-/-	-535.3363174200058	-22963.4787402153	108	0.09692132269099202	0.7870370370370371	0.22417209170676478
YGR220C	-1	-/-	-535.5745772123337	-22447.32501232624	108	0.09681093394077449	0.7870370370370371	0.22445513727710162
YER146W	-1	-/-	-535.5877969264984	-23067.62599682808	108	0.09670079635949944	0.7870370370370371	0.22473818284743843
YLR059C	-1	-/-	-535.6145261526108	-21870.501623153687	108	0.09659090909090909	0.7870370370370371	0.22502122841777525
YLR141W	-1	-/-	-535.6963679790497	-20147.752996325493	108	0.09648127128263337	0.7870370370370371	0.2253042739881121
YDR092W	-1	-/-	-535.7077201604843	-21316.33831822872	108	0.0963718820861678	0.7870370370370371	0.2255873195584489
YPL215W	0	0/-	-535.7297687232494	-36029.24784985185	432	0.0963718820861678	0.7870370370370371	0.2255873195584489
YML107C	-1	-/-	-535.7695415019989	-24322.51867003739	108	0.09626274065685164	0.7870370370370371	0.22587036512878572
YNL287W	-1	-/-	-535.8492169380188	-21786.368989109993	108	0.09615384615384616	0.7870370370370371	0.22615341069912256
YER099C	0	0/-	-535.8527027964592	-35694.33720496297	432	0.09615384615384616	0.7870370370370371	0.22615341069912256
YJR147W	-1	-/-	-535.8588634431362	-21347.3706985265	108	0.096045197740113	0.7870370370370371	0.22643645626945938
YBR018C	0	0/0	-535.8998911380768	-34297.42723817006	432	0.096045197740113	0.7870370370370371	0.22643645626945938
YBR265W	-1	-/-	-535.9459050297737	-22666.707803487778	108	0.09593679458239278	0.7870370370370371	0.2267195018397962
YDL248W	0	0/-	-535.9543181359768	-34822.06921312213	432	0.09593679458239278	0.7870370370370371	0.2267195018397962
YCR047C	-1	-/-	-535.9938012361526	-21487.00719809532	108	0.09582863585118377	0.7870370370370371	0.22700254741013304
YGR063C	-1	-/-	-536.0639785528183	-23669.51509165764	108	0.09572072072072071	0.7870370370370371	0.22728559298046985
YML006C	-1	-/-	-536.0813984870911	-22214.28713095188	108	0.09561304836895389	0.7870370370370371	0.22756863855080667
YMR119W	-1	-/-	-536.0830210447311	-22544.036493182182	108	0.09550561797752809	0.7870370370370371	0.2278516841211435
YNL014W	-1	-/-	-536.1092251837254	-25075.65089261532	108	0.09539842873176206	0.7870370370370371	0.22813472969148033
YGR243W	0	0/+	-536.374408274889	-39497.12002948113	432	0.09539842873176206	0.7870370370370371	0.22813472969148033
YJL191W	-1	-/-	-536.5891556739807	-22167.24342751503	108	0.0952914798206278	0.7870370370370371	0.22841777526181714
YEL046C	0	0/0	-536.6060565710068	-34801.676042720675	432	0.0952914798206278	0.7870370370370371	0.22841777526181714
YNL065W	-1	-/+	-536.6464736461639	-20588.47364152968	108	0.09518477043673013	0.7870370370370371	0.22870082083215398
YLR099C	0	0/-	-536.7711400315166	-34642.05612219311	432	0.09518477043673013	0.7870370370370371	0.22870082083215398
YDL238C	0	0/-	-536.7964074760675	-39021.13683770597	432	0.09518477043673013	0.7870370370370371	0.22870082083215398
YDR226W	0	0/-	-536.8045719265938	-36346.449560284615	432	0.09518477043673013	0.7870370370370371	0.22870082083215398
YJL186W	-1	-/-	-536.8762352466583	-21305.053403496742	108	0.09507829977628636	0.7870370370370371	0.2289838664024908
YBL011W	-1	-/-	-536.8943432569504	-20747.02858018875	108	0.09497206703910614	0.7870370370370371	0.22926691197282761
YBL055C	-1	-/-	-536.9579424858093	-23540.432259082794	108	0.09486607142857142	0.7870370370370371	0.22954995754316446
YDR012W	0	0/-	-536.994995303452	-37435.2845124146	432	0.09486607142857142	0.7870370370370371	0.22954995754316446
YPR133W-A	-1	-/-	-537.0044391155243	-20158.810529232025	108	0.0947603121516165	0.7870370370370371	0.22983300311350127
YJL133W	1	+/+	-537.0356510877609	-24756.821750164032	107	0.0957683741648107	0.7962962962962963	0.22983300311350127
YFL060C	-1	-/-	-537.0390238761902	-21313.044709086418	108	0.09566184649610679	0.7962962962962963	0.2301160486838381
YDR034C	0	0/-	-537.1118994802237	-35010.343644138426	432	0.09566184649610679	0.7962962962962963	0.2301160486838381
YGR262C	-1	-/-	-537.2034499645233	-21428.18331283331	108	0.09555555555555556	0.7962962962962963	0.23039909425417493
YKL120W	1	+/+	-537.2627725601196	-21454.275562375784	107	0.09655937846836848	0.8055555555555556	0.23039909425417493
YBR194W	0	0/0	-537.2814226150513	-37539.16339878738	432	0.09655937846836848	0.8055555555555556	0.23039909425417493
YGR255C	0	0/0	-537.2948834896088	-36213.364550448954	432	0.09655937846836848	0.8055555555555556	0.23039909425417493
YOR393W	0	0/-	-537.3432252109051	-35074.39264571667	432	0.09655937846836848	0.8055555555555556	0.23039909425417493
YPL166W	0	0/-	-537.6727060675621	-37572.99456682801	432	0.09655937846836848	0.8055555555555556	0.23039909425417493
YHR143W	-1	-/-	-537.7208017110825	-21321.96129348874	108	0.09645232815964523	0.8055555555555556	0.23068213982451174
YER095W	-1	-/-	-537.8151687383652	-22784.976951241493	108	0.09634551495016612	0.8055555555555556	0.23096518539484856
YKL038W	-1	-/-	-537.8688615858555	-22169.65881857276	108	0.09623893805309734	0.8055555555555556	0.2312482309651854
YOR103C	-1	-/-	-537.9280269145966	-22519.724501609802	108	0.09613259668508287	0.8055555555555556	0.23153127653552222
YNL297C	-1	-/-	-537.9778366088867	-21781.22343492508	108	0.09602649006622517	0.8055555555555556	0.23181432210585903
YNL116W	-1	-/-	-538.0747294425964	-22490.49112021923	108	0.09592061742006615	0.8055555555555556	0.23209736767619588
YER178W	-1	-/-	-538.2219489812851	-22665.8067214489	108	0.09581497797356828	0.8055555555555556	0.2323804132465327
YFR030W	-1	-/0	-538.2479482889175	-20214.77159422636	108	0.09570957095709572	0.8055555555555556	0.2326634588168695
YMR257C	0	0/-	-538.2903169095516	-37873.011543527246	432	0.09570957095709572	0.8055555555555556	0.2326634588168695
YER098W	0	0/-	-538.3873892426491	-39759.773944832385	432	0.09570957095709572	0.8055555555555556	0.2326634588168695
YBL084C	-1	-/-	-538.491091132164	-22963.425188422203	108	0.0956043956043956	0.8055555555555556	0.23294650438720635
YJR004C	-1	-/-	-538.5362606048584	-21162.051604032516	108	0.09549945115257959	0.8055555555555556	0.23322954995754316
YER089C	-1	-/-	-538.5727692842484	-20102.875191926956	108	0.09539473684210527	0.8055555555555556	0.23351259552787998
YOR266W	-1	-/-	-538.6787980794907	-22684.47286963463	108	0.09529025191675794	0.8055555555555556	0.23379564109821682
YGL054C	-1	-/-	-538.7155919075012	-21341.409531593323	108	0.09518599562363239	0.8055555555555556	0.23407868666855364
YGR086C	-1	-/-	-539.0143191814423	-20989.763453722	108	0.09508196721311475	0.8055555555555556	0.23436173223889045
YGR037C	-1	-/-	-539.0657124519348	-22670.538470625877	108	0.09497816593886463	0.8055555555555556	0.2346447778092273
YOR270C	-1	-/+	-539.1107813119888	-21413.36199426651	108	0.09487459105779716	0.8055555555555556	0.2349278233795641
YML016C	-1	-/-	-539.1423878669739	-22012.89647459984	108	0.09477124183006536	0.8055555555555556	0.23521086894990093
YMR158W	0	0/-	-539.1576172113419	-35817.58270314336	432	0.09477124183006536	0.8055555555555556	0.23521086894990093
YJL105W	0	0/-	-539.1980856359005	-36623.666475601494	432	0.09477124183006536	0.8055555555555556	0.23521086894990093
YOL040C	-1	-/-	-539.2792911529541	-23049.46728670597	108	0.09466811751904244	0.8055555555555556	0.23549391452023777
YIL048W	-1	-/-	-539.2892270088196	-23184.41142231226	108	0.09456521739130434	0.8055555555555556	0.23577696009057458
YBL089W	0	0/+	-539.3367992267013	-39613.477638594806	432	0.09456521739130434	0.8055555555555556	0.23577696009057458
YGL234W	0	0/-	-539.4136142134666	-35254.59225489199	432	0.09456521739130434	0.8055555555555556	0.23577696009057458
YBR251W	0	0/-	-539.4937051534653	-35645.865555178374	432	0.09456521739130434	0.8055555555555556	0.23577696009057458
YBL037W	0	0/-	-539.5398100018501	-35159.89808765054	432	0.09456521739130434	0.8055555555555556	0.23577696009057458
YLR084C	-1	-/-	-539.549312710762	-23058.694042921066	108	0.09446254071661238	0.8055555555555556	0.2360600056609114
YAL012W	-1	-/0	-539.5734237879515	-19799.555751040578	108	0.09436008676789588	0.8055555555555556	0.23634305123124824
YLR359W	0	0/-	-539.6912434697151	-34463.49381999858	432	0.09436008676789588	0.8055555555555556	0.23634305123124824
YAL067C	0	0/+	-539.7668445706367	-33320.2481341362	432	0.09436008676789588	0.8055555555555556	0.23634305123124824
YLR043C	-1	-/-	-539.842267036438	-21138.68708884716	108	0.09425785482123511	0.8055555555555556	0.23662609680158506
YLR337C	-1	-/-	-539.9458947181702	-20738.522266626358	108	0.09415584415584416	0.8055555555555556	0.23690914237192187
YHR168W	0	0/-	-539.9694401919842	-33611.81013637781	432	0.09415584415584416	0.8055555555555556	0.23690914237192187
YFL058W	-1	-/-	-539.999240398407	-22054.92175424099	108	0.09405405405405405	0.8055555555555556	0.23719218794225871
YCL051W	-1	-/-	-540.1487491130829	-22346.50657606125	108	0.0939524838012959	0.8055555555555556	0.23747523351259553
YOR098C	-1	-/-	-540.2921621799469	-21155.721498012543	108	0.09385113268608414	0.8055555555555556	0.23775827908293234
YDR099W	-1	-/-	-540.306716799736	-23371.374952554703	108	0.09375	0.8055555555555556	0.2380413246532692
YDR169C	0	0/-	-540.3990759551525	-38150.39847320132	432	0.09375	0.8055555555555556	0.2380413246532692
YJR117W	0	0/-	-540.4244575500488	-36180.97412649542	432	0.09375	0.8055555555555556	0.2380413246532692
YDR462W	0	0/-	-540.5264445468783	-39010.376894991845	432	0.09375	0.8055555555555556	0.2380413246532692
YBR168W	-1	-/-	-540.6059815883636	-23462.295502781868	108	0.09364908503767493	0.8055555555555556	0.238324370223606
YIR027C	0	0/-	-540.6978441178799	-34629.56234193593	432	0.09364908503767493	0.8055555555555556	0.238324370223606
YCR098C	1	+/+	-540.7284898757935	-23503.11967897415	107	0.09462365591397849	0.8148148148148148	0.238324370223606
YGL097W	-1	-/-	-540.8097435235977	-22484.572781801224	108	0.09452201933404941	0.8148148148148148	0.23860741579394282
YLL048C	0	0/+	-540.851350620389	-36716.51851937361	432	0.09452201933404941	0.8148148148148148	0.23860741579394282
YOR375C	0	0/0	-540.8665115088224	-35868.271403595805	432	0.09452201933404941	0.8148148148148148	0.23860741579394282
YOR337W	0	0/-	-540.866524502635	-34844.242641583085	432	0.09452201933404941	0.8148148148148148	0.23860741579394282
YDL195W	-1	-/-	-540.8954405784607	-20224.373158842325	108	0.0944206008583691	0.8148148148148148	0.23889046136427966
YMR199W	-1	-/-	-540.9032829999924	-22635.490582585335	108	0.09431939978563773	0.8148148148148148	0.23917350693461648
YPL058C	-1	-/-	-540.913492679596	-20653.89954018593	108	0.09421841541755889	0.8148148148148148	0.2394565525049533
YNL332W	-1	-/-	-540.9595056772232	-23737.177392840385	108	0.09411764705882353	0.8148148148148148	0.23973959807529013
YDR174W	-1	-/-	-540.9839622974396	-21665.34138715267	108	0.09401709401709402	0.8148148148148148	0.24002264364562695
YIR038C	0	0/-	-540.9889777600765	-39219.11927831173	432	0.09401709401709402	0.8148148148148148	0.24002264364562695
YDL120W	-1	-/+	-540.9957154989243	-22752.92486473918	108	0.09391675560298826	0.8148148148148148	0.24030568921596376
YKL164C	0	0/-	-541.0138429105282	-35713.74209691584	432	0.09391675560298826	0.8148148148148148	0.24030568921596376
YDR064W	0	0/-	-541.0947917699814	-37400.24482232146	432	0.09391675560298826	0.8148148148148148	0.24030568921596376
YOL141W	0	0/-	-541.1278322339058	-34114.02393690497	432	0.09391675560298826	0.8148148148148148	0.24030568921596376
YJL102W	-1	-/-	-541.1986140161753	-23973.07538305968	108	0.09381663113006397	0.8148148148148148	0.2405887347863006
YOR391C	0	0/-	-541.2168377637863	-35960.14654788375	432	0.09381663113006397	0.8148148148148148	0.2405887347863006
YFL033C	-1	-/-	-541.2528765201569	-23647.789338350296	108	0.09371671991480299	0.8148148148148148	0.24087178035663742
YHR181W	-1	-/-	-541.2857431173325	-21178.287340402603	108	0.09361702127659574	0.8148148148148148	0.24115482592697424
YHR024C	-1	-/-	-541.327522277832	-20929.597697138786	108	0.09351753453772582	0.8148148148148148	0.24143787149731108
YJR093C	-1	-/-	-541.3333708047867	-23097.52271413803	108	0.09341825902335456	0.8148148148148148	0.2417209170676479
YBR189W	0	0/-	-541.3795485794544	-36180.17573543638	432	0.09341825902335456	0.8148148148148148	0.2417209170676479
YOR271C	0	0/+	-541.5517831146717	-37554.187599778175	432	0.09341825902335456	0.8148148148148148	0.2417209170676479
YNR075W	-1	-/-	-541.6973806619644	-19898.591892957687	108	0.09331919406150584	0.8148148148148148	0.2420039626379847
YIL031W	-1	-/-	-541.8198175430298	-21134.09692299366	108	0.09322033898305085	0.8148148148148148	0.24228700820832155
YGR231C	-1	-/-	-541.8303301334381	-22409.5510250926	108	0.09312169312169312	0.8148148148148148	0.24257005377865837
YLR116W	-1	-/-	-541.8563740253448	-21166.560063958168	108	0.09302325581395349	0.8148148148148148	0.24285309934899518
YLR046C	0	0/0	-541.8646903932095	-39117.96025698166	432	0.09302325581395349	0.8148148148148148	0.24285309934899518
YLR452C	-1	-/-	-541.872371673584	-20721.644757688046	108	0.09292502639915523	0.8148148148148148	0.24313614491933203
YDR125C	0	0/-	-541.8801374733448	-37186.92779251933	432	0.09292502639915523	0.8148148148148148	0.24313614491933203
YDR143C	-1	-/-	-541.9186099767685	-22103.49219584465	108	0.09282700421940929	0.8148148148148148	0.24341919048966884
YHR169W	-1	-/-	-541.9697940349579	-23389.986163765192	108	0.09272918861959958	0.8148148148148148	0.24370223606000566
YNL145W	-1	-/-	-542.0068981051445	-21221.119793117046	108	0.09263157894736843	0.8148148148148148	0.2439852816303425
YDL168W	0	0/-	-542.0162783563137	-35576.139853518456	432	0.09263157894736843	0.8148148148148148	0.2439852816303425
YCL038C	-1	-/-	-542.0474274158478	-25058.62615919113	108	0.09253417455310199	0.8148148148148148	0.2442683272006793
YJR131W	-1	-/-	-542.0688519477844	-21147.643157958984	108	0.09243697478991597	0.8148148148148148	0.24455137277101613
YEL025C	0	0/0	-542.0952759683132	-34958.974289894104	432	0.09243697478991597	0.8148148148148148	0.24455137277101613
YDL200C	-1	-/-	-542.2220764160156	-22627.741338670254	108	0.09233997901364113	0.8148148148148148	0.24483441834135294
YNL291C	1	+/+	-542.2256371974945	-23675.666144132614	107	0.09329140461215933	0.8240740740740741	0.24483441834135294
YPR028W	0	0/-	-542.2917165756226	-35079.37704567611	432	0.09329140461215933	0.8240740740740741	0.24483441834135294
YBR297W	-1	-/-	-542.3132901191711	-24911.762743532658	108	0.09319371727748692	0.8240740740740741	0.2451174639116898
YAL053W	-1	-/+	-542.3295149803162	-22322.436477035284	108	0.09309623430962342	0.8240740740740741	0.2454005094820266
YOL119C	0	0/-	-542.3338805735111	-37649.492403727025	432	0.09309623430962342	0.8240740740740741	0.2454005094820266
YOR184W	0	0/-	-542.3547921180725	-33863.43152998574	432	0.09309623430962342	0.8240740740740741	0.2454005094820266
YNL003C	-1	-/+	-542.4336369037628	-23995.52682888508	108	0.09299895506792058	0.8240740740740741	0.24568355505236342
YAR019C	-1	-/-	-542.4406924247742	-23374.184779644012	108	0.09290187891440502	0.8240740740740741	0.24596660062270026
YER087C-B	-1	-/-	-542.4740176200867	-21497.127737522125	108	0.09280500521376434	0.8240740740740741	0.24624964619303708
YHR038W	-1	-/-	-542.5127122402191	-22522.337848961353	108	0.09270833333333334	0.8240740740740741	0.2465326917633739
YLR370C	-1	-/-	-542.5189487934113	-23763.337838470936	108	0.09261186264308012	0.8240740740740741	0.24681573733371073
YGR199W	-1	-/-	-542.5543156862259	-24004.929799944162	108	0.09251559251559252	0.8240740740740741	0.24709878290404755
YGL237C	0	0/-	-542.6386879310012	-36903.14549226314	432	0.09251559251559252	0.8240740740740741	0.24709878290404755
YER025W	-1	-/-	-542.7619198560715	-23051.290687084198	108	0.09241952232606439	0.8240740740740741	0.24738182847438436
YOR134W	0	0/-	-542.795638024807	-37241.19570531696	432	0.09241952232606439	0.8240740740740741	0.24738182847438436
YDL045C	-1	-/-	-542.811518907547	-24934.517792463303	108	0.09232365145228216	0.8240740740740741	0.2476648740447212
YAL026C	-1	-/-	-542.8671879768372	-20728.4354069829	108	0.0922279792746114	0.8240740740740741	0.24794791961505802
YIL133C	0	0/-	-542.9366431832314	-38439.69029901177	432	0.0922279792746114	0.8240740740740741	0.24794791961505802
YHR208W	0	0/0	-542.9666993469	-35811.72237049788	432	0.0922279792746114	0.8240740740740741	0.24794791961505802
YPL023C	0	0/0	-542.9876475036144	-35220.1216506511	432	0.0922279792746114	0.8240740740740741	0.24794791961505802
YDL138W	-1	-/+	-543.0556638240814	-20632.45842540264	108	0.09213250517598344	0.8240740740740741	0.24823096518539484
YJL198W	1	+/+	-543.1096403598785	-22082.638127803802	107	0.09307135470527404	0.8333333333333334	0.24823096518539484
YOR221C	-1	-/-	-543.2158502340317	-21087.348133802414	108	0.09297520661157024	0.8333333333333334	0.24851401075573168
YPL063W	-1	-/-	-543.2849136590958	-19748.596117079258	108	0.09287925696594428	0.8333333333333334	0.2487970563260685
YOR201C	-1	-/-	-543.3764898777008	-21370.416375637054	108	0.09278350515463918	0.8333333333333334	0.2490801018964053
YBR291C	0	0/+	-543.4832846745849	-35871.31473130733	432	0.09278350515463918	0.8333333333333334	0.2490801018964053
YPL015C	-1	-/-	-543.6239222288132	-21625.367183804512	108	0.09268795056642637	0.8333333333333334	0.24936314746674215
YJL035C	-1	-/-	-543.6714373826981	-22918.90305376053	108	0.09259259259259259	0.8333333333333334	0.24964619303707897
YDR423C	-1	-/-	-543.9624601602554	-24609.160078167915	108	0.09249743062692703	0.8333333333333334	0.24992923860741578
YKR036C	-1	-/-	-544.1020092964172	-22012.740319132805	108	0.09240246406570841	0.8333333333333334	0.2502122841777526
YKL110C	-1	-/-	-544.1163668334484	-21380.660329699516	108	0.09230769230769231	0.8333333333333334	0.25049532974808947
YIL155C	-1	-/0	-544.1882671117783	-27233.912975788116	108	0.09221311475409837	0.8333333333333334	0.2507783753184263
YOR034C	-1	-/-	-544.1969995498657	-24206.367198348045	108	0.09211873080859775	0.8333333333333334	0.2510614208887631
YGR134W	-1	-/-	-544.202431678772	-22895.459278464317	108	0.09202453987730061	0.8333333333333334	0.2513444664590999
YLR293C	-1	-/-	-544.237784743309	-21666.457291334867	108	0.09193054136874361	0.8333333333333334	0.25162751202943673
YPR051W	-1	-/-	-544.3286257982254	-22691.5341514349	108	0.09183673469387756	0.8333333333333334	0.25191055759977354
YML043C	-1	-/-	-544.3899385929108	-22672.99349451065	108	0.09174311926605505	0.8333333333333334	0.2521936031701104
YOR313C	-1	-/-	-544.4650962352753	-21514.997513771057	108	0.09164969450101833	0.8333333333333334	0.25247664874044723
YMR307W	0	0/-	-544.4712428152561	-35659.551183760166	432	0.09164969450101833	0.8333333333333334	0.25247664874044723
YBR282W	0	0/-	-544.5314389169216	-36069.303521335125	432	0.09164969450101833	0.8333333333333334	0.25247664874044723
YJL058C	-1	-/-	-544.5387070178986	-22660.236026644707	108	0.09155645981688708	0.8333333333333334	0.25275969431078404
YKR055W	-1	-/-	-544.6019239425659	-24594.669851511717	108	0.09146341463414634	0.8333333333333334	0.25304273988112086
YDR142C	-1	-/-	-544.631682664156	-26666.511908710003	108	0.09137055837563451	0.8333333333333334	0.2533257854514577
YML051W	-1	-/-	-544.678625702858	-21584.53260910511	108	0.09127789046653144	0.8333333333333334	0.2536088310217945
YJL111W	-1	-/-	-544.6887406110764	-20854.80057132244	108	0.0911854103343465	0.8333333333333334	0.25389187659213136
YNL128W	-1	-/-	-544.7143068313599	-21662.92037165165	108	0.09109311740890688	0.8333333333333334	0.2541749221624682
YAR031W	-1	-/0	-544.7505996823311	-21512.173903286457	108	0.0910010111223458	0.8333333333333334	0.254457967732805
YLR285W	-1	-/-	-544.7957550287247	-23168.44909608364	108	0.09090909090909091	0.8333333333333334	0.2547410133031418
YIL009W	-1	-/-	-544.8344914913177	-21469.715836048126	108	0.09081735620585267	0.8333333333333334	0.2550240588734786
YDR287W	0	0/-	-544.8391439914703	-39765.89730581641	432	0.09081735620585267	0.8333333333333334	0.2550240588734786
YDR441C	0	0/-	-544.8431279156357	-38460.084256950766	432	0.09081735620585267	0.8333333333333334	0.2550240588734786
YDR120C	-1	-/-	-544.9047136306763	-24313.79410624504	108	0.0907258064516129	0.8333333333333334	0.25530710444381544
YPR128C	-1	-/+	-545.3078836202621	-21875.959129691124	108	0.09063444108761329	0.8333333333333334	0.25559015001415225
YEL031W	-1	-/+	-545.3098886013031	-21178.76433610916	108	0.09054325955734406	0.8333333333333334	0.2558731955844891
YNR056C	-1	-/-	-545.3291115760803	-23522.93609547615	108	0.09045226130653267	0.8333333333333334	0.25615624115482594
YML100W	0	0/-	-545.3811849653721	-40410.95471899584	432	0.09045226130653267	0.8333333333333334	0.25615624115482594
YMR013C	-1	-/-	-545.5734975337982	-23470.840475827456	108	0.09036144578313253	0.8333333333333334	0.25643928672516275
YPL021W	-1	-/-	-545.6273415088654	-20394.471688985825	108	0.09027081243731194	0.8333333333333334	0.25672233229549957
YER009W	-1	-/0	-545.6287415027618	-22362.691984534264	108	0.09018036072144289	0.8333333333333334	0.2570053778658364
YMR313C	-1	-/-	-545.6622323989868	-25330.591509103775	108	0.09009009009009009	0.8333333333333334	0.2572884234361732
YMR016C	-1	-/-	-545.6645419597626	-20343.472647190094	108	0.09	0.8333333333333334	0.25757146900651007
YEL038W	0	0/0	-545.7396340966225	-34013.27546186	432	0.09	0.8333333333333334	0.25757146900651007
YCR008W	-1	-/-	-545.739946603775	-23990.086958408356	108	0.0899100899100899	0.8333333333333334	0.2578545145768469
YLR378C	-1	-/-	-545.8610166311264	-22881.082484602928	108	0.08982035928143713	0.8333333333333334	0.2581375601471837
YKL059C	-1	-/-	-545.9672334194183	-21811.643572807312	108	0.0897308075772682	0.8333333333333334	0.2584206057175205
YCR024C-A	1	+/0	-545.9920432567596	-20866.980556368828	107	0.09063745019920319	0.8425925925925926	0.2584206057175205
YDR466W	0	0/-	-546.0233188569546	-37330.524620346725	432	0.09063745019920319	0.8425925925925926	0.2584206057175205
YKL157W	0	0/0	-546.0443296991289	-37952.021547134966	432	0.09063745019920319	0.8425925925925926	0.2584206057175205
YOR196C	0	0/-	-546.0482534766197	-36440.34090710338	432	0.09063745019920319	0.8425925925925926	0.2584206057175205
YIL015W	0	0/-	-546.0607024729252	-34063.75206395984	432	0.09063745019920319	0.8425925925925926	0.2584206057175205
YLR079W	-1	-/-	-546.1403102874756	-21145.45912361145	108	0.09054726368159204	0.8425925925925926	0.25870365128785733
YDL131W	0	0/0	-546.1660439670086	-34129.97309800796	432	0.09054726368159204	0.8425925925925926	0.25870365128785733
YDR399W	0	0/-	-546.193859398365	-36083.0508749336	432	0.09054726368159204	0.8425925925925926	0.25870365128785733
YML012W	-1	-/-	-546.219225525856	-22634.54641854763	108	0.09045725646123261	0.8425925925925926	0.25898669685819414
YML067C	-1	-/-	-546.2671525478363	-21526.74321448803	108	0.0903674280039722	0.8425925925925926	0.259269742428531
YOL142W	-1	-/-	-546.2684943675995	-22915.010135769844	108	0.09027777777777778	0.8425925925925926	0.25955278799886783
YCL043C	-1	-/-	-546.3221207857132	-21110.153331816196	108	0.09018830525272548	0.8425925925925926	0.25983583356920464
YOR202W	0	0/0	-546.4046384692192	-32756.035897868685	432	0.09018830525272548	0.8425925925925926	0.25983583356920464
YJR135W-A	-1	-/-	-546.4349563121796	-21506.766670823097	108	0.0900990099009901	0.8425925925925926	0.26011887913954146
YKL216W	0	0/-	-546.4982993081212	-36610.890032052994	432	0.0900990099009901	0.8425925925925926	0.26011887913954146
YBL105C	-1	-/-	-546.5022294521332	-22041.555874094367	108	0.09000989119683482	0.8425925925925926	0.2604019247098783
YNL156C	-1	-/-	-546.5521210432053	-23650.86796043068	108	0.08992094861660078	0.8425925925925926	0.2606849702802151
YNL173C	-1	-/-	-546.7200900316238	-22047.537056729198	108	0.08983218163869694	0.8425925925925926	0.26096801585055196
YDR242W	0	0/0	-546.8383111655712	-37507.46792525053	432	0.08983218163869694	0.8425925925925926	0.26096801585055196
YOL089C	-1	-/-	-546.9109010696411	-23353.100899100304	108	0.08974358974358974	0.8425925925925926	0.2612510614208888
YCL037C	0	0/-	-546.9692659080029	-36370.744292449206	432	0.08974358974358974	0.8425925925925926	0.2612510614208888
YDL198C	-1	-/-	-546.9775105118752	-21295.597712516785	108	0.0896551724137931	0.8425925925925926	0.2615341069912256
YDR254W	-1	-/-	-547.0369536876678	-21323.426839113235	108	0.08956692913385826	0.8425925925925926	0.2618171525615624
YML035C	0	0/-	-547.0841252505779	-34126.23639125377	432	0.08956692913385826	0.8425925925925926	0.2618171525615624
YHR171W	-1	-/-	-547.1195032596588	-26952.838784635067	108	0.08947885939036382	0.8425925925925926	0.2621001981318992
YGR288W	-1	-/-	-547.1644978523254	-23974.990825474262	108	0.0893909626719057	0.8425925925925926	0.26238324370223604
YBR240C	-1	-/-	-547.2818630933762	-24285.51189432293	108	0.08930323846908735	0.8425925925925926	0.2626662892725729
YOR108W	0	0/0	-547.3025810867548	-37537.91724942997	432	0.08930323846908735	0.8425925925925926	0.2626662892725729
YER165W	-1	-/-	-547.30850481987	-23708.871310710907	108	0.0892156862745098	0.8425925925925926	0.2629493348429097
YKL189W	-1	-/-	-547.3281705379486	-23805.027309179306	108	0.089128305582762	0.8425925925925926	0.26323238041324654
YDR422C	-1	-/-	-547.3702459335327	-22247.467067614198	108	0.08904109589041095	0.8425925925925926	0.26351542598358335
YGL129C	-1	-/-	-547.4154584407806	-21142.257430434227	108	0.08895405669599218	0.8425925925925926	0.26379847155392017
YLR094C	0	0/-	-547.525584936142	-36083.34091094136	432	0.08895405669599218	0.8425925925925926	0.26379847155392017
YNL315C	0	0/-	-547.5299813449383	-35593.68951642886	432	0.08895405669599218	0.8425925925925926	0.26379847155392017
YML029W	-1	-/-	-547.5587697029114	-23509.2005982399	108	0.0888671875	0.8425925925925926	0.264081517124257
YLR109W	-1	-/-	-547.561785697937	-19219.720323950052	108	0.08878048780487804	0.8425925925925926	0.26436456269459385
YEL044W	0	0/-	-547.6047732532024	-36501.2481546551	432	0.08878048780487804	0.8425925925925926	0.26436456269459385
YLR394W	-1	-/-	-547.6085004806519	-23018.67806828022	108	0.08869395711500974	0.8425925925925926	0.26464760826493067
YPR024W	-1	-/-	-547.6331341266632	-24523.580837346613	108	0.08860759493670886	0.8425925925925926	0.2649306538352675
YER119C	-1	-/+	-547.645779132843	-25725.198905348778	108	0.08852140077821012	0.8425925925925926	0.2652136994056043
YOR273C	0	0/+	-547.6595932841301	-36464.41345565766	432	0.08852140077821012	0.8425925925925926	0.2652136994056043
YHR205W	-1	-/-	-547.6794596612453	-21793.8574013412	108	0.08843537414965986	0.8425925925925926	0.2654967449759411
YGR249W	-1	-/-	-547.6910338401794	-21484.184833288193	108	0.0883495145631068	0.8425925925925926	0.2657797905462779
YJR137C	-1	-/0	-547.7095651626587	-19916.09780418873	108	0.08826382153249272	0.8425925925925926	0.2660628361166148
YDL202W	0	0/-	-547.7481917887926	-35048.277797952294	432	0.08826382153249272	0.8425925925925926	0.2660628361166148
YOR080W	-1	-/-	-547.7639385461807	-21633.35977768898	108	0.08817829457364341	0.8425925925925926	0.2663458816869516
YMR161W	-1	-/-	-547.7732508182526	-21536.11381816864	108	0.08809293320425944	0.8425925925925926	0.26662892725728843
YER180C	0	0/-	-547.7900039255619	-35441.40596356988	432	0.08809293320425944	0.8425925925925926	0.26662892725728843
YGR007W	-1	-/-	-547.8515775203705	-22378.666264653206	108	0.08800773694390715	0.8425925925925926	0.26691197282762524
YDL232W	-1	-/-	-547.8657459020615	-23006.678828716278	108	0.08792270531400966	0.8425925925925926	0.26719501839796206
YKL095W	-1	-/-	-547.9048956632614	-23752.70724323392	108	0.08783783783783784	0.8425925925925926	0.2674780639682989
YDR335W	-1	-/-	-547.9301636219025	-22026.23967719078	108	0.08775313404050145	0.8425925925925926	0.26776110953863574
YLR344W	0	0/-	-547.9423407614231	-35969.47683852911	432	0.08775313404050145	0.8425925925925926	0.26776110953863574
YGR101W	-1	-/-	-547.9802281856537	-25384.87508916855	108	0.08766859344894026	0.8425925925925926	0.26804415510897256
YFL009W	-1	-/-	-548.06991147995	-22256.27301311493	108	0.0875842155919153	0.8425925925925926	0.2683272006793094
YFL045C	-1	-/-	-548.0764815807343	-22855.482553452253	108	0.0875	0.8425925925925926	0.2686102462496462
YPR169W	0	0/-	-548.0936835110188	-36305.038920514286	432	0.0875	0.8425925925925926	0.2686102462496462
YBR022W	-1	-/-	-548.2923018932343	-20317.869117856026	108	0.08741594620557157	0.8425925925925926	0.268893291819983
YBR023C	-1	-/-	-548.3153177499771	-21770.416567206383	108	0.0873320537428023	0.8425925925925926	0.2691763373903198
YJL153C	0	0/-	-548.3536741249263	-36847.60604670271	432	0.0873320537428023	0.8425925925925926	0.2691763373903198
YNL220W	-1	-/-	-548.5333798825741	-21302.547740101814	108	0.087248322147651	0.8425925925925926	0.2694593829606567
YBL067C	0	0/-	-548.6224339902401	-38442.48437216878	432	0.087248322147651	0.8425925925925926	0.2694593829606567
YDR085C	-1	-/-	-548.6342327594757	-25360.08195376396	108	0.0871647509578544	0.8425925925925926	0.2697424285309935
YPL252C	0	0/0	-548.6398297846317	-36220.141088441014	432	0.0871647509578544	0.8425925925925926	0.2697424285309935
YGL148W	0	0/0	-548.6590903401375	-36718.3581652306	432	0.0871647509578544	0.8425925925925926	0.2697424285309935
YKR021W	0	0/-	-548.6659791730344	-39952.302283573896	432	0.0871647509578544	0.8425925925925926	0.2697424285309935
YOR222W	0	0/+	-548.774313300848	-34144.34931114316	432	0.0871647509578544	0.8425925925925926	0.2697424285309935
YMR203W	-1	-/+	-548.8408405780792	-21766.117356061935	108	0.08708133971291866	0.8425925925925926	0.2700254741013303
YDL220C	-1	-/-	-548.8856257796288	-21023.142859995365	108	0.0869980879541109	0.8425925925925926	0.27030851967166714
YLR286C	-1	-/-	-549.0341492891312	-19834.6242069304	108	0.08691499522445081	0.8425925925925926	0.27059156524200395
YDR292C	-1	-/-	-549.1460869312286	-22368.31810247898	108	0.0868320610687023	0.8425925925925926	0.27087461081234077
YLR367W	0	0/-	-549.2037869989872	-39439.91466611624	432	0.0868320610687023	0.8425925925925926	0.27087461081234077
YBR135W	-1	-/-	-549.21435379982	-21755.676767230034	108	0.08674928503336511	0.8425925925925926	0.27115765638267764
YHR082C	-1	-/-	-549.2262697219849	-23735.093739390373	108	0.08666666666666667	0.8425925925925926	0.27144070195301445
YER045C	-1	-/-	-549.3146495819092	-21856.56314343214	108	0.08658420551855375	0.8425925925925926	0.27172374752335127
YNL169C	-1	-/-	-549.3186129331589	-21433.50051572919	108	0.08650190114068441	0.8425925925925926	0.2720067930936881
YOR079C	-1	-/+	-549.341227054596	-21702.54670369625	108	0.08641975308641975	0.8425925925925926	0.2722898386640249
YDR043C	-1	-/-	-549.4380303621292	-24526.88034772873	108	0.08633776091081594	0.8425925925925926	0.2725728842343617
YLR187W	0	0/-	-549.4487600922585	-36337.55998376012	432	0.08633776091081594	0.8425925925925926	0.2725728842343617
YCR017C	0	0/-	-549.4917156100273	-37100.46495048702	432	0.08633776091081594	0.8425925925925926	0.2725728842343617
YDR408C	0	0/-	-549.4922856092453	-35303.18690337241	432	0.08633776091081594	0.8425925925925926	0.2725728842343617
YER058W	0	0/-	-549.5123133659363	-37138.32022306323	432	0.08633776091081594	0.8425925925925926	0.2725728842343617
YPL214C	-1	-/-	-549.5259939432144	-23260.454069256783	108	0.08625592417061612	0.8425925925925926	0.2728559298046986
YPL101W	-1	-/-	-549.529453754425	-22293.979255679995	108	0.08617424242424243	0.8425925925925926	0.2731389753750354
YGR065C	0	0/+	-549.5697637498379	-36331.51682307571	432	0.08617424242424243	0.8425925925925926	0.2731389753750354
YKR048C	-1	-/-	-549.5844078063965	-20708.13183951378	108	0.08609271523178808	0.8425925925925926	0.2734220209453722
YHR005C-A	-1	-/-	-549.7363983392715	-20531.967636227608	108	0.08601134215500945	0.8425925925925926	0.27370506651570903
YOL091W	-1	-/-	-549.7512005567551	-21274.14138531685	108	0.08593012275731822	0.8425925925925926	0.27398811208604584
YBL006C	-1	-/-	-549.7561745643616	-21146.29604625702	108	0.08584905660377358	0.8425925925925926	0.27427115765638266
YNL106C	-1	-/-	-549.7610166072845	-22246.639184832573	108	0.08576814326107446	0.8425925925925926	0.27455420322671953
YPL159C	-1	-/-	-549.9099605977535	-23855.48736974597	108	0.0856873822975518	0.8425925925925926	0.27483724879705634
YHR184W	0	0/-	-549.9290668964386	-33861.990936383605	432	0.0856873822975518	0.8425925925925926	0.27483724879705634
YBR280C	-1	-/-	-549.9686599969864	-27416.12981927395	108	0.08560677328316087	0.8425925925925926	0.27512029436739316
YER051W	-1	-/-	-549.9966453313828	-21815.873597741127	108	0.08552631578947369	0.8425925925925926	0.27540333993773
YGR232W	0	0/0	-550.053293004632	-38087.86920461804	432	0.08552631578947369	0.8425925925925926	0.27540333993773
YDR107C	0	0/+	-550.097916290164	-36257.05360041559	432	0.08552631578947369	0.8425925925925926	0.27540333993773
YNL073W	-1	-/-	-550.1276905536652	-22687.481925979257	108	0.08544600938967137	0.8425925925925926	0.2756863855080668
YDR354W	0	0/0	-550.1435357034206	-35444.43433817476	432	0.08544600938967137	0.8425925925925926	0.2756863855080668
YDL160C	-1	-/-	-550.1996409893036	-21264.697495937347	108	0.08536585365853659	0.8425925925925926	0.2759694310784036
YDR378C	-1	-/-	-550.4139497280121	-22757.293140292168	108	0.08528584817244611	0.8425925925925926	0.2762524766487405
YMR043W	-1	-/-	-550.4446351528168	-20355.220351845026	108	0.0852059925093633	0.8425925925925926	0.2765355222190773
YMR012W	-1	-/-	-550.4870238304138	-21580.11200070381	108	0.08512628624883069	0.8425925925925926	0.2768185677894141
YPR067W	1	+/-	-550.5129197835922	-22248.80998790264	107	0.08598130841121496	0.8518518518518519	0.2768185677894141
YKL218C	0	0/-	-550.5905459225178	-34633.29063569754	432	0.08598130841121496	0.8518518518518519	0.2768185677894141
YER179W	-1	-/-	-550.7144453525543	-23530.578803777695	108	0.08590102707749767	0.8518518518518519	0.2771016133597509
YBR151W	0	0/0	-550.7480854690075	-36641.94648168981	432	0.08590102707749767	0.8518518518518519	0.2771016133597509
YBR086C	-1	-/+	-550.761487275362	-22033.074135512114	108	0.08582089552238806	0.8518518518518519	0.27738465893008774
YLR351C	0	0/0	-550.8166767060757	-36355.2651257962	432	0.08582089552238806	0.8518518518518519	0.27738465893008774
YDL033C	-1	-/-	-550.885199546814	-24050.09018599987	108	0.08574091332712022	0.8518518518518519	0.27766770450042455
YLR006C	-1	-/-	-550.9275443553925	-21344.99792277813	108	0.0856610800744879	0.8518518518518519	0.27795075007076137
YDR420W	-1	-/-	-550.9349302053452	-21674.66438150406	108	0.08558139534883721	0.8518518518518519	0.27823379564109824
YPR187W	-1	-/-	-550.9627480506897	-24287.45665025711	108	0.08550185873605948	0.8518518518518519	0.27851684121143505
YKL004W	-1	-/-	-550.9982678890228	-24181.971219301224	108	0.08542246982358404	0.8518518518518519	0.27879988678177187
YCL033C	-1	-/-	-551.0096545219421	-24494.671342611313	108	0.08534322820037106	0.8518518518518519	0.2790829323521087
YLR185W	0	0/-	-551.20072093606	-37064.06312454492	432	0.08534322820037106	0.8518518518518519	0.2790829323521087
YNL099C	-1	-/-	-551.2373359203339	-23009.891189455986	108	0.08526413345690455	0.8518518518518519	0.2793659779224455
YLR438W	0	0/0	-551.6669330000877	-37675.000338964164	432	0.08526413345690455	0.8518518518518519	0.2793659779224455
YDR311W	-1	-/-	-551.7417271137238	-22694.892032384872	108	0.08518518518518518	0.8518518518518519	0.2796490234927823
YGR224W	-1	-/-	-551.7448137998581	-20742.21335875988	108	0.0851063829787234	0.8518518518518519	0.2799320690631192
YLR075W	-1	-/-	-551.8284895420074	-20512.5302272439	108	0.08502772643253234	0.8518518518518519	0.280215114633456
YBR082C	-1	-/-	-551.9208989143372	-19752.76895236969	108	0.08494921514312095	0.8518518518518519	0.2804981602037928
YKL117W	-1	-/-	-552.01620221138	-22062.54730629921	108	0.08487084870848709	0.8518518518518519	0.2807812057741296
YLL049W	0	0/-	-552.0459982156754	-35141.5080319345	432	0.08487084870848709	0.8518518518518519	0.2807812057741296
YLR401C	-1	-/-	-552.054594039917	-23126.78446483612	108	0.0847926267281106	0.8518518518518519	0.28106425134446644
YHR055C	-1	-/-	-552.0846908092499	-20800.743822693825	108	0.0847145488029466	0.8518518518518519	0.28134729691480326
YDR177W	-1	-/-	-552.114408493042	-20389.384396851063	108	0.08463661453541858	0.8518518518518519	0.28163034248514013
YOR052C	0	0/-	-552.2266524266452	-39819.37525652163	432	0.08463661453541858	0.8518518518518519	0.28163034248514013
YKR019C	-1	-/-	-552.2369352579117	-23491.360837101936	108	0.08455882352941177	0.8518518518518519	0.28191338805547694
YLR163C	-1	-/-	-552.320205450058	-22221.204626441002	108	0.0844811753902663	0.8518518518518519	0.28219643362581376
YOL139C	-1	-/-	-552.3219788074493	-23646.78242981434	108	0.08440366972477065	0.8518518518518519	0.2824794791961506
YML086C	-1	-/-	-552.3233284950256	-21622.0060274601	108	0.0843263061411549	0.8518518518518519	0.2827625247664874
YER062C	-1	-/-	-552.3254098892212	-20183.965514421463	108	0.08424908424908426	0.8518518518518519	0.2830455703368242
YOL109W	-1	-/-	-552.3488576412201	-21293.01518201828	108	0.08417200365965233	0.8518518518518519	0.2833286159071611
YML052W	-1	-/-	-552.4377996921539	-23239.508395552635	108	0.08409506398537477	0.8518518518518519	0.2836116614774979
YNL310C	-1	-/-	-552.4542092084885	-23098.801499515772	108	0.08401826484018265	0.8518518518518519	0.2838947070478347
YEL064C	0	0/-	-552.5114980638027	-38357.90748219192	432	0.08401826484018265	0.8518518518518519	0.2838947070478347
YML046W	-1	-/-	-552.6347050666809	-19725.624905467033	108	0.08394160583941605	0.8518518518518519	0.2841777526181715
YGR133W	-1	-/-	-552.6840064525604	-23635.440416574478	108	0.08386508659981769	0.8518518518518519	0.28446079818850833
YBR229C	0	0/-	-552.6905487775803	-36765.45537254214	432	0.08386508659981769	0.8518518518518519	0.28446079818850833
YFL017W-A	-1	-/-	-552.8014628887177	-23113.01099538803	108	0.08378870673952642	0.8518518518518519	0.28474384375884515
YKL006C-A	-1	-/-	-552.8362185955048	-21879.425723314285	108	0.08371246587807098	0.8518518518518519	0.285026889329182
YOR151C	-1	-/-	-552.8400363922119	-21668.55960905552	108	0.08363636363636363	0.8518518518518519	0.28530993489951884
YNL279W	-1	-/-	-552.9734129905701	-21634.021885871887	108	0.08356039963669391	0.8518518518518519	0.28559298046985565
YLR450W	-1	-/-	-553.005580663681	-21145.25082218647	108	0.08348457350272233	0.8518518518518519	0.28587602604019247
YLR107W	-1	-/-	-553.0434517860413	-24337.81200826168	108	0.08340888485947416	0.8518518518518519	0.2861590716105293
YER093C	-1	-/-	-553.0809255838394	-23820.77307189256	108	0.08333333333333333	0.8518518518518519	0.2864421171808661
YDR304C	0	0/-	-553.090751439333	-34374.03026100993	432	0.08333333333333333	0.8518518518518519	0.2864421171808661
YER120W	-1	-/-	-553.2227728366852	-21688.24669110775	108	0.0832579185520362	0.8518518518518519	0.28672516275120297
YLR035C	-1	-/-	-553.223471403122	-23085.774789333344	108	0.08318264014466546	0.8518518518518519	0.2870082083215398
YKR087C	-1	-/-	-553.255984544754	-22954.518552064896	108	0.08310749774164408	0.8518518518518519	0.2872912538918766
YNL277W	0	0/0	-553.2735104560852	-37711.347721621394	432	0.08310749774164408	0.8518518518518519	0.2872912538918766
YGL224C	0	0/-	-553.2892609089613	-35045.727702969685	432	0.08310749774164408	0.8518518518518519	0.2872912538918766
YGL026C	0	0/0	-553.3016117215157	-34217.574926292524	432	0.08310749774164408	0.8518518518518519	0.2872912538918766
YBR223C	-1	-/-	-553.3201079368591	-23023.231821537018	108	0.08303249097472924	0.8518518518518519	0.2875742994622134
YER169W	-1	-/-	-553.332435965538	-23145.587090849876	108	0.0829576194770063	0.8518518518518519	0.2878573450325502
YHR014W	-1	-/-	-553.410703420639	-20429.31305551529	108	0.08288288288288288	0.8518518518518519	0.28814039060288704
YGR124W	0	0/0	-553.5057391822338	-35105.83463987522	432	0.08288288288288288	0.8518518518518519	0.28814039060288704
YML110C	-1	-/-	-553.525743663311	-22524.147111713886	108	0.08280828082808281	0.8518518518518519	0.2884234361732239
YJL140W	-1	-/-	-553.7303375005722	-21208.928540706635	108	0.08273381294964029	0.8518518518518519	0.28870648174356073
YFL010C	0	0/0	-553.7331300079823	-32344.244190238416	432	0.08273381294964029	0.8518518518518519	0.28870648174356073
YCR053W	-1	-/0	-553.7669438123703	-22983.628366947174	108	0.08265947888589398	0.8518518518518519	0.28898952731389754
YLL057C	0	0/0	-553.8260511755943	-34892.5820203796	432	0.08265947888589398	0.8518518518518519	0.28898952731389754
YDR084C	0	0/0	-553.8660342022777	-38254.504556559026	432	0.08265947888589398	0.8518518518518519	0.28898952731389754
YJR017C	-1	-/-	-553.9829344749451	-21396.372739076614	108	0.08258527827648116	0.8518518518518519	0.28927257288423436
YHR216W	0	0/-	-554.0012539923191	-35044.61525086127	432	0.08258527827648116	0.8518518518518519	0.28927257288423436
YIR001C	0	0/0	-554.0305392742157	-37687.45634624362	432	0.08258527827648116	0.8518518518518519	0.28927257288423436
YNL271C	-1	-/-	-554.0751440525055	-22925.389268130064	108	0.08251121076233184	0.8518518518518519	0.2895556184545712
YLR118C	0	0/-	-554.0940698981285	-35869.49214100838	432	0.08251121076233184	0.8518518518518519	0.2895556184545712
YHL029C	0	0/0	-554.2715334370732	-38348.30947560817	432	0.08251121076233184	0.8518518518518519	0.2895556184545712
YLR459W	-1	-/-	-554.2838765382767	-24203.12999355793	108	0.08243727598566308	0.8518518518518519	0.289838664024908
YOR181W	-1	-/-	-554.4073815345764	-20000.3800470531	108	0.08236347358997315	0.8518518518518519	0.29012170959524486
YNL259C	1	+/+	-554.4791209697723	-23436.02861070633	107	0.08318425760286226	0.8611111111111112	0.29012170959524486
YPL059W	-1	-/-	-554.530261516571	-22390.24670791626	108	0.08310991957104558	0.8611111111111112	0.2904047551655817
YHR099W	-1	-/-	-554.6360411643982	-22734.168930768967	108	0.08303571428571428	0.8611111111111112	0.2906878007359185
YGL078C	-1	-/-	-554.6445853710175	-23214.38347634673	108	0.08296164139161463	0.8611111111111112	0.2909708463062553
YML063W	0	0/-	-554.685201048851	-38097.513706594706	432	0.08296164139161463	0.8611111111111112	0.2909708463062553
YGR213C	-1	-/0	-554.7807745933533	-21428.776303768158	108	0.08288770053475936	0.8611111111111112	0.2912538918765921
YNR022C	0	0/-	-554.8680504262447	-35667.100287124515	432	0.08288770053475936	0.8611111111111112	0.2912538918765921
YNL077W	0	0/-	-554.8795208260417	-39541.12295588106	432	0.08288770053475936	0.8611111111111112	0.2912538918765921
YMR100W	-1	-/-	-554.9354264736176	-24410.64700639248	108	0.08281389136242208	0.8611111111111112	0.29153693744692893
YDL080C	-1	-/-	-554.9614398479462	-21904.17259848118	108	0.08274021352313167	0.8611111111111112	0.2918199830172658
YBR052C	0	0/0	-555.0162555798888	-37800.287043847144	432	0.08274021352313167	0.8611111111111112	0.2918199830172658
YNL185C	0	0/-	-555.0212154090405	-37208.270683556795	432	0.08274021352313167	0.8611111111111112	0.2918199830172658
YJR058C	0	0/-	-555.0835017263889	-38122.52935868502	432	0.08274021352313167	0.8611111111111112	0.2918199830172658
YCR011C	0	0/-	-555.1053608953953	-40669.51983959973	432	0.08274021352313167	0.8611111111111112	0.2918199830172658
YMR223W	0	0/-	-555.1198297142982	-34993.82929702476	432	0.08274021352313167	0.8611111111111112	0.2918199830172658
YGL206C	-1	-/-	-555.1580059528351	-22358.884267687798	108	0.08266666666666667	0.8611111111111112	0.2921030285876026
YLR308W	0	0/-	-555.3344879746437	-35829.16009500623	432	0.08266666666666667	0.8611111111111112	0.2921030285876026
YBR002C	-1	-/-	-555.4533168077469	-23291.85218167305	108	0.08259325044404973	0.8611111111111112	0.29238607415793944
YPR194C	0	0/-	-555.4844028055668	-31279.83455260005	432	0.08259325044404973	0.8611111111111112	0.29238607415793944
YIL156W	0	0/-	-555.5208955407143	-38024.02239322662	432	0.08259325044404973	0.8611111111111112	0.29238607415793944
YMR150C	-1	-/-	-555.766309261322	-23442.54175376892	108	0.08251996450754215	0.8611111111111112	0.29266911972827625
YGR027C	0	0/-	-555.8304630219936	-37937.393135003746	432	0.08251996450754215	0.8611111111111112	0.29266911972827625
YIL094C	0	0/0	-555.8347222357988	-35258.32210274041	432	0.08251996450754215	0.8611111111111112	0.29266911972827625
YLL039C	0	0/-	-555.8480872288346	-41167.43809517473	432	0.08251996450754215	0.8611111111111112	0.29266911972827625
YBR104W	0	0/+	-556.0507004708052	-37632.637640461326	432	0.08251996450754215	0.8611111111111112	0.29266911972827625
YPL244C	-1	-/+	-556.0613641738892	-23413.738920927048	108	0.08244680851063829	0.8611111111111112	0.29295216529861307
YMR101C	-1	-/-	-556.1160757541656	-22780.074107170105	108	0.08237378210806023	0.8611111111111112	0.2932352108689499
YIR036C	0	0/0	-556.1678010970354	-40628.75389750302	432	0.08237378210806023	0.8611111111111112	0.2932352108689499
YLR453C	-1	-/-	-556.2887420654297	-21171.29683613777	108	0.08230088495575222	0.8611111111111112	0.29351825643928675
YKL210W	0	0/-	-556.3192062079906	-38996.95137294382	432	0.08230088495575222	0.8611111111111112	0.29351825643928675
YGR041W	-1	-/-	-556.3195949792862	-21508.3473020792	108	0.08222811671087533	0.8611111111111112	0.29380130200962357
YNR010W	-1	-/-	-556.3600988388062	-21662.679361224174	108	0.08215547703180212	0.8611111111111112	0.2940843475799604
YGR222W	-1	-/-	-556.3715312480927	-21355.832177639008	108	0.0820829655781112	0.8611111111111112	0.2943673931502972
YGR096W	0	0/+	-556.4037016034126	-36882.278605654836	432	0.0820829655781112	0.8611111111111112	0.2943673931502972
YDR520C	0	0/-	-556.4391910135746	-39089.52100935578	432	0.0820829655781112	0.8611111111111112	0.2943673931502972
YNR028W	0	0/-	-556.4432999491692	-37534.93654105067	432	0.0820829655781112	0.8611111111111112	0.2943673931502972
YDR443C	-1	-/-	-556.4571077823639	-23497.236917972565	108	0.082010582010582	0.8611111111111112	0.294650438720634
YMR311C	-1	-/-	-556.5296551585197	-24369.105664670467	108	0.08193832599118943	0.8611111111111112	0.2949334842909708
YKL024C	0	0/-	-556.6651248037815	-37177.06132958084	432	0.08193832599118943	0.8611111111111112	0.2949334842909708
YIL148W	0	0/-	-556.7268734276295	-36110.69923515618	432	0.08193832599118943	0.8611111111111112	0.2949334842909708
YNL121C	-1	-/-	-556.737459897995	-21162.371399521828	108	0.0818661971830986	0.8611111111111112	0.2952165298613077
YDR076W	-1	-/-	-556.7474677562714	-20817.2556245327	108	0.08179419525065963	0.8611111111111112	0.2954995754316445
YOL020W	-1	-/+	-556.775267213583	-22729.059239715338	108	0.08172231985940245	0.8611111111111112	0.2957826210019813
YNR052C	-1	-/-	-556.920978307724	-21750.840969204903	108	0.08165057067603161	0.8611111111111112	0.29606566657231814
YFR009W	-1	-/-	-556.9636404514313	-20505.965832710266	108	0.08157894736842106	0.8611111111111112	0.29634871214265496
YOR028C	-1	-/-	-557.0954881906509	-22191.968686819077	108	0.08150744960560911	0.8611111111111112	0.2966317577129918
YER057C	0	0/0	-557.1333792507648	-36412.849934227765	432	0.08150744960560911	0.8611111111111112	0.2966317577129918
YGL215W	0	0/-	-557.1400297284126	-36064.47288952768	432	0.08150744960560911	0.8611111111111112	0.2966317577129918
YKL072W	0	0/0	-557.1688780784607	-36364.717247873545	432	0.08150744960560911	0.8611111111111112	0.2966317577129918
YLR350W	-1	-/-	-557.1801805496216	-24257.76368200779	108	0.08143607705779335	0.8611111111111112	0.29691480328332864
YOR350C	0	0/-	-557.197992503643	-37753.48714542575	432	0.08143607705779335	0.8611111111111112	0.29691480328332864
YNL047C	-1	-/-	-557.2558674812317	-23529.138309836388	108	0.08136482939632546	0.8611111111111112	0.29719784885366546
YER105C	-1	-/-	-557.2945816516876	-20856.70985198021	108	0.08129370629370629	0.8611111111111112	0.2974808944240023
YDR147W	-1	-/-	-557.3016189038754	-21265.193113178015	108	0.08122270742358079	0.8611111111111112	0.2977639399943391
YPL193W	-1	-/-	-557.3979424238205	-24379.736581087112	108	0.08115183246073299	0.8611111111111112	0.2980469855646759
YMR116C	-1	-/-	-557.400179028511	-23605.770775675774	108	0.08108108108108109	0.8611111111111112	0.2983300311350127
YLR312W-A	0	0/-	-557.4130575358868	-35268.57859200239	432	0.08108108108108109	0.8611111111111112	0.2983300311350127
YDR288W	-1	-/-	-557.4145777225494	-24044.371334314346	108	0.08101045296167247	0.8611111111111112	0.29861307670534953
YOR125C	0	0/0	-557.4903720021248	-35713.04545210302	432	0.08101045296167247	0.8611111111111112	0.29861307670534953
YGL222C	-1	-/-	-557.4955518245697	-21705.56915950775	108	0.08093994778067885	0.8611111111111112	0.2988961222756864
YNL288W	-1	-/-	-557.5061398744583	-22837.88740193844	108	0.0808695652173913	0.8611111111111112	0.2991791678460232
YOR204W	-1	-/-	-557.5239026546478	-22366.656064659357	108	0.08079930495221546	0.8611111111111112	0.29946221341636003
YFR005C	-1	-/-	-557.5528972148895	-22914.00746011734	108	0.08072916666666667	0.8611111111111112	0.29974525898669685
YBL088C	-1	-/-	-557.677809715271	-23228.146843910217	108	0.08065915004336513	0.8611111111111112	0.30002830455703366
YML106W	0	0/-	-557.8732962906361	-38309.13815806806	432	0.08065915004336513	0.8611111111111112	0.30002830455703366
YGR295C	0	0/-	-557.8859606981277	-36530.65190978348	432	0.08065915004336513	0.8611111111111112	0.30002830455703366
YLR048W	-1	-/-	-557.9078842401505	-23255.216884355992	108	0.0805892547660312	0.8611111111111112	0.3003113501273705
YGL008C	1	+/+	-558.0374653339386	-21688.628101706505	107	0.08138528138528138	0.8703703703703703	0.3003113501273705
YCR073W-A	-1	-/-	-558.0630514621735	-23872.086713075638	108	0.08131487889273356	0.8703703703703703	0.30059439569770735
YKR057W	-1	-/-	-558.1239737272263	-23212.672277629375	108	0.08124459809853068	0.8703703703703703	0.30087744126804417
YGL161C	0	0/0	-558.1367121338844	-40210.25244265795	432	0.08124459809853068	0.8703703703703703	0.30087744126804417
YDR208W	-1	-/-	-558.1483290791512	-25279.841863408685	108	0.08117443868739206	0.8703703703703703	0.301160486838381
YNL178W	0	0/-	-558.1795862019062	-37611.64688618481	432	0.08117443868739206	0.8703703703703703	0.301160486838381
YDR017C	-1	-/-	-558.1970753967762	-22975.542274720967	108	0.0811044003451251	0.8703703703703703	0.3014435324087178
YPL002C	-1	-/+	-558.2114951610565	-23503.389555692673	108	0.08103448275862069	0.8703703703703703	0.3017265779790546
YGL154C	0	0/0	-558.2364902794361	-38564.48153784871	432	0.08103448275862069	0.8703703703703703	0.3017265779790546
YML058W	-1	-/-	-558.2653849124908	-20949.70789361	108	0.08096468561584841	0.8703703703703703	0.3020096235493914
YPL122C	-1	-/-	-558.3108296394348	-23174.863124608994	108	0.08089500860585198	0.8703703703703703	0.3022926691197283
YMR282C	0	0/-	-558.3697519600391	-37586.451224423945	432	0.08089500860585198	0.8703703703703703	0.3022926691197283
YLR024C	0	0/-	-558.389766484499	-38254.00405717641	432	0.08089500860585198	0.8703703703703703	0.3022926691197283
YOL103W	0	0/-	-558.4034332931042	-36454.450770866126	432	0.08089500860585198	0.8703703703703703	0.3022926691197283
YFL034C-A	0	0/-	-558.4957533180714	-36977.89546572324	432	0.08089500860585198	0.8703703703703703	0.3022926691197283
YOL125W	-1	-/-	-558.5311077833176	-24154.98877964914	108	0.08082545141874463	0.8703703703703703	0.3025757146900651
YOR197W	0	0/-	-558.5653447508812	-35791.07160982117	432	0.08082545141874463	0.8703703703703703	0.3025757146900651
YPR183W	-1	-/-	-558.6911387443542	-22499.185053229332	108	0.08075601374570447	0.8703703703703703	0.3028587602604019
YJL003W	-1	-/-	-558.7187622785568	-24391.631021142006	108	0.08068669527896996	0.8703703703703703	0.30314180583073874
YFL029C	-1	-/-	-558.8223984241486	-21932.441472411156	108	0.08061749571183534	0.8703703703703703	0.30342485140107556
YDR259C	-1	-/-	-558.8332406282425	-21754.366433262825	108	0.0805484147386461	0.8703703703703703	0.30370789697141237
YDR040C	1	+/+	-558.9746844768524	-21319.67576891184	107	0.08133561643835617	0.8796296296296297	0.30370789697141237
YBR037C	1	+/-	-559.051717042923	-22560.386313319206	107	0.08212147134302823	0.8888888888888888	0.30370789697141237
YGL018C	-1	-/-	-559.0947341918945	-21797.343505859375	108	0.08205128205128205	0.8888888888888888	0.30399094254174924
YNL244C	-1	-/-	-559.1468397378922	-22028.958259105682	108	0.08198121263877028	0.8888888888888888	0.30427398811208606
YDR106W	-1	-/-	-559.1655780076981	-21682.3896766901	108	0.08191126279863481	0.8888888888888888	0.3045570336824229
YEL054C	-1	-/-	-559.2630590200424	-23712.403307795525	108	0.08184143222506395	0.8888888888888888	0.3048400792527597
YOR036W	-1	-/-	-559.2746722698212	-26086.88559639454	108	0.0817717206132879	0.8888888888888888	0.3051231248230965
YIL167W	-1	-/0	-559.3927270174026	-22405.995940208435	108	0.08170212765957446	0.8888888888888888	0.3054061703934333
YFR044C	0	0/0	-559.4036992490292	-36699.969890343025	432	0.08170212765957446	0.8888888888888888	0.3054061703934333
YGR052W	0	0/-	-559.4186483025551	-38270.79400315508	432	0.08170212765957446	0.8888888888888888	0.3054061703934333
YLR020C	-1	-/-	-559.5587124824524	-21234.818281292915	108	0.08163265306122448	0.8888888888888888	0.3056892159637702
YJL158C	0	0/-	-559.6388056874275	-37384.019962631166	432	0.08163265306122448	0.8888888888888888	0.3056892159637702
YLR022C	-1	-/-	-559.6817955970764	-22652.00625501573	108	0.08156329651656755	0.8888888888888888	0.305972261534107
YNL129W	-1	-/-	-559.7662975788116	-18374.54603537917	108	0.08149405772495756	0.8888888888888888	0.3062553071044438
YPL165C	0	0/-	-559.8037608265877	-36504.9731182456	432	0.08149405772495756	0.8888888888888888	0.3062553071044438
YKL211C	0	0/0	-559.8348622769117	-34618.356632851064	432	0.08149405772495756	0.8888888888888888	0.3062553071044438
YPR043W	0	0/-	-559.9406149685383	-36877.98151855171	432	0.08149405772495756	0.8888888888888888	0.3062553071044438
YLR248W	-1	-/-	-559.9476345777512	-25662.66526865959	108	0.08142493638676845	0.8888888888888888	0.30653835267478063
YGL194C	-1	-/-	-560.0262163877487	-22168.101123452187	108	0.08135593220338982	0.8888888888888888	0.30682139824511745
YNL007C	-1	-/-	-560.0976028442383	-21478.639472603798	108	0.08128704487722269	0.8888888888888888	0.30710444381545426
YCR024C	0	0/-	-560.2116401195526	-37718.95172455907	432	0.08128704487722269	0.8888888888888888	0.30710444381545426
YDR523C	-1	-/-	-560.2567670345306	-23459.323855876923	108	0.08121827411167512	0.8888888888888888	0.30738748938579114
YGR118W	-1	-/-	-560.2960758209229	-23062.952166080475	108	0.08114961961115807	0.8888888888888888	0.30767053495612795
YGL028C	-1	-/-	-560.304306268692	-21763.45964038372	108	0.08108108108108109	0.8888888888888888	0.30795358052646477
YLL024C	-1	-/-	-560.3184218406677	-20398.236435890198	108	0.0810126582278481	0.8888888888888888	0.3082366260968016
YDL175C	-1	-/-	-560.320445895195	-22700.33713364601	108	0.08094435075885328	0.8888888888888888	0.3085196716671384
YNL204C	0	0/-	-560.3474581763148	-36180.68826495111	432	0.08094435075885328	0.8888888888888888	0.3085196716671384
YGL236C	-1	-/-	-560.454756975174	-22057.18939089775	108	0.08087615838247683	0.8888888888888888	0.3088027172374752
YDR312W	-1	-/-	-560.46539747715	-23410.98841959238	108	0.08080808080808081	0.8888888888888888	0.3090857628078121
YNL005C	0	0/-	-560.6280402243137	-37856.18929465115	432	0.08080808080808081	0.8888888888888888	0.3090857628078121
YER104W	-1	-/-	-560.6900560855865	-24875.174995303154	108	0.08074011774600505	0.8888888888888888	0.3093688083781489
YNL311C	-1	-/-	-560.7076296806335	-22002.154643774033	108	0.08067226890756303	0.8888888888888888	0.3096518539484857
YDR224C	-1	-/-	-560.7146952152252	-22499.727738261223	108	0.08060453400503778	0.8888888888888888	0.3099348995188225
YJR108W	-1	-/-	-560.8695111274719	-22879.536526441574	108	0.08053691275167785	0.8888888888888888	0.31021794508915934
YLR354C	-1	-/0	-560.9453642368317	-22294.965688824654	108	0.08046940486169321	0.8888888888888888	0.31050099065949616
YLR010C	-1	-/-	-561.0330041646957	-23417.864622950554	108	0.08040201005025126	0.8888888888888888	0.310784036229833
YML077W	-1	-/-	-561.0895048379898	-23885.713030576706	108	0.0803347280334728	0.8888888888888888	0.31106708180016984
YEL047C	0	0/-	-561.1438628137112	-36116.7399392277	432	0.0803347280334728	0.8888888888888888	0.31106708180016984
YOR104W	0	0/0	-561.1985942721367	-39153.16729373485	432	0.0803347280334728	0.8888888888888888	0.31106708180016984
YMR246W	-1	-/+	-561.2094037532806	-21002.198648378253	108	0.0802675585284281	0.8888888888888888	0.31135012737050666
YLR138W	-1	-/+	-561.3899059295654	-20776.79258966446	108	0.08020050125313283	0.8888888888888888	0.3116331729408435
YLR016C	-1	-/-	-561.393453836441	-21472.53298819065	108	0.08013355592654424	0.8888888888888888	0.3119162185111803
YDL169C	0	0/0	-561.5112567320466	-43517.8249393329	432	0.08013355592654424	0.8888888888888888	0.3119162185111803
YDL217C	-1	-/-	-561.5429775714874	-22089.84501838684	108	0.08006672226855713	0.8888888888888888	0.3121992640815171
YDL239C	0	0/-	-561.5659671723843	-37182.43725657463	432	0.08006672226855713	0.8888888888888888	0.3121992640815171
YDR418W	-1	-/-	-561.5721915960312	-23275.46076181531	108	0.08	0.8888888888888888	0.312482309651854
YPR026W	0	0/-	-561.5848423540592	-42398.25437232852	432	0.08	0.8888888888888888	0.312482309651854
YDR086C	-1	-/-	-561.5933101177216	-22004.650369882584	108	0.07993338884263114	0.8888888888888888	0.3127653552221908
YML121W	1	+/+	-561.6064257621765	-20694.329986333847	107	0.08069883527454243	0.8981481481481481	0.3127653552221908
YOL080C	-1	-/-	-561.6153353452682	-23283.709915712476	108	0.08063175394846218	0.8981481481481481	0.3130484007925276
YGR216C	-1	-/-	-561.7306760549545	-23753.73352074623	108	0.08056478405315615	0.8981481481481481	0.3133314463628644
YDR119W	0	0/-	-561.7328339219093	-37096.710210682824	432	0.08056478405315615	0.8981481481481481	0.3133314463628644
YPR042C	-1	-/-	-561.7577849626541	-21787.69707608223	108	0.08049792531120332	0.8981481481481481	0.31361449193320123
YBR127C	-1	-/+	-561.7993557453156	-20791.22689563036	108	0.08043117744610281	0.8981481481481481	0.31389753750353805
YCR032W	0	0/-	-561.9784947633743	-37750.68092420697	432	0.08043117744610281	0.8981481481481481	0.31389753750353805
YDR461W	-1	-/-	-561.990077495575	-21276.34199464321	108	0.08036454018227009	0.8981481481481481	0.3141805830738749
YEL042W	-1	-/-	-562.0296000242233	-22636.000990882516	108	0.0802980132450331	0.8981481481481481	0.31446362864421173
YGL023C	0	0/-	-562.1202962398529	-35966.00863837078	432	0.0802980132450331	0.8981481481481481	0.31446362864421173
YLR436C	0	0/-	-562.3272972106934	-38161.4885263741	432	0.0802980132450331	0.8981481481481481	0.31446362864421173
YOR173W	-1	-/-	-562.3353207111359	-27556.487646102905	108	0.08023159636062861	0.8981481481481481	0.31474667421454855
YOR236W	-1	-/0	-562.3944638967514	-25001.236971855164	108	0.08016528925619834	0.8981481481481481	0.31502971978488536
YHR044C	0	0/0	-562.4843729734421	-36931.89636722207	432	0.08016528925619834	0.8981481481481481	0.31502971978488536
YMR135C	-1	-/-	-562.5766129493713	-26289.305301308632	108	0.08009909165978531	0.8981481481481481	0.3153127653552222
YGL017W	-1	-/-	-562.6620509624481	-21493.189529180527	108	0.08003300330033003	0.8981481481481481	0.315595810925559
YGL252C	-1	-/-	-562.6995881795883	-21346.47879767418	108	0.07996702390766694	0.8981481481481481	0.31587885649589587
YOR129C	-1	-/-	-562.7820880413055	-24083.68565750122	108	0.07990115321252059	0.8981481481481481	0.3161619020662327
YGR062C	0	0/-	-562.8296717405319	-36574.90922729671	432	0.07990115321252059	0.8981481481481481	0.3161619020662327
YKL013C	-1	-/-	-562.891389131546	-22760.086055755615	108	0.07983539094650206	0.8981481481481481	0.3164449476365695
YIL017C	-1	-/-	-562.9073167443275	-25717.53356307745	108	0.07976973684210527	0.8981481481481481	0.3167279932069063
YMR037C	-1	-/-	-562.9339450597763	-24718.128118634224	108	0.07970419063270337	0.8981481481481481	0.3170110387772431
YDR403W	0	0/-	-562.9762334525585	-38628.360228940845	432	0.07970419063270337	0.8981481481481481	0.3170110387772431
YHR204W	-1	-/-	-562.9805327355862	-23816.34078273177	108	0.07963875205254516	0.8981481481481481	0.31729408434757994
YKR014C	-1	-/-	-563.0036220550537	-23890.401079297066	108	0.07957342083675144	0.8981481481481481	0.3175771299179168
YDL042C	-1	-/-	-563.0257322788239	-23063.753809034824	108	0.07950819672131147	0.8981481481481481	0.3178601754882536
YOL140W	0	0/0	-563.0332717895508	-33862.335030386224	432	0.07950819672131147	0.8981481481481481	0.3178601754882536
YKR101W	-1	-/-	-563.0585763454437	-23003.845343589783	108	0.07944307944307945	0.8981481481481481	0.31814322105859044
YML076C	-1	-/-	-563.0996356010437	-23605.22353541851	108	0.07937806873977087	0.8981481481481481	0.31842626662892726
YNR031C	-1	-/-	-563.1038969755173	-22127.637827396393	108	0.07931316434995912	0.8981481481481481	0.31870931219926407
YBR072W	-1	-/-	-563.1341877579689	-26792.071610033512	108	0.07924836601307189	0.8981481481481481	0.3189923577696009
YBR249C	0	0/0	-563.2408234067261	-37170.67425040342	432	0.07924836601307189	0.8981481481481481	0.3189923577696009
YOR260W	-1	-/-	-563.2899632453918	-22233.222558036447	108	0.07918367346938776	0.8981481481481481	0.3192754033399377
YKL020C	-1	-/-	-563.3196017742157	-23767.275810837746	108	0.07911908646003263	0.8981481481481481	0.3195584489102746
YER038C	-1	-/-	-563.3762452602386	-21728.392691254616	108	0.07905460472697637	0.8981481481481481	0.3198414944806114
YDL222C	0	0/-	-563.3831032961607	-40458.830728545785	432	0.07905460472697637	0.8981481481481481	0.3198414944806114
YNL326C	-1	-/-	-563.4638304710388	-25138.57337331772	108	0.07899022801302931	0.8981481481481481	0.3201245400509482
YKL145W	-1	-/-	-563.5806035995483	-22247.773188114166	108	0.07892595606183889	0.8981481481481481	0.320407585621285
YDR261C	0	0/-	-563.5920218527317	-34800.16220229864	432	0.07892595606183889	0.8981481481481481	0.320407585621285
YPR106W	0	0/-	-563.6510980427265	-38250.683853805065	432	0.07892595606183889	0.8981481481481481	0.320407585621285
YDR519W	0	0/-	-563.6674227118492	-38683.75605108589	432	0.07892595606183889	0.8981481481481481	0.320407585621285
YPL019C	-1	-/-	-563.6703908443451	-21177.95027601719	108	0.07886178861788617	0.8981481481481481	0.32069063119162183
YHL006C	-1	-/-	-563.7781779766083	-23714.590749680996	108	0.07879772542648253	0.8981481481481481	0.32097367676195865
YPL230W	0	0/-	-563.9235166311264	-41465.91351220012	432	0.07879772542648253	0.8981481481481481	0.32097367676195865
YDR457W	-1	-/-	-563.9540214538574	-22478.051570773125	108	0.07873376623376624	0.8981481481481481	0.3212567223322955
YNL231C	-1	-/-	-563.9649342298508	-18660.15984609723	108	0.0786699107866991	0.8981481481481481	0.32153976790263233
YDR500C	0	0/-	-564.0024487227201	-37638.908293910325	432	0.0786699107866991	0.8981481481481481	0.32153976790263233
YJR130C	0	0/0	-564.0133285149932	-37214.72045177966	432	0.0786699107866991	0.8981481481481481	0.32153976790263233
YDL018C	0	0/-	-564.0381218194962	-38230.38794875145	432	0.0786699107866991	0.8981481481481481	0.32153976790263233
YAL016W	-1	-/-	-564.0426958799362	-24241.127646565437	108	0.07860615883306321	0.8981481481481481	0.32182281347296915
YDL081C	-1	-/-	-564.0609939098358	-23350.41065198183	108	0.07854251012145749	0.8981481481481481	0.32210585904330596
YNL020C	-1	-/-	-564.0970160961151	-22142.67730295658	108	0.0784789644012945	0.8981481481481481	0.3223889046136428
YHR165C	-1	-/-	-564.1791006326675	-22213.92609745264	108	0.07841552142279709	0.8981481481481481	0.3226719501839796
YGR193C	-1	-/-	-564.315162062645	-21553.62823843956	108	0.07835218093699516	0.8981481481481481	0.32295499575431647
YDL189W	0	0/0	-564.327367067337	-36512.439877174795	432	0.07835218093699516	0.8981481481481481	0.32295499575431647
YDR470C	-1	-/+	-564.3496341705322	-23343.444717884064	108	0.07828894269572235	0.8981481481481481	0.3232380413246533
YFR023W	0	0/0	-564.5167728662491	-35528.80948603153	432	0.07828894269572235	0.8981481481481481	0.3232380413246533
YDL197C	-1	-/-	-564.5611268281937	-22754.884800076485	108	0.07822580645161291	0.8981481481481481	0.3235210868949901
YJL170C	-1	-/-	-564.6169245243073	-21815.955114006996	108	0.0781627719580983	0.8981481481481481	0.3238041324653269
YOR298C-A	-1	-/-	-564.6368677616119	-22551.78730249405	108	0.07809983896940419	0.8981481481481481	0.3240871780356637
YER017C	-1	-/-	-564.6622409820557	-23652.674891114235	108	0.07803700724054706	0.8981481481481481	0.32437022360600054
YDR472W	-1	-/-	-564.7761147022247	-22894.363332748413	108	0.07797427652733119	0.8981481481481481	0.3246532691763374
YNR065C	0	0/-	-564.7800424098969	-34313.98172997311	432	0.07797427652733119	0.8981481481481481	0.3246532691763374
YKL056C	-1	-/-	-564.8254609107971	-22023.467101812363	108	0.07791164658634538	0.8981481481481481	0.3249363147466742
YHR049W	0	0/0	-564.8564586341381	-34772.60980023071	432	0.07791164658634538	0.8981481481481481	0.3249363147466742
YKR011C	0	0/0	-564.9011307358742	-38572.02900802344	432	0.07791164658634538	0.8981481481481481	0.3249363147466742
YER060W	0	0/-	-564.9091541860253	-36161.43050015159	432	0.07791164658634538	0.8981481481481481	0.3249363147466742
YPR017C	-1	-/-	-564.9276325702667	-23026.8973736763	108	0.07784911717495988	0.8981481481481481	0.32521936031701104
YHR016C	-1	-/-	-564.9625089168549	-25053.766141414642	108	0.07778668805132317	0.8981481481481481	0.32550240588734786
YNR032W	-1	-/-	-565.1059939861298	-23308.178805589676	108	0.07772435897435898	0.8981481481481481	0.32578545145768467
YPL130W	-1	-/-	-565.1685285568237	-21195.10217130184	108	0.07766212970376302	0.8981481481481481	0.3260684970280215
YOL136C	0	0/-	-565.2000475823879	-34194.516868468374	432	0.07766212970376302	0.8981481481481481	0.3260684970280215
YLR134W	-1	-/-	-565.2228164672852	-19890.968858271837	108	0.0776	0.8981481481481481	0.32635154259835836
YDR284C	-1	-/-	-565.246342420578	-22859.2320677042	108	0.07753796962430055	0.8981481481481481	0.3266345881686952
YKL155C	0	0/-	-565.2744651138783	-37495.080867901444	432	0.07753796962430055	0.8981481481481481	0.3266345881686952
YOR176W	0	0/0	-565.3192115724087	-35159.23157220334	432	0.07753796962430055	0.8981481481481481	0.3266345881686952
YFR047C	-1	-/-	-565.4435138702393	-21668.32606935501	108	0.07747603833865814	0.8981481481481481	0.326917633739032
YBR130C	-1	-/-	-565.459178686142	-22606.769260644913	108	0.07741420590582601	0.8981481481481481	0.3272006793093688
YNL307C	-1	-/-	-565.486739397049	-22681.043600678444	108	0.0773524720893142	0.8981481481481481	0.3274837248797056
YBR094W	0	0/0	-565.5015748739243	-36039.86487440765	432	0.0773524720893142	0.8981481481481481	0.3274837248797056
YGL186C	0	0/-	-565.6060816049576	-36290.162142664194	432	0.0773524720893142	0.8981481481481481	0.3274837248797056
YNL124W	0	0/-	-565.6769260168076	-37247.29872818291	432	0.0773524720893142	0.8981481481481481	0.3274837248797056
YOL033W	-1	-/-	-565.7198978662491	-22203.32887351513	108	0.07729083665338646	0.8981481481481481	0.32776677045004243
YJL139C	-1	-/-	-565.739107131958	-22910.271562695503	108	0.07722929936305732	0.8981481481481481	0.3280498160203793
YOR284W	-1	-/0	-565.77798640728	-21777.24445450306	108	0.07716785998408911	0.8981481481481481	0.3283328615907161
YJL108C	-1	-/-	-565.7882471084595	-20881.280993044376	108	0.07710651828298887	0.8981481481481481	0.32861590716105293
YER090W	0	0/0	-565.7965073436499	-34201.45889685489	432	0.07710651828298887	0.8981481481481481	0.32861590716105293
YKL019W	-1	-/-	-565.9638402462006	-23407.609181046486	108	0.07704527402700556	0.8981481481481481	0.32889895273138975
YPL049C	-1	-/-	-565.9936304092407	-20893.161744385958	108	0.07698412698412699	0.8981481481481481	0.32918199830172656
YMR106C	-1	-/-	-566.0093405246735	-21134.540765106678	108	0.07692307692307693	0.8981481481481481	0.3294650438720634
YHL034C	-1	-/0	-566.0901001691818	-20562.85090148449	108	0.0768621236133122	0.8981481481481481	0.32974808944240025
YFL028C	0	0/-	-566.1073451908305	-35305.415624157526	432	0.0768621236133122	0.8981481481481481	0.32974808944240025
YML092C	-1	-/-	-566.283597946167	-23100.57264626026	108	0.0768012668250198	0.8981481481481481	0.33003113501273706
YGL192W	-1	-/-	-566.3405539989471	-21620.66135084629	108	0.07674050632911393	0.8981481481481481	0.3303141805830739
YER177W	-1	-/-	-566.373915553093	-22788.327589392662	108	0.0766798418972332	0.8981481481481481	0.3305972261534107
YJL106W	-1	-/-	-566.4483659267426	-23048.052251815796	108	0.07661927330173776	0.8981481481481481	0.3308802717237475
YJR046W	-1	-/-	-566.6074123382568	-23765.078750252724	108	0.07655880031570639	0.8981481481481481	0.3311633172940843
YDR263C	-1	-/-	-566.803248167038	-22518.84106874466	108	0.07649842271293375	0.8981481481481481	0.3314463628644212
YLR167W	-1	-/-	-566.9581623077393	-21726.25675904751	108	0.0764381402679275	0.8981481481481481	0.331729408434758
YBR193C	-1	-/-	-566.9813500642776	-22165.2103369236	108	0.07637795275590552	0.8981481481481481	0.3320124540050948
YKL142W	0	0/0	-566.9892780333757	-40349.97521839291	432	0.07637795275590552	0.8981481481481481	0.3320124540050948
YDL053C	0	0/0	-567.1289134770632	-38317.86097827554	432	0.07637795275590552	0.8981481481481481	0.3320124540050948
YNR046W	-1	-/-	-567.1882560253143	-23256.61685860157	108	0.07631785995279308	0.8981481481481481	0.33229549957543164
YGL039W	-1	-/-	-567.2601382732391	-20217.069689035416	108	0.07625786163522012	0.8981481481481481	0.33257854514576846
YKL191W	-1	-/-	-567.2956840991974	-22884.97501373291	108	0.07619795758051846	0.8981481481481481	0.33286159071610527
YKL017C	-1	-/-	-567.3122324943542	-21587.40944504738	108	0.076138147566719	0.8981481481481481	0.33314463628644214
YJL069C	-1	-/-	-567.3167608380318	-23340.6498798877	108	0.07607843137254902	0.8981481481481481	0.33342768185677896
YBR031W	0	0/-	-567.3655756115913	-38843.08558180928	432	0.07607843137254902	0.8981481481481481	0.33342768185677896
YJL156C	-1	-/-	-567.3735525608063	-22866.77911221981	108	0.07601880877742946	0.8981481481481481	0.33371072742711577
YJR025C	-1	-/-	-567.394837975502	-19210.226491093636	108	0.0759592795614722	0.8981481481481481	0.3339937729974526
YMR154C	0	0/-	-567.3959313631058	-38932.02833060175	432	0.0759592795614722	0.8981481481481481	0.3339937729974526
YDR406W	0	0/-	-567.4838815927505	-38468.649172477424	432	0.0759592795614722	0.8981481481481481	0.3339937729974526
YNL069C	0	0/-	-567.5620041489601	-37954.79460063577	432	0.0759592795614722	0.8981481481481481	0.3339937729974526
YPL239W	-1	-/-	-567.6988041400909	-21205.799885869026	108	0.07589984350547731	0.8981481481481481	0.3342768185677894
YLR340W	-1	-/-	-567.7754833698273	-23199.422091126442	108	0.07584050039093042	0.8981481481481481	0.3345598641381262
YDR488C	-1	-/-	-567.8564542531967	-22034.956898093224	108	0.07578125	0.8981481481481481	0.3348429097084631
YKL121W	0	0/0	-567.8789056837559	-41423.851424470544	432	0.07578125	0.8981481481481481	0.3348429097084631
YCR065W	-1	-/-	-567.9969961643219	-22310.72706693411	108	0.07572209211553474	0.8981481481481481	0.3351259552787999
YLL043W	-1	-/+	-568.02634370327	-21909.462914943695	108	0.07566302652106084	0.8981481481481481	0.3354090008491367
YOR154W	0	0/-	-568.0343672633171	-35639.14460930228	432	0.07566302652106084	0.8981481481481481	0.3354090008491367
YBR035C	-1	-/-	-568.0453653335571	-23612.77403628826	108	0.07560405300077942	0.8981481481481481	0.33569204641947353
YOR110W	-1	-/-	-568.0501359701157	-21883.777746081352	108	0.07554517133956386	0.8981481481481481	0.33597509198981035
YHR128W	0	0/-	-568.0670118406415	-38380.2832013201	432	0.07554517133956386	0.8981481481481481	0.33597509198981035
YIL106W	-1	-/-	-568.0936167240143	-21048.436386823654	108	0.0754863813229572	0.8981481481481481	0.33625813756014716
YPL206C	-1	-/-	-568.0971899032593	-24422.54773414135	108	0.07542768273716952	0.8981481481481481	0.33654118313048403
YLR333C	0	0/-	-568.183709770441	-37820.101325035095	432	0.07542768273716952	0.8981481481481481	0.33654118313048403
YAL031C	-1	-/-	-568.2530844211578	-24793.406188964844	108	0.07536907536907538	0.8981481481481481	0.33682422870082085
YLR448W	-1	-/-	-568.2982032299042	-23296.649434238672	108	0.07531055900621118	0.8981481481481481	0.33710727427115766
YLR443W	0	0/+	-568.3477432727814	-36665.426489561796	432	0.07531055900621118	0.8981481481481481	0.33710727427115766
YPR082C	-1	-/-	-568.3577953577042	-23144.119586110115	108	0.07525213343677269	0.8981481481481481	0.3373903198414945
YNL252C	0	0/-	-568.426764011383	-34727.61531588435	432	0.07525213343677269	0.8981481481481481	0.3373903198414945
YBL076C	0	0/-	-568.4731510579586	-38698.99664345104	432	0.07525213343677269	0.8981481481481481	0.3373903198414945
YNL094W	-1	-/-	-568.6078400611877	-24789.29226922989	108	0.07519379844961241	0.8981481481481481	0.3376733654118313
YGL009C	0	0/0	-568.6281570494175	-34000.20789117366	432	0.07519379844961241	0.8981481481481481	0.3376733654118313
YDR477W	-1	-/-	-568.6558125019073	-21667.300833821297	108	0.07513555383423702	0.8981481481481481	0.3379564109821681
YFL007W	0	0/-	-568.7853752672672	-37974.83490309119	432	0.07513555383423702	0.8981481481481481	0.3379564109821681
YKR071C	0	0/-	-568.7963693737984	-34268.51498037763	432	0.07513555383423702	0.8981481481481481	0.3379564109821681
YMR017W	0	0/-	-568.8151750415564	-38210.187336839736	432	0.07513555383423702	0.8981481481481481	0.3379564109821681
YHR199C	0	0/0	-568.8226895555854	-40829.62351721525	432	0.07513555383423702	0.8981481481481481	0.3379564109821681
YMR300C	0	0/-	-568.8378829061985	-36669.14626983553	432	0.07513555383423702	0.8981481481481481	0.3379564109821681
YPR047W	0	0/-	-568.8725395798683	-38797.250479362905	432	0.07513555383423702	0.8981481481481481	0.3379564109821681
YBR256C	-1	-/-	-568.8991732597351	-21276.250352740288	108	0.07507739938080496	0.8981481481481481	0.338239456552505
YGL213C	-1	-/-	-568.9027827978134	-22563.788407206535	108	0.07501933488012374	0.8981481481481481	0.3385225021228418
YDL203C	0	0/-	-568.942105025053	-36345.5580913946	432	0.07501933488012374	0.8981481481481481	0.3385225021228418
YGR169C	-1	-/-	-568.9508786201477	-23272.950824141502	108	0.07496136012364761	0.8981481481481481	0.3388055476931786
YGL172W	-1	-/-	-568.972492814064	-21180.22784423828	108	0.0749034749034749	0.8981481481481481	0.3390885932635154
YKL015W	-1	-/-	-568.9929146766663	-23793.010134220123	108	0.07484567901234568	0.8981481481481481	0.33937163883385224
YPR165W	-1	-/-	-569.0040481090546	-21893.428547143936	108	0.07478797224363917	0.8981481481481481	0.33965468440418906
YMR176W	0	0/-	-569.0573604255915	-39840.51111450791	432	0.07478797224363917	0.8981481481481481	0.33965468440418906
YIL103W	-1	-/-	-569.0606220960617	-24754.36708125472	108	0.07473035439137134	0.8981481481481481	0.3399377299745259
YER056C-A	0	0/-	-569.0860108733177	-36488.23841317743	432	0.07473035439137134	0.8981481481481481	0.3399377299745259
YHR186C	-1	-/-	-569.0906193256378	-22208.20033097267	108	0.07467282525019246	0.8981481481481481	0.34022077554486274
YGR202C	-1	-/-	-569.2408874034882	-20766.454090595245	108	0.07461538461538461	0.8981481481481481	0.34050382111519956
YFL002C	-1	-/-	-569.4228920936584	-23420.53955578804	108	0.07455803228285934	0.8981481481481481	0.34078686668553637
YIL126W	-1	-/-	-569.4632074832916	-21638.13112592697	108	0.07450076804915515	0.8981481481481481	0.3410699122558732
YGL012W	-1	-/-	-569.5502821207047	-21905.571141719818	108	0.07444359171143515	0.8981481481481481	0.34135295782621
YER132C	0	0/-	-569.5740833282471	-36875.44370678626	432	0.07444359171143515	0.8981481481481481	0.34135295782621
YDR471W	0	0/-	-569.583152115345	-38699.428393006325	432	0.07444359171143515	0.8981481481481481	0.34135295782621
YPR110C	-1	-/-	-569.7040388584137	-23859.01096394658	108	0.07438650306748466	0.8981481481481481	0.3416360033965468
[truncated: 3,961 more rows]
