# Supplementary material for: Revisiting co-expression-based automated function prediction in yeast with neural networks and updated Gene Ontology annotations
Source: PLoS One. 2026 Apr 16;21(4):e0322689. doi: 10.1371/journal.pone.0322689 (PMC13086303; doi:10.1371/journal.pone.0322689)
Supplement: S1 File — A zip file of tables in csv format containing individual genes ranked by their predicted involvement in each predicted GO term. These predictions were made by Model 1 as described in Table A of S1 Text. (ZIP) [file pone.0322689.s002.zip › GO0006865_SingleGeneRanking.csv]

Gene	Label	Annos	Score	Background Score	Num pos pairs	Precision	Recall	False Positive Rate
YBR183W	-1	-/-	-181.75439429283142	-22376.131754636765	37	0.0	0.0	0.0002774694783573807
YMR303C	-1	-/0	-182.59795832633972	-21098.520506858826	37	0.0	0.0	0.0005549389567147614
YMR250W	-1	-/-	-192.91232633590698	-23521.58940720558	37	0.0	0.0	0.000832408435072142
YML054C	0	0/-	-197.1489233970642	-36247.094510786235	148	0.0	0.0	0.000832408435072142
YGR248W	-1	-/0	-197.52013540267944	-23896.313820123672	37	0.0	0.0	0.0011098779134295228
YER062C	-1	-/-	-198.87085223197937	-21583.139215111732	37	0.0	0.0	0.0013873473917869034
YBL075C	-1	-/-	-199.02433323860168	-21387.842995643616	37	0.0	0.0	0.001664816870144284
YGR055W	1	+/+	-200.22137832641602	-23483.36191368103	36	0.14285714285714285	0.02702702702702703	0.001664816870144284
YHR096C	-1	-/-	-202.43778038024902	-23415.550919771194	37	0.125	0.02702702702702703	0.001942286348501665
YHL024W	-1	-/-	-203.62126851081848	-22843.52143740654	37	0.1111111111111111	0.02702702702702703	0.0022197558268590455
YNL274C	-1	-/-	-203.65950512886047	-24848.980429410934	37	0.1	0.02702702702702703	0.0024972253052164264
YOR100C	-1	-/-	-207.0059700012207	-24176.585624694824	37	0.09090909090909091	0.02702702702702703	0.002774694783573807
YML116W	-1	-/-	-207.2648606300354	-24872.205026507378	37	0.08333333333333333	0.02702702702702703	0.0030521642619311877
YGR289C	-1	-/-	-207.33385348320007	-24629.36930155754	37	0.07692307692307693	0.02702702702702703	0.003329633740288568
YIR039C	0	0/-	-208.3634596467018	-39340.78902515769	148	0.07692307692307693	0.02702702702702703	0.003329633740288568
YHR016C	-1	-/-	-209.1358664035797	-26285.858142375946	37	0.07142857142857142	0.02702702702702703	0.003607103218645949
YPR151C	0	0/0	-209.17378443479538	-37865.13452196121	148	0.07142857142857142	0.02702702702702703	0.003607103218645949
YOR173W	-1	-/-	-209.57563543319702	-25719.06479692459	37	0.06666666666666667	0.02702702702702703	0.00388457269700333
YDR342C	-1	-/-	-210.2814908027649	-25832.76953047514	37	0.0625	0.02702702702702703	0.004162042175360711
YOL084W	0	0/-	-210.81630077958107	-39534.83439797163	148	0.0625	0.02702702702702703	0.004162042175360711
YMR107W	0	0/0	-211.37511956691742	-38827.541529521346	148	0.0625	0.02702702702702703	0.004162042175360711
YLR178C	0	0/-	-211.58239033818245	-40186.38942468166	148	0.0625	0.02702702702702703	0.004162042175360711
YPR160W	0	0/0	-212.0618875324726	-39318.21584621072	148	0.0625	0.02702702702702703	0.004162042175360711
YHL040C	-1	-/-	-212.9163349866867	-25026.69218170643	37	0.058823529411764705	0.02702702702702703	0.004439511653718091
YOR297C	-1	-/-	-213.0026683807373	-22648.897443771362	37	0.05555555555555555	0.02702702702702703	0.0047169811320754715
YPL058C	-1	-/-	-213.12181854248047	-22842.247438430786	37	0.05263157894736842	0.02702702702702703	0.004994450610432853
YBR066C	-1	-/-	-213.42792081832886	-21006.14236855507	37	0.05	0.02702702702702703	0.005271920088790233
YDL222C	0	0/-	-214.19774717092514	-39642.881535202265	148	0.05	0.02702702702702703	0.005271920088790233
YGR138C	0	0/-	-214.7104509472847	-37965.62802943587	148	0.05	0.02702702702702703	0.005271920088790233
YER091C	0	0/0	-214.72276836633682	-38604.56985664368	148	0.05	0.02702702702702703	0.005271920088790233
YMR189W	0	0/0	-215.3776769042015	-37899.64624938369	148	0.05	0.02702702702702703	0.005271920088790233
YPL123C	-1	-/-	-215.85450673103333	-25698.53648686409	37	0.047619047619047616	0.02702702702702703	0.005549389567147614
YKL093W	-1	-/-	-216.52045607566833	-25218.314480543137	37	0.045454545454545456	0.02702702702702703	0.005826859045504994
YOR317W	-1	-/-	-216.91597270965576	-22027.376870274544	37	0.043478260869565216	0.02702702702702703	0.006104328523862375
YPL092W	-1	-/-	-217.0869928598404	-25992.23762369156	37	0.041666666666666664	0.02702702702702703	0.006381798002219756
YFL026W	-1	-/-	-217.17971897125244	-21640.781742572784	37	0.04	0.02702702702702703	0.006659267480577136
YGR088W	-1	-/-	-217.4605405330658	-23849.27348470688	37	0.038461538461538464	0.02702702702702703	0.0069367369589345175
YDL022W	-1	-/-	-218.4983868598938	-24378.887858629227	37	0.037037037037037035	0.02702702702702703	0.007214206437291898
YOR161C	0	0/-	-218.7458928823471	-41608.332360744476	148	0.037037037037037035	0.02702702702702703	0.007214206437291898
YFL031W	-1	-/-	-219.20294284820557	-24988.97685790062	37	0.03571428571428571	0.02702702702702703	0.007491675915649278
YDR259C	-1	-/-	-219.5110902786255	-23529.278012275696	37	0.034482758620689655	0.02702702702702703	0.00776914539400666
YKL029C	-1	-/-	-219.8309028148651	-23893.579617500305	37	0.03333333333333333	0.02702702702702703	0.00804661487236404
YJR155W	-1	-/0	-219.97135496139526	-25663.468596935272	37	0.03225806451612903	0.02702702702702703	0.008324084350721421
YLR258W	0	0/0	-220.1610009074211	-41649.8077929616	148	0.03225806451612903	0.02702702702702703	0.008324084350721421
YLR327C	0	0/0	-220.31570526957512	-40633.536324977875	148	0.03225806451612903	0.02702702702702703	0.008324084350721421
YCL026C-A	-1	-/-	-220.52170538902283	-24284.424206733704	37	0.03125	0.02702702702702703	0.008601553829078802
YHR137W	0	0/0	-220.64270794391632	-40474.70540910959	148	0.03125	0.02702702702702703	0.008601553829078802
YPR184W	0	0/0	-221.07895636558533	-40856.67514294386	148	0.03125	0.02702702702702703	0.008601553829078802
YOL126C	-1	-/-	-221.11639833450317	-25441.921807527542	37	0.030303030303030304	0.02702702702702703	0.008879023307436182
YDR258C	-1	-/-	-221.12322902679443	-26062.753561735153	37	0.029411764705882353	0.02702702702702703	0.009156492785793563
YCR020C	-1	-/-	-221.30140495300293	-23913.776229143143	37	0.02857142857142857	0.02702702702702703	0.009433962264150943
YLR411W	-1	-/-	-221.33487010002136	-24056.680397748947	37	0.027777777777777776	0.02702702702702703	0.009711431742508323
YLR142W	0	0/0	-221.5377641916275	-39583.642844587564	148	0.027777777777777776	0.02702702702702703	0.009711431742508323
YJR127C	-1	-/-	-221.67418098449707	-24947.751666545868	37	0.02702702702702703	0.02702702702702703	0.009988901220865706
YKL163W	0	0/-	-222.07234013080597	-39798.72430023551	148	0.02702702702702703	0.02702702702702703	0.009988901220865706
YJL082W	0	0/-	-222.41137844324112	-41018.45121502876	148	0.02702702702702703	0.02702702702702703	0.009988901220865706
YGR243W	0	0/-	-222.43651235103607	-40813.173461318016	148	0.02702702702702703	0.02702702702702703	0.009988901220865706
YFR053C	-1	-/-	-222.62317061424255	-24801.837312698364	37	0.02631578947368421	0.02702702702702703	0.010266370699223086
YGR204W	-1	-/-	-222.64398288726807	-25727.049993038177	37	0.02564102564102564	0.02702702702702703	0.010543840177580466
YDR214W	-1	-/-	-223.0222990512848	-24221.450558900833	37	0.025	0.02702702702702703	0.010821309655937847
YEL039C	0	0/-	-223.14561462402344	-39969.70495721698	148	0.025	0.02702702702702703	0.010821309655937847
YGL126W	-1	-/-	-223.30680656433105	-26940.757277727127	37	0.024390243902439025	0.02702702702702703	0.011098779134295227
YMR105C	0	0/-	-223.31600159406662	-41591.140323758125	148	0.024390243902439025	0.02702702702702703	0.011098779134295227
YAL060W	0	0/0	-223.3710423707962	-40809.051726579666	148	0.024390243902439025	0.02702702702702703	0.011098779134295227
YOR208W	-1	-/-	-223.39336943626404	-25812.207581996918	37	0.023809523809523808	0.02702702702702703	0.011376248612652608
YNL142W	-1	-/-	-223.59939813613892	-26928.241234064102	37	0.023255813953488372	0.02702702702702703	0.011653718091009988
YEL041W	-1	-/-	-223.6932017803192	-25491.204911231995	37	0.022727272727272728	0.02702702702702703	0.01193118756936737
YFL021W	-1	-/-	-223.70013046264648	-26300.50369811058	37	0.022222222222222223	0.02702702702702703	0.01220865704772475
YGR121C	-1	-/-	-223.7462809085846	-27666.38939189911	37	0.021739130434782608	0.02702702702702703	0.012486126526082131
YLL028W	0	0/-	-223.89763140678406	-38830.80832517147	148	0.021739130434782608	0.02702702702702703	0.012486126526082131
YFR015C	0	0/0	-224.08751940727234	-40813.39757746458	148	0.021739130434782608	0.02702702702702703	0.012486126526082131
YOR084W	-1	-/-	-224.242267370224	-25397.671978473663	37	0.02127659574468085	0.02702702702702703	0.012763596004439512
YJL116C	-1	-/-	-224.255961894989	-23334.657649755478	37	0.020833333333333332	0.02702702702702703	0.013041065482796892
YHR139C	-1	-/-	-224.56014490127563	-25734.602515220642	37	0.02040816326530612	0.02702702702702703	0.013318534961154272
YDR019C	0	0/0	-224.6757965683937	-38819.55528897047	148	0.02040816326530612	0.02702702702702703	0.013318534961154272
YER179W	-1	-/-	-224.93373847007751	-24434.005389928818	37	0.02	0.02702702702702703	0.013596004439511655
YPL230W	0	0/-	-225.0220980644226	-41354.321721583605	148	0.02	0.02702702702702703	0.013596004439511655
YLR251W	0	0/0	-225.13286179304123	-41870.62285023928	148	0.02	0.02702702702702703	0.013596004439511655
YML075C	-1	-/-	-225.2199583053589	-24279.419118642807	37	0.0196078431372549	0.02702702702702703	0.013873473917869035
YOR031W	-1	-/-	-225.26401495933533	-26773.19844174385	37	0.019230769230769232	0.02702702702702703	0.014150943396226415
YLR343W	0	0/-	-225.30508720874786	-39806.36808168888	148	0.019230769230769232	0.02702702702702703	0.014150943396226415
YHL036W	1	+/+	-225.30842089653015	-26856.353147268295	36	0.03773584905660377	0.05405405405405406	0.014150943396226415
YBL030C	-1	-/-	-225.59004259109497	-27104.258466959	37	0.037037037037037035	0.05405405405405406	0.014428412874583796
YML123C	-1	-/-	-225.68584418296814	-23577.910942077637	37	0.03636363636363636	0.05405405405405406	0.014705882352941176
YHL047C	-1	-/-	-225.7140531539917	-25393.14787018299	37	0.03571428571428571	0.05405405405405406	0.014983351831298557
YMR195W	0	0/0	-225.8219256401062	-40412.172169566154	148	0.03571428571428571	0.05405405405405406	0.014983351831298557
YKL062W	-1	-/-	-225.95648789405823	-25271.428092479706	37	0.03508771929824561	0.05405405405405406	0.015260821309655937
YAL061W	0	0/0	-225.98575842380524	-41257.71679058671	148	0.03508771929824561	0.05405405405405406	0.015260821309655937
YDR502C	0	0/0	-226.0259518623352	-41337.81832587719	148	0.03508771929824561	0.05405405405405406	0.015260821309655937
YBR230C	0	0/-	-226.05575847625732	-41465.30852717161	148	0.03508771929824561	0.05405405405405406	0.015260821309655937
YER145C	-1	-/-	-226.33739519119263	-25571.9277946949	37	0.034482758620689655	0.05405405405405406	0.01553829078801332
YOR374W	0	0/-	-226.64950734376907	-42008.08405458927	148	0.034482758620689655	0.05405405405405406	0.01553829078801332
YLR056W	-1	-/-	-226.77679061889648	-23522.509553194046	37	0.03389830508474576	0.05405405405405406	0.015815760266370698
YKL096W	0	0/-	-226.85403335094452	-38918.292893111706	148	0.03389830508474576	0.05405405405405406	0.015815760266370698
YLR058C	0	0/-	-226.8794785141945	-39497.18196734786	148	0.03389830508474576	0.05405405405405406	0.015815760266370698
YMR058W	-1	-/-	-226.97968888282776	-26257.556777238846	37	0.03333333333333333	0.05405405405405406	0.01609322974472808
YKR042W	-1	-/-	-227.10610365867615	-25812.15683531761	37	0.03278688524590164	0.05405405405405406	0.016370699223085462
YBR105C	-1	-/-	-227.3020796775818	-25884.848427295685	37	0.03225806451612903	0.05405405405405406	0.016648168701442843
YHR094C	-1	-/-	-227.43659782409668	-22090.32341480255	37	0.031746031746031744	0.05405405405405406	0.016925638179800223
YOR344C	-1	-/-	-227.45716905593872	-22877.901664733887	37	0.03125	0.05405405405405406	0.017203107658157604
YBR117C	-1	-/0	-227.45965480804443	-24784.549385786057	37	0.03076923076923077	0.05405405405405406	0.017480577136514984
YBR126C	-1	-/-	-227.58308267593384	-26640.113202810287	37	0.030303030303030304	0.05405405405405406	0.017758046614872364
YML120C	-1	-/-	-227.61968421936035	-26668.473247528076	37	0.029850746268656716	0.05405405405405406	0.018035516093229745
YNL130C	-1	-/-	-227.6198971271515	-24039.75423681736	37	0.029411764705882353	0.05405405405405406	0.018312985571587125
YPL170W	-1	-/-	-227.62762022018433	-24465.106855630875	37	0.028985507246376812	0.05405405405405406	0.018590455049944506
YHL035C	0	0/-	-227.73419851064682	-40566.70383554697	148	0.028985507246376812	0.05405405405405406	0.018590455049944506
YOR120W	-1	-/-	-227.78093481063843	-24694.617721557617	37	0.02857142857142857	0.05405405405405406	0.018867924528301886
YHL021C	0	0/-	-227.89873206615448	-41605.8750539422	148	0.02857142857142857	0.05405405405405406	0.018867924528301886
YNL008C	-1	-/-	-227.91064476966858	-27218.07978630066	37	0.028169014084507043	0.05405405405405406	0.019145394006659266
YJR078W	-1	-/-	-228.07263588905334	-25675.723616600037	37	0.027777777777777776	0.05405405405405406	0.019422863485016647
YLR270W	-1	-/-	-228.16819262504578	-26571.05692434311	37	0.0273972602739726	0.05405405405405406	0.019700332963374027
YOR134W	0	0/-	-228.1859092116356	-39963.93534857035	148	0.0273972602739726	0.05405405405405406	0.019700332963374027
YCR088W	-1	-/-	-228.38711166381836	-24935.33642411232	37	0.02702702702702703	0.05405405405405406	0.01997780244173141
YAL044C	-1	-/-	-228.45782160758972	-25149.98387169838	37	0.02666666666666667	0.05405405405405406	0.02025527192008879
YGR043C	0	0/-	-228.53285479545593	-41286.36121350527	148	0.02666666666666667	0.05405405405405406	0.02025527192008879
YFR030W	-1	-/0	-228.61357164382935	-25553.386411190033	37	0.02631578947368421	0.05405405405405406	0.020532741398446172
YPR026W	0	0/-	-228.82453382015228	-42278.76087111235	148	0.02631578947368421	0.05405405405405406	0.020532741398446172
YLR180W	0	0/-	-228.93757343292236	-39525.99662280083	148	0.02631578947368421	0.05405405405405406	0.020532741398446172
YLR092W	-1	-/-	-229.01197862625122	-25384.000044584274	37	0.025974025974025976	0.05405405405405406	0.020810210876803552
YER044C	-1	-/-	-229.06146383285522	-25983.224715471268	37	0.02564102564102564	0.05405405405405406	0.021087680355160933
YGL208W	-1	-/-	-229.10780477523804	-28458.272844076157	37	0.02531645569620253	0.05405405405405406	0.021365149833518313
YOL147C	-1	-/-	-229.21282410621643	-26215.239771842957	37	0.025	0.05405405405405406	0.021642619311875694
YNL015W	-1	-/-	-229.22272157669067	-26876.801300764084	37	0.024691358024691357	0.05405405405405406	0.021920088790233074
YDL204W	0	0/-	-229.3773308992386	-42003.593028217554	148	0.024691358024691357	0.05405405405405406	0.021920088790233074
YGL055W	-1	-/-	-229.38145279884338	-25617.109570026398	37	0.024390243902439025	0.05405405405405406	0.022197558268590455
YHR106W	-1	-/-	-229.45603156089783	-26934.83475613594	37	0.024096385542168676	0.05405405405405406	0.022475027746947835
YHR007C	-1	-/-	-229.57791376113892	-25012.94568657875	37	0.023809523809523808	0.05405405405405406	0.022752497225305215
YLR390W-A	-1	-/-	-229.60377717018127	-25905.177241563797	37	0.023529411764705882	0.05405405405405406	0.023029966703662596
YLR205C	-1	-/-	-229.61561012268066	-26398.956770181656	37	0.023255813953488372	0.05405405405405406	0.023307436182019976
YLR160C	-1	-/-	-229.7037229537964	-24635.52125644684	37	0.022988505747126436	0.05405405405405406	0.02358490566037736
YLR438W	0	0/0	-229.98817986249924	-42171.928513765335	148	0.022988505747126436	0.05405405405405406	0.02358490566037736
YIL123W	-1	-/-	-230.0957179069519	-27251.728370666504	37	0.022727272727272728	0.05405405405405406	0.02386237513873474
YOR347C	-1	-/-	-230.1517515182495	-27117.39212322235	37	0.02247191011235955	0.05405405405405406	0.02413984461709212
YFL014W	-1	-/-	-230.16146898269653	-25004.572591781616	37	0.022222222222222223	0.05405405405405406	0.0244173140954495
YLL055W	0	0/+	-230.26922738552094	-41579.462148696184	148	0.022222222222222223	0.05405405405405406	0.0244173140954495
YOR382W	0	0/-	-230.3244085907936	-39078.42937755585	148	0.022222222222222223	0.05405405405405406	0.0244173140954495
YCL025C	1	+/+	-230.42269039154053	-25161.316668987274	36	0.03296703296703297	0.08108108108108109	0.0244173140954495
YPL248C	-1	-/-	-230.48381662368774	-26331.39068365097	37	0.03260869565217391	0.08108108108108109	0.024694783573806882
YGL125W	0	0/0	-230.54207408428192	-40294.59868341684	148	0.03260869565217391	0.08108108108108109	0.024694783573806882
YER037W	0	0/-	-230.6071721315384	-40647.70451486111	148	0.03260869565217391	0.08108108108108109	0.024694783573806882
YLR356W	0	0/-	-230.6334686279297	-40930.032141149044	148	0.03260869565217391	0.08108108108108109	0.024694783573806882
YML052W	-1	-/-	-230.78178000450134	-26684.62641954422	37	0.03225806451612903	0.08108108108108109	0.024972253052164262
YNL237W	0	0/0	-230.80518198013306	-42426.1651828289	148	0.03225806451612903	0.08108108108108109	0.024972253052164262
YMR056C	-1	-/-	-230.89010739326477	-27627.73939037323	37	0.031914893617021274	0.08108108108108109	0.025249722530521643
YLL026W	-1	-/-	-230.91860592365265	-25726.04894053936	37	0.031578947368421054	0.08108108108108109	0.025527192008879023
YNR044W	-1	-/-	-231.07091569900513	-24680.973739862442	37	0.03125	0.08108108108108109	0.025804661487236404
YLR348C	0	0/-	-231.07173174619675	-41474.02175813913	148	0.03125	0.08108108108108109	0.025804661487236404
YIL111W	0	0/-	-231.07807457447052	-40293.64931511879	148	0.03125	0.08108108108108109	0.025804661487236404
YDR074W	0	0/-	-231.32467538118362	-42100.210108578205	148	0.03125	0.08108108108108109	0.025804661487236404
YMR120C	0	0/-	-231.47253286838531	-40711.31041800976	148	0.03125	0.08108108108108109	0.025804661487236404
YBR026C	-1	-/-	-231.47662687301636	-25638.60593867302	37	0.030927835051546393	0.08108108108108109	0.026082130965593784
YER045C	-1	-/-	-231.6322546005249	-24034.929950237274	37	0.030612244897959183	0.08108108108108109	0.026359600443951164
YPR002W	-1	-/-	-231.78602290153503	-25149.412071943283	37	0.030303030303030304	0.08108108108108109	0.026637069922308545
YJR009C	-1	-/-	-231.9116189479828	-23268.710623025894	37	0.03	0.08108108108108109	0.026914539400665925
YPL265W	1	+/+	-232.1389045715332	-24284.29932284355	36	0.039603960396039604	0.10810810810810811	0.026914539400665925
YLR267W	0	0/0	-232.20937138795853	-41456.48255968094	148	0.039603960396039604	0.10810810810810811	0.026914539400665925
YDL021W	0	0/-	-232.21622914075851	-40255.91978503764	148	0.039603960396039604	0.10810810810810811	0.026914539400665925
YBR182C	-1	-/-	-232.3562741279602	-24845.768399715424	37	0.0392156862745098	0.10810810810810811	0.02719200887902331
YJL161W	0	0/0	-232.52872413396835	-42043.81373351812	148	0.0392156862745098	0.10810810810810811	0.02719200887902331
YKR076W	-1	-/-	-232.63042211532593	-28290.256512641907	37	0.038834951456310676	0.10810810810810811	0.02746947835738069
YAL040C	-1	-/-	-232.7085406780243	-25539.343390226364	37	0.038461538461538464	0.10810810810810811	0.02774694783573807
YGR112W	-1	-/-	-232.86011505126953	-25949.239763736725	37	0.0380952380952381	0.10810810810810811	0.02802441731409545
YNL117W	-1	-/-	-232.95763874053955	-27121.407986998558	37	0.03773584905660377	0.10810810810810811	0.02830188679245283
YOR285W	0	0/0	-233.12770557403564	-40005.584971666336	148	0.03773584905660377	0.10810810810810811	0.02830188679245283
YJL172W	0	0/-	-233.19396579265594	-41701.15861386061	148	0.03773584905660377	0.10810810810810811	0.02830188679245283
YLR284C	-1	-/-	-233.1955976486206	-25610.400937318802	37	0.037383177570093455	0.10810810810810811	0.02857935627081021
YBL043W	0	0/-	-233.45898699760437	-41109.078787148	148	0.037383177570093455	0.10810810810810811	0.02857935627081021
YLR337C	-1	-/-	-233.52286911010742	-26843.617090940475	37	0.037037037037037035	0.10810810810810811	0.02885682574916759
YNL036W	-1	-/-	-233.5455265045166	-26790.436583280563	37	0.03669724770642202	0.10810810810810811	0.029134295227524972
YER015W	-1	-/-	-233.88840174674988	-26882.81804585457	37	0.03636363636363636	0.10810810810810811	0.029411764705882353
YHR116W	-1	-/-	-233.97694420814514	-26473.48090648651	37	0.036036036036036036	0.10810810810810811	0.029689234184239733
YKL035W	-1	-/-	-234.0246021747589	-27151.52309155464	37	0.03571428571428571	0.10810810810810811	0.029966703662597113
YHL028W	-1	-/-	-234.06048941612244	-25537.15884590149	37	0.035398230088495575	0.10810810810810811	0.030244173140954494
YOR185C	-1	-/-	-234.18723583221436	-24910.88945055008	37	0.03508771929824561	0.10810810810810811	0.030521642619311874
YOR348C	1	+/+	-234.2300624847412	-24450.52485895157	36	0.043478260869565216	0.13513513513513514	0.030521642619311874
YDR384C	-1	-/-	-234.24982833862305	-25332.54132914543	37	0.04310344827586207	0.13513513513513514	0.030799112097669258
YIL011W	0	0/-	-234.29862052202225	-41292.94120470062	148	0.04310344827586207	0.13513513513513514	0.030799112097669258
YIR038C	0	0/-	-234.30729007720947	-42395.59893625975	148	0.04310344827586207	0.13513513513513514	0.030799112097669258
YCL040W	-1	-/-	-234.52166509628296	-25881.73557305336	37	0.042735042735042736	0.13513513513513514	0.03107658157602664
YOR044W	0	0/0	-234.57607460021973	-41238.84285750985	148	0.042735042735042736	0.13513513513513514	0.03107658157602664
YHR194W	-1	-/-	-234.60721588134766	-27157.544365167618	37	0.0423728813559322	0.13513513513513514	0.03135405105438402
YMR272C	-1	-/-	-234.6230185031891	-25249.45351433754	37	0.04201680672268908	0.13513513513513514	0.031631520532741396
YDR173C	-1	-/-	-234.6394054889679	-25417.032909154892	37	0.041666666666666664	0.13513513513513514	0.03190899001109878
YJL221C	0	0/-	-234.706174492836	-40675.21104672551	148	0.041666666666666664	0.13513513513513514	0.03190899001109878
YOL052C-A	0	0/-	-234.71815752983093	-43508.25866436958	148	0.041666666666666664	0.13513513513513514	0.03190899001109878
YER053C	-1	-/-	-234.95339179039001	-26593.31655049324	37	0.04132231404958678	0.13513513513513514	0.03218645948945616
YOR065W	0	0/-	-234.99420547485352	-40460.18907189369	148	0.04132231404958678	0.13513513513513514	0.03218645948945616
YKL220C	-1	-/-	-235.08049154281616	-27309.059614896774	37	0.040983606557377046	0.13513513513513514	0.03246392896781354
YLR303W	-1	-/0	-235.09608459472656	-24257.42598104477	37	0.04065040650406504	0.13513513513513514	0.032741398446170925
YPL089C	-1	-/-	-235.20604848861694	-25519.371384620667	37	0.04032258064516129	0.13513513513513514	0.0330188679245283
YMR081C	-1	-/-	-235.22346210479736	-27534.739173412323	37	0.04	0.13513513513513514	0.033296337402885685
YPL222W	0	0/0	-235.22739905118942	-42171.64301776886	148	0.04	0.13513513513513514	0.033296337402885685
YAL030W	-1	-/-	-235.28411221504211	-26692.073105096817	37	0.03968253968253968	0.13513513513513514	0.03357380688124306
YKR091W	0	0/-	-235.39047092199326	-41772.35054239631	148	0.03968253968253968	0.13513513513513514	0.03357380688124306
YDR256C	-1	-/-	-235.39173078536987	-25130.766407251358	37	0.03937007874015748	0.13513513513513514	0.033851276359600446
YNL098C	-1	-/-	-235.40390968322754	-26617.388875961304	37	0.0390625	0.13513513513513514	0.03412874583795782
YJR104C	-1	-/-	-235.61462831497192	-27295.589993476868	37	0.03875968992248062	0.13513513513513514	0.03440621531631521
YOR273C	0	0/-	-235.63583600521088	-43005.12459528446	148	0.03875968992248062	0.13513513513513514	0.03440621531631521
YHR087W	0	0/-	-235.65525513887405	-41836.700747698545	148	0.03875968992248062	0.13513513513513514	0.03440621531631521
YDL024C	-1	-/-	-235.8543062210083	-25456.175187587738	37	0.038461538461538464	0.13513513513513514	0.034683684794672584
YKL150W	-1	-/-	-235.88103461265564	-27092.370856285095	37	0.03816793893129771	0.13513513513513514	0.03496115427302997
YJR077C	-1	-/-	-236.0917603969574	-27846.562584400177	37	0.03787878787878788	0.13513513513513514	0.035238623751387345
YJR091C	-1	-/-	-236.1177909374237	-26934.30319094658	37	0.03759398496240601	0.13513513513513514	0.03551609322974473
YGL229C	-1	-/-	-236.14105486869812	-26131.626146554947	37	0.03731343283582089	0.13513513513513514	0.035793562708102106
YJL089W	-1	-/-	-236.2197847366333	-25610.115301132202	37	0.037037037037037035	0.13513513513513514	0.03607103218645949
YIR017C	-1	-/-	-236.2390217781067	-24826.001675844193	37	0.03676470588235294	0.13513513513513514	0.036348501664816874
YEL011W	0	0/0	-236.24159240722656	-43052.47317427397	148	0.03676470588235294	0.13513513513513514	0.036348501664816874
YJL034W	-1	-/-	-236.25907039642334	-26756.333633184433	37	0.0364963503649635	0.13513513513513514	0.03662597114317425
YBR157C	0	0/0	-236.36523741483688	-42272.48499545455	148	0.0364963503649635	0.13513513513513514	0.03662597114317425
YDR046C	1	+/+	-236.43777322769165	-26031.23354434967	36	0.043478260869565216	0.16216216216216217	0.03662597114317425
YNL125C	0	0/-	-236.52142941951752	-43468.486710727215	148	0.043478260869565216	0.16216216216216217	0.03662597114317425
YMR148W	0	0/-	-236.59927666187286	-40843.13939547539	148	0.043478260869565216	0.16216216216216217	0.03662597114317425
YFL053W	0	0/-	-236.63668185472488	-40467.32306665182	148	0.043478260869565216	0.16216216216216217	0.03662597114317425
YDR106W	-1	-/-	-236.69449853897095	-26530.145590782166	37	0.04316546762589928	0.16216216216216217	0.036903440621531634
YJL079C	0	0/-	-236.7545285820961	-43304.57259553671	148	0.04316546762589928	0.16216216216216217	0.036903440621531634
YER096W	0	0/-	-236.82025283575058	-41509.06948173046	148	0.04316546762589928	0.16216216216216217	0.036903440621531634
YCL018W	0	0/-	-236.87543892860413	-43015.19494557381	148	0.04316546762589928	0.16216216216216217	0.036903440621531634
YNL202W	-1	-/-	-236.89956331253052	-25235.275582790375	37	0.04285714285714286	0.16216216216216217	0.03718091009988901
YDL140C	-1	-/-	-236.90146493911743	-27354.044885873795	37	0.0425531914893617	0.16216216216216217	0.037458379578246395
YMR136W	-1	-/-	-236.99654579162598	-25106.69554376602	37	0.04225352112676056	0.16216216216216217	0.03773584905660377
YPR145W	0	0/0	-237.00712376832962	-41730.70464783907	148	0.04225352112676056	0.16216216216216217	0.03773584905660377
YOR049C	-1	-/-	-237.00847005844116	-26138.772101402283	37	0.04195804195804196	0.16216216216216217	0.038013318534961156
YEL020W-A	-1	-/-	-237.05119800567627	-25214.888908147812	37	0.041666666666666664	0.16216216216216217	0.03829078801331853
YJR160C	-1	-/-	-237.13334035873413	-26709.154376983643	37	0.041379310344827586	0.16216216216216217	0.03856825749167592
YLR158C	-1	-/-	-237.18879652023315	-25087.820825576782	37	0.0410958904109589	0.16216216216216217	0.038845726970033294
YJR019C	-1	-/-	-237.30493879318237	-27679.066106319427	37	0.04081632653061224	0.16216216216216217	0.03912319644839068
YAR015W	-1	-/-	-237.30625867843628	-25532.362949371338	37	0.04054054054054054	0.16216216216216217	0.039400665926748055
YPL177C	-1	-/-	-237.3920133113861	-24962.789449214935	37	0.040268456375838924	0.16216216216216217	0.03967813540510544
YMR088C	1	+/+	-237.41635870933533	-27768.489310264587	36	0.04666666666666667	0.1891891891891892	0.03967813540510544
YOR092W	0	0/-	-237.41845577955246	-42787.465962827206	148	0.04666666666666667	0.1891891891891892	0.03967813540510544
YGR052W	0	0/-	-237.46661174297333	-42501.04771542549	148	0.04666666666666667	0.1891891891891892	0.03967813540510544
YER011W	0	0/-	-237.48803359270096	-41249.416779100895	148	0.04666666666666667	0.1891891891891892	0.03967813540510544
YGR049W	0	0/-	-237.53201162815094	-40341.94954931736	148	0.04666666666666667	0.1891891891891892	0.03967813540510544
YOL064C	-1	-/-	-237.54618000984192	-26617.30304813385	37	0.046357615894039736	0.1891891891891892	0.03995560488346282
YCL042W	0	0/0	-237.57198524475098	-40425.335331976414	148	0.046357615894039736	0.1891891891891892	0.03995560488346282
YDR380W	0	0/0	-237.5721493959427	-42982.22018378973	148	0.046357615894039736	0.1891891891891892	0.03995560488346282
YMR110C	0	0/-	-237.57436561584473	-43953.020205140114	148	0.046357615894039736	0.1891891891891892	0.03995560488346282
YMR291W	0	0/-	-237.5764856338501	-40168.2476246953	148	0.046357615894039736	0.1891891891891892	0.03995560488346282
YPR193C	-1	-/-	-237.66254234313965	-26684.32181739807	37	0.046052631578947366	0.1891891891891892	0.0402330743618202
YDL079C	-1	-/-	-237.7067356109619	-27481.02140712738	37	0.0457516339869281	0.1891891891891892	0.04051054384017758
YLR044C	-1	-/-	-237.7919511795044	-25905.67334794998	37	0.045454545454545456	0.1891891891891892	0.04078801331853496
YER150W	0	0/-	-237.8022775053978	-41549.62173229456	148	0.045454545454545456	0.1891891891891892	0.04078801331853496
YPL111W	0	0/0	-237.87627333402634	-43144.278183460236	148	0.045454545454545456	0.1891891891891892	0.04078801331853496
YLL023C	0	0/-	-237.8990558385849	-40777.812333762646	148	0.045454545454545456	0.1891891891891892	0.04078801331853496
YLR299W	0	0/-	-237.96194684505463	-45772.557099461555	148	0.045454545454545456	0.1891891891891892	0.04078801331853496
YDR345C	-1	-/-	-238.0325412750244	-26032.293886899948	37	0.04516129032258064	0.1891891891891892	0.041065482796892344
YML132W	-1	-/-	-238.04645109176636	-25354.469972372055	37	0.04487179487179487	0.1891891891891892	0.04134295227524972
YNL277W	0	0/0	-238.06490284204483	-42014.96191975474	148	0.04487179487179487	0.1891891891891892	0.04134295227524972
YAL023C	-1	-/-	-238.08621263504028	-26971.64990234375	37	0.044585987261146494	0.1891891891891892	0.041620421753607105
YFR055W	-1	-/-	-238.17699480056763	-24093.06729531288	37	0.04430379746835443	0.1891891891891892	0.04189789123196448
YFL057C	-1	-/0	-238.279935836792	-26261.183856248856	37	0.0440251572327044	0.1891891891891892	0.042175360710321866
YHR008C	-1	-/-	-238.3285493850708	-27790.39527106285	37	0.04375	0.1891891891891892	0.04245283018867924
YJL108C	-1	-/-	-238.33034682273865	-24136.641265630722	37	0.043478260869565216	0.1891891891891892	0.04273029966703663
YJR073C	-1	-/-	-238.33776187896729	-26606.84113740921	37	0.043209876543209874	0.1891891891891892	0.043007769145394004
YNL042W	-1	-/-	-238.3740029335022	-26704.424331188202	37	0.04294478527607362	0.1891891891891892	0.04328523862375139
YER024W	-1	-/-	-238.38102006912231	-26707.019450187683	37	0.042682926829268296	0.1891891891891892	0.04356270810210877
YCR005C	-1	-/-	-238.40990829467773	-25788.133407115936	37	0.04242424242424243	0.1891891891891892	0.04384017758046615
YOL154W	0	0/0	-238.45567572116852	-40761.68415361643	148	0.04242424242424243	0.1891891891891892	0.04384017758046615
YDL181W	-1	-/0	-238.50089192390442	-25347.962930440903	37	0.04216867469879518	0.1891891891891892	0.04411764705882353
YHR175W	-1	-/-	-238.53404712677002	-27492.872844934464	37	0.041916167664670656	0.1891891891891892	0.04439511653718091
YGR249W	-1	-/-	-238.59545707702637	-24825.446320533752	37	0.041666666666666664	0.1891891891891892	0.04467258601553829
YOR303W	0	0/-	-238.59958612918854	-41479.85259914398	148	0.041666666666666664	0.1891891891891892	0.04467258601553829
YPL005W	0	0/-	-238.6187551021576	-43146.27974873781	148	0.041666666666666664	0.1891891891891892	0.04467258601553829
YAL008W	0	0/-	-238.6304122209549	-41917.32792276144	148	0.041666666666666664	0.1891891891891892	0.04467258601553829
YDR518W	-1	-/-	-238.68396019935608	-26707.855737686157	37	0.04142011834319527	0.1891891891891892	0.04495005549389567
YGL089C	-1	-/-	-238.6871771812439	-24113.161340236664	37	0.041176470588235294	0.1891891891891892	0.045227524972253054
YIL136W	0	0/0	-238.69892662763596	-43052.265472352505	148	0.041176470588235294	0.1891891891891892	0.045227524972253054
YCR061W	-1	-/0	-238.77396440505981	-26904.824762821198	37	0.04093567251461988	0.1891891891891892	0.04550499445061043
YLR157C	-1	-/-	-238.8803415298462	-25205.396705150604	37	0.040697674418604654	0.1891891891891892	0.045782463928967815
YOL153C	0	0/0	-238.99874091148376	-40253.49023330212	148	0.040697674418604654	0.1891891891891892	0.045782463928967815
YKL217W	0	0/-	-239.0131800174713	-43121.80148875713	148	0.040697674418604654	0.1891891891891892	0.045782463928967815
YDR534C	0	0/-	-239.01928359270096	-42800.63305103779	148	0.040697674418604654	0.1891891891891892	0.045782463928967815
YHL016C	0	0/-	-239.0303629040718	-42836.728294849396	148	0.040697674418604654	0.1891891891891892	0.045782463928967815
YGL205W	-1	-/-	-239.04645109176636	-25740.313799858093	37	0.04046242774566474	0.1891891891891892	0.04605993340732519
YMR053C	-1	-/0	-239.0554666519165	-27048.40002322197	37	0.040229885057471264	0.1891891891891892	0.046337402885682576
YKR061W	-1	-/-	-239.1635947227478	-26110.074827194214	37	0.04	0.1891891891891892	0.04661487236403995
YBR214W	-1	-/-	-239.16766715049744	-28589.572949171066	37	0.03977272727272727	0.1891891891891892	0.046892341842397336
YKL178C	-1	-/-	-239.17173624038696	-26550.791145563126	37	0.03954802259887006	0.1891891891891892	0.04716981132075472
YCR048W	-1	-/-	-239.21897554397583	-26677.88274359703	37	0.03932584269662921	0.1891891891891892	0.0474472807991121
YDR115W	-1	-/-	-239.27999448776245	-23812.707767486572	37	0.03910614525139665	0.1891891891891892	0.04772475027746948
YDR038C	-1	-/-	-239.2893168926239	-25821.951831817627	37	0.03888888888888889	0.1891891891891892	0.04800221975582686
YJR010W	0	0/0	-239.29201406240463	-42935.67518758774	148	0.03888888888888889	0.1891891891891892	0.04800221975582686
YFL056C	-1	-/0	-239.30157446861267	-26611.579260587692	37	0.03867403314917127	0.1891891891891892	0.04827968923418424
YLR237W	0	0/-	-239.3548383116722	-41005.41005900502	148	0.03867403314917127	0.1891891891891892	0.04827968923418424
YCR010C	-1	-/-	-239.37587976455688	-26824.338893175125	37	0.038461538461538464	0.1891891891891892	0.04855715871254162
YDR070C	0	0/0	-239.4378525018692	-43337.04246401787	148	0.038461538461538464	0.1891891891891892	0.04855715871254162
YDR204W	0	0/0	-239.54427808523178	-44272.493210315704	148	0.038461538461538464	0.1891891891891892	0.04855715871254162
YOR306C	0	0/-	-239.57969611883163	-40640.45798635483	148	0.038461538461538464	0.1891891891891892	0.04855715871254162
YPL018W	-1	-/-	-239.58841037750244	-26600.170721530914	37	0.03825136612021858	0.1891891891891892	0.048834628190899
YDL046W	-1	-/-	-239.59445977210999	-28789.248878717422	37	0.03804347826086957	0.1891891891891892	0.04911209766925638
YLR037C	0	0/-	-239.59813898801804	-42292.29966169596	148	0.03804347826086957	0.1891891891891892	0.04911209766925638
YPL087W	-1	-/-	-239.63033866882324	-27651.07969236374	37	0.03783783783783784	0.1891891891891892	0.049389567147613764
YDL085W	-1	-/0	-239.75878310203552	-25689.090827703476	37	0.03763440860215054	0.1891891891891892	0.04966703662597114
YNL305C	0	0/-	-239.78928887844086	-41152.792295098305	148	0.03763440860215054	0.1891891891891892	0.04966703662597114
YDL110C	0	0/-	-239.8933146893978	-43705.96534785628	148	0.03763440860215054	0.1891891891891892	0.04966703662597114
YDR406W	0	0/-	-239.99086201190948	-42871.39906400442	148	0.03763440860215054	0.1891891891891892	0.04966703662597114
YMR087W	-1	-/-	-240.02179098129272	-24445.348570346832	37	0.0374331550802139	0.1891891891891892	0.049944506104328525
YGL104C	-1	-/-	-240.05119609832764	-26502.428170681	37	0.03723404255319149	0.1891891891891892	0.0502219755826859
YLR174W	0	0/-	-240.27069783210754	-42260.33535838127	148	0.03723404255319149	0.1891891891891892	0.0502219755826859
YPL223C	0	0/0	-240.27228087186813	-42223.78543883562	148	0.03723404255319149	0.1891891891891892	0.0502219755826859
YJL159W	0	0/-	-240.31530690193176	-41754.39643228054	148	0.03723404255319149	0.1891891891891892	0.0502219755826859
YNR069C	0	0/-	-240.42837524414062	-42082.805163264275	148	0.03723404255319149	0.1891891891891892	0.0502219755826859
YGL156W	0	0/-	-240.53562116622925	-42086.9768922627	148	0.03723404255319149	0.1891891891891892	0.0502219755826859
YER103W	-1	-/-	-240.54926347732544	-24741.68879389763	37	0.037037037037037035	0.1891891891891892	0.050499445061043285
YEL060C	-1	-/-	-240.60884261131287	-27828.393290758133	37	0.03684210526315789	0.1891891891891892	0.05077691453940067
YJR047C	-1	-/-	-240.62025785446167	-25003.96869969368	37	0.03664921465968586	0.1891891891891892	0.051054384017758046
YKR093W	0	0/-	-240.63360959291458	-42450.20140057802	148	0.03664921465968586	0.1891891891891892	0.051054384017758046
YOR381W	-1	-/-	-240.67900037765503	-27373.30219578743	37	0.036458333333333336	0.1891891891891892	0.05133185349611543
YJL093C	-1	-/-	-240.71736526489258	-27380.475640535355	37	0.03626943005181347	0.1891891891891892	0.05160932297447281
YMR169C	0	0/-	-240.80821591615677	-42899.98821800947	148	0.03626943005181347	0.1891891891891892	0.05160932297447281
YJR109C	0	0/-	-240.95695954561234	-41068.405895501375	148	0.03626943005181347	0.1891891891891892	0.05160932297447281
YNL169C	-1	-/-	-240.9936842918396	-27598.791726350784	37	0.03608247422680412	0.1891891891891892	0.05188679245283019
YNL045W	-1	-/-	-241.0788311958313	-25011.18956208229	37	0.035897435897435895	0.1891891891891892	0.05216426193118757
YOL110W	-1	-/-	-241.11751461029053	-28495.273374080658	37	0.03571428571428571	0.1891891891891892	0.05244173140954495
YPL196W	-1	-/-	-241.12225317955017	-27776.501436948776	37	0.03553299492385787	0.1891891891891892	0.05271920088790233
YKL109W	0	0/-	-241.1444599032402	-41859.0699763298	148	0.03553299492385787	0.1891891891891892	0.05271920088790233
YLR466W	-1	-/-	-241.15619564056396	-26526.19616174698	37	0.03535353535353535	0.1891891891891892	0.05299667036625971
YOL058W	0	0/0	-241.24225103855133	-41637.03873705864	148	0.03535353535353535	0.1891891891891892	0.05299667036625971
YHL032C	0	0/-	-241.32167160511017	-43214.748395979404	148	0.03535353535353535	0.1891891891891892	0.05299667036625971
YIL117C	-1	-/0	-241.34875917434692	-24869.96241903305	37	0.035175879396984924	0.1891891891891892	0.05327413984461709
YIL107C	0	0/0	-241.3820754289627	-43125.911735236645	148	0.035175879396984924	0.1891891891891892	0.05327413984461709
YAL054C	-1	-/-	-241.4103775024414	-25237.54048681259	37	0.035	0.1891891891891892	0.053551609322974474
YHR042W	-1	-/-	-241.50276851654053	-25745.852154254913	37	0.03482587064676617	0.1891891891891892	0.05382907880133185
YJL164C	-1	-/-	-241.51442313194275	-28483.905026197433	37	0.034653465346534656	0.1891891891891892	0.054106548279689234
YEL065W	-1	-/-	-241.55583596229553	-28276.183402061462	37	0.034482758620689655	0.1891891891891892	0.05438401775804662
YOL083W	0	0/-	-241.6413210630417	-40633.62690448761	148	0.034482758620689655	0.1891891891891892	0.05438401775804662
YJL223C	0	0/-	-241.66831421852112	-40031.7355106473	148	0.034482758620689655	0.1891891891891892	0.05438401775804662
YIL088C	0	0/+	-241.67031210660934	-45643.53390431404	148	0.034482758620689655	0.1891891891891892	0.05438401775804662
YLR006C	-1	-/-	-241.68297839164734	-26701.314518928528	37	0.03431372549019608	0.1891891891891892	0.054661487236403995
YMR319C	-1	-/-	-241.69238185882568	-24370.649901390076	37	0.03414634146341464	0.1891891891891892	0.05493895671476138
YPL054W	0	0/-	-241.80058532953262	-43997.82418709993	148	0.03414634146341464	0.1891891891891892	0.05493895671476138
YER067W	0	0/0	-241.85514163970947	-40631.016053795815	148	0.03414634146341464	0.1891891891891892	0.05493895671476138
YDL199C	0	0/-	-241.8555189371109	-40591.77186024189	148	0.03414634146341464	0.1891891891891892	0.05493895671476138
YGR256W	-1	-/-	-241.91159963607788	-25468.626881361008	37	0.03398058252427184	0.1891891891891892	0.055216426193118756
YER073W	-1	-/-	-241.91519498825073	-25758.635858297348	37	0.033816425120772944	0.1891891891891892	0.05549389567147614
YOR393W	0	0/-	-241.9686095714569	-42027.902087807655	148	0.033816425120772944	0.1891891891891892	0.05549389567147614
YMR013C	-1	-/-	-242.02520036697388	-27866.07097029686	37	0.03365384615384615	0.1891891891891892	0.05577136514983352
YOL119C	0	0/-	-242.0358415544033	-44156.79240736365	148	0.03365384615384615	0.1891891891891892	0.05577136514983352
YER035W	-1	-/-	-242.1368978023529	-27694.88007068634	37	0.03349282296650718	0.1891891891891892	0.0560488346281909
YKL086W	-1	-/-	-242.1691699028015	-24871.59346818924	37	0.03333333333333333	0.1891891891891892	0.05632630410654828
YCL039W	-1	-/-	-242.21162700653076	-27249.511383533478	37	0.03317535545023697	0.1891891891891892	0.05660377358490566
YBR093C	-1	-/-	-242.2139151096344	-25802.537168979645	37	0.0330188679245283	0.1891891891891892	0.05688124306326304
YKL067W	0	0/-	-242.2326003909111	-43456.27112585306	148	0.0330188679245283	0.1891891891891892	0.05688124306326304
YHR043C	-1	-/0	-242.23484897613525	-27121.218334913254	37	0.03286384976525822	0.1891891891891892	0.05715871254162042
YJR036C	0	0/-	-242.26404863595963	-42945.54307872057	148	0.03286384976525822	0.1891891891891892	0.05715871254162042
YPL003W	0	0/-	-242.37166666984558	-44628.01055377722	148	0.03286384976525822	0.1891891891891892	0.05715871254162042
YJL052W	-1	-/-	-242.3803939819336	-26482.50597023964	37	0.03271028037383177	0.1891891891891892	0.0574361820199778
YJL210W	-1	-/-	-242.39277696609497	-26731.577491283417	37	0.03255813953488372	0.1891891891891892	0.05771365149833518
YJL066C	0	0/0	-242.4099886417389	-42477.65624719858	148	0.03255813953488372	0.1891891891891892	0.05771365149833518
YGL077C	0	0/+	-242.5190948843956	-42934.51384615898	148	0.03255813953488372	0.1891891891891892	0.05771365149833518
YJL088W	0	0/0	-242.5370832681656	-40922.72245413065	148	0.03255813953488372	0.1891891891891892	0.05771365149833518
YPL171C	-1	-/0	-242.54983282089233	-26753.668315172195	37	0.032407407407407406	0.1891891891891892	0.05799112097669257
YPR113W	-1	-/-	-242.5572326183319	-27409.963636398315	37	0.03225806451612903	0.1891891891891892	0.058268590455049944
YMR196W	0	0/-	-242.68051147460938	-40805.79773825407	148	0.03225806451612903	0.1891891891891892	0.058268590455049944
YJR120W	-1	-/-	-242.70362949371338	-24834.817110538483	37	0.03211009174311927	0.1891891891891892	0.05854605993340733
YJL100W	-1	-/-	-242.72989869117737	-28537.081271886826	37	0.0319634703196347	0.1891891891891892	0.058823529411764705
YDL052C	-1	-/-	-242.75574946403503	-26709.35707092285	37	0.031818181818181815	0.1891891891891892	0.05910099889012209
YKL146W	1	+/+	-242.78870606422424	-30642.24916434288	36	0.03619909502262444	0.21621621621621623	0.05910099889012209
YHR002W	0	0/-	-242.82201725244522	-43770.60531890392	148	0.03619909502262444	0.21621621621621623	0.05910099889012209
YIL129C	-1	-/-	-242.94592833518982	-26076.96039533615	37	0.036036036036036036	0.21621621621621623	0.059378468368479466
YGL039W	-1	-/-	-242.96810245513916	-23721.97152042389	37	0.03587443946188341	0.21621621621621623	0.05965593784683685
YDR309C	-1	-/-	-243.00305938720703	-25565.20032477379	37	0.03571428571428571	0.21621621621621623	0.05993340732519423
YHR053C	-1	-/-	-243.00963687896729	-26065.223278045654	37	0.035555555555555556	0.21621621621621623	0.06021087680355161
YNR060W	-1	-/-	-243.0150384902954	-26161.980098962784	37	0.035398230088495575	0.21621621621621623	0.06048834628190899
YIL087C	0	0/0	-243.01593285799026	-41114.1499043107	148	0.035398230088495575	0.21621621621621623	0.06048834628190899
YOR032C	-1	-/-	-243.03040170669556	-26977.127569913864	37	0.03524229074889868	0.21621621621621623	0.06076581576026637
YPR138C	-1	-/-	-243.0380187034607	-28642.15047287941	37	0.03508771929824561	0.21621621621621623	0.06104328523862375
YMR104C	-1	-/-	-243.10763025283813	-26364.340767383575	37	0.034934497816593885	0.21621621621621623	0.06132075471698113
YEL066W	-1	-/-	-243.11127042770386	-28035.501322746277	37	0.034782608695652174	0.21621621621621623	0.061598224195338516
YLR371W	-1	-/-	-243.14162683486938	-28030.95216035843	37	0.03463203463203463	0.21621621621621623	0.06187569367369589
YJL056C	-1	-/-	-243.16752433776855	-26401.229135751724	37	0.034482758620689655	0.21621621621621623	0.06215316315205328
YCR011C	0	0/-	-243.18776565790176	-44961.27801221609	148	0.034482758620689655	0.21621621621621623	0.06215316315205328
YHR143W	-1	-/-	-243.20194721221924	-26348.662143707275	37	0.034334763948497854	0.21621621621621623	0.062430632630410654
YML028W	-1	-/-	-243.2222719192505	-26617.625638484955	37	0.03418803418803419	0.21621621621621623	0.06270810210876804
YNL327W	-1	-/0	-243.23406171798706	-26057.62702035904	37	0.03404255319148936	0.21621621621621623	0.06298557158712542
YLR089C	0	0/0	-243.2369248867035	-41828.583415567875	148	0.03404255319148936	0.21621621621621623	0.06298557158712542
YKR049C	0	0/-	-243.24289268255234	-43950.8532140255	148	0.03404255319148936	0.21621621621621623	0.06298557158712542
YPR122W	-1	-/-	-243.3042528629303	-25611.57469558716	37	0.03389830508474576	0.21621621621621623	0.06326304106548279
YCR089W	-1	-/-	-243.337956905365	-26715.908598184586	37	0.03375527426160337	0.21621621621621623	0.06354051054384018
YJL217W	0	0/0	-243.38833731412888	-42062.9801235497	148	0.03375527426160337	0.21621621621621623	0.06354051054384018
YKL100C	0	0/-	-243.43680155277252	-41610.15338909626	148	0.03375527426160337	0.21621621621621623	0.06354051054384018
YPR080W	-1	-/-	-243.46115016937256	-24896.03079724312	37	0.03361344537815126	0.21621621621621623	0.06381798002219756
YGL068W	-1	-/-	-243.47688102722168	-27843.73609685898	37	0.03347280334728033	0.21621621621621623	0.06409544950055494
YOR071C	0	0/-	-243.47952669858932	-43286.731749117374	148	0.03347280334728033	0.21621621621621623	0.06409544950055494
YBL078C	-1	-/-	-243.5711578130722	-28458.097657084465	37	0.03333333333333333	0.21621621621621623	0.06437291897891231
YBR241C	0	0/-	-243.58507192134857	-41739.14517945051	148	0.03333333333333333	0.21621621621621623	0.06437291897891231
YAL063C	0	0/0	-243.59096109867096	-42221.97668713331	148	0.03333333333333333	0.21621621621621623	0.06437291897891231
YNR056C	-1	-/-	-243.63485145568848	-28725.40933918953	37	0.03319502074688797	0.21621621621621623	0.0646503884572697
YPR128C	-1	-/-	-243.76742100715637	-27932.247256040573	37	0.03305785123966942	0.21621621621621623	0.06492785793562708
YDR516C	-1	-/-	-243.79701805114746	-26408.772916316986	37	0.03292181069958848	0.21621621621621623	0.06520532741398447
YAL067C	0	0/-	-243.82661470770836	-42557.23890146613	148	0.03292181069958848	0.21621621621621623	0.06520532741398447
YBR046C	0	0/-	-243.85676270723343	-44458.3152666688	148	0.03292181069958848	0.21621621621621623	0.06520532741398447
YLR203C	0	0/-	-243.94194132089615	-43685.544343709946	148	0.03292181069958848	0.21621621621621623	0.06520532741398447
YHR009C	0	0/-	-243.9806741476059	-41087.54825127125	148	0.03292181069958848	0.21621621621621623	0.06520532741398447
YNL115C	0	0/0	-243.9874587059021	-41100.195751369	148	0.03292181069958848	0.21621621621621623	0.06520532741398447
YAL028W	0	0/-	-244.0278286933899	-43324.0460447669	148	0.03292181069958848	0.21621621621621623	0.06520532741398447
YHR209W	0	0/0	-244.04305160045624	-43865.906573176384	148	0.03292181069958848	0.21621621621621623	0.06520532741398447
YOR010C	0	0/-	-244.08676916360855	-41435.09963750839	148	0.03292181069958848	0.21621621621621623	0.06520532741398447
YMR118C	0	0/-	-244.23780000209808	-40947.51117300987	148	0.03292181069958848	0.21621621621621623	0.06520532741398447
YDL195W	-1	-/-	-244.25707054138184	-27554.560658693314	37	0.03278688524590164	0.21621621621621623	0.06548279689234185
YOR363C	-1	-/-	-244.2690806388855	-28392.502332925797	37	0.0326530612244898	0.21621621621621623	0.06576026637069922
YKL091C	0	0/0	-244.29480665922165	-42338.59919285774	148	0.0326530612244898	0.21621621621621623	0.06576026637069922
YGR189C	0	0/-	-244.3742777109146	-43871.76287186146	148	0.0326530612244898	0.21621621621621623	0.06576026637069922
YOR356W	-1	-/-	-244.3911738395691	-24979.38729572296	37	0.032520325203252036	0.21621621621621623	0.0660377358490566
YPR007C	-1	-/-	-244.39706945419312	-24827.457840681076	37	0.032388663967611336	0.21621621621621623	0.06631520532741399
YOR193W	-1	-/-	-244.41322875022888	-26828.22288298607	37	0.03225806451612903	0.21621621621621623	0.06659267480577137
YFR017C	0	0/0	-244.50292706489563	-41275.107235610485	148	0.03225806451612903	0.21621621621621623	0.06659267480577137
YPR042C	-1	-/-	-244.51037883758545	-27271.572568178177	37	0.0321285140562249	0.21621621621621623	0.06687014428412874
YER055C	0	0/0	-244.54991275072098	-42260.08954203129	148	0.0321285140562249	0.21621621621621623	0.06687014428412874
YPL006W	-1	-/-	-244.56327724456787	-28350.26975798607	37	0.032	0.21621621621621623	0.06714761376248612
YLR177W	0	0/0	-244.56671380996704	-40453.83432674408	148	0.032	0.21621621621621623	0.06714761376248612
YDR273W	-1	-/-	-244.62045979499817	-25562.55748295784	37	0.03187250996015936	0.21621621621621623	0.06742508324084351
YIL070C	-1	-/-	-244.7516827583313	-28041.187362909317	37	0.031746031746031744	0.21621621621621623	0.06770255271920089
YOR137C	-1	-/-	-244.75559520721436	-27101.58366584778	37	0.03162055335968379	0.21621621621621623	0.06798002219755826
YOR054C	-1	-/-	-244.76268482208252	-27593.545293569565	37	0.031496062992125984	0.21621621621621623	0.06825749167591565
YLR345W	0	0/-	-244.80718672275543	-40728.2687471509	148	0.031496062992125984	0.21621621621621623	0.06825749167591565
YJL222W	-1	-/-	-244.8101921081543	-25314.85414457321	37	0.03137254901960784	0.21621621621621623	0.06853496115427303
YLR149C	0	0/0	-244.83538591861725	-40726.82083541155	148	0.03137254901960784	0.21621621621621623	0.06853496115427303
YOR011W	-1	-/-	-244.84597778320312	-26162.540024757385	37	0.03125	0.21621621621621623	0.06881243063263041
YLL062C	0	0/0	-244.89313888549805	-42507.51834216714	148	0.03125	0.21621621621621623	0.06881243063263041
YML087C	0	0/0	-244.93712437152863	-41637.16652595997	148	0.03125	0.21621621621621623	0.06881243063263041
YPL219W	0	0/-	-244.9552961587906	-44812.96545535326	148	0.03125	0.21621621621621623	0.06881243063263041
YBR132C	1	+/+	-244.97972583770752	-27785.099888801575	36	0.03501945525291829	0.24324324324324326	0.06881243063263041
YNL321W	0	0/-	-245.0474573969841	-43743.549763798714	148	0.03501945525291829	0.24324324324324326	0.06881243063263041
YER088C	-1	-/-	-245.05911922454834	-27267.423473596573	37	0.03488372093023256	0.24324324324324326	0.0690899001109878
YJL219W	-1	-/-	-245.10068655014038	-26720.68927884102	37	0.03474903474903475	0.24324324324324326	0.06936736958934517
YGR087C	0	0/0	-245.10576754808426	-42608.58867263794	148	0.03474903474903475	0.24324324324324326	0.06936736958934517
YML100W	0	0/-	-245.12056481838226	-44540.38655078411	148	0.03474903474903475	0.24324324324324326	0.06936736958934517
YDR085C	-1	-/-	-245.13178157806396	-27502.895810604095	37	0.03461538461538462	0.24324324324324326	0.06964483906770255
YNR043W	-1	-/-	-245.16129970550537	-28486.975025177002	37	0.034482758620689655	0.24324324324324326	0.06992230854605994
YMR262W	0	0/-	-245.20394468307495	-41114.52713817358	148	0.034482758620689655	0.24324324324324326	0.06992230854605994
YGL096W	-1	-/-	-245.25376105308533	-27761.64102268219	37	0.03435114503816794	0.24324324324324326	0.07019977802441732
YDL066W	0	0/-	-245.2854562997818	-43458.92408508062	148	0.03435114503816794	0.24324324324324326	0.07019977802441732
YMR266W	-1	-/-	-245.31404399871826	-27048.901114940643	37	0.034220532319391636	0.24324324324324326	0.07047724750277469
YGL256W	-1	-/0	-245.31836128234863	-25004.50575351715	37	0.03409090909090909	0.24324324324324326	0.07075471698113207
YDR096W	-1	-/-	-245.32087397575378	-28829.65248608589	37	0.033962264150943396	0.24324324324324326	0.07103218645948946
YGL184C	0	0/0	-245.32825535535812	-42694.5296317935	148	0.033962264150943396	0.24324324324324326	0.07103218645948946
YPL274W	1	+/+	-245.33213806152344	-26211.521219730377	36	0.03759398496240601	0.2702702702702703	0.07103218645948946
YJR161C	0	0/-	-245.36244344711304	-42341.13643836975	148	0.03759398496240601	0.2702702702702703	0.07103218645948946
YKR039W	1	+/+	-245.37264204025269	-26277.549569129944	36	0.04119850187265917	0.2972972972972973	0.07103218645948946
YNL111C	-1	-/-	-245.39504861831665	-24258.224335193634	37	0.041044776119402986	0.2972972972972973	0.07130965593784684
YBR069C	1	+/+	-245.39613890647888	-26055.393792152405	36	0.04460966542750929	0.32432432432432434	0.07130965593784684
YBL045C	-1	-/-	-245.46760082244873	-26437.450478076935	37	0.044444444444444446	0.32432432432432434	0.07158712541620421
YDR216W	-1	-/-	-245.5198016166687	-26402.64900445938	37	0.04428044280442804	0.32432432432432434	0.0718645948945616
YLR342W	-1	-/-	-245.5220890045166	-26849.045720100403	37	0.04411764705882353	0.32432432432432434	0.07214206437291898
YIR016W	0	0/0	-245.55994129180908	-40618.498380959034	148	0.04411764705882353	0.32432432432432434	0.07214206437291898
YBL064C	-1	-/-	-245.57555866241455	-29165.266174793243	37	0.04395604395604396	0.32432432432432434	0.07241953385127636
YPL048W	-1	-/-	-245.5959095954895	-26788.89474248886	37	0.043795620437956206	0.32432432432432434	0.07269700332963375
YOL087C	0	0/-	-245.59993529319763	-40616.97254782915	148	0.043795620437956206	0.32432432432432434	0.07269700332963375
YLR467W	-1	-/-	-245.61512660980225	-26114.94626235962	37	0.04363636363636364	0.32432432432432434	0.07297447280799112
YGR174C	0	0/-	-245.68788647651672	-42833.598859488964	148	0.04363636363636364	0.32432432432432434	0.07297447280799112
YBR145W	-1	-/0	-245.69456005096436	-27047.49714756012	37	0.043478260869565216	0.32432432432432434	0.0732519422863485
YLR359W	0	0/-	-245.7816183567047	-42779.43367886543	148	0.043478260869565216	0.32432432432432434	0.0732519422863485
YAL068C	-1	-/-	-245.78236436843872	-24436.16557121277	37	0.04332129963898917	0.32432432432432434	0.07352941176470588
YPL033C	-1	-/-	-245.83619928359985	-25776.814771175385	37	0.04316546762589928	0.32432432432432434	0.07380688124306327
YMR160W	0	0/0	-245.8373636007309	-41207.17310875654	148	0.04316546762589928	0.32432432432432434	0.07380688124306327
YGR110W	0	0/-	-245.8778704404831	-41091.225302278996	148	0.04316546762589928	0.32432432432432434	0.07380688124306327
YHR029C	0	0/-	-245.8829563856125	-41880.457033872604	148	0.04316546762589928	0.32432432432432434	0.07380688124306327
YER125W	-1	-/-	-245.9279270172119	-27940.74975156784	37	0.043010752688172046	0.32432432432432434	0.07408435072142064
YNL200C	0	0/-	-245.9344927072525	-41201.8643155694	148	0.043010752688172046	0.32432432432432434	0.07408435072142064
YDR306C	-1	-/-	-245.969708442688	-24427.562665462494	37	0.04285714285714286	0.32432432432432434	0.07436182019977802
YPL176C	-1	-/-	-245.9789741039276	-26173.02657008171	37	0.042704626334519574	0.32432432432432434	0.0746392896781354
YPL250C	0	0/-	-246.00468057394028	-43001.36175465584	148	0.042704626334519574	0.32432432432432434	0.0746392896781354
YBR220C	0	0/-	-246.01165091991425	-41542.227352023125	148	0.042704626334519574	0.32432432432432434	0.0746392896781354
YOR081C	-1	-/-	-246.03642463684082	-25846.48942708969	37	0.0425531914893617	0.32432432432432434	0.07491675915649279
YMR031C	0	0/0	-246.07546770572662	-41820.43394905329	148	0.0425531914893617	0.32432432432432434	0.07491675915649279
YFR022W	0	0/-	-246.1186339855194	-43925.76529979706	148	0.0425531914893617	0.32432432432432434	0.07491675915649279
YPR028W	0	0/-	-246.1239351630211	-44038.42468830943	148	0.0425531914893617	0.32432432432432434	0.07491675915649279
YBR139W	0	0/-	-246.1271357536316	-41753.155769228935	148	0.0425531914893617	0.32432432432432434	0.07491675915649279
YPL264C	0	0/0	-246.12883138656616	-41615.42954367399	148	0.0425531914893617	0.32432432432432434	0.07491675915649279
YLL040C	-1	-/-	-246.13491773605347	-26069.954971313477	37	0.04240282685512368	0.32432432432432434	0.07519422863485016
YJR159W	0	0/0	-246.1434909105301	-42310.655693769455	148	0.04240282685512368	0.32432432432432434	0.07519422863485016
YOR002W	-1	-/-	-246.15858936309814	-28946.684285640717	37	0.04225352112676056	0.32432432432432434	0.07547169811320754
YOL091W	-1	-/-	-246.18072319030762	-25313.652253627777	37	0.042105263157894736	0.32432432432432434	0.07574916759156493
YKL051W	-1	-/-	-246.2191276550293	-26518.569161891937	37	0.04195804195804196	0.32432432432432434	0.07602663706992231
YKL194C	-1	-/-	-246.23186445236206	-28035.151124715805	37	0.041811846689895474	0.32432432432432434	0.0763041065482797
YNL195C	0	0/0	-246.24351394176483	-40902.171660244465	148	0.041811846689895474	0.32432432432432434	0.0763041065482797
YOL020W	1	+/+	-246.25755977630615	-27569.36997270584	36	0.04513888888888889	0.35135135135135137	0.0763041065482797
YJR015W	0	0/0	-246.27558207511902	-41382.66265577078	148	0.04513888888888889	0.35135135135135137	0.0763041065482797
YIL040W	-1	-/-	-246.31654834747314	-28388.117847919464	37	0.04498269896193772	0.35135135135135137	0.07658157602663707
YOR040W	-1	-/-	-246.35524368286133	-26357.15393924713	37	0.04482758620689655	0.35135135135135137	0.07685904550499445
YDL054C	0	0/-	-246.36301237344742	-45796.62232476473	148	0.04482758620689655	0.35135135135135137	0.07685904550499445
YJL149W	0	0/-	-246.37808179855347	-41400.35526996851	148	0.04482758620689655	0.35135135135135137	0.07685904550499445
YLR219W	-1	-/-	-246.38963103294373	-29113.707725524902	37	0.044673539518900345	0.35135135135135137	0.07713651498335183
YOL053W	0	0/0	-246.41736459732056	-40301.010650515556	148	0.044673539518900345	0.35135135135135137	0.07713651498335183
YPL061W	-1	-/-	-246.44339752197266	-26506.46697950363	37	0.04452054794520548	0.35135135135135137	0.07741398446170922
YHR174W	-1	-/-	-246.44937229156494	-26425.70060443878	37	0.04436860068259386	0.35135135135135137	0.07769145394006659
YBL091C-A	0	0/-	-246.47437298297882	-42969.76728928089	148	0.04436860068259386	0.35135135135135137	0.07769145394006659
YPR098C	0	0/0	-246.49125468730927	-41554.9614366889	148	0.04436860068259386	0.35135135135135137	0.07769145394006659
YBR029C	-1	-/-	-246.4952154159546	-26489.17871761322	37	0.04421768707482993	0.35135135135135137	0.07796892341842397
YIL053W	-1	-/-	-246.53020668029785	-25622.451864004135	37	0.04406779661016949	0.35135135135135137	0.07824639289678136
YPR114W	0	0/0	-246.55040633678436	-41711.023923397064	148	0.04406779661016949	0.35135135135135137	0.07824639289678136
YMR119W	-1	-/-	-246.58258247375488	-28922.17342710495	37	0.04391891891891892	0.35135135135135137	0.07852386237513874
YOL151W	-1	-/-	-246.58778357505798	-25952.447363376617	37	0.04377104377104377	0.35135135135135137	0.07880133185349611
YER064C	0	0/0	-246.5968861579895	-41932.565688848495	148	0.04377104377104377	0.35135135135135137	0.07880133185349611
YDR525W-A	0	0/-	-246.60558187961578	-44165.92242217064	148	0.04377104377104377	0.35135135135135137	0.07880133185349611
YAR019C	-1	-/-	-246.63708686828613	-26544.105511665344	37	0.0436241610738255	0.35135135135135137	0.0790788013318535
YJL163C	0	0/-	-246.6534354686737	-41778.369400680065	148	0.0436241610738255	0.35135135135135137	0.0790788013318535
YMR258C	0	0/-	-246.66050004959106	-41176.48590195179	148	0.0436241610738255	0.35135135135135137	0.0790788013318535
YLR050C	0	0/-	-246.6617636680603	-41432.23478662968	148	0.0436241610738255	0.35135135135135137	0.0790788013318535
YLR070C	0	0/0	-246.69127279520035	-42515.9197973609	148	0.0436241610738255	0.35135135135135137	0.0790788013318535
YPL156C	-1	-/0	-246.6980152130127	-26996.581469535828	37	0.043478260869565216	0.35135135135135137	0.07935627081021088
YDR231C	-1	-/-	-246.71567392349243	-28707.946799993515	37	0.043333333333333335	0.35135135135135137	0.07963374028856826
YDR262W	0	0/0	-246.7254195213318	-41632.673654317856	148	0.043333333333333335	0.35135135135135137	0.07963374028856826
YLR164W	0	0/-	-246.7422637939453	-41972.36138236523	148	0.043333333333333335	0.35135135135135137	0.07963374028856826
YHR136C	0	0/-	-246.74703294038773	-43550.67698901892	148	0.043333333333333335	0.35135135135135137	0.07963374028856826
YOL152W	0	0/-	-246.7825921177864	-41969.71599841118	148	0.043333333333333335	0.35135135135135137	0.07963374028856826
YKL148C	-1	-/-	-246.78518056869507	-27746.6319065094	37	0.04318936877076412	0.35135135135135137	0.07991120976692564
YMR252C	0	0/0	-246.804945230484	-41168.26457220316	148	0.04318936877076412	0.35135135135135137	0.07991120976692564
YJR131W	-1	-/-	-246.82238912582397	-27129.480498313904	37	0.04304635761589404	0.35135135135135137	0.08018867924528301
YDL055C	-1	-/-	-246.84747505187988	-28284.141053438187	37	0.0429042904290429	0.35135135135135137	0.0804661487236404
YCR076C	0	0/-	-246.87934982776642	-41428.54196494818	148	0.0429042904290429	0.35135135135135137	0.0804661487236404
YGR191W	1	+/+	-246.88098907470703	-27755.10303258896	36	0.046052631578947366	0.3783783783783784	0.0804661487236404
YJL103C	0	0/-	-246.96194332838058	-43315.15690010786	148	0.046052631578947366	0.3783783783783784	0.0804661487236404
YGR183C	-1	-/-	-247.00002884864807	-27849.080365896225	37	0.04590163934426229	0.3783783783783784	0.08074361820199778
YHR104W	0	0/-	-247.02326256036758	-43048.3689584136	148	0.04590163934426229	0.3783783783783784	0.08074361820199778
YDL125C	0	0/-	-247.02548795938492	-45249.12091958523	148	0.04590163934426229	0.3783783783783784	0.08074361820199778
YGL255W	-1	-/-	-247.02633810043335	-25812.4521381855	37	0.0457516339869281	0.3783783783783784	0.08102108768035517
YLL016W	-1	-/-	-247.07142066955566	-24057.86083459854	37	0.04560260586319218	0.3783783783783784	0.08129855715871254
YPR192W	0	0/-	-247.08145970106125	-43611.8291105032	148	0.04560260586319218	0.3783783783783784	0.08129855715871254
YNL066W	-1	-/-	-247.08412885665894	-27506.138650417328	37	0.045454545454545456	0.3783783783783784	0.08157602663706992
YGR201C	0	0/-	-247.09874820709229	-40636.888580203056	148	0.045454545454545456	0.3783783783783784	0.08157602663706992
YJL060W	-1	-/-	-247.12105202674866	-28195.431505680084	37	0.045307443365695796	0.3783783783783784	0.0818534961154273
YGL062W	-1	-/-	-247.12276220321655	-28290.262162685394	37	0.04516129032258064	0.3783783783783784	0.08213096559378469
YNL055C	-1	-/-	-247.13061332702637	-26243.24974131584	37	0.04501607717041801	0.3783783783783784	0.08240843507214206
YGR225W	-1	-/-	-247.1844081878662	-25708.808245182037	37	0.04487179487179487	0.3783783783783784	0.08268590455049944
YCR075C	1	+/+	-247.2223539352417	-27375.584237098694	36	0.04792332268370607	0.40540540540540543	0.08268590455049944
YGR260W	0	0/-	-247.2248569726944	-43708.98273193836	148	0.04792332268370607	0.40540540540540543	0.08268590455049944
YBR037C	-1	-/-	-247.2274980545044	-26971.281428337097	37	0.04777070063694268	0.40540540540540543	0.08296337402885683
YER026C	-1	-/-	-247.23730325698853	-28208.887152910233	37	0.047619047619047616	0.40540540540540543	0.08324084350721421
YGR023W	0	0/-	-247.27480578422546	-43084.27884989977	148	0.047619047619047616	0.40540540540540543	0.08324084350721421
YBR108W	0	0/-	-247.27495396137238	-41651.40562748909	148	0.047619047619047616	0.40540540540540543	0.08324084350721421
YGR032W	0	0/-	-247.31937217712402	-43199.386760264635	148	0.047619047619047616	0.40540540540540543	0.08324084350721421
YLR001C	0	0/0	-247.3293058872223	-41157.86251235008	148	0.047619047619047616	0.40540540540540543	0.08324084350721421
YGR042W	-1	-/-	-247.33150482177734	-24753.043817043304	37	0.04746835443037975	0.40540540540540543	0.0835183129855716
YDR349C	0	0/-	-247.36216360330582	-43399.4629111886	148	0.04746835443037975	0.40540540540540543	0.0835183129855716
YFL058W	-1	-/-	-247.37566709518433	-25738.14499783516	37	0.0473186119873817	0.40540540540540543	0.08379578246392896
YLR189C	-1	-/-	-247.38381481170654	-26710.633569955826	37	0.04716981132075472	0.40540540540540543	0.08407325194228635
YGL038C	-1	-/-	-247.4011652469635	-28025.415077209473	37	0.047021943573667714	0.40540540540540543	0.08435072142064373
YOL082W	-1	-/-	-247.42280435562134	-28188.096742630005	37	0.046875	0.40540540540540543	0.08462819089900112
YMR241W	-1	-/-	-247.4472267627716	-27800.554042816162	37	0.04672897196261682	0.40540540540540543	0.08490566037735849
YNL046W	-1	-/0	-247.47182321548462	-24647.438695430756	37	0.046583850931677016	0.40540540540540543	0.08518312985571587
YBR159W	-1	-/-	-247.49462747573853	-25070.65356016159	37	0.04643962848297214	0.40540540540540543	0.08546059933407325
YJL078C	0	0/-	-247.50765025615692	-44181.18399655819	148	0.04643962848297214	0.40540540540540543	0.08546059933407325
YPL186C	0	0/-	-247.5185046195984	-42411.50202977657	148	0.04643962848297214	0.40540540540540543	0.08546059933407325
YLR031W	0	0/0	-247.54711425304413	-41085.695303320885	148	0.04643962848297214	0.40540540540540543	0.08546059933407325
YOL073C	0	0/0	-247.54871022701263	-41636.60746395588	148	0.04643962848297214	0.40540540540540543	0.08546059933407325
YIL170W	0	0/-	-247.56147956848145	-41740.3515740633	148	0.04643962848297214	0.40540540540540543	0.08546059933407325
YLR099C	0	0/-	-247.56621277332306	-42555.13889837265	148	0.04643962848297214	0.40540540540540543	0.08546059933407325
YHR092C	-1	-/-	-247.5927324295044	-25181.259889245033	37	0.046296296296296294	0.40540540540540543	0.08573806881243064
YOL048C	0	0/-	-247.59806299209595	-41740.51915836334	148	0.046296296296296294	0.40540540540540543	0.08573806881243064
YHR190W	-1	-/-	-247.60521531105042	-28270.08150601387	37	0.046153846153846156	0.40540540540540543	0.08601553829078801
YKR053C	-1	-/-	-247.625506401062	-26753.493284225464	37	0.046012269938650305	0.40540540540540543	0.08629300776914539
YCL033C	-1	-/-	-247.67108917236328	-27402.030755519867	37	0.045871559633027525	0.40540540540540543	0.08657047724750278
YKR102W	0	0/-	-247.67285645008087	-44547.92721512914	148	0.045871559633027525	0.40540540540540543	0.08657047724750278
YNL333W	-1	-/-	-247.68066358566284	-25255.543367624283	37	0.04573170731707317	0.40540540540540543	0.08684794672586016
YHR018C	0	0/0	-247.72559958696365	-42558.65849125385	148	0.04573170731707317	0.40540540540540543	0.08684794672586016
YLL061W	1	+/+	-247.75806665420532	-26484.393091201782	36	0.0486322188449848	0.43243243243243246	0.08684794672586016
YKL165C	-1	-/-	-247.78678846359253	-28923.893560886383	37	0.048484848484848485	0.43243243243243246	0.08712541620421754
YIL124W	-1	-/-	-247.7919056415558	-28206.601316452026	37	0.04833836858006042	0.43243243243243246	0.08740288568257491
YGR060W	-1	-/-	-247.79669952392578	-27551.974533081055	37	0.04819277108433735	0.43243243243243246	0.0876803551609323
YGL196W	0	0/0	-247.7977619767189	-44199.35362702608	148	0.04819277108433735	0.43243243243243246	0.0876803551609323
YNL335W	0	0/-	-247.82133030891418	-42478.87110924721	148	0.04819277108433735	0.43243243243243246	0.0876803551609323
YLR102C	-1	-/-	-247.85061264038086	-28915.379120588303	37	0.04804804804804805	0.43243243243243246	0.08795782463928968
YPR074C	-1	-/0	-247.85975551605225	-28279.775431871414	37	0.04790419161676647	0.43243243243243246	0.08823529411764706
YDR536W	0	0/-	-247.86070972681046	-43306.02496230602	148	0.04790419161676647	0.43243243243243246	0.08823529411764706
YER072W	-1	-/-	-247.8770763874054	-27091.500782728195	37	0.04776119402985075	0.43243243243243246	0.08851276359600443
YEL052W	0	0/-	-247.8991248011589	-45152.12414520979	148	0.04776119402985075	0.43243243243243246	0.08851276359600443
YBR301W	0	0/-	-247.9065014719963	-43034.96541661024	148	0.04776119402985075	0.43243243243243246	0.08851276359600443
YGR255C	0	0/0	-247.91231310367584	-43362.623505592346	148	0.04776119402985075	0.43243243243243246	0.08851276359600443
YIL135C	-1	-/-	-247.94054222106934	-27212.366106033325	37	0.047619047619047616	0.43243243243243246	0.08879023307436182
YOR136W	-1	-/-	-247.97634887695312	-28170.146122455597	37	0.04747774480712166	0.43243243243243246	0.0890677025527192
YOR383C	0	0/-	-247.99140524864197	-42856.32292622328	148	0.04747774480712166	0.43243243243243246	0.0890677025527192
YBR147W	0	0/+	-248.02429974079132	-44425.31472289562	148	0.04747774480712166	0.43243243243243246	0.0890677025527192
YJL106W	-1	-/-	-248.05793857574463	-25959.228982925415	37	0.047337278106508875	0.43243243243243246	0.08934517203107659
YNR065C	0	0/-	-248.06098520755768	-42060.26942610741	148	0.047337278106508875	0.43243243243243246	0.08934517203107659
YAL005C	-1	-/-	-248.07962274551392	-25932.487931013107	37	0.0471976401179941	0.43243243243243246	0.08962264150943396
YIL164C	0	0/0	-248.09493094682693	-42895.879375487566	148	0.0471976401179941	0.43243243243243246	0.08962264150943396
YDL078C	-1	-/-	-248.09570956230164	-27812.75669193268	37	0.047058823529411764	0.43243243243243246	0.08990011098779134
YJL068C	0	0/-	-248.12046873569489	-41688.89054530859	148	0.047058823529411764	0.43243243243243246	0.08990011098779134
YER095W	-1	-/-	-248.12070894241333	-29062.92954802513	37	0.0469208211143695	0.43243243243243246	0.09017758046614872
YGR177C	-1	-/-	-248.12873315811157	-24689.193247318268	37	0.04678362573099415	0.43243243243243246	0.09045504994450611
YNL334C	-1	-/-	-248.15722799301147	-25483.670325517654	37	0.04664723032069971	0.43243243243243246	0.09073251942286349
YML058W-A	-1	-/-	-248.17138719558716	-25084.403625011444	37	0.046511627906976744	0.43243243243243246	0.09100998890122086
YHR140W	0	0/0	-248.1773853302002	-41771.669082582	148	0.046511627906976744	0.43243243243243246	0.09100998890122086
YGR041W	-1	-/-	-248.20350217819214	-26442.055691242218	37	0.0463768115942029	0.43243243243243246	0.09128745837957825
YJR148W	0	0/0	-248.24252450466156	-44213.78083896637	148	0.0463768115942029	0.43243243243243246	0.09128745837957825
YER182W	0	0/0	-248.2681307196617	-42590.712271273136	148	0.0463768115942029	0.43243243243243246	0.09128745837957825
YMR155W	0	0/0	-248.28808271884918	-42004.87625050545	148	0.0463768115942029	0.43243243243243246	0.09128745837957825
YJL102W	-1	-/-	-248.29813718795776	-27250.173412799835	37	0.046242774566473986	0.43243243243243246	0.09156492785793563
YOL155C	0	0/-	-248.30881696939468	-43825.12015455961	148	0.046242774566473986	0.43243243243243246	0.09156492785793563
YPL229W	0	0/0	-248.31368803977966	-41416.949510097504	148	0.046242774566473986	0.43243243243243246	0.09156492785793563
YDL048C	0	0/-	-248.36540073156357	-43334.37549364567	148	0.046242774566473986	0.43243243243243246	0.09156492785793563
YLR455W	-1	-/-	-248.36844873428345	-24741.535738945007	37	0.04610951008645533	0.43243243243243246	0.09184239733629301
YGL179C	0	0/-	-248.37867403030396	-43619.09844511747	148	0.04610951008645533	0.43243243243243246	0.09184239733629301
YDL130W-A	-1	-/0	-248.4125156402588	-27058.596051692963	37	0.04597701149425287	0.43243243243243246	0.09211986681465038
YOL092W	0	0/+	-248.42400884628296	-41473.6493934989	148	0.04597701149425287	0.43243243243243246	0.09211986681465038
YNL287W	-1	-/-	-248.43574118614197	-28776.87663626671	37	0.045845272206303724	0.43243243243243246	0.09239733629300777
YIL010W	-1	-/-	-248.4407422542572	-27833.97692298889	37	0.045714285714285714	0.43243243243243246	0.09267480577136515
YBR041W	-1	-/-	-248.48242712020874	-28116.894047021866	37	0.045584045584045586	0.43243243243243246	0.09295227524972254
YOL165C	-1	-/0	-248.51428365707397	-24676.83055305481	37	0.045454545454545456	0.43243243243243246	0.0932297447280799
YGR205W	0	0/0	-248.53094255924225	-41771.95830452442	148	0.045454545454545456	0.43243243243243246	0.0932297447280799
YJR008W	0	0/0	-248.54435408115387	-41623.38376933336	148	0.045454545454545456	0.43243243243243246	0.0932297447280799
YLR019W	0	0/-	-248.5891386270523	-44319.59056502581	148	0.045454545454545456	0.43243243243243246	0.0932297447280799
YPL247C	0	0/0	-248.6018055677414	-41493.137444615364	148	0.045454545454545456	0.43243243243243246	0.0932297447280799
YKR097W	-1	-/0	-248.60732889175415	-25459.879138231277	37	0.0453257790368272	0.43243243243243246	0.09350721420643729
YOL032W	0	0/-	-248.613046169281	-42875.05263721943	148	0.0453257790368272	0.43243243243243246	0.09350721420643729
YPR194C	0	0/-	-248.6328775882721	-41614.2144715786	148	0.0453257790368272	0.43243243243243246	0.09350721420643729
YDL237W	0	0/-	-248.64950489997864	-40774.31123369932	148	0.0453257790368272	0.43243243243243246	0.09350721420643729
YDL095W	-1	-/-	-248.64961695671082	-28780.27461528778	37	0.04519774011299435	0.43243243243243246	0.09378468368479467
YER175C	0	0/-	-248.6508742570877	-44377.00682860613	148	0.04519774011299435	0.43243243243243246	0.09378468368479467
YLR326W	0	0/0	-248.65566849708557	-41664.43197375536	148	0.04519774011299435	0.43243243243243246	0.09378468368479467
YNL208W	0	0/0	-248.6737905740738	-41368.69275277853	148	0.04519774011299435	0.43243243243243246	0.09378468368479467
YDR435C	-1	-/-	-248.67388820648193	-28796.925621509552	37	0.04507042253521127	0.43243243243243246	0.09406215316315206
YKL026C	-1	-/-	-248.68473052978516	-27807.977633714676	37	0.0449438202247191	0.43243243243243246	0.09433962264150944
YLR304C	-1	-/-	-248.73403358459473	-27544.686846971512	37	0.04481792717086835	0.43243243243243246	0.09461709211986681
YNR047W	-1	-/-	-248.74782013893127	-26880.519884586334	37	0.0446927374301676	0.43243243243243246	0.0948945615982242
YDR270W	-1	-/-	-248.75661993026733	-27895.738094091415	37	0.04456824512534819	0.43243243243243246	0.09517203107658158
YNL336W	0	0/-	-248.77444911003113	-41961.95880794525	148	0.04456824512534819	0.43243243243243246	0.09517203107658158
YPL154C	-1	-/-	-248.7884383201599	-29915.22577404976	37	0.044444444444444446	0.43243243243243246	0.09544950055493896
YDR317W	-1	-/-	-248.83164882659912	-25642.87560248375	37	0.0443213296398892	0.43243243243243246	0.09572697003329633
YLR312C	0	0/0	-248.83696067333221	-41083.2991091609	148	0.0443213296398892	0.43243243243243246	0.09572697003329633
YHR211W	0	0/0	-248.86620593070984	-43027.55073440075	148	0.0443213296398892	0.43243243243243246	0.09572697003329633
YLR047C	-1	-/-	-248.87261605262756	-27919.82377552986	37	0.04419889502762431	0.43243243243243246	0.09600443951165372
YLR152C	0	0/0	-248.87386226654053	-41282.76683604717	148	0.04419889502762431	0.43243243243243246	0.09600443951165372
YOR223W	0	0/-	-248.88908505439758	-40985.154449641705	148	0.04419889502762431	0.43243243243243246	0.09600443951165372
YGL006W	-1	-/-	-248.8945972919464	-29511.3232357502	37	0.0440771349862259	0.43243243243243246	0.0962819089900111
YOL158C	-1	-/-	-248.9577832221985	-27063.440099716187	37	0.04395604395604396	0.43243243243243246	0.09655937846836848
YJL212C	0	0/-	-248.98252588510513	-43193.45393383503	148	0.04395604395604396	0.43243243243243246	0.09655937846836848
YMR251W	0	0/0	-248.9828349351883	-44660.96102231741	148	0.04395604395604396	0.43243243243243246	0.09655937846836848
YOR291W	0	0/-	-249.0023032426834	-42209.52508366108	148	0.04395604395604396	0.43243243243243246	0.09655937846836848
YOR009W	0	0/-	-249.00594341754913	-42267.0260630846	148	0.04395604395604396	0.43243243243243246	0.09655937846836848
YJL213W	0	0/0	-249.01645529270172	-40588.952420949936	148	0.04395604395604396	0.43243243243243246	0.09655937846836848
YKR052C	-1	-/-	-249.0185878276825	-28408.433387756348	37	0.043835616438356165	0.43243243243243246	0.09683684794672585
YCR073W-A	-1	-/-	-249.02500534057617	-28871.419660568237	37	0.04371584699453552	0.43243243243243246	0.09711431742508324
YFL055W	1	+/+	-249.02824926376343	-29512.036442041397	36	0.04632152588555858	0.4594594594594595	0.09711431742508324
YJR151C	0	0/-	-249.03069603443146	-44193.654384195805	148	0.04632152588555858	0.4594594594594595	0.09711431742508324
YCL010C	-1	-/-	-249.04184532165527	-26863.195380210876	37	0.04619565217391304	0.4594594594594595	0.09739178690344062
YER166W	-1	-/-	-249.0513734817505	-28422.09318256378	37	0.04607046070460705	0.4594594594594595	0.097669256381798
YGL146C	0	0/0	-249.06957280635834	-41057.37937569618	148	0.04607046070460705	0.4594594594594595	0.097669256381798
YCL030C	0	0/0	-249.12450325489044	-42077.23494157195	148	0.04607046070460705	0.4594594594594595	0.097669256381798
YDR263C	-1	-/-	-249.13607215881348	-26866.155445575714	37	0.04594594594594595	0.4594594594594595	0.09794672586015539
YGR236C	0	0/0	-249.14238339662552	-43397.698948681355	148	0.04594594594594595	0.4594594594594595	0.09794672586015539
YJL137C	0	0/0	-249.1508413553238	-44566.520576536655	148	0.04594594594594595	0.4594594594594595	0.09794672586015539
YBR158W	-1	-/-	-249.17750310897827	-26345.1560382843	37	0.04582210242587601	0.4594594594594595	0.09822419533851276
YMR170C	0	0/-	-249.1839520931244	-43773.989551603794	148	0.04582210242587601	0.4594594594594595	0.09822419533851276
YDR232W	0	0/-	-249.19113433361053	-43724.54273855686	148	0.04582210242587601	0.4594594594594595	0.09822419533851276
YER079W	0	0/0	-249.200053691864	-41186.303482055664	148	0.04582210242587601	0.4594594594594595	0.09822419533851276
YIL047C	0	0/-	-249.20561760663986	-43623.44284170866	148	0.04582210242587601	0.4594594594594595	0.09822419533851276
YLR134W	-1	-/-	-249.215003490448	-24677.034514427185	37	0.0456989247311828	0.4594594594594595	0.09850166481687014
YNL104C	0	0/0	-249.21768909692764	-44549.88964229822	148	0.0456989247311828	0.4594594594594595	0.09850166481687014
YGR237C	0	0/0	-249.2344708442688	-41637.56396114826	148	0.0456989247311828	0.4594594594594595	0.09850166481687014
YLR201C	-1	-/0	-249.27450323104858	-28229.894907712936	37	0.045576407506702415	0.4594594594594595	0.09877913429522753
YOL105C	-1	-/-	-249.2778959274292	-29651.39028453827	37	0.045454545454545456	0.4594594594594595	0.09905660377358491
YBR196C	-1	-/-	-249.29611539840698	-26198.560745954514	37	0.04533333333333334	0.4594594594594595	0.09933407325194228
YJL166W	-1	-/-	-249.29891443252563	-27545.40232038498	37	0.04521276595744681	0.4594594594594595	0.09961154273029967
YCR098C	-1	-/-	-249.29891681671143	-27431.902981758118	37	0.04509283819628647	0.4594594594594595	0.09988901220865705
YPL280W	0	0/-	-249.3087216615677	-42466.94078618288	148	0.04509283819628647	0.4594594594594595	0.09988901220865705
YPR047W	0	0/-	-249.3679313659668	-43699.59385305643	148	0.04509283819628647	0.4594594594594595	0.09988901220865705
YPL113C	0	0/0	-249.37935423851013	-41433.708768963814	148	0.04509283819628647	0.4594594594594595	0.09988901220865705
YGL036W	0	0/0	-249.40379405021667	-41066.49736213684	148	0.04509283819628647	0.4594594594594595	0.09988901220865705
YKR080W	0	0/-	-249.40847516059875	-42122.82954829931	148	0.04509283819628647	0.4594594594594595	0.09988901220865705
YGL087C	-1	-/-	-249.44840455055237	-27263.59050631523	37	0.04497354497354497	0.4594594594594595	0.10016648168701443
YOR228C	0	0/-	-249.45240795612335	-42009.63252902031	148	0.04497354497354497	0.4594594594594595	0.10016648168701443
YER093C-A	0	0/0	-249.46775674819946	-41787.94845354557	148	0.04497354497354497	0.4594594594594595	0.10016648168701443
YBR156C	-1	-/-	-249.50953578948975	-26456.426793813705	37	0.044854881266490766	0.4594594594594595	0.1004439511653718
YBR018C	0	0/0	-249.5510609149933	-43087.41792541742	148	0.044854881266490766	0.4594594594594595	0.1004439511653718
YGR065C	0	0/-	-249.5789936184883	-43342.329936504364	148	0.044854881266490766	0.4594594594594595	0.1004439511653718
YBL051C	-1	-/-	-249.59915447235107	-24875.336362361908	37	0.04473684210526316	0.4594594594594595	0.10072142064372919
YDL019C	-1	-/-	-249.6305856704712	-28986.63964176178	37	0.04461942257217848	0.4594594594594595	0.10099889012208657
YBR052C	0	0/0	-249.67020255327225	-45059.120337188244	148	0.04461942257217848	0.4594594594594595	0.10099889012208657
YDR446W	-1	-/-	-249.69618272781372	-26246.2295255661	37	0.04450261780104712	0.4594594594594595	0.10127635960044395
YMR011W	-1	-/-	-249.70383310317993	-26636.70771098137	37	0.044386422976501305	0.4594594594594595	0.10155382907880134
YGR044C	-1	-/-	-249.7373344898224	-27184.223398685455	37	0.044270833333333336	0.4594594594594595	0.10183129855715871
YLR064W	0	0/-	-249.7619172334671	-41095.126593232155	148	0.044270833333333336	0.4594594594594595	0.10183129855715871
YDR090C	0	0/0	-249.77254962921143	-42366.36873495579	148	0.044270833333333336	0.4594594594594595	0.10183129855715871
YLR300W	0	0/-	-249.78111344575882	-43676.06400132179	148	0.044270833333333336	0.4594594594594595	0.10183129855715871
YJR044C	-1	-/-	-249.7961301803589	-28361.85827112198	37	0.04415584415584416	0.4594594594594595	0.10210876803551609
YNL194C	0	0/-	-249.80801808834076	-41477.311657488346	148	0.04415584415584416	0.4594594594594595	0.10210876803551609
YNR058W	-1	-/-	-249.8288745880127	-25266.102638959885	37	0.04404145077720207	0.4594594594594595	0.10238623751387348
YER158C	0	0/-	-249.84756922721863	-42335.396736979485	148	0.04404145077720207	0.4594594594594595	0.10238623751387348
YCL064C	0	0/0	-249.85222429037094	-42086.534832417965	148	0.04404145077720207	0.4594594594594595	0.10238623751387348
YGR131W	0	0/0	-249.9051684141159	-40951.291702628136	148	0.04404145077720207	0.4594594594594595	0.10238623751387348
YMR323W	0	0/-	-249.91858983039856	-43579.30493414402	148	0.04404145077720207	0.4594594594594595	0.10238623751387348
YKL221W	0	0/-	-249.93113934993744	-43873.024623155594	148	0.04404145077720207	0.4594594594594595	0.10238623751387348
YEL020C	0	0/-	-249.97121453285217	-41941.72298657894	148	0.04404145077720207	0.4594594594594595	0.10238623751387348
YNL058C	0	0/0	-249.98557424545288	-41134.17270743847	148	0.04404145077720207	0.4594594594594595	0.10238623751387348
YML126C	-1	-/-	-249.99518036842346	-28525.7626619339	37	0.04392764857881137	0.4594594594594595	0.10266370699223086
YBR054W	0	0/0	-250.0329710841179	-43235.10867089033	148	0.04392764857881137	0.4594594594594595	0.10266370699223086
YBR238C	0	0/-	-250.03428411483765	-41156.54709750414	148	0.04392764857881137	0.4594594594594595	0.10266370699223086
YER052C	-1	-/0	-250.04601430892944	-25103.973485469818	37	0.04381443298969072	0.4594594594594595	0.10294117647058823
YGR149W	0	0/-	-250.06760776042938	-41639.19862115383	148	0.04381443298969072	0.4594594594594595	0.10294117647058823
YER069W	0	0/0	-250.06915497779846	-43012.04736799002	148	0.04381443298969072	0.4594594594594595	0.10294117647058823
YIL176C	0	0/-	-250.07448148727417	-40743.677140533924	148	0.04381443298969072	0.4594594594594595	0.10294117647058823
YDR178W	-1	-/-	-250.08087348937988	-26116.15292453766	37	0.043701799485861184	0.4594594594594595	0.10321864594894561
YOR298W	-1	-/-	-250.08188915252686	-26040.619114637375	37	0.04358974358974359	0.4594594594594595	0.103496115427303
YOR215C	0	0/0	-250.1154686808586	-41141.34586888552	148	0.04358974358974359	0.4594594594594595	0.103496115427303
YDR408C	0	0/-	-250.13433545827866	-43521.43175601959	148	0.04358974358974359	0.4594594594594595	0.103496115427303
YOR181W	-1	-/-	-250.1358277797699	-27579.464893102646	37	0.043478260869565216	0.4594594594594595	0.10377358490566038
YER119C	1	+/+	-250.1474552154541	-27277.581943511963	36	0.04591836734693878	0.4864864864864865	0.10377358490566038
YDR126W	-1	-/-	-250.17793726921082	-29017.17254781723	37	0.04580152671755725	0.4864864864864865	0.10405105438401775
YJR045C	-1	-/-	-250.18612432479858	-27777.11611866951	37	0.04568527918781726	0.4864864864864865	0.10432852386237514
YOR394W	0	0/-	-250.29017341136932	-42701.7212151885	148	0.04568527918781726	0.4864864864864865	0.10432852386237514
YER121W	0	0/0	-250.3131102323532	-41013.03766989708	148	0.04568527918781726	0.4864864864864865	0.10432852386237514
YCR021C	0	0/0	-250.33255499601364	-42985.18692421913	148	0.04568527918781726	0.4864864864864865	0.10432852386237514
YJR094C	-1	-/-	-250.3512361049652	-27876.207292318344	37	0.04556962025316456	0.4864864864864865	0.10460599334073252
YIR032C	0	0/-	-250.35853517055511	-43763.06847643852	148	0.04556962025316456	0.4864864864864865	0.10460599334073252
YOR264W	0	0/0	-250.35896211862564	-45745.95878446102	148	0.04556962025316456	0.4864864864864865	0.10460599334073252
YJL026W	-1	-/-	-250.36354398727417	-26993.069618701935	37	0.045454545454545456	0.4864864864864865	0.1048834628190899
YDR508C	1	+/+	-250.36396884918213	-26096.127639055252	36	0.04785894206549118	0.5135135135135135	0.1048834628190899
YNL092W	0	0/-	-250.3700374364853	-41467.890094041824	148	0.04785894206549118	0.5135135135135135	0.1048834628190899
YML030W	0	0/-	-250.37188243865967	-41789.30197107792	148	0.04785894206549118	0.5135135135135135	0.1048834628190899
YIL042C	-1	-/-	-250.38155841827393	-28229.543951272964	37	0.04773869346733668	0.5135135135135135	0.10516093229744729
YLR059C	-1	-/-	-250.39704418182373	-28227.04628634453	37	0.047619047619047616	0.5135135135135135	0.10543840177580466
YGR244C	-1	-/-	-250.42251634597778	-26093.64482975006	37	0.0475	0.5135135135135135	0.10571587125416204
YHR080C	0	0/-	-250.47273862361908	-41743.991072654724	148	0.0475	0.5135135135135135	0.10571587125416204
YKL224C	0	0/-	-250.4839881658554	-43408.27184575796	148	0.0475	0.5135135135135135	0.10571587125416204
YKL037W	0	0/-	-250.49383306503296	-41730.86859869957	148	0.0475	0.5135135135135135	0.10571587125416204
YJL059W	1	+/+	-250.49696469306946	-28260.6116335392	36	0.04987531172069826	0.5405405405405406	0.10571587125416204
YMR009W	0	0/0	-250.50191247463226	-44088.620751440525	148	0.04987531172069826	0.5405405405405406	0.10571587125416204
YHR112C	0	0/0	-250.5345869064331	-41483.35555970669	148	0.04987531172069826	0.5405405405405406	0.10571587125416204
YJL185C	0	0/-	-250.5614366531372	-41792.388489961624	148	0.04987531172069826	0.5405405405405406	0.10571587125416204
YMR304W	0	0/-	-250.5680451989174	-44513.80299657583	148	0.04987531172069826	0.5405405405405406	0.10571587125416204
YNL029C	-1	-/-	-250.5680754184723	-27482.431755065918	37	0.04975124378109453	0.5405405405405406	0.10599334073251943
YGR008C	-1	-/-	-250.5767798423767	-27079.995606184006	37	0.04962779156327544	0.5405405405405406	0.10627081021087681
YNL100W	0	0/-	-250.579106092453	-41150.50186753273	148	0.04962779156327544	0.5405405405405406	0.10627081021087681
YOL071W	-1	-/-	-250.5935025215149	-28116.689789772034	37	0.04950495049504951	0.5405405405405406	0.10654827968923418
YMR221C	0	0/-	-250.60620999336243	-42074.73058104515	148	0.04950495049504951	0.5405405405405406	0.10654827968923418
YPL179W	-1	-/-	-250.61682724952698	-26097.21785211563	37	0.04938271604938271	0.5405405405405406	0.10682574916759156
YOR391C	0	0/-	-250.61941075325012	-42026.1623994112	148	0.04938271604938271	0.5405405405405406	0.10682574916759156
YER124C	0	0/-	-250.66254889965057	-44508.452738404274	148	0.04938271604938271	0.5405405405405406	0.10682574916759156
YNL190W	0	0/-	-250.6724817752838	-42203.01356339455	148	0.04938271604938271	0.5405405405405406	0.10682574916759156
YDR443C	-1	-/-	-250.68828582763672	-26625.068769454956	37	0.04926108374384237	0.5405405405405406	0.10710321864594895
YOR227W	0	0/0	-250.69645100831985	-46621.25075185299	148	0.04926108374384237	0.5405405405405406	0.10710321864594895
YDR476C	0	0/0	-250.6971457004547	-42343.6061103344	148	0.04926108374384237	0.5405405405405406	0.10710321864594895
YMR034C	0	0/-	-250.70603001117706	-41674.87183380127	148	0.04926108374384237	0.5405405405405406	0.10710321864594895
YKL053C-A	-1	-/-	-250.72294235229492	-27647.071558475494	37	0.04914004914004914	0.5405405405405406	0.10738068812430633
YJR115W	0	0/0	-250.73387682437897	-41012.01064038277	148	0.04914004914004914	0.5405405405405406	0.10738068812430633
YPR006C	-1	-/-	-250.76322746276855	-27496.778109312057	37	0.049019607843137254	0.5405405405405406	0.1076581576026637
YML002W	0	0/-	-250.76488065719604	-41628.56471377611	148	0.049019607843137254	0.5405405405405406	0.1076581576026637
YNL293W	-1	-/-	-250.76643562316895	-29055.893981933594	37	0.0488997555012225	0.5405405405405406	0.10793562708102108
YDR505C	0	0/0	-250.76720470190048	-45647.361053943634	148	0.0488997555012225	0.5405405405405406	0.10793562708102108
YER033C	0	0/-	-250.7772637605667	-46086.50551646948	148	0.0488997555012225	0.5405405405405406	0.10793562708102108
YBR177C	-1	-/-	-250.81276607513428	-26137.183597803116	37	0.04878048780487805	0.5405405405405406	0.10821309655937847
YKR034W	-1	-/-	-250.81768894195557	-27373.98373055458	37	0.04866180048661801	0.5405405405405406	0.10849056603773585
YBR047W	0	0/0	-250.82801485061646	-43624.62514278293	148	0.04866180048661801	0.5405405405405406	0.10849056603773585
YHL046C	0	0/-	-250.83399736881256	-40901.563520908356	148	0.04866180048661801	0.5405405405405406	0.10849056603773585
YNL003C	1	+/-	-250.84508323669434	-30753.77515745163	36	0.050970873786407765	0.5675675675675675	0.10849056603773585
YGL143C	-1	-/-	-250.86830472946167	-27390.139844179153	37	0.05084745762711865	0.5675675675675675	0.10876803551609324
YDR242W	0	0/0	-250.87918603420258	-44611.03929287195	148	0.05084745762711865	0.5675675675675675	0.10876803551609324
YOR377W	-1	-/0	-250.89022779464722	-26633.6334297657	37	0.050724637681159424	0.5675675675675675	0.1090455049944506
YKR013W	0	0/-	-250.9621866941452	-45499.47605383396	148	0.050724637681159424	0.5675675675675675	0.1090455049944506
YLR194C	0	0/-	-250.96902883052826	-41320.31331825256	148	0.050724637681159424	0.5675675675675675	0.1090455049944506
YPL057C	-1	-/-	-250.98456144332886	-27312.196048021317	37	0.05060240963855422	0.5675675675675675	0.10932297447280799
YJR016C	0	0/0	-250.9882332086563	-41570.827063918114	148	0.05060240963855422	0.5675675675675675	0.10932297447280799
YCL009C	0	0/0	-251.00904643535614	-42279.23522031307	148	0.05060240963855422	0.5675675675675675	0.10932297447280799
YNR057C	-1	-/-	-251.01126956939697	-27479.000886678696	37	0.05048076923076923	0.5675675675675675	0.10960044395116537
YIL024C	0	0/0	-251.01463162899017	-41580.1239182353	148	0.05048076923076923	0.5675675675675675	0.10960044395116537
YKL162C	0	0/-	-251.01893413066864	-41628.356979608536	148	0.05048076923076923	0.5675675675675675	0.10960044395116537
YER056C	-1	-/-	-251.01911401748657	-25483.946180820465	37	0.050359712230215826	0.5675675675675675	0.10987791342952276
YGR077C	-1	-/-	-251.02576351165771	-27848.951643705368	37	0.050239234449760764	0.5675675675675675	0.11015538290788013
YDR001C	0	0/-	-251.06428289413452	-45342.46870994568	148	0.050239234449760764	0.5675675675675675	0.11015538290788013
YMR070W	-1	-/-	-251.08570861816406	-27798.729827404022	37	0.050119331742243436	0.5675675675675675	0.11043285238623751
YIL099W	0	0/-	-251.12636226415634	-45510.235596716404	148	0.050119331742243436	0.5675675675675675	0.11043285238623751
YBR033W	0	0/-	-251.14123898744583	-44583.00776180625	148	0.050119331742243436	0.5675675675675675	0.11043285238623751
YBR287W	0	0/0	-251.20618468523026	-44689.90801358223	148	0.050119331742243436	0.5675675675675675	0.11043285238623751
YGL215W	0	0/-	-251.25368893146515	-42503.304419755936	148	0.050119331742243436	0.5675675675675675	0.11043285238623751
YGR241C	-1	-/-	-251.27520155906677	-28466.384123563766	37	0.05	0.5675675675675675	0.1107103218645949
YML016C	-1	-/-	-251.27909326553345	-27359.946744680405	37	0.0498812351543943	0.5675675675675675	0.11098779134295228
YKL151C	0	0/-	-251.28554129600525	-41883.36617130041	148	0.0498812351543943	0.5675675675675675	0.11098779134295228
YIR041W	-1	-/-	-251.30190229415894	-25665.31254196167	37	0.04976303317535545	0.5675675675675675	0.11126526082130965
YKL219W	0	0/-	-251.31543254852295	-45032.30856907368	148	0.04976303317535545	0.5675675675675675	0.11126526082130965
YBL005W	-1	-/-	-251.33530807495117	-27819.322714567184	37	0.04964539007092199	0.5675675675675675	0.11154273029966703
YLR218C	0	0/-	-251.34259557724	-41664.90642106533	148	0.04964539007092199	0.5675675675675675	0.11154273029966703
YDR253C	0	0/-	-251.34637188911438	-43986.67741703987	148	0.04964539007092199	0.5675675675675675	0.11154273029966703
YGR136W	0	0/-	-251.3522309064865	-43517.96711683273	148	0.04964539007092199	0.5675675675675675	0.11154273029966703
YDL123W	0	0/0	-251.37310993671417	-45183.33740371466	148	0.04964539007092199	0.5675675675675675	0.11154273029966703
YGL234W	0	0/-	-251.38272386789322	-44106.33657026291	148	0.04964539007092199	0.5675675675675675	0.11154273029966703
YNL231C	-1	-/-	-251.38755655288696	-26473.034715414047	37	0.049528301886792456	0.5675675675675675	0.11182019977802442
YKL171W	0	0/-	-251.39615309238434	-41387.605366408825	148	0.049528301886792456	0.5675675675675675	0.11182019977802442
YPL067C	0	0/0	-251.40271043777466	-41645.00251746178	148	0.049528301886792456	0.5675675675675675	0.11182019977802442
YOL002C	-1	-/-	-251.41535305976868	-27375.994699954987	37	0.04941176470588235	0.5675675675675675	0.1120976692563818
YOR302W	0	0/0	-251.4292287826538	-41788.007266402245	148	0.04941176470588235	0.5675675675675675	0.1120976692563818
YDL215C	0	0/0	-251.43397587537766	-43721.37343901396	148	0.04941176470588235	0.5675675675675675	0.1120976692563818
YFL016C	-1	-/-	-251.44160223007202	-26137.51890563965	37	0.04929577464788732	0.5675675675675675	0.11237513873473919
YHR159W	0	0/0	-251.47376656532288	-41782.15865212679	148	0.04929577464788732	0.5675675675675675	0.11237513873473919
YGL059W	0	0/-	-251.4854661822319	-43667.24541294575	148	0.04929577464788732	0.5675675675675675	0.11237513873473919
YBR269C	0	0/-	-251.51256221532822	-45723.713418483734	148	0.04929577464788732	0.5675675675675675	0.11237513873473919
YEL057C	-1	-/0	-251.54017162322998	-24676.143250465393	37	0.04918032786885246	0.5675675675675675	0.11265260821309656
YDL086W	0	0/0	-251.57529246807098	-41884.75488805771	148	0.04918032786885246	0.5675675675675675	0.11265260821309656
YHR041C	-1	-/-	-251.58844232559204	-28678.214054584503	37	0.04906542056074766	0.5675675675675675	0.11293007769145394
YGR222W	-1	-/-	-251.58860063552856	-28844.7647793293	37	0.04895104895104895	0.5675675675675675	0.11320754716981132
YBR092C	-1	-/-	-251.59595823287964	-25734.80202937126	37	0.04883720930232558	0.5675675675675675	0.11348501664816871
YLR241W	0	0/-	-251.6232682466507	-40995.34270250797	148	0.04883720930232558	0.5675675675675675	0.11348501664816871
YIR028W	-1	-/-	-251.6980800628662	-27972.39222884178	37	0.048723897911832945	0.5675675675675675	0.11376248612652608
YNL052W	0	0/-	-251.7077512741089	-44454.5804426074	148	0.048723897911832945	0.5675675675675675	0.11376248612652608
YOR184W	0	0/-	-251.72995138168335	-43822.15515387058	148	0.048723897911832945	0.5675675675675675	0.11376248612652608
YIL046W	-1	-/-	-251.74627780914307	-28372.18220424652	37	0.04861111111111111	0.5675675675675675	0.11403995560488346
YDR387C	0	0/-	-251.7525029182434	-42076.74200975895	148	0.04861111111111111	0.5675675675675675	0.11403995560488346
YPR201W	-1	-/-	-251.7860198020935	-25912.431703567505	37	0.04849884526558892	0.5675675675675675	0.11431742508324085
YPL066W	0	0/-	-251.79584288597107	-42322.0110976696	148	0.04849884526558892	0.5675675675675675	0.11431742508324085
YNL095C	0	0/0	-251.82266080379486	-40778.56622093916	148	0.04849884526558892	0.5675675675675675	0.11431742508324085
YKR043C	0	0/0	-251.8396418094635	-41399.21208536625	148	0.04849884526558892	0.5675675675675675	0.11431742508324085
YDR307W	0	0/-	-251.87653863430023	-41728.638280034065	148	0.04849884526558892	0.5675675675675675	0.11431742508324085
YPR183W	-1	-/-	-251.8789095878601	-26766.651527404785	37	0.04838709677419355	0.5675675675675675	0.11459489456159823
YNR016C	-1	-/-	-251.88912963867188	-26411.25937795639	37	0.04827586206896552	0.5675675675675675	0.1148723640399556
YDL118W	-1	-/0	-251.90554666519165	-24802.338706970215	37	0.0481651376146789	0.5675675675675675	0.11514983351831298
YIL049W	-1	-/-	-251.90952920913696	-28024.451956272125	37	0.04805491990846682	0.5675675675675675	0.11542730299667037
YGR239C	-1	-/-	-251.917489528656	-25958.637960910797	37	0.04794520547945205	0.5675675675675675	0.11570477247502775
YCR068W	0	0/-	-251.9504068493843	-44021.1832242012	148	0.04794520547945205	0.5675675675675675	0.11570477247502775
YMR006C	-1	-/-	-251.9591178894043	-25803.79377937317	37	0.04783599088838269	0.5675675675675675	0.11598224195338513
YGR197C	-1	-/-	-251.97781658172607	-28188.65342450142	37	0.04772727272727273	0.5675675675675675	0.1162597114317425
YOR152C	0	0/0	-252.01644158363342	-41908.34202289581	148	0.04772727272727273	0.5675675675675675	0.1162597114317425
YOR226C	-1	-/-	-252.03725576400757	-26854.356902122498	37	0.047619047619047616	0.5675675675675675	0.11653718091009989
YJR026W	-1	-/-	-252.0518980026245	-25286.216953754425	37	0.04751131221719457	0.5675675675675675	0.11681465038845727
YOR160W	-1	-/-	-252.0553274154663	-26671.823142528534	37	0.04740406320541761	0.5675675675675675	0.11709211986681466
YPL277C	0	0/0	-252.05809020996094	-41573.93693870306	148	0.04740406320541761	0.5675675675675675	0.11709211986681466
YJL132W	0	0/-	-252.0613944530487	-41543.12735426426	148	0.04740406320541761	0.5675675675675675	0.11709211986681466
YDR107C	0	0/-	-252.07987469434738	-44337.74205416441	148	0.04740406320541761	0.5675675675675675	0.11709211986681466
YDL119C	0	0/+	-252.08398973941803	-41329.37100446224	148	0.04740406320541761	0.5675675675675675	0.11709211986681466
YLR414C	0	0/-	-252.09808540344238	-42056.26838821173	148	0.04740406320541761	0.5675675675675675	0.11709211986681466
YAL049C	0	0/0	-252.12273156642914	-41515.83164674044	148	0.04740406320541761	0.5675675675675675	0.11709211986681466
YMR300C	0	0/-	-252.1320143342018	-43108.28244590759	148	0.04740406320541761	0.5675675675675675	0.11709211986681466
YLR231C	-1	-/-	-252.13843512535095	-27939.089000701904	37	0.0472972972972973	0.5675675675675675	0.11736958934517203
YGR240C	0	0/-	-252.13916277885437	-42759.80238190293	148	0.0472972972972973	0.5675675675675675	0.11736958934517203
YHR015W	-1	-/0	-252.15940713882446	-26063.19986653328	37	0.04719101123595506	0.5675675675675675	0.11764705882352941
YNR040W	0	0/-	-252.16078579425812	-41601.691680788994	148	0.04719101123595506	0.5675675675675675	0.11764705882352941
YGL028C	-1	-/-	-252.16218996047974	-27229.43841099739	37	0.04708520179372197	0.5675675675675675	0.1179245283018868
YBR020W	-1	-/-	-252.18597507476807	-26302.516914844513	37	0.04697986577181208	0.5675675675675675	0.11820199778024418
YDR492W	-1	-/-	-252.18709230422974	-26423.18904685974	37	0.046875	0.5675675675675675	0.11847946725860155
YNR014W	0	0/0	-252.19073271751404	-41382.02525663376	148	0.046875	0.5675675675675675	0.11847946725860155
YGL197W	0	0/-	-252.20301711559296	-44303.85712450743	148	0.046875	0.5675675675675675	0.11847946725860155
YOL059W	-1	-/0	-252.21096324920654	-25658.38660621643	37	0.0467706013363029	0.5675675675675675	0.11875693673695893
YKL039W	0	0/-	-252.21175932884216	-45130.80564332008	148	0.0467706013363029	0.5675675675675675	0.11875693673695893
YNR004W	0	0/-	-252.23182153701782	-41393.9352260828	148	0.0467706013363029	0.5675675675675675	0.11875693673695893
YMR315W	0	0/0	-252.2364171743393	-40907.55692785978	148	0.0467706013363029	0.5675675675675675	0.11875693673695893
YML078W	-1	-/-	-252.26608085632324	-27553.00488090515	37	0.04666666666666667	0.5675675675675675	0.11903440621531632
YMR321C	0	0/0	-252.29141408205032	-40535.4240885973	148	0.04666666666666667	0.5675675675675675	0.11903440621531632
YDR033W	0	0/0	-252.30047929286957	-43701.77275967598	148	0.04666666666666667	0.5675675675675675	0.11903440621531632
YLR042C	0	0/0	-252.30368435382843	-41178.405137717724	148	0.04666666666666667	0.5675675675675675	0.11903440621531632
YOR246C	0	0/-	-252.32895278930664	-41472.81418454647	148	0.04666666666666667	0.5675675675675675	0.11903440621531632
YMR174C	0	0/0	-252.33044004440308	-44054.059060275555	148	0.04666666666666667	0.5675675675675675	0.11903440621531632
YKL020C	-1	-/-	-252.34263801574707	-27605.907993793488	37	0.04656319290465632	0.5675675675675675	0.1193118756936737
YIR031C	0	0/-	-252.36571621894836	-42970.203318178654	148	0.04656319290465632	0.5675675675675675	0.1193118756936737
YPR091C	0	0/-	-252.37693810462952	-41454.80589425564	148	0.04656319290465632	0.5675675675675675	0.1193118756936737
YLL039C	0	0/-	-252.38185113668442	-44770.132741093636	148	0.04656319290465632	0.5675675675675675	0.1193118756936737
YDL224C	-1	-/-	-252.408616065979	-29027.645151615143	37	0.046460176991150445	0.5675675675675675	0.11958934517203108
YHR123W	-1	-/-	-252.4257414340973	-28345.347056150436	37	0.046357615894039736	0.5675675675675675	0.11986681465038845
YGL010W	0	0/-	-252.43043529987335	-42603.85295045376	148	0.046357615894039736	0.5675675675675675	0.11986681465038845
YIR029W	0	0/-	-252.43842154741287	-45081.63270401955	148	0.046357615894039736	0.5675675675675675	0.11986681465038845
YCR028C	-1	-/-	-252.44140338897705	-27532.69903945923	37	0.046255506607929514	0.5675675675675675	0.12014428412874584
YBR222C	0	0/-	-252.45660203695297	-44346.9492636919	148	0.046255506607929514	0.5675675675675675	0.12014428412874584
YAL034C	0	0/-	-252.46693032979965	-44998.27400267124	148	0.046255506607929514	0.5675675675675675	0.12014428412874584
YJR085C	0	0/0	-252.47109854221344	-41309.82867538929	148	0.046255506607929514	0.5675675675675675	0.12014428412874584
YIL039W	-1	-/-	-252.4728808403015	-28493.720465898514	37	0.046153846153846156	0.5675675675675675	0.12042175360710322
YNL247W	-1	-/-	-252.4747281074524	-24602.705504894257	37	0.046052631578947366	0.5675675675675675	0.1206992230854606
YGL040C	0	0/0	-252.47649836540222	-45367.64191687107	148	0.046052631578947366	0.5675675675675675	0.1206992230854606
YLL053C	0	0/-	-252.4797590970993	-42900.52103352547	148	0.046052631578947366	0.5675675675675675	0.1206992230854606
YLR413W	0	0/-	-252.48490869998932	-40878.0643812418	148	0.046052631578947366	0.5675675675675675	0.1206992230854606
YPR001W	-1	-/-	-252.4929075241089	-27884.041202783585	37	0.045951859956236324	0.5675675675675675	0.12097669256381798
YBR280C	-1	-/-	-252.51708889007568	-30365.071100234985	37	0.04585152838427948	0.5675675675675675	0.12125416204217536
YOR125C	0	0/0	-252.52508807182312	-42273.59617853165	148	0.04585152838427948	0.5675675675675675	0.12125416204217536
YMR271C	0	0/-	-252.54159688949585	-44659.98489463329	148	0.04585152838427948	0.5675675675675675	0.12125416204217536
YMR182C	-1	-/-	-252.5430452823639	-26822.614601373672	37	0.0457516339869281	0.5675675675675675	0.12153163152053274
YOR354C	-1	-/-	-252.54756212234497	-28871.45104122162	37	0.04565217391304348	0.5675675675675675	0.12180910099889013
YKL004W	-1	-/-	-252.55048036575317	-26659.55379486084	37	0.0455531453362256	0.5675675675675675	0.1220865704772475
YBR045C	0	0/-	-252.5561250448227	-43414.14833313227	148	0.0455531453362256	0.5675675675675675	0.1220865704772475
YLR461W	0	0/-	-252.5640513896942	-42750.74346482754	148	0.0455531453362256	0.5675675675675675	0.1220865704772475
YER152C	0	0/0	-252.56615841388702	-41853.85365486145	148	0.0455531453362256	0.5675675675675675	0.1220865704772475
YMR068W	-1	-/-	-252.57276344299316	-29286.939379692078	37	0.045454545454545456	0.5675675675675675	0.12236403995560488
YLR023C	-1	-/-	-252.5831069946289	-27909.454572200775	37	0.04535637149028078	0.5675675675675675	0.12264150943396226
YLL052C	0	0/-	-252.60084199905396	-44769.84881743789	148	0.04535637149028078	0.5675675675675675	0.12264150943396226
YGR059W	-1	-/-	-252.60335421562195	-27319.083000659943	37	0.04525862068965517	0.5675675675675675	0.12291897891231965
YMR215W	0	0/-	-252.60703164339066	-45847.12638401985	148	0.04525862068965517	0.5675675675675675	0.12291897891231965
YOL030W	0	0/-	-252.61508512496948	-44546.34466576576	148	0.04525862068965517	0.5675675675675675	0.12291897891231965
YFL041W	-1	-/-	-252.63650226593018	-29430.061736106873	37	0.04516129032258064	0.5675675675675675	0.12319644839067703
YLR295C	-1	-/-	-252.64203023910522	-27650.449882268906	37	0.045064377682403435	0.5675675675675675	0.1234739178690344
YOR043W	-1	-/-	-252.66765975952148	-25879.049618959427	37	0.044967880085653104	0.5675675675675675	0.12375138734739179
YGL261C	0	0/-	-252.66864693164825	-41541.918478667736	148	0.044967880085653104	0.5675675675675675	0.12375138734739179
YMR210W	-1	-/-	-252.68503665924072	-25938.238548755646	37	0.04487179487179487	0.5675675675675675	0.12402885682574917
YLR375W	0	0/-	-252.69814783334732	-45133.41736865044	148	0.04487179487179487	0.5675675675675675	0.12402885682574917
YDL193W	0	0/-	-252.7192336320877	-45646.65648210049	148	0.04487179487179487	0.5675675675675675	0.12402885682574917
YER004W	0	0/0	-252.7479084134102	-45363.21117568016	148	0.04487179487179487	0.5675675675675675	0.12402885682574917
YGR021W	0	0/0	-252.7509765625	-41698.716735482216	148	0.04487179487179487	0.5675675675675675	0.12402885682574917
YBR150C	0	0/-	-252.77266055345535	-46044.78952050209	148	0.04487179487179487	0.5675675675675675	0.12402885682574917
YDL247W	-1	-/-	-252.7840757369995	-26888.178884744644	37	0.04477611940298507	0.5675675675675675	0.12430632630410655
YGL129C	-1	-/-	-252.78587889671326	-28262.149974107742	37	0.04468085106382979	0.5675675675675675	0.12458379578246392
YHR050W	-1	-/-	-252.7871232032776	-28490.904163360596	37	0.044585987261146494	0.5675675675675675	0.12486126526082131
YGR178C	-1	-/-	-252.79741430282593	-25926.49556350708	37	0.04449152542372881	0.5675675675675675	0.1251387347391787
YIL051C	-1	-/-	-252.8207437992096	-27544.042177438736	37	0.04439746300211417	0.5675675675675675	0.12541620421753608
YHR025W	0	0/0	-252.83141613006592	-44449.46969944239	148	0.04439746300211417	0.5675675675675675	0.12541620421753608
YCR023C	0	0/-	-252.83330869674683	-42253.47988653183	148	0.04439746300211417	0.5675675675675675	0.12541620421753608
YMR206W	0	0/0	-252.84170281887054	-41109.97823244333	148	0.04439746300211417	0.5675675675675675	0.12541620421753608
YMR261C	0	0/-	-252.84173667430878	-44035.966158390045	148	0.04439746300211417	0.5675675675675675	0.12541620421753608
YKL033W-A	0	0/0	-252.84660625457764	-42316.16045606136	148	0.04439746300211417	0.5675675675675675	0.12541620421753608
YKL103C	0	0/-	-252.8660043478012	-46212.64127826691	148	0.04439746300211417	0.5675675675675675	0.12541620421753608
YLL041C	-1	-/-	-252.8671679496765	-27029.600662708282	37	0.04430379746835443	0.5675675675675675	0.12569367369589346
YHR032W	0	0/-	-252.867182970047	-41969.63026928902	148	0.04430379746835443	0.5675675675675675	0.12569367369589346
YLR290C	0	0/0	-252.87923967838287	-40914.48054295778	148	0.04430379746835443	0.5675675675675675	0.12569367369589346
YLR120C	0	0/-	-252.88487392663956	-43658.99446243048	148	0.04430379746835443	0.5675675675675675	0.12569367369589346
YNR061C	0	0/0	-252.89578557014465	-41954.88347941637	148	0.04430379746835443	0.5675675675675675	0.12569367369589346
YDR100W	0	0/0	-252.91717785596848	-44586.1809065938	148	0.04430379746835443	0.5675675675675675	0.12569367369589346
YNR002C	-1	-/-	-252.95799732208252	-27656.725417137146	37	0.04421052631578947	0.5675675675675675	0.12597114317425084
YOL159C	0	0/0	-252.96038365364075	-41417.671175956726	148	0.04421052631578947	0.5675675675675675	0.12597114317425084
YGL127C	-1	-/-	-252.9621982574463	-28824.790800333023	37	0.04411764705882353	0.5675675675675675	0.1262486126526082
YCL047C	0	0/-	-252.9745635986328	-42310.13994574547	148	0.04411764705882353	0.5675675675675675	0.1262486126526082
YKR058W	0	0/0	-253.00405144691467	-44453.05857759714	148	0.04411764705882353	0.5675675675675675	0.1262486126526082
YOR375C	0	0/0	-253.01142477989197	-44685.3287537694	148	0.04411764705882353	0.5675675675675675	0.1262486126526082
YAR010C	-1	-/-	-253.0202260017395	-25371.894094467163	37	0.0440251572327044	0.5675675675675675	0.12652608213096558
YPL109C	0	0/0	-253.0691695213318	-41543.56551271677	148	0.0440251572327044	0.5675675675675675	0.12652608213096558
YPR159W	0	0/-	-253.07223492860794	-45000.38013660908	148	0.0440251572327044	0.5675675675675675	0.12652608213096558
YGR019W	0	0/-	-253.07621997594833	-45399.363679111004	148	0.0440251572327044	0.5675675675675675	0.12652608213096558
YEL017W	0	0/0	-253.09041756391525	-45802.36962193251	148	0.0440251572327044	0.5675675675675675	0.12652608213096558
YDL027C	0	0/0	-253.0930118560791	-41223.67256051302	148	0.0440251572327044	0.5675675675675675	0.12652608213096558
YEL038W	0	0/0	-253.09973806142807	-43627.32292628288	148	0.0440251572327044	0.5675675675675675	0.12652608213096558
YPL027W	0	0/-	-253.1348134279251	-43673.38232022524	148	0.0440251572327044	0.5675675675675675	0.12652608213096558
YJR116W	0	0/0	-253.14134681224823	-41755.54107236862	148	0.0440251572327044	0.5675675675675675	0.12652608213096558
YOL107W	0	0/-	-253.1615390777588	-42888.108347177505	148	0.0440251572327044	0.5675675675675675	0.12652608213096558
YOR222W	0	0/-	-253.17108392715454	-42453.078443557024	148	0.0440251572327044	0.5675675675675675	0.12652608213096558
YPL241C	-1	-/-	-253.18832778930664	-28085.486666202545	37	0.043933054393305436	0.5675675675675675	0.12680355160932297
YLR113W	-1	-/-	-253.19965600967407	-27399.940755605698	37	0.04384133611691023	0.5675675675675675	0.12708102108768035
YHR113W	0	0/0	-253.208083152771	-41488.676264345646	148	0.04384133611691023	0.5675675675675675	0.12708102108768035
YFL034C-A	0	0/-	-253.2317093014717	-42907.97281855345	148	0.04384133611691023	0.5675675675675675	0.12708102108768035
YHR001W-A	-1	-/-	-253.23350834846497	-27070.287159204483	37	0.04375	0.5675675675675675	0.12735849056603774
YJL198W	-1	-/-	-253.24201679229736	-27476.9585916996	37	0.04365904365904366	0.5675675675675675	0.12763596004439512
YHR039C	-1	-/-	-253.24531936645508	-26192.87618780136	37	0.043568464730290454	0.5675675675675675	0.1279134295227525
YIL113W	0	0/-	-253.26216614246368	-45267.4231094718	148	0.043568464730290454	0.5675675675675675	0.1279134295227525
YAL012W	-1	-/0	-253.26937866210938	-26205.959511756897	37	0.043478260869565216	0.5675675675675675	0.1281908990011099
YBL029W	0	0/0	-253.27683556079865	-42833.702942967415	148	0.043478260869565216	0.5675675675675675	0.1281908990011099
YLR307W	0	0/-	-253.28169506788254	-42759.87292265892	148	0.043478260869565216	0.5675675675675675	0.1281908990011099
YIL074C	0	0/0	-253.28381597995758	-44726.215920209885	148	0.043478260869565216	0.5675675675675675	0.1281908990011099
YIL009W	-1	-/-	-253.28875637054443	-27641.856795072556	37	0.04338842975206612	0.5675675675675675	0.12846836847946727
YGL160W	0	0/-	-253.31658792495728	-42283.499974012375	148	0.04338842975206612	0.5675675675675675	0.12846836847946727
YBR136W	-1	-/-	-253.32857465744019	-29021.03694820404	37	0.04329896907216495	0.5675675675675675	0.12874583795782463
YFL045C	-1	-/-	-253.3344874382019	-28509.208203792572	37	0.043209876543209874	0.5675675675675675	0.129023307436182
YBR056W	0	0/0	-253.34847116470337	-41638.82450866699	148	0.043209876543209874	0.5675675675675675	0.129023307436182
YNL176C	0	0/0	-253.36016488075256	-42225.10026657581	148	0.043209876543209874	0.5675675675675675	0.129023307436182
YDL142C	-1	-/-	-253.39132857322693	-29997.943840265274	37	0.043121149897330596	0.5675675675675675	0.1293007769145394
YIR027C	0	0/-	-253.3935826420784	-43639.44311785698	148	0.043121149897330596	0.5675675675675675	0.1293007769145394
YML019W	-1	-/-	-253.39369869232178	-28239.817455291748	37	0.0430327868852459	0.5675675675675675	0.12957824639289678
YML128C	-1	-/-	-253.40052366256714	-27860.99545764923	37	0.04294478527607362	0.5675675675675675	0.12985571587125416
YDR490C	-1	-/-	-253.4122495651245	-28980.527989387512	37	0.04285714285714286	0.5675675675675675	0.13013318534961155
YJL077C	0	0/0	-253.41635918617249	-43808.36998158693	148	0.04285714285714286	0.5675675675675675	0.13013318534961155
YIL121W	-1	-/+	-253.42810678482056	-28170.019671440125	37	0.04276985743380855	0.5675675675675675	0.13041065482796893
YDR451C	-1	-/-	-253.43187761306763	-27754.328318357468	37	0.042682926829268296	0.5675675675675675	0.13068812430632631
YHR014W	-1	-/-	-253.46414041519165	-25700.816007614136	37	0.04259634888438134	0.5675675675675675	0.1309655937846837
YBR204C	0	0/-	-253.53986775875092	-42393.106170773506	148	0.04259634888438134	0.5675675675675675	0.1309655937846837
YPL283C	-1	-/-	-253.57648086547852	-26528.768515110016	37	0.04251012145748988	0.5675675675675675	0.13124306326304105
YAR071W	0	0/0	-253.57839578390121	-44243.8098937273	148	0.04251012145748988	0.5675675675675675	0.13124306326304105
YDR261C	0	0/-	-253.5899087190628	-43504.01156395674	148	0.04251012145748988	0.5675675675675675	0.13124306326304105
YBR162C	-1	-/0	-253.59505128860474	-26987.604336738586	37	0.04242424242424243	0.5675675675675675	0.13152053274139844
YMR054W	-1	-/-	-253.59704494476318	-30695.936749219894	37	0.04233870967741935	0.5675675675675675	0.13179800221975582
YDL243C	-1	-/0	-253.60426950454712	-29177.874284267426	37	0.04225352112676056	0.5675675675675675	0.1320754716981132
YER162C	-1	-/-	-253.6158571243286	-27853.332467556	37	0.04216867469879518	0.5675675675675675	0.1323529411764706
YHR126C	0	0/0	-253.61962890625	-42072.211346268654	148	0.04216867469879518	0.5675675675675675	0.1323529411764706
YLR220W	-1	-/-	-253.6216540336609	-28482.802730083466	37	0.04208416833667335	0.5675675675675675	0.13263041065482797
YGR157W	-1	-/-	-253.64250659942627	-29196.187918186188	37	0.042	0.5675675675675675	0.13290788013318536
YMR280C	-1	-/-	-253.64494848251343	-26663.475910186768	37	0.041916167664670656	0.5675675675675675	0.13318534961154274
YJL158C	0	0/-	-253.6639192700386	-44616.380446612835	148	0.041916167664670656	0.5675675675675675	0.13318534961154274
YKL161C	0	0/-	-253.66494405269623	-42572.64623999596	148	0.041916167664670656	0.5675675675675675	0.13318534961154274
YIL055C	0	0/0	-253.67906320095062	-41838.39057576656	148	0.041916167664670656	0.5675675675675675	0.13318534961154274
YGL247W	-1	-/-	-253.67997694015503	-27567.286059856415	37	0.04183266932270916	0.5675675675675675	0.1334628190899001
YPR011C	0	0/-	-253.68108999729156	-42090.57489311695	148	0.04183266932270916	0.5675675675675675	0.1334628190899001
YPR021C	1	+/+	-253.68300485610962	-27537.585345745087	36	0.0437375745526839	0.5945945945945946	0.1334628190899001
YKL121W	0	0/0	-253.69593405723572	-45247.250265061855	148	0.0437375745526839	0.5945945945945946	0.1334628190899001
YBR225W	0	0/0	-253.6985945701599	-42524.95924913883	148	0.0437375745526839	0.5945945945945946	0.1334628190899001
YLR308W	0	0/-	-253.71889281272888	-43583.29554283619	148	0.0437375745526839	0.5945945945945946	0.1334628190899001
YIL034C	-1	-/-	-253.720543384552	-28324.82040452957	37	0.04365079365079365	0.5945945945945946	0.13374028856825748
YHR033W	0	0/0	-253.73502719402313	-42112.595774650574	148	0.04365079365079365	0.5945945945945946	0.13374028856825748
YGL209W	-1	-/-	-253.7565360069275	-26241.519186496735	37	0.04356435643564356	0.5945945945945946	0.13401775804661487
YGR127W	0	0/0	-253.76848351955414	-41816.73862570524	148	0.04356435643564356	0.5945945945945946	0.13401775804661487
YNL339C	-1	-/-	-253.77475118637085	-25588.33555173874	37	0.043478260869565216	0.5945945945945946	0.13429522752497225
YFR032C	0	0/0	-253.7800680398941	-41471.3435754776	148	0.043478260869565216	0.5945945945945946	0.13429522752497225
YEL046C	0	0/0	-253.8087863922119	-43485.168233811855	148	0.043478260869565216	0.5945945945945946	0.13429522752497225
YBR053C	0	0/-	-253.81811821460724	-41597.33994269371	148	0.043478260869565216	0.5945945945945946	0.13429522752497225
YFL039C	-1	-/-	-253.82348537445068	-28375.407879590988	37	0.04339250493096647	0.5945945945945946	0.13457269700332963
YLL057C	0	0/0	-253.83215045928955	-44110.56146657467	148	0.04339250493096647	0.5945945945945946	0.13457269700332963
YMR134W	-1	-/-	-253.84227514266968	-24834.857847690582	37	0.04330708661417323	0.5945945945945946	0.13485016648168702
YPR035W	0	0/0	-253.84961891174316	-42524.020070791245	148	0.04330708661417323	0.5945945945945946	0.13485016648168702
YLR132C	-1	-/-	-253.85339164733887	-25061.215831279755	37	0.043222003929273084	0.5945945945945946	0.1351276359600444
YBL099W	-1	-/-	-253.87686586380005	-26903.056448459625	37	0.043137254901960784	0.5945945945945946	0.13540510543840178
YDR040C	-1	-/-	-253.8787875175476	-26448.900570869446	37	0.043052837573385516	0.5945945945945946	0.13568257491675917
YDL133W	0	0/-	-253.88783264160156	-41537.31095290184	148	0.043052837573385516	0.5945945945945946	0.13568257491675917
YJR107W	0	0/-	-253.88855648040771	-42041.19505357742	148	0.043052837573385516	0.5945945945945946	0.13568257491675917
YMR027W	0	0/0	-253.8946579694748	-41492.462309360504	148	0.043052837573385516	0.5945945945945946	0.13568257491675917
YNL259C	-1	-/-	-253.90708589553833	-27453.254174232483	37	0.04296875	0.5945945945945946	0.13596004439511652
YMR045C	-1	-/-	-253.925772190094	-25487.820075035095	37	0.042884990253411304	0.5945945945945946	0.1362375138734739
YLR446W	0	0/-	-253.93251836299896	-41742.278866648674	148	0.042884990253411304	0.5945945945945946	0.1362375138734739
YOR008C	-1	-/-	-253.97338962554932	-28527.29358482361	37	0.042801556420233464	0.5945945945945946	0.1365149833518313
YDR294C	-1	-/-	-253.97414112091064	-28430.845353603363	37	0.04271844660194175	0.5945945945945946	0.13679245283018868
YLL038C	-1	-/-	-253.9901819229126	-25959.608961343765	37	0.04263565891472868	0.5945945945945946	0.13706992230854606
YCR046C	0	0/-	-254.00306177139282	-44747.114588558674	148	0.04263565891472868	0.5945945945945946	0.13706992230854606
YOR107W	0	0/-	-254.01042091846466	-43220.057340979576	148	0.04263565891472868	0.5945945945945946	0.13706992230854606
YDR281C	-1	-/0	-254.0474977493286	-27826.611055612564	37	0.0425531914893617	0.5945945945945946	0.13734739178690344
YNL127W	-1	-/-	-254.04996013641357	-28446.975527524948	37	0.04247104247104247	0.5945945945945946	0.13762486126526083
YDL145C	-1	-/-	-254.06276750564575	-28366.99916267395	37	0.04238921001926782	0.5945945945945946	0.1379023307436182
YJR028W	-1	-/-	-254.09656381607056	-25528.069897651672	37	0.04230769230769231	0.5945945945945946	0.1381798002219756
YLR364W	0	0/-	-254.10310155153275	-45073.76604318619	148	0.04230769230769231	0.5945945945945946	0.1381798002219756
YLR216C	-1	-/-	-254.15773701667786	-25802.55028986931	37	0.04222648752399232	0.5945945945945946	0.13845726970033295
YOL081W	0	0/-	-254.17444449663162	-45113.00494867563	148	0.04222648752399232	0.5945945945945946	0.13845726970033295
YKL218C	0	0/-	-254.1848699450493	-44154.06095790863	148	0.04222648752399232	0.5945945945945946	0.13845726970033295
YDR313C	0	0/-	-254.19115257263184	-44580.206395089626	148	0.04222648752399232	0.5945945945945946	0.13845726970033295
YGL117W	0	0/0	-254.20144724845886	-41675.12130868435	148	0.04222648752399232	0.5945945945945946	0.13845726970033295
YJR096W	0	0/-	-254.222780585289	-41417.11979585886	148	0.04222648752399232	0.5945945945945946	0.13845726970033295
YDR400W	-1	-/-	-254.23958492279053	-27698.254247426987	37	0.0421455938697318	0.5945945945945946	0.13873473917869034
YGR146C	0	0/0	-254.25521326065063	-42046.222505927086	148	0.0421455938697318	0.5945945945945946	0.13873473917869034
YNL313C	-1	-/-	-254.26755905151367	-24621.344646453857	37	0.04206500956022945	0.5945945945945946	0.13901220865704772
YDR539W	0	0/-	-254.27413856983185	-41226.73093688488	148	0.04206500956022945	0.5945945945945946	0.13901220865704772
YOR289W	0	0/0	-254.27480900287628	-41496.13756811619	148	0.04206500956022945	0.5945945945945946	0.13901220865704772
YFL030W	0	0/0	-254.2798346877098	-44724.88962721825	148	0.04206500956022945	0.5945945945945946	0.13901220865704772
YCL049C	0	0/0	-254.28679168224335	-41388.11993706226	148	0.04206500956022945	0.5945945945945946	0.13901220865704772
YPL015C	-1	-/-	-254.29467582702637	-27594.717524528503	37	0.04198473282442748	0.5945945945945946	0.1392896781354051
YHR202W	0	0/-	-254.30667805671692	-41909.54408288002	148	0.04198473282442748	0.5945945945945946	0.1392896781354051
YBR249C	0	0/0	-254.3157685995102	-43112.61252325773	148	0.04198473282442748	0.5945945945945946	0.1392896781354051
YER185W	0	0/-	-254.3756843805313	-43798.21980172396	148	0.04198473282442748	0.5945945945945946	0.1392896781354051
YML045W	-1	-/-	-254.37981843948364	-25461.57771873474	37	0.0419047619047619	0.5945945945945946	0.1395671476137625
YLR214W	-1	-/-	-254.40153789520264	-27321.788605690002	37	0.04182509505703422	0.5945945945945946	0.13984461709211987
YER141W	0	0/0	-254.413087785244	-44532.859613895416	148	0.04182509505703422	0.5945945945945946	0.13984461709211987
YJL144W	0	0/-	-254.42156672477722	-41266.7055824399	148	0.04182509505703422	0.5945945945945946	0.13984461709211987
YMR090W	0	0/0	-254.46628618240356	-42244.944572389126	148	0.04182509505703422	0.5945945945945946	0.13984461709211987
YGR125W	0	0/+	-254.46652972698212	-41811.38187432289	148	0.04182509505703422	0.5945945945945946	0.13984461709211987
YCR065W	-1	-/-	-254.4712371826172	-28203.203851938248	37	0.04174573055028463	0.5945945945945946	0.14012208657047726
YLR206W	-1	-/-	-254.47751903533936	-27464.702668190002	37	0.041666666666666664	0.5945945945945946	0.14039955604883464
YKL075C	-1	-/-	-254.47757863998413	-24730.79702758789	37	0.04158790170132325	0.5945945945945946	0.140677025527192
YDR542W	0	0/-	-254.49399411678314	-41169.605477929115	148	0.04158790170132325	0.5945945945945946	0.140677025527192
YBR285W	0	0/0	-254.50882709026337	-41651.12496089935	148	0.04158790170132325	0.5945945945945946	0.140677025527192
YOL140W	0	0/0	-254.5108237862587	-43232.46238344908	148	0.04158790170132325	0.5945945945945946	0.140677025527192
YPR198W	-1	-/-	-254.51874589920044	-28127.84596467018	37	0.04150943396226415	0.5945945945945946	0.14095449500554938
YIL152W	0	0/0	-254.5309054851532	-42190.19342648983	148	0.04150943396226415	0.5945945945945946	0.14095449500554938
YMR071C	0	0/0	-254.5452482700348	-45931.20331823826	148	0.04150943396226415	0.5945945945945946	0.14095449500554938
YPL026C	-1	-/-	-254.55185413360596	-25513.641340255737	37	0.04143126177024482	0.5945945945945946	0.14123196448390676
YPL246C	0	0/0	-254.56114256381989	-46287.269801437855	148	0.04143126177024482	0.5945945945945946	0.14123196448390676
YDR007W	0	0/0	-254.60802042484283	-43395.02137303352	148	0.04143126177024482	0.5945945945945946	0.14123196448390676
YMR069W	-1	-/-	-254.61356163024902	-26927.59630560875	37	0.041353383458646614	0.5945945945945946	0.14150943396226415
YHR037W	0	0/0	-254.62944507598877	-42974.07306903601	148	0.041353383458646614	0.5945945945945946	0.14150943396226415
YBR096W	0	0/0	-254.63294517993927	-42173.759341180325	148	0.041353383458646614	0.5945945945945946	0.14150943396226415
YNL063W	0	0/-	-254.64507567882538	-43940.71879661083	148	0.041353383458646614	0.5945945945945946	0.14150943396226415
YGR086C	-1	-/-	-254.65397310256958	-25580.663762569427	37	0.04127579737335835	0.5945945945945946	0.14178690344062153
YOR380W	-1	-/-	-254.67278790473938	-28810.569517850876	37	0.04119850187265917	0.5945945945945946	0.14206437291897892
YOR292C	0	0/0	-254.68715405464172	-41988.792315125465	148	0.04119850187265917	0.5945945945945946	0.14206437291897892
YMR157C	0	0/0	-254.69756698608398	-45149.53474646807	148	0.04119850187265917	0.5945945945945946	0.14206437291897892
YLR179C	0	0/-	-254.70262694358826	-41592.272617816925	148	0.04119850187265917	0.5945945945945946	0.14206437291897892
YPR156C	0	0/-	-254.70772683620453	-44826.43974494934	148	0.04119850187265917	0.5945945945945946	0.14206437291897892
YDR296W	-1	-/-	-254.73271989822388	-27324.803928375244	37	0.041121495327102804	0.5945945945945946	0.1423418423973363
YNL025C	-1	-/-	-254.74141764640808	-29531.507642507553	37	0.041044776119402986	0.5945945945945946	0.14261931187569368
YOR099W	-1	-/-	-254.76247787475586	-29584.90740919113	37	0.040968342644320296	0.5945945945945946	0.14289678135405107
YMR295C	0	0/0	-254.7808382511139	-41922.056148052216	148	0.040968342644320296	0.5945945945945946	0.14289678135405107
YIL119C	-1	-/-	-254.7924256324768	-26368.210988283157	37	0.040892193308550186	0.5945945945945946	0.14317425083240842
YIR014W	0	0/0	-254.79526364803314	-41854.53987723589	148	0.040892193308550186	0.5945945945945946	0.14317425083240842
YER163C	0	0/0	-254.80857849121094	-41298.37528449297	148	0.040892193308550186	0.5945945945945946	0.14317425083240842
YNL134C	0	0/-	-254.8092943429947	-41836.18485170603	148	0.040892193308550186	0.5945945945945946	0.14317425083240842
YJR150C	-1	-/-	-254.81012868881226	-26660.683011054993	37	0.04081632653061224	0.5945945945945946	0.1434517203107658
YML131W	-1	-/0	-254.85995149612427	-25351.552869319916	37	0.040740740740740744	0.5945945945945946	0.1437291897891232
YDR032C	0	0/0	-254.86230367422104	-46068.45416802168	148	0.040740740740740744	0.5945945945945946	0.1437291897891232
YKR051W	0	0/-	-254.88425159454346	-42086.83783686161	148	0.040740740740740744	0.5945945945945946	0.1437291897891232
YLR390W	0	0/-	-254.88620913028717	-44337.825788259506	148	0.040740740740740744	0.5945945945945946	0.1437291897891232
YPL166W	0	0/-	-254.89531254768372	-43606.77757674456	148	0.040740740740740744	0.5945945945945946	0.1437291897891232
YMR253C	0	0/0	-254.89634728431702	-42312.216939508915	148	0.040740740740740744	0.5945945945945946	0.1437291897891232
YHR162W	0	0/-	-254.9079111814499	-40961.401946783066	148	0.040740740740740744	0.5945945945945946	0.1437291897891232
YDR338C	0	0/-	-254.91991913318634	-42864.983823657036	148	0.040740740740740744	0.5945945945945946	0.1437291897891232
YDL144C	0	0/0	-254.92346620559692	-42236.99462771416	148	0.040740740740740744	0.5945945945945946	0.1437291897891232
YGL262W	0	0/0	-254.93675792217255	-42542.168808579445	148	0.040740740740740744	0.5945945945945946	0.1437291897891232
YPL252C	0	0/0	-254.95396280288696	-44181.26339176297	148	0.040740740740740744	0.5945945945945946	0.1437291897891232
YLL025W	0	0/-	-254.98579835891724	-43449.31565374136	148	0.040740740740740744	0.5945945945945946	0.1437291897891232
YMR279C	0	0/-	-254.9899115562439	-42148.402814626694	148	0.040740740740740744	0.5945945945945946	0.1437291897891232
YDR504C	0	0/0	-254.9976299405098	-45187.17227131128	148	0.040740740740740744	0.5945945945945946	0.1437291897891232
YPR115W	0	0/-	-255.00314819812775	-41439.30773884058	148	0.040740740740740744	0.5945945945945946	0.1437291897891232
YHR160C	-1	-/-	-255.03001308441162	-29041.984380960464	37	0.04066543438077634	0.5945945945945946	0.14400665926748057
YKR005C	0	0/0	-255.06254589557648	-41881.06345701218	148	0.04066543438077634	0.5945945945945946	0.14400665926748057
YKL105C	0	0/0	-255.0912914276123	-41849.68250823021	148	0.04066543438077634	0.5945945945945946	0.14400665926748057
YOR247W	0	0/-	-255.0950431227684	-45085.92496988177	148	0.04066543438077634	0.5945945945945946	0.14400665926748057
YJL101C	-1	-/-	-255.10095810890198	-27719.162580490112	37	0.04059040590405904	0.5945945945945946	0.14428412874583796
YLR443W	0	0/-	-255.11955273151398	-44838.55249667168	148	0.04059040590405904	0.5945945945945946	0.14428412874583796
YPL133C	-1	-/-	-255.12052583694458	-29793.877719402313	37	0.040515653775322284	0.5945945945945946	0.14456159822419534
YIL013C	-1	-/-	-255.1296398639679	-26404.580855607986	37	0.04044117647058824	0.5945945945945946	0.14483906770255273
YJR111C	0	0/-	-255.1305035352707	-42637.364554166794	148	0.04044117647058824	0.5945945945945946	0.14483906770255273
YJR001W	1	+/+	-255.13331604003906	-28805.852540016174	36	0.04220183486238532	0.6216216216216216	0.14483906770255273
YDR511W	-1	-/-	-255.14677548408508	-29744.01971554756	37	0.04212454212454213	0.6216216216216216	0.1451165371809101
YML042W	-1	-/-	-255.1516308784485	-26746.542856931686	37	0.04204753199268738	0.6216216216216216	0.1453940066592675
YKL157W	0	0/0	-255.16113024950027	-44128.854862987995	148	0.04204753199268738	0.6216216216216216	0.1453940066592675
YBR089C-A	-1	-/-	-255.1695818901062	-27754.673833847046	37	0.041970802919708027	0.6216216216216216	0.14567147613762485
YJL016W	0	0/0	-255.1733793616295	-43649.308449447155	148	0.041970802919708027	0.6216216216216216	0.14567147613762485
YDR205W	-1	-/-	-255.21505975723267	-28020.39648580551	37	0.04189435336976321	0.6216216216216216	0.14594894561598223
YBR042C	-1	-/-	-255.23829650878906	-28156.099503993988	37	0.04181818181818182	0.6216216216216216	0.14622641509433962
YLR452C	-1	-/-	-255.24074935913086	-26400.979310035706	37	0.041742286751361164	0.6216216216216216	0.146503884572697
YCR047C	-1	-/-	-255.2451171875	-26619.549042224884	37	0.041666666666666664	0.6216216216216216	0.14678135405105439
YIL077C	-1	-/0	-255.2614312171936	-25603.073967456818	37	0.04159132007233273	0.6216216216216216	0.14705882352941177
YDR063W	0	0/-	-255.26368510723114	-41651.48885989189	148	0.04159132007233273	0.6216216216216216	0.14705882352941177
YNL238W	0	0/-	-255.2694837450981	-44562.76132929325	148	0.04159132007233273	0.6216216216216216	0.14705882352941177
YGL202W	0	0/0	-255.27328026294708	-44317.26036453247	148	0.04159132007233273	0.6216216216216216	0.14705882352941177
YJR141W	-1	-/-	-255.29004621505737	-25052.043289661407	37	0.04151624548736462	0.6216216216216216	0.14733629300776915
YKL198C	0	0/-	-255.3177090883255	-44838.006725132465	148	0.04151624548736462	0.6216216216216216	0.14733629300776915
YNR036C	0	0/-	-255.32274901866913	-45282.11242437363	148	0.04151624548736462	0.6216216216216216	0.14733629300776915
YPL056C	0	0/0	-255.35467064380646	-42130.787276148796	148	0.04151624548736462	0.6216216216216216	0.14733629300776915
YOR213C	-1	-/-	-255.36301517486572	-27870.668080329895	37	0.04144144144144144	0.6216216216216216	0.14761376248612654
YOL033W	-1	-/-	-255.37700033187866	-27572.856097221375	37	0.04136690647482014	0.6216216216216216	0.1478912319644839
YOR012W	0	0/0	-255.39426112174988	-41543.66823107004	148	0.04136690647482014	0.6216216216216216	0.1478912319644839
YMR086W	0	0/0	-255.40021526813507	-42398.1615986824	148	0.04136690647482014	0.6216216216216216	0.1478912319644839
YEL025C	0	0/0	-255.43427658081055	-44234.67444181442	148	0.04136690647482014	0.6216216216216216	0.1478912319644839
YGL085W	0	0/-	-255.4376825094223	-41357.89557862282	148	0.04136690647482014	0.6216216216216216	0.1478912319644839
YJL070C	0	0/0	-255.4396172761917	-41842.369332551956	148	0.04136690647482014	0.6216216216216216	0.1478912319644839
YGL141W	0	0/-	-255.4514501094818	-45723.78699183464	148	0.04136690647482014	0.6216216216216216	0.1478912319644839
YOR267C	-1	-/-	-255.45236897468567	-26375.928373098373	37	0.04129263913824058	0.6216216216216216	0.14816870144284128
YLR301W	-1	-/-	-255.4529185295105	-25676.7017455101	37	0.04121863799283154	0.6216216216216216	0.14844617092119866
YOR087W	-1	-/-	-255.45799779891968	-27709.821647644043	37	0.04114490161001789	0.6216216216216216	0.14872364039955605
YNL030W	-1	-/-	-255.46938133239746	-26892.090680599213	37	0.04107142857142857	0.6216216216216216	0.14900110987791343
YJR039W	0	0/0	-255.50351583957672	-41730.02345907688	148	0.04107142857142857	0.6216216216216216	0.14900110987791343
YOR287C	-1	-/-	-255.51471328735352	-24261.678954839706	37	0.040998217468805706	0.6216216216216216	0.1492785793562708
YGL021W	-1	-/-	-255.51876258850098	-27625.211007595062	37	0.04092526690391459	0.6216216216216216	0.1495560488346282
YOR178C	-1	-/-	-255.52014875411987	-27241.516468524933	37	0.04085257548845471	0.6216216216216216	0.14983351831298558
YML018C	0	0/0	-255.52472376823425	-41335.01444852352	148	0.04085257548845471	0.6216216216216216	0.14983351831298558
YLL017W	-1	-/-	-255.52676010131836	-25740.870910167694	37	0.040780141843971635	0.6216216216216216	0.15011098779134296
YHR028C	0	0/-	-255.53285259008408	-45322.27842742205	148	0.040780141843971635	0.6216216216216216	0.15011098779134296
YAL062W	0	0/0	-255.5637823343277	-45864.76972639561	148	0.040780141843971635	0.6216216216216216	0.15011098779134296
YJL214W	-1	-/-	-255.5656762123108	-26084.506800174713	37	0.04070796460176991	0.6216216216216216	0.15038845726970032
YDL057W	0	0/0	-255.57099509239197	-41737.33129656315	148	0.04070796460176991	0.6216216216216216	0.15038845726970032
YFR045W	0	0/-	-255.58028304576874	-42251.87830066681	148	0.04070796460176991	0.6216216216216216	0.15038845726970032
YDR089W	0	0/-	-255.59203124046326	-42969.282757639885	148	0.04070796460176991	0.6216216216216216	0.15038845726970032
YMR181C	0	0/0	-255.60454869270325	-41917.07733941078	148	0.04070796460176991	0.6216216216216216	0.15038845726970032
YAL046C	0	0/-	-255.61109685897827	-42405.484431922436	148	0.04070796460176991	0.6216216216216216	0.15038845726970032
YML029W	-1	-/-	-255.6252293586731	-27997.817497491837	37	0.04063604240282685	0.6216216216216216	0.1506659267480577
YDR456W	-1	-/-	-255.62705373764038	-30064.595097780228	37	0.04056437389770723	0.6216216216216216	0.1509433962264151
YJL019W	-1	-/-	-255.63013124465942	-27765.825659036636	37	0.040492957746478875	0.6216216216216216	0.15122086570477247
YGR213C	-1	-/0	-255.6682481765747	-27664.577820062637	37	0.040421792618629174	0.6216216216216216	0.15149833518312986
YNL065W	-1	-/+	-255.67372798919678	-27209.919001102448	37	0.04035087719298246	0.6216216216216216	0.15177580466148724
YNL135C	-1	-/-	-255.67541646957397	-27120.135174274445	37	0.040280210157618214	0.6216216216216216	0.15205327413984462
YBR295W	-1	-/-	-255.67977905273438	-29069.219728946686	37	0.04020979020979021	0.6216216216216216	0.152330743618202
YBR039W	-1	-/-	-255.69142055511475	-28928.203886032104	37	0.04013961605584642	0.6216216216216216	0.1526082130965594
YNL217W	0	0/0	-255.69586563110352	-42147.49763441086	148	0.04013961605584642	0.6216216216216216	0.1526082130965594
YPR191W	-1	-/-	-255.70521306991577	-26315.536826133728	37	0.04006968641114982	0.6216216216216216	0.15288568257491675
YGL009C	0	0/0	-255.7161682844162	-42874.65844708681	148	0.04006968641114982	0.6216216216216216	0.15288568257491675
YJL055W	0	0/-	-255.7224737405777	-41434.58905750513	148	0.04006968641114982	0.6216216216216216	0.15288568257491675
YLR352W	0	0/-	-255.72605919837952	-43267.90040576458	148	0.04006968641114982	0.6216216216216216	0.15288568257491675
YBL081W	0	0/0	-255.73683273792267	-42636.49175298214	148	0.04006968641114982	0.6216216216216216	0.15288568257491675
YGR287C	0	0/-	-255.7526307106018	-42015.32859253883	148	0.04006968641114982	0.6216216216216216	0.15288568257491675
YHR097C	0	0/0	-255.75557076931	-41666.17286211252	148	0.04006968641114982	0.6216216216216216	0.15288568257491675
YPL098C	-1	-/-	-255.760901927948	-27887.25469684601	37	0.04	0.6216216216216216	0.15316315205327413
YER156C	0	0/-	-255.7665400505066	-41233.71407133341	148	0.04	0.6216216216216216	0.15316315205327413
YER066W	0	0/-	-255.7702773809433	-42200.19005703926	148	0.04	0.6216216216216216	0.15316315205327413
YLR193C	-1	-/-	-255.77110767364502	-29172.32998895645	37	0.03993055555555555	0.6216216216216216	0.15344062153163152
YPL107W	0	0/0	-255.772531747818	-41816.729335427284	148	0.03993055555555555	0.6216216216216216	0.15344062153163152
YGR203W	0	0/0	-255.7743968963623	-42285.85341787338	148	0.03993055555555555	0.6216216216216216	0.15344062153163152
YGR097W	-1	-/-	-255.7786512374878	-26738.113315820694	37	0.03986135181975736	0.6216216216216216	0.1537180910099889
YMR307W	0	0/-	-255.78165793418884	-43824.832595944405	148	0.03986135181975736	0.6216216216216216	0.1537180910099889
YOR186W	0	0/0	-255.79738199710846	-42159.0273154974	148	0.03986135181975736	0.6216216216216216	0.1537180910099889
YMR191W	0	0/0	-255.82578992843628	-46171.60091710091	148	0.03986135181975736	0.6216216216216216	0.1537180910099889
YER046W	0	0/-	-255.83426558971405	-44623.51652175188	148	0.03986135181975736	0.6216216216216216	0.1537180910099889
YNL073W	-1	-/-	-255.83636927604675	-27895.535545110703	37	0.039792387543252594	0.6216216216216216	0.15399556048834628
YBR016W	0	0/0	-255.84440517425537	-42299.72636139393	148	0.039792387543252594	0.6216216216216216	0.15399556048834628
YGL081W	0	0/0	-255.8726258277893	-41684.571367383	148	0.039792387543252594	0.6216216216216216	0.15399556048834628
YDR156W	-1	-/-	-255.9042592048645	-26794.531278848648	37	0.039723661485319514	0.6216216216216216	0.15427302996670367
YJL083W	0	0/-	-255.90710479021072	-45601.10084915161	148	0.039723661485319514	0.6216216216216216	0.15427302996670367
YHR210C	0	0/0	-255.91653454303741	-42201.239145219326	148	0.039723661485319514	0.6216216216216216	0.15427302996670367
YGL056C	0	0/-	-255.91853392124176	-43070.36684125662	148	0.039723661485319514	0.6216216216216216	0.15427302996670367
YIR043C	0	0/0	-255.9282944202423	-41704.40294152498	148	0.039723661485319514	0.6216216216216216	0.15427302996670367
YGR066C	0	0/-	-255.93437778949738	-41732.95188724995	148	0.039723661485319514	0.6216216216216216	0.15427302996670367
YNL011C	0	0/0	-255.94342029094696	-41905.10339552164	148	0.039723661485319514	0.6216216216216216	0.15427302996670367
YIL162W	0	0/-	-255.94538927078247	-44071.77419650555	148	0.039723661485319514	0.6216216216216216	0.15427302996670367
YJL186W	-1	-/-	-255.96011447906494	-28086.027069330215	37	0.039655172413793106	0.6216216216216216	0.15455049944506105
YHL027W	-1	-/-	-255.96215438842773	-29243.61775994301	37	0.039586919104991396	0.6216216216216216	0.15482796892341844
YKL164C	0	0/-	-255.96879518032074	-43957.23755055666	148	0.039586919104991396	0.6216216216216216	0.15482796892341844
YKR054C	-1	-/-	-255.97912311553955	-28398.723698616028	37	0.03951890034364261	0.6216216216216216	0.1551054384017758
YBL042C	-1	-/-	-256.0042190551758	-26947.92041492462	37	0.03945111492281304	0.6216216216216216	0.15538290788013318
YDR009W	-1	-/-	-256.00572204589844	-28841.958731412888	37	0.039383561643835614	0.6216216216216216	0.15566037735849056
YDR150W	-1	-/-	-256.0150957107544	-29271.76528096199	37	0.039316239316239315	0.6216216216216216	0.15593784683684794
YLR053C	0	0/-	-256.0157698392868	-42666.23537015915	148	0.039316239316239315	0.6216216216216216	0.15593784683684794
YER128W	0	0/0	-256.01832687854767	-42003.57200217247	148	0.039316239316239315	0.6216216216216216	0.15593784683684794
YPR133W-A	-1	-/-	-256.0415315628052	-27818.932015895844	37	0.03924914675767918	0.6216216216216216	0.15621531631520533
YEL002C	-1	-/-	-256.0894470214844	-28681.89999437332	37	0.039182282793867124	0.6216216216216216	0.1564927857935627
YLR055C	-1	-/-	-256.0951814651489	-28358.566104888916	37	0.0391156462585034	0.6216216216216216	0.1567702552719201
YPR109W	0	0/0	-256.0971041917801	-42115.11819398403	148	0.0391156462585034	0.6216216216216216	0.1567702552719201
YLR091W	0	0/-	-256.1137579679489	-42274.61353099346	148	0.0391156462585034	0.6216216216216216	0.1567702552719201
YCL057W	0	0/0	-256.1303811073303	-46459.92351800203	148	0.0391156462585034	0.6216216216216216	0.1567702552719201
YGL142C	-1	-/-	-256.1318185329437	-30045.19949030876	37	0.03904923599320883	0.6216216216216216	0.15704772475027748
YCR004C	0	0/0	-256.1458947658539	-45878.817211031914	148	0.03904923599320883	0.6216216216216216	0.15704772475027748
YJR095W	0	0/-	-256.1973108649254	-44576.74224022031	148	0.03904923599320883	0.6216216216216216	0.15704772475027748
YJR121W	-1	-/-	-256.20465755462646	-28205.127568006516	37	0.03898305084745763	0.6216216216216216	0.15732519422863486
YLR036C	0	0/0	-256.2196509838104	-42330.984192848206	148	0.03898305084745763	0.6216216216216216	0.15732519422863486
YDR322C-A	-1	-/-	-256.2529330253601	-28103.368671417236	37	0.038917089678511	0.6216216216216216	0.15760266370699222
YNL295W	0	0/-	-256.2568953037262	-42096.43117046356	148	0.038917089678511	0.6216216216216216	0.15760266370699222
YGR122W	-1	-/-	-256.2722153663635	-25438.243098258972	37	0.03885135135135135	0.6216216216216216	0.1578801331853496
YGR294W	0	0/-	-256.2737624645233	-40758.42009758949	148	0.03885135135135135	0.6216216216216216	0.1578801331853496
YEL021W	0	0/-	-256.2808367013931	-44276.12161701918	148	0.03885135135135135	0.6216216216216216	0.1578801331853496
YAR068W	0	0/0	-256.30670750141144	-42115.09554648399	148	0.03885135135135135	0.6216216216216216	0.1578801331853496
YAR028W	0	0/0	-256.3082695007324	-42092.58728694916	148	0.03885135135135135	0.6216216216216216	0.1578801331853496
YGL140C	0	0/0	-256.34347891807556	-42444.14157927036	148	0.03885135135135135	0.6216216216216216	0.1578801331853496
YDL214C	0	0/-	-256.3612484931946	-44094.4229080677	148	0.03885135135135135	0.6216216216216216	0.1578801331853496
YGR053C	0	0/-	-256.363040804863	-42514.92344081402	148	0.03885135135135135	0.6216216216216216	0.1578801331853496
YER054C	-1	-/0	-256.3835496902466	-26402.473762512207	37	0.0387858347386172	0.6216216216216216	0.158157602663707
YDL015C	-1	-/-	-256.39090633392334	-28452.599257707596	37	0.03872053872053872	0.6216216216216216	0.15843507214206437
YIR019C	-1	-/-	-256.3966407775879	-26498.793888568878	37	0.03865546218487395	0.6216216216216216	0.15871254162042175
YNL220W	-1	-/-	-256.4017114639282	-28244.003697156906	37	0.03859060402684564	0.6216216216216216	0.15899001109877914
YHR215W	0	0/0	-256.40666460990906	-42060.799071490765	148	0.03859060402684564	0.6216216216216216	0.15899001109877914
YMR166C	0	0/-	-256.4098176956177	-42031.9783616066	148	0.03859060402684564	0.6216216216216216	0.15899001109877914
YBR090C-A	-1	-/-	-256.41253995895386	-26299.043805599213	37	0.038525963149078725	0.6216216216216216	0.15926748057713652
YML118W	-1	-/-	-256.41743183135986	-28703.432600021362	37	0.038461538461538464	0.6216216216216216	0.1595449500554939
YFR026C	0	0/-	-256.42334657907486	-44720.07332700491	148	0.038461538461538464	0.6216216216216216	0.1595449500554939
YIL108W	0	0/0	-256.423751950264	-42255.65224921703	148	0.038461538461538464	0.6216216216216216	0.1595449500554939
YDL160C	-1	-/-	-256.4286665916443	-27426.780299425125	37	0.038397328881469114	0.6216216216216216	0.1598224195338513
YKR098C	0	0/-	-256.44897043704987	-43938.34576880932	148	0.038397328881469114	0.6216216216216216	0.1598224195338513
YGR257C	-1	-/-	-256.5028667449951	-26714.212007522583	37	0.03833333333333333	0.6216216216216216	0.16009988901220865
YNR018W	0	0/-	-256.5064927339554	-42285.95645725727	148	0.03833333333333333	0.6216216216216216	0.16009988901220865
YOR388C	-1	-/-	-256.5523889064789	-28424.78110909462	37	0.03826955074875208	0.6216216216216216	0.16037735849056603
YIL082W-A	-1	-/-	-256.5597343444824	-25134.057020187378	37	0.03820598006644518	0.6216216216216216	0.1606548279689234
YOR045W	-1	-/-	-256.57956743240356	-29020.554712057114	37	0.03814262023217247	0.6216216216216216	0.1609322974472808
YKL043W	-1	-/-	-256.59588146209717	-26490.095042705536	37	0.0380794701986755	0.6216216216216216	0.16120976692563818
YIR037W	-1	-/-	-256.60088539123535	-27274.430562496185	37	0.03801652892561983	0.6216216216216216	0.16148723640399557
YER184C	0	0/-	-256.61991941928864	-42513.03381180763	148	0.03801652892561983	0.6216216216216216	0.16148723640399557
YBR078W	0	0/-	-256.6393216252327	-45466.92478275299	148	0.03801652892561983	0.6216216216216216	0.16148723640399557
YGL157W	0	0/0	-256.64313089847565	-41668.54456627369	148	0.03801652892561983	0.6216216216216216	0.16148723640399557
YKL174C	0	0/+	-256.644056558609	-44039.080471634865	148	0.03801652892561983	0.6216216216216216	0.16148723640399557
YIL017C	-1	-/-	-256.6471691131592	-27392.76082134247	37	0.037953795379537955	0.6216216216216216	0.16176470588235295
YBR036C	-1	-/-	-256.64904165267944	-29455.81321620941	37	0.03789126853377265	0.6216216216216216	0.16204217536071033
YGR292W	0	0/-	-256.6598320007324	-43156.00521397591	148	0.03789126853377265	0.6216216216216216	0.16204217536071033
YIL057C	0	0/0	-256.67224752902985	-41951.584188461304	148	0.03789126853377265	0.6216216216216216	0.16204217536071033
YNL279W	-1	-/-	-256.69720697402954	-25490.41899371147	37	0.03782894736842105	0.6216216216216216	0.1623196448390677
YMR325W	0	0/-	-256.69819581508636	-41328.9961386323	148	0.03782894736842105	0.6216216216216216	0.1623196448390677
YGL206C	-1	-/-	-256.70773363113403	-28194.876309871674	37	0.03776683087027915	0.6216216216216216	0.16259711431742507
YDR185C	0	0/-	-256.7092206478119	-42356.48189473152	148	0.03776683087027915	0.6216216216216216	0.16259711431742507
YOR085W	-1	-/-	-256.72349214553833	-29016.02178120613	37	0.03770491803278689	0.6216216216216216	0.16287458379578246
YIL147C	-1	-/-	-256.73987460136414	-28510.038722276688	37	0.03764320785597381	0.6216216216216216	0.16315205327413984
YEL012W	-1	-/-	-256.7405433654785	-27597.135252952576	37	0.03758169934640523	0.6216216216216216	0.16342952275249722
YFR049W	0	0/-	-256.7501936554909	-44802.43187326193	148	0.03758169934640523	0.6216216216216216	0.16342952275249722
YLR257W	0	0/0	-256.76345908641815	-41585.067537248135	148	0.03758169934640523	0.6216216216216216	0.16342952275249722
YOR113W	-1	-/-	-256.7677879333496	-26910.897596359253	37	0.037520391517128875	0.6216216216216216	0.1637069922308546
YDL025C	0	0/-	-256.77696418762207	-42656.462797284126	148	0.037520391517128875	0.6216216216216216	0.1637069922308546
YBR059C	-1	-/-	-256.7947654724121	-28658.078733205795	37	0.03745928338762215	0.6216216216216216	0.163984461709212
YER155C	-1	-/-	-256.79733657836914	-28240.23797559738	37	0.03739837398373984	0.6216216216216216	0.16426193118756938
YLL058W	0	0/0	-256.8047548532486	-41035.88679051399	148	0.03739837398373984	0.6216216216216216	0.16426193118756938
YNL191W	0	0/0	-256.81996643543243	-42849.91124904156	148	0.03739837398373984	0.6216216216216216	0.16426193118756938
YJL196C	-1	-/-	-256.83270597457886	-27884.376659870148	37	0.037337662337662336	0.6216216216216216	0.16453940066592676
YDR322W	0	0/-	-256.8392571210861	-43875.39230746031	148	0.037337662337662336	0.6216216216216216	0.16453940066592676
YJL012C	-1	-/-	-256.85793590545654	-27191.592406749725	37	0.03727714748784441	0.6216216216216216	0.16481687014428412
YGL198W	0	0/-	-256.8582549095154	-45943.93471169472	148	0.03727714748784441	0.6216216216216216	0.16481687014428412
YLR283W	0	0/0	-256.8582582473755	-41850.34793031216	148	0.03727714748784441	0.6216216216216216	0.16481687014428412
YGR054W	-1	-/-	-256.85965394973755	-25731.29227399826	37	0.0372168284789644	0.6216216216216216	0.1650943396226415
YEL007W	0	0/0	-256.8653641939163	-45075.906665086746	148	0.0372168284789644	0.6216216216216216	0.1650943396226415
YKL187C	0	0/-	-256.86867797374725	-42065.43330848217	148	0.0372168284789644	0.6216216216216216	0.1650943396226415
YER130C	0	0/-	-256.8734562397003	-41658.04348868132	148	0.0372168284789644	0.6216216216216216	0.1650943396226415
YGR192C	-1	-/-	-256.88519287109375	-26997.224901914597	37	0.03715670436187399	0.6216216216216216	0.16537180910099888
YMR297W	0	0/-	-256.89154809713364	-45691.989973664284	148	0.03715670436187399	0.6216216216216216	0.16537180910099888
YHR075C	-1	-/-	-256.89216470718384	-27395.82149028778	37	0.037096774193548385	0.6216216216216216	0.16564927857935627
YLR046C	0	0/0	-256.90096098184586	-46147.19949275255	148	0.037096774193548385	0.6216216216216216	0.16564927857935627
YOR128C	0	0/-	-256.90103155374527	-43729.644722402096	148	0.037096774193548385	0.6216216216216216	0.16564927857935627
YDR282C	0	0/-	-256.90156722068787	-42120.38259667158	148	0.037096774193548385	0.6216216216216216	0.16564927857935627
YMR095C	-1	-/-	-256.9016489982605	-26644.28827571869	37	0.037037037037037035	0.6216216216216216	0.16592674805771365
YDR254W	-1	-/-	-256.9275941848755	-27444.9565448761	37	0.03697749196141479	0.6216216216216216	0.16620421753607104
YIL022W	-1	-/-	-256.9343571662903	-27500.353175878525	37	0.03691813804173355	0.6216216216216216	0.16648168701442842
YPL145C	-1	-/-	-256.9381070137024	-28835.22264766693	37	0.03685897435897436	0.6216216216216216	0.1667591564927858
YFL054C	0	0/-	-256.9564722776413	-42964.41993546486	148	0.03685897435897436	0.6216216216216216	0.1667591564927858
YPL245W	0	0/0	-256.98570442199707	-40970.39799374342	148	0.03685897435897436	0.6216216216216216	0.1667591564927858
YGR067C	0	0/-	-256.99641132354736	-42120.27584147453	148	0.03685897435897436	0.6216216216216216	0.1667591564927858
YML066C	0	0/-	-257.0098537802696	-44890.33220851421	148	0.03685897435897436	0.6216216216216216	0.1667591564927858
YHR205W	-1	-/-	-257.01541805267334	-27332.01835513115	37	0.0368	0.6216216216216216	0.1670366259711432
YGL026C	0	0/0	-257.033921957016	-44709.579150140285	148	0.0368	0.6216216216216216	0.1670366259711432
YCR051W	0	0/0	-257.03831005096436	-41708.69630897045	148	0.0368	0.6216216216216216	0.1670366259711432
YMR251W-A	0	0/0	-257.0468499660492	-44310.560760080814	148	0.0368	0.6216216216216216	0.1670366259711432
YOR352W	0	0/0	-257.0478335618973	-42630.59523773193	148	0.0368	0.6216216216216216	0.1670366259711432
YJR034W	0	0/-	-257.0671578645706	-44726.66572672129	148	0.0368	0.6216216216216216	0.1670366259711432
YOL075C	0	0/-	-257.07460701465607	-42310.366559028625	148	0.0368	0.6216216216216216	0.1670366259711432
YKR045C	0	0/0	-257.08207726478577	-42332.04664349556	148	0.0368	0.6216216216216216	0.1670366259711432
YLR054C	0	0/-	-257.0900087952614	-42890.104432702065	148	0.0368	0.6216216216216216	0.1670366259711432
YKR069W	0	0/0	-257.10060650110245	-44286.00317490101	148	0.0368	0.6216216216216216	0.1670366259711432
YEL073C	0	0/0	-257.115461230278	-41732.44480347633	148	0.0368	0.6216216216216216	0.1670366259711432
YGL223C	-1	-/-	-257.1166362762451	-28270.305644989014	37	0.036741214057507986	0.6216216216216216	0.16731409544950054
YOR389W	0	0/0	-257.1204491853714	-42444.54425573349	148	0.036741214057507986	0.6216216216216216	0.16731409544950054
YGL187C	-1	-/-	-257.15444707870483	-27433.640085458755	37	0.03668261562998405	0.6216216216216216	0.16759156492785793
YER051W	-1	-/-	-257.16593313217163	-28937.433818101883	37	0.03662420382165605	0.6216216216216216	0.1678690344062153
YEL056W	-1	-/-	-257.1822748184204	-25789.803128242493	37	0.03656597774244833	0.6216216216216216	0.1681465038845727
YDR343C	-1	-/-	-257.19141387939453	-27643.08119916916	37	0.03650793650793651	0.6216216216216216	0.16842397336293008
YDR061W	0	0/0	-257.20751309394836	-41891.66391628981	148	0.03650793650793651	0.6216216216216216	0.16842397336293008
YDL180W	0	0/0	-257.2228546142578	-42955.00289297104	148	0.03650793650793651	0.6216216216216216	0.16842397336293008
YDR131C	-1	-/-	-257.22743940353394	-25099.43669128418	37	0.03645007923930269	0.6216216216216216	0.16870144284128746
YMR152W	0	0/0	-257.2362204194069	-44379.2284912467	148	0.03645007923930269	0.6216216216216216	0.16870144284128746
YPL049C	-1	-/-	-257.24057817459106	-28686.493148565292	37	0.03639240506329114	0.6216216216216216	0.16897891231964485
YIR034C	0	0/0	-257.25019335746765	-44305.59983730316	148	0.03639240506329114	0.6216216216216216	0.16897891231964485
YDL109C	-1	-/-	-257.2510085105896	-26450.50460958481	37	0.036334913112164295	0.6216216216216216	0.16925638179800223
YIL056W	-1	-/-	-257.2553291320801	-26570.796602249146	37	0.03627760252365931	0.6216216216216216	0.1695338512763596
YPL158C	0	0/-	-257.25821244716644	-42432.97627335787	148	0.03627760252365931	0.6216216216216216	0.1695338512763596
YFL004W	-1	-/-	-257.2663640975952	-28556.307299613953	37	0.03622047244094488	0.6216216216216216	0.16981132075471697
YDL035C	-1	-/-	-257.29181146621704	-29676.51829791069	37	0.036163522012578615	0.6216216216216216	0.17008879023307436
YDR030C	-1	-/-	-257.3008322715759	-27037.499269485474	37	0.03610675039246468	0.6216216216216216	0.17036625971143174
YGR251W	-1	-/-	-257.31063652038574	-25670.51389980316	37	0.03605015673981191	0.6216216216216216	0.17064372918978912
YJR033C	-1	-/-	-257.31872510910034	-28521.616614818573	37	0.03599374021909233	0.6216216216216216	0.1709211986681465
YNR064C	-1	-/0	-257.3194069862366	-26313.308380126953	37	0.0359375	0.6216216216216216	0.1711986681465039
YFL018C	-1	-/-	-257.3540954589844	-29066.201491117477	37	0.0358814352574103	0.6216216216216216	0.17147613762486127
YLL042C	-1	-/-	-257.3641529083252	-27617.432359695435	37	0.03582554517133956	0.6216216216216216	0.17175360710321866
YMR089C	-1	-/-	-257.3762147426605	-29138.37962794304	37	0.03576982892690513	0.6216216216216216	0.17203107658157601
YIR006C	-1	-/-	-257.3845434188843	-28359.337768554688	37	0.03571428571428571	0.6216216216216216	0.1723085460599334
YDR391C	0	0/0	-257.3891410827637	-41771.7772334218	148	0.03571428571428571	0.6216216216216216	0.1723085460599334
YPL187W	-1	-/-	-257.39642238616943	-24881.712140083313	37	0.03565891472868217	0.6216216216216216	0.17258601553829078
YPR013C	0	0/-	-257.40750336647034	-42357.05053257942	148	0.03565891472868217	0.6216216216216216	0.17258601553829078
YLR040C	0	0/-	-257.4343979358673	-41442.44490802288	148	0.03565891472868217	0.6216216216216216	0.17258601553829078
YPR004C	0	0/-	-257.44983673095703	-42126.277653217316	148	0.03565891472868217	0.6216216216216216	0.17258601553829078
YPR003C	0	0/-	-257.4772289991379	-41866.131897866726	148	0.03565891472868217	0.6216216216216216	0.17258601553829078
YHR198C	0	0/0	-257.4862421154976	-45645.543051719666	148	0.03565891472868217	0.6216216216216216	0.17258601553829078
YOL086C	-1	-/0	-257.4884419441223	-26113.645258665085	37	0.03560371517027864	0.6216216216216216	0.17286348501664817
YBR187W	0	0/-	-257.4930204153061	-44611.92079505324	148	0.03560371517027864	0.6216216216216216	0.17286348501664817
YKL034W	-1	-/-	-257.4954686164856	-29785.117384910583	37	0.03554868624420402	0.6216216216216216	0.17314095449500555
YLR246W	-1	-/-	-257.5095429420471	-27271.452874660492	37	0.035493827160493825	0.6216216216216216	0.17341842397336293
YOR140W	-1	-/-	-257.51551723480225	-27060.878950357437	37	0.03543913713405239	0.6216216216216216	0.17369589345172032
YDR483W	-1	-/-	-257.5295572280884	-29398.511186122894	37	0.03538461538461538	0.6216216216216216	0.1739733629300777
YMR017W	0	0/-	-257.53215503692627	-44530.70563006401	148	0.03538461538461538	0.6216216216216216	0.1739733629300777
YDL227C	-1	-/-	-257.536826133728	-26601.62203359604	37	0.03533026113671275	0.6216216216216216	0.17425083240843509
YDR247W	-1	-/-	-257.54085874557495	-27831.09883928299	37	0.0352760736196319	0.6216216216216216	0.17452830188679244
YMR003W	0	0/0	-257.60268342494965	-42188.85437965393	148	0.0352760736196319	0.6216216216216216	0.17452830188679244
YMR246W	-1	-/-	-257.6159596443176	-26438.74344754219	37	0.03522205206738132	0.6216216216216216	0.17480577136514983
YLR281C	0	0/-	-257.62321066856384	-42185.93455326557	148	0.03522205206738132	0.6216216216216216	0.17480577136514983
YOR018W	-1	-/-	-257.6356863975525	-28432.06929373741	37	0.035168195718654434	0.6216216216216216	0.1750832408435072
YLR392C	0	0/-	-257.6382476091385	-41680.351456165314	148	0.035168195718654434	0.6216216216216216	0.1750832408435072
YGL121C	0	0/-	-257.6435247659683	-44586.63431972265	148	0.035168195718654434	0.6216216216216216	0.1750832408435072
YLR104W	0	0/-	-257.66093838214874	-41758.24264407158	148	0.035168195718654434	0.6216216216216216	0.1750832408435072
YDR065W	-1	-/-	-257.6637210845947	-24821.97901725769	37	0.035114503816793895	0.6216216216216216	0.1753607103218646
YCR079W	0	0/-	-257.67848855257034	-44950.58373707533	148	0.035114503816793895	0.6216216216216216	0.1753607103218646
YER148W	-1	-/-	-257.6794128417969	-28493.630803346634	37	0.0350609756097561	0.6216216216216216	0.17563817980022198
YLR380W	-1	-/-	-257.6906759738922	-26967.893190979958	37	0.0350076103500761	0.6216216216216216	0.17591564927857936
YHL008C	0	0/-	-257.70964109897614	-41944.27243566513	148	0.0350076103500761	0.6216216216216216	0.17591564927857936
YOL129W	-1	-/-	-257.7276110649109	-27840.99935054779	37	0.034954407294832825	0.6216216216216216	0.17619311875693675
YGR194C	0	0/0	-257.7428090572357	-47033.59076535702	148	0.034954407294832825	0.6216216216216216	0.17619311875693675
YNL263C	-1	-/-	-257.74299144744873	-29893.199771881104	37	0.03490136570561457	0.6216216216216216	0.17647058823529413
YOL090W	-1	-/-	-257.7462968826294	-27837.725224494934	37	0.03484848484848485	0.6216216216216216	0.17674805771365149
YPL134C	0	0/-	-257.759296476841	-44216.76248371601	148	0.03484848484848485	0.6216216216216216	0.17674805771365149
YBR070C	-1	-/-	-257.7600269317627	-29674.228030204773	37	0.03479576399394856	0.6216216216216216	0.17702552719200887
YDL173W	0	0/0	-257.7629437446594	-41985.488940835	148	0.03479576399394856	0.6216216216216216	0.17702552719200887
YEL049W	0	0/-	-257.76973962783813	-43565.695995390415	148	0.03479576399394856	0.6216216216216216	0.17702552719200887
YJL129C	-1	-/-	-257.7798342704773	-28380.717543125153	37	0.03474320241691843	0.6216216216216216	0.17730299667036625
YNL040W	0	0/0	-257.7891080379486	-42154.921728134155	148	0.03474320241691843	0.6216216216216216	0.17730299667036625
YKR066C	-1	-/-	-257.7894825935364	-27744.598564624786	37	0.03469079939668175	0.6216216216216216	0.17758046614872364
YHR163W	-1	-/0	-257.79204177856445	-28161.661497592926	37	0.03463855421686747	0.6216216216216216	0.17785793562708102
YLR173W	0	0/-	-257.8061680793762	-42427.42764675617	148	0.03463855421686747	0.6216216216216216	0.17785793562708102
YBR017C	-1	-/-	-257.82661843299866	-26844.570543527603	37	0.03458646616541353	0.6216216216216216	0.1781354051054384
YDL129W	0	0/0	-257.8294566869736	-42226.22853243351	148	0.03458646616541353	0.6216216216216216	0.1781354051054384
YOL137W	0	0/-	-257.8360304236412	-44594.030162751675	148	0.03458646616541353	0.6216216216216216	0.1781354051054384
YHR078W	0	0/0	-257.836052775383	-42933.57372236252	148	0.03458646616541353	0.6216216216216216	0.1781354051054384
YJR113C	0	0/-	-257.84494227170944	-45636.557740688324	148	0.03458646616541353	0.6216216216216216	0.1781354051054384
YBR067C	0	0/-	-257.84512305259705	-43681.8961648345	148	0.03458646616541353	0.6216216216216216	0.1781354051054384
YEL043W	0	0/-	-257.8605375289917	-43124.81281888485	148	0.03458646616541353	0.6216216216216216	0.1781354051054384
YEL031W	-1	-/-	-257.86628246307373	-27447.972871780396	37	0.03453453453453453	0.6216216216216216	0.1784128745837958
YPL088W	0	0/0	-257.86977338790894	-41998.17363542318	148	0.03453453453453453	0.6216216216216216	0.1784128745837958
YKL129C	-1	-/-	-257.87337732315063	-28265.65577363968	37	0.034482758620689655	0.6216216216216216	0.17869034406215317
YNL144C	0	0/0	-257.8908476829529	-42328.59351193905	148	0.034482758620689655	0.6216216216216216	0.17869034406215317
YMR278W	0	0/-	-257.89346504211426	-45559.020171284676	148	0.034482758620689655	0.6216216216216216	0.17869034406215317
YJL130C	0	0/-	-257.9061996936798	-44316.5990639925	148	0.034482758620689655	0.6216216216216216	0.17869034406215317
YDL182W	0	0/-	-257.92164075374603	-43236.836648106575	148	0.034482758620689655	0.6216216216216216	0.17869034406215317
YPR147C	0	0/-	-257.92351150512695	-42256.61513221264	148	0.034482758620689655	0.6216216216216216	0.17869034406215317
YOL133W	-1	-/-	-257.9249515533447	-28341.26614665985	37	0.0344311377245509	0.6216216216216216	0.17896781354051056
YAL053W	-1	-/-	-257.97280263900757	-29167.439331531525	37	0.0343796711509716	0.6216216216216216	0.1792452830188679
YJR154W	0	0/0	-257.9760648012161	-42699.70767360926	148	0.0343796711509716	0.6216216216216216	0.1792452830188679
YDR421W	-1	-/-	-257.9827661514282	-29423.951280593872	37	0.034328358208955224	0.6216216216216216	0.1795227524972253
YGL193C	0	0/0	-257.9891607761383	-42726.87931537628	148	0.034328358208955224	0.6216216216216216	0.1795227524972253
YGR134W	-1	-/-	-258.0107333660126	-29619.1066467762	37	0.03427719821162444	0.6216216216216216	0.17980022197558268
YBL049W	0	0/0	-258.01391792297363	-45596.12776148319	148	0.03427719821162444	0.6216216216216216	0.17980022197558268
YDL233W	0	0/-	-258.01577603816986	-41741.81183052063	148	0.03427719821162444	0.6216216216216216	0.17980022197558268
YKL058W	-1	-/-	-258.04121923446655	-28504.388103723526	37	0.03422619047619048	0.6216216216216216	0.18007769145394006
YJL037W	0	0/-	-258.0576619505882	-43507.0493606925	148	0.03422619047619048	0.6216216216216216	0.18007769145394006
YJL027C	0	0/0	-258.0738126039505	-43272.22181737423	148	0.03422619047619048	0.6216216216216216	0.18007769145394006
YLR456W	0	0/0	-258.10326635837555	-41550.964062690735	148	0.03422619047619048	0.6216216216216216	0.18007769145394006
YPR176C	-1	-/-	-258.10379791259766	-30202.233882427216	37	0.03417533432392273	0.6216216216216216	0.18035516093229745
YMR114C	0	0/0	-258.1181355714798	-42720.719993174076	148	0.03417533432392273	0.6216216216216216	0.18035516093229745
YDR513W	-1	-/-	-258.12464714050293	-28243.98077058792	37	0.03412462908011869	0.6216216216216216	0.18063263041065483
YJL206C	0	0/-	-258.1360012292862	-42437.74744069576	148	0.03412462908011869	0.6216216216216216	0.18063263041065483
YLR378C	-1	-/-	-258.14060974121094	-29804.193229198456	37	0.034074074074074076	0.6216216216216216	0.18091009988901222
YMR122W-A	0	0/0	-258.14639830589294	-43039.95309627056	148	0.034074074074074076	0.6216216216216216	0.18091009988901222
YDR538W	0	0/-	-258.14845609664917	-44777.53926938772	148	0.034074074074074076	0.6216216216216216	0.18091009988901222
YCR024C	0	0/-	-258.1589380502701	-45316.72466176748	148	0.034074074074074076	0.6216216216216216	0.18091009988901222
YHR122W	0	0/-	-258.1643851995468	-41897.3608392477	148	0.034074074074074076	0.6216216216216216	0.18091009988901222
YLR430W	-1	-/-	-258.16979598999023	-27393.537691116333	37	0.034023668639053255	0.6216216216216216	0.1811875693673696
YCL019W	-1	-/-	-258.20011949539185	-26001.17244052887	37	0.033973412112259974	0.6216216216216216	0.18146503884572698
YLR141W	-1	-/-	-258.2013921737671	-27730.365042209625	37	0.03392330383480826	0.6216216216216216	0.18174250832408434
YIR003W	0	0/-	-258.20739471912384	-42970.64803683758	148	0.03392330383480826	0.6216216216216216	0.18174250832408434
YGL249W	-1	-/-	-258.2124752998352	-28346.387254714966	37	0.033873343151693665	0.6216216216216216	0.18201997780244172
YAL018C	0	0/-	-258.21394753456116	-42417.65270090103	148	0.033873343151693665	0.6216216216216216	0.18201997780244172
YDL239C	0	0/-	-258.22308456897736	-44492.81454843283	148	0.033873343151693665	0.6216216216216216	0.18201997780244172
YBR149W	0	0/0	-258.2378808259964	-46098.51575708389	148	0.033873343151693665	0.6216216216216216	0.18201997780244172
YMR256C	0	0/-	-258.23948895931244	-43942.19822835922	148	0.033873343151693665	0.6216216216216216	0.18201997780244172
YNR073C	0	0/0	-258.24098217487335	-42279.88709163666	148	0.033873343151693665	0.6216216216216216	0.18201997780244172
YLR297W	0	0/0	-258.24495899677277	-42347.93951803446	148	0.033873343151693665	0.6216216216216216	0.18201997780244172
YER090W	0	0/0	-258.2602319717407	-44445.060772418976	148	0.033873343151693665	0.6216216216216216	0.18201997780244172
YLR454W	0	0/0	-258.2617043852806	-44841.75631892681	148	0.033873343151693665	0.6216216216216216	0.18201997780244172
YGR295C	0	0/-	-258.2717124223709	-44657.48245853186	148	0.033873343151693665	0.6216216216216216	0.18201997780244172
YHR026W	-1	-/-	-258.2744092941284	-27716.675045967102	37	0.033823529411764704	0.6216216216216216	0.1822974472807991
YIL023C	-1	-/-	-258.2771644592285	-28397.273482084274	37	0.033773861967694566	0.6216216216216216	0.1825749167591565
YIL094C	0	0/0	-258.3017154932022	-43989.68062090874	148	0.033773861967694566	0.6216216216216216	0.1825749167591565
YJL180C	0	0/-	-258.31501281261444	-43949.556922495365	148	0.033773861967694566	0.6216216216216216	0.1825749167591565
YFL012W	0	0/0	-258.32139825820923	-42501.90695488453	148	0.033773861967694566	0.6216216216216216	0.1825749167591565
YPR030W	-1	-/-	-258.32961225509644	-28293.409635543823	37	0.03372434017595308	0.6216216216216216	0.18285238623751388
YPL119C	-1	-/-	-258.33148860931396	-28645.53643155098	37	0.03367496339677892	0.6216216216216216	0.18312985571587126
YLR137W	0	0/-	-258.34043741226196	-42464.29375958443	148	0.03367496339677892	0.6216216216216216	0.18312985571587126
YPR127W	0	0/-	-258.343266248703	-42438.91162669659	148	0.03367496339677892	0.6216216216216216	0.18312985571587126
YJR086W	-1	-/-	-258.34948325157166	-29176.917554855347	37	0.033625730994152045	0.6216216216216216	0.18340732519422864
YML058W	-1	-/-	-258.3507971763611	-28102.064341545105	37	0.033576642335766425	0.6216216216216216	0.18368479467258603
YDL124W	0	0/-	-258.36103761196136	-41965.76808774471	148	0.033576642335766425	0.6216216216216216	0.18368479467258603
YPL183W-A	0	0/-	-258.36475759744644	-44779.68128377199	148	0.033576642335766425	0.6216216216216216	0.18368479467258603
YDL210W	0	0/+	-258.3675231933594	-45570.31902331114	148	0.033576642335766425	0.6216216216216216	0.18368479467258603
YHR138C	-1	-/-	-258.3899974822998	-26269.175981998444	37	0.033527696793002916	0.6216216216216216	0.18396226415094338
YPL206C	-1	-/-	-258.4050018787384	-30271.108478546143	37	0.033478893740902474	0.6216216216216216	0.18423973362930077
YNR017W	-1	-/-	-258.4179973602295	-28521.900988578796	37	0.03343023255813953	0.6216216216216216	0.18451720310765815
YHR161C	-1	-/-	-258.42163586616516	-29529.384907007217	37	0.033381712626995644	0.6216216216216216	0.18479467258601553
YGR281W	-1	-/-	-258.4239549636841	-27818.860909938812	37	0.03333333333333333	0.6216216216216216	0.18507214206437292
YER039C	0	0/-	-258.4432837963104	-45859.314167678356	148	0.03333333333333333	0.6216216216216216	0.18507214206437292
YEL024W	-1	-/-	-258.4472031593323	-26656.928476810455	37	0.03328509406657019	0.6216216216216216	0.1853496115427303
YGL139W	0	0/-	-258.45792120695114	-45793.61650902033	148	0.03328509406657019	0.6216216216216216	0.1853496115427303
YJR149W	0	0/0	-258.4599450826645	-42250.045014321804	148	0.03328509406657019	0.6216216216216216	0.1853496115427303
YML040W	-1	-/-	-258.46231746673584	-26269.174248456955	37	0.033236994219653176	0.6216216216216216	0.1856270810210877
YHR131C	0	0/0	-258.46436285972595	-42147.87586867809	148	0.033236994219653176	0.6216216216216216	0.1856270810210877
YMR226C	0	0/0	-258.4661431312561	-42128.36932003498	148	0.033236994219653176	0.6216216216216216	0.1856270810210877
YML086C	-1	-/-	-258.47357749938965	-27925.232709169388	37	0.03318903318903319	0.6216216216216216	0.18590455049944507
YBR040W	-1	-/-	-258.4907183647156	-26356.82769203186	37	0.03314121037463977	0.6216216216216216	0.18618201997780245
YFL020C	0	0/-	-258.4914228916168	-44596.59642469883	148	0.03314121037463977	0.6216216216216216	0.18618201997780245
YKL207W	0	0/-	-258.51513397693634	-42456.702357530594	148	0.03314121037463977	0.6216216216216216	0.18618201997780245
YNL219C	-1	-/-	-258.579665184021	-29064.332361221313	37	0.033093525179856115	0.6216216216216216	0.1864594894561598
YBL100W-B	-1	-/-	-258.580931186676	-26085.973069429398	37	0.033045977011494254	0.6216216216216216	0.1867369589345172
YMR108W	0	0/0	-258.5870796442032	-43406.3009788394	148	0.033045977011494254	0.6216216216216216	0.1867369589345172
YIR044C	0	0/0	-258.5871925354004	-42230.88481891155	148	0.033045977011494254	0.6216216216216216	0.1867369589345172
YJL143W	-1	-/-	-258.5909857749939	-29299.387922286987	37	0.03299856527977044	0.6216216216216216	0.18701442841287458
YML025C	-1	-/-	-258.5929503440857	-27715.305352926254	37	0.0329512893982808	0.6216216216216216	0.18729189789123196
YLL014W	0	0/-	-258.59362626075745	-41865.96076440811	148	0.0329512893982808	0.6216216216216216	0.18729189789123196
YJL218W	0	0/0	-258.6089824438095	-42084.19631719589	148	0.0329512893982808	0.6216216216216216	0.18729189789123196
YPL184C	0	0/-	-258.65078592300415	-42319.91204917431	148	0.0329512893982808	0.6216216216216216	0.18729189789123196
YJL151C	0	0/-	-258.6550962328911	-46195.87857371569	148	0.0329512893982808	0.6216216216216216	0.18729189789123196
YIL171W	0	0/-	-258.6568739414215	-42253.88585931063	148	0.0329512893982808	0.6216216216216216	0.18729189789123196
YNL093W	-1	-/-	-258.6642026901245	-28054.572254657745	37	0.032904148783977114	0.6216216216216216	0.18756936736958935
YGL192W	-1	-/-	-258.66455078125	-27302.32097554207	37	0.032857142857142856	0.6216216216216216	0.18784683684794673
YOR360C	0	0/-	-258.66681468486786	-43591.501921355724	148	0.032857142857142856	0.6216216216216216	0.18784683684794673
YBR244W	-1	-/-	-258.6711235046387	-28554.81085753441	37	0.03281027104136947	0.6216216216216216	0.1881243063263041
YNL193W	0	0/0	-258.6797525882721	-42351.074199438095	148	0.03281027104136947	0.6216216216216216	0.1881243063263041
YBR205W	-1	-/-	-258.68627309799194	-28509.554853200912	37	0.03276353276353276	0.6216216216216216	0.1884017758046615
YMR084W	0	0/-	-258.69121158123016	-42122.80111241341	148	0.03276353276353276	0.6216216216216216	0.1884017758046615
YBR246W	0	0/-	-258.69601798057556	-42090.16400694847	148	0.03276353276353276	0.6216216216216216	0.1884017758046615
YDR170C	-1	-/-	-258.71026706695557	-27706.529078245163	37	0.032716927453769556	0.6216216216216216	0.18867924528301888
YGR026W	0	0/0	-258.71690225601196	-42401.68993973732	148	0.032716927453769556	0.6216216216216216	0.18867924528301888
YJR048W	0	0/-	-258.72187453508377	-44241.27894461155	148	0.032716927453769556	0.6216216216216216	0.18867924528301888
YDR352W	0	0/+	-258.72233045101166	-42738.724169909954	148	0.032716927453769556	0.6216216216216216	0.18867924528301888
YFR044C	0	0/0	-258.74281573295593	-45425.24246239662	148	0.032716927453769556	0.6216216216216216	0.18867924528301888
YLR121C	0	0/-	-258.74437326192856	-43618.75324714184	148	0.032716927453769556	0.6216216216216216	0.18867924528301888
YER019C-A	-1	-/-	-258.75907611846924	-28322.464918613434	37	0.032670454545454544	0.6216216216216216	0.18895671476137624
YGL222C	-1	-/-	-258.77221632003784	-28051.38004398346	37	0.032624113475177303	0.6216216216216216	0.18923418423973362
YDR069C	-1	-/-	-258.7742304801941	-28217.61435508728	37	0.032577903682719546	0.6216216216216216	0.189511653718091
YKL208W	-1	-/-	-258.77980613708496	-27739.249277114868	37	0.03253182461103253	0.6216216216216216	0.1897891231964484
YBR068C	1	+/+	-258.783420085907	-28321.368476867676	36	0.03389830508474576	0.6486486486486487	0.1897891231964484
YPR096C	0	0/0	-258.79314732551575	-43084.76853060722	148	0.03389830508474576	0.6486486486486487	0.1897891231964484
YBR299W	0	0/-	-258.7934079170227	-43432.17732858658	148	0.03389830508474576	0.6486486486486487	0.1897891231964484
YDL206W	0	0/-	-258.80746948719025	-42775.599555015564	148	0.03389830508474576	0.6486486486486487	0.1897891231964484
YDR043C	-1	-/-	-258.8150315284729	-28516.881352186203	37	0.03385049365303244	0.6486486486486487	0.19006659267480577
YMR310C	0	0/0	-258.82121109962463	-41603.43595045805	148	0.03385049365303244	0.6486486486486487	0.19006659267480577
YLR408C	0	0/-	-258.83132350444794	-42731.13970708847	148	0.03385049365303244	0.6486486486486487	0.19006659267480577
YNL145W	-1	-/-	-258.83207750320435	-26815.300325632095	37	0.03380281690140845	0.6486486486486487	0.19034406215316316
YJL131C	0	0/-	-258.83680534362793	-41868.333770275116	148	0.03380281690140845	0.6486486486486487	0.19034406215316316
YDR223W	0	0/-	-258.8370623588562	-45338.28896033764	148	0.03380281690140845	0.6486486486486487	0.19034406215316316
YLR211C	0	0/0	-258.85203444957733	-42021.653611302376	148	0.03380281690140845	0.6486486486486487	0.19034406215316316
YMR296C	-1	-/-	-258.8720426559448	-28143.800680160522	37	0.03375527426160337	0.6486486486486487	0.19062153163152054
YLR422W	0	0/-	-258.87583816051483	-42424.03770792484	148	0.03375527426160337	0.6486486486486487	0.19062153163152054
YBR207W	-1	-/-	-258.87778425216675	-28209.53358054161	37	0.033707865168539325	0.6486486486486487	0.19089900110987792
YLR080W	-1	-/-	-258.8783402442932	-27369.41628885269	37	0.033660589060308554	0.6486486486486487	0.19117647058823528
YKR018C	0	0/0	-258.88822388648987	-42337.42958509922	148	0.033660589060308554	0.6486486486486487	0.19117647058823528
YNL010W	0	0/0	-258.89131689071655	-41154.22360056639	148	0.033660589060308554	0.6486486486486487	0.19117647058823528
YJR061W	0	0/-	-258.8933800458908	-42162.0003606081	148	0.033660589060308554	0.6486486486486487	0.19117647058823528
YGR224W	-1	-/-	-258.89481830596924	-28537.256152153015	37	0.03361344537815126	0.6486486486486487	0.19145394006659266
YGR288W	-1	-/-	-258.90966844558716	-28625.50704908371	37	0.033566433566433566	0.6486486486486487	0.19173140954495005
YAR027W	0	0/0	-258.93141078948975	-45638.934031665325	148	0.033566433566433566	0.6486486486486487	0.19173140954495005
YER034W	0	0/0	-258.94484770298004	-42224.929859280586	148	0.033566433566433566	0.6486486486486487	0.19173140954495005
YPR054W	-1	-/-	-258.9599208831787	-27695.518466472626	37	0.0335195530726257	0.6486486486486487	0.19200887902330743
YPL141C	0	0/-	-258.96751618385315	-42509.69362950325	148	0.0335195530726257	0.6486486486486487	0.19200887902330743
YMR302C	-1	-/-	-258.9704144001007	-30255.893722057343	37	0.03347280334728033	0.6486486486486487	0.19228634850166482
YER087W	0	0/-	-258.9771007299423	-42272.196081638336	148	0.03347280334728033	0.6486486486486487	0.19228634850166482
YLR243W	0	0/-	-258.99335396289825	-41773.99082005024	148	0.03347280334728033	0.6486486486486487	0.19228634850166482
YDR084C	0	0/0	-258.99701422452927	-47983.02683454752	148	0.03347280334728033	0.6486486486486487	0.19228634850166482
YMR102C	0	0/-	-259.01144993305206	-41990.6522475481	148	0.03347280334728033	0.6486486486486487	0.19228634850166482
YPR106W	0	0/-	-259.0385935306549	-46037.02218425274	148	0.03347280334728033	0.6486486486486487	0.19228634850166482
YGR254W	-1	-/-	-259.041974067688	-27195.30980181694	37	0.033426183844011144	0.6486486486486487	0.1925638179800222
YNL024C	0	0/-	-259.0455847978592	-41499.21874606609	148	0.033426183844011144	0.6486486486486487	0.1925638179800222
YEL042W	-1	-/-	-259.0470943450928	-28392.06430220604	37	0.03337969401947149	0.6486486486486487	0.19284128745837958
YPL019C	-1	-/-	-259.0503902435303	-26873.51591205597	37	0.03333333333333333	0.6486486486486487	0.19311875693673697
YJR125C	-1	-/-	-259.0621848106384	-27309.994914531708	37	0.033287101248266296	0.6486486486486487	0.19339622641509435
YKL038W	-1	-/-	-259.0760498046875	-26870.906267642975	37	0.0332409972299169	0.6486486486486487	0.1936736958934517
YHL043W	0	0/-	-259.08004063367844	-44490.365512907505	148	0.0332409972299169	0.6486486486486487	0.1936736958934517
YDR218C	-1	-/-	-259.08183908462524	-27929.23322057724	37	0.03319502074688797	0.6486486486486487	0.1939511653718091
YPR196W	0	0/-	-259.09388494491577	-42183.115805506706	148	0.03319502074688797	0.6486486486486487	0.1939511653718091
YMR199W	-1	-/-	-259.1110053062439	-27772.894141197205	37	0.03314917127071823	0.6486486486486487	0.19422863485016648
YDR072C	-1	-/-	-259.1207027435303	-29553.595267772675	37	0.03310344827586207	0.6486486486486487	0.19450610432852386
YNL071W	-1	-/-	-259.12460923194885	-28393.6565117836	37	0.03305785123966942	0.6486486486486487	0.19478357380688124
YML096W	0	0/0	-259.1303006410599	-41748.97683990002	148	0.03305785123966942	0.6486486486486487	0.19478357380688124
YKR009C	-1	-/-	-259.1355757713318	-28993.175499677658	37	0.033012379642365884	0.6486486486486487	0.19506104328523863
YDR420W	-1	-/-	-259.13874530792236	-27805.79551434517	37	0.03296703296703297	0.6486486486486487	0.195338512763596
YHR024C	-1	-/-	-259.1444687843323	-29018.582614660263	37	0.03292181069958848	0.6486486486486487	0.1956159822419534
YDL169C	0	0/0	-259.15350019931793	-44630.15462845564	148	0.03292181069958848	0.6486486486486487	0.1956159822419534
YHL044W	0	0/0	-259.15808856487274	-41609.544176101685	148	0.03292181069958848	0.6486486486486487	0.1956159822419534
YLR156W	0	0/0	-259.18938517570496	-42737.604058623314	148	0.03292181069958848	0.6486486486486487	0.1956159822419534
YNL283C	-1	-/-	-259.1945824623108	-30014.968742370605	37	0.03287671232876712	0.6486486486486487	0.19589345172031078
YBL100W-A	-1	-/-	-259.19500160217285	-26321.8339304924	37	0.03283173734610123	0.6486486486486487	0.19617092119866814
YDR248C	0	0/-	-259.2145799398422	-42084.15598487854	148	0.03283173734610123	0.6486486486486487	0.19617092119866814
YBR076W	0	0/-	-259.21522867679596	-44356.48330891132	148	0.03283173734610123	0.6486486486486487	0.19617092119866814
YCL020W	-1	-/-	-259.217001914978	-26158.479464530945	37	0.03278688524590164	0.6486486486486487	0.19644839067702552
YDR206W	-1	-/-	-259.2291898727417	-26622.06002998352	37	0.03274215552523874	0.6486486486486487	0.1967258601553829
YNR032C-A	-1	-/-	-259.25525093078613	-26673.391622066498	37	0.0326975476839237	0.6486486486486487	0.1970033296337403
YER081W	0	0/0	-259.2785824537277	-43720.84047913551	148	0.0326975476839237	0.6486486486486487	0.1970033296337403
YKL133C	0	0/-	-259.2940180301666	-41753.32126861811	148	0.0326975476839237	0.6486486486486487	0.1970033296337403
YJR124C	0	0/-	-259.307781457901	-42117.802541315556	148	0.0326975476839237	0.6486486486486487	0.1970033296337403
YHL010C	0	0/-	-259.3385761976242	-42188.164358496666	148	0.0326975476839237	0.6486486486486487	0.1970033296337403
YKL071W	0	0/-	-259.34257411956787	-42882.95033508539	148	0.0326975476839237	0.6486486486486487	0.1970033296337403
YJR152W	0	0/-	-259.3512889146805	-44564.444700062275	148	0.0326975476839237	0.6486486486486487	0.1970033296337403
YML013W	-1	-/-	-259.3548216819763	-29707.563348531723	37	0.0326530612244898	0.6486486486486487	0.19728079911209767
YDL049C	0	0/-	-259.3623663187027	-44397.75869733095	148	0.0326530612244898	0.6486486486486487	0.19728079911209767
YAL039C	0	0/0	-259.37858110666275	-44996.53054380417	148	0.0326530612244898	0.6486486486486487	0.19728079911209767
YCL075W	-1	-/-	-259.3820023536682	-25513.2140250206	37	0.03260869565217391	0.6486486486486487	0.19755826859045506
YPL282C	0	0/-	-259.39129984378815	-43470.838338017464	148	0.03260869565217391	0.6486486486486487	0.19755826859045506
YIL006W	0	0/-	-259.39421874284744	-44834.56641072035	148	0.03260869565217391	0.6486486486486487	0.19755826859045506
YHR218W	0	0/0	-259.398575425148	-42670.19656199217	148	0.03260869565217391	0.6486486486486487	0.19755826859045506
YDR127W	0	0/0	-259.410324215889	-44199.513127326965	148	0.03260869565217391	0.6486486486486487	0.19755826859045506
YGL114W	0	0/-	-259.41629588603973	-43443.32497322559	148	0.03260869565217391	0.6486486486486487	0.19755826859045506
YNL270C	1	+/+	-259.41719675064087	-28879.409523010254	36	0.033921302578018994	0.6756756756756757	0.19755826859045506
YLR354C	-1	-/0	-259.43810749053955	-28115.180909633636	37	0.03387533875338753	0.6756756756756757	0.19783573806881244
YBR028C	0	0/-	-259.4429750442505	-42490.92946219444	148	0.03387533875338753	0.6756756756756757	0.19783573806881244
YAR064W	0	0/0	-259.4510875940323	-43086.881722688675	148	0.03387533875338753	0.6756756756756757	0.19783573806881244
YDR027C	-1	-/-	-259.46892738342285	-28206.91726398468	37	0.03382949932341001	0.6756756756756757	0.19811320754716982
YIL175W	0	0/0	-259.48166060447693	-42809.189244270325	148	0.03382949932341001	0.6756756756756757	0.19811320754716982
YLR072W	0	0/-	-259.4897884130478	-42083.523351192474	148	0.03382949932341001	0.6756756756756757	0.19811320754716982
YGR102C	0	0/-	-259.49239671230316	-42595.582545399666	148	0.03382949932341001	0.6756756756756757	0.19811320754716982
YHL042W	0	0/0	-259.499436378479	-42348.70675110817	148	0.03382949932341001	0.6756756756756757	0.19811320754716982
YLR168C	0	0/-	-259.5216127038002	-42859.33820515871	148	0.03382949932341001	0.6756756756756757	0.19811320754716982
YGL253W	-1	-/-	-259.52466917037964	-26625.282041072845	37	0.033783783783783786	0.6756756756756757	0.19839067702552718
YGL183C	-1	-/-	-259.5301823616028	-26823.75665616989	37	0.033738191632928474	0.6756756756756757	0.19866814650388456
YDR050C	0	0/-	-259.53091180324554	-44029.02022153139	148	0.033738191632928474	0.6756756756756757	0.19866814650388456
YFR014C	-1	-/-	-259.53540301322937	-29308.94773554802	37	0.03369272237196765	0.6756756756756757	0.19894561598224195
YOR176W	0	0/0	-259.5361157655716	-44707.672303617	148	0.03369272237196765	0.6756756756756757	0.19894561598224195
YDR300C	-1	-/0	-259.5418667793274	-26794.558943986893	37	0.033647375504710635	0.6756756756756757	0.19922308546059933
YPR005C	-1	-/-	-259.56452560424805	-26819.53293132782	37	0.033602150537634407	0.6756756756756757	0.19950055493895671
YMR305C	-1	-/-	-259.56915855407715	-27231.99635219574	37	0.03355704697986577	0.6756756756756757	0.1997780244173141
YBR286W	-1	-/0	-259.56965589523315	-29256.6377325058	37	0.03351206434316354	0.6756756756756757	0.20005549389567148
YOR192C	0	0/-	-259.5745886564255	-45538.541478037834	148	0.03351206434316354	0.6756756756756757	0.20005549389567148
YPR065W	-1	-/-	-259.58325242996216	-27246.27048420906	37	0.03346720214190094	0.6756756756756757	0.20033296337402887
YDR233C	0	0/-	-259.591346681118	-44482.244542360306	148	0.03346720214190094	0.6756756756756757	0.20033296337402887
YGR061C	0	0/-	-259.60208654403687	-43954.77594268322	148	0.03346720214190094	0.6756756756756757	0.20033296337402887
YNR055C	0	0/-	-259.605260848999	-45187.567507624626	148	0.03346720214190094	0.6756756756756757	0.20033296337402887
YNL157W	0	0/-	-259.61000990867615	-41615.99309939146	148	0.03346720214190094	0.6756756756756757	0.20033296337402887
YNR068C	0	0/-	-259.6120820045471	-41843.445506215096	148	0.03346720214190094	0.6756756756756757	0.20033296337402887
YKL096W-A	0	0/-	-259.625203371048	-44284.85894691944	148	0.03346720214190094	0.6756756756756757	0.20033296337402887
YPL150W	0	0/-	-259.6254554986954	-42677.88474845886	148	0.03346720214190094	0.6756756756756757	0.20033296337402887
YDL174C	-1	-/-	-259.6299719810486	-28263.293712854385	37	0.03342245989304813	0.6756756756756757	0.20061043285238625
YMR318C	0	0/0	-259.6352605819702	-45730.14425984025	148	0.03342245989304813	0.6756756756756757	0.20061043285238625
YFL062W	0	0/-	-259.64737355709076	-44904.408089756966	148	0.03342245989304813	0.6756756756756757	0.20061043285238625
YEL063C	1	+/+	-259.6487693786621	-28101.220013141632	36	0.03471295060080107	0.7027027027027027	0.20061043285238625
YEL050C	-1	-/-	-259.6496615409851	-27419.49766778946	37	0.034666666666666665	0.7027027027027027	0.2008879023307436
YLR065C	0	0/-	-259.6562637090683	-42312.548426151276	148	0.034666666666666665	0.7027027027027027	0.2008879023307436
YMR074C	0	0/0	-259.6572194099426	-41084.181069135666	148	0.034666666666666665	0.7027027027027027	0.2008879023307436
YNL122C	0	0/-	-259.6746994256973	-42278.78466808796	148	0.034666666666666665	0.7027027027027027	0.2008879023307436
YER042W	-1	-/-	-259.6877546310425	-28975.299496650696	37	0.03462050599201065	0.7027027027027027	0.201165371809101
YCR030C	0	0/-	-259.69664269685745	-47506.74976438284	148	0.03462050599201065	0.7027027027027027	0.201165371809101
YOR003W	-1	-/0	-259.70057106018066	-26503.642622470856	37	0.034574468085106384	0.7027027027027027	0.20144284128745837
YJL063C	-1	-/-	-259.70106291770935	-27934.076413869858	37	0.034528552456839307	0.7027027027027027	0.20172031076581576
YNL242W	-1	-/-	-259.7144627571106	-28532.24795627594	37	0.034482758620689655	0.7027027027027027	0.20199778024417314
YKL047W	0	0/0	-259.72164380550385	-42301.705782055855	148	0.034482758620689655	0.7027027027027027	0.20199778024417314
YBR161W	-1	-/-	-259.7474112510681	-26459.374280691147	37	0.03443708609271523	0.7027027027027027	0.20227524972253053
YOL011W	-1	-/-	-259.75227308273315	-27436.114697933197	37	0.03439153439153439	0.7027027027027027	0.2025527192008879
YKL168C	0	0/-	-259.7626355290413	-46321.86289703846	148	0.03439153439153439	0.7027027027027027	0.2025527192008879
YAL015C	-1	-/-	-259.77063608169556	-27847.175525665283	37	0.034346103038309116	0.7027027027027027	0.2028301886792453
YOR202W	0	0/0	-259.7945765852928	-43014.60234338045	148	0.034346103038309116	0.7027027027027027	0.2028301886792453
YIL014C-A	0	0/0	-259.79761612415314	-43830.799854934216	148	0.034346103038309116	0.7027027027027027	0.2028301886792453
YER076C	0	0/0	-259.7991716861725	-42766.61447632313	148	0.034346103038309116	0.7027027027027027	0.2028301886792453
YFL010C	0	0/0	-259.8207229375839	-42439.38285052776	148	0.034346103038309116	0.7027027027027027	0.2028301886792453
YGR130C	0	0/0	-259.827748298645	-42603.248646736145	148	0.034346103038309116	0.7027027027027027	0.2028301886792453
YDL183C	0	0/-	-259.8299195766449	-42852.02149271965	148	0.034346103038309116	0.7027027027027027	0.2028301886792453
YJL225C	0	0/0	-259.83260583877563	-42834.48668837547	148	0.034346103038309116	0.7027027027027027	0.2028301886792453
YMR267W	-1	-/-	-259.84557008743286	-28499.97945857048	37	0.03430079155672823	0.7027027027027027	0.20310765815760268
YAR062W	0	0/0	-259.85084795951843	-43120.23261702061	148	0.03430079155672823	0.7027027027027027	0.20310765815760268
YBL007C	-1	-/-	-259.85863304138184	-28567.340129375458	37	0.034255599472990776	0.7027027027027027	0.20338512763596003
YLR034C	-1	-/-	-259.86921310424805	-28773.675991535187	37	0.034210526315789476	0.7027027027027027	0.20366259711431742
YPL201C	0	0/0	-259.8740673661232	-44688.358469843864	148	0.034210526315789476	0.7027027027027027	0.20366259711431742
YPL191C	0	0/-	-259.91484808921814	-42128.220604777336	148	0.034210526315789476	0.7027027027027027	0.20366259711431742
YDR432W	-1	-/-	-259.9188075065613	-27274.24964785576	37	0.03416557161629435	0.7027027027027027	0.2039400665926748
YJR143C	-1	-/-	-259.93921756744385	-28332.259867429733	37	0.03412073490813648	0.7027027027027027	0.20421753607103219
YIL166C	0	0/-	-259.9403809309006	-42064.43887090683	148	0.03412073490813648	0.7027027027027027	0.20421753607103219
YLR394W	-1	-/-	-259.9710736274719	-28198.724746227264	37	0.03407601572739188	0.7027027027027027	0.20449500554938957
YIL146C	0	0/-	-259.9922944307327	-45161.34938341379	148	0.03407601572739188	0.7027027027027027	0.20449500554938957
YGR234W	0	0/-	-260.0150774717331	-44628.724312603474	148	0.03407601572739188	0.7027027027027027	0.20449500554938957
YGR031W	0	0/-	-260.02148497104645	-43066.709965229034	148	0.03407601572739188	0.7027027027027027	0.20449500554938957
YDL047W	-1	-/-	-260.02337741851807	-28404.536651611328	37	0.034031413612565446	0.7027027027027027	0.20477247502774695
YBR097W	-1	-/-	-260.03485918045044	-27835.793061733246	37	0.03398692810457516	0.7027027027027027	0.20504994450610434
YHR216W	0	0/-	-260.0449252128601	-43318.46411919594	148	0.03398692810457516	0.7027027027027027	0.20504994450610434
YOR262W	0	0/-	-260.0871706008911	-41006.53049570322	148	0.03398692810457516	0.7027027027027027	0.20504994450610434
YMR220W	-1	-/-	-260.1057629585266	-29337.364070415497	37	0.033942558746736295	0.7027027027027027	0.20532741398446172
YML070W	0	0/-	-260.1304834485054	-45145.05763322115	148	0.033942558746736295	0.7027027027027027	0.20532741398446172
YLR228C	-1	-/-	-260.14031171798706	-27745.406616687775	37	0.03389830508474576	0.7027027027027027	0.20560488346281908
YLR073C	0	0/-	-260.14750707149506	-42146.42613834143	148	0.03389830508474576	0.7027027027027027	0.20560488346281908
YIL089W	0	0/0	-260.1538610458374	-42537.60570538044	148	0.03389830508474576	0.7027027027027027	0.20560488346281908
YBL095W	0	0/0	-260.18625795841217	-43262.14227092266	148	0.03389830508474576	0.7027027027027027	0.20560488346281908
YAL056W	-1	-/-	-260.1892340183258	-29419.302740335464	37	0.033854166666666664	0.7027027027027027	0.20588235294117646
YBL032W	-1	-/-	-260.19234132766724	-28548.076370954514	37	0.033810143042912875	0.7027027027027027	0.20615982241953384
YJR100C	0	0/-	-260.2014801502228	-41435.34339773655	148	0.033810143042912875	0.7027027027027027	0.20615982241953384
YLL066C	0	0/0	-260.2299120426178	-42991.16621387005	148	0.033810143042912875	0.7027027027027027	0.20615982241953384
YCR104W	0	0/-	-260.245289683342	-44303.09820640087	148	0.033810143042912875	0.7027027027027027	0.20615982241953384
YIR007W	0	0/-	-260.2472701072693	-42819.19024062157	148	0.033810143042912875	0.7027027027027027	0.20615982241953384
YER058W	0	0/-	-260.2551862001419	-44600.572994470596	148	0.033810143042912875	0.7027027027027027	0.20615982241953384
YDL198C	-1	-/-	-260.2553915977478	-27010.81365942955	37	0.033766233766233764	0.7027027027027027	0.20643729189789123
YML082W	0	0/0	-260.25863230228424	-41623.37658286095	148	0.033766233766233764	0.7027027027027027	0.20643729189789123
YJL192C	-1	-/-	-260.2670636177063	-28257.57769179344	37	0.03372243839169909	0.7027027027027027	0.2067147613762486
YMR124W	0	0/0	-260.28187596797943	-42628.4652711153	148	0.03372243839169909	0.7027027027027027	0.2067147613762486
YLL064C	0	0/-	-260.29326808452606	-41459.75138348341	148	0.03372243839169909	0.7027027027027027	0.2067147613762486
YPL095C	-1	-/-	-260.2941017150879	-25555.05478286743	37	0.03367875647668394	0.7027027027027027	0.206992230854606
YDR444W	0	0/-	-260.2987926006317	-42396.16216635704	148	0.03367875647668394	0.7027027027027027	0.206992230854606
YOL161C	0	0/-	-260.3177214860916	-41769.11180573702	148	0.03367875647668394	0.7027027027027027	0.206992230854606
YPL163C	-1	-/0	-260.3223443031311	-29107.88616323471	37	0.03363518758085381	0.7027027027027027	0.20726970033296338
YDR179W-A	0	0/0	-260.3337593078613	-41889.714436769485	148	0.03363518758085381	0.7027027027027027	0.20726970033296338
YOL036W	0	0/0	-260.33395886421204	-42354.08254349232	148	0.03363518758085381	0.7027027027027027	0.20726970033296338
YDR093W	-1	-/-	-260.36358428001404	-28510.381227493286	37	0.03359173126614987	0.7027027027027027	0.20754716981132076
YNL288W	-1	-/-	-260.37510681152344	-28713.824044704437	37	0.03354838709677419	0.7027027027027027	0.20782463928967815
YNL241C	-1	-/-	-260.3886127471924	-27319.346396446228	37	0.03350515463917526	0.7027027027027027	0.2081021087680355
YHR046C	0	0/-	-260.3909411430359	-42033.01485854387	148	0.03350515463917526	0.7027027027027027	0.2081021087680355
YDR056C	0	0/0	-260.3942936658859	-42323.760543346405	148	0.03350515463917526	0.7027027027027027	0.2081021087680355
YPL164C	-1	-/-	-260.410386800766	-29816.009393930435	37	0.03346203346203346	0.7027027027027027	0.2083795782463929
YDR197W	0	0/-	-260.4113509654999	-45374.31818819046	148	0.03346203346203346	0.7027027027027027	0.2083795782463929
YIL067C	0	0/0	-260.41194009780884	-42849.64141213894	148	0.03346203346203346	0.7027027027027027	0.2083795782463929
YHL031C	-1	-/-	-260.4128198623657	-27632.292221546173	37	0.033419023136246784	0.7027027027027027	0.20865704772475027
YGR132C	-1	-/-	-260.4132056236267	-28951.595281362534	37	0.03337612323491656	0.7027027027027027	0.20893451720310766
YBL019W	-1	-/-	-260.4153571128845	-28982.1680560112	37	0.03333333333333333	0.7027027027027027	0.20921198668146504
YKL124W	0	0/-	-260.4165292978287	-45971.05143433809	148	0.03333333333333333	0.7027027027027027	0.20921198668146504
YBR004C	-1	-/-	-260.42126750946045	-27466.894039154053	37	0.03329065300896287	0.7027027027027027	0.20948945615982242
YPL028W	-1	-/-	-260.421648979187	-28829.013800144196	37	0.03324808184143223	0.7027027027027027	0.2097669256381798
YAR009C	-1	-/-	-260.427086353302	-26411.54304409027	37	0.033205619412515965	0.7027027027027027	0.2100443951165372
YBR239C	0	0/-	-260.4356253147125	-42389.62483859062	148	0.033205619412515965	0.7027027027027027	0.2100443951165372
YFR007W	0	0/0	-260.44022846221924	-44337.663228690624	148	0.033205619412515965	0.7027027027027027	0.2100443951165372
YDR003W	0	0/0	-260.4417221546173	-46827.25466245413	148	0.033205619412515965	0.7027027027027027	0.2100443951165372
YIL126W	-1	-/-	-260.4465732574463	-28709.506853103638	37	0.03316326530612245	0.7027027027027027	0.21032186459489458
YFL060C	-1	-/-	-260.45072746276855	-27731.463906764984	37	0.033121019108280254	0.7027027027027027	0.21059933407325193
YLR063W	0	0/-	-260.4540113210678	-42057.896698474884	148	0.033121019108280254	0.7027027027027027	0.21059933407325193
YDL223C	-1	-/-	-260.4567241668701	-27122.04971885681	37	0.03307888040712468	0.7027027027027027	0.21087680355160932
YLR397C	-1	-/-	-260.46179723739624	-26916.582317352295	37	0.03303684879288437	0.7027027027027027	0.2111542730299667
YCR045C	0	0/-	-260.47741091251373	-42502.014078617096	148	0.03303684879288437	0.7027027027027027	0.2111542730299667
YHL030W	0	0/-	-260.4839969277382	-46114.765584766865	148	0.03303684879288437	0.7027027027027027	0.2111542730299667
YLR030W	0	0/0	-260.48672091960907	-42836.93991315365	148	0.03303684879288437	0.7027027027027027	0.2111542730299667
YMR187C	0	0/0	-260.48872911930084	-42210.22303688526	148	0.03303684879288437	0.7027027027027027	0.2111542730299667
YGL233W	-1	-/-	-260.49008798599243	-28039.805425167084	37	0.03299492385786802	0.7027027027027027	0.21143174250832408
YJR079W	0	0/0	-260.5008752346039	-41759.33587419987	148	0.03299492385786802	0.7027027027027027	0.21143174250832408
YJR137C	-1	-/0	-260.50407457351685	-27758.77230000496	37	0.032953105196451206	0.7027027027027027	0.21170921198668147
YGL162W	-1	-/-	-260.5090193748474	-26232.592755317688	37	0.03291139240506329	0.7027027027027027	0.21198668146503885
YFR018C	0	0/-	-260.5093982219696	-42578.4318407774	148	0.03291139240506329	0.7027027027027027	0.21198668146503885
YHL050C	0	0/0	-260.5120259523392	-42970.65024995804	148	0.03291139240506329	0.7027027027027027	0.21198668146503885
YNL116W	-1	-/-	-260.5182328224182	-28920.84339737892	37	0.03286978508217446	0.7027027027027027	0.21226415094339623
YKL023W	0	0/-	-260.52529442310333	-42739.39180624485	148	0.03286978508217446	0.7027027027027027	0.21226415094339623
YJR122W	0	0/-	-260.5573352575302	-45899.117002129555	148	0.03286978508217446	0.7027027027027027	0.21226415094339623
YML081C-A	-1	-/-	-260.55909729003906	-27782.86830854416	37	0.03282828282828283	0.7027027027027027	0.21254162042175362
YOL096C	0	0/0	-260.5628272294998	-44794.04530084133	148	0.03282828282828283	0.7027027027027027	0.21254162042175362
YIL015W	0	0/-	-260.5633660554886	-43067.99987334013	148	0.03282828282828283	0.7027027027027027	0.21254162042175362
YDR357C	0	0/-	-260.56399631500244	-41757.85630786419	148	0.03282828282828283	0.7027027027027027	0.21254162042175362
YJL118W	0	0/0	-260.5664303302765	-42727.30960512161	148	0.03282828282828283	0.7027027027027027	0.21254162042175362
YJR106W	0	0/-	-260.6043738126755	-44893.417930066586	148	0.03282828282828283	0.7027027027027027	0.21254162042175362
YGL176C	0	0/0	-260.6188815832138	-42433.37086701393	148	0.03282828282828283	0.7027027027027027	0.21254162042175362
YOL047C	0	0/-	-260.6221160888672	-42109.90285348892	148	0.03282828282828283	0.7027027027027027	0.21254162042175362
YBR083W	-1	-/-	-260.6344618797302	-26415.965800762177	37	0.03278688524590164	0.7027027027027027	0.21281908990011097
YLR372W	-1	-/-	-260.6561050415039	-28941.09306025505	37	0.0327455919395466	0.7027027027027027	0.21309655937846836
YMR205C	0	0/-	-260.6590863466263	-44138.74320888519	148	0.0327455919395466	0.7027027027027027	0.21309655937846836
YJL157C	-1	-/-	-260.66933727264404	-25862.576817512512	37	0.03270440251572327	0.7027027027027027	0.21337402885682574
YJL181W	0	0/0	-260.6697851419449	-42719.21001267433	148	0.03270440251572327	0.7027027027027027	0.21337402885682574
YNL022C	0	0/-	-260.6766849756241	-41599.88278055191	148	0.03270440251572327	0.7027027027027027	0.21337402885682574
YER010C	0	0/-	-260.68065786361694	-42576.61307477951	148	0.03270440251572327	0.7027027027027027	0.21337402885682574
YLR256W	-1	-/-	-260.68503856658936	-27027.932181835175	37	0.032663316582914576	0.7027027027027027	0.21365149833518313
YAR066W	0	0/0	-260.69636261463165	-42381.43154680729	148	0.032663316582914576	0.7027027027027027	0.21365149833518313
YKL024C	0	0/-	-260.70776653289795	-45705.350995361805	148	0.032663316582914576	0.7027027027027027	0.21365149833518313
YCL026C-B	0	0/-	-260.73179256916046	-44968.83565765619	148	0.032663316582914576	0.7027027027027027	0.21365149833518313
YIL031W	-1	-/-	-260.7358207702637	-27874.161428689957	37	0.03262233375156838	0.7027027027027027	0.2139289678135405
YOR064C	-1	-/-	-260.7438316345215	-30858.486382961273	37	0.03258145363408521	0.7027027027027027	0.2142064372918979
YDR035W	0	0/0	-260.7634160518646	-43556.471053004265	148	0.03258145363408521	0.7027027027027027	0.2142064372918979
YNL007C	-1	-/-	-260.7753574848175	-28011.620000362396	37	0.03254067584480601	0.7027027027027027	0.21448390677025528
YPR172W	0	0/0	-260.7839517593384	-41988.2862688303	148	0.03254067584480601	0.7027027027027027	0.21448390677025528
YMR209C	0	0/0	-260.8034163713455	-41874.7630007267	148	0.03254067584480601	0.7027027027027027	0.21448390677025528
YDL131W	0	0/0	-260.8057041168213	-44241.30305868387	148	0.03254067584480601	0.7027027027027027	0.21448390677025528
YFR023W	0	0/0	-260.80685037374496	-43639.154130756855	148	0.03254067584480601	0.7027027027027027	0.21448390677025528
YCR102C	-1	-/-	-260.81736993789673	-25580.185192108154	37	0.0325	0.7027027027027027	0.21476137624861266
YGR282C	0	0/-	-260.82255506515503	-44683.00124627352	148	0.0325	0.7027027027027027	0.21476137624861266
YHR068W	-1	-/-	-260.8654818534851	-27431.03771162033	37	0.03245942571785269	0.7027027027027027	0.21503884572697005
YML031W	-1	-/-	-260.87384939193726	-29016.571049690247	37	0.032418952618453865	0.7027027027027027	0.2153163152053274
YGR168C	0	0/-	-260.88274025917053	-41879.956963300705	148	0.032418952618453865	0.7027027027027027	0.2153163152053274
YBL097W	-1	-/-	-260.8860092163086	-26789.144730567932	37	0.0323785803237858	0.7027027027027027	0.21559378468368479
YBL101C	0	0/-	-260.8922557234764	-46914.089768230915	148	0.0323785803237858	0.7027027027027027	0.21559378468368479
YBL059W	0	0/0	-260.8929808139801	-42280.3218331337	148	0.0323785803237858	0.7027027027027027	0.21559378468368479
YER001W	-1	-/-	-260.9028367996216	-27515.335166454315	37	0.03233830845771144	0.7027027027027027	0.21587125416204217
YGL084C	-1	-/-	-260.90584802627563	-28326.079301834106	37	0.03229813664596273	0.7027027027027027	0.21614872364039955
YOR164C	0	0/-	-260.916556596756	-41842.89731943607	148	0.03229813664596273	0.7027027027027027	0.21614872364039955
YFR034C	-1	-/-	-260.93822717666626	-27762.962672948837	37	0.03225806451612903	0.7027027027027027	0.21642619311875694
YOR028C	-1	-/-	-260.95941948890686	-27725.01290535927	37	0.0322180916976456	0.7027027027027027	0.21670366259711432
YDR077W	-1	-/-	-260.9694929122925	-27853.86384344101	37	0.03217821782178218	0.7027027027027027	0.2169811320754717
YDL146W	0	0/-	-260.979660987854	-46781.2846621871	148	0.03217821782178218	0.7027027027027027	0.2169811320754717
YOL013C	-1	-/-	-260.9960479736328	-30383.4560379982	37	0.032138442521631644	0.7027027027027027	0.2172586015538291
YOR209C	-1	-/-	-261.0005178451538	-27601.058833360672	37	0.03209876543209877	0.7027027027027027	0.21753607103218647
YOR386W	-1	-/-	-261.01033449172974	-27556.52174472809	37	0.032059186189889025	0.7027027027027027	0.21781354051054383
YGL071W	-1	-/-	-261.01588201522827	-28169.094829559326	37	0.03201970443349754	0.7027027027027027	0.2180910099889012
YER077C	0	0/0	-261.01626801490784	-42643.08277070522	148	0.03201970443349754	0.7027027027027027	0.2180910099889012
YML050W	0	0/0	-261.0178657770157	-41833.321306824684	148	0.03201970443349754	0.7027027027027027	0.2180910099889012
YPL132W	-1	-/-	-261.01927518844604	-27375.599333524704	37	0.03198031980319803	0.7027027027027027	0.2183684794672586
YDL230W	-1	-/-	-261.02177715301514	-27561.403145313263	37	0.03194103194103194	0.7027027027027027	0.21864594894561598
YPR023C	-1	-/-	-261.02231526374817	-30287.56863427162	37	0.03190184049079755	0.7027027027027027	0.21892341842397336
YAR031W	-1	-/0	-261.0224165916443	-27292.1912150383	37	0.031862745098039214	0.7027027027027027	0.21920088790233075
YER008C	-1	-/-	-261.0284056663513	-28401.06771659851	37	0.03182374541003672	0.7027027027027027	0.21947835738068813
YGR266W	0	0/0	-261.04126250743866	-42636.374728918076	148	0.03182374541003672	0.7027027027027027	0.21947835738068813
YFR033C	-1	-/-	-261.0480766296387	-27797.90251302719	37	0.03178484107579462	0.7027027027027027	0.21975582685904552
YML020W	0	0/0	-261.0490220785141	-42305.42635667324	148	0.03178484107579462	0.7027027027027027	0.21975582685904552
YBR043C	-1	-/+	-261.0498375892639	-29523.548830747604	37	0.031746031746031744	0.7027027027027027	0.22003329633740287
YOR342C	0	0/0	-261.05820643901825	-42017.6352635026	148	0.031746031746031744	0.7027027027027027	0.22003329633740287
YLR347C	-1	-/-	-261.06385946273804	-27001.813846588135	37	0.03170731707317073	0.7027027027027027	0.22031076581576026
YJL046W	0	0/-	-261.06714510917664	-41651.556545615196	148	0.03170731707317073	0.7027027027027027	0.22031076581576026
YHL004W	0	0/-	-261.069406747818	-44680.04504787922	148	0.03170731707317073	0.7027027027027027	0.22031076581576026
YDR541C	0	0/-	-261.076348900795	-42107.82334089279	148	0.03170731707317073	0.7027027027027027	0.22031076581576026
YGR143W	-1	-/-	-261.0973644256592	-27830.391852855682	37	0.031668696711327646	0.7027027027027027	0.22058823529411764
YOR251C	0	0/-	-261.098579287529	-42538.192392230034	148	0.031668696711327646	0.7027027027027027	0.22058823529411764
YER120W	-1	-/-	-261.1234951019287	-29024.967637062073	37	0.031630170316301706	0.7027027027027027	0.22086570477247502
YJR027W	-1	-/-	-261.1248049736023	-26306.110072135925	37	0.031591737545565005	0.7027027027027027	0.2211431742508324
YIL116W	0	0/0	-261.12798953056335	-44722.594787180424	148	0.031591737545565005	0.7027027027027027	0.2211431742508324
YMR018W	0	0/-	-261.15187430381775	-42813.18073678017	148	0.031591737545565005	0.7027027027027027	0.2211431742508324
YKL088W	-1	-/-	-261.1519637107849	-25721.586840629578	37	0.03155339805825243	0.7027027027027027	0.2214206437291898
YLR225C	0	0/-	-261.15674471855164	-42102.437584757805	148	0.03155339805825243	0.7027027027027027	0.2214206437291898
YDL037C	0	0/0	-261.17101764678955	-43077.08239483833	148	0.03155339805825243	0.7027027027027027	0.2214206437291898
YER061C	-1	-/-	-261.17113161087036	-26952.002305984497	37	0.03151515151515152	0.7027027027027027	0.22169811320754718
YDL063C	0	0/-	-261.1888175010681	-42163.310137450695	148	0.03151515151515152	0.7027027027027027	0.22169811320754718
YOR245C	-1	-/-	-261.20934677124023	-28470.34852027893	37	0.031476997578692496	0.7027027027027027	0.22197558268590456
YPL258C	-1	-/-	-261.210818529129	-28338.555616140366	37	0.03143893591293833	0.7027027027027027	0.22225305216426194
YLR066W	-1	-/-	-261.21168327331543	-28432.54305458069	37	0.03140096618357488	0.7027027027027027	0.2225305216426193
YDR226W	0	0/-	-261.22342360019684	-46105.29624915123	148	0.03140096618357488	0.7027027027027027	0.2225305216426193
YMR025W	-1	-/-	-261.2248830795288	-28617.56669998169	37	0.031363088057901084	0.7027027027027027	0.22280799112097668
YKR075C	0	0/-	-261.22617769241333	-42352.02497506142	148	0.031363088057901084	0.7027027027027027	0.22280799112097668
YMR244C-A	0	0/-	-261.2291816473007	-42443.01955640316	148	0.031363088057901084	0.7027027027027027	0.22280799112097668
YMR085W	0	0/-	-261.26559364795685	-42705.687915325165	148	0.031363088057901084	0.7027027027027027	0.22280799112097668
YER078C	0	0/-	-261.28944087028503	-41970.14721488953	148	0.031363088057901084	0.7027027027027027	0.22280799112097668
YJL107C	0	0/-	-261.2942898273468	-42170.06816470623	148	0.031363088057901084	0.7027027027027027	0.22280799112097668
YLR106C	-1	-/-	-261.29611253738403	-27442.847400665283	37	0.03132530120481928	0.7027027027027027	0.22308546059933407
YDR265W	-1	-/-	-261.3079557418823	-30763.81204032898	37	0.031287605294825514	0.7027027027027027	0.22336293007769145
YCR026C	-1	-/-	-261.3217582702637	-26743.972376823425	37	0.03125	0.7027027027027027	0.22364039955604884
YGL236C	-1	-/-	-261.33758211135864	-26779.882051467896	37	0.031212484993997598	0.7027027027027027	0.22391786903440622
YML108W	0	0/0	-261.35002768039703	-42612.62384736538	148	0.031212484993997598	0.7027027027027027	0.22391786903440622
YCL045C	0	0/-	-261.3565570116043	-42666.81923639774	148	0.031212484993997598	0.7027027027027027	0.22391786903440622
YMR259C	0	0/-	-261.35883343219757	-42408.20702749491	148	0.031212484993997598	0.7027027027027027	0.22391786903440622
YDR348C	0	0/-	-261.3606559038162	-42269.156630694866	148	0.031212484993997598	0.7027027027027027	0.22391786903440622
YPL002C	-1	-/-	-261.3790063858032	-29061.005267620087	37	0.03117505995203837	0.7027027027027027	0.2241953385127636
YPL270W	-1	-/-	-261.38669061660767	-29457.899688482285	37	0.031137724550898204	0.7027027027027027	0.224472807991121
YGR233C	0	0/-	-261.391437292099	-45157.096785485744	148	0.031137724550898204	0.7027027027027027	0.224472807991121
YLL060C	-1	-/0	-261.3924889564514	-27396.385362625122	37	0.03110047846889952	0.7027027027027027	0.22475027746947837
YOL136C	0	0/-	-261.4026631116867	-44247.23733597994	148	0.03110047846889952	0.7027027027027027	0.22475027746947837
YDR034W-B	0	0/0	-261.4175214767456	-42111.529093146324	148	0.03110047846889952	0.7027027027027027	0.22475027746947837
YGR250C	0	0/-	-261.4332183599472	-42296.45009589195	148	0.03110047846889952	0.7027027027027027	0.22475027746947837
YBR135W	-1	-/-	-261.43931007385254	-28366.21256518364	37	0.03106332138590203	0.7027027027027027	0.22502774694783573
YPL272C	0	0/0	-261.45396852493286	-42359.609217107296	148	0.03106332138590203	0.7027027027027027	0.22502774694783573
YJR030C	0	0/0	-261.45552837848663	-43003.71115100384	148	0.03106332138590203	0.7027027027027027	0.22502774694783573
YBR263W	0	0/-	-261.4585530757904	-45938.556926846504	148	0.03106332138590203	0.7027027027027027	0.22502774694783573
YEL006W	0	0/-	-261.4801381826401	-46187.44346469641	148	0.03106332138590203	0.7027027027027027	0.22502774694783573
YBR169C	-1	-/-	-261.48300552368164	-28213.22386407852	37	0.031026252983293555	0.7027027027027027	0.2253052164261931
YMR204C	-1	-/-	-261.48958444595337	-27644.46848678589	37	0.03098927294398093	0.7027027027027027	0.2255826859045505
YPL275W	-1	-/-	-261.50257873535156	-26189.797760486603	37	0.030952380952380953	0.7027027027027027	0.22586015538290788
YPL040C	-1	-/-	-261.5122060775757	-27442.195835351944	37	0.030915576694411414	0.7027027027027027	0.22613762486126526
YGL185C	0	0/0	-261.51339638233185	-42259.751715540886	148	0.030915576694411414	0.7027027027027027	0.22613762486126526
YPR154W	-1	-/-	-261.51461029052734	-27195.571620941162	37	0.030878859857482184	0.7027027027027027	0.22641509433962265
YDL138W	-1	-/-	-261.52898263931274	-27810.905888319016	37	0.03084223013048636	0.7027027027027027	0.22669256381798003
YNL257C	-1	-/-	-261.53852939605713	-27377.302852153778	37	0.030805687203791468	0.7027027027027027	0.22697003329633741
YOR328W	-1	-/-	-261.5424642562866	-27972.78804206848	37	0.03076923076923077	0.7027027027027027	0.22724750277469477
YNL310C	-1	-/-	-261.5498390197754	-29298.390167713165	37	0.030732860520094562	0.7027027027027027	0.22752497225305215
YBL011W	-1	-/-	-261.55038380622864	-29261.84115099907	37	0.030696576151121605	0.7027027027027027	0.22780244173140954
YBR127C	-1	-/-	-261.5544753074646	-27054.51868915558	37	0.030660377358490566	0.7027027027027027	0.22807991120976692
YHR176W	-1	-/-	-261.55472111701965	-27682.944393634796	37	0.030624263839811542	0.7027027027027027	0.2283573806881243
YPL220W	0	0/-	-261.5665932893753	-42606.679750323296	148	0.030624263839811542	0.7027027027027027	0.2283573806881243
YNR013C	-1	-/-	-261.57364082336426	-28490.84862136841	37	0.03058823529411765	0.7027027027027027	0.2286348501664817
YCL043C	-1	-/-	-261.57429552078247	-28037.559866666794	37	0.03055229142185664	0.7027027027027027	0.22891231964483907
YLL001W	-1	-/-	-261.5824728012085	-29615.962116241455	37	0.03051643192488263	0.7027027027027027	0.22918978912319646
YIL158W	0	0/0	-261.58737456798553	-41779.43052583933	148	0.03051643192488263	0.7027027027027027	0.22918978912319646
YDR249C	0	0/0	-261.59193444252014	-42552.80674576759	148	0.03051643192488263	0.7027027027027027	0.22918978912319646
YCR059C	0	0/-	-261.5935881137848	-45260.01949483156	148	0.03051643192488263	0.7027027027027027	0.22918978912319646
YHR155W	0	0/-	-261.6114044189453	-45547.188995718956	148	0.03051643192488263	0.7027027027027027	0.22918978912319646
YDR276C	-1	-/-	-261.6206216812134	-28303.21219110489	37	0.03048065650644783	0.7027027027027027	0.22946725860155384
YDL188C	-1	-/-	-261.63764810562134	-28102.321959495544	37	0.03044496487119438	0.7027027027027027	0.2297447280799112
YKL060C	-1	-/-	-261.646201133728	-27065.325189352036	37	0.0304093567251462	0.7027027027027027	0.23002219755826858
YFL040W	0	0/-	-261.6527876853943	-43222.90495312214	148	0.0304093567251462	0.7027027027027027	0.23002219755826858
YBR072W	-1	-/-	-261.65360260009766	-28617.567722558975	37	0.030373831775700934	0.7027027027027027	0.23029966703662597
YHR100C	0	0/-	-261.6567493677139	-42201.30500078201	148	0.030373831775700934	0.7027027027027027	0.23029966703662597
YGL012W	-1	-/-	-261.65688467025757	-28309.306505918503	37	0.030338389731621937	0.7027027027027027	0.23057713651498335
YOR311C	0	0/-	-261.6572960615158	-45008.90276181698	148	0.030338389731621937	0.7027027027027027	0.23057713651498335
YLL054C	0	0/-	-261.66170358657837	-42856.06620275974	148	0.030338389731621937	0.7027027027027027	0.23057713651498335
YIL060W	0	0/0	-261.69283628463745	-42988.74852800369	148	0.030338389731621937	0.7027027027027027	0.23057713651498335
YJL004C	-1	-/-	-261.69581031799316	-29940.265993356705	37	0.030303030303030304	0.7027027027027027	0.23085460599334073
YBR090C	0	0/0	-261.6982364654541	-42870.30970144272	148	0.030303030303030304	0.7027027027027027	0.23085460599334073
YHR071W	0	0/-	-261.7013567686081	-44335.56937485933	148	0.030303030303030304	0.7027027027027027	0.23085460599334073
YFR047C	-1	-/-	-261.7018551826477	-29198.10078573227	37	0.030267753201396973	0.7027027027027027	0.23113207547169812
YPL240C	-1	-/-	-261.7135896682739	-26575.7946434021	37	0.030232558139534883	0.7027027027027027	0.2314095449500555
YKL185W	-1	-/-	-261.7156352996826	-26522.327532291412	37	0.030197444831591175	0.7027027027027027	0.23168701442841289
YCR067C	-1	-/-	-261.72765350341797	-28729.209448099136	37	0.030162412993039442	0.7027027027027027	0.23196448390677027
YOR035C	-1	-/-	-261.7301845550537	-29479.665531396866	37	0.030127462340672075	0.7027027027027027	0.23224195338512763
YGL259W	0	0/0	-261.74225586652756	-45746.14215493202	148	0.030127462340672075	0.7027027027027027	0.23224195338512763
YNL275W	-1	-/-	-261.7468476295471	-27838.55442094803	37	0.03009259259259259	0.7027027027027027	0.232519422863485
YGR284C	-1	-/-	-261.7470245361328	-27960.878345012665	37	0.03005780346820809	0.7027027027027027	0.2327968923418424
YGR199W	-1	-/-	-261.7523412704468	-31081.334688663483	37	0.03002309468822171	0.7027027027027027	0.23307436182019978
YGL226C-A	-1	-/-	-261.75395250320435	-27616.585865974426	37	0.029988465974625143	0.7027027027027027	0.23335183129855716
YIL151C	0	0/-	-261.75810837745667	-42860.191457629204	148	0.029988465974625143	0.7027027027027027	0.23335183129855716
YPL226W	0	0/-	-261.75858974456787	-44196.17620629072	148	0.029988465974625143	0.7027027027027027	0.23335183129855716
YEL034W	-1	-/-	-261.76966667175293	-27661.133991479874	37	0.029953917050691243	0.7027027027027027	0.23362930077691454
YHR208W	0	0/0	-261.7863698005676	-43113.65982949734	148	0.029953917050691243	0.7027027027027027	0.23362930077691454
YCR083W	-1	-/-	-261.78830766677856	-28107.152128219604	37	0.02991944764096663	0.7027027027027027	0.23390677025527193
YPR175W	-1	-/-	-261.7892680168152	-28375.58520412445	37	0.029885057471264367	0.7027027027027027	0.2341842397336293
YDL149W	-1	-/-	-261.8101444244385	-29331.79638314247	37	0.029850746268656716	0.7027027027027027	0.23446170921198667
YIL043C	0	0/-	-261.81441938877106	-45622.913602888584	148	0.029850746268656716	0.7027027027027027	0.23446170921198667
YMR032W	-1	-/-	-261.81517457962036	-28905.3937625885	37	0.02981651376146789	0.7027027027027027	0.23473917869034405
YDR210W	0	0/0	-261.8182055950165	-42341.072808504105	148	0.02981651376146789	0.7027027027027027	0.23473917869034405
YDR155C	0	0/-	-261.821482360363	-44940.89174962044	148	0.02981651376146789	0.7027027027027027	0.23473917869034405
YHL017W	0	0/-	-261.82808232307434	-43032.096799850464	148	0.02981651376146789	0.7027027027027027	0.23473917869034405
YLR043C	-1	-/-	-261.83420181274414	-27170.93747997284	37	0.029782359679266894	0.7027027027027027	0.23501664816870144
YDR507C	-1	-/-	-261.83780813217163	-29451.95619225502	37	0.029748283752860413	0.7027027027027027	0.23529411764705882
YIL050W	0	0/-	-261.86999773979187	-45421.89113265276	148	0.029748283752860413	0.7027027027027027	0.23529411764705882
YKR103W	0	0/-	-261.8734105229378	-45445.55069577694	148	0.029748283752860413	0.7027027027027027	0.23529411764705882
YCR100C	0	0/-	-261.9209792613983	-43002.82126903534	148	0.029748283752860413	0.7027027027027027	0.23529411764705882
YBL017C	-1	-/-	-261.932354927063	-29346.862334012985	37	0.029714285714285714	0.7027027027027027	0.2355715871254162
YKL106W	0	0/0	-261.9400336742401	-43909.203829824924	148	0.029714285714285714	0.7027027027027027	0.2355715871254162
YCL037C	0	0/-	-261.9482624530792	-44487.28957426548	148	0.029714285714285714	0.7027027027027027	0.2355715871254162
YJL094C	-1	-/-	-261.95933508872986	-29996.560501098633	37	0.02968036529680365	0.7027027027027027	0.2358490566037736
YOL077W-A	-1	-/-	-261.98129749298096	-27791.916570186615	37	0.029646522234891677	0.7027027027027027	0.23612652608213097
YGL001C	-1	-/-	-261.9843945503235	-27834.68475651741	37	0.029612756264236904	0.7027027027027027	0.23640399556048836
YJR105W	-1	-/-	-262.00443744659424	-28020.8734126091	37	0.02957906712172924	0.7027027027027027	0.23668146503884574
YJR004C	-1	-/-	-262.01966524124146	-27350.68513584137	37	0.029545454545454545	0.7027027027027027	0.2369589345172031
YAR020C	0	0/-	-262.02054756879807	-44518.658784389496	148	0.029545454545454545	0.7027027027027027	0.2369589345172031
YDL128W	-1	-/-	-262.0208330154419	-28638.310057401657	37	0.029511918274687854	0.7027027027027027	0.23723640399556048
YPL257W	0	0/0	-262.02120101451874	-42565.95831286907	148	0.029511918274687854	0.7027027027027027	0.23723640399556048
YLR420W	0	0/-	-262.0277030467987	-45430.8183888793	148	0.029511918274687854	0.7027027027027027	0.23723640399556048
YDR497C	0	0/-	-262.05013757944107	-46077.93336197734	148	0.029511918274687854	0.7027027027027027	0.23723640399556048
YBR259W	0	0/0	-262.05526769161224	-41988.120262145996	148	0.029511918274687854	0.7027027027027027	0.23723640399556048
YFL052W	0	0/-	-262.06034553050995	-42845.535616636276	148	0.029511918274687854	0.7027027027027027	0.23723640399556048
YPR149W	0	0/-	-262.0801848769188	-45619.62786769867	148	0.029511918274687854	0.7027027027027027	0.23723640399556048
YGL008C	-1	-/-	-262.0900239944458	-27070.78529381752	37	0.02947845804988662	0.7027027027027027	0.23751387347391786
YML091C	-1	-/-	-262.0932192802429	-28311.89836215973	37	0.02944507361268403	0.7027027027027027	0.23779134295227525
YMR244W	0	0/0	-262.1112382411957	-42809.06306767464	148	0.02944507361268403	0.7027027027027027	0.23779134295227525
YOR305W	-1	-/0	-262.1128602027893	-25342.38347864151	37	0.029411764705882353	0.7027027027027027	0.23806881243063263
YGL101W	0	0/-	-262.1640613079071	-42444.26249396801	148	0.029411764705882353	0.7027027027027027	0.23806881243063263
YCR027C	1	+/+	-262.16485023498535	-29132.54059457779	36	0.030508474576271188	0.7297297297297297	0.23806881243063263
YKL222C	0	0/-	-262.1754295825958	-43016.72219085693	148	0.030508474576271188	0.7297297297297297	0.23806881243063263
YHR030C	-1	-/-	-262.18819522857666	-28539.918441295624	37	0.030474040632054177	0.7297297297297297	0.23834628190899002
YDL248W	0	0/-	-262.19090962409973	-44706.87113875151	148	0.030474040632054177	0.7297297297297297	0.23834628190899002
YGR101W	-1	-/-	-262.1926884651184	-29998.57227230072	37	0.030439684329199548	0.7297297297297297	0.2386237513873474
YOR021C	0	0/-	-262.210920214653	-41836.79050254822	148	0.030439684329199548	0.7297297297297297	0.2386237513873474
YEL040W	0	0/-	-262.2370321750641	-44902.62450143695	148	0.030439684329199548	0.7297297297297297	0.2386237513873474
YLR107W	-1	-/-	-262.26755714416504	-27339.75763630867	37	0.030405405405405407	0.7297297297297297	0.23890122086570478
YDR044W	0	0/0	-262.2739808559418	-43671.785176754	148	0.030405405405405407	0.7297297297297297	0.23890122086570478
YDL211C	0	0/0	-262.2953553199768	-42705.9824256897	148	0.030405405405405407	0.7297297297297297	0.23890122086570478
YGL224C	0	0/-	-262.3015594482422	-45426.158110916615	148	0.030405405405405407	0.7297297297297297	0.23890122086570478
YER018C	-1	-/-	-262.3075547218323	-26638.400344848633	37	0.030371203599550055	0.7297297297297297	0.23917869034406217
YNL168C	0	0/0	-262.3092347383499	-45586.82290071249	148	0.030371203599550055	0.7297297297297297	0.23917869034406217
YDR109C	0	0/0	-262.30979800224304	-42451.90023648739	148	0.030371203599550055	0.7297297297297297	0.23917869034406217
YNL240C	0	0/0	-262.3412606716156	-44588.776098906994	148	0.030371203599550055	0.7297297297297297	0.23917869034406217
YOL016C	-1	-/-	-262.3545837402344	-28708.710551977158	37	0.030337078651685393	0.7297297297297297	0.23945615982241952
YOL015W	0	0/0	-262.3591320514679	-44875.57129138708	148	0.030337078651685393	0.7297297297297297	0.23945615982241952
YPL218W	-1	-/-	-262.36409616470337	-28784.685609817505	37	0.030303030303030304	0.7297297297297297	0.2397336293007769
YPL077C	0	0/0	-262.3647835254669	-43430.15378189087	148	0.030303030303030304	0.7297297297297297	0.2397336293007769
YBR197C	0	0/0	-262.3693417310715	-43172.11309373379	148	0.030303030303030304	0.7297297297297297	0.2397336293007769
YJL171C	0	0/0	-262.3965787887573	-42282.51004266739	148	0.030303030303030304	0.7297297297297297	0.2397336293007769
YOR155C	0	0/-	-262.40201234817505	-45953.312552154064	148	0.030303030303030304	0.7297297297297297	0.2397336293007769
YLL018C-A	-1	-/-	-262.4062747955322	-26122.532344341278	37	0.030269058295964126	0.7297297297297297	0.2400110987791343
YDL238C	0	0/-	-262.408189535141	-46108.589037656784	148	0.030269058295964126	0.7297297297297297	0.2400110987791343
YCR007C	0	0/0	-262.43961799144745	-43304.80380487442	148	0.030269058295964126	0.7297297297297297	0.2400110987791343
YPL281C	0	0/-	-262.45061111450195	-43287.15067207813	148	0.030269058295964126	0.7297297297297297	0.2400110987791343
YMR106C	-1	-/-	-262.4580888748169	-27987.699762821198	37	0.030235162374020158	0.7297297297297297	0.24028856825749167
YFR011C	0	0/-	-262.4586626291275	-42600.97280371189	148	0.030235162374020158	0.7297297297297297	0.24028856825749167
YDR234W	0	0/0	-262.46766352653503	-42991.519028782845	148	0.030235162374020158	0.7297297297297297	0.24028856825749167
YNR046W	-1	-/-	-262.481472492218	-27716.867091417313	37	0.030201342281879196	0.7297297297297297	0.24056603773584906
YKR096W	0	0/-	-262.48264038562775	-42676.38443231583	148	0.030201342281879196	0.7297297297297297	0.24056603773584906
YCR069W	0	0/-	-262.5094435811043	-45177.24970179796	148	0.030201342281879196	0.7297297297297297	0.24056603773584906
YDL186W	0	0/0	-262.5114629268646	-43167.35404634476	148	0.030201342281879196	0.7297297297297297	0.24056603773584906
YLR010C	-1	-/-	-262.5121331214905	-29093.74822640419	37	0.030167597765363128	0.7297297297297297	0.24084350721420644
YKL209C	0	0/-	-262.5153399705887	-43449.470558702946	148	0.030167597765363128	0.7297297297297297	0.24084350721420644
YMR062C	0	0/0	-262.517738699913	-43501.696920990944	148	0.030167597765363128	0.7297297297297297	0.24084350721420644
YKL008C	-1	-/-	-262.52041816711426	-28024.156355381012	37	0.030133928571428572	0.7297297297297297	0.24112097669256383
YHR070W	-1	-/-	-262.53357791900635	-27257.942811965942	37	0.030100334448160536	0.7297297297297297	0.2413984461709212
YER089C	-1	-/-	-262.5381188392639	-27742.81896829605	37	0.030066815144766147	0.7297297297297297	0.24167591564927857
YEL069C	-1	-/-	-262.54231882095337	-28439.307777404785	37	0.030033370411568408	0.7297297297297297	0.24195338512763595
YHR195W	0	0/0	-262.5559485554695	-45298.58034223318	148	0.030033370411568408	0.7297297297297297	0.24195338512763595
YBR294W	-1	-/-	-262.55653715133667	-28425.97399044037	37	0.03	0.7297297297297297	0.24223085460599333
YNL101W	1	+/+	-262.5658040046692	-27345.32468509674	36	0.03107658157602664	0.7567567567567568	0.24223085460599333
YBR213W	-1	-/0	-262.5700526237488	-28381.465724229813	37	0.031042128603104215	0.7567567567567568	0.24250832408435072
YDR326C	0	0/-	-262.57405722141266	-44707.788470089436	148	0.031042128603104215	0.7567567567567568	0.24250832408435072
YAR061W	0	0/0	-262.5984411239624	-43376.44549036026	148	0.031042128603104215	0.7567567567567568	0.24250832408435072
YEL059C-A	0	0/-	-262.5984950065613	-45002.190510869026	148	0.031042128603104215	0.7567567567567568	0.24250832408435072
YJL028W	0	0/0	-262.598969578743	-43165.11995649338	148	0.031042128603104215	0.7567567567567568	0.24250832408435072
YGL082W	0	0/-	-262.60353696346283	-42345.648775815964	148	0.031042128603104215	0.7567567567567568	0.24250832408435072
YLR436C	0	0/-	-262.6054394841194	-46726.02300798893	148	0.031042128603104215	0.7567567567567568	0.24250832408435072
YGR117C	0	0/0	-262.6096942424774	-42380.98375093937	148	0.031042128603104215	0.7567567567567568	0.24250832408435072
YKR070W	0	0/-	-262.63324534893036	-42780.70486307144	148	0.031042128603104215	0.7567567567567568	0.24250832408435072
YNR021W	0	0/-	-262.64382815361023	-42807.03875756264	148	0.031042128603104215	0.7567567567567568	0.24250832408435072
YDR366C	0	0/0	-262.64511954784393	-42982.43292653561	148	0.031042128603104215	0.7567567567567568	0.24250832408435072
YNL035C	0	0/0	-262.64830327033997	-42472.28111100197	148	0.031042128603104215	0.7567567567567568	0.24250832408435072
YOR109W	-1	-/-	-262.64946603775024	-27180.55399465561	37	0.031007751937984496	0.7567567567567568	0.2427857935627081
YCL068C	0	0/0	-262.6728962659836	-43341.104274749756	148	0.031007751937984496	0.7567567567567568	0.2427857935627081
YGR093W	0	0/-	-262.6741763353348	-42370.18071424961	148	0.031007751937984496	0.7567567567567568	0.2427857935627081
YPL262W	-1	-/-	-262.70716094970703	-27407.526796340942	37	0.030973451327433628	0.7567567567567568	0.24306326304106549
YBR219C	0	0/-	-262.71135795116425	-42989.52854716778	148	0.030973451327433628	0.7567567567567568	0.24306326304106549
YBR035C	-1	-/-	-262.71756649017334	-27573.646218061447	37	0.030939226519337018	0.7567567567567568	0.24334073251942287
YBL089W	0	0/+	-262.7218271493912	-48038.17526233196	148	0.030939226519337018	0.7567567567567568	0.24334073251942287
YKR067W	-1	-/-	-262.7273392677307	-29517.564101219177	37	0.03090507726269316	0.7567567567567568	0.24361820199778025
YPR140W	-1	-/-	-262.75126457214355	-28624.825922489166	37	0.030871003307607496	0.7567567567567568	0.24389567147613764
YFR016C	0	0/-	-262.75454330444336	-43622.07757425308	148	0.030871003307607496	0.7567567567567568	0.24389567147613764
YOR097C	0	0/0	-262.75889027118683	-42030.64069890976	148	0.030871003307607496	0.7567567567567568	0.24389567147613764
YDR545W	-1	-/-	-262.76484537124634	-26756.225620746613	37	0.030837004405286344	0.7567567567567568	0.244173140954495
YDR186C	0	0/0	-262.77486312389374	-42207.40163755417	148	0.030837004405286344	0.7567567567567568	0.244173140954495
YNR045W	0	0/-	-262.7769755125046	-45865.39668160677	148	0.030837004405286344	0.7567567567567568	0.244173140954495
YPR027C	0	0/0	-262.78365433216095	-42622.77421104908	148	0.030837004405286344	0.7567567567567568	0.244173140954495
YGL260W	0	0/0	-262.7870020866394	-43295.790338635445	148	0.030837004405286344	0.7567567567567568	0.244173140954495
YPL260W	0	0/0	-262.79224169254303	-42513.375230014324	148	0.030837004405286344	0.7567567567567568	0.244173140954495
YDL236W	-1	-/0	-262.7952423095703	-27951.848985671997	37	0.030803080308030802	0.7567567567567568	0.24445061043285238
YOR131C	0	0/0	-262.8014613389969	-42264.89350140095	148	0.030803080308030802	0.7567567567567568	0.24445061043285238
YMR029C	-1	-/-	-262.8193655014038	-30503.06644487381	37	0.03076923076923077	0.7567567567567568	0.24472807991120976
YPL167C	-1	-/-	-262.82157135009766	-27841.677550315857	37	0.030735455543358946	0.7567567567567568	0.24500554938956715
YKL215C	0	0/0	-262.82517206668854	-42406.287919163704	148	0.030735455543358946	0.7567567567567568	0.24500554938956715
YPL162C	0	0/0	-262.84255290031433	-43186.1416939497	148	0.030735455543358946	0.7567567567567568	0.24500554938956715
YNR062C	0	0/0	-262.8554096221924	-43235.70730292797	148	0.030735455543358946	0.7567567567567568	0.24500554938956715
YNL020C	-1	-/-	-262.8641676902771	-28556.458151102066	37	0.03070175438596491	0.7567567567567568	0.24528301886792453
YKR105C	0	0/+	-262.8672696352005	-43519.98516476154	148	0.03070175438596491	0.7567567567567568	0.24528301886792453
YIL105C	-1	-/-	-262.8680901527405	-28870.86180472374	37	0.03066812705366922	0.7567567567567568	0.2455604883462819
YGR175C	-1	-/-	-262.874146938324	-26887.233195066452	37	0.030634573304157548	0.7567567567567568	0.2458379578246393
YJL045W	-1	-/-	-262.8970150947571	-27511.398995876312	37	0.030601092896174863	0.7567567567567568	0.24611542730299668
YPR071W	0	0/0	-262.8992360830307	-43134.448511600494	148	0.030601092896174863	0.7567567567567568	0.24611542730299668
YOL142W	-1	-/-	-262.90399503707886	-27594.94924211502	37	0.03056768558951965	0.7567567567567568	0.24639289678135406
YOR353C	-1	-/-	-262.9085040092468	-28428.588646888733	37	0.030534351145038167	0.7567567567567568	0.24667036625971142
YHR151C	0	0/0	-262.909277677536	-46855.20009487867	148	0.030534351145038167	0.7567567567567568	0.24667036625971142
YER087C-A	-1	-/-	-262.9104280471802	-25326.6355342865	37	0.030501089324618737	0.7567567567567568	0.2469478357380688
YLR324W	-1	-/-	-262.91260051727295	-29357.514826774597	37	0.030467899891186073	0.7567567567567568	0.2472253052164262
YLR462W	0	0/0	-262.9169239997864	-42619.81772696972	148	0.030467899891186073	0.7567567567567568	0.2472253052164262
YBR221C	-1	-/-	-262.92138290405273	-29670.86556005478	37	0.030434782608695653	0.7567567567567568	0.24750277469478357
YDR161W	0	0/-	-262.9389283657074	-41879.74133968353	148	0.030434782608695653	0.7567567567567568	0.24750277469478357
YLL050C	-1	-/-	-262.9389638900757	-28983.516081809998	37	0.03040173724212812	0.7567567567567568	0.24778024417314096
YOR296W	0	0/0	-262.94512259960175	-43231.394231677055	148	0.03040173724212812	0.7567567567567568	0.24778024417314096
YOL163W	0	0/-	-262.9780811071396	-42751.0781416893	148	0.03040173724212812	0.7567567567567568	0.24778024417314096
YOR272W	-1	-/-	-262.988160610199	-25776.537879228592	37	0.03036876355748373	0.7567567567567568	0.24805771365149834
YNR076W	0	0/-	-262.99822878837585	-41731.40545767546	148	0.03036876355748373	0.7567567567567568	0.24805771365149834
YOL053C-A	0	0/-	-262.9998971223831	-44782.696106255054	148	0.03036876355748373	0.7567567567567568	0.24805771365149834
YDL176W	0	0/-	-263.0071097612381	-43148.824893951416	148	0.03036876355748373	0.7567567567567568	0.24805771365149834
YER134C	0	0/0	-263.0377264022827	-42043.00792825222	148	0.03036876355748373	0.7567567567567568	0.24805771365149834
YEL009C	-1	-/-	-263.0476632118225	-27051.28639268875	37	0.030335861321776816	0.7567567567567568	0.24833518312985572
YOR283W	0	0/0	-263.072283744812	-42577.772213459015	148	0.030335861321776816	0.7567567567567568	0.24833518312985572
YHL022C	-1	-/-	-263.07489919662476	-28097.149181365967	37	0.030303030303030304	0.7567567567567568	0.2486126526082131
YGL186C	0	0/-	-263.08306843042374	-46077.14772307873	148	0.030303030303030304	0.7567567567567568	0.2486126526082131
YIL083C	0	0/-	-263.0860254764557	-42220.73562347889	148	0.030303030303030304	0.7567567567567568	0.2486126526082131
YMR171C	0	0/-	-263.08663392066956	-48262.65535634756	148	0.030303030303030304	0.7567567567567568	0.2486126526082131
YMR158C-A	0	0/0	-263.1058044433594	-44576.06068944931	148	0.030303030303030304	0.7567567567567568	0.2486126526082131
YKL107W	0	0/-	-263.10984802246094	-43195.02172279358	148	0.030303030303030304	0.7567567567567568	0.2486126526082131
YBR243C	-1	-/-	-263.115198135376	-27192.127103328705	37	0.03027027027027027	0.7567567567567568	0.24889012208657046
YGR172C	-1	-/-	-263.11899852752686	-29701.14459657669	37	0.03023758099352052	0.7567567567567568	0.24916759156492785
YNL044W	-1	-/-	-263.1245150566101	-29503.33064723015	37	0.030204962243797196	0.7567567567567568	0.24944506104328523
YOR108W	0	0/0	-263.1625841856003	-44472.93060493469	148	0.030204962243797196	0.7567567567567568	0.24944506104328523
YDR031W	0	0/-	-263.16992712020874	-46001.45001614094	148	0.030204962243797196	0.7567567567567568	0.24944506104328523
YIL037C	-1	-/-	-263.17614793777466	-27617.91300058365	37	0.03017241379310345	0.7567567567567568	0.24972253052164262
YFL035C-B	0	0/-	-263.1920645236969	-44879.18198740482	148	0.03017241379310345	0.7567567567567568	0.24972253052164262
YOL055C	-1	-/-	-263.2011675834656	-28988.240292310715	37	0.030139935414424113	0.7567567567567568	0.25
YHR022C	0	0/0	-263.22223508358	-42089.158442258835	148	0.030139935414424113	0.7567567567567568	0.25
YHR054C	0	0/0	-263.22588193416595	-42612.35192012787	148	0.030139935414424113	0.7567567567567568	0.25
YOR270C	-1	-/-	-263.23778676986694	-27211.226026535034	37	0.030107526881720432	0.7567567567567568	0.2502774694783574
YDL171C	0	0/0	-263.2434582710266	-44864.75378334522	148	0.030107526881720432	0.7567567567567568	0.2502774694783574
YGL090W	-1	-/-	-263.24415159225464	-27498.943648338318	37	0.03007518796992481	0.7567567567567568	0.25055493895671477
YNL146W	0	0/0	-263.2506693601608	-43744.08210897446	148	0.03007518796992481	0.7567567567567568	0.25055493895671477
YPR157W	0	0/0	-263.251428604126	-42810.61984705925	148	0.03007518796992481	0.7567567567567568	0.25055493895671477
YER086W	0	0/0	-263.2560498714447	-44699.57002425194	148	0.03007518796992481	0.7567567567567568	0.25055493895671477
YNL048W	-1	-/-	-263.26023292541504	-28254.452135801315	37	0.030042918454935622	0.7567567567567568	0.25083240843507215
YMR063W	0	0/-	-263.2643724679947	-44421.53787988424	148	0.030042918454935622	0.7567567567567568	0.25083240843507215
YFR009W	-1	-/-	-263.28625440597534	-27568.045177459717	37	0.030010718113612004	0.7567567567567568	0.25110987791342954
YML081W	0	0/-	-263.2921630144119	-42289.97909140587	148	0.030010718113612004	0.7567567567567568	0.25110987791342954
YER165W	-1	-/-	-263.29312658309937	-27345.99062681198	37	0.029978586723768737	0.7567567567567568	0.2513873473917869
YFL029C	-1	-/-	-263.29725885391235	-28931.06203699112	37	0.029946524064171122	0.7567567567567568	0.2516648168701443
YEL072W	0	0/-	-263.29837906360626	-45696.01967471838	148	0.029946524064171122	0.7567567567567568	0.2516648168701443
YHR099W	-1	-/-	-263.311429977417	-28670.20694589615	37	0.029914529914529916	0.7567567567567568	0.2519422863485017
YBR085C-A	0	0/0	-263.3170566558838	-43089.92980992794	148	0.029914529914529916	0.7567567567567568	0.2519422863485017
YGR068C	0	0/-	-263.3210064172745	-44949.99672824144	148	0.029914529914529916	0.7567567567567568	0.2519422863485017
YJR129C	0	0/-	-263.3230791091919	-42232.7273529768	148	0.029914529914529916	0.7567567567567568	0.2519422863485017
YKL028W	-1	-/-	-263.32707262039185	-28517.61780357361	37	0.029882604055496264	0.7567567567567568	0.25221975582685907
YLR155C	-1	-/-	-263.34241676330566	-25628.545882701874	37	0.029850746268656716	0.7567567567567568	0.2524972253052164
YNR007C	-1	-/-	-263.3488622903824	-31475.88381063938	37	0.029818956336528223	0.7567567567567568	0.2527746947835738
YHR003C	0	0/-	-263.35686790943146	-42463.04145467281	148	0.029818956336528223	0.7567567567567568	0.2527746947835738
YMR026C	-1	-/-	-263.3587169647217	-28464.428940296173	37	0.029787234042553193	0.7567567567567568	0.25305216426193117
YDR402C	0	0/-	-263.36653912067413	-45779.3784532547	148	0.029787234042553193	0.7567567567567568	0.25305216426193117
YDR196C	0	0/-	-263.3714985847473	-42599.692323088646	148	0.029787234042553193	0.7567567567567568	0.25305216426193117
YDR330W	-1	-/-	-263.38111448287964	-28815.99063873291	37	0.02975557917109458	0.7567567567567568	0.25332963374028855
YEL048C	0	0/-	-263.3849000930786	-41940.9430924654	148	0.02975557917109458	0.7567567567567568	0.25332963374028855
YHR079C	-1	-/-	-263.38770508766174	-28931.1677172184	37	0.029723991507430998	0.7567567567567568	0.25360710321864594
YJL117W	-1	-/-	-263.4020805358887	-28836.67466545105	37	0.029692470837751856	0.7567567567567568	0.2538845726970033
YIL092W	0	0/0	-263.40338695049286	-42734.97202062607	148	0.029692470837751856	0.7567567567567568	0.2538845726970033
YBR013C	0	0/0	-263.40436458587646	-43237.94511914253	148	0.029692470837751856	0.7567567567567568	0.2538845726970033
YJR142W	0	0/0	-263.4056923389435	-41980.23974967003	148	0.029692470837751856	0.7567567567567568	0.2538845726970033
YDR506C	0	0/-	-263.41420209407806	-41900.9323515892	148	0.029692470837751856	0.7567567567567568	0.2538845726970033
YOR163W	0	0/-	-263.4237654209137	-45538.19596141577	148	0.029692470837751856	0.7567567567567568	0.2538845726970033
YHR182W	0	0/-	-263.4306483268738	-42691.46348619461	148	0.029692470837751856	0.7567567567567568	0.2538845726970033
YKL077W	0	0/-	-263.43096220493317	-43054.62436795235	148	0.029692470837751856	0.7567567567567568	0.2538845726970033
YKL167C	0	0/-	-263.43185126781464	-45448.72637164593	148	0.029692470837751856	0.7567567567567568	0.2538845726970033
YGL097W	-1	-/-	-263.4346685409546	-27731.276085615158	37	0.029661016949152543	0.7567567567567568	0.2541620421753607
YKL211C	0	0/0	-263.45598661899567	-43807.41209322214	148	0.029661016949152543	0.7567567567567568	0.2541620421753607
YNR034W-A	0	0/0	-263.47037732601166	-42813.76628422737	148	0.029661016949152543	0.7567567567567568	0.2541620421753607
YMR317W	0	0/0	-263.4871726036072	-42718.440787673	148	0.029661016949152543	0.7567567567567568	0.2541620421753607
YOR019W	0	0/-	-263.50143897533417	-42962.780703663826	148	0.029661016949152543	0.7567567567567568	0.2541620421753607
YOL098C	0	0/0	-263.5039939880371	-42900.59369158745	148	0.029661016949152543	0.7567567567567568	0.2541620421753607
YDR415C	0	0/0	-263.50550293922424	-42959.57521724701	148	0.029661016949152543	0.7567567567567568	0.2541620421753607
YLR341W	0	0/-	-263.5148490667343	-44664.60417485237	148	0.029661016949152543	0.7567567567567568	0.2541620421753607
YMR185W	0	0/0	-263.54136967658997	-41693.35084414482	148	0.029661016949152543	0.7567567567567568	0.2541620421753607
YGL079W	0	0/-	-263.5445991754532	-42374.408783078194	148	0.029661016949152543	0.7567567567567568	0.2541620421753607
YCL027W	-1	-/-	-263.5462918281555	-27133.15560078621	37	0.02962962962962963	0.7567567567567568	0.2544395116537181
YIL173W	-1	-/-	-263.55502557754517	-26973.675639152527	37	0.02959830866807611	0.7567567567567568	0.25471698113207547
YLR110C	-1	-/-	-263.55512714385986	-26743.197300195694	37	0.029567053854276663	0.7567567567567568	0.25499445061043285
YOL162W	0	0/-	-263.5585843324661	-42592.02631378174	148	0.029567053854276663	0.7567567567567568	0.25499445061043285
YDR370C	0	0/-	-263.56229746341705	-42672.542937874794	148	0.029567053854276663	0.7567567567567568	0.25499445061043285
YER057C	0	0/0	-263.562845826149	-45918.8036288023	148	0.029567053854276663	0.7567567567567568	0.25499445061043285
YIL017W	-1	-/-	-263.5694365501404	-26866.91526556015	37	0.029535864978902954	0.7567567567567568	0.25527192008879024
YPR058W	0	0/+	-263.57024163007736	-43754.86247187853	148	0.029535864978902954	0.7567567567567568	0.25527192008879024
YML117W	0	0/0	-263.5788025856018	-45336.03937667608	148	0.029535864978902954	0.7567567567567568	0.25527192008879024
[truncated: 3,961 more rows]
