# Supplementary material for: Revisiting co-expression-based automated function prediction in yeast with neural networks and updated Gene Ontology annotations
Source: PLoS One. 2026 Apr 16;21(4):e0322689. doi: 10.1371/journal.pone.0322689 (PMC13086303; doi:10.1371/journal.pone.0322689)
Supplement: S1 File — A zip file of tables in csv format containing individual genes ranked by their predicted involvement in each predicted GO term. These predictions were made by Model 1 as described in Table A of S1 Text. (ZIP) [file pone.0322689.s002.zip › GO0006869_SingleGeneRanking.csv]

Gene	Label	Annos	Score	Background Score	Num pos pairs	Precision	Recall	False Positive Rate
YHL024W	-1	-/-	-223.54245376586914	-26500.96831703186	34	0.0	0.0	0.0002772387025228722
YGR086C	-1	-/-	-224.65494966506958	-25541.869065761566	34	0.0	0.0	0.0005544774050457444
YPL110C	-1	-/-	-224.66540098190308	-26406.097563266754	34	0.0	0.0	0.0008317161075686166
YOR049C	1	+/+	-225.69752311706543	-26072.48855781555	33	0.25	0.029411764705882353	0.0008317161075686166
YMR092C	-1	-/-	-227.42378854751587	-26426.36936187744	34	0.2	0.029411764705882353	0.0011089548100914888
YML042W	-1	-/-	-227.87970495224	-26612.699104309082	34	0.16666666666666666	0.029411764705882353	0.0013861935126143609
YCR026C	-1	-/-	-228.20272588729858	-26404.223711013794	34	0.14285714285714285	0.029411764705882353	0.0016634322151372332
YLL015W	-1	-/-	-228.47411489486694	-26996.759739398956	34	0.125	0.029411764705882353	0.0019406709176601053
YCR010C	-1	-/-	-228.91573762893677	-25588.762979984283	34	0.1111111111111111	0.029411764705882353	0.0022179096201829776
YOR088W	-1	-/-	-228.93286037445068	-25405.03566980362	34	0.1	0.029411764705882353	0.00249514832270585
YDR106W	-1	-/-	-229.12997245788574	-25360.27844142914	34	0.09090909090909091	0.029411764705882353	0.0027723870252287217
YCR089W	-1	-/-	-229.16954565048218	-26064.53246498108	34	0.08333333333333333	0.029411764705882353	0.003049625727751594
YNL321W	0	0/-	-229.26593840122223	-44011.362265467644	136	0.08333333333333333	0.029411764705882353	0.003049625727751594
YOR240W	-1	-/-	-229.30414390563965	-25498.642681598663	34	0.07692307692307693	0.029411764705882353	0.0033268644302744664
YNL270C	-1	-/-	-229.33844470977783	-25413.70867204666	34	0.07142857142857142	0.029411764705882353	0.0036041031327973387
YDR141C	-1	-/-	-229.39987325668335	-25981.472930908203	34	0.06666666666666667	0.029411764705882353	0.0038813418353202105
YMR237W	-1	-/-	-229.52216148376465	-26105.800398349762	34	0.0625	0.029411764705882353	0.004158580537843083
YPR181C	-1	-/-	-229.76406526565552	-25724.325027942657	34	0.058823529411764705	0.029411764705882353	0.004435819240365955
YGL046W	-1	-/-	-229.78520393371582	-25379.675161600113	34	0.05555555555555555	0.029411764705882353	0.0047130579428888274
YBL099W	-1	-/-	-229.7853183746338	-26084.026329040527	34	0.05263157894736842	0.029411764705882353	0.0049902966454117
YHR074W	-1	-/-	-229.83599853515625	-26834.683103084564	34	0.05	0.029411764705882353	0.005267535347934572
YOR100C	-1	-/-	-229.89193964004517	-26144.581737041473	34	0.047619047619047616	0.029411764705882353	0.0055447740504574435
YBR298C	-1	-/-	-229.94329023361206	-25551.641625881195	34	0.045454545454545456	0.029411764705882353	0.005822012752980316
YNL192W	-1	-/-	-229.95542240142822	-26673.69455432892	34	0.043478260869565216	0.029411764705882353	0.006099251455503188
YAL026C	1	+/+	-230.13588762283325	-27054.516174793243	33	0.08333333333333333	0.058823529411764705	0.006099251455503188
YDR443C	-1	-/-	-230.16613864898682	-26655.530249118805	34	0.08	0.058823529411764705	0.00637649015802606
YMR037C	-1	-/-	-230.16919136047363	-27069.89974975586	34	0.07692307692307693	0.058823529411764705	0.006653728860548933
YBR182C	-1	-/-	-230.318763256073	-26131.97597837448	34	0.07407407407407407	0.058823529411764705	0.006930967563071805
YNL220W	-1	-/-	-230.35644674301147	-26435.37286758423	34	0.07142857142857142	0.058823529411764705	0.007208206265594677
YHR092C	-1	-/-	-230.47816228866577	-26050.9434466362	34	0.06896551724137931	0.058823529411764705	0.00748544496811755
YLR133W	-1	-/-	-230.49943828582764	-26943.22110891342	34	0.06666666666666667	0.058823529411764705	0.007762683670640421
YLR256W	-1	-/-	-230.51386785507202	-25828.837127685547	34	0.06451612903225806	0.058823529411764705	0.008039922373163293
YDR487C	-1	-/-	-230.56065130233765	-25558.88712978363	34	0.0625	0.058823529411764705	0.008317161075686166
YDR072C	-1	-/-	-230.56670236587524	-26284.17544078827	34	0.06060606060606061	0.058823529411764705	0.008594399778209038
YKL093W	-1	-/-	-230.5780634880066	-25995.95707178116	34	0.058823529411764705	0.058823529411764705	0.00887163848073191
YOR267C	-1	-/-	-230.5968246459961	-26746.21386051178	34	0.05714285714285714	0.058823529411764705	0.009148877183254783
YDL128W	-1	-/-	-230.71775770187378	-25543.30594921112	34	0.05555555555555555	0.058823529411764705	0.009426115885777655
YBR286W	-1	-/0	-230.96621370315552	-26026.705869674683	34	0.05405405405405406	0.058823529411764705	0.009703354588300527
YOL004W	-1	-/-	-231.12250137329102	-25936.093328475952	34	0.05263157894736842	0.058823529411764705	0.0099805932908234
YMR008C	-1	-/-	-231.13994979858398	-26181.823026657104	34	0.05128205128205128	0.058823529411764705	0.010257831993346272
YMR207C	-1	-/-	-231.45446157455444	-26682.526703357697	34	0.05	0.058823529411764705	0.010535070695869144
YBR196C	-1	-/-	-231.53151035308838	-25623.21844100952	34	0.04878048780487805	0.058823529411764705	0.010812309398392015
YNL117W	-1	-/-	-231.60225915908813	-26449.979039669037	34	0.047619047619047616	0.058823529411764705	0.011089548100914887
YBR212W	-1	-/-	-231.7756552696228	-26584.71445417404	34	0.046511627906976744	0.058823529411764705	0.01136678680343776
YBR145W	-1	-/0	-231.9083228111267	-25990.477811813354	34	0.045454545454545456	0.058823529411764705	0.011644025505960632
YER074W-A	-1	-/-	-231.91203451156616	-25478.822855949402	34	0.044444444444444446	0.058823529411764705	0.011921264208483504
YOR087W	-1	-/-	-232.11721801757812	-26863.256396770477	34	0.043478260869565216	0.058823529411764705	0.012198502911006376
YBR218C	-1	-/-	-232.21986198425293	-26266.8667678833	34	0.0425531914893617	0.058823529411764705	0.012475741613529248
YBR041W	1	+/+	-232.3297815322876	-27842.139181613922	33	0.0625	0.08823529411764706	0.012475741613529248
YLR380W	1	+/+	-232.4826979637146	-27039.86304473877	33	0.08163265306122448	0.11764705882352941	0.012475741613529248
YCR058C	-1	-/-	-232.53647994995117	-25281.72909641266	34	0.08	0.11764705882352941	0.01275298031605212
YOR081C	-1	-/-	-232.54690265655518	-25865.287621498108	34	0.0784313725490196	0.11764705882352941	0.013030219018574993
YCR084C	-1	-/-	-232.8287057876587	-26354.94201183319	34	0.07692307692307693	0.11764705882352941	0.013307457721097865
YHL028W	-1	-/-	-232.95003032684326	-26055.06419467926	34	0.07547169811320754	0.11764705882352941	0.013584696423620738
YFL033C	-1	-/-	-233.0503420829773	-26396.28292274475	34	0.07407407407407407	0.11764705882352941	0.01386193512614361
YER108C	-1	-/-	-233.0608730316162	-25655.477833271027	34	0.07272727272727272	0.11764705882352941	0.014139173828666482
YJR126C	-1	-/-	-233.15978574752808	-26615.486590862274	34	0.07142857142857142	0.11764705882352941	0.014416412531189355
YGR281W	-1	-/-	-233.20178651809692	-26165.009179592133	34	0.07017543859649122	0.11764705882352941	0.014693651233712227
YER166W	1	+/+	-233.2024540901184	-27539.638755321503	33	0.08620689655172414	0.14705882352941177	0.014693651233712227
YNL055C	-1	-/-	-233.2609658241272	-25829.21372270584	34	0.0847457627118644	0.14705882352941177	0.0149708899362351
YLR006C	-1	-/-	-233.35003566741943	-25962.84610557556	34	0.08333333333333333	0.14705882352941177	0.01524812863875797
YOR156C	-1	-/-	-233.39699697494507	-26376.582673549652	34	0.08196721311475409	0.14705882352941177	0.015525367341280842
YOR032C	-1	-/-	-233.4360818862915	-26542.21885919571	34	0.08064516129032258	0.14705882352941177	0.015802606043803714
YBR132C	-1	-/-	-233.4489426612854	-26861.11746072769	34	0.07936507936507936	0.14705882352941177	0.016079844746326587
YCL005W-A	-1	-/-	-233.48869609832764	-25729.093575954437	34	0.078125	0.14705882352941177	0.01635708344884946
YGR289C	-1	-/-	-233.50913763046265	-25879.715479373932	34	0.07692307692307693	0.14705882352941177	0.01663432215137233
YBR177C	-1	-/-	-233.5151824951172	-26763.79364013672	34	0.07575757575757576	0.14705882352941177	0.016911560853895204
YCL017C	-1	-/-	-233.66716814041138	-26360.079147815704	34	0.07462686567164178	0.14705882352941177	0.017188799556418076
YFR024C-A	-1	-/-	-233.68097352981567	-26914.43717813492	34	0.07352941176470588	0.14705882352941177	0.017466038258940948
YGL197W	0	0/-	-233.68896579742432	-44560.73602414131	136	0.07352941176470588	0.14705882352941177	0.017466038258940948
YLL018C-A	-1	-/-	-233.74428606033325	-25849.056486606598	34	0.07246376811594203	0.14705882352941177	0.01774327696146382
YOR084W	-1	-/-	-233.775981426239	-25885.34822702408	34	0.07142857142857142	0.14705882352941177	0.018020515663986693
YNL242W	-1	-/+	-233.88606595993042	-26717.991978645325	34	0.07042253521126761	0.14705882352941177	0.018297754366509565
YDR406W	0	0/-	-233.93918132781982	-44302.77347660065	136	0.07042253521126761	0.14705882352941177	0.018297754366509565
YMR149W	-1	-/-	-233.97021484375	-26335.99596452713	34	0.06944444444444445	0.14705882352941177	0.018574993069032437
YML048W	-1	-/-	-233.98295259475708	-26705.46374464035	34	0.0684931506849315	0.14705882352941177	0.01885223177155531
YMR165C	-1	-/-	-234.03414392471313	-27182.975388526917	34	0.06756756756756757	0.14705882352941177	0.019129470474078182
YGR070W	-1	-/-	-234.15382719039917	-26036.670530319214	34	0.06666666666666667	0.14705882352941177	0.019406709176601054
YKR034W	-1	-/-	-234.15972185134888	-26940.656598091125	34	0.06578947368421052	0.14705882352941177	0.019683947879123927
YOR130C	-1	-/-	-234.1896162033081	-26646.65451145172	34	0.06493506493506493	0.14705882352941177	0.0199611865816468
YBR086C	-1	-/-	-234.21044969558716	-26543.589862823486	34	0.0641025641025641	0.14705882352941177	0.02023842528416967
YOR122C	-1	-/-	-234.23582458496094	-26348.549626350403	34	0.06329113924050633	0.14705882352941177	0.020515663986692544
YNL074C	-1	-/-	-234.28279399871826	-26932.674619674683	34	0.0625	0.14705882352941177	0.020792902689215416
YLR095C	-1	-/-	-234.31028413772583	-27177.55466747284	34	0.06172839506172839	0.14705882352941177	0.021070141391738288
YKR095W-A	-1	-/-	-234.3629002571106	-25528.16650915146	34	0.06097560975609756	0.14705882352941177	0.02134738009426116
YER020W	-1	-/-	-234.3998851776123	-27265.424302101135	34	0.060240963855421686	0.14705882352941177	0.02162461879678403
YER180C-A	-1	-/0	-234.47581720352173	-25497.096133708954	34	0.05952380952380952	0.14705882352941177	0.0219018574993069
YOR142W	-1	-/-	-234.4762134552002	-27217.703335762024	34	0.058823529411764705	0.14705882352941177	0.022179096201829774
YMR081C	-1	-/-	-234.5467381477356	-26417.995671749115	34	0.05813953488372093	0.14705882352941177	0.022456334904352646
YGR010W	-1	-/-	-234.55275869369507	-26358.136137008667	34	0.05747126436781609	0.14705882352941177	0.02273357360687552
YML058W-A	-1	-/-	-234.56790494918823	-25264.398307323456	34	0.056818181818181816	0.14705882352941177	0.02301081230939839
YEL056W	-1	-/-	-234.60396432876587	-26444.635951519012	34	0.056179775280898875	0.14705882352941177	0.023288051011921263
YGR143W	-1	-/-	-234.63924598693848	-26558.177780628204	34	0.05555555555555555	0.14705882352941177	0.023565289714444135
YAL022C	-1	-/-	-234.65029907226562	-26556.747684955597	34	0.054945054945054944	0.14705882352941177	0.023842528416967008
YDL194W	-1	-/-	-234.7179732322693	-26827.331440925598	34	0.05434782608695652	0.14705882352941177	0.02411976711948988
YHR079C-B	-1	-/-	-234.7449746131897	-25584.809346199036	34	0.053763440860215055	0.14705882352941177	0.024397005822012752
YGR202C	-1	-/-	-234.7733473777771	-26394.989007472992	34	0.05319148936170213	0.14705882352941177	0.024674244524535625
YDR293C	-1	-/-	-234.79603910446167	-26936.57147884369	34	0.05263157894736842	0.14705882352941177	0.024951483227058497
YHL040C	-1	-/-	-234.8019313812256	-26491.663321495056	34	0.052083333333333336	0.14705882352941177	0.02522872192958137
YBR183W	-1	-/-	-234.90097856521606	-26733.59432888031	34	0.05154639175257732	0.14705882352941177	0.02550596063210424
YLR303W	-1	-/0	-234.93870162963867	-25363.396570682526	34	0.05102040816326531	0.14705882352941177	0.025783199334627114
YOL091W	-1	-/-	-234.96663570404053	-25932.92329120636	34	0.050505050505050504	0.14705882352941177	0.026060438037149986
YBR111W-A	-1	-/-	-235.01023817062378	-26312.777129650116	34	0.05	0.14705882352941177	0.02633767673967286
YDR477W	-1	-/-	-235.01196432113647	-26674.652908325195	34	0.04950495049504951	0.14705882352941177	0.02661491544219573
YOR270C	-1	-/-	-235.0249400138855	-26140.647120952606	34	0.049019607843137254	0.14705882352941177	0.026892154144718603
YIL125W	-1	-/-	-235.11093044281006	-27343.90069580078	34	0.04854368932038835	0.14705882352941177	0.027169392847241475
YNL014W	-1	-/-	-235.1555871963501	-26197.619288921356	34	0.04807692307692308	0.14705882352941177	0.027446631549764348
YFL018W-A	-1	-/-	-235.19565200805664	-25627.90759086609	34	0.047619047619047616	0.14705882352941177	0.02772387025228722
YML027W	-1	-/-	-235.26336145401	-26183.27570581436	34	0.04716981132075472	0.14705882352941177	0.028001108954810092
YNL231C	1	+/+	-235.33005666732788	-27662.668786525726	33	0.056074766355140186	0.17647058823529413	0.028001108954810092
YBL047C	-1	-/-	-235.39536333084106	-26967.832921504974	34	0.05555555555555555	0.17647058823529413	0.028278347657332965
YAL038W	-1	-/-	-235.4486083984375	-26065.14672756195	34	0.05504587155963303	0.17647058823529413	0.028555586359855837
YDR247W	-1	-/-	-235.49815034866333	-26477.061004638672	34	0.05454545454545454	0.17647058823529413	0.02883282506237871
YNL148C	-1	-/-	-235.5079960823059	-26263.03227376938	34	0.05405405405405406	0.17647058823529413	0.02911006376490158
YER119C	-1	-/-	-235.52877473831177	-28099.971779346466	34	0.05357142857142857	0.17647058823529413	0.029387302467424454
YKL060C	-1	-/-	-235.55515336990356	-25817.918434143066	34	0.05309734513274336	0.17647058823529413	0.029664541169947326
YIL123W	-1	-/-	-235.55973720550537	-26393.8605594635	34	0.05263157894736842	0.17647058823529413	0.0299417798724702
YPR122W	-1	-/-	-235.6956524848938	-26767.920355319977	34	0.05217391304347826	0.17647058823529413	0.030219018574993067
YMR109W	-1	-/-	-235.72063875198364	-26237.615371227264	34	0.05172413793103448	0.17647058823529413	0.03049625727751594
YML110C	-1	-/-	-235.81192255020142	-26525.793922901154	34	0.05128205128205128	0.17647058823529413	0.030773495980038812
YPR036W	-1	-/-	-235.9385471343994	-26064.340025901794	34	0.05084745762711865	0.17647058823529413	0.031050734682561684
YMR072W	-1	-/-	-235.9488549232483	-26453.24124097824	34	0.05042016806722689	0.17647058823529413	0.03132797338508456
YLR023C	-1	-/-	-236.02960777282715	-26134.261601924896	34	0.05	0.17647058823529413	0.03160521208760743
YGR109C	-1	-/-	-236.03415298461914	-26997.555099487305	34	0.049586776859504134	0.17647058823529413	0.0318824507901303
YAL016W	-1	-/-	-236.03735828399658	-27363.399598121643	34	0.04918032786885246	0.17647058823529413	0.03215968949265317
YLR240W	-1	-/-	-236.0475583076477	-27272.020877361298	34	0.04878048780487805	0.17647058823529413	0.032436928195176046
YEL009C	-1	-/-	-236.06824493408203	-26538.004763126373	34	0.04838709677419355	0.17647058823529413	0.03271416689769892
YDR096W	-1	-/-	-236.07885265350342	-27522.66818332672	34	0.048	0.17647058823529413	0.03299140560022179
YDR505C	0	0/0	-236.08025646209717	-45329.52455532551	136	0.048	0.17647058823529413	0.03299140560022179
YNL278W	-1	-/-	-236.1047167778015	-26274.960783481598	34	0.047619047619047616	0.17647058823529413	0.03326864430274466
YPL078C	-1	-/-	-236.1291627883911	-26327.954057216644	34	0.047244094488188976	0.17647058823529413	0.033545883005267535
YAR035W	-1	-/-	-236.17082166671753	-26356.8168759346	34	0.046875	0.17647058823529413	0.03382312170779041
YKR089C	-1	-/-	-236.23478031158447	-27124.768966197968	34	0.046511627906976744	0.17647058823529413	0.03410036041031328
YDR296W	-1	-/-	-236.24368524551392	-26429.74058818817	34	0.046153846153846156	0.17647058823529413	0.03437759911283615
YCR052W	-1	-/-	-236.25951528549194	-27202.407289981842	34	0.04580152671755725	0.17647058823529413	0.034654837815359024
YHR135C	-1	-/-	-236.30095052719116	-26066.069012641907	34	0.045454545454545456	0.17647058823529413	0.034932076517881896
YDR422C	-1	-/-	-236.3139190673828	-26135.1941113472	34	0.045112781954887216	0.17647058823529413	0.03520931522040477
YOR109W	-1	-/-	-236.32532835006714	-26316.892213344574	34	0.04477611940298507	0.17647058823529413	0.03548655392292764
YEL017C-A	-1	-/0	-236.34792280197144	-26033.432996749878	34	0.044444444444444446	0.17647058823529413	0.03576379262545051
YHR042W	-1	-/-	-236.35084581375122	-26084.45111846924	34	0.04411764705882353	0.17647058823529413	0.036041031327973386
YJR135W-A	-1	-/-	-236.3976287841797	-26025.958524227142	34	0.043795620437956206	0.17647058823529413	0.03631827003049626
YNL223W	-1	-/-	-236.42654943466187	-27764.472624778748	34	0.043478260869565216	0.17647058823529413	0.03659550873301913
YGL173C	-1	-/-	-236.43015146255493	-26278.253022670746	34	0.04316546762589928	0.17647058823529413	0.036872747435542
YOR011W	1	+/+	-236.51694297790527	-26854.4193983078	33	0.05	0.20588235294117646	0.036872747435542
YMR182C	-1	-/-	-236.60841751098633	-25966.857664585114	34	0.04964539007092199	0.20588235294117646	0.037149986138064875
YEL031W	-1	-/-	-236.72959280014038	-26776.2921128273	34	0.04929577464788732	0.20588235294117646	0.03742722484058775
YEL063C	-1	-/-	-236.7382664680481	-26617.354922294617	34	0.04895104895104895	0.20588235294117646	0.03770446354311062
YBR089C-A	-1	-/-	-236.75375080108643	-27188.36798143387	34	0.04861111111111111	0.20588235294117646	0.03798170224563349
YMR168C	-1	-/-	-236.76532793045044	-27250.406891822815	34	0.04827586206896552	0.20588235294117646	0.038258940948156364
YMR273C	-1	-/-	-236.8257269859314	-26353.317223072052	34	0.04794520547945205	0.20588235294117646	0.038536179650679236
YDR028C	-1	-/-	-236.84306144714355	-26567.214724063873	34	0.047619047619047616	0.20588235294117646	0.03881341835320211
YEL071W	-1	-/-	-236.85083150863647	-26098.608921051025	34	0.0472972972972973	0.20588235294117646	0.03909065705572498
YPL224C	-1	-/-	-236.8580298423767	-27016.201598644257	34	0.04697986577181208	0.20588235294117646	0.03936789575824785
YGR087C	0	0/0	-236.90054166316986	-44053.96126413345	136	0.04697986577181208	0.20588235294117646	0.03936789575824785
YLR141W	-1	-/-	-236.94207668304443	-26195.012252807617	34	0.04666666666666667	0.20588235294117646	0.039645134460770726
YFR034C	-1	-/-	-236.96737718582153	-26225.90765619278	34	0.046357615894039736	0.20588235294117646	0.0399223731632936
YHR114W	-1	-/-	-237.0482635498047	-27127.207465171814	34	0.046052631578947366	0.20588235294117646	0.04019961186581647
YMR043W	-1	-/-	-237.07893466949463	-26071.689158916473	34	0.0457516339869281	0.20588235294117646	0.04047685056833934
YBR161W	-1	-/-	-237.0837860107422	-26982.689466953278	34	0.045454545454545456	0.20588235294117646	0.040754089270862215
YNR013C	-1	-/-	-237.08646631240845	-26758.98430109024	34	0.04516129032258064	0.20588235294117646	0.04103132797338509
YDR517W	-1	-/-	-237.09432935714722	-26443.690080165863	34	0.04487179487179487	0.20588235294117646	0.04130856667590796
YCR033W	-1	-/-	-237.1090841293335	-27358.764781475067	34	0.044585987261146494	0.20588235294117646	0.04158580537843083
YLR320W	-1	-/-	-237.18244314193726	-26821.66681957245	34	0.04430379746835443	0.20588235294117646	0.041863044080953704
YBR058C-A	-1	-/-	-237.18561601638794	-26154.888007164	34	0.0440251572327044	0.20588235294117646	0.042140282783476576
YLR019W	0	0/-	-237.210284948349	-44381.43097400665	136	0.0440251572327044	0.20588235294117646	0.042140282783476576
YPL127C	-1	-/-	-237.23943758010864	-27359.566986083984	34	0.04375	0.20588235294117646	0.04241752148599945
YDR277C	-1	-/-	-237.2520570755005	-26926.550077438354	34	0.043478260869565216	0.20588235294117646	0.04269476018852232
YMR096W	-1	-/-	-237.28070878982544	-26820.656979084015	34	0.043209876543209874	0.20588235294117646	0.04297199889104519
YMR069W	-1	-/-	-237.2812352180481	-26112.655873775482	34	0.04294478527607362	0.20588235294117646	0.04324923759356806
YJL219W	-1	-/-	-237.3503541946411	-26321.477641105652	34	0.042682926829268296	0.20588235294117646	0.04352647629609093
YGR272C	-1	-/-	-237.3832688331604	-25909.10967731476	34	0.04242424242424243	0.20588235294117646	0.0438037149986138
YNL237W	0	0/0	-237.44040513038635	-45305.00286400318	136	0.04242424242424243	0.20588235294117646	0.0438037149986138
YOL049W	-1	-/0	-237.46546363830566	-27408.985134124756	34	0.04216867469879518	0.20588235294117646	0.044080953701136676
YBR100W	-1	-/-	-237.48641109466553	-25856.982265472412	34	0.041916167664670656	0.20588235294117646	0.04435819240365955
YJR065C	-1	-/-	-237.548104763031	-26937.045401096344	34	0.041666666666666664	0.20588235294117646	0.04463543110618242
YJL108C	-1	-/-	-237.5576229095459	-25599.2112531662	34	0.04142011834319527	0.20588235294117646	0.04491266980870529
YKL051W	-1	-/+	-237.5931797027588	-27315.949352264404	34	0.041176470588235294	0.20588235294117646	0.045189908511228165
YDR314C	-1	-/-	-237.61033391952515	-25793.87450647354	34	0.04093567251461988	0.20588235294117646	0.04546714721375104
YER052C	-1	-/0	-237.61157989501953	-26318.725989580154	34	0.040697674418604654	0.20588235294117646	0.04574438591627391
YNR002C	-1	-/-	-237.61744689941406	-26954.92647266388	34	0.04046242774566474	0.20588235294117646	0.04602162461879678
YPR138C	-1	-/-	-237.62154293060303	-26936.038635253906	34	0.040229885057471264	0.20588235294117646	0.046298863321319654
YJL042W	-1	-/-	-237.66880702972412	-28064.609994888306	34	0.04	0.20588235294117646	0.046576102023842526
YIL056W	-1	-/-	-237.69664859771729	-26807.465617656708	34	0.03977272727272727	0.20588235294117646	0.0468533407263654
YPL040C	-1	-/-	-237.7219376564026	-26567.839273929596	34	0.03954802259887006	0.20588235294117646	0.04713057942888827
YCR024C-A	-1	-/0	-237.73088788986206	-26527.194595336914	34	0.03932584269662921	0.20588235294117646	0.04740781813141114
YBR035C	-1	-/-	-237.7872223854065	-27092.488133907318	34	0.03910614525139665	0.20588235294117646	0.047685056833934016
YBR117C	-1	-/0	-237.82675790786743	-27216.608270168304	34	0.03888888888888889	0.20588235294117646	0.04796229553645689
YNL125C	0	0/-	-237.82678878307343	-45128.82830131054	136	0.03888888888888889	0.20588235294117646	0.04796229553645689
YMR104C	-1	-/-	-237.85202598571777	-27740.006891727448	34	0.03867403314917127	0.20588235294117646	0.04823953423897976
YFL011W-A	-1	-/-	-237.8633770942688	-26189.611991882324	34	0.038461538461538464	0.20588235294117646	0.04851677294150263
YDR018C	-1	-/-	-237.90212774276733	-25925.23722410202	34	0.03825136612021858	0.20588235294117646	0.048794011644025505
YDL046W	1	+/+	-237.90855646133423	-28298.457226276398	33	0.043478260869565216	0.23529411764705882	0.048794011644025505
YKR050W	-1	-/-	-237.9349341392517	-26789.15719652176	34	0.043243243243243246	0.23529411764705882	0.04907125034654838
YNR045W	0	0/-	-237.95129251480103	-44433.406284570694	136	0.043243243243243246	0.23529411764705882	0.04907125034654838
YCR091W	-1	-/+	-238.01147365570068	-27066.031174182892	34	0.043010752688172046	0.23529411764705882	0.04934848904907125
YNL168C	0	0/0	-238.02570378780365	-45099.42168056965	136	0.043010752688172046	0.23529411764705882	0.04934848904907125
YNL264C	1	+/+	-238.06734561920166	-26694.039680480957	33	0.0481283422459893	0.2647058823529412	0.04934848904907125
YKL220C	-1	-/-	-238.07082509994507	-27196.762865543365	34	0.047872340425531915	0.2647058823529412	0.04962572775159412
YJL170C	-1	-/-	-238.09377527236938	-26746.788039684296	34	0.047619047619047616	0.2647058823529412	0.049902966454116994
YDR538W	0	0/-	-238.10466027259827	-44341.16794407368	136	0.047619047619047616	0.2647058823529412	0.049902966454116994
YGL245W	-1	-/-	-238.11605310440063	-27038.711038589478	34	0.04736842105263158	0.2647058823529412	0.050180205156639866
YER054C	-1	-/0	-238.12322092056274	-26697.06851387024	34	0.04712041884816754	0.2647058823529412	0.05045744385916274
YDR320C-A	-1	-/-	-238.14849042892456	-25470.03750371933	34	0.046875	0.2647058823529412	0.05073468256168561
YHR132C	0	0/-	-238.164120554924	-45240.47286236286	136	0.046875	0.2647058823529412	0.05073468256168561
YOL051W	-1	-/-	-238.2106237411499	-26772.253390312195	34	0.046632124352331605	0.2647058823529412	0.05101192126420848
YIL080W	-1	-/0	-238.24725675582886	-26747.844343662262	34	0.04639175257731959	0.2647058823529412	0.051289159966731356
YER014C-A	-1	-/-	-238.25986194610596	-25443.12453842163	34	0.046153846153846156	0.2647058823529412	0.05156639866925423
YNL257C	-1	-/+	-238.31500625610352	-27134.68271446228	34	0.04591836734693878	0.2647058823529412	0.0518436373717771
YKR035W-A	-1	-/-	-238.31847381591797	-26657.638946533203	34	0.04568527918781726	0.2647058823529412	0.05212087607429997
YML047C	-1	-/-	-238.32963752746582	-26065.53947162628	34	0.045454545454545456	0.2647058823529412	0.052398114776822845
YKL019W	-1	-/-	-238.35600471496582	-26686.585669517517	34	0.04522613065326633	0.2647058823529412	0.05267535347934572
YIL033C	-1	-/-	-238.37993240356445	-27216.5998878479	34	0.045	0.2647058823529412	0.05295259218186859
YKL188C	1	+/+	-238.38494443893433	-29473.65323114395	33	0.04975124378109453	0.29411764705882354	0.05295259218186859
YDL054C	0	0/-	-238.38699781894684	-45631.13702583313	136	0.04975124378109453	0.29411764705882354	0.05295259218186859
YCL051W	-1	-/-	-238.43789052963257	-27436.664626598358	34	0.04950495049504951	0.29411764705882354	0.05322983088439146
YNL283C	-1	-/-	-238.45612859725952	-27599.347243785858	34	0.04926108374384237	0.29411764705882354	0.053507069586914334
YOR181W	-1	-/-	-238.47180318832397	-26103.867869853973	34	0.049019607843137254	0.29411764705882354	0.053784308289437206
YNL239W	-1	-/-	-238.507981300354	-27435.197840213776	34	0.04878048780487805	0.29411764705882354	0.05406154699196008
YDR093W	1	+/+	-238.54219579696655	-28011.33132505417	33	0.05339805825242718	0.3235294117647059	0.05406154699196008
YKL200C	-1	-/-	-238.58958864212036	-26254.389764785767	34	0.05314009661835749	0.3235294117647059	0.05433878569448295
YMR175W	-1	-/-	-238.6109642982483	-27439.205489635468	34	0.052884615384615384	0.3235294117647059	0.05461602439700582
YGR268C	-1	-/0	-238.62566709518433	-27708.825964927673	34	0.05263157894736842	0.3235294117647059	0.054893263099528695
YIR037W	-1	-/-	-238.63033056259155	-27666.861241817474	34	0.05238095238095238	0.3235294117647059	0.05517050180205157
YDR409W	-1	-/-	-238.7371687889099	-26937.67817544937	34	0.052132701421800945	0.3235294117647059	0.05544774050457444
YCR030C	0	0/-	-238.74767112731934	-45977.643114447594	136	0.052132701421800945	0.3235294117647059	0.05544774050457444
YBL071W-A	-1	-/-	-238.76819944381714	-26129.070629119873	34	0.05188679245283019	0.3235294117647059	0.05572497920709731
YGR041W	-1	-/-	-238.77155447006226	-26535.997032165527	34	0.051643192488262914	0.3235294117647059	0.056002217909620185
YGL253W	-1	-/-	-238.8095998764038	-27088.574711322784	34	0.0514018691588785	0.3235294117647059	0.05627945661214306
YBR221C	-1	-/-	-238.8334355354309	-26880.95496749878	34	0.05116279069767442	0.3235294117647059	0.05655669531466593
YBR050C	-1	-/-	-238.83986043930054	-26954.07008075714	34	0.05092592592592592	0.3235294117647059	0.0568339340171888
YAL056W	-1	-/-	-238.88082218170166	-27153.36332130432	34	0.05069124423963134	0.3235294117647059	0.057111172719711674
YMR190C	-1	-/-	-238.88402652740479	-27150.45756959915	34	0.05045871559633028	0.3235294117647059	0.057388411422234546
YOR266W	-1	-/-	-238.89934492111206	-26886.258286952972	34	0.0502283105022831	0.3235294117647059	0.05766565012475742
YDL066W	0	0/-	-238.91050004959106	-44707.1357293129	136	0.0502283105022831	0.3235294117647059	0.05766565012475742
YCR004C	0	0/0	-238.91557145118713	-45022.11025702953	136	0.0502283105022831	0.3235294117647059	0.05766565012475742
YMR205C	0	0/-	-238.97375571727753	-44019.48121881485	136	0.0502283105022831	0.3235294117647059	0.05766565012475742
YJR156C	-1	-/-	-239.0307788848877	-26224.696242809296	34	0.05	0.3235294117647059	0.05794288882728029
YPL036W	-1	-/-	-239.07617330551147	-26401.740996837616	34	0.049773755656108594	0.3235294117647059	0.05822012752980316
YER001W	-1	-/-	-239.08048486709595	-26858.257018089294	34	0.04954954954954955	0.3235294117647059	0.058497366232326035
YBL091C-A	0	0/-	-239.08717954158783	-43425.143215060234	136	0.04954954954954955	0.3235294117647059	0.058497366232326035
YDR263C	-1	-/-	-239.0872130393982	-26981.45546579361	34	0.04932735426008968	0.3235294117647059	0.05877460493484891
YJR106W	0	0/-	-239.12174832820892	-44078.13162899017	136	0.04932735426008968	0.3235294117647059	0.05877460493484891
YMR083W	-1	-/0	-239.12193822860718	-26350.982424736023	34	0.049107142857142856	0.3235294117647059	0.05905184363737178
YNR034W	-1	-/-	-239.16123628616333	-26409.612467765808	34	0.04888888888888889	0.3235294117647059	0.05932908233989465
YOL122C	-1	-/-	-239.1737470626831	-27014.062594413757	34	0.048672566371681415	0.3235294117647059	0.059606321042417525
YBR093C	-1	-/-	-239.22917079925537	-26814.417906284332	34	0.048458149779735685	0.3235294117647059	0.0598835597449404
YCR012W	-1	-/-	-239.28886651992798	-26399.365402698517	34	0.04824561403508772	0.3235294117647059	0.06016079844746327
YPL133C	-1	-/-	-239.3009214401245	-27959.281330108643	34	0.048034934497816595	0.3235294117647059	0.060438037149986135
YHL047C	-1	-/-	-239.30782842636108	-28043.499230146408	34	0.04782608695652174	0.3235294117647059	0.06071527585250901
YDL085W	-1	-/0	-239.3385524749756	-27739.4345202446	34	0.047619047619047616	0.3235294117647059	0.06099251455503188
YNL135C	-1	-/-	-239.35073852539062	-26688.29014158249	34	0.04741379310344827	0.3235294117647059	0.06126975325755475
YPR081C	-1	-/-	-239.3786587715149	-27020.895062446594	34	0.04721030042918455	0.3235294117647059	0.061546991960077624
YOR367W	-1	-/-	-239.37922525405884	-27481.24159193039	34	0.04700854700854701	0.3235294117647059	0.061824230662600496
YCL028W	0	0/0	-239.44213914871216	-43824.81783592701	136	0.04700854700854701	0.3235294117647059	0.061824230662600496
YGR240C	0	0/-	-239.4425927400589	-43608.3691855669	136	0.04700854700854701	0.3235294117647059	0.061824230662600496
YBR127C	-1	-/-	-239.46986055374146	-26368.041372299194	34	0.04680851063829787	0.3235294117647059	0.06210146936512337
YGL063W	-1	-/-	-239.47723245620728	-25985.91958284378	34	0.046610169491525424	0.3235294117647059	0.06237870806764624
YKL086W	-1	-/-	-239.4833345413208	-26215.518872737885	34	0.046413502109704644	0.3235294117647059	0.06265594677016911
YPL265W	-1	-/-	-239.49277257919312	-26474.490746974945	34	0.046218487394957986	0.3235294117647059	0.06293318547269199
YLR126C	-1	-/-	-239.4928321838379	-26721.15509700775	34	0.04602510460251046	0.3235294117647059	0.06321042417521486
YCL025C	-1	-/-	-239.5173921585083	-26945.741742134094	34	0.04583333333333333	0.3235294117647059	0.06348766287773773
YDR005C	-1	-/-	-239.54060220718384	-27339.763281822205	34	0.04564315352697095	0.3235294117647059	0.0637649015802606
YKL032C	-1	-/-	-239.5407075881958	-26954.46014690399	34	0.045454545454545456	0.3235294117647059	0.06404214028278347
YIL160C	-1	-/-	-239.57942724227905	-26758.613320827484	34	0.04526748971193416	0.3235294117647059	0.06431937898530635
YJL045W	-1	-/-	-239.6065011024475	-26927.662673473358	34	0.045081967213114756	0.3235294117647059	0.06459661768782922
YBR293W	-1	-/-	-239.60978889465332	-26713.89519882202	34	0.044897959183673466	0.3235294117647059	0.06487385639035209
YDL038C	-1	-/0	-239.61198329925537	-26164.988293647766	34	0.044715447154471545	0.3235294117647059	0.06515109509287496
YHR155W	0	0/+	-239.61537957191467	-45155.70833361149	136	0.044715447154471545	0.3235294117647059	0.06515109509287496
YJL082W	0	0/-	-239.65327048301697	-45172.98139894009	136	0.044715447154471545	0.3235294117647059	0.06515109509287496
YGR192C	-1	-/-	-239.71603536605835	-26323.943831920624	34	0.044534412955465584	0.3235294117647059	0.06542833379539784
YHR015W	-1	-/0	-239.77974224090576	-25529.925859451294	34	0.04435483870967742	0.3235294117647059	0.06570557249792071
YGR174C	0	0/-	-239.80159187316895	-45214.71436262131	136	0.04435483870967742	0.3235294117647059	0.06570557249792071
YFR040W	-1	-/-	-239.88467693328857	-26789.036895751953	34	0.04417670682730924	0.3235294117647059	0.06598281120044358
YML035C	0	0/-	-239.92346692085266	-44376.768545508385	136	0.04417670682730924	0.3235294117647059	0.06598281120044358
YMR053C	-1	-/0	-239.9242548942566	-27615.94406604767	34	0.044	0.3235294117647059	0.06626004990296645
YHR116W	-1	-/-	-239.93389701843262	-27412.65872859955	34	0.043824701195219126	0.3235294117647059	0.06653728860548933
YPL058C	-1	-/-	-239.93512105941772	-27592.97615289688	34	0.04365079365079365	0.3235294117647059	0.0668145273080122
YOR275C	-1	-/-	-239.95716285705566	-27659.394473552704	34	0.043478260869565216	0.3235294117647059	0.06709176601053507
YLR436C	0	0/-	-239.99527180194855	-44736.940968990326	136	0.043478260869565216	0.3235294117647059	0.06709176601053507
YIL005W	0	0/-	-240.00700044631958	-44896.44158935547	136	0.043478260869565216	0.3235294117647059	0.06709176601053507
YIL106W	-1	-/-	-240.01479196548462	-27100.39362001419	34	0.04330708661417323	0.3235294117647059	0.06736900471305794
YDR371W	0	0/-	-240.02380073070526	-45148.679057240486	136	0.04330708661417323	0.3235294117647059	0.06736900471305794
YKL020C	-1	-/-	-240.02735471725464	-27028.224930763245	34	0.043137254901960784	0.3235294117647059	0.06764624341558081
YPR192W	0	0/-	-240.02880358695984	-45099.96077680588	136	0.043137254901960784	0.3235294117647059	0.06764624341558081
YPR078C	-1	-/0	-240.0332226753235	-26544.546926498413	34	0.04296875	0.3235294117647059	0.06792348211810369
YJR019C	-1	-/-	-240.06696367263794	-27281.76725101471	34	0.042801556420233464	0.3235294117647059	0.06820072082062656
YGR052W	0	0/-	-240.09835135936737	-45292.32388031483	136	0.042801556420233464	0.3235294117647059	0.06820072082062656
YKL025C	-1	-/-	-240.16115951538086	-27380.240810394287	34	0.04263565891472868	0.3235294117647059	0.06847795952314943
YKR067W	-1	-/-	-240.1645154953003	-27740.029475212097	34	0.04247104247104247	0.3235294117647059	0.0687551982256723
YCR075C	-1	-/-	-240.23185348510742	-27224.197234630585	34	0.04230769230769231	0.3235294117647059	0.06903243692819518
YPR165W	-1	-/-	-240.2845335006714	-26816.055417060852	34	0.0421455938697318	0.3235294117647059	0.06930967563071805
YPR028W	0	0/-	-240.29736232757568	-43803.23369508982	136	0.0421455938697318	0.3235294117647059	0.06930967563071805
YGR023W	0	0/-	-240.31755769252777	-45298.11272549629	136	0.0421455938697318	0.3235294117647059	0.06930967563071805
YMR278W	0	0/-	-240.3179850578308	-45343.49368906021	136	0.0421455938697318	0.3235294117647059	0.06930967563071805
YLR450W	-1	-/-	-240.33505964279175	-26813.863821029663	34	0.04198473282442748	0.3235294117647059	0.06958691433324092
YPR024W	-1	-/-	-240.36156034469604	-27475.87640953064	34	0.04182509505703422	0.3235294117647059	0.06986415303576379
YNL241C	-1	-/-	-240.37078523635864	-26657.648161411285	34	0.041666666666666664	0.3235294117647059	0.07014139173828667
YOR140W	-1	-/-	-240.39008045196533	-27239.368004322052	34	0.04150943396226415	0.3235294117647059	0.07041863044080954
YGL229C	-1	-/-	-240.43716955184937	-27003.934839248657	34	0.041353383458646614	0.3235294117647059	0.07069586914333241
YKL070W	-1	-/0	-240.45920324325562	-26175.338210582733	34	0.04119850187265917	0.3235294117647059	0.07097310784585528
YNL145W	-1	-/-	-240.47771072387695	-26122.80788040161	34	0.041044776119402986	0.3235294117647059	0.07125034654837815
YMR322C	-1	-/-	-240.493266582489	-27623.315470695496	34	0.040892193308550186	0.3235294117647059	0.07152758525090103
YOR008C	-1	-/-	-240.50127458572388	-27284.299720287323	34	0.040740740740740744	0.3235294117647059	0.0718048239534239
YDR216W	-1	-/-	-240.55269193649292	-27988.90920162201	34	0.04059040590405904	0.3235294117647059	0.07208206265594677
YHL032C	0	0/-	-240.5629870891571	-44887.108838677406	136	0.04059040590405904	0.3235294117647059	0.07208206265594677
YHR073W	1	+/+	-240.56829500198364	-27616.51603126526	33	0.04411764705882353	0.35294117647058826	0.07208206265594677
YMR200W	-1	-/-	-240.5717806816101	-26816.72202205658	34	0.04395604395604396	0.35294117647058826	0.07235930135846964
YLR350W	-1	-/-	-240.57678365707397	-26938.448011875153	34	0.043795620437956206	0.35294117647058826	0.07263654006099252
YIL146C	0	0/-	-240.5791493654251	-46130.74700033665	136	0.043795620437956206	0.35294117647058826	0.07263654006099252
YER182W	0	0/0	-240.58763945102692	-43549.54240214825	136	0.043795620437956206	0.35294117647058826	0.07263654006099252
YHR205W	-1	-/-	-240.60911512374878	-27704.851663589478	34	0.04363636363636364	0.35294117647058826	0.07291377876351539
YFR053C	-1	-/-	-240.62777614593506	-27618.198800086975	34	0.043478260869565216	0.35294117647058826	0.07319101746603826
YAL051W	-1	-/-	-240.63406085968018	-27804.216839790344	34	0.04332129963898917	0.35294117647058826	0.07346825616856113
YEL058W	0	0/-	-240.6370486021042	-45218.892357468605	136	0.04332129963898917	0.35294117647058826	0.07346825616856113
YPL200W	-1	-/-	-240.65326404571533	-26591.679040908813	34	0.04316546762589928	0.35294117647058826	0.073745494871084
YDR261C	0	0/-	-240.66153049468994	-45267.61945915222	136	0.04316546762589928	0.35294117647058826	0.073745494871084
YBR207W	-1	-/-	-240.67880153656006	-27426.820124149323	34	0.043010752688172046	0.35294117647058826	0.07402273357360688
YBL001C	0	0/0	-240.68485116958618	-44611.65375769138	136	0.043010752688172046	0.35294117647058826	0.07402273357360688
YPL183W-A	0	0/-	-240.6899778842926	-44862.48191714287	136	0.043010752688172046	0.35294117647058826	0.07402273357360688
YHR171W	-1	-/-	-240.7121548652649	-28068.971421718597	34	0.04285714285714286	0.35294117647058826	0.07429997227612975
YJR025C	-1	-/-	-240.72068881988525	-26983.495079040527	34	0.042704626334519574	0.35294117647058826	0.07457721097865262
YGR267C	-1	-/-	-240.766845703125	-27169.05529499054	34	0.0425531914893617	0.35294117647058826	0.0748544496811755
YPR159W	0	0/-	-240.79598951339722	-44733.26726830006	136	0.0425531914893617	0.35294117647058826	0.0748544496811755
YDR055W	-1	-/-	-240.818594455719	-27237.014901161194	34	0.04240282685512368	0.35294117647058826	0.07513168838369837
YGR170W	-1	-/-	-240.82182121276855	-26901.644514083862	34	0.04225352112676056	0.35294117647058826	0.07540892708622124
YIL065C	-1	-/-	-240.84618282318115	-27778.24938392639	34	0.042105263157894736	0.35294117647058826	0.07568616578874411
YOR092W	0	0/-	-240.8527135848999	-43927.762962818146	136	0.042105263157894736	0.35294117647058826	0.07568616578874411
YOR113W	-1	-/-	-240.87085008621216	-27211.09722328186	34	0.04195804195804196	0.35294117647058826	0.07596340449126698
YDR516C	-1	-/-	-240.90944623947144	-27126.678662776947	34	0.041811846689895474	0.35294117647058826	0.07624064319378986
YPL005W	0	0/-	-240.91572868824005	-45240.61983656883	136	0.041811846689895474	0.35294117647058826	0.07624064319378986
YEL013W	-1	-/-	-240.92022895812988	-28102.113327026367	34	0.041666666666666664	0.35294117647058826	0.07651788189631273
YDR034C	0	0/-	-240.92592680454254	-44435.041370630264	136	0.041666666666666664	0.35294117647058826	0.07651788189631273
YOR153W	-1	-/-	-240.93701553344727	-27283.643585681915	34	0.04152249134948097	0.35294117647058826	0.0767951205988356
YLR106C	-1	-/-	-240.93835926055908	-28193.088235378265	34	0.041379310344827586	0.35294117647058826	0.07707235930135847
YCR008W	-1	-/-	-241.0266637802124	-27365.994565963745	34	0.041237113402061855	0.35294117647058826	0.07734959800388135
YIL041W	0	0/-	-241.04449605941772	-45134.43238854408	136	0.041237113402061855	0.35294117647058826	0.07734959800388135
YEL052W	0	0/-	-241.06003546714783	-44855.50034058094	136	0.041237113402061855	0.35294117647058826	0.07734959800388135
YPR124W	-1	-/-	-241.06083154678345	-26795.21595621109	34	0.0410958904109589	0.35294117647058826	0.07762683670640422
YIL097W	-1	-/-	-241.07152366638184	-28057.68789434433	34	0.040955631399317405	0.35294117647058826	0.07790407540892709
YPL188W	-1	-/-	-241.07901096343994	-27391.93686389923	34	0.04081632653061224	0.35294117647058826	0.07818131411144996
YLL040C	-1	-/+	-241.10226917266846	-27552.925293922424	34	0.04067796610169491	0.35294117647058826	0.07845855281397283
YOR373W	-1	-/-	-241.1274118423462	-27312.13236284256	34	0.04054054054054054	0.35294117647058826	0.0787357915164957
YGR231C	-1	-/-	-241.13080406188965	-28528.283824443817	34	0.04040404040404041	0.35294117647058826	0.07901303021901858
YER167W	-1	-/-	-241.18799018859863	-27799.08127307892	34	0.040268456375838924	0.35294117647058826	0.07929026892154145
YPL075W	-1	-/-	-241.21184921264648	-26464.72041797638	34	0.04013377926421405	0.35294117647058826	0.07956750762406432
YDL029W	-1	-/-	-241.21734285354614	-27072.992470264435	34	0.04	0.35294117647058826	0.0798447463265872
YPR191W	-1	-/-	-241.2316746711731	-26848.29039812088	34	0.03986710963455149	0.35294117647058826	0.08012198502911007
YOR031W	-1	-/-	-241.2423872947693	-27999.93937397003	34	0.039735099337748346	0.35294117647058826	0.08039922373163294
YGL115W	-1	-/-	-241.24775886535645	-27200.003993034363	34	0.039603960396039604	0.35294117647058826	0.08067646243415581
YBR162C	-1	-/0	-241.2634882926941	-26988.48559999466	34	0.039473684210526314	0.35294117647058826	0.08095370113667869
YDL130W-A	-1	-/0	-241.273588180542	-26843.0156083107	34	0.03934426229508197	0.35294117647058826	0.08123093983920156
YLR370C	-1	-/-	-241.28276109695435	-27559.48114490509	34	0.0392156862745098	0.35294117647058826	0.08150817854172443
YCL009C	0	0/0	-241.3027411699295	-44119.04986226559	136	0.0392156862745098	0.35294117647058826	0.08150817854172443
YLR426W	-1	-/-	-241.31377983093262	-26194.269468307495	34	0.03908794788273615	0.35294117647058826	0.0817854172442473
YAR003W	-1	-/-	-241.33718967437744	-27668.466207027435	34	0.03896103896103896	0.35294117647058826	0.08206265594677017
YNL197C	-1	-/-	-241.35084676742554	-26953.258744239807	34	0.038834951456310676	0.35294117647058826	0.08233989464929305
YDR529C	-1	-/-	-241.3754768371582	-27305.843950271606	34	0.03870967741935484	0.35294117647058826	0.08261713335181592
YCR073W-A	-1	-/-	-241.38009977340698	-27354.438086032867	34	0.03858520900321544	0.35294117647058826	0.08289437205433879
YNL262W	-1	-/-	-241.40415954589844	-27721.318474769592	34	0.038461538461538464	0.35294117647058826	0.08317161075686166
YGL006W	-1	-/-	-241.4135618209839	-28203.476510047913	34	0.038338658146964855	0.35294117647058826	0.08344884945938454
YLR055C	-1	-/-	-241.42893934249878	-26801.168747901917	34	0.03821656050955414	0.35294117647058826	0.08372608816190741
YCR106W	-1	-/-	-241.43523025512695	-27112.632209300995	34	0.0380952380952381	0.35294117647058826	0.08400332686443028
YDR182W	-1	-/-	-241.45783138275146	-27126.304213523865	34	0.0379746835443038	0.35294117647058826	0.08428056556695315
YBR067C	0	0/-	-241.4673342704773	-44038.02741372585	136	0.0379746835443038	0.35294117647058826	0.08428056556695315
YPR176C	-1	-/-	-241.4879288673401	-27156.56763124466	34	0.03785488958990536	0.35294117647058826	0.08455780426947603
YJL091C	-1	-/-	-241.5142960548401	-27632.279125213623	34	0.03773584905660377	0.35294117647058826	0.0848350429719989
YAL040C	-1	-/-	-241.51476621627808	-26251.74777650833	34	0.03761755485893417	0.35294117647058826	0.08511228167452177
YJR051W	0	0/-	-241.53282988071442	-44621.49852645397	136	0.03761755485893417	0.35294117647058826	0.08511228167452177
YGL228W	0	0/-	-241.5491704940796	-45581.08946454525	136	0.03761755485893417	0.35294117647058826	0.08511228167452177
YNL116W	-1	-/-	-241.58553743362427	-28108.510877609253	34	0.0375	0.35294117647058826	0.08538952037704464
YDL078C	-1	-/-	-241.59100008010864	-28198.265721797943	34	0.037383177570093455	0.35294117647058826	0.08566675907956751
YER023W	0	0/0	-241.6037745475769	-45402.48119401932	136	0.037383177570093455	0.35294117647058826	0.08566675907956751
YCL043C	-1	-/-	-241.60394716262817	-27462.921662807465	34	0.037267080745341616	0.35294117647058826	0.08594399778209039
YLR166C	-1	-/-	-241.62760543823242	-27626.512598991394	34	0.03715170278637771	0.35294117647058826	0.08622123648461325
YDL079C	-1	-/-	-241.65208339691162	-26644.870626926422	34	0.037037037037037035	0.35294117647058826	0.08649847518713612
YPL221W	-1	-/-	-241.66161346435547	-25950.251046657562	34	0.036923076923076927	0.35294117647058826	0.08677571388965899
YAL023C	-1	-/-	-241.67170238494873	-27633.275760173798	34	0.03680981595092025	0.35294117647058826	0.08705295259218186
YAL008W	0	0/-	-241.68177258968353	-45524.390437841415	136	0.03680981595092025	0.35294117647058826	0.08705295259218186
YHR039C	-1	-/-	-241.69653034210205	-26849.818509578705	34	0.03669724770642202	0.35294117647058826	0.08733019129470473
YHR028C	0	0/-	-241.69748485088348	-46423.23465192318	136	0.03669724770642202	0.35294117647058826	0.08733019129470473
YLR328W	-1	-/-	-241.75720119476318	-26748.762998104095	34	0.036585365853658534	0.35294117647058826	0.0876074299972276
YJL012C-A	-1	-/-	-241.7735652923584	-25926.613440036774	34	0.0364741641337386	0.35294117647058826	0.08788466869975048
YEL024W	-1	-/-	-241.83533477783203	-27676.946292877197	34	0.03636363636363636	0.35294117647058826	0.08816190740227335
YKL039W	0	0/-	-241.87081837654114	-45090.105070352554	136	0.03636363636363636	0.35294117647058826	0.08816190740227335
YNL127W	-1	-/-	-241.90606784820557	-27927.76779651642	34	0.03625377643504532	0.35294117647058826	0.08843914610479622
YBR052C	0	0/0	-241.90688109397888	-45581.42055737972	136	0.03625377643504532	0.35294117647058826	0.08843914610479622
YHL019C	-1	-/-	-241.91131830215454	-27380.375178813934	34	0.03614457831325301	0.35294117647058826	0.0887163848073191
YMR305C	-1	-/-	-241.91252279281616	-27132.769263267517	34	0.036036036036036036	0.35294117647058826	0.08899362350984197
YGL207W	-1	-/-	-241.9235954284668	-27758.787747383118	34	0.03592814371257485	0.35294117647058826	0.08927086221236484
YJR001W	-1	-/-	-241.9501075744629	-27799.690154075623	34	0.03582089552238806	0.35294117647058826	0.08954810091488771
YDR009W	-1	-/-	-242.01456689834595	-27560.656717777252	34	0.03571428571428571	0.35294117647058826	0.08982533961741059
YLR077W	0	0/-	-242.03949189186096	-44169.66059422493	136	0.03571428571428571	0.35294117647058826	0.08982533961741059
YJL020C	-1	-/-	-242.04409980773926	-27538.572316646576	34	0.03560830860534125	0.35294117647058826	0.09010257831993346
YDL178W	-1	-/-	-242.12881326675415	-28287.325169086456	34	0.03550295857988166	0.35294117647058826	0.09037981702245633
YER040W	-1	-/-	-242.13181686401367	-27415.64648771286	34	0.035398230088495575	0.35294117647058826	0.0906570557249792
YOR126C	-1	-/-	-242.13505125045776	-26888.99187898636	34	0.03529411764705882	0.35294117647058826	0.09093429442750207
YDL227C	-1	-/-	-242.1578230857849	-27879.233115196228	34	0.03519061583577713	0.35294117647058826	0.09121153313002495
YBR199W	-1	-/-	-242.1678557395935	-26934.621770858765	34	0.03508771929824561	0.35294117647058826	0.09148877183254782
YHR002W	0	0/-	-242.17409145832062	-44704.88845670223	136	0.03508771929824561	0.35294117647058826	0.09148877183254782
YDR388W	-1	-/-	-242.17442655563354	-26951.53027534485	34	0.03498542274052478	0.35294117647058826	0.09176601053507069
YNR072W	-1	-/-	-242.17664337158203	-26714.524311065674	34	0.03488372093023256	0.35294117647058826	0.09204324923759356
YNL016W	-1	-/-	-242.18115615844727	-27584.692348480225	34	0.034782608695652174	0.35294117647058826	0.09232048794011644
YJL095W	-1	-/-	-242.19291067123413	-28323.10574054718	34	0.03468208092485549	0.35294117647058826	0.09259772664263931
YDL223C	-1	-/-	-242.19949626922607	-27363.2194480896	34	0.0345821325648415	0.35294117647058826	0.09287496534516218
YJL129C	-1	-/-	-242.1995029449463	-27878.766083717346	34	0.034482758620689655	0.35294117647058826	0.09315220404768505
YML004C	-1	-/-	-242.20472621917725	-27670.61558008194	34	0.034383954154727794	0.35294117647058826	0.09342944275020792
YDR137W	-1	-/-	-242.20735549926758	-28430.598500728607	34	0.03428571428571429	0.35294117647058826	0.0937066814527308
YPL116W	-1	-/-	-242.21265840530396	-26740.14950942993	34	0.03418803418803419	0.35294117647058826	0.09398392015525367
YBR006W	-1	-/-	-242.22086143493652	-27480.835177898407	34	0.03409090909090909	0.35294117647058826	0.09426115885777654
YKL192C	-1	-/-	-242.25683689117432	-27006.819067955017	34	0.0339943342776204	0.35294117647058826	0.09453839756029941
YIL115C	-1	-/-	-242.2637243270874	-27938.34263896942	34	0.03389830508474576	0.35294117647058826	0.09481563626282229
YBR284W	-1	-/0	-242.28277015686035	-26935.709618091583	34	0.03380281690140845	0.35294117647058826	0.09509287496534516
YOR347C	-1	-/-	-242.2973771095276	-27150.539675712585	34	0.033707865168539325	0.35294117647058826	0.09537011366786803
YAL001C	-1	-/-	-242.3179202079773	-27258.434094905853	34	0.03361344537815126	0.35294117647058826	0.0956473523703909
YMR030W	-1	-/-	-242.31833600997925	-28133.041648864746	34	0.0335195530726257	0.35294117647058826	0.09592459107291378
YER165W	-1	-/-	-242.3367280960083	-27571.892474651337	34	0.033426183844011144	0.35294117647058826	0.09620182977543665
YCR028C	-1	-/-	-242.35581159591675	-26624.548007011414	34	0.03333333333333333	0.35294117647058826	0.09647906847795952
YER038C	-1	-/-	-242.36083936691284	-27289.18989944458	34	0.0332409972299169	0.35294117647058826	0.09675630718048239
YJL167W	-1	-/-	-242.37694549560547	-27285.270439624786	34	0.03314917127071823	0.35294117647058826	0.09703354588300526
YDL226C	-1	-/-	-242.37804794311523	-27620.22727060318	34	0.03305785123966942	0.35294117647058826	0.09731078458552814
YCR017C	0	0/-	-242.41626167297363	-44363.43493080139	136	0.03305785123966942	0.35294117647058826	0.09731078458552814
YKL182W	-1	-/-	-242.41879844665527	-26645.79161643982	34	0.03296703296703297	0.35294117647058826	0.09758802328805101
YFR041C	-1	-/-	-242.42665576934814	-27902.38275718689	34	0.03287671232876712	0.35294117647058826	0.09786526199057388
YNL173C	-1	-/-	-242.4470705986023	-27989.99324655533	34	0.03278688524590164	0.35294117647058826	0.09814250069309675
YOR127W	-1	-/-	-242.46028423309326	-27043.555243492126	34	0.0326975476839237	0.35294117647058826	0.09841973939561963
YKL164C	0	0/-	-242.4625904560089	-44896.50359773636	136	0.0326975476839237	0.35294117647058826	0.09841973939561963
YEL017W	0	0/0	-242.46904015541077	-45151.58488857746	136	0.0326975476839237	0.35294117647058826	0.09841973939561963
YNL326C	-1	-/-	-242.4785351753235	-27259.8934674263	34	0.03260869565217391	0.35294117647058826	0.0986969780981425
YJL021C	-1	-/-	-242.48788452148438	-26180.52890062332	34	0.032520325203252036	0.35294117647058826	0.09897421680066537
YLL048C	0	0/-	-242.53296768665314	-45593.02534520626	136	0.032520325203252036	0.35294117647058826	0.09897421680066537
YNL154C	-1	-/-	-242.55032920837402	-27906.099050045013	34	0.032432432432432434	0.35294117647058826	0.09925145550318824
YKR066C	-1	-/-	-242.59807062149048	-27316.645587444305	34	0.03234501347708895	0.35294117647058826	0.09952869420571112
YOR040W	-1	-/-	-242.61639165878296	-28454.08387374878	34	0.03225806451612903	0.35294117647058826	0.09980593290823399
YNL026W	-1	-/-	-242.61716079711914	-27994.30150270462	34	0.032171581769437	0.35294117647058826	0.10008317161075686
YIL043C	0	0/-	-242.6310954093933	-44551.86178970337	136	0.032171581769437	0.35294117647058826	0.10008317161075686
YPL274W	-1	-/-	-242.63701057434082	-27010.73835515976	34	0.03208556149732621	0.35294117647058826	0.10036041031327973
YML058W	-1	-/-	-242.6402587890625	-27411.31503534317	34	0.032	0.35294117647058826	0.1006376490158026
YDR155C	0	0/-	-242.6687638759613	-43784.81601011753	136	0.032	0.35294117647058826	0.1006376490158026
YGL021W	-1	-/-	-242.68460416793823	-27007.863337993622	34	0.031914893617021274	0.35294117647058826	0.10091488771832548
YGL089C	-1	-/-	-242.69553899765015	-26387.70538330078	34	0.03183023872679045	0.35294117647058826	0.10119212642084835
YNL268W	-1	-/-	-242.72237348556519	-26317.295032024384	34	0.031746031746031744	0.35294117647058826	0.10146936512337122
YDR100W	0	0/0	-242.72303438186646	-44130.377799868584	136	0.031746031746031744	0.35294117647058826	0.10146936512337122
YIL039W	-1	-/-	-242.77268314361572	-28126.96237039566	34	0.0316622691292876	0.35294117647058826	0.1017466038258941
YNL297C	-1	-/-	-242.78046083450317	-27705.39323091507	34	0.031578947368421054	0.35294117647058826	0.10202384252841697
YOL030W	0	0/-	-242.78838658332825	-45198.893790245056	136	0.031578947368421054	0.35294117647058826	0.10202384252841697
YPL231W	-1	-/-	-242.80610752105713	-27100.039635181427	34	0.031496062992125984	0.35294117647058826	0.10230108123093984
YFR051C	-1	-/-	-242.80736303329468	-27085.331549167633	34	0.031413612565445025	0.35294117647058826	0.10257831993346271
YHR195W	0	0/0	-242.83612668514252	-45567.18353164196	136	0.031413612565445025	0.35294117647058826	0.10257831993346271
YBR097W	-1	-/-	-242.83779287338257	-28014.186945915222	34	0.031331592689295036	0.35294117647058826	0.10285555863598558
YGL210W-A	-1	-/-	-242.84040117263794	-25878.606105327606	34	0.03125	0.35294117647058826	0.10313279733850846
YKL104C	0	0/-	-242.84279894828796	-45204.195487618446	136	0.03125	0.35294117647058826	0.10313279733850846
YCR039C	-1	-/-	-242.8488097190857	-26764.144657611847	34	0.03116883116883117	0.35294117647058826	0.10341003604103133
YMR238W	-1	-/-	-242.8599419593811	-27324.80429506302	34	0.031088082901554404	0.35294117647058826	0.1036872747435542
YBR297W	-1	-/-	-242.8603949546814	-25945.619785308838	34	0.031007751937984496	0.35294117647058826	0.10396451344607707
YKR014C	-1	-/-	-242.86628675460815	-28154.893101215363	34	0.030927835051546393	0.35294117647058826	0.10424175214859994
YPL145C	1	+/+	-242.8825364112854	-28390.427097797394	33	0.033419023136246784	0.38235294117647056	0.10424175214859994
YLR089C	0	0/0	-242.8827121257782	-44309.46560382843	136	0.033419023136246784	0.38235294117647056	0.10424175214859994
YKL211C	0	0/0	-242.901637673378	-44471.036736249924	136	0.033419023136246784	0.38235294117647056	0.10424175214859994
YJR131W	-1	-/-	-242.9047713279724	-27056.74657201767	34	0.03333333333333333	0.38235294117647056	0.10451899085112282
YLR305C	-1	-/-	-242.90505743026733	-27967.487280845642	34	0.03324808184143223	0.38235294117647056	0.10479622955364569
YOR089C	-1	-/-	-242.9134964942932	-28441.67484140396	34	0.03316326530612245	0.38235294117647056	0.10507346825616856
YMR079W	1	+/+	-242.91402864456177	-29237.232955932617	33	0.035623409669211195	0.4117647058823529	0.10507346825616856
YJR021C	-1	-/-	-242.91468000411987	-27275.22501897812	34	0.03553299492385787	0.4117647058823529	0.10535070695869143
YJL003W	-1	-/-	-242.91879606246948	-27022.02826976776	34	0.035443037974683546	0.4117647058823529	0.1056279456612143
YPL048W	-1	-/-	-242.9261817932129	-26518.134259700775	34	0.03535353535353535	0.4117647058823529	0.10590518436373718
YLR131C	-1	-/-	-242.94701719284058	-27321.161824703217	34	0.03526448362720403	0.4117647058823529	0.10618242306626005
YLR299W	0	0/-	-242.98299634456635	-46219.02282297611	136	0.03526448362720403	0.4117647058823529	0.10618242306626005
YBR263W	0	0/-	-242.99295032024384	-45474.8956207037	136	0.03526448362720403	0.4117647058823529	0.10618242306626005
YML029W	-1	-/-	-243.01866245269775	-27805.86699104309	34	0.035175879396984924	0.4117647058823529	0.10645966176878292
YKL140W	-1	-/-	-243.02569198608398	-27494.974151611328	34	0.03508771929824561	0.4117647058823529	0.1067369004713058
YHL025W	-1	-/-	-243.04208993911743	-27341.74803352356	34	0.035	0.4117647058823529	0.10701413917382867
YPR131C	-1	-/-	-243.04490852355957	-26808.65595293045	34	0.034912718204488775	0.4117647058823529	0.10729137787635154
YNL104C	0	0/0	-243.05412590503693	-44532.238139629364	136	0.034912718204488775	0.4117647058823529	0.10729137787635154
YDR513W	-1	-/-	-243.08269500732422	-28221.63406562805	34	0.03482587064676617	0.4117647058823529	0.10756861657887441
YFR037C	-1	-/-	-243.08519744873047	-27446.810073375702	34	0.034739454094292806	0.4117647058823529	0.10784585528139728
YDR525W-A	0	0/-	-243.08582735061646	-45088.19405126572	136	0.034739454094292806	0.4117647058823529	0.10784585528139728
YKL124W	0	0/-	-243.10323631763458	-46463.20534098148	136	0.034739454094292806	0.4117647058823529	0.10784585528139728
YDR545W	-1	-/-	-243.10458087921143	-26846.93647289276	34	0.034653465346534656	0.4117647058823529	0.10812309398392016
YDR078C	-1	-/-	-243.10620498657227	-27550.588931560516	34	0.0345679012345679	0.4117647058823529	0.10840033268644303
YHR056C	-1	-/-	-243.11258268356323	-27044.428040981293	34	0.034482758620689655	0.4117647058823529	0.1086775713889659
YMR056C	-1	-/-	-243.11883068084717	-27948.895100593567	34	0.0343980343980344	0.4117647058823529	0.10895481009148877
YLR209C	0	0/-	-243.11911261081696	-45065.18739819527	136	0.0343980343980344	0.4117647058823529	0.10895481009148877
YDL236W	-1	-/0	-243.12208127975464	-27956.293641090393	34	0.03431372549019608	0.4117647058823529	0.10923204879401165
YML010W	-1	-/-	-243.1315951347351	-27765.74769639969	34	0.034229828850855744	0.4117647058823529	0.10950928749653452
YDL113C	-1	-/-	-243.1415662765503	-28200.105177879333	34	0.03414634146341464	0.4117647058823529	0.10978652619905739
YPL135W	-1	-/-	-243.1606969833374	-27693.08378791809	34	0.0340632603406326	0.4117647058823529	0.11006376490158026
YML091C	-1	-/-	-243.16354322433472	-26943.910940170288	34	0.03398058252427184	0.4117647058823529	0.11034100360410314
YHR001W-A	-1	-/-	-243.16503143310547	-28120.61267232895	34	0.03389830508474576	0.4117647058823529	0.11061824230662601
YFR021W	-1	-/-	-243.1723780632019	-27362.21944999695	34	0.033816425120772944	0.4117647058823529	0.11089548100914888
YOL113W	-1	-/+	-243.17526578903198	-27207.752248764038	34	0.033734939759036145	0.4117647058823529	0.11117271971167175
YBR276C	-1	-/-	-243.1818585395813	-27163.140976905823	34	0.03365384615384615	0.4117647058823529	0.11144995841419462
YDR252W	-1	-/-	-243.1861810684204	-27296.102409362793	34	0.03357314148681055	0.4117647058823529	0.1117271971167175
YER080W	0	0/0	-243.20204830169678	-45466.6168910265	136	0.03357314148681055	0.4117647058823529	0.1117271971167175
YFL056C	-1	-/0	-243.20255374908447	-27854.208108901978	34	0.03349282296650718	0.4117647058823529	0.11200443581924037
YDR504C	0	0/0	-243.2296096086502	-46166.500802993774	136	0.03349282296650718	0.4117647058823529	0.11200443581924037
YIL048W	-1	-/+	-243.26587533950806	-27763.014849185944	34	0.03341288782816229	0.4117647058823529	0.11228167452176324
YMR073C	-1	-/-	-243.26826524734497	-27521.012866020203	34	0.03333333333333333	0.4117647058823529	0.11255891322428611
YPR199C	-1	-/-	-243.27046489715576	-27410.74525785446	34	0.0332541567695962	0.4117647058823529	0.11283615192680899
YER019W	-1	-/-	-243.27800130844116	-26865.614881038666	34	0.03317535545023697	0.4117647058823529	0.11311339062933186
YLR203C	0	0/-	-243.28999423980713	-45542.599432229996	136	0.03317535545023697	0.4117647058823529	0.11311339062933186
YJL078C	0	0/+	-243.31540298461914	-44021.84629571438	136	0.03317535545023697	0.4117647058823529	0.11311339062933186
YGR199W	-1	-/-	-243.329026222229	-27115.38050842285	34	0.03309692671394799	0.4117647058823529	0.11339062933185473
YMR162C	1	+/+	-243.32964992523193	-28874.69037628174	33	0.03537735849056604	0.4411764705882353	0.11339062933185473
YPR200C	-1	-/-	-243.33040189743042	-26695.51556634903	34	0.03529411764705882	0.4411764705882353	0.1136678680343776
YKL201C	-1	-/-	-243.33936023712158	-27016.15659427643	34	0.035211267605633804	0.4411764705882353	0.11394510673690048
YCL026C-A	-1	-/-	-243.38489294052124	-25711.632539749146	34	0.0351288056206089	0.4411764705882353	0.11422234543942335
YDR077W	-1	-/-	-243.38931274414062	-28031.40615081787	34	0.035046728971962614	0.4411764705882353	0.11449958414194622
YNL213C	-1	-/-	-243.39269924163818	-26274.415236473083	34	0.03496503496503497	0.4411764705882353	0.11477682284446909
YPR042C	-1	-/-	-243.41386556625366	-26896.931725025177	34	0.03488372093023256	0.4411764705882353	0.11505406154699196
YER044C-A	-1	-/-	-243.42281341552734	-26689.077709197998	34	0.03480278422273782	0.4411764705882353	0.11533130024951484
YKL126W	-1	-/+	-243.43090677261353	-27588.859627723694	34	0.034722222222222224	0.4411764705882353	0.11560853895203771
YDL198C	-1	-/-	-243.44954347610474	-27434.73823070526	34	0.03464203233256351	0.4411764705882353	0.11588577765456058
YIL017C	-1	-/-	-243.4675807952881	-28813.57631969452	34	0.03456221198156682	0.4411764705882353	0.11616301635708345
YOL152W	0	0/-	-243.49563872814178	-44130.671007514	136	0.03456221198156682	0.4411764705882353	0.11616301635708345
YPL023C	0	0/0	-243.51093864440918	-45397.13680648804	136	0.03456221198156682	0.4411764705882353	0.11616301635708345
YBL002W	-1	-/-	-243.51180839538574	-27900.224980831146	34	0.034482758620689655	0.4411764705882353	0.11644025505960633
YJL083W	0	0/-	-243.5237077474594	-45277.956753492355	136	0.034482758620689655	0.4411764705882353	0.11644025505960633
YNR036C	0	0/-	-243.53405785560608	-45271.78678739071	136	0.034482758620689655	0.4411764705882353	0.11644025505960633
YHL034C	-1	-/0	-243.5355052947998	-26380.39372062683	34	0.034403669724770644	0.4411764705882353	0.1167174937621292
YDL123W	0	0/0	-243.55046713352203	-45843.56834232807	136	0.034403669724770644	0.4411764705882353	0.1167174937621292
YIL099W	0	0/-	-243.55792617797852	-46404.984104037285	136	0.034403669724770644	0.4411764705882353	0.1167174937621292
YIL162W	0	0/-	-243.55828213691711	-45159.76487052441	136	0.034403669724770644	0.4411764705882353	0.1167174937621292
YEL062W	-1	-/-	-243.55851697921753	-27075.439754009247	34	0.034324942791762014	0.4411764705882353	0.11699473246465207
YOR172W	-1	-/-	-243.5693063735962	-27472.18300962448	34	0.03424657534246575	0.4411764705882353	0.11727197116717494
YFL035C-B	0	0/-	-243.5724960565567	-44939.101942658424	136	0.03424657534246575	0.4411764705882353	0.11727197116717494
YFL010W-A	-1	-/-	-243.58437871932983	-26533.15066051483	34	0.03416856492027335	0.4411764705882353	0.11754920986969782
YNR057C	-1	-/-	-243.58813762664795	-27257.06241941452	34	0.03409090909090909	0.4411764705882353	0.11782644857222069
YPL179W	-1	-/-	-243.60726308822632	-27095.94970846176	34	0.034013605442176874	0.4411764705882353	0.11810368727474356
YGL066W	-1	-/-	-243.60773515701294	-26977.06099796295	34	0.033936651583710405	0.4411764705882353	0.11838092597726643
YCR079W	0	0/-	-243.6279754638672	-46001.19996845722	136	0.033936651583710405	0.4411764705882353	0.11838092597726643
YCR048W	-1	-/-	-243.63155126571655	-26605.392518043518	34	0.033860045146726865	0.4411764705882353	0.1186581646797893
YKL219W	0	0/-	-243.6616771221161	-45827.3891119957	136	0.033860045146726865	0.4411764705882353	0.1186581646797893
YBR150C	0	0/-	-243.6803399324417	-45027.13701939583	136	0.033860045146726865	0.4411764705882353	0.1186581646797893
YBR222C	0	0/-	-243.68896198272705	-44911.9279872179	136	0.033860045146726865	0.4411764705882353	0.1186581646797893
YPL234C	-1	-/-	-243.6958498954773	-26782.73564529419	34	0.033783783783783786	0.4411764705882353	0.11893540338231218
YGR044C	-1	-/-	-243.7080864906311	-27761.427978038788	34	0.033707865168539325	0.4411764705882353	0.11921264208483505
YLL038C	-1	-/-	-243.70971775054932	-27138.01469373703	34	0.033632286995515695	0.4411764705882353	0.11948988078735792
YHR117W	0	0/-	-243.71461045742035	-44831.81373345852	136	0.033632286995515695	0.4411764705882353	0.11948988078735792
YLR371W	-1	-/-	-243.72230863571167	-27521.841267585754	34	0.03355704697986577	0.4411764705882353	0.1197671194898808
YDL088C	-1	-/-	-243.7453694343567	-27713.34857225418	34	0.033482142857142856	0.4411764705882353	0.12004435819240367
YOR014W	-1	-/-	-243.75074434280396	-27887.034445285797	34	0.0334075723830735	0.4411764705882353	0.12032159689492654
YOL117W	-1	-/-	-243.76875019073486	-27960.27534866333	34	0.03333333333333333	0.4411764705882353	0.12059883559744941
YNL318C	-1	-/-	-243.77670907974243	-26359.466688632965	34	0.03325942350332594	0.4411764705882353	0.12087607429997227
YOL053C-A	0	0/-	-243.78370594978333	-45057.25902044773	136	0.03325942350332594	0.4411764705882353	0.12087607429997227
YJR086W	-1	-/-	-243.7877058982849	-27025.727957248688	34	0.033185840707964605	0.4411764705882353	0.12115331300249514
YBL079W	-1	-/-	-243.79964017868042	-27805.16195344925	34	0.033112582781456956	0.4411764705882353	0.12143055170501801
YER088C	-1	-/-	-243.80734634399414	-28210.497861862183	34	0.03303964757709251	0.4411764705882353	0.12170779040754089
YHR099W	-1	-/-	-243.8076639175415	-27523.825861930847	34	0.03296703296703297	0.4411764705882353	0.12198502911006376
YJL002C	-1	-/-	-243.81962633132935	-27397.8418340683	34	0.03289473684210526	0.4411764705882353	0.12226226781258663
YLR301W	-1	-/-	-243.84085083007812	-26738.080670833588	34	0.03282275711159737	0.4411764705882353	0.1225395065151095
YBR301W	0	0/-	-243.84257435798645	-44718.6224591732	136	0.03282275711159737	0.4411764705882353	0.1225395065151095
YBR240C	-1	-/-	-243.85388469696045	-26999.473490715027	34	0.03275109170305677	0.4411764705882353	0.12281674521763238
YMR047C	-1	-/-	-243.87229919433594	-27186.284116744995	34	0.032679738562091505	0.4411764705882353	0.12309398392015525
YCR073C	-1	-/-	-243.87868547439575	-26747.322617530823	34	0.03260869565217391	0.4411764705882353	0.12337122262267812
YER157W	-1	-/-	-243.91080856323242	-27796.060515880585	34	0.03253796095444685	0.4411764705882353	0.12364846132520099
YGL191W	-1	-/-	-243.91350936889648	-27759.520696163177	34	0.032467532467532464	0.4411764705882353	0.12392570002772386
YNL142W	-1	-/-	-243.9164514541626	-27824.985383987427	34	0.032397408207343416	0.4411764705882353	0.12420293873024674
YOL143C	-1	-/-	-243.95220613479614	-27370.212198257446	34	0.032327586206896554	0.4411764705882353	0.12448017743276961
YPL031C	-1	-/-	-243.95711851119995	-27290.102781295776	34	0.03225806451612903	0.4411764705882353	0.12475741613529248
YLR090W	-1	-/-	-243.96126174926758	-27292.410903453827	34	0.032188841201716736	0.4411764705882353	0.12503465483781537
YHR026W	-1	-/-	-243.9617748260498	-26998.60652399063	34	0.032119914346895075	0.4411764705882353	0.12531189354033823
YOR264W	0	0/0	-243.97847068309784	-44850.87740457058	136	0.032119914346895075	0.4411764705882353	0.12531189354033823
YKL046C	-1	-/-	-243.97981452941895	-27668.881683826447	34	0.03205128205128205	0.4411764705882353	0.1255891322428611
YJL205C-A	0	0/0	-243.98907363414764	-45342.47053992748	136	0.03205128205128205	0.4411764705882353	0.1255891322428611
YJL206C-A	0	0/0	-243.98907566070557	-45342.47049963474	136	0.03205128205128205	0.4411764705882353	0.1255891322428611
YCL057W	0	0/0	-243.9977581501007	-45862.9677618742	136	0.03205128205128205	0.4411764705882353	0.1255891322428611
YCL018W	0	0/-	-244.00680685043335	-44202.80819272995	136	0.03205128205128205	0.4411764705882353	0.1255891322428611
YMR054W	-1	-/-	-244.01544666290283	-28009.396083831787	34	0.031982942430703626	0.4411764705882353	0.12586637094538397
YMR013C	-1	-/-	-244.0411148071289	-27210.329107284546	34	0.031914893617021274	0.4411764705882353	0.12614360964790686
YLR429W	-1	-/-	-244.04696369171143	-27196.29252099991	34	0.03184713375796178	0.4411764705882353	0.12642084835042972
YDL125C	0	0/-	-244.05676555633545	-44897.80750823021	136	0.03184713375796178	0.4411764705882353	0.12642084835042972
YIL122W	-1	-/-	-244.06916999816895	-27564.19124174118	34	0.03177966101694915	0.4411764705882353	0.1266980870529526
YJL103C	0	0/-	-244.06985914707184	-46193.854233145714	136	0.03177966101694915	0.4411764705882353	0.1266980870529526
YIL111W	0	0/-	-244.08071529865265	-44990.31013631821	136	0.03177966101694915	0.4411764705882353	0.1266980870529526
YMR071C	0	0/0	-244.11800169944763	-44804.145337462425	136	0.03177966101694915	0.4411764705882353	0.1266980870529526
YOL009C	-1	-/+	-244.1332654953003	-27534.8562374115	34	0.03171247357293869	0.4411764705882353	0.12697532575547546
YLR121C	0	0/-	-244.13371121883392	-44922.61128997803	136	0.03171247357293869	0.4411764705882353	0.12697532575547546
YDL188C	-1	-/-	-244.14519357681274	-27425.791455745697	34	0.03164556962025317	0.4411764705882353	0.12725256445799835
YMR161W	-1	-/-	-244.15122032165527	-28096.341833114624	34	0.031578947368421054	0.4411764705882353	0.1275298031605212
YLR120C	0	0/-	-244.1529277563095	-45209.57902133465	136	0.031578947368421054	0.4411764705882353	0.1275298031605212
YML072C	0	0/+	-244.15297722816467	-45151.903027653694	136	0.031578947368421054	0.4411764705882353	0.1275298031605212
YBR289W	-1	-/-	-244.15449953079224	-26908.23860311508	34	0.031512605042016806	0.4411764705882353	0.1278070418630441
YDL019C	1	+/+	-244.15458822250366	-28778.503082752228	33	0.033542976939203356	0.47058823529411764	0.1278070418630441
YPR156C	0	0/-	-244.15622425079346	-45744.60092377663	136	0.033542976939203356	0.47058823529411764	0.1278070418630441
YPR001W	-1	-/-	-244.1778039932251	-26781.70133447647	34	0.03347280334728033	0.47058823529411764	0.12808428056556695
YMR232W	-1	-/-	-244.182382106781	-26858.846011161804	34	0.033402922755741124	0.47058823529411764	0.12836151926808984
YNL332W	-1	-/-	-244.1858615875244	-26717.29359292984	34	0.03333333333333333	0.47058823529411764	0.1286387579706127
YCR044C	-1	-/-	-244.19659805297852	-27172.169375419617	34	0.033264033264033266	0.47058823529411764	0.12891599667313558
YGL049C	-1	-/-	-244.19678020477295	-27095.3217587471	34	0.03319502074688797	0.47058823529411764	0.12919323537565844
YHR027C	-1	-/-	-244.21108722686768	-27751.73885011673	34	0.033126293995859216	0.47058823529411764	0.12947047407818132
YGL195W	-1	-/-	-244.21209716796875	-27606.743265151978	34	0.03305785123966942	0.47058823529411764	0.12974771278070418
YDR255C	-1	-/-	-244.21556758880615	-27806.33422422409	34	0.032989690721649485	0.47058823529411764	0.13002495148322707
YJL100W	-1	-/-	-244.22048044204712	-27575.985005378723	34	0.03292181069958848	0.47058823529411764	0.13030219018574993
YOR009W	0	0/-	-244.2291635274887	-44601.09732425213	136	0.03292181069958848	0.47058823529411764	0.13030219018574993
YCL067C	-1	-/-	-244.23179292678833	-27479.077491760254	34	0.03285420944558522	0.47058823529411764	0.1305794288882728
YDR050C	0	0/-	-244.24398517608643	-43829.983165860176	136	0.03285420944558522	0.47058823529411764	0.1305794288882728
YJL081C	-1	-/-	-244.26687955856323	-27223.80027770996	34	0.03278688524590164	0.47058823529411764	0.13085666759079567
YGL222C	-1	-/-	-244.27514219284058	-26974.51266002655	34	0.032719836400818	0.47058823529411764	0.13113390629331856
YDR310C	-1	-/-	-244.2820439338684	-27053.079050064087	34	0.0326530612244898	0.47058823529411764	0.13141114499584142
YDR245W	-1	-/-	-244.29306268692017	-28751.106731414795	34	0.032586558044806514	0.47058823529411764	0.1316883836983643
YGR204W	-1	-/-	-244.3233609199524	-27045.19731760025	34	0.032520325203252036	0.47058823529411764	0.13196562240088716
YBR229C	0	0/-	-244.34009289741516	-45373.16809141636	136	0.032520325203252036	0.47058823529411764	0.13196562240088716
YBR213W	-1	-/0	-244.34838819503784	-27346.887753009796	34	0.032454361054766734	0.47058823529411764	0.13224286110341005
YJR125C	-1	-/-	-244.3527374267578	-27773.79506254196	34	0.032388663967611336	0.47058823529411764	0.1325200998059329
YMR032W	-1	-/-	-244.35820245742798	-27016.69535446167	34	0.03232323232323232	0.47058823529411764	0.1327973385084558
YGL190C	-1	-/-	-244.36603450775146	-27642.006613731384	34	0.03225806451612903	0.47058823529411764	0.13307457721097865
YIL044C	-1	-/-	-244.37409782409668	-27658.932918548584	34	0.03219315895372234	0.47058823529411764	0.13335181591350154
YHR160C	-1	-/-	-244.3765196800232	-27586.304020404816	34	0.0321285140562249	0.47058823529411764	0.1336290546160244
YDR148C	-1	-/-	-244.3829607963562	-27238.64865541458	34	0.03206412825651302	0.47058823529411764	0.13390629331854728
YML081C-A	-1	-/-	-244.39472675323486	-27722.93708705902	34	0.032	0.47058823529411764	0.13418353202107014
YGR177C	-1	-/-	-244.4000096321106	-26325.7351231575	34	0.031936127744510975	0.47058823529411764	0.13446077072359303
YDL174C	-1	-/-	-244.4027557373047	-26948.541357517242	34	0.03187250996015936	0.47058823529411764	0.13473800942611588
YDR420W	-1	-/-	-244.4171690940857	-27456.280700206757	34	0.03180914512922465	0.47058823529411764	0.13501524812863877
YOL086C	-1	-/0	-244.4281907081604	-26266.103397846222	34	0.031746031746031744	0.47058823529411764	0.13529248683116163
YJL196C	-1	-/-	-244.4462432861328	-27249.002161979675	34	0.031683168316831684	0.47058823529411764	0.13556972553368452
YGL227W	-1	-/-	-244.44651412963867	-28463.36413383484	34	0.03162055335968379	0.47058823529411764	0.13584696423620737
YLR114C	-1	-/-	-244.4518518447876	-27752.654272556305	34	0.03155818540433925	0.47058823529411764	0.13612420293873026
YEL036C	-1	-/-	-244.48120594024658	-27471.837114810944	34	0.031496062992125984	0.47058823529411764	0.13640144164125312
YHR174W	-1	-/-	-244.4885392189026	-26713.65716123581	34	0.03143418467583497	0.47058823529411764	0.136678680343776
YJR040W	-1	-/-	-244.48942613601685	-27625.81755590439	34	0.03137254901960784	0.47058823529411764	0.13695591904629886
YJR155W	-1	-/0	-244.5011420249939	-27207.073093414307	34	0.03131115459882583	0.47058823529411764	0.13723315774882175
YPL132W	-1	-/-	-244.51027631759644	-27054.840175151825	34	0.03125	0.47058823529411764	0.1375103964513446
YDR129C	-1	-/-	-244.51443147659302	-27826.378474235535	34	0.031189083820662766	0.47058823529411764	0.1377876351538675
YGR156W	-1	-/-	-244.53075790405273	-27290.574790477753	34	0.0311284046692607	0.47058823529411764	0.13806487385639035
YDL140C	-1	-/-	-244.53190755844116	-27812.577355384827	34	0.031067961165048542	0.47058823529411764	0.1383421125589132
YIR022W	-1	-/-	-244.53407192230225	-27334.578965187073	34	0.031007751937984496	0.47058823529411764	0.1386193512614361
YGL186C	0	0/-	-244.53572607040405	-45781.6911867857	136	0.031007751937984496	0.47058823529411764	0.1386193512614361
YOR298C-A	-1	-/-	-244.53921461105347	-26813.000338077545	34	0.030947775628626693	0.47058823529411764	0.13889658996395896
YKL152C	-1	-/-	-244.53994226455688	-27047.046077251434	34	0.03088803088803089	0.47058823529411764	0.13917382866648184
YOR332W	-1	-/-	-244.5598611831665	-27714.49426317215	34	0.030828516377649325	0.47058823529411764	0.1394510673690047
YDR298C	-1	-/-	-244.5641016960144	-27313.005011081696	34	0.03076923076923077	0.47058823529411764	0.13972830607152759
YDR458C	0	0/0	-244.5668203830719	-46462.334535598755	136	0.03076923076923077	0.47058823529411764	0.13972830607152759
YDL049C	0	0/-	-244.57288897037506	-44666.341247558594	136	0.03076923076923077	0.47058823529411764	0.13972830607152759
YJR036C	0	0/-	-244.58267378807068	-45305.83427107334	136	0.03076923076923077	0.47058823529411764	0.13972830607152759
YGL032C	-1	-/-	-244.58346700668335	-27235.329205036163	34	0.030710172744721688	0.47058823529411764	0.14000554477405044
YOL044W	-1	-/-	-244.63179302215576	-27880.7298579216	34	0.03065134099616858	0.47058823529411764	0.14028278347657333
YLR315W	0	0/-	-244.65897715091705	-45007.81356608868	136	0.03065134099616858	0.47058823529411764	0.14028278347657333
YER083C	-1	-/-	-244.66279554367065	-27321.47844839096	34	0.030592734225621414	0.47058823529411764	0.1405600221790962
YKL121W	0	0/0	-244.67711353302002	-46080.876945495605	136	0.030592734225621414	0.47058823529411764	0.1405600221790962
YCL038C	-1	-/-	-244.6915159225464	-27825.15642786026	34	0.030534351145038167	0.47058823529411764	0.14083726088161908
YER136W	0	0/-	-244.69319236278534	-46356.621475577354	136	0.030534351145038167	0.47058823529411764	0.14083726088161908
YBR168W	-1	-/-	-244.6997241973877	-27604.676193714142	34	0.030476190476190476	0.47058823529411764	0.14111449958414193
YKR031C	-1	-/-	-244.71329641342163	-28028.968599796295	34	0.030418250950570342	0.47058823529411764	0.14139173828666482
YOL148C	-1	-/-	-244.7286400794983	-28040.037995815277	34	0.030360531309297913	0.47058823529411764	0.14166897698918768
YOR086C	0	0/+	-244.7388058900833	-45321.47306704521	136	0.030360531309297913	0.47058823529411764	0.14166897698918768
YGR111W	-1	-/0	-244.75733709335327	-26867.119236946106	34	0.030303030303030304	0.47058823529411764	0.14194621569171056
YPR149W	0	0/+	-244.75757110118866	-45493.05543625355	136	0.030303030303030304	0.47058823529411764	0.14194621569171056
YMR163C	-1	-/-	-244.76241397857666	-26901.264393806458	34	0.030245746691871456	0.47058823529411764	0.14222345439423342
YOR239W	-1	-/-	-244.7677721977234	-27921.004835128784	34	0.03018867924528302	0.47058823529411764	0.1425006930967563
YJL178C	-1	-/-	-244.7686529159546	-27260.396533966064	34	0.030131826741996232	0.47058823529411764	0.14277793179927917
YOR322C	-1	-/-	-244.768976688385	-27960.739143371582	34	0.03007518796992481	0.47058823529411764	0.14305517050180205
YBR018C	0	0/0	-244.77560126781464	-45179.619663119316	136	0.03007518796992481	0.47058823529411764	0.14305517050180205
YDR221W	-1	-/0	-244.79467630386353	-27680.921070098877	34	0.0300187617260788	0.47058823529411764	0.1433324092043249
YMR222C	0	0/0	-244.8127018213272	-45347.61576938629	136	0.0300187617260788	0.47058823529411764	0.1433324092043249
YHR188C	-1	-/-	-244.82741355895996	-26783.468847751617	34	0.0299625468164794	0.47058823529411764	0.1436096479068478
YMR164C	-1	-/-	-244.8330135345459	-26950.597943782806	34	0.029906542056074768	0.47058823529411764	0.14388688660937066
YOR285W	0	0/0	-244.83395409584045	-44348.11687648296	136	0.029906542056074768	0.47058823529411764	0.14388688660937066
YNL106C	-1	-/-	-244.83611249923706	-27656.33953523636	34	0.029850746268656716	0.47058823529411764	0.14416412531189354
YJR110W	-1	-/-	-244.84052991867065	-27386.71634864807	34	0.0297951582867784	0.47058823529411764	0.1444413640144164
YKL176C	-1	-/-	-244.8683500289917	-26640.9215593338	34	0.02973977695167286	0.47058823529411764	0.1447186027169393
YPR047W	0	0/-	-244.87742733955383	-46300.2601275444	136	0.02973977695167286	0.47058823529411764	0.1447186027169393
YDR007W	0	0/0	-244.88357782363892	-45180.0519695282	136	0.02973977695167286	0.47058823529411764	0.1447186027169393
YDL181W	-1	-/0	-244.89175987243652	-27458.01481628418	34	0.029684601113172542	0.47058823529411764	0.14499584141946215
YGL003C	-1	-/-	-244.9034070968628	-27832.804665088654	34	0.02962962962962963	0.47058823529411764	0.14527308012198503
YMR108W	0	0/0	-244.90929663181305	-45072.8444558382	136	0.02962962962962963	0.47058823529411764	0.14527308012198503
YBR044C	0	0/-	-244.92109179496765	-45398.896045565605	136	0.02962962962962963	0.47058823529411764	0.14527308012198503
YDR322W	0	0/-	-244.96165990829468	-45261.854838490486	136	0.02962962962962963	0.47058823529411764	0.14527308012198503
YML008C	-1	-/-	-244.98837900161743	-28270.10911846161	34	0.029574861367837338	0.47058823529411764	0.1455503188245079
YBL045C	-1	-/-	-244.9934434890747	-27881.088986873627	34	0.02952029520295203	0.47058823529411764	0.14582755752703078
YMR177W	-1	-/-	-244.9957766532898	-27278.872249126434	34	0.029465930018416207	0.47058823529411764	0.14610479622955364
YDR032C	0	0/0	-245.008194565773	-45973.14775824547	136	0.029465930018416207	0.47058823529411764	0.14610479622955364
YMR046C	-1	-/-	-245.01229619979858	-26800.799621105194	34	0.029411764705882353	0.47058823529411764	0.14638203493207652
YOR030W	-1	-/-	-245.0167694091797	-27812.93182659149	34	0.029357798165137616	0.47058823529411764	0.14665927363459938
YNR075W	-1	-/-	-245.02694845199585	-26725.575476169586	34	0.029304029304029304	0.47058823529411764	0.14693651233712227
YML051W	-1	-/-	-245.0299596786499	-26608.43346452713	34	0.029250457038391225	0.47058823529411764	0.14721375103964512
YDR313C	0	0/-	-245.06690990924835	-46124.54145073891	136	0.029250457038391225	0.47058823529411764	0.14721375103964512
YMR280C	-1	-/-	-245.07537031173706	-27639.74852180481	34	0.029197080291970802	0.47058823529411764	0.147490989742168
YKL054C	-1	-/-	-245.08806133270264	-26787.035036087036	34	0.029143897996357013	0.47058823529411764	0.14776822844469087
YOR165W	0	0/-	-245.09044659137726	-46337.6225489378	136	0.029143897996357013	0.47058823529411764	0.14776822844469087
YMR216C	-1	-/-	-245.0905408859253	-27646.71994638443	34	0.02909090909090909	0.47058823529411764	0.14804546714721376
YMR016C	-1	-/-	-245.09989070892334	-27257.08896446228	34	0.029038112522686024	0.47058823529411764	0.1483227058497366
YKL204W	-1	-/-	-245.13114404678345	-26548.129649162292	34	0.028985507246376812	0.47058823529411764	0.1485999445522595
YBR236C	-1	-/-	-245.13157272338867	-28148.919640541077	34	0.028933092224231464	0.47058823529411764	0.14887718325478236
YJR109C	0	0/-	-245.1524168252945	-44428.0052857399	136	0.028933092224231464	0.47058823529411764	0.14887718325478236
YPL041C	-1	-/0	-245.15945053100586	-26566.42474603653	34	0.02888086642599278	0.47058823529411764	0.14915442195730524
YER105C	-1	-/-	-245.15998458862305	-27527.504117012024	34	0.02882882882882883	0.47058823529411764	0.1494316606598281
YDR518W	-1	-/-	-245.16182613372803	-27510.616415977478	34	0.02877697841726619	0.47058823529411764	0.149708899362351
YKL013C	-1	-/-	-245.1623797416687	-28504.57564020157	34	0.02872531418312388	0.47058823529411764	0.14998613806487385
YPR193C	-1	-/-	-245.16251945495605	-27365.13366127014	34	0.02867383512544803	0.47058823529411764	0.15026337676739673
YHR063C	0	0/-	-245.18573427200317	-46065.12938427925	136	0.02867383512544803	0.47058823529411764	0.15026337676739673
YNR001C	-1	-/-	-245.18689727783203	-28017.126101493835	34	0.028622540250447227	0.47058823529411764	0.1505406154699196
YBR109C	-1	-/-	-245.1886649131775	-26869.557814598083	34	0.02857142857142857	0.47058823529411764	0.15081785417244248
YOL100W	-1	-/-	-245.2083649635315	-28135.180750846863	34	0.0285204991087344	0.47058823529411764	0.15109509287496534
YLR220W	-1	-/-	-245.21765804290771	-27957.001752853394	34	0.028469750889679714	0.47058823529411764	0.15137233157748822
YDL107W	0	0/-	-245.24769985675812	-45540.055215120316	136	0.028469750889679714	0.47058823529411764	0.15137233157748822
YDR200C	-1	-/-	-245.2702498435974	-28026.54347038269	34	0.028419182948490232	0.47058823529411764	0.15164957028001108
YOR043W	-1	-/-	-245.3091597557068	-27893.847675800323	34	0.028368794326241134	0.47058823529411764	0.15192680898253397
YLR454W	0	0/0	-245.31184804439545	-45760.44088566303	136	0.028368794326241134	0.47058823529411764	0.15192680898253397
YOR193W	-1	-/-	-245.31395721435547	-26878.354537010193	34	0.02831858407079646	0.47058823529411764	0.15220404768505683
YMR256C	0	0/-	-245.31666314601898	-45337.62296760082	136	0.02831858407079646	0.47058823529411764	0.15220404768505683
YLR110C	-1	-/-	-245.32054233551025	-26013.83053779602	34	0.028268551236749116	0.47058823529411764	0.1524812863875797
YKL052C	-1	-/-	-245.32152366638184	-27149.428584098816	34	0.02821869488536155	0.47058823529411764	0.15275852509010257
YHR098C	-1	-/-	-245.32433080673218	-27386.96158504486	34	0.028169014084507043	0.47058823529411764	0.15303576379262546
YIL075C	-1	-/-	-245.35602855682373	-28160.895691871643	34	0.028119507908611598	0.47058823529411764	0.15331300249514832
YOL110W	-1	-/-	-245.36492824554443	-27641.54843568802	34	0.028070175438596492	0.47058823529411764	0.1535902411976712
YMR098C	0	0/-	-245.3696106672287	-45484.75301742554	136	0.028070175438596492	0.47058823529411764	0.1535902411976712
YPL060W	-1	-/-	-245.37376356124878	-28113.276784420013	34	0.028021015761821366	0.47058823529411764	0.15386747990019406
YHR001W	1	+/+	-245.41040420532227	-27862.032369613647	33	0.02972027972027972	0.5	0.15386747990019406
YDR353W	-1	-/-	-245.41809606552124	-26577.926788330078	34	0.029668411867364748	0.5	0.15414471860271695
YFR047C	-1	-/-	-245.42549180984497	-26860.005753993988	34	0.029616724738675958	0.5	0.1544219573052398
YDL193W	0	0/-	-245.42876768112183	-45785.11360621452	136	0.029616724738675958	0.5	0.1544219573052398
YBL101C	0	0/-	-245.4457746744156	-47432.94092345238	136	0.029616724738675958	0.5	0.1544219573052398
YOL129W	-1	-/-	-245.447856426239	-27972.47646522522	34	0.029565217391304348	0.5	0.1546991960077627
YCL029C	-1	-/-	-245.45566129684448	-28147.884497642517	34	0.029513888888888888	0.5	0.15497643471028555
YGL198W	0	0/-	-245.46274316310883	-45089.78079175949	136	0.029513888888888888	0.5	0.15497643471028555
YPR164W	-1	-/-	-245.4879651069641	-26515.41201686859	34	0.029462738301559793	0.5	0.15525367341280844
YLR099C	0	0/-	-245.4896445274353	-44909.84989929199	136	0.029462738301559793	0.5	0.15525367341280844
YGL019W	-1	-/-	-245.50118732452393	-27840.253230571747	34	0.029411764705882353	0.5	0.1555309121153313
YHR076W	0	0/-	-245.5018993616104	-45774.02805566788	136	0.029411764705882353	0.5	0.1555309121153313
YDR276C	-1	-/-	-245.50195837020874	-27941.67654323578	34	0.02936096718480138	0.5	0.15580815081785418
YFL010C	0	0/0	-245.51260101795197	-44734.84264647961	136	0.02936096718480138	0.5	0.15580815081785418
YLR346C	-1	-/0	-245.51907444000244	-27278.22523164749	34	0.029310344827586206	0.5	0.15608538952037704
YFL041W	-1	-/-	-245.52838850021362	-28007.91373872757	34	0.029259896729776247	0.5	0.15636262822289992
YDR281C	-1	-/0	-245.52974796295166	-27493.069361686707	34	0.029209621993127148	0.5	0.15663986692542278
YER048C	0	0/-	-245.53000044822693	-46612.067273736	136	0.029209621993127148	0.5	0.15663986692542278
YDR127W	0	0/0	-245.55541622638702	-44025.50499558449	136	0.029209621993127148	0.5	0.15663986692542278
YOR171C	-1	-/-	-245.55775356292725	-28561.673404693604	34	0.029159519725557463	0.5	0.15691710562794567
YML028W	-1	-/-	-245.55877017974854	-26171.657721042633	34	0.02910958904109589	0.5	0.15719434433046853
YNL330C	-1	-/-	-245.57277154922485	-28332.872658729553	34	0.02905982905982906	0.5	0.1574715830329914
YNL251C	-1	-/-	-245.5829381942749	-27472.288588523865	34	0.02901023890784983	0.5	0.15774882173551427
YMR156C	-1	-/-	-245.61472082138062	-27907.170051574707	34	0.028960817717206135	0.5	0.15802606043803716
YFL007W	0	0/-	-245.63124537467957	-45619.964401602745	136	0.028960817717206135	0.5	0.15802606043803716
YMR101C	-1	-/-	-245.64621782302856	-26466.40186738968	34	0.02891156462585034	0.5	0.15830329914056002
YDR205W	-1	-/-	-245.647629737854	-27274.08063364029	34	0.028862478777589132	0.5	0.1585805378430829
YKR099C-A	0	0/-	-245.64984047412872	-45688.06317675114	136	0.028862478777589132	0.5	0.1585805378430829
YNL137C	0	0/-	-245.65155160427094	-45634.48600459099	136	0.028862478777589132	0.5	0.1585805378430829
YOR103C	-1	-/-	-245.65658044815063	-27786.518228530884	34	0.0288135593220339	0.5	0.15885777654560576
YBR179C	-1	-/-	-245.65779304504395	-27071.122734069824	34	0.028764805414551606	0.5	0.15913501524812865
YER141W	0	0/0	-245.6613653898239	-45699.6168705225	136	0.028764805414551606	0.5	0.15913501524812865
YMR119W	-1	-/-	-245.66605281829834	-27981.532484531403	34	0.028716216216216218	0.5	0.1594122539506515
YDR326C	0	0/+	-245.67087411880493	-45173.71280133724	136	0.028716216216216218	0.5	0.1594122539506515
YCR009C	-1	-/-	-245.67358779907227	-27930.084582328796	34	0.02866779089376054	0.5	0.1596894926531744
YCR029C-A	0	0/-	-245.6842051744461	-45273.36146891117	136	0.02866779089376054	0.5	0.1596894926531744
YEL002C	-1	-/-	-245.68885135650635	-27823.088538646698	34	0.02861952861952862	0.5	0.15996673135569725
YDL154W	-1	-/-	-245.68958473205566	-27453.722488880157	34	0.02857142857142857	0.5	0.16024397005822014
YPL262W	-1	-/-	-245.69479894638062	-26927.10507631302	34	0.028523489932885907	0.5	0.160521208760743
YHR115C	-1	-/-	-245.70069932937622	-27626.178003787994	34	0.02847571189279732	0.5	0.16079844746326588
YIL084C	-1	-/-	-245.70786809921265	-26484.091266155243	34	0.028428093645484948	0.5	0.16107568616578874
YDL214C	0	0/-	-245.70952653884888	-45416.93140208721	136	0.028428093645484948	0.5	0.16107568616578874
YOR204W	-1	-/-	-245.72390794754028	-27718.36000394821	34	0.028380634390651086	0.5	0.16135292486831163
YBL007C	-1	-/-	-245.74612712860107	-28353.353186130524	34	0.028333333333333332	0.5	0.16163016357083448
YAR042W	1	+/+	-245.74620819091797	-26729.000513076782	33	0.029950083194675542	0.5294117647058824	0.16163016357083448
YJR158W	-1	-/-	-245.76744747161865	-26421.090510368347	34	0.029900332225913623	0.5294117647058824	0.16190740227335737
YDR432W	-1	-/-	-245.77411365509033	-26974.150596141815	34	0.029850746268656716	0.5294117647058824	0.16218464097588023
YMR025W	-1	-/-	-245.77777576446533	-27400.86407661438	34	0.029801324503311258	0.5294117647058824	0.16246187967840311
YML115C	-1	-/-	-245.77800369262695	-28168.935202121735	34	0.02975206611570248	0.5294117647058824	0.16273911838092597
YMR225C	-1	-/-	-245.80934476852417	-27743.7416472435	34	0.0297029702970297	0.5294117647058824	0.16301635708344886
YDR107C	0	0/-	-245.81154692173004	-45402.23401749134	136	0.0297029702970297	0.5294117647058824	0.16301635708344886
YER179W	-1	-/-	-245.81896781921387	-27048.33027935028	34	0.029654036243822075	0.5294117647058824	0.16329359578597172
YDR479C	-1	-/-	-245.83877611160278	-28126.001883983612	34	0.029605263157894735	0.5294117647058824	0.1635708344884946
YDL179W	0	0/-	-245.8434797525406	-45578.70765721798	136	0.029605263157894735	0.5294117647058824	0.1635708344884946
YER011W	0	0/-	-245.84738910198212	-44735.23194479942	136	0.029605263157894735	0.5294117647058824	0.1635708344884946
YJR059W	-1	-/-	-245.84995412826538	-28428.77557659149	34	0.029556650246305417	0.5294117647058824	0.16384807319101746
YFL028C	0	0/-	-245.8516904115677	-46102.68512403965	136	0.029556650246305417	0.5294117647058824	0.16384807319101746
YPR140W	-1	-/-	-245.85434675216675	-28162.444365501404	34	0.029508196721311476	0.5294117647058824	0.16412531189354035
YOR380W	-1	-/-	-245.85557651519775	-28157.68705177307	34	0.029459901800327332	0.5294117647058824	0.1644025505960632
YOR189W	0	0/-	-245.8637660741806	-45893.43937730789	136	0.029459901800327332	0.5294117647058824	0.1644025505960632
YGL100W	-1	-/-	-245.87098789215088	-28190.43586397171	34	0.029411764705882353	0.5294117647058824	0.1646797892985861
YDR218C	-1	-/-	-245.872887134552	-26431.88739681244	34	0.02936378466557912	0.5294117647058824	0.16495702800110895
YNR049C	-1	-/-	-245.87347030639648	-26810.526151180267	34	0.029315960912052116	0.5294117647058824	0.16523426670363184
YLL024C	-1	-/-	-245.87592458724976	-27362.84979915619	34	0.02926829268292683	0.5294117647058824	0.1655115054061547
YDR384C	-1	-/-	-245.91839838027954	-27370.272414684296	34	0.02922077922077922	0.5294117647058824	0.16578874410867758
YER063W	0	0/-	-245.91913604736328	-44607.07084441185	136	0.02922077922077922	0.5294117647058824	0.16578874410867758
YDR329C	-1	-/-	-245.9370880126953	-27569.150560855865	34	0.029173419773095625	0.5294117647058824	0.16606598281120044
YGL038C	-1	-/-	-245.93985271453857	-27878.156125068665	34	0.02912621359223301	0.5294117647058824	0.16634322151372333
YBL066C	0	0/-	-245.94440615177155	-45628.29740309715	136	0.02912621359223301	0.5294117647058824	0.16634322151372333
YIL088C	0	0/-	-245.9618308544159	-46167.10439097881	136	0.02912621359223301	0.5294117647058824	0.16634322151372333
YBL037W	0	0/-	-245.96479523181915	-45165.183567523956	136	0.02912621359223301	0.5294117647058824	0.16634322151372333
YGR171C	-1	-/-	-245.96746253967285	-27370.08358335495	34	0.029079159935379646	0.5294117647058824	0.16662046021624619
YJR004C	-1	-/-	-245.97384786605835	-27878.79612493515	34	0.02903225806451613	0.5294117647058824	0.16689769891876907
YGR244C	-1	-/-	-245.97618770599365	-27696.10036802292	34	0.028985507246376812	0.5294117647058824	0.16717493762129193
YNL042W	-1	-/-	-245.97900199890137	-27647.265336990356	34	0.028938906752411574	0.5294117647058824	0.16745217632381482
YAL024C	-1	-/-	-245.98302793502808	-27691.48152732849	34	0.028892455858747994	0.5294117647058824	0.16772941502633767
YGL059W	0	0/-	-245.98401165008545	-46058.47257244587	136	0.028892455858747994	0.5294117647058824	0.16772941502633767
YLL028W	0	0/-	-245.9897108078003	-45407.49138653278	136	0.028892455858747994	0.5294117647058824	0.16772941502633767
YLR187W	0	0/-	-245.99884641170502	-45155.42579519749	136	0.028892455858747994	0.5294117647058824	0.16772941502633767
YDR208W	-1	-/-	-246.00241804122925	-28458.670082092285	34	0.028846153846153848	0.5294117647058824	0.16800665372886056
YER125W	-1	-/-	-246.00957918167114	-27838.701367855072	34	0.0288	0.5294117647058824	0.16828389243138342
YBL022C	-1	-/-	-246.02038145065308	-28780.81169986725	34	0.02875399361022364	0.5294117647058824	0.1685611311339063
YIL153W	-1	-/-	-246.03860664367676	-28571.10954427719	34	0.028708133971291867	0.5294117647058824	0.16883836983642916
YDL134C	-1	-/-	-246.03965377807617	-28798.67777299881	34	0.028662420382165606	0.5294117647058824	0.16911560853895205
YKL038W	-1	-/-	-246.04120779037476	-26915.891753673553	34	0.028616852146263912	0.5294117647058824	0.1693928472414749
YPL119C	-1	-/-	-246.0416293144226	-27997.108689308167	34	0.02857142857142857	0.5294117647058824	0.1696700859439978
YLR219W	-1	-/-	-246.04776859283447	-28775.503710269928	34	0.028526148969889066	0.5294117647058824	0.16994732464652065
YLR452C	-1	-/-	-246.07064199447632	-28125.771288871765	34	0.028481012658227847	0.5294117647058824	0.17022456334904354
YJL172W	0	0/-	-246.07153522968292	-45899.49015939236	136	0.028481012658227847	0.5294117647058824	0.17022456334904354
YDR421W	-1	-/-	-246.07660102844238	-28291.913910388947	34	0.02843601895734597	0.5294117647058824	0.1705018020515664
YJR151C	0	0/-	-246.0952855348587	-45015.812556266785	136	0.02843601895734597	0.5294117647058824	0.1705018020515664
YMR026C	-1	-/-	-246.0978798866272	-28422.198885440826	34	0.028391167192429023	0.5294117647058824	0.17077904075408928
YFL018C	-1	-/-	-246.10473918914795	-28501.749168872833	34	0.028346456692913385	0.5294117647058824	0.17105627945661214
YOR178C	-1	-/-	-246.11712312698364	-28238.106095790863	34	0.02830188679245283	0.5294117647058824	0.17133351815913503
YGL179C	0	0/-	-246.1288205385208	-45229.0651525259	136	0.02830188679245283	0.5294117647058824	0.17133351815913503
YLR188W	0	0/-	-246.14851236343384	-45401.80798149109	136	0.02830188679245283	0.5294117647058824	0.17133351815913503
YDR236C	-1	-/-	-246.155517578125	-27381.79625892639	34	0.0282574568288854	0.5294117647058824	0.1716107568616579
YKR084C	0	0/-	-246.1588897705078	-45821.89117336273	136	0.0282574568288854	0.5294117647058824	0.1716107568616579
YKL168C	0	0/-	-246.16702091693878	-46106.551318883896	136	0.0282574568288854	0.5294117647058824	0.1716107568616579
YKL084W	-1	-/-	-246.17108535766602	-27297.550089359283	34	0.02821316614420063	0.5294117647058824	0.17188799556418077
YPR128C	-1	-/-	-246.17260599136353	-27540.834698677063	34	0.028169014084507043	0.5294117647058824	0.17216523426670363
YPL174C	-1	-/-	-246.18829202651978	-28068.026209831238	34	0.028125	0.5294117647058824	0.1724424729692265
YDR474C	0	0/-	-246.19448447227478	-46448.99491071701	136	0.028125	0.5294117647058824	0.1724424729692265
YCR040W	-1	-/-	-246.19802379608154	-26505.296807289124	34	0.028081123244929798	0.5294117647058824	0.17271971167174938
YKL167C	0	0/-	-246.1993693113327	-45159.5670055151	136	0.028081123244929798	0.5294117647058824	0.17271971167174938
YDR375C	-1	-/-	-246.20082759857178	-27579.189091682434	34	0.028037383177570093	0.5294117647058824	0.17299695037427223
YGL194C	-1	-/-	-246.21347045898438	-27796.346594810486	34	0.027993779160186624	0.5294117647058824	0.17327418907679512
YJR099W	0	0/-	-246.227956533432	-45629.6542429924	136	0.027993779160186624	0.5294117647058824	0.17327418907679512
YCR097WB	0	0/-	-246.26532554626465	-46067.74731218815	136	0.027993779160186624	0.5294117647058824	0.17327418907679512
YNL138W-A	0	0/-	-246.2708420753479	-45630.391199469566	136	0.027993779160186624	0.5294117647058824	0.17327418907679512
YLR332W	-1	-/-	-246.28371953964233	-27273.84290933609	34	0.027950310559006212	0.5294117647058824	0.17355142777931798
YDR383C	0	0/-	-246.2949903011322	-45888.62198853493	136	0.027950310559006212	0.5294117647058824	0.17355142777931798
YKL217W	0	0/-	-246.31274735927582	-45269.63365626335	136	0.027950310559006212	0.5294117647058824	0.17355142777931798
YGR249W	-1	-/-	-246.32598304748535	-27684.275094032288	34	0.027906976744186046	0.5294117647058824	0.17382866648184087
YDR430C	0	0/-	-246.33372712135315	-45331.15603637695	136	0.027906976744186046	0.5294117647058824	0.17382866648184087
YHL030W	0	0/-	-246.33385848999023	-46400.82410669327	136	0.027906976744186046	0.5294117647058824	0.17382866648184087
YBR037C	-1	-/-	-246.33594799041748	-27246.682485103607	34	0.02786377708978328	0.5294117647058824	0.17410590518436372
YOL059W	-1	-/0	-246.33939409255981	-26095.982184410095	34	0.027820710973724884	0.5294117647058824	0.1743831438868866
YLR390W	0	0/-	-246.39926147460938	-44772.042624115944	136	0.027820710973724884	0.5294117647058824	0.1743831438868866
YER093C	-1	-/-	-246.42007637023926	-27209.65547800064	34	0.027777777777777776	0.5294117647058824	0.17466038258940947
YGR279C	-1	-/-	-246.43255233764648	-27984.412373542786	34	0.02773497688751926	0.5294117647058824	0.17493762129193235
YPL098C	-1	-/-	-246.4371371269226	-27294.021540641785	34	0.027692307692307693	0.5294117647058824	0.1752148599944552
YOR221C	-1	-/-	-246.4441270828247	-28449.593574523926	34	0.027649769585253458	0.5294117647058824	0.1754920986969781
YPL061W	-1	-/-	-246.45315647125244	-26776.666692495346	34	0.027607361963190184	0.5294117647058824	0.17576933739950096
YER115C	0	0/-	-246.45633924007416	-45840.90461432934	136	0.027607361963190184	0.5294117647058824	0.17576933739950096
YMR299C	-1	-/0	-246.46538496017456	-28273.494605064392	34	0.027565084226646247	0.5294117647058824	0.17604657610202384
YFR007W	0	0/0	-246.49872732162476	-45436.801391243935	136	0.027565084226646247	0.5294117647058824	0.17604657610202384
YDL238C	0	0/-	-246.50475680828094	-47023.61225318909	136	0.027565084226646247	0.5294117647058824	0.17604657610202384
YDR079W	-1	-/-	-246.5086808204651	-28232.119702339172	34	0.027522935779816515	0.5294117647058824	0.1763238148045467
YGR282C	0	0/-	-246.51423597335815	-45204.129532814026	136	0.027522935779816515	0.5294117647058824	0.1763238148045467
YDR394W	-1	-/-	-246.51764154434204	-28517.628751277924	34	0.02748091603053435	0.5294117647058824	0.1766010535070696
YHR050W	-1	-/-	-246.52300262451172	-27840.652184009552	34	0.027439024390243903	0.5294117647058824	0.17687829220959245
YLR384C	-1	-/-	-246.52645206451416	-29134.52938222885	34	0.0273972602739726	0.5294117647058824	0.17715553091211533
YOR185C	-1	-/-	-246.54248714447021	-27579.74007844925	34	0.02735562310030395	0.5294117647058824	0.1774327696146382
YDR330W	-1	-/-	-246.5573492050171	-28089.0968875885	34	0.027314112291350532	0.5294117647058824	0.17771000831716108
YIR013C	-1	-/-	-246.55765867233276	-26566.04414987564	34	0.02727272727272727	0.5294117647058824	0.17798724701968394
YER164W	-1	-/-	-246.56277656555176	-27812.227863788605	34	0.02723146747352496	0.5294117647058824	0.17826448572220682
YKL213C	-1	-/-	-246.58271503448486	-28329.98654651642	34	0.027190332326283987	0.5294117647058824	0.17854172442472968
YGL048C	-1	-/-	-246.58574628829956	-28830.990743637085	34	0.027149321266968326	0.5294117647058824	0.17881896312725257
YKR028W	-1	-/-	-246.58876657485962	-28456.8458237648	34	0.02710843373493976	0.5294117647058824	0.17909620182977543
YNR064C	-1	-/0	-246.5909070968628	-27051.70462703705	34	0.02706766917293233	0.5294117647058824	0.1793734405322983
YDR073W	-1	-/-	-246.60853719711304	-28074.280457019806	34	0.02702702702702703	0.5294117647058824	0.17965067923482117
YDR452W	0	0/0	-246.60909473896027	-46396.897377491	136	0.02702702702702703	0.5294117647058824	0.17965067923482117
YPL085W	-1	-/-	-246.61184167861938	-27464.052657604218	34	0.026986506746626688	0.5294117647058824	0.17992791793734406
YDL141W	0	0/0	-246.61319625377655	-44911.08204269409	136	0.026986506746626688	0.5294117647058824	0.17992791793734406
YOR358W	0	0/-	-246.613707780838	-45631.47448217869	136	0.026986506746626688	0.5294117647058824	0.17992791793734406
YPL219W	0	0/-	-246.61962270736694	-45261.79733085632	136	0.026986506746626688	0.5294117647058824	0.17992791793734406
YCR083W	-1	-/-	-246.621723651886	-29039.811068058014	34	0.02694610778443114	0.5294117647058824	0.18020515663986691
YMR272C	-1	-/-	-246.63052034378052	-28000.240827083588	34	0.026905829596412557	0.5294117647058824	0.1804823953423898
YOR129C	-1	-/-	-246.63542079925537	-27964.527631759644	34	0.026865671641791045	0.5294117647058824	0.18075963404491266
YLR128W	0	0/-	-246.640683054924	-45381.30523478985	136	0.026865671641791045	0.5294117647058824	0.18075963404491266
YLR356W	0	0/-	-246.65680193901062	-45602.764271736145	136	0.026865671641791045	0.5294117647058824	0.18075963404491266
YER160C	-1	-/-	-246.668044090271	-26995.517240047455	34	0.026825633383010434	0.5294117647058824	0.18103687274743555
YHR186C	-1	-/-	-246.68206119537354	-28093.95818758011	34	0.026785714285714284	0.5294117647058824	0.1813141114499584
YOR124C	0	0/-	-246.70355570316315	-46635.837198495865	136	0.026785714285714284	0.5294117647058824	0.1813141114499584
YDL195W	-1	-/-	-246.70717430114746	-28091.386199474335	34	0.02674591381872214	0.5294117647058824	0.1815913501524813
YDL004W	-1	-/-	-246.7133231163025	-27936.524985313416	34	0.026706231454005934	0.5294117647058824	0.18186858885500415
YGL252C	-1	-/-	-246.7177505493164	-28424.867838859558	34	0.02666666666666667	0.5294117647058824	0.18214582755752703
YJR016C	0	0/0	-246.73930442333221	-45962.930956721306	136	0.02666666666666667	0.5294117647058824	0.18214582755752703
YOR280C	0	0/0	-246.74027621746063	-46343.79771733284	136	0.02666666666666667	0.5294117647058824	0.18214582755752703
YGL001C	-1	-/-	-246.74688959121704	-27360.15303182602	34	0.026627218934911243	0.5294117647058824	0.1824230662600499
YDR178W	-1	-/-	-246.752836227417	-27820.771377563477	34	0.026587887740029542	0.5294117647058824	0.18270030496257278
YDR099W	-1	-/-	-246.7617802619934	-27569.9346408844	34	0.02654867256637168	0.5294117647058824	0.18297754366509564
YBL005W-B	-1	-/-	-246.76244068145752	-26863.067573070526	34	0.026509572901325478	0.5294117647058824	0.18325478236761852
YMR070W	-1	-/-	-246.76406955718994	-28188.842139720917	34	0.026470588235294117	0.5294117647058824	0.18353202107014138
YOR176W	0	0/0	-246.76727044582367	-44835.40112423897	136	0.026470588235294117	0.5294117647058824	0.18353202107014138
YOR273C	0	0/-	-246.77852773666382	-46590.98772358894	136	0.026470588235294117	0.5294117647058824	0.18353202107014138
YLR224W	-1	-/-	-246.77892112731934	-26768.969939231873	34	0.02643171806167401	0.5294117647058824	0.18380925977266427
YOL081W	0	0/-	-246.8009890317917	-45598.359726428986	136	0.02643171806167401	0.5294117647058824	0.18380925977266427
YIL031W	-1	-/-	-246.81819820404053	-27859.314703464508	34	0.026392961876832845	0.5294117647058824	0.18408649847518713
YOR175C	0	0/-	-246.83652079105377	-44769.12120258808	136	0.026392961876832845	0.5294117647058824	0.18408649847518713
YGR238C	-1	-/-	-246.83891534805298	-28208.546651363373	34	0.02635431918008785	0.5294117647058824	0.18436373717771
YHR072W-A	-1	-/-	-246.85746383666992	-26464.94055891037	34	0.02631578947368421	0.5294117647058824	0.18464097588023287
YKL175W	-1	-/-	-246.8724775314331	-27832.693662166595	34	0.026277372262773723	0.5294117647058824	0.18491821458275576
YLR347C	-1	-/-	-246.87939643859863	-27005.367505550385	34	0.026239067055393587	0.5294117647058824	0.18519545328527862
YPL270W	-1	-/-	-246.8883457183838	-27996.024075508118	34	0.026200873362445413	0.5294117647058824	0.1854726919878015
YKR098C	0	0/-	-246.89054596424103	-44951.88878118992	136	0.026200873362445413	0.5294117647058824	0.1854726919878015
YNR055C	0	0/-	-246.8921902179718	-44907.39468443394	136	0.026200873362445413	0.5294117647058824	0.1854726919878015
YOR349W	-1	-/-	-246.89358043670654	-27841.220232963562	34	0.02616279069767442	0.5294117647058824	0.18574993069032436
YNL059C	-1	-/-	-246.90001821517944	-28242.838340759277	34	0.026124818577648767	0.5294117647058824	0.18602716939284725
YDR166C	-1	-/-	-246.90132904052734	-28225.590423107147	34	0.02608695652173913	0.5294117647058824	0.1863044080953701
YAL044C	-1	-/-	-246.9043049812317	-26942.99180316925	34	0.02604920405209841	0.5294117647058824	0.186581646797893
YGR020C	-1	-/-	-246.9079737663269	-27808.89578294754	34	0.02601156069364162	0.5294117647058824	0.18685888550041585
YBR140C	0	0/-	-246.90890777111053	-45698.59647893906	136	0.02601156069364162	0.5294117647058824	0.18685888550041585
YJL223C	0	0/-	-246.91492593288422	-44601.57700383663	136	0.02601156069364162	0.5294117647058824	0.18685888550041585
YOR222W	0	0/-	-246.91505646705627	-45330.78956413269	136	0.02601156069364162	0.5294117647058824	0.18685888550041585
YLR273C	0	0/0	-246.958251953125	-45548.46387445927	136	0.02601156069364162	0.5294117647058824	0.18685888550041585
YER174C	-1	-/-	-246.96573495864868	-27348.148416042328	34	0.025974025974025976	0.5294117647058824	0.18713612420293874
YHL006C	-1	-/-	-246.96725511550903	-26676.585211277008	34	0.025936599423631124	0.5294117647058824	0.1874133629054616
YKL073W	-1	-/-	-246.96877765655518	-27813.467563152313	34	0.025899280575539568	0.5294117647058824	0.18769060160798448
YBR038W	-1	-/-	-246.98223447799683	-26827.59960412979	34	0.02586206896551724	0.5294117647058824	0.18796784031050734
YGR230W	-1	-/-	-246.98677825927734	-27251.47838783264	34	0.02582496413199426	0.5294117647058824	0.18824507901303023
YER183C	-1	-/0	-246.99689483642578	-27999.855497837067	34	0.025787965616045846	0.5294117647058824	0.18852231771555308
YOR195W	-1	-/-	-247.005380153656	-28786.3822016716	34	0.02575107296137339	0.5294117647058824	0.18879955641807597
YBR294W	-1	-/-	-247.00605964660645	-27171.321544647217	34	0.025714285714285714	0.5294117647058824	0.18907679512059883
YOR241W	-1	-/0	-247.0081968307495	-29126.3765707016	34	0.025677603423680456	0.5294117647058824	0.18935403382312171
YOL123W	-1	-/-	-247.00893449783325	-27924.89389848709	34	0.02564102564102564	0.5294117647058824	0.18963127252564457
YDR169C	0	0/-	-247.01024174690247	-46658.04353225231	136	0.02564102564102564	0.5294117647058824	0.18963127252564457
YJL047C	-1	-/-	-247.0166459083557	-27496.35877943039	34	0.025604551920341393	0.5294117647058824	0.18990851122816746
YOR344C	-1	-/-	-247.01762437820435	-27374.88845014572	34	0.02556818181818182	0.5294117647058824	0.19018574993069032
YIL072W	-1	-/-	-247.01984024047852	-27477.98117876053	34	0.02553191489361702	0.5294117647058824	0.1904629886332132
YKL034W	-1	-/-	-247.02456855773926	-29097.83285188675	34	0.025495750708215296	0.5294117647058824	0.19074022733573606
YMR154C	0	0/-	-247.0387350320816	-45736.652836441994	136	0.025495750708215296	0.5294117647058824	0.19074022733573606
YDL231C	-1	-/-	-247.06003189086914	-27373.92968940735	34	0.02545968882602546	0.5294117647058824	0.19101746603825895
YOR304W	-1	-/-	-247.0609269142151	-28462.72840166092	34	0.025423728813559324	0.5294117647058824	0.1912947047407818
YBR157C	0	0/0	-247.06116461753845	-45729.097700834274	136	0.025423728813559324	0.5294117647058824	0.1912947047407818
YFL062W	0	0/-	-247.0636352300644	-45548.40025985241	136	0.025423728813559324	0.5294117647058824	0.1912947047407818
YOL156W	-1	-/-	-247.06418085098267	-27140.090720176697	34	0.02538787023977433	0.5294117647058824	0.1915719434433047
YKL174C	0	0/-	-247.06817507743835	-44779.62842452526	136	0.02538787023977433	0.5294117647058824	0.1915719434433047
YOR090C	0	0/-	-247.0780609846115	-45792.29947030544	136	0.02538787023977433	0.5294117647058824	0.1915719434433047
YHR134W	0	0/-	-247.08318901062012	-44928.25622689724	136	0.02538787023977433	0.5294117647058824	0.1915719434433047
YNR035C	-1	-/-	-247.08743953704834	-27746.006425857544	34	0.02535211267605634	0.5294117647058824	0.19184918214582755
YDR534C	0	0/-	-247.09960877895355	-45156.07363843918	136	0.02535211267605634	0.5294117647058824	0.19184918214582755
YLR390W-A	-1	-/-	-247.10946989059448	-27151.611153125763	34	0.02531645569620253	0.5294117647058824	0.19212642084835044
YLR289W	0	0/0	-247.1138392686844	-45590.508670926094	136	0.02531645569620253	0.5294117647058824	0.19212642084835044
YFL005W	-1	-/-	-247.13215589523315	-27508.803608894348	34	0.025280898876404494	0.5294117647058824	0.1924036595508733
YBR255W	0	0/0	-247.13391947746277	-46509.28220462799	136	0.025280898876404494	0.5294117647058824	0.1924036595508733
YPL074W	0	0/0	-247.13501644134521	-46463.533398509026	136	0.025280898876404494	0.5294117647058824	0.1924036595508733
YMR261C	0	0/-	-247.15450012683868	-46526.057112932205	136	0.025280898876404494	0.5294117647058824	0.1924036595508733
YEL047C	0	0/-	-247.1549379825592	-45223.524022340775	136	0.025280898876404494	0.5294117647058824	0.1924036595508733
YIR032C	0	0/-	-247.1640121936798	-45519.98976933956	136	0.025280898876404494	0.5294117647058824	0.1924036595508733
YEL025C	0	0/0	-247.17613351345062	-45079.78223443031	136	0.025280898876404494	0.5294117647058824	0.1924036595508733
YNL214W	-1	-/-	-247.18873357772827	-28280.417682647705	34	0.025245441795231416	0.5294117647058824	0.19268089825339618
YMR281W	-1	-/-	-247.19492149353027	-27204.53370809555	34	0.025210084033613446	0.5294117647058824	0.19295813695591904
YJR140C	-1	-/-	-247.19958019256592	-27929.275921344757	34	0.025174825174825177	0.5294117647058824	0.19323537565844193
YEL007W	0	0/0	-247.20745205879211	-45670.006314754486	136	0.025174825174825177	0.5294117647058824	0.19323537565844193
YDR135C	-1	-/-	-247.21656131744385	-27875.90165090561	34	0.025139664804469275	0.5294117647058824	0.19351261436096479
YKR003W	1	+/+	-247.21819686889648	-27683.93563604355	33	0.026499302649930265	0.5588235294117647	0.19351261436096479
YOR209C	-1	-/-	-247.22715854644775	-27797.302600860596	34	0.026462395543175487	0.5588235294117647	0.19378985306348767
YDR084C	0	0/0	-247.2339997291565	-46393.83447051048	136	0.026462395543175487	0.5588235294117647	0.19378985306348767
YHR075C	-1	-/-	-247.2428331375122	-28725.31376838684	34	0.02642559109874826	0.5588235294117647	0.19406709176601053
YML132W	-1	-/-	-247.24775505065918	-27368.67519378662	34	0.02638888888888889	0.5588235294117647	0.19434433046853342
YPL241C	-1	-/-	-247.25004529953003	-27522.17184305191	34	0.026352288488210817	0.5588235294117647	0.19462156917105627
YEL070W	0	0/0	-247.25029492378235	-45451.08642685413	136	0.026352288488210817	0.5588235294117647	0.19462156917105627
YOR375C	0	0/0	-247.25246369838715	-45232.94574391842	136	0.026352288488210817	0.5588235294117647	0.19462156917105627
YBR223C	-1	-/-	-247.25607109069824	-27487.124138355255	34	0.02631578947368421	0.5588235294117647	0.19489880787357916
YER096W	0	0/-	-247.2691754102707	-45668.963250756264	136	0.02631578947368421	0.5588235294117647	0.19489880787357916
YKR054C	-1	-/-	-247.27677392959595	-27071.372128009796	34	0.02627939142461964	0.5588235294117647	0.19517604657610202
YAL017W	-1	-/-	-247.28339195251465	-28399.542888641357	34	0.026243093922651933	0.5588235294117647	0.1954532852786249
YKL141W	-1	-/-	-247.2924189567566	-27766.02081012726	34	0.02620689655172414	0.5588235294117647	0.19573052398114776
YGR059W	-1	-/-	-247.30051231384277	-26042.62971019745	34	0.026170798898071626	0.5588235294117647	0.19600776268367065
YLR443W	0	0/-	-247.30453097820282	-45423.20104491711	136	0.026170798898071626	0.5588235294117647	0.19600776268367065
YLR070C	0	0/0	-247.30729341506958	-45197.79982447624	136	0.026170798898071626	0.5588235294117647	0.19600776268367065
YGL026C	0	0/0	-247.30962193012238	-44873.990220189095	136	0.026170798898071626	0.5588235294117647	0.19600776268367065
YOR147W	-1	-/-	-247.31076765060425	-27726.214656352997	34	0.026134800550206328	0.5588235294117647	0.1962850013861935
YJR104C	-1	-/-	-247.3113021850586	-27085.819121837616	34	0.0260989010989011	0.5588235294117647	0.1965622400887164
YDL161W	-1	-/-	-247.3329586982727	-27883.18550157547	34	0.02606310013717421	0.5588235294117647	0.19683947879123925
YER162C	-1	-/-	-247.33550596237183	-28684.310159683228	34	0.026027397260273973	0.5588235294117647	0.19711671749376214
YGR038W	-1	-/-	-247.3367519378662	-27985.41031742096	34	0.025991792065663474	0.5588235294117647	0.197393956196285
YKR046C	-1	-/-	-247.33860731124878	-27921.159601211548	34	0.025956284153005466	0.5588235294117647	0.19767119489880788
YDR475C	0	0/-	-247.3474737405777	-45937.64465224743	136	0.025956284153005466	0.5588235294117647	0.19767119489880788
YOR117W	-1	-/-	-247.35492658615112	-28479.271128177643	34	0.02592087312414734	0.5588235294117647	0.19794843360133074
YER180C	0	0/-	-247.3689408302307	-45383.49904131889	136	0.02592087312414734	0.5588235294117647	0.19794843360133074
YLR353W	-1	-/-	-247.37605905532837	-28117.073980808258	34	0.025885558583106268	0.5588235294117647	0.19822567230385363
YDL239C	0	0/-	-247.38068211078644	-46519.685665011406	136	0.025885558583106268	0.5588235294117647	0.19822567230385363
YOR324C	0	0/-	-247.3966020345688	-45123.531992673874	136	0.025885558583106268	0.5588235294117647	0.19822567230385363
YNL052W	0	0/-	-247.41641235351562	-46236.03785252571	136	0.025885558583106268	0.5588235294117647	0.19822567230385363
YGL136C	-1	-/-	-247.41778898239136	-28472.651661396027	34	0.02585034013605442	0.5588235294117647	0.1985029110063765
YIL117C	-1	-/0	-247.41942262649536	-27700.788368225098	34	0.025815217391304348	0.5588235294117647	0.19878014970889937
YML025C	-1	-/-	-247.43581104278564	-27631.99857568741	34	0.025780189959294438	0.5588235294117647	0.19905738841142223
YPL018W	-1	-/-	-247.441472530365	-26886.96346473694	34	0.025745257452574527	0.5588235294117647	0.19933462711394512
YJL037W	0	0/-	-247.4431209564209	-45090.49885177612	136	0.025745257452574527	0.5588235294117647	0.19933462711394512
YJL210W	-1	-/-	-247.4482398033142	-27178.531918525696	34	0.02571041948579161	0.5588235294117647	0.19961186581646798
YPR074C	-1	-/0	-247.4537148475647	-28123.382899284363	34	0.025675675675675677	0.5588235294117647	0.19988910451899086
YGL020C	-1	-/-	-247.4577078819275	-28363.30853319168	34	0.02564102564102564	0.5588235294117647	0.20016634322151372
YDR244W	-1	-/-	-247.46115255355835	-28129.24732685089	34	0.025606469002695417	0.5588235294117647	0.2004435819240366
YHR079C	-1	-/-	-247.4840497970581	-27715.11774635315	34	0.02557200538358008	0.5588235294117647	0.20072082062655947
YMR009W	0	0/0	-247.50144219398499	-45205.56536030769	136	0.02557200538358008	0.5588235294117647	0.20072082062655947
YMR263W	-1	-/-	-247.5059175491333	-28863.560411453247	34	0.025537634408602152	0.5588235294117647	0.20099805932908235
YDR253C	0	0/-	-247.52345204353333	-45492.80290031433	136	0.025537634408602152	0.5588235294117647	0.20099805932908235
YNR047W	-1	-/+	-247.52789449691772	-28680.356028556824	34	0.025503355704697986	0.5588235294117647	0.2012752980316052
YHR142W	-1	-/-	-247.5282621383667	-27962.68177318573	34	0.02546916890080429	0.5588235294117647	0.2015525367341281
YNL230C	-1	-/-	-247.53828763961792	-27289.281546592712	34	0.025435073627844713	0.5588235294117647	0.20182977543665095
YDR304C	0	0/-	-247.56004559993744	-44736.52572059631	136	0.025435073627844713	0.5588235294117647	0.20182977543665095
YGR288W	-1	-/-	-247.56703662872314	-27676.767051696777	34	0.02540106951871658	0.5588235294117647	0.20210701413917384
YJR127C	-1	-/-	-247.57029724121094	-28440.319554805756	34	0.025367156208277702	0.5588235294117647	0.2023842528416967
YLR359W	0	0/-	-247.57679092884064	-45968.2808560133	136	0.025367156208277702	0.5588235294117647	0.2023842528416967
YBR114W	-1	-/-	-247.58392524719238	-28381.473663806915	34	0.025333333333333333	0.5588235294117647	0.20266149154421959
YPR021C	-1	-/-	-247.59007740020752	-28316.382254123688	34	0.02529960053262317	0.5588235294117647	0.20293873024674244
YDR126W	-1	-/-	-247.59629678726196	-27532.93953847885	34	0.02526595744680851	0.5588235294117647	0.20321596894926533
YGR270W	-1	-/-	-247.60396480560303	-28338.850599765778	34	0.025232403718459494	0.5588235294117647	0.2034932076517882
YGL093W	-1	-/-	-247.60540866851807	-28323.33753681183	34	0.025198938992042442	0.5588235294117647	0.20377044635431107
YGL023C	0	0/-	-247.6114217042923	-45642.90369486809	136	0.025198938992042442	0.5588235294117647	0.20377044635431107
YKL199C	0	0/-	-247.61159145832062	-45840.830152869225	136	0.025198938992042442	0.5588235294117647	0.20377044635431107
YAL009W	-1	-/-	-247.64767789840698	-27575.972447395325	34	0.025165562913907286	0.5588235294117647	0.20404768505683393
YPL015C	-1	-/-	-247.6749038696289	-27670.65647983551	34	0.02513227513227513	0.5588235294117647	0.20432492375935682
YKR007W	-1	-/-	-247.67522859573364	-28171.44017314911	34	0.02509907529722589	0.5588235294117647	0.20460216246187968
YER090W	0	0/0	-247.67622411251068	-44998.089893221855	136	0.02509907529722589	0.5588235294117647	0.20460216246187968
YOR132W	-1	-/-	-247.6823296546936	-28155.377598285675	34	0.025065963060686015	0.5588235294117647	0.20487940116440256
YDL232W	-1	-/-	-247.6826777458191	-27403.611752986908	34	0.025032938076416336	0.5588235294117647	0.20515663986692542
YER177W	-1	-/-	-247.6951003074646	-27856.742274284363	34	0.025	0.5588235294117647	0.2054338785694483
YPL269W	-1	-/-	-247.7044587135315	-28330.652044296265	34	0.024967148488830485	0.5588235294117647	0.20571111727197117
YFL038C	-1	-/-	-247.7188377380371	-27828.812651634216	34	0.024934383202099737	0.5588235294117647	0.20598835597449405
YDR466W	0	0/-	-247.72544932365417	-45071.87373507023	136	0.024934383202099737	0.5588235294117647	0.20598835597449405
YCL012W	-1	-/-	-247.73174619674683	-26703.63416481018	34	0.02490170380078637	0.5588235294117647	0.2062655946770169
YDL182W	0	0/-	-247.73787927627563	-44236.539554834366	136	0.02490170380078637	0.5588235294117647	0.2062655946770169
YHR008C	-1	-/-	-247.75585746765137	-28054.58665752411	34	0.024869109947643978	0.5588235294117647	0.2065428333795398
YJL113W	-1	-/-	-247.76562213897705	-26648.273250102997	34	0.02483660130718954	0.5588235294117647	0.20682007208206266
YOR161C	0	0/-	-247.78330504894257	-46126.595598340034	136	0.02483660130718954	0.5588235294117647	0.20682007208206266
YPL159C	-1	-/-	-247.78585577011108	-28110.925415039062	34	0.024804177545691905	0.5588235294117647	0.20709731078458551
YML019W	-1	-/-	-247.79044818878174	-27710.10508775711	34	0.024771838331160364	0.5588235294117647	0.2073745494871084
YOR288C	-1	-/-	-247.79142236709595	-27760.219253063202	34	0.024739583333333332	0.5588235294117647	0.20765178818963126
YBR216C	-1	-/-	-247.79189538955688	-28393.35005903244	34	0.0247074122236671	0.5588235294117647	0.20792902689215415
YKL198C	0	0/-	-247.79207265377045	-46208.13909602165	136	0.0247074122236671	0.5588235294117647	0.20792902689215415
YPR115W	0	0/-	-247.80455458164215	-44862.56732797623	136	0.0247074122236671	0.5588235294117647	0.20792902689215415
YPR111W	-1	-/-	-247.8382329940796	-28790.785217285156	34	0.024675324675324677	0.5588235294117647	0.208206265594677
YER026C	-1	-/-	-247.85035753250122	-28200.107437610626	34	0.02464332036316472	0.5588235294117647	0.2084835042971999
YFR049W	0	0/-	-247.85777699947357	-46518.128776073456	136	0.02464332036316472	0.5588235294117647	0.2084835042971999
YBR033W	0	0/-	-247.8596626520157	-45254.859405875206	136	0.02464332036316472	0.5588235294117647	0.2084835042971999
YML034W	-1	-/-	-247.85966300964355	-28630.752284526825	34	0.02461139896373057	0.5588235294117647	0.20876074299972275
YER190W	-1	-/-	-247.8606777191162	-26607.610870838165	34	0.02457956015523933	0.5588235294117647	0.20903798170224563
YCR020C	-1	-/-	-247.86203718185425	-28050.002206802368	34	0.02454780361757106	0.5588235294117647	0.2093152204047685
YGR189C	0	0/-	-247.8627905845642	-45729.90900409222	136	0.02454780361757106	0.5588235294117647	0.2093152204047685
YBR227C	0	0/-	-247.87481784820557	-46320.821714520454	136	0.02454780361757106	0.5588235294117647	0.2093152204047685
YAL042W	-1	-/-	-247.88826084136963	-27552.622197151184	34	0.024516129032258065	0.5588235294117647	0.20959245910729138
YKL157W	0	0/0	-247.89944219589233	-45426.67012488842	136	0.024516129032258065	0.5588235294117647	0.20959245910729138
YPR106W	0	0/-	-247.90510749816895	-45523.39645433426	136	0.024516129032258065	0.5588235294117647	0.20959245910729138
YAL062W	0	0/0	-247.9051969051361	-45741.11510229111	136	0.024516129032258065	0.5588235294117647	0.20959245910729138
YDR146C	-1	-/-	-247.90698146820068	-28121.15033340454	34	0.024484536082474227	0.5588235294117647	0.20986969780981424
YLR300W	0	0/-	-247.9114167690277	-45395.066105246544	136	0.024484536082474227	0.5588235294117647	0.20986969780981424
YGL092W	-1	-/-	-247.9197335243225	-27917.64382982254	34	0.02445302445302445	0.5588235294117647	0.21014693651233712
YBR118W	-1	-/-	-247.92399549484253	-27044.217183113098	34	0.02442159383033419	0.5588235294117647	0.21042417521485998
YOR085W	-1	-/-	-247.92492771148682	-27946.55053138733	34	0.024390243902439025	0.5588235294117647	0.21070141391738287
YDL070W	0	0/-	-247.92974948883057	-46105.627514243126	136	0.024390243902439025	0.5588235294117647	0.21070141391738287
YNL004W	-1	-/-	-247.93976068496704	-28119.687096118927	34	0.02435897435897436	0.5588235294117647	0.21097865261990573
YIL121W	-1	-/-	-247.94902181625366	-27919.729604244232	34	0.024327784891165175	0.5588235294117647	0.2112558913224286
YDR074W	0	0/-	-247.95824432373047	-46234.96214592457	136	0.024327784891165175	0.5588235294117647	0.2112558913224286
YDR098C	-1	-/-	-247.96337938308716	-27932.35553741455	34	0.024296675191815855	0.5588235294117647	0.21153313002495147
YOR065W	0	0/-	-247.96346485614777	-45333.6613945961	136	0.024296675191815855	0.5588235294117647	0.21153313002495147
YKL221W	0	0/-	-247.97131633758545	-45401.124006032944	136	0.024296675191815855	0.5588235294117647	0.21153313002495147
YJR006W	-1	-/-	-247.98297119140625	-28160.264861106873	34	0.024265644955300127	0.5588235294117647	0.21181036872747436
YKR004C-A	0	0/-	-248.001495718956	-45389.380397319794	136	0.024265644955300127	0.5588235294117647	0.21181036872747436
YLR447C	-1	-/-	-248.0039520263672	-26974.987899780273	34	0.02423469387755102	0.5588235294117647	0.21208760742999722
YPL189C-A	0	0/-	-248.01909911632538	-45905.308951973915	136	0.02423469387755102	0.5588235294117647	0.21208760742999722
YDL120W	-1	-/-	-248.0519404411316	-27414.60155773163	34	0.024203821656050957	0.5588235294117647	0.2123648461325201
YBL082C	-1	-/-	-248.05408573150635	-28053.868718624115	34	0.024173027989821884	0.5588235294117647	0.21264208483504296
YGL062W	-1	-/-	-248.06067514419556	-27805.072957515717	34	0.0241423125794155	0.5588235294117647	0.21291932353756585
YKL193C	-1	-/-	-248.06285762786865	-28015.926760673523	34	0.024111675126903553	0.5588235294117647	0.2131965622400887
YML032C	-1	-/-	-248.06296062469482	-28482.616780281067	34	0.024081115335868188	0.5588235294117647	0.2134738009426116
YNL090W	-1	-/-	-248.06610536575317	-28392.927874565125	34	0.024050632911392405	0.5588235294117647	0.21375103964513445
YNR008W	-1	-/-	-248.08444213867188	-27881.839933872223	34	0.02402022756005057	0.5588235294117647	0.21402827834765734
YIL094C	0	0/0	-248.08464968204498	-45372.67089223862	136	0.02402022756005057	0.5588235294117647	0.21402827834765734
YGR252W	-1	-/-	-248.09526014328003	-28128.961440086365	34	0.023989898989898988	0.5588235294117647	0.2143055170501802
YJL146W	-1	-/-	-248.10564804077148	-28410.36766386032	34	0.02395964691046658	0.5588235294117647	0.21458275575270308
YOR028C	-1	-/-	-248.10901880264282	-28316.93161869049	34	0.02392947103274559	0.5588235294117647	0.21485999445522594
YDL171C	0	0/0	-248.10932755470276	-45078.07377266884	136	0.02392947103274559	0.5588235294117647	0.21485999445522594
YDL100C	-1	-/-	-248.14018487930298	-26857.090765476227	34	0.02389937106918239	0.5588235294117647	0.21513723315774883
YNL006W	-1	-/-	-248.1470332145691	-27872.75044965744	34	0.02386934673366834	0.5588235294117647	0.21541447186027168
YDR197W	0	0/-	-248.15477406978607	-45397.085934877396	136	0.02386934673366834	0.5588235294117647	0.21541447186027168
YJL026W	-1	-/-	-248.1575345993042	-26969.273741722107	34	0.02383939774153074	0.5588235294117647	0.21569171056279457
YDR035W	0	0/0	-248.15941786766052	-45382.19758784771	136	0.02383939774153074	0.5588235294117647	0.21569171056279457
YBL089W	0	0/-	-248.16952240467072	-46029.55438601971	136	0.02383939774153074	0.5588235294117647	0.21569171056279457
YMR186W	-1	-/-	-248.17937183380127	-27346.937000751495	34	0.023809523809523808	0.5588235294117647	0.21596894926531743
YBR012W-B	-1	-/-	-248.18465566635132	-26999.90856552124	34	0.023779724655819776	0.5588235294117647	0.21624618796784031
YJL145W	1	+/+	-248.1948447227478	-28771.712517261505	33	0.025	0.5882352941176471	0.21624618796784031
YER065C	-1	-/-	-248.19805192947388	-27766.080918312073	34	0.024968789013732832	0.5882352941176471	0.21652342667036317
YMR212C	-1	-/0	-248.20265340805054	-28227.59987926483	34	0.02493765586034913	0.5882352941176471	0.21680066537288606
YPR093C	-1	-/-	-248.20294284820557	-28483.686680316925	34	0.024906600249066	0.5882352941176471	0.21707790407540892
YBR083W	-1	-/-	-248.20937824249268	-27690.65488433838	34	0.024875621890547265	0.5882352941176471	0.2173551427779318
YGL084C	-1	-/-	-248.20948886871338	-28047.102585315704	34	0.024844720496894408	0.5882352941176471	0.21763238148045466
YFL050C	-1	-/-	-248.2095651626587	-27767.533113479614	34	0.02481389578163772	0.5882352941176471	0.21790962018297755
YPL128C	-1	-/-	-248.22332239151	-28497.654935836792	34	0.024783147459727387	0.5882352941176471	0.2181868588855004
YNR052C	-1	-/-	-248.227436542511	-27703.8762383461	34	0.024752475247524754	0.5882352941176471	0.2184640975880233
YIL135C	-1	-/-	-248.22749137878418	-28761.188185214996	34	0.024721878862793572	0.5882352941176471	0.21874133629054615
YGR165W	-1	-/-	-248.22819566726685	-27791.523084640503	34	0.024691358024691357	0.5882352941176471	0.21901857499306904
YER153C	0	0/-	-248.2457845211029	-45230.617221951485	136	0.024691358024691357	0.5882352941176471	0.21901857499306904
YDR142C	-1	-/-	-248.2487874031067	-27788.371166229248	34	0.02466091245376079	0.5882352941176471	0.2192958136955919
YJL093C	-1	-/-	-248.2524175643921	-27777.78890657425	34	0.024630541871921183	0.5882352941176471	0.21957305239811478
YDR488C	-1	-/-	-248.261953830719	-26414.970530986786	34	0.024600246002460024	0.5882352941176471	0.21985029110063764
YDR411C	-1	-/-	-248.28913402557373	-28026.660814762115	34	0.02457002457002457	0.5882352941176471	0.22012752980316053
YNL091W	-1	-/-	-248.29214906692505	-27812.11076593399	34	0.024539877300613498	0.5882352941176471	0.22040476850568338
YCR032W	0	0/-	-248.29495096206665	-45768.40194106102	136	0.024539877300613498	0.5882352941176471	0.22040476850568338
YER051W	-1	-/-	-248.29561758041382	-27981.698853969574	34	0.024509803921568627	0.5882352941176471	0.22068200720820627
YGL134W	0	0/-	-248.30244076251984	-45498.250400304794	136	0.024509803921568627	0.5882352941176471	0.22068200720820627
YJR044C	-1	-/-	-248.33809900283813	-27685.260190486908	34	0.02447980416156671	0.5882352941176471	0.22095924591072913
YEL038W	0	0/0	-248.34476387500763	-44128.11230361462	136	0.02447980416156671	0.5882352941176471	0.22095924591072913
YDL220C	-1	-/-	-248.3514289855957	-26954.065247535706	34	0.02444987775061125	0.5882352941176471	0.22123648461325202
YLR035C	-1	-/-	-248.3539538383484	-27987.067853927612	34	0.02442002442002442	0.5882352941176471	0.22151372331577487
YKL218C	0	0/-	-248.35774421691895	-46092.969408631325	136	0.02442002442002442	0.5882352941176471	0.22151372331577487
YIR034C	0	0/0	-248.36918377876282	-45768.622304320335	136	0.02442002442002442	0.5882352941176471	0.22151372331577487
YOR301W	-1	-/-	-248.39971780776978	-27738.787809848785	34	0.024390243902439025	0.5882352941176471	0.22179096201829776
YLR207W	-1	-/-	-248.4057698249817	-28106.05621767044	34	0.024360535931790498	0.5882352941176471	0.22206820072082062
YOR010C	0	0/-	-248.416677236557	-43975.68419671059	136	0.024360535931790498	0.5882352941176471	0.22206820072082062
YJR122W	0	0/-	-248.43151247501373	-45945.96825492382	136	0.024360535931790498	0.5882352941176471	0.22206820072082062
YHR185C	0	0/-	-248.4430638551712	-44330.12516057491	136	0.024360535931790498	0.5882352941176471	0.22206820072082062
YLR309C	-1	-/-	-248.44307470321655	-28005.726707935333	34	0.024330900243309004	0.5882352941176471	0.2223454394233435
YBR203W	0	0/-	-248.4450924396515	-46129.101747989655	136	0.024330900243309004	0.5882352941176471	0.2223454394233435
YNL169C	-1	-/-	-248.44693231582642	-28387.436380386353	34	0.024301336573511544	0.5882352941176471	0.22262267812586636
YJR137C	-1	-/0	-248.44881629943848	-27947.44366836548	34	0.024271844660194174	0.5882352941176471	0.22289991682838925
YML087C	0	0/0	-248.44945979118347	-44926.59724879265	136	0.024271844660194174	0.5882352941176471	0.22289991682838925
YOR187W	-1	-/-	-248.46044540405273	-27912.92778635025	34	0.024242424242424242	0.5882352941176471	0.2231771555309121
YOR249C	-1	-/-	-248.46608877182007	-27694.765254974365	34	0.024213075060532687	0.5882352941176471	0.223454394233435
YDR434W	-1	-/-	-248.48148345947266	-27294.562366962433	34	0.02418379685610641	0.5882352941176471	0.22373163293595785
YGL125W	0	0/0	-248.4959465265274	-44867.45171749592	136	0.02418379685610641	0.5882352941176471	0.22373163293595785
YGR037C	1	+/-	-248.49652099609375	-28585.95513010025	33	0.025362318840579712	0.6176470588235294	0.22373163293595785
YML050W	0	0/0	-248.4966320991516	-44953.05035853386	136	0.025362318840579712	0.6176470588235294	0.22373163293595785
YMR298W	-1	-/-	-248.4976830482483	-27256.91787338257	34	0.025331724969843185	0.6176470588235294	0.22400887163848074
YGL027C	-1	-/-	-248.5095076560974	-28241.018206119537	34	0.02530120481927711	0.6176470588235294	0.2242861103410036
YMR251W	0	0/0	-248.5175540447235	-45497.270339131355	136	0.02530120481927711	0.6176470588235294	0.2242861103410036
YOR371C	-1	-/-	-248.52043628692627	-28122.704883098602	34	0.02527075812274368	0.6176470588235294	0.22456334904352648
YLR286C	-1	-/-	-248.54131078720093	-27103.36537027359	34	0.025240384615384616	0.6176470588235294	0.22484058774604934
YKL186C	-1	-/-	-248.5452733039856	-28207.430765628815	34	0.025210084033613446	0.6176470588235294	0.22511782644857223
YOR123C	-1	-/-	-248.54715394973755	-27590.626399040222	34	0.025179856115107913	0.6176470588235294	0.2253950651510951
YFR044C	0	0/0	-248.55120742321014	-45402.32706594467	136	0.025179856115107913	0.6176470588235294	0.2253950651510951
YLL018C	0	0/-	-248.56785035133362	-45448.455377578735	136	0.025179856115107913	0.6176470588235294	0.2253950651510951
YOR116C	-1	-/-	-248.56904077529907	-28401.490428447723	34	0.025149700598802394	0.6176470588235294	0.22567230385361797
YER114C	-1	-/-	-248.57143878936768	-28761.269211292267	34	0.025119617224880382	0.6176470588235294	0.22594954255614083
YOR213C	-1	-/-	-248.57274532318115	-28023.31707048416	34	0.025089605734767026	0.6176470588235294	0.22622678125866372
YHR133C	-1	-/-	-248.57356882095337	-28795.5999045372	34	0.025059665871121718	0.6176470588235294	0.22650401996118658
YMR255W	-1	-/-	-248.58583068847656	-28401.17694711685	34	0.025029797377830752	0.6176470588235294	0.22678125866370946
YAL058W	-1	-/-	-248.5935196876526	-27717.47729730606	34	0.025	0.6176470588235294	0.22705849736623232
YML128C	-1	-/-	-248.59732103347778	-28594.45988702774	34	0.02497027348394768	0.6176470588235294	0.2273357360687552
YDR358W	-1	-/-	-248.60833644866943	-29614.903467655182	34	0.02494061757719715	0.6176470588235294	0.22761297477127806
YJL159W	0	0/-	-248.61125302314758	-45140.06476867199	136	0.02494061757719715	0.6176470588235294	0.22761297477127806
YNL322C	0	0/-	-248.62271094322205	-46155.67044186592	136	0.02494061757719715	0.6176470588235294	0.22761297477127806
YNL323W	1	+/+	-248.6234951019287	-28469.925067424774	33	0.02609727164887307	0.6470588235294118	0.22761297477127806
YNL029C	-1	-/-	-248.6337170600891	-27972.686337947845	34	0.026066350710900472	0.6470588235294118	0.22789021347380095
YHR204W	-1	-/-	-248.6359462738037	-27624.3961019516	34	0.02603550295857988	0.6470588235294118	0.2281674521763238
YOR044W	0	0/0	-248.64328289031982	-46518.61268353462	136	0.02603550295857988	0.6470588235294118	0.2281674521763238
YGL220W	0	0/-	-248.65718531608582	-46480.1661567688	136	0.02603550295857988	0.6470588235294118	0.2281674521763238
YPR154W	-1	-/-	-248.65923070907593	-28368.27340078354	34	0.026004728132387706	0.6470588235294118	0.2284446908788467
YBR287W	0	0/0	-248.66496002674103	-45970.71554720402	136	0.026004728132387706	0.6470588235294118	0.2284446908788467
YDL117W	-1	-/-	-248.66918230056763	-28179.235345840454	34	0.025974025974025976	0.6470588235294118	0.22872192958136955
YBR119W	-1	-/-	-248.68648147583008	-28616.256665706635	34	0.025943396226415096	0.6470588235294118	0.22899916828389244
YPR139C	-1	-/-	-248.68875074386597	-27932.983324050903	34	0.02591283863368669	0.6470588235294118	0.2292764069864153
YOL042W	-1	-/-	-248.6930112838745	-28129.207281589508	34	0.02588235294117647	0.6470588235294118	0.22955364568893818
YOL015W	0	0/0	-248.69631838798523	-44952.367510318756	136	0.02588235294117647	0.6470588235294118	0.22955364568893818
YPL259C	-1	-/-	-248.702702999115	-27559.103404045105	34	0.025851938895417155	0.6470588235294118	0.22983088439146104
YPL276W	-1	-/-	-248.7111496925354	-27175.162800312042	34	0.025821596244131457	0.6470588235294118	0.23010812309398393
YIL071W	0	0/-	-248.71608531475067	-45980.37208878994	136	0.025821596244131457	0.6470588235294118	0.23010812309398393
YMR208W	-1	-/-	-248.72199964523315	-27094.34246969223	34	0.02579132473622509	0.6470588235294118	0.2303853617965068
YDR354W	0	0/0	-248.72615265846252	-45894.28481554985	136	0.02579132473622509	0.6470588235294118	0.2303853617965068
YHR198C	0	0/0	-248.73608994483948	-46207.7379168272	136	0.02579132473622509	0.6470588235294118	0.2303853617965068
YHR018C	0	0/0	-248.7468855381012	-45373.638214826584	136	0.02579132473622509	0.6470588235294118	0.2303853617965068
YOR125C	0	0/0	-248.75456774234772	-44496.60049343109	136	0.02579132473622509	0.6470588235294118	0.2303853617965068
YHR108W	-1	-/-	-248.75491619110107	-28631.614121437073	34	0.02576112412177986	0.6470588235294118	0.23066260049902967
YBR205W	-1	-/-	-248.75633335113525	-27665.60387611389	34	0.025730994152046785	0.6470588235294118	0.23093983920155253
YMR038C	-1	-/-	-248.76830053329468	-26889.952768802643	34	0.02570093457943925	0.6470588235294118	0.23121707790407542
YLR097C	-1	-/-	-248.77290773391724	-28094.48175573349	34	0.025670945157526253	0.6470588235294118	0.23149431660659828
YDR301W	-1	-/-	-248.77402448654175	-28162.418251037598	34	0.02564102564102564	0.6470588235294118	0.23177155530912116
YIL042C	-1	-/-	-248.77496337890625	-29343.371770381927	34	0.025611175785797437	0.6470588235294118	0.23204879401164402
YOR179C	-1	-/-	-248.77604007720947	-28622.540335178375	34	0.02558139534883721	0.6470588235294118	0.2323260327141669
YJR160C	-1	-/-	-248.78064489364624	-26738.14081144333	34	0.025551684088269456	0.6470588235294118	0.23260327141668977
YNL156C	-1	-/-	-248.78655672073364	-28730.02495622635	34	0.025522041763341066	0.6470588235294118	0.23288051011921265
YLR228C	-1	-/-	-248.78919553756714	-27640.662308216095	34	0.02549246813441483	0.6470588235294118	0.2331577488217355
YGL053W	-1	-/0	-248.79193687438965	-28228.86632013321	34	0.02546296296296296	0.6470588235294118	0.2334349875242584
YLR246W	-1	-/-	-248.80196809768677	-28282.694004058838	34	0.025433526011560695	0.6470588235294118	0.23371222622678126
YOL012C	-1	-/-	-248.80468082427979	-28293.484848499298	34	0.025404157043879907	0.6470588235294118	0.23398946492930414
YOL011W	-1	-/-	-248.80792045593262	-27709.442245960236	34	0.025374855824682813	0.6470588235294118	0.234266703631827
YKL095W	-1	-/-	-248.8080530166626	-27859.145686149597	34	0.02534562211981567	0.6470588235294118	0.2345439423343499
YGR106C	0	0/0	-248.8085778951645	-45928.99428844452	136	0.02534562211981567	0.6470588235294118	0.2345439423343499
YOR110W	-1	-/-	-248.81325340270996	-28235.537264823914	34	0.02531645569620253	0.6470588235294118	0.23482118103687274
YCR093W	-1	-/-	-248.81423711776733	-27606.792652606964	34	0.02528735632183908	0.6470588235294118	0.23509841973939563
YHR139C	-1	-/-	-248.82471132278442	-28048.070286750793	34	0.02525832376578645	0.6470588235294118	0.2353756584419185
YDL048C	0	0/-	-248.82595574855804	-45567.5529242754	136	0.02525832376578645	0.6470588235294118	0.2353756584419185
YPL115C	-1	-/-	-248.82897901535034	-28087.375998020172	34	0.02522935779816514	0.6470588235294118	0.23565289714444138
YER101C	0	0/-	-248.83077907562256	-46861.854216217995	136	0.02522935779816514	0.6470588235294118	0.23565289714444138
YJL137C	0	0/0	-248.83169531822205	-44995.160377025604	136	0.02522935779816514	0.6470588235294118	0.23565289714444138
YPR175W	-1	-/-	-248.841224193573	-28505.996515750885	34	0.025200458190148912	0.6470588235294118	0.23593013584696423
YGL087C	-1	-/-	-248.85644626617432	-28122.91916847229	34	0.02517162471395881	0.6470588235294118	0.23620737454948712
YFR025C	0	0/0	-248.86002910137177	-45722.40650033951	136	0.02517162471395881	0.6470588235294118	0.23620737454948712
YLL006W	-1	-/+	-248.86042976379395	-28298.759885311127	34	0.025142857142857144	0.6470588235294118	0.23648461325200998
YOR196C	0	0/-	-248.86088597774506	-46141.664239525795	136	0.025142857142857144	0.6470588235294118	0.23648461325200998
YCR069W	0	0/-	-248.86316454410553	-45380.383732914925	136	0.025142857142857144	0.6470588235294118	0.23648461325200998
YOR104W	0	0/0	-248.87220299243927	-46233.607138991356	136	0.025142857142857144	0.6470588235294118	0.23648461325200998
YDR497C	0	0/-	-248.8776763677597	-45691.647386074066	136	0.025142857142857144	0.6470588235294118	0.23648461325200998
YGL144C	-1	-/-	-248.88074016571045	-27929.492453098297	34	0.02511415525114155	0.6470588235294118	0.23676185195453286
YHR103W	0	0/-	-248.88151288032532	-45463.219542622566	136	0.02511415525114155	0.6470588235294118	0.23676185195453286
YNL101W	-1	-/-	-248.89379692077637	-27649.2811126709	34	0.02508551881413911	0.6470588235294118	0.23703909065705572
YAL043C	-1	-/-	-248.89616680145264	-27582.493594169617	34	0.025056947608200455	0.6470588235294118	0.2373163293595786
YIL070C	-1	-/-	-248.89715003967285	-28350.124147892	34	0.02502844141069397	0.6470588235294118	0.23759356806210147
YDR322C-A	-1	-/-	-248.91233110427856	-28110.924094200134	34	0.025	0.6470588235294118	0.23787080676462435
YGR157W	-1	-/-	-248.91512775421143	-28066.762792110443	34	0.024971623155505107	0.6470588235294118	0.2381480454671472
YPL053C	-1	-/-	-248.92602157592773	-28594.84811258316	34	0.024943310657596373	0.6470588235294118	0.2384252841696701
YHR011W	-1	-/-	-248.933331489563	-27564.701799869537	34	0.02491506228765572	0.6470588235294118	0.23870252287219296
YDR229W	0	0/-	-248.9340660572052	-45861.970682263374	136	0.02491506228765572	0.6470588235294118	0.23870252287219296
YML036W	-1	-/-	-248.9532027244568	-29295.982211112976	34	0.024886877828054297	0.6470588235294118	0.23897976157471584
YNL265C	0	0/-	-248.95691430568695	-47260.22559607029	136	0.024886877828054297	0.6470588235294118	0.23897976157471584
YGR008C	-1	-/-	-248.95994758605957	-28790.056955337524	34	0.024858757062146894	0.6470588235294118	0.2392570002772387
YBL105C	-1	-/-	-248.9933910369873	-27924.522605895996	34	0.024830699774266364	0.6470588235294118	0.2395342389797616
YBL006C	-1	-/-	-249.0018286705017	-28297.369083881378	34	0.02480270574971815	0.6470588235294118	0.23981147768228445
YBL055C	-1	-/-	-249.00938415527344	-27505.88323688507	34	0.024774774774774775	0.6470588235294118	0.24008871638480733
YNL336W	0	0/-	-249.0106350183487	-44949.70503675938	136	0.024774774774774775	0.6470588235294118	0.24008871638480733
YLR466W	-1	-/-	-249.01154804229736	-27399.646957874298	34	0.024746906636670417	0.6470588235294118	0.2403659550873302
YOR286W	0	0/0	-249.01404941082	-45561.55749619007	136	0.024746906636670417	0.6470588235294118	0.2403659550873302
YLR363C	-1	-/-	-249.0188183784485	-28026.047827243805	34	0.024719101123595506	0.6470588235294118	0.24064319378985308
YDR335W	-1	-/-	-249.0194549560547	-28397.70976114273	34	0.024691358024691357	0.6470588235294118	0.24092043249237594
YOL137W	0	0/-	-249.03803074359894	-46246.465149879456	136	0.024691358024691357	0.6470588235294118	0.24092043249237594
YGL219C	-1	-/+	-249.0402226448059	-28426.947485923767	34	0.02466367713004484	0.6470588235294118	0.24119767119489882
YEL030W	-1	-/-	-249.04095649719238	-28114.815684318542	34	0.02463605823068309	0.6470588235294118	0.24147490989742168
YBL057C	-1	-/-	-249.0494613647461	-28827.588812351227	34	0.024608501118568233	0.6470588235294118	0.24175214859994454
YLR342W	-1	-/-	-249.049569606781	-27148.488486289978	34	0.024581005586592177	0.6470588235294118	0.24202938730246742
YOL019W	0	0/0	-249.0554460287094	-46725.37522184849	136	0.024581005586592177	0.6470588235294118	0.24202938730246742
YMR323W	0	0/-	-249.06088483333588	-45336.36292874813	136	0.024581005586592177	0.6470588235294118	0.24202938730246742
YJL212C	0	0/-	-249.0630830526352	-46215.983679533005	136	0.024581005586592177	0.6470588235294118	0.24202938730246742
YPR171W	-1	-/-	-249.06566190719604	-28113.488127708435	34	0.024553571428571428	0.6470588235294118	0.24230662600499028
YHR189W	0	0/-	-249.07655096054077	-45308.90549314022	136	0.024553571428571428	0.6470588235294118	0.24230662600499028
YKR058W	0	0/0	-249.07779490947723	-46591.64428734779	136	0.024553571428571428	0.6470588235294118	0.24230662600499028
YDR297W	-1	-/-	-249.08900213241577	-27454.879240512848	34	0.024526198439241916	0.6470588235294118	0.24258386470751317
YFL009W	-1	-/-	-249.09434032440186	-27639.67134666443	34	0.024498886414253896	0.6470588235294118	0.24286110341003603
YHR154W	-1	-/-	-249.0974202156067	-28273.850561141968	34	0.024471635150166853	0.6470588235294118	0.24313834211255891
YIR015W	-1	-/-	-249.10047340393066	-26908.41370201111	34	0.024444444444444446	0.6470588235294118	0.24341558081508177
YDR331W	-1	-/-	-249.10769271850586	-26845.812313079834	34	0.0244173140954495	0.6470588235294118	0.24369281951760466
YDR454C	0	0/-	-249.11258745193481	-47123.09904778004	136	0.0244173140954495	0.6470588235294118	0.24369281951760466
YNR031C	-1	-/-	-249.11624383926392	-28149.549453258514	34	0.024390243902439025	0.6470588235294118	0.24397005822012752
YLL001W	-1	-/-	-249.11768102645874	-28422.763243198395	34	0.024363233665559248	0.6470588235294118	0.2442472969226504
YER104W	-1	-/-	-249.12143802642822	-28331.2753739357	34	0.024336283185840708	0.6470588235294118	0.24452453562517326
YFL036W	-1	-/-	-249.12839889526367	-27452.438623428345	34	0.02430939226519337	0.6470588235294118	0.24480177432769615
YKL210W	0	0/-	-249.1298747062683	-46661.51544189453	136	0.02430939226519337	0.6470588235294118	0.24480177432769615
YGL225W	-1	-/-	-249.13392448425293	-28457.700379371643	34	0.024282560706401765	0.6470588235294118	0.245079013030219
YBR005W	0	0/-	-249.13875591754913	-46261.156202316284	136	0.024282560706401765	0.6470588235294118	0.245079013030219
YPR019W	-1	-/-	-249.14482736587524	-28017.431373119354	34	0.024255788313120176	0.6470588235294118	0.2453562517327419
YDR372C	-1	-/-	-249.1557378768921	-28169.271975517273	34	0.024229074889867842	0.6470588235294118	0.24563349043526475
YJL186W	-1	-/-	-249.20004749298096	-28111.979172706604	34	0.0242024202420242	0.6470588235294118	0.24591072913778764
YOL060C	-1	-/-	-249.20383644104004	-29171.636767864227	34	0.024175824175824177	0.6470588235294118	0.2461879678403105
YNL280C	-1	-/-	-249.20437240600586	-26961.224718093872	34	0.024149286498353458	0.6470588235294118	0.24646520654283338
YGL139W	0	0/-	-249.2158558368683	-46090.074550151825	136	0.024149286498353458	0.6470588235294118	0.24646520654283338
YOR150W	-1	-/-	-249.21712732315063	-28617.799774169922	34	0.02412280701754386	0.6470588235294118	0.24674244524535624
YER089C	-1	-/-	-249.23299074172974	-27411.079878807068	34	0.024096385542168676	0.6470588235294118	0.24701968394787913
YDR238C	-1	-/-	-249.23720741271973	-27075.87006187439	34	0.024070021881838075	0.6470588235294118	0.24729692265040198
YMR158C-A	0	0/0	-249.23906075954437	-45431.94303536415	136	0.024070021881838075	0.6470588235294118	0.24729692265040198
YOR384W	0	0/-	-249.2412281036377	-45856.246153116226	136	0.024070021881838075	0.6470588235294118	0.24729692265040198
YDR486C	-1	-/-	-249.24689149856567	-28650.58094739914	34	0.024043715846994537	0.6470588235294118	0.24757416135292487
YOR042W	0	0/-	-249.25069451332092	-46723.34238553047	136	0.024043715846994537	0.6470588235294118	0.24757416135292487
YDL237W	0	0/-	-249.2507667541504	-44726.72970247269	136	0.024043715846994537	0.6470588235294118	0.24757416135292487
YKL067W	0	0/-	-249.26141691207886	-46335.38907790184	136	0.024043715846994537	0.6470588235294118	0.24757416135292487
YGR255C	0	0/0	-249.2627044916153	-45837.07560658455	136	0.024043715846994537	0.6470588235294118	0.24757416135292487
YNL130C-A	0	0/0	-249.26454436779022	-46221.98797369003	136	0.024043715846994537	0.6470588235294118	0.24757416135292487
YFL053W	0	0/-	-249.27009677886963	-45225.87337255478	136	0.024043715846994537	0.6470588235294118	0.24757416135292487
YOR118W	0	0/0	-249.2738472223282	-45781.508618950844	136	0.024043715846994537	0.6470588235294118	0.24757416135292487
YLR005W	-1	-/-	-249.2782688140869	-27852.260739326477	34	0.024017467248908297	0.6470588235294118	0.24785140005544773
YDL197C	-1	-/-	-249.28797340393066	-28520.38803577423	34	0.023991275899672846	0.6470588235294118	0.24812863875797062
YPR183W	-1	-/-	-249.28878164291382	-27411.08531999588	34	0.023965141612200435	0.6470588235294118	0.24840587746049347
YDL087C	-1	-/-	-249.28956699371338	-28670.695384025574	34	0.023939064200217627	0.6470588235294118	0.24868311616301636
YKR100C	0	0/-	-249.2933475971222	-46683.35029351711	136	0.023939064200217627	0.6470588235294118	0.24868311616301636
YLR262C-A	0	0/-	-249.2991589307785	-45737.818330168724	136	0.023939064200217627	0.6470588235294118	0.24868311616301636
YKL043W	-1	-/-	-249.29954719543457	-27787.225081920624	34	0.02391304347826087	0.6470588235294118	0.24896035486553922
YIR029W	0	0/-	-249.30249619483948	-46015.104521751404	136	0.02391304347826087	0.6470588235294118	0.24896035486553922
YAL021C	-1	-/-	-249.30506324768066	-27326.207493305206	34	0.023887079261672096	0.6470588235294118	0.2492375935680621
YDR156W	-1	-/-	-249.3061056137085	-27607.562610149384	34	0.02386117136659436	0.6470588235294118	0.24951483227058496
YGL124C	-1	-/-	-249.3082218170166	-28386.095323562622	34	0.023835319609967497	0.6470588235294118	0.24979207097310785
YMR318C	0	0/0	-249.31175482273102	-46077.41117608547	136	0.023835319609967497	0.6470588235294118	0.24979207097310785
YDR485C	-1	-/-	-249.31189346313477	-28196.211361408234	34	0.023809523809523808	0.6470588235294118	0.25006930967563074
YJL039C	-1	-/-	-249.3234806060791	-28552.82247209549	34	0.023783783783783784	0.6470588235294118	0.25034654837815357
YJR029W	-1	-/-	-249.32827425003052	-27055.968121528625	34	0.023758099352051837	0.6470588235294118	0.25062378708067645
YPL066W	0	0/-	-249.3452172279358	-44892.08081519604	136	0.023758099352051837	0.6470588235294118	0.25062378708067645
YBR136W	-1	-/-	-249.3538498878479	-27524.253438472748	34	0.023732470334412083	0.6470588235294118	0.25090102578319934
YGL237C	0	0/-	-249.36323034763336	-46528.55422925949	136	0.023732470334412083	0.6470588235294118	0.25090102578319934
YMR264W	-1	-/-	-249.37224340438843	-27918.66513109207	34	0.023706896551724137	0.6470588235294118	0.2511782644857222
YLR438W	0	0/0	-249.3731313943863	-45303.83291006088	136	0.023706896551724137	0.6470588235294118	0.2511782644857222
YJR090C	-1	-/-	-249.37685108184814	-29516.42913389206	34	0.023681377825618945	0.6470588235294118	0.25145550318824506
YJL035C	-1	-/-	-249.40787553787231	-28957.99589920044	34	0.023655913978494623	0.6470588235294118	0.25173274189076794
YKL195W	-1	-/-	-249.40927934646606	-28070.10893535614	34	0.023630504833512353	0.6470588235294118	0.2520099805932908
YHR029C	0	0/-	-249.41532766819	-46549.73950064182	136	0.023630504833512353	0.6470588235294118	0.2520099805932908
YLL043W	-1	-/-	-249.41922807693481	-27685.914950847626	34	0.023605150214592276	0.6470588235294118	0.2522872192958137
YKL161C	0	0/-	-249.42961597442627	-45305.67567241192	136	0.023605150214592276	0.6470588235294118	0.2522872192958137
YGR243W	0	0/-	-249.44128000736237	-46354.98640501499	136	0.023605150214592276	0.6470588235294118	0.2522872192958137
YJL052W	-1	-/-	-249.44303464889526	-27895.312957286835	34	0.023579849946409433	0.6470588235294118	0.25256445799833654
YDR498C	-1	-/-	-249.4534945487976	-27311.970717906952	34	0.023554603854389723	0.6470588235294118	0.25284169670085943
YBR192W	-1	-/-	-249.46959018707275	-28633.031064987183	34	0.023529411764705882	0.6470588235294118	0.2531189354033823
YLR381W	-1	-/-	-249.47778987884521	-27206.24413871765	34	0.023504273504273504	0.6470588235294118	0.2533961741059052
YOR163W	0	0/-	-249.48093950748444	-46233.98173689842	136	0.023504273504273504	0.6470588235294118	0.2533961741059052
YHR082C	-1	-/-	-249.48529767990112	-28241.102849960327	34	0.023479188900747065	0.6470588235294118	0.25367341280842803
YLR165C	-1	-/-	-249.48993015289307	-28164.50773715973	34	0.023454157782515993	0.6470588235294118	0.2539506515109509
YBR003W	0	0/-	-249.49089169502258	-46983.17772614956	136	0.023454157782515993	0.6470588235294118	0.2539506515109509
YDR349C	0	0/-	-249.49232935905457	-44521.32012832165	136	0.023454157782515993	0.6470588235294118	0.2539506515109509
YKL165C	-1	-/-	-249.49446058273315	-28558.053027153015	34	0.023429179978700747	0.6470588235294118	0.2542278902134738
YDR033W	0	0/0	-249.5080040693283	-46074.24811792374	136	0.023429179978700747	0.6470588235294118	0.2542278902134738
YNL005C	0	0/-	-249.5142946243286	-46409.70526444912	136	0.023429179978700747	0.6470588235294118	0.2542278902134738
YKL159C	0	0/-	-249.53719925880432	-46632.48085308075	136	0.023429179978700747	0.6470588235294118	0.2542278902134738
YHR004C	-1	-/-	-249.54124307632446	-27924.417415618896	34	0.023404255319148935	0.6470588235294118	0.2545051289159967
YLL050C	-1	-/-	-249.54178142547607	-27779.81848669052	34	0.023379383634431455	0.6470588235294118	0.2547823676185195
YDL200C	-1	-/-	-249.54781675338745	-28628.587454319	34	0.02335456475583864	0.6470588235294118	0.2550596063210424
YBR107C	-1	-/-	-249.55258560180664	-27886.725352287292	34	0.02332979851537646	0.6470588235294118	0.2553368450235653
YIL126W	-1	-/-	-249.57710886001587	-28251.488015651703	34	0.023305084745762712	0.6470588235294118	0.2556140837260882
YDR181C	-1	-/-	-249.5798568725586	-29164.696176052094	34	0.02328042328042328	0.6470588235294118	0.255891322428611
YIL050W	0	0/-	-249.58219373226166	-46219.45187687874	136	0.02328042328042328	0.6470588235294118	0.255891322428611
YAL048C	0	0/-	-249.58700740337372	-45547.07256114483	136	0.02328042328042328	0.6470588235294118	0.255891322428611
YBR111C	0	0/-	-249.59052538871765	-45035.738444805145	136	0.02328042328042328	0.6470588235294118	0.255891322428611
YLR375W	0	0/-	-249.59224593639374	-45289.90876972675	136	0.02328042328042328	0.6470588235294118	0.255891322428611
YGL157W	0	0/0	-249.59684133529663	-45430.12264549732	136	0.02328042328042328	0.6470588235294118	0.255891322428611
YGL143C	-1	-/-	-249.60218477249146	-28771.625131607056	34	0.023255813953488372	0.6470588235294118	0.2561685611311339
YJR153W	-1	-/-	-249.60922145843506	-27263.521562099457	34	0.023231256599788808	0.6470588235294118	0.2564457998336568
YDR223W	0	0/-	-249.6220725774765	-45869.6933760643	136	0.023231256599788808	0.6470588235294118	0.2564457998336568
YMR313C	-1	-/-	-249.63035583496094	-28184.501366615295	34	0.023206751054852322	0.6470588235294118	0.25672303853617967
YBR230C	0	0/-	-249.63605284690857	-46936.13469672203	136	0.023206751054852322	0.6470588235294118	0.25672303853617967
YDL115C	-1	-/0	-249.64054918289185	-28787.832212924957	34	0.023182297154899896	0.6470588235294118	0.2570002772387025
YLR248W	-1	-/-	-249.64071416854858	-28813.55889558792	34	0.023157894736842106	0.6470588235294118	0.2572775159412254
YML078W	-1	-/-	-249.64117860794067	-27848.483544826508	34	0.023133543638275498	0.6470588235294118	0.2575547546437483
YMR302C	-1	-/-	-249.6621594429016	-29427.426538467407	34	0.023109243697478993	0.6470588235294118	0.25783199334627116
YBR201W	-1	-/-	-249.66306447982788	-28160.475812911987	34	0.023084994753410283	0.6470588235294118	0.258109232048794
YDR287W	0	0/-	-249.66405701637268	-47604.43277382851	136	0.023084994753410283	0.6470588235294118	0.258109232048794
YDR337W	-1	-/-	-249.66470098495483	-28035.100407123566	34	0.023060796645702306	0.6470588235294118	0.2583864707513169
YER004W	0	0/0	-249.6649717092514	-46767.92472970486	136	0.023060796645702306	0.6470588235294118	0.2583864707513169
YLR259C	-1	-/-	-249.6656675338745	-27897.607934951782	34	0.023036649214659685	0.6470588235294118	0.25866370945383976
YAL032C	-1	-/-	-249.66841888427734	-27578.59466934204	34	0.02301255230125523	0.6470588235294118	0.25894094815636265
YPL084W	-1	-/-	-249.67717027664185	-28748.92588376999	34	0.022988505747126436	0.6470588235294118	0.2592181868588855
YNL275W	-1	-/-	-249.68242931365967	-27586.84139060974	34	0.022964509394572025	0.6470588235294118	0.25949542556140837
YPL283C	-1	-/-	-249.6857852935791	-27022.255024909973	34	0.022940563086548488	0.6470588235294118	0.25977266426393125
YDR201W	-1	-/-	-249.69041967391968	-28149.888644218445	34	0.022916666666666665	0.6470588235294118	0.26004990296645414
YPL027W	0	0/-	-249.69453167915344	-44511.39295208454	136	0.022916666666666665	0.6470588235294118	0.26004990296645414
YHR017W	0	0/0	-249.69537329673767	-46413.28520786762	136	0.022916666666666665	0.6470588235294118	0.26004990296645414
YBR234C	-1	-/-	-249.69867706298828	-28982.638454437256	34	0.022892819979188347	0.6470588235294118	0.26032714166897697
YLR182W	-1	-/-	-249.7004165649414	-28430.967890262604	34	0.02286902286902287	0.6470588235294118	0.26060438037149986
YDL224C	-1	-/-	-249.71469402313232	-28700.590225696564	34	0.02284527518172378	0.6470588235294118	0.26088161907402274
YMR293C	-1	-/-	-249.71800804138184	-27998.642683506012	34	0.022821576763485476	0.6470588235294118	0.2611588577765456
YGL240W	-1	-/-	-249.73690509796143	-26741.524179935455	34	0.022797927461139896	0.6470588235294118	0.26143609647906846
YMR063W	0	0/-	-249.7375590801239	-45221.51793849468	136	0.022797927461139896	0.6470588235294118	0.26143609647906846
YJL087C	-1	-/-	-249.74482679367065	-28871.663874149323	34	0.022774327122153208	0.6470588235294118	0.26171333518159134
YDR393W	-1	-/-	-249.74708127975464	-27415.39638566971	34	0.022750775594622543	0.6470588235294118	0.26199057388411423
YLR410W	-1	-/0	-249.7600245475769	-28268.28088903427	34	0.022727272727272728	0.6470588235294118	0.2622678125866371
YGR077C	-1	-/-	-249.77044582366943	-27805.371909618378	34	0.022703818369453045	0.6470588235294118	0.26254505128915995
YMR159C	0	0/-	-249.79030740261078	-45758.53749036789	136	0.022703818369453045	0.6470588235294118	0.26254505128915995
YBL102W	-1	-/-	-249.7985954284668	-28002.962016105652	34	0.02268041237113402	0.6470588235294118	0.26282228999168283
YOL027C	-1	-/-	-249.80355215072632	-27929.82682800293	34	0.02265705458290422	0.6470588235294118	0.2630995286942057
YHR079C-A	-1	-/-	-249.80587434768677	-27095.29319000244	34	0.02263374485596708	0.6470588235294118	0.2633767673967286
YNL310C	-1	-/-	-249.81262254714966	-27954.558456897736	34	0.022610483042137718	0.6470588235294118	0.26365400609925144
YKR008W	-1	-/-	-249.8187141418457	-27726.578944683075	34	0.022587268993839837	0.6470588235294118	0.2639312448017743
YER053C	-1	-/-	-249.8245530128479	-29096.360288143158	34	0.022564102564102566	0.6470588235294118	0.2642084835042972
YNL129W	-1	-/-	-249.8408603668213	-28903.059369564056	34	0.022540983606557378	0.6470588235294118	0.2644857222068201
YNR030W	-1	-/-	-249.84829902648926	-27457.74155330658	34	0.022517911975435005	0.6470588235294118	0.2647629609093429
YOL083W	0	0/-	-249.8527970314026	-45674.52933037281	136	0.022517911975435005	0.6470588235294118	0.2647629609093429
YJR117W	0	0/-	-249.857323884964	-46056.850497841835	136	0.022517911975435005	0.6470588235294118	0.2647629609093429
YBR210W	-1	-/-	-249.8607726097107	-27446.846364974976	34	0.022494887525562373	0.6470588235294118	0.2650401996118658
YHR025W	0	0/0	-249.871227145195	-46772.86797749996	136	0.022494887525562373	0.6470588235294118	0.2650401996118658
YBL098W	-1	-/-	-249.8969864845276	-27755.463923931122	34	0.02247191011235955	0.6470588235294118	0.2653174383143887
YGL226W	0	0/-	-249.8997175693512	-46223.404509902	136	0.02247191011235955	0.6470588235294118	0.2653174383143887
YLR404W	0	0/-	-249.90019750595093	-46035.21654713154	136	0.02247191011235955	0.6470588235294118	0.2653174383143887
YKL129C	-1	-/-	-249.90530824661255	-27940.831109523773	34	0.022448979591836733	0.6470588235294118	0.2655946770169116
YGR271W	0	0/-	-249.90555441379547	-46122.00649368763	136	0.022448979591836733	0.6470588235294118	0.2655946770169116
YDR350C	0	0/-	-249.92402625083923	-46526.64477825165	136	0.022448979591836733	0.6470588235294118	0.2655946770169116
YGR116W	-1	-/-	-249.9270830154419	-27769.354972839355	34	0.022426095820591234	0.6470588235294118	0.2658719157194344
YOR219C	0	0/-	-249.93229973316193	-45982.00867986679	136	0.022426095820591234	0.6470588235294118	0.2658719157194344
YNL246W	-1	-/-	-249.93359518051147	-28232.618181228638	34	0.02240325865580448	0.6470588235294118	0.2661491544219573
YOR184W	0	0/-	-249.93836212158203	-45731.66770684719	136	0.02240325865580448	0.6470588235294118	0.2661491544219573
YML085C	-1	-/-	-249.93860006332397	-27999.803606510162	34	0.022380467955239063	0.6470588235294118	0.2664263931244802
YOR230W	-1	-/-	-249.94223833084106	-27509.706901550293	34	0.022357723577235773	0.6470588235294118	0.2667036318270031
YER017C	-1	-/-	-249.95834493637085	-28414.840079784393	34	0.02233502538071066	0.6470588235294118	0.2669808705295259
YOL147C	-1	-/-	-249.96184730529785	-27921.905776023865	34	0.02231237322515213	0.6470588235294118	0.2672581092320488
YJR102C	-1	-/-	-249.96883630752563	-28162.960329055786	34	0.022289766970618033	0.6470588235294118	0.2675353479345717
YLR088W	-1	-/-	-249.97629022598267	-28140.050981998444	34	0.022267206477732792	0.6470588235294118	0.26781258663709456
YHL022C	-1	-/-	-249.97665214538574	-26703.3239235878	34	0.022244691607684528	0.6470588235294118	0.2680898253396174
YLR398C	-1	-/-	-249.97764778137207	-28618.925549030304	34	0.022222222222222223	0.6470588235294118	0.2683670640421403
YFL006W	0	0/-	-249.989927649498	-46379.37515747547	136	0.022222222222222223	0.6470588235294118	0.2683670640421403
YBR243C	-1	-/-	-250.001793384552	-27182.55809736252	34	0.022199798183652877	0.6470588235294118	0.26864430274466317
YBR078W	0	0/-	-250.0231031179428	-45871.451722979546	136	0.022199798183652877	0.6470588235294118	0.26864430274466317
YER047C	0	0/0	-250.02555906772614	-46505.567283153534	136	0.022199798183652877	0.6470588235294118	0.26864430274466317
YKR001C	-1	-/-	-250.04240322113037	-28381.091558933258	34	0.02217741935483871	0.6470588235294118	0.26892154144718605
YDR405W	0	0/-	-250.04274380207062	-45192.55976521969	136	0.02217741935483871	0.6470588235294118	0.26892154144718605
YBR166C	0	0/0	-250.052166223526	-46872.52722930908	136	0.02217741935483871	0.6470588235294118	0.26892154144718605
YLR201C	-1	-/0	-250.0540747642517	-29120.51362991333	34	0.022155085599194362	0.6470588235294118	0.2691987801497089
YLR206W	-1	-/-	-250.06932497024536	-28932.936104774475	34	0.022132796780684104	0.6470588235294118	0.26947601885223177
YNL139C	-1	-/-	-250.07833433151245	-27557.892325878143	34	0.022110552763819097	0.6470588235294118	0.26975325755475466
YGR295C	0	0/-	-250.0794496536255	-45517.84609735012	136	0.022110552763819097	0.6470588235294118	0.26975325755475466
YKR103W	0	0/-	-250.08492124080658	-45034.70739340782	136	0.022110552763819097	0.6470588235294118	0.26975325755475466
YER118C	-1	-/-	-250.08753538131714	-28676.83027935028	34	0.02208835341365462	0.6470588235294118	0.27003049625727754
YBR108W	0	0/-	-250.08933329582214	-45027.68174278736	136	0.02208835341365462	0.6470588235294118	0.27003049625727754
YPL271W	-1	-/-	-250.10538959503174	-28251.514263153076	34	0.022066198595787363	0.6470588235294118	0.27030773495980037
YPL076W	-1	-/-	-250.10624170303345	-27291.800807476044	34	0.022044088176352707	0.6470588235294118	0.27058497366232326
YJL180C	0	0/-	-250.11571991443634	-45560.40378332138	136	0.022044088176352707	0.6470588235294118	0.27058497366232326
YOR381W	-1	-/-	-250.11666440963745	-28597.240238666534	34	0.022022022022022022	0.6470588235294118	0.27086221236484614
YPR091C	0	0/+	-250.11984753608704	-44809.59869682789	136	0.022022022022022022	0.6470588235294118	0.27086221236484614
YDR171W	-1	-/-	-250.1290512084961	-29544.24348306656	34	0.022	0.6470588235294118	0.27113945106736903
YDR212W	-1	-/-	-250.13752126693726	-28080.818989276886	34	0.02197802197802198	0.6470588235294118	0.27141668976989186
YEL046C	0	0/0	-250.14203000068665	-45318.40550220013	136	0.02197802197802198	0.6470588235294118	0.27141668976989186
YKL096W-A	0	0/-	-250.14286291599274	-45807.30510914326	136	0.02197802197802198	0.6470588235294118	0.27141668976989186
YDR343C	-1	-/-	-250.14711809158325	-28308.361617088318	34	0.021956087824351298	0.6470588235294118	0.27169392847241475
YGR211W	-1	-/-	-250.17888259887695	-27098.864771842957	34	0.02193419740777667	0.6470588235294118	0.27197116717493763
YLR093C	0	0/-	-250.18728983402252	-45997.79011142254	136	0.02193419740777667	0.6470588235294118	0.27197116717493763
YER057C	0	0/0	-250.1979956626892	-45169.138533592224	136	0.02193419740777667	0.6470588235294118	0.27197116717493763
YDL190C	-1	-/-	-250.20450496673584	-28426.36149787903	34	0.021912350597609563	0.6470588235294118	0.2722484058774605
YCR024C	0	0/-	-250.20643830299377	-45622.0651679039	136	0.021912350597609563	0.6470588235294118	0.2722484058774605
YFL024C	-1	-/-	-250.22000932693481	-28238.50035429001	34	0.021890547263681594	0.6470588235294118	0.27252564457998335
YDR150W	-1	-/-	-250.22095489501953	-28521.289628505707	34	0.02186878727634195	0.6470588235294118	0.27280288328250624
YOR377W	-1	-/0	-250.22261810302734	-26610.932459831238	34	0.021847070506454815	0.6470588235294118	0.2730801219850291
YCR036W	0	0/0	-250.22335517406464	-46816.65582573414	136	0.021847070506454815	0.6470588235294118	0.2730801219850291
YLR153C	-1	-/-	-250.22799491882324	-28060.843910694122	34	0.021825396825396824	0.6470588235294118	0.273357360687552
YGR121C	-1	-/-	-250.23877334594727	-27735.981027126312	34	0.02180376610505451	0.6470588235294118	0.27363459939007484
YJL090C	-1	-/-	-250.24125289916992	-27687.127485752106	34	0.02178217821782178	0.6470588235294118	0.2739118380925977
YHR164C	-1	-/-	-250.24941873550415	-28395.34872865677	34	0.021760633036597428	0.6470588235294118	0.2741890767951206
YDR510W	0	0/-	-250.2618339061737	-46295.45313286781	136	0.021760633036597428	0.6470588235294118	0.2741890767951206
YER027C	-1	-/-	-250.26474332809448	-27956.57316827774	34	0.021739130434782608	0.6470588235294118	0.2744663154976435
YPL054W	0	0/-	-250.2667305469513	-47061.92554092407	136	0.021739130434782608	0.6470588235294118	0.2744663154976435
YOR311C	0	0/-	-250.278218626976	-45260.73868846893	136	0.021739130434782608	0.6470588235294118	0.2744663154976435
YHL031C	-1	-/-	-250.29353761672974	-27128.652752399445	34	0.02171767028627838	0.6470588235294118	0.27474355420016633
YDR111C	0	0/0	-250.29512107372284	-45854.58573079109	136	0.02171767028627838	0.6470588235294118	0.27474355420016633
YKL053C-A	-1	-/+	-250.31278324127197	-27996.325192451477	34	0.021696252465483234	0.6470588235294118	0.2750207929026892
YDR219C	-1	-/-	-250.31534910202026	-29616.838845729828	34	0.02167487684729064	0.6470588235294118	0.2752980316052121
YGL039W	-1	-/-	-250.34899044036865	-27018.983586788177	34	0.021653543307086614	0.6470588235294118	0.275575270307735
YDR254W	-1	-/-	-250.35488080978394	-28380.222252368927	34	0.021632251720747297	0.6470588235294118	0.2758525090102578
YJL151C	0	0/-	-250.35964274406433	-45849.11684477329	136	0.021632251720747297	0.6470588235294118	0.2758525090102578
YMR062C	0	0/0	-250.37182676792145	-44636.71287763119	136	0.021632251720747297	0.6470588235294118	0.2758525090102578
YHR206W	-1	-/-	-250.37349843978882	-27658.53123474121	34	0.021611001964636542	0.6470588235294118	0.2761297477127807
YLR086W	-1	-/-	-250.3779263496399	-27311.275482177734	34	0.021589793915603533	0.6470588235294118	0.2764069864153036
YDR457W	-1	-/-	-250.37850618362427	-28062.60535812378	34	0.021568627450980392	0.6470588235294118	0.2766842251178264
YGL226C-A	-1	-/-	-250.3928565979004	-27417.563037872314	34	0.021547502448579822	0.6470588235294118	0.2769614638203493
YJL217W	0	0/0	-250.40015542507172	-45496.91613185406	136	0.021547502448579822	0.6470588235294118	0.2769614638203493
YBR160W	-1	-/-	-250.40527963638306	-28351.29300403595	34	0.021526418786692758	0.6470588235294118	0.2772387025228722
YFL046W	0	0/-	-250.40657234191895	-46922.46705210209	136	0.021526418786692758	0.6470588235294118	0.2772387025228722
YMR192W	-1	-/-	-250.4097080230713	-27120.0841422081	34	0.021505376344086023	0.6470588235294118	0.2775159412253951
YNR069C	0	0/-	-250.40975499153137	-45756.97959983349	136	0.021505376344086023	0.6470588235294118	0.2775159412253951
YKL017C	-1	-/-	-250.41756582260132	-28663.818208694458	34	0.021484375	0.6470588235294118	0.2777931799279179
YPL042C	-1	-/-	-250.41941022872925	-27469.5193901062	34	0.021463414634146343	0.6470588235294118	0.2780704186304408
YFL020C	0	0/-	-250.42343723773956	-45493.63649511337	136	0.021463414634146343	0.6470588235294118	0.2780704186304408
YLR079W	-1	-/-	-250.42630672454834	-28637.721375465393	34	0.021442495126705652	0.6470588235294118	0.2783476573329637
YHR200W	-1	-/-	-250.43367719650269	-27807.928877830505	34	0.021421616358325218	0.6470588235294118	0.27862489603548657
YBR149W	0	0/0	-250.43719708919525	-46778.260550260544	136	0.021421616358325218	0.6470588235294118	0.27862489603548657
YPR194C	0	0/+	-250.44116258621216	-45641.10807943344	136	0.021421616358325218	0.6470588235294118	0.27862489603548657
YAR015W	-1	-/-	-250.44236421585083	-28085.711857318878	34	0.021400778210116732	0.6470588235294118	0.2789021347380094
YGL248W	0	0/-	-250.45087349414825	-47401.86472249031	136	0.021400778210116732	0.6470588235294118	0.2789021347380094
YPL187W	-1	-/-	-250.45169925689697	-27733.944000720978	34	0.021379980563654033	0.6470588235294118	0.2791793734405323
YBR011C	0	0/0	-250.4867743253708	-45531.71012246609	136	0.021379980563654033	0.6470588235294118	0.2791793734405323
YGR178C	-1	-/-	-250.48911428451538	-27338.00591135025	34	0.021359223300970873	0.6470588235294118	0.27945661214305517
YDR490C	-1	-/-	-250.50026845932007	-28781.273278713226	34	0.02133850630455868	0.6470588235294118	0.27973385084557806
YLR354C	-1	-/0	-250.50088548660278	-27792.37226486206	34	0.02131782945736434	0.6470588235294118	0.2800110895481009
YJL149W	0	0/-	-250.51364052295685	-44680.35365486145	136	0.02131782945736434	0.6470588235294118	0.2800110895481009
YNR022C	0	0/-	-250.5252366065979	-46100.43043780327	136	0.02131782945736434	0.6470588235294118	0.2800110895481009
YOR120W	-1	-/-	-250.52793645858765	-29132.474660396576	34	0.021297192642787996	0.6470588235294118	0.2802883282506238
YJR060W	-1	-/-	-250.5311737060547	-27497.224544525146	34	0.02127659574468085	0.6470588235294118	0.28056556695314666
YGR185C	-1	-/-	-250.5374846458435	-29317.466436862946	34	0.021256038647342997	0.6470588235294118	0.28084280565566955
YNR004W	0	0/-	-250.54535746574402	-45099.72407853603	136	0.021256038647342997	0.6470588235294118	0.28084280565566955
YOL096C	0	0/0	-250.5536880493164	-46374.794286608696	136	0.021256038647342997	0.6470588235294118	0.28084280565566955
YOR339C	0	0/-	-250.55394768714905	-45728.4422955513	136	0.021256038647342997	0.6470588235294118	0.28084280565566955
YDR483W	-1	-/-	-250.55907583236694	-27606.429070472717	34	0.021235521235521235	0.6470588235294118	0.2811200443581924
YOL065C	-1	-/-	-250.56630945205688	-28857.598626613617	34	0.021215043394406944	0.6470588235294118	0.28139728306071526
YCR076C	0	0/-	-250.5669732093811	-45514.29385006428	136	0.021215043394406944	0.6470588235294118	0.28139728306071526
YPR052C	-1	-/-	-250.56964015960693	-27799.20086336136	34	0.02119460500963391	0.6470588235294118	0.28167452176323815
YDR275W	0	0/0	-250.56984508037567	-46532.49455785751	136	0.02119460500963391	0.6470588235294118	0.28167452176323815
YEL064C	0	0/-	-250.5736142396927	-46681.835287213326	136	0.02119460500963391	0.6470588235294118	0.28167452176323815
YJR034W	0	0/-	-250.57746160030365	-45712.590034365654	136	0.02119460500963391	0.6470588235294118	0.28167452176323815
YPL249C	-1	-/-	-250.58274793624878	-29678.033315181732	34	0.021174205967276226	0.6470588235294118	0.28195176046576104
YLL019C	-1	-/-	-250.58867692947388	-29912.628675460815	34	0.021153846153846155	0.6470588235294118	0.28222899916828387
YDL215C	0	0/0	-250.59899425506592	-46302.92874908447	136	0.021153846153846155	0.6470588235294118	0.28222899916828387
YPR002W	-1	-/-	-250.5991907119751	-26972.292292118073	34	0.021133525456292025	0.6470588235294118	0.28250623787080675
YHR086W	-1	-/-	-250.60351991653442	-28014.094239234924	34	0.02111324376199616	0.6470588235294118	0.28278347657332964
YJL080C	-1	-/-	-250.60918474197388	-28603.46976852417	34	0.02109300095877277	0.6470588235294118	0.2830607152758525
YER032W	-1	-/-	-250.63375997543335	-28221.07596874237	34	0.0210727969348659	0.6470588235294118	0.28333795397837536
YMR140W	-1	-/-	-250.63768243789673	-29267.2947845459	34	0.021052631578947368	0.6470588235294118	0.28361519268089824
YKL004W	-1	-/-	-250.6448335647583	-27277.388702392578	34	0.021032504780114723	0.6470588235294118	0.28389243138342113
YPR133W-A	-1	-/-	-250.65020418167114	-27859.04470062256	34	0.021012416427889206	0.6470588235294118	0.284169670085944
YNL334C	-1	-/-	-250.66329956054688	-27182.740800857544	34	0.02099236641221374	0.6470588235294118	0.28444690878846685
YLR010C	-1	-/-	-250.69759464263916	-27713.38433599472	34	0.020972354623450904	0.6470588235294118	0.28472414749098973
YLR054C	0	0/-	-250.7075068950653	-45734.54575407505	136	0.020972354623450904	0.6470588235294118	0.28472414749098973
YJL060W	-1	-/-	-250.70888233184814	-29240.332006454468	34	0.02095238095238095	0.6470588235294118	0.2850013861935126
YBL040C	-1	-/-	-250.71416521072388	-28407.27773666382	34	0.02093244529019981	0.6470588235294118	0.2852786248960355
YDR051C	0	0/+	-250.7230714559555	-46809.52327597141	136	0.02093244529019981	0.6470588235294118	0.2852786248960355
YHR183W	-1	-/-	-250.7475185394287	-27943.570846557617	34	0.02091254752851711	0.6470588235294118	0.28555586359855833
YDL170W	-1	-/-	-250.76813316345215	-28010.27800321579	34	0.020892687559354226	0.6470588235294118	0.2858331023010812
YOR328W	-1	-/-	-250.7710781097412	-28369.029586315155	34	0.020872865275142316	0.6470588235294118	0.2861103410036041
YOL078W	-1	-/-	-250.77471923828125	-27495.70823574066	34	0.02085308056872038	0.6470588235294118	0.286387579706127
YNL180C	0	0/-	-250.77697467803955	-44696.17178618908	136	0.02085308056872038	0.6470588235294118	0.286387579706127
YGR233C	0	0/-	-250.78185868263245	-45741.22385203838	136	0.02085308056872038	0.6470588235294118	0.286387579706127
YMR148W	0	0/-	-250.7828938961029	-44645.170335650444	136	0.02085308056872038	0.6470588235294118	0.286387579706127
YGR136W	0	0/-	-250.78399896621704	-45932.981899380684	136	0.02085308056872038	0.6470588235294118	0.286387579706127
YBR042C	-1	-/-	-250.7858510017395	-27872.335243225098	34	0.020833333333333332	0.6470588235294118	0.2866648184086498
YLR292C	-1	-/-	-250.78914403915405	-28755.498643398285	34	0.020813623462630087	0.6470588235294118	0.2869420571111727
YLR238W	-1	-/-	-250.7961950302124	-27751.97800064087	34	0.020793950850661626	0.6470588235294118	0.2872192958136956
YOR237W	1	+/+	-250.7998023033142	-27536.302940368652	33	0.021718602455146365	0.6764705882352942	0.2872192958136956
YAR031W	-1	-/0	-250.80123233795166	-27957.19655418396	34	0.02169811320754717	0.6764705882352942	0.2874965345162185
YHR109W	0	0/-	-250.8077187538147	-45623.051401257515	136	0.02169811320754717	0.6764705882352942	0.2874965345162185
YAL039C	0	0/0	-250.80824983119965	-45850.422369241714	136	0.02169811320754717	0.6764705882352942	0.2874965345162185
YFR009W	-1	-/-	-250.8200488090515	-28095.917845726013	34	0.021677662582469368	0.6764705882352942	0.2877737732187413
YDL095W	-1	-/-	-250.83602046966553	-27873.01122522354	34	0.021657250470809793	0.6764705882352942	0.2880510119212642
YLR254C	-1	-/0	-250.84029531478882	-27795.672617435455	34	0.021636876763875823	0.6764705882352942	0.2883282506237871
YDL230W	-1	-/-	-250.84342670440674	-28386.62487220764	34	0.021616541353383457	0.6764705882352942	0.28860548932630997
YJL063C	-1	-/-	-250.85002088546753	-27743.196421146393	34	0.0215962441314554	0.6764705882352942	0.2888827280288328
YDR119W	0	0/-	-250.8560037612915	-47016.76010978222	136	0.0215962441314554	0.6764705882352942	0.2888827280288328
YIR006C	-1	-/-	-250.86793518066406	-28489.992721557617	34	0.021575984990619138	0.6764705882352942	0.2891599667313557
YIL009C-A	-1	-/-	-250.86991357803345	-28107.34422492981	34	0.02155576382380506	0.6764705882352942	0.2894372054338786
YPL003W	0	0/-	-250.87091028690338	-46084.31071794033	136	0.02155576382380506	0.6764705882352942	0.2894372054338786
YKR021W	0	0/-	-250.87173748016357	-46386.8083742857	136	0.02155576382380506	0.6764705882352942	0.2894372054338786
YOL164W	-1	-/-	-250.87650442123413	-28178.31860256195	34	0.02153558052434457	0.6764705882352942	0.28971444413640146
YLL016W	-1	-/-	-250.8829927444458	-27146.15610074997	34	0.021515434985968196	0.6764705882352942	0.2899916828389243
YJL221C	0	0/-	-250.91041111946106	-45118.86246180534	136	0.021515434985968196	0.6764705882352942	0.2899916828389243
YBL090W	-1	-/-	-250.91391277313232	-27643.416458129883	34	0.02149532710280374	0.6764705882352942	0.2902689215414472
YPR116W	0	0/-	-250.91629815101624	-45037.136079669	136	0.02149532710280374	0.6764705882352942	0.2902689215414472
YLR318W	-1	-/-	-250.91844844818115	-27128.88564682007	34	0.021475256769374416	0.6764705882352942	0.29054616024397006
YAL031C	-1	-/-	-250.92285299301147	-28717.86397266388	34	0.021455223880597014	0.6764705882352942	0.29082339894649295
YJL056C	-1	-/-	-250.923912525177	-28151.56568288803	34	0.021435228331780055	0.6764705882352942	0.2911006376490158
YDR435C	-1	-/-	-250.92493677139282	-28431.095123291016	34	0.021415270018621976	0.6764705882352942	0.29137787635153867
YJR047C	-1	-/-	-250.95067644119263	-27380.102887630463	34	0.021395348837209303	0.6764705882352942	0.29165511505406155
YLR059C	-1	-/-	-250.96127080917358	-28305.92180776596	34	0.02137546468401487	0.6764705882352942	0.29193235375658444
YBR020W	-1	-/-	-250.97242546081543	-28110.377306461334	34	0.02135561745589601	0.6764705882352942	0.29220959245910727
YDL248W	0	0/-	-250.97606325149536	-44668.98905968666	136	0.02135561745589601	0.6764705882352942	0.29220959245910727
YOR149C	-1	-/-	-250.99930381774902	-27890.711252212524	34	0.021335807050092765	0.6764705882352942	0.29248683116163016
YER005W	-1	-/-	-250.99938440322876	-27041.122422218323	34	0.021316033364226137	0.6764705882352942	0.29276406986415304
YDR524C	-1	-/-	-251.00419235229492	-28351.256996631622	34	0.021296296296296296	0.6764705882352942	0.29304130856667593
YFR003C	-1	-/-	-251.0058274269104	-28653.104070186615	34	0.02127659574468085	0.6764705882352942	0.29331854726919876
YMR297W	0	0/-	-251.00683391094208	-46991.11951434612	136	0.02127659574468085	0.6764705882352942	0.29331854726919876
YGL137W	-1	-/-	-251.00925159454346	-28292.316585063934	34	0.021256931608133085	0.6764705882352942	0.29359578597172165
YHR190W	-1	-/-	-251.02222967147827	-28376.838616371155	34	0.02123730378578024	0.6764705882352942	0.29387302467424453
YLR461W	0	0/-	-251.02482521533966	-45682.82433950901	136	0.02123730378578024	0.6764705882352942	0.29387302467424453
YBR296C	-1	-/-	-251.0310959815979	-28038.912200450897	34	0.021217712177121772	0.6764705882352942	0.2941502633767674
YLL057C	0	0/0	-251.0419064760208	-45332.60249722004	136	0.021217712177121772	0.6764705882352942	0.2941502633767674
YJL019W	-1	-/-	-251.0518193244934	-27794.793152809143	34	0.02119815668202765	0.6764705882352942	0.29442750207929025
YER078C	0	0/-	-251.05298340320587	-45081.83348298073	136	0.02119815668202765	0.6764705882352942	0.29442750207929025
YDR063W	0	0/-	-251.0551793575287	-45201.58836185932	136	0.02119815668202765	0.6764705882352942	0.29442750207929025
YJR092W	-1	-/-	-251.06088876724243	-28250.27307844162	34	0.02117863720073665	0.6764705882352942	0.29470474078181313
YBR014C	0	0/-	-251.0609884262085	-46497.953525185585	136	0.02117863720073665	0.6764705882352942	0.29470474078181313
YHL021C	0	0/-	-251.06258511543274	-46576.97606623173	136	0.02117863720073665	0.6764705882352942	0.29470474078181313
YKL016C	-1	-/-	-251.0791506767273	-28300.284342765808	34	0.021159153633854646	0.6764705882352942	0.294981979484336
YBR135W	-1	-/-	-251.07975673675537	-28077.648538589478	34	0.021139705882352942	0.6764705882352942	0.2952592181868589
YIL047C	0	0/-	-251.08038198947906	-45038.50245201588	136	0.021139705882352942	0.6764705882352942	0.2952592181868589
YLR310C	-1	-/-	-251.08870697021484	-28527.816833496094	34	0.021120293847566574	0.6764705882352942	0.29553645688938174
YPL059W	-1	-/-	-251.08896160125732	-27794.17399072647	34	0.02110091743119266	0.6764705882352942	0.2958136955919046
YJR010C-A	-1	-/-	-251.0966477394104	-27778.087541103363	34	0.021081576535288724	0.6764705882352942	0.2960909342944275
YNL249C	0	0/0	-251.11649811267853	-46424.868565797806	136	0.021081576535288724	0.6764705882352942	0.2960909342944275
YNL238W	0	0/-	-251.11665904521942	-45746.24650025368	136	0.021081576535288724	0.6764705882352942	0.2960909342944275
YCL008C	-1	-/-	-251.1375584602356	-27967.55563402176	34	0.021062271062271064	0.6764705882352942	0.2963681729969504
YDR459C	-1	-/-	-251.14636516571045	-28246.16703605652	34	0.021043000914913082	0.6764705882352942	0.2966454116994732
YAR018C	-1	-/-	-251.15366172790527	-28391.911381721497	34	0.02102376599634369	0.6764705882352942	0.2969226504019961
YLR308W	0	0/-	-251.1549756526947	-44900.05458056927	136	0.02102376599634369	0.6764705882352942	0.2969226504019961
YPL178W	-1	-/-	-251.1661467552185	-29033.806513786316	34	0.021004566210045664	0.6764705882352942	0.297199889104519
YML031W	-1	-/-	-251.17846870422363	-28663.17790079117	34	0.020985401459854013	0.6764705882352942	0.2974771278070419
YPL050C	-1	-/-	-251.1858777999878	-28749.960067272186	34	0.020966271649954422	0.6764705882352942	0.2977543665095647
YHR048W	-1	-/-	-251.1877555847168	-26936.374248981476	34	0.020947176684881604	0.6764705882352942	0.2980316052120876
YPR129W	0	0/-	-251.19952857494354	-45789.516858935356	136	0.020947176684881604	0.6764705882352942	0.2980316052120876
YDR174W	-1	-/-	-251.201247215271	-27602.647663116455	34	0.020928116469517744	0.6764705882352942	0.2983088439146105
YDR138W	-1	-/-	-251.20172882080078	-28742.867372989655	34	0.02090909090909091	0.6764705882352942	0.2985860826171334
YDR347W	0	0/-	-251.20468735694885	-45816.79511117935	136	0.02090909090909091	0.6764705882352942	0.2985860826171334
YBR283C	-1	-/-	-251.20986700057983	-27714.461065769196	34	0.02089009990917348	0.6764705882352942	0.2988633213196562
YMR017W	0	0/-	-251.21436071395874	-45438.311081290245	136	0.02089009990917348	0.6764705882352942	0.2988633213196562
YOL005C	-1	-/-	-251.22132301330566	-27605.942273139954	34	0.020871143375680582	0.6764705882352942	0.2991405600221791
YPL192C	-1	-/-	-251.23089599609375	-27347.98223733902	34	0.02085222121486854	0.6764705882352942	0.299417798724702
YCR068W	0	0/-	-251.2373411655426	-46324.71107006073	136	0.02085222121486854	0.6764705882352942	0.299417798724702
YFR015C	0	0/0	-251.23826265335083	-46335.80398571491	136	0.02085222121486854	0.6764705882352942	0.299417798724702
YDR408C	0	0/-	-251.27273094654083	-45697.92846608162	136	0.02085222121486854	0.6764705882352942	0.299417798724702
YBR024W	-1	-/-	-251.28241777420044	-28640.92022895813	34	0.020833333333333332	0.6764705882352942	0.29969503742722486
YGL045W	-1	-/-	-251.28907775878906	-28579.103974342346	34	0.02081447963800905	0.6764705882352942	0.2999722761297477
YPL082C	-1	-/-	-251.29412937164307	-27954.63324689865	34	0.020795660036166366	0.6764705882352942	0.3002495148322706
YOL002C	-1	-/-	-251.29415082931519	-27706.410163402557	34	0.02077687443541102	0.6764705882352942	0.30052675353479347
YML067C	-1	-/-	-251.29824447631836	-27652.568397045135	34	0.02075812274368231	0.6764705882352942	0.30080399223731635
YKL189W	-1	-/-	-251.31962728500366	-29371.36571264267	34	0.020739404869251576	0.6764705882352942	0.3010812309398392
YNR016C	-1	-/-	-251.32062482833862	-27027.241802692413	34	0.02072072072072072	0.6764705882352942	0.30135846964236207
YEL050C	-1	-/-	-251.3225598335266	-28065.256547927856	34	0.020702070207020702	0.6764705882352942	0.30163570834488496
YFL060C	-1	-/-	-251.32265615463257	-27139.529520511627	34	0.02068345323741007	0.6764705882352942	0.30191294704740784
YNR074C	-1	-/-	-251.32651233673096	-28123.283523082733	34	0.020664869721473494	0.6764705882352942	0.3021901857499307
YOR363C	-1	-/-	-251.32868814468384	-28741.40109729767	34	0.02064631956912029	0.6764705882352942	0.30246742445245356
YPL194W	-1	-/-	-251.33094024658203	-27491.83285188675	34	0.02062780269058296	0.6764705882352942	0.30274466315497645
YJR043C	-1	-/-	-251.33102416992188	-28683.598669052124	34	0.02060931899641577	0.6764705882352942	0.30302190185749933
YER061C	-1	-/-	-251.33370113372803	-27867.16746520996	34	0.020590868397493287	0.6764705882352942	0.30329914056002216
YGR258C	-1	-/-	-251.33494901657104	-28663.750206947327	34	0.020572450805008944	0.6764705882352942	0.30357637926254505
YPL057C	-1	-/-	-251.35436344146729	-28676.94752407074	34	0.020554066130473638	0.6764705882352942	0.30385361796506793
YAL060W	0	0/0	-251.36760020256042	-46449.73170852661	136	0.020554066130473638	0.6764705882352942	0.30385361796506793
YPL230W	0	0/-	-251.37308061122894	-47414.126505970955	136	0.020554066130473638	0.6764705882352942	0.30385361796506793
YFL039C	-1	-/-	-251.38776969909668	-27186.984388828278	34	0.020535714285714286	0.6764705882352942	0.3041308566675908
YDR506C	0	0/-	-251.39700996875763	-45033.328062176704	136	0.020535714285714286	0.6764705882352942	0.3041308566675908
YOR197W	0	0/-	-251.39889311790466	-45627.871168255806	136	0.020535714285714286	0.6764705882352942	0.3041308566675908
YLR351C	0	0/0	-251.40359663963318	-45825.61490356922	136	0.020535714285714286	0.6764705882352942	0.3041308566675908
YOR137C	-1	-/-	-251.40684032440186	-28503.494483947754	34	0.020517395182872437	0.6764705882352942	0.30440809537011365
YMR012W	-1	-/-	-251.4083046913147	-27751.81687927246	34	0.020499108734402853	0.6764705882352942	0.30468533407263654
YGR097W	-1	-/-	-251.41095399856567	-27170.155168056488	34	0.020480854853072127	0.6764705882352942	0.3049625727751594
YPL125W	-1	-/0	-251.41159296035767	-28400.9569773674	34	0.020462633451957295	0.6764705882352942	0.3052398114776823
YJL044C	0	0/0	-251.4121938943863	-45452.32380962372	136	0.020462633451957295	0.6764705882352942	0.3052398114776823
YLR361C	-1	-/-	-251.42012691497803	-28923.556562423706	34	0.020444444444444446	0.6764705882352942	0.30551705018020514
YML127W	-1	-/-	-251.4302625656128	-28117.193716049194	34	0.020426287744227355	0.6764705882352942	0.305794288882728
YOL116W	-1	-/-	-251.43440103530884	-28528.703745365143	34	0.02040816326530612	0.6764705882352942	0.3060715275852509
YEL037C	-1	-/-	-251.4347324371338	-27864.781437397003	34	0.020390070921985817	0.6764705882352942	0.3063487662877738
YKL085W	-1	-/-	-251.45239973068237	-27487.510521888733	34	0.02037201062887511	0.6764705882352942	0.30662600499029663
YDR536W	0	0/-	-251.4534388780594	-45369.63676524162	136	0.02037201062887511	0.6764705882352942	0.30662600499029663
YBL049W	0	0/0	-251.45763027668	-47723.06500530243	136	0.02037201062887511	0.6764705882352942	0.30662600499029663
YDR469W	-1	-/-	-251.4581241607666	-28273.622217178345	34	0.020353982300884955	0.6764705882352942	0.3069032436928195
YMR176W	0	0/-	-251.45909130573273	-46390.51277589798	136	0.020353982300884955	0.6764705882352942	0.3069032436928195
YCR005C	-1	-/-	-251.4677767753601	-27938.057230472565	34	0.020335985853227233	0.6764705882352942	0.3071804823953424
YER003C	-1	-/-	-251.47568559646606	-28940.659264087677	34	0.020318021201413426	0.6764705882352942	0.3074577210978653
YDR105C	0	0/0	-251.47864377498627	-46408.4846483469	136	0.020318021201413426	0.6764705882352942	0.3074577210978653
YCR104W	0	0/-	-251.48027551174164	-45477.00417125225	136	0.020318021201413426	0.6764705882352942	0.3074577210978653
YKL008C	-1	-/-	-251.48972606658936	-27497.91569852829	34	0.02030008826125331	0.6764705882352942	0.3077349598003881
YIL023C	-1	-/-	-251.50268459320068	-27768.77741575241	34	0.020282186948853614	0.6764705882352942	0.308012198502911
YFR005C	-1	-/-	-251.51767873764038	-28310.803361415863	34	0.02026431718061674	0.6764705882352942	0.3082894372054339
YJR113C	0	0/-	-251.52412140369415	-45751.064188718796	136	0.02026431718061674	0.6764705882352942	0.3082894372054339
YNL339C	-1	-/-	-251.5253529548645	-27346.18946504593	34	0.020246478873239437	0.6764705882352942	0.3085666759079568
YNL128W	-1	-/-	-251.52620029449463	-27698.595162391663	34	0.020228671943711522	0.6764705882352942	0.3088439146104796
YCL066W	-1	-/-	-251.54385614395142	-27443.51159095764	34	0.020210896309314587	0.6764705882352942	0.3091211533130025
YGR256W	-1	-/-	-251.5571060180664	-28199.125983715057	34	0.02019315188762072	0.6764705882352942	0.3093983920155254
YOR350C	0	0/-	-251.56018245220184	-46806.932232022285	136	0.02019315188762072	0.6764705882352942	0.3093983920155254
YMR226C	0	0/0	-251.57990837097168	-45675.745287537575	136	0.02019315188762072	0.6764705882352942	0.3093983920155254
YIL057C	0	0/0	-251.58101272583008	-44710.782969236374	136	0.02019315188762072	0.6764705882352942	0.3093983920155254
YJR161C	0	0/-	-251.58459067344666	-44862.72410726547	136	0.02019315188762072	0.6764705882352942	0.3093983920155254
YFR022W	0	0/-	-251.59104347229004	-46127.53133916855	136	0.02019315188762072	0.6764705882352942	0.3093983920155254
YAR020C	0	0/-	-251.59482860565186	-45594.2674382925	136	0.02019315188762072	0.6764705882352942	0.3093983920155254
YOR079C	-1	-/-	-251.60080242156982	-27133.03973054886	34	0.02017543859649123	0.6764705882352942	0.30967563071804827
YLR134W	-1	-/-	-251.61609935760498	-27363.107077121735	34	0.020157756354075372	0.6764705882352942	0.3099528694205711
YPR104C	-1	-/-	-251.61849927902222	-28841.27796792984	34	0.020140105078809107	0.6764705882352942	0.310230108123094
YIR031C	0	0/-	-251.62050116062164	-45973.758251428604	136	0.020140105078809107	0.6764705882352942	0.310230108123094
YDL175C	-1	-/-	-251.6242470741272	-29146.115431785583	34	0.020122484689413824	0.6764705882352942	0.31050734682561687
YLL023C	0	0/-	-251.63050842285156	-45458.19993901253	136	0.020122484689413824	0.6764705882352942	0.31050734682561687
YOR143C	-1	-/-	-251.63059949874878	-28347.139957904816	34	0.020104895104895104	0.6764705882352942	0.3107845855281397
YDL127W	0	0/-	-251.6337672472	-45653.73900568485	136	0.020104895104895104	0.6764705882352942	0.3107845855281397
YPL149W	-1	-/-	-251.64510774612427	-27453.063935279846	34	0.020087336244541485	0.6764705882352942	0.3110618242306626
YJR105W	-1	-/-	-251.64584350585938	-28756.997220039368	34	0.02006980802792321	0.6764705882352942	0.3113390629331855
YBR176W	0	0/-	-251.65309715270996	-46521.15826237202	136	0.02006980802792321	0.6764705882352942	0.3113390629331855
YCR105W	0	0/0	-251.6540001630783	-45207.19333231449	136	0.02006980802792321	0.6764705882352942	0.3113390629331855
YDR318W	-1	-/-	-251.65453338623047	-27750.47892665863	34	0.02005231037489102	0.6764705882352942	0.31161630163570836
YEL069C	-1	-/-	-251.66213655471802	-27185.706151008606	34	0.02003484320557491	0.6764705882352942	0.3118935403382312
YDL080C	-1	-/-	-251.67011642456055	-29050.633338928223	34	0.020017406440382943	0.6764705882352942	0.3121707790407541
YLL005C	0	0/-	-251.67291402816772	-44933.3212467432	136	0.020017406440382943	0.6764705882352942	0.3121707790407541
YMR145C	-1	-/0	-251.67743921279907	-27832.202811717987	34	0.02	0.6764705882352942	0.31244801774327696
YKL116C	0	0/-	-251.6826696395874	-45804.68907546997	136	0.02	0.6764705882352942	0.31244801774327696
YER139C	0	0/-	-251.69951558113098	-47406.05794095993	136	0.02	0.6764705882352942	0.31244801774327696
YDL056W	-1	-/-	-251.71760034561157	-28453.819942951202	34	0.01998262380538662	0.6764705882352942	0.31272525644579985
YMR152W	0	0/0	-251.72925984859467	-46460.26834309101	136	0.01998262380538662	0.6764705882352942	0.31272525644579985
YOR148C	-1	-/-	-251.733060836792	-28312.86005306244	34	0.019965277777777776	0.6764705882352942	0.3130024951483227
YBR265W	-1	-/-	-251.73463821411133	-28367.9140996933	34	0.0199479618386817	0.6764705882352942	0.31327973385084557
YOR336W	0	0/-	-251.74428248405457	-47155.84170591831	136	0.0199479618386817	0.6764705882352942	0.31327973385084557
YHR157W	-1	-/-	-251.74778366088867	-27904.32877922058	34	0.01993067590987868	0.6764705882352942	0.31355697255336845
YPR020W	-1	-/-	-251.75024318695068	-28049.8657040596	34	0.019913419913419914	0.6764705882352942	0.31383421125589134
YJR022W	-1	-/-	-251.75812149047852	-27811.45547914505	34	0.019896193771626297	0.6764705882352942	0.31411144995841417
YPR088C	-1	-/-	-251.7630672454834	-28335.550125598907	34	0.019878997407087293	0.6764705882352942	0.31438868866093705
YDL065C	-1	-/-	-251.7646918296814	-28086.094326496124	34	0.019861830742659757	0.6764705882352942	0.31466592736345994
YGR212W	-1	-/-	-251.78225660324097	-27893.509316921234	34	0.01984469370146678	0.6764705882352942	0.3149431660659828
YPR069C	0	0/-	-251.7825824022293	-46647.57663822174	136	0.01984469370146678	0.6764705882352942	0.3149431660659828
YGR068C	0	0/-	-251.78950774669647	-45482.047604084015	136	0.01984469370146678	0.6764705882352942	0.3149431660659828
YDR242W	0	0/0	-251.7907670736313	-45848.26011908054	136	0.01984469370146678	0.6764705882352942	0.3149431660659828
YFR052W	-1	-/-	-251.79873514175415	-28721.707379341125	34	0.019827586206896553	0.6764705882352942	0.31522040476850566
YJR033C	-1	-/-	-251.80416917800903	-27791.95409345627	34	0.019810508182601206	0.6764705882352942	0.31549764347102854
YBR059C	-1	-/-	-251.81105518341064	-28869.487154960632	34	0.019793459552495698	0.6764705882352942	0.31577488217355143
YFR017C	0	0/0	-251.81147599220276	-44917.237996816635	136	0.019793459552495698	0.6764705882352942	0.31577488217355143
YHR175W	-1	-/-	-251.82066535949707	-28720.34606075287	34	0.019776440240756664	0.6764705882352942	0.3160521208760743
YER058W	0	0/-	-251.83830869197845	-45830.41966223717	136	0.019776440240756664	0.6764705882352942	0.3160521208760743
YOR033C	-1	-/-	-251.84433889389038	-28557.12731218338	34	0.019759450171821305	0.6764705882352942	0.31632935957859715
YOL062C	0	0/-	-251.8459186553955	-45827.87154817581	136	0.019759450171821305	0.6764705882352942	0.31632935957859715
YJL089W	-1	-/-	-251.85657930374146	-29062.37059211731	34	0.019742489270386267	0.6764705882352942	0.31660659828112003
YMR247C	-1	-/-	-251.86075258255005	-28719.377053260803	34	0.01972555746140652	0.6764705882352942	0.3168838369836429
YPL248C	-1	-/-	-251.86711597442627	-27536.910965442657	34	0.01970865467009426	0.6764705882352942	0.3171610756861658
YBR169C	-1	-/-	-251.8841257095337	-29674.189029693604	34	0.019691780821917807	0.6764705882352942	0.31743831438868864
YPL032C	-1	-/-	-251.8880271911621	-28167.00977754593	34	0.019674935842600515	0.6764705882352942	0.3177155530912115
YFL031W	-1	-/-	-251.89071369171143	-28192.97712135315	34	0.019658119658119658	0.6764705882352942	0.3179927917937344
YCL035C	-1	-/-	-251.89289808273315	-28614.44687795639	34	0.01964133219470538	0.6764705882352942	0.3182700304962573
YNL284C	0	0/-	-251.89384722709656	-46475.558631658554	136	0.01964133219470538	0.6764705882352942	0.3182700304962573
YLR414C	0	0/-	-251.8957269191742	-45334.61434316635	136	0.01964133219470538	0.6764705882352942	0.3182700304962573
YOR355W	-1	-/-	-251.8965129852295	-27545.60113954544	34	0.01962457337883959	0.6764705882352942	0.3185472691987801
YAR014C	-1	-/-	-251.89803171157837	-28155.236189842224	34	0.0196078431372549	0.6764705882352942	0.318824507901303
YBR058C	-1	-/-	-251.90966987609863	-27652.505946159363	34	0.019591141396933562	0.6764705882352942	0.3191017466038259
YMR291W	0	0/-	-251.91818749904633	-44886.974455952644	136	0.019591141396933562	0.6764705882352942	0.3191017466038259
YER015W	-1	-/-	-251.92698192596436	-28632.855050563812	34	0.01957446808510638	0.6764705882352942	0.3193789853063488
YOR136W	-1	-/-	-251.9314670562744	-28026.499079704285	34	0.0195578231292517	0.6764705882352942	0.3196562240088716
YOR180C	-1	-/-	-251.93590593338013	-28554.790974617004	34	0.01954120645709431	0.6764705882352942	0.3199334627113945
YKL057C	-1	-/-	-251.94481754302979	-27932.66780281067	34	0.019524617996604415	0.6764705882352942	0.3202107014139174
YDR519W	0	0/-	-251.94649159908295	-46345.584924817085	136	0.019524617996604415	0.6764705882352942	0.3202107014139174
YCL040W	-1	-/-	-251.94842147827148	-29012.749735832214	34	0.019508057675996608	0.6764705882352942	0.3204879401164403
YOR354C	-1	-/-	-251.95260667800903	-28723.828086853027	34	0.019491525423728815	0.6764705882352942	0.3207651788189631
YJL157C	-1	-/-	-251.96207761764526	-28027.559290885925	34	0.01947502116850127	0.6764705882352942	0.321042417521486
YER154W	-1	-/-	-251.96328592300415	-27146.605842113495	34	0.0194585448392555	0.6764705882352942	0.3213196562240089
YIL169C	0	0/-	-251.967151761055	-45646.569544792175	136	0.0194585448392555	0.6764705882352942	0.3213196562240089
YPL232W	-1	-/-	-251.97009420394897	-29109.481614112854	34	0.01944209636517329	0.6764705882352942	0.32159689492653176
YBL020W	-1	-/+	-251.98280429840088	-27544.589075565338	34	0.019425675675675675	0.6764705882352942	0.3218741336290546
YIR033W	-1	-/-	-251.9854154586792	-27018.571627140045	34	0.019409282700421943	0.6764705882352942	0.3221513723315775
YLR174W	0	0/-	-251.99867284297943	-46526.97762334347	136	0.019409282700421943	0.6764705882352942	0.3221513723315775
YKL064W	-1	-/-	-252.00136423110962	-29552.7869849205	34	0.0193929173693086	0.6764705882352942	0.32242861103410037
YLR395C	0	0/-	-252.00575256347656	-46698.09700298309	136	0.0193929173693086	0.6764705882352942	0.32242861103410037
YJR121W	-1	-/-	-252.00824069976807	-28351.114255428314	34	0.019376579612468407	0.6764705882352942	0.32270584973662325
YHR039C-B	-1	-/-	-252.0092420578003	-27025.917048454285	34	0.01936026936026936	0.6764705882352942	0.3229830884391461
YGL022W	-1	-/-	-252.01133251190186	-28314.518084049225	34	0.01934398654331371	0.6764705882352942	0.32326032714166897
YDR494W	-1	-/-	-252.01361083984375	-28728.29106760025	34	0.019327731092436976	0.6764705882352942	0.32353756584419185
YEL012W	-1	-/-	-252.01726245880127	-28998.295041561127	34	0.019311502938706968	0.6764705882352942	0.32381480454671474
YIL051C	-1	-/-	-252.0180172920227	-27491.25461244583	34	0.01929530201342282	0.6764705882352942	0.32409204324923757
YNL100W	0	0/-	-252.02109515666962	-45477.86383187771	136	0.01929530201342282	0.6764705882352942	0.32409204324923757
YOR066W	0	0/-	-252.02436435222626	-45891.13552796841	136	0.01929530201342282	0.6764705882352942	0.32409204324923757
YIL124W	-1	-/-	-252.02532958984375	-28406.199355125427	34	0.019279128248113998	0.6764705882352942	0.32436928195176046
YJR088C	0	0/-	-252.03290104866028	-45085.19140660763	136	0.019279128248113998	0.6764705882352942	0.32436928195176046
YIL098C	-1	-/-	-252.04198932647705	-28748.860375881195	34	0.019262981574539362	0.6764705882352942	0.32464652065428334
YIL022W	-1	-/-	-252.04455375671387	-26991.004979610443	34	0.019246861924686193	0.6764705882352942	0.32492375935680623
YIL116W	0	0/0	-252.04582524299622	-45785.28855705261	136	0.019246861924686193	0.6764705882352942	0.32492375935680623
YLR341W	0	0/-	-252.04942071437836	-44886.131252884865	136	0.019246861924686193	0.6764705882352942	0.32492375935680623
YOR370C	0	0/-	-252.05035769939423	-46585.01473367214	136	0.019246861924686193	0.6764705882352942	0.32492375935680623
YJR139C	-1	-/0	-252.05310010910034	-28198.954063415527	34	0.019230769230769232	0.6764705882352942	0.32520099805932906
YLR084C	-1	-/-	-252.05312585830688	-27580.401826381683	34	0.01921470342522974	0.6764705882352942	0.32547823676185195
YNL315C	0	0/-	-252.0764284133911	-46385.54513370991	136	0.01921470342522974	0.6764705882352942	0.32547823676185195
YKL062W	-1	-/-	-252.07941007614136	-28383.99383544922	34	0.019198664440734557	0.6764705882352942	0.32575547546437483
YDR213W	-1	-/-	-252.08468914031982	-26752.824075698853	34	0.019182652210175146	0.6764705882352942	0.3260327141668977
YFR026C	0	0/-	-252.085027217865	-45841.420367479324	136	0.019182652210175146	0.6764705882352942	0.3260327141668977
YBR081C	-1	-/-	-252.08574104309082	-28660.405336856842	34	0.019166666666666665	0.6764705882352942	0.32630995286942055
YGR152C	-1	-/-	-252.09092807769775	-28760.79601955414	34	0.019150707743547043	0.6764705882352942	0.32658719157194344
YER044C	-1	-/-	-252.0968656539917	-27669.060787677765	34	0.01913477537437604	0.6764705882352942	0.3268644302744663
YGL211W	-1	-/-	-252.09792184829712	-28139.99108982086	34	0.019118869492934332	0.6764705882352942	0.3271416689769892
YER155C	-1	-/-	-252.1034607887268	-28472.30316066742	34	0.01910299003322259	0.6764705882352942	0.32741890767951204
YIL045W	0	0/0	-252.10688173770905	-47005.58260381222	136	0.01910299003322259	0.6764705882352942	0.32741890767951204
YPR058W	0	0/-	-252.10716092586517	-45797.49504446983	136	0.01910299003322259	0.6764705882352942	0.32741890767951204
YBL063W	-1	-/-	-252.1152777671814	-28469.654216766357	34	0.019087136929460582	0.6764705882352942	0.3276961463820349
YML131W	-1	-/0	-252.12481927871704	-27659.91820383072	34	0.019071310116086235	0.6764705882352942	0.3279733850845578
YDR368W	0	0/-	-252.1353244781494	-46789.224678993225	136	0.019071310116086235	0.6764705882352942	0.3279733850845578
YDR031W	0	0/-	-252.13594567775726	-46872.7341991663	136	0.019071310116086235	0.6764705882352942	0.3279733850845578
YDL040C	-1	-/-	-252.15281581878662	-28826.41947746277	34	0.019055509527754765	0.6764705882352942	0.3282506237870807
YLL025W	0	0/-	-252.1586924791336	-45159.63374054432	136	0.019055509527754765	0.6764705882352942	0.3282506237870807
YOL013C	-1	-/-	-252.17064714431763	-29939.775161266327	34	0.01903973509933775	0.6764705882352942	0.32852786248960353
YMR184W	-1	-/-	-252.1766128540039	-28358.534056186676	34	0.01902398676592225	0.6764705882352942	0.3288051011921264
YIL112W	-1	-/-	-252.1778678894043	-28662.600984096527	34	0.019008264462809916	0.6764705882352942	0.3290823398946493
YHR163W	-1	-/0	-252.18161821365356	-27974.688410758972	34	0.018992568125516102	0.6764705882352942	0.3293595785971722
YBL019W	-1	-/-	-252.1820683479309	-28358.742795944214	34	0.018976897689768978	0.6764705882352942	0.329636817299695
YLR307W	0	0/-	-252.18604040145874	-44125.445861816406	136	0.018976897689768978	0.6764705882352942	0.329636817299695
YHL010C	0	0/-	-252.19192838668823	-45295.51385366917	136	0.018976897689768978	0.6764705882352942	0.329636817299695
YJR148W	0	0/0	-252.19799494743347	-45319.54865086079	136	0.018976897689768978	0.6764705882352942	0.329636817299695
YBR123C	-1	-/-	-252.2072229385376	-28883.678695201874	34	0.018961253091508656	0.6764705882352942	0.3299140560022179
YMR215W	0	0/-	-252.21084654331207	-47510.51520931721	136	0.018961253091508656	0.6764705882352942	0.3299140560022179
YDR191W	-1	-/-	-252.21612691879272	-28768.95721769333	34	0.018945634266886325	0.6764705882352942	0.3301912947047408
YAL067C	0	0/-	-252.21735644340515	-45475.1764922142	136	0.018945634266886325	0.6764705882352942	0.3301912947047408
YHR165C	-1	-/-	-252.21963262557983	-28729.624038219452	34	0.018930041152263374	0.6764705882352942	0.3304685334072637
YGR241C	-1	-/-	-252.22104454040527	-27448.43210554123	34	0.018914473684210526	0.6764705882352942	0.3307457721097865
YJL205C	0	0/0	-252.22217786312103	-46139.59787976742	136	0.018914473684210526	0.6764705882352942	0.3307457721097865
YGR260W	0	0/-	-252.22250711917877	-45827.729776501656	136	0.018914473684210526	0.6764705882352942	0.3307457721097865
YPL246C	0	0/0	-252.225616812706	-46655.32668828964	136	0.018914473684210526	0.6764705882352942	0.3307457721097865
YPL070W	0	0/-	-252.23014438152313	-46248.81856012344	136	0.018914473684210526	0.6764705882352942	0.3307457721097865
YDR410C	0	0/-	-252.23885583877563	-45548.121829748154	136	0.018914473684210526	0.6764705882352942	0.3307457721097865
YOL133W	-1	-/-	-252.25002098083496	-29802.129519939423	34	0.018898931799506986	0.6764705882352942	0.3310230108123094
YLL049W	0	0/-	-252.25278759002686	-46634.198278188705	136	0.018898931799506986	0.6764705882352942	0.3310230108123094
YGL161C	0	0/0	-252.25753140449524	-47211.59377849102	136	0.018898931799506986	0.6764705882352942	0.3310230108123094
YHR101C	0	0/-	-252.2630625963211	-46378.398966670036	136	0.018898931799506986	0.6764705882352942	0.3310230108123094
YPL094C	-1	-/-	-252.26593589782715	-27886.02719116211	34	0.018883415435139574	0.6764705882352942	0.3313002495148323
YEL005C	0	0/-	-252.27198255062103	-47538.62142050266	136	0.018883415435139574	0.6764705882352942	0.3313002495148323
YML021C	-1	-/-	-252.27930164337158	-28582.44724559784	34	0.018867924528301886	0.6764705882352942	0.33157748821735517
YDL160C	-1	-/-	-252.2878918647766	-28625.910477161407	34	0.018852459016393444	0.6764705882352942	0.331854726919878
YGR184C	0	0/-	-252.29150009155273	-46442.94291186333	136	0.018852459016393444	0.6764705882352942	0.331854726919878
YJR103W	-1	-/-	-252.29735612869263	-28715.635913848877	34	0.018837018837018837	0.6764705882352942	0.3321319656224009
YGL163C	-1	-/-	-252.29803657531738	-28884.710639476776	34	0.018821603927986905	0.6764705882352942	0.33240920432492377
YLL010C	0	0/-	-252.30655145645142	-46095.30422985554	136	0.018821603927986905	0.6764705882352942	0.33240920432492377
YAL020C	-1	-/-	-252.32549142837524	-27918.681353092194	34	0.018806214227309895	0.6764705882352942	0.33268644302744665
YDR118W	-1	-/-	-252.3379259109497	-28966.95563173294	34	0.018790849673202614	0.6764705882352942	0.3329636817299695
YDL090C	-1	-/0	-252.34705352783203	-28230.364104747772	34	0.018775510204081632	0.6764705882352942	0.33324092043249237
YGL098W	-1	-/-	-252.3524670600891	-29020.684973716736	34	0.018760195758564437	0.6764705882352942	0.33351815913501526
YER116C	-1	-/-	-252.35414695739746	-28104.389251708984	34	0.018744906275468622	0.6764705882352942	0.33379539783753814
YDL027C	0	0/0	-252.35726702213287	-45761.386397600174	136	0.018744906275468622	0.6764705882352942	0.33379539783753814
YGR296W	-1	-/-	-252.36150455474854	-26999.810491085052	34	0.018729641693811076	0.6764705882352942	0.334072636540061
YDR272W	-1	-/-	-252.36914491653442	-29443.53276348114	34	0.01871440195280716	0.6764705882352942	0.33434987524258386
YGL077C	0	0/-	-252.37124073505402	-46437.304119706154	136	0.01871440195280716	0.6764705882352942	0.33434987524258386
YLR096W	-1	-/-	-252.3769702911377	-28204.815000534058	34	0.01869918699186992	0.6764705882352942	0.33462711394510675
YLR399C	-1	-/-	-252.37764263153076	-27723.4050450325	34	0.01868399675060926	0.6764705882352942	0.33490435264762963
YML117W	0	0/0	-252.38045525550842	-47270.367418408394	136	0.01868399675060926	0.6764705882352942	0.33490435264762963
YOR330C	-1	-/-	-252.3823528289795	-28447.306373119354	34	0.018668831168831168	0.6764705882352942	0.33518159135015246
YHR051W	0	0/-	-252.39316499233246	-46908.085171699524	136	0.018668831168831168	0.6764705882352942	0.33518159135015246
YML013W	-1	-/-	-252.39672994613647	-28980.701409816742	34	0.0186536901865369	0.6764705882352942	0.33545883005267535
YFL037W	-1	-/-	-252.39921045303345	-28437.289687156677	34	0.018638573743922204	0.6764705882352942	0.33573606875519824
YGL181W	-1	-/-	-252.40365076065063	-28097.060221672058	34	0.01862348178137652	0.6764705882352942	0.3360133074577211
YPR008W	-1	-/-	-252.41015100479126	-28884.956981658936	34	0.0186084142394822	0.6764705882352942	0.33629054616024395
YIL167W	-1	-/0	-252.4254093170166	-27923.53079366684	34	0.018593371059013743	0.6764705882352942	0.33656778486276684
YKL214C	-1	-/-	-252.43273782730103	-27953.106071472168	34	0.018578352180936994	0.6764705882352942	0.3368450235652897
YAL055W	-1	-/-	-252.43464517593384	-27891.550782203674	34	0.018563357546408393	0.6764705882352942	0.3371222622678126
YER060W	0	0/-	-252.44247698783875	-45931.34652030468	136	0.018563357546408393	0.6764705882352942	0.3371222622678126
YPR098C	0	0/0	-252.44454789161682	-45504.095329761505	136	0.018563357546408393	0.6764705882352942	0.3371222622678126
YGR092W	-1	-/-	-252.44524335861206	-27794.287733078003	34	0.018548387096774192	0.6764705882352942	0.33739950097033544
YNR065C	0	0/-	-252.45557296276093	-45925.86921334267	136	0.018548387096774192	0.6764705882352942	0.33739950097033544
YBR147W	0	0/-	-252.45849061012268	-47628.25653505325	136	0.018548387096774192	0.6764705882352942	0.33739950097033544
YNL236W	-1	-/-	-252.46132564544678	-28505.831753730774	34	0.018533440773569703	0.6764705882352942	0.33767673967285833
YDR170C	-1	-/-	-252.4639539718628	-27768.318095207214	34	0.018518518518518517	0.6764705882352942	0.3379539783753812
YKR093W	0	0/-	-252.46562945842743	-46492.07084953785	136	0.018518518518518517	0.6764705882352942	0.3379539783753812
YIL120W	-1	-/-	-252.4671926498413	-27917.10224056244	34	0.01850362027353178	0.6764705882352942	0.3382312170779041
YDR067C	0	0/-	-252.47011804580688	-46529.470212340355	136	0.01850362027353178	0.6764705882352942	0.3382312170779041
YBR120C	0	0/-	-252.47814798355103	-46329.17235684395	136	0.01850362027353178	0.6764705882352942	0.3382312170779041
YML012W	-1	-/-	-252.48027896881104	-27718.67066526413	34	0.018488745980707395	0.6764705882352942	0.33850845578042693
YOL025W	0	0/-	-252.48666155338287	-46376.58977329731	136	0.018488745980707395	0.6764705882352942	0.33850845578042693
YDR179C	-1	-/-	-252.490149974823	-28931.09892129898	34	0.018473895582329317	0.6764705882352942	0.3387856944829498
YER170W	0	0/-	-252.49763357639313	-45932.507947444916	136	0.018473895582329317	0.6764705882352942	0.3387856944829498
YMR214W	-1	-/-	-252.51116180419922	-28345.98840522766	34	0.018459069020866775	0.6764705882352942	0.3390629331854727
YLR345W	0	0/-	-252.52006208896637	-45605.65209150314	136	0.018459069020866775	0.6764705882352942	0.3390629331854727
YLR330W	-1	-/-	-252.520112991333	-28357.59352874756	34	0.018444266238973536	0.6764705882352942	0.3393401718879956
YBR049C	-1	-/-	-252.52629804611206	-28454.13984489441	34	0.01842948717948718	0.6764705882352942	0.3396174105905184
YOR393W	0	0/-	-252.5274622440338	-45091.00717961788	136	0.01842948717948718	0.6764705882352942	0.3396174105905184
YER035W	-1	-/-	-252.52817296981812	-29482.442721366882	34	0.018414731785428344	0.6764705882352942	0.3398946492930413
YLR213C	0	0/-	-252.5313217639923	-45575.71137666702	136	0.018414731785428344	0.6764705882352942	0.3398946492930413
YCR042C	-1	-/-	-252.53309106826782	-28205.03229045868	34	0.0184	0.6764705882352942	0.3401718879955642
YOR278W	0	0/0	-252.53615403175354	-46678.7539178133	136	0.0184	0.6764705882352942	0.3401718879955642
YLR043C	-1	-/-	-252.5382490158081	-27324.45540046692	34	0.01838529176658673	0.6764705882352942	0.3404491266980871
YIR010W	-1	-/-	-252.54476881027222	-28676.998360157013	34	0.018370607028753993	0.6764705882352942	0.3407263654006099
YBR198C	-1	-/-	-252.54499292373657	-27959.410693645477	34	0.018355945730247406	0.6764705882352942	0.3410036041031328
YDR348C	0	0/-	-252.55363643169403	-45216.639614105225	136	0.018355945730247406	0.6764705882352942	0.3410036041031328
YAL035W	-1	-/-	-252.56342220306396	-28738.023647785187	34	0.018341307814992026	0.6764705882352942	0.3412808428056557
YDL018C	0	0/-	-252.56571066379547	-46954.48786377907	136	0.018341307814992026	0.6764705882352942	0.3412808428056557
YHR071W	0	0/-	-252.5762561559677	-46508.82934308052	136	0.018341307814992026	0.6764705882352942	0.3412808428056557
YPL166W	0	0/-	-252.58557868003845	-46827.03424561024	136	0.018341307814992026	0.6764705882352942	0.3412808428056557
YNL073W	-1	-/-	-252.59906005859375	-28651.269722938538	34	0.018326693227091632	0.6764705882352942	0.34155808150817857
YDR328C	-1	-/-	-252.60480499267578	-27761.530480384827	34	0.018312101910828025	0.6764705882352942	0.3418353202107014
YCR002C	-1	-/-	-252.61006021499634	-28929.299682617188	34	0.018297533810660304	0.6764705882352942	0.3421125589132243
YOR060C	-1	-/-	-252.62291145324707	-28423.265412330627	34	0.018282988871224166	0.6764705882352942	0.34238979761574717
YCL026C-B	0	0/-	-252.6245959997177	-46081.18352717161	136	0.018282988871224166	0.6764705882352942	0.34238979761574717
YDR284C	-1	-/-	-252.6266222000122	-28972.498690605164	34	0.018268467037331215	0.6764705882352942	0.34266703631827006
YLR127C	-1	-/-	-252.62827396392822	-27725.884580612183	34	0.018253968253968255	0.6764705882352942	0.3429442750207929
YPR049C	-1	-/-	-252.63795471191406	-28552.661321640015	34	0.01823949246629659	0.6764705882352942	0.3432215137233158
YMR231W	-1	-/-	-252.63812398910522	-28984.820390224457	34	0.018225039619651346	0.6764705882352942	0.34349875242583866
YMR003W	0	0/0	-252.63876569271088	-45992.75998044014	136	0.018225039619651346	0.6764705882352942	0.34349875242583866
YDR240C	-1	-/-	-252.64056253433228	-28295.36898612976	34	0.018210609659540775	0.6764705882352942	0.34377599112836155
YFR023W	0	0/0	-252.65124189853668	-44545.23693358898	136	0.018210609659540775	0.6764705882352942	0.34377599112836155
YER086W	0	0/0	-252.66123497486115	-46106.81942868233	136	0.018210609659540775	0.6764705882352942	0.34377599112836155
YDR022C	-1	-/-	-252.66453075408936	-29448.727687358856	34	0.01819620253164557	0.6764705882352942	0.3440532298308844
YPL099C	0	0/-	-252.67041099071503	-46056.027028918266	136	0.01819620253164557	0.6764705882352942	0.3440532298308844
YCR080W	-1	-/-	-252.67154741287231	-27004.19987344742	34	0.01818181818181818	0.6764705882352942	0.34433046853340726
YDR176W	-1	-/-	-252.67905950546265	-27895.274057388306	34	0.018167456556082148	0.6764705882352942	0.34460770723593015
YGL002W	0	0/-	-252.68423116207123	-47001.96930027008	136	0.018167456556082148	0.6764705882352942	0.34460770723593015
YGL202W	0	0/0	-252.69046914577484	-45844.86643266678	136	0.018167456556082148	0.6764705882352942	0.34460770723593015
YER019C-A	-1	-/-	-252.6936011314392	-28326.62891769409	34	0.018153117600631413	0.6764705882352942	0.344884945938453
YOR326W	-1	-/-	-252.69817972183228	-28107.98414707184	34	0.018138801261829655	0.6764705882352942	0.34516218464097587
YLR391W-A	-1	-/-	-252.6985216140747	-26871.305970668793	34	0.018124507486209612	0.6764705882352942	0.34543942334349875
YLL033W	0	0/-	-252.70392787456512	-46965.84123289585	136	0.018124507486209612	0.6764705882352942	0.34543942334349875
YPR180W	0	0/-	-252.7168619632721	-47852.87972474098	136	0.018124507486209612	0.6764705882352942	0.34543942334349875
YNL329C	-1	-/-	-252.73642683029175	-28695.291912078857	34	0.01811023622047244	0.6764705882352942	0.34571666204602164
YJL154C	-1	-/-	-252.74353218078613	-28125.27384376526	34	0.01809598741148702	0.6764705882352942	0.34599390074854447
YLL051C	0	0/-	-252.74443805217743	-45679.15853667259	136	0.01809598741148702	0.6764705882352942	0.34599390074854447
YBR082C	-1	-/-	-252.75068187713623	-27892.550739765167	34	0.018081761006289308	0.6764705882352942	0.34627113945106736
YGR040W	-1	-/-	-252.75160026550293	-28199.321120262146	34	0.018067556952081697	0.6764705882352942	0.34654837815359024
YCR081W	-1	-/-	-252.76845741271973	-28417.457652568817	34	0.01805337519623234	0.6764705882352942	0.34682561685611313
YDL145C	-1	-/-	-252.78357934951782	-28283.015699863434	34	0.01803921568627451	0.6764705882352942	0.34710285555863596
YPR061C	0	0/0	-252.7900426387787	-47581.40665912628	136	0.01803921568627451	0.6764705882352942	0.34710285555863596
YOL077W-A	-1	-/-	-252.79243421554565	-27815.86548089981	34	0.018025078369905956	0.6764705882352942	0.34738009426115884
YKR102W	0	0/-	-252.79831314086914	-45309.72556698322	136	0.018025078369905956	0.6764705882352942	0.34738009426115884
YHR009C	0	0/-	-252.80144798755646	-45114.32348239422	136	0.018025078369905956	0.6764705882352942	0.34738009426115884
YCL047C	0	0/-	-252.80189847946167	-45382.85286653042	136	0.018025078369905956	0.6764705882352942	0.34738009426115884
YKR085C	-1	-/-	-252.8086838722229	-27764.09564256668	34	0.018010963194988253	0.6764705882352942	0.34765733296368173
YJL117W	-1	-/-	-252.81046867370605	-27578.228667259216	34	0.017996870109546165	0.6764705882352942	0.3479345716662046
YOL138C	-1	-/-	-252.81236219406128	-28836.413358688354	34	0.017982799061767005	0.6764705882352942	0.34821181036872745
YDR363W-A	-1	-/-	-252.81423044204712	-28394.053638458252	34	0.01796875	0.6764705882352942	0.34848904907125033
YDR036C	-1	-/-	-252.8183856010437	-27769.332952976227	34	0.01795472287275566	0.6764705882352942	0.3487662877737732
YDR062W	-1	-/-	-252.83060264587402	-27897.471729278564	34	0.01794071762870515	0.6764705882352942	0.3490435264762961
YCR011C	0	0/-	-252.83297550678253	-47434.0379242897	136	0.01794071762870515	0.6764705882352942	0.3490435264762961
YNL138W	-1	-/-	-252.8351230621338	-28754.20020341873	34	0.017926734216679657	0.6764705882352942	0.34932076517881894
YIL077C	-1	-/0	-252.83714151382446	-27045.59864473343	34	0.01791277258566978	0.6764705882352942	0.3495980038813418
YOR070C	0	0/0	-252.84874534606934	-46450.99854695797	136	0.01791277258566978	0.6764705882352942	0.3495980038813418
YDR020C	0	0/-	-252.85000371932983	-46031.76699447632	136	0.01791277258566978	0.6764705882352942	0.3495980038813418
YGL187C	-1	-/-	-252.85153818130493	-28985.16910457611	34	0.0178988326848249	0.6764705882352942	0.3498752425838647
YGL009C	0	0/0	-252.85515820980072	-46306.28267598152	136	0.0178988326848249	0.6764705882352942	0.3498752425838647
YDL008W	-1	-/-	-252.86004114151	-27525.574654579163	34	0.017884914463452566	0.6764705882352942	0.3501524812863876
YGL257C	-1	-/-	-252.87166166305542	-27604.00218629837	34	0.017871017871017872	0.6764705882352942	0.3504297199889104
YKL209C	0	0/-	-252.88038754463196	-45788.542073369026	136	0.017871017871017872	0.6764705882352942	0.3504297199889104
YOR202W	0	0/0	-252.8821395635605	-45937.681225419044	136	0.017871017871017872	0.6764705882352942	0.3504297199889104
YMR282C	0	0/-	-252.8879190683365	-46358.57557570934	136	0.017871017871017872	0.6764705882352942	0.3504297199889104
YER095W	-1	-/-	-252.89381074905396	-27662.405878067017	34	0.017857142857142856	0.6764705882352942	0.3507069586914333
YJR031C	-1	-/-	-252.8944582939148	-29600.878045082092	34	0.017843289371605897	0.6764705882352942	0.3509841973939562
YAL046C	0	0/-	-252.89493894577026	-45521.240767121315	136	0.017843289371605897	0.6764705882352942	0.3509841973939562
YPL138C	-1	-/-	-252.89509296417236	-28770.996653079987	34	0.017829457364341085	0.6764705882352942	0.3512614360964791
YEL006W	0	0/-	-252.89544236660004	-45451.07506489754	136	0.017829457364341085	0.6764705882352942	0.3512614360964791
YGL208W	-1	-/-	-252.89592266082764	-29469.4176697731	34	0.017815646785437646	0.6764705882352942	0.3515386747990019
YDL131W	0	0/0	-252.89864873886108	-45457.627402067184	136	0.017815646785437646	0.6764705882352942	0.3515386747990019
YOR194C	-1	-/-	-252.90684938430786	-28331.87871837616	34	0.01780185758513932	0.6764705882352942	0.3518159135015248
YIL143C	-1	-/-	-252.9140167236328	-28619.29941177368	34	0.017788089713843776	0.6764705882352942	0.3520931522040477
YBR095C	-1	-/-	-252.92448663711548	-29683.77643251419	34	0.01777434312210201	0.6764705882352942	0.3523703909065706
YOR265W	-1	-/-	-252.92861080169678	-29380.309513568878	34	0.01776061776061776	0.6764705882352942	0.3526476296090934
YBL041W	-1	-/-	-252.93118810653687	-29009.646654605865	34	0.017746913580246913	0.6764705882352942	0.3529248683116163
YNL291C	-1	-/-	-252.9384732246399	-28382.6440448761	34	0.017733230531996914	0.6764705882352942	0.3532021070141392
YNL294C	-1	-/-	-252.9557638168335	-28396.200675964355	34	0.017719568567026195	0.6764705882352942	0.35347934571666206
YHR044C	0	0/0	-252.95842373371124	-45268.21249115467	136	0.017719568567026195	0.6764705882352942	0.35347934571666206
YDR011W	-1	-/-	-252.97695875167847	-28189.166863441467	34	0.01770592763664357	0.6764705882352942	0.3537565844191849
YLL058W	0	0/0	-252.98338854312897	-45661.81239712238	136	0.01770592763664357	0.6764705882352942	0.3537565844191849
YKL170W	-1	-/-	-252.98552465438843	-28288.928289413452	34	0.01769230769230769	0.6764705882352942	0.3540338231217078
YHR039C-A	-1	-/-	-252.98720169067383	-27513.168564796448	34	0.017678708685626442	0.6764705882352942	0.35431106182423067
YDR316W	0	0/0	-252.98836016654968	-46225.632330179214	136	0.017678708685626442	0.6764705882352942	0.35431106182423067
YLR037C	0	0/-	-252.99928295612335	-45186.464666724205	136	0.017678708685626442	0.6764705882352942	0.35431106182423067
YMR118C	0	0/-	-253.0090138912201	-45101.275582790375	136	0.017678708685626442	0.6764705882352942	0.35431106182423067
YHR138C	-1	-/-	-253.01479816436768	-28017.652411937714	34	0.017665130568356373	0.6764705882352942	0.35458830052675355
YCL011C	-1	-/-	-253.0291233062744	-28548.891988277435	34	0.017651573292402148	0.6764705882352942	0.3548655392292764
YMR311C	-1	-/-	-253.03276300430298	-29802.86566877365	34	0.01763803680981595	0.6764705882352942	0.35514277793179927
YBR045C	0	0/-	-253.033629655838	-46263.06581544876	136	0.01763803680981595	0.6764705882352942	0.35514277793179927
YBL067C	0	0/-	-253.03877675533295	-46613.587517499924	136	0.01763803680981595	0.6764705882352942	0.35514277793179927
YER048W-A	0	0/0	-253.03947257995605	-46021.93676352501	136	0.01763803680981595	0.6764705882352942	0.35514277793179927
YHR080C	0	0/+	-253.05276155471802	-45459.61838448048	136	0.01763803680981595	0.6764705882352942	0.35514277793179927
YLR119W	-1	-/-	-253.0568733215332	-28360.336503982544	34	0.017624521072796936	0.6764705882352942	0.35542001663432216
YOR077W	0	0/0	-253.06210315227509	-45624.04754590988	136	0.017624521072796936	0.6764705882352942	0.35542001663432216
YOR027W	-1	-/-	-253.0877594947815	-27937.09963607788	34	0.01761102603369066	0.6764705882352942	0.35569725533684504
YER178W	-1	-/-	-253.08843660354614	-28220.322803497314	34	0.017597551644988524	0.6764705882352942	0.3559744940393679
YPR095C	-1	-/-	-253.09914588928223	-28908.244928359985	34	0.017584097859327217	0.6764705882352942	0.35625173274189076
YJL004C	-1	-/-	-253.11170196533203	-28179.48721265793	34	0.01757066462948816	0.6764705882352942	0.35652897144441364
YHR057C	0	0/-	-253.1177966594696	-46773.24943590164	136	0.01757066462948816	0.6764705882352942	0.35652897144441364
YHR178W	-1	-/-	-253.1357626914978	-28578.195668697357	34	0.017557251908396947	0.6764705882352942	0.35680621014693653
YBR193C	-1	-/-	-253.14948654174805	-28492.72816801071	34	0.017543859649122806	0.6764705882352942	0.35708344884945936
YPL010W	-1	-/-	-253.15467977523804	-28281.507344722748	34	0.01753048780487805	0.6764705882352942	0.35736068755198225
YJL053W	-1	-/-	-253.15507555007935	-28818.25370836258	34	0.017517136329017517	0.6764705882352942	0.35763792625450513
YIL009W	-1	-/-	-253.1558837890625	-28312.02611207962	34	0.01750380517503805	0.6764705882352942	0.357915164957028
YMR078C	-1	-/-	-253.15995025634766	-29848.979714870453	34	0.01749049429657795	0.6764705882352942	0.35819240365955085
YIL087C	0	0/0	-253.1628578901291	-45725.78306758404	136	0.01749049429657795	0.6764705882352942	0.35819240365955085
YIL011W	0	0/-	-253.1647596359253	-45201.08104121685	136	0.01749049429657795	0.6764705882352942	0.35819240365955085
YBR010W	-1	-/-	-253.17019271850586	-27820.893827438354	34	0.017477203647416412	0.6764705882352942	0.35846964236207374
YDR419W	-1	-/-	-253.1752223968506	-28024.023092746735	34	0.017463933181473046	0.6764705882352942	0.3587468810645966
YAR002C-A	-1	-/-	-253.18436288833618	-28066.063861370087	34	0.017450682852807285	0.6764705882352942	0.3590241197671195
YDR292C	-1	-/-	-253.20413732528687	-28847.09131336212	34	0.017437452615617893	0.6764705882352942	0.35930135846964234
YGR232W	0	0/0	-253.2082004547119	-46789.68196237087	136	0.017437452615617893	0.6764705882352942	0.35930135846964234
YER008C	-1	-/-	-253.20932865142822	-28516.003127098083	34	0.017424242424242425	0.6764705882352942	0.3595785971721652
YKL080W	-1	-/-	-253.21087169647217	-28523.444652080536	34	0.0174110522331567	0.6764705882352942	0.3598558358746881
YNL288W	-1	-/-	-253.21147346496582	-28228.43171930313	34	0.01739788199697428	0.6764705882352942	0.360133074577211
YMR088C	-1	-/-	-253.21826076507568	-28697.363384246826	34	0.017384731670445956	0.6764705882352942	0.36041031327973383
YER087C-B	-1	-/-	-253.22086811065674	-27595.66248846054	34	0.017371601208459216	0.6764705882352942	0.3606875519822567
YOL153C	0	0/0	-253.2340716123581	-45787.05984830856	136	0.017371601208459216	0.6764705882352942	0.3606875519822567
YOL053W	0	0/0	-253.24161005020142	-45253.86251997948	136	0.017371601208459216	0.6764705882352942	0.3606875519822567
YOR295W	-1	-/-	-253.24496507644653	-28255.056168079376	34	0.017358490566037735	0.6764705882352942	0.3609647906847796
YCL030C	0	0/0	-253.24582266807556	-46272.11396408081	136	0.017358490566037735	0.6764705882352942	0.3609647906847796
YPR029C	-1	-/-	-253.247727394104	-28456.77367067337	34	0.017345399698340876	0.6764705882352942	0.3612420293873025
YOL003C	-1	-/-	-253.24781608581543	-28104.858107089996	34	0.01733232856066315	0.6764705882352942	0.3615192680898253
YGL146C	0	0/0	-253.2557691335678	-44978.45446228981	136	0.01733232856066315	0.6764705882352942	0.3615192680898253
YNL290W	-1	-/-	-253.27008962631226	-28991.656450748444	34	0.017319277108433735	0.6764705882352942	0.3617965067923482
YHR007C	-1	-/-	-253.27604293823242	-27117.023950576782	34	0.01730624529721595	0.6764705882352942	0.3620737454948711
YML123C	-1	-/-	-253.2766251564026	-27078.021717071533	34	0.017293233082706767	0.6764705882352942	0.362350984197394
YPL215W	0	0/-	-253.28965067863464	-46212.817482709885	136	0.017293233082706767	0.6764705882352942	0.362350984197394
YKR013W	0	0/+	-253.29045045375824	-46451.444960951805	136	0.017293233082706767	0.6764705882352942	0.362350984197394
YOR108W	0	0/0	-253.2932469844818	-47277.09071946144	136	0.017293233082706767	0.6764705882352942	0.362350984197394
YPL063W	-1	-/-	-253.29429054260254	-27981.50820350647	34	0.01728024042073629	0.6764705882352942	0.3626282228999168
YER021W	-1	-/-	-253.29692792892456	-29030.131166934967	34	0.017267267267267267	0.6764705882352942	0.3629054616024397
YBL026W	-1	-/-	-253.30996179580688	-29171.856672286987	34	0.0172543135783946	0.6764705882352942	0.3631827003049626
YGL160W	0	0/-	-253.31401801109314	-45498.70006453991	136	0.0172543135783946	0.6764705882352942	0.3631827003049626
YMR307W	0	0/-	-253.32101106643677	-45880.981932640076	136	0.0172543135783946	0.6764705882352942	0.3631827003049626
YNL044W	-1	-/-	-253.32160806655884	-28656.832478523254	34	0.017241379310344827	0.6764705882352942	0.36345993900748547
YDR364C	-1	-/-	-253.33331966400146	-28121.075367450714	34	0.017228464419475654	0.6764705882352942	0.3637371777100083
YOR360C	0	0/-	-253.33561325073242	-45283.06201326847	136	0.017228464419475654	0.6764705882352942	0.3637371777100083
YPR101W	-1	-/-	-253.34200429916382	-27894.346024036407	34	0.01721556886227545	0.6764705882352942	0.3640144164125312
YIL119C	-1	-/-	-253.34754133224487	-28386.147015571594	34	0.01720269259536275	0.6764705882352942	0.36429165511505407
YHR110W	0	0/-	-253.34769070148468	-47108.317011356354	136	0.01720269259536275	0.6764705882352942	0.36429165511505407
YKL137W	0	0/-	-253.3540519475937	-46313.08893573284	136	0.01720269259536275	0.6764705882352942	0.36429165511505407
YGR061C	0	0/-	-253.3567123413086	-46024.71865415573	136	0.01720269259536275	0.6764705882352942	0.36429165511505407
YJR150C	1	+/+	-253.36211585998535	-28394.71824979782	33	0.017937219730941704	0.7058823529411765	0.36429165511505407
YDR492W	-1	-/-	-253.3653392791748	-27459.307897090912	34	0.017923823749066467	0.7058823529411765	0.36456889381757696
YPR055W	-1	-/-	-253.37162351608276	-28929.724578857422	34	0.01791044776119403	0.7058823529411765	0.3648461325200998
YOR188W	-1	-/0	-253.3733263015747	-28727.710240364075	34	0.017897091722595078	0.7058823529411765	0.3651233712226227
YMR029C	-1	-/-	-253.37694263458252	-29097.493857383728	34	0.01788375558867362	0.7058823529411765	0.36540060992514556
YLR337C	-1	-/-	-253.37721061706543	-28557.950599193573	34	0.017870439314966492	0.7058823529411765	0.36567784862766844
YBL005W	-1	-/-	-253.38336324691772	-28745.655413150787	34	0.017857142857142856	0.7058823529411765	0.3659550873301913
YMR174C	0	0/0	-253.3839180469513	-47685.411108613014	136	0.017857142857142856	0.7058823529411765	0.3659550873301913
YLR130C	-1	-/-	-253.39280700683594	-27520.64802789688	34	0.017843866171003718	0.7058823529411765	0.36623232603271416
YGL203C	0	0/0	-253.39456450939178	-46998.41553211212	136	0.017843866171003718	0.7058823529411765	0.36623232603271416
YJL131C	0	0/-	-253.39548921585083	-45021.42366051674	136	0.017843866171003718	0.7058823529411765	0.36623232603271416
YGR133W	-1	-/-	-253.39915132522583	-27665.820273399353	34	0.017830609212481426	0.7058823529411765	0.36650956473523705
YOR107W	0	0/-	-253.4003553390503	-45669.39310014248	136	0.017830609212481426	0.7058823529411765	0.36650956473523705
YBR122C	0	0/-	-253.40283811092377	-45669.20336997509	136	0.017830609212481426	0.7058823529411765	0.36650956473523705
YJL141C	-1	-/-	-253.41198205947876	-29065.246983528137	34	0.017817371937639197	0.7058823529411765	0.36678680343775993
YEL035C	0	0/0	-253.41746413707733	-45529.27630960941	136	0.017817371937639197	0.7058823529411765	0.36678680343775993
YDL067C	0	0/-	-253.42260324954987	-46915.63546216488	136	0.017817371937639197	0.7058823529411765	0.36678680343775993
YBL051C	-1	-/-	-253.43131685256958	-28054.451876163483	34	0.017804154302670624	0.7058823529411765	0.36706404214028276
YDL104C	0	0/-	-253.43826699256897	-46062.26614165306	136	0.017804154302670624	0.7058823529411765	0.36706404214028276
YDR539W	0	0/-	-253.4387937784195	-45128.19796061516	136	0.017804154302670624	0.7058823529411765	0.36706404214028276
YGL127C	-1	-/-	-253.44608449935913	-28958.8959608078	34	0.017790956263899184	0.7058823529411765	0.36734128084280565
YOR164C	0	0/-	-253.4462697505951	-44955.49770414829	136	0.017790956263899184	0.7058823529411765	0.36734128084280565
YNL335W	0	0/-	-253.4485558271408	-46447.40407323837	136	0.017790956263899184	0.7058823529411765	0.36734128084280565
YDR438W	0	0/0	-253.45009768009186	-46239.567309617996	136	0.017790956263899184	0.7058823529411765	0.36734128084280565
YJL062W	-1	-/-	-253.45258712768555	-27974.99048423767	34	0.017777777777777778	0.7058823529411765	0.36761851954532854
YCL050C	0	0/-	-253.45383143424988	-46808.641486644745	136	0.017777777777777778	0.7058823529411765	0.36761851954532854
YDL202W	0	0/-	-253.46358931064606	-46533.73693168163	136	0.017777777777777778	0.7058823529411765	0.36761851954532854
YML101C	0	0/0	-253.46496832370758	-45717.61301243305	136	0.017777777777777778	0.7058823529411765	0.36761851954532854
YML016C	-1	-/-	-253.46515083312988	-28643.034799575806	34	0.01776461880088823	0.7058823529411765	0.3678957582478514
YLR455W	-1	-/-	-253.4717378616333	-27662.64035511017	34	0.01775147928994083	0.7058823529411765	0.36817299695037425
YKR090W	-1	-/-	-253.47312879562378	-28171.05588531494	34	0.017738359201773836	0.7058823529411765	0.36845023565289714
YCR027C	-1	-/-	-253.47469520568848	-28599.287606716156	34	0.01772525849335303	0.7058823529411765	0.36872747435542
YHR126C	0	0/0	-253.47523081302643	-45063.083443284035	136	0.01772525849335303	0.7058823529411765	0.36872747435542
YNL240C	0	0/0	-253.49410700798035	-45716.74960231781	136	0.01772525849335303	0.7058823529411765	0.36872747435542
YDL109C	-1	-/-	-253.4979953765869	-27391.004094600677	34	0.017712177121771217	0.7058823529411765	0.3690047130579429
YMR087W	-1	-/-	-253.49825048446655	-27710.188187122345	34	0.017699115044247787	0.7058823529411765	0.36928195176046574
YNL194C	0	0/-	-253.49908769130707	-45386.75736641884	136	0.017699115044247787	0.7058823529411765	0.36928195176046574
YGR029W	-1	-/-	-253.50332164764404	-27736.353013038635	34	0.017686072218128224	0.7058823529411765	0.36955919046298863
YCR071C	-1	-/-	-253.50747060775757	-28519.94021987915	34	0.017673048600883652	0.7058823529411765	0.3698364291655115
YOR315W	-1	-/-	-253.51061630249023	-28157.188083171844	34	0.017660044150110375	0.7058823529411765	0.3701136678680344
YCL044C	-1	-/-	-253.51191902160645	-28824.29008293152	34	0.01764705882352941	0.7058823529411765	0.37039090657055723
YJR046W	-1	-/-	-253.5158519744873	-27689.934383392334	34	0.01763409257898604	0.7058823529411765	0.3706681452730801
YOR152C	0	0/0	-253.51931583881378	-45676.8640781641	136	0.01763409257898604	0.7058823529411765	0.3706681452730801
YOL028C	-1	-/-	-253.5194215774536	-28651.061183929443	34	0.01762114537444934	0.7058823529411765	0.370945383975603
YLR027C	0	0/0	-253.51946759223938	-45738.09158504009	136	0.01762114537444934	0.7058823529411765	0.370945383975603
YHR179W	0	0/0	-253.52228558063507	-45626.436346530914	136	0.01762114537444934	0.7058823529411765	0.370945383975603
YNL003C	-1	-/-	-253.52417707443237	-29192.455774784088	34	0.01760821716801174	0.7058823529411765	0.3712226226781259
YDR158W	-1	-/0	-253.5262894630432	-28292.81282043457	34	0.017595307917888565	0.7058823529411765	0.3714998613806487
YGL116W	-1	-/-	-253.54159259796143	-27917.688044071198	34	0.017582417582417582	0.7058823529411765	0.3717771000831716
YOL048C	0	0/-	-253.54710733890533	-45586.81886267662	136	0.017582417582417582	0.7058823529411765	0.3717771000831716
YDL086W	0	0/0	-253.56574964523315	-45674.35312283039	136	0.017582417582417582	0.7058823529411765	0.3717771000831716
YBR076W	0	0/-	-253.5729956626892	-45759.85338866711	136	0.017582417582417582	0.7058823529411765	0.3717771000831716
YGR292W	0	0/-	-253.575869679451	-45699.68416774273	136	0.017582417582417582	0.7058823529411765	0.3717771000831716
YIL113W	0	0/-	-253.58147537708282	-47220.520715236664	136	0.017582417582417582	0.7058823529411765	0.3717771000831716
YIL095W	-1	-/-	-253.584867477417	-28713.456076145172	34	0.017569546120058566	0.7058823529411765	0.3720543387856945
YJL121C	-1	-/0	-253.58924198150635	-28455.576135635376	34	0.01755669348939283	0.7058823529411765	0.3723315774882174
YGL206C	-1	-/-	-253.5897626876831	-27586.573022842407	34	0.017543859649122806	0.7058823529411765	0.3726088161907402
YCR098C	-1	-/-	-253.59368419647217	-26720.340960502625	34	0.017531044558071585	0.7058823529411765	0.3728860548932631
YDR164C	-1	-/-	-253.5952844619751	-28248.79442214966	34	0.017518248175182483	0.7058823529411765	0.373163293595786
YDR524W-C	0	0/0	-253.59947621822357	-44784.26569676399	136	0.017518248175182483	0.7058823529411765	0.373163293595786
YPL229W	0	0/0	-253.60332763195038	-45592.74182331562	136	0.017518248175182483	0.7058823529411765	0.373163293595786
YLR001C	0	0/0	-253.60343503952026	-45270.33728325367	136	0.017518248175182483	0.7058823529411765	0.373163293595786
YNL098C	-1	-/-	-253.60772275924683	-28026.90587234497	34	0.0175054704595186	0.7058823529411765	0.37344053229830887
YGL255W	-1	-/-	-253.61239051818848	-29040.54681777954	34	0.01749271137026239	0.7058823529411765	0.3737177710008317
YMR268W-A	0	0/-	-253.61800491809845	-45852.55043256283	136	0.01749271137026239	0.7058823529411765	0.3737177710008317
YCR077C	-1	-/-	-253.62192630767822	-27621.907482147217	34	0.01747997086671522	0.7058823529411765	0.3739950097033546
YOL155C	0	0/-	-253.62212443351746	-45939.149282217026	136	0.01747997086671522	0.7058823529411765	0.3739950097033546
YJL055W	0	0/-	-253.62621235847473	-45242.184249162674	136	0.01747997086671522	0.7058823529411765	0.3739950097033546
YMR094W	0	0/-	-253.6287751197815	-45714.795843720436	136	0.01747997086671522	0.7058823529411765	0.3739950097033546
YBR208C	0	0/0	-253.62918484210968	-45487.3694589138	136	0.01747997086671522	0.7058823529411765	0.3739950097033546
YLR104W	0	0/-	-253.64118885993958	-45275.257573366165	136	0.01747997086671522	0.7058823529411765	0.3739950097033546
YNL118C	-1	-/-	-253.6456332206726	-28948.970154762268	34	0.017467248908296942	0.7058823529411765	0.3742722484058775
YDR227W	-1	-/-	-253.64990901947021	-28150.45667219162	34	0.017454545454545455	0.7058823529411765	0.37454948710840036
YDR283C	-1	-/-	-253.65280199050903	-29267.702208518982	34	0.01744186046511628	0.7058823529411765	0.3748267258109232
YOL034W	-1	-/-	-253.65624380111694	-28401.746377944946	34	0.017429193899782137	0.7058823529411765	0.3751039645134461
YER107C	-1	-/-	-253.65819263458252	-29006.310440063477	34	0.01741654571843251	0.7058823529411765	0.37538120321596896
YCR094W	1	+/+	-253.66401529312134	-29522.066420555115	33	0.018129079042784626	0.7352941176470589	0.37538120321596896
YBR282W	0	0/-	-253.6662918329239	-46779.78337395191	136	0.018129079042784626	0.7352941176470589	0.37538120321596896
YDL072C	0	0/-	-253.66781389713287	-47437.47338652611	136	0.018129079042784626	0.7352941176470589	0.37538120321596896
YOR256C	-1	-/-	-253.67993927001953	-28682.348723888397	34	0.018115942028985508	0.7352941176470589	0.37565844191849185
YEL019C	-1	-/-	-253.68098306655884	-27029.921857357025	34	0.018102824040550327	0.7352941176470589	0.3759356806210147
YGR105W	0	0/0	-253.68968760967255	-46544.442866683006	136	0.018102824040550327	0.7352941176470589	0.3759356806210147
YGR181W	-1	-/-	-253.6920142173767	-27851.44133234024	34	0.01808972503617945	0.7352941176470589	0.37621291932353756
YOR357C	0	0/-	-253.69398164749146	-45981.876972317696	136	0.01808972503617945	0.7352941176470589	0.37621291932353756
YLR098C	-1	-/-	-253.69932460784912	-28386.519485473633	34	0.018076644974692697	0.7352941176470589	0.37649015802606045
YIR014W	0	0/0	-253.69974148273468	-45586.86120605469	136	0.018076644974692697	0.7352941176470589	0.37649015802606045
YNL051W	-1	-/-	-253.70302152633667	-28930.9928483963	34	0.018063583815028903	0.7352941176470589	0.37676739672858334
YLR176C	-1	-/-	-253.70836448669434	-28102.133904457092	34	0.018050541516245487	0.7352941176470589	0.37704463543110617
YJR133W	0	0/-	-253.71471762657166	-47531.71338176727	136	0.018050541516245487	0.7352941176470589	0.37704463543110617
[truncated: 3,961 more rows]
