# Supplementary material for: Revisiting co-expression-based automated function prediction in yeast with neural networks and updated Gene Ontology annotations
Source: PLoS One. 2026 Apr 16;21(4):e0322689. doi: 10.1371/journal.pone.0322689 (PMC13086303; doi:10.1371/journal.pone.0322689)
Supplement: S1 File — A zip file of tables in csv format containing individual genes ranked by their predicted involvement in each predicted GO term. These predictions were made by Model 1 as described in Table A of S1 Text. (ZIP) [file pone.0322689.s002.zip › GO0006873_SingleGeneRanking.csv]

Gene	Label	Annos	Score	Background Score	Num pos pairs	Precision	Recall	False Positive Rate
YJR139C	-1	-/0	-378.51085528731346	-15567.885165199637	110	0.0	0.0	0.0002832058906825262
YEL027W	1	+/+	-386.9281351864338	-16418.424418225884	109	0.5	0.00909090909090909	0.0002832058906825262
YEL002C	-1	-/-	-395.594711124897	-16936.151314795017	110	0.3333333333333333	0.00909090909090909	0.0005664117813650524
YIL043C	0	0/-	-408.5332958828658	-28573.053978091106	440	0.3333333333333333	0.00909090909090909	0.0005664117813650524
YIL039W	-1	-/-	-411.89655064046383	-17460.532332465053	110	0.25	0.00909090909090909	0.0008496176720475786
YKL020C	-1	-/-	-411.9854472875595	-17489.934997081757	110	0.2	0.00909090909090909	0.0011328235627301047
YBR221C	-1	-/-	-414.05980384349823	-16777.069762587547	110	0.16666666666666666	0.00909090909090909	0.001416029453412631
YDL185W	1	+/+	-414.0794450044632	-16543.322317242622	109	0.2857142857142857	0.01818181818181818	0.001416029453412631
YOR130C	-1	-/-	-414.52993512153625	-16317.043278455734	110	0.25	0.01818181818181818	0.0016992353440951572
YBR110W	-1	-/-	-415.9056546986103	-16766.596154004335	110	0.2222222222222222	0.01818181818181818	0.0019824412347776836
YDR035W	0	0/0	-419.52568877115846	-28345.110168281943	440	0.2222222222222222	0.01818181818181818	0.0019824412347776836
YOR122C	-1	-/-	-419.7373716831207	-16458.06364428997	110	0.2	0.01818181818181818	0.0022656471254602095
YOR043W	-1	-/-	-422.18169724941254	-17310.19569647312	110	0.18181818181818182	0.01818181818181818	0.002548853016142736
YGR284C	-1	-/-	-422.6639577150345	-18034.868247628212	110	0.16666666666666666	0.01818181818181818	0.002832058906825262
YJL081C	-1	-/-	-422.86497378349304	-16882.826501250267	110	0.15384615384615385	0.01818181818181818	0.003115264797507788
YDR483W	-1	-/-	-423.03813648223877	-16989.210250139236	110	0.14285714285714285	0.01818181818181818	0.0033984706881903144
YPL224C	1	+/+	-424.8257646560669	-17342.534304261208	109	0.2	0.02727272727272727	0.0033984706881903144
YLR027C	0	0/0	-425.4536126255989	-28875.467156119645	440	0.2	0.02727272727272727	0.0033984706881903144
YDL128W	1	+/+	-425.94317507743835	-16645.66844701767	109	0.25	0.03636363636363636	0.0033984706881903144
YER178W	-1	-/-	-429.25552809238434	-17752.249408125877	110	0.23529411764705882	0.03636363636363636	0.0036816765788728408
YCR077C	-1	-/-	-430.0689101219177	-16552.887304782867	110	0.2222222222222222	0.03636363636363636	0.003964882469555367
YDL029W	-1	-/-	-431.1712568104267	-17822.554365187883	110	0.21052631578947367	0.03636363636363636	0.004248088360237893
YMR037C	-1	-/-	-431.35594630241394	-17824.482988595963	110	0.2	0.03636363636363636	0.004531294250920419
YIL051C	-1	-/-	-433.15974831581116	-16808.77628237009	110	0.19047619047619047	0.03636363636363636	0.004814500141602946
YMR008C	-1	-/-	-433.9243412017822	-16878.480150938034	110	0.18181818181818182	0.03636363636363636	0.005097706032285472
YGR267C	-1	-/-	-435.6701228618622	-16921.274553894997	110	0.17391304347826086	0.03636363636363636	0.0053809119229679975
YML001W	-1	-/-	-435.91221153736115	-17374.90101492405	110	0.16666666666666666	0.03636363636363636	0.005664117813650524
YMR200W	-1	-/-	-436.02186346054077	-17120.458824157715	110	0.16	0.03636363636363636	0.00594732370433305
YGL054C	-1	-/-	-437.5378016233444	-17005.917216300964	110	0.15384615384615385	0.03636363636363636	0.006230529595015576
YBR286W	-1	-/0	-438.2236559391022	-17666.957821011543	110	0.14814814814814814	0.03636363636363636	0.006513735485698103
YGR199W	-1	-/-	-438.54452633857727	-17228.314849495888	110	0.14285714285714285	0.03636363636363636	0.006796941376380629
YER048W-A	0	0/0	-439.6150492429733	-28341.328385189176	440	0.14285714285714285	0.03636363636363636	0.006796941376380629
YLR193C	-1	-/-	-439.6282516717911	-17722.47318959236	110	0.13793103448275862	0.03636363636363636	0.007080147267063155
YEL017C-A	-1	-/0	-440.09186935424805	-16551.890587687492	110	0.13333333333333333	0.03636363636363636	0.0073633531577456815
YPL048W	-1	-/-	-440.59770357608795	-17450.69760620594	110	0.12903225806451613	0.03636363636363636	0.0076465590484282074
YKL080W	1	+/+	-440.9994878768921	-17307.673696242273	109	0.15625	0.045454545454545456	0.0076465590484282074
YGL207W	-1	-/-	-441.22185730934143	-17718.870550870895	110	0.15151515151515152	0.045454545454545456	0.007929764939110734
YGL137W	-1	-/-	-441.3286586999893	-18152.97383159399	110	0.14705882352941177	0.045454545454545456	0.00821297082979326
YNL104C	0	0/0	-441.42036254704	-29066.099697057158	440	0.14705882352941177	0.045454545454545456	0.00821297082979326
YDR364C	-1	-/-	-441.54571890830994	-17491.690560221672	110	0.14285714285714285	0.045454545454545456	0.008496176720475786
YPR028W	0	0/-	-441.572860494256	-28856.06949519366	440	0.14285714285714285	0.045454545454545456	0.008496176720475786
YBR036C	1	+/+	-441.61939227581024	-18910.344901382923	109	0.16666666666666666	0.05454545454545454	0.008496176720475786
YLR219W	-1	-/-	-442.313090801239	-19599.797277092934	110	0.16216216216216217	0.05454545454545454	0.008779382611158312
YKL176C	-1	-/-	-442.88813853263855	-16966.01324391365	110	0.15789473684210525	0.05454545454545454	0.009062588501840838
YBR109C	-1	-/-	-443.01912474632263	-17610.09794807434	110	0.15384615384615385	0.05454545454545454	0.009345794392523364
YDR158W	-1	-/0	-443.3784364461899	-17802.953377902508	110	0.15	0.05454545454545454	0.009629000283205891
YPL135W	1	+/+	-443.77060055732727	-17846.190494537354	109	0.17073170731707318	0.06363636363636363	0.009629000283205891
YKL019W	-1	-/-	-443.77843141555786	-17134.142721414566	110	0.16666666666666666	0.06363636363636363	0.009912206173888417
YLR390W-A	-1	-/-	-443.7888753414154	-17206.99610900879	110	0.16279069767441862	0.06363636363636363	0.010195412064570943
YGL167C	-1	-/+	-444.0923414826393	-18032.057775735855	110	0.1590909090909091	0.06363636363636363	0.01047861795525347
YGR097W	-1	-/-	-446.06357991695404	-17369.206596136093	110	0.15555555555555556	0.06363636363636363	0.010761823845935995
YBR287W	0	0/0	-446.186719045043	-30643.354423478246	440	0.15555555555555556	0.06363636363636363	0.010761823845935995
YER083C	-1	-/-	-446.1923122406006	-16823.21042227745	110	0.15217391304347827	0.06363636363636363	0.011045029736618521
YDR304C	0	0/-	-446.36679646372795	-29248.99298389256	440	0.15217391304347827	0.06363636363636363	0.011045029736618521
YNL307C	-1	-/-	-446.6492542028427	-17805.416198968887	110	0.14893617021276595	0.06363636363636363	0.011328235627301049
YKL175W	1	+/+	-446.70218443870544	-17876.6923943758	109	0.16666666666666666	0.07272727272727272	0.011328235627301049
YBL040C	-1	-/-	-448.75044471025467	-17371.885297954082	110	0.16326530612244897	0.07272727272727272	0.011611441517983575
YEL031W	1	+/+	-448.95991921424866	-17853.76876473427	109	0.18	0.08181818181818182	0.011611441517983575
YMR149W	-1	-/-	-449.7536015510559	-17507.13038790226	110	0.17647058823529413	0.08181818181818182	0.0118946474086661
YNL263C	-1	-/-	-450.10821545124054	-18321.947513103485	110	0.17307692307692307	0.08181818181818182	0.012177853299348626
YGR010W	-1	-/-	-450.44792222976685	-17101.002992868423	110	0.16981132075471697	0.08181818181818182	0.012461059190031152
YPL084W	-1	-/-	-450.98266434669495	-18617.719783306122	110	0.16666666666666666	0.08181818181818182	0.012744265080713678
YLR328W	-1	-/-	-451.5842237472534	-17143.926906108856	110	0.16363636363636364	0.08181818181818182	0.013027470971396206
YEL038W	0	0/0	-451.99319037795067	-28515.514054208994	440	0.16363636363636364	0.08181818181818182	0.013027470971396206
YMR264W	-1	-/-	-452.08403158187866	-17630.239476919174	110	0.16071428571428573	0.08181818181818182	0.013310676862078732
YDR293C	-1	-/-	-452.29395323991776	-18630.1330781579	110	0.15789473684210525	0.08181818181818182	0.013593882752761258
YOR126C	-1	-/-	-453.00176429748535	-17331.060492277145	110	0.15517241379310345	0.08181818181818182	0.013877088643443784
YKL146W	-1	-/-	-453.6334062218666	-19708.484088242054	110	0.15254237288135594	0.08181818181818182	0.01416029453412631
YDL066W	0	0/-	-454.2624534480274	-29759.245515640825	440	0.15254237288135594	0.08181818181818182	0.01416029453412631
YCR028C-A	-1	-/-	-454.3764592409134	-17593.833342731	110	0.15	0.08181818181818182	0.014443500424808835
YPL221W	-1	-/-	-454.77576649188995	-17643.18013560772	110	0.14754098360655737	0.08181818181818182	0.014726706315491363
YLR229C	-1	-/-	-454.95768904685974	-18038.747089385986	110	0.14516129032258066	0.08181818181818182	0.015009912206173889
YLR256W	-1	-/-	-455.131854057312	-16947.87747144699	110	0.14285714285714285	0.08181818181818182	0.015293118096856415
YOR142W	-1	-/-	-455.42270827293396	-18635.767150759697	110	0.140625	0.08181818181818182	0.01557632398753894
YGR020C	1	+/+	-455.8688542842865	-17870.414972782135	109	0.15384615384615385	0.09090909090909091	0.01557632398753894
YLR351C	0	0/0	-456.123154386878	-29808.064897313714	440	0.15384615384615385	0.09090909090909091	0.01557632398753894
YMR238W	-1	-/-	-456.4765191078186	-18106.305280566216	110	0.15151515151515152	0.09090909090909091	0.01585952987822147
YFL028C	0	0/-	-456.7036335468292	-29314.482326895	440	0.15151515151515152	0.09090909090909091	0.01585952987822147
YPR052C	-1	-/-	-457.19913625717163	-18513.75193798542	110	0.14925373134328357	0.09090909090909091	0.016142735768903994
YNL220W	-1	-/-	-457.3492683172226	-18217.912378311157	110	0.14705882352941177	0.09090909090909091	0.01642594165958652
YPR024W	-1	-/-	-457.4551833868027	-17894.861173272133	110	0.14492753623188406	0.09090909090909091	0.016709147550269046
YOR311C	0	0/-	-457.61298045516014	-29926.359761491418	440	0.14492753623188406	0.09090909090909091	0.016709147550269046
YGL020C	1	+/-	-457.7969341278076	-18738.53899049759	109	0.15714285714285714	0.1	0.016709147550269046
YGR106C	0	0/0	-457.89844530820847	-29949.31111645326	440	0.15714285714285714	0.1	0.016709147550269046
YDR170C	-1	-/-	-457.9193629026413	-18038.781691789627	110	0.15492957746478872	0.1	0.016992353440951572
YBL056W	-1	-/-	-458.01190662384033	-18017.938479542732	110	0.1527777777777778	0.1	0.017275559331634098
YAL026C	-1	-/-	-458.0923447608948	-17024.57079267502	110	0.1506849315068493	0.1	0.017558765222316624
YKL039W	0	0/-	-458.4122653901577	-30789.23362441361	440	0.1506849315068493	0.1	0.017558765222316624
YER089C	-1	-/-	-458.53356063365936	-17418.158691465855	110	0.14864864864864866	0.1	0.01784197111299915
YOR089C	-1	-/-	-458.54190015792847	-18371.27858221531	110	0.14666666666666667	0.1	0.018125177003681676
YHR018C	0	0/0	-458.5872846841812	-30017.16633670032	440	0.14666666666666667	0.1	0.018125177003681676
YGR143W	-1	-/-	-458.8226432800293	-18440.376863241196	110	0.14473684210526316	0.1	0.0184083828943642
YML019W	-1	-/-	-459.0835509300232	-18837.231006503105	110	0.14285714285714285	0.1	0.018691588785046728
YJL091C	-1	-/-	-459.1043267250061	-18509.772465229034	110	0.14102564102564102	0.1	0.018974794675729253
YCR044C	1	+/+	-459.1390575170517	-17331.69209086895	109	0.1518987341772152	0.10909090909090909	0.018974794675729253
YGR132C	-1	-/-	-459.3785437345505	-18698.656648516655	110	0.15	0.10909090909090909	0.019258000566411783
YKL051W	-1	-/-	-459.58625054359436	-18261.60422730446	110	0.14814814814814814	0.10909090909090909	0.01954120645709431
YNL326C	-1	-/-	-459.6907796859741	-17227.648600697517	110	0.14634146341463414	0.10909090909090909	0.019824412347776835
YBR212W	-1	-/-	-459.8276344537735	-17856.89428126812	110	0.14457831325301204	0.10909090909090909	0.02010761823845936
YEL063C	-1	-/-	-460.42670941352844	-16815.54473412037	110	0.14285714285714285	0.10909090909090909	0.020390824129141887
YKL058W	-1	-/-	-460.50548124313354	-17115.132118701935	110	0.1411764705882353	0.10909090909090909	0.020674030019824412
YBL057C	-1	-/-	-460.62731063365936	-17804.443853497505	110	0.13953488372093023	0.10909090909090909	0.02095723591050694
YGL173C	-1	-/-	-461.02298045158386	-17599.6569545269	110	0.13793103448275862	0.10909090909090909	0.021240441801189464
YMR083W	-1	-/0	-461.16982328891754	-17796.694095253944	110	0.13636363636363635	0.10909090909090909	0.02152364769187199
YDR354W	0	0/0	-461.3955705463886	-29910.55421194434	440	0.13636363636363635	0.10909090909090909	0.02152364769187199
YBR145W	-1	-/0	-461.5454034805298	-17397.89594089985	110	0.1348314606741573	0.10909090909090909	0.021806853582554516
YDL232W	-1	-/-	-461.57717871665955	-17881.965306282043	110	0.13333333333333333	0.10909090909090909	0.022090059473237042
YGL105W	-1	-/-	-461.6208647489548	-18970.471816897392	110	0.13186813186813187	0.10909090909090909	0.022373265363919568
YER072W	-1	-/-	-462.07257330417633	-18205.654642939568	110	0.13043478260869565	0.10909090909090909	0.022656471254602097
YJL143W	-1	-/-	-462.10029700398445	-17571.61746171117	110	0.12903225806451613	0.10909090909090909	0.022939677145284623
YGR240C	0	0/+	-462.3500622212887	-29537.465423345566	440	0.12903225806451613	0.10909090909090909	0.022939677145284623
YOR127W	-1	-/-	-462.513734459877	-18144.0351395607	110	0.1276595744680851	0.10909090909090909	0.02322288303596715
YBR293W	-1	-/-	-462.5339617729187	-17471.989494919777	110	0.12631578947368421	0.10909090909090909	0.023506088926649675
YGL026C	0	0/0	-463.019923042506	-30357.972003679723	440	0.12631578947368421	0.10909090909090909	0.023506088926649675
YKL192C	-1	-/-	-463.05187451839447	-17380.789751052856	110	0.125	0.10909090909090909	0.0237892948173322
YGL245W	-1	-/-	-463.13882207870483	-18059.913071632385	110	0.12371134020618557	0.10909090909090909	0.024072500708014727
YOR099W	-1	-/-	-463.2732756137848	-18552.15022277832	110	0.12244897959183673	0.10909090909090909	0.024355706598697253
YKR062W	-1	-/-	-463.408219397068	-19231.56763124466	110	0.12121212121212122	0.10909090909090909	0.02463891248937978
YGL019W	1	+/-	-463.52691102027893	-17591.612239718437	109	0.13	0.11818181818181818	0.02463891248937978
YAL042W	-1	-/-	-463.65949630737305	-18399.20630633831	110	0.12871287128712872	0.11818181818181818	0.024922118380062305
YER133W	1	+/+	-463.75516748428345	-18205.551600694656	109	0.13725490196078433	0.12727272727272726	0.024922118380062305
YEL071W	-1	-/-	-464.06850814819336	-17646.246908426285	110	0.13592233009708737	0.12727272727272726	0.02520532427074483
YOL143C	-1	-/-	-464.11361503601074	-17722.87083899975	110	0.1346153846153846	0.12727272727272726	0.025488530161427356
YOR184W	0	0/-	-464.4606247842312	-29969.82373375818	440	0.1346153846153846	0.12727272727272726	0.025488530161427356
YER155C	-1	-/-	-464.7414948940277	-18347.924596071243	110	0.13333333333333333	0.12727272727272726	0.025771736052109882
YJL167W	-1	-/-	-464.8853750228882	-18156.02333819866	110	0.1320754716981132	0.12727272727272726	0.02605494194279241
YGL186C	0	0/-	-465.0039052069187	-29759.509253650904	440	0.1320754716981132	0.12727272727272726	0.02605494194279241
YCL011C	-1	-/-	-465.4607617855072	-17465.79544401169	110	0.1308411214953271	0.12727272727272726	0.026338147833474938
YCR008W	1	+/+	-465.4928375482559	-17966.95756661892	109	0.1388888888888889	0.13636363636363635	0.026338147833474938
YKR084C	0	0/-	-465.55439791083336	-30022.755415529013	440	0.1388888888888889	0.13636363636363635	0.026338147833474938
YDR466W	0	0/-	-465.7013574242592	-28945.744410961866	440	0.1388888888888889	0.13636363636363635	0.026338147833474938
YOR123C	-1	-/-	-465.74879908561707	-17248.728317260742	110	0.13761467889908258	0.13636363636363635	0.026621353724157464
YDL125C	0	0/-	-465.7771514505148	-30947.06267851591	440	0.13761467889908258	0.13636363636363635	0.026621353724157464
YMR108W	0	0/0	-466.1087602674961	-30057.352005541325	440	0.13761467889908258	0.13636363636363635	0.026621353724157464
YPR128C	-1	-/-	-466.14162814617157	-17411.224311947823	110	0.13636363636363635	0.13636363636363635	0.02690455961483999
YDR397C	-1	-/-	-466.4853039383888	-17798.953182041645	110	0.13513513513513514	0.13636363636363635	0.027187765505522515
YMR056C	-1	-/-	-466.49926221370697	-17668.501041084528	110	0.13392857142857142	0.13636363636363635	0.02747097139620504
YMR071C	0	0/0	-466.94623017311096	-29996.194664545357	440	0.13392857142857142	0.13636363636363635	0.02747097139620504
YNL268W	-1	-/-	-466.97739577293396	-17775.65282344818	110	0.13274336283185842	0.13636363636363635	0.027754177286887567
YLR005W	-1	-/-	-467.0483160018921	-18330.88432240486	110	0.13157894736842105	0.13636363636363635	0.028037383177570093
YDL212W	-1	-/-	-467.09643107652664	-18706.61307734251	110	0.13043478260869565	0.13636363636363635	0.02832058906825262
YMR168C	-1	-/-	-467.11665868759155	-18346.079308629036	110	0.12931034482758622	0.13636363636363635	0.028603794958935145
YFR009W	-1	-/-	-467.17342007160187	-19787.203030467033	110	0.1282051282051282	0.13636363636363635	0.02888700084961767
YDR148C	-1	-/-	-467.24043810367584	-18466.406494259834	110	0.1271186440677966	0.13636363636363635	0.029170206740300197
YOR151C	-1	-/-	-467.4344636797905	-20038.476016044617	110	0.12605042016806722	0.13636363636363635	0.029453412630982726
YDL015C	-1	-/-	-467.4621414542198	-18466.528399050236	110	0.125	0.13636363636363635	0.029736618521665252
YNL192W	-1	-/-	-467.5900037288666	-18264.69463968277	110	0.12396694214876033	0.13636363636363635	0.030019824412347778
YHR083W	-1	-/-	-467.6523848772049	-18619.266530036926	110	0.12295081967213115	0.13636363636363635	0.030303030303030304
YGR281W	-1	-/-	-467.8189585208893	-17339.800503730774	110	0.12195121951219512	0.13636363636363635	0.03058623619371283
YNL284C	0	0/-	-467.8401427567005	-30279.468904435635	440	0.12195121951219512	0.13636363636363635	0.03058623619371283
YOR377W	-1	-/0	-467.9070498943329	-18026.098296761513	110	0.12096774193548387	0.13636363636363635	0.030869442084395356
YCR009C	-1	-/-	-468.1036925315857	-18656.142184972763	110	0.12	0.13636363636363635	0.03115264797507788
YER023W	0	0/0	-468.182357236743	-30496.983580246568	440	0.12	0.13636363636363635	0.03115264797507788
YDL046W	-1	-/-	-468.7712630033493	-19705.241165161133	110	0.11904761904761904	0.13636363636363635	0.03143585386576041
YDR007W	0	0/0	-468.8356712460518	-28945.80558666587	440	0.11904761904761904	0.13636363636363635	0.03143585386576041
YNR013C	-1	-/-	-469.04219102859497	-17591.31198465824	110	0.11811023622047244	0.13636363636363635	0.03171905975644294
YBR207W	-1	-/-	-469.2755160331726	-17850.60889649391	110	0.1171875	0.13636363636363635	0.03200226564712546
YHR115C	-1	-/-	-469.2927849292755	-17666.650844812393	110	0.11627906976744186	0.13636363636363635	0.03228547153780799
YFR047C	-1	-/-	-469.85409283638	-17769.184381604195	110	0.11538461538461539	0.13636363636363635	0.03256867742849051
YDR353W	-1	-/-	-470.36707615852356	-17647.776896953583	110	0.11450381679389313	0.13636363636363635	0.03285188331917304
YKL060C	-1	-/-	-470.43151807785034	-17740.084540963173	110	0.11363636363636363	0.13636363636363635	0.03313508920985556
YDL231C	-1	-/-	-470.4491147994995	-18331.890803575516	110	0.11278195488721804	0.13636363636363635	0.03341829510053809
YJR065C	-1	-/-	-470.56330013275146	-18868.20535135269	110	0.11194029850746269	0.13636363636363635	0.033701500991220615
YNL321W	0	0/+	-470.6154726445675	-30213.103762984276	440	0.11194029850746269	0.13636363636363635	0.033701500991220615
YER122C	-1	-/-	-470.771062374115	-18681.343428373337	110	0.1111111111111111	0.13636363636363635	0.033984706881903144
YMR100W	-1	-/-	-470.8628822565079	-19586.05683887005	110	0.11029411764705882	0.13636363636363635	0.03426791277258567
YLR375W	0	0/-	-470.8905813395977	-30572.133901834488	440	0.11029411764705882	0.13636363636363635	0.03426791277258567
YLL043W	-1	-/-	-471.2907155752182	-18642.407546043396	110	0.10948905109489052	0.13636363636363635	0.034551118663268196
YPL270W	-1	-/-	-471.3163557648659	-18156.838444769382	110	0.10869565217391304	0.13636363636363635	0.034834324553950725
YLL048C	0	0/-	-471.3593219220638	-29394.77254998684	440	0.10869565217391304	0.13636363636363635	0.034834324553950725
YDR028C	-1	-/-	-471.45507645606995	-17493.67922258377	110	0.1079136690647482	0.13636363636363635	0.03511753044463325
YGL213C	-1	-/-	-471.57532572746277	-18980.61765038967	110	0.10714285714285714	0.13636363636363635	0.03540073633531578
YDR487C	-1	-/-	-471.66654670238495	-17620.35293865204	110	0.10638297872340426	0.13636363636363635	0.0356839422259983
YHL034C	-1	-/0	-471.8719860315323	-18050.674076795578	110	0.1056338028169014	0.13636363636363635	0.03596714811668083
YLR089C	0	0/0	-471.90863831341267	-29463.772950813174	440	0.1056338028169014	0.13636363636363635	0.03596714811668083
YLR006C	-1	-/-	-471.96885538101196	-18204.942589521408	110	0.1048951048951049	0.13636363636363635	0.03625035400736335
YDR435C	-1	-/-	-472.15630984306335	-19702.307420253754	110	0.10416666666666667	0.13636363636363635	0.03653355989804588
YNL243W	-1	-/-	-472.18692553043365	-18277.696182966232	110	0.10344827586206896	0.13636363636363635	0.0368167657887284
YGR276C	-1	-/-	-472.6920166015625	-18118.978052139282	110	0.10273972602739725	0.13636363636363635	0.03709997167941093
YMR236W	-1	-/-	-472.78948307037354	-19266.76534974575	110	0.10204081632653061	0.13636363636363635	0.037383177570093455
YML051W	-1	-/-	-472.8089556694031	-16855.68010520935	110	0.10135135135135136	0.13636363636363635	0.037666383460775985
YDR334W	-1	-/-	-472.848006606102	-18453.17820239067	110	0.10067114093959731	0.13636363636363635	0.03794958935145851
YDL248W	0	0/-	-472.9559247940779	-30466.008557714522	440	0.10067114093959731	0.13636363636363635	0.03794958935145851
YBL055C	-1	-/-	-472.9743344783783	-18166.267895936966	110	0.1	0.13636363636363635	0.038232795242141036
YLL027W	-1	-/-	-472.98188012838364	-18719.977855861187	110	0.09933774834437085	0.13636363636363635	0.038516001132823566
YFR044C	0	0/0	-473.16768480837345	-30232.006127934903	440	0.09933774834437085	0.13636363636363635	0.038516001132823566
YDR422C	-1	-/-	-473.17039942741394	-17745.91054737568	110	0.09868421052631579	0.13636363636363635	0.03879920702350609
YML058W	-1	-/-	-473.32892125844955	-17728.20794337988	110	0.09803921568627451	0.13636363636363635	0.03908241291418862
YHR017W	0	0/0	-473.6753551363945	-30546.759160891175	440	0.09803921568627451	0.13636363636363635	0.03908241291418862
YLR055C	-1	-/-	-473.6983128786087	-18503.17793560028	110	0.09740259740259741	0.13636363636363635	0.03936561880487114
YKR048C	-1	-/-	-473.8251219987869	-18526.277762711048	110	0.0967741935483871	0.13636363636363635	0.03964882469555367
YPL036W	-1	-/+	-473.84712648391724	-17286.151757478714	110	0.09615384615384616	0.13636363636363635	0.03993203058623619
YNL168C	0	0/0	-473.9431540966034	-30262.421083554626	440	0.09615384615384616	0.13636363636363635	0.03993203058623619
YKL028W	-1	-/-	-473.95842361450195	-19800.22850525379	110	0.09554140127388536	0.13636363636363635	0.04021523647691872
YIR022W	-1	-/-	-474.1528539657593	-17531.38528776169	110	0.0949367088607595	0.13636363636363635	0.040498442367601244
YEL006W	0	0/-	-474.4926608502865	-30066.769555985928	440	0.0949367088607595	0.13636363636363635	0.040498442367601244
YPR029C	-1	-/-	-474.50177252292633	-18443.770220160484	110	0.09433962264150944	0.13636363636363635	0.04078164825828377
YKR050W	1	+/+	-474.54355335235596	-17578.55011153221	109	0.1	0.14545454545454545	0.04078164825828377
YLR077W	0	0/-	-474.70934668183327	-29447.078420892358	440	0.1	0.14545454545454545	0.04078164825828377
YHR039C-A	1	+/+	-474.7127456665039	-17831.99100100994	109	0.10559006211180125	0.15454545454545454	0.04078164825828377
YGL058W	-1	-/-	-474.85228419303894	-19372.590547919273	110	0.10493827160493827	0.15454545454545454	0.041064854148966295
YOR159C	-1	-/-	-474.94780445098877	-18298.063743710518	110	0.10429447852760736	0.15454545454545454	0.041348060039648825
YLR350W	-1	-/-	-474.99868178367615	-19050.762564063072	110	0.10365853658536585	0.15454545454545454	0.041631265930331354
YIL125W	-1	-/-	-475.26042997837067	-19140.592841029167	110	0.10303030303030303	0.15454545454545454	0.04191447182101388
YGL142C	-1	-/-	-475.5044947862625	-18716.86626303196	110	0.10240963855421686	0.15454545454545454	0.042197677711696406
YGR246C	-1	-/-	-475.55397295951843	-18776.310141205788	110	0.10179640718562874	0.15454545454545454	0.04248088360237893
YPR008W	-1	-/+	-475.84476256370544	-18754.465810358524	110	0.10119047619047619	0.15454545454545454	0.04276408949306146
YOL064C	-1	-/-	-475.8810814023018	-17995.15428942442	110	0.10059171597633136	0.15454545454545454	0.04304729538374398
YPR173C	-1	-/-	-476.3224034309387	-18225.39434361458	110	0.1	0.15454545454545454	0.04333050127442651
YLR066W	-1	-/-	-476.3479423522949	-18848.538295805454	110	0.09941520467836257	0.15454545454545454	0.04361370716510903
YHR026W	1	+/+	-476.6397535800934	-18634.902925491333	109	0.10465116279069768	0.16363636363636364	0.04361370716510903
YLR114C	-1	-/-	-476.8135333061218	-17831.65408349037	110	0.10404624277456648	0.16363636363636364	0.04389691305579156
YOR160W	-1	-/-	-476.8864177465439	-18072.41548681259	110	0.10344827586206896	0.16363636363636364	0.044180118946474084
YIL106W	-1	-/-	-476.9089962244034	-17533.909948587418	110	0.10285714285714286	0.16363636363636364	0.04446332483715661
YNL219C	-1	-/-	-477.08569157123566	-18081.81875884533	110	0.10227272727272728	0.16363636363636364	0.044746530727839136
YML048W	-1	-/-	-477.1739101409912	-18803.711542487144	110	0.1016949152542373	0.16363636363636364	0.045029736618521665
YIL075C	-1	-/-	-477.2234253883362	-19126.54829621315	110	0.10112359550561797	0.16363636363636364	0.045312942509204195
YLR019W	0	0/-	-477.26954844594	-30867.309059858322	440	0.10112359550561797	0.16363636363636364	0.045312942509204195
YBR193C	-1	-/-	-477.4004271030426	-18830.233183026314	110	0.1005586592178771	0.16363636363636364	0.04559614839988672
YBR205W	-1	-/-	-477.4267547130585	-18992.815892457962	110	0.1	0.16363636363636364	0.045879354290569246
YDR096W	-1	-/-	-477.4644651412964	-19686.568486601114	110	0.09944751381215469	0.16363636363636364	0.04616256018125177
YHR027C	-1	-/-	-477.50066685676575	-19064.70147919655	110	0.0989010989010989	0.16363636363636364	0.0464457660719343
YGR218W	-1	-/-	-477.61350107192993	-18459.634784698486	110	0.09836065573770492	0.16363636363636364	0.04672897196261682
YNL297C	-1	-/-	-477.6908931732178	-17765.576637029648	110	0.09782608695652174	0.16363636363636364	0.04701217785329935
YOR008C	-1	-/-	-477.83070147037506	-18769.323795318604	110	0.0972972972972973	0.16363636363636364	0.04729538374398187
YCR012W	-1	-/-	-477.83279180526733	-17619.460528492928	110	0.0967741935483871	0.16363636363636364	0.0475785896346644
YIL041W	0	0/-	-477.91563645005226	-30646.79700113833	440	0.0967741935483871	0.16363636363636364	0.0475785896346644
YKR014C	-1	-/-	-478.0176874399185	-19125.167590141296	110	0.0962566844919786	0.16363636363636364	0.047861795525346924
YGL190C	-1	-/-	-478.21457666158676	-18944.1227491498	110	0.09574468085106383	0.16363636363636364	0.048145001416029454
YCL017C	1	+/+	-478.4743356704712	-18315.619336366653	109	0.10052910052910052	0.17272727272727273	0.048145001416029454
YGL220W	0	0/+	-478.47480115294456	-30666.27548149973	440	0.10052910052910052	0.17272727272727273	0.048145001416029454
YOR209C	-1	-/-	-478.52162504196167	-19571.589040875435	110	0.1	0.17272727272727273	0.048428207306711976
YOR275C	-1	-/-	-478.59767866134644	-18574.742542743683	110	0.09947643979057591	0.17272727272727273	0.048711413197394506
YCR026C	-1	-/-	-478.63079595565796	-18184.791678786278	110	0.09895833333333333	0.17272727272727273	0.048994619088077035
YER020W	-1	-/-	-478.6766369342804	-19318.972149133682	110	0.09844559585492228	0.17272727272727273	0.04927782497875956
YOR349W	-1	-/-	-478.7039453983307	-17747.655945062637	110	0.0979381443298969	0.17272727272727273	0.04956103086944209
YML086C	-1	-/-	-478.7775208950043	-17498.857021808624	110	0.09743589743589744	0.17272727272727273	0.04984423676012461
YPR181C	-1	-/-	-478.82625341415405	-18101.04491019249	110	0.09693877551020408	0.17272727272727273	0.05012744265080714
YDR100W	0	0/0	-478.88491585850716	-30456.91022488475	440	0.09693877551020408	0.17272727272727273	0.05012744265080714
YOR147W	1	+/+	-478.9062523841858	-19340.77371430397	109	0.10152284263959391	0.18181818181818182	0.05012744265080714
YMR171C	0	0/-	-478.9208310842514	-30004.07814927399	440	0.10152284263959391	0.18181818181818182	0.05012744265080714
YGR007W	-1	-/-	-478.9340007305145	-18977.059280514717	110	0.10101010101010101	0.18181818181818182	0.05041064854148966
YOR230W	-1	-/-	-478.9610494375229	-19000.27540242672	110	0.10050251256281408	0.18181818181818182	0.05069385443217219
YBR151W	0	0/0	-479.04576121270657	-30991.793425053358	440	0.10050251256281408	0.18181818181818182	0.05069385443217219
YMR311C	-1	-/-	-479.066158413887	-20449.635023355484	110	0.1	0.18181818181818182	0.05097706032285471
YGL252C	-1	-/-	-479.43563520908356	-19290.687029123306	110	0.09950248756218906	0.18181818181818182	0.05126026621353724
YCL009C	0	0/0	-479.4364801645279	-30265.831115216017	440	0.09950248756218906	0.18181818181818182	0.05126026621353724
YDR188W	-1	-/-	-479.5847542285919	-19269.063663125038	110	0.09900990099009901	0.18181818181818182	0.051543472104219765
YKR046C	-1	-/-	-479.795978307724	-19590.04267692566	110	0.09852216748768473	0.18181818181818182	0.051826677994902294
YJR076C	-1	-/-	-479.84725511074066	-19454.549579024315	110	0.09803921568627451	0.18181818181818182	0.05210988388558482
YPR139C	-1	-/-	-479.9790413379669	-18502.833272457123	110	0.0975609756097561	0.18181818181818182	0.052393089776267346
YNL074C	-1	-/-	-480.0102028846741	-19186.328474998474	110	0.0970873786407767	0.18181818181818182	0.052676295666949875
YDL017W	-1	-/-	-480.0522725582123	-18517.37040436268	110	0.0966183574879227	0.18181818181818182	0.0529595015576324
YDR485C	-1	-/-	-480.4792548418045	-18614.564109921455	110	0.09615384615384616	0.18181818181818182	0.05324270744831493
YDR141C	-1	-/-	-480.5148253440857	-17196.478283643723	110	0.09569377990430622	0.18181818181818182	0.05352591333899745
YPL010W	-1	-/-	-480.5166344642639	-18323.48218345642	110	0.09523809523809523	0.18181818181818182	0.05380911922967998
YOR286W	0	0/0	-480.69932466745377	-29692.891914978623	440	0.09523809523809523	0.18181818181818182	0.05380911922967998
YLR370C	-1	-/-	-480.7369861602783	-18891.455739855766	110	0.0947867298578199	0.18181818181818182	0.0540923251203625
YHR132C	0	0/-	-481.25459203124046	-31262.829722881317	440	0.0947867298578199	0.18181818181818182	0.0540923251203625
YGL066W	-1	-/-	-481.31051683425903	-18406.43230342865	110	0.09433962264150944	0.18181818181818182	0.05437553101104503
YNL239W	-1	-/-	-481.34003472328186	-19544.84423160553	110	0.09389671361502347	0.18181818181818182	0.05465873690172755
YNL116W	-1	-/-	-481.41028571128845	-19293.23394536972	110	0.09345794392523364	0.18181818181818182	0.05494194279241008
YMR013C	-1	-/-	-481.5374172925949	-19077.09810614586	110	0.09302325581395349	0.18181818181818182	0.055225148683092605
YDR208W	-1	-/-	-481.6129243373871	-19203.35822749138	110	0.09259259259259259	0.18181818181818182	0.055508354573775134
YFR040W	-1	-/-	-481.75622749328613	-18152.071095466614	110	0.09216589861751152	0.18181818181818182	0.055791560464457664
YMR096W	-1	-/-	-481.83347630500793	-17912.251225948334	110	0.09174311926605505	0.18181818181818182	0.056074766355140186
YEL052W	0	0/-	-481.8404915034771	-31281.50461536646	440	0.09174311926605505	0.18181818181818182	0.056074766355140186
YOR148C	-1	-/-	-482.00755977630615	-18079.46108365059	110	0.091324200913242	0.18181818181818182	0.056357972245822716
YBR043C	-1	-/-	-482.021635055542	-19030.939848423004	110	0.09090909090909091	0.18181818181818182	0.05664117813650524
YIL088C	0	0/-	-482.14018565416336	-32312.167292773724	440	0.09090909090909091	0.18181818181818182	0.05664117813650524
YBR218C	-1	-/-	-482.2081022262573	-17705.967705488205	110	0.09049773755656108	0.18181818181818182	0.05692438402718777
YOR094W	-1	-/-	-482.367559671402	-18542.572357535362	110	0.09009009009009009	0.18181818181818182	0.05720758991787029
YBL102W	-1	-/-	-482.4709153175354	-18800.023276925087	110	0.08968609865470852	0.18181818181818182	0.05749079580855282
YPL023C	0	0/0	-482.5268429517746	-30416.685711950064	440	0.08968609865470852	0.18181818181818182	0.05749079580855282
YKL026C	-1	-/-	-482.55863893032074	-20634.250120162964	110	0.08928571428571429	0.18181818181818182	0.05777400169923534
YOR165W	0	0/-	-482.5895779132843	-31237.32024526596	440	0.08928571428571429	0.18181818181818182	0.05777400169923534
YHR188C	-1	-/-	-482.6492636203766	-17895.69978106022	110	0.08888888888888889	0.18181818181818182	0.05805720758991787
YKL098W	0	0/0	-482.7149201631546	-30786.52505019307	440	0.08888888888888889	0.18181818181818182	0.05805720758991787
YCL030C	0	0/0	-482.8675055503845	-30752.395080447197	440	0.08888888888888889	0.18181818181818182	0.05805720758991787
YMR073C	-1	-/-	-482.9352765083313	-18325.006668806076	110	0.08849557522123894	0.18181818181818182	0.058340413480600394
YOL049W	-1	-/0	-482.96142840385437	-18260.617014169693	110	0.0881057268722467	0.18181818181818182	0.05862361937128292
YAL056W	-1	-/-	-483.07606852054596	-19117.219309329987	110	0.08771929824561403	0.18181818181818182	0.05890682526196545
YJL192C	-1	-/-	-483.09315276145935	-19300.010820150375	110	0.08733624454148471	0.18181818181818182	0.059190031152647975
YLR110C	-1	-/-	-483.0979804992676	-17194.92727148533	110	0.08695652173913043	0.18181818181818182	0.059473237043330504
YNR052C	-1	-/-	-483.15867948532104	-18436.684795975685	110	0.08658008658008658	0.18181818181818182	0.05975644293401303
YDR072C	-1	-/-	-483.34404611587524	-17226.477532744408	110	0.08620689655172414	0.18181818181818182	0.060039648824695556
YOL111C	-1	-/-	-483.6137475967407	-18553.94705736637	110	0.08583690987124463	0.18181818181818182	0.06032285471537808
YNL229C	-1	-/-	-483.71922075748444	-18311.487887740135	110	0.08547008547008547	0.18181818181818182	0.06060606060606061
YPL149W	-1	-/-	-483.73650455474854	-18127.296809911728	110	0.0851063829787234	0.18181818181818182	0.06088926649674313
YLR342W	-1	-/-	-483.7830444574356	-19263.095128297806	110	0.0847457627118644	0.18181818181818182	0.06117247238742566
YGR230W	-1	-/-	-483.8101222515106	-18078.107023000717	110	0.08438818565400844	0.18181818181818182	0.06145567827810818
YAL023C	-1	-/-	-484.0982828140259	-19038.417014598846	110	0.08403361344537816	0.18181818181818182	0.06173888416879071
YJL111W	-1	-/-	-484.1063566207886	-20032.488212943077	110	0.08368200836820083	0.18181818181818182	0.062022090059473234
YFL045C	-1	-/-	-484.2195597887039	-20506.48941475153	110	0.08333333333333333	0.18181818181818182	0.06230529595015576
YML072C	0	0/-	-484.2308795452118	-30337.467014968395	440	0.08333333333333333	0.18181818181818182	0.06230529595015576
YMR150C	-1	-/-	-484.37895822525024	-18396.66949594021	110	0.08298755186721991	0.18181818181818182	0.06258850184083829
YLL029W	0	0/-	-484.41839414834976	-31760.924414023757	440	0.08298755186721991	0.18181818181818182	0.06258850184083829
YBR302C	0	0/-	-484.4230007529259	-30892.475887849927	440	0.08298755186721991	0.18181818181818182	0.06258850184083829
YAL035W	-1	-/-	-484.5521904230118	-19707.229940772057	110	0.08264462809917356	0.18181818181818182	0.06287170773152082
YKL093W	-1	-/-	-484.609072804451	-19501.534366965294	110	0.0823045267489712	0.18181818181818182	0.06315491362220334
YDR212W	-1	-/-	-484.6532031297684	-18724.261437773705	110	0.08196721311475409	0.18181818181818182	0.06343811951288587
YNL031C	-1	-/+	-484.6887995004654	-17628.19012108445	110	0.08163265306122448	0.18181818181818182	0.0637213254035684
YBR199W	-1	-/-	-484.74589800834656	-18827.324380636215	110	0.08130081300813008	0.18181818181818182	0.06400453129425092
YCL051W	-1	-/-	-484.78574800491333	-18075.114520788193	110	0.08097165991902834	0.18181818181818182	0.06428773718493344
YPR088C	-1	-/-	-484.7866632938385	-18981.050540685654	110	0.08064516129032258	0.18181818181818182	0.06457094307561598
YHR063C	0	0/-	-484.82069793343544	-30405.502292066813	440	0.08064516129032258	0.18181818181818182	0.06457094307561598
YGL228W	0	0/-	-485.18581771850586	-31184.130510538816	440	0.08064516129032258	0.18181818181818182	0.06457094307561598
YFL009W	-1	-/-	-485.199392080307	-17863.35969567299	110	0.08032128514056225	0.18181818181818182	0.0648541489662985
YBL047C	-1	-/-	-485.2375555038452	-18597.96000766754	110	0.08	0.18181818181818182	0.06513735485698102
YBR222C	0	0/-	-485.28095132112503	-30783.069102168083	440	0.08	0.18181818181818182	0.06513735485698102
YGR185C	-1	-/-	-485.39610064029694	-21062.52850651741	110	0.0796812749003984	0.18181818181818182	0.06542056074766354
YDR050C	0	0/-	-485.5318132787943	-29328.958436459303	440	0.0796812749003984	0.18181818181818182	0.06542056074766354
YKR035W-A	-1	-/-	-485.6592209339142	-17614.558186769485	110	0.07936507936507936	0.18181818181818182	0.06570376663834608
YER105C	-1	-/-	-485.77279448509216	-18696.80626165867	110	0.07905138339920949	0.18181818181818182	0.0659869725290286
YNL330C	-1	-/-	-485.8579752445221	-18819.824236273766	110	0.07874015748031496	0.18181818181818182	0.06627017841971113
YDL054C	0	0/-	-486.2930512726307	-30246.931614875793	440	0.07874015748031496	0.18181818181818182	0.06627017841971113
YPR159W	0	0/-	-486.29665909707546	-30889.98268723488	440	0.07874015748031496	0.18181818181818182	0.06627017841971113
YLR240W	-1	-/-	-486.4534316062927	-19301.27692091465	110	0.0784313725490196	0.18181818181818182	0.06655338431039366
YIL116W	0	0/0	-486.58874705433846	-30471.369101792574	440	0.0784313725490196	0.18181818181818182	0.06655338431039366
YAL017W	-1	-/-	-486.68308210372925	-19550.09596478939	110	0.078125	0.18181818181818182	0.06683659020107618
YDR421W	-1	-/-	-486.68585646152496	-19888.631182074547	110	0.07782101167315175	0.18181818181818182	0.06711979609175871
YER161C	-1	-/-	-486.8999454975128	-18532.880840420723	110	0.07751937984496124	0.18181818181818182	0.06740300198244123
YLR207W	-1	-/-	-486.92036867141724	-18884.576416015625	110	0.07722007722007722	0.18181818181818182	0.06768620787312377
YGR167W	-1	-/-	-487.04490172863007	-19002.271647453308	110	0.07692307692307693	0.18181818181818182	0.06796941376380629
YKR067W	-1	-/-	-487.07622599601746	-18615.706506609917	110	0.07662835249042145	0.18181818181818182	0.06825261965448881
YOR257W	-1	-/-	-487.14387249946594	-17845.33425426483	110	0.07633587786259542	0.18181818181818182	0.06853582554517133
YJL100W	-1	-/-	-487.15880382061005	-19064.52223265171	110	0.07604562737642585	0.18181818181818182	0.06881903143585387
YER090W	0	0/0	-487.41192296147346	-30593.350768446922	440	0.07604562737642585	0.18181818181818182	0.06881903143585387
YKL174C	0	0/-	-487.4129678308964	-30460.511326014996	440	0.07604562737642585	0.18181818181818182	0.06881903143585387
YDL047W	-1	-/-	-487.50807070732117	-19090.046152949333	110	0.07575757575757576	0.18181818181818182	0.06910223732653639
YGR024C	-1	-/-	-487.62492632865906	-18163.673783659935	110	0.07547169811320754	0.18181818181818182	0.06938544321721891
YIL036W	-1	-/-	-487.6450515985489	-20095.811389803886	110	0.07518796992481203	0.18181818181818182	0.06966864910790145
YDR341C	-1	-/-	-487.7298992872238	-20063.90443852544	110	0.0749063670411985	0.18181818181818182	0.06995185499858397
YER099C	0	0/-	-487.9190898537636	-30518.518620699644	440	0.0749063670411985	0.18181818181818182	0.06995185499858397
YDR328C	1	+/+	-487.95414638519287	-18410.861511468887	109	0.07835820895522388	0.19090909090909092	0.06995185499858397
YCR094W	-1	-/-	-488.0436500310898	-19774.147469878197	110	0.07806691449814127	0.19090909090909092	0.0702350608892665
YBR132C	-1	-/-	-488.18403720855713	-19175.133804559708	110	0.07777777777777778	0.19090909090909092	0.07051826677994902
YLR410W	-1	-/0	-488.2920732498169	-18501.826499581337	110	0.07749077490774908	0.19090909090909092	0.07080147267063155
YHL027W	-1	-/-	-488.4096794128418	-19869.124418735504	110	0.07720588235294118	0.19090909090909092	0.07108467856131408
YJL044C	0	0/0	-488.4783964753151	-29783.99907553196	440	0.07720588235294118	0.19090909090909092	0.07108467856131408
YGR295C	0	0/-	-488.488107919693	-31147.049918666482	440	0.07720588235294118	0.19090909090909092	0.07108467856131408
YNL180C	0	0/-	-488.5234318971634	-29652.0796302557	440	0.07720588235294118	0.19090909090909092	0.07108467856131408
YJR155W	-1	-/0	-488.5762412548065	-19657.84843826294	110	0.07692307692307693	0.19090909090909092	0.0713678844519966
YHR135C	-1	-/-	-488.5994393825531	-17998.28733253479	110	0.07664233576642336	0.19090909090909092	0.07165109034267912
YGR204W	-1	-/-	-488.73074865341187	-19432.654361486435	110	0.07636363636363637	0.19090909090909092	0.07193429623336166
YHR139C	-1	-/-	-488.85150265693665	-19433.106297016144	110	0.07608695652173914	0.19090909090909092	0.07221750212404418
YKL211C	0	0/0	-489.03570356965065	-30175.999596893787	440	0.07608695652173914	0.19090909090909092	0.07221750212404418
YFR049W	0	0/-	-489.0741124302149	-31382.610796436667	440	0.07608695652173914	0.19090909090909092	0.07221750212404418
YJL052W	-1	-/-	-489.0932514667511	-18187.829762101173	110	0.07581227436823104	0.19090909090909092	0.0725007080147267
YHR208W	0	0/0	-489.15999442338943	-32487.109086841345	440	0.07581227436823104	0.19090909090909092	0.0725007080147267
YDR098C	1	+/+	-489.35826802253723	-18654.856459975243	109	0.07913669064748201	0.2	0.0725007080147267
YKL025C	-1	-/-	-489.4413812160492	-19003.349432229996	110	0.07885304659498207	0.2	0.07278391390540924
YKR037C	-1	-/-	-489.4882183074951	-18930.682005167007	110	0.07857142857142857	0.2	0.07306711979609176
YJL178C	-1	-/-	-489.65014576911926	-17388.288459420204	110	0.07829181494661921	0.2	0.07335032568677428
YGR172C	-1	-/-	-489.72539496421814	-19476.493246912956	110	0.07801418439716312	0.2	0.0736335315774568
YDR400W	-1	-/-	-489.73675096035004	-19391.85081076622	110	0.07773851590106007	0.2	0.07391673746813934
YPL262W	-1	-/-	-489.7625906467438	-18721.937797784805	110	0.07746478873239436	0.2	0.07419994335882187
YNR002C	-1	-/-	-489.7905433177948	-19495.514988183975	110	0.07719298245614035	0.2	0.07448314924950439
YOL100W	-1	-/-	-489.83416652679443	-19557.15336751938	110	0.07692307692307693	0.2	0.07476635514018691
YOL068C	-1	-/-	-489.9760572910309	-17867.350784778595	110	0.07665505226480836	0.2	0.07504956103086945
YDL137W	-1	-/0	-490.0695390701294	-19256.994025796652	110	0.0763888888888889	0.2	0.07533276692155197
YPL091W	-1	-/-	-490.14546847343445	-19363.07161784172	110	0.07612456747404844	0.2	0.07561597281223449
YER167W	-1	-/-	-490.18347358703613	-18206.687896728516	110	0.07586206896551724	0.2	0.07589917870291701
YDL004W	-1	-/-	-490.24679923057556	-18483.219863295555	110	0.07560137457044673	0.2	0.07618238459359955
YAL022C	-1	-/-	-490.51066732406616	-17728.851664543152	110	0.07534246575342465	0.2	0.07646559048428207
YDR258C	-1	-/-	-490.5580463409424	-20171.36894786358	110	0.07508532423208192	0.2	0.0767487963749646
YCL028W	0	0/0	-490.7153871357441	-30285.432823628187	440	0.07508532423208192	0.2	0.0767487963749646
YGL221C	0	0/0	-490.7603589594364	-32239.20625938475	440	0.07508532423208192	0.2	0.0767487963749646
YFL018C	-1	-/-	-491.0877366065979	-19247.259118914604	110	0.07482993197278912	0.2	0.07703200226564713
YNL005C	0	0/-	-491.13097071647644	-30447.527877628803	440	0.07482993197278912	0.2	0.07703200226564713
YBR236C	-1	-/-	-491.15713691711426	-18372.231566905975	110	0.07457627118644068	0.2	0.07731520815632965
YMR062C	0	0/0	-491.23658961057663	-29729.91163802147	440	0.07457627118644068	0.2	0.07731520815632965
YER048C	0	0/-	-491.32940685749054	-31236.249134734273	440	0.07457627118644068	0.2	0.07731520815632965
YKL167C	0	0/-	-491.43326979875565	-29293.22594445944	440	0.07457627118644068	0.2	0.07731520815632965
YMR161W	-1	-/-	-491.5492579340935	-19616.413207948208	110	0.07432432432432433	0.2	0.07759841404701218
YBR006W	-1	-/-	-491.5538709163666	-20096.11333465576	110	0.07407407407407407	0.2	0.0778816199376947
YIL047C	0	0/-	-491.5760096311569	-31211.34165662527	440	0.07407407407407407	0.2	0.0778816199376947
YGL180W	-1	-/-	-491.5871067047119	-21324.737685203552	110	0.0738255033557047	0.2	0.07816482582837724
YHR005C	-1	-/-	-491.6421754360199	-18779.271304368973	110	0.07357859531772576	0.2	0.07844803171905976
YML010W	-1	-/-	-491.6712734699249	-18290.90382051468	110	0.07333333333333333	0.2	0.07873123760974228
YCL064C	0	0/0	-491.68045711517334	-30286.47096595168	440	0.07333333333333333	0.2	0.07873123760974228
YBR283C	-1	-/-	-491.8443067073822	-18484.83276438713	110	0.07308970099667775	0.2	0.0790144435004248
YKL008C	-1	-/-	-491.86070823669434	-18173.946724772453	110	0.0728476821192053	0.2	0.07929764939110734
YIL126W	-1	-/-	-491.901589512825	-19702.73637485504	110	0.07260726072607261	0.2	0.07958085528178986
YLR287C-A	0	0/-	-491.94201624393463	-31438.240408152342	440	0.07260726072607261	0.2	0.07958085528178986
YML004C	-1	-/-	-491.9686930179596	-19652.53422641754	110	0.07236842105263158	0.2	0.07986406117247238
YBR171W	-1	-/-	-492.05039262771606	-19358.417307019234	110	0.07213114754098361	0.2	0.08014726706315492
YDR519W	0	0/-	-492.1149468123913	-31660.64168675244	440	0.07213114754098361	0.2	0.08014726706315492
YGR037C	-1	-/-	-492.2323045730591	-19166.24307024479	110	0.0718954248366013	0.2	0.08043047295383744
YDR477W	-1	-/-	-492.2392268180847	-18189.018347024918	110	0.07166123778501629	0.2	0.08071367884451996
YIL044C	-1	-/-	-492.3100345134735	-18474.981575012207	110	0.07142857142857142	0.2	0.08099688473520249
YCR024C-A	-1	-/0	-492.3841881752014	-17855.896833777428	110	0.07119741100323625	0.2	0.08128009062588502
YNR032C-A	-1	-/-	-492.4438216686249	-17937.801515817642	110	0.07096774193548387	0.2	0.08156329651656755
YGL100W	-1	-/-	-492.45623445510864	-19080.759201049805	110	0.0707395498392283	0.2	0.08184650240725007
YPR199C	-1	-/-	-492.47161865234375	-19203.20942080021	110	0.07051282051282051	0.2	0.08212970829793259
YGR101W	-1	-/-	-492.5664985179901	-18668.429206609726	110	0.07028753993610223	0.2	0.08241291418861513
YDR047W	0	0/0	-492.7855140119791	-29929.690662816167	440	0.07028753993610223	0.2	0.08241291418861513
YGR232W	0	0/0	-492.86552849411964	-31164.387886613607	440	0.07028753993610223	0.2	0.08241291418861513
YLR447C	1	+/+	-492.9840154647827	-19066.25504553318	109	0.0732484076433121	0.20909090909090908	0.08241291418861513
YPR036W	1	+/+	-493.01015067100525	-19138.804182767868	109	0.0761904761904762	0.21818181818181817	0.08241291418861513
YGR282C	0	0/-	-493.0556419789791	-30361.84403694421	440	0.0761904761904762	0.21818181818181817	0.08241291418861513
YCL067C	-1	-/-	-493.110068321228	-18154.16097164154	110	0.0759493670886076	0.21818181818181817	0.08269612007929765
YML110C	-1	-/-	-493.1843967437744	-18255.356084942818	110	0.07570977917981073	0.21818181818181817	0.08297932596998017
YHL048W	-1	-/-	-493.31882977485657	-18957.13140118122	110	0.07547169811320754	0.21818181818181817	0.08326253186066271
YGL206C	-1	-/-	-493.37858057022095	-18904.56441605091	110	0.07523510971786834	0.21818181818181817	0.08354573775134523
YOR197W	0	0/-	-493.387610912323	-31625.001152843237	440	0.07523510971786834	0.21818181818181817	0.08354573775134523
YDR372C	-1	-/-	-493.4935402870178	-18862.583778381348	110	0.075	0.21818181818181817	0.08382894364202775
YDL078C	-1	-/-	-493.49824619293213	-20402.039305329323	110	0.07476635514018691	0.21818181818181817	0.08411214953271028
YLL041C	-1	-/-	-493.50761783123016	-19856.6970795393	110	0.07453416149068323	0.21818181818181817	0.08439535542339281
YOL140W	0	0/0	-493.58444768190384	-31011.848449349403	440	0.07453416149068323	0.21818181818181817	0.08439535542339281
YHR174W	-1	-/-	-493.71685963869095	-18439.228329479694	110	0.07430340557275542	0.21818181818181817	0.08467856131407533
YGR258C	-1	-/-	-493.77027797698975	-19001.836827754974	110	0.07407407407407407	0.21818181818181817	0.08496176720475786
YOL062C	0	0/-	-493.80226907134056	-31499.54310053587	440	0.07407407407407407	0.21818181818181817	0.08496176720475786
YJL003W	-1	-/-	-493.9288010597229	-18170.87123465538	110	0.07384615384615385	0.21818181818181817	0.08524497309544038
YLR305C	-1	-/-	-493.937383890152	-19212.657418966293	110	0.0736196319018405	0.21818181818181817	0.08552817898612292
YNL131W	-1	-/-	-493.93789935112	-18827.37907910347	110	0.07339449541284404	0.21818181818181817	0.08581138487680544
YGR116W	-1	-/-	-494.0050413608551	-18588.044241189957	110	0.07317073170731707	0.21818181818181817	0.08609459076748796
YER088C	-1	-/-	-494.28741812705994	-18935.819764137268	110	0.0729483282674772	0.21818181818181817	0.08637779665817048
YDR331W	-1	-/-	-494.4007270336151	-18793.600239634514	110	0.07272727272727272	0.21818181818181817	0.08666100254885302
YOR269W	-1	-/-	-494.51111578941345	-19406.54433298111	110	0.07250755287009064	0.21818181818181817	0.08694420843953554
YGL093W	-1	-/-	-494.5852019786835	-19190.056967020035	110	0.07228915662650602	0.21818181818181817	0.08722741433021806
YGR262C	-1	-/-	-494.6522841453552	-18986.919008016586	110	0.07207207207207207	0.21818181818181817	0.0875106202209006
YOL077W-A	-1	-/-	-494.78388595581055	-17597.9840092659	110	0.0718562874251497	0.21818181818181817	0.08779382611158312
YPL087W	-1	-/-	-494.8238192796707	-20473.91900932789	110	0.07164179104477612	0.21818181818181817	0.08807703200226565
YKR089C	-1	-/-	-494.8400146961212	-19152.6026109457	110	0.07142857142857142	0.21818181818181817	0.08836023789294817
YPL028W	-1	-/-	-494.90043103694916	-19317.124163866043	110	0.0712166172106825	0.21818181818181817	0.0886434437836307
YJL065C	-1	-/-	-495.0579184293747	-18370.628034949303	110	0.07100591715976332	0.21818181818181817	0.08892664967431323
YNL125C	0	0/-	-495.13992634415627	-31232.323429733515	440	0.07100591715976332	0.21818181818181817	0.08892664967431323
YDR041W	0	0/-	-495.25372686982155	-30170.048712670803	440	0.07100591715976332	0.21818181818181817	0.08892664967431323
YOL133W	-1	-/-	-495.3366901874542	-19981.592493653297	110	0.07079646017699115	0.21818181818181817	0.08920985556499575
YLR250W	0	0/0	-495.36807280778885	-31533.618929624557	440	0.07079646017699115	0.21818181818181817	0.08920985556499575
YGR163W	-1	-/-	-495.4511126279831	-19388.234208226204	110	0.07058823529411765	0.21818181818181817	0.08949306145567827
YOL004W	-1	-/-	-495.47922348976135	-17697.598190307617	110	0.07038123167155426	0.21818181818181817	0.08977626734636081
YDR310C	-1	-/-	-495.5603941679001	-18931.4106143713	110	0.07017543859649122	0.21818181818181817	0.09005947323704333
YHR044C	0	0/0	-495.71656972169876	-31445.81446570158	440	0.07017543859649122	0.21818181818181817	0.09005947323704333
YJL093C	1	+/+	-495.7449563741684	-19701.294886499643	109	0.0728862973760933	0.22727272727272727	0.09005947323704333
YOR020C	-1	-/-	-495.7777178287506	-17984.644491672516	110	0.07267441860465117	0.22727272727272727	0.09034267912772585
YER061C	-1	-/-	-495.84812474250793	-18575.378405570984	110	0.07246376811594203	0.22727272727272727	0.09062588501840839
YER162C	-1	-/-	-495.8877727985382	-20261.006262540817	110	0.07225433526011561	0.22727272727272727	0.09090909090909091
YML131W	-1	-/0	-495.96992015838623	-17147.91075515747	110	0.07204610951008646	0.22727272727272727	0.09119229679977343
YDL067C	0	0/-	-496.0337632894516	-30634.330304324627	440	0.07204610951008646	0.22727272727272727	0.09119229679977343
YOR196C	0	0/-	-496.15084367990494	-31011.09074625373	440	0.07204610951008646	0.22727272727272727	0.09119229679977343
YLR220W	1	+/+	-496.1522796154022	-18590.39716386795	109	0.07471264367816093	0.23636363636363636	0.09119229679977343
YER005W	-1	-/-	-496.2030973434448	-18091.919991254807	110	0.07449856733524356	0.23636363636363636	0.09147550269045596
YDL076C	-1	-/-	-496.220858335495	-19216.792271494865	110	0.07428571428571429	0.23636363636363636	0.09175870858113849
YOR347C	-1	-/-	-496.23125314712524	-20084.708431363106	110	0.07407407407407407	0.23636363636363636	0.09204191447182102
YLL018C	0	0/-	-496.24826326593757	-31356.681213822216	440	0.07407407407407407	0.23636363636363636	0.09204191447182102
YDL131W	0	0/0	-496.2645836174488	-31463.569440335035	440	0.07407407407407407	0.23636363636363636	0.09204191447182102
YGL153W	-1	-/-	-496.3715281486511	-18936.43186712265	110	0.07386363636363637	0.23636363636363636	0.09232512036250354
YDR313C	0	0/-	-496.49969106912613	-32061.2760271132	440	0.07386363636363637	0.23636363636363636	0.09232512036250354
YDR394W	-1	-/-	-496.5226924419403	-19982.634494900703	110	0.07365439093484419	0.23636363636363636	0.09260832625318606
YDR381W	-1	-/-	-496.5290837287903	-18811.86167359352	110	0.07344632768361582	0.23636363636363636	0.0928915321438686
YBR297W	-1	-/-	-496.75832533836365	-17971.4459348917	110	0.07323943661971831	0.23636363636363636	0.09317473803455112
YGL219C	-1	-/-	-496.76574635505676	-19111.4754011631	110	0.07303370786516854	0.23636363636363636	0.09345794392523364
YLR438C-A	-1	-/-	-496.86764669418335	-18277.38242506981	110	0.07282913165266107	0.23636363636363636	0.09374114981591618
YJR084W	-1	-/-	-496.9681646823883	-19176.881965994835	110	0.07262569832402235	0.23636363636363636	0.0940243557065987
YER141W	0	0/0	-497.0623590350151	-31659.700761288404	440	0.07262569832402235	0.23636363636363636	0.0940243557065987
YBR298C	-1	-/-	-497.17370533943176	-18146.25975418091	110	0.07242339832869081	0.23636363636363636	0.09430756159728122
YDL095W	-1	-/-	-497.1802967786789	-19640.167420744896	110	0.07222222222222222	0.23636363636363636	0.09459076748796375
YGL198W	0	0/-	-497.3263812363148	-31161.264687359333	440	0.07222222222222222	0.23636363636363636	0.09459076748796375
YJL094C	-1	-/-	-497.41795313358307	-20206.149055361748	110	0.07202216066481995	0.23636363636363636	0.09487397337864628
YDR409W	-1	-/-	-497.4692680835724	-18679.72804057598	110	0.0718232044198895	0.23636363636363636	0.0951571792693288
YDL053C	0	0/0	-497.48774491250515	-30073.602156227455	440	0.0718232044198895	0.23636363636363636	0.0951571792693288
YDL236W	-1	-/0	-497.51241624355316	-19504.49929690361	110	0.07162534435261708	0.23636363636363636	0.09544038516001133
YKR066C	-1	-/-	-497.52452778816223	-18979.072753429413	110	0.07142857142857142	0.23636363636363636	0.09572359105069385
YNL242W	-1	-/-	-497.6041989326477	-18488.414238214493	110	0.07123287671232877	0.23636363636363636	0.09600679694137638
YHR074W	-1	-/-	-497.6276979446411	-19105.363023281097	110	0.07103825136612021	0.23636363636363636	0.09629000283205891
YOR281C	-1	-/-	-497.6438035964966	-19804.206638932228	110	0.07084468664850137	0.23636363636363636	0.09657320872274143
YGL161C	0	0/0	-497.7112681567669	-32916.668905735016	440	0.07084468664850137	0.23636363636363636	0.09657320872274143
YDR434W	-1	-/-	-497.8356429338455	-18727.94521319866	110	0.07065217391304347	0.23636363636363636	0.09685641461342395
YIL038C	-1	-/-	-497.92808389663696	-18521.486593961716	110	0.07046070460704607	0.23636363636363636	0.09713962050410649
YER120W	-1	-/-	-497.97049713134766	-19393.287161707878	110	0.07027027027027027	0.23636363636363636	0.09742282639478901
YER030W	-1	-/-	-498.04457557201385	-19073.202276825905	110	0.07008086253369272	0.23636363636363636	0.09770603228547153
YGR133W	-1	-/-	-498.37787556648254	-19343.26103079319	110	0.06989247311827956	0.23636363636363636	0.09798923817615407
YDR238C	-1	-/-	-498.4103046655655	-19026.051482319832	110	0.06970509383378017	0.23636363636363636	0.09827244406683659
YNR036C	0	0/-	-498.4148569703102	-30815.985888183117	440	0.06970509383378017	0.23636363636363636	0.09827244406683659
YNL197C	-1	-/-	-498.46728253364563	-17894.38267159462	110	0.06951871657754011	0.23636363636363636	0.09855564995751911
YHR103W	0	0/-	-498.49946677684784	-30222.11780950427	440	0.06951871657754011	0.23636363636363636	0.09855564995751911
YBL071W-A	-1	-/-	-498.76786255836487	-17718.06383705139	110	0.06933333333333333	0.23636363636363636	0.09883885584820164
YKL219W	0	0/-	-498.8288197517395	-31478.783917695284	440	0.06933333333333333	0.23636363636363636	0.09883885584820164
YNR055C	0	0/-	-499.1205173134804	-30718.73280593753	440	0.06933333333333333	0.23636363636363636	0.09883885584820164
YER129W	-1	-/-	-499.1238760948181	-18924.694326758385	110	0.06914893617021277	0.23636363636363636	0.09912206173888417
YLL050C	-1	-/-	-499.1258650422096	-18377.21299612522	110	0.06896551724137931	0.23636363636363636	0.0994052676295667
YBL091C	0	0/-	-499.28909543156624	-31595.619910240173	440	0.06896551724137931	0.23636363636363636	0.0994052676295667
YHR195W	0	0/0	-499.37181383371353	-32939.93374282122	440	0.06896551724137931	0.23636363636363636	0.0994052676295667
YMR092C	-1	-/-	-499.4374678134918	-19160.79059934616	110	0.06878306878306878	0.23636363636363636	0.09968847352024922
YDR486C	-1	-/-	-499.51422595977783	-19039.585028648376	110	0.06860158311345646	0.23636363636363636	0.09997167941093174
YGL009C	0	0/0	-499.51748928427696	-31063.53771418333	440	0.06860158311345646	0.23636363636363636	0.09997167941093174
YOL122C	-1	-/+	-499.63782262802124	-18596.51224088669	110	0.06842105263157895	0.23636363636363636	0.10025488530161428
YOR079C	1	+/+	-499.6802442073822	-18688.889563441277	109	0.07086614173228346	0.24545454545454545	0.10025488530161428
YDL165W	-1	-/-	-499.73748421669006	-18505.242190241814	110	0.07068062827225131	0.24545454545454545	0.1005380911922968
YJL151C	0	0/-	-499.77850249409676	-31612.84485167265	440	0.07068062827225131	0.24545454545454545	0.1005380911922968
YBL007C	-1	-/-	-499.80864012241364	-19220.923580884933	110	0.07049608355091384	0.24545454545454545	0.10082129708297932
YPL094C	-1	-/-	-499.83122992515564	-18886.912998080254	110	0.0703125	0.24545454545454545	0.10110450297366186
YGR029W	1	+/+	-499.87026500701904	-18464.829414725304	109	0.07272727272727272	0.2545454545454545	0.10110450297366186
YFL062W	0	0/-	-500.0980780571699	-32154.90614823997	440	0.07272727272727272	0.2545454545454545	0.10110450297366186
YKR016W	0	0/-	-500.1297186613083	-30719.182643398643	440	0.07272727272727272	0.2545454545454545	0.10110450297366186
YER125W	-1	-/-	-500.1410539150238	-18278.283482909203	110	0.07253886010362694	0.2545454545454545	0.10138770886434438
YAL009W	-1	-/-	-500.1821331977844	-18053.563999176025	110	0.07235142118863049	0.2545454545454545	0.1016709147550269
YPL234C	1	+/+	-500.182656288147	-18733.018887996674	109	0.07474226804123711	0.2636363636363636	0.1016709147550269
YER007W	-1	-/-	-500.26222133636475	-18633.30361223221	110	0.07455012853470437	0.2636363636363636	0.10195412064570943
YKL124W	0	0/-	-500.28192687034607	-32229.049232691526	440	0.07455012853470437	0.2636363636363636	0.10195412064570943
YML067C	-1	-/-	-500.4332423210144	-18835.22939991951	110	0.07435897435897436	0.2636363636363636	0.10223732653639196
YJR137C	-1	-/0	-500.43598675727844	-18815.7123169899	110	0.0741687979539642	0.2636363636363636	0.10252053242707448
YER087C-B	-1	-/-	-500.5216863155365	-19057.428789258003	110	0.07397959183673469	0.2636363636363636	0.102803738317757
YPL145C	-1	-/-	-500.5241825580597	-20187.30792951584	110	0.0737913486005089	0.2636363636363636	0.10308694420843953
YNL117W	-1	-/-	-500.5450220108032	-19404.70102274418	110	0.07360406091370558	0.2636363636363636	0.10337015009912207
YDL195W	-1	-/-	-500.6007755994797	-18893.030596613884	110	0.07341772151898734	0.2636363636363636	0.10365335598980459
YPL215W	0	0/-	-500.66338393092155	-30211.969153225422	440	0.07341772151898734	0.2636363636363636	0.10365335598980459
YIL050W	0	0/-	-500.6858160197735	-32276.7117177248	440	0.07341772151898734	0.2636363636363636	0.10365335598980459
YPR176C	-1	-/-	-500.6927800178528	-18792.792837262154	110	0.07323232323232323	0.2636363636363636	0.10393656188048711
YIL027C	0	0/-	-500.69284239411354	-30707.116113467142	440	0.07323232323232323	0.2636363636363636	0.10393656188048711
YPR058W	0	0/-	-500.7151194512844	-31324.634849488735	440	0.07323232323232323	0.2636363636363636	0.10393656188048711
YBR233W-A	-1	-/-	-500.71521377563477	-17814.939203739166	110	0.07304785894206549	0.2636363636363636	0.10421976777116965
YAL016W	-1	-/-	-500.86729288101196	-19771.60798740387	110	0.0728643216080402	0.2636363636363636	0.10450297366185217
YDL135C	-1	-/-	-500.87676537036896	-19015.185383677483	110	0.07268170426065163	0.2636363636363636	0.10478617955253469
YGL048C	-1	-/-	-500.9206391572952	-20097.301869750023	110	0.0725	0.2636363636363636	0.10506938544321721
YGR170W	-1	-/-	-500.93042731285095	-19021.223333597183	110	0.07231920199501247	0.2636363636363636	0.10535259133389975
YBL006C	-1	-/-	-501.01011967658997	-18710.17081809044	110	0.07213930348258707	0.2636363636363636	0.10563579722458227
YJL078C	0	0/-	-501.04327499866486	-29585.11139035225	440	0.07213930348258707	0.2636363636363636	0.10563579722458227
YMR109W	-1	-/-	-501.07241344451904	-18816.84422636032	110	0.07196029776674938	0.2636363636363636	0.1059190031152648
YDR345C	-1	-/-	-501.0996024608612	-18713.918021202087	110	0.07178217821782178	0.2636363636363636	0.10620220900594732
YCR039C	-1	-/-	-501.18975138664246	-18328.2673664093	110	0.07160493827160494	0.2636363636363636	0.10648541489662985
YJR040W	1	+/+	-501.2404475212097	-18241.091309428215	109	0.07389162561576355	0.2727272727272727	0.10648541489662985
YDR459C	-1	-/-	-501.4373321533203	-18817.49080133438	110	0.07371007371007371	0.2727272727272727	0.10676862078731238
YNR045W	0	0/-	-501.5333925485611	-31053.81882044673	440	0.07371007371007371	0.2727272727272727	0.10676862078731238
YFR024C-A	-1	-/-	-501.6137750148773	-19381.233985185623	110	0.07352941176470588	0.2727272727272727	0.1070518266779949
YLR023C	1	+/+	-501.7263011932373	-18507.390172958374	109	0.07579462102689487	0.2818181818181818	0.1070518266779949
YCR052W	-1	-/-	-501.7396516799927	-19913.52834701538	110	0.07560975609756097	0.2818181818181818	0.10733503256867744
YDR525W-A	0	0/-	-501.75541591644287	-30358.59746429324	440	0.07560975609756097	0.2818181818181818	0.10733503256867744
YPL002C	-1	-/-	-501.7572965621948	-19130.422695159912	110	0.07542579075425791	0.2818181818181818	0.10761823845935996
YIL097W	-1	-/-	-501.7609643936157	-20739.345933437347	110	0.07524271844660194	0.2818181818181818	0.10790144435004248
YGR155W	-1	-/-	-501.8184802532196	-18998.834147691727	110	0.07506053268765134	0.2818181818181818	0.108184650240725
YJL002C	-1	-/-	-501.8640811443329	-19412.082848906517	110	0.0748792270531401	0.2818181818181818	0.10846785613140754
YLR007W	-1	-/-	-501.87867879867554	-18605.833639740944	110	0.0746987951807229	0.2818181818181818	0.10875106202209006
YHR050W	-1	-/+	-501.88633251190186	-19007.38141989708	110	0.07451923076923077	0.2818181818181818	0.10903426791277258
YFL038C	-1	-/-	-501.95639657974243	-18804.31904399395	110	0.07434052757793765	0.2818181818181818	0.1093174738034551
YER040W	-1	-/-	-501.9836013317108	-18819.078805685043	110	0.07416267942583732	0.2818181818181818	0.10960067969413764
YNL231C	-1	-/-	-501.9880471229553	-19015.895612597466	110	0.07398568019093078	0.2818181818181818	0.10988388558482017
YMR222C	0	0/0	-501.99057924747467	-30651.512988716364	440	0.07398568019093078	0.2818181818181818	0.10988388558482017
YBL041W	-1	-/-	-502.0747239589691	-19408.64666247368	110	0.07380952380952381	0.2818181818181818	0.11016709147550269
YER174C	1	+/+	-502.13090229034424	-18509.610738754272	109	0.07600950118764846	0.2909090909090909	0.11016709147550269
YEL047C	0	0/-	-502.36665016412735	-31278.346717745066	440	0.07600950118764846	0.2909090909090909	0.11016709147550269
YOR316C	1	+/+	-502.54101490974426	-19194.22731423378	109	0.07819905213270142	0.3	0.11016709147550269
YBR086C	-1	-/-	-502.5543518066406	-18479.19223833084	110	0.07801418439716312	0.3	0.11045029736618521
YHR002W	0	0/-	-502.616625636816	-31206.984456419945	440	0.07801418439716312	0.3	0.11045029736618521
YGR254W	-1	-/-	-502.6487331390381	-18345.452909708023	110	0.07783018867924528	0.3	0.11073350325686775
YPL179W	-1	-/-	-502.7565703392029	-19195.27665746212	110	0.07764705882352942	0.3	0.11101670914755027
YGR063C	-1	-/-	-502.82505917549133	-20079.06956219673	110	0.07746478873239436	0.3	0.11129991503823279
YBR289W	-1	-/-	-502.8819433450699	-18456.87281537056	110	0.07728337236533958	0.3	0.11158312092891533
YOL147C	-1	-/-	-502.9438009262085	-18629.061517357826	110	0.07710280373831775	0.3	0.11186632681959785
YKR071C	0	0/-	-502.9719213247299	-30362.70532166958	440	0.07710280373831775	0.3	0.11186632681959785
YNL189W	0	0/-	-502.9788059294224	-32307.172292221338	440	0.07710280373831775	0.3	0.11186632681959785
YNL138W	-1	-/-	-503.11947697401047	-19833.258247196674	110	0.07692307692307693	0.3	0.11214953271028037
YPR016C	-1	-/-	-503.31711661815643	-20087.085226774216	110	0.07674418604651163	0.3	0.1124327386009629
YPL241C	-1	-/-	-503.48112416267395	-19708.533944249153	110	0.0765661252900232	0.3	0.11271594449164543
YNL274C	-1	-/-	-503.48120951652527	-19111.461668133736	110	0.0763888888888889	0.3	0.11299915038232795
YDR068W	0	0/0	-503.4983883500099	-29974.526009738445	440	0.0763888888888889	0.3	0.11299915038232795
YKL073W	-1	-/-	-503.5010223388672	-19195.637878894806	110	0.07621247113163972	0.3	0.11328235627301048
YEL044W	0	0/-	-503.5092756152153	-30096.590710937977	440	0.07621247113163972	0.3	0.11328235627301048
YMR255W	-1	-/-	-503.54053497314453	-19129.769689917564	110	0.07603686635944701	0.3	0.113565562163693
YOR103C	-1	-/-	-503.60606384277344	-19264.89619100094	110	0.07586206896551724	0.3	0.11384876805437553
YJL020C	-1	-/-	-503.63156175613403	-19286.643581867218	110	0.07568807339449542	0.3	0.11413197394505806
YDR298C	-1	-/-	-503.6611170768738	-18306.238033771515	110	0.07551487414187644	0.3	0.11441517983574058
YJR080C	0	0/-	-503.8214239478111	-31587.942540585995	440	0.07551487414187644	0.3	0.11441517983574058
YML070W	0	0/-	-504.0210318863392	-33279.51891452074	440	0.07551487414187644	0.3	0.11441517983574058
YDR155C	0	0/-	-504.1336302161217	-31062.080184221268	440	0.07551487414187644	0.3	0.11441517983574058
YDL084W	-1	-/-	-504.16108560562134	-20042.76917052269	110	0.07534246575342465	0.3	0.11469838572642312
YOR132W	-1	-/-	-504.17655754089355	-19425.575986623764	110	0.07517084282460136	0.3	0.11498159161710564
YLR433C	1	+/+	-504.240273475647	-19328.222148180008	109	0.07727272727272727	0.3090909090909091	0.11498159161710564
YBR254C	-1	-/-	-504.26321148872375	-19536.803030967712	110	0.07709750566893424	0.3090909090909091	0.11526479750778816
YPR165W	-1	-/-	-504.30628538131714	-18205.06486928463	110	0.07692307692307693	0.3090909090909091	0.11554800339847068
YDR276C	-1	-/-	-504.4151220321655	-18331.213608145714	110	0.07674943566591422	0.3090909090909091	0.11583120928915322
YOR324C	0	0/-	-504.44307377934456	-30997.08515292406	440	0.07674943566591422	0.3090909090909091	0.11583120928915322
YOR141C	0	0/-	-504.44539499282837	-31547.181396096945	440	0.07674943566591422	0.3090909090909091	0.11583120928915322
YER029C	-1	-/-	-504.44963240623474	-18430.179532766342	110	0.07657657657657657	0.3090909090909091	0.11611441517983574
YLL028W	0	0/-	-504.58188831806183	-31097.481520414352	440	0.07657657657657657	0.3090909090909091	0.11611441517983574
YIL005W	0	0/-	-504.58337739109993	-31018.82189452648	440	0.07657657657657657	0.3090909090909091	0.11611441517983574
YLR361C	-1	-/-	-504.58543515205383	-19192.501377105713	110	0.07640449438202247	0.3090909090909091	0.11639762107051826
YMR052W	-1	-/-	-504.67943596839905	-18754.590780377388	110	0.07623318385650224	0.3090909090909091	0.11668082696120079
YGR119C	-1	-/-	-504.703652381897	-19972.821776866913	110	0.07606263982102908	0.3090909090909091	0.11696403285188332
YBR107C	-1	-/-	-504.7370318174362	-19044.656959056854	110	0.07589285714285714	0.3090909090909091	0.11724723874256585
YNL156C	-1	-/-	-504.8050169944763	-20103.746369838715	110	0.0757238307349666	0.3090909090909091	0.11753044463324837
YML081C-A	-1	-/-	-504.8783369064331	-18230.38392984867	110	0.07555555555555556	0.3090909090909091	0.1178136505239309
YNL006W	-1	-/-	-505.0067250728607	-19058.782651901245	110	0.07538802660753881	0.3090909090909091	0.11809685641461343
YKL059C	-1	-/-	-505.14294719696045	-18744.042838811874	110	0.0752212389380531	0.3090909090909091	0.11838006230529595
YML007W	-1	-/-	-505.15207064151764	-19613.46165907383	110	0.07505518763796909	0.3090909090909091	0.11866326819597847
YDL171C	0	0/0	-505.2281097471714	-30712.876676529646	440	0.07505518763796909	0.3090909090909091	0.11866326819597847
YKR008W	-1	-/-	-505.23073053359985	-18170.847053527832	110	0.07488986784140969	0.3090909090909091	0.11894647408666101
YDR505C	0	0/0	-505.2465668916702	-32558.902168162167	440	0.07488986784140969	0.3090909090909091	0.11894647408666101
YOR396W	0	0/0	-505.259969830513	-29549.535277426243	440	0.07488986784140969	0.3090909090909091	0.11894647408666101
YEL013W	-1	-/-	-505.35192012786865	-19520.235053300858	110	0.07472527472527472	0.3090909090909091	0.11922967997734353
YNL056W	0	0/-	-505.3849860727787	-31564.24043291807	440	0.07472527472527472	0.3090909090909091	0.11922967997734353
YBR122C	0	0/-	-505.39384496212006	-31067.0590095222	440	0.07472527472527472	0.3090909090909091	0.11922967997734353
YGL225W	-1	-/-	-505.3954334259033	-19386.65292072296	110	0.07456140350877193	0.3090909090909091	0.11951288586802605
YDR034C	0	0/-	-505.5208910703659	-31026.577297478914	440	0.07456140350877193	0.3090909090909091	0.11951288586802605
YJL121C	-1	-/0	-505.6453630924225	-19504.01607990265	110	0.07439824945295405	0.3090909090909091	0.11979609175870858
YGL002W	0	0/-	-505.6731157004833	-32401.304755099118	440	0.07439824945295405	0.3090909090909091	0.11979609175870858
YLR268W	-1	-/-	-505.677766084671	-19763.2326669693	110	0.07423580786026202	0.3090909090909091	0.12007929764939111
YPR106W	0	0/-	-505.7447892129421	-31700.260522335768	440	0.07423580786026202	0.3090909090909091	0.12007929764939111
YNL071W	-1	-/-	-505.9070349931717	-19427.072394371033	110	0.07407407407407407	0.3090909090909091	0.12036250354007363
YLR120C	0	0/-	-506.04910242557526	-32434.305408865213	440	0.07407407407407407	0.3090909090909091	0.12036250354007363
YBR111C	0	0/-	-506.1094354391098	-32332.311733424664	440	0.07407407407407407	0.3090909090909091	0.12036250354007363
YNL294C	-1	-/-	-506.1221070289612	-19716.124420642853	110	0.07391304347826087	0.3090909090909091	0.12064570943075616
YPR156C	0	0/-	-506.1934730708599	-31445.51141616702	440	0.07391304347826087	0.3090909090909091	0.12064570943075616
YNL183C	0	0/-	-506.22909730672836	-31907.44345921278	440	0.07391304347826087	0.3090909090909091	0.12064570943075616
YGR257C	-1	-/+	-506.2660713195801	-18487.265106201172	110	0.0737527114967462	0.3090909090909091	0.12092891532143868
YDR272W	-1	-/-	-506.2859833240509	-20830.64800798893	110	0.0735930735930736	0.3090909090909091	0.12121212121212122
YOR092W	0	0/-	-506.3303413391113	-30634.795178115368	440	0.0735930735930736	0.3090909090909091	0.12121212121212122
YOR045W	-1	-/-	-506.4678258895874	-18757.154311537743	110	0.0734341252699784	0.3090909090909091	0.12149532710280374
YJL123C	0	0/0	-506.50651413202286	-30418.28239533305	440	0.0734341252699784	0.3090909090909091	0.12149532710280374
YHR133C	-1	-/-	-506.5552124977112	-20283.876764297485	110	0.07327586206896551	0.3090909090909091	0.12177853299348626
YAL007C	-1	-/-	-506.6288262605667	-20357.319018781185	110	0.07311827956989247	0.3090909090909091	0.1220617388841688
YJR104C	1	+/+	-506.66901993751526	-18967.755746483803	109	0.07510729613733906	0.3181818181818182	0.1220617388841688
YHR175W	-1	-/+	-506.71590954065323	-19512.614353716373	110	0.07494646680942184	0.3181818181818182	0.12234494477485132
YPR101W	-1	-/-	-506.8524420261383	-18026.65763759613	110	0.07478632478632478	0.3181818181818182	0.12262815066553384
YNL137C	0	0/-	-506.9516621530056	-31342.122501164675	440	0.07478632478632478	0.3181818181818182	0.12262815066553384
YBR017C	-1	-/-	-507.08198618888855	-19971.72581219673	110	0.07462686567164178	0.3181818181818182	0.12291135655621636
YER063W	0	0/-	-507.08213460445404	-31498.976276770234	440	0.07462686567164178	0.3181818181818182	0.12291135655621636
YML041C	-1	-/-	-507.1583082675934	-19101.7791492939	110	0.07446808510638298	0.3181818181818182	0.1231945624468989
YOL030W	0	0/-	-507.19810009002686	-32057.889931470156	440	0.07446808510638298	0.3181818181818182	0.1231945624468989
YNL130C	-1	-/-	-507.215336561203	-19017.77493417263	110	0.07430997876857749	0.3181818181818182	0.12347776833758142
YDR078C	-1	-/-	-507.22392177581787	-18953.779220342636	110	0.07415254237288135	0.3181818181818182	0.12376097422826395
YDR368W	0	0/-	-507.2617324888706	-32622.30817782879	440	0.07415254237288135	0.3181818181818182	0.12376097422826395
YFL056C	-1	-/0	-507.32842111587524	-19710.728480815887	110	0.07399577167019028	0.3181818181818182	0.12404418011894647
YLR450W	-1	-/-	-507.41412353515625	-18821.12137579918	110	0.07383966244725738	0.3181818181818182	0.124327386009629
YBR263W	0	0/-	-507.4376789331436	-32006.788564652205	440	0.07383966244725738	0.3181818181818182	0.124327386009629
YDR127W	0	0/0	-507.4619019329548	-30763.066526323557	440	0.07383966244725738	0.3181818181818182	0.124327386009629
YLR148W	-1	-/-	-507.5029573440552	-19314.82013630867	110	0.07368421052631578	0.3181818181818182	0.12461059190031153
YKL106W	0	0/0	-507.5260189771652	-31782.310115098953	440	0.07368421052631578	0.3181818181818182	0.12461059190031153
YDR137W	-1	-/-	-507.59493350982666	-19504.16166806221	110	0.07352941176470588	0.3181818181818182	0.12489379779099405
YBL050W	-1	-/-	-507.64665150642395	-19264.760859966278	110	0.07337526205450734	0.3181818181818182	0.12517700368167659
YBL090W	-1	-/-	-507.68601751327515	-18278.5655888319	110	0.07322175732217573	0.3181818181818182	0.1254602095723591
YER086W	0	0/0	-507.6924520134926	-32476.93807131052	440	0.07322175732217573	0.3181818181818182	0.1254602095723591
YGR141W	-1	-/-	-507.8117253780365	-20589.642627120018	110	0.07306889352818371	0.3181818181818182	0.12574341546304163
YJL012C	-1	-/-	-507.8398289680481	-18991.239369630814	110	0.07291666666666667	0.3181818181818182	0.12602662135372417
YLR188W	0	0/-	-507.8413777947426	-31670.915268033743	440	0.07291666666666667	0.3181818181818182	0.12602662135372417
YMR072W	-1	-/-	-508.06250858306885	-18138.432885050774	110	0.07276507276507277	0.3181818181818182	0.12630982724440667
YPR040W	0	0/-	-508.0645195245743	-31559.170997351408	440	0.07276507276507277	0.3181818181818182	0.12630982724440667
YOR213C	-1	-/-	-508.08934700489044	-19478.643049240112	110	0.07261410788381743	0.3181818181818182	0.1265930331350892
YOR301W	-1	-/-	-508.14342498779297	-19151.917507648468	110	0.07246376811594203	0.3181818181818182	0.12687623902577175
YDR388W	-1	-/-	-508.2140443325043	-19929.460943460464	110	0.07231404958677685	0.3181818181818182	0.12715944491645426
YNL099C	-1	-/-	-508.25168633461	-19625.584775447845	110	0.07216494845360824	0.3181818181818182	0.1274426508071368
YDL159W-A	0	0/0	-508.39633733034134	-30120.834592163563	440	0.07216494845360824	0.3181818181818182	0.1274426508071368
YDL064W	-1	-/-	-508.5480238199234	-20314.096750736237	110	0.0720164609053498	0.3181818181818182	0.1277258566978193
YDR247W	-1	-/-	-508.6292269229889	-19074.34789812565	110	0.07186858316221766	0.3181818181818182	0.12800906258850184
YDL215C	0	0/0	-508.63286550343037	-32812.64273914695	440	0.07186858316221766	0.3181818181818182	0.12800906258850184
YMR043W	-1	-/-	-508.636922121048	-18241.914763450623	110	0.07172131147540983	0.3181818181818182	0.12829226847918437
YNL055C	-1	-/-	-508.653612613678	-19629.600261092186	110	0.07157464212678936	0.3181818181818182	0.12857547436986688
YDR296W	-1	-/-	-508.6561744213104	-18506.971129894257	110	0.07142857142857142	0.3181818181818182	0.12885868026054942
YGL062W	-1	-/-	-508.6587030887604	-20939.296492815018	110	0.07128309572301425	0.3181818181818182	0.12914188615123195
YJL186W	-1	-/-	-508.6811330318451	-19268.92959165573	110	0.07113821138211382	0.3181818181818182	0.12942509204191446
YNL267W	-1	-/-	-508.75799536705017	-19811.38202536106	110	0.07099391480730223	0.3181818181818182	0.129708297932597
YCL035C	-1	-/-	-508.8218894004822	-19622.496401190758	110	0.0708502024291498	0.3181818181818182	0.12999150382327954
YHR072W-A	-1	-/-	-508.8219780921936	-18533.18447470665	110	0.0707070707070707	0.3181818181818182	0.13027470971396204
YCR028C	-1	-/-	-508.84621834754944	-19119.69126367569	110	0.07056451612903226	0.3181818181818182	0.13055791560464458
YDR263C	-1	-/-	-508.8500372171402	-19109.956612706184	110	0.07042253521126761	0.3181818181818182	0.1308411214953271
YOR140W	-1	-/-	-508.8566679954529	-18762.626984357834	110	0.07028112449799197	0.3181818181818182	0.13112432738600963
YDR302W	-1	-/-	-508.9112923145294	-19303.837044000626	110	0.07014028056112225	0.3181818181818182	0.13140753327669216
YLR330W	-1	-/-	-509.30444264411926	-19920.56598162651	110	0.07	0.3181818181818182	0.13169073916737467
YER055C	0	0/0	-509.3752002120018	-32221.69838836789	440	0.07	0.3181818181818182	0.13169073916737467
YKL085W	-1	-/-	-509.4468569755554	-19604.51225876808	110	0.06986027944111776	0.3181818181818182	0.1319739450580572
YIL094C	0	0/0	-509.4985431134701	-31896.725673913956	440	0.06986027944111776	0.3181818181818182	0.1319739450580572
YLR126C	1	+/+	-509.52832555770874	-17938.946674108505	109	0.07171314741035857	0.32727272727272727	0.1319739450580572
YOL121C	-1	-/-	-509.66064453125	-19595.012219429016	110	0.07157057654075547	0.32727272727272727	0.13225715094873974
YOR104W	0	0/0	-509.68631184101105	-31347.222595006227	440	0.07157057654075547	0.32727272727272727	0.13225715094873974
YKL159C	0	0/-	-509.8438566327095	-31987.096719264984	440	0.07157057654075547	0.32727272727272727	0.13225715094873974
YNL331C	-1	-/0	-509.86725199222565	-18959.24330985546	110	0.07142857142857142	0.32727272727272727	0.13254035683942225
YHL030W	0	0/-	-509.89963006973267	-31834.765405386686	440	0.07142857142857142	0.32727272727272727	0.13254035683942225
YML035C	0	0/-	-510.02839040756226	-30452.918282806873	440	0.07142857142857142	0.32727272727272727	0.13254035683942225
YNL091W	-1	-/-	-510.03209114074707	-18577.08432507515	110	0.07128712871287128	0.32727272727272727	0.1328235627301048
YJR016C	0	0/0	-510.0389440357685	-32641.034210581332	440	0.07128712871287128	0.32727272727272727	0.1328235627301048
YHR190W	-1	-/-	-510.1122878789902	-19769.123207449913	110	0.07114624505928854	0.32727272727272727	0.13310676862078732
YLR102C	-1	-/-	-510.22249579429626	-19940.57323014736	110	0.07100591715976332	0.32727272727272727	0.13338997451146983
YLR191W	-1	-/-	-510.23981642723083	-19688.6984385252	110	0.07086614173228346	0.32727272727272727	0.13367318040215237
YOR110W	-1	-/-	-510.25219082832336	-18951.14318871498	110	0.07072691552062868	0.32727272727272727	0.13395638629283488
YMR020W	0	0/-	-510.3244196474552	-34000.00769367814	440	0.07072691552062868	0.32727272727272727	0.13395638629283488
YKL053C-A	-1	-/-	-510.5585114955902	-18511.136424422264	110	0.07058823529411765	0.32727272727272727	0.13423959218351741
YDR469W	-1	-/-	-510.62767124176025	-19918.21035528183	110	0.07045009784735812	0.32727272727272727	0.13452279807419995
YNL287W	-1	-/-	-510.73605501651764	-20191.009951353073	110	0.0703125	0.32727272727272727	0.13480600396488246
YGL023C	0	0/-	-510.77833354473114	-31120.45444995165	440	0.0703125	0.32727272727272727	0.13480600396488246
YJL117W	-1	-/-	-510.82252407073975	-18802.285878658295	110	0.07017543859649122	0.32727272727272727	0.135089209855565
YMR207C	-1	-/-	-510.8790421485901	-18769.34238946438	110	0.07003891050583658	0.32727272727272727	0.13537241574624753
YJR046W	-1	-/-	-510.8984622955322	-18849.266727924347	110	0.06990291262135923	0.32727272727272727	0.13565562163693004
YKL065C	0	0/-	-510.96080830693245	-33910.565608516335	440	0.06990291262135923	0.32727272727272727	0.13565562163693004
YDR002W	-1	-/-	-511.03441429138184	-19578.92541909218	110	0.06976744186046512	0.32727272727272727	0.13593882752761258
YPR131C	-1	-/-	-511.13090777397156	-18530.900631904602	110	0.06963249516441006	0.32727272727272727	0.1362220334182951
YEL012W	-1	-/-	-511.22889471054077	-20077.012932419777	110	0.0694980694980695	0.32727272727272727	0.13650523930897762
YHR092C	-1	-/-	-511.2566215991974	-18169.094799160957	110	0.06936416184971098	0.32727272727272727	0.13678844519966016
YDL106C	-1	-/-	-511.27368235588074	-20145.528023719788	110	0.06923076923076923	0.32727272727272727	0.13707165109034267
YOR077W	0	0/0	-511.415172457695	-30765.028479903936	440	0.06923076923076923	0.32727272727272727	0.13707165109034267
YML016C	1	+/+	-511.45638716220856	-19136.017993688583	109	0.0710172744721689	0.33636363636363636	0.13707165109034267
YMR022W	-1	-/-	-511.4770905971527	-19191.84804201126	110	0.07088122605363985	0.33636363636363636	0.1373548569810252
YPR075C	-1	-/-	-511.5835852622986	-20478.19706916809	110	0.07074569789674952	0.33636363636363636	0.13763806287170774
YBR201W	-1	-/-	-511.6050238609314	-18809.218989372253	110	0.07061068702290077	0.33636363636363636	0.13792126876239025
YOL027C	1	+/+	-511.609751701355	-19412.296340346336	109	0.07238095238095238	0.34545454545454546	0.13792126876239025
YPL053C	-1	-/-	-511.7092436552048	-19966.019858956337	110	0.07224334600760456	0.34545454545454546	0.13820447465307278
YKL152C	-1	-/-	-511.7121242284775	-18723.477154016495	110	0.07210626185958255	0.34545454545454546	0.13848768054375532
YFL007W	0	0/-	-511.7191593647003	-31534.590482711792	440	0.07210626185958255	0.34545454545454546	0.13848768054375532
YDR033W	0	0/0	-511.73955833911896	-31665.809267424047	440	0.07210626185958255	0.34545454545454546	0.13848768054375532
YLR130C	-1	-/-	-511.92531085014343	-19552.01893723011	110	0.07196969696969698	0.34545454545454546	0.13877088643443783
YBR014C	0	0/-	-511.97083032131195	-31761.39271464944	440	0.07196969696969698	0.34545454545454546	0.13877088643443783
YML091C	-1	-/-	-512.0240025520325	-18159.49369931221	110	0.07183364839319471	0.34545454545454546	0.13905409232512037
YHR091C	-1	-/-	-512.0691978931427	-18880.568086385727	110	0.07169811320754717	0.34545454545454546	0.1393372982158029
YGR192C	-1	-/-	-512.0999722480774	-18223.486451387405	110	0.07156308851224105	0.34545454545454546	0.1396205041064854
YHL032C	0	0/-	-512.1073290109634	-32013.110885709524	440	0.07156308851224105	0.34545454545454546	0.1396205041064854
YJR058C	0	0/-	-512.1210633516312	-30753.35529640317	440	0.07156308851224105	0.34545454545454546	0.1396205041064854
YOL005C	-1	-/-	-512.2912621498108	-17752.557450175285	110	0.07142857142857142	0.34545454545454546	0.13990370999716795
YGL027C	-1	-/-	-512.3079817295074	-19419.217408418655	110	0.07129455909943715	0.34545454545454546	0.14018691588785046
YLR443W	0	0/-	-512.3503583669662	-31194.031378120184	440	0.07129455909943715	0.34545454545454546	0.14018691588785046
YOR307C	-1	-/-	-512.374680519104	-19180.76770067215	110	0.07116104868913857	0.34545454545454546	0.140470121778533
YDR518W	-1	-/-	-512.3991974592209	-19598.610211968422	110	0.07102803738317758	0.34545454545454546	0.14075332766921553
YIL115C	-1	-/-	-512.4212379455566	-19675.019642829895	110	0.0708955223880597	0.34545454545454546	0.14103653355989804
YFL039C	-1	-/-	-512.4317139387131	-18551.902517974377	110	0.07076350093109869	0.34545454545454546	0.14131973945058057
YER154W	-1	-/-	-512.4663667678833	-18489.95230937004	110	0.07063197026022305	0.34545454545454546	0.1416029453412631
YLR209C	0	0/-	-512.4900198876858	-31039.218744069338	440	0.07063197026022305	0.34545454545454546	0.1416029453412631
YJR094W-A	0	0/-	-512.5479616969824	-33092.03408309817	440	0.07063197026022305	0.34545454545454546	0.1416029453412631
YOR137C	-1	-/-	-512.6796941757202	-19803.067451000214	110	0.07050092764378478	0.34545454545454546	0.14188615123194562
YKL094W	0	0/-	-512.686042368412	-33330.13921368122	440	0.07050092764378478	0.34545454545454546	0.14188615123194562
YDR166C	-1	-/-	-512.6942317485809	-18860.059722185135	110	0.07037037037037037	0.34545454545454546	0.14216935712262815
YIL033C	-1	-/-	-512.7099401950836	-19643.173028945923	110	0.07024029574861368	0.34545454545454546	0.1424525630133107
YFL005W	-1	-/-	-512.713056564331	-19239.75803399086	110	0.07011070110701106	0.34545454545454546	0.1427357689039932
YHR198C	0	0/0	-512.7150683701038	-32975.62006917596	440	0.07011070110701106	0.34545454545454546	0.1427357689039932
YER136W	0	0/-	-512.7486239671707	-33358.63757967949	440	0.07011070110701106	0.34545454545454546	0.1427357689039932
YCR004C	0	0/0	-512.752180814743	-32175.492875277996	440	0.07011070110701106	0.34545454545454546	0.1427357689039932
YBL037W	0	0/-	-512.8317831754684	-30384.505970537663	440	0.07011070110701106	0.34545454545454546	0.1427357689039932
YPL003W	0	0/-	-512.8411109447479	-32443.39385768771	440	0.07011070110701106	0.34545454545454546	0.1427357689039932
YGL091C	0	0/-	-512.9364149570465	-32881.3783236146	440	0.07011070110701106	0.34545454545454546	0.1427357689039932
YLR286C	-1	-/-	-513.1199998855591	-17783.906118512154	110	0.06998158379373849	0.34545454545454546	0.14301897479467574
YOR290C	-1	-/-	-513.1380574703217	-18397.007972717285	110	0.06985294117647059	0.34545454545454546	0.14330218068535824
YBL038W	0	0/-	-513.2107193171978	-31553.573746830225	440	0.06985294117647059	0.34545454545454546	0.14330218068535824
YGR085C	-1	-/-	-513.2113815546036	-21924.324504300952	110	0.06972477064220184	0.34545454545454546	0.14358538657604078
YPL101W	-1	-/-	-513.2562935352325	-19317.568259477615	110	0.0695970695970696	0.34545454545454546	0.14386859246672332
YDR268W	-1	-/-	-513.2573244571686	-19100.30668592453	110	0.06946983546617916	0.34545454545454546	0.14415179835740582
YGL040C	0	0/0	-513.31248447299	-31750.94342239201	440	0.06946983546617916	0.34545454545454546	0.14415179835740582
YGR144W	-1	-/-	-513.4294862747192	-18854.17401432991	110	0.06934306569343066	0.34545454545454546	0.14443500424808836
YMR157C	0	0/0	-513.5188191831112	-31688.859099537134	440	0.06934306569343066	0.34545454545454546	0.14443500424808836
YKL116C	0	0/-	-513.5304652154446	-31723.755612701178	440	0.06934306569343066	0.34545454545454546	0.14443500424808836
YOR204W	-1	-/-	-513.5453889369965	-18927.689927339554	110	0.0692167577413479	0.34545454545454546	0.1447182101387709
YMR173W	-1	-/-	-513.5582160949707	-20250.091339826584	110	0.06909090909090909	0.34545454545454546	0.1450014160294534
YER047C	0	0/0	-513.5666153430939	-31330.41710153222	440	0.06909090909090909	0.34545454545454546	0.1450014160294534
YMR297W	0	0/-	-513.5762578845024	-34591.63971889019	440	0.06909090909090909	0.34545454545454546	0.1450014160294534
YGR105W	0	0/0	-513.5964144319296	-32345.31770913303	440	0.06909090909090909	0.34545454545454546	0.1450014160294534
YOR002W	-1	-/-	-513.6116741895676	-19697.97958767414	110	0.06896551724137931	0.34545454545454546	0.14528462192013594
YGR070W	-1	-/-	-513.6132407188416	-19017.41653776169	110	0.06884057971014493	0.34545454545454546	0.14556782781081848
YNL108C	0	0/0	-513.6772013604641	-32345.415302842855	440	0.06884057971014493	0.34545454545454546	0.14556782781081848
YBR276C	-1	-/-	-513.6922771930695	-18680.2915995121	110	0.06871609403254973	0.34545454545454546	0.145851033701501
YPR086W	-1	-/-	-513.8898406028748	-19537.01084291935	110	0.06859205776173286	0.34545454545454546	0.14613423959218352
YPR042C	-1	-/-	-513.8951921463013	-17767.83381128311	110	0.06846846846846846	0.34545454545454546	0.14641744548286603
YLR403W	-1	-/-	-513.904221534729	-19463.786209583282	110	0.0683453237410072	0.34545454545454546	0.14670065137354857
YLR378C	-1	-/-	-514.008700966835	-20205.112629771233	110	0.06822262118491922	0.34545454545454546	0.1469838572642311
YBR065C	-1	-/-	-514.0552583932877	-20645.684237241745	110	0.06810035842293907	0.34545454545454546	0.1472670631549136
YLR203C	0	0/-	-514.1193369626999	-31567.37149786949	440	0.06810035842293907	0.34545454545454546	0.1472670631549136
YLR100W	-1	-/-	-514.1303861141205	-19384.78265929222	110	0.06797853309481217	0.34545454545454546	0.14755026904559615
YDR054C	-1	-/-	-514.1592757701874	-19037.442863941193	110	0.06785714285714285	0.34545454545454546	0.14783347493627869
YEL058W	0	0/-	-514.1841426491737	-32097.273837432265	440	0.06785714285714285	0.34545454545454546	0.14783347493627869
YPL059W	-1	-/-	-514.2047045230865	-18993.265459895134	110	0.0677361853832442	0.34545454545454546	0.1481166808269612
YDR092W	-1	-/-	-514.2098927497864	-19619.60030221939	110	0.06761565836298933	0.34545454545454546	0.14839988671764373
YCR033W	-1	-/-	-514.2187924385071	-18936.06598162651	110	0.0674955595026643	0.34545454545454546	0.14868309260832624
YKL193C	-1	-/-	-514.2972898483276	-20094.883778095245	110	0.0673758865248227	0.34545454545454546	0.14896629849900878
YJL174W	0	0/-	-514.3363701403141	-31382.368443101645	440	0.0673758865248227	0.34545454545454546	0.14896629849900878
YBR011C	0	0/0	-514.3494496047497	-31730.711643084884	440	0.0673758865248227	0.34545454545454546	0.14896629849900878
YJL001W	-1	-/-	-514.4125932455063	-20500.524073958397	110	0.06725663716814159	0.34545454545454546	0.1492495043896913
YNL016W	-1	-/-	-514.4596300125122	-19596.80419611931	110	0.06713780918727916	0.34545454545454546	0.14953271028037382
YBR229C	0	0/-	-514.4815371632576	-31576.045732855797	440	0.06713780918727916	0.34545454545454546	0.14953271028037382
YDR297W	-1	-/-	-514.5458409786224	-19169.80212020874	110	0.06701940035273368	0.34545454545454546	0.14981591617105636
YOR271C	0	0/-	-514.5615982115269	-33718.47781679034	440	0.06701940035273368	0.34545454545454546	0.14981591617105636
YMR164C	-1	-/-	-514.6592447757721	-18016.610359072685	110	0.06690140845070422	0.34545454545454546	0.1500991220617389
YIL078W	0	0/-	-514.8234449476004	-34188.643087267876	440	0.06690140845070422	0.34545454545454546	0.1500991220617389
YDR264C	-1	-/-	-514.8438379764557	-19496.570663809776	110	0.06678383128295255	0.34545454545454546	0.1503823279524214
YMR177W	1	+/+	-514.8875441551208	-19121.271959781647	109	0.06842105263157895	0.35454545454545455	0.1503823279524214
YLR204W	0	0/-	-514.9072515666485	-30471.982791811228	440	0.06842105263157895	0.35454545454545455	0.1503823279524214
YPL273W	0	0/-	-514.9098786115646	-33543.64750370383	440	0.06842105263157895	0.35454545454545455	0.1503823279524214
YGL191W	-1	-/-	-514.9329617023468	-18901.411725759506	110	0.06830122591943957	0.35454545454545455	0.15066553384310394
YOL071W	-1	-/-	-514.9790517091751	-20900.805280447006	110	0.06818181818181818	0.35454545454545455	0.15094873973378647
YOR298C-A	-1	-/-	-515.0145671367645	-19003.648638248444	110	0.06806282722513089	0.35454545454545455	0.15123194562446898
YER019W	-1	-/-	-515.0394904613495	-18633.142017126083	110	0.06794425087108014	0.35454545454545455	0.15151515151515152
YOR270C	1	+/+	-515.0463886260986	-19329.658241152763	109	0.06956521739130435	0.36363636363636365	0.15151515151515152
YHR181W	-1	-/-	-515.0721032619476	-18498.417523384094	110	0.06944444444444445	0.36363636363636365	0.15179835740583403
YDR408C	0	0/-	-515.0831623375416	-31284.13212710619	440	0.06944444444444445	0.36363636363636365	0.15179835740583403
YDR347W	0	0/-	-515.0932037830353	-30904.39001560211	440	0.06944444444444445	0.36363636363636365	0.15179835740583403
YIL040W	-1	-/-	-515.1462635993958	-19132.033886671066	110	0.06932409012131716	0.36363636363636365	0.15208156329651656
YDR378C	-1	-/-	-515.1885883808136	-19459.584622859955	110	0.06920415224913495	0.36363636363636365	0.1523647691871991
YOR118W	0	0/0	-515.3103501200676	-31074.674653321505	440	0.06920415224913495	0.36363636363636365	0.1523647691871991
YHR101C	0	0/-	-515.3733783364296	-31801.090071856976	440	0.06920415224913495	0.36363636363636365	0.1523647691871991
YBR255W	0	0/0	-515.3880720436573	-32208.645687177777	440	0.06920415224913495	0.36363636363636365	0.1523647691871991
YMR165C	-1	-/-	-515.4050257205963	-19506.87004852295	110	0.0690846286701209	0.36363636363636365	0.1526479750778816
YDR189W	-1	-/-	-515.4856443405151	-19195.751433610916	110	0.06896551724137931	0.36363636363636365	0.15293118096856415
YIL048W	-1	-/-	-515.5022075176239	-18957.60798740387	110	0.06884681583476764	0.36363636363636365	0.15321438685924668
YOR136W	-1	-/-	-515.5269236564636	-19342.51148223877	110	0.06872852233676977	0.36363636363636365	0.1534975927499292
YBR127C	1	+/+	-515.5548343658447	-19493.294251441956	109	0.07032590051457976	0.37272727272727274	0.1534975927499292
YBL003C	-1	-/-	-515.5575835704803	-19098.207225859165	110	0.0702054794520548	0.37272727272727274	0.15378079864061173
YAR003W	-1	-/-	-515.6038529872894	-19801.82111430168	110	0.07008547008547009	0.37272727272727274	0.15406400453129426
YJL048C	-1	-/-	-515.6738896369934	-20561.58616232872	110	0.06996587030716724	0.37272727272727274	0.15434721042197677
YDL143W	-1	-/-	-515.7177560329437	-20214.379216313362	110	0.06984667802385008	0.37272727272727274	0.1546304163126593
YAL051W	-1	-/-	-515.717791557312	-19375.94503736496	110	0.06972789115646258	0.37272727272727274	0.15491362220334182
YKR052C	-1	-/-	-515.7842848300934	-19292.028608083725	110	0.06960950764006792	0.37272727272727274	0.15519682809402435
YJL217W	0	0/0	-515.8428733944893	-30943.001711007208	440	0.06960950764006792	0.37272727272727274	0.15519682809402435
YPR180W	0	0/-	-515.852391988039	-32450.82357376814	440	0.06960950764006792	0.37272727272727274	0.15519682809402435
YOR323C	0	0/0	-515.870069116354	-32633.129650235176	440	0.06960950764006792	0.37272727272727274	0.15519682809402435
YER065C	-1	-/-	-515.9192717075348	-19236.34543323517	110	0.06949152542372881	0.37272727272727274	0.1554800339847069
YHR072W	-1	-/-	-515.9669940471649	-19144.271431207657	110	0.06937394247038917	0.37272727272727274	0.1557632398753894
YPL110C	-1	-/-	-516.0299260616302	-19491.608049869537	110	0.06925675675675676	0.37272727272727274	0.15604644576607193
YPR149W	0	0/-	-516.0438471138477	-32594.241096138954	440	0.06925675675675676	0.37272727272727274	0.15604644576607193
YDR320C-A	-1	-/-	-516.1129679679871	-17814.544311761856	110	0.06913996627318718	0.37272727272727274	0.15632965165675447
YOR085W	-1	-/-	-516.1767855882645	-19794.031348466873	110	0.06902356902356903	0.37272727272727274	0.15661285754743698
YOR357C	0	0/-	-516.2206432819366	-30255.257685676217	440	0.06902356902356903	0.37272727272727274	0.15661285754743698
YER080W	0	0/0	-516.2463587522507	-32012.465384989977	440	0.06902356902356903	0.37272727272727274	0.15661285754743698
YLR426W	-1	-/-	-516.2550933361053	-18094.761883735657	110	0.06890756302521009	0.37272727272727274	0.15689606343811952
YAL014C	0	0/-	-516.2896158397198	-31800.764051020145	440	0.06890756302521009	0.37272727272727274	0.15689606343811952
YMR156C	-1	-/-	-516.306051492691	-19921.612355709076	110	0.06879194630872483	0.37272727272727274	0.15717926932880205
YMR119W	-1	-/-	-516.4221334457397	-20247.474172353745	110	0.06867671691792294	0.37272727272727274	0.15746247521948456
YGR157W	-1	-/-	-516.4452781677246	-19516.579971194267	110	0.06856187290969899	0.37272727272727274	0.1577456811101671
YOR181W	-1	-/-	-516.513929605484	-18914.14557981491	110	0.06844741235392321	0.37272727272727274	0.1580288870008496
YDR005C	-1	-/-	-516.5436677932739	-19642.95982980728	110	0.06833333333333333	0.37272727272727274	0.15831209289153214
YIL056W	-1	-/-	-516.5790956020355	-18544.64028453827	110	0.06821963394342762	0.37272727272727274	0.15859529878221468
YDR480W	-1	-/-	-516.6008460521698	-19241.808070659637	110	0.0681063122923588	0.37272727272727274	0.1588785046728972
YLR113W	-1	-/-	-516.6721522808075	-18964.69352543354	110	0.06799336650082918	0.37272727272727274	0.15916171056357972
YDL134C	-1	-/-	-516.7877044677734	-19899.97783446312	110	0.06788079470198675	0.37272727272727274	0.15944491645426226
YLR420W	0	0/-	-516.8730817139149	-32674.553822427988	440	0.06788079470198675	0.37272727272727274	0.15944491645426226
YNL322C	0	0/-	-516.893354922533	-31527.461347341537	440	0.06788079470198675	0.37272727272727274	0.15944491645426226
YMR053C	-1	-/0	-516.9930624961853	-19801.202784061432	110	0.06776859504132231	0.37272727272727274	0.15972812234494477
YDL035C	-1	-/-	-517.0585641860962	-19568.9808447361	110	0.06765676567656766	0.37272727272727274	0.1600113282356273
YOL051W	-1	-/-	-517.0704836845398	-19067.710595607758	110	0.06754530477759473	0.37272727272727274	0.16029453412630984
YCR017C	0	0/-	-517.2484232187271	-30755.24296325445	440	0.06754530477759473	0.37272727272727274	0.16029453412630984
YLR355C	-1	-/-	-517.3003127574921	-20285.991862773895	110	0.06743421052631579	0.37272727272727274	0.16057774001699235
YNL306W	0	0/-	-517.3305498361588	-31391.182049557567	440	0.06743421052631579	0.37272727272727274	0.16057774001699235
YJR135W-A	-1	-/-	-517.3834006786346	-18189.347482919693	110	0.06732348111658457	0.37272727272727274	0.16086094590767488
YGR080W	-1	-/-	-517.4225046634674	-19763.188325881958	110	0.06721311475409836	0.37272727272727274	0.1611441517983574
YPR104C	-1	-/-	-517.5501589775085	-19252.74717092514	110	0.06710310965630115	0.37272727272727274	0.16142735768903993
YCR036W	0	0/0	-517.6149872541428	-32749.75830823183	440	0.06710310965630115	0.37272727272727274	0.16142735768903993
YHR028C	0	0/-	-517.6646891534328	-34303.14484295249	440	0.06710310965630115	0.37272727272727274	0.16142735768903993
YGR197C	-1	-/-	-517.6788766384125	-19327.528583049774	110	0.06699346405228758	0.37272727272727274	0.16171056357972247
YJL138C	-1	-/-	-517.7171339988708	-20913.33871793747	110	0.06688417618270799	0.37272727272727274	0.16199376947040497
YJR062C	0	0/0	-517.7840383648872	-32627.681255191565	440	0.06688417618270799	0.37272727272727274	0.16199376947040497
YGR178C	-1	-/-	-517.8001799583435	-19377.255960941315	110	0.06677524429967427	0.37272727272727274	0.1622769753610875
YER177W	-1	-/-	-517.8336207866669	-19658.86859703064	110	0.06666666666666667	0.37272727272727274	0.16256018125177005
YNL161W	-1	-/-	-517.9430954456329	-20606.271775722504	110	0.06655844155844155	0.37272727272727274	0.16284338714245256
YDL188C	-1	-/-	-518.0845785140991	-19002.473337173462	110	0.06645056726094004	0.37272727272727274	0.1631265930331351
YNL101W	-1	-/-	-518.1309056282043	-19482.964195489883	110	0.06634304207119741	0.37272727272727274	0.16340979892381763
YMR036C	-1	-/-	-518.1609199047089	-19803.01954126358	110	0.06623586429725363	0.37272727272727274	0.16369300481450014
YGR181W	-1	-/-	-518.1625237464905	-18839.01480257511	110	0.06612903225806452	0.37272727272727274	0.16397621070518267
YGR009C	-1	-/-	-518.2491276264191	-19361.69582772255	110	0.06602254428341385	0.37272727272727274	0.16425941659586518
YDR051C	0	0/-	-518.3130744099617	-31222.363898813725	440	0.06602254428341385	0.37272727272727274	0.16425941659586518
YIL143C	-1	-/-	-518.3631782531738	-19989.42519044876	110	0.06591639871382636	0.37272727272727274	0.16454262248654772
YNL280C	-1	-/-	-518.4067552089691	-18995.682453274727	110	0.06581059390048154	0.37272727272727274	0.16482582837723025
YMR098C	0	0/-	-518.4382092058659	-31169.557253688574	440	0.06581059390048154	0.37272727272727274	0.16482582837723025
YOR350C	0	0/-	-518.4955931901932	-32696.787687540054	440	0.06581059390048154	0.37272727272727274	0.16482582837723025
YKL038W	-1	-/-	-518.510003566742	-18900.765643119812	110	0.06570512820512821	0.37272727272727274	0.16510903426791276
YER157W	-1	-/-	-518.5202124118805	-19366.231090784073	110	0.0656	0.37272727272727274	0.1653922401585953
YGL067W	-1	-/-	-518.6484017372131	-19732.299042224884	110	0.06549520766773163	0.37272727272727274	0.16567544604927784
YBR058C-A	-1	-/-	-518.6694588661194	-18582.50135087967	110	0.06539074960127592	0.37272727272727274	0.16595865193996034
YER175C	0	0/-	-518.6868048012257	-32984.51846501231	440	0.06539074960127592	0.37272727272727274	0.16595865193996034
YPL274W	-1	-/-	-518.7078423500061	-19533.660316467285	110	0.06528662420382166	0.37272727272727274	0.16624185783064288
YOL043C	-1	-/-	-518.780609369278	-20797.29168367386	110	0.06518282988871224	0.37272727272727274	0.16652506372132542
YCR084C	-1	-/-	-518.7854578495026	-19537.49598121643	110	0.06507936507936508	0.37272727272727274	0.16680826961200793
YJR050W	-1	-/-	-518.7861301898956	-19983.713326334953	110	0.06497622820919176	0.37272727272727274	0.16709147550269046
YDR142C	-1	-/-	-518.789577960968	-19494.53178858757	110	0.06487341772151899	0.37272727272727274	0.16737468139337297
YPL005W	0	0/-	-518.8027837276459	-32247.54240524769	440	0.06487341772151899	0.37272727272727274	0.16737468139337297
YCL047C	0	0/-	-518.8188869357109	-30165.067330777645	440	0.06487341772151899	0.37272727272727274	0.16737468139337297
YDR346C	-1	-/-	-518.8388664722443	-21956.78972864151	110	0.06477093206951026	0.37272727272727274	0.1676578872840555
YOR194C	-1	-/-	-518.8430609703064	-18171.54788005352	110	0.06466876971608833	0.37272727272727274	0.16794109317473804
YLR309C	-1	-/-	-518.8956928253174	-18729.628002882004	110	0.06456692913385827	0.37272727272727274	0.16822429906542055
YMR035W	-1	-/-	-518.9103136062622	-19264.430029153824	110	0.06446540880503145	0.37272727272727274	0.1685075049561031
YBR137W	0	0/-	-518.9259356856346	-29872.11472761631	440	0.06446540880503145	0.37272727272727274	0.1685075049561031
YCR079W	0	0/-	-518.9760313928127	-32350.92453533411	440	0.06446540880503145	0.37272727272727274	0.1685075049561031
YHR134W	0	0/-	-518.9883612692356	-31257.134594976902	440	0.06446540880503145	0.37272727272727274	0.1685075049561031
YGL223C	-1	-/-	-518.9894301891327	-19701.37166929245	110	0.06436420722135008	0.37272727272727274	0.16879071084678562
YKL186C	-1	-/-	-519.0441591739655	-19574.53324699402	110	0.06426332288401254	0.37272727272727274	0.16907391673746813
YOR336W	0	0/-	-519.05210262537	-31925.477102786303	440	0.06426332288401254	0.37272727272727274	0.16907391673746813
YGL038C	-1	-/-	-519.0564357042313	-19451.491257190704	110	0.06416275430359937	0.37272727272727274	0.16935712262815067
YER057C	0	0/0	-519.0723893642426	-31380.273198902607	440	0.06416275430359937	0.37272727272727274	0.16935712262815067
YPR113W	-1	-/-	-519.1521134376526	-19614.58489704132	110	0.0640625	0.37272727272727274	0.1696403285188332
YOR189W	0	0/-	-519.1951294541359	-30951.050159975886	440	0.0640625	0.37272727272727274	0.1696403285188332
YDR169C	0	0/-	-519.2496909797192	-33367.69922339916	440	0.0640625	0.37272727272727274	0.1696403285188332
YER026C	-1	-/-	-519.2673025131226	-19661.82458972931	110	0.06396255850234009	0.37272727272727274	0.16992353440951571
YDR255C	-1	-/-	-519.2828907966614	-19904.806089878082	110	0.06386292834890965	0.37272727272727274	0.17020674030019825
YGR234W	0	0/-	-519.3006995022297	-32271.935655273497	440	0.06386292834890965	0.37272727272727274	0.17020674030019825
YIL090W	0	0/+	-519.3093332350254	-32216.06670922041	440	0.06386292834890965	0.37272727272727274	0.17020674030019825
YMR158C-A	0	0/0	-519.3109597563744	-30554.89272004366	440	0.06386292834890965	0.37272727272727274	0.17020674030019825
YER180C	0	0/-	-519.3496930003166	-31558.914969861507	440	0.06386292834890965	0.37272727272727274	0.17020674030019825
YJL039C	-1	-/-	-519.3611853122711	-19895.867084503174	110	0.06376360808709176	0.37272727272727274	0.17048994619088076
YOR115C	-1	-/-	-519.3702962398529	-20444.33469069004	110	0.06366459627329192	0.37272727272727274	0.1707731520815633
YBR198C	-1	-/-	-519.3934891223907	-19146.60847735405	110	0.06356589147286822	0.37272727272727274	0.17105635797224583
YBR168W	-1	-/-	-519.4198365211487	-19500.273657798767	110	0.06346749226006192	0.37272727272727274	0.17133956386292834
YLR398C	-1	-/-	-519.471238732338	-19765.050119042397	110	0.0633693972179289	0.37272727272727274	0.17162276975361088
YLR093C	0	0/-	-519.4845940172672	-32571.570542424917	440	0.0633693972179289	0.37272727272727274	0.17162276975361088
YDR463W	-1	-/-	-519.4984166622162	-20693.99126648903	110	0.06327160493827161	0.37272727272727274	0.1719059756442934
YDL223C	-1	-/-	-519.5251269340515	-19837.701014757156	110	0.06317411402157165	0.37272727272727274	0.17218918153497592
YHR082C	-1	-/-	-519.5804114341736	-19242.02335381508	110	0.06307692307692307	0.37272727272727274	0.17247238742565846
YDR244W	-1	-/-	-519.6436524391174	-19677.342586755753	110	0.0629800307219662	0.37272727272727274	0.17275559331634097
YBR096W	0	0/0	-519.6638253331184	-29941.806592583656	440	0.0629800307219662	0.37272727272727274	0.17275559331634097
YMR298W	-1	-/-	-519.6925899982452	-18660.98332810402	110	0.06288343558282208	0.37272727272727274	0.1730387992070235
YAL038W	-1	-/-	-519.713794708252	-18615.70054268837	110	0.06278713629402756	0.37272727272727274	0.17332200509770604
YNL107W	-1	-/-	-519.7348201274872	-20138.849734306335	110	0.06269113149847094	0.37272727272727274	0.17360521098838855
YBR002C	-1	-/-	-519.7651953697205	-20004.502929210663	110	0.06259541984732825	0.37272727272727274	0.17388841687907108
YJR019C	-1	-/-	-519.7942230701447	-20563.626867055893	110	0.0625	0.37272727272727274	0.17417162276975362
YML074C	-1	-/-	-519.8333442211151	-19632.96545135975	110	0.0624048706240487	0.37272727272727274	0.17445482866043613
YBL099W	-1	-/-	-519.879721403122	-18937.209090709686	110	0.06231003039513678	0.37272727272727274	0.17473803455111867
YLR090W	-1	-/-	-519.9548361301422	-18997.280153036118	110	0.0622154779969651	0.37272727272727274	0.1750212404418012
YOR362C	-1	-/-	-520.0597078800201	-20110.933049440384	110	0.06212121212121212	0.37272727272727274	0.1753044463324837
YNL080C	-1	-/-	-520.0664591789246	-18948.110117197037	110	0.06202723146747353	0.37272727272727274	0.17558765222316625
YDL120W	1	+/+	-520.2218742370605	-18744.489317536354	109	0.0634441087613293	0.38181818181818183	0.17558765222316625
YOL058W	0	0/0	-520.2671330273151	-31886.946284383535	440	0.0634441087613293	0.38181818181818183	0.17558765222316625
YOL113W	-1	-/-	-520.2940716743469	-19353.540209531784	110	0.06334841628959276	0.38181818181818183	0.17587085811384875
YER069W	0	0/0	-520.3228970170021	-31832.371862322092	440	0.06334841628959276	0.38181818181818183	0.17587085811384875
YLR078C	-1	-/-	-520.3480906486511	-19472.579735517502	110	0.06325301204819277	0.38181818181818183	0.1761540640045313
YDR267C	0	0/-	-520.3499640226364	-32557.4074164778	440	0.06325301204819277	0.38181818181818183	0.1761540640045313
YDR040C	-1	-/+	-520.4006519317627	-20059.63759303093	110	0.06315789473684211	0.38181818181818183	0.17643726989521383
YNL048W	-1	-/-	-520.4163761138916	-19676.309445142746	110	0.06306306306306306	0.38181818181818183	0.17672047578589634
YMR088C	-1	-/-	-520.459979891777	-19534.079156041145	110	0.06296851574212893	0.38181818181818183	0.17700368167657887
YDR039C	-1	-/+	-520.5996117591858	-19623.361419916153	110	0.06287425149700598	0.38181818181818183	0.1772868875672614
YBR256C	-1	-/-	-520.7210063934326	-20413.889182329178	110	0.06278026905829596	0.38181818181818183	0.17757009345794392
YBL017C	-1	-/-	-520.721029996872	-19047.02514374256	110	0.0626865671641791	0.38181818181818183	0.17785329934862645
YBL103C	-1	-/-	-520.7526302337646	-19973.37597823143	110	0.06259314456035768	0.38181818181818183	0.178136505239309
YBL091C-A	0	0/-	-520.781809091568	-31048.374114960432	440	0.06259314456035768	0.38181818181818183	0.178136505239309
YDR003W	0	0/0	-520.7935140132904	-33693.77994369343	440	0.06259314456035768	0.38181818181818183	0.178136505239309
YMR197C	-1	-/-	-520.7976517677307	-19802.030954241753	110	0.0625	0.38181818181818183	0.1784197111299915
YIL156W	0	0/-	-520.8582673668861	-31652.040070563555	440	0.0625	0.38181818181818183	0.1784197111299915
YGL139W	0	0/-	-520.8845931589603	-32046.98334905505	440	0.0625	0.38181818181818183	0.1784197111299915
YIL137C	0	0/-	-520.8960390090942	-31702.92432191968	440	0.0625	0.38181818181818183	0.1784197111299915
YMR091C	-1	-/-	-520.9300651550293	-19671.809446573257	110	0.06240713224368499	0.38181818181818183	0.17870291702067403
YER182W	0	0/0	-521.0167241990566	-31191.454541012645	440	0.06240713224368499	0.38181818181818183	0.17870291702067403
YDR273W	-1	-/-	-521.0216609239578	-20560.48012149334	110	0.06231454005934718	0.38181818181818183	0.17898612291135654
YJL004C	-1	-/-	-521.0847039222717	-20050.59090399742	110	0.06222222222222222	0.38181818181818183	0.17926932880203908
YDR385W	-1	-/-	-521.1229321956635	-20270.562557935715	110	0.0621301775147929	0.38181818181818183	0.17955253469272162
YER164W	-1	-/-	-521.1623911857605	-18789.077724814415	110	0.0620384047267356	0.38181818181818183	0.17983574058340412
YDR481C	-1	-/-	-521.2872316837311	-20114.65574812889	110	0.061946902654867256	0.38181818181818183	0.18011894647408666
YMR021C	1	+/+	-521.3405199050903	-20348.092677354813	109	0.06332842415316642	0.39090909090909093	0.18011894647408666
YLR170C	-1	-/-	-521.3412582874298	-19256.97626209259	110	0.06323529411764706	0.39090909090909093	0.1804021523647692
YJR126C	-1	-/-	-521.3978171348572	-19995.57215166092	110	0.0631424375917768	0.39090909090909093	0.1806853582554517
YOR039W	1	+/-	-521.4537644386292	-19739.94540452957	109	0.06451612903225806	0.4	0.1806853582554517
YDL217C	-1	-/-	-521.5350821018219	-18893.958104133606	110	0.06442166910688141	0.4	0.18096856414613424
YDL225W	-1	-/-	-521.5381827354431	-19618.145690083504	110	0.06432748538011696	0.4	0.18125177003681678
YKL210W	0	0/-	-521.603495657444	-32652.857020258904	440	0.06432748538011696	0.4	0.18125177003681678
YBR052C	0	0/0	-521.6096293926239	-33281.976517528296	440	0.06432748538011696	0.4	0.18125177003681678
YNL014W	-1	-/-	-521.7574932575226	-18538.05072939396	110	0.06423357664233577	0.4	0.1815349759274993
YGL134W	0	0/-	-521.9216240048409	-31758.208141207695	440	0.06423357664233577	0.4	0.1815349759274993
YCL029C	-1	-/-	-521.9337582588196	-19327.298825263977	110	0.0641399416909621	0.4	0.18181818181818182
YGR268C	-1	-/0	-522.0357995033264	-21074.34798371792	110	0.06404657933042213	0.4	0.18210138770886433
YDR319C	0	0/-	-522.0477768778801	-32216.731889039278	440	0.06404657933042213	0.4	0.18210138770886433
YGR202C	-1	-/-	-522.0503998994827	-18808.7765802145	110	0.06395348837209303	0.4	0.18238459359954687
YMR286W	0	0/-	-522.0702149271965	-30566.08639600873	440	0.06395348837209303	0.4	0.18238459359954687
YNL159C	-1	-/-	-522.0885093212128	-20261.76316332817	110	0.06386066763425254	0.4	0.1826677994902294
YKL218C	0	0/-	-522.1169765293598	-32292.63657155633	440	0.06386066763425254	0.4	0.1826677994902294
YOR217W	-1	-/-	-522.129921913147	-20724.768389344215	110	0.06376811594202898	0.4	0.1829510053809119
YGR023W	0	0/-	-522.2533168494701	-32344.021023899317	440	0.06376811594202898	0.4	0.1829510053809119
YDR349C	0	0/-	-522.3710670471191	-30702.75852239132	440	0.06376811594202898	0.4	0.1829510053809119
YLR371W	-1	-/-	-522.4555313587189	-19448.778227567673	110	0.06367583212735166	0.4	0.18323421127159445
YOL009C	-1	-/-	-522.457269191742	-19343.37543320656	110	0.06358381502890173	0.4	0.18351741716227699
YAR035W	-1	-/-	-522.5239338874817	-18852.206440925598	110	0.06349206349206349	0.4	0.1838006230529595
YGR193C	-1	-/-	-522.5767498016357	-20254.9515311718	110	0.06340057636887608	0.4	0.18408382894364203
YGR044C	-1	-/-	-522.637565612793	-20483.44308233261	110	0.06330935251798561	0.4	0.18436703483432457
YDR510W	0	0/-	-522.78476947546	-32125.433451503515	440	0.06330935251798561	0.4	0.18436703483432457
YAL031C	-1	-/-	-522.8154215812683	-19942.680835962296	110	0.06321839080459771	0.4	0.18465024072500708
YFL033C	-1	-/-	-522.8448052406311	-18271.463650345802	110	0.06312769010043041	0.4	0.1849334466156896
YER190W	-1	-/-	-522.9061579704285	-18476.397529125214	110	0.06303724928366762	0.4	0.18521665250637212
YGR296W	-1	-/-	-522.9794087409973	-18161.509395599365	110	0.06294706723891273	0.4	0.18549985839705466
YPR002W	-1	-/-	-523.0162045955658	-19019.464548110962	110	0.06285714285714286	0.4	0.1857830642877372
YOR187W	-1	-/-	-523.0192368030548	-19712.437606215477	110	0.06276747503566334	0.4	0.1860662701784197
YBR058C	-1	-/-	-523.0383622646332	-19017.151014208794	110	0.06267806267806268	0.4	0.18634947606910224
YDR174W	-1	-/-	-523.0785121917725	-19045.162189483643	110	0.06258890469416785	0.4	0.18663268195978477
YKL015W	-1	-/-	-523.2514758110046	-19356.959535241127	110	0.0625	0.4	0.18691588785046728
YDR058C	-1	-/-	-523.2910919189453	-20313.566440820694	110	0.062411347517730496	0.4	0.18719909374114982
YNL063W	0	0/-	-523.2958332896233	-31218.178434193134	440	0.062411347517730496	0.4	0.18719909374114982
YGR252W	-1	-/-	-523.3118431568146	-19245.442563295364	110	0.06232294617563739	0.4	0.18748229963183236
YDR128W	0	0/-	-523.3348591327667	-31569.69538027048	440	0.06232294617563739	0.4	0.18748229963183236
YLR088W	-1	-/-	-523.3637027740479	-19274.543926239014	110	0.06223479490806223	0.4	0.18776550552251486
YLR022C	-1	-/-	-523.4044966697693	-21306.500926613808	110	0.062146892655367235	0.4	0.1880487114131974
YER114C	-1	-/-	-523.4298877716064	-19898.6674721241	110	0.06205923836389281	0.4	0.1883319173038799
YIR011C	-1	-/-	-523.4402022361755	-19268.474578142166	110	0.061971830985915494	0.4	0.18861512319456245
YJL054W	-1	-/-	-523.450204372406	-19156.60454559326	110	0.06188466947960619	0.4	0.18889832908524498
YBR208C	0	0/0	-523.4699845314026	-31321.78500878811	440	0.06188466947960619	0.4	0.18889832908524498
YER139C	0	0/-	-523.4741123318672	-32442.978517234325	440	0.06188466947960619	0.4	0.18889832908524498
YMR281W	-1	-/-	-523.5094590187073	-18468.868994951248	110	0.06179775280898876	0.4	0.1891815349759275
YGR046W	-1	-/-	-523.708515048027	-19966.60247218609	110	0.061711079943899017	0.4	0.18946474086661003
YDR517W	-1	-/-	-523.7866730690002	-19572.631855726242	110	0.06162464985994398	0.4	0.18974794675729256
YKL040C	1	+/+	-523.9247717857361	-19970.548443078995	109	0.06293706293706294	0.4090909090909091	0.18974794675729256
YNL135C	-1	-/-	-524.0374357700348	-19200.378103494644	110	0.06284916201117319	0.4090909090909091	0.19003115264797507
YDR111C	0	0/0	-524.0461229681969	-31962.104160815477	440	0.06284916201117319	0.4090909090909091	0.19003115264797507
YDR456W	1	+/+	-524.0537939071655	-19699.381921112537	109	0.06415620641562064	0.41818181818181815	0.19003115264797507
YLR097C	-1	-/-	-524.0795331001282	-20335.937559962273	110	0.06406685236768803	0.41818181818181815	0.1903143585386576
YOR171C	-1	-/-	-524.0891045331955	-20260.89381968975	110	0.06397774687065369	0.41818181818181815	0.19059756442934014
YMR205C	0	0/+	-524.133369743824	-31425.99325826764	440	0.06397774687065369	0.41818181818181815	0.19059756442934014
YML068W	0	0/-	-524.1442511081696	-32651.541807323694	440	0.06397774687065369	0.41818181818181815	0.19059756442934014
YPR082C	-1	-/-	-524.2842137813568	-19588.2926967144	110	0.06388888888888888	0.41818181818181815	0.19088077032002265
YBR080C	-1	-/-	-524.287645816803	-19864.55818414688	110	0.0638002773925104	0.41818181818181815	0.1911639762107052
YCR073W-A	-1	-/-	-524.3248965740204	-21004.493981719017	110	0.06371191135734072	0.41818181818181815	0.1914471821013877
YOR219C	0	0/-	-524.3592270612717	-31875.820721194148	440	0.06371191135734072	0.41818181818181815	0.1914471821013877
YDR415C	0	0/0	-524.4173189997673	-30320.791323661804	440	0.06371191135734072	0.41818181818181815	0.1914471821013877
YNR034W	-1	-/-	-524.4185392856598	-19263.62727880478	110	0.0636237897648686	0.41818181818181815	0.19173038799207023
YDR513W	-1	-/-	-524.4400720596313	-19793.449763059616	110	0.06353591160220995	0.41818181818181815	0.19201359388275277
YLR456W	0	0/0	-524.4793506264687	-29851.35899555683	440	0.06353591160220995	0.41818181818181815	0.19201359388275277
YGL197W	0	0/-	-524.5075154602528	-32475.57959166169	440	0.06353591160220995	0.41818181818181815	0.19201359388275277
YPL229W	0	0/0	-524.5162236094475	-29659.65177154541	440	0.06353591160220995	0.41818181818181815	0.19201359388275277
YLR332W	-1	-/-	-524.5287308692932	-18836.935933113098	110	0.06344827586206897	0.41818181818181815	0.19229679977343528
YJL210W	-1	-/-	-524.657856464386	-18805.256052970886	110	0.06336088154269973	0.41818181818181815	0.19258000566411781
YFR051C	-1	-/-	-524.7279613018036	-19315.21124768257	110	0.06327372764786796	0.41818181818181815	0.19286321155480035
YGL172W	-1	-/-	-524.7415387630463	-20240.760855674744	110	0.06318681318681318	0.41818181818181815	0.19314641744548286
YOR222W	0	0/-	-524.8535490036011	-32011.589808523655	440	0.06318681318681318	0.41818181818181815	0.19314641744548286
YOR241W	-1	-/0	-524.8631806373596	-20114.681144952774	110	0.06310013717421124	0.41818181818181815	0.1934296233361654
YCL057W	0	0/0	-524.8644585907459	-32648.007931768894	440	0.06310013717421124	0.41818181818181815	0.1934296233361654
YPL260W	0	0/0	-524.8686868548393	-29805.509989619255	440	0.06310013717421124	0.41818181818181815	0.1934296233361654
YLR001C	0	0/0	-524.9596452713013	-29399.07375341654	440	0.06310013717421124	0.41818181818181815	0.1934296233361654
YDR305C	0	0/-	-525.0402287244797	-31038.664330989122	440	0.06310013717421124	0.41818181818181815	0.1934296233361654
YPL259C	-1	-/-	-525.0439422130585	-19994.22541165352	110	0.06301369863013699	0.41818181818181815	0.1937128292268479
YGR129W	-1	-/-	-525.096565246582	-19394.299671649933	110	0.06292749658002736	0.41818181818181815	0.19399603511753044
YDL116W	-1	-/-	-525.1262493133545	-20743.851114034653	110	0.06284153005464481	0.41818181818181815	0.19427924100821298
YDL174C	-1	-/-	-525.3536672592163	-18786.845151424408	110	0.06275579809004093	0.41818181818181815	0.19456244689889549
YHR019C	-1	-/-	-525.356501698494	-20878.428756713867	110	0.06267029972752043	0.41818181818181815	0.19484565278957802
YOL146W	-1	-/-	-525.4011671543121	-19756.05474293232	110	0.06258503401360545	0.41818181818181815	0.19512885868026056
YPR129W	0	0/-	-525.4060676693916	-31981.832559227943	440	0.06258503401360545	0.41818181818181815	0.19512885868026056
YDL182W	0	0/-	-525.4715159833431	-30966.74474761635	440	0.06258503401360545	0.41818181818181815	0.19512885868026056
YPL177C	1	+/-	-525.5306437015533	-19297.124527931213	109	0.06385869565217392	0.42727272727272725	0.19512885868026056
YGR191W	-1	-/-	-525.5399358272552	-20378.94615125656	110	0.06377204884667571	0.42727272727272725	0.19541206457094307
YMR220W	-1	-/-	-525.5790424346924	-19702.55976688862	110	0.06368563685636856	0.42727272727272725	0.1956952704616256
YJL087C	-1	-/-	-525.6402854919434	-19740.71613931656	110	0.06359945872801083	0.42727272727272725	0.19597847635230814
YGR019W	0	0/-	-525.6434681415558	-34606.40502208471	440	0.06359945872801083	0.42727272727272725	0.19597847635230814
YLL001W	-1	-/-	-525.7332590818405	-20383.221239209175	110	0.06351351351351352	0.42727272727272725	0.19626168224299065
YER041W	-1	-/-	-525.7600259780884	-18941.86104106903	110	0.06342780026990553	0.42727272727272725	0.19654488813367318
YMR243C	1	+/+	-525.7629103660583	-20637.17544913292	109	0.0646900269541779	0.43636363636363634	0.19654488813367318
YFR025C	0	0/0	-525.7859135866165	-31433.832817584276	440	0.0646900269541779	0.43636363636363634	0.19654488813367318
YJL101C	-1	-/-	-525.8582949638367	-20408.371777892113	110	0.06460296096904442	0.43636363636363634	0.1968280940243557
YLR301W	-1	-/-	-525.9323027133942	-18673.046412229538	110	0.06451612903225806	0.43636363636363634	0.19711129991503823
YJL140W	-1	-/-	-526.0752732753754	-19865.749153017998	110	0.06442953020134229	0.43636363636363634	0.19739450580572077
YDR036C	-1	-/-	-526.1272637844086	-18875.756103754044	110	0.064343163538874	0.43636363636363634	0.19767771169640327
YAL041W	-1	-/-	-526.1333544254303	-19662.069345235825	110	0.0642570281124498	0.43636363636363634	0.1979609175870858
YDR006C	0	0/-	-526.1571648418903	-32223.120956748724	440	0.0642570281124498	0.43636363636363634	0.1979609175870858
YGL200C	-1	-/-	-526.2366822957993	-19992.665912747383	110	0.06417112299465241	0.43636363636363634	0.19824412347776835
YGR231C	-1	-/-	-526.258068561554	-19464.63028359413	110	0.06408544726301736	0.43636363636363634	0.19852732936845086
YCR082W	-1	-/-	-526.3166518211365	-19246.452768445015	110	0.064	0.43636363636363634	0.1988105352591334
YFL046W	0	0/-	-526.3410907387733	-32108.04545658827	440	0.064	0.43636363636363634	0.1988105352591334
YDR236C	-1	-/-	-526.3438367843628	-19247.073514461517	110	0.06391478029294274	0.43636363636363634	0.19909374114981593
YDR223W	0	0/-	-526.3466031253338	-33199.491703897715	440	0.06391478029294274	0.43636363636363634	0.19909374114981593
YHR107C	-1	-/-	-526.3618867397308	-20449.698573112488	110	0.06382978723404255	0.43636363636363634	0.19937694704049844
YHR084W	-1	-/-	-526.4018433094025	-19870.93990421295	110	0.06374501992031872	0.43636363636363634	0.19966015293118097
YGL092W	-1	-/-	-526.4251616001129	-19615.475267648697	110	0.0636604774535809	0.43636363636363634	0.19994335882186348
YBR129C	-1	-/-	-526.4336874485016	-19576.490183353424	110	0.06357615894039735	0.43636363636363634	0.20022656471254602
YDL070W	0	0/-	-526.4514117538929	-31982.20942005515	440	0.06357615894039735	0.43636363636363634	0.20022656471254602
YHL040C	-1	-/+	-526.4600410461426	-18745.99435043335	110	0.06349206349206349	0.43636363636363634	0.20050977060322855
YJL090C	-1	-/-	-526.4744877815247	-18771.079778671265	110	0.06340819022457067	0.43636363636363634	0.20079297649391106
YPL151C	-1	-/-	-526.5051853656769	-19397.91106390953	110	0.0633245382585752	0.43636363636363634	0.2010761823845936
YNR016C	-1	-/-	-526.5229647159576	-18244.294047236443	110	0.06324110671936758	0.43636363636363634	0.20135938827527614
YML078W	-1	-/-	-526.5278112888336	-19285.90375804901	110	0.06315789473684211	0.43636363636363634	0.20164259416595864
YNL154C	-1	-/-	-526.6781814098358	-20266.34902715683	110	0.06307490144546649	0.43636363636363634	0.20192580005664118
YBR103W	-1	-/-	-526.7123198509216	-20259.934907197952	110	0.06299212598425197	0.43636363636363634	0.20220900594732372
YIR035C	0	0/0	-526.7931244373322	-29836.33549875021	440	0.06299212598425197	0.43636363636363634	0.20220900594732372
YJR014W	0	0/-	-526.7971773445606	-32533.44212976098	440	0.06299212598425197	0.43636363636363634	0.20220900594732372
YPL140C	-1	-/-	-526.8070042133331	-19468.728284597397	110	0.06290956749672345	0.43636363636363634	0.20249221183800623
YER094C	-1	-/-	-526.8213146924973	-20057.942943572998	110	0.06282722513089005	0.43636363636363634	0.20277541772868876
YBR057C	-1	-/-	-526.8223414421082	-18988.750319242477	110	0.06274509803921569	0.43636363636363634	0.20305862361937127
YMR190C	-1	-/-	-526.917102098465	-19944.158979415894	110	0.06266318537859007	0.43636363636363634	0.2033418295100538
YEL046C	0	0/0	-526.9659914970398	-31613.06485041976	440	0.06266318537859007	0.43636363636363634	0.2033418295100538
YDR178W	-1	-/-	-526.9690976142883	-20002.99677824974	110	0.06258148631029987	0.43636363636363634	0.20362503540073634
YDR318W	-1	-/-	-526.9713344573975	-19304.28559935093	110	0.0625	0.43636363636363634	0.20390824129141885
YDR182W	1	+/-	-526.9901752471924	-19704.45378112793	109	0.06371911573472042	0.44545454545454544	0.20390824129141885
YDL005C	-1	-/-	-527.0079040527344	-19839.551646232605	110	0.06363636363636363	0.44545454545454544	0.2041914471821014
YJL053W	-1	-/-	-527.0251107215881	-20459.27321076393	110	0.06355382619974059	0.44545454545454544	0.20447465307278392
YMR089C	-1	-/-	-527.1051609516144	-19258.020108103752	110	0.06347150259067358	0.44545454545454544	0.20475785896346643
YDL237W	0	0/-	-527.183313190937	-30179.20644503832	440	0.06347150259067358	0.44545454545454544	0.20475785896346643
YML032C	-1	-/-	-527.2051701545715	-19343.17022252083	110	0.06338939197930142	0.44545454545454544	0.20504106485414897
YGL022W	-1	-/-	-527.2375917434692	-20285.807525873184	110	0.06330749354005168	0.44545454545454544	0.2053242707448315
YPL098C	-1	-/-	-527.242027759552	-19455.992470264435	110	0.06322580645161291	0.44545454545454544	0.205607476635514
YLR345W	0	0/-	-527.2509756684303	-30544.597551465034	440	0.06322580645161291	0.44545454545454544	0.205607476635514
YIL167W	-1	-/0	-527.2911777496338	-19033.049894094467	110	0.06314432989690721	0.44545454545454544	0.20589068252619655
YDR375C	-1	-/-	-527.3266212940216	-18956.806349039078	110	0.06306306306306306	0.44545454545454544	0.20617388841687906
YHR071W	0	0/-	-527.3326160609722	-31739.899981826544	440	0.06306306306306306	0.44545454545454544	0.20617388841687906
YJR045C	-1	-/-	-527.3480154275894	-19263.823453068733	110	0.06298200514138817	0.44545454545454544	0.2064570943075616
YMR039C	-1	-/-	-527.4668254852295	-19839.655636310577	110	0.06290115532734275	0.44545454545454544	0.20674030019824413
YBR077C	-1	-/-	-527.4723918437958	-20410.180975794792	110	0.06282051282051282	0.44545454545454544	0.20702350608892664
YML132W	1	+/+	-527.528148651123	-20541.611313581467	109	0.06402048655569782	0.45454545454545453	0.20702350608892664
YNL129W	-1	-/-	-527.5297751426697	-20192.35018968582	110	0.0639386189258312	0.45454545454545453	0.20730671197960918
YKL117W	-1	-/-	-527.535591840744	-20160.268551826477	110	0.06385696040868455	0.45454545454545453	0.2075899178702917
YBR211C	-1	-/-	-527.5389933586121	-19474.587071418762	110	0.06377551020408163	0.45454545454545453	0.20787312376097422
YBL101C	0	0/-	-527.549493521452	-34367.26303675771	440	0.06377551020408163	0.45454545454545453	0.20787312376097422
YOR332W	1	+/+	-527.6443445682526	-20170.182254314423	109	0.06496815286624204	0.4636363636363636	0.20787312376097422
YLR262C-A	0	0/-	-527.6544390320778	-31556.8696282804	440	0.06496815286624204	0.4636363636363636	0.20787312376097422
YDR073W	-1	-/-	-527.6586754322052	-19065.07748758793	110	0.0648854961832061	0.4636363636363636	0.20815632965165676
YEL059C-A	0	0/-	-527.7224740982056	-31261.48696681857	440	0.0648854961832061	0.4636363636363636	0.20815632965165676
YDL113C	-1	-/-	-527.7262947559357	-20646.852252840996	110	0.06480304955527319	0.4636363636363636	0.2084395355423393
YDR205W	1	+/+	-527.777580499649	-19253.544122457504	109	0.06598984771573604	0.4727272727272727	0.2084395355423393
YPL250C	0	0/-	-527.7986178398132	-32270.68713568151	440	0.06598984771573604	0.4727272727272727	0.2084395355423393
YNL323W	-1	-/-	-527.8426406383514	-19996.65584540367	110	0.06590621039290241	0.4727272727272727	0.2087227414330218
YDR329C	-1	-/-	-527.8492710590363	-20242.699281215668	110	0.06582278481012659	0.4727272727272727	0.20900594732370434
YMR002W	0	0/-	-527.8852587044239	-32002.791402749717	440	0.06582278481012659	0.4727272727272727	0.20900594732370434
YJR161C	0	0/-	-527.9073521494865	-32084.70785459876	440	0.06582278481012659	0.4727272727272727	0.20900594732370434
YBR182C	-1	-/-	-527.9441168308258	-19791.198338627815	110	0.06573957016434892	0.4727272727272727	0.20928915321438685
YHR043C	-1	-/0	-527.979834318161	-20669.616982460022	110	0.06565656565656566	0.4727272727272727	0.20957235910506938
YKL191W	-1	-/-	-527.9844100475311	-20253.956303834915	110	0.06557377049180328	0.4727272727272727	0.20985556499575192
YKL168C	0	0/+	-527.9907160997391	-32967.909034609795	440	0.06557377049180328	0.4727272727272727	0.20985556499575192
YCL018W	0	0/-	-527.9928314685822	-32285.66188019514	440	0.06557377049180328	0.4727272727272727	0.20985556499575192
YHL024W	-1	-/-	-528.0357053279877	-19668.5657235384	110	0.0654911838790932	0.4727272727272727	0.21013877088643443
YBR112C	-1	-/-	-528.0604376792908	-19848.66873216629	110	0.06540880503144654	0.4727272727272727	0.21042197677711696
YER143W	-1	-/-	-528.0750305652618	-21167.48851788044	110	0.06532663316582915	0.4727272727272727	0.2107051826677995
YER092W	0	0/-	-528.1737534403801	-31549.065250635147	440	0.06532663316582915	0.4727272727272727	0.2107051826677995
YDR452W	0	0/0	-528.1801447272301	-32774.18516123295	440	0.06532663316582915	0.4727272727272727	0.2107051826677995
YML076C	-1	-/-	-528.2270994186401	-20316.303392648697	110	0.06524466750313676	0.4727272727272727	0.210988388558482
YDL045C	-1	-/-	-528.2367414236069	-21085.275096654892	110	0.06516290726817042	0.4727272727272727	0.21127159444916455
YKR028W	-1	-/-	-528.2693984508514	-20223.306577682495	110	0.06508135168961202	0.4727272727272727	0.21155480033984708
YLL038C	-1	-/-	-528.3135740756989	-19649.178131580353	110	0.065	0.4727272727272727	0.2118380062305296
YOR266W	-1	-/-	-528.4267036914825	-18291.24859905243	110	0.06491885143570537	0.4727272727272727	0.21212121212121213
YOR278W	0	0/0	-528.4496830105782	-31738.726547151804	440	0.06491885143570537	0.4727272727272727	0.21212121212121213
YJR064W	-1	-/-	-528.4805328845978	-21459.795538067818	110	0.06483790523690773	0.4727272727272727	0.21240441801189464
YKL148C	-1	-/-	-528.4911744594574	-19862.528775453568	110	0.0647571606475716	0.4727272727272727	0.21268762390257717
YJR060W	-1	-/-	-528.569415807724	-19194.71254348755	110	0.06467661691542288	0.4727272727272727	0.2129708297932597
YIL077C	-1	-/0	-528.5698390007019	-18625.64640378952	110	0.06459627329192547	0.4727272727272727	0.21325403568394222
YBR039W	-1	-/-	-528.5840756893158	-20230.458556056023	110	0.06451612903225806	0.4727272727272727	0.21353724157462475
YBR290W	-1	-/-	-528.595959186554	-20091.15248465538	110	0.0644361833952912	0.4727272727272727	0.2138204474653073
YMR237W	-1	-/-	-528.6058530807495	-19012.51993751526	110	0.06435643564356436	0.4727272727272727	0.2141036533559898
YBL082C	-1	-/-	-528.6464431285858	-19464.07689142227	110	0.06427688504326329	0.4727272727272727	0.21438685924667233
YDR497C	0	0/-	-528.6644451022148	-33077.045394957066	440	0.06427688504326329	0.4727272727272727	0.21438685924667233
YNL223W	-1	-/-	-528.6666810512543	-20812.61284351349	110	0.06419753086419754	0.4727272727272727	0.21467006513735487
YBL089W	0	0/-	-528.6702225804329	-32120.555624186993	440	0.06419753086419754	0.4727272727272727	0.21467006513735487
YOR040W	-1	-/-	-528.6779448986053	-20568.023510158062	110	0.06411837237977805	0.4727272727272727	0.21495327102803738
YDL132W	-1	-/-	-528.7159428596497	-20196.79968380928	110	0.06403940886699508	0.4727272727272727	0.21523647691871992
YKL067W	0	0/-	-528.7607188820839	-33084.81065188348	440	0.06403940886699508	0.4727272727272727	0.21523647691871992
YLL051C	0	0/+	-528.7701939642429	-32016.96676531434	440	0.06403940886699508	0.4727272727272727	0.21523647691871992
YER050C	0	0/-	-528.8072506785393	-31354.098782777786	440	0.06403940886699508	0.4727272727272727	0.21523647691871992
YFR041C	-1	-/-	-528.8399133682251	-19842.783895254135	110	0.06396063960639606	0.4727272727272727	0.21551968280940242
YCR095C	0	0/0	-528.891018986702	-32433.674363404512	440	0.06396063960639606	0.4727272727272727	0.21551968280940242
YHL025W	-1	-/-	-528.9172873497009	-19984.233892560005	110	0.06388206388206388	0.4727272727272727	0.21580288870008496
YOR157C	-1	-/-	-528.9342451095581	-20661.172993540764	110	0.0638036809815951	0.4727272727272727	0.2160860945907675
YGR156W	-1	-/-	-528.9652719497681	-19032.38069844246	110	0.06372549019607843	0.4727272727272727	0.21636930048145
YDL193W	0	0/-	-529.0158199667931	-32695.251833736897	440	0.06372549019607843	0.4727272727272727	0.21636930048145
YBR234C	-1	-/-	-529.0563707351685	-20435.284500718117	110	0.06364749082007344	0.4727272727272727	0.21665250637213254
YOR232W	-1	-/-	-529.0861303806305	-19965.47345685959	110	0.06356968215158924	0.4727272727272727	0.21693571226281508
YCR048W	-1	-/-	-529.1006772518158	-19802.726686120033	110	0.06349206349206349	0.4727272727272727	0.2172189181534976
YJL084C	0	0/-	-529.1271287500858	-32697.07310897112	440	0.06349206349206349	0.4727272727272727	0.2172189181534976
YOR360C	0	0/-	-529.1426408588886	-32055.480497151613	440	0.06349206349206349	0.4727272727272727	0.2172189181534976
YBR005W	0	0/-	-529.2061305344105	-33186.05802758038	440	0.06349206349206349	0.4727272727272727	0.2172189181534976
YFL036W	-1	-/-	-529.2211220264435	-18554.302608847618	110	0.06341463414634146	0.4727272727272727	0.21750212404418012
YPL233W	-1	-/-	-529.2540023326874	-19173.531314373016	110	0.06333739342265529	0.4727272727272727	0.21778532993486263
YLR096W	-1	-/-	-529.2996296882629	-19204.55597615242	110	0.06326034063260341	0.4727272727272727	0.21806853582554517
YKL104C	0	0/-	-529.3152481019497	-31928.18798263371	440	0.06326034063260341	0.4727272727272727	0.21806853582554517
YIL124W	-1	-/-	-529.332658290863	-20882.59234571457	110	0.06318347509113001	0.4727272727272727	0.2183517417162277
YIL145C	0	0/-	-529.3486203700304	-32825.39466564357	440	0.06318347509113001	0.4727272727272727	0.2183517417162277
YDR062W	-1	-/-	-529.3736369609833	-20095.57799911499	110	0.06310679611650485	0.4727272727272727	0.2186349476069102
YBR050C	-1	-/-	-529.3740739822388	-19713.741436481476	110	0.06303030303030303	0.4727272727272727	0.21891815349759275
YNL315C	0	0/-	-529.4234273433685	-32512.672098368406	440	0.06303030303030303	0.4727272727272727	0.21891815349759275
YBL001C	0	0/0	-529.4575964808464	-30887.945721819997	440	0.06303030303030303	0.4727272727272727	0.21891815349759275
YDL115C	-1	-/0	-529.4868285655975	-20833.664620399475	110	0.06295399515738499	0.4727272727272727	0.21920135938827529
YPL213W	-1	-/-	-529.5370464324951	-19400.054062008858	110	0.06287787182587666	0.4727272727272727	0.2194845652789578
YLL015W	-1	-/-	-529.5415501594543	-19331.038368463516	110	0.06280193236714976	0.4727272727272727	0.21976777116964033
YFR048W	-1	-/-	-529.6090347766876	-19003.64815735817	110	0.06272617611580217	0.4727272727272727	0.22005097706032287
YDR332W	0	0/-	-529.6120447516441	-31943.73114526272	440	0.06272617611580217	0.4727272727272727	0.22005097706032287
YPL225W	0	0/0	-529.6518039703369	-29928.695917129517	440	0.06272617611580217	0.4727272727272727	0.22005097706032287
YPL075W	-1	-/-	-529.6821572780609	-18970.519343852997	110	0.06265060240963856	0.4727272727272727	0.22033418295100538
YHR024C	-1	-/-	-529.7117750644684	-19667.824251890182	110	0.06257521058965103	0.4727272727272727	0.2206173888416879
YJL047C	-1	-/-	-529.8193395137787	-19868.7413482666	110	0.0625	0.4727272727272727	0.22090059473237042
YJL063C	-1	-/-	-529.9278817176819	-18678.405047416687	110	0.062424969987995196	0.4727272727272727	0.22118380062305296
YDR420W	-1	-/-	-530.0215814113617	-19501.212701141834	110	0.06235011990407674	0.4727272727272727	0.2214670065137355
YMR154C	0	0/-	-530.0216670334339	-32762.329754203558	440	0.06235011990407674	0.4727272727272727	0.2214670065137355
YHL006C	-1	-/-	-530.0360059738159	-18950.099121809006	110	0.06227544910179641	0.4727272727272727	0.221750212404418
YHR102W	-1	-/-	-530.0853056907654	-20349.072536706924	110	0.06220095693779904	0.4727272727272727	0.22203341829510054
YIL155C	-1	-/0	-530.1072609424591	-20836.097291231155	110	0.06212664277180406	0.4727272727272727	0.22231662418578307
YMR153W	-1	-/-	-530.1418709754944	-19516.999965429306	110	0.06205250596658711	0.4727272727272727	0.22259983007646558
YNL090W	-1	-/-	-530.1536004543304	-19979.10579752922	110	0.06197854588796186	0.4727272727272727	0.22288303596714812
YJR109C	0	0/-	-530.2502863109112	-31804.57072725892	440	0.06197854588796186	0.4727272727272727	0.22288303596714812
YDL123W	0	0/0	-530.328904569149	-33369.204488545656	440	0.06197854588796186	0.4727272727272727	0.22288303596714812
YBR114W	-1	-/-	-530.3429473638535	-19268.54054749012	110	0.06190476190476191	0.4727272727272727	0.22316624185783066
YLL019C	-1	-/-	-530.3610484600067	-20668.754716157913	110	0.06183115338882283	0.4727272727272727	0.22344944774851316
YGR171C	-1	-/-	-530.4368159770966	-18996.40139222145	110	0.06175771971496437	0.4727272727272727	0.2237326536391957
YOR370C	0	0/-	-530.4746055305004	-33832.04990649223	440	0.06175771971496437	0.4727272727272727	0.2237326536391957
YOR354C	-1	-/-	-530.4953479766846	-19349.691603183746	110	0.06168446026097272	0.4727272727272727	0.2240158595298782
YDR243C	-1	-/-	-530.5282516479492	-19089.02840280533	110	0.061611374407582936	0.4727272727272727	0.22429906542056074
YEL025C	0	0/0	-530.5863627195358	-31469.334190309048	440	0.061611374407582936	0.4727272727272727	0.22429906542056074
YJR103W	-1	-/-	-530.5872752666473	-20581.592120170593	110	0.06153846153846154	0.4727272727272727	0.22458227131124328
YGR033C	-1	-/-	-530.7223405838013	-19924.139479875565	110	0.061465721040189124	0.4727272727272727	0.2248654772019258
YDL226C	-1	-/-	-530.7363440990448	-20449.188348293304	110	0.06139315230224321	0.4727272727272727	0.22514868309260833
YJR148W	0	0/0	-530.7382305264473	-32206.598244011402	440	0.06139315230224321	0.4727272727272727	0.22514868309260833
YMR251W-A	0	0/0	-530.7573505938053	-32695.038370266557	440	0.06139315230224321	0.4727272727272727	0.22514868309260833
YBR264C	0	0/0	-530.78688621521	-32053.583506554365	440	0.06139315230224321	0.4727272727272727	0.22514868309260833
YER017C	-1	-/-	-530.8065454959869	-19791.87142443657	110	0.06132075471698113	0.4727272727272727	0.22543188898329086
YKL150W	-1	-/-	-530.8101682662964	-20944.954633951187	110	0.061248527679623084	0.4727272727272727	0.22571509487397337
YOR249C	-1	-/-	-530.8392014503479	-18981.161306381226	110	0.0611764705882353	0.4727272727272727	0.2259983007646559
YNL083W	0	0/-	-530.8463126122952	-32604.451411634684	440	0.0611764705882353	0.4727272727272727	0.2259983007646559
YHR079C	-1	-/-	-530.9008857011795	-19766.701142311096	110	0.06110458284371328	0.4727272727272727	0.22628150665533844
YNL100W	0	0/-	-530.946358859539	-30000.907220751047	440	0.06110458284371328	0.4727272727272727	0.22628150665533844
YOL025W	0	0/-	-530.9535830020905	-32949.698585391045	440	0.06110458284371328	0.4727272727272727	0.22628150665533844
YGL157W	0	0/0	-530.9650304913521	-30718.212809979916	440	0.06110458284371328	0.4727272727272727	0.22628150665533844
YLL049W	0	0/-	-531.0334757566452	-30767.03861501813	440	0.06110458284371328	0.4727272727272727	0.22628150665533844
YNR035C	-1	-/-	-531.1197972297668	-20357.985978364944	110	0.06103286384976526	0.4727272727272727	0.22656471254602095
YCR023C	0	0/-	-531.1370525956154	-30218.25694692135	440	0.06103286384976526	0.4727272727272727	0.22656471254602095
YHR008C	-1	-/-	-531.159420132637	-21068.91290485859	110	0.06096131301289566	0.4727272727272727	0.2268479184367035
YPR100W	-1	-/-	-531.1611824035645	-19244.955980420113	110	0.06088992974238876	0.4727272727272727	0.227131124327386
YKL087C	0	0/0	-531.1662549376488	-31804.16102296114	440	0.06088992974238876	0.4727272727272727	0.227131124327386
YML117W	0	0/0	-531.1786652803421	-33741.11810588837	440	0.06088992974238876	0.4727272727272727	0.227131124327386
YDR175C	-1	-/-	-531.1893167495728	-19475.57158625126	110	0.0608187134502924	0.4727272727272727	0.22741433021806853
YJR009C	-1	-/-	-531.193317770958	-19536.15111029148	110	0.06074766355140187	0.4727272727272727	0.22769753610875107
YDR038C	-1	-/+	-531.2233214378357	-19713.291926264763	110	0.060676779463243874	0.4727272727272727	0.22798074199943358
YNL336W	0	0/-	-531.2366352379322	-32345.23749408126	440	0.060676779463243874	0.4727272727272727	0.22798074199943358
YNL085W	-1	-/-	-531.2370434999466	-20344.533331871033	110	0.06060606060606061	0.4727272727272727	0.22826394789011611
YLR095C	-1	-/-	-531.2856674194336	-19123.20616722107	110	0.06053550640279395	0.4727272727272727	0.22854715378079865
YNL176C	0	0/0	-531.3032966852188	-30383.279840946198	440	0.06053550640279395	0.4727272727272727	0.22854715378079865
YEL020W-A	-1	-/-	-531.336489200592	-18320.280790567398	110	0.06046511627906977	0.4727272727272727	0.22883035967148116
YLR293C	-1	-/-	-531.3815385103226	-21176.324545502663	110	0.06039488966318235	0.4727272727272727	0.2291135655621637
YCR002C	-1	-/-	-531.4377775192261	-19564.903994441032	110	0.060324825986078884	0.4727272727272727	0.22939677145284623
YMR203W	-1	-/-	-531.4400802850723	-20114.666048288345	110	0.06025492468134415	0.4727272727272727	0.22967997734352874
YGL257C	-1	-/-	-531.4557383060455	-20252.84095644951	110	0.06018518518518518	0.4727272727272727	0.22996318323421128
YOR156C	-1	-/-	-531.5380938053131	-18565.86230111122	110	0.06011560693641618	0.4727272727272727	0.23024638912489379
YGR134W	-1	-/-	-531.5467133522034	-19928.54568719864	110	0.06004618937644342	0.4727272727272727	0.23052959501557632
YMR025W	-1	-/-	-531.5747258663177	-19889.390735387802	110	0.05997693194925029	0.4727272727272727	0.23081280090625886
YDR530C	0	0/-	-531.6681991219521	-32726.379407964647	440	0.05997693194925029	0.4727272727272727	0.23081280090625886
YFR003C	-1	-/+	-531.6951975822449	-19825.799216270447	110	0.059907834101382486	0.4727272727272727	0.23109600679694137
YML115C	-1	-/-	-531.7017247676849	-19731.39590716362	110	0.05983889528193326	0.4727272727272727	0.2313792126876239
YOR245C	-1	-/-	-531.7109036445618	-20966.478012919426	110	0.059770114942528735	0.4727272727272727	0.23166241857830644
YML034W	-1	-/-	-531.8674454689026	-19614.39804339409	110	0.05970149253731343	0.4727272727272727	0.23194562446898895
YHL047C	1	+/+	-531.8698928356171	-19487.001719474792	109	0.06077981651376147	0.4818181818181818	0.23194562446898895
YOR084W	-1	-/-	-531.8779182434082	-19142.725229740143	110	0.06071019473081329	0.4818181818181818	0.23222883035967148
YAL043C	-1	-/-	-531.9035050868988	-19267.039732456207	110	0.06064073226544622	0.4818181818181818	0.23251203625035402
YJL045W	-1	-/-	-531.9155457019806	-19226.49736738205	110	0.060571428571428575	0.4818181818181818	0.23279524214103653
YBR067C	0	0/-	-531.9172075986862	-32014.356192827225	440	0.060571428571428575	0.4818181818181818	0.23279524214103653
YGR165W	-1	-/-	-532.0980145931244	-19272.509420871735	110	0.06050228310502283	0.4818181818181818	0.23307844803171907
YGR209C	-1	-/-	-532.1052405834198	-20219.61278104782	110	0.06043329532497149	0.4818181818181818	0.23336165392240157
YMR296C	-1	-/-	-532.1623919010162	-19606.184205293655	110	0.06036446469248292	0.4818181818181818	0.2336448598130841
YOR080W	-1	-/-	-532.1810975074768	-19935.632718086243	110	0.06029579067121729	0.4818181818181818	0.23392806570376665
YGR095C	-1	-/-	-532.2187271118164	-20925.53533768654	110	0.060227272727272727	0.4818181818181818	0.23421127159444916
YLR353W	-1	-/-	-532.2306528091431	-20209.154262900352	110	0.060158910329171394	0.4818181818181818	0.2344944774851317
YPR072W	-1	-/-	-532.2348096370697	-20132.45243883133	110	0.060090702947845805	0.4818181818181818	0.23477768337581423
YPL078C	-1	-/-	-532.2507035732269	-19309.108569979668	110	0.06002265005662514	0.4818181818181818	0.23506088926649674
YLR259C	-1	-/-	-532.2602874040604	-19663.74412405491	110	0.05995475113122172	0.4818181818181818	0.23534409515717927
YCR096C	0	0/-	-532.265968054533	-31551.398315548897	440	0.05995475113122172	0.4818181818181818	0.23534409515717927
YLR312C	0	0/0	-532.294610619545	-29814.260270655155	440	0.05995475113122172	0.4818181818181818	0.23534409515717927
YOL059W	-1	-/0	-532.3018143177032	-19146.137709140778	110	0.059887005649717516	0.4818181818181818	0.2356273010478618
YHR025W	0	0/0	-532.3099122047424	-34548.329366877675	440	0.059887005649717516	0.4818181818181818	0.2356273010478618
YOR175C	0	0/-	-532.3288053274155	-31580.83080866933	440	0.059887005649717516	0.4818181818181818	0.2356273010478618
YGL129C	-1	-/-	-532.3735175132751	-19787.670966386795	110	0.05981941309255079	0.4818181818181818	0.23591050693854432
YHR001W-A	-1	-/-	-532.3864183425903	-19796.846971988678	110	0.05975197294250282	0.4818181818181818	0.23619371282922685
YDR425W	-1	-/-	-532.416820526123	-20735.474946141243	110	0.059684684684684686	0.4818181818181818	0.23647691871990936
YER172C	-1	-/-	-532.4248926639557	-20436.476665854454	110	0.05961754780652419	0.4818181818181818	0.2367601246105919
YML013W	-1	-/-	-532.5132210254669	-19735.11097097397	110	0.05955056179775281	0.4818181818181818	0.23704333050127444
YHR108W	-1	-/-	-532.5250840187073	-19778.878044724464	110	0.05948372615039282	0.4818181818181818	0.23732653639195694
YLR324W	-1	-/-	-532.5736210346222	-21288.195500016212	110	0.05941704035874439	0.4818181818181818	0.23760974228263948
YPL249C-A	0	0/-	-532.6255712509155	-32532.448804795742	440	0.05941704035874439	0.4818181818181818	0.23760974228263948
YJL062W	-1	-/-	-532.6433489322662	-19929.845933556557	110	0.0593505039193729	0.4818181818181818	0.23789294817332202
YJR044C	-1	-/-	-532.6522698402405	-20232.118535280228	110	0.0592841163310962	0.4818181818181818	0.23817615406400452
YER093C	-1	-/-	-532.6717295646667	-19110.392387509346	110	0.05921787709497207	0.4818181818181818	0.23845935995468706
YAL048C	0	0/-	-532.6786848306656	-32356.251589506865	440	0.05921787709497207	0.4818181818181818	0.23845935995468706
YDR389W	-1	-/-	-532.7240067720413	-20652.727814555168	110	0.05915178571428571	0.4818181818181818	0.23874256584536957
YBR183W	-1	-/-	-532.7266408205032	-21265.06525838375	110	0.059085841694537344	0.4818181818181818	0.2390257717360521
YPR103W	-1	-/-	-532.7429151535034	-20616.443682670593	110	0.05902004454342984	0.4818181818181818	0.23930897762673464
YOR227W	0	0/0	-532.8332620561123	-33628.42601028085	440	0.05902004454342984	0.4818181818181818	0.23930897762673464
YGR275W	-1	-/-	-532.8788666725159	-19074.28293657303	110	0.058954393770856504	0.4818181818181818	0.23959218351741715
YIL138C	-1	-/-	-532.9221475124359	-19864.396996855736	110	0.058888888888888886	0.4818181818181818	0.2398753894080997
YIL142W	-1	-/-	-532.9387528896332	-21509.587839841843	110	0.058823529411764705	0.4818181818181818	0.24015859529878222
YIL080W	-1	-/0	-532.9423651695251	-18087.99846315384	110	0.058758314855875834	0.4818181818181818	0.24044180118946473
YPL154C	-1	-/-	-532.9987983703613	-21496.95040857792	110	0.058693244739756366	0.4818181818181818	0.24072500708014727
YDL126C	-1	-/-	-533.040648162365	-21486.872418105602	110	0.0586283185840708	0.4818181818181818	0.2410082129708298
YCR005C	-1	-/-	-533.08256316185	-20494.502672195435	110	0.05856353591160221	0.4818181818181818	0.2412914188615123
YER009W	-1	-/0	-533.1384770870209	-21090.304582715034	110	0.05849889624724062	0.4818181818181818	0.24157462475219485
YJR093C	-1	-/-	-533.143660068512	-20250.463228464127	110	0.05843439911797133	0.4818181818181818	0.24185783064287736
YBR269C	0	0/-	-533.1691401451826	-34868.78779359162	440	0.05843439911797133	0.4818181818181818	0.24185783064287736
YKL209C	0	0/-	-533.184805393219	-31617.912118643522	440	0.05843439911797133	0.4818181818181818	0.24185783064287736
YMR192W	-1	-/-	-533.2226674556732	-19151.994912147522	110	0.05837004405286344	0.4818181818181818	0.2421410365335599
YDR059C	-1	-/-	-533.2303218841553	-20542.98127222061	110	0.058305830583058306	0.4818181818181818	0.24242424242424243
YOR198C	-1	-/-	-533.24595952034	-20369.958667755127	110	0.05824175824175824	0.4818181818181818	0.24270744831492494
YHL004W	0	0/-	-533.3578460812569	-31933.017367511988	440	0.05824175824175824	0.4818181818181818	0.24270744831492494
YDR177W	-1	-/-	-533.5452787876129	-20157.676280021667	110	0.05817782656421515	0.4818181818181818	0.24299065420560748
YGL159W	0	0/0	-533.5567600131035	-30427.153931498528	440	0.05817782656421515	0.4818181818181818	0.24299065420560748
YBL046W	-1	-/-	-533.5679397583008	-19714.426026821136	110	0.0581140350877193	0.4818181818181818	0.24327386009629
YOR274W	-1	-/-	-533.5890004634857	-19905.241976976395	110	0.05805038335158817	0.4818181818181818	0.24355706598697252
YLR244C	0	0/-	-533.6132458299398	-34096.26969473064	440	0.05805038335158817	0.4818181818181818	0.24355706598697252
YBL058W	-1	-/-	-533.6610850095749	-20643.736244559288	110	0.05798687089715536	0.4818181818181818	0.24384027187765506
YOR261C	-1	-/-	-533.7299897670746	-20452.652638673782	110	0.05792349726775956	0.4818181818181818	0.2441234777683376
YNL145W	-1	-/-	-533.7546486854553	-18218.019050359726	110	0.05786026200873363	0.4818181818181818	0.2444066836590201
YNL134C	0	0/-	-533.7549906373024	-30034.529644608498	440	0.05786026200873363	0.4818181818181818	0.2444066836590201
YKL048C	-1	-/-	-533.7657301425934	-18846.642609596252	110	0.05779716466739367	0.4818181818181818	0.24468988954970264
YDL141W	0	0/0	-533.801357448101	-31972.450260549784	440	0.05779716466739367	0.4818181818181818	0.24468988954970264
YER007C-A	0	0/-	-533.8126426637173	-34474.12859779596	440	0.05779716466739367	0.4818181818181818	0.24468988954970264
YBR210W	-1	-/-	-533.8857686519623	-18865.671434402466	110	0.05773420479302832	0.4818181818181818	0.24497309544038515
YDR322W	0	0/-	-533.8999935984612	-31724.245079636574	440	0.05773420479302832	0.4818181818181818	0.24497309544038515
YGR012W	0	0/0	-533.9408912062645	-30811.729465782642	440	0.05773420479302832	0.4818181818181818	0.24497309544038515
YOR289W	0	0/0	-533.9414155483246	-30751.382796943188	440	0.05773420479302832	0.4818181818181818	0.24497309544038515
YLR356W	0	0/-	-534.0116314888	-30995.876635849476	440	0.05773420479302832	0.4818181818181818	0.24497309544038515
YNL177C	-1	-/-	-534.0139546394348	-19574.619110822678	110	0.05767138193688792	0.4818181818181818	0.24525630133106768
YDR363W-A	-1	-/-	-534.0200519561768	-18957.183421611786	110	0.057608695652173914	0.4818181818181818	0.24553950722175022
YDR032C	0	0/0	-534.0716407299042	-33842.9557043612	440	0.057608695652173914	0.4818181818181818	0.24553950722175022
YAL029C	-1	-/-	-534.0773274898529	-19658.74414372444	110	0.05754614549402823	0.4818181818181818	0.24582271311243273
YAL032C	-1	-/-	-534.0818300247192	-19239.28003013134	110	0.057483731019522775	0.4818181818181818	0.24610591900311526
YPR037C	-1	-/-	-534.1657905578613	-19063.46968626976	110	0.05742145178764897	0.4818181818181818	0.2463891248937978
YML129C	-1	-/-	-534.2445499897003	-18896.401599884033	110	0.05735930735930736	0.4818181818181818	0.2466723307844803
YHR112C	0	0/0	-534.2663144469261	-30703.6467974782	440	0.05735930735930736	0.4818181818181818	0.2466723307844803
YGR241C	-1	-/-	-534.2897164821625	-19985.374480962753	110	0.057297297297297295	0.4818181818181818	0.24695553667516285
YMR256C	0	0/-	-534.3005260825157	-31808.839414730668	440	0.057297297297297295	0.4818181818181818	0.24695553667516285
YKL046C	-1	-/-	-534.3160221576691	-19704.853792905807	110	0.05723542116630669	0.4818181818181818	0.24723874256584538
YDR383C	0	0/-	-534.3470901250839	-31751.19203081727	440	0.05723542116630669	0.4818181818181818	0.24723874256584538
YOR381W	1	+/+	-534.3482732772827	-20255.316616773605	109	0.05825242718446602	0.4909090909090909	0.24723874256584538
YKL206C	-1	-/0	-534.3793814182281	-19903.54972243309	110	0.05818965517241379	0.4909090909090909	0.2475219484565279
YLL005C	0	0/-	-534.5090750455856	-31440.6861281991	440	0.05818965517241379	0.4909090909090909	0.2475219484565279
YKR038C	-1	-/-	-534.5585324764252	-20261.842206716537	110	0.0581270182992465	0.4909090909090909	0.24780515434721043
YEL051W	1	+/+	-534.5709376335144	-20372.492271900177	109	0.05913978494623656	0.5	0.24780515434721043
YML125C	0	0/0	-534.6330930292606	-33192.50712175667	440	0.05913978494623656	0.5	0.24780515434721043
YOL048C	0	0/-	-534.6469642519951	-30402.358818352222	440	0.05913978494623656	0.5	0.24780515434721043
YDR371W	0	0/-	-534.7128700017929	-32485.397732317448	440	0.05913978494623656	0.5	0.24780515434721043
YDL170W	-1	-/-	-534.7593684196472	-19947.613067388535	110	0.05907626208378088	0.5	0.24808836023789294
YOR090C	0	0/-	-534.7672259807587	-32876.28309974074	440	0.05907626208378088	0.5	0.24808836023789294
YDR536W	0	0/-	-534.8699957728386	-31846.98415875435	440	0.05907626208378088	0.5	0.24808836023789294
YHR206W	-1	-/-	-534.892315864563	-19994.183453559875	110	0.059012875536480686	0.5	0.24837156612857547
YIR037W	-1	-/-	-534.9006266593933	-20588.155745744705	110	0.05894962486602358	0.5	0.248654772019258
YJR113C	0	0/-	-534.9101630449295	-31096.18235939741	440	0.05894962486602358	0.5	0.248654772019258
YOR119C	-1	-/-	-534.9121999740601	-20421.98479127884	110	0.058886509635974305	0.5	0.24893797790994052
YDL175C	-1	-/-	-534.9219045639038	-20572.674548864365	110	0.058823529411764705	0.5	0.24922118380062305
YER166W	-1	-/-	-535.062506198883	-19114.688729286194	110	0.05876068376068376	0.5	0.2495043896913056
YCL005W	0	0/-	-535.1293330043554	-32348.718352511525	440	0.05876068376068376	0.5	0.2495043896913056
YML079W	0	0/0	-535.1294874548912	-30362.213170528412	440	0.05876068376068376	0.5	0.2495043896913056
YMR214W	-1	-/-	-535.1308901309967	-20143.751125335693	110	0.05869797225186766	0.5	0.2497875955819881
YKL100C	0	0/-	-535.1853450536728	-30400.170354366302	440	0.05869797225186766	0.5	0.2497875955819881
YHR029C	0	0/-	-535.2172088623047	-32746.806849122047	440	0.05869797225186766	0.5	0.2497875955819881
YBR265W	-1	-/-	-535.2523620128632	-19797.19436919689	110	0.05863539445628998	0.5	0.25007080147267063
YIR001C	0	0/0	-535.3641360402107	-32297.34886869788	440	0.05863539445628998	0.5	0.25007080147267063
YDR335W	-1	-/-	-535.3770303726196	-19663.734642982483	110	0.058572949946751864	0.5	0.25035400736335317
YIL035C	1	+/-	-535.3959753513336	-20455.705401420593	109	0.059574468085106386	0.509090909090909	0.25035400736335317
YGR110W	0	0/-	-535.4397838115692	-30623.03249001503	440	0.059574468085106386	0.509090909090909	0.25035400736335317
YJL132W	0	0/-	-535.488451063633	-30393.688113570213	440	0.059574468085106386	0.509090909090909	0.25035400736335317
YLL058W	0	0/0	-535.4920710921288	-30799.08194923401	440	0.059574468085106386	0.509090909090909	0.25035400736335317
YDR494W	-1	-/-	-535.5372130870819	-19286.401549577713	110	0.05951115834218916	0.509090909090909	0.2506372132540357
YBL015W	-1	-/-	-535.547523021698	-20227.553844690323	110	0.059447983014861996	0.509090909090909	0.2509204191447182
YKR031C	-1	-/-	-535.5674352645874	-19988.061517119408	110	0.05938494167550371	0.509090909090909	0.2512036250354007
YPL159C	-1	-/-	-535.6524770259857	-20246.84808897972	110	0.059322033898305086	0.509090909090909	0.25148683092608326
YKR065C	-1	-/-	-535.6595432758331	-20209.164169192314	110	0.05925925925925926	0.509090909090909	0.2517700368167658
YMR272C	-1	-/-	-535.7117972373962	-19597.42620909214	110	0.05919661733615222	0.509090909090909	0.25205324270744833
YKL141W	-1	-/-	-535.7228238582611	-20084.70030426979	110	0.059134107708553325	0.509090909090909	0.2523364485981308
YBR228W	-1	-/-	-535.7324285507202	-19845.525541305542	110	0.05907172995780591	0.509090909090909	0.25261965448881335
YBR165W	-1	-/-	-535.7729880809784	-20071.00790464878	110	0.059009483667017915	0.509090909090909	0.2529028603794959
YOR260W	-1	-/-	-535.7802251577377	-22296.129771590233	110	0.05894736842105263	0.509090909090909	0.2531860662701784
YMR195W	0	0/0	-535.8299866318703	-32223.306749135256	440	0.05894736842105263	0.509090909090909	0.2531860662701784
YMR216C	1	+/+	-535.85493516922	-20089.91212272644	109	0.05993690851735016	0.5181818181818182	0.2531860662701784
YJR106W	0	0/+	-535.8754684925079	-31991.67007023096	440	0.05993690851735016	0.5181818181818182	0.2531860662701784
YBR139W	0	0/-	-535.8854714632034	-31034.534552276134	440	0.05993690851735016	0.5181818181818182	0.2531860662701784
YLL024C	-1	-/-	-535.9025204181671	-19547.93885564804	110	0.059873949579831935	0.5181818181818182	0.25346927216086096
YNL106C	-1	-/-	-535.9145567417145	-19798.807032108307	110	0.05981112277019937	0.5181818181818182	0.2537524780515435
YDR235W	-1	-/-	-535.9353189468384	-19751.753932237625	110	0.059748427672955975	0.5181818181818182	0.254035683942226
YCL001W	-1	-/-	-535.9369524717331	-19919.159938573837	110	0.05968586387434555	0.5181818181818182	0.2543188898329085
YLR075W	-1	-/-	-536.0294871330261	-19685.400738090277	110	0.0596234309623431	0.5181818181818182	0.25460209572359105
YLR182W	-1	-/-	-536.1154112815857	-19719.58387041092	110	0.05956112852664577	0.5181818181818182	0.2548853016142736
YPR001W	-1	-/-	-536.1327469348907	-20386.461809158325	110	0.059498956158663886	0.5181818181818182	0.2551685075049561
YGL097W	-1	-/-	-536.1879479885101	-21706.968399763107	110	0.05943691345151199	0.5181818181818182	0.2554517133956386
YOR163W	0	0/-	-536.2586062550545	-32507.35849094391	440	0.05943691345151199	0.5181818181818182	0.2554517133956386
YNL103W	-1	-/-	-536.3202087879181	-20179.31391966343	110	0.059375	0.5181818181818182	0.25573491928632114
YOR326W	-1	-/-	-536.3215847015381	-21333.672776699066	110	0.05931321540062435	0.5181818181818182	0.2560181251770037
YNL004W	-1	-/-	-536.3783876895905	-20133.3447599411	110	0.059251559251559255	0.5181818181818182	0.2563013310676862
YJL166W	-1	-/-	-536.3838863372803	-20851.30886697769	110	0.059190031152647975	0.5181818181818182	0.25658453695836875
YDR075W	-1	-/-	-536.3939051628113	-20588.939657449722	110	0.05912863070539419	0.5181818181818182	0.2568677428490513
YPR164W	-1	-/-	-536.4677374362946	-19709.423585176468	110	0.05906735751295337	0.5181818181818182	0.25715094873973376
YGL115W	-1	-/-	-536.4712760448456	-19496.2410261631	110	0.059006211180124224	0.5181818181818182	0.2574341546304163
YKR030W	0	0/0	-536.5466277003288	-31657.85643839836	440	0.059006211180124224	0.5181818181818182	0.2574341546304163
YMR026C	-1	-/-	-536.5666079521179	-20269.286183834076	110	0.05894519131334023	0.5181818181818182	0.25771736052109884
YKL114C	-1	-/-	-536.5959918498993	-20197.952597379684	110	0.058884297520661155	0.5181818181818182	0.2580005664117814
YER068W	-1	-/-	-536.6008608341217	-20263.741302013397	110	0.058823529411764705	0.5181818181818182	0.2582837723024639
YDR226W	0	0/-	-536.6068549454212	-32372.610673218966	440	0.058823529411764705	0.5181818181818182	0.2582837723024639
YBR268W	0	0/-	-536.6145061850548	-32009.485194072127	440	0.058823529411764705	0.5181818181818182	0.2582837723024639
YBR089C-A	-1	-/-	-536.7490298748016	-19145.972117185593	110	0.058762886597938144	0.5181818181818182	0.2585669781931464
YGL136C	-1	-/-	-536.7739045619965	-18965.095309495926	110	0.05870236869207003	0.5181818181818182	0.2588501840838289
YAL044C	-1	-/-	-536.8002119064331	-18801.281549453735	110	0.05864197530864197	0.5181818181818182	0.25913338997451146
YLR020C	-1	-/-	-536.8177175521851	-20579.710952043533	110	0.05858170606372045	0.5181818181818182	0.259416595865194
YKR054C	-1	-/-	-536.9458537101746	-18824.32840538025	110	0.058521560574948665	0.5181818181818182	0.25969980175587654
YOL129W	-1	-/-	-537.0609183311462	-20132.437088012695	110	0.05846153846153846	0.5181818181818182	0.2599830076465591
YDR168W	-1	-/-	-537.1139934062958	-21261.324201345444	110	0.0584016393442623	0.5181818181818182	0.26026621353724155
YBR053C	0	0/-	-537.2880667448044	-30750.224520623684	440	0.0584016393442623	0.5181818181818182	0.26026621353724155
YHR073W	-1	-/-	-537.2939307689667	-20037.33947789669	110	0.05834186284544524	0.5181818181818182	0.2605494194279241
YER104W	-1	-/-	-537.2959914207458	-20147.434255838394	110	0.05828220858895705	0.5181818181818182	0.2608326253186066
YML121W	-1	-/-	-537.333004951477	-19708.249988913536	110	0.05822267620020429	0.5181818181818182	0.26111583120928916
YGR032W	0	0/-	-537.3485709428787	-33884.72408348322	440	0.05822267620020429	0.5181818181818182	0.26111583120928916
YFL050C	-1	-/+	-537.3599116802216	-19927.712218523026	110	0.058163265306122446	0.5181818181818182	0.2613990370999717
YGL164C	0	0/0	-537.4230699539185	-32474.475078582764	440	0.058163265306122446	0.5181818181818182	0.2613990370999717
YIL062C	-1	-/-	-537.4249360561371	-19908.812604427338	110	0.0581039755351682	0.5181818181818182	0.2616822429906542
YIL076W	-1	-/-	-537.4522433280945	-20322.38981127739	110	0.05804480651731161	0.5181818181818182	0.2619654488813367
YPR133W-A	-1	-/-	-537.4530682563782	-19100.61128139496	110	0.05798575788402848	0.5181818181818182	0.26224865477201925
YEL030W	-1	-/-	-537.4554376602173	-20031.055388212204	110	0.057926829268292686	0.5181818181818182	0.2625318606627018
YNL066W	-1	-/-	-537.5390920639038	-19516.103948116302	110	0.05786802030456853	0.5181818181818182	0.2628150665533843
YGR211W	-1	-/-	-537.5675251483917	-19949.830379247665	110	0.057809330628803245	0.5181818181818182	0.26309827244406686
YPL042C	-1	-/-	-537.581033706665	-19289.473477602005	110	0.057750759878419454	0.5181818181818182	0.26338147833474934
YHL008C	0	0/-	-537.5958253741264	-30373.460981726646	440	0.057750759878419454	0.5181818181818182	0.26338147833474934
YPL096W	-1	-/-	-537.6695022583008	-19933.351803302765	110	0.057692307692307696	0.5181818181818182	0.2636646842254319
YGR008C	-1	-/-	-537.7330837249756	-20607.40905022621	110	0.057633973710819006	0.5181818181818182	0.2639478901161144
YHR057C	0	0/-	-537.7596004009247	-32780.16163125634	440	0.057633973710819006	0.5181818181818182	0.2639478901161144
YLL023C	0	0/-	-537.770184636116	-30853.6691288352	440	0.057633973710819006	0.5181818181818182	0.2639478901161144
YOL036W	0	0/0	-537.8164517879486	-30412.546792268753	440	0.057633973710819006	0.5181818181818182	0.2639478901161144
YKL091C	0	0/0	-537.8221986591816	-33583.20679676533	440	0.057633973710819006	0.5181818181818182	0.2639478901161144
YGR086C	-1	-/-	-537.8298070430756	-19512.78467440605	110	0.05757575757575758	0.5181818181818182	0.26423109600679695
YIL023C	-1	-/+	-537.8351608514786	-20480.243960261345	110	0.05751765893037336	0.5181818181818182	0.2645143018974795
YBR035C	-1	-/-	-537.8393912315369	-19946.179949998856	110	0.057459677419354836	0.5181818181818182	0.26479750778816197
YOR100C	-1	-/-	-537.8619198799133	-20452.230748534203	110	0.05740181268882175	0.5181818181818182	0.2650807136788445
YJR066W	-1	-/-	-537.901251077652	-19496.443014144897	110	0.05734406438631791	0.5181818181818182	0.26536391956952704
YJR121W	-1	-/-	-537.9074666500092	-19495.833265900612	110	0.05728643216080402	0.5181818181818182	0.2656471254602096
YJL180C	0	0/-	-537.9288612604141	-31703.59296372533	440	0.05728643216080402	0.5181818181818182	0.2656471254602096
YGR002C	-1	-/-	-537.9644887447357	-20239.968091487885	110	0.0572289156626506	0.5181818181818182	0.2659303313508921
YOR211C	-1	-/-	-537.9891376495361	-19654.90116763115	110	0.05717151454363089	0.5181818181818182	0.26621353724157465
YER036C	-1	-/-	-537.997095823288	-20813.76673936844	110	0.05711422845691383	0.5181818181818182	0.26649674313225713
YKL070W	-1	-/0	-538.0406982898712	-18221.238018274307	110	0.057057057057057055	0.5181818181818182	0.26677994902293967
YAR028W	0	0/0	-538.065491259098	-30669.346198260784	440	0.057057057057057055	0.5181818181818182	0.26677994902293967
YOR152C	0	0/0	-538.0890254378319	-30099.459950208664	440	0.057057057057057055	0.5181818181818182	0.26677994902293967
YKL145W	-1	-/-	-538.0899114608765	-20471.919889688492	110	0.057	0.5181818181818182	0.2670631549136222
YDL040C	-1	-/-	-538.137491941452	-20581.475314855576	110	0.056943056943056944	0.5181818181818182	0.26734636080430474
YHR186C	-1	-/-	-538.1571533679962	-19434.839883327484	110	0.05688622754491018	0.5181818181818182	0.2676295666949873
YNL281W	-1	-/-	-538.1948535442352	-19248.176315307617	110	0.05682951146560319	0.5181818181818182	0.26791277258566976
YDL145C	-1	-/-	-538.2352712154388	-20863.42221713066	110	0.05677290836653386	0.5181818181818182	0.2681959784763523
YGL080W	0	0/-	-538.2499264478683	-32430.48248691857	440	0.05677290836653386	0.5181818181818182	0.2681959784763523
YDL019C	-1	-/-	-538.2584052085876	-20170.24591255188	110	0.056716417910447764	0.5181818181818182	0.26847918436703483
YPR067W	-1	-/-	-538.2932329177856	-19264.87890481949	110	0.05666003976143141	0.5181818181818182	0.26876239025771737
YCR030C	0	0/-	-538.3338313102722	-33527.575906544924	440	0.05666003976143141	0.5181818181818182	0.26876239025771737
YBL092W	0	0/-	-538.3540782630444	-33930.301916994154	440	0.05666003976143141	0.5181818181818182	0.26876239025771737
YKL022C	-1	-/-	-538.3692352771759	-19410.694387435913	110	0.05660377358490566	0.5181818181818182	0.2690455961483999
YMR187C	0	0/0	-538.3712038993835	-30837.330654084682	440	0.05660377358490566	0.5181818181818182	0.2690455961483999
YOL078W	-1	-/-	-538.3986647129059	-19746.87104845047	110	0.05654761904761905	0.5181818181818182	0.26932880203908244
YGL130W	-1	-/-	-538.4583389759064	-20755.464829087257	110	0.05649157581764123	0.5181818181818182	0.2696120079297649
YOR267C	1	+/+	-538.5049121379852	-20385.012894392014	109	0.05742574257425743	0.5272727272727272	0.2696120079297649
YER115C	0	0/-	-538.5765881538391	-32059.20749247074	440	0.05742574257425743	0.5272727272727272	0.2696120079297649
YCR083W	-1	-/-	-538.5788247585297	-20126.43325972557	110	0.057368941641938676	0.5272727272727272	0.26989521382044745
YKR017C	0	0/-	-538.6052269339561	-30297.103206694126	440	0.057368941641938676	0.5272727272727272	0.26989521382044745
YDR432W	-1	-/-	-538.614786863327	-19980.12320148945	110	0.05731225296442688	0.5272727272727272	0.27017841971113
YER183C	-1	-/0	-538.6153042316437	-19412.906801462173	110	0.05725567620927937	0.5272727272727272	0.2704616256018125
YNR037C	0	0/-	-538.6202404499054	-31768.347480505705	440	0.05725567620927937	0.5272727272727272	0.2704616256018125
YGL043W	-1	-/-	-538.6218252182007	-20255.41407608986	110	0.05719921104536489	0.5272727272727272	0.27074483149249506
YBR294W	-1	-/-	-538.6742857694626	-19766.468336224556	110	0.05714285714285714	0.5272727272727272	0.27102803738317754
YLR211C	0	0/0	-538.6917150020599	-30976.33587962389	440	0.05714285714285714	0.5272727272727272	0.27102803738317754
YGR250C	0	0/-	-538.7582280635834	-30262.24778032303	440	0.05714285714285714	0.5272727272727272	0.27102803738317754
YML128C	-1	-/-	-538.7822415828705	-21681.696381807327	110	0.05708661417322835	0.5272727272727272	0.2713112432738601
YDR282C	0	0/-	-538.8779729008675	-30574.69245737791	440	0.05708661417322835	0.5272727272727272	0.2713112432738601
YIL153W	-1	-/-	-538.8979299068451	-21113.684716939926	110	0.05703048180924287	0.5272727272727272	0.2715944491645426
YLR138W	1	+/+	-538.9598288536072	-19916.089906454086	109	0.05795677799607073	0.5363636363636364	0.2715944491645426
YJR017C	-1	-/-	-539.0107085704803	-18861.414537906647	110	0.05789990186457311	0.5363636363636364	0.27187765505522515
YOR108W	0	0/0	-539.0508882403374	-33573.889919787645	440	0.05789990186457311	0.5363636363636364	0.27187765505522515
YBR140C	0	0/-	-539.0551207661629	-32313.29601225257	440	0.05789990186457311	0.5363636363636364	0.27187765505522515
YLR270W	-1	-/-	-539.0561195611954	-22834.267219901085	110	0.05784313725490196	0.5363636363636364	0.2721608609459077
YDR093W	-1	-/-	-539.0765955448151	-20095.675586223602	110	0.05778648383937316	0.5363636363636364	0.2724440668365902
YML011C	-1	-/-	-539.1010844707489	-19638.543407678604	110	0.057729941291585124	0.5363636363636364	0.2727272727272727
YHR005C-A	-1	-/-	-539.3243749141693	-19106.340863466263	110	0.05767350928641251	0.5363636363636364	0.27301047861795524
YBR253W	-1	-/-	-539.331348657608	-19817.850042819977	110	0.0576171875	0.5363636363636364	0.2732936845086378
YOR153W	-1	-/+	-539.333102107048	-19806.170147657394	110	0.0575609756097561	0.5363636363636364	0.2735768903993203
YMR178W	0	0/0	-539.3376566171646	-31013.02272170782	440	0.0575609756097561	0.5363636363636364	0.2735768903993203
YBR196C	-1	-/-	-539.3419840335846	-19924.699434757233	110	0.057504873294346975	0.5363636363636364	0.27386009629000285
YDL138W	-1	-/-	-539.4318351745605	-19536.52515256405	110	0.05744888023369036	0.5363636363636364	0.27414330218068533
YHR211W	0	0/0	-539.4848843812943	-31254.853700459003	440	0.05744888023369036	0.5363636363636364	0.27414330218068533
YOR125C	0	0/0	-539.5909999608994	-33553.25253134966	440	0.05744888023369036	0.5363636363636364	0.27414330218068533
YMR252C	0	0/0	-539.6081027388573	-30233.735362827778	440	0.05744888023369036	0.5363636363636364	0.27414330218068533
YPL214C	-1	-/-	-539.61567902565	-20279.619415283203	110	0.057392996108949414	0.5363636363636364	0.27442650807136787
YJR034W	0	0/-	-539.6250231862068	-31213.878629878163	440	0.057392996108949414	0.5363636363636364	0.27442650807136787
YPL074W	0	0/0	-539.6390724778175	-32182.59485426545	440	0.057392996108949414	0.5363636363636364	0.27442650807136787
YLR166C	-1	-/-	-539.7635581493378	-20048.29914712906	110	0.057337220602526724	0.5363636363636364	0.2747097139620504
YJL088W	0	0/0	-539.8163967132568	-31609.666809499264	440	0.057337220602526724	0.5363636363636364	0.2747097139620504
YLR454W	0	0/0	-539.8429242968559	-32278.454141020775	440	0.057337220602526724	0.5363636363636364	0.2747097139620504
YKL096W-A	0	0/-	-539.9657689929008	-31237.260496407747	440	0.057337220602526724	0.5363636363636364	0.2747097139620504
YJR156C	-1	-/-	-540.0190472602844	-19550.35167479515	110	0.05728155339805825	0.5363636363636364	0.27499291985273294
YER051W	-1	-/-	-540.069854259491	-19937.625537633896	110	0.05722599418040737	0.5363636363636364	0.2752761257434155
YOR138C	0	0/-	-540.1018370389938	-33671.10643225908	440	0.05722599418040737	0.5363636363636364	0.2752761257434155
YOL139C	-1	-/-	-540.1684353351593	-20861.750409841537	110	0.05717054263565891	0.5363636363636364	0.275559331634098
YDR462W	0	0/-	-540.1775178313255	-32106.348364919424	440	0.05717054263565891	0.5363636363636364	0.275559331634098
YGL226W	0	0/-	-540.2127951383591	-32523.42701082304	440	0.05717054263565891	0.5363636363636364	0.275559331634098
YCR069W	0	0/-	-540.2169395685196	-33103.2707541883	440	0.05717054263565891	0.5363636363636364	0.275559331634098
YJL082W	0	0/-	-540.219287276268	-33422.47064012289	440	0.05717054263565891	0.5363636363636364	0.275559331634098
YOR256C	-1	-/-	-540.2196626663208	-20245.874186754227	110	0.057115198451113264	0.5363636363636364	0.2758425375247805
YFR045W	0	0/-	-540.2501387000084	-29848.02427393198	440	0.057115198451113264	0.5363636363636364	0.2758425375247805
YPR020W	-1	-/-	-540.325820684433	-19094.657562494278	110	0.05705996131528046	0.5363636363636364	0.27612574341546303
YLL018C-A	-1	-/-	-540.3745951652527	-18565.47969532013	110	0.057004830917874394	0.5363636363636364	0.27640894930614557
YOR129C	1	+/-	-540.5193154811859	-19777.06858932972	109	0.05791505791505792	0.5454545454545454	0.27640894930614557
YOR086C	0	0/-	-540.56082457304	-32875.337175905704	440	0.05791505791505792	0.5454545454545454	0.27640894930614557
YOR164C	0	0/-	-540.5654548406601	-30174.464736700058	440	0.05791505791505792	0.5454545454545454	0.27640894930614557
YNL081C	0	0/-	-540.5773529410362	-32149.961006879807	440	0.05791505791505792	0.5454545454545454	0.27640894930614557
YPL245W	0	0/0	-540.5786758065224	-30724.51155233383	440	0.05791505791505792	0.5454545454545454	0.27640894930614557
YDR284C	-1	-/-	-540.5923359394073	-20551.102756738663	110	0.05785920925747348	0.5454545454545454	0.2766921551968281
YNR061C	0	0/0	-540.6390383243561	-30404.147984445095	440	0.05785920925747348	0.5454545454545454	0.2766921551968281
YNL040W	0	0/0	-540.7450420260429	-30595.532754957676	440	0.05785920925747348	0.5454545454545454	0.2766921551968281
YDR109C	0	0/0	-540.7853681445122	-30130.654244840145	440	0.05785920925747348	0.5454545454545454	0.2766921551968281
YER079W	0	0/0	-540.8265988230705	-30594.202181637287	440	0.05785920925747348	0.5454545454545454	0.2766921551968281
YDR430C	0	0/-	-540.8475456237793	-31750.258019447327	440	0.05785920925747348	0.5454545454545454	0.2766921551968281
YPL183W-A	0	0/-	-540.8691852092743	-31300.87079462409	440	0.05785920925747348	0.5454545454545454	0.2766921551968281
YER151C	-1	-/-	-540.8786470890045	-20752.70530772209	110	0.057803468208092484	0.5454545454545454	0.27697536108751064
YDR162C	-1	-/-	-540.9005599021912	-20073.79058098793	110	0.05774783445620789	0.5454545454545454	0.2772585669781931
YBR259W	0	0/0	-540.9615529179573	-30744.79379594326	440	0.05774783445620789	0.5454545454545454	0.2772585669781931
YMR027W	0	0/0	-540.9889563918114	-30536.919955313206	440	0.05774783445620789	0.5454545454545454	0.2772585669781931
YGL077C	0	0/-	-540.9893045425415	-33830.89816904068	440	0.05774783445620789	0.5454545454545454	0.2772585669781931
YPR147C	0	0/-	-541.0158626437187	-30508.20108729601	440	0.05774783445620789	0.5454545454545454	0.2772585669781931
YPL195W	-1	-/-	-541.0712757110596	-19532.878037452698	110	0.057692307692307696	0.5454545454545454	0.27754177286887566
YER095W	-1	-/-	-541.0893185138702	-19936.280851602554	110	0.05763688760806916	0.5454545454545454	0.2778249787595582
YDL233W	0	0/-	-541.0986389517784	-31090.800479471684	440	0.05763688760806916	0.5454545454545454	0.2778249787595582
YFR037C	-1	-/-	-541.104813337326	-20206.37891101837	110	0.05758157389635317	0.5454545454545454	0.27810818465024073
YIR034C	0	0/0	-541.1061170697212	-31879.473758250475	440	0.05758157389635317	0.5454545454545454	0.27810818465024073
YNL142W	-1	-/-	-541.1123979091644	-20040.853588819504	110	0.05752636625119847	0.5454545454545454	0.27839139054092327
YOR303W	0	0/-	-541.2197770774364	-32643.64197677374	440	0.05752636625119847	0.5454545454545454	0.27839139054092327
YLR224W	-1	-/-	-541.237596988678	-18303.379630804062	110	0.05747126436781609	0.5454545454545454	0.2786745964316058
YMR024W	0	0/-	-541.2429329752922	-32674.15347224474	440	0.05747126436781609	0.5454545454545454	0.2786745964316058
YJL096W	0	0/-	-541.2786424160004	-31855.14757618308	440	0.05747126436781609	0.5454545454545454	0.2786745964316058
YER153C	0	0/-	-541.2788922786713	-31921.372128635645	440	0.05747126436781609	0.5454545454545454	0.2786745964316058
YPL148C	0	0/-	-541.3334166407585	-31557.668189823627	440	0.05747126436781609	0.5454545454545454	0.2786745964316058
YER170W	0	0/-	-541.3896521925926	-32075.072446376085	440	0.05747126436781609	0.5454545454545454	0.2786745964316058
YKR006C	0	0/-	-541.5420458614826	-32486.43117645383	440	0.05747126436781609	0.5454545454545454	0.2786745964316058
YBL100W-A	-1	-/-	-541.5453062057495	-18507.765115976334	110	0.05741626794258373	0.5454545454545454	0.2789578023222883
YIL065C	-1	-/-	-541.5629000663757	-20068.02201628685	110	0.05736137667304015	0.5454545454545454	0.2792410082129708
YDR254W	-1	-/-	-541.6726450920105	-19828.065704107285	110	0.05730659025787966	0.5454545454545454	0.27952421410365336
YDR129C	-1	-/-	-541.680557012558	-20914.777769327164	110	0.05725190839694656	0.5454545454545454	0.2798074199943359
YAL008W	0	0/-	-541.732838511467	-33905.704058259726	440	0.05725190839694656	0.5454545454545454	0.2798074199943359
YIL122W	-1	-/-	-541.7349936962128	-19922.429127454758	110	0.057197330791229746	0.5454545454545454	0.28009062588501843
YNL166C	-1	-/-	-541.7438917160034	-20684.026563167572	110	0.05714285714285714	0.5454545454545454	0.2803738317757009
YGL114W	0	0/-	-541.7568217515945	-31095.14426958561	440	0.05714285714285714	0.5454545454545454	0.2803738317757009
YJL108C	-1	-/-	-541.7785136699677	-19183.724732875824	110	0.05708848715509039	0.5454545454545454	0.28065703766638345
YDL133C-A	0	0/-	-541.7920157015324	-31997.579458117485	440	0.05708848715509039	0.5454545454545454	0.28065703766638345
YCR076C	0	0/-	-541.8483464121819	-30361.400428771973	440	0.05708848715509039	0.5454545454545454	0.28065703766638345
YOR355W	-1	-/-	-541.876758813858	-20153.46204352379	110	0.057034220532319393	0.5454545454545454	0.280940243557066
YDR275W	0	0/0	-541.8924094438553	-31894.0539034158	440	0.057034220532319393	0.5454545454545454	0.280940243557066
YMR034C	0	0/-	-541.8931485414505	-30766.47708594799	440	0.057034220532319393	0.5454545454545454	0.280940243557066
YPL037C	-1	-/-	-541.900238275528	-21480.04479241371	110	0.05698005698005698	0.5454545454545454	0.2812234494477485
YDR262W	0	0/0	-541.9206190705299	-30277.515997171402	440	0.05698005698005698	0.5454545454545454	0.2812234494477485
YLR310C	-1	-/-	-541.9895622730255	-20505.84700214863	110	0.056925996204933584	0.5454545454545454	0.28150665533843106
YPR025C	-1	-/-	-541.9915862083435	-20455.542939662933	110	0.05687203791469194	0.5454545454545454	0.2817898612291136
YOR010C	0	0/-	-542.0042865872383	-31071.87909963727	440	0.05687203791469194	0.5454545454545454	0.2817898612291136
YPL063W	-1	-/-	-542.0362949371338	-20164.318234205246	110	0.056818181818181816	0.5454545454545454	0.2820730671197961
YNL251C	-1	-/-	-542.0487902164459	-19586.339369773865	110	0.05676442762535478	0.5454545454545454	0.2823562730104786
YPR169W	0	0/-	-542.0839075148106	-34284.023508667946	440	0.05676442762535478	0.5454545454545454	0.2823562730104786
YMR081C	-1	-/-	-542.1135457754135	-21463.103298783302	110	0.05671077504725898	0.5454545454545454	0.28263947890116115
YNL160W	-1	-/-	-542.1409137248993	-21767.11338210106	110	0.056657223796033995	0.5454545454545454	0.2829226847918437
YDL224C	-1	-/-	-542.1501369476318	-20621.396710157394	110	0.05660377358490566	0.5454545454545454	0.2832058906825262
YHR207C	0	0/-	-542.1519483923912	-32865.49246022105	440	0.05660377358490566	0.5454545454545454	0.2832058906825262
YJL099W	-1	-/-	-542.1841311454773	-20871.103645324707	110	0.05655042412818096	0.5454545454545454	0.2834890965732087
YMR302C	-1	-/-	-542.1938453912735	-20789.679862618446	110	0.05649717514124294	0.5454545454545454	0.28377230246389124
YHL031C	-1	-/-	-542.2167897224426	-19014.7523124218	110	0.05644402634054563	0.5454545454545454	0.28405550835457377
YDL057W	0	0/0	-542.2268378138542	-30693.490875065327	440	0.05644402634054563	0.5454545454545454	0.28405550835457377
YGL144C	-1	-/-	-542.2270102500916	-19626.810372948647	110	0.05639097744360902	0.5454545454545454	0.2843387142452563
YHR150W	-1	-/-	-542.2505669593811	-20950.73475074768	110	0.056338028169014086	0.5454545454545454	0.28462192013593884
YPL139C	-1	-/-	-542.3084692955017	-20409.305465102196	110	0.05628517823639775	0.5454545454545454	0.2849051260266214
YBR204C	0	0/-	-542.3166288137436	-31731.20040142536	440	0.05628517823639775	0.5454545454545454	0.2849051260266214
YDR464W	-1	-/0	-542.318427324295	-19940.341845035553	110	0.056232427366447985	0.5454545454545454	0.28518833191730386
YER003C	-1	-/-	-542.4084589481354	-20677.14143204689	110	0.056179775280898875	0.5454545454545454	0.2854715378079864
YDL087C	-1	-/-	-542.4261746406555	-20169.503848075867	110	0.05612722170252572	0.5454545454545454	0.28575474369866893
YGR183C	-1	-/-	-542.4813570976257	-20513.13682436943	110	0.056074766355140186	0.5454545454545454	0.28603794958935147
YHR179W	0	0/0	-542.4952888190746	-32792.36571636796	440	0.056074766355140186	0.5454545454545454	0.28603794958935147
YJR059W	1	+/+	-542.5039992332458	-20906.52816581726	109	0.05695611577964519	0.5545454545454546	0.28603794958935147
YDR057W	-1	-/-	-542.5882489681244	-20064.906135320663	110	0.05690298507462686	0.5545454545454546	0.286321155480034
YCL005W-A	1	+/+	-542.6427993774414	-18620.52475452423	109	0.05778191985088537	0.5636363636363636	0.286321155480034
YPL180W	-1	-/-	-542.6495807170868	-19774.13011264801	110	0.05772811918063315	0.5636363636363636	0.2866043613707165
YMR028W	0	0/-	-542.6517731547356	-32003.609651207924	440	0.05772811918063315	0.5636363636363636	0.2866043613707165
YGL056C	0	0/-	-542.6580410003662	-33441.32793921232	440	0.05772811918063315	0.5636363636363636	0.2866043613707165
YKL018W	-1	-/-	-542.6849739551544	-20581.757834672928	110	0.05767441860465116	0.5636363636363636	0.286887567261399
YBL036C	0	0/0	-542.7074797749519	-30939.357430040836	440	0.05767441860465116	0.5636363636363636	0.286887567261399
YHR164C	-1	-/-	-542.7315900325775	-20317.73902106285	110	0.05762081784386617	0.5636363636363636	0.28717077315208156
YDR326C	0	0/-	-542.7673758864403	-32704.8456723392	440	0.05762081784386617	0.5636363636363636	0.28717077315208156
YPR188C	-1	-/-	-542.7701833248138	-19578.07999444008	110	0.057567316620241414	0.5636363636363636	0.2874539790427641
YLR323C	0	0/-	-542.8528963327408	-33064.39560344815	440	0.057567316620241414	0.5636363636363636	0.2874539790427641
YIL022W	-1	-/-	-542.8591930866241	-20126.575553536415	110	0.0575139146567718	0.5636363636363636	0.28773718493344663
YOR385W	0	0/0	-542.859879732132	-30833.032478392124	440	0.0575139146567718	0.5636363636363636	0.28773718493344663
YDL088C	-1	-/-	-542.8756868839264	-20215.56402683258	110	0.057460611677479144	0.5636363636363636	0.28802039082412917
YNL234W	0	0/-	-542.9012714028358	-30345.155003011227	440	0.057460611677479144	0.5636363636363636	0.28802039082412917
YEL062W	-1	-/-	-542.9037308692932	-20176.146433115005	110	0.05740740740740741	0.5636363636363636	0.28830359671481165
YBR056W	0	0/0	-542.952954351902	-31325.269892573357	440	0.05740740740740741	0.5636363636363636	0.28830359671481165
YKL214C	-1	-/-	-542.9793374538422	-18812.89940404892	110	0.05735430157261795	0.5636363636363636	0.2885868026054942
YAR042W	-1	-/-	-542.9910883903503	-18576.386110305786	110	0.05730129390018484	0.5636363636363636	0.2888700084961767
YOR149C	-1	-/-	-543.0060530900955	-20485.6221729517	110	0.057248384118190214	0.5636363636363636	0.28915321438685926
YDR373W	0	0/-	-543.0393660664558	-32411.54027056694	440	0.057248384118190214	0.5636363636363636	0.28915321438685926
YER098W	0	0/-	-543.1042211055756	-34141.87659752369	440	0.057248384118190214	0.5636363636363636	0.28915321438685926
YBR025C	0	0/-	-543.1370297074318	-34386.56689029932	440	0.057248384118190214	0.5636363636363636	0.28915321438685926
YKL184W	0	0/-	-543.2151581645012	-33016.65710416436	440	0.057248384118190214	0.5636363636363636	0.28915321438685926
YLR290C	0	0/0	-543.2217154502869	-30853.34896838665	440	0.057248384118190214	0.5636363636363636	0.28915321438685926
YMR140W	-1	-/-	-543.227010011673	-20933.028029203415	110	0.05719557195571956	0.5636363636363636	0.2894364202775418
YPR127W	0	0/-	-543.2273216843605	-30578.00027090311	440	0.05719557195571956	0.5636363636363636	0.2894364202775418
YPL015C	-1	-/-	-543.2303447723389	-20170.194464445114	110	0.05714285714285714	0.5636363636363636	0.2897196261682243
YER146W	-1	-/-	-543.2990825772285	-21065.23321777582	110	0.0570902394106814	0.5636363636363636	0.2900028320589068
YDR252W	-1	-/-	-543.3193161487579	-19438.314706087112	110	0.05703771849126035	0.5636363636363636	0.29028603794958935
YMR146C	-1	-/-	-543.327231168747	-21634.783113002777	110	0.05698529411764706	0.5636363636363636	0.2905692438402719
YLR164W	0	0/-	-543.3296019434929	-30553.670788049698	440	0.05698529411764706	0.5636363636363636	0.2905692438402719
YDR261C	0	0/-	-543.3815997838974	-32592.376488238573	440	0.05698529411764706	0.5636363636363636	0.2905692438402719
YMR193W	0	0/-	-543.4048787653446	-31081.676665902138	440	0.05698529411764706	0.5636363636363636	0.2905692438402719
YMR162C	-1	-/-	-543.4324495792389	-19664.15794491768	110	0.05693296602387511	0.5636363636363636	0.2908524497309544
YNL240C	0	0/0	-543.4764549732208	-32436.432001322508	440	0.05693296602387511	0.5636363636363636	0.2908524497309544
YMR208W	-1	-/-	-543.5529074668884	-19666.564288377762	110	0.05688073394495413	0.5636363636363636	0.29113565562163696
YFL029C	-1	-/-	-543.5794351100922	-20838.82189631462	110	0.05682859761686526	0.5636363636363636	0.29141886151231944
YDL140C	-1	-/-	-543.6058690547943	-19198.21436905861	110	0.056776556776556776	0.5636363636363636	0.291702067403002
YKL074C	-1	-/-	-543.6092159748077	-20234.464938163757	110	0.056724611161939616	0.5636363636363636	0.2919852732936845
YGL059W	0	0/-	-543.6819288432598	-34126.591092288494	440	0.056724611161939616	0.5636363636363636	0.2919852732936845
YKL062W	-1	-/-	-543.6914448738098	-21139.31684398651	110	0.056672760511883	0.5636363636363636	0.29226847918436705
YDR289C	-1	-/-	-543.697003364563	-20103.45068883896	110	0.05662100456621005	0.5636363636363636	0.2925516850750496
YHR205W	-1	-/-	-543.7084746360779	-20563.74889063835	110	0.05656934306569343	0.5636363636363636	0.29283489096573206
YPR166C	0	0/-	-543.7247475087643	-32141.837873339653	440	0.05656934306569343	0.5636363636363636	0.29283489096573206
YGR121C	-1	-/-	-543.7304502129555	-19710.37484818697	110	0.056517775752051046	0.5636363636363636	0.2931180968564146
YJL172W	0	0/-	-543.7344722151756	-33901.49211350083	440	0.056517775752051046	0.5636363636363636	0.2931180968564146
YDR139C	0	0/-	-543.7466736733913	-31797.595549583435	440	0.056517775752051046	0.5636363636363636	0.2931180968564146
YOR176W	0	0/0	-543.7652531862259	-33336.430029809475	440	0.056517775752051046	0.5636363636363636	0.2931180968564146
YDR387C	0	0/-	-543.8129857182503	-30627.48361337185	440	0.056517775752051046	0.5636363636363636	0.2931180968564146
YOR273C	0	0/-	-543.8455565869808	-34103.15954002738	440	0.056517775752051046	0.5636363636363636	0.2931180968564146
YMR090W	0	0/0	-543.8546687960625	-31278.378499805927	440	0.056517775752051046	0.5636363636363636	0.2931180968564146
YGL163C	-1	-/-	-543.8554985523224	-20437.602953910828	110	0.056466302367941715	0.5636363636363636	0.29340130274709714
YPR093C	-1	-/-	-543.8741464614868	-21283.75851202011	110	0.056414922656960874	0.5636363636363636	0.2936845086377797
YKL002W	-1	-/-	-543.8909130096436	-19760.5081782341	110	0.056363636363636366	0.5636363636363636	0.2939677145284622
YOL026C	-1	-/-	-543.8972237110138	-19228.734186291695	110	0.05631244323342416	0.5636363636363636	0.29425092041914475
YML040W	-1	-/-	-543.954342842102	-18745.414967536926	110	0.056261343012704176	0.5636363636363636	0.2945341263098272
YOR389W	0	0/0	-544.0221896767616	-30622.149932861328	440	0.056261343012704176	0.5636363636363636	0.2945341263098272
YNL278W	-1	-/-	-544.0223309993744	-19347.64977622032	110	0.056210335448776065	0.5636363636363636	0.29481733220050976
YDR225W	-1	-/-	-544.0239005088806	-19732.429688811302	110	0.05615942028985507	0.5636363636363636	0.2951005380911923
YLR137W	0	0/-	-544.0384612083435	-30980.446985304356	440	0.05615942028985507	0.5636363636363636	0.2951005380911923
YDL072C	0	0/-	-544.0608809888363	-34176.01851737499	440	0.05615942028985507	0.5636363636363636	0.2951005380911923
YBR249C	0	0/0	-544.0615555942059	-33692.2359687686	440	0.05615942028985507	0.5636363636363636	0.2951005380911923
YDL025C	0	0/-	-544.0674035549164	-30948.905840456486	440	0.05615942028985507	0.5636363636363636	0.2951005380911923
YDR260C	-1	-/-	-544.0926773548126	-20447.895435094833	110	0.056108597285067875	0.5636363636363636	0.29538374398187484
YGL011C	-1	-/-	-544.111204624176	-20633.14588212967	110	0.05605786618444846	0.5636363636363636	0.29566694987255737
YBR041W	-1	-/-	-544.1135785579681	-20225.718022227287	110	0.05600722673893405	0.5636363636363636	0.29595015576323985
YKL135C	-1	-/-	-544.1451675891876	-20175.66014480591	110	0.05595667870036101	0.5636363636363636	0.2962333616539224
YLR421C	0	0/-	-544.1758518815041	-33721.5260707438	440	0.05595667870036101	0.5636363636363636	0.2962333616539224
YOR215C	0	0/0	-544.1985613107681	-31115.29168254137	440	0.05595667870036101	0.5636363636363636	0.2962333616539224
YDR265W	-1	-/-	-544.293859243393	-20859.22203850746	110	0.05590622182146077	0.5636363636363636	0.2965165675446049
YLR436C	0	0/-	-544.2969297170639	-32623.923808962107	440	0.05590622182146077	0.5636363636363636	0.2965165675446049
YLR149C	0	0/0	-544.3251277804375	-30955.89337992668	440	0.05590622182146077	0.5636363636363636	0.2965165675446049
YJR091C	-1	-/-	-544.3489117622375	-21168.711651921272	110	0.055855855855855854	0.5636363636363636	0.29679977343528746
YFL037W	-1	-/-	-544.3837239742279	-20107.698237657547	110	0.0558055805580558	0.5636363636363636	0.29708297932597
YGR052W	0	0/-	-544.3856908679008	-33057.33892376721	440	0.0558055805580558	0.5636363636363636	0.29708297932597
YPL199C	0	0/-	-544.3905143737793	-30839.040810763836	440	0.0558055805580558	0.5636363636363636	0.29708297932597
YPL203W	-1	-/-	-544.4364614486694	-20810.34384584427	110	0.05575539568345324	0.5636363636363636	0.2973661852166525
YMR097C	-1	-/-	-544.4589002132416	-21124.738042235374	110	0.055705300988319856	0.5636363636363636	0.297649391107335
YBR149W	0	0/0	-544.4674651920795	-34683.15238776803	440	0.055705300988319856	0.5636363636363636	0.297649391107335
YDR090C	0	0/0	-544.4758818745613	-30402.614928245544	440	0.055705300988319856	0.5636363636363636	0.297649391107335
YDR201W	-1	-/-	-544.5138788223267	-20220.338015913963	110	0.05565529622980251	0.5636363636363636	0.29793259699801755
YOL002C	1	+/+	-544.539039850235	-20650.923968076706	109	0.05650224215246637	0.5727272727272728	0.29793259699801755
YHR114W	-1	-/-	-544.5480380058289	-19348.90246105194	110	0.056451612903225805	0.5727272727272728	0.2982158028887001
YLR192C	-1	-/-	-544.584305524826	-21880.098870515823	110	0.05640107430617726	0.5727272727272728	0.2984990087793826
YDR196C	0	0/-	-544.5967015028	-30408.740285038948	440	0.05640107430617726	0.5727272727272728	0.2984990087793826
YJR036C	0	0/-	-544.5988783538342	-33009.565269738436	440	0.05640107430617726	0.5727272727272728	0.2984990087793826
YCL050C	0	0/-	-544.6470400094986	-33474.690747499466	440	0.05640107430617726	0.5727272727272728	0.2984990087793826
YJR011C	0	0/0	-544.6592331528664	-30960.357965111732	440	0.05640107430617726	0.5727272727272728	0.2984990087793826
YFR004W	-1	-/-	-544.6945915222168	-20901.19668531418	110	0.05635062611806798	0.5727272727272728	0.29878221467006516
YDR173C	-1	-/-	-544.7362644672394	-20622.922244787216	110	0.05630026809651475	0.5727272727272728	0.29906542056074764
YGR112W	-1	-/-	-544.746697306633	-20508.976449131966	110	0.05625	0.5727272727272728	0.2993486264514302
YDR292C	-1	-/-	-544.7519807815552	-20271.91585469246	110	0.056199821587867974	0.5727272727272728	0.2996318323421127
YMR038C	-1	-/-	-544.7899506092072	-19545.85822224617	110	0.05614973262032086	0.5727272727272728	0.29991503823279525
YGR169C	-1	-/-	-544.8575749397278	-20402.257916927338	110	0.05609973285841496	0.5727272727272728	0.3001982441234778
YHR122W	0	0/-	-544.8710730671883	-30548.43886691332	440	0.05609973285841496	0.5727272727272728	0.3001982441234778
YNL118C	-1	-/-	-544.8835279941559	-20264.47205543518	110	0.05604982206405694	0.5727272727272728	0.30048145001416027
YDR350C	0	0/-	-544.8873381614685	-33212.69393569231	440	0.05604982206405694	0.5727272727272728	0.30048145001416027
YKL195W	-1	-/-	-544.9058508872986	-19389.914989948273	110	0.056	0.5727272727272728	0.3007646559048428
YDR286C	0	0/0	-544.9094218015671	-30916.029526114464	440	0.056	0.5727272727272728	0.3007646559048428
YBR037C	-1	-/+	-544.9153227806091	-19939.455198049545	110	0.05595026642984014	0.5727272727272728	0.30104786179552534
YBR288C	-1	-/-	-544.9165589809418	-19661.14648282528	110	0.055900621118012424	0.5727272727272728	0.3013310676862079
YJL165C	1	+/+	-544.9475708007812	-21140.30505132675	109	0.05673758865248227	0.5818181818181818	0.3013310676862079
YNL260C	0	0/-	-545.0161736011505	-30990.200669050217	440	0.05673758865248227	0.5818181818181818	0.3013310676862079
YJL163C	0	0/-	-545.023256957531	-30816.80951809883	440	0.05673758865248227	0.5818181818181818	0.3013310676862079
YKR023W	0	0/-	-545.0306504964828	-31189.70643168688	440	0.05673758865248227	0.5818181818181818	0.3013310676862079
YNL079C	-1	-/-	-545.0535640716553	-19930.271290779114	110	0.0566873339238264	0.5818181818181818	0.3016142735768904
YBR068C	-1	-/-	-545.1005680561066	-19549.338265657425	110	0.05663716814159292	0.5818181818181818	0.30189747946757295
YBL016W	-1	-/-	-545.1118223667145	-18363.319999456406	110	0.05658709106984969	0.5818181818181818	0.30218068535825543
YMR176W	0	0/-	-545.1479014158249	-32609.775665074587	440	0.05658709106984969	0.5818181818181818	0.30218068535825543
YDR061W	0	0/0	-545.1511933207512	-30826.72683864832	440	0.05658709106984969	0.5818181818181818	0.30218068535825543
YPL034W	0	0/0	-545.1724879741669	-30800.004445552826	440	0.05658709106984969	0.5818181818181818	0.30218068535825543
YGR168C	0	0/-	-545.1978980302811	-30889.97274917364	440	0.05658709106984969	0.5818181818181818	0.30218068535825543
YKL119C	1	+/+	-545.2057144641876	-20169.66970396042	109	0.05742049469964664	0.5909090909090909	0.30218068535825543
YLR304C	-1	-/-	-545.2097368240356	-19807.161935448647	110	0.05736981465136805	0.5909090909090909	0.30246389124893797
YNL042W	-1	-/-	-545.2577345371246	-20472.567195296288	110	0.05731922398589065	0.5909090909090909	0.3027470971396205
YBR227C	0	0/-	-545.2599031329155	-32340.916846632957	440	0.05731922398589065	0.5909090909090909	0.3027470971396205
YHR055C	-1	-/-	-545.3359382152557	-19828.00172519684	110	0.05726872246696035	0.5909090909090909	0.30303030303030304
YFR014C	-1	-/-	-545.3448328971863	-20856.152901649475	110	0.05721830985915493	0.5909090909090909	0.3033135089209856
YOR070C	0	0/0	-545.3919524550438	-32945.97706323862	440	0.05721830985915493	0.5909090909090909	0.3033135089209856
YER071C	0	0/-	-545.4529870152473	-30880.722538530827	440	0.05721830985915493	0.5909090909090909	0.3033135089209856
YGR094W	-1	-/-	-545.458756685257	-20590.80167722702	110	0.05716798592788039	0.5909090909090909	0.30359671481166806
YJR006W	-1	-/-	-545.5162582397461	-20379.12984895706	110	0.05711775043936731	0.5909090909090909	0.3038799207023506
YNL054W	-1	-/-	-545.5665655136108	-20390.592603445053	110	0.05706760316066725	0.5909090909090909	0.30416312659303313
YNL094W	-1	-/-	-545.5961194038391	-20543.729338645935	110	0.05701754385964912	0.5909090909090909	0.30444633248371566
YMR016C	-1	-/-	-545.6636760234833	-19457.543375730515	110	0.05696757230499562	0.5909090909090909	0.3047295383743982
YDL190C	-1	-/-	-545.7425329685211	-19800.4041056633	110	0.05691768826619965	0.5909090909090909	0.30501274426508074
YJR001W	-1	-/-	-545.8258352279663	-20584.575976371765	110	0.0568678915135608	0.5909090909090909	0.3052959501557632
YNL029C	-1	-/-	-545.8598387241364	-20541.613313674927	110	0.056818181818181816	0.5909090909090909	0.30557915604644575
YOL142W	-1	-/-	-545.8600852489471	-21988.350595235825	110	0.056768558951965066	0.5909090909090909	0.3058623619371283
YDR084C	0	0/0	-545.878324508667	-33507.56098853797	440	0.056768558951965066	0.5909090909090909	0.3058623619371283
YHR193C	-1	-/-	-545.9044005870819	-20542.072202324867	110	0.056719022687609075	0.5909090909090909	0.3061455678278108
YNR047W	-1	-/-	-545.9387717247009	-20834.75538599491	110	0.05666957279860506	0.5909090909090909	0.30642877371849336
YMR265C	0	0/-	-545.9701499342918	-31001.525140285492	440	0.05666957279860506	0.5909090909090909	0.30642877371849336
YCR090C	0	0/0	-545.970424413681	-30850.518172502518	440	0.05666957279860506	0.5909090909090909	0.30642877371849336
YGL125W	0	0/0	-545.981962621212	-32777.42405280471	440	0.05666957279860506	0.5909090909090909	0.30642877371849336
YMR241W	-1	-/-	-546.0371288061142	-21339.556003808975	110	0.05662020905923345	0.5909090909090909	0.30671197960917584
YDR031W	0	0/-	-546.0442931652069	-34018.83780404925	440	0.05662020905923345	0.5909090909090909	0.30671197960917584
YHR162W	0	0/-	-546.0456994771957	-30518.682541251183	440	0.05662020905923345	0.5909090909090909	0.30671197960917584
YGL226C-A	-1	-/-	-546.1004288196564	-19959.965591669083	110	0.05657093124456049	0.5909090909090909	0.3069951854998584
YMR009W	0	0/0	-546.182819545269	-32183.274605706334	440	0.05657093124456049	0.5909090909090909	0.3069951854998584
YKR076W	-1	-/-	-546.192165851593	-21901.36133480072	110	0.05652173913043478	0.5909090909090909	0.3072783913905409
YML005W	-1	-/-	-546.2360162734985	-20636.423381090164	110	0.05647263249348393	0.5909090909090909	0.30756159728122345
YLL022C	-1	-/-	-546.2781572341919	-19869.421518325806	110	0.05642361111111111	0.5909090909090909	0.307844803171906
YKR088C	0	0/-	-546.3288669586182	-33101.08345425129	440	0.05642361111111111	0.5909090909090909	0.307844803171906
YBL105C	-1	-/-	-546.3625137805939	-20229.231917977333	110	0.05637467476149176	0.5909090909090909	0.3081280090625885
YPL264C	0	0/0	-546.4200012683868	-30203.11781910062	440	0.05637467476149176	0.5909090909090909	0.3081280090625885
YML123C	-1	-/-	-546.4400734901428	-19422.07529461384	110	0.05632582322357019	0.5909090909090909	0.308411214953271
YHR001W	-1	-/-	-546.6394517421722	-20205.037744045258	110	0.05627705627705628	0.5909090909090909	0.30869442084395354
YPR003C	0	0/-	-546.6558496952057	-31034.94693750143	440	0.05627705627705628	0.5909090909090909	0.30869442084395354
YGR260W	0	0/-	-546.6580193340778	-32735.720446050167	440	0.05627705627705628	0.5909090909090909	0.30869442084395354
YPR105C	-1	-/-	-546.6701052188873	-20216.43156695366	110	0.056228373702422146	0.5909090909090909	0.3089776267346361
YLR119W	-1	-/-	-546.7301819324493	-19998.97349667549	110	0.056179775280898875	0.5909090909090909	0.3092608326253186
YPR138C	-1	-/-	-546.780600309372	-19214.251736164093	110	0.05613126079447323	0.5909090909090909	0.30954403851600115
YDR091C	-1	-/-	-546.796715259552	-22139.888784646988	110	0.056082830025884385	0.5909090909090909	0.30982724440668363
YHR053C	-1	-/-	-546.823783159256	-19432.888431310654	110	0.05603448275862069	0.5909090909090909	0.31011045029736617
YPL060W	-1	-/-	-546.9274163246155	-20446.085758447647	110	0.05598621877691645	0.5909090909090909	0.3103936561880487
YHR080C	0	0/-	-546.935510635376	-30377.920572161674	440	0.05598621877691645	0.5909090909090909	0.3103936561880487
YOR173W	-1	-/-	-546.9365521669388	-22851.394369244576	110	0.05593803786574871	0.5909090909090909	0.31067686207873124
YJR008W	0	0/0	-546.9403841495514	-31826.01432928443	440	0.05593803786574871	0.5909090909090909	0.31067686207873124
YIL017C	-1	-/-	-547.0170290470123	-21056.763852119446	110	0.05588993981083405	0.5909090909090909	0.3109600679694138
YKL023W	0	0/-	-547.0477769970894	-30962.36099410057	440	0.05588993981083405	0.5909090909090909	0.3109600679694138
YHR086W	-1	-/-	-547.0852901935577	-19855.77342247963	110	0.05584192439862543	0.5909090909090909	0.3112432738600963
YPL156C	-1	-/0	-547.1051781177521	-20215.02803492546	110	0.055793991416309016	0.5909090909090909	0.3115264797507788
YPR172W	0	0/0	-547.1872760653496	-30774.665636122227	440	0.055793991416309016	0.5909090909090909	0.3115264797507788
YMR099C	0	0/0	-547.1923694610596	-30687.77762502432	440	0.055793991416309016	0.5909090909090909	0.3115264797507788
YGL195W	-1	-/-	-547.1949708461761	-20435.066932439804	110	0.05574614065180103	0.5909090909090909	0.31180968564146133
YLL056C	-1	-/0	-547.2081327438354	-19330.22051167488	110	0.055698371893744644	0.5909090909090909	0.31209289153214387
YNL332W	-1	-/-	-547.2206885814667	-19352.48040342331	110	0.05565068493150685	0.5909090909090909	0.3123760974228264
YLR034C	1	+/+	-547.2800550460815	-20563.42624282837	109	0.05645851154833191	0.6	0.3123760974228264
YDR211W	-1	-/-	-547.3443524837494	-20983.90158843994	110	0.05641025641025641	0.6	0.31265930331350894
YFR042W	0	0/-	-547.3953057527542	-32424.828410208225	440	0.05641025641025641	0.6	0.31265930331350894
YNR049C	-1	-/-	-547.4135611057281	-19118.79426074028	110	0.05636208368915457	0.6	0.3129425092041914
YBR016W	0	0/0	-547.4334601759911	-30683.581303715706	440	0.05636208368915457	0.6	0.3129425092041914
YJR122W	0	0/-	-547.4574398994446	-33106.80238434672	440	0.05636208368915457	0.6	0.3129425092041914
YOL054W	-1	-/-	-547.494268655777	-20225.230098247528	110	0.05631399317406143	0.6	0.31322571509487396
YLR176C	-1	-/-	-547.5054688453674	-19660.724053382874	110	0.056265984654731455	0.6	0.3135089209855565
YER116C	-1	-/-	-547.5255417823792	-19909.977160930634	110	0.056218057921635436	0.6	0.31379212687623903
YKL133C	0	0/-	-547.5309567451477	-30876.98211836815	440	0.056218057921635436	0.6	0.31379212687623903
YIL087C	0	0/0	-547.5361599326134	-31768.844887167215	440	0.056218057921635436	0.6	0.31379212687623903
YDR545W	-1	-/-	-547.5966494083405	-19386.023182868958	110	0.05617021276595745	0.6	0.31407533276692157
YIL009C-A	-1	-/-	-547.6094708442688	-19603.812913656235	110	0.05612244897959184	0.6	0.3143585386576041
YOR172W	-1	-/-	-547.6269254684448	-19679.3469042778	110	0.056074766355140186	0.6	0.3146417445482866
YNR015W	-1	-/-	-547.7084307670593	-20480.052401065826	110	0.05602716468590832	0.6	0.3149249504389691
YLR017W	0	0/-	-547.7741490006447	-35402.305105894804	440	0.05602716468590832	0.6	0.3149249504389691
YJL145W	-1	-/-	-547.7773547172546	-19684.566225767136	110	0.05597964376590331	0.6	0.31520815632965166
YMR278W	0	0/-	-547.7834669351578	-33584.90811878443	440	0.05597964376590331	0.6	0.31520815632965166
YOR019W	0	0/-	-547.7946187853813	-31072.575649559498	440	0.05597964376590331	0.6	0.31520815632965166
YPR098C	0	0/0	-547.7973827719688	-30330.86378324032	440	0.05597964376590331	0.6	0.31520815632965166
YLR128W	0	0/-	-547.8053054213524	-32854.97756049037	440	0.05597964376590331	0.6	0.31520815632965166
YPL271W	-1	-/-	-547.8259265422821	-19133.350563645363	110	0.05593220338983051	0.6	0.3154913622203342
YAL013W	-1	-/-	-547.842652797699	-20059.702278852463	110	0.0558848433530906	0.6	0.31577456811101673
YER008C	-1	-/-	-547.895593881607	-19455.19259929657	110	0.05583756345177665	0.6	0.3160577740016992
YER014W	0	0/0	-547.9039037227631	-31833.857688337564	440	0.05583756345177665	0.6	0.3160577740016992
YHR054C	0	0/0	-547.9372099041939	-30311.126154005527	440	0.05583756345177665	0.6	0.3160577740016992
YGR174C	0	0/-	-547.943905711174	-33141.90172949433	440	0.05583756345177665	0.6	0.3160577740016992
YNR001C	-1	-/-	-547.9688031673431	-20814.61025118828	110	0.055790363482671176	0.6	0.31634097989238175
YDR132C	0	0/0	-547.9737891554832	-31415.15225124359	440	0.055790363482671176	0.6	0.31634097989238175
YDR197W	0	0/-	-548.0628070831299	-32486.10398209095	440	0.055790363482671176	0.6	0.31634097989238175
YEL037C	-1	-/-	-548.0796933174133	-20033.201534748077	110	0.05574324324324324	0.6	0.3166241857830643
YLR414C	0	0/-	-548.083030462265	-30967.049487054348	440	0.05574324324324324	0.6	0.3166241857830643
YNR022C	0	0/-	-548.1806360781193	-31617.411777108908	440	0.05574324324324324	0.6	0.3166241857830643
YNR068C	0	0/-	-548.2260330319405	-30707.54316776991	440	0.05574324324324324	0.6	0.3166241857830643
YPL117C	-1	-/-	-548.2990958690643	-19281.551382303238	110	0.05569620253164557	0.6	0.3169073916737468
YOR035C	-1	-/-	-548.3102986812592	-21107.641675710678	110	0.05564924114671164	0.6	0.31719059756442936
YPL076W	-1	-/-	-548.311131477356	-19467.3438038826	110	0.05560235888795282	0.6	0.3174738034551119
YKR068C	-1	-/-	-548.3296259641647	-21104.005943894386	110	0.05555555555555555	0.6	0.3177570093457944
YGL096W	-1	-/-	-548.3779935836792	-21934.962817192078	110	0.05550883095037847	0.6	0.3180402152364769
YJL149W	0	0/-	-548.3866692185402	-30433.711253404617	440	0.05550883095037847	0.6	0.3180402152364769
YKL156W	0	0/-	-548.3976058363914	-35652.314061790705	440	0.05550883095037847	0.6	0.3180402152364769
YKL061W	0	0/-	-548.4293026328087	-30892.59078168869	440	0.05550883095037847	0.6	0.3180402152364769
YDR316W	0	0/0	-548.4326733648777	-32479.26854929328	440	0.05550883095037847	0.6	0.3180402152364769
YLL054C	0	0/-	-548.4437780380249	-30548.3327049613	440	0.05550883095037847	0.6	0.3180402152364769
YDL119C	0	0/-	-548.4935933351517	-31159.212645828724	440	0.05550883095037847	0.6	0.3180402152364769
YLR064W	0	0/-	-548.4982491731644	-30602.637889504433	440	0.05550883095037847	0.6	0.3180402152364769
YLR079W	-1	-/-	-548.526773929596	-20466.949532985687	110	0.05546218487394958	0.6	0.31832342112715944
YML098W	-1	-/-	-548.5725688934326	-20621.233305454254	110	0.055415617128463476	0.6	0.318606627017842
YHR020W	-1	-/-	-548.6024897098541	-19171.426797389984	110	0.05536912751677853	0.6	0.3188898329085245
YJL049W	0	0/-	-548.626426577568	-30564.815444290638	440	0.05536912751677853	0.6	0.3188898329085245
YNL011C	0	0/0	-548.6839410066605	-30891.789962530136	440	0.05536912751677853	0.6	0.3188898329085245
YMR160W	0	0/0	-548.6852380037308	-30734.085013747215	440	0.05536912751677853	0.6	0.3188898329085245
YML002W	0	0/-	-548.6940206885338	-30476.964464008808	440	0.05536912751677853	0.6	0.3188898329085245
YAL020C	-1	-/-	-548.7462277412415	-19238.029624462128	110	0.055322715842414084	0.6	0.319173038799207
YML042W	-1	-/-	-548.7729654312134	-20911.62063241005	110	0.05527638190954774	0.6	0.31945624468988953
YPR051W	-1	-/-	-548.7965710163116	-20793.05097591877	110	0.055230125523012555	0.6	0.31973945058057207
YGR038W	-1	-/-	-548.8463070392609	-20457.351714849472	110	0.05518394648829431	0.6	0.3200226564712546
YPR078C	-1	-/0	-548.8545682430267	-19079.3112950325	110	0.05513784461152882	0.6	0.32030586236193714
YLR208W	-1	-/-	-548.8789441585541	-20657.740198135376	110	0.05509181969949917	0.6	0.3205890682526197
YOR358W	0	0/-	-548.9001378417015	-32810.482695400715	440	0.05509181969949917	0.6	0.3205890682526197
YDR192C	-1	-/-	-548.9032623767853	-20297.279087781906	110	0.05504587155963303	0.6	0.32087227414330216
YDL203C	0	0/-	-548.922322332859	-32749.1433532238	440	0.05504587155963303	0.6	0.32087227414330216
YPL125W	-1	-/0	-548.9272308349609	-20162.17455613613	110	0.055	0.6	0.3211554800339847
YIL010W	-1	-/-	-548.9671249389648	-20148.040185928345	110	0.054954204829308906	0.6	0.32143868592466723
YGR042W	-1	-/-	-548.9877424240112	-18653.025347709656	110	0.05490848585690516	0.6	0.32172189181534977
YER110C	-1	-/-	-549.0039410591125	-21528.228484869003	110	0.05486284289276808	0.6	0.3220050977060323
YKL088W	-1	-/-	-549.0503933429718	-18725.583835363388	110	0.054817275747508304	0.6	0.3222883035967148
YDL100C	-1	-/-	-549.0534265041351	-21005.378679275513	110	0.054771784232365145	0.6	0.3225715094873973
YNL138W-A	0	0/-	-549.1105259656906	-31237.444886267185	440	0.054771784232365145	0.6	0.3225715094873973
YGL085W	0	0/-	-549.1134186983109	-30532.801043391228	440	0.054771784232365145	0.6	0.3225715094873973
YDR049W	0	0/-	-549.1383386254311	-31400.448229551315	440	0.054771784232365145	0.6	0.3225715094873973
YNL194C	0	0/-	-549.148494541645	-31237.293816268444	440	0.054771784232365145	0.6	0.3225715094873973
YDL010W	0	0/-	-549.163157761097	-33359.34601151943	440	0.054771784232365145	0.6	0.3225715094873973
YCR040W	-1	-/-	-549.1970908641815	-18891.26969218254	110	0.05472636815920398	0.6	0.32285471537807986
YCL020W	-1	-/-	-549.232745885849	-18678.881710529327	110	0.05468102734051367	0.6	0.3231379212687624
YOR097C	0	0/0	-549.234549343586	-30796.230810970068	440	0.05468102734051367	0.6	0.3231379212687624
YGR266W	0	0/0	-549.3071553111076	-30977.299767911434	440	0.05468102734051367	0.6	0.3231379212687624
YPL055C	-1	-/-	-549.3182044029236	-20544.413834810257	110	0.054635761589403975	0.6	0.32342112715944493
YOR117W	-1	-/-	-549.3895273208618	-20878.7324488163	110	0.05459057071960298	0.6	0.32370433305012747
YPR115W	0	0/-	-549.4246267676353	-30887.400000452995	440	0.05459057071960298	0.6	0.32370433305012747
YGR214W	-1	-/-	-549.4350500106812	-21587.62068581581	110	0.05454545454545454	0.6	0.32398753894080995
YPL132W	-1	-/-	-549.4710922241211	-19147.038670778275	110	0.054500412881915775	0.6	0.3242707448314925
YDR099W	-1	-/-	-549.5429353713989	-19871.964273691177	110	0.054455445544554455	0.6	0.324553950722175
YPR171W	-1	-/-	-549.5478966236115	-20551.310165524483	110	0.05441055234954658	0.6	0.32483715661285756
YDR153C	-1	-/-	-549.5670881271362	-20278.702788829803	110	0.054365733113673806	0.6	0.3251203625035401
YMR046C	-1	-/-	-549.581157207489	-18890.519959688187	110	0.05432098765432099	0.6	0.3254035683942226
YOR031W	-1	-/-	-549.5886189937592	-21732.101866602898	110	0.054276315789473686	0.6	0.3256867742849051
YBR010W	-1	-/+	-549.6007378101349	-19519.471593618393	110	0.054231717337715694	0.6	0.32596998017558765
YML020W	0	0/0	-549.606164097786	-30457.423082590103	440	0.054231717337715694	0.6	0.32596998017558765
YMR226C	0	0/0	-549.6240129470825	-30888.688320696354	440	0.054231717337715694	0.6	0.32596998017558765
YCR020C-A	-1	-/-	-549.625513792038	-19915.55629491806	110	0.054187192118226604	0.6	0.3262531860662702
YOL159C	0	0/0	-549.6491721272469	-30947.444080650806	440	0.054187192118226604	0.6	0.3262531860662702
YGR048W	-1	-/-	-549.649266242981	-20787.057423830032	110	0.054142739950779326	0.6	0.3265363919569527
YNL092W	0	0/-	-549.6687352657318	-30976.865966141224	440	0.054142739950779326	0.6	0.3265363919569527
YLR297W	0	0/0	-549.7138604521751	-30611.325063824654	440	0.054142739950779326	0.6	0.3265363919569527
YER145C	-1	-/-	-549.72767329216	-19978.911499500275	110	0.054098360655737705	0.6	0.32681959784763526
YPR189W	-1	-/-	-549.7629747390747	-20244.678548812866	110	0.05405405405405406	0.6	0.32710280373831774
YPL051W	-1	-/-	-549.7840731143951	-19411.461641311646	110	0.054009819967266774	0.6	0.3273860096290003
YHR131C	0	0/0	-549.7868794202805	-30464.89576393366	440	0.054009819967266774	0.6	0.3273860096290003
YFL030W	0	0/0	-549.8155076801777	-34503.16395038366	440	0.054009819967266774	0.6	0.3273860096290003
YML057W	1	+/+	-549.8229665756226	-21605.872556447983	109	0.05478331970564186	0.6090909090909091	0.3273860096290003
YBR241C	0	0/-	-549.8554165959358	-31565.492118895054	440	0.05478331970564186	0.6090909090909091	0.3273860096290003
YKL126W	-1	-/-	-549.8611369132996	-21259.17334651947	110	0.05473856209150327	0.6090909090909091	0.3276692155196828
YMR155W	0	0/0	-549.8762950897217	-30432.388946413994	440	0.05473856209150327	0.6090909090909091	0.3276692155196828
YOR304W	-1	-/-	-549.8898820877075	-19183.863137960434	110	0.054693877551020405	0.6090909090909091	0.32795242141036535
YGR040W	-1	-/-	-549.8978431224823	-20505.947738170624	110	0.05464926590538336	0.6090909090909091	0.3282356273010479
YOR285W	0	0/0	-549.9288190603256	-31203.813786566257	440	0.05464926590538336	0.6090909090909091	0.3282356273010479
YHR136C	0	0/-	-549.9423182010651	-31550.40228381753	440	0.05464926590538336	0.6090909090909091	0.3282356273010479
YBR166C	0	0/0	-549.9509921073914	-32469.15663421154	440	0.05464926590538336	0.6090909090909091	0.3282356273010479
YDR504C	0	0/0	-549.9587709307671	-33523.08872431517	440	0.05464926590538336	0.6090909090909091	0.3282356273010479
YLR165C	-1	-/-	-549.986058473587	-20934.34320664406	110	0.05460472697636512	0.6090909090909091	0.32851883319173036
YML028W	-1	-/-	-550.0199415683746	-19385.192355632782	110	0.05456026058631922	0.6090909090909091	0.3288020390824129
YBL026W	-1	-/-	-550.0227150917053	-20018.981477975845	110	0.05451586655817738	0.6090909090909091	0.32908524497309544
YAL062W	0	0/0	-550.0351820290089	-33307.788572102785	440	0.05451586655817738	0.6090909090909091	0.32908524497309544
YOL081W	0	0/-	-550.0437324345112	-32443.874968856573	440	0.05451586655817738	0.6090909090909091	0.32908524497309544
YER180C-A	-1	-/0	-550.0737476348877	-18389.088059663773	110	0.05447154471544716	0.6090909090909091	0.329368450863778
YLR346C	-1	-/0	-550.1984341144562	-18486.80756211281	110	0.054427294882209584	0.6090909090909091	0.3296516567544605
YJL183W	-1	-/-	-550.1999900341034	-21112.828499913216	110	0.05438311688311688	0.6090909090909091	0.32993486264514305
YLR024C	0	0/-	-550.2042376995087	-33063.93551173806	440	0.05438311688311688	0.6090909090909091	0.32993486264514305
YCR075C	-1	-/-	-550.2651071548462	-20289.550144195557	110	0.054339010543390104	0.6090909090909091	0.3302180685358255
YJL185C	0	0/-	-550.2839081287384	-30870.350043118	440	0.054339010543390104	0.6090909090909091	0.3302180685358255
YBL079W	-1	-/-	-550.3196384906769	-20223.280009269714	110	0.05429497568881685	0.6090909090909091	0.33050127442650806
YHR201C	0	0/0	-550.3378713130951	-33464.924729675055	440	0.05429497568881685	0.6090909090909091	0.33050127442650806
YNL270C	-1	-/-	-550.3380661010742	-19440.997629642487	110	0.05425101214574899	0.6090909090909091	0.3307844803171906
YNL075W	-1	-/-	-550.3851265907288	-23000.21620965004	110	0.054207119741100325	0.6090909090909091	0.33106768620787314
YER134C	0	0/0	-550.4021469950676	-30576.3950638175	440	0.054207119741100325	0.6090909090909091	0.33106768620787314
YOL107W	0	0/-	-550.4081918001175	-30644.665629029274	440	0.054207119741100325	0.6090909090909091	0.33106768620787314
YPL088W	0	0/0	-550.4282963871956	-31376.782897114754	440	0.054207119741100325	0.6090909090909091	0.33106768620787314
YCR019W	0	0/0	-550.4370690584183	-32463.70272678137	440	0.054207119741100325	0.6090909090909091	0.33106768620787314
YPR021C	-1	-/-	-550.4579620361328	-20198.30758190155	110	0.054163298302344384	0.6090909090909091	0.33135089209855567
YNR033W	-1	-/-	-550.4582617282867	-19839.522829413414	110	0.05411954765751212	0.6090909090909091	0.33163409798923815
YGR147C	-1	-/-	-550.4675967693329	-20735.06737971306	110	0.05407586763518967	0.6090909090909091	0.3319173038799207
YHR051W	0	0/-	-550.4946818351746	-33202.915742754936	440	0.05407586763518967	0.6090909090909091	0.3319173038799207
YML012W	-1	-/-	-550.5348100662231	-20502.548429965973	110	0.05403225806451613	0.6090909090909091	0.3322005097706032
YKR018C	0	0/0	-550.562394618988	-31013.79944306612	440	0.05403225806451613	0.6090909090909091	0.3322005097706032
YFR021W	-1	-/-	-550.6149139404297	-19874.696722984314	110	0.053988718775181306	0.6090909090909091	0.33248371566128576
YIL173W	-1	-/-	-550.6256065368652	-19681.005656957626	110	0.05394524959742351	0.6090909090909091	0.3327669215519683
YPL118W	-1	-/-	-550.6769850254059	-19870.527546405792	110	0.053901850362027354	0.6090909090909091	0.33305012744265083
YDR164C	-1	-/-	-550.6971888542175	-20099.363210439682	110	0.053858520900321546	0.6090909090909091	0.3333333333333333
YDR145W	-1	-/-	-550.7582359313965	-20409.97020149231	110	0.05381526104417671	0.6090909090909091	0.33361653922401585
YOR111W	0	0/-	-550.7669295072556	-30926.199239253998	440	0.05381526104417671	0.6090909090909091	0.33361653922401585
YJL139C	-1	-/-	-550.770450592041	-19854.592623233795	110	0.05377207062600321	0.6090909090909091	0.3338997451146984
YAL021C	-1	-/-	-550.7722444534302	-19964.776680231094	110	0.053728949478749	0.6090909090909091	0.3341829510053809
YOR007C	-1	-/-	-550.77525806427	-21075.841550588608	110	0.05368589743589743	0.6090909090909091	0.33446615689606346
YBR146W	0	0/-	-550.8272755146027	-32286.431053996086	440	0.05368589743589743	0.6090909090909091	0.33446615689606346
YHR121W	0	0/0	-550.8368715047836	-32738.228366702795	440	0.05368589743589743	0.6090909090909091	0.33446615689606346
YLR225C	0	0/-	-550.8464680314064	-31308.081769883633	440	0.05368589743589743	0.6090909090909091	0.33446615689606346
YDR405W	0	0/-	-550.850732922554	-32165.50902684033	440	0.05368589743589743	0.6090909090909091	0.33446615689606346
YER010C	0	0/-	-550.8640840053558	-30978.31964457035	440	0.05368589743589743	0.6090909090909091	0.33446615689606346
YGL046W	-1	-/-	-550.8807697296143	-18506.733501434326	110	0.053642914331465175	0.6090909090909091	0.33474936278674594
YOR075W	-1	-/-	-550.9123096466064	-20977.927515745163	110	0.0536	0.6090909090909091	0.3350325686774285
YIL165C	0	0/-	-550.9744346737862	-30688.682542562485	440	0.0536	0.6090909090909091	0.3350325686774285
YLL039C	0	0/-	-550.977359443903	-34717.70289298892	440	0.0536	0.6090909090909091	0.3350325686774285
YBR169C	-1	-/-	-550.9868259429932	-22378.9123711586	110	0.053557154276578735	0.6090909090909091	0.335315774568111
YPL009C	0	0/-	-551.0161191225052	-31288.733482539654	440	0.053557154276578735	0.6090909090909091	0.335315774568111
YOR292C	0	0/0	-551.0391309857368	-30508.672571361065	440	0.053557154276578735	0.6090909090909091	0.335315774568111
YBL002W	-1	-/-	-551.0594396591187	-20771.788498282433	110	0.05351437699680511	0.6090909090909091	0.33559898045879355
YKL064W	-1	-/+	-551.0702559947968	-22104.44656562805	110	0.053471667996807665	0.6090909090909091	0.3358821863494761
YGL004C	-1	-/-	-551.0717146396637	-21150.524601459503	110	0.05342902711323764	0.6090909090909091	0.3361653922401586
YJR039W	0	0/0	-551.0862639546394	-30771.25386196375	440	0.05342902711323764	0.6090909090909091	0.3361653922401586
YML114C	-1	-/-	-551.136905670166	-19987.3836414814	110	0.05338645418326693	0.6090909090909091	0.3364485981308411
YAL034C	0	0/-	-551.1838916391134	-35588.73694469035	440	0.05338645418326693	0.6090909090909091	0.3364485981308411
YGR244C	-1	-/-	-551.1992270946503	-21024.783259630203	110	0.05334394904458599	0.6090909090909091	0.33673180402152364
YIR044C	0	0/0	-551.3160007596016	-30815.28663343191	440	0.05334394904458599	0.6090909090909091	0.33673180402152364
YIR032C	0	0/-	-551.3663275837898	-32988.93569666147	440	0.05334394904458599	0.6090909090909091	0.33673180402152364
YPL232W	-1	-/-	-551.3944339752197	-20117.805521011353	110	0.053301511535401754	0.6090909090909091	0.3370150099122062
YPL133C	-1	-/-	-551.3999991416931	-20005.243592262268	110	0.05325914149443561	0.6090909090909091	0.3372982158028887
YOR113W	-1	-/-	-551.4069375991821	-20217.53905415535	110	0.05321683876092136	0.6090909090909091	0.33758142169357125
YFR052W	-1	-/-	-551.4878985881805	-21209.80450320244	110	0.05317460317460317	0.6090909090909091	0.33786462758425373
YBR150C	0	0/-	-551.4946534633636	-32095.078361928463	440	0.05317460317460317	0.6090909090909091	0.33786462758425373
YPR122W	-1	-/-	-551.5016362667084	-19173.733169198036	110	0.05313243457573354	0.6090909090909091	0.33814783347493627
YHR078W	0	0/0	-551.5294174551964	-30439.836061418056	440	0.05313243457573354	0.6090909090909091	0.33814783347493627
YKL041W	-1	-/-	-551.5656077861786	-19678.06335544586	110	0.05309033280507131	0.6090909090909091	0.3384310393656188
YNL077W	0	0/-	-551.578004360199	-34273.93010252714	440	0.05309033280507131	0.6090909090909091	0.3384310393656188
YOL083W	0	0/-	-551.5930967330933	-31464.76770207286	440	0.05309033280507131	0.6090909090909091	0.3384310393656188
YPR191W	-1	-/-	-551.6192493438721	-18969.10812473297	110	0.05304829770387965	0.6090909090909091	0.33871424525630134
YLR295C	-1	-/-	-551.6448118686676	-20458.478598356247	110	0.05300632911392405	0.6090909090909091	0.3389974511469839
YKL204W	-1	-/-	-551.6503896713257	-19298.35475063324	110	0.052964426877470355	0.6090909090909091	0.3392806570376664
YNL320W	0	0/0	-551.659386575222	-30896.922792196274	440	0.052964426877470355	0.6090909090909091	0.3392806570376664
YMR262W	0	0/-	-551.6775762438774	-31382.297483086586	440	0.052964426877470355	0.6090909090909091	0.3392806570376664
YMR313C	-1	-/-	-551.7023770809174	-20200.31390595436	110	0.05292259083728278	0.6090909090909091	0.3395638629283489
YOR322C	-1	-/-	-551.7333281040192	-20539.7258310318	110	0.05288082083662194	0.6090909090909091	0.33984706881903143
YGL003C	-1	-/-	-551.7776212692261	-19734.05600976944	110	0.0528391167192429	0.6090909090909091	0.34013027470971396
YOR133W	-1	-/-	-551.7805333137512	-21198.959513783455	110	0.05279747832939322	0.6090909090909091	0.3404134806003965
YKL161C	0	0/-	-551.7972783148289	-32937.413845181465	440	0.05279747832939322	0.6090909090909091	0.3404134806003965
YOR087W	1	+/+	-551.8040940761566	-20595.180260419846	109	0.05354330708661417	0.6181818181818182	0.3404134806003965
YJR134C	0	0/0	-551.822334587574	-32090.68173277378	440	0.05354330708661417	0.6181818181818182	0.3404134806003965
YHR076W	0	0/-	-551.8223795294762	-33239.53449571133	440	0.05354330708661417	0.6181818181818182	0.3404134806003965
YKL201C	-1	-/-	-551.8502976894379	-20102.161093473434	110	0.05350118017309206	0.6181818181818182	0.34069668649107904
YER052C	-1	-/0	-551.9698271751404	-20377.634548187256	110	0.05345911949685535	0.6181818181818182	0.3409798923817615
YNL208W	0	0/0	-551.9755854606628	-30917.268347024918	440	0.05345911949685535	0.6181818181818182	0.3409798923817615
YML025C	-1	-/-	-552.0293433666229	-19146.228339910507	110	0.05341712490180676	0.6181818181818182	0.34126309827244405
YGL071W	-1	-/+	-552.0407910346985	-20092.61153817177	110	0.05337519623233909	0.6181818181818182	0.3415463041631266
YHR097C	0	0/0	-552.0712397098541	-30928.860381662846	440	0.05337519623233909	0.6181818181818182	0.3415463041631266
YOL148C	-1	-/-	-552.1006836891174	-19563.211891651154	110	0.05333333333333334	0.6181818181818182	0.3418295100538091
YDR018C	-1	-/-	-552.1109702587128	-18638.372232198715	110	0.05329153605015674	0.6181818181818182	0.34211271594449166
YLR395C	0	0/-	-552.1164765357971	-32972.61659541726	440	0.05329153605015674	0.6181818181818182	0.34211271594449166
YJL171C	0	0/0	-552.1369168758392	-31445.260926365852	440	0.05329153605015674	0.6181818181818182	0.34211271594449166
YDR207C	-1	-/-	-552.150260925293	-20310.327939867973	110	0.05324980422866092	0.6181818181818182	0.34239592183517414
YBR038W	-1	-/-	-552.1512367725372	-19557.454931020737	110	0.053208137715179966	0.6181818181818182	0.3426791277258567
YLR185W	0	0/-	-552.1538502126932	-35037.531424462795	440	0.053208137715179966	0.6181818181818182	0.3426791277258567
YNL325C	-1	-/-	-552.1539480686188	-21066.084476709366	110	0.053166536356528536	0.6181818181818182	0.3429623336165392
YDL197C	-1	-/-	-552.1545097827911	-20731.67913365364	110	0.053125	0.6181818181818182	0.34324553950722175
YLR439W	0	0/-	-552.1726757884026	-32490.026693493128	440	0.053125	0.6181818181818182	0.34324553950722175
YPL218W	-1	-/-	-552.1772401332855	-20984.572999238968	110	0.05308352849336456	0.6181818181818182	0.3435287453979043
YDR307W	0	0/-	-552.1865390539169	-30672.287791728973	440	0.05308352849336456	0.6181818181818182	0.3435287453979043
YDL027C	0	0/0	-552.1905953884125	-31216.587799072266	440	0.05308352849336456	0.6181818181818182	0.3435287453979043
YOR264W	0	0/0	-552.2011022567749	-32201.553302943707	440	0.05308352849336456	0.6181818181818182	0.3435287453979043
YHR191C	-1	-/-	-552.2101666927338	-19524.30831193924	110	0.0530421216848674	0.6181818181818182	0.3438119512885868
YPL129W	-1	-/-	-552.331446647644	-20064.548869252205	110	0.05300077942322681	0.6181818181818182	0.3440951571792693
YHR003C	0	0/-	-552.334267616272	-31525.187218487263	440	0.05300077942322681	0.6181818181818182	0.3440951571792693
YNL295W	0	0/-	-552.3877840042114	-30943.815463662148	440	0.05300077942322681	0.6181818181818182	0.3440951571792693
YJL213W	0	0/0	-552.3925176858902	-31781.898827672005	440	0.05300077942322681	0.6181818181818182	0.3440951571792693
YIL144W	-1	-/-	-552.4212155342102	-20190.96574664116	110	0.0529595015576324	0.6181818181818182	0.34437836306995184
YCR011C	0	0/-	-552.4589403867722	-34918.0523045063	440	0.0529595015576324	0.6181818181818182	0.34437836306995184
YOR161C	0	0/-	-552.4942027628422	-33815.15893867612	440	0.0529595015576324	0.6181818181818182	0.34437836306995184
YOR107W	0	0/-	-552.4977092146873	-33081.88423341513	440	0.0529595015576324	0.6181818181818182	0.34437836306995184
YGR117C	0	0/0	-552.5458784103394	-31291.386845052242	440	0.0529595015576324	0.6181818181818182	0.34437836306995184
YOL102C	-1	-/-	-552.5933601856232	-20733.931408762932	110	0.05291828793774319	0.6181818181818182	0.3446615689606344
YNL241C	-1	-/-	-552.634254693985	-20479.569054841995	110	0.05287713841368585	0.6181818181818182	0.3449447748513169
YBR273C	-1	-/-	-552.6574165821075	-21623.886804819107	110	0.05283605283605284	0.6181818181818182	0.34522798074199945
YDR294C	-1	-/-	-552.6826350688934	-21863.5067987442	110	0.052795031055900624	0.6181818181818182	0.34551118663268193
YLR028C	-1	-/-	-552.7155330181122	-21367.477764606476	110	0.05275407292474787	0.6181818181818182	0.34579439252336447
YGL237C	0	0/-	-552.7295747101307	-32985.815322220325	440	0.05275407292474787	0.6181818181818182	0.34579439252336447
YDR055W	-1	-/-	-552.7683734893799	-20304.401045799255	110	0.05271317829457364	0.6181818181818182	0.346077598414047
YKL016C	-1	-/-	-552.7740411758423	-19913.144035339355	110	0.052672347017815646	0.6181818181818182	0.34636080430472954
YDL133W	0	0/-	-552.7935082316399	-31498.178636968136	440	0.052672347017815646	0.6181818181818182	0.34636080430472954
YOR262W	0	0/-	-552.8399976491928	-31101.91870522499	440	0.052672347017815646	0.6181818181818182	0.34636080430472954
YOR154W	0	0/-	-552.8433609008789	-33504.22370931506	440	0.052672347017815646	0.6181818181818182	0.34636080430472954
YGR223C	0	0/-	-552.8567101955414	-34370.81960244477	440	0.052672347017815646	0.6181818181818182	0.34636080430472954
YLR035C-A	-1	-/-	-552.8986282348633	-18746.322163581848	110	0.05263157894736842	0.6181818181818182	0.3466440101954121
YGR136W	0	0/-	-552.9798753857613	-34438.35779196024	440	0.05263157894736842	0.6181818181818182	0.3466440101954121
YCL033C	-1	-/-	-553.0459222793579	-20532.771273970604	110	0.05259087393658159	0.6181818181818182	0.3469272160860946
YGR175C	-1	-/-	-553.1184072494507	-20592.863785266876	110	0.05255023183925812	0.6181818181818182	0.3472104219767771
YLR271W	0	0/0	-553.120493888855	-30964.21068650484	440	0.05255023183925812	0.6181818181818182	0.3472104219767771
YIL001W	0	0/0	-553.1324922442436	-31038.627562999725	440	0.05255023183925812	0.6181818181818182	0.3472104219767771
YGR196C	0	0/0	-553.1407515406609	-33147.128121227026	440	0.05255023183925812	0.6181818181818182	0.3472104219767771
YOR228C	0	0/-	-553.1552015542984	-30723.54679453373	440	0.05255023183925812	0.6181818181818182	0.3472104219767771
YMR201C	-1	-/-	-553.1708170175552	-21574.90896975994	110	0.05250965250965251	0.6181818181818182	0.34749362786745963
YLR357W	-1	-/-	-553.1766402721405	-21407.81414794922	110	0.05246913580246913	0.6181818181818182	0.34777683375814217
YBR173C	-1	-/-	-553.1955733299255	-20900.5656542778	110	0.052428681572860444	0.6181818181818182	0.3480600396488247
YGL212W	-1	-/-	-553.2300462722778	-20439.63096833229	110	0.05238828967642527	0.6181818181818182	0.34834324553950724
YDL243C	-1	-/0	-553.2399253845215	-20261.408767700195	110	0.05234795996920708	0.6181818181818182	0.3486264514301897
YBR262C	0	0/-	-553.2554230093956	-32039.89764198661	440	0.05234795996920708	0.6181818181818182	0.3486264514301897
YBR225W	0	0/0	-553.2576968073845	-30612.203819990158	440	0.05234795996920708	0.6181818181818182	0.3486264514301897
YGL124C	-1	-/-	-553.3085350990295	-20592.749240398407	110	0.052307692307692305	0.6181818181818182	0.34890965732087226
YJL066C	0	0/0	-553.3155134618282	-34930.772549435496	440	0.052307692307692305	0.6181818181818182	0.34890965732087226
YDR088C	-1	-/-	-553.3318288326263	-20407.180496931076	110	0.05226748654880861	0.6181818181818182	0.3491928632115548
YGL053W	-1	-/0	-553.3394219875336	-20691.474219560623	110	0.05222734254992319	0.6181818181818182	0.34947606910223733
YGL234W	0	0/-	-553.379888266325	-35113.12986268103	440	0.05222734254992319	0.6181818181818182	0.34947606910223733
YDL129W	0	0/0	-553.3851952552795	-30726.8828561306	440	0.05222734254992319	0.6181818181818182	0.34947606910223733
YDR419W	-1	-/-	-553.4424946308136	-19599.73874425888	110	0.052187260168841135	0.6181818181818182	0.34975927499291987
YDL207W	-1	-/-	-553.4463264942169	-20741.960223197937	110	0.05214723926380368	0.6181818181818182	0.3500424808836024
YMR253C	0	0/0	-553.4466465115547	-31361.732452213764	440	0.05214723926380368	0.6181818181818182	0.3500424808836024
YNL193W	0	0/0	-553.4553954601288	-31669.01165562868	440	0.05214723926380368	0.6181818181818182	0.3500424808836024
YGL160W	0	0/+	-553.5019460320473	-31120.24732542038	440	0.05214723926380368	0.6181818181818182	0.3500424808836024
YIL108W	0	0/0	-553.5073099136353	-31356.589386701584	440	0.05214723926380368	0.6181818181818182	0.3500424808836024
YLR157C	-1	-/-	-553.5160977840424	-20535.835074186325	110	0.05210727969348659	0.6181818181818182	0.3503256867742849
YCR071C	-1	-/-	-553.518618106842	-19355.67446267605	110	0.05206738131699847	0.6181818181818182	0.3506088926649674
YDR410C	0	0/-	-553.5580669641495	-33041.11214616895	440	0.05206738131699847	0.6181818181818182	0.3506088926649674
YNL020C	-1	-/-	-553.5857014656067	-20828.037195682526	110	0.05202754399387911	0.6181818181818182	0.35089209855564996
YKL001C	-1	-/0	-553.6035845279694	-19765.453343153	110	0.05198776758409786	0.6181818181818182	0.3511753044463325
YDR352W	0	0/-	-553.606588602066	-30990.11191934347	440	0.05198776758409786	0.6181818181818182	0.3511753044463325
YJL103C	0	0/-	-553.6149178147316	-34429.66747480631	440	0.05198776758409786	0.6181818181818182	0.3511753044463325
YNL173C	-1	-/-	-553.6164085865021	-19736.84730744362	110	0.05194805194805195	0.6181818181818182	0.35145851033701503
YGR100W	0	0/0	-553.6628032326698	-33542.463700294495	440	0.05194805194805195	0.6181818181818182	0.35145851033701503
YNL265C	0	0/-	-553.6893147826195	-33911.196959495544	440	0.05194805194805195	0.6181818181818182	0.35145851033701503
YHR147C	0	0/-	-553.7326853871346	-32594.771113425493	440	0.05194805194805195	0.6181818181818182	0.35145851033701503
YJR107W	0	0/-	-553.7350859642029	-30608.435802400112	440	0.05194805194805195	0.6181818181818182	0.35145851033701503
YDL092W	-1	-/-	-553.7365875244141	-20491.706847429276	110	0.051908396946564885	0.6181818181818182	0.3517417162276975
YJL205C	0	0/0	-553.746131837368	-32785.17205569148	440	0.051908396946564885	0.6181818181818182	0.3517417162276975
YLR036C	0	0/0	-553.7503949999809	-30850.629884660244	440	0.051908396946564885	0.6181818181818182	0.3517417162276975
YOR179C	-1	-/-	-553.7515561580658	-20869.402238845825	110	0.05186880244088482	0.6181818181818182	0.35202492211838005
YDR170W-A	-1	-/-	-553.7630410194397	-18716.181459903717	110	0.051829268292682924	0.6181818181818182	0.3523081280090626
YGL181W	-1	-/-	-553.7968225479126	-21019.443108797073	110	0.05178979436405179	0.6181818181818182	0.3525913338997451
YHR117W	0	0/-	-553.8208611607552	-32528.80169454217	440	0.05178979436405179	0.6181818181818182	0.3525913338997451
YGL032C	-1	-/-	-553.867835521698	-19106.85946393013	110	0.0517503805175038	0.6181818181818182	0.35287453979042765
YDL043C	-1	-/-	-553.8694047927856	-20317.450454235077	110	0.05171102661596958	0.6181818181818182	0.3531577456811102
YGR186W	-1	-/-	-553.8809990882874	-19897.226134300232	110	0.05167173252279635	0.6181818181818182	0.35344095157179267
YGL131C	0	0/-	-553.8873739242554	-31912.639249533415	440	0.05167173252279635	0.6181818181818182	0.35344095157179267
YDR330W	-1	-/-	-553.9231655597687	-21033.414089798927	110	0.051632498101746395	0.6181818181818182	0.3537241574624752
YML029W	-1	-/-	-553.9818031787872	-21390.07227420807	110	0.051593323216995446	0.6181818181818182	0.35400736335315774
YML116W	-1	-/-	-554.0029973983765	-19194.290649294853	110	0.05155420773313116	0.6181818181818182	0.3542905692438403
YJL083W	0	0/-	-554.0134858489037	-32542.098232358694	440	0.05155420773313116	0.6181818181818182	0.3542905692438403
YLR396C	-1	-/-	-554.0245840549469	-21076.998437166214	110	0.051515151515151514	0.6181818181818182	0.3545737751345228
YBL030C	-1	-/-	-554.0393333435059	-19937.30248463154	110	0.05147615442846329	0.6181818181818182	0.3548569810252053
YCR046C	0	0/-	-554.1112677454948	-32219.32015237212	440	0.05147615442846329	0.6181818181818182	0.3548569810252053
YKL011C	-1	-/-	-554.1127331256866	-20277.442440986633	110	0.05143721633888049	0.6181818181818182	0.35514018691588783
YKR101W	-1	-/-	-554.1235239505768	-21240.463854312897	110	0.05139833711262283	0.6181818181818182	0.35542339280657037
YBR081C	-1	-/-	-554.1942899227142	-20063.318028450012	110	0.0513595166163142	0.6181818181818182	0.3557065986972529
YCL052C	-1	-/-	-554.1951925754547	-22552.20153260231	110	0.05132075471698113	0.6181818181818182	0.35598980458793544
YNL264C	-1	-/-	-554.2002112865448	-19598.906581401825	110	0.05128205128205128	0.6181818181818182	0.356273010478618
YOR131C	0	0/0	-554.204040825367	-31119.978699743748	440	0.05128205128205128	0.6181818181818182	0.356273010478618
YPL105C	0	0/-	-554.228787779808	-33629.8590900898	440	0.05128205128205128	0.6181818181818182	0.356273010478618
YMR181C	0	0/0	-554.2868584990501	-31317.409091949463	440	0.05128205128205128	0.6181818181818182	0.356273010478618
YNL087W	0	0/-	-554.3429884314537	-34232.00596481562	440	0.05128205128205128	0.6181818181818182	0.356273010478618
YEL017W	0	0/0	-554.3660466074944	-32809.281045138836	440	0.05128205128205128	0.6181818181818182	0.356273010478618
YIL161W	0	0/0	-554.4208077788353	-30874.09484708309	440	0.05128205128205128	0.6181818181818182	0.356273010478618
YMR185W	0	0/0	-554.4251411557198	-31690.348340332508	440	0.05128205128205128	0.6181818181818182	0.356273010478618
YJR142W	0	0/0	-554.4695336818695	-30852.20412194729	440	0.05128205128205128	0.6181818181818182	0.356273010478618
YDR179W-A	0	0/0	-554.5258292555809	-31233.811182439327	440	0.05128205128205128	0.6181818181818182	0.356273010478618
YPR084W	0	0/0	-554.5303481817245	-31116.573265194893	440	0.05128205128205128	0.6181818181818182	0.356273010478618
YAR002C-A	-1	-/-	-554.5490164756775	-20474.120101690292	110	0.05124340617935192	0.6181818181818182	0.35655621636930046
[truncated: 3,961 more rows]
