# Supplementary material for: Revisiting co-expression-based automated function prediction in yeast with neural networks and updated Gene Ontology annotations
Source: PLoS One. 2026 Apr 16;21(4):e0322689. doi: 10.1371/journal.pone.0322689 (PMC13086303; doi:10.1371/journal.pone.0322689)
Supplement: S1 File — A zip file of tables in csv format containing individual genes ranked by their predicted involvement in each predicted GO term. These predictions were made by Model 1 as described in Table A of S1 Text. (ZIP) [file pone.0322689.s002.zip › GO0006887_SingleGeneRanking.csv]

Gene	Label	Annos	Score	Background Score	Num pos pairs	Precision	Recall	False Positive Rate
YNL297C	-1	-/-	-219.37443804740906	-22822.924757242203	45	0.0	0.0	0.00027808676307007786
YPL195W	-1	-/-	-220.82874751091003	-22036.371064424515	45	0.0	0.0	0.0005561735261401557
YPR029C	-1	-/-	-222.44430804252625	-22691.35583639145	45	0.0	0.0	0.0008342602892102336
YDL190C	-1	-/-	-225.05332946777344	-22492.43925333023	45	0.0	0.0	0.0011123470522803114
YGL233W	1	+/+	-229.44761180877686	-23485.4211165905	44	0.2	0.022222222222222223	0.0011123470522803114
YDR295C	-1	-/-	-230.80416989326477	-22029.233253002167	45	0.16666666666666666	0.022222222222222223	0.0013904338153503894
YPR072W	-1	-/-	-231.09628772735596	-23665.015843868256	45	0.14285714285714285	0.022222222222222223	0.0016685205784204673
YJL030W	-1	-/-	-235.48900079727173	-22487.088460683823	45	0.125	0.022222222222222223	0.001946607341490545
YLR410W	-1	-/0	-237.95345377922058	-23648.244495868683	45	0.1111111111111111	0.022222222222222223	0.002224694104560623
YPL084W	-1	-/-	-237.9749858379364	-24079.967393875122	45	0.1	0.022222222222222223	0.002502780867630701
YMR029C	-1	-/-	-238.66500616073608	-23800.197894334793	45	0.09090909090909091	0.022222222222222223	0.0027808676307007787
YMR184W	-1	-/-	-238.9805567264557	-24256.037371873856	45	0.08333333333333333	0.022222222222222223	0.0030589543937708566
YOR290C	-1	-/-	-241.03817701339722	-22900.42635822296	45	0.07692307692307693	0.022222222222222223	0.0033370411568409346
YDR320C	-1	-/-	-241.59346866607666	-23705.867604255676	45	0.07142857142857142	0.022222222222222223	0.003615127919911012
YNL267W	-1	-/-	-242.75129508972168	-23614.654921770096	45	0.06666666666666667	0.022222222222222223	0.00389321468298109
YOR069W	-1	-/-	-243.35029983520508	-23564.605444431305	45	0.0625	0.022222222222222223	0.004171301446051168
YPL161C	-1	-/-	-244.29165029525757	-23825.97178220749	45	0.058823529411764705	0.022222222222222223	0.004449388209121246
YGL173C	-1	-/-	-244.88458490371704	-23877.935736894608	45	0.05555555555555555	0.022222222222222223	0.004727474972191324
YBR102C	1	+/+	-245.09784984588623	-23739.932693243027	44	0.10526315789473684	0.044444444444444446	0.004727474972191324
YNL258C	-1	-/-	-245.17793798446655	-23821.604927301407	45	0.1	0.044444444444444446	0.005005561735261402
YNL027W	-1	-/-	-245.18858575820923	-24153.82570052147	45	0.09523809523809523	0.044444444444444446	0.0052836484983314795
YGR218W	-1	-/-	-245.2778787612915	-23632.669179916382	45	0.09090909090909091	0.044444444444444446	0.0055617352614015575
YER125W	-1	-/-	-245.48956656455994	-24009.992441892624	45	0.08695652173913043	0.044444444444444446	0.005839822024471635
YIL034C	-1	-/-	-245.6544051170349	-24713.54637312889	45	0.08333333333333333	0.044444444444444446	0.006117908787541713
YPL259C	-1	-/-	-246.07445812225342	-23769.902070760727	45	0.08	0.044444444444444446	0.006395995550611791
YNL272C	1	+/+	-246.99600172042847	-24601.614096403122	44	0.11538461538461539	0.06666666666666667	0.006395995550611791
YNR006W	-1	-/-	-247.11290431022644	-25352.098346471786	45	0.1111111111111111	0.06666666666666667	0.006674082313681869
YMR089C	-1	-/-	-247.61178278923035	-24014.495440721512	45	0.10714285714285714	0.06666666666666667	0.006952169076751946
YGR167W	-1	-/-	-247.7047896385193	-23440.340854287148	45	0.10344827586206896	0.06666666666666667	0.007230255839822024
YJR065C	-1	-/-	-247.96262979507446	-24986.53263235092	45	0.1	0.06666666666666667	0.007508342602892102
YBR170C	-1	-/-	-247.9665172100067	-24381.928062200546	45	0.0967741935483871	0.06666666666666667	0.00778642936596218
YER027C	-1	-/-	-248.08070826530457	-23334.15956544876	45	0.09375	0.06666666666666667	0.008064516129032258
YLR310C	-1	-/-	-248.24975180625916	-23978.242379903793	45	0.09090909090909091	0.06666666666666667	0.008342602892102336
YIL068C	1	+/+	-248.27738523483276	-23538.379022359848	44	0.11764705882352941	0.08888888888888889	0.008342602892102336
YDR303C	-1	-/-	-248.36210441589355	-24485.818420648575	45	0.11428571428571428	0.08888888888888889	0.008620689655172414
YOR157C	-1	-/-	-248.40116119384766	-23856.736070394516	45	0.1111111111111111	0.08888888888888889	0.008898776418242492
YOR321W	-1	-/-	-248.54589200019836	-25191.293134450912	45	0.10810810810810811	0.08888888888888889	0.00917686318131257
YOR256C	-1	-/-	-248.57463908195496	-24761.29372191429	45	0.10526315789473684	0.08888888888888889	0.009454949944382647
YML088W	-1	-/-	-249.07788014411926	-24518.30427980423	45	0.10256410256410256	0.08888888888888889	0.009733036707452725
YNL293W	1	+/+	-249.0857391357422	-25318.58928990364	44	0.125	0.1111111111111111	0.009733036707452725
YIL005W	0	0/-	-249.13258165121078	-40744.62111377716	180	0.125	0.1111111111111111	0.009733036707452725
YDR166C	1	+/+	-249.32278537750244	-25900.6771402359	44	0.14634146341463414	0.13333333333333333	0.009733036707452725
YDL134C	-1	-/-	-249.44003224372864	-24107.89241027832	45	0.14285714285714285	0.13333333333333333	0.010011123470522803
YLR166C	1	+/+	-250.01005172729492	-24959.17498230934	44	0.16279069767441862	0.15555555555555556	0.010011123470522803
YOR124C	0	0/-	-250.09719955921173	-42243.10393038392	180	0.16279069767441862	0.15555555555555556	0.010011123470522803
YNL085W	-1	-/-	-250.29543375968933	-24308.3177652359	45	0.1590909090909091	0.15555555555555556	0.010289210233592881
YOR076C	-1	-/-	-250.39702677726746	-24246.306059360504	45	0.15555555555555556	0.15555555555555556	0.010567296996662959
YDL116W	-1	-/-	-250.49488806724548	-24550.696001768112	45	0.15217391304347827	0.15555555555555556	0.010845383759733037
YDR394W	-1	-/-	-250.79173278808594	-25494.563806295395	45	0.14893617021276595	0.15555555555555556	0.011123470522803115
YER105C	-1	-/-	-251.14394521713257	-23813.192009687424	45	0.14583333333333334	0.15555555555555556	0.011401557285873193
YFR021W	-1	-/-	-251.37438583374023	-24895.04899930954	45	0.14285714285714285	0.15555555555555556	0.01167964404894327
YGL252C	-1	-/-	-251.4103934764862	-24873.63778781891	45	0.14	0.15555555555555556	0.011957730812013349
YPL002C	-1	-/-	-251.47813081741333	-24117.35999941826	45	0.13725490196078433	0.15555555555555556	0.012235817575083427
YAL041W	-1	-/-	-252.21942830085754	-23656.916934251785	45	0.1346153846153846	0.15555555555555556	0.012513904338153505
YOL088C	-1	-/-	-252.3707504272461	-24976.55863761902	45	0.1320754716981132	0.15555555555555556	0.012791991101223582
YPL180W	-1	-/-	-252.67667245864868	-24080.17099714279	45	0.12962962962962962	0.15555555555555556	0.01307007786429366
YOL138C	-1	-/-	-252.81924962997437	-25030.717682123184	45	0.12727272727272726	0.15555555555555556	0.013348164627363738
YFR013W	-1	-/-	-252.94240617752075	-24186.442774295807	45	0.125	0.15555555555555556	0.013626251390433816
YDR490C	-1	-/-	-253.189612865448	-25227.942352056503	45	0.12280701754385964	0.15555555555555556	0.013904338153503892
YCR030C	0	0/-	-253.26850014925003	-42525.72810173035	180	0.12280701754385964	0.15555555555555556	0.013904338153503892
YMR054W	-1	-/-	-253.3208932876587	-23460.686951637268	45	0.1206896551724138	0.15555555555555556	0.01418242491657397
YJR040W	-1	-/-	-253.35951781272888	-24011.252037763596	45	0.11864406779661017	0.15555555555555556	0.014460511679644048
YOR367W	-1	-/-	-253.3807337284088	-25157.672719836235	45	0.11666666666666667	0.15555555555555556	0.014738598442714126
YBR234C	-1	-/-	-253.39434671401978	-24878.83439064026	45	0.11475409836065574	0.15555555555555556	0.015016685205784204
YER136W	0	0/-	-253.3996245265007	-42828.11314034462	180	0.11475409836065574	0.15555555555555556	0.015016685205784204
YNL118C	-1	-/-	-253.7129521369934	-23553.4686794281	45	0.11290322580645161	0.15555555555555556	0.015294771968854282
YKL039W	0	0/-	-253.93223190307617	-42282.573877215385	180	0.11290322580645161	0.15555555555555556	0.015294771968854282
YOR090C	0	0/-	-254.18209129571915	-40915.400774121284	180	0.11290322580645161	0.15555555555555556	0.015294771968854282
YDR329C	-1	-/-	-254.20108890533447	-26202.873339414597	45	0.1111111111111111	0.15555555555555556	0.01557285873192436
YKL126W	-1	-/-	-254.65127110481262	-25201.825208187103	45	0.109375	0.15555555555555556	0.01585094549499444
YGR261C	-1	-/-	-254.94458317756653	-24304.646682739258	45	0.1076923076923077	0.15555555555555556	0.016129032258064516
YLR260W	-1	-/-	-254.97610092163086	-24659.066555976868	45	0.10606060606060606	0.15555555555555556	0.016407119021134595
YDR189W	-1	-/-	-255.04930996894836	-24904.331156492233	45	0.1044776119402985	0.15555555555555556	0.01668520578420467
YDL225W	-1	-/-	-255.05554676055908	-24434.85165810585	45	0.10294117647058823	0.15555555555555556	0.01696329254727475
YDR027C	-1	-/-	-255.171795129776	-23945.72807407379	45	0.10144927536231885	0.15555555555555556	0.017241379310344827
YFR002W	-1	-/-	-255.32449793815613	-25326.109188318253	45	0.1	0.15555555555555556	0.017519466073414907
YOR070C	0	0/0	-255.53677439689636	-42078.56536728144	180	0.1	0.15555555555555556	0.017519466073414907
YDR145W	-1	-/-	-255.63130807876587	-24158.21654868126	45	0.09859154929577464	0.15555555555555556	0.017797552836484983
YIR006C	-1	-/-	-255.71018862724304	-23999.56757211685	45	0.09722222222222222	0.15555555555555556	0.018075639599555063
YBL037W	0	0/-	-255.91114258766174	-42920.06402668357	180	0.09722222222222222	0.15555555555555556	0.018075639599555063
YDR118W	-1	-/-	-255.92713117599487	-24089.894634485245	45	0.0958904109589041	0.15555555555555556	0.01835372636262514
YPL270W	-1	-/-	-255.99396634101868	-24672.52137708664	45	0.0945945945945946	0.15555555555555556	0.018631813125695215
YKR084C	0	0/-	-256.00145012140274	-41907.859894514084	180	0.0945945945945946	0.15555555555555556	0.018631813125695215
YNL079C	1	+/+	-256.65075182914734	-24548.226058721542	44	0.10666666666666667	0.17777777777777778	0.018631813125695215
YOR329C	-1	-/-	-256.77833580970764	-25288.93600130081	45	0.10526315789473684	0.17777777777777778	0.018909899888765295
YDR168W	-1	-/-	-256.80991530418396	-24266.053968667984	45	0.1038961038961039	0.17777777777777778	0.01918798665183537
YBL056W	-1	-/-	-256.9893023967743	-24371.485204935074	45	0.10256410256410256	0.17777777777777778	0.01946607341490545
YOR219C	0	0/-	-257.00810211896896	-43313.79422056675	180	0.10256410256410256	0.17777777777777778	0.01946607341490545
YNL039W	-1	-/-	-257.15074634552	-24168.919939994812	45	0.10126582278481013	0.17777777777777778	0.019744160177975527
YOR086C	0	0/-	-257.1758054494858	-41924.44281792641	180	0.10126582278481013	0.17777777777777778	0.019744160177975527
YPR021C	-1	-/-	-257.3347568511963	-25164.69229578972	45	0.1	0.17777777777777778	0.020022246941045607
YMR047C	-1	-/-	-257.34177446365356	-24482.782677412033	45	0.09876543209876543	0.17777777777777778	0.020300333704115683
YOR275C	-1	-/-	-257.5070593357086	-24807.757441282272	45	0.0975609756097561	0.17777777777777778	0.020578420467185762
YPL091W	-1	-/-	-257.58608770370483	-25463.65587067604	45	0.0963855421686747	0.17777777777777778	0.02085650723025584
YBR245C	-1	-/-	-257.6629900932312	-24938.24533843994	45	0.09523809523809523	0.17777777777777778	0.021134593993325918
YHR114W	-1	-/-	-257.8009555339813	-25148.658901929855	45	0.09411764705882353	0.17777777777777778	0.021412680756395994
YBR109C	-1	-/-	-257.9886145591736	-24300.359937906265	45	0.09302325581395349	0.17777777777777778	0.021690767519466074
YAL051W	-1	-/-	-258.7332578897476	-25974.15272462368	45	0.09195402298850575	0.17777777777777778	0.02196885428253615
YDL077C	-1	-/-	-258.8252556324005	-25253.07924556732	45	0.09090909090909091	0.17777777777777778	0.02224694104560623
YOR132W	-1	-/-	-258.975182056427	-26055.492510795593	45	0.0898876404494382	0.17777777777777778	0.022525027808676306
YBR103W	-1	-/-	-258.98497319221497	-26112.495772600174	45	0.08888888888888889	0.17777777777777778	0.022803114571746386
YJL176C	-1	-/-	-259.03944540023804	-24255.403445482254	45	0.08791208791208792	0.17777777777777778	0.023081201334816462
YBL091C	0	0/-	-259.07422614097595	-41051.78015309572	180	0.08791208791208792	0.17777777777777778	0.023081201334816462
YNR047W	-1	-/-	-259.1339793205261	-26196.73387527466	45	0.08695652173913043	0.17777777777777778	0.02335928809788654
YEL013W	-1	-/-	-259.1468117237091	-24351.13882136345	45	0.08602150537634409	0.17777777777777778	0.023637374860956618
YOL089C	-1	-/-	-259.18876695632935	-24850.858494997025	45	0.0851063829787234	0.17777777777777778	0.023915461624026697
YDR141C	-1	-/-	-259.29358553886414	-24820.309381961823	45	0.08421052631578947	0.17777777777777778	0.024193548387096774
YBR059C	-1	-/-	-259.3460557460785	-25509.460871219635	45	0.08333333333333333	0.17777777777777778	0.024471635150166853
YKR001C	-1	-/-	-259.3554198741913	-25149.456289052963	45	0.08247422680412371	0.17777777777777778	0.02474972191323693
YBL058W	-1	-/-	-259.5649597644806	-25022.12960600853	45	0.08163265306122448	0.17777777777777778	0.02502780867630701
YCR036W	0	0/0	-259.58155912160873	-43435.57895946503	180	0.08163265306122448	0.17777777777777778	0.02502780867630701
YNL059C	-1	-/-	-259.63204288482666	-24330.922702550888	45	0.08080808080808081	0.17777777777777778	0.025305895439377085
YDR207C	-1	-/-	-259.7856991291046	-23745.148200273514	45	0.08	0.17777777777777778	0.025583982202447165
YCR088W	-1	-/-	-259.8321454524994	-25150.36559176445	45	0.07920792079207921	0.17777777777777778	0.02586206896551724
YKL017C	-1	-/-	-259.8578543663025	-25485.067881822586	45	0.0784313725490196	0.17777777777777778	0.02614015572858732
YIL010W	-1	-/-	-259.8987832069397	-25622.45720911026	45	0.07766990291262135	0.17777777777777778	0.026418242491657397
YJL029C	-1	-/-	-260.0087842941284	-24618.06556415558	45	0.07692307692307693	0.17777777777777778	0.026696329254727477
YOL112W	-1	-/+	-260.0677261352539	-23753.52988910675	45	0.0761904761904762	0.17777777777777778	0.026974416017797553
YDR080W	-1	-/-	-260.18655371665955	-24757.321819067	45	0.07547169811320754	0.17777777777777778	0.027252502780867632
YKL013C	-1	-/-	-260.2200336456299	-25644.52894759178	45	0.07476635514018691	0.17777777777777778	0.02753058954393771
YOR141C	0	0/-	-260.2983523607254	-42827.130468428135	180	0.07476635514018691	0.17777777777777778	0.02753058954393771
YML016C	-1	-/-	-260.3214042186737	-24959.34710907936	45	0.07407407407407407	0.17777777777777778	0.027808676307007785
YCL057W	0	0/0	-260.5194484591484	-43672.49372291565	180	0.07407407407407407	0.17777777777777778	0.027808676307007785
YPR181C	-1	-/-	-260.5449905395508	-24049.630192518234	45	0.07339449541284404	0.17777777777777778	0.028086763070077864
YNL041C	-1	-/-	-260.69457364082336	-25354.645071029663	45	0.07272727272727272	0.17777777777777778	0.02836484983314794
YOL063C	-1	-/-	-260.7480652332306	-25845.709500312805	45	0.07207207207207207	0.17777777777777778	0.02864293659621802
YPR103W	-1	-/-	-260.9695689678192	-25192.81204175949	45	0.07142857142857142	0.17777777777777778	0.028921023359288096
YMR109W	1	+/+	-260.9924101829529	-25091.090418338776	44	0.07964601769911504	0.2	0.028921023359288096
YDR265W	-1	-/-	-261.13090085983276	-24870.959574460983	45	0.07894736842105263	0.2	0.029199110122358176
YGR116W	-1	-/-	-261.1686053276062	-24522.023072719574	45	0.0782608695652174	0.2	0.029477196885428252
YFR010W	0	0/-	-261.3317056298256	-42494.50742214918	180	0.0782608695652174	0.2	0.029477196885428252
YGR193C	-1	-/-	-261.3547203540802	-25476.154703378677	45	0.07758620689655173	0.2	0.029755283648498332
YMR092C	-1	-/-	-261.4915773868561	-26030.672749996185	45	0.07692307692307693	0.2	0.030033370411568408
YDR219C	-1	-/-	-261.49936842918396	-24746.50299501419	45	0.07627118644067797	0.2	0.030311457174638488
YJR091C	-1	-/-	-261.58282351493835	-25910.88571190834	45	0.07563025210084033	0.2	0.030589543937708564
YPL110C	-1	-/-	-261.61583709716797	-28220.108733177185	45	0.075	0.2	0.030867630700778644
YDL224C	-1	-/-	-261.7970962524414	-24876.17903828621	45	0.0743801652892562	0.2	0.03114571746384872
YAL016W	-1	-/-	-261.79802989959717	-25706.659311294556	45	0.07377049180327869	0.2	0.031423804226918796
YDR200C	-1	-/-	-261.8871793746948	-26049.192726373672	45	0.07317073170731707	0.2	0.03170189098998888
YDR229W	0	0/-	-261.8930733203888	-42664.495144963264	180	0.07317073170731707	0.2	0.03170189098998888
YGR100W	0	0/0	-261.9508275985718	-43321.399664878845	180	0.07317073170731707	0.2	0.03170189098998888
YKL121W	0	0/0	-261.98931699991226	-44716.17340886593	180	0.07317073170731707	0.2	0.03170189098998888
YIL002C	-1	-/-	-262.1171054840088	-25381.1792883873	45	0.07258064516129033	0.2	0.031979977753058955
YER080W	0	0/0	-262.56109058856964	-42656.91866147518	180	0.07258064516129033	0.2	0.031979977753058955
YJR005W	0	0/-	-262.58156782388687	-42276.48349517584	180	0.07258064516129033	0.2	0.031979977753058955
YGL133W	-1	-/-	-262.6380479335785	-24644.536757469177	45	0.072	0.2	0.03225806451612903
YOR171C	-1	-/-	-262.68125319480896	-24176.481745004654	45	0.07142857142857142	0.2	0.03253615127919911
YGR271W	0	0/-	-262.761835873127	-42805.513857901096	180	0.07142857142857142	0.2	0.03253615127919911
YHR027C	-1	-/-	-262.9403283596039	-25238.907194375992	45	0.07086614173228346	0.2	0.03281423804226919
YDL019C	1	+/+	-262.95552158355713	-25641.374522209167	44	0.078125	0.2222222222222222	0.03281423804226919
YMR135C	-1	-/-	-262.9650959968567	-26106.362510442734	45	0.07751937984496124	0.2222222222222222	0.03309232480533927
YKR027W	-1	-/-	-262.97238206863403	-25564.410811424255	45	0.07692307692307693	0.2222222222222222	0.03337041156840934
YDR320C-A	-1	-/-	-263.1927251815796	-22341.53516435623	45	0.07633587786259542	0.2222222222222222	0.03364849833147942
YJL081C	-1	-/-	-263.1980781555176	-24108.204835891724	45	0.07575757575757576	0.2222222222222222	0.0339265850945495
YKR031C	1	+/-	-263.27427911758423	-24977.914241075516	44	0.08270676691729323	0.24444444444444444	0.0339265850945495
YDR164C	1	+/+	-263.2785539627075	-25020.83687543869	44	0.08955223880597014	0.26666666666666666	0.0339265850945495
YDR390C	0	0/-	-263.29207491874695	-42856.17624658346	180	0.08955223880597014	0.26666666666666666	0.0339265850945495
YNL265C	0	0/-	-263.3025116324425	-42882.933029294014	180	0.08955223880597014	0.26666666666666666	0.0339265850945495
YKL213C	-1	-/-	-263.3431627750397	-24747.259111642838	45	0.08888888888888889	0.26666666666666666	0.03420467185761958
YOR362C	-1	-/-	-263.35316801071167	-26177.273596048355	45	0.08823529411764706	0.26666666666666666	0.034482758620689655
YBL105C	-1	-/-	-263.3998112678528	-24137.670663833618	45	0.08759124087591241	0.26666666666666666	0.03476084538375973
YMR149W	-1	-/-	-263.5599489212036	-24755.697905302048	45	0.08695652173913043	0.26666666666666666	0.035038932146829814
YBR049C	-1	-/-	-263.6294846534729	-23887.60945916176	45	0.08633093525179857	0.26666666666666666	0.03531701890989989
YKL040C	-1	-/-	-263.75053334236145	-25494.205886363983	45	0.08571428571428572	0.26666666666666666	0.035595105672969966
YLR195C	-1	-/-	-263.8365032672882	-24843.015439510345	45	0.0851063829787234	0.26666666666666666	0.03587319243604004
YNL020C	-1	-/-	-263.84541511535645	-25055.592622995377	45	0.08450704225352113	0.26666666666666666	0.036151279199110126
YPL176C	-1	-/-	-263.8566837310791	-25395.83642244339	45	0.08391608391608392	0.26666666666666666	0.0364293659621802
YLR127C	-1	-/-	-264.01859855651855	-24284.972892284393	45	0.08333333333333333	0.26666666666666666	0.03670745272525028
YMR284W	-1	-/-	-264.0502369403839	-25996.29374051094	45	0.08275862068965517	0.26666666666666666	0.036985539488320354
YOR322C	-1	-/-	-264.0922374725342	-24588.405066013336	45	0.0821917808219178	0.26666666666666666	0.03726362625139043
YDL193W	0	0/-	-264.1568076014519	-42395.98760652542	180	0.0821917808219178	0.26666666666666666	0.03726362625139043
YHR181W	-1	-/-	-264.21100544929504	-24540.217005252838	45	0.08163265306122448	0.26666666666666666	0.037541713014460514
YKR028W	-1	-/-	-264.2652487754822	-24487.2177836895	45	0.08108108108108109	0.26666666666666666	0.03781979977753059
YIR002C	-1	-/-	-264.33199739456177	-25121.832134485245	45	0.08053691275167785	0.26666666666666666	0.038097886540600666
YDL113C	-1	-/-	-264.44770765304565	-27557.9334359169	45	0.08	0.26666666666666666	0.03837597330367074
YKL145W	-1	-/-	-264.4593343734741	-25251.509310007095	45	0.07947019867549669	0.26666666666666666	0.038654060066740825
YKR098C	0	0/-	-264.4614896774292	-43308.6459261179	180	0.07947019867549669	0.26666666666666666	0.038654060066740825
YNL224C	0	0/-	-264.4853728413582	-42923.801445782185	180	0.07947019867549669	0.26666666666666666	0.038654060066740825
YOR259C	-1	-/-	-264.5894434452057	-24399.334406614304	45	0.07894736842105263	0.26666666666666666	0.0389321468298109
YPL007C	-1	-/-	-264.59244441986084	-25239.934684753418	45	0.0784313725490196	0.26666666666666666	0.03921023359288098
YKL117W	-1	-/-	-264.60747718811035	-25446.04928302765	45	0.07792207792207792	0.26666666666666666	0.039488320355951054
YOL027C	-1	-/-	-264.62812185287476	-24140.92427134514	45	0.07741935483870968	0.26666666666666666	0.03976640711902114
YML048W	-1	-/-	-264.62827348709106	-25238.65525341034	45	0.07692307692307693	0.26666666666666666	0.04004449388209121
YPL120W	-1	-/-	-264.6635069847107	-26119.191772460938	45	0.07643312101910828	0.26666666666666666	0.04032258064516129
YOR126C	-1	-/-	-264.7006597518921	-24823.534940958023	45	0.0759493670886076	0.26666666666666666	0.040600667408231365
YJR076C	-1	-/-	-264.73239970207214	-24624.049329519272	45	0.07547169811320754	0.26666666666666666	0.04087875417130145
YMR076C	-1	-/-	-264.7529058456421	-25085.05840563774	45	0.075	0.26666666666666666	0.041156840934371525
YGL013C	-1	-/-	-264.8325889110565	-24455.63730406761	45	0.07453416149068323	0.26666666666666666	0.0414349276974416
YPR019W	-1	-/-	-264.8510391712189	-25322.1961517334	45	0.07407407407407407	0.26666666666666666	0.04171301446051168
YHR135C	-1	-/-	-264.90118741989136	-24281.715971708298	45	0.0736196319018405	0.26666666666666666	0.04199110122358176
YMR237W	-1	-/-	-264.9254126548767	-25067.802991628647	45	0.07317073170731707	0.26666666666666666	0.042269187986651836
YJL041W	-1	-/-	-264.96375250816345	-24912.663833856583	45	0.07272727272727272	0.26666666666666666	0.04254727474972191
YOR008C	-1	-/-	-264.9638466835022	-24433.207719564438	45	0.07228915662650602	0.26666666666666666	0.04282536151279199
YDR294C	-1	-/-	-264.9676733016968	-24980.215774536133	45	0.0718562874251497	0.26666666666666666	0.04310344827586207
YBL017C	-1	-/-	-264.97731018066406	-24837.680835723877	45	0.07142857142857142	0.26666666666666666	0.04338153503893215
YLR085C	-1	-/-	-265.1471219062805	-25421.04531931877	45	0.07100591715976332	0.26666666666666666	0.043659621802002224
YDR251W	-1	-/-	-265.35638403892517	-24494.521681785583	45	0.07058823529411765	0.26666666666666666	0.0439377085650723
YPR032W	1	+/+	-265.4073643684387	-25333.34160757065	44	0.07602339181286549	0.28888888888888886	0.0439377085650723
YER155C	-1	-/-	-265.4535732269287	-24834.951043605804	45	0.0755813953488372	0.28888888888888886	0.044215795328142384
YLR371W	-1	-/-	-265.6572268009186	-25022.754681110382	45	0.07514450867052024	0.28888888888888886	0.04449388209121246
YDL089W	0	0/-	-265.8453246951103	-43558.2520455122	180	0.07514450867052024	0.28888888888888886	0.04449388209121246
YAL043C	-1	-/-	-265.88613200187683	-25411.276119470596	45	0.07471264367816093	0.28888888888888886	0.044771968854282536
YOL062C	0	0/-	-265.90518110990524	-42445.28183096647	180	0.07471264367816093	0.28888888888888886	0.044771968854282536
YJL073W	-1	-/-	-266.00583839416504	-24761.577221632004	45	0.07428571428571429	0.28888888888888886	0.04505005561735261
YOR280C	0	0/0	-266.0576424598694	-41948.01113063097	180	0.07428571428571429	0.28888888888888886	0.04505005561735261
YFR004W	-1	-/-	-266.1332857608795	-25854.72557449341	45	0.07386363636363637	0.28888888888888886	0.045328142380422695
YGR178C	-1	-/-	-266.18290305137634	-24661.500413894653	45	0.07344632768361582	0.28888888888888886	0.04560622914349277
YNL071W	-1	-/-	-266.23291301727295	-24402.472495555878	45	0.07303370786516854	0.28888888888888886	0.04588431590656285
YLR229C	1	+/+	-266.23468589782715	-24702.62239909172	44	0.0782122905027933	0.3111111111111111	0.04588431590656285
YHR155W	0	0/-	-266.33437675237656	-42299.0702021718	180	0.0782122905027933	0.3111111111111111	0.04588431590656285
YCR094W	-1	-/-	-266.4405837059021	-25775.03139424324	45	0.07777777777777778	0.3111111111111111	0.046162402669632924
YOL004W	-1	-/-	-266.5160355567932	-23967.64565205574	45	0.07734806629834254	0.3111111111111111	0.046440489432703
YGL004C	-1	-/-	-266.7981185913086	-24849.54104948044	45	0.07692307692307693	0.3111111111111111	0.04671857619577308
YDR376W	-1	-/-	-266.8975067138672	-25570.33057832718	45	0.07650273224043716	0.3111111111111111	0.04699666295884316
YDL103C	0	0/-	-267.0085496902466	-43309.281818926334	180	0.07650273224043716	0.3111111111111111	0.04699666295884316
YBL007C	-1	-/-	-267.1162805557251	-24772.97862625122	45	0.07608695652173914	0.3111111111111111	0.047274749721913235
YLR067C	-1	-/-	-267.1324439048767	-24055.07106423378	45	0.07567567567567568	0.3111111111111111	0.04755283648498331
YLR314C	-1	-/-	-267.13893461227417	-24053.954387903214	45	0.07526881720430108	0.3111111111111111	0.047830923248053395
YHR073W	1	+/+	-267.2078094482422	-24732.311796188354	44	0.08021390374331551	0.3333333333333333	0.047830923248053395
YLR389C	0	0/-	-267.3343504667282	-42508.65558862686	180	0.08021390374331551	0.3333333333333333	0.047830923248053395
YGL190C	-1	-/-	-267.3975749015808	-23676.73425745964	45	0.0797872340425532	0.3333333333333333	0.04810901001112347
YBR276C	-1	-/-	-267.4954240322113	-25366.747252464294	45	0.07936507936507936	0.3333333333333333	0.04838709677419355
YDL091C	0	0/-	-267.5498514175415	-46184.943186342716	180	0.07936507936507936	0.3333333333333333	0.04838709677419355
YIL044C	-1	-/-	-267.64582800865173	-25644.462884664536	45	0.07894736842105263	0.3333333333333333	0.04866518353726362
YJL004C	-1	-/-	-267.71672439575195	-24780.231159210205	45	0.07853403141361257	0.3333333333333333	0.048943270300333706
YGL054C	-1	-/-	-267.7425379753113	-24304.747527122498	45	0.078125	0.3333333333333333	0.04922135706340378
YGR046W	-1	-/-	-267.7700901031494	-25659.952754497528	45	0.07772020725388601	0.3333333333333333	0.04949944382647386
YNL161W	-1	-/-	-267.80889105796814	-25784.153866291046	45	0.07731958762886598	0.3333333333333333	0.049777530589543935
YER123W	-1	-/-	-267.81118869781494	-24427.107296943665	45	0.07692307692307693	0.3333333333333333	0.05005561735261402
YML013W	-1	-/-	-267.8532865047455	-25481.364184856415	45	0.07653061224489796	0.3333333333333333	0.050333704115684094
YNL106C	-1	-/-	-267.90025758743286	-24786.14432144165	45	0.07614213197969544	0.3333333333333333	0.05061179087875417
YGL151W	-1	-/-	-267.975962638855	-25574.942152023315	45	0.07575757575757576	0.3333333333333333	0.05088987764182425
YDR057W	-1	-/-	-268.018914937973	-25647.217408657074	45	0.07537688442211055	0.3333333333333333	0.05116796440489433
YER051W	-1	-/-	-268.1507556438446	-24443.400670528412	45	0.075	0.3333333333333333	0.051446051167964406
YPR173C	-1	-/-	-268.2190318107605	-24211.73277926445	45	0.07462686567164178	0.3333333333333333	0.05172413793103448
YML110C	-1	-/-	-268.2360694408417	-25587.2570707798	45	0.07425742574257425	0.3333333333333333	0.05200222469410456
YDL106C	-1	-/-	-268.2573208808899	-25718.615496873856	45	0.07389162561576355	0.3333333333333333	0.05228031145717464
YKL101W	-1	-/-	-268.2935848236084	-24509.72956442833	45	0.07352941176470588	0.3333333333333333	0.05255839822024472
YJR126C	-1	-/-	-268.35932302474976	-26152.23331642151	45	0.07317073170731707	0.3333333333333333	0.052836484983314794
YDR458C	0	0/0	-268.4998571872711	-41718.99289429188	180	0.07317073170731707	0.3333333333333333	0.052836484983314794
YGR170W	-1	-/-	-268.51364755630493	-25105.16060781479	45	0.07281553398058252	0.3333333333333333	0.05311457174638487
YHL002W	-1	-/-	-268.57991075515747	-25624.62469148636	45	0.07246376811594203	0.3333333333333333	0.05339265850945495
YOR336W	0	0/-	-268.58731323480606	-44366.768572449684	180	0.07246376811594203	0.3333333333333333	0.05339265850945495
YIL129C	-1	-/-	-268.63202571868896	-25969.101204156876	45	0.07211538461538461	0.3333333333333333	0.05367074527252503
YPL045W	-1	-/-	-268.6513092517853	-25833.76980495453	45	0.07177033492822966	0.3333333333333333	0.053948832035595105
YNR031C	-1	-/-	-268.69479990005493	-24521.757940530777	45	0.07142857142857142	0.3333333333333333	0.05422691879866518
YJL154C	-1	-/-	-268.7514371871948	-25450.112238168716	45	0.07109004739336493	0.3333333333333333	0.054505005561735265
YLR201C	-1	-/0	-268.7745370864868	-26178.72992515564	45	0.07075471698113207	0.3333333333333333	0.05478309232480534
YBR097W	-1	-/-	-268.8700475692749	-25314.537673473358	45	0.07042253521126761	0.3333333333333333	0.05506117908787542
YDL035C	-1	-/-	-268.9828119277954	-25410.622218847275	45	0.07009345794392523	0.3333333333333333	0.05533926585094549
YNL307C	-1	-/-	-269.04371213912964	-24612.556994199753	45	0.06976744186046512	0.3333333333333333	0.05561735261401557
YLR436C	0	0/-	-269.15262776613235	-42549.178120970726	180	0.06976744186046512	0.3333333333333333	0.05561735261401557
YDR457W	-1	-/-	-269.24799823760986	-24050.241811037064	45	0.06944444444444445	0.3333333333333333	0.05589543937708565
YJL123C	0	0/0	-269.27347004413605	-41547.374796032906	180	0.06944444444444445	0.3333333333333333	0.05589543937708565
YGL208W	-1	-/-	-269.27348828315735	-27311.583797454834	45	0.06912442396313365	0.3333333333333333	0.05617352614015573
YOR080W	-1	-/-	-269.2813196182251	-26146.97311258316	45	0.06880733944954129	0.3333333333333333	0.056451612903225805
YKL020C	-1	-/-	-269.33625769615173	-24871.84498333931	45	0.0684931506849315	0.3333333333333333	0.05672969966629588
YGL020C	-1	-/-	-269.3941066265106	-26436.044793128967	45	0.06818181818181818	0.3333333333333333	0.057007786429365964
YFR014C	-1	-/-	-269.3948006629944	-26836.27893257141	45	0.06787330316742081	0.3333333333333333	0.05728587319243604
YDR407C	-1	-/-	-269.4363601207733	-25584.173392534256	45	0.06756756756756757	0.3333333333333333	0.05756395995550612
YML038C	-1	-/-	-269.59330224990845	-24858.055008649826	45	0.06726457399103139	0.3333333333333333	0.05784204671857619
YPR129W	0	0/-	-269.673664689064	-42083.31652247906	180	0.06726457399103139	0.3333333333333333	0.05784204671857619
YKL046C	-1	-/-	-269.69722270965576	-24824.27329683304	45	0.06696428571428571	0.3333333333333333	0.058120133481646276
YKL025C	-1	-/-	-269.89932656288147	-24640.09507203102	45	0.06666666666666667	0.3333333333333333	0.05839822024471635
YFL007W	0	0/-	-269.9237058162689	-43370.078139066696	180	0.06666666666666667	0.3333333333333333	0.05839822024471635
YKL080W	-1	-/-	-269.9814467430115	-25634.542368650436	45	0.06637168141592921	0.3333333333333333	0.05867630700778643
YDL065C	-1	-/-	-270.111364364624	-24151.72158050537	45	0.06607929515418502	0.3333333333333333	0.058954393770856504
YMR302C	-1	-/-	-270.1442959308624	-26764.623889684677	45	0.06578947368421052	0.3333333333333333	0.05923248053392659
YDR238C	-1	-/-	-270.16147804260254	-25068.65642094612	45	0.06550218340611354	0.3333333333333333	0.059510567296996664
YOR149C	-1	-/-	-270.1853938102722	-24415.390130519867	45	0.06521739130434782	0.3333333333333333	0.05978865406006674
YPR189W	-1	-/-	-270.21200609207153	-25355.22719144821	45	0.06493506493506493	0.3333333333333333	0.060066740823136816
YPL060W	-1	-/-	-270.2138104438782	-27216.963381767273	45	0.06465517241379311	0.3333333333333333	0.0603448275862069
YJR062C	0	0/0	-270.2697462439537	-44022.49083799124	180	0.06465517241379311	0.3333333333333333	0.0603448275862069
YJR086W	-1	-/-	-270.45817947387695	-24961.256197452545	45	0.06437768240343347	0.3333333333333333	0.060622914349276975
YJR044C	-1	-/-	-270.4748921394348	-26130.628072977066	45	0.0641025641025641	0.3333333333333333	0.06090100111234705
YHR186C	-1	-/-	-270.55865955352783	-25582.9774582386	45	0.06382978723404255	0.3333333333333333	0.06117908787541713
YGL025C	-1	-/-	-270.6235001087189	-25121.75282883644	45	0.0635593220338983	0.3333333333333333	0.06145717463848721
YJR006W	-1	-/-	-270.6924126148224	-26119.00666832924	45	0.06329113924050633	0.3333333333333333	0.06173526140155729
YLR330W	-1	-/-	-270.8081901073456	-25582.396296977997	45	0.06302521008403361	0.3333333333333333	0.06201334816462736
YDL195W	-1	-/-	-270.88728380203247	-26030.886587381363	45	0.06276150627615062	0.3333333333333333	0.06229143492769744
YKL010C	0	0/-	-270.8879581093788	-43330.29842990637	180	0.06276150627615062	0.3333333333333333	0.06229143492769744
YBR253W	-1	-/-	-270.9312787055969	-24838.60065460205	45	0.0625	0.3333333333333333	0.06256952169076752
YOR035C	-1	-/-	-270.9429335594177	-27586.756670236588	45	0.06224066390041494	0.3333333333333333	0.06284760845383759
YBR286W	-1	-/0	-270.94452834129333	-26549.75278878212	45	0.06198347107438017	0.3333333333333333	0.06312569521690768
YLR398C	-1	-/-	-270.96773052215576	-26077.119966983795	45	0.06172839506172839	0.3333333333333333	0.06340378197997776
YKL204W	-1	-/-	-270.9874186515808	-25857.390164136887	45	0.06147540983606557	0.3333333333333333	0.06368186874304783
YCR077C	-1	-/-	-271.07975673675537	-24036.434019088745	45	0.061224489795918366	0.3333333333333333	0.06395995550611791
YGL213C	-1	-/-	-271.153254032135	-25295.573442697525	45	0.06097560975609756	0.3333333333333333	0.06423804226918799
YJR033C	-1	-/-	-271.22106313705444	-25870.828493118286	45	0.06072874493927125	0.3333333333333333	0.06451612903225806
YER122C	-1	-/-	-271.2320475578308	-25898.33990597725	45	0.06048387096774194	0.3333333333333333	0.06479421579532814
YCL014W	-1	-/-	-271.39551401138306	-24198.635767698288	45	0.060240963855421686	0.3333333333333333	0.06507230255839822
YIL109C	-1	-/-	-271.4588372707367	-25589.6546189785	45	0.06	0.3333333333333333	0.06535038932146829
YOR067C	-1	-/-	-271.4601540565491	-24948.469575881958	45	0.05976095617529881	0.3333333333333333	0.06562847608453838
YBR125C	0	0/-	-271.4715411067009	-42917.30406534672	180	0.05976095617529881	0.3333333333333333	0.06562847608453838
YBR272C	-1	-/-	-271.4816184043884	-25325.4658100605	45	0.05952380952380952	0.3333333333333333	0.06590656284760846
YOR037W	-1	-/-	-271.489360332489	-25819.030269145966	45	0.05928853754940711	0.3333333333333333	0.06618464961067853
YOR099W	-1	-/-	-271.50671195983887	-24706.63549542427	45	0.05905511811023622	0.3333333333333333	0.06646273637374861
YNL257C	-1	-/-	-271.5385813713074	-25264.072576522827	45	0.058823529411764705	0.3333333333333333	0.06674082313681869
YLR440C	0	0/-	-271.5460212826729	-42895.591770768166	180	0.058823529411764705	0.3333333333333333	0.06674082313681869
YGL067W	-1	-/-	-271.67538118362427	-24957.83152270317	45	0.05859375	0.3333333333333333	0.06701890989988876
YDR137W	-1	-/-	-271.6918091773987	-26465.092153549194	45	0.058365758754863814	0.3333333333333333	0.06729699666295884
YPL100W	-1	-/-	-271.7252035140991	-25377.95462322235	45	0.05813953488372093	0.3333333333333333	0.06757508342602891
YOR138C	0	0/-	-271.74572801589966	-43327.54948282242	180	0.05813953488372093	0.3333333333333333	0.06757508342602891
YOR208W	-1	-/-	-271.7830367088318	-26918.86872601509	45	0.05791505791505792	0.3333333333333333	0.067853170189099
YKL140W	-1	-/-	-271.78890442848206	-26649.470898628235	45	0.057692307692307696	0.3333333333333333	0.06813125695216908
YFL038C	-1	-/-	-271.840781211853	-24136.969506263733	45	0.05747126436781609	0.3333333333333333	0.06840934371523916
YMR041C	-1	-/0	-271.9122579097748	-27690.74681329727	45	0.05725190839694656	0.3333333333333333	0.06868743047830923
YML004C	-1	-/-	-271.9843864440918	-28308.86550974846	45	0.057034220532319393	0.3333333333333333	0.06896551724137931
YHR043C	-1	-/0	-271.98498368263245	-25767.36955332756	45	0.056818181818181816	0.3333333333333333	0.06924360400444939
YNL051W	-1	-/-	-272.0097393989563	-24996.05810070038	45	0.05660377358490566	0.3333333333333333	0.06952169076751946
YDR371W	0	0/-	-272.0112457871437	-43244.5851072669	180	0.05660377358490566	0.3333333333333333	0.06952169076751946
YDR452W	0	0/0	-272.0257114171982	-43505.50145715475	180	0.05660377358490566	0.3333333333333333	0.06952169076751946
YCL028W	0	0/0	-272.06315809488297	-42284.272764742374	180	0.05660377358490566	0.3333333333333333	0.06952169076751946
YCR009C	-1	-/-	-272.10169076919556	-26271.234996318817	45	0.05639097744360902	0.3333333333333333	0.06979977753058954
YHL034C	-1	-/0	-272.1457076072693	-25356.94960808754	45	0.056179775280898875	0.3333333333333333	0.07007786429365963
YGR241C	-1	-/-	-272.24151515960693	-24653.346707820892	45	0.055970149253731345	0.3333333333333333	0.0703559510567297
YBR112C	-1	-/-	-272.3166446685791	-24841.780017614365	45	0.055762081784386616	0.3333333333333333	0.07063403781979978
YOL018C	0	0/-	-272.3565910458565	-43348.94629889727	180	0.055762081784386616	0.3333333333333333	0.07063403781979978
YIL075C	-1	-/-	-272.395117521286	-26941.06285095215	45	0.05555555555555555	0.3333333333333333	0.07091212458286986
YKL129C	1	+/+	-272.54339361190796	-26809.570969820023	44	0.05904059040590406	0.35555555555555557	0.07091212458286986
YJL074C	-1	-/-	-272.5888578891754	-26323.34587931633	45	0.058823529411764705	0.35555555555555557	0.07119021134593993
YNR035C	-1	-/-	-272.6271767616272	-25719.318253993988	45	0.05860805860805861	0.35555555555555557	0.07146829810901001
YFR024C-A	-1	-/-	-272.6539933681488	-26926.955768823624	45	0.058394160583941604	0.35555555555555557	0.07174638487208009
YLR206W	-1	-/-	-272.7311062812805	-26388.265562057495	45	0.05818181818181818	0.35555555555555557	0.07202447163515016
YIL030C	-1	-/-	-272.85646295547485	-25301.78178548813	45	0.057971014492753624	0.35555555555555557	0.07230255839822025
YDR068W	0	0/0	-272.90324556827545	-41080.275274932384	180	0.057971014492753624	0.35555555555555557	0.07230255839822025
YOR087W	-1	-/-	-272.9381618499756	-25523.855640888214	45	0.05776173285198556	0.35555555555555557	0.07258064516129033
YGL048C	-1	-/-	-272.994206905365	-26093.967730402946	45	0.05755395683453238	0.35555555555555557	0.0728587319243604
YNL047C	-1	-/-	-272.99552488327026	-25361.67778158188	45	0.05734767025089606	0.35555555555555557	0.07313681868743048
YPL001W	-1	-/-	-273.0037341117859	-25638.686585187912	45	0.05714285714285714	0.35555555555555557	0.07341490545050056
YOR014W	-1	-/-	-273.00888442993164	-25220.440433502197	45	0.05693950177935943	0.35555555555555557	0.07369299221357063
YDL142C	-1	-/-	-273.04544734954834	-26568.284257650375	45	0.05673758865248227	0.35555555555555557	0.07397107897664071
YGL161C	0	0/0	-273.1047965288162	-44304.992655694485	180	0.05673758865248227	0.35555555555555557	0.07397107897664071
YJL047C	-1	-/-	-273.1175925731659	-26731.159695863724	45	0.05653710247349823	0.35555555555555557	0.07424916573971078
YDR372C	-1	-/-	-273.16297221183777	-26191.665720701218	45	0.056338028169014086	0.35555555555555557	0.07452725250278086
YOR109W	-1	-/-	-273.1630644798279	-24727.708119392395	45	0.056140350877192984	0.35555555555555557	0.07480533926585095
YMR068W	-1	-/-	-273.28883934020996	-26428.401478528976	45	0.055944055944055944	0.35555555555555557	0.07508342602892103
YHL023C	0	0/-	-273.3163996934891	-42871.8138974309	180	0.055944055944055944	0.35555555555555557	0.07508342602892103
YAL002W	-1	-/-	-273.3559913635254	-25637.032355308533	45	0.05574912891986063	0.35555555555555557	0.0753615127919911
YKR064W	0	0/-	-273.37486416101456	-44053.514731407166	180	0.05574912891986063	0.35555555555555557	0.0753615127919911
YGR070W	-1	-/-	-273.4671428203583	-27389.12214255333	45	0.05555555555555555	0.35555555555555557	0.07563959955506118
YJL002C	-1	-/-	-273.5286605358124	-26479.030467748642	45	0.05536332179930796	0.35555555555555557	0.07591768631813126
YLR309C	-1	-/-	-273.538765668869	-26009.272336006165	45	0.05517241379310345	0.35555555555555557	0.07619577308120133
YDR301W	-1	-/-	-273.6404790878296	-25211.486956119537	45	0.054982817869415807	0.35555555555555557	0.07647385984427141
YHR028C	0	0/-	-273.66539293527603	-45284.65824389458	180	0.054982817869415807	0.35555555555555557	0.07647385984427141
YPL206C	-1	-/-	-273.6685643196106	-26891.002205848694	45	0.0547945205479452	0.35555555555555557	0.07675194660734148
YMR192W	1	+/+	-273.6963756084442	-26001.57892727852	44	0.05802047781569966	0.37777777777777777	0.07675194660734148
YER021W	-1	-/-	-273.71882581710815	-26310.900108098984	45	0.05782312925170068	0.37777777777777777	0.07703003337041157
YBL041W	-1	-/-	-273.7471113204956	-26231.182995080948	45	0.0576271186440678	0.37777777777777777	0.07730812013348165
YMR197C	-1	-/-	-273.7513782978058	-27455.711726665497	45	0.057432432432432436	0.37777777777777777	0.07758620689655173
YLR135W	-1	-/-	-273.7601890563965	-26397.105788707733	45	0.05723905723905724	0.37777777777777777	0.0778642936596218
YKL210W	0	0/-	-273.793209195137	-43811.78019320965	180	0.05723905723905724	0.37777777777777777	0.0778642936596218
YLR097C	-1	-/-	-273.8148283958435	-27598.98677945137	45	0.05704697986577181	0.37777777777777777	0.07814238042269188
YOR104W	0	0/0	-273.81924307346344	-43598.3380369544	180	0.05704697986577181	0.37777777777777777	0.07814238042269188
YMR077C	-1	-/-	-273.83628940582275	-25414.74312019348	45	0.056856187290969896	0.37777777777777777	0.07842046718576196
YJL085W	1	+/+	-273.83751034736633	-26504.28803896904	44	0.06	0.4	0.07842046718576196
YLR240W	-1	-/-	-273.8603267669678	-26779.419767856598	45	0.059800664451827246	0.4	0.07869855394883203
YFL009W	-1	-/-	-273.9027166366577	-25590.637808799744	45	0.059602649006622516	0.4	0.07897664071190211
YBR107C	-1	-/-	-273.9138035774231	-25061.054273366928	45	0.0594059405940594	0.4	0.0792547274749722
YFR029W	-1	-/-	-273.93934059143066	-26646.92539024353	45	0.05921052631578947	0.4	0.07953281423804227
YLR248W	-1	-/-	-273.9651732444763	-26491.16953587532	45	0.05901639344262295	0.4	0.07981090100111235
YFR041C	-1	-/-	-274.0108952522278	-25992.342921972275	45	0.058823529411764705	0.4	0.08008898776418243
YDR436W	-1	-/-	-274.03258752822876	-27370.258630990982	45	0.05863192182410423	0.4	0.0803670745272525
YIR001C	0	0/0	-274.10176849365234	-42775.93994408846	180	0.05863192182410423	0.4	0.0803670745272525
YNL103W	-1	-/-	-274.1159734725952	-24957.89292192459	45	0.05844155844155844	0.4	0.08064516129032258
YOL044W	-1	-/-	-274.1493253707886	-26555.242186784744	45	0.05825242718446602	0.4	0.08092324805339265
YPL070W	0	0/-	-274.16164326667786	-45395.82750213146	180	0.05825242718446602	0.4	0.08092324805339265
YGR252W	-1	-/-	-274.23762130737305	-24546.866540431976	45	0.05806451612903226	0.4	0.08120133481646273
YCL032W	-1	-/-	-274.24945282936096	-26345.525480747223	45	0.05787781350482315	0.4	0.08147942157953282
YGL207W	-1	-/-	-274.30854201316833	-25363.31281685829	45	0.057692307692307696	0.4	0.0817575083426029
YOL145C	-1	-/-	-274.3177423477173	-24694.388085842133	45	0.05750798722044728	0.4	0.08203559510567297
YOL070C	0	0/-	-274.3682631254196	-42961.93092495203	180	0.05750798722044728	0.4	0.08203559510567297
YIL105C	-1	-/-	-274.39243745803833	-25761.88617706299	45	0.05732484076433121	0.4	0.08231368186874305
YIL112W	-1	-/-	-274.42583417892456	-25747.582593917847	45	0.05714285714285714	0.4	0.08259176863181313
YGL093W	-1	-/-	-274.51539874076843	-27942.329543590546	45	0.056962025316455694	0.4	0.0828698553948832
YOR165W	0	0/-	-274.53131544589996	-42673.48982703686	180	0.056962025316455694	0.4	0.0828698553948832
YHR108W	-1	-/-	-274.5371344089508	-25365.426028251648	45	0.056782334384858045	0.4	0.08314794215795328
YDR051C	0	0/-	-274.57389545440674	-42562.179776489735	180	0.056782334384858045	0.4	0.08314794215795328
YDL029W	-1	-/-	-274.5769820213318	-26352.536778450012	45	0.05660377358490566	0.4	0.08342602892102335
YLR088W	-1	-/-	-274.6195249557495	-25226.051342010498	45	0.05642633228840126	0.4	0.08370411568409343
YLL031C	-1	-/-	-274.64189195632935	-25591.047094345093	45	0.05625	0.4	0.08398220244716352
YKL034W	-1	-/-	-274.64474725723267	-26433.20213699341	45	0.056074766355140186	0.4	0.0842602892102336
YDL161W	-1	-/-	-274.67741084098816	-25254.266244888306	45	0.055900621118012424	0.4	0.08453837597330367
YGL178W	-1	-/-	-274.68970370292664	-25006.67476415634	45	0.05572755417956656	0.4	0.08481646273637375
YIL036W	-1	-/-	-274.70431447029114	-25494.68065237999	45	0.05555555555555555	0.4	0.08509454949944383
YLR369W	-1	-/-	-274.75090742111206	-25348.460599184036	45	0.055384615384615386	0.4	0.0853726362625139
YGR040W	-1	-/-	-274.76932191848755	-24767.184928655624	45	0.05521472392638037	0.4	0.08565072302558398
YCR039C	-1	-/-	-274.798303604126	-24988.033445835114	45	0.05504587155963303	0.4	0.08592880978865405
YER059W	0	0/-	-274.8481315970421	-43910.89553397894	180	0.05504587155963303	0.4	0.08592880978865405
YHR111W	-1	-/-	-274.8605489730835	-25655.727221250534	45	0.054878048780487805	0.4	0.08620689655172414
YJL204C	-1	-/+	-274.9234404563904	-26168.065584659576	45	0.0547112462006079	0.4	0.08648498331479422
YOR363C	-1	-/-	-274.9300892353058	-26607.121026992798	45	0.05454545454545454	0.4	0.0867630700778643
YBR111C	0	0/-	-275.01743465662	-44049.61985236406	180	0.05454545454545454	0.4	0.0867630700778643
YNL032W	-1	-/-	-275.03583908081055	-24440.488367319107	45	0.054380664652567974	0.4	0.08704115684093437
YGL095C	-1	-/-	-275.08254528045654	-26131.339218378067	45	0.05421686746987952	0.4	0.08731924360400445
YGL164C	0	0/0	-275.08288395404816	-43699.82003372908	180	0.05421686746987952	0.4	0.08731924360400445
YPL065W	-1	-/-	-275.0844440460205	-24738.384208917618	45	0.05405405405405406	0.4	0.08759733036707452
YOR038C	-1	-/-	-275.0850462913513	-25823.32949757576	45	0.05389221556886228	0.4	0.0878754171301446
YPR008W	-1	-/-	-275.11390256881714	-26003.591852903366	45	0.05373134328358209	0.4	0.08815350389321468
YKR055W	-1	-/-	-275.1610269546509	-26071.786742687225	45	0.05357142857142857	0.4	0.08843159065628477
YFR003C	-1	-/-	-275.1746735572815	-28289.925620555878	45	0.05341246290801187	0.4	0.08870967741935484
YOR057W	-1	-/0	-275.1997866630554	-24616.21470975876	45	0.05325443786982249	0.4	0.08898776418242492
YDR421W	-1	-/-	-275.25166749954224	-26276.60663127899	45	0.05309734513274336	0.4	0.089265850945495
YJR125C	-1	-/-	-275.2798500061035	-25178.62224173546	45	0.052941176470588235	0.4	0.08954393770856507
YLR351C	0	0/0	-275.40111088752747	-42906.71011823416	180	0.052941176470588235	0.4	0.08954393770856507
YNL138W	-1	-/-	-275.4585053920746	-25635.768488407135	45	0.05278592375366569	0.4	0.08982202447163515
YDR142C	-1	-/-	-275.49504041671753	-26234.177472114563	45	0.05263157894736842	0.4	0.09010011123470522
YOR115C	-1	-/-	-275.531943321228	-24777.784944057465	45	0.052478134110787174	0.4	0.0903781979977753
YLR423C	-1	-/-	-275.5386109352112	-26690.017325162888	45	0.05232558139534884	0.4	0.09065628476084539
YDL045C	-1	-/-	-275.5407643318176	-26363.070234060287	45	0.05217391304347826	0.4	0.09093437152391547
YKL007W	-1	-/-	-275.5482316017151	-25595.35823392868	45	0.05202312138728324	0.4	0.09121245828698554
YER048C	0	0/-	-275.55136585235596	-43316.74706542492	180	0.05202312138728324	0.4	0.09121245828698554
YNL253W	-1	-/-	-275.5888934135437	-25483.142983675003	45	0.05187319884726225	0.4	0.09149054505005562
YDL007W	-1	-/-	-275.5919437408447	-26230.004893541336	45	0.05172413793103448	0.4	0.0917686318131257
YKL073W	-1	-/-	-275.6381502151489	-26164.81651043892	45	0.05157593123209169	0.4	0.09204671857619577
YGL110C	0	0/-	-275.64527374505997	-43363.12624144554	180	0.05157593123209169	0.4	0.09204671857619577
YDR192C	-1	-/-	-275.6741666793823	-24800.222578525543	45	0.05142857142857143	0.4	0.09232480533926585
YPL140C	-1	-/-	-275.7046961784363	-26245.552173376083	45	0.05128205128205128	0.4	0.09260289210233592
YCL052C	-1	-/-	-275.8146996498108	-26086.136451244354	45	0.05113636363636364	0.4	0.092880978865406
YGR099W	-1	-/-	-275.87513875961304	-25697.04328274727	45	0.05099150141643059	0.4	0.09315906562847609
YLR418C	-1	-/-	-275.8820867538452	-25424.479197978973	45	0.05084745762711865	0.4	0.09343715239154617
YNL325C	-1	-/-	-275.9191737174988	-26576.172501325607	45	0.05070422535211268	0.4	0.09371523915461624
YCR093W	-1	-/-	-275.93842697143555	-24472.23247742653	45	0.05056179775280899	0.4	0.09399332591768632
YDR169C	0	0/-	-276.04996877908707	-44049.06248015165	180	0.05056179775280899	0.4	0.09399332591768632
YMR276W	-1	-/-	-276.110586643219	-25809.713390111923	45	0.05042016806722689	0.4	0.0942714126807564
YKR021W	0	0/-	-276.1206753849983	-43407.19167727232	180	0.05042016806722689	0.4	0.0942714126807564
YBR052C	0	0/0	-276.19234561920166	-45348.81402075291	180	0.05042016806722689	0.4	0.0942714126807564
YML057W	-1	-/-	-276.19468927383423	-26859.244817256927	45	0.05027932960893855	0.4	0.09454949944382647
YDR081C	-1	-/-	-276.34566831588745	-26307.74133682251	45	0.05013927576601671	0.4	0.09482758620689655
YKR014C	-1	-/-	-276.37463426589966	-27572.579894065857	45	0.05	0.4	0.09510567296996662
YOR163W	0	0/-	-276.39468628168106	-43920.57323747873	180	0.05	0.4	0.09510567296996662
YIL048W	-1	-/-	-276.405216217041	-25602.110471248627	45	0.04986149584487535	0.4	0.09538375973303671
YNR007C	-1	-/-	-276.4399530887604	-27941.473353862762	45	0.049723756906077346	0.4	0.09566184649610679
YHR115C	-1	-/-	-276.4509496688843	-25394.542986154556	45	0.049586776859504134	0.4	0.09593993325917687
YJL165C	-1	-/-	-276.4895052909851	-25227.960349798203	45	0.04945054945054945	0.4	0.09621802002224694
YOR197W	0	0/-	-276.5074651837349	-43279.644063293934	180	0.04945054945054945	0.4	0.09621802002224694
YLL040C	-1	-/-	-276.5079083442688	-26593.279941558838	45	0.049315068493150684	0.4	0.09649610678531702
YLR417W	-1	-/-	-276.5357184410095	-24745.701471567154	45	0.04918032786885246	0.4	0.0967741935483871
YPL074W	0	0/0	-276.5417291522026	-43431.743257761	180	0.04918032786885246	0.4	0.0967741935483871
YLR188W	0	0/-	-276.5442940592766	-43435.72543090582	180	0.04918032786885246	0.4	0.0967741935483871
YNL199C	-1	-/-	-276.5520339012146	-25769.175763368607	45	0.04904632152588556	0.4	0.09705228031145717
YDR289C	-1	-/-	-276.57304191589355	-25761.768978595734	45	0.04891304347826087	0.4	0.09733036707452725
YPL023C	0	0/0	-276.62132799625397	-42605.40278160572	180	0.04891304347826087	0.4	0.09733036707452725
YDR170C	-1	-/-	-276.627637386322	-24503.278768777847	45	0.04878048780487805	0.4	0.09760845383759734
YJL128C	-1	-/-	-276.67430448532104	-25770.059005975723	45	0.04864864864864865	0.4	0.09788654060066741
YNL233W	-1	-/-	-276.7137837409973	-27499.638216018677	45	0.04851752021563342	0.4	0.09816462736373749
YDR335W	-1	-/-	-276.7138862609863	-26357.625972270966	45	0.04838709677419355	0.4	0.09844271412680757
YEL002C	-1	-/-	-276.861918926239	-25077.062343120575	45	0.04825737265415549	0.4	0.09872080088987764
YLL050C	-1	-/-	-276.9070792198181	-24915.47718644142	45	0.0481283422459893	0.4	0.09899888765294772
YGL038C	-1	-/-	-276.91911268234253	-25541.78293776512	45	0.048	0.4	0.0992769744160178
YJR089W	-1	-/-	-277.01344299316406	-25811.108582496643	45	0.047872340425531915	0.4	0.09955506117908787
YDR100W	0	0/0	-277.01368618011475	-43998.08691185713	180	0.047872340425531915	0.4	0.09955506117908787
YDR093W	-1	-/-	-277.0217299461365	-25441.74044895172	45	0.04774535809018567	0.4	0.09983314794215796
YML029W	-1	-/-	-277.03296089172363	-25973.62426662445	45	0.047619047619047616	0.4	0.10011123470522804
YFL004W	-1	-/-	-277.1058487892151	-26048.337901353836	45	0.047493403693931395	0.4	0.10038932146829811
YER100W	-1	-/-	-277.1423316001892	-26427.52338695526	45	0.04736842105263158	0.4	0.10066740823136819
YKR035W-A	-1	-/-	-277.1905584335327	-24492.90656685829	45	0.047244094488188976	0.4	0.10094549499443826
YOL148C	-1	-/-	-277.1970875263214	-25345.363147735596	45	0.04712041884816754	0.4	0.10122358175750834
YMR028W	0	0/-	-277.2462249994278	-43170.091165483	180	0.04712041884816754	0.4	0.10122358175750834
YGL219C	-1	-/-	-277.2772648334503	-26383.921761751175	45	0.04699738903394256	0.4	0.10150166852057842
YDR129C	-1	-/-	-277.3225693702698	-26149.161328315735	45	0.046875	0.4	0.1017797552836485
YBR236C	-1	-/-	-277.36453580856323	-26143.503995656967	45	0.046753246753246755	0.4	0.10205784204671857
YMR030W	-1	-/-	-277.4014768600464	-26213.534303188324	45	0.046632124352331605	0.4	0.10233592880978866
YOL065C	1	+/-	-277.40270376205444	-27725.00293111801	44	0.04909560723514212	0.4222222222222222	0.10233592880978866
YDR181C	-1	-/-	-277.4142208099365	-26110.546610355377	45	0.04896907216494845	0.4222222222222222	0.10261401557285874
YBL051C	-1	-/-	-277.45082092285156	-25643.70401573181	45	0.04884318766066838	0.4222222222222222	0.10289210233592881
YOR112W	-1	-/-	-277.4734716415405	-24935.516022205353	45	0.04871794871794872	0.4222222222222222	0.10317018909899889
YDR328C	-1	-/-	-277.54054260253906	-24761.80841565132	45	0.04859335038363171	0.4222222222222222	0.10344827586206896
YBR086C	-1	-/-	-277.5855538845062	-25583.34324645996	45	0.04846938775510204	0.4222222222222222	0.10372636262513904
YNL323W	-1	-/-	-277.6969861984253	-24001.02427840233	45	0.04834605597964377	0.4222222222222222	0.10400444938820912
YFR042W	0	0/-	-277.7271696925163	-43809.87931126356	180	0.04834605597964377	0.4222222222222222	0.10400444938820912
YAL031C	-1	-/-	-277.7372159957886	-26141.275363445282	45	0.048223350253807105	0.4222222222222222	0.10428253615127919
YDR456W	-1	-/-	-277.76772236824036	-25685.190056800842	45	0.04810126582278481	0.4222222222222222	0.10456062291434928
YBR273C	-1	-/-	-277.779390335083	-26395.45603942871	45	0.047979797979797977	0.4222222222222222	0.10483870967741936
YLR102C	-1	-/-	-277.8170967102051	-26252.473283290863	45	0.04785894206549118	0.4222222222222222	0.10511679644048944
YDR067C	0	0/-	-277.8399253487587	-43535.67235660553	180	0.04785894206549118	0.4222222222222222	0.10511679644048944
YNL189W	0	0/-	-277.85336273908615	-43799.90416401625	180	0.04785894206549118	0.4222222222222222	0.10511679644048944
YBR058C	-1	-/-	-277.88834857940674	-25469.876492261887	45	0.04773869346733668	0.4222222222222222	0.10539488320355951
YKL190W	-1	-/-	-277.91492652893066	-24098.73031926155	45	0.047619047619047616	0.4222222222222222	0.10567296996662959
YNL243W	1	+/+	-277.9201717376709	-26236.89563012123	44	0.05	0.4444444444444444	0.10567296996662959
YOR353C	-1	-/-	-278.000825881958	-26322.82643032074	45	0.04987531172069826	0.4444444444444444	0.10595105672969966
YPR180W	0	0/-	-278.06769210100174	-43587.63347274065	180	0.04987531172069826	0.4444444444444444	0.10595105672969966
YLR273C	0	0/0	-278.0688995718956	-44755.73947817087	180	0.04987531172069826	0.4444444444444444	0.10595105672969966
YPL118W	-1	-/-	-278.1295895576477	-25368.91913151741	45	0.04975124378109453	0.4444444444444444	0.10622914349276974
YGR276C	-1	-/-	-278.133914232254	-25576.182773590088	45	0.04962779156327544	0.4444444444444444	0.10650723025583982
YPR079W	0	0/0	-278.1575736403465	-44162.85140645504	180	0.04962779156327544	0.4444444444444444	0.10650723025583982
YKL012W	-1	-/-	-278.2290163040161	-27155.02797484398	45	0.04950495049504951	0.4444444444444444	0.1067853170189099
YHR107C	-1	-/-	-278.2442464828491	-24878.854575395584	45	0.04938271604938271	0.4444444444444444	0.10706340378197998
YOR211C	-1	-/-	-278.2473590373993	-25244.043617248535	45	0.04926108374384237	0.4444444444444444	0.10734149054505006
YPL020C	-1	-/-	-278.26654291152954	-25514.8413875103	45	0.04914004914004914	0.4444444444444444	0.10761957730812013
YDR483W	-1	-/-	-278.3200750350952	-24613.002397298813	45	0.049019607843137254	0.4444444444444444	0.10789766407119021
YIL115C	-1	-/-	-278.38492727279663	-25785.879148960114	45	0.0488997555012225	0.4444444444444444	0.10817575083426029
YBR094W	0	0/0	-278.430167555809	-43807.87823945284	180	0.0488997555012225	0.4444444444444444	0.10817575083426029
YMR098C	0	0/-	-278.4965234398842	-42871.13919007778	180	0.0488997555012225	0.4444444444444444	0.10817575083426029
YBR289W	-1	-/-	-278.5641293525696	-26389.79581928253	45	0.04878048780487805	0.4444444444444444	0.10845383759733036
YGL228W	0	0/-	-278.56415140628815	-43992.276127398014	180	0.04878048780487805	0.4444444444444444	0.10845383759733036
YGR227W	-1	-/-	-278.60697078704834	-25475.562797307968	45	0.04866180048661801	0.4444444444444444	0.10873192436040044
YFL048C	-1	-/-	-278.6177167892456	-25491.71006178856	45	0.04854368932038835	0.4444444444444444	0.10901001112347053
YDR330W	-1	-/-	-278.6983461380005	-26226.63139486313	45	0.048426150121065374	0.4444444444444444	0.1092880978865406
YLR442C	-1	-/-	-278.7094702720642	-26260.325607776642	45	0.04830917874396135	0.4444444444444444	0.10956618464961068
YLR028C	-1	-/-	-278.7335171699524	-25250.184306144714	45	0.04819277108433735	0.4444444444444444	0.10984427141268076
YPL249C	-1	-/+	-278.7474913597107	-26689.411355018616	45	0.04807692307692308	0.4444444444444444	0.11012235817575083
YER112W	-1	-/-	-278.82484102249146	-25048.556715011597	45	0.047961630695443645	0.4444444444444444	0.11040044493882091
YKR068C	-1	-/-	-278.83828997612	-24980.27197575569	45	0.04784688995215311	0.4444444444444444	0.11067853170189099
YAR007C	-1	-/-	-278.9236445426941	-26805.701330184937	45	0.0477326968973747	0.4444444444444444	0.11095661846496106
YDR388W	-1	-/-	-279.03548192977905	-25683.82591485977	45	0.047619047619047616	0.4444444444444444	0.11123470522803114
YNL167C	-1	-/-	-279.0478639602661	-25290.499366283417	45	0.047505938242280284	0.4444444444444444	0.11151279199110123
YDR460W	-1	-/-	-279.05437326431274	-26198.03111219406	45	0.04739336492890995	0.4444444444444444	0.1117908787541713
YBR135W	-1	-/-	-279.12974739074707	-24932.66150856018	45	0.04728132387706856	0.4444444444444444	0.11206896551724138
YNL127W	-1	-/-	-279.13745164871216	-25725.309654712677	45	0.04716981132075472	0.4444444444444444	0.11234705228031146
YPL190C	-1	-/-	-279.13826990127563	-25340.066061258316	45	0.047058823529411764	0.4444444444444444	0.11262513904338153
YMR072W	-1	-/-	-279.1813762187958	-25268.44740009308	45	0.046948356807511735	0.4444444444444444	0.11290322580645161
YML092C	-1	-/-	-279.2305383682251	-26486.03672003746	45	0.0468384074941452	0.4444444444444444	0.11318131256952169
YPL179W	-1	-/-	-279.25858449935913	-25234.975664377213	45	0.04672897196261682	0.4444444444444444	0.11345939933259176
YFL042C	0	0/-	-279.2802091240883	-46674.99935692549	180	0.04672897196261682	0.4444444444444444	0.11345939933259176
YIL035C	-1	-/-	-279.3459806442261	-26758.44809103012	45	0.046620046620046623	0.4444444444444444	0.11373748609566185
YDR477W	-1	-/-	-279.3519985675812	-25157.52810072899	45	0.046511627906976744	0.4444444444444444	0.11401557285873193
YKR030W	0	0/0	-279.4323482513428	-43050.33629852533	180	0.046511627906976744	0.4444444444444444	0.11401557285873193
YKL206C	-1	-/0	-279.5207257270813	-24967.82390832901	45	0.04640371229698376	0.4444444444444444	0.114293659621802
YCR017C	0	0/-	-279.54777455329895	-41607.73348528147	180	0.04640371229698376	0.4444444444444444	0.114293659621802
YDL101C	-1	-/-	-279.553279876709	-25604.298577308655	45	0.046296296296296294	0.4444444444444444	0.11457174638487208
YLR095C	-1	-/-	-279.5796480178833	-25514.08848786354	45	0.046189376443418015	0.4444444444444444	0.11484983314794216
YOL060C	-1	-/-	-279.6083393096924	-27378.417997598648	45	0.04608294930875576	0.4444444444444444	0.11512791991101223
YLR429W	-1	-/-	-279.63258123397827	-25351.0065202713	45	0.04597701149425287	0.4444444444444444	0.11540600667408231
YNL098C	-1	-/-	-279.666300535202	-25222.697189807892	45	0.045871559633027525	0.4444444444444444	0.11568409343715239
YBR081C	-1	-/-	-279.71543884277344	-26736.278105974197	45	0.04576659038901602	0.4444444444444444	0.11596218020022248
YBL019W	-1	-/-	-279.7238118648529	-25729.44281387329	45	0.045662100456621	0.4444444444444444	0.11624026696329255
YKL179C	-1	-/-	-279.7637758255005	-25912.1778216362	45	0.04555808656036447	0.4444444444444444	0.11651835372636263
YOR221C	-1	-/-	-279.81185388565063	-25599.220067501068	45	0.045454545454545456	0.4444444444444444	0.1167964404894327
YKL064W	-1	-/-	-279.8603572845459	-26606.557879924774	45	0.045351473922902494	0.4444444444444444	0.11707452725250278
YPL232W	-1	-/+	-279.89582681655884	-25363.841802835464	45	0.04524886877828054	0.4444444444444444	0.11735261401557286
YJR134C	0	0/0	-279.98595160245895	-42157.12360060215	180	0.04524886877828054	0.4444444444444444	0.11735261401557286
YGL124C	-1	-/-	-280.0011410713196	-27586.378896713257	45	0.045146726862302484	0.4444444444444444	0.11763070077864293
YGR163W	-1	-/-	-280.05932998657227	-25633.691239595413	45	0.04504504504504504	0.4444444444444444	0.11790878754171301
YKL135C	-1	-/-	-280.0598030090332	-24844.537740707397	45	0.0449438202247191	0.4444444444444444	0.1181868743047831
YHR195W	0	0/0	-280.0613481402397	-45205.638222396374	180	0.0449438202247191	0.4444444444444444	0.1181868743047831
YNR023W	-1	-/-	-280.0615482330322	-26229.314959287643	45	0.04484304932735426	0.4444444444444444	0.11846496106785318
YLR148W	1	+/+	-280.08796882629395	-25261.20081281662	44	0.04697986577181208	0.4666666666666667	0.11846496106785318
YDL165W	-1	-/-	-280.1848359107971	-25126.886719703674	45	0.046875	0.4666666666666667	0.11874304783092325
YKL032C	-1	-/-	-280.21193265914917	-24793.225101709366	45	0.0467706013363029	0.4666666666666667	0.11902113459399333
YLR115W	-1	-/-	-280.2786121368408	-25666.631385087967	45	0.04666666666666667	0.4666666666666667	0.1192992213570634
YPL196W	-1	-/-	-280.30566024780273	-27817.08289694786	45	0.04656319290465632	0.4666666666666667	0.11957730812013348
YLR403W	-1	-/-	-280.32718992233276	-24858.787700414658	45	0.046460176991150445	0.4666666666666667	0.11985539488320356
YMR261C	0	0/-	-280.329343855381	-45844.91076058149	180	0.046460176991150445	0.4666666666666667	0.11985539488320356
YDL135C	-1	-/-	-280.3624110221863	-25124.409551143646	45	0.046357615894039736	0.4666666666666667	0.12013348164627363
YPR089W	0	0/0	-280.3858412504196	-42327.69474130869	180	0.046357615894039736	0.4666666666666667	0.12013348164627363
YER008C	1	+/+	-280.40389823913574	-25575.165453910828	44	0.048458149779735685	0.4888888888888889	0.12013348164627363
YML072C	0	0/-	-280.40498608350754	-43148.95514959097	180	0.048458149779735685	0.4888888888888889	0.12013348164627363
YDR356W	-1	-/-	-280.40517139434814	-25390.511852502823	45	0.04835164835164835	0.4888888888888889	0.12041156840934371
YML111W	0	0/-	-280.4727166891098	-43628.132608413696	180	0.04835164835164835	0.4888888888888889	0.12041156840934371
YKL168C	0	0/-	-280.48096764087677	-45934.45223146677	180	0.04835164835164835	0.4888888888888889	0.12041156840934371
YMR021C	-1	-/-	-280.4871973991394	-26249.78797698021	45	0.04824561403508772	0.4888888888888889	0.1206896551724138
YNL121C	-1	-/-	-280.5228958129883	-24976.95324921608	45	0.04814004376367615	0.4888888888888889	0.12096774193548387
YJL020C	-1	-/-	-280.5329701900482	-28101.218081712723	45	0.048034934497816595	0.4888888888888889	0.12124582869855395
YDR359C	-1	-/-	-280.59895753860474	-25834.529710054398	45	0.04793028322440087	0.4888888888888889	0.12152391546162403
YDL132W	-1	-/-	-280.60509490966797	-26165.71842265129	45	0.04782608695652174	0.4888888888888889	0.1218020022246941
YOR147W	-1	-/-	-280.6154508590698	-26104.94149208069	45	0.04772234273318872	0.4888888888888889	0.12208008898776418
YER120W	-1	-/-	-280.6550278663635	-24545.09633421898	45	0.047619047619047616	0.4888888888888889	0.12235817575083426
YHR132C	0	0/-	-280.67661452293396	-44188.527526438236	180	0.047619047619047616	0.4888888888888889	0.12235817575083426
YPL003W	0	0/-	-280.6917048692703	-44803.820604503155	180	0.047619047619047616	0.4888888888888889	0.12235817575083426
YJR099W	0	0/-	-280.73531556129456	-43504.46368032694	180	0.047619047619047616	0.4888888888888889	0.12235817575083426
YOR118W	0	0/0	-280.7653498053551	-42963.759515821934	180	0.047619047619047616	0.4888888888888889	0.12235817575083426
YIL154C	-1	-/-	-280.8032751083374	-26562.3039894104	45	0.047516198704103674	0.4888888888888889	0.12263626251390433
YHR004C	-1	-/-	-280.8317036628723	-26897.681926250458	45	0.04741379310344827	0.4888888888888889	0.12291434927697442
YHR079C	-1	-/-	-280.84461760520935	-25539.340563058853	45	0.047311827956989246	0.4888888888888889	0.1231924360400445
YDR468C	0	0/-	-280.8883481025696	-41479.61881810427	180	0.047311827956989246	0.4888888888888889	0.1231924360400445
YHR074W	-1	-/-	-280.89948868751526	-26710.37390089035	45	0.04721030042918455	0.4888888888888889	0.12347052280311457
YJR058C	0	0/-	-280.9848668575287	-43514.79022359848	180	0.04721030042918455	0.4888888888888889	0.12347052280311457
YDR117C	0	0/-	-281.0071056485176	-45608.3335903883	180	0.04721030042918455	0.4888888888888889	0.12347052280311457
YFL005W	1	+/+	-281.02012872695923	-26031.11639022827	44	0.04925053533190578	0.5111111111111111	0.12347052280311457
YHR161C	-1	-/-	-281.0295386314392	-26169.29890036583	45	0.049145299145299144	0.5111111111111111	0.12374860956618465
YPR188C	-1	-/-	-281.0324959754944	-25564.211888551712	45	0.04904051172707889	0.5111111111111111	0.12402669632925473
YJR001W	-1	-/-	-281.05541372299194	-25968.469787359238	45	0.04893617021276596	0.5111111111111111	0.1243047830923248
YPR176C	-1	-/-	-281.06301736831665	-25417.32110309601	45	0.04883227176220807	0.5111111111111111	0.12458286985539488
YDR099W	-1	-/-	-281.07520866394043	-27092.881286382675	45	0.048728813559322036	0.5111111111111111	0.12486095661846495
YGR013W	-1	-/-	-281.12365341186523	-26247.569506645203	45	0.048625792811839326	0.5111111111111111	0.12513904338153503
YDR104C	0	0/-	-281.2128236889839	-45618.36897623539	180	0.048625792811839326	0.5111111111111111	0.12513904338153503
YBL020W	-1	-/-	-281.2170910835266	-25778.522557497025	45	0.04852320675105485	0.5111111111111111	0.12541713014460512
YDR386W	-1	-/-	-281.2201724052429	-26165.395614862442	45	0.04842105263157895	0.5111111111111111	0.12569521690767518
YGL197W	0	0/-	-281.2218151688576	-44467.661355257034	180	0.04842105263157895	0.5111111111111111	0.12569521690767518
YOR162C	-1	-/-	-281.2487325668335	-26077.29017996788	45	0.04831932773109244	0.5111111111111111	0.12597330367074527
YMR026C	-1	-/-	-281.27075481414795	-25251.947381973267	45	0.04821802935010482	0.5111111111111111	0.12625139043381536
YAL030W	-1	-/+	-281.30240631103516	-26823.283434152603	45	0.04811715481171548	0.5111111111111111	0.12652947719688543
YGL227W	-1	-/-	-281.3187885284424	-28720.797456264496	45	0.04801670146137787	0.5111111111111111	0.12680756395995552
YGR147C	-1	-/-	-281.3226351737976	-26630.932347536087	45	0.04791666666666667	0.5111111111111111	0.12708565072302558
YGL100W	-1	-/-	-281.3406734466553	-27223.64597606659	45	0.04781704781704782	0.5111111111111111	0.12736373748609567
YDR392W	-1	-/-	-281.34702825546265	-25860.188453674316	45	0.04771784232365145	0.5111111111111111	0.12764182424916573
YPR139C	-1	-/-	-281.39733028411865	-25499.629063606262	45	0.047619047619047616	0.5111111111111111	0.12791991101223582
YNL054W	-1	-/-	-281.4457411766052	-26679.852813720703	45	0.047520661157024795	0.5111111111111111	0.12819799777530588
YCR067C	-1	-/-	-281.44927406311035	-25809.06946516037	45	0.04742268041237113	0.5111111111111111	0.12847608453837597
YDL188C	-1	-/-	-281.4502944946289	-25508.77752971649	45	0.047325102880658436	0.5111111111111111	0.12875417130144606
YKL116C	0	0/-	-281.4933477640152	-42810.521559238434	180	0.047325102880658436	0.5111111111111111	0.12875417130144606
YJR138W	0	0/-	-281.5134197473526	-45358.98241531849	180	0.047325102880658436	0.5111111111111111	0.12875417130144606
YBR216C	-1	-/-	-281.5172710418701	-25994.487781763077	45	0.04722792607802875	0.5111111111111111	0.12903225806451613
YDR486C	-1	-/-	-281.53121280670166	-27350.456279039383	45	0.0471311475409836	0.5111111111111111	0.12931034482758622
YMR288W	-1	-/-	-281.53953886032104	-26561.190933942795	45	0.04703476482617587	0.5111111111111111	0.12958843159065628
YGL112C	-1	-/-	-281.65280508995056	-26100.28973507881	45	0.04693877551020408	0.5111111111111111	0.12986651835372637
YDR304C	0	0/-	-281.65295284986496	-44233.85784369707	180	0.04693877551020408	0.5111111111111111	0.12986651835372637
YKR088C	0	0/-	-281.6960959434509	-43846.120043337345	180	0.04693877551020408	0.5111111111111111	0.12986651835372637
YOL116W	-1	-/-	-281.9282400608063	-25804.953078508377	45	0.04684317718940937	0.5111111111111111	0.13014460511679643
YJR090C	-1	-/-	-281.9680576324463	-25254.31674528122	45	0.046747967479674794	0.5111111111111111	0.13042269187986652
YLL043W	-1	-/-	-281.9730591773987	-26573.618193387985	45	0.04665314401622718	0.5111111111111111	0.13070077864293658
YKL159C	0	0/-	-281.9975370168686	-45081.22152912617	180	0.04665314401622718	0.5111111111111111	0.13070077864293658
YHR001W	1	+/+	-281.99990606307983	-26102.770305633545	44	0.048582995951417005	0.5333333333333333	0.13070077864293658
YIL156W	0	0/-	-282.0134348869324	-44016.60058790445	180	0.048582995951417005	0.5333333333333333	0.13070077864293658
YDR305C	0	0/-	-282.04289841651917	-42071.3028807044	180	0.048582995951417005	0.5333333333333333	0.13070077864293658
YNL192W	-1	-/-	-282.043879032135	-27508.703808307648	45	0.048484848484848485	0.5333333333333333	0.13097886540600667
YBL011W	-1	-/-	-282.0921025276184	-24672.01076555252	45	0.04838709677419355	0.5333333333333333	0.13125695216907676
YBR036C	-1	-/-	-282.0958323478699	-26014.204149723053	45	0.0482897384305835	0.5333333333333333	0.13153503893214682
YBR212W	-1	-/-	-282.1024100780487	-28443.388385295868	45	0.04819277108433735	0.5333333333333333	0.13181312569521692
YOL042W	-1	-/-	-282.1166205406189	-24763.832942962646	45	0.04809619238476954	0.5333333333333333	0.13209121245828698
YMR119W	-1	-/-	-282.122597694397	-25246.07572054863	45	0.048	0.5333333333333333	0.13236929922135707
YLR319C	-1	-/-	-282.1487205028534	-27163.801536798477	45	0.04790419161676647	0.5333333333333333	0.13264738598442713
YFL018C	-1	-/-	-282.1867971420288	-26307.95523738861	45	0.04780876494023904	0.5333333333333333	0.13292547274749722
YPR105C	-1	-/-	-282.20620107650757	-25269.47540283203	45	0.04771371769383698	0.5333333333333333	0.1332035595105673
YNL330C	-1	-/-	-282.21729278564453	-26561.327310085297	45	0.047619047619047616	0.5333333333333333	0.13348164627363737
YFR031C	-1	-/-	-282.28782868385315	-26482.6818921566	45	0.047524752475247525	0.5333333333333333	0.13375973303670746
YDL095W	-1	-/-	-282.29188871383667	-25982.322897672653	45	0.04743083003952569	0.5333333333333333	0.13403781979977752
YBR280C	-1	-/-	-282.31245827674866	-28744.399654626846	45	0.047337278106508875	0.5333333333333333	0.13431590656284761
YBR255W	0	0/0	-282.32003849744797	-46209.83797210455	180	0.047337278106508875	0.5333333333333333	0.13431590656284761
YLR250W	0	0/0	-282.32349729537964	-43548.05825775862	180	0.047337278106508875	0.5333333333333333	0.13431590656284761
YOR075W	-1	-/-	-282.33163595199585	-26390.581956624985	45	0.047244094488188976	0.5333333333333333	0.13459399332591768
YMR115W	0	0/-	-282.3658585548401	-44425.294652581215	180	0.047244094488188976	0.5333333333333333	0.13459399332591768
YPR095C	-1	-/+	-282.3752279281616	-24886.25494647026	45	0.047151277013752456	0.5333333333333333	0.13487208008898777
YGL019W	-1	-/-	-282.3890128135681	-25438.658743858337	45	0.047058823529411764	0.5333333333333333	0.13515016685205783
YDR227W	-1	-/-	-282.4047431945801	-25417.309926986694	45	0.046966731898238745	0.5333333333333333	0.13542825361512792
YDR098C	-1	-/-	-282.4085383415222	-26705.790515184402	45	0.046875	0.5333333333333333	0.135706340378198
YOL051W	-1	-/-	-282.4252038002014	-25786.849159240723	45	0.04678362573099415	0.5333333333333333	0.13598442714126807
YKL094W	0	0/-	-282.4534940123558	-45735.21608573198	180	0.04678362573099415	0.5333333333333333	0.13598442714126807
YNL076W	0	0/-	-282.4572756290436	-43052.235043764114	180	0.04678362573099415	0.5333333333333333	0.13598442714126807
YDR268W	-1	-/-	-282.51923179626465	-26304.823879241943	45	0.04669260700389105	0.5333333333333333	0.13626251390433816
YKR048C	-1	-/-	-282.58421087265015	-25237.903790950775	45	0.04660194174757282	0.5333333333333333	0.13654060066740822
YGL174W	-1	-/-	-282.6127018928528	-26309.6732070446	45	0.046511627906976744	0.5333333333333333	0.13681868743047831
YIL147C	-1	-/-	-282.6279821395874	-25740.55775618553	45	0.04642166344294004	0.5333333333333333	0.13709677419354838
YPR108W	-1	-/-	-282.6666798591614	-26527.679359912872	45	0.04633204633204633	0.5333333333333333	0.13737486095661847
YLR380W	-1	-/-	-282.67965364456177	-27024.231734275818	45	0.046242774566473986	0.5333333333333333	0.13765294771968856
YMR314W	-1	-/-	-282.68719577789307	-25735.83078432083	45	0.046153846153846156	0.5333333333333333	0.13793103448275862
YDR332W	0	0/-	-282.70301562547684	-42972.802236914635	180	0.046153846153846156	0.5333333333333333	0.13793103448275862
YOL090W	-1	-/-	-282.76123237609863	-26323.23962163925	45	0.046065259117082535	0.5333333333333333	0.1382091212458287
YGL129C	-1	-/-	-282.7757122516632	-24829.33082962036	45	0.04597701149425287	0.5333333333333333	0.13848720800889877
YGL136C	-1	-/-	-282.9085159301758	-25449.80829310417	45	0.045889101338432124	0.5333333333333333	0.13876529477196886
YLR006C	-1	-/-	-282.9400372505188	-26330.054400205612	45	0.04580152671755725	0.5333333333333333	0.13904338153503892
YHR158C	-1	-/-	-282.9912042617798	-25882.920430898666	45	0.045714285714285714	0.5333333333333333	0.139321468298109
YIL063C	-1	-/-	-283.04029846191406	-24942.669060707092	45	0.045627376425855515	0.5333333333333333	0.13959955506117908
YBL101C	0	0/-	-283.04347479343414	-47084.762475430965	180	0.045627376425855515	0.5333333333333333	0.13959955506117908
YHR030C	-1	-/-	-283.04839277267456	-25868.607963085175	45	0.04554079696394687	0.5333333333333333	0.13987764182424917
YOR002W	-1	-/-	-283.0510468482971	-25291.53761792183	45	0.045454545454545456	0.5333333333333333	0.14015572858731926
YBR233W	0	0/-	-283.0519481897354	-44025.18215543032	180	0.045454545454545456	0.5333333333333333	0.14015572858731926
YGL006W	-1	-/-	-283.079154253006	-27332.168201208115	45	0.045368620037807186	0.5333333333333333	0.14043381535038932
YOL049W	-1	-/0	-283.10085940361023	-26207.340976715088	45	0.045283018867924525	0.5333333333333333	0.1407119021134594
YNL097C	-1	-/-	-283.1647119522095	-25603.507118463516	45	0.04519774011299435	0.5333333333333333	0.14098998887652947
YOR155C	0	0/-	-283.17815268039703	-46210.4091706872	180	0.04519774011299435	0.5333333333333333	0.14098998887652947
YJL146W	-1	-/-	-283.22082328796387	-25435.28315448761	45	0.045112781954887216	0.5333333333333333	0.14126807563959956
YJR084W	-1	-/-	-283.2208752632141	-25817.516622066498	45	0.0450281425891182	0.5333333333333333	0.14154616240266962
YLR431C	-1	-/-	-283.23680543899536	-25644.005541324615	45	0.0449438202247191	0.5333333333333333	0.1418242491657397
YBR123C	-1	-/-	-283.2645573616028	-26604.254774332047	45	0.044859813084112146	0.5333333333333333	0.14210233592880978
YDL058W	-1	-/-	-283.2854685783386	-25622.902567386627	45	0.04477611940298507	0.5333333333333333	0.14238042269187987
YKL174C	0	0/-	-283.2967929840088	-44587.575343072414	180	0.04477611940298507	0.5333333333333333	0.14238042269187987
YDR122W	1	+/+	-283.31833124160767	-28493.771489858627	44	0.04655493482309125	0.5555555555555556	0.14238042269187987
YBL060W	0	0/-	-283.3685255050659	-44113.17190474272	180	0.04655493482309125	0.5555555555555556	0.14238042269187987
YGR047C	-1	-/-	-283.3855447769165	-26660.714911937714	45	0.046468401486988845	0.5555555555555556	0.14265850945494996
YKL059C	-1	-/-	-283.4427418708801	-25201.640298604965	45	0.04638218923933209	0.5555555555555556	0.14293659621802002
YIL137C	0	0/-	-283.4469537138939	-43758.89688539505	180	0.04638218923933209	0.5555555555555556	0.14293659621802002
YIL039W	-1	-/-	-283.47090339660645	-25757.88471221924	45	0.046296296296296294	0.5555555555555556	0.1432146829810901
YGR136W	0	0/-	-283.4781141281128	-44900.76000070572	180	0.046296296296296294	0.5555555555555556	0.1432146829810901
YKR065C	-1	-/-	-283.55842447280884	-25370.17566013336	45	0.04621072088724584	0.5555555555555556	0.14349276974416017
YLR386W	-1	-/-	-283.6130485534668	-26485.044424533844	45	0.046125461254612546	0.5555555555555556	0.14377085650723026
YOR054C	-1	-/-	-283.64465498924255	-27237.113466262817	45	0.04604051565377532	0.5555555555555556	0.14404894327030032
YKR007W	-1	-/-	-283.6761403083801	-25628.75233745575	45	0.04595588235294118	0.5555555555555556	0.1443270300333704
YMR037C	-1	-/-	-283.6762616634369	-27998.425981760025	45	0.045871559633027525	0.5555555555555556	0.1446051167964405
YMR113W	-1	-/0	-283.70024156570435	-25976.663553714752	45	0.045787545787545784	0.5555555555555556	0.14488320355951056
YOR117W	-1	-/-	-283.7006869316101	-26062.205802440643	45	0.04570383912248629	0.5555555555555556	0.14516129032258066
YJL054W	-1	-/-	-283.71736907958984	-24755.84716963768	45	0.04562043795620438	0.5555555555555556	0.14543937708565072
YDR463W	-1	-/-	-283.7223663330078	-26312.12869644165	45	0.04553734061930783	0.5555555555555556	0.1457174638487208
YMR125W	-1	-/-	-283.7285177707672	-26397.930379152298	45	0.045454545454545456	0.5555555555555556	0.14599555061179087
YBR173C	-1	-/-	-283.7484884262085	-26354.763679504395	45	0.045372050816696916	0.5555555555555556	0.14627363737486096
YNL212W	0	0/0	-283.7628440260887	-43724.28376746178	180	0.045372050816696916	0.5555555555555556	0.14627363737486096
YOR217W	-1	-/-	-283.77238416671753	-25847.769708633423	45	0.04528985507246377	0.5555555555555556	0.14655172413793102
YDR034C	0	0/-	-283.79148614406586	-43576.34174275398	180	0.04528985507246377	0.5555555555555556	0.14655172413793102
YLR182W	-1	-/-	-283.80518865585327	-26774.183571100235	45	0.045207956600361664	0.5555555555555556	0.1468298109010011
YLR039C	-1	-/-	-283.820734500885	-26071.2807867527	45	0.04512635379061372	0.5555555555555556	0.1471078976640712
YML049C	-1	-/-	-283.82665491104126	-26838.455439567566	45	0.04504504504504504	0.5555555555555556	0.14738598442714126
YER012W	-1	-/-	-283.84268450737	-26526.16689968109	45	0.044964028776978415	0.5555555555555556	0.14766407119021135
YHR024C	-1	-/-	-283.8451657295227	-25419.63847541809	45	0.04488330341113106	0.5555555555555556	0.14794215795328142
YOR330C	-1	-/-	-283.93902921676636	-25650.230162858963	45	0.044802867383512544	0.5555555555555556	0.1482202447163515
YPL164C	-1	-/-	-283.93904733657837	-27668.819412469864	45	0.044722719141323794	0.5555555555555556	0.14849833147942157
YNL183C	0	0/-	-283.94309759140015	-45177.57761389017	180	0.044722719141323794	0.5555555555555556	0.14849833147942157
YJL057C	0	0/-	-284.0304112434387	-47906.89047849178	180	0.044722719141323794	0.5555555555555556	0.14849833147942157
YGL011C	-1	-/-	-284.0635600090027	-26196.995846748352	45	0.044642857142857144	0.5555555555555556	0.14877641824249166
YMR067C	-1	-/-	-284.09873628616333	-25975.14462661743	45	0.044563279857397504	0.5555555555555556	0.14905450500556172
YOR261C	-1	-/-	-284.1426434516907	-26879.43936741352	45	0.04448398576512456	0.5555555555555556	0.1493325917686318
YLR277C	-1	-/-	-284.14402961730957	-26440.030506134033	45	0.04440497335701599	0.5555555555555556	0.1496106785317019
YKL019W	-1	-/-	-284.1451416015625	-27232.781062841415	45	0.044326241134751775	0.5555555555555556	0.14988876529477196
YGR278W	-1	-/-	-284.20205640792847	-25909.25489807129	45	0.04424778761061947	0.5555555555555556	0.15016685205784205
YNL310C	-1	-/-	-284.25443840026855	-25354.975583553314	45	0.044169611307420496	0.5555555555555556	0.15044493882091212
YDL216C	-1	-/-	-284.255087852478	-26504.327578306198	45	0.04409171075837742	0.5555555555555556	0.1507230255839822
YOL055C	-1	-/-	-284.25757694244385	-26693.888426542282	45	0.04401408450704225	0.5555555555555556	0.15100111234705227
YLR427W	-1	-/-	-284.26351857185364	-27223.95276427269	45	0.043936731107205626	0.5555555555555556	0.15127919911012236
YHR117W	0	0/-	-284.26720303297043	-43184.36745399237	180	0.043936731107205626	0.5555555555555556	0.15127919911012236
YEL062W	-1	-/-	-284.27771735191345	-27914.115272283554	45	0.043859649122807015	0.5555555555555556	0.15155728587319245
YFR051C	-1	-/-	-284.3512315750122	-26449.081863880157	45	0.043782837127845885	0.5555555555555556	0.1518353726362625
YHR039C-A	-1	-/-	-284.38946056365967	-24290.812812805176	45	0.043706293706293704	0.5555555555555556	0.1521134593993326
YGR002C	-1	-/-	-284.3958230018616	-25493.959916114807	45	0.04363001745200698	0.5555555555555556	0.15239154616240266
YER167W	-1	-/-	-284.40658378601074	-26853.617447137833	45	0.04355400696864112	0.5555555555555556	0.15266963292547275
YNL271C	-1	-/-	-284.4155478477478	-26112.600583791733	45	0.043478260869565216	0.5555555555555556	0.15294771968854282
YMR100W	-1	-/-	-284.49760341644287	-26641.182300806046	45	0.043402777777777776	0.5555555555555556	0.1532258064516129
YHL019C	-1	-/-	-284.58170461654663	-27305.02721762657	45	0.043327556325823226	0.5555555555555556	0.15350389321468297
YLR151C	0	0/-	-284.59371507167816	-44940.27039498091	180	0.043327556325823226	0.5555555555555556	0.15350389321468297
YDR092W	-1	-/-	-284.6126937866211	-26085.35279393196	45	0.04325259515570934	0.5555555555555556	0.15378197997775306
YBR254C	-1	-/-	-284.6714792251587	-25209.36068892479	45	0.04317789291882556	0.5555555555555556	0.15406006674082315
YDR151C	-1	-/-	-284.6787929534912	-25471.70207118988	45	0.04310344827586207	0.5555555555555556	0.1543381535038932
YML102W	-1	-/-	-284.7376618385315	-26766.734493494034	45	0.043029259896729774	0.5555555555555556	0.1546162402669633
YMR152W	0	0/0	-284.7398455142975	-44793.50422382355	180	0.043029259896729774	0.5555555555555556	0.1546162402669633
YIL142W	-1	-/-	-284.75245809555054	-27157.552452802658	45	0.0429553264604811	0.5555555555555556	0.15489432703003336
YFR043C	0	0/0	-284.75477254390717	-43901.362240314484	180	0.0429553264604811	0.5555555555555556	0.15489432703003336
YNL219C	-1	-/-	-284.78833532333374	-25088.206599473953	45	0.04288164665523156	0.5555555555555556	0.15517241379310345
YBR229C	0	0/-	-284.842620074749	-43752.79056608677	180	0.04288164665523156	0.5555555555555556	0.15517241379310345
YBR201W	-1	-/-	-284.8707618713379	-26553.26273918152	45	0.04280821917808219	0.5555555555555556	0.15545050055617352
YMR278W	0	0/-	-284.90147292613983	-45361.20461279154	180	0.04280821917808219	0.5555555555555556	0.15545050055617352
YOR299W	-1	-/-	-284.9382658004761	-25494.452037334442	45	0.042735042735042736	0.5555555555555556	0.1557285873192436
YJL053W	-1	-/-	-284.95490288734436	-28061.336241722107	45	0.042662116040955635	0.5555555555555556	0.1560066740823137
YMR005W	-1	-/-	-284.982656955719	-26737.098605632782	45	0.04258943781942078	0.5555555555555556	0.15628476084538376
YEL052W	0	0/-	-285.05763149261475	-45520.86451178789	180	0.04258943781942078	0.5555555555555556	0.15628476084538376
YPR198W	-1	-/-	-285.06825971603394	-26624.607099056244	45	0.04251700680272109	0.5555555555555556	0.15656284760845385
YOR320C	-1	-/-	-285.09460401535034	-26224.53174495697	45	0.042444821731748725	0.5555555555555556	0.1568409343715239
YPL228W	-1	-/-	-285.09594774246216	-25518.847093582153	45	0.0423728813559322	0.5555555555555556	0.157119021134594
YER111C	-1	-/-	-285.1379976272583	-26614.813964366913	45	0.04230118443316413	0.5555555555555556	0.15739710789766406
YGR199W	-1	-/-	-285.16278553009033	-27056.63315796852	45	0.04222972972972973	0.5555555555555556	0.15767519466073415
YML070W	0	0/-	-285.1674036383629	-46755.69240885973	180	0.04222972972972973	0.5555555555555556	0.15767519466073415
YOR357C	0	0/-	-285.1865621805191	-44406.97290855646	180	0.04222972972972973	0.5555555555555556	0.15767519466073415
YAL022C	-1	-/-	-285.24611806869507	-26003.702213048935	45	0.04215851602023609	0.5555555555555556	0.15795328142380421
YKL142W	0	0/0	-285.2965111732483	-47513.81380754709	180	0.04215851602023609	0.5555555555555556	0.15795328142380421
YMR161W	-1	-/-	-285.3496255874634	-24960.836788892746	45	0.04208754208754209	0.5555555555555556	0.1582313681868743
YDR231C	-1	-/-	-285.37142181396484	-26636.03506755829	45	0.04201680672268908	0.5555555555555556	0.1585094549499444
YDR217C	-1	-/-	-285.38578033447266	-25461.273176670074	45	0.04194630872483222	0.5555555555555556	0.15878754171301446
YNL139C	-1	-/-	-285.4045648574829	-25099.58278775215	45	0.04187604690117253	0.5555555555555556	0.15906562847608455
YDR466W	0	0/-	-285.4117686152458	-43473.133590340614	180	0.04187604690117253	0.5555555555555556	0.15906562847608455
YDR182W	-1	-/-	-285.4960346221924	-25879.6039686203	45	0.04180602006688963	0.5555555555555556	0.1593437152391546
YGL005C	-1	-/-	-285.54558753967285	-26146.152734279633	45	0.041736227045075125	0.5555555555555556	0.1596218020022247
YDR362C	-1	-/-	-285.54806661605835	-26415.25844478607	45	0.041666666666666664	0.5555555555555556	0.15989988876529476
YMR213W	-1	-/-	-285.6755132675171	-26617.390931606293	45	0.04159733777038269	0.5555555555555556	0.16017797552836485
YBL006C	-1	-/-	-285.7448320388794	-24957.151683330536	45	0.04152823920265781	0.5555555555555556	0.16045606229143491
YMR313C	-1	-/-	-285.81501722335815	-25985.920110702515	45	0.04145936981757877	0.5555555555555556	0.160734149054505
YKR003W	1	+/+	-285.82450675964355	-26421.74653530121	44	0.04304635761589404	0.5777777777777777	0.160734149054505
YDR176W	-1	-/-	-285.8408546447754	-25433.410915851593	45	0.04297520661157025	0.5777777777777777	0.1610122358175751
YJR060W	-1	-/-	-285.8501181602478	-26557.27200293541	45	0.0429042904290429	0.5777777777777777	0.16129032258064516
YGR113W	-1	-/-	-285.8991665840149	-26454.951467990875	45	0.042833607907743	0.5777777777777777	0.16156840934371525
YOR189W	0	0/-	-285.9062252044678	-43133.03828418255	180	0.042833607907743	0.5777777777777777	0.16156840934371525
YJR050W	-1	-/-	-285.91455459594727	-25834.318939208984	45	0.04276315789473684	0.5777777777777777	0.1618464961067853
YML117W	0	0/0	-285.9381954073906	-46202.05210959911	180	0.04276315789473684	0.5777777777777777	0.1618464961067853
YBR198C	-1	-/-	-285.943151473999	-26645.71381521225	45	0.042692939244663386	0.5777777777777777	0.1621245828698554
YCR069W	0	0/-	-285.94367921352386	-46406.95877289772	180	0.042692939244663386	0.5777777777777777	0.1621245828698554
YBL047C	-1	-/-	-285.94583320617676	-27185.095227718353	45	0.04262295081967213	0.5777777777777777	0.16240266963292546
YDR158W	-1	-/0	-285.9493432044983	-25901.756056785583	45	0.0425531914893617	0.5777777777777777	0.16268075639599555
YLR100W	-1	-/-	-285.9726462364197	-25498.588470458984	45	0.042483660130718956	0.5777777777777777	0.16295884315906564
YDR058C	-1	-/-	-285.9739110469818	-27537.236144542694	45	0.04241435562805873	0.5777777777777777	0.1632369299221357
YJR131W	-1	-/-	-285.98345613479614	-25888.05506849289	45	0.04234527687296417	0.5777777777777777	0.1635150166852058
YBR080C	-1	-/-	-285.9845290184021	-25435.711280107498	45	0.04227642276422764	0.5777777777777777	0.16379310344827586
YLR337C	-1	-/-	-285.986900806427	-26706.97319507599	45	0.04220779220779221	0.5777777777777777	0.16407119021134595
YJL141C	-1	-/-	-285.98866081237793	-27216.69546031952	45	0.04213938411669368	0.5777777777777777	0.164349276974416
YDR495C	-1	-/-	-286.00468707084656	-26135.63215613365	45	0.042071197411003236	0.5777777777777777	0.1646273637374861
YNL074C	-1	-/-	-286.0200171470642	-28451.887538909912	45	0.0420032310177706	0.5777777777777777	0.16490545050055616
YGR141W	-1	-/-	-286.0375819206238	-27538.75024986267	45	0.041935483870967745	0.5777777777777777	0.16518353726362625
YFL033C	-1	-/-	-286.0411548614502	-27276.077923297882	45	0.04186795491143317	0.5777777777777777	0.16546162402669634
YLL048C	0	0/-	-286.04336166381836	-44141.2937528491	180	0.04186795491143317	0.5777777777777777	0.16546162402669634
YLL015W	-1	-/-	-286.070410490036	-27055.183651924133	45	0.04180064308681672	0.5777777777777777	0.1657397107897664
YDL006W	-1	-/-	-286.07571601867676	-27169.25474381447	45	0.04173354735152488	0.5777777777777777	0.1660177975528365
YJL164C	-1	-/-	-286.0886468887329	-27628.871649503708	45	0.041666666666666664	0.5777777777777777	0.16629588431590656
YDR440W	-1	-/-	-286.09707260131836	-27137.952533721924	45	0.0416	0.5777777777777777	0.16657397107897665
YLR247C	0	0/-	-286.1067054271698	-45839.505402207375	180	0.0416	0.5777777777777777	0.16657397107897665
YOR023C	-1	-/-	-286.1152992248535	-25977.277792692184	45	0.04153354632587859	0.5777777777777777	0.1668520578420467
YMR270C	-1	-/-	-286.15952825546265	-25944.68962907791	45	0.04146730462519936	0.5777777777777777	0.1671301446051168
YGL115W	-1	-/-	-286.20886611938477	-25548.697367191315	45	0.041401273885350316	0.5777777777777777	0.16740823136818686
YMR039C	-1	-/-	-286.2102847099304	-25398.20975780487	45	0.04133545310015898	0.5777777777777777	0.16768631813125695
YFL013C	-1	-/-	-286.2203459739685	-26430.19643831253	45	0.04126984126984127	0.5777777777777777	0.16796440489432704
YLR370C	-1	-/-	-286.2340347766876	-27618.846571207047	45	0.04120443740095087	0.5777777777777777	0.1682424916573971
YKR087C	-1	-/-	-286.2342972755432	-25547.402790546417	45	0.04113924050632911	0.5777777777777777	0.1685205784204672
YBR215W	-1	-/-	-286.33649253845215	-26760.050548553467	45	0.04107424960505529	0.5777777777777777	0.16879866518353726
YHR017W	0	0/0	-286.3405338525772	-44943.0262234807	180	0.04107424960505529	0.5777777777777777	0.16879866518353726
YNR059W	-1	-/-	-286.3680114746094	-27576.591628074646	45	0.04100946372239748	0.5777777777777777	0.16907675194660735
YKL155C	0	0/-	-286.38015162944794	-43522.60076779127	180	0.04100946372239748	0.5777777777777777	0.16907675194660735
YLR454W	0	0/0	-286.4546899795532	-45787.868378043175	180	0.04100946372239748	0.5777777777777777	0.16907675194660735
YKL149C	-1	-/-	-286.472421169281	-26246.498678445816	45	0.04094488188976378	0.5777777777777777	0.1693548387096774
YLR199C	0	0/0	-286.4851521253586	-44392.08203011751	180	0.04094488188976378	0.5777777777777777	0.1693548387096774
YDR379W	-1	-/-	-286.4894926548004	-25652.97202515602	45	0.040880503144654086	0.5777777777777777	0.1696329254727475
YDR435C	-1	-/-	-286.4965806007385	-26900.08474421501	45	0.04081632653061224	0.5777777777777777	0.1699110122358176
YKL074C	-1	-/-	-286.49958181381226	-26013.947403907776	45	0.04075235109717868	0.5777777777777777	0.17018909899888765
YDR105C	0	0/0	-286.5062417984009	-44206.162657916546	180	0.04075235109717868	0.5777777777777777	0.17018909899888765
YLR378C	-1	-/-	-286.5316677093506	-26099.28365302086	45	0.0406885758998435	0.5777777777777777	0.17046718576195774
YDR088C	-1	-/-	-286.53328037261963	-26046.5059363842	45	0.040625	0.5777777777777777	0.1707452725250278
YLR025W	-1	-/-	-286.5662703514099	-25804.57666015625	45	0.0405616224648986	0.5777777777777777	0.1710233592880979
YDL230W	-1	-/-	-286.5863780975342	-27249.450093269348	45	0.040498442367601244	0.5777777777777777	0.17130144605116795
YER087C-B	-1	-/-	-286.597065448761	-24167.24543428421	45	0.04043545878693624	0.5777777777777777	0.17157953281423804
YIL043C	0	0/-	-286.6079750061035	-44086.31467539072	180	0.04043545878693624	0.5777777777777777	0.17157953281423804
YEL025C	0	0/0	-286.6489819288254	-43786.62400466204	180	0.04043545878693624	0.5777777777777777	0.17157953281423804
YJR052W	-1	-/-	-286.6494917869568	-26741.72584462166	45	0.040372670807453416	0.5777777777777777	0.1718576195773081
YER083C	-1	-/-	-286.68375301361084	-26308.937918663025	45	0.040310077519379844	0.5777777777777777	0.1721357063403782
YGR232W	0	0/0	-286.71544086933136	-45004.24071228504	180	0.040310077519379844	0.5777777777777777	0.1721357063403782
YOL013C	-1	-/-	-286.7795968055725	-27360.03846502304	45	0.04024767801857585	0.5777777777777777	0.1724137931034483
YIL095W	-1	-/-	-286.80040740966797	-25965.330460071564	45	0.0401854714064915	0.5777777777777777	0.17269187986651835
YLR324W	-1	-/-	-286.80660367012024	-27067.76451563835	45	0.040123456790123455	0.5777777777777777	0.17296996662958844
YAL014C	0	0/+	-286.8457862138748	-43727.054887712	180	0.040123456790123455	0.5777777777777777	0.17296996662958844
YKL065C	0	0/-	-286.8982797265053	-48761.51536089182	180	0.040123456790123455	0.5777777777777777	0.17296996662958844
YHR190W	-1	-/-	-286.9054079055786	-26365.124248743057	45	0.040061633281972264	0.5777777777777777	0.1732480533926585
YDR510W	0	0/-	-286.92104893922806	-42941.43839198351	180	0.040061633281972264	0.5777777777777777	0.1732480533926585
YOL071W	-1	-/-	-286.95806980133057	-28445.56575202942	45	0.04	0.5777777777777777	0.1735261401557286
YMR004W	-1	-/-	-286.9645848274231	-26286.5778131485	45	0.039938556067588324	0.5777777777777777	0.17380422691879865
YCR026C	-1	-/-	-287.11560916900635	-26258.161966323853	45	0.03987730061349693	0.5777777777777777	0.17408231368186874
YMR263W	-1	-/-	-287.12973713874817	-26577.434711694717	45	0.039816232771822356	0.5777777777777777	0.17436040044493883
YBR043C	-1	-/-	-287.1632490158081	-26677.927762508392	45	0.039755351681957186	0.5777777777777777	0.1746384872080089
YBR149W	0	0/0	-287.17037999629974	-47699.158770918846	180	0.039755351681957186	0.5777777777777777	0.1746384872080089
YJL003W	-1	-/-	-287.221125125885	-27056.104269981384	45	0.03969465648854962	0.5777777777777777	0.174916573971079
YLR373C	0	0/-	-287.23817455768585	-44226.128705739975	180	0.03969465648854962	0.5777777777777777	0.174916573971079
YER063W	0	0/-	-287.3306030035019	-42258.926230371	180	0.03969465648854962	0.5777777777777777	0.174916573971079
YAR027W	0	0/0	-287.34173834323883	-46524.132650613785	180	0.03969465648854962	0.5777777777777777	0.174916573971079
YIL071C	0	0/-	-287.38282907009125	-44424.47634649277	180	0.03969465648854962	0.5777777777777777	0.174916573971079
YER095W	-1	-/-	-287.39377212524414	-26048.45729827881	45	0.039634146341463415	0.5777777777777777	0.17519466073414905
YMR071C	0	0/0	-287.43043410778046	-43536.825911581516	180	0.039634146341463415	0.5777777777777777	0.17519466073414905
YBL089W	0	0/-	-287.4464396238327	-43236.51337176561	180	0.039634146341463415	0.5777777777777777	0.17519466073414905
YDR159W	-1	-/-	-287.4899525642395	-25830.37749028206	45	0.0395738203957382	0.5777777777777777	0.17547274749721914
YER074W-A	-1	-/-	-287.5025243759155	-23580.007040977478	45	0.03951367781155015	0.5777777777777777	0.1757508342602892
YMR064W	0	0/0	-287.52839744091034	-43413.15531927347	180	0.03951367781155015	0.5777777777777777	0.1757508342602892
YDL017W	-1	-/-	-287.56030797958374	-28399.41366958618	45	0.03945371775417299	0.5777777777777777	0.1760289210233593
YMR208W	-1	-/-	-287.57302141189575	-26305.50600004196	45	0.03939393939393939	0.5777777777777777	0.17630700778642935
YDL080C	-1	-/-	-287.6088218688965	-26709.14725613594	45	0.039334341906202726	0.5777777777777777	0.17658509454949944
YGL181W	-1	-/-	-287.63820457458496	-26409.913543701172	45	0.03927492447129909	0.5777777777777777	0.17686318131256953
YCL061C	-1	-/-	-287.647469997406	-26295.996000289917	45	0.0392156862745098	0.5777777777777777	0.1771412680756396
YGR106C	0	0/0	-287.6711829304695	-43548.158372581005	180	0.0392156862745098	0.5777777777777777	0.1771412680756396
YJR051W	0	0/-	-287.7894457578659	-43934.63041090965	180	0.0392156862745098	0.5777777777777777	0.1771412680756396
YOR279C	-1	-/-	-287.8323359489441	-25884.54461669922	45	0.0391566265060241	0.5777777777777777	0.1774193548387097
YBL022C	-1	-/-	-287.8704037666321	-26712.555265903473	45	0.039097744360902256	0.5777777777777777	0.17769744160177975
YPR081C	-1	-/-	-287.9154443740845	-28223.713433265686	45	0.03903903903903904	0.5777777777777777	0.17797552836484984
YKL119C	-1	-/-	-287.9552597999573	-25726.488166809082	45	0.038980509745127435	0.5777777777777777	0.1782536151279199
YKR052C	-1	-/-	-287.9653248786926	-26567.423133850098	45	0.038922155688622756	0.5777777777777777	0.17853170189099
YGR222W	-1	-/-	-288.05086374282837	-25497.16917872429	45	0.03886397608370702	0.5777777777777777	0.17880978865406005
YBR274W	-1	-/-	-288.06855964660645	-25939.123870372772	45	0.03880597014925373	0.5777777777777777	0.17908787541713014
YGL137W	-1	-/-	-288.08291578292847	-25783.25229048729	45	0.038748137108792845	0.5777777777777777	0.17936596218020023
YKL005C	-1	-/-	-288.10541439056396	-26476.41495704651	45	0.03869047619047619	0.5777777777777777	0.1796440489432703
YLL001W	-1	-/-	-288.11094188690186	-27491.8310046196	45	0.03863298662704309	0.5777777777777777	0.17992213570634039
YNL130C	-1	-/-	-288.21847105026245	-26989.532780647278	45	0.03857566765578635	0.5777777777777777	0.18020022246941045
YOL096C	0	0/0	-288.2560245990753	-45621.73813456297	180	0.03857566765578635	0.5777777777777777	0.18020022246941045
YDL149W	-1	-/-	-288.27134251594543	-28246.64444708824	45	0.03851851851851852	0.5777777777777777	0.18047830923248054
YGL022W	-1	-/-	-288.27821159362793	-26610.267226219177	45	0.038461538461538464	0.5777777777777777	0.1807563959955506
YGL130W	-1	-/-	-288.2866997718811	-26236.285739421844	45	0.03840472673559823	0.5777777777777777	0.1810344827586207
YGL083W	0	0/-	-288.29244017601013	-43806.62787896395	180	0.03840472673559823	0.5777777777777777	0.1810344827586207
YJL137C	0	0/0	-288.3244013786316	-45820.378947138786	180	0.03840472673559823	0.5777777777777777	0.1810344827586207
YBR288C	-1	-/-	-288.33445405960083	-26304.410809516907	45	0.038348082595870206	0.5777777777777777	0.18131256952169078
YBL057C	-1	-/-	-288.3683319091797	-27556.112310409546	45	0.03829160530191458	0.5777777777777777	0.18159065628476084
YML124C	-1	-/-	-288.3700227737427	-27686.77295899391	45	0.03823529411764706	0.5777777777777777	0.18186874304783093
YER157W	-1	-/-	-288.43839740753174	-27699.259835004807	45	0.0381791483113069	0.5777777777777777	0.182146829810901
YDR135C	-1	-/-	-288.45346665382385	-26368.680180311203	45	0.03812316715542522	0.5777777777777777	0.18242491657397109
YGR007W	-1	-/-	-288.4562931060791	-25714.234595775604	45	0.03806734992679356	0.5777777777777777	0.18270300333704115
YPL174C	-1	-/-	-288.4563727378845	-26186.86430311203	45	0.038011695906432746	0.5777777777777777	0.18298109010011124
YDR127W	0	0/0	-288.4590649008751	-44136.27768218517	180	0.038011695906432746	0.5777777777777777	0.18298109010011124
YMR282C	0	0/-	-288.46642899513245	-44295.351333379745	180	0.038011695906432746	0.5777777777777777	0.18298109010011124
YPR045C	0	0/-	-288.47407710552216	-42705.79933774471	180	0.038011695906432746	0.5777777777777777	0.18298109010011124
YML071C	-1	-/-	-288.47811937332153	-27001.029451847076	45	0.03795620437956204	0.5777777777777777	0.1832591768631813
YMR200W	-1	-/-	-288.4906120300293	-26483.69706773758	45	0.037900874635568516	0.5777777777777777	0.1835372636262514
YER094C	-1	-/-	-288.50047492980957	-26287.83159160614	45	0.03784570596797671	0.5777777777777777	0.18381535038932148
YDL010W	0	0/-	-288.5100258588791	-45745.95821040869	180	0.03784570596797671	0.5777777777777777	0.18381535038932148
YDL018C	0	0/-	-288.5151988863945	-44575.37629544735	180	0.03784570596797671	0.5777777777777777	0.18381535038932148
YML068W	0	0/-	-288.5240925550461	-45445.95043051243	180	0.03784570596797671	0.5777777777777777	0.18381535038932148
YMR023C	-1	-/-	-288.53485774993896	-26363.928431987762	45	0.0377906976744186	0.5777777777777777	0.18409343715239154
YOL009C	-1	-/-	-288.55967712402344	-27399.59709763527	45	0.03773584905660377	0.5777777777777777	0.18437152391546163
YIL149C	-1	-/-	-288.55980491638184	-26118.637548446655	45	0.03768115942028986	0.5777777777777777	0.1846496106785317
YMR022W	-1	-/-	-288.64836835861206	-26263.204799175262	45	0.03762662807525326	0.5777777777777777	0.18492769744160178
YOR239W	-1	-/-	-288.6525478363037	-27288.186251163483	45	0.03757225433526012	0.5777777777777777	0.18520578420467185
YBR227C	0	0/-	-288.6870650649071	-44429.74687355757	180	0.03757225433526012	0.5777777777777777	0.18520578420467185
YEL022W	-1	-/-	-288.69351387023926	-26684.686732053757	45	0.03751803751803752	0.5777777777777777	0.18548387096774194
YDR430C	0	0/-	-288.7258460521698	-43961.10089278221	180	0.03751803751803752	0.5777777777777777	0.18548387096774194
YDR350C	0	0/-	-288.7413763999939	-45664.17749989033	180	0.03751803751803752	0.5777777777777777	0.18548387096774194
YJR118C	-1	-/-	-288.75840520858765	-25254.622446537018	45	0.037463976945244955	0.5777777777777777	0.185761957730812
YMR273C	-1	-/-	-288.7711169719696	-25943.38342499733	45	0.03741007194244604	0.5777777777777777	0.1860400444938821
YPR017C	-1	-/-	-288.7844796180725	-26160.7536816597	45	0.03735632183908046	0.5777777777777777	0.18631813125695218
YGL003C	-1	-/-	-288.7942523956299	-25785.098562717438	45	0.03730272596843615	0.5777777777777777	0.18659621802002224
YPR185W	-1	-/-	-288.8087911605835	-27821.21817302704	45	0.03724928366762178	0.5777777777777777	0.18687430478309233
YDL115C	-1	-/0	-288.8595299720764	-28215.16407227516	45	0.03719599427753934	0.5777777777777777	0.1871523915461624
YHL030W	0	0/-	-288.8943452835083	-45812.86321884394	180	0.03719599427753934	0.5777777777777777	0.1871523915461624
YOR316C	-1	-/-	-288.89803981781006	-27532.4313955307	45	0.037142857142857144	0.5777777777777777	0.18743047830923248
YKL022C	-1	-/-	-288.9153037071228	-26017.481584072113	45	0.037089871611982884	0.5777777777777777	0.18770856507230255
YJL117W	-1	-/-	-288.91924142837524	-25224.84979248047	45	0.037037037037037035	0.5777777777777777	0.18798665183537264
YGR057C	-1	-/-	-288.98747634887695	-26059.666830062866	45	0.03698435277382646	0.5777777777777777	0.18826473859844273
YOR198C	-1	-/-	-288.9957537651062	-25827.381380081177	45	0.036931818181818184	0.5777777777777777	0.1885428253615128
YIL009C-A	-1	-/-	-288.9986834526062	-26035.970329523087	45	0.03687943262411347	0.5777777777777777	0.18882091212458288
YCL004W	-1	-/-	-289.00766611099243	-26645.01016521454	45	0.036827195467422094	0.5777777777777777	0.18909899888765294
YMR097C	-1	-/-	-289.0491509437561	-26772.955656528473	45	0.036775106082036775	0.5777777777777777	0.18937708565072303
YKL104C	0	0/-	-289.0532993078232	-44398.01967537403	180	0.036775106082036775	0.5777777777777777	0.18937708565072303
YJL008C	-1	-/-	-289.08056640625	-26864.25183582306	45	0.03672316384180791	0.5777777777777777	0.1896551724137931
YJR059W	-1	-/-	-289.1151328086853	-26764.968036174774	45	0.036671368124118475	0.5777777777777777	0.18993325917686318
YNL230C	-1	-/-	-289.12804079055786	-25561.53289937973	45	0.036619718309859155	0.5777777777777777	0.19021134593993325
YPR073C	-1	-/-	-289.1421627998352	-25522.98023056984	45	0.03656821378340366	0.5777777777777777	0.19048943270300334
YIL126W	-1	-/-	-289.1454520225525	-25935.84765648842	45	0.03651685393258427	0.5777777777777777	0.19076751946607343
YGR255C	0	0/0	-289.16491079330444	-45473.382628679276	180	0.03651685393258427	0.5777777777777777	0.19076751946607343
YOR278W	0	0/0	-289.216429233551	-44933.46011567116	180	0.03651685393258427	0.5777777777777777	0.19076751946607343
YOL008W	-1	-/-	-289.2184863090515	-25945.926523685455	45	0.0364656381486676	0.5777777777777777	0.1910456062291435
YML121W	-1	-/-	-289.22569704055786	-26591.858939647675	45	0.036414565826330535	0.5777777777777777	0.19132369299221358
YNL287W	-1	-/-	-289.2321434020996	-26092.00767850876	45	0.03636363636363636	0.5777777777777777	0.19160177975528364
YLR361C	-1	-/-	-289.3250889778137	-26723.54070854187	45	0.036312849162011177	0.5777777777777777	0.19187986651835373
YDR354W	0	0/0	-289.33985471725464	-44957.101456940174	180	0.036312849162011177	0.5777777777777777	0.19187986651835373
YLR020C	-1	-/-	-289.3744878768921	-26875.886630535126	45	0.03626220362622036	0.5777777777777777	0.1921579532814238
YDR373W	0	0/-	-289.38214033842087	-44538.93199342489	180	0.03626220362622036	0.5777777777777777	0.1921579532814238
YLR387C	0	0/-	-289.41815638542175	-45431.368131279945	180	0.03626220362622036	0.5777777777777777	0.1921579532814238
YLR262C	-1	-/-	-289.4300718307495	-25574.222941875458	45	0.036211699164345405	0.5777777777777777	0.19243604004449388
YNL218W	-1	-/-	-289.43855381011963	-26844.802395820618	45	0.03616133518776078	0.5777777777777777	0.19271412680756397
YNL159C	-1	-/-	-289.49008893966675	-28575.929354190826	45	0.03611111111111111	0.5777777777777777	0.19299221357063404
YOR039W	-1	-/-	-289.52004051208496	-25508.272067070007	45	0.036061026352288486	0.5777777777777777	0.19327030033370413
YPR088C	-1	-/-	-289.58647203445435	-27052.057105064392	45	0.036011080332409975	0.5777777777777777	0.1935483870967742
YER101C	0	0/-	-289.6088408231735	-45093.51663082838	180	0.036011080332409975	0.5777777777777777	0.1935483870967742
YDR292C	-1	-/-	-289.64101362228394	-26341.505910873413	45	0.035961272475795295	0.5777777777777777	0.19382647385984428
YBR151W	0	0/0	-289.64242881536484	-45406.787649691105	180	0.035961272475795295	0.5777777777777777	0.19382647385984428
YNL137C	0	0/-	-289.6817473769188	-43724.75254535675	180	0.035961272475795295	0.5777777777777777	0.19382647385984428
YER022W	-1	-/-	-289.73439025878906	-27284.0990357399	45	0.03591160220994475	0.5777777777777777	0.19410456062291434
YER014W	0	0/0	-289.7395638227463	-46038.49169135094	180	0.03591160220994475	0.5777777777777777	0.19410456062291434
YHL048W	-1	-/-	-289.7400002479553	-26579.64069032669	45	0.03586206896551724	0.5777777777777777	0.19438264738598443
YNL262W	-1	-/-	-289.74676990509033	-25937.785252571106	45	0.03581267217630854	0.5777777777777777	0.1946607341490545
YGR135W	-1	-/-	-289.76615476608276	-26214.99047756195	45	0.03576341127922971	0.5777777777777777	0.19493882091212458
YNL003C	-1	-/-	-289.7794623374939	-26349.708279132843	45	0.03571428571428571	0.5777777777777777	0.19521690767519467
YNL038W	-1	-/-	-289.78586769104004	-24739.031129837036	45	0.03566529492455418	0.5777777777777777	0.19549499443826474
YDL185W	-1	-/-	-289.7939352989197	-25987.349312782288	45	0.03561643835616438	0.5777777777777777	0.19577308120133483
YGR010W	-1	-/-	-289.80340576171875	-27870.047182559967	45	0.03556771545827633	0.5777777777777777	0.1960511679644049
YOL003C	-1	-/-	-289.82518434524536	-25524.84642100334	45	0.03551912568306011	0.5777777777777777	0.19632925472747498
YOL111C	-1	-/-	-289.8253893852234	-26208.436810970306	45	0.03547066848567531	0.5777777777777777	0.19660734149054504
YOL001W	-1	-/-	-289.8289623260498	-26435.87668323517	45	0.035422343324250684	0.5777777777777777	0.19688542825361513
YER133W	-1	-/-	-289.8683023452759	-25140.524112939835	45	0.03537414965986395	0.5777777777777777	0.1971635150166852
YIR025W	-1	-/-	-289.8793487548828	-26340.243678569794	45	0.035326086956521736	0.5777777777777777	0.19744160177975528
YDR174W	-1	-/-	-289.87946462631226	-25919.72437620163	45	0.035278154681139755	0.5777777777777777	0.19771968854282537
YDL046W	-1	-/-	-289.8831329345703	-26751.241673231125	45	0.03523035230352303	0.5777777777777777	0.19799777530589543
YLR425W	-1	-/-	-289.88329553604126	-26582.303304195404	45	0.035182679296346414	0.5777777777777777	0.19827586206896552
YLR292C	-1	-/-	-289.8989224433899	-27125.633371591568	45	0.03513513513513514	0.5777777777777777	0.1985539488320356
YNL049C	-1	-/-	-289.90059089660645	-25902.687556743622	45	0.03508771929824561	0.5777777777777777	0.19883203559510568
YOR288C	-1	-/-	-289.90171003341675	-28012.396925210953	45	0.03504043126684636	0.5777777777777777	0.19911012235817574
YJR043C	-1	-/-	-289.9130516052246	-25557.951228618622	45	0.034993270524899055	0.5777777777777777	0.19938820912124583
YGR009C	-1	-/+	-289.92270851135254	-26457.14244222641	45	0.03494623655913978	0.5777777777777777	0.19966629588431592
YDR062W	-1	-/-	-289.9371371269226	-26082.688427448273	45	0.0348993288590604	0.5777777777777777	0.19994438264738598
YMR025W	-1	-/-	-289.9653916358948	-26221.37099123001	45	0.03485254691689008	0.5777777777777777	0.20022246941045607
YOR195W	-1	-/-	-289.9671220779419	-25904.582473278046	45	0.03480589022757698	0.5777777777777777	0.20050055617352613
YDR389W	-1	-/-	-289.9678621292114	-26448.699954271317	45	0.034759358288770054	0.5777777777777777	0.20077864293659622
YDL140C	-1	-/-	-289.99129581451416	-25905.260506629944	45	0.03471295060080107	0.5777777777777777	0.2010567296996663
YDL053C	0	0/0	-290.0058356523514	-43025.13715970516	180	0.03471295060080107	0.5777777777777777	0.2010567296996663
YDR291W	0	0/-	-290.0246146917343	-45263.744607269764	180	0.03471295060080107	0.5777777777777777	0.2010567296996663
YLL003W	-1	-/-	-290.02707958221436	-26567.057936668396	45	0.034666666666666665	0.5777777777777777	0.20133481646273638
YPR093C	-1	-/-	-290.08145093917847	-27179.769075870514	45	0.03462050599201065	0.5777777777777777	0.20161290322580644
YMR220W	-1	-/-	-290.1033272743225	-26355.99171924591	45	0.034574468085106384	0.5777777777777777	0.20189098998887653
YNR026C	-1	-/-	-290.1315951347351	-26631.998106956482	45	0.034528552456839307	0.5777777777777777	0.20216907675194662
YFR050C	-1	-/-	-290.13201332092285	-26625.107234477997	45	0.034482758620689655	0.5777777777777777	0.20244716351501668
YGL210W	1	+/+	-290.14792823791504	-25759.078045368195	44	0.03576158940397351	0.6	0.20244716351501668
YDL145C	-1	-/-	-290.15258717536926	-26665.776757001877	45	0.03571428571428571	0.6	0.20272525027808677
YCR038C	-1	-/-	-290.1626138687134	-26372.9974899292	45	0.035667107001321	0.6	0.20300333704115683
YPL087W	-1	-/-	-290.16309213638306	-27549.96686077118	45	0.03562005277044855	0.6	0.20328142380422692
YPL152W	-1	-/-	-290.21513748168945	-27745.847336292267	45	0.03557312252964427	0.6	0.203559510567297
YPL049C	-1	-/-	-290.23120164871216	-26102.102185726166	45	0.035526315789473684	0.6	0.20383759733036708
YGL002W	0	0/-	-290.2723817229271	-44616.77637976408	180	0.035526315789473684	0.6	0.20383759733036708
YPL242C	-1	-/-	-290.27414989471436	-26489.64641571045	45	0.035479632063074903	0.6	0.20411568409343714
YJR035W	-1	-/-	-290.28875756263733	-27800.11988401413	45	0.03543307086614173	0.6	0.20439377085650723
YGL223C	-1	-/-	-290.29164838790894	-25911.560928344727	45	0.035386631716906945	0.6	0.20467185761957732
YLR163C	-1	-/-	-290.31023645401	-26957.810936927795	45	0.03534031413612566	0.6	0.20494994438264738
YER017C	-1	-/-	-290.3327660560608	-25888.845391988754	45	0.03529411764705882	0.6	0.20522803114571747
YJR106W	0	0/-	-290.35951340198517	-43941.31201559305	180	0.03529411764705882	0.6	0.20522803114571747
YMR311C	-1	-/-	-290.3705644607544	-27442.100147008896	45	0.03524804177545692	0.6	0.20550611790878753
YBR205W	-1	-/-	-290.4065499305725	-26019.512189149857	45	0.035202086049543675	0.6	0.20578420467185762
YKL208W	-1	-/-	-290.45106267929077	-26770.52974462509	45	0.03515625	0.6	0.20606229143492769
YDR287W	0	0/-	-290.4565334916115	-46738.15662884712	180	0.03515625	0.6	0.20606229143492769
YCL051W	-1	-/-	-290.4619035720825	-25842.719311714172	45	0.035110533159947985	0.6	0.20634037819799778
YDR498C	-1	-/-	-290.47215938568115	-27242.789094924927	45	0.03506493506493506	0.6	0.20661846496106787
YJR083C	-1	-/0	-290.4730267524719	-25955.028861284256	45	0.03501945525291829	0.6	0.20689655172413793
YER147C	-1	-/-	-290.47674560546875	-25384.814076662064	45	0.034974093264248704	0.6	0.20717463848720802
YDR410C	0	0/-	-290.49246084690094	-43826.364075005054	180	0.034974093264248704	0.6	0.20717463848720802
YPL008W	-1	-/-	-290.49929332733154	-26730.130970478058	45	0.03492884864165589	0.6	0.20745272525027808
YPR068C	-1	-/-	-290.510272026062	-26335.953563690186	45	0.03488372093023256	0.6	0.20773081201334817
YER050C	0	0/-	-290.52921921014786	-44679.34081506729	180	0.03488372093023256	0.6	0.20773081201334817
YDR228C	-1	-/-	-290.53828716278076	-26549.392727136612	45	0.03483870967741935	0.6	0.20800889877641823
YDR519W	0	0/-	-290.55203515291214	-44679.18278604746	180	0.03483870967741935	0.6	0.20800889877641823
YDR427W	-1	-/-	-290.5590772628784	-26684.291714191437	45	0.03479381443298969	0.6	0.20828698553948832
YOR371C	-1	-/-	-290.55941343307495	-26221.88973927498	45	0.03474903474903475	0.6	0.20856507230255839
YGL065C	-1	-/-	-290.57323694229126	-25799.104365825653	45	0.03470437017994859	0.6	0.20884315906562848
YKL196C	-1	-/-	-290.5781202316284	-26042.15402173996	45	0.03465982028241335	0.6	0.20912124582869857
YOR110W	-1	-/-	-290.58058071136475	-25947.809217453003	45	0.03461538461538462	0.6	0.20939933259176863
YMR112C	-1	-/-	-290.60690927505493	-25065.750499010086	45	0.034571062740076826	0.6	0.20967741935483872
YHR200W	-1	-/-	-290.6103038787842	-25862.831171035767	45	0.034526854219948847	0.6	0.20995550611790878
YOR142W	-1	-/-	-290.62250232696533	-28395.831805467606	45	0.034482758620689655	0.6	0.21023359288097887
YAL053W	-1	-/-	-290.643349647522	-25822.42351937294	45	0.03443877551020408	0.6	0.21051167964404893
YHR098C	-1	-/-	-290.68771839141846	-27236.695096969604	45	0.034394904458598725	0.6	0.21078976640711902
YBR199W	-1	-/-	-290.7260146141052	-27596.134840250015	45	0.03435114503816794	0.6	0.2110678531701891
YKL108W	-1	-/-	-290.73230361938477	-26301.512142181396	45	0.03430749682337993	0.6	0.21134593993325917
YJL183W	-1	-/-	-290.73923540115356	-26968.86012029648	45	0.03426395939086294	0.6	0.21162402669632926
YGL166W	-1	-/-	-290.7528772354126	-27152.803263425827	45	0.034220532319391636	0.6	0.21190211345939933
YAL010C	-1	-/-	-290.7861704826355	-26582.86989545822	45	0.03417721518987342	0.6	0.21218020022246942
YLR208W	-1	-/-	-290.80212211608887	-26691.31001186371	45	0.03413400758533502	0.6	0.21245828698553948
YDR079C-A	-1	-/-	-290.82913398742676	-24216.27076482773	45	0.03409090909090909	0.6	0.21273637374860957
YOR011W	-1	-/-	-290.84260869026184	-25971.83407354355	45	0.034047919293820936	0.6	0.21301446051167963
YGR196C	0	0/0	-290.84849286079407	-44961.37726598978	180	0.034047919293820936	0.6	0.21301446051167963
YHR012W	-1	-/-	-290.857638835907	-26491.740516662598	45	0.03400503778337532	0.6	0.21329254727474972
YML115C	-1	-/-	-290.8687410354614	-25384.48182296753	45	0.033962264150943396	0.6	0.2135706340378198
YFR052W	-1	-/-	-290.88720321655273	-26304.11523962021	45	0.03391959798994975	0.6	0.21384872080088987
YDL175C	-1	-/-	-290.89286708831787	-26718.77322411537	45	0.033877038895859475	0.6	0.21412680756395996
YER176W	0	0/-	-290.90834629535675	-44763.83810096979	180	0.033877038895859475	0.6	0.21412680756395996
YBR001C	0	0/-	-290.91072022914886	-46962.9507342577	180	0.033877038895859475	0.6	0.21412680756395996
YMR289W	0	0/-	-290.9417563676834	-44435.785455703735	180	0.033877038895859475	0.6	0.21412680756395996
YOL133W	-1	-/-	-290.9562406539917	-27446.908801555634	45	0.03383458646616541	0.6	0.21440489432703003
YLR133W	-1	-/-	-290.98560667037964	-29363.443551301956	45	0.03379224030037547	0.6	0.21468298109010012
YBR260C	-1	-/-	-290.98662281036377	-26561.27028799057	45	0.03375	0.6	0.21496106785317018
YIL049W	-1	-/-	-291.01127576828003	-26506.203255176544	45	0.033707865168539325	0.6	0.21523915461624027
YDR308C	-1	-/-	-291.0463819503784	-25079.465600967407	45	0.03366583541147132	0.6	0.21551724137931033
YGR206W	-1	-/-	-291.06050968170166	-25792.15347957611	45	0.033623910336239106	0.6	0.21579532814238042
YLR396C	-1	-/-	-291.0705270767212	-26979.724239826202	45	0.033582089552238806	0.6	0.2160734149054505
YKL214C	-1	-/-	-291.1272759437561	-26174.407081127167	45	0.03354037267080745	0.6	0.21635150166852057
YHR050W	-1	-/-	-291.1282801628113	-26771.544978618622	45	0.033498759305210915	0.6	0.21662958843159066
YFL062W	0	0/-	-291.1353656053543	-47345.29878026247	180	0.033498759305210915	0.6	0.21662958843159066
YGR098C	-1	-/-	-291.1411910057068	-25748.20215511322	45	0.03345724907063197	0.6	0.21690767519466073
YNL225C	-1	-/-	-291.15131282806396	-27296.971345424652	45	0.03341584158415842	0.6	0.21718576195773082
YDR443C	-1	-/-	-291.1817274093628	-26379.952239513397	45	0.03337453646477132	0.6	0.21746384872080088
YKL112W	-1	-/-	-291.1890273094177	-27296.79114794731	45	0.03333333333333333	0.6	0.21774193548387097
YKL042W	-1	-/-	-291.19516134262085	-26968.692397594452	45	0.03329223181257707	0.6	0.21802002224694106
YCR027C	-1	-/-	-291.1971378326416	-25068.760709762573	45	0.0332512315270936	0.6	0.21829810901001112
YLR005W	-1	-/-	-291.1993227005005	-27294.685715913773	45	0.033210332103321034	0.6	0.2185761957730812
YJL099W	-1	-/-	-291.20292234420776	-27211.91841030121	45	0.033169533169533166	0.6	0.21885428253615127
YCR081W	-1	-/-	-291.22422218322754	-26090.993514299393	45	0.033128834355828224	0.6	0.21913236929922136
YDL088C	-1	-/-	-291.2672200202942	-25284.31798505783	45	0.03308823529411765	0.6	0.21941045606229143
YLL021W	-1	-/-	-291.26978850364685	-26672.783943891525	45	0.033047735618115054	0.6	0.21968854282536152
YBL102W	-1	-/-	-291.2851905822754	-26711.16548395157	45	0.03300733496332518	0.6	0.21996662958843158
YDL040C	-1	-/-	-291.2888193130493	-26442.066949367523	45	0.03296703296703297	0.6	0.22024471635150167
YLR270W	-1	-/-	-291.3334174156189	-28840.00956106186	45	0.032926829268292684	0.6	0.22052280311457176
YCR033W	-1	-/-	-291.33741903305054	-25930.76650094986	45	0.03288672350791717	0.6	0.22080088987764182
YGR056W	-1	-/-	-291.3387303352356	-26315.487238407135	45	0.032846715328467155	0.6	0.2210789766407119
YGL167C	-1	-/-	-291.3403220176697	-25899.14124941826	45	0.032806804374240585	0.6	0.22135706340378197
YCR024C	0	0/-	-291.3404676914215	-45495.49326789379	180	0.032806804374240585	0.6	0.22135706340378197
YPR055W	1	+/+	-291.3487114906311	-27097.274167060852	44	0.03398058252427184	0.6222222222222222	0.22135706340378197
YKL173W	-1	-/-	-291.36586475372314	-26685.325758457184	45	0.03393939393939394	0.6222222222222222	0.22163515016685206
YDR096W	-1	-/-	-291.41221380233765	-26875.010227441788	45	0.03389830508474576	0.6222222222222222	0.22191323692992213
YOR007C	-1	-/-	-291.44557905197144	-27371.292362689972	45	0.03385731559854897	0.6222222222222222	0.22219132369299222
YMR275C	-1	-/-	-291.45285272598267	-26954.94943547249	45	0.033816425120772944	0.6222222222222222	0.22246941045606228
YLR082C	0	0/0	-291.46772915124893	-44741.45556265116	180	0.033816425120772944	0.6222222222222222	0.22246941045606228
YER129W	-1	-/-	-291.4913606643677	-26306.012695789337	45	0.033775633293124246	0.6222222222222222	0.22274749721913237
YKL139W	-1	-/-	-291.5172772407532	-25412.943161964417	45	0.033734939759036145	0.6222222222222222	0.22302558398220246
YMR053C	-1	-/0	-291.5438413619995	-27656.99048948288	45	0.03369434416365824	0.6222222222222222	0.22330367074527252
YPL053C	-1	-/-	-291.5461869239807	-25921.411729812622	45	0.03365384615384615	0.6222222222222222	0.2235817575083426
YKL124W	0	0/-	-291.5566121339798	-47143.26814740896	180	0.03365384615384615	0.6222222222222222	0.2235817575083426
YNL094W	-1	-/-	-291.56506299972534	-27187.120520591736	45	0.03361344537815126	0.6222222222222222	0.22385984427141267
YCR002C	-1	-/-	-291.5705008506775	-26278.324024677277	45	0.03357314148681055	0.6222222222222222	0.22413793103448276
YHR207C	0	0/-	-291.59549391269684	-45097.214782714844	180	0.03357314148681055	0.6222222222222222	0.22413793103448276
YOR270C	-1	-/-	-291.60153579711914	-26314.508028507233	45	0.033532934131736525	0.6222222222222222	0.22441601779755282
YCL017C	-1	-/-	-291.60165643692017	-27018.819319486618	45	0.03349282296650718	0.6222222222222222	0.22469410456062291
YPR179C	-1	-/-	-291.6542434692383	-26222.46825027466	45	0.03345280764635603	0.6222222222222222	0.224972191323693
YDR085C	-1	-/-	-291.67500400543213	-28228.504895687103	45	0.03341288782816229	0.6222222222222222	0.22525027808676307
YBR281C	0	0/0	-291.6813403367996	-45309.88067317009	180	0.03341288782816229	0.6222222222222222	0.22525027808676307
YDR162C	-1	-/-	-291.6868600845337	-27397.066699028015	45	0.033373063170441	0.6222222222222222	0.22552836484983316
YDR173C	-1	-/-	-291.7285315990448	-26824.590665340424	45	0.03333333333333333	0.6222222222222222	0.22580645161290322
YBR176W	0	0/-	-291.73923552036285	-44154.719353199005	180	0.03333333333333333	0.6222222222222222	0.22580645161290322
YLR187W	0	0/-	-291.74675726890564	-44443.55122321844	180	0.03333333333333333	0.6222222222222222	0.22580645161290322
YLR128W	0	0/-	-291.7668647766113	-44802.373566389084	180	0.03333333333333333	0.6222222222222222	0.22580645161290322
YER162C	-1	-/-	-291.76880073547363	-26785.333040714264	45	0.03329369797859691	0.6222222222222222	0.2260845383759733
YPR171W	-1	-/-	-291.77172565460205	-25491.141022205353	45	0.0332541567695962	0.6222222222222222	0.22636262513904337
YOR042W	0	0/-	-291.774829685688	-45232.861931204796	180	0.0332541567695962	0.6222222222222222	0.22636262513904337
YNL180C	0	0/-	-291.78526973724365	-44365.88035058975	180	0.0332541567695962	0.6222222222222222	0.22636262513904337
YLR093C	0	0/-	-291.78723496198654	-45729.6946991086	180	0.0332541567695962	0.6222222222222222	0.22636262513904337
YPR128C	-1	-/-	-291.79218673706055	-26425.83724975586	45	0.033214709371293	0.6222222222222222	0.22664071190211346
YOR174W	-1	-/-	-291.7927303314209	-26231.41397714615	45	0.03317535545023697	0.6222222222222222	0.22691879866518352
YLR265C	-1	-/-	-291.7978048324585	-25506.459913492203	45	0.033136094674556214	0.6222222222222222	0.22719688542825361
YLR191W	-1	-/-	-291.82823181152344	-26475.800030708313	45	0.03309692671394799	0.6222222222222222	0.2274749721913237
YDR331W	-1	-/-	-291.84644746780396	-26604.01444363594	45	0.03305785123966942	0.6222222222222222	0.22775305895439377
YDR512C	-1	-/-	-291.8745312690735	-27525.112563610077	45	0.0330188679245283	0.6222222222222222	0.22803114571746386
YCR052W	-1	-/-	-291.88657665252686	-27149.280368566513	45	0.03297997644287397	0.6222222222222222	0.22830923248053392
YBL103C	-1	-/-	-291.91913175582886	-27850.310512542725	45	0.03294117647058824	0.6222222222222222	0.228587319243604
YJR140C	-1	-/-	-291.9377384185791	-26691.710661888123	45	0.03290246768507638	0.6222222222222222	0.22886540600667407
YCR011C	0	0/-	-291.96361780166626	-47067.76855605841	180	0.03290246768507638	0.6222222222222222	0.22886540600667407
YGR238C	-1	-/-	-291.98874950408936	-25601.856026649475	45	0.03286384976525822	0.6222222222222222	0.22914349276974416
YHR103W	0	0/-	-292.05238831043243	-43401.68379032612	180	0.03286384976525822	0.6222222222222222	0.22914349276974416
YGL212W	-1	-/-	-292.05848932266235	-26053.5078125	45	0.032825322391559206	0.6222222222222222	0.22942157953281425
YKL087C	0	0/0	-292.06320202350616	-46175.737462341785	180	0.032825322391559206	0.6222222222222222	0.22942157953281425
YGL066W	-1	-/-	-292.06562423706055	-27069.778375148773	45	0.03278688524590164	0.6222222222222222	0.2296996662958843
YDR022C	-1	-/-	-292.083505153656	-26649.69773864746	45	0.03274853801169591	0.6222222222222222	0.2299777530589544
YNL005C	0	0/-	-292.090150475502	-44661.542589366436	180	0.03274853801169591	0.6222222222222222	0.2299777530589544
YPR165W	-1	-/-	-292.0974898338318	-26358.216549396515	45	0.03271028037383177	0.6222222222222222	0.23025583982202447
YDL056W	-1	-/-	-292.13433599472046	-26567.760577201843	45	0.03267211201866978	0.6222222222222222	0.23053392658509456
YCR095C	0	0/0	-292.1506937146187	-44536.764958024025	180	0.03267211201866978	0.6222222222222222	0.23053392658509456
YJR093C	-1	-/-	-292.19553661346436	-26022.745060443878	45	0.03263403263403263	0.6222222222222222	0.23081201334816462
YLR077W	0	0/-	-292.2410008907318	-43441.60060840845	180	0.03263403263403263	0.6222222222222222	0.23081201334816462
YNR030W	-1	-/-	-292.2592062950134	-26215.331553459167	45	0.03259604190919674	0.6222222222222222	0.2310901001112347
YPL010W	-1	-/-	-292.26840710639954	-28149.359245061874	45	0.03255813953488372	0.6222222222222222	0.23136818687430477
YGR005C	-1	-/-	-292.2690358161926	-26969.603811979294	45	0.032520325203252036	0.6222222222222222	0.23164627363737486
YLR114C	-1	-/-	-292.269877910614	-26870.291689395905	45	0.03248259860788863	0.6222222222222222	0.23192436040044495
YOR354C	-1	-/-	-292.3015022277832	-25870.89770412445	45	0.03244495944380069	0.6222222222222222	0.232202447163515
YDR028C	-1	-/-	-292.3124656677246	-26652.88253879547	45	0.032407407407407406	0.6222222222222222	0.2324805339265851
YDL078C	-1	-/-	-292.3172197341919	-26940.014724254608	45	0.03236994219653179	0.6222222222222222	0.23275862068965517
YDR043C	-1	-/-	-292.35015535354614	-26770.370195627213	45	0.03233256351039261	0.6222222222222222	0.23303670745272526
YKL098W	0	0/0	-292.35717272758484	-44527.279793441296	180	0.03233256351039261	0.6222222222222222	0.23303670745272526
YPR164W	-1	-/-	-292.3597197532654	-26038.29474258423	45	0.03229527104959631	0.6222222222222222	0.23331479421579532
YML015C	-1	-/-	-292.4001498222351	-26428.30613899231	45	0.03225806451612903	0.6222222222222222	0.2335928809788654
YPL125W	-1	-/0	-292.4213104248047	-26808.23513031006	45	0.03222094361334868	0.6222222222222222	0.23387096774193547
YCR042C	-1	-/-	-292.4517123699188	-26934.718197107315	45	0.03218390804597701	0.6222222222222222	0.23414905450500556
YPL042C	-1	-/-	-292.4724225997925	-27399.481194496155	45	0.03214695752009185	0.6222222222222222	0.23442714126807565
YPR107C	-1	-/-	-292.48589515686035	-26901.59636449814	45	0.03211009174311927	0.6222222222222222	0.2347052280311457
YML103C	-1	-/-	-292.49005460739136	-27173.710507392883	45	0.032073310423825885	0.6222222222222222	0.2349833147942158
YGL091C	0	0/-	-292.4968336224556	-46551.253804802895	180	0.032073310423825885	0.6222222222222222	0.2349833147942158
YIL140W	-1	-/-	-292.5174880027771	-26804.141901016235	45	0.032036613272311214	0.6222222222222222	0.23526140155728587
YDR205W	-1	-/-	-292.58184146881104	-26523.372972011566	45	0.032	0.6222222222222222	0.23553948832035596
YER016W	-1	-/-	-292.646888256073	-25890.90566635132	45	0.0319634703196347	0.6222222222222222	0.23581757508342602
YMR218C	-1	-/-	-292.68174505233765	-27381.803688049316	45	0.03192702394526796	0.6222222222222222	0.2360956618464961
YHL038C	-1	-/-	-292.6989469528198	-26791.77968978882	45	0.03189066059225513	0.6222222222222222	0.2363737486095662
YDR393W	-1	-/-	-292.7144751548767	-25725.972064495087	45	0.03185437997724687	0.6222222222222222	0.23665183537263626
YJR013W	-1	-/-	-292.7546691894531	-26626.327773571014	45	0.031818181818181815	0.6222222222222222	0.23692992213570635
YJL134W	-1	-/-	-292.7615575790405	-25872.70109295845	45	0.03178206583427923	0.6222222222222222	0.2372080088987764
YDR424C	-1	-/-	-292.7907567024231	-25710.485439777374	45	0.031746031746031744	0.6222222222222222	0.2374860956618465
YBR015C	-1	-/-	-292.8368377685547	-25122.415004730225	45	0.031710079275198186	0.6222222222222222	0.23776418242491656
YJL196C	-1	-/-	-292.8783235549927	-26815.552746772766	45	0.03167420814479638	0.6222222222222222	0.23804226918798665
YJL095W	-1	-/-	-292.91074895858765	-27266.67049074173	45	0.031638418079096044	0.6222222222222222	0.23832035595105672
YNL263C	-1	-/-	-292.914279460907	-25593.631593227386	45	0.03160270880361174	0.6222222222222222	0.2385984427141268
YDR524C	-1	-/-	-292.94239044189453	-27519.565485954285	45	0.03156708004509583	0.6222222222222222	0.2388765294771969
YDL100C	-1	-/-	-292.9729495048523	-26563.63418531418	45	0.03153153153153153	0.6222222222222222	0.23915461624026696
YNL188W	-1	-/-	-292.9818072319031	-26504.478720664978	45	0.031496062992125984	0.6222222222222222	0.23943270300333705
YGL105W	-1	-/-	-292.993088722229	-26836.55327439308	45	0.03146067415730337	0.6222222222222222	0.2397107897664071
YGL150C	-1	-/-	-292.9940724372864	-25888.487427711487	45	0.031425364758698095	0.6222222222222222	0.2399888765294772
YMR106C	-1	-/-	-293.02382612228394	-27062.488922595978	45	0.03139013452914798	0.6222222222222222	0.24026696329254726
YJR122W	0	0/-	-293.0240938067436	-45903.9322424531	180	0.03139013452914798	0.6222222222222222	0.24026696329254726
YHR146W	0	0/-	-293.04025012254715	-44257.353119671345	180	0.03139013452914798	0.6222222222222222	0.24026696329254726
YGR212W	-1	-/-	-293.0593605041504	-26196.573100566864	45	0.03135498320268757	0.6222222222222222	0.24054505005561735
YJR117W	0	0/-	-293.06001526117325	-44479.98399835825	180	0.03135498320268757	0.6222222222222222	0.24054505005561735
YGL049C	-1	-/-	-293.08434677124023	-25544.647030115128	45	0.03131991051454139	0.6222222222222222	0.24082313681868742
YNL008C	-1	-/-	-293.0870518684387	-27349.866410017014	45	0.03128491620111732	0.6222222222222222	0.2411012235817575
YMR163C	-1	-/-	-293.1185417175293	-25269.907266139984	45	0.03125	0.6222222222222222	0.2413793103448276
YOL025W	0	0/-	-293.1188074350357	-46586.39189231396	180	0.03125	0.6222222222222222	0.2413793103448276
YPL153C	-1	-/-	-293.13061237335205	-27368.20781993866	45	0.03121516164994426	0.6222222222222222	0.24165739710789766
YGR024C	-1	-/-	-293.1320991516113	-25743.363224983215	45	0.031180400890868598	0.6222222222222222	0.24193548387096775
YIL097W	-1	-/-	-293.14457869529724	-30337.902683496475	45	0.03114571746384872	0.6222222222222222	0.2422135706340378
YPR131C	-1	-/-	-293.1460337638855	-26212.81941127777	45	0.03111111111111111	0.6222222222222222	0.2424916573971079
YDR409W	-1	-/-	-293.1484885215759	-26757.92360520363	45	0.03107658157602664	0.6222222222222222	0.24276974416017796
YJL023C	0	0/-	-293.15106785297394	-45886.488195478916	180	0.03107658157602664	0.6222222222222222	0.24276974416017796
YOR324C	0	0/-	-293.16458690166473	-45034.83976262808	180	0.03107658157602664	0.6222222222222222	0.24276974416017796
YML062C	-1	-/-	-293.185001373291	-26253.011715888977	45	0.031042128603104215	0.6222222222222222	0.24304783092324805
YGL198W	0	0/-	-293.1953955292702	-45258.83910667896	180	0.031042128603104215	0.6222222222222222	0.24304783092324805
YDR260C	-1	-/-	-293.1958246231079	-26394.801059007645	45	0.031007751937984496	0.6222222222222222	0.24332591768631814
YDL146W	0	0/-	-293.2172176837921	-45454.13107138872	180	0.031007751937984496	0.6222222222222222	0.24332591768631814
YGR077C	-1	-/-	-293.21906328201294	-25871.035187482834	45	0.030973451327433628	0.6222222222222222	0.2436040044493882
YFR019W	-1	-/-	-293.2408375740051	-27210.570208072662	45	0.030939226519337018	0.6222222222222222	0.2438820912124583
YML041C	-1	-/-	-293.24517607688904	-28571.427452802658	45	0.03090507726269316	0.6222222222222222	0.24416017797552836
YBR095C	-1	-/-	-293.2834210395813	-26710.13344359398	45	0.030871003307607496	0.6222222222222222	0.24443826473859845
YPL208W	-1	-/-	-293.34752130508423	-27006.77125930786	45	0.030837004405286344	0.6222222222222222	0.2447163515016685
YLR011W	-1	-/-	-293.3663926124573	-26168.917480945587	45	0.030803080308030802	0.6222222222222222	0.2449944382647386
YDL234C	0	0/-	-293.3924685716629	-48330.5218706131	180	0.030803080308030802	0.6222222222222222	0.2449944382647386
YNL236W	-1	-/-	-293.39251947402954	-26747.958225250244	45	0.03076923076923077	0.6222222222222222	0.24527252502780866
YFL049W	-1	-/-	-293.3996624946594	-26739.755306243896	45	0.030735455543358946	0.6222222222222222	0.24555061179087875
YEL058W	0	0/-	-293.4116623401642	-44639.27557128668	180	0.030735455543358946	0.6222222222222222	0.24555061179087875
YML064C	-1	-/-	-293.4261245727539	-25673.10240507126	45	0.03070175438596491	0.6222222222222222	0.24582869855394884
YMR075W	-1	-/-	-293.43992948532104	-25547.031002044678	45	0.03066812705366922	0.6222222222222222	0.2461067853170189
YPR140W	-1	-/-	-293.4848885536194	-26875.992246627808	45	0.030634573304157548	0.6222222222222222	0.246384872080089
YDR267C	0	0/-	-293.51648020744324	-45356.86435741186	180	0.030634573304157548	0.6222222222222222	0.246384872080089
YOR196C	0	0/-	-293.58685755729675	-43867.83693534136	180	0.030634573304157548	0.6222222222222222	0.246384872080089
YNL229C	-1	-/-	-293.6016273498535	-26792.65130853653	45	0.030601092896174863	0.6222222222222222	0.24666295884315906
YFL046W	0	0/-	-293.60207092761993	-43506.66429132223	180	0.030601092896174863	0.6222222222222222	0.24666295884315906
YHR188C	-1	-/-	-293.61891651153564	-26699.33663225174	45	0.03056768558951965	0.6222222222222222	0.24694104560622915
YKL184W	0	0/-	-293.6189934015274	-44350.00887423754	180	0.03056768558951965	0.6222222222222222	0.24694104560622915
YLR209C	0	0/-	-293.64989572763443	-44208.68772345781	180	0.03056768558951965	0.6222222222222222	0.24694104560622915
YDL076C	-1	-/-	-293.65954065322876	-25765.653252124786	45	0.030534351145038167	0.6222222222222222	0.2472191323692992
YNR033W	-1	-/-	-293.6641511917114	-26603.35884666443	45	0.030501089324618737	0.6222222222222222	0.2474972191323693
YFR025C	0	0/0	-293.6892359852791	-45508.71146607399	180	0.030501089324618737	0.6222222222222222	0.2474972191323693
YIL014W	-1	-/-	-293.7493724822998	-25665.019088745117	45	0.030467899891186073	0.6222222222222222	0.2477753058954394
YNL214W	-1	-/-	-293.75125551223755	-26178.6192278862	45	0.030434782608695653	0.6222222222222222	0.24805339265850945
YBR210W	-1	-/-	-293.76808309555054	-25508.25231075287	45	0.03040173724212812	0.6222222222222222	0.24833147942157954
YGL179C	0	0/-	-293.78002417087555	-46741.89530527592	180	0.03040173724212812	0.6222222222222222	0.24833147942157954
YJL139C	-1	-/-	-293.8082547187805	-25293.73157596588	45	0.03036876355748373	0.6222222222222222	0.2486095661846496
YER139C	0	0/-	-293.81343257427216	-45624.52044904232	180	0.03036876355748373	0.6222222222222222	0.2486095661846496
YJL094C	-1	-/-	-293.83286714553833	-26936.91291308403	45	0.030335861321776816	0.6222222222222222	0.2488876529477197
YLR026C	-1	-/-	-293.8478789329529	-26982.419736385345	45	0.030303030303030304	0.6222222222222222	0.24916573971078976
YDL099W	-1	-/-	-293.8513102531433	-25742.313199043274	45	0.03027027027027027	0.6222222222222222	0.24944382647385985
YDR138W	-1	-/-	-293.85325622558594	-27121.08776783943	45	0.03023758099352052	0.6222222222222222	0.2497219132369299
YOR036W	-1	-/-	-293.8635563850403	-29252.5600566864	45	0.030204962243797196	0.6222222222222222	0.25
YLR019W	0	0/-	-293.8883376121521	-44475.5144251585	180	0.030204962243797196	0.6222222222222222	0.25
YLR032W	-1	-/-	-293.9108695983887	-26390.006270885468	45	0.03017241379310345	0.6222222222222222	0.25027808676307006
YDR005C	-1	-/-	-293.9177541732788	-27290.1834089756	45	0.030139935414424113	0.6222222222222222	0.2505561735261402
YBR098W	-1	-/-	-293.95760202407837	-26071.766562461853	45	0.030107526881720432	0.6222222222222222	0.25083426028921024
YAL047C	-1	-/-	-293.9577751159668	-25778.687967777252	45	0.03007518796992481	0.6222222222222222	0.2511123470522803
YOR125C	0	0/0	-293.9686574935913	-44676.241688370705	180	0.03007518796992481	0.6222222222222222	0.2511123470522803
YPR034W	-1	-/-	-294.00231885910034	-25861.74347305298	45	0.030042918454935622	0.6222222222222222	0.25139043381535037
YML007W	-1	-/-	-294.00678396224976	-27620.008811950684	45	0.030010718113612004	0.6222222222222222	0.2516685205784205
YKR011C	0	0/0	-294.0213876962662	-48206.20108062029	180	0.030010718113612004	0.6222222222222222	0.2516685205784205
YOR089C	-1	-/-	-294.03134536743164	-27176.577246904373	45	0.029978586723768737	0.6222222222222222	0.25194660734149055
YLR266C	-1	-/-	-294.0609006881714	-27202.774025917053	45	0.029946524064171122	0.6222222222222222	0.2522246941045606
YEL044W	0	0/-	-294.08197432756424	-44743.482432723045	180	0.029946524064171122	0.6222222222222222	0.2522246941045606
YDR406W	0	0/-	-294.1002588272095	-45676.71646988392	180	0.029946524064171122	0.6222222222222222	0.2522246941045606
YGR179C	-1	-/-	-294.1123089790344	-26941.713394641876	45	0.029914529914529916	0.6222222222222222	0.2525027808676307
YER023W	0	0/0	-294.11303132772446	-44756.83459460735	180	0.029914529914529916	0.6222222222222222	0.2525027808676307
YOL122C	-1	-/-	-294.1228528022766	-27081.18697142601	45	0.029882604055496264	0.6222222222222222	0.2527808676307008
YCR044C	-1	-/-	-294.13043785095215	-26206.59473991394	45	0.029850746268656716	0.6222222222222222	0.25305895439377085
YNL197C	-1	-/-	-294.13223695755005	-26290.819304466248	45	0.029818956336528223	0.6222222222222222	0.2533370411568409
YOR220W	0	0/0	-294.15149307250977	-48742.11644524336	180	0.029818956336528223	0.6222222222222222	0.2533370411568409
YLR424W	-1	-/-	-294.1578130722046	-27556.556477069855	45	0.029787234042553193	0.6222222222222222	0.25361512791991103
YDR246W	-1	-/-	-294.18727111816406	-27395.41808962822	45	0.02975557917109458	0.6222222222222222	0.2538932146829811
YJR102C	-1	-/-	-294.2260332107544	-27260.309982061386	45	0.029723991507430998	0.6222222222222222	0.25417130144605116
YGR020C	-1	-/-	-294.22792744636536	-27190.880263090134	45	0.029692470837751856	0.6222222222222222	0.2544493882091212
YMR073C	-1	-/-	-294.2350826263428	-27251.044232606888	45	0.029661016949152543	0.6222222222222222	0.25472747497219134
YDR422C	-1	-/-	-294.23980474472046	-26962.9641392231	45	0.02962962962962963	0.6222222222222222	0.2550055617352614
YDR434W	-1	-/-	-294.27655363082886	-26147.134584903717	45	0.02959830866807611	0.6222222222222222	0.25528364849833146
YLR120C	0	0/-	-294.3076468706131	-46862.96333539486	180	0.02959830866807611	0.6222222222222222	0.25528364849833146
YJL059W	-1	-/-	-294.333984375	-27130.412038564682	45	0.029567053854276663	0.6222222222222222	0.2555617352614016
YJL005W	-1	-/-	-294.34525299072266	-27450.8369910717	45	0.029535864978902954	0.6222222222222222	0.25583982202447164
YDR484W	-1	-/-	-294.36146211624146	-27676.36716222763	45	0.029504741833508957	0.6222222222222222	0.2561179087875417
YMR247C	-1	-/-	-294.37681007385254	-26488.956853866577	45	0.029473684210526315	0.6222222222222222	0.25639599555061177
YGR104C	-1	-/-	-294.4116702079773	-26968.233118534088	45	0.029442691903259727	0.6222222222222222	0.2566740823136819
YMR044W	-1	-/-	-294.41357421875	-25742.39665699005	45	0.029411764705882353	0.6222222222222222	0.25695216907675195
YER166W	-1	-/-	-294.42142629623413	-25903.002103567123	45	0.02938090241343127	0.6222222222222222	0.257230255839822
YBL052C	-1	-/-	-294.44044733047485	-25361.313220262527	45	0.029350104821802937	0.6222222222222222	0.2575083426028921
YER119C	-1	-/-	-294.44051456451416	-27892.675414800644	45	0.02931937172774869	0.6222222222222222	0.2577864293659622
YML127W	-1	-/-	-294.44669103622437	-26204.19174528122	45	0.029288702928870293	0.6222222222222222	0.25806451612903225
YER047C	0	0/0	-294.4674618244171	-45039.51231825352	180	0.029288702928870293	0.6222222222222222	0.25806451612903225
YPR111W	-1	-/-	-294.57904052734375	-27457.962102890015	45	0.029258098223615466	0.6222222222222222	0.2583426028921023
YPR040W	0	0/-	-294.5791096687317	-45340.02529770136	180	0.029258098223615466	0.6222222222222222	0.2583426028921023
YDR351W	0	0/-	-294.59995740652084	-44334.2691449523	180	0.029258098223615466	0.6222222222222222	0.2583426028921023
YIL041W	0	0/-	-294.6430633068085	-44279.01090967655	180	0.029258098223615466	0.6222222222222222	0.2583426028921023
YMR264W	-1	-/-	-294.6522674560547	-26828.396508216858	45	0.029227557411273485	0.6222222222222222	0.25862068965517243
YLR181C	-1	-/-	-294.6566996574402	-26863.875154972076	45	0.029197080291970802	0.6222222222222222	0.2588987764182425
YGL243W	-1	-/-	-294.66185569763184	-26567.797793388367	45	0.029166666666666667	0.6222222222222222	0.25917686318131256
YJL031C	-1	-/-	-294.68438053131104	-27102.80091714859	45	0.029136316337148804	0.6222222222222222	0.2594549499443827
YFL041W	-1	-/-	-294.69653844833374	-26266.424983739853	45	0.029106029106029108	0.6222222222222222	0.25973303670745274
YMR188C	-1	-/-	-294.6966848373413	-25363.83287715912	45	0.029075804776739357	0.6222222222222222	0.2600111234705228
YLR404W	0	0/-	-294.6985602378845	-44309.79493743181	180	0.029075804776739357	0.6222222222222222	0.2600111234705228
YJR049C	-1	-/-	-294.7003765106201	-27495.48611497879	45	0.029045643153526972	0.6222222222222222	0.26028921023359286
YGL104C	-1	-/-	-294.76372718811035	-27570.403084754944	45	0.029015544041450778	0.6222222222222222	0.260567296996663
YKR058W	0	0/0	-294.77854454517365	-46682.33730149269	180	0.029015544041450778	0.6222222222222222	0.260567296996663
YER144C	0	0/-	-294.7849072217941	-46988.66881477833	180	0.029015544041450778	0.6222222222222222	0.260567296996663
YDR400W	-1	-/-	-294.80096530914307	-26553.474345207214	45	0.028985507246376812	0.6222222222222222	0.26084538375973304
YMR061W	-1	-/-	-294.81713676452637	-28400.52034831047	45	0.028955532574974147	0.6222222222222222	0.2611234705228031
YMR172W	-1	-/-	-294.83155250549316	-26606.473890781403	45	0.028925619834710745	0.6222222222222222	0.26140155728587317
YDR084C	0	0/0	-294.84454464912415	-45183.99501347542	180	0.028925619834710745	0.6222222222222222	0.26140155728587317
YNR052C	-1	-/-	-294.8801350593567	-25609.08380627632	45	0.02889576883384933	0.6222222222222222	0.2616796440489433
YNL329C	-1	-/-	-294.916597366333	-26857.402270555496	45	0.0288659793814433	0.6222222222222222	0.26195773081201335
YKL188C	-1	-/-	-294.95121812820435	-28339.545517921448	45	0.028836251287332648	0.6222222222222222	0.2622358175750834
YGL094C	-1	-/-	-294.99461603164673	-26859.590312480927	45	0.02880658436213992	0.6222222222222222	0.2625139043381535
YKL015W	-1	-/-	-295.0236473083496	-26698.06280183792	45	0.02877697841726619	0.6222222222222222	0.2627919911012236
YNL088W	-1	-/-	-295.03497219085693	-27231.06632590294	45	0.028747433264887063	0.6222222222222222	0.26307007786429365
YJL016W	0	0/0	-295.03590953350067	-47018.62607681751	180	0.028747433264887063	0.6222222222222222	0.26307007786429365
YCR003W	0	0/-	-295.065784573555	-44250.243421435356	180	0.028747433264887063	0.6222222222222222	0.26307007786429365
YDL212W	-1	-/-	-295.0787012577057	-26629.059104681015	45	0.028717948717948718	0.6222222222222222	0.2633481646273637
YHR067W	-1	-/-	-295.10014152526855	-26794.61151409149	45	0.028688524590163935	0.6222222222222222	0.26362625139043383
YBR119W	-1	-/-	-295.10493063926697	-27205.30325984955	45	0.028659160696008188	0.6222222222222222	0.2639043381535039
YDR221W	-1	-/0	-295.1450734138489	-27331.475685596466	45	0.028629856850715747	0.6222222222222222	0.26418242491657395
YOR284W	-1	-/0	-295.1680097579956	-26049.209667921066	45	0.028600612870275793	0.6222222222222222	0.2644605116796441
YGL203C	0	0/0	-295.23232448101044	-45189.40796458721	180	0.028600612870275793	0.6222222222222222	0.2644605116796441
YIR004W	-1	-/-	-295.25285482406616	-25901.06567955017	45	0.02857142857142857	0.6222222222222222	0.26473859844271413
YBR024W	-1	-/-	-295.25418043136597	-28063.311787605286	45	0.02854230377166157	0.6222222222222222	0.2650166852057842
YDR369C	-1	-/-	-295.2575674057007	-28013.281071186066	45	0.028513238289205704	0.6222222222222222	0.26529477196885426
YGL122C	-1	-/-	-295.27562737464905	-26966.79879450798	45	0.028484231943031537	0.6222222222222222	0.2655728587319244
YKL079W	1	+/+	-295.28421211242676	-26294.031325817108	44	0.029471544715447155	0.6444444444444445	0.2655728587319244
YFR005C	-1	-/-	-295.3118095397949	-25713.990955114365	45	0.029441624365482234	0.6444444444444445	0.26585094549499444
YKR002W	-1	-/-	-295.33738255500793	-27155.312839269638	45	0.029411764705882353	0.6444444444444445	0.2661290322580645
YOL032W	0	0/-	-295.3381721973419	-47154.15446537733	180	0.029411764705882353	0.6444444444444445	0.2661290322580645
YGL251C	-1	-/-	-295.3432879447937	-26352.42327928543	45	0.029381965552178316	0.6444444444444445	0.2664071190211346
YBR153W	-1	-/-	-295.3458786010742	-26187.394362688065	45	0.029352226720647773	0.6444444444444445	0.2666852057842047
YBR005W	0	0/-	-295.3541979789734	-46943.573482096195	180	0.029352226720647773	0.6444444444444445	0.2666852057842047
YPL016W	-1	-/-	-295.3760390281677	-25928.142701625824	45	0.029322548028311426	0.6444444444444445	0.26696329254727474
YER088C	-1	-/-	-295.382173538208	-27231.325316905975	45	0.029292929292929294	0.6444444444444445	0.2672413793103448
YGR058W	0	0/-	-295.40007400512695	-43780.51639378071	180	0.029292929292929294	0.6444444444444445	0.2672413793103448
YML035C	0	0/-	-295.43823063373566	-43456.9570685029	180	0.029292929292929294	0.6444444444444445	0.2672413793103448
YNL026W	-1	-/-	-295.45891284942627	-28560.519361257553	45	0.029263370332996974	0.6444444444444445	0.2675194660734149
YML069W	-1	-/-	-295.4613254070282	-27801.859063386917	45	0.029233870967741934	0.6444444444444445	0.267797552836485
YDR272W	-1	-/-	-295.47456312179565	-27335.99558711052	45	0.02920443101711984	0.6444444444444445	0.26807563959955505
YMR137C	-1	-/-	-295.4775457382202	-27297.23689699173	45	0.029175050301810865	0.6444444444444445	0.26835372636262517
YNL107W	-1	-/-	-295.51914262771606	-27653.93469786644	45	0.02914572864321608	0.6444444444444445	0.26863181312569523
YOL121C	-1	-/-	-295.5286965370178	-26352.460145950317	45	0.029116465863453816	0.6444444444444445	0.2689098998887653
YDL028C	-1	-/-	-295.54792881011963	-26204.979155540466	45	0.029087261785356068	0.6444444444444445	0.26918798665183535
YIL027C	0	0/-	-295.5630520582199	-44194.32969272137	180	0.029087261785356068	0.6444444444444445	0.26918798665183535
YGL098W	-1	-/-	-295.5898003578186	-26234.387393951416	45	0.02905811623246493	0.6444444444444445	0.26946607341490547
YIL004C	-1	-/-	-295.6480960845947	-25745.39644384384	45	0.02902902902902903	0.6444444444444445	0.26974416017797553
YJL207C	-1	-/-	-295.6693572998047	-26151.07691717148	45	0.029	0.6444444444444445	0.2700222469410456
YHR083W	-1	-/-	-295.6710705757141	-26053.697665691376	45	0.028971028971028972	0.6444444444444445	0.27030033370411566
YBR264C	0	0/0	-295.6851841211319	-44127.75535106659	180	0.028971028971028972	0.6444444444444445	0.27030033370411566
YFR008W	-1	-/-	-295.7243776321411	-27360.479006290436	45	0.028942115768463075	0.6444444444444445	0.2705784204671858
YDR314C	-1	-/-	-295.7317008972168	-25928.164873838425	45	0.028913260219341975	0.6444444444444445	0.27085650723025584
YEL047C	0	0/-	-295.7620701789856	-46168.14542782307	180	0.028913260219341975	0.6444444444444445	0.27085650723025584
YOR005C	-1	-/-	-295.7747368812561	-26919.965898036957	45	0.02888446215139442	0.6444444444444445	0.2711345939933259
YJR110W	-1	-/-	-295.8039507865906	-28278.79584813118	45	0.028855721393034824	0.6444444444444445	0.271412680756396
YMR203W	-1	-/-	-295.8191521167755	-25910.448084831238	45	0.02882703777335984	0.6444444444444445	0.2716907675194661
YER005W	-1	-/-	-295.82166862487793	-26133.668342113495	45	0.028798411122144985	0.6444444444444445	0.27196885428253614
YER146W	-1	-/-	-295.8297941684723	-26839.37853693962	45	0.028769841269841268	0.6444444444444445	0.2722469410456062
YCL039W	-1	-/-	-295.85267448425293	-26587.242380857468	45	0.028741328047571853	0.6444444444444445	0.2725250278086763
YGL238W	-1	-/-	-295.85461711883545	-27790.106993675232	45	0.028712871287128714	0.6444444444444445	0.2728031145717464
YHR205W	-1	-/-	-295.87240505218506	-26593.994729042053	45	0.028684470820969338	0.6444444444444445	0.27308120133481645
YPR141C	-1	-/-	-295.8780860900879	-26953.487295389175	45	0.02865612648221344	0.6444444444444445	0.27335928809788657
YLR078C	-1	-/-	-295.8845844268799	-25471.698103427887	45	0.028627838104639685	0.6444444444444445	0.27363737486095663
YMR070W	-1	-/-	-295.8879404067993	-25188.782823324203	45	0.028599605522682446	0.6444444444444445	0.2739154616240267
YEL015W	-1	-/-	-295.9330630302429	-26661.118848323822	45	0.02857142857142857	0.6444444444444445	0.27419354838709675
YPR113W	-1	-/-	-295.93651485443115	-27049.548720359802	45	0.028543307086614175	0.6444444444444445	0.27447163515016687
YGL221C	0	0/0	-295.9426190853119	-46289.633340001106	180	0.028543307086614175	0.6444444444444445	0.27447163515016687
YDR470C	-1	-/-	-296.0136523246765	-26532.472168922424	45	0.028515240904621434	0.6444444444444445	0.27474972191323693
YPL218W	-1	-/-	-296.03543758392334	-27075.683294296265	45	0.02848722986247544	0.6444444444444445	0.275027808676307
YDR485C	-1	-/-	-296.0440731048584	-28452.64205646515	45	0.02845927379784102	0.6444444444444445	0.2753058954393771
YPL203W	-1	-/-	-296.0502133369446	-29548.8245306015	45	0.028431372549019607	0.6444444444444445	0.2755839822024472
YBR077C	-1	-/-	-296.05306816101074	-26638.628499507904	45	0.02840352595494613	0.6444444444444445	0.27586206896551724
YNL275W	-1	-/-	-296.0571975708008	-25337.083780288696	45	0.02837573385518591	0.6444444444444445	0.2761401557285873
YIR033W	-1	-/-	-296.0897946357727	-26743.624883651733	45	0.028347996089931573	0.6444444444444445	0.2764182424916574
YDL128W	-1	-/-	-296.1311206817627	-26121.646091222763	45	0.0283203125	0.6444444444444445	0.2766963292547275
YNL311C	-1	-/-	-296.1558918952942	-27901.167529582977	45	0.02829268292682927	0.6444444444444445	0.27697441601779754
YML012W	-1	-/-	-296.20837450027466	-26913.835950374603	45	0.028265107212475632	0.6444444444444445	0.2772525027808676
YMR298W	-1	-/-	-296.22230195999146	-26722.60634803772	45	0.028237585199610515	0.6444444444444445	0.2775305895439377
YOR281C	-1	-/-	-296.25049209594727	-27145.224984169006	45	0.02821011673151751	0.6444444444444445	0.2778086763070078
YDR310C	-1	-/-	-296.2607340812683	-25938.0293943882	45	0.028182701652089408	0.6444444444444445	0.27808676307007785
YJL024C	-1	-/-	-296.2806468009949	-26567.773443698883	45	0.02815533980582524	0.6444444444444445	0.27836484983314796
YDL097C	-1	-/-	-296.288902759552	-27401.314089775085	45	0.028128031037827354	0.6444444444444445	0.278642936596218
YPR056W	-1	-/-	-296.2915267944336	-26050.648910999298	45	0.02810077519379845	0.6444444444444445	0.2789210233592881
YPL177C	-1	-/-	-296.30914974212646	-26883.447006225586	45	0.028073572120038724	0.6444444444444445	0.27919911012235815
YFL047W	0	0/-	-296.36113917827606	-45342.318027853966	180	0.028073572120038724	0.6444444444444445	0.27919911012235815
YGL180W	-1	-/-	-296.36702728271484	-29396.902322292328	45	0.02804642166344294	0.6444444444444445	0.27947719688542827
YDR128W	0	0/-	-296.3822840452194	-45298.322471141815	180	0.02804642166344294	0.6444444444444445	0.27947719688542827
YGL237C	0	0/-	-296.4114758968353	-44994.38417118788	180	0.02804642166344294	0.6444444444444445	0.27947719688542827
YNL317W	-1	-/-	-296.42063999176025	-25945.969071388245	45	0.028019323671497585	0.6444444444444445	0.27975528364849833
YMR191W	0	0/0	-296.4340726137161	-48532.205908596516	180	0.028019323671497585	0.6444444444444445	0.27975528364849833
YHR034C	-1	-/-	-296.4384560585022	-27555.343977212906	45	0.027992277992277992	0.6444444444444445	0.2800333704115684
YLR459W	-1	-/-	-296.47350788116455	-25979.878080368042	45	0.027965284474445518	0.6444444444444445	0.2803114571746385
YBR290W	-1	-/-	-296.4755253791809	-28016.00127506256	45	0.027938342967244702	0.6444444444444445	0.2805895439377086
YOR194C	-1	-/-	-296.485098361969	-26059.40953230858	45	0.02791145332050048	0.6444444444444445	0.28086763070077864
YNL286W	-1	-/-	-296.50700426101685	-25928.470776557922	45	0.027884615384615386	0.6444444444444445	0.2811457174638487
YFL028C	0	0/-	-296.5279631614685	-44540.299638450146	180	0.027884615384615386	0.6444444444444445	0.2811457174638487
YLR443W	0	0/-	-296.5340589284897	-43399.844519495964	180	0.027884615384615386	0.6444444444444445	0.2811457174638487
YIL124W	-1	-/-	-296.55200147628784	-26914.47491455078	45	0.027857829010566763	0.6444444444444445	0.2814238042269188
YER057C	0	0/0	-296.5656864643097	-45060.20229905844	180	0.027857829010566763	0.6444444444444445	0.2814238042269188
YFR009W	-1	-/-	-296.5836000442505	-27977.796983003616	45	0.02783109404990403	0.6444444444444445	0.2817018909899889
YBL050W	-1	-/-	-296.6068625450134	-26970.719932556152	45	0.027804410354745925	0.6444444444444445	0.28197997775305894
YLR288C	-1	-/-	-296.6124415397644	-27550.021139621735	45	0.027777777777777776	0.6444444444444445	0.28225806451612906
YJL091C	-1	-/-	-296.6140568256378	-28096.271434783936	45	0.027751196172248804	0.6444444444444445	0.2825361512791991
YPL255W	-1	-/-	-296.6175012588501	-26637.146292448044	45	0.027724665391969407	0.6444444444444445	0.2828142380422692
YMR299C	-1	-/0	-296.6240177154541	-27738.88806438446	45	0.027698185291308502	0.6444444444444445	0.28309232480533925
YBR237W	-1	-/-	-296.66097688674927	-27157.010689258575	45	0.02767175572519084	0.6444444444444445	0.28337041156840936
YEL037C	-1	-/-	-296.66162109375	-25957.539028167725	45	0.027645376549094377	0.6444444444444445	0.2836484983314794
YCL008C	-1	-/-	-296.68741750717163	-25922.1818523407	45	0.02761904761904762	0.6444444444444445	0.2839265850945495
YML130C	-1	-/-	-296.69075632095337	-27173.790446281433	45	0.02759276879162702	0.6444444444444445	0.28420467185761955
YEL030W	-1	-/-	-296.69895458221436	-26094.844344615936	45	0.027566539923954372	0.6444444444444445	0.28448275862068967
YLR144C	-1	-/-	-296.7115435600281	-26916.827862262726	45	0.027540360873694207	0.6444444444444445	0.28476084538375973
YDL160C	-1	-/-	-296.7213439941406	-25863.450040102005	45	0.027514231499051234	0.6444444444444445	0.2850389321468298
YDR175C	-1	-/-	-296.7437753677368	-26156.42717218399	45	0.027488151658767772	0.6444444444444445	0.2853170189098999
YDL093W	-1	-/-	-296.76757049560547	-25809.71568775177	45	0.027462121212121212	0.6444444444444445	0.28559510567297
YDR264C	-1	-/-	-296.78788328170776	-26932.336017131805	45	0.027436140018921477	0.6444444444444445	0.28587319243604004
YPR199C	-1	-/-	-296.79035234451294	-25891.036568164825	45	0.027410207939508508	0.6444444444444445	0.2861512791991101
YDL090C	-1	-/0	-296.8096561431885	-28281.96861433983	45	0.027384324834749764	0.6444444444444445	0.2864293659621802
YOR241W	-1	-/0	-296.81313371658325	-27668.33610534668	45	0.027358490566037737	0.6444444444444445	0.2867074527252503
YOL016C	-1	-/-	-296.87694358825684	-27828.482994556427	45	0.027332704995287466	0.6444444444444445	0.28698553948832034
YDR177W	-1	-/-	-296.89212369918823	-27265.351388454437	45	0.027306967984934087	0.6444444444444445	0.28726362625139046
YMR167W	-1	-/-	-296.913152217865	-26720.128923892975	45	0.027281279397930385	0.6444444444444445	0.2875417130144605
YEL005C	0	0/-	-296.92757761478424	-47429.05323135853	180	0.027281279397930385	0.6444444444444445	0.2875417130144605
YMR240C	-1	-/-	-296.9511523246765	-26529.611382484436	45	0.02725563909774436	0.6444444444444445	0.2878197997775306
YNL280C	-1	-/-	-296.95342898368835	-27110.274530887604	45	0.027230046948356807	0.6444444444444445	0.28809788654060065
YOL102C	-1	-/-	-296.96531915664673	-26030.548435926437	45	0.027204502814258912	0.6444444444444445	0.28837597330367076
YLR328W	-1	-/-	-296.97747898101807	-26519.603744983673	45	0.02717900656044986	0.6444444444444445	0.2886540600667408
YLR353W	-1	-/-	-296.9801416397095	-25426.545939445496	45	0.027153558052434457	0.6444444444444445	0.2889321468298109
YLL049W	0	0/-	-296.99441742897034	-45401.02955365181	180	0.027153558052434457	0.6444444444444445	0.2889321468298109
YBR044C	0	0/-	-297.04331040382385	-43785.971734166145	180	0.027153558052434457	0.6444444444444445	0.2889321468298109
YGL073W	-1	-/-	-297.0676100254059	-28863.33238887787	45	0.027128157156220765	0.6444444444444445	0.289210233592881
YBR166C	0	0/0	-297.0733308792114	-45543.910436332226	180	0.027128157156220765	0.6444444444444445	0.289210233592881
YIL017C	-1	-/-	-297.108681678772	-29305.67278766632	45	0.027102803738317756	0.6444444444444445	0.28948832035595107
YKR029C	-1	-/-	-297.1221899986267	-26870.266405582428	45	0.02707749766573296	0.6444444444444445	0.28976640711902113
YDR032C	0	0/0	-297.1313576698303	-48331.04623293877	180	0.02707749766573296	0.6444444444444445	0.28976640711902113
YHR150W	-1	-/-	-297.1372928619385	-26271.660631656647	45	0.027052238805970148	0.6444444444444445	0.2900444938820912
YDR153C	-1	-/-	-297.1568217277527	-27606.79691505432	45	0.02702702702702703	0.6444444444444445	0.2903225806451613
YBR129C	-1	-/-	-297.1665997505188	-26580.453031539917	45	0.027001862197392923	0.6444444444444445	0.2906006674082314
YPL145C	1	+/+	-297.2117943763733	-26425.94174194336	44	0.027906976744186046	0.6666666666666666	0.2906006674082314
YIL138C	1	+/+	-297.32105016708374	-26125.51562833786	44	0.028810408921933085	0.6888888888888889	0.2906006674082314
YJR135C	-1	-/-	-297.32779264450073	-26772.09335231781	45	0.028783658310120707	0.6888888888888889	0.29087875417130143
YDR054C	-1	-/-	-297.34461784362793	-25992.69479250908	45	0.0287569573283859	0.6888888888888889	0.2911568409343715
YOL006C	-1	-/-	-297.35614109039307	-26343.352891921997	45	0.028730305838739572	0.6888888888888889	0.2914349276974416
YBR211C	-1	-/-	-297.38299798965454	-25449.659664154053	45	0.028703703703703703	0.6888888888888889	0.2917130144605117
YNL081C	0	0/-	-297.38620865345	-44826.809363007545	180	0.028703703703703703	0.6888888888888889	0.2917130144605117
YGL017W	-1	-/-	-297.40709257125854	-27562.273396015167	45	0.028677150786308975	0.6888888888888889	0.29199110122358174
YLR190W	-1	-/-	-297.44229221343994	-25864.668504476547	45	0.02865064695009242	0.6888888888888889	0.29226918798665186
YKL028W	-1	-/-	-297.4466848373413	-27006.2973651886	45	0.028624192059095107	0.6888888888888889	0.2925472747497219
YPL209C	-1	-/-	-297.4500107765198	-27780.58386516571	45	0.02859778597785978	0.6888888888888889	0.292825361512792
YKL057C	-1	-/-	-297.4565763473511	-26970.02426624298	45	0.02857142857142857	0.6888888888888889	0.29310344827586204
YOR176W	0	0/0	-297.49438893795013	-46166.2524241209	180	0.02857142857142857	0.6888888888888889	0.29310344827586204
YKL041W	-1	-/-	-297.49955558776855	-26558.04715204239	45	0.0285451197053407	0.6888888888888889	0.29338153503893216
YJL062W	-1	-/-	-297.5043525695801	-26493.90107679367	45	0.028518859245630176	0.6888888888888889	0.2936596218020022
YJR021C	-1	-/-	-297.52250576019287	-28048.153557300568	45	0.02849264705882353	0.6888888888888889	0.2939377085650723
YER007W	-1	-/-	-297.54224491119385	-26337.178409576416	45	0.028466483011937556	0.6888888888888889	0.2942157953281424
YDR293C	-1	-/-	-297.5720615386963	-30177.85236978531	45	0.028440366972477066	0.6888888888888889	0.29449388209121247
YJL044C	0	0/0	-297.57293128967285	-43584.87161374092	180	0.028440366972477066	0.6888888888888889	0.29449388209121247
YCR096C	0	0/-	-297.5754488706589	-44513.97310781479	180	0.028440366972477066	0.6888888888888889	0.29449388209121247
YLR024C	0	0/-	-297.5767655968666	-46772.18775045872	180	0.028440366972477066	0.6888888888888889	0.29449388209121247
YAL056W	-1	-/-	-297.58264541625977	-26780.707901716232	45	0.02841429880843263	0.6888888888888889	0.29477196885428253
YKL189W	-1	-/-	-297.6009750366211	-26720.041887521744	45	0.028388278388278388	0.6888888888888889	0.2950500556173526
YDL197C	-1	-/-	-297.6073989868164	-27624.70397043228	45	0.028362305580969808	0.6888888888888889	0.2953281423804227
YMR033W	-1	-/-	-297.6227126121521	-27300.67444705963	45	0.0283363802559415	0.6888888888888889	0.29560622914349277
YGL127C	-1	-/-	-297.6245422363281	-26283.03137755394	45	0.028310502283105023	0.6888888888888889	0.29588431590656283
YDR003W	0	0/0	-297.6291463971138	-48810.86048793793	180	0.028310502283105023	0.6888888888888889	0.29588431590656283
YDR236C	-1	-/-	-297.64996910095215	-27215.63929462433	45	0.028284671532846715	0.6888888888888889	0.29616240266963295
YPL022W	-1	-/-	-297.66927099227905	-26785.71870946884	45	0.028258887876025523	0.6888888888888889	0.296440489432703
YGL241W	-1	-/-	-297.669960975647	-27350.602667808533	45	0.028233151183970857	0.6888888888888889	0.2967185761957731
YBR150C	0	0/-	-297.67728328704834	-44946.85361772776	180	0.028233151183970857	0.6888888888888889	0.2967185761957731
YMR212C	-1	-/0	-297.7063846588135	-27017.75768327713	45	0.028207461328480437	0.6888888888888889	0.29699666295884314
YGL245W	-1	-/-	-297.7135577201843	-27719.59695148468	45	0.028181818181818183	0.6888888888888889	0.29727474972191326
YDR349C	0	0/-	-297.7171161174774	-44835.924475729465	180	0.028181818181818183	0.6888888888888889	0.29727474972191326
YJR108W	-1	-/-	-297.73212003707886	-26108.600375175476	45	0.02815622161671208	0.6888888888888889	0.2975528364849833
YDR494W	-1	-/-	-297.73366022109985	-25658.607644081116	45	0.028130671506352088	0.6888888888888889	0.2978309232480534
YBR207W	-1	-/-	-297.7603497505188	-27702.68097257614	45	0.028105167724388033	0.6888888888888889	0.29810901001112344
YNL016W	-1	-/-	-297.76180696487427	-26573.62679052353	45	0.028079710144927536	0.6888888888888889	0.29838709677419356
YLR219W	-1	-/-	-297.7662751674652	-27841.22254228592	45	0.028054298642533938	0.6888888888888889	0.2986651835372636
YDL072C	0	0/-	-297.79960691928864	-48399.462781608105	180	0.028054298642533938	0.6888888888888889	0.2986651835372636
YGR048W	-1	-/-	-297.81316900253296	-28923.5784804821	45	0.02802893309222423	0.6888888888888889	0.2989432703003337
YPR024W	-1	-/-	-297.8139214515686	-28232.6997961998	45	0.028003613369467027	0.6888888888888889	0.2992213570634038
YML031W	-1	-/-	-297.8409833908081	-26511.2462310791	45	0.027978339350180504	0.6888888888888889	0.29949944382647387
YOL038W	-1	-/-	-297.858802318573	-26762.22530221939	45	0.027953110910730387	0.6888888888888889	0.29977753058954393
YDR453C	-1	-/-	-297.8610100746155	-28920.299670934677	45	0.027927927927927927	0.6888888888888889	0.300055617352614
YMR176W	0	0/-	-297.862900018692	-46078.51548093557	180	0.027927927927927927	0.6888888888888889	0.300055617352614
YHR063C	0	0/-	-297.87870037555695	-46688.76026433706	180	0.027927927927927927	0.6888888888888889	0.300055617352614
YDL066W	0	0/-	-297.8893823027611	-45754.97987031937	180	0.027927927927927927	0.6888888888888889	0.300055617352614
YDL015C	-1	-/-	-297.8925018310547	-25711.515526533127	45	0.0279027902790279	0.6888888888888889	0.3003337041156841
YNL131W	-1	-/-	-297.892941236496	-25605.23163986206	45	0.02787769784172662	0.6888888888888889	0.30061179087875417
YBR136W	-1	-/-	-297.9466190338135	-26128.54868531227	45	0.027852650494159928	0.6888888888888889	0.30088987764182423
YMR179W	-1	-/-	-297.9755549430847	-27174.114275455475	45	0.027827648114901255	0.6888888888888889	0.30116796440489435
YLR347C	-1	-/-	-298.0056290626526	-26501.063435077667	45	0.02780269058295964	0.6888888888888889	0.3014460511679644
YLR360W	-1	-/-	-298.01469135284424	-26578.587320804596	45	0.027777777777777776	0.6888888888888889	0.3017241379310345
YMR013C	-1	-/-	-298.01507663726807	-26040.881291151047	45	0.02775290957923008	0.6888888888888889	0.30200222469410454
YER068W	-1	-/-	-298.0451579093933	-26209.32223033905	45	0.027728085867620753	0.6888888888888889	0.30228031145717466
YLR233C	-1	-/-	-298.06411504745483	-26687.6193318367	45	0.02770330652368186	0.6888888888888889	0.3025583982202447
YDR358W	-1	-/-	-298.07008242607117	-31889.486728429794	45	0.027678571428571427	0.6888888888888889	0.3028364849833148
YDR036C	-1	-/-	-298.0924668312073	-27475.617515563965	45	0.027653880463871544	0.6888888888888889	0.3031145717463849
YJL034W	-1	-/-	-298.0944890975952	-27107.339575767517	45	0.027629233511586453	0.6888888888888889	0.30339265850945496
YKR100C	0	0/-	-298.1060510277748	-44598.99499422312	180	0.027629233511586453	0.6888888888888889	0.30339265850945496
YJL019W	-1	-/-	-298.11860513687134	-26284.17072415352	45	0.027604630454140695	0.6888888888888889	0.303670745272525
YIL033C	-1	-/-	-298.1268949508667	-28383.38873052597	45	0.027580071174377226	0.6888888888888889	0.3039488320355951
YMR062C	0	0/0	-298.1320952177048	-45985.97474169731	180	0.027580071174377226	0.6888888888888889	0.3039488320355951
YBL025W	-1	-/-	-298.13947916030884	-26985.267456054688	45	0.027555555555555555	0.6888888888888889	0.3042269187986652
YDL147W	-1	-/-	-298.1511845588684	-27237.002853870392	45	0.027531083481349913	0.6888888888888889	0.30450500556173526
YMR228W	0	0/-	-298.15132105350494	-45831.71896117926	180	0.027531083481349913	0.6888888888888889	0.30450500556173526
YJL205C	0	0/0	-298.1679608821869	-44938.9223510623	180	0.027531083481349913	0.6888888888888889	0.30450500556173526
YPL096W	-1	-/-	-298.21420764923096	-27629.542536735535	45	0.027506654835847383	0.6888888888888889	0.3047830923248053
YML051W	-1	-/-	-298.2224180698395	-26937.970878124237	45	0.0274822695035461	0.6888888888888889	0.30506117908787544
YBR165W	-1	-/-	-298.2406396865845	-26796.990385055542	45	0.02745792736935341	0.6888888888888889	0.3053392658509455
YPL204W	-1	-/-	-298.2684245109558	-26555.184462547302	45	0.02743362831858407	0.6888888888888889	0.30561735261401557
YMR214W	-1	-/-	-298.2871427536011	-27760.384148597717	45	0.027409372236958444	0.6888888888888889	0.30589543937708563
YNL004W	-1	-/-	-298.3116946220398	-26502.32255268097	45	0.027385159010600707	0.6888888888888889	0.30617352614015575
YDR147W	-1	-/-	-298.34626150131226	-27745.245084285736	45	0.02736098852603707	0.6888888888888889	0.3064516129032258
YAL009W	-1	-/-	-298.3583197593689	-26990.260780334473	45	0.027336860670194002	0.6888888888888889	0.3067296996662959
YNL078W	-1	-/-	-298.3698310852051	-25769.52138853073	45	0.027312775330396475	0.6888888888888889	0.30700778642936594
YMR180C	0	0/-	-298.39291417598724	-46674.55407625437	180	0.027312775330396475	0.6888888888888889	0.30700778642936594
YBR131W	-1	-/-	-298.41118907928467	-26580.25613641739	45	0.027288732394366196	0.6888888888888889	0.30728587319243605
YLR299W	0	0/-	-298.4427415728569	-47455.59655958414	180	0.027288732394366196	0.6888888888888889	0.30728587319243605
YML021C	-1	-/-	-298.4776773452759	-28933.121718406677	45	0.027264731750219876	0.6888888888888889	0.3075639599555061
YJL082W	0	0/-	-298.5132293701172	-47633.51105564833	180	0.027264731750219876	0.6888888888888889	0.3075639599555061
YNL290W	-1	-/-	-298.554425239563	-26991.814680099487	45	0.027240773286467488	0.6888888888888889	0.3078420467185762
YPL099C	0	0/-	-298.5598361492157	-44948.12124752998	180	0.027240773286467488	0.6888888888888889	0.3078420467185762
YPL064C	0	0/-	-298.5788050889969	-44400.1333411932	180	0.027240773286467488	0.6888888888888889	0.3078420467185762
YIL007C	-1	-/0	-298.5901737213135	-28095.44417142868	45	0.027216856892010536	0.6888888888888889	0.3081201334816463
YKR062W	-1	-/-	-298.59552907943726	-26238.37169766426	45	0.027192982456140352	0.6888888888888889	0.30839822024471636
YOL072W	-1	-/-	-298.5974736213684	-25904.34187602997	45	0.02716914986853637	0.6888888888888889	0.3086763070077864
YKL146W	-1	-/-	-298.6024742126465	-27084.99248123169	45	0.02714535901926445	0.6888888888888889	0.3089543937708565
YIL026C	-1	-/-	-298.6118893623352	-26335.006915569305	45	0.02712160979877515	0.6888888888888889	0.3092324805339266
YNL215W	0	0/-	-298.6731150150299	-45267.83146965504	180	0.02712160979877515	0.6888888888888889	0.3092324805339266
YDL126C	-1	-/-	-298.7016477584839	-27763.215534687042	45	0.027097902097902096	0.6888888888888889	0.30951056729699666
YLR354C	-1	-/0	-298.754506111145	-27305.747809410095	45	0.027074235807860263	0.6888888888888889	0.3097886540600667
YKR019C	-1	-/-	-298.77464962005615	-28086.725260734558	45	0.027050610820244327	0.6888888888888889	0.31006674082313684
YNL273W	-1	-/-	-298.7777328491211	-28005.968057632446	45	0.02702702702702703	0.6888888888888889	0.3103448275862069
YML067C	-1	-/-	-298.80670976638794	-26257.564912319183	45	0.02700348432055749	0.6888888888888889	0.31062291434927697
YLL033W	0	0/-	-298.81512904167175	-45097.5562979579	180	0.02700348432055749	0.6888888888888889	0.31062291434927697
YNL044W	-1	-/-	-298.8324284553528	-26414.083368062973	45	0.026979982593559618	0.6888888888888889	0.31090100111234703
YNL007C	-1	-/-	-298.84379482269287	-26729.905556201935	45	0.026956521739130435	0.6888888888888889	0.31117908787541715
YGL106W	-1	-/-	-298.85740852355957	-25748.12392616272	45	0.02693310165073849	0.6888888888888889	0.3114571746384872
YCR071C	-1	-/-	-298.8656930923462	-26860.484332084656	45	0.026909722222222224	0.6888888888888889	0.3117352614015573
YDR254W	-1	-/-	-298.86940717697144	-27266.806582450867	45	0.026886383347788378	0.6888888888888889	0.3120133481646274
YDL226C	-1	-/-	-298.9187560081482	-26538.63982772827	45	0.026863084922010397	0.6888888888888889	0.31229143492769745
YBR188C	-1	-/-	-298.930064201355	-27215.947459459305	45	0.02683982683982684	0.6888888888888889	0.3125695216907675
YDR201W	-1	-/-	-298.9741768836975	-25966.650261878967	45	0.026816608996539794	0.6888888888888889	0.3128476084538376
YFL034C-B	-1	-/-	-298.97793197631836	-26259.799040317535	45	0.02679343128781331	0.6888888888888889	0.3131256952169077
YHL031C	-1	-/-	-298.99651288986206	-26441.57496905327	45	0.02677029360967185	0.6888888888888889	0.31340378197997776
YMR183C	-1	-/+	-299.0267343521118	-26486.559744358063	45	0.026747195858498704	0.6888888888888889	0.3136818687430478
YKL062W	-1	-/-	-299.0311641693115	-28161.4235663414	45	0.026724137931034484	0.6888888888888889	0.3139599555061179
YGR132C	-1	-/-	-299.0317282676697	-27733.90796470642	45	0.026701119724375538	0.6888888888888889	0.314238042269188
YLR138W	-1	-/-	-299.0365228652954	-25809.58057165146	45	0.02667814113597246	0.6888888888888889	0.31451612903225806
YPL119C	-1	-/-	-299.1394305229187	-27599.193235874176	45	0.026655202063628546	0.6888888888888889	0.3147942157953281
YLR071C	-1	-/-	-299.1597113609314	-27345.7104511261	45	0.02663230240549828	0.6888888888888889	0.31507230255839824
YLR421C	0	0/-	-299.16017097234726	-45405.54685872793	180	0.02663230240549828	0.6888888888888889	0.31507230255839824
YLL036C	-1	-/-	-299.1710901260376	-26640.81397342682	45	0.026609442060085836	0.6888888888888889	0.3153503893214683
YDL131W	0	0/0	-299.17713832855225	-46692.15201175213	180	0.026609442060085836	0.6888888888888889	0.3153503893214683
YHR178W	-1	-/-	-299.18974924087524	-26996.131942749023	45	0.026586620926243566	0.6888888888888889	0.31562847608453837
YGL216W	-1	-/-	-299.1925382614136	-27190.78699684143	45	0.026563838903170524	0.6888888888888889	0.31590656284760843
YEL036C	-1	-/-	-299.1955051422119	-26730.87164402008	45	0.026541095890410957	0.6888888888888889	0.31618464961067855
YDR518W	-1	-/-	-299.2482171058655	-27189.8652176857	45	0.026518391787852865	0.6888888888888889	0.3164627363737486
YLR027C	0	0/0	-299.25438034534454	-45939.23118394613	180	0.026518391787852865	0.6888888888888889	0.3164627363737486
YFR037C	-1	-/-	-299.2552499771118	-27171.580073833466	45	0.026495726495726495	0.6888888888888889	0.31674082313681867
YLR096W	1	+/+	-299.3397355079651	-27723.892631053925	44	0.027327070879590094	0.7111111111111111	0.31674082313681867
YFL017C	0	0/-	-299.36932134628296	-43285.48909795284	180	0.027327070879590094	0.7111111111111111	0.31674082313681867
YKL176C	-1	-/-	-299.3695240020752	-26662.62865114212	45	0.027303754266211604	0.7111111111111111	0.3170189098998888
YDL005C	-1	-/-	-299.3946702480316	-27669.330448389053	45	0.027280477408354646	0.7111111111111111	0.31729699666295885
YJL065C	-1	-/-	-299.40746688842773	-25053.426528930664	45	0.027257240204429302	0.7111111111111111	0.3175750834260289
YPL139C	-1	-/-	-299.4149284362793	-26746.2862701416	45	0.02723404255319149	0.7111111111111111	0.317853170189099
YGR092W	-1	-/-	-299.43128871917725	-26393.866693496704	45	0.027210884353741496	0.7111111111111111	0.3181312569521691
YGR202C	-1	-/-	-299.44171953201294	-27724.85223722458	45	0.027187765505522515	0.7111111111111111	0.31840934371523916
YGR267C	-1	-/-	-299.4497981071472	-27581.609825372696	45	0.027164685908319185	0.7111111111111111	0.3186874304783092
YBR221C	-1	-/-	-299.4571921825409	-27935.67304968834	45	0.02714164546225615	0.7111111111111111	0.31896551724137934
YER042W	-1	-/-	-299.4870319366455	-26568.227970600128	45	0.02711864406779661	0.7111111111111111	0.3192436040044494
YGL023C	0	0/-	-299.5015934705734	-45109.77743637562	180	0.02711864406779661	0.7111111111111111	0.3192436040044494
YCL016C	-1	-/-	-299.52289390563965	-27061.331253528595	45	0.027095681625740897	0.7111111111111111	0.31952169076751946
YOR018W	-1	-/-	-299.5288248062134	-27335.658454418182	45	0.02707275803722504	0.7111111111111111	0.3197997775305895
YFL008W	-1	-/-	-299.5475478172302	-27156.36874961853	45	0.027049873203719356	0.7111111111111111	0.32007786429365964
YLL038C	-1	-/-	-299.549289226532	-26686.641176700592	45	0.02702702702702703	0.7111111111111111	0.3203559510567297
YGL195W	-1	-/-	-299.5497784614563	-26492.858411550522	45	0.0270042194092827	0.7111111111111111	0.32063403781979977
YBR161W	-1	-/-	-299.56300258636475	-26468.345061302185	45	0.026981450252951095	0.7111111111111111	0.32091212458286983
YNL249C	0	0/0	-299.57771503925323	-45129.170271754265	180	0.026981450252951095	0.7111111111111111	0.32091212458286983
YJL006C	-1	-/-	-299.59991693496704	-26700.224744319916	45	0.02695871946082561	0.7111111111111111	0.32119021134593995
YPR049C	-1	-/-	-299.6007471084595	-29709.7539498806	45	0.026936026936026935	0.7111111111111111	0.32146829810901
YML126C	-1	-/-	-299.6442856788635	-27171.92209339142	45	0.02691337258200168	0.7111111111111111	0.32174638487208007
YIR009W	-1	-/-	-299.65482473373413	-26007.284775733948	45	0.02689075630252101	0.7111111111111111	0.3220244716351502
YCR066W	-1	-/-	-299.6755561828613	-27001.624743938446	45	0.02686817800167926	0.7111111111111111	0.32230255839822025
YDR097C	-1	-/-	-299.6883215904236	-27977.66026353836	45	0.026845637583892617	0.7111111111111111	0.3225806451612903
YBL026W	-1	-/-	-299.7545008659363	-27607.03685617447	45	0.026823134953897737	0.7111111111111111	0.3228587319243604
YGL144C	-1	-/-	-299.78095412254333	-25993.724883794785	45	0.02680067001675042	0.7111111111111111	0.3231368186874305
YGR223C	0	0/-	-299.7866276502609	-46627.534139215946	180	0.02680067001675042	0.7111111111111111	0.3231368186874305
YBL079W	-1	-/-	-299.7881841659546	-26818.2951130867	45	0.026778242677824266	0.7111111111111111	0.32341490545050056
YOR350C	0	0/-	-299.79908287525177	-45366.86656785011	180	0.026778242677824266	0.7111111111111111	0.32341490545050056
YIR022W	-1	-/-	-299.8686842918396	-27114.178460359573	45	0.026755852842809364	0.7111111111111111	0.3236929922135706
YOR113W	-1	-/-	-299.87361669540405	-27977.04117488861	45	0.026733500417710943	0.7111111111111111	0.32397107897664074
YJR036C	0	0/-	-299.9117081165314	-47828.64093798399	180	0.026733500417710943	0.7111111111111111	0.32397107897664074
YGR003W	-1	-/-	-299.9320158958435	-27694.019713401794	45	0.02671118530884808	0.7111111111111111	0.3242491657397108
YHL025W	-1	-/-	-299.93313217163086	-26381.114351034164	45	0.026688907422852376	0.7111111111111111	0.32452725250278086
YBR014C	0	0/-	-299.9472151994705	-45383.38181203604	180	0.026688907422852376	0.7111111111111111	0.32452725250278086
YAL042W	-1	-/-	-299.9489736557007	-27409.456824302673	45	0.02666666666666667	0.7111111111111111	0.3248053392658509
YLR207W	-1	-/-	-299.95036363601685	-28301.16281723976	45	0.026644462947543714	0.7111111111111111	0.32508342602892104
YGR295C	0	0/-	-299.9915620088577	-46130.30247557163	180	0.026644462947543714	0.7111111111111111	0.32508342602892104
YBR302C	0	0/-	-300.0161142349243	-47270.05439901352	180	0.026644462947543714	0.7111111111111111	0.32508342602892104
YNL136W	-1	-/-	-300.0486717224121	-26349.7341902256	45	0.026622296173044926	0.7111111111111111	0.3253615127919911
YOL146W	-1	-/-	-300.0612325668335	-26376.455276489258	45	0.02660016625103907	0.7111111111111111	0.32563959955506117
YPR018W	-1	-/-	-300.0767889022827	-27761.638998508453	45	0.026578073089700997	0.7111111111111111	0.3259176863181313
YPR161C	-1	-/-	-300.08329486846924	-26937.256605625153	45	0.026556016597510373	0.7111111111111111	0.32619577308120135
YBR278W	-1	-/-	-300.08628511428833	-25783.377860546112	45	0.026533996683250415	0.7111111111111111	0.3264738598442714
YJL178C	-1	-/-	-300.09525632858276	-27248.262368679047	45	0.026512013256006627	0.7111111111111111	0.32675194660734147
YDL248W	0	0/-	-300.098670899868	-46784.32516896725	180	0.026512013256006627	0.7111111111111111	0.32675194660734147
YJR136C	0	0/-	-300.12800455093384	-45066.95750230551	180	0.026512013256006627	0.7111111111111111	0.32675194660734147
YML086C	-1	-/-	-300.1295485496521	-27233.45412492752	45	0.026490066225165563	0.7111111111111111	0.3270300333704116
YEL053C	-1	-/-	-300.1365575790405	-26974.056759357452	45	0.026468155500413565	0.7111111111111111	0.32730812013348165
YDR242W	0	0/0	-300.1479866504669	-46614.747691869736	180	0.026468155500413565	0.7111111111111111	0.32730812013348165
YBR279W	-1	-/-	-300.1493043899536	-26555.919647932053	45	0.026446280991735537	0.7111111111111111	0.3275862068965517
YLR357W	-1	-/-	-300.1584963798523	-26303.04164648056	45	0.026424442609413706	0.7111111111111111	0.3278642936596218
YJL001W	-1	-/-	-300.1681270599365	-27015.684445858	45	0.026402640264026403	0.7111111111111111	0.3281423804226919
YKL211C	0	0/0	-300.17138516902924	-45803.61926615238	180	0.026402640264026403	0.7111111111111111	0.3281423804226919
YNR039C	-1	-/-	-300.1927046775818	-27241.43022108078	45	0.026380873866446827	0.7111111111111111	0.32842046718576196
YLR447C	-1	-/-	-300.22168922424316	-26653.174346923828	45	0.026359143327841845	0.7111111111111111	0.328698553948832
YOR213C	-1	-/-	-300.22479820251465	-26337.559691667557	45	0.02633744855967078	0.7111111111111111	0.32897664071190214
YGR037C	-1	-/-	-300.2329668998718	-27200.16907095909	45	0.02631578947368421	0.7111111111111111	0.3292547274749722
YDL243C	-1	-/0	-300.25078868865967	-27971.81926059723	45	0.02629416598192276	0.7111111111111111	0.32953281423804226
YNL294C	-1	-/-	-300.25304889678955	-28651.738595485687	45	0.026272577996715927	0.7111111111111111	0.3298109010011123
YOR172W	-1	-/-	-300.26130533218384	-26805.738256931305	45	0.026251025430680888	0.7111111111111111	0.33008898776418244
YGL220W	0	0/-	-300.276775598526	-43689.582207620144	180	0.026251025430680888	0.7111111111111111	0.33008898776418244
YDR309C	-1	-/-	-300.28913402557373	-26812.47810125351	45	0.02622950819672131	0.7111111111111111	0.3303670745272525
YDL044C	-1	-/-	-300.31005907058716	-27008.63844537735	45	0.02620802620802621	0.7111111111111111	0.33064516129032256
YKL018W	-1	-/-	-300.37868070602417	-26505.30123066902	45	0.02618657937806874	0.7111111111111111	0.3309232480533927
YDL143W	-1	-/-	-300.41747283935547	-26995.636031627655	45	0.02616516762060507	0.7111111111111111	0.33120133481646274
YDR191W	-1	-/-	-300.42734718322754	-27046.55307817459	45	0.026143790849673203	0.7111111111111111	0.3314794215795328
YBR122C	0	0/-	-300.4368894100189	-45614.373467862606	180	0.026143790849673203	0.7111111111111111	0.3314794215795328
YJL186W	-1	-/-	-300.4586353302002	-26013.279150247574	45	0.026122448979591838	0.7111111111111111	0.33175750834260287
YDR183W	-1	-/-	-300.46457862854004	-27123.94132423401	45	0.026101141924959218	0.7111111111111111	0.332035595105673
YPR036W	-1	-/-	-300.47488260269165	-26710.14829683304	45	0.026079869600651995	0.7111111111111111	0.33231368186874305
YKL045W	-1	-/-	-300.4788942337036	-28070.647312641144	45	0.026058631921824105	0.7111111111111111	0.3325917686318131
YOR122C	-1	-/-	-300.50177812576294	-26622.712702035904	45	0.026037428803905614	0.7111111111111111	0.33286985539488323
YPL219W	0	0/-	-300.5085996389389	-46204.18117302656	180	0.026037428803905614	0.7111111111111111	0.33286985539488323
YDR204W	0	0/0	-300.5129898786545	-47704.06199002266	180	0.026037428803905614	0.7111111111111111	0.33286985539488323
YGL018C	-1	-/-	-300.52199125289917	-26205.611030101776	45	0.026016260162601626	0.7111111111111111	0.3331479421579533
YNL133C	-1	-/-	-300.5361661911011	-27826.35127568245	45	0.025995125913891144	0.7111111111111111	0.33342602892102335
YDR235W	-1	-/-	-300.54695177078247	-26375.8535490036	45	0.025974025974025976	0.7111111111111111	0.3337041156840934
YPL115C	-1	-/-	-300.56670093536377	-27078.240438461304	45	0.025952960259529603	0.7111111111111111	0.33398220244716353
YGR233C	0	0/-	-300.5864632129669	-46640.39516544342	180	0.025952960259529603	0.7111111111111111	0.33398220244716353
YDR198C	-1	-/-	-300.6065101623535	-27043.938344478607	45	0.02593192868719611	0.7111111111111111	0.3342602892102336
YPL178W	-1	-/-	-300.6226692199707	-27390.237770080566	45	0.025910931174089068	0.7111111111111111	0.33453837597330366
YGL194C	-1	-/-	-300.6564645767212	-26944.074102401733	45	0.025889967637540454	0.7111111111111111	0.3348164627363737
YMR255W	-1	-/-	-300.6742992401123	-28776.464237213135	45	0.025869037995149554	0.7111111111111111	0.33509454949944384
YFL029C	-1	-/-	-300.73510217666626	-27858.50407266617	45	0.025848142164781908	0.7111111111111111	0.3353726362625139
YKL033W	0	0/-	-300.73656821250916	-46360.352116167545	180	0.025848142164781908	0.7111111111111111	0.3353726362625139
YLR035C	-1	-/-	-300.799437046051	-27014.548166275024	45	0.0258272800645682	0.7111111111111111	0.33565072302558396
YLR193C	-1	-/-	-300.800555229187	-27452.205436468124	45	0.025806451612903226	0.7111111111111111	0.3359288097886541
YER107C	-1	-/-	-300.8244299888611	-27799.292648792267	45	0.0257856567284448	0.7111111111111111	0.33620689655172414
YMR222C	0	0/0	-300.8394457101822	-44118.29266887903	180	0.0257856567284448	0.7111111111111111	0.33620689655172414
YER132C	0	0/-	-300.8473813533783	-44812.15720111132	180	0.0257856567284448	0.7111111111111111	0.33620689655172414
YPL268W	-1	-/-	-300.90078353881836	-26687.397790908813	45	0.02576489533011272	0.7111111111111111	0.3364849833147942
YNL158W	0	0/-	-300.9206122159958	-45207.15027540922	180	0.02576489533011272	0.7111111111111111	0.3364849833147942
YGL172W	-1	-/-	-300.938325881958	-27705.173136234283	45	0.02574416733708769	0.7111111111111111	0.33676307007786427
YJL014W	-1	-/-	-300.9427046775818	-27612.38605737686	45	0.02572347266881029	0.7111111111111111	0.3370411568409344
YKR082W	-1	-/-	-300.9554691314697	-27438.572709321976	45	0.02570281124497992	0.7111111111111111	0.33731924360400445
YMR140W	-1	-/-	-300.9719223976135	-28302.609145641327	45	0.025682182985553772	0.7111111111111111	0.3375973303670745
YMR238W	-1	-/-	-300.9738268852234	-29143.10689663887	45	0.02566158781074579	0.7111111111111111	0.33787541713014463
YDR150W	-1	-/-	-300.9898886680603	-26632.064579725266	45	0.02564102564102564	0.7111111111111111	0.3381535038932147
YOR085W	-1	-/-	-301.0093626976013	-25906.73978328705	45	0.025620496397117692	0.7111111111111111	0.33843159065628475
YLR289W	0	0/0	-301.0101329088211	-46065.22955536842	180	0.025620496397117692	0.7111111111111111	0.33843159065628475
YLR381W	-1	-/-	-301.0173411369324	-26532.231173992157	45	0.0256	0.7111111111111111	0.3387096774193548
YAL027W	0	0/-	-301.01880502700806	-45996.81626367569	180	0.0256	0.7111111111111111	0.3387096774193548
YNL291C	-1	-/-	-301.0375714302063	-26235.706314086914	45	0.025579536370903277	0.7111111111111111	0.33898776418242493
YPR134W	-1	-/-	-301.09384202957153	-27935.07981276512	45	0.025559105431309903	0.7111111111111111	0.339265850945495
YIL113W	0	0/-	-301.1001981496811	-48216.67929971218	180	0.025559105431309903	0.7111111111111111	0.339265850945495
YOR326W	-1	-/+	-301.1312668323517	-27998.077526807785	45	0.025538707102952914	0.7111111111111111	0.33954393770856506
YDR416W	-1	-/-	-301.13232946395874	-28094.146337985992	45	0.025518341307814992	0.7111111111111111	0.3398220244716352
YDL164C	-1	-/-	-301.135621547699	-26988.580575942993	45	0.02549800796812749	0.7111111111111111	0.34010011123470524
YGL119W	-1	-/0	-301.14695596694946	-26074.734443187714	45	0.025477707006369428	0.7111111111111111	0.3403781979977753
YFR007W	0	0/0	-301.15663212537766	-46034.6386218071	180	0.025477707006369428	0.7111111111111111	0.3403781979977753
YBR163W	0	0/-	-301.15791726112366	-45657.038665652275	180	0.025477707006369428	0.7111111111111111	0.3403781979977753
YDR319C	0	0/-	-301.1841561794281	-46473.83087980747	180	0.025477707006369428	0.7111111111111111	0.3403781979977753
YPL170W	-1	-/-	-301.19177865982056	-26787.22119784355	45	0.02545743834526651	0.7111111111111111	0.34065628476084536
YMR224C	-1	-/-	-301.1956181526184	-27977.68797969818	45	0.025437201907790145	0.7111111111111111	0.3409343715239155
YDR475C	0	0/-	-301.22522819042206	-46998.48483175039	180	0.025437201907790145	0.7111111111111111	0.3409343715239155
YOR066W	0	0/-	-301.23369336128235	-44519.00195252895	180	0.025437201907790145	0.7111111111111111	0.3409343715239155
YDR071C	-1	-/-	-301.24240589141846	-26415.293142318726	45	0.025416997617156472	0.7111111111111111	0.34121245828698554
YDR197W	0	0/-	-301.2460181713104	-45257.41695082188	180	0.025416997617156472	0.7111111111111111	0.34121245828698554
YOR311C	0	0/-	-301.26176476478577	-44598.0382835269	180	0.025416997617156472	0.7111111111111111	0.34121245828698554
YIR011C	-1	-/-	-301.264196395874	-26802.417401075363	45	0.025396825396825397	0.7111111111111111	0.3414905450500556
YOR347C	-1	-/-	-301.2924451828003	-28336.36641550064	45	0.025376685170499604	0.7111111111111111	0.3417686318131257
YIL084C	-1	-/-	-301.2994532585144	-25700.915479183197	45	0.025356576862123614	0.7111111111111111	0.3420467185761958
YHR175W	-1	-/-	-301.32959938049316	-27145.144243240356	45	0.025336500395882817	0.7111111111111111	0.34232480533926585
YIL073C	-1	-/-	-301.3348569869995	-26873.086266994476	45	0.02531645569620253	0.7111111111111111	0.3426028921023359
YDR283C	-1	-/-	-301.3349275588989	-27321.13635110855	45	0.025296442687747035	0.7111111111111111	0.342880978865406
YDR069C	-1	-/-	-301.3414092063904	-28756.57972717285	45	0.02527646129541864	0.7111111111111111	0.3431590656284761
YDR315C	0	0/-	-301.35934603214264	-45730.40395659208	180	0.02527646129541864	0.7111111111111111	0.3431590656284761
YDR505C	0	0/0	-301.366800904274	-47042.15466487408	180	0.02527646129541864	0.7111111111111111	0.3431590656284761
YGL012W	-1	-/-	-301.3675503730774	-27616.44231390953	45	0.025256511444356748	0.7111111111111111	0.34343715239154615
YML107C	-1	-/-	-301.3986530303955	-27651.844726085663	45	0.025236593059936908	0.7111111111111111	0.3437152391546162
YHR142W	-1	-/-	-301.3998999595642	-29809.941785812378	45	0.0252167060677699	0.7111111111111111	0.34399332591768633
YPL031C	-1	-/-	-301.4144024848938	-26419.600371837616	45	0.025196850393700787	0.7111111111111111	0.3442714126807564
YMR231W	1	+/+	-301.4172034263611	-28303.54876756668	44	0.025963808025177025	0.7333333333333333	0.3442714126807564
YMR019W	0	0/-	-301.43070566654205	-46427.186666846275	180	0.025963808025177025	0.7333333333333333	0.3442714126807564
YBL005W	-1	-/-	-301.43922233581543	-27283.42995738983	45	0.025943396226415096	0.7333333333333333	0.34454949944382646
YER004W	0	0/0	-301.4717224240303	-47550.49924951792	180	0.025943396226415096	0.7333333333333333	0.34454949944382646
YNL084C	-1	-/-	-301.52632999420166	-26424.9490942955	45	0.025923016496465043	0.7333333333333333	0.3448275862068966
YGR229C	-1	-/-	-301.53760051727295	-27424.512301683426	45	0.025902668759811617	0.7333333333333333	0.34510567296996664
YCL010C	-1	-/-	-301.5723080635071	-27007.834489107132	45	0.02588235294117647	0.7333333333333333	0.3453837597330367
YGR075C	-1	-/-	-301.5793890953064	-26731.802541017532	45	0.02586206896551724	0.7333333333333333	0.34566184649610676
YOL077W-A	-1	-/-	-301.5837941169739	-24913.228626728058	45	0.025841816758026624	0.7333333333333333	0.3459399332591769
YDR261C	0	0/-	-301.58501040935516	-45946.993796765804	180	0.025841816758026624	0.7333333333333333	0.3459399332591769
YML085C	-1	-/-	-301.5868921279907	-27001.343523025513	45	0.025821596244131457	0.7333333333333333	0.34621802002224694
YDL125C	0	0/-	-301.60543632507324	-45610.5827884078	180	0.025821596244131457	0.7333333333333333	0.34621802002224694
YIL144W	-1	-/-	-301.6285662651062	-28286.690224409103	45	0.02580140734949179	0.7333333333333333	0.346496106785317
YDR202C	-1	-/-	-301.6450181007385	-27782.254662513733	45	0.02578125	0.7333333333333333	0.3467741935483871
YNL172W	-1	-/-	-301.65864276885986	-27120.597229003906	45	0.02576112412177986	0.7333333333333333	0.3470522803114572
YJR143C	-1	-/-	-301.6766676902771	-27591.558720588684	45	0.02574102964118565	0.7333333333333333	0.34733036707452725
YDL013W	-1	-/-	-301.69026374816895	-27166.34691810608	45	0.025720966484801246	0.7333333333333333	0.3476084538375973
YOR123C	-1	-/-	-301.7017822265625	-26712.549500465393	45	0.02570093457943925	0.7333333333333333	0.3478865406006674
YDR160W	-1	-/-	-301.7107801437378	-26227.74530029297	45	0.025680933852140077	0.7333333333333333	0.3481646273637375
YPL258C	-1	-/-	-301.72153425216675	-27621.900312900543	45	0.025660964230171075	0.7333333333333333	0.34844271412680755
YBR041W	-1	-/-	-301.72760248184204	-26687.855133533478	45	0.02564102564102564	0.7333333333333333	0.34872080088987767
YKL157W	0	0/0	-301.7867385149002	-46324.390608906746	180	0.02564102564102564	0.7333333333333333	0.34872080088987767
YGR253C	-1	-/-	-301.8136053085327	-27459.937933444977	45	0.02562111801242236	0.7333333333333333	0.34899888765294773
YMR297W	0	0/-	-301.86216056346893	-49174.95469367504	180	0.02562111801242236	0.7333333333333333	0.34899888765294773
YDR462W	0	0/-	-301.86285161972046	-44716.42736810446	180	0.02562111801242236	0.7333333333333333	0.34899888765294773
YML095C	-1	-/-	-301.8699655532837	-27070.41318511963	45	0.02560124127230411	0.7333333333333333	0.3492769744160178
YER026C	-1	-/-	-301.8701877593994	-27527.948860406876	45	0.02558139534883721	0.7333333333333333	0.34955506117908786
YOR231W	-1	-/-	-301.90544986724854	-26956.516056537628	45	0.025561580170410533	0.7333333333333333	0.349833147942158
YGR231C	-1	-/-	-301.9101881980896	-27573.22977590561	45	0.025541795665634675	0.7333333333333333	0.35011123470522804
YGR172C	-1	-/-	-301.92667961120605	-26943.062933921814	45	0.025522041763341066	0.7333333333333333	0.3503893214682981
YIL056W	-1	-/-	-301.9461498260498	-27454.179857730865	45	0.025502318392581144	0.7333333333333333	0.35066740823136816
YLR305C	-1	-/-	-301.9786305427551	-25560.02299284935	45	0.025482625482625483	0.7333333333333333	0.3509454949944383
YML055W	-1	-/-	-301.98997020721436	-26628.341877937317	45	0.02546296296296296	0.7333333333333333	0.35122358175750834
YMR020W	0	0/-	-302.00913894176483	-49333.97251152992	180	0.02546296296296296	0.7333333333333333	0.35122358175750834
YOR016C	0	0/-	-302.02963876724243	-44215.78790277243	180	0.02546296296296296	0.7333333333333333	0.35122358175750834
YIL062C	-1	-/-	-302.1005744934082	-27663.87717628479	45	0.025443330763299923	0.7333333333333333	0.3515016685205784
YER169W	-1	-/-	-302.1872091293335	-26818.452142477036	45	0.025423728813559324	0.7333333333333333	0.3517797552836485
YLR284C	-1	-/-	-302.1881642341614	-28154.49833893776	45	0.025404157043879907	0.7333333333333333	0.3520578420467186
YGL250W	0	0/-	-302.1933182477951	-47145.52213060856	180	0.025404157043879907	0.7333333333333333	0.3520578420467186
YBR073W	-1	-/-	-302.19556760787964	-28561.32662153244	45	0.025384615384615384	0.7333333333333333	0.35233592880978865
YCR073W-A	-1	-/-	-302.2040739059448	-27106.314458847046	45	0.02536510376633359	0.7333333333333333	0.3526140155728587
YGR284C	-1	-/-	-302.2443017959595	-27237.065533161163	45	0.02534562211981567	0.7333333333333333	0.3528921023359288
YBL067C	0	0/-	-302.24482625722885	-45107.07329374552	180	0.02534562211981567	0.7333333333333333	0.3528921023359288
YDR414C	-1	-/-	-302.2671594619751	-28476.382917881012	45	0.02532617037605526	0.7333333333333333	0.3531701890989989
YGR089W	-1	-/0	-302.28143405914307	-25983.831132650375	45	0.02530674846625767	0.7333333333333333	0.35344827586206895
YGL060W	0	0/-	-302.3097702264786	-46936.132023215294	180	0.02530674846625767	0.7333333333333333	0.35344827586206895
YNL288W	-1	-/-	-302.3347210884094	-25829.2086687088	45	0.02528735632183908	0.7333333333333333	0.35372636262513907
YLR362W	-1	-/-	-302.34879779815674	-28976.195051193237	45	0.02526799387442573	0.7333333333333333	0.35400444938820913
YNL082W	-1	-/-	-302.362744808197	-28494.17032623291	45	0.0252486610558531	0.7333333333333333	0.3542825361512792
YER178W	-1	-/-	-302.3684620857239	-27026.56870174408	45	0.02522935779816514	0.7333333333333333	0.35456062291434925
YMR285C	-1	-/-	-302.3761110305786	-27181.744011878967	45	0.025210084033613446	0.7333333333333333	0.3548387096774194
YMR293C	-1	-/-	-302.3921308517456	-26701.8240275383	45	0.025190839694656488	0.7333333333333333	0.35511679644048944
YGL092W	-1	-/-	-302.3952121734619	-26446.77174282074	45	0.02517162471395881	0.7333333333333333	0.3553948832035595
YLR052W	-1	-/-	-302.40976572036743	-26631.69607782364	45	0.025152439024390245	0.7333333333333333	0.3556729699666296
YIL098C	-1	-/-	-302.4128336906433	-27789.37290763855	45	0.02513328255902513	0.7333333333333333	0.3559510567296997
YPL194W	-1	-/-	-302.41803526878357	-28451.667694091797	45	0.02511415525114155	0.7333333333333333	0.35622914349276974
YLL002W	-1	-/-	-302.4477038383484	-27472.940705299377	45	0.025095057034220533	0.7333333333333333	0.3565072302558398
YIL050W	0	0/-	-302.47943091392517	-46162.3007363677	180	0.025095057034220533	0.7333333333333333	0.3565072302558398
YDR507C	-1	-/-	-302.48604679107666	-26528.56404685974	45	0.02507598784194529	0.7333333333333333	0.3567853170189099
YEL019C	-1	-/-	-302.503849029541	-25906.950213432312	45	0.025056947608200455	0.7333333333333333	0.35706340378198
YDL155W	-1	-/-	-302.5100131034851	-27729.044312000275	45	0.02503793626707132	0.7333333333333333	0.35734149054505004
YLR246W	-1	-/-	-302.5448694229126	-27532.65491771698	45	0.025018953752843062	0.7333333333333333	0.3576195773081201
YOR232W	-1	-/-	-302.57222414016724	-26244.306305885315	45	0.025	0.7333333333333333	0.3578976640711902
YPL005W	0	0/-	-302.583172917366	-47093.29660177231	180	0.025	0.7333333333333333	0.3578976640711902
YJR068W	-1	-/-	-302.59659147262573	-25578.369641780853	45	0.02498107494322483	0.7333333333333333	0.3581757508342603
YJR130C	0	0/0	-302.60330760478973	-48027.577861607075	180	0.02498107494322483	0.7333333333333333	0.3581757508342603
YLR385C	-1	-/-	-302.60523414611816	-26335.623071193695	45	0.024962178517397883	0.7333333333333333	0.35845383759733035
YKL167C	0	0/-	-302.6170881986618	-45548.72643917799	180	0.024962178517397883	0.7333333333333333	0.35845383759733035
YEL004W	-1	-/-	-302.649245262146	-27420.21610403061	45	0.024943310657596373	0.7333333333333333	0.35873192436040047
YDR520C	0	0/-	-302.65289092063904	-45685.34074926376	180	0.024943310657596373	0.7333333333333333	0.35873192436040047
YDR279W	-1	-/-	-302.65429162979126	-26865.074792146683	45	0.024924471299093656	0.7333333333333333	0.35901001112347053
YDR108W	-1	-/-	-302.6789183616638	-27867.64902162552	45	0.02490566037735849	0.7333333333333333	0.3592880978865406
YHR044C	0	0/0	-302.68482184410095	-45076.45239186287	180	0.02490566037735849	0.7333333333333333	0.3592880978865406
YHR086W	-1	-/-	-302.69745922088623	-27674.11178255081	45	0.024886877828054297	0.7333333333333333	0.35956618464961065
YGR038W	-1	-/-	-302.7016191482544	-27904.071613788605	45	0.024868123587038434	0.7333333333333333	0.35984427141268077
YBR140C	0	0/-	-302.7208924293518	-45805.74116611481	180	0.024868123587038434	0.7333333333333333	0.35984427141268077
YKL197C	-1	-/-	-302.7282180786133	-28493.15593981743	45	0.024849397590361446	0.7333333333333333	0.36012235817575083
YOL043C	-1	-/-	-302.7624921798706	-27283.980738162994	45	0.024830699774266364	0.7333333333333333	0.3604004449388209
YER161C	-1	-/-	-302.7816653251648	-28427.939255475998	45	0.02481203007518797	0.7333333333333333	0.360678531701891
YEL006W	0	0/-	-302.80252981185913	-44325.538265645504	180	0.02481203007518797	0.7333333333333333	0.360678531701891
YEL031W	-1	-/-	-302.8132939338684	-27374.251356124878	45	0.024793388429752067	0.7333333333333333	0.3609566184649611
YKL203C	-1	-/-	-302.8219861984253	-27188.42192363739	45	0.024774774774774775	0.7333333333333333	0.36123470522803114
YDR214W	-1	-/-	-302.83199977874756	-27116.51219701767	45	0.024756189047261814	0.7333333333333333	0.3615127919911012
YAL017W	-1	-/-	-302.8814015388489	-29721.827130556107	45	0.024737631184407798	0.7333333333333333	0.3617908787541713
YLL026W	-1	-/-	-302.91385674476624	-29968.987135887146	45	0.024719101123595506	0.7333333333333333	0.3620689655172414
YOR265W	-1	-/-	-302.9175672531128	-28565.46271276474	45	0.02470059880239521	0.7333333333333333	0.36234705228031144
YLR335W	-1	-/-	-302.9506211280823	-28000.762314796448	45	0.02468212415856395	0.7333333333333333	0.36262513904338156
YNL025C	-1	-/-	-302.95152044296265	-26308.225691318512	45	0.02466367713004484	0.7333333333333333	0.3629032258064516
YBR160W	-1	-/-	-302.9666223526001	-28124.56066966057	45	0.024645257654966394	0.7333333333333333	0.3631813125695217
YEL041W	-1	-/-	-302.98836755752563	-28694.398664474487	45	0.024626865671641792	0.7333333333333333	0.36345939933259175
YOL100W	-1	-/-	-303.02247285842896	-29183.01287341118	45	0.024608501118568233	0.7333333333333333	0.36373748609566187
YEL007W	0	0/0	-303.02473521232605	-45666.76127886772	180	0.024608501118568233	0.7333333333333333	0.36373748609566187
YDR383C	0	0/-	-303.06349527835846	-44834.098470270634	180	0.024608501118568233	0.7333333333333333	0.36373748609566187
YAR014C	-1	-/-	-303.06934928894043	-26830.54658651352	45	0.02459016393442623	0.7333333333333333	0.36401557285873193
YER031C	1	+/+	-303.0706453323364	-27117.190615177155	44	0.02531645569620253	0.7555555555555555	0.36401557285873193
YDR411C	-1	-/-	-303.0887928009033	-27341.186846733093	45	0.025297619047619048	0.7555555555555555	0.364293659621802
YPR023C	-1	-/-	-303.14776611328125	-26779.002844810486	45	0.025278810408921933	0.7555555555555555	0.36457174638487205
YKL052C	-1	-/-	-303.17931747436523	-28040.999061107635	45	0.02526002971768202	0.7555555555555555	0.36484983314794217
YNL090W	-1	-/-	-303.20944261550903	-28339.30412530899	45	0.025241276911655532	0.7555555555555555	0.36512791991101223
YML005W	-1	-/-	-303.21306133270264	-27200.182468891144	45	0.025222551928783383	0.7555555555555555	0.3654060066740823
YBL034C	-1	-/-	-303.2331418991089	-26852.9652466774	45	0.025203854707190512	0.7555555555555555	0.3656840934371524
YBL061C	-1	-/-	-303.27400064468384	-27770.33246898651	45	0.025185185185185185	0.7555555555555555	0.3659621802002225
YNL154C	-1	-/-	-303.2805452346802	-27363.426199913025	45	0.025166543301258327	0.7555555555555555	0.36624026696329254
YBR223C	-1	-/-	-303.3075656890869	-27068.543962478638	45	0.02514792899408284	0.7555555555555555	0.3665183537263626
YMR154C	0	0/-	-303.32249760627747	-46231.59764242172	180	0.02514792899408284	0.7555555555555555	0.3665183537263626
YFR046C	-1	-/-	-303.32650995254517	-27083.07632136345	45	0.025129342202512936	0.7555555555555555	0.3667964404894327
YHL003C	-1	-/-	-303.3686318397522	-26764.901346206665	45	0.025110782865583457	0.7555555555555555	0.3670745272525028
YBL001C	0	0/0	-303.37150502204895	-45878.66576343775	180	0.025110782865583457	0.7555555555555555	0.3670745272525028
YGR121C	-1	-/-	-303.3853397369385	-26647.334662914276	45	0.025092250922509225	0.7555555555555555	0.36735261401557284
YER149C	-1	-/-	-303.39595556259155	-27206.367689609528	45	0.025073746312684365	0.7555555555555555	0.36763070077864296
YGL254W	-1	-/-	-303.41428565979004	-26997.22862124443	45	0.025055268975681652	0.7555555555555555	0.367908787541713
YDR212W	-1	-/-	-303.4170026779175	-28371.01003217697	45	0.025036818851251842	0.7555555555555555	0.3681868743047831
YJL061W	-1	-/-	-303.454532623291	-26489.58457136154	45	0.025018395879323033	0.7555555555555555	0.36846496106785315
YGR119C	-1	-/-	-303.4734888076782	-27289.977268218994	45	0.025	0.7555555555555555	0.36874304783092327
YCR075C	-1	-/-	-303.491858959198	-27101.666721343994	45	0.024981631153563555	0.7555555555555555	0.3690211345939933
YLR433C	-1	-/-	-303.55221462249756	-26374.37339925766	45	0.024963289280469897	0.7555555555555555	0.3692992213570634
YBR042C	-1	-/-	-303.5541925430298	-27215.11548089981	45	0.024944974321349962	0.7555555555555555	0.3695773081201335
YBL023C	-1	-/-	-303.5649585723877	-26796.470059394836	45	0.024926686217008796	0.7555555555555555	0.36985539488320357
YNR008W	-1	-/-	-303.57438611984253	-27982.969299793243	45	0.02490842490842491	0.7555555555555555	0.37013348164627363
YNL168C	0	0/0	-303.60188925266266	-45880.71455013752	180	0.02490842490842491	0.7555555555555555	0.37013348164627363
YOR028C	-1	-/-	-303.60579681396484	-27509.57155776024	45	0.024890190336749635	0.7555555555555555	0.3704115684093437
YBL085W	-1	-/+	-303.6110954284668	-27040.278313159943	45	0.02487198244330651	0.7555555555555555	0.3706896551724138
YPL234C	-1	-/-	-303.6277093887329	-26375.718223571777	45	0.024853801169590642	0.7555555555555555	0.3709677419354839
YER013W	-1	-/-	-303.6439332962036	-27603.652431488037	45	0.02483564645726808	0.7555555555555555	0.37124582869855394
YNL099C	-1	-/-	-303.6456952095032	-26551.399376392365	45	0.024817518248175182	0.7555555555555555	0.371523915461624
YOR137C	-1	-/-	-303.67490243911743	-29136.620819091797	45	0.024799416484318017	0.7555555555555555	0.3718020022246941
YLR321C	-1	-/-	-303.676317691803	-28397.125388145447	45	0.02478134110787172	0.7555555555555555	0.3720800889877642
YKL092C	-1	-/-	-303.6989393234253	-26752.745075702667	45	0.024763292061179897	0.7555555555555555	0.37235817575083424
YMR060C	-1	-/-	-303.7169518470764	-28464.536598205566	45	0.024745269286754003	0.7555555555555555	0.37263626251390436
YMR088C	-1	-/-	-303.7648181915283	-27670.37877035141	45	0.024727272727272726	0.7555555555555555	0.3729143492769744
YOR370C	0	0/-	-303.787716627121	-45300.63700133562	180	0.024727272727272726	0.7555555555555555	0.3729143492769744
YLR268W	-1	-/-	-303.8096733093262	-26380.171068668365	45	0.024709302325581394	0.7555555555555555	0.3731924360400445
YPR047W	0	0/-	-303.81948387622833	-46541.01979607344	180	0.024709302325581394	0.7555555555555555	0.3731924360400445
YDR074W	0	0/-	-303.827196598053	-49204.286042928696	180	0.024709302325581394	0.7555555555555555	0.3731924360400445
YHR076W	0	0/-	-303.8730560541153	-44455.35938513279	180	0.024709302325581394	0.7555555555555555	0.3731924360400445
YLR228C	-1	-/-	-303.8855767250061	-26909.974220752716	45	0.024691358024691357	0.7555555555555555	0.37347052280311455
YGR134W	-1	-/-	-303.943660736084	-27558.19788980484	45	0.02467343976777939	0.7555555555555555	0.37374860956618466
YDR473C	-1	-/-	-303.9631447792053	-27279.52028608322	45	0.024655547498187092	0.7555555555555555	0.3740266963292547
YGR080W	-1	-/-	-303.9636220932007	-29763.539512634277	45	0.02463768115942029	0.7555555555555555	0.3743047830923248
YHR163W	-1	-/0	-304.01316690444946	-27196.876675128937	45	0.024619840695148443	0.7555555555555555	0.3745828698553949
YDL178W	-1	-/-	-304.01827907562256	-26074.113886356354	45	0.024602026049204053	0.7555555555555555	0.37486095661846497
YPL224C	-1	-/-	-304.0196542739868	-29396.509746074677	45	0.024584237165582067	0.7555555555555555	0.37513904338153503
YGL134W	0	0/-	-304.0253611803055	-47470.86333221197	180	0.024584237165582067	0.7555555555555555	0.37513904338153503
YKL049C	-1	-/-	-304.02817821502686	-27307.99822640419	45	0.024566473988439308	0.7555555555555555	0.3754171301446051
YER098W	0	0/-	-304.03850626945496	-47326.520488381386	180	0.024566473988439308	0.7555555555555555	0.3754171301446051
YLR394W	-1	-/-	-304.0432996749878	-27979.77708673477	45	0.02454873646209386	0.7555555555555555	0.3756952169076752
YDL235C	-1	-/-	-304.04909086227417	-26707.9534907341	45	0.024531024531024532	0.7555555555555555	0.3759733036707453
YGR216C	-1	-/-	-304.09248971939087	-26562.06690263748	45	0.024513338139870222	0.7555555555555555	0.37625139043381534
YOL030W	0	0/-	-304.09627336263657	-45978.84935885668	180	0.024513338139870222	0.7555555555555555	0.37625139043381534
YGL257C	-1	-/-	-304.11899280548096	-25722.241152763367	45	0.024495677233429394	0.7555555555555555	0.37652947719688545
YOR156C	-1	-/-	-304.1284041404724	-27492.219992160797	45	0.024478041756659467	0.7555555555555555	0.3768075639599555
YBR270C	0	0/-	-304.1285887956619	-46234.40544104576	180	0.024478041756659467	0.7555555555555555	0.3768075639599555
YLR047C	-1	-/-	-304.1317505836487	-27706.753420829773	45	0.02446043165467626	0.7555555555555555	0.3770856507230256
YER177W	-1	-/-	-304.1496500968933	-26917.530028104782	45	0.024442846872753415	0.7555555555555555	0.37736373748609564
YHR002W	0	0/-	-304.182545542717	-46337.50932240486	180	0.024442846872753415	0.7555555555555555	0.37736373748609564
YGL206C	-1	-/-	-304.190176486969	-26606.7539768219	45	0.02442528735632184	0.7555555555555555	0.37764182424916576
YLR390W-A	-1	-/-	-304.20565128326416	-26486.964874744415	45	0.024407753050969132	0.7555555555555555	0.3779199110122358
YDR284C	-1	-/-	-304.22420835494995	-28577.215983867645	45	0.024390243902439025	0.7555555555555555	0.3781979977753059
YDL001W	0	0/-	-304.2391755580902	-45627.11701196432	180	0.024390243902439025	0.7555555555555555	0.3781979977753059
YBR126C	-1	-/-	-304.24028396606445	-29981.46378517151	45	0.024372759856630826	0.7555555555555555	0.378476084538376
YML001W	-1	-/-	-304.26622343063354	-26943.81328344345	45	0.024355300859598854	0.7555555555555555	0.37875417130144606
YCL029C	-1	-/-	-304.3228030204773	-26746.556077957153	45	0.024337866857551897	0.7555555555555555	0.3790322580645161
YDR368W	0	0/-	-304.33194601535797	-47218.79213434458	180	0.024337866857551897	0.7555555555555555	0.3790322580645161
YMR198W	-1	-/-	-304.3370289802551	-26840.61975812912	45	0.024320457796852647	0.7555555555555555	0.3793103448275862
YGL154C	0	0/0	-304.39403092861176	-47582.78788304329	180	0.024320457796852647	0.7555555555555555	0.3793103448275862
YCL044C	-1	-/-	-304.398362159729	-27267.94426035881	45	0.024303073624017155	0.7555555555555555	0.3795884315906563
YFR027W	-1	-/-	-304.4031023979187	-26345.806881427765	45	0.024285714285714285	0.7555555555555555	0.37986651835372637
YER019W	-1	-/-	-304.4045481681824	-26387.605207920074	45	0.02426837972876517	0.7555555555555555	0.38014460511679643
YDL047W	-1	-/-	-304.4410562515259	-26500.527241706848	45	0.024251069900142655	0.7555555555555555	0.3804226918798665
YCR092C	-1	-/-	-304.442186832428	-28169.790045261383	45	0.024233784746970778	0.7555555555555555	0.3807007786429366
YNL316C	0	0/0	-304.4476783275604	-46650.589450478554	180	0.024233784746970778	0.7555555555555555	0.3807007786429366
YPR133C	-1	-/-	-304.4625315666199	-26543.83458662033	45	0.024216524216524215	0.7555555555555555	0.3809788654060067
YPL243W	-1	-/-	-304.47369384765625	-28378.672218322754	45	0.024199288256227757	0.7555555555555555	0.38125695216907673
YLR383W	-1	-/-	-304.4770140647888	-26896.171322345734	45	0.02418207681365576	0.7555555555555555	0.38153503893214685
YKL069W	0	0/-	-304.50119388103485	-45008.87203210592	180	0.02418207681365576	0.7555555555555555	0.38153503893214685
YGL226W	0	0/-	-304.5014340877533	-46436.45731955767	180	0.02418207681365576	0.7555555555555555	0.38153503893214685
YCR032W	0	0/-	-304.51822650432587	-45967.95685428381	180	0.02418207681365576	0.7555555555555555	0.38153503893214685
YOR209C	-1	-/-	-304.53225564956665	-26857.23594546318	45	0.024164889836531627	0.7555555555555555	0.3818131256952169
YJL155C	0	0/0	-304.54062819480896	-50553.58785223961	180	0.024164889836531627	0.7555555555555555	0.3818131256952169
YJL192C	-1	-/-	-304.5985760688782	-26740.8310444355	45	0.024147727272727272	0.7555555555555555	0.382091212458287
YML032C	-1	-/-	-304.6398010253906	-28708.798731327057	45	0.0241305890702626	0.7555555555555555	0.38236929922135704
YIR024C	0	0/-	-304.6517445445061	-46836.11308950186	180	0.0241305890702626	0.7555555555555555	0.38236929922135704
YGL259W	0	0/0	-304.655236184597	-48390.32238084078	180	0.0241305890702626	0.7555555555555555	0.38236929922135704
YML065W	-1	-/-	-304.6569662094116	-27416.674357891083	45	0.024113475177304965	0.7555555555555555	0.38264738598442716
YPR082C	-1	-/-	-304.68461561203003	-26220.935824632645	45	0.024096385542168676	0.7555555555555555	0.3829254727474972
YML105C	-1	-/-	-304.71931076049805	-28316.35753750801	45	0.024079320113314446	0.7555555555555555	0.3832035595105673
YNL104C	0	0/0	-304.72075378894806	-46936.148556649685	180	0.024079320113314446	0.7555555555555555	0.3832035595105673
YGL080W	0	0/-	-304.7311280965805	-46031.8118956089	180	0.024079320113314446	0.7555555555555555	0.3832035595105673
YGL113W	-1	-/-	-304.79470109939575	-27432.68886899948	45	0.024062278839348902	0.7555555555555555	0.3834816462736374
YOL082W	-1	-/-	-304.8010015487671	-29699.02051258087	45	0.024045261669024046	0.7555555555555555	0.38375973303670746
YMR287C	-1	-/-	-304.8066248893738	-26797.459906101227	45	0.02402826855123675	0.7555555555555555	0.3840378197997775
YLR412W	0	0/0	-304.8157434463501	-45974.20704185963	180	0.02402826855123675	0.7555555555555555	0.3840378197997775
YJL084C	0	0/-	-304.823477268219	-46916.5860106349	180	0.02402826855123675	0.7555555555555555	0.3840378197997775
YPR159W	0	0/-	-304.82511681318283	-45614.8176265955	180	0.02402826855123675	0.7555555555555555	0.3840378197997775
YGL153W	-1	-/-	-304.8332643508911	-28680.369280815125	45	0.02401129943502825	0.7555555555555555	0.3843159065628476
YBL090W	-1	-/-	-304.84030866622925	-27667.280923843384	45	0.02399435426958363	0.7555555555555555	0.3845939933259177
YER113C	0	0/-	-304.840802192688	-46547.98604929447	180	0.02399435426958363	0.7555555555555555	0.3845939933259177
YDR103W	-1	-/-	-304.8437604904175	-26917.599996566772	45	0.023977433004231313	0.7555555555555555	0.38487208008898777
YPL214C	-1	-/-	-304.9115881919861	-27805.943281650543	45	0.023960535588442564	0.7555555555555555	0.38515016685205783
YGL244W	-1	-/-	-304.9116177558899	-27447.814816474915	45	0.023943661971830985	0.7555555555555555	0.38542825361512795
YNL148C	-1	-/-	-304.9523239135742	-26003.769504070282	45	0.023926812104152005	0.7555555555555555	0.385706340378198
YLR234W	-1	-/-	-304.9911575317383	-27061.488831043243	45	0.02390998593530239	0.7555555555555555	0.38598442714126807
YJL071W	-1	-/0	-304.9944829940796	-27163.82050228119	45	0.023893183415319746	0.7555555555555555	0.38626251390433813
YKR061W	-1	-/-	-304.99593925476074	-27019.06556558609	45	0.023876404494382022	0.7555555555555555	0.38654060066740825
YIL150C	-1	-/-	-305.0202202796936	-26174.77292394638	45	0.023859649122807018	0.7555555555555555	0.3868186874304783
YDR378C	-1	-/-	-305.0404601097107	-25993.574986457825	45	0.023842917251051893	0.7555555555555555	0.3870967741935484
YGR076C	0	0/-	-305.05595767498016	-45038.83832216263	180	0.023842917251051893	0.7555555555555555	0.3870967741935484
YKL194C	-1	-/-	-305.1435852050781	-27128.997557878494	45	0.023826208829712685	0.7555555555555555	0.38737486095661844
YCL043C	-1	-/-	-305.14872550964355	-28138.76062107086	45	0.023809523809523808	0.7555555555555555	0.38765294771968856
YPL085W	-1	-/-	-305.1550841331482	-25671.78519487381	45	0.023792862141357594	0.7555555555555555	0.3879310344827586
YMR219W	-1	-/-	-305.1792950630188	-26701.475314855576	45	0.023776223776223775	0.7555555555555555	0.3882091212458287
YOR130C	-1	-/-	-305.1888289451599	-28159.316079616547	45	0.023759608665269043	0.7555555555555555	0.3884872080088988
YNL177C	-1	-/-	-305.1915740966797	-26881.517999649048	45	0.023743016759776536	0.7555555555555555	0.38876529477196886
YNL241C	-1	-/-	-305.2030167579651	-28349.51574230194	45	0.02372644801116539	0.7555555555555555	0.3890433815350389
YGR166W	-1	-/-	-305.21132373809814	-27488.95078063011	45	0.023709902370990237	0.7555555555555555	0.389321468298109
YDR130C	-1	-/-	-305.2156057357788	-27409.42746782303	45	0.023693379790940768	0.7555555555555555	0.3895995550611791
YCL055W	-1	-/-	-305.2172269821167	-27343.768750667572	45	0.023676880222841225	0.7555555555555555	0.38987764182424917
YGL155W	-1	-/0	-305.2292971611023	-26859.639606952667	45	0.023660403618649965	0.7555555555555555	0.39015572858731923
YNL261W	-1	-/-	-305.2830319404602	-26566.86741876602	45	0.02364394993045897	0.7555555555555555	0.39043381535038935
YCR037C	-1	-/-	-305.29276037216187	-26635.31686449051	45	0.0236275191104934	0.7555555555555555	0.3907119021134594
YIR037W	-1	-/-	-305.31015968322754	-28387.482602119446	45	0.02361111111111111	0.7555555555555555	0.39098998887652947
YMR139W	-1	-/-	-305.3170943260193	-28551.836992025375	45	0.02359472588480222	0.7555555555555555	0.39126807563959953
YNL152W	0	0/-	-305.3271189928055	-45691.6663082242	180	0.02359472588480222	0.7555555555555555	0.39126807563959953
YLL029W	0	0/-	-305.32813477516174	-47251.800392985344	180	0.02359472588480222	0.7555555555555555	0.39126807563959953
YKR006C	0	0/-	-305.3619009256363	-46090.225629508495	180	0.02359472588480222	0.7555555555555555	0.39126807563959953
YGL232W	-1	-/-	-305.3681321144104	-26317.37448310852	45	0.023578363384188627	0.7555555555555555	0.39154616240266965
YKR022C	-1	-/-	-305.3738889694214	-26979.759578227997	45	0.02356202356202356	0.7555555555555555	0.3918242491657397
YBR003W	0	0/-	-305.4070584177971	-46155.67076039314	180	0.02356202356202356	0.7555555555555555	0.3918242491657397
YCL005W-A	-1	-/-	-305.41229343414307	-25463.662147521973	45	0.023545706371191136	0.7555555555555555	0.3921023359288098
YDL002C	-1	-/-	-305.4238963127136	-27285.78668642044	45	0.023529411764705882	0.7555555555555555	0.3923804226918799
YMR283C	-1	-/-	-305.4439878463745	-27149.769679546356	45	0.02351313969571231	0.7555555555555555	0.39265850945494996
YNL321W	0	0/-	-305.4821368455887	-45929.78584057093	180	0.02351313969571231	0.7555555555555555	0.39265850945494996
YBR243C	-1	-/-	-305.48585414886475	-26176.86588382721	45	0.023496890117484452	0.7555555555555555	0.39293659621802
YGL222C	-1	-/-	-305.4906859397888	-26374.992186546326	45	0.023480662983425413	0.7555555555555555	0.3932146829810901
YDR006C	0	0/-	-305.49872052669525	-44657.910126686096	180	0.023480662983425413	0.7555555555555555	0.3932146829810901
YML034W	-1	-/-	-305.504958152771	-26455.593064785004	45	0.023464458247066944	0.7555555555555555	0.3934927697441602
YMR078C	-1	-/-	-305.51035928726196	-28864.21424818039	45	0.023448275862068966	0.7555555555555555	0.39377085650723026
YOL012C	-1	-/-	-305.51292514801025	-26368.748945236206	45	0.02343211578221916	0.7555555555555555	0.3940489432703003
YHR123W	-1	-/-	-305.5201807022095	-27642.08057641983	45	0.023415977961432508	0.7555555555555555	0.3943270300333704
YBR214W	-1	-/-	-305.5391778945923	-29170.982756853104	45	0.02339986235375086	0.7555555555555555	0.3946051167964405
YLR350W	-1	-/-	-305.5437455177307	-29518.16791701317	45	0.023383768913342505	0.7555555555555555	0.39488320355951056
YGL142C	-1	-/-	-305.56285524368286	-27507.410562992096	45	0.02336769759450172	0.7555555555555555	0.3951612903225806
YMR162C	-1	-/-	-305.5699324607849	-27884.828877925873	45	0.023351648351648352	0.7555555555555555	0.39543937708565075
YIL045W	0	0/0	-305.60211193561554	-49103.459308087826	180	0.023351648351648352	0.7555555555555555	0.39543937708565075
YFL024C	-1	-/-	-305.6026244163513	-26622.530945301056	45	0.023335621139327384	0.7555555555555555	0.3957174638487208
YBR115C	0	0/0	-305.61332511901855	-47066.36646729708	180	0.023335621139327384	0.7555555555555555	0.3957174638487208
YNR043W	-1	-/-	-305.6206922531128	-28636.03857779503	45	0.023319615912208505	0.7555555555555555	0.39599555061179087
YOR245C	-1	-/-	-305.62325286865234	-30024.285970687866	45	0.023303632625085675	0.7555555555555555	0.39627363737486093
YKR101W	-1	-/-	-305.6403760910034	-27935.91589164734	45	0.023287671232876714	0.7555555555555555	0.39655172413793105
YBL088C	-1	-/-	-305.66887044906616	-26037.957614421844	45	0.02327173169062286	0.7555555555555555	0.3968298109010011
YER090W	0	0/0	-305.6723149418831	-45621.49792289734	180	0.02327173169062286	0.7555555555555555	0.3968298109010011
YPL089C	-1	-/-	-305.71680212020874	-27558.545476913452	45	0.023255813953488372	0.7555555555555555	0.3971078976640712
YBL084C	-1	-/-	-305.7259359359741	-26804.066319465637	45	0.02323991797676008	0.7555555555555555	0.3973859844271413
YOL108C	-1	-/-	-305.72850036621094	-28264.037620067596	45	0.023224043715846996	0.7555555555555555	0.39766407119021135
YJL072C	-1	-/-	-305.7397150993347	-27667.754910469055	45	0.023208191126279865	0.7555555555555555	0.3979421579532814
YGL051W	-1	-/-	-305.7455496788025	-26871.803749084473	45	0.023192360163710776	0.7555555555555555	0.3982202447163515
YGL075C	-1	-/-	-305.76030826568604	-27919.444776535034	45	0.023176550783912748	0.7555555555555555	0.3984983314794216
YCR019W	0	0/0	-305.77211022377014	-45951.099521279335	180	0.023176550783912748	0.7555555555555555	0.3984983314794216
YOR249C	-1	-/-	-305.7766923904419	-26935.545876979828	45	0.02316076294277929	0.7555555555555555	0.39877641824249166
YER048W-A	0	0/0	-305.77755773067474	-45044.54489028454	180	0.02316076294277929	0.7555555555555555	0.39877641824249166
YBR200W	-1	-/-	-305.8164744377136	-28605.05393886566	45	0.02314499659632403	0.7555555555555555	0.3990545050055617
YKL003C	0	0/-	-305.8217998743057	-45264.1167370677	180	0.02314499659632403	0.7555555555555555	0.3990545050055617
YGR074W	-1	-/-	-305.8477530479431	-27789.057931900024	45	0.02312925170068027	0.7555555555555555	0.39933259176863184
YBR008C	-1	-/-	-305.87425565719604	-26387.226010084152	45	0.023113528212100613	0.7555555555555555	0.3996106785317019
YPR042C	-1	-/-	-305.94430685043335	-26397.799120426178	45	0.02309782608695652	0.7555555555555555	0.39988876529477196
YMR159C	0	0/-	-305.9578436613083	-45806.74355816841	180	0.02309782608695652	0.7555555555555555	0.39988876529477196
YER035W	-1	-/-	-305.99296283721924	-28755.68827867508	45	0.02308214528173795	0.7555555555555555	0.400166852057842
YGR006W	-1	-/-	-306.0260133743286	-25687.523102760315	45	0.023066485753052916	0.7555555555555555	0.40044493882091214
YDR326C	0	0/-	-306.0325154066086	-45743.75365418196	180	0.023066485753052916	0.7555555555555555	0.40044493882091214
YOR386W	-1	-/-	-306.03763151168823	-29294.147535800934	45	0.02305084745762712	0.7555555555555555	0.4007230255839822
YBR177C	-1	-/-	-306.0393180847168	-27660.16189432144	45	0.023035230352303523	0.7555555555555555	0.40100111234705227
YOR103C	-1	-/-	-306.07431077957153	-26815.208589076996	45	0.023019634394041977	0.7555555555555555	0.40127919911012233
YBR035C	-1	-/-	-306.0759439468384	-27654.878315925598	45	0.023004059539918808	0.7555555555555555	0.40155728587319245
YBL032W	-1	-/-	-306.07606410980225	-28065.182017803192	45	0.022988505747126436	0.7555555555555555	0.4018353726362625
YAL055W	-1	-/-	-306.08319902420044	-26967.227947711945	45	0.022972972972972974	0.7555555555555555	0.4021134593993326
YNL012W	-1	-/-	-306.09253549575806	-28171.595793247223	45	0.022957461174881837	0.7555555555555555	0.4023915461624027
YNR045W	0	0/-	-306.09675455093384	-46527.11961877346	180	0.022957461174881837	0.7555555555555555	0.4023915461624027
YNL336W	0	0/-	-306.1026768684387	-48094.09779793024	180	0.022957461174881837	0.7555555555555555	0.4023915461624027
YKL002W	-1	-/-	-306.10774660110474	-27000.944211483	45	0.022941970310391364	0.7555555555555555	0.40266963292547275
YOR058C	-1	-/-	-306.1280617713928	-26238.652802944183	45	0.022926500337154418	0.7555555555555555	0.4029477196885428
YKR095W	-1	-/-	-306.16318130493164	-28144.3600525856	45	0.022911051212938006	0.7555555555555555	0.4032258064516129
YBR087W	-1	-/-	-306.16557121276855	-27259.377457618713	45	0.022895622895622896	0.7555555555555555	0.403503893214683
YPR054W	-1	-/-	-306.2365183830261	-26280.31440925598	45	0.02288021534320323	0.7555555555555555	0.40378197997775306
YJL124C	-1	-/-	-306.25280952453613	-27361.706833839417	45	0.022864828513786146	0.7555555555555555	0.4040600667408231
YGR270W	-1	-/-	-306.26460886001587	-28519.46986269951	45	0.0228494623655914	0.7555555555555555	0.40433815350389324
YDR259C	-1	-/-	-306.272340297699	-27643.95468235016	45	0.022834116856950974	0.7555555555555555	0.4046162402669633
YMR316W	-1	-/-	-306.3114266395569	-27228.77326631546	45	0.022818791946308724	0.7555555555555555	0.40489432703003336
YPR026W	0	0/-	-306.38369101285934	-50204.92297667265	180	0.022818791946308724	0.7555555555555555	0.40489432703003336
YMR207C	-1	-/-	-306.42712688446045	-28040.033994197845	45	0.022803487592219986	0.7555555555555555	0.4051724137931034
YDR313C	0	0/-	-306.4304201602936	-47862.66603380442	180	0.022803487592219986	0.7555555555555555	0.4051724137931034
YCR082W	-1	-/-	-306.4355421066284	-28065.681501865387	45	0.022788203753351208	0.7555555555555555	0.40545050055617354
YLR295C	-1	-/-	-306.49284505844116	-27303.386884212494	45	0.02277294038847957	0.7555555555555555	0.4057285873192436
YIR019C	-1	-/-	-306.5025758743286	-26952.07130908966	45	0.022757697456492636	0.7555555555555555	0.40600667408231367
YOR175C	0	0/-	-306.5119418501854	-46450.776151776314	180	0.022757697456492636	0.7555555555555555	0.40600667408231367
YDL054C	0	0/-	-306.5179443359375	-47615.912019729614	180	0.022757697456492636	0.7555555555555555	0.40600667408231367
YOR227W	0	0/0	-306.53941828012466	-49644.49391680956	180	0.022757697456492636	0.7555555555555555	0.40600667408231367
YDR082W	-1	-/-	-306.5426459312439	-27812.793434619904	45	0.02274247491638796	0.7555555555555555	0.4062847608453838
YPL051W	-1	-/-	-306.544949054718	-28165.88935470581	45	0.022727272727272728	0.7555555555555555	0.40656284760845385
YPL037C	-1	-/-	-306.5525779724121	-28019.52610731125	45	0.022712090848363394	0.7555555555555555	0.4068409343715239
YBR004C	-1	-/-	-306.55813455581665	-26830.018253326416	45	0.022696929238985315	0.7555555555555555	0.407119021134594
YIL076W	-1	-/-	-306.56201791763306	-26549.044387340546	45	0.02268178785857238	0.7555555555555555	0.4073971078976641
YBR295W	-1	-/-	-306.56231927871704	-28500.729455947876	45	0.02266666666666667	0.7555555555555555	0.40767519466073415
YKL175W	-1	-/-	-306.62911796569824	-27604.05786728859	45	0.022651565622918056	0.7555555555555555	0.4079532814238042
YGL027C	-1	-/-	-306.63021659851074	-29397.43225812912	45	0.022636484687083888	0.7555555555555555	0.4082313681868743
YNL314W	-1	-/-	-306.6384434700012	-27271.0386428833	45	0.02262142381902861	0.7555555555555555	0.4085094549499444
YER009W	-1	-/0	-306.6524477005005	-27337.26695394516	45	0.022606382978723406	0.7555555555555555	0.40878754171301446
YMR065W	-1	-/-	-306.6551351547241	-26909.692759990692	45	0.022591362126245847	0.7555555555555555	0.4090656284760845
YKR089C	-1	-/-	-306.6910591125488	-28486.564658403397	45	0.02257636122177955	0.7555555555555555	0.40934371523915464
YPR106W	0	0/-	-306.7280834913254	-46380.39467483759	180	0.02257636122177955	0.7555555555555555	0.40934371523915464
YDR052C	-1	-/-	-306.73948764801025	-26452.60575413704	45	0.0225613802256138	0.7555555555555555	0.4096218020022247
YGR274C	-1	-/-	-306.7746772766113	-27683.01584815979	45	0.022546419098143235	0.7555555555555555	0.40989988876529476
YGR281W	-1	-/-	-306.80248737335205	-28788.617779254913	45	0.02253147779986746	0.7555555555555555	0.4101779755283648
YCR004C	0	0/0	-306.8130224943161	-46564.702723264694	180	0.02253147779986746	0.7555555555555555	0.4101779755283648
YDL245C	-1	-/-	-306.8144426345825	-26912.334544181824	45	0.022516556291390728	0.7555555555555555	0.41045606229143494
YOR332W	-1	-/-	-306.8285093307495	-27365.22762155533	45	0.022501654533421574	0.7555555555555555	0.410734149054505
YPR175W	-1	-/-	-306.8423180580139	-28607.865092277527	45	0.022486772486772486	0.7555555555555555	0.41101223581757507
YOR181W	-1	-/-	-306.8733401298523	-26642.584082841873	45	0.02247191011235955	0.7555555555555555	0.4112903225806452
YGR105W	0	0/0	-306.88730227947235	-44231.79372996092	180	0.02247191011235955	0.7555555555555555	0.4112903225806452
YER173W	-1	-/-	-306.8901286125183	-28020.762073993683	45	0.022457067371202115	0.7555555555555555	0.41156840934371525
YPL129W	-1	-/-	-306.89610147476196	-27492.047374248505	45	0.022442244224422443	0.7555555555555555	0.4118464961067853
YNL029C	-1	-/-	-306.9033713340759	-26588.518274784088	45	0.022427440633245383	0.7555555555555555	0.41212458286985537
YCL024W	-1	-/-	-306.912624835968	-26740.069249153137	45	0.02241265655899802	0.7555555555555555	0.4124026696329255
YBL040C	-1	-/-	-306.91501569747925	-26500.406700134277	45	0.022397891963109356	0.7555555555555555	0.41268075639599555
YKL068W	-1	-/-	-306.946674823761	-28322.44415616989	45	0.02238314680710994	0.7555555555555555	0.4129588431590656
YBR202W	-1	-/-	-306.96056270599365	-28499.657346248627	45	0.02236842105263158	0.7555555555555555	0.41323692992213573
YBR011C	0	0/0	-306.97609573602676	-45435.28080064058	180	0.02236842105263158	0.7555555555555555	0.41323692992213573
YPL059W	-1	-/-	-306.98381662368774	-27456.73878121376	45	0.022353714661406968	0.7555555555555555	0.4135150166852058
YDR073W	-1	-/-	-307.0710291862488	-26595.44352388382	45	0.022339027595269383	0.7555555555555555	0.41379310344827586
YGL201C	-1	-/-	-307.09622716903687	-27944.29337120056	45	0.02232435981615233	0.7555555555555555	0.4140711902113459
YIL135C	-1	-/-	-307.148145198822	-27715.316173553467	45	0.02230971128608924	0.7555555555555555	0.41434927697441604
YOR191W	-1	-/-	-307.15563917160034	-27319.768512010574	45	0.022295081967213116	0.7555555555555555	0.4146273637374861
YGL087C	-1	-/-	-307.1635160446167	-27543.282829999924	45	0.022280471821756225	0.7555555555555555	0.41490545050055616
YKR095W-A	-1	-/-	-307.16487741470337	-25452.890140533447	45	0.02226588081204977	0.7555555555555555	0.4151835372636263
YPL244C	-1	-/-	-307.18097162246704	-28076.30595779419	45	0.02225130890052356	0.7555555555555555	0.41546162402669634
YLR451W	-1	-/-	-307.1928277015686	-27971.972364664078	45	0.02223675604970569	0.7555555555555555	0.4157397107897664
YJL197W	0	0/-	-307.1929540634155	-45111.78914797306	180	0.02223675604970569	0.7555555555555555	0.4157397107897664
YBR130C	-1	-/-	-307.19430923461914	-28392.477276325226	45	0.022222222222222223	0.7555555555555555	0.41601779755283647
YOR151C	-1	-/-	-307.1999673843384	-27207.132963180542	45	0.022207707380796866	0.7555555555555555	0.4162958843159066
YDL217C	-1	-/-	-307.2075705528259	-25644.235322713852	45	0.022193211488250653	0.7555555555555555	0.41657397107897665
YOR319W	-1	-/-	-307.23396825790405	-26555.636697530746	45	0.02217873450750163	0.7555555555555555	0.4168520578420467
YNL048W	-1	-/-	-307.24178409576416	-26861.97843170166	45	0.02216427640156454	0.7555555555555555	0.41713014460511677
YBR006W	-1	-/-	-307.24211263656616	-31343.490074157715	45	0.02214983713355049	0.7555555555555555	0.4174082313681869
YEL016C	-1	-/-	-307.3198251724243	-26771.152100086212	45	0.022135416666666668	0.7555555555555555	0.41768631813125695
YGR186W	-1	-/-	-307.32016134262085	-27227.954104423523	45	0.022121014964216004	0.7555555555555555	0.417964404894327
YAL021C	-1	-/-	-307.3453993797302	-25450.77397918701	45	0.022106631989596878	0.7555555555555555	0.41824249165739713
YBL038W	0	0/-	-307.3566551208496	-46261.63079118729	180	0.022106631989596878	0.7555555555555555	0.41824249165739713
YBR070C	-1	-/-	-307.3927836418152	-26459.9773812294	45	0.022092267706302793	0.7555555555555555	0.4185205784204672
YBR133C	-1	-/-	-307.4124584197998	-27117.238128185272	45	0.02207792207792208	0.7555555555555555	0.41879866518353726
YKR083C	-1	-/-	-307.4280734062195	-27064.836460113525	45	0.022063595068137574	0.7555555555555555	0.4190767519466073
YJL076W	-1	-/-	-307.4507427215576	-27304.636768341064	45	0.02204928664072633	0.7555555555555555	0.41935483870967744
YLR457C	0	0/-	-307.47001588344574	-46258.926280379295	180	0.02204928664072633	0.7555555555555555	0.41935483870967744
YPR100W	-1	-/-	-307.49423360824585	-26123.338377714157	45	0.0220349967595593	0.7555555555555555	0.4196329254727475
YAR033W	-1	-/-	-307.4948420524597	-28398.009383678436	45	0.022020725388601035	0.7555555555555555	0.41991101223581756
YER143W	-1	-/-	-307.51120615005493	-28720.590071439743	45	0.022006472491909384	0.7555555555555555	0.4201890989988877
YLR105C	-1	-/-	-307.5389070510864	-27046.702122211456	45	0.02199223803363519	0.7555555555555555	0.42046718576195774
YMR091C	-1	-/-	-307.5555067062378	-28780.833338737488	45	0.02197802197802198	0.7555555555555555	0.4207452725250278
YNL036W	-1	-/-	-307.5618872642517	-29186.466040849686	45	0.021963824289405683	0.7555555555555555	0.42102335928809786
YCL035C	-1	-/-	-307.57914638519287	-30482.915191411972	45	0.02194964493221433	0.7555555555555555	0.421301446051168
YOL129W	-1	-/-	-307.5911793708801	-28926.224412441254	45	0.02193548387096774	0.7555555555555555	0.42157953281423804
YER180C	0	0/-	-307.60419738292694	-45617.26271414757	180	0.02193548387096774	0.7555555555555555	0.42157953281423804
YLR216C	-1	-/-	-307.6160206794739	-27922.835118293762	45	0.02192134107027724	0.7555555555555555	0.4218576195773081
YBR017C	-1	-/-	-307.62648153305054	-27634.142756938934	45	0.02190721649484536	0.7555555555555555	0.4221357063403782
YIL022W	-1	-/-	-307.6388063430786	-27114.478987693787	45	0.02189311010946555	0.7555555555555555	0.4224137931034483
YAL062W	0	0/0	-307.6459617614746	-48571.61262136698	180	0.02189311010946555	0.7555555555555555	0.4224137931034483
YGR184C	0	0/-	-307.6509132385254	-47039.47629117966	180	0.02189311010946555	0.7555555555555555	0.4224137931034483
YHR165C	-1	-/-	-307.66715717315674	-27256.256335258484	45	0.021879021879021878	0.7555555555555555	0.42269187986651835
YGR143W	-1	-/-	-307.6824240684509	-29727.715754508972	45	0.021864951768488745	0.7555555555555555	0.4229699666295884
YNR032W	-1	-/-	-307.69163513183594	-28494.196727752686	45	0.021850899742930592	0.7555555555555555	0.42324805339265853
YBL104C	0	0/-	-307.7014125585556	-46738.43168628216	180	0.021850899742930592	0.7555555555555555	0.42324805339265853
YGR101W	-1	-/-	-307.7198133468628	-28690.331936597824	45	0.021836865767501604	0.7555555555555555	0.4235261401557286
YJR010C-A	-1	-/-	-307.771071434021	-25821.439670801163	45	0.021822849807445442	0.7555555555555555	0.42380422691879865
YDR439W	-1	-/-	-307.771701335907	-27376.272176742554	45	0.021808851828094934	0.7555555555555555	0.4240823136818687
YMR170C	0	0/-	-307.7771737575531	-50405.19960838556	180	0.021808851828094934	0.7555555555555555	0.4240823136818687
YPR149W	0	0/-	-307.80195450782776	-47717.47392433882	180	0.021808851828094934	0.7555555555555555	0.4240823136818687
YDR511W	-1	-/-	-307.81732749938965	-27736.284235954285	45	0.021794871794871794	0.7555555555555555	0.42436040044493883
YER020W	-1	-/-	-307.84002447128296	-31656.216519355774	45	0.021780909673286355	0.7555555555555555	0.4246384872080089
YPR075C	-1	-/-	-307.85829854011536	-27711.602271318436	45	0.02176696542893726	0.7555555555555555	0.42491657397107896
YOR052C	0	0/-	-307.8608652353287	-49124.746197640896	180	0.02176696542893726	0.7555555555555555	0.42491657397107896
YIL173W	-1	-/-	-307.86461877822876	-27010.580030441284	45	0.021753039027511197	0.7555555555555555	0.4251946607341491
YDR504C	0	0/0	-307.87163388729095	-48274.836861371994	180	0.021753039027511197	0.7555555555555555	0.4251946607341491
YMR036C	-1	-/-	-307.87907695770264	-27586.953735113144	45	0.021739130434782608	0.7555555555555555	0.42547274749721914
YPL215W	0	0/-	-307.9030042886734	-45994.214503884315	180	0.021739130434782608	0.7555555555555555	0.42547274749721914
YDR503C	-1	-/-	-307.937273979187	-27789.077609539032	45	0.021725239616613417	0.7555555555555555	0.4257508342602892
YOR266W	-1	-/-	-307.9419388771057	-26964.536952018738	45	0.021711366538952746	0.7555555555555555	0.42602892102335926
YLR272C	-1	-/-	-307.95830249786377	-27379.101300239563	45	0.02169751116783663	0.7555555555555555	0.4263070077864294
YLR098C	-1	-/-	-307.9997272491455	-26403.466362953186	45	0.021683673469387755	0.7555555555555555	0.42658509454949944
YIL146C	0	0/-	-308.01125967502594	-48519.53081870079	180	0.021683673469387755	0.7555555555555555	0.42658509454949944
YKL127W	0	0/-	-308.07759964466095	-46298.510470330715	180	0.021683673469387755	0.7555555555555555	0.42658509454949944
YML019W	-1	-/-	-308.0913863182068	-26691.10835838318	45	0.021669853409815167	0.7555555555555555	0.4268631813125695
YML010W	-1	-/-	-308.1299786567688	-27607.598571777344	45	0.02165605095541401	0.7555555555555555	0.4271412680756396
YBR263W	0	0/-	-308.16149485111237	-45495.491169154644	180	0.02165605095541401	0.7555555555555555	0.4271412680756396
[truncated: 3,961 more rows]
