# Supplementary material for: Revisiting co-expression-based automated function prediction in yeast with neural networks and updated Gene Ontology annotations
Source: PLoS One. 2026 Apr 16;21(4):e0322689. doi: 10.1371/journal.pone.0322689 (PMC13086303; doi:10.1371/journal.pone.0322689)
Supplement: S1 File — A zip file of tables in csv format containing individual genes ranked by their predicted involvement in each predicted GO term. These predictions were made by Model 1 as described in Table A of S1 Text. (ZIP) [file pone.0322689.s002.zip › GO0006897_SingleGeneRanking.csv]

Gene	Label	Annos	Score	Background Score	Num pos pairs	Precision	Recall	False Positive Rate
YMR092C	-1	-/-	-255.6003700196743	-19070.70679461956	84	0.0	0.0	0.000281135788585887
YDR330W	-1	-/-	-256.1715079545975	-19648.993725679815	84	0.0	0.0	0.000562271577171774
YJR065C	-1	-/-	-263.9484604895115	-19511.2616365999	84	0.0	0.0	0.0008434073657576609
YIL034C	-1	-/-	-270.5208639539778	-20071.053781133145	84	0.0	0.0	0.001124543154343548
YBL058W	-1	-/-	-271.54029627516866	-20657.73744347319	84	0.0	0.0	0.0014056789429294349
YDR329C	-1	-/-	-274.8719670474529	-20081.018457904458	84	0.0	0.0	0.0016868147315153219
YBR212W	-1	-/-	-280.44382636994123	-21970.65224263817	84	0.0	0.0	0.001967950520101209
YBR286W	-1	-/0	-280.7620748654008	-18880.77235262096	84	0.0	0.0	0.002249086308687096
YOR275C	-1	-/-	-283.5083208978176	-20649.667586117983	84	0.0	0.0	0.002530222097272983
YMR109W	1	+/+	-285.08826258033514	-20407.743338897824	83	0.1	0.011904761904761904	0.002530222097272983
YMR311C	-1	-/-	-286.1702058017254	-21767.606936449185	84	0.09090909090909091	0.011904761904761904	0.0028113578858588698
YKL039W	0	0/-	-286.5857289296109	-34279.75368722272	336	0.09090909090909091	0.011904761904761904	0.0028113578858588698
YDR229W	0	0/-	-287.6331378456671	-34544.5028616006	336	0.09090909090909091	0.011904761904761904	0.0028113578858588698
YFR024C-A	-1	-/-	-290.48818093538284	-19579.693300575018	84	0.08333333333333333	0.011904761904761904	0.003092493674444757
YJL020C	-1	-/-	-295.7425056397915	-22170.751634657383	84	0.07692307692307693	0.011904761904761904	0.0033736294630306437
YKL204W	-1	-/-	-295.9952176809311	-19435.213181853294	84	0.07142857142857142	0.011904761904761904	0.003654765251616531
YAL016W	-1	-/-	-297.2210668027401	-20361.047005027533	84	0.06666666666666667	0.011904761904761904	0.003935901040202418
YCR030C	0	0/+	-299.4377531958744	-35235.86504739011	336	0.06666666666666667	0.011904761904761904	0.003935901040202418
YDR251W	-1	-/-	-303.0824334025383	-19590.29455076903	84	0.0625	0.011904761904761904	0.004217036828788305
YOR086C	0	0/-	-303.2771569285542	-35124.86861540936	336	0.0625	0.011904761904761904	0.004217036828788305
YHR114W	1	+/+	-303.928875207901	-19988.80521697551	83	0.11764705882352941	0.023809523809523808	0.004217036828788305
YDR272W	-1	-/-	-304.60134249925613	-21777.32992783189	84	0.1111111111111111	0.023809523809523808	0.004498172617374192
YBL047C	1	+/+	-306.11480974406004	-21994.58525379002	83	0.15789473684210525	0.03571428571428571	0.004498172617374192
YBR052C	0	0/0	-307.73886504769325	-35584.05088402517	336	0.15789473684210525	0.03571428571428571	0.004498172617374192
YGL006W	-1	-/-	-309.53876262903214	-21016.942301809788	84	0.15	0.03571428571428571	0.004779308405960078
YCL028W	0	0/0	-310.26449651271105	-33557.02374889562	336	0.15	0.03571428571428571	0.004779308405960078
YGL190C	-1	-/-	-312.5639899969101	-18038.382547812536	84	0.14285714285714285	0.03571428571428571	0.005060444194545966
YPL110C	-1	-/-	-312.6086528301239	-21766.5279571414	84	0.13636363636363635	0.03571428571428571	0.005341579983131853
YGL197W	0	0/-	-313.48828397504985	-36187.22244318016	336	0.13636363636363635	0.03571428571428571	0.005341579983131853
YKL034W	-1	-/-	-313.49288845062256	-21691.875943362713	84	0.13043478260869565	0.03571428571428571	0.0056227157717177395
YDR388W	1	+/+	-313.52055209875107	-19280.5961894691	83	0.16666666666666666	0.047619047619047616	0.0056227157717177395
YBR111C	0	0/-	-313.9270108640194	-35218.35046440549	336	0.16666666666666666	0.047619047619047616	0.0056227157717177395
YPL084W	-1	-/-	-314.74266305565834	-22147.894313775003	84	0.16	0.047619047619047616	0.005903851560303626
YCL057W	0	0/0	-315.15424428880215	-35643.63860521838	336	0.16	0.047619047619047616	0.005903851560303626
YDR328C	-1	-/-	-318.67009991407394	-20752.55959814787	84	0.15384615384615385	0.047619047619047616	0.006184987348889514
YMR237W	-1	-/-	-318.9270284175873	-20241.57487180829	84	0.14814814814814814	0.047619047619047616	0.006466123137475401
YDR096W	-1	-/-	-319.00531566143036	-20459.626448996365	84	0.14285714285714285	0.047619047619047616	0.0067472589260612875
YGL161C	0	0/0	-319.61043381877244	-37505.701759639196	336	0.14285714285714285	0.047619047619047616	0.0067472589260612875
YGL173C	-1	-/-	-319.73874309659004	-20250.93573924899	84	0.13793103448275862	0.047619047619047616	0.007028394714647174
YEL013W	-1	-/-	-320.9555831551552	-20815.1572368443	84	0.13333333333333333	0.047619047619047616	0.007309530503233062
YER027C	-1	-/-	-323.161912381649	-20594.42742086202	84	0.12903225806451613	0.047619047619047616	0.007590666291818949
YGR167W	1	+/+	-323.2303556203842	-20930.52966722101	83	0.15625	0.05952380952380952	0.007590666291818949
YER136W	0	0/-	-323.90158911049366	-36019.94309782237	336	0.15625	0.05952380952380952	0.007590666291818949
YER080W	0	0/0	-323.9604437202215	-34989.85894772364	336	0.15625	0.05952380952380952	0.007590666291818949
YLL040C	-1	-/-	-324.22027519345284	-20602.456643499434	84	0.15151515151515152	0.05952380952380952	0.007871802080404836
YNL071W	-1	-/-	-324.6146073639393	-20437.050232589245	84	0.14705882352941177	0.05952380952380952	0.008152937868990722
YDR168W	-1	-/-	-324.7728455364704	-20839.554051667452	84	0.14285714285714285	0.05952380952380952	0.00843407365757661
YBL105C	-1	-/-	-325.19750052690506	-19341.919205993414	84	0.1388888888888889	0.05952380952380952	0.008715209446162496
YDL134C	-1	-/-	-325.48643957078457	-21355.79783643782	84	0.13513513513513514	0.05952380952380952	0.008996345234748383
YER155C	-1	-/-	-326.96897450089455	-20904.284096688032	84	0.13157894736842105	0.05952380952380952	0.009277481023334271
YOR347C	-1	-/-	-328.13653576374054	-20528.871980190277	84	0.1282051282051282	0.05952380952380952	0.009558616811920157
YNL297C	1	+/+	-328.21658873558044	-19937.051303327084	83	0.15	0.07142857142857142	0.009558616811920157
YKL117W	-1	-/-	-328.4793456494808	-21400.860501915216	84	0.14634146341463414	0.07142857142857142	0.009839752600506044
YFR003C	-1	-/-	-328.875394128263	-22551.652984254062	84	0.14285714285714285	0.07142857142857142	0.010120888389091932
YKL168C	0	0/-	-328.91511085582897	-37939.90323722502	336	0.14285714285714285	0.07142857142857142	0.010120888389091932
YGR010W	-1	-/-	-331.12023186683655	-20725.66092158109	84	0.13953488372093023	0.07142857142857142	0.010402024177677818
YBR273C	-1	-/-	-331.49372120946646	-22533.224537573755	84	0.13636363636363635	0.07142857142857142	0.010683159966263706
YGR136W	0	0/-	-333.1826859693974	-35059.21277322434	336	0.13636363636363635	0.07142857142857142	0.010683159966263706
YOR132W	-1	-/-	-333.23066478967667	-21165.900374017656	84	0.13333333333333333	0.07142857142857142	0.010964295754849593
YKL213C	-1	-/-	-333.5170622766018	-20229.22455212474	84	0.13043478260869565	0.07142857142857142	0.011245431543435479
YIL125W	-1	-/-	-333.6011586487293	-22539.75801818818	84	0.1276595744680851	0.07142857142857142	0.011526567332021367
YOR181W	1	+/-	-333.69407629966736	-19950.575444221497	83	0.14583333333333334	0.08333333333333333	0.011526567332021367
YHR195W	0	0/0	-333.73677535541356	-36816.24702545814	336	0.14583333333333334	0.08333333333333333	0.011526567332021367
YLR370C	-1	-/-	-333.9531862139702	-23385.018744409084	84	0.14285714285714285	0.08333333333333333	0.011807703120607253
YDR231C	-1	-/-	-334.15950989723206	-21880.355689287186	84	0.14	0.08333333333333333	0.01208883890919314
YKL121W	0	0/0	-334.4907699227333	-38297.01260925084	336	0.14	0.08333333333333333	0.01208883890919314
YGL004C	-1	-/-	-334.7678886950016	-20701.70117330551	84	0.13725490196078433	0.08333333333333333	0.012369974697779028
YMR029C	-1	-/-	-334.83649795502424	-21163.309410959482	84	0.1346153846153846	0.08333333333333333	0.012651110486364914
YAR027W	0	0/0	-334.9426274653524	-38669.26905201329	336	0.1346153846153846	0.08333333333333333	0.012651110486364914
YBR036C	-1	-/-	-335.3537702560425	-20268.886116802692	84	0.1320754716981132	0.08333333333333333	0.012932246274950801
YML117W	0	0/0	-335.36143887043	-38277.6490286747	336	0.1320754716981132	0.08333333333333333	0.012932246274950801
YDR294C	-1	-/-	-335.3815229535103	-21448.09857967496	84	0.12962962962962962	0.08333333333333333	0.013213382063536689
YGR178C	-1	-/-	-335.47302079200745	-19425.30486460775	84	0.12727272727272726	0.08333333333333333	0.013494517852122575
YDL029W	-1	-/-	-335.5233527868986	-21779.27780775726	84	0.125	0.08333333333333333	0.013775653640708463
YOR090C	0	0/-	-335.7403885573149	-35394.1539112106	336	0.125	0.08333333333333333	0.013775653640708463
YJL164C	-1	-/-	-335.90644159913063	-23013.430011749268	84	0.12280701754385964	0.08333333333333333	0.014056789429294348
YOL071W	-1	-/-	-336.744039952755	-23077.26840943098	84	0.1206896551724138	0.08333333333333333	0.014337925217880236
YGR070W	-1	-/-	-336.78379917144775	-21127.768744945526	84	0.11864406779661017	0.08333333333333333	0.014619061006466124
YHL019C	-1	-/+	-337.511856764555	-21612.275856032968	84	0.11666666666666667	0.08333333333333333	0.01490019679505201
YDR141C	-1	-/-	-338.1122901439667	-20723.38707718253	84	0.11475409836065574	0.08333333333333333	0.015181332583637897
YML029W	-1	-/-	-338.6630506515503	-20501.593205034733	84	0.11290322580645161	0.08333333333333333	0.015462468372223785
YDL132W	-1	-/-	-339.27801422029734	-22754.78962305188	84	0.1111111111111111	0.08333333333333333	0.015743604160809672
YKL142W	0	0/0	-339.33154042623937	-39976.90324011259	336	0.1111111111111111	0.08333333333333333	0.015743604160809672
YBR059C	1	+/+	-339.4371409341693	-22395.13083409518	83	0.125	0.09523809523809523	0.015743604160809672
YDR490C	1	+/+	-339.5055349096656	-21828.22541500628	83	0.13846153846153847	0.10714285714285714	0.015743604160809672
YIL036W	-1	-/-	-339.75271248817444	-22052.373562455177	84	0.13636363636363635	0.10714285714285714	0.01602473994939556
YDR100W	0	0/0	-339.98656403273344	-34587.06949898414	336	0.13636363636363635	0.10714285714285714	0.01602473994939556
YMR119W	-1	-/-	-340.01778326928616	-19757.66225080192	84	0.13432835820895522	0.10714285714285714	0.016305875737981444
YBL101C	0	0/+	-340.06096219085157	-39179.248784184456	336	0.13432835820895522	0.10714285714285714	0.016305875737981444
YMR152W	0	0/0	-340.6898558046669	-37658.80104232207	336	0.13432835820895522	0.10714285714285714	0.016305875737981444
YOR042W	0	0/-	-340.85299524106085	-38070.66225562524	336	0.13432835820895522	0.10714285714285714	0.016305875737981444
YHR074W	-1	-/-	-341.06480211019516	-22249.765436172485	84	0.1323529411764706	0.10714285714285714	0.016587011526567334
YMR184W	-1	-/-	-341.0830643698573	-21121.382145039737	84	0.13043478260869565	0.10714285714285714	0.01686814731515322
YMR053C	-1	-/0	-341.68745018541813	-21321.766368962824	84	0.12857142857142856	0.10714285714285714	0.017149283103739105
YLR240W	-1	-/+	-341.86505365371704	-22096.854873359203	84	0.1267605633802817	0.10714285714285714	0.01743041889232499
YER048C	0	0/-	-341.96166344359517	-36676.45551835187	336	0.1267605633802817	0.10714285714285714	0.01743041889232499
YKL025C	-1	-/-	-342.1500404179096	-19955.270990997553	84	0.125	0.10714285714285714	0.01771155468091088
YML048W	-1	-/-	-342.3450963497162	-21249.84056058526	84	0.1232876712328767	0.10714285714285714	0.017992690469496767
YJL123C	0	0/0	-342.5402121692896	-35646.387783922255	336	0.1232876712328767	0.10714285714285714	0.017992690469496767
YNR035C	-1	-/+	-342.6508555114269	-20575.299082815647	84	0.12162162162162163	0.10714285714285714	0.018273826258082652
YBR149W	0	0/0	-342.6706937458366	-38110.16698024934	336	0.12162162162162163	0.10714285714285714	0.018273826258082652
YIL033C	-1	-/-	-342.7929129600525	-21430.121663331985	84	0.12	0.10714285714285714	0.018554962046668542
YOR142W	-1	-/-	-342.87825125455856	-22670.66628241539	84	0.11842105263157894	0.10714285714285714	0.018836097835254428
YER166W	1	+/+	-343.0763168334961	-19514.98048210144	83	0.12987012987012986	0.11904761904761904	0.018836097835254428
YIL154C	-1	-/-	-343.22285091876984	-21783.842405468225	84	0.1282051282051282	0.11904761904761904	0.019117233623840314
YIL005W	0	0/-	-343.661582339555	-35780.13129212707	336	0.1282051282051282	0.11904761904761904	0.019117233623840314
YML110C	-1	-/-	-345.0271392464638	-20640.68197107315	84	0.12658227848101267	0.11904761904761904	0.019398369412426203
YOR163W	0	0/-	-345.4577729497105	-37018.72525698133	336	0.12658227848101267	0.11904761904761904	0.019398369412426203
YEL052W	0	0/-	-345.86495077237487	-36354.79430806637	336	0.12658227848101267	0.11904761904761904	0.019398369412426203
YDL019C	1	+/+	-346.22613275051117	-21782.605772782117	83	0.1375	0.13095238095238096	0.019398369412426203
YDL046W	-1	-/-	-347.3258036971092	-21721.302581071854	84	0.13580246913580246	0.13095238095238096	0.01967950520101209
YER125W	1	+/+	-347.44226694107056	-20750.739546507597	83	0.14634146341463414	0.14285714285714285	0.01967950520101209
YCL052C	-1	-/-	-348.05258256196976	-23694.60596382618	84	0.14457831325301204	0.14285714285714285	0.019960640989597975
YCR069W	0	0/-	-348.20024767518044	-36406.362029274926	336	0.14457831325301204	0.14285714285714285	0.019960640989597975
YKL085W	-1	-/-	-348.3142299875617	-21947.001009456813	84	0.14285714285714285	0.14285714285714285	0.020241776778183864
YOR109W	1	+/+	-348.3550932407379	-20438.83548745513	83	0.15294117647058825	0.15476190476190477	0.020241776778183864
YAL051W	-1	-/-	-348.3645706176758	-22784.07925967872	84	0.1511627906976744	0.15476190476190477	0.02052291256676975
YOL100W	-1	-/+	-349.20526072382927	-23630.805002182722	84	0.14942528735632185	0.15476190476190477	0.020804048355355636
YHR135C	1	+/+	-349.36686331778765	-19823.101043112576	83	0.1590909090909091	0.16666666666666666	0.020804048355355636
YNL098C	-1	-/-	-349.40617221593857	-20462.775014281273	84	0.15730337078651685	0.16666666666666666	0.021085184143941525
YOR087W	-1	-/-	-349.43047109246254	-21361.146440535784	84	0.15555555555555556	0.16666666666666666	0.02136631993252741
YCR009C	1	+/+	-349.60221902281046	-23122.19478110224	83	0.16483516483516483	0.17857142857142858	0.02136631993252741
YBR234C	-1	-/-	-350.11145332455635	-22558.68895098567	84	0.16304347826086957	0.17857142857142858	0.021647455721113297
YPL087W	-1	-/-	-350.16010420024395	-21993.20822750032	84	0.16129032258064516	0.17857142857142858	0.021928591509699186
YDR289C	-1	-/-	-350.30522242188454	-21879.4299403131	84	0.1595744680851064	0.17857142857142858	0.022209727298285072
YMR026C	-1	-/-	-351.3709238767624	-20971.863179028034	84	0.15789473684210525	0.17857142857142858	0.022490863086870958
YMR072W	-1	-/-	-352.0256306529045	-20450.75605377555	84	0.15625	0.17857142857142858	0.022771998875456844
YBR006W	-1	-/-	-352.13707649707794	-23849.5871155262	84	0.15463917525773196	0.17857142857142858	0.023053134664042733
YDR129C	1	+/-	-352.2675254046917	-21540.99543979764	83	0.16326530612244897	0.19047619047619047	0.023053134664042733
YJR091C	-1	-/-	-352.4255188703537	-22126.227363944054	84	0.16161616161616163	0.19047619047619047	0.02333427045262862
YLR028C	-1	-/-	-352.60288202762604	-20978.871342360973	84	0.16	0.19047619047619047	0.023615406241214505
YFR021W	-1	-/-	-352.7211620211601	-21204.15800243616	84	0.15841584158415842	0.19047619047619047	0.023896542029800395
YDR477W	-1	-/-	-353.0964193344116	-21222.210130471736	84	0.1568627450980392	0.19047619047619047	0.02417767781838628
YDR456W	-1	-/-	-353.20293259620667	-20182.026755988598	84	0.1553398058252427	0.19047619047619047	0.024458813606972166
YGL181W	-1	-/+	-353.6601730585098	-20888.790981054306	84	0.15384615384615385	0.19047619047619047	0.024739949395558056
YDR169C	0	0/-	-353.70719207823277	-38481.49988720752	336	0.15384615384615385	0.19047619047619047	0.024739949395558056
YJR126C	-1	-/-	-353.75255930423737	-21443.814683020115	84	0.1523809523809524	0.19047619047619047	0.02502108518414394
YGR268C	-1	-/0	-353.8426916003227	-22884.338232934475	84	0.1509433962264151	0.19047619047619047	0.025302220972729828
YFL018C	-1	-/-	-354.2205801010132	-22202.93284934759	84	0.14953271028037382	0.19047619047619047	0.025583356761315717
YDR452W	0	0/0	-354.72247330099344	-36971.761280525476	336	0.14953271028037382	0.19047619047619047	0.025583356761315717
YGR193C	-1	-/-	-354.88341760635376	-22135.346300005913	84	0.14814814814814814	0.19047619047619047	0.025864492549901603
YLR201C	-1	-/0	-354.91346538066864	-22723.672885000706	84	0.14678899082568808	0.19047619047619047	0.02614562833848749
YDR304C	0	0/-	-354.9637233354151	-36921.33655804768	336	0.14678899082568808	0.19047619047619047	0.02614562833848749
YOR124C	0	0/-	-354.9897989630699	-36829.180675931275	336	0.14678899082568808	0.19047619047619047	0.02614562833848749
YPL120W	-1	-/-	-355.0268931090832	-22290.1313919127	84	0.14545454545454545	0.19047619047619047	0.026426764127073378
YGR086C	1	+/+	-355.0798455476761	-20028.280967772007	83	0.15315315315315314	0.20238095238095238	0.026426764127073378
YGR170W	-1	-/-	-355.18648505210876	-21220.71752744913	84	0.15178571428571427	0.20238095238095238	0.026707899915659264
YML072C	0	0/-	-355.3503341884352	-36008.03499203827	336	0.15178571428571427	0.20238095238095238	0.026707899915659264
YJR125C	1	+/+	-355.6167901754379	-20865.321084678173	83	0.1592920353982301	0.21428571428571427	0.026707899915659264
YDL193W	0	0/-	-355.6482340320945	-35215.960038013756	336	0.1592920353982301	0.21428571428571427	0.026707899915659264
YBR199W	-1	-/-	-355.6537357568741	-22380.024133443832	84	0.15789473684210525	0.21428571428571427	0.02698903570424515
YNL106C	1	+/+	-355.93668258190155	-20718.068610668182	83	0.16521739130434782	0.2261904761904762	0.02698903570424515
YPL100W	-1	-/-	-356.07025718688965	-21916.78734409809	84	0.16379310344827586	0.2261904761904762	0.027270171492831036
YML004C	-1	-/-	-356.2063383758068	-22986.888464719057	84	0.1623931623931624	0.2261904761904762	0.027551307281416925
YOR171C	-1	-/-	-356.77482211589813	-22791.355273097754	84	0.16101694915254236	0.2261904761904762	0.02783244307000281
YNL138W	-1	-/-	-356.9957773089409	-20927.44216376543	84	0.15966386554621848	0.2261904761904762	0.028113578858588697
YBL056W	-1	-/-	-357.06588566303253	-22276.27443215251	84	0.15833333333333333	0.2261904761904762	0.028394714647174586
YOR099W	-1	-/-	-357.2153382897377	-19598.231666743755	84	0.15702479338842976	0.2261904761904762	0.028675850435760472
YGL208W	-1	-/-	-357.27503564581275	-22991.10290333256	84	0.1557377049180328	0.2261904761904762	0.028956986224346358
YGL219C	-1	-/-	-357.5273045897484	-22844.235329806805	84	0.15447154471544716	0.2261904761904762	0.029238122012932247
YKL126W	1	+/+	-357.6536419093609	-20726.65915837884	83	0.16129032258064516	0.23809523809523808	0.029238122012932247
YHR028C	0	0/-	-357.7047017812729	-37628.26359247975	336	0.16129032258064516	0.23809523809523808	0.029238122012932247
YMR200W	-1	-/-	-358.00181210041046	-21728.048589110374	84	0.16	0.23809523809523808	0.029519257801518133
YPL179W	-1	-/-	-358.0551999807358	-20506.709936380386	84	0.15873015873015872	0.23809523809523808	0.02980039359010402
YDR435C	-1	-/-	-358.09419000148773	-21449.28321453184	84	0.15748031496062992	0.23809523809523808	0.03008152937868991
YJR044C	-1	-/-	-358.208646774292	-21754.450103461742	84	0.15625	0.23809523809523808	0.030362665167275794
YLR102C	-1	-/-	-358.52995839715004	-23380.051967173815	84	0.15503875968992248	0.23809523809523808	0.03064380095586168
YNL265C	0	0/-	-358.53849670290947	-36868.00431299955	336	0.15503875968992248	0.23809523809523808	0.03064380095586168
YNR007C	-1	-/-	-358.7389009296894	-23626.473624914885	84	0.15384615384615385	0.23809523809523808	0.03092493674444757
YPL154C	-1	-/-	-359.11837488412857	-22878.337010085583	84	0.15267175572519084	0.23809523809523808	0.031206072533033456
YGR231C	-1	-/-	-359.21973514556885	-21547.934549212456	84	0.15151515151515152	0.23809523809523808	0.031487208321619345
YCR036W	0	0/0	-359.51032119989395	-37065.760669301264	336	0.15151515151515152	0.23809523809523808	0.031487208321619345
YGL037C	-1	-/-	-359.6877934038639	-24097.068147927523	84	0.15037593984962405	0.23809523809523808	0.03176834411020523
YER133W	-1	-/+	-359.8168898820877	-20170.432279706	84	0.14925373134328357	0.23809523809523808	0.03204947989879112
YDR516C	-1	-/-	-360.0289943218231	-22043.500036627054	84	0.14814814814814814	0.23809523809523808	0.032330615687377
YOR054C	-1	-/-	-360.06430876255035	-23938.36749714613	84	0.14705882352941177	0.23809523809523808	0.03261175147596289
YKL007W	-1	-/-	-360.2753503918648	-21575.319161981344	84	0.145985401459854	0.23809523809523808	0.032892887264548774
YBR109C	1	+/+	-360.57122218608856	-21239.29413175583	83	0.15217391304347827	0.25	0.032892887264548774
YLR219W	-1	-/-	-360.6305784583092	-23145.57036459446	84	0.1510791366906475	0.25	0.03317402305313467
YPL023C	0	0/0	-361.0796993970871	-36835.046924866736	336	0.1510791366906475	0.25	0.03317402305313467
YIL097W	-1	-/-	-361.20345067977905	-24247.909684419632	84	0.15	0.25	0.03345515884172055
YPR024W	-1	-/-	-361.7184744477272	-22191.113232195377	84	0.14893617021276595	0.25	0.03373629463030644
YDR394W	-1	-/-	-361.9373003542423	-21394.725809812546	84	0.14788732394366197	0.25	0.034017430418892325
YDR486C	-1	-/-	-362.121265232563	-23658.314980894327	84	0.14685314685314685	0.25	0.03429856620747821
YOR035C	-1	-/-	-363.2474080324173	-23837.984014570713	84	0.14583333333333334	0.25	0.0345797019960641
YOL004W	-1	-/-	-363.31578266620636	-21492.20408117771	84	0.14482758620689656	0.25	0.03486083778464998
YDL078C	-1	-/-	-363.60548400878906	-22420.59054851532	84	0.14383561643835616	0.25	0.035141973573235875
YFL033C	-1	-/-	-363.6856276988983	-22378.018529087305	84	0.14285714285714285	0.25	0.03542310936182176
YHR001W	1	+/+	-363.83121144771576	-21571.252601385117	83	0.14864864864864866	0.2619047619047619	0.03542310936182176
YDR358W	-1	-/-	-364.0679453909397	-26421.222681194544	84	0.1476510067114094	0.2619047619047619	0.03570424515040765
YGL228W	0	0/-	-364.50897154212	-37270.35100419074	336	0.1476510067114094	0.2619047619047619	0.03570424515040765
YGL227W	-1	-/-	-364.8678992688656	-25613.59935376048	84	0.14666666666666667	0.2619047619047619	0.03598538093899353
YHL034C	-1	-/0	-364.98060992360115	-20138.140834778547	84	0.1456953642384106	0.2619047619047619	0.03626651672757942
YDR517W	-1	-/-	-365.0918952226639	-20383.630838036537	84	0.14473684210526316	0.2619047619047619	0.036547652516165305
YDL147W	-1	-/-	-365.266419172287	-22784.541528880596	84	0.1437908496732026	0.2619047619047619	0.0368287883047512
YDL113C	-1	-/-	-365.3925942480564	-23496.548289000988	84	0.14285714285714285	0.2619047619047619	0.037109924093337084
YJL047C	-1	-/-	-365.619815826416	-22264.541305452585	84	0.14193548387096774	0.2619047619047619	0.03739105988192297
YJL155C	0	0/0	-365.98702177219093	-41919.99977203272	336	0.14193548387096774	0.2619047619047619	0.03739105988192297
YIR006C	1	+/+	-366.869147837162	-22690.543872766197	83	0.14743589743589744	0.27380952380952384	0.03739105988192297
YPL203W	-1	-/-	-366.95892828702927	-23997.39130216837	84	0.1464968152866242	0.27380952380952384	0.037672195670508855
YKL013C	-1	-/-	-368.2772915959358	-22625.841084122658	84	0.14556962025316456	0.27380952380952384	0.03795333145909474
YPR103W	-1	-/-	-368.33619236946106	-21116.900774359703	84	0.14465408805031446	0.27380952380952384	0.03823446724768063
YMR041C	-1	-/0	-368.66451719403267	-24177.956870406866	84	0.14375	0.27380952380952384	0.03851560303626652
YDR483W	-1	-/-	-368.6874349117279	-20641.749717712402	84	0.14285714285714285	0.27380952380952384	0.038796738824852406
YKL017C	-1	-/-	-368.8982613682747	-21958.127205193043	84	0.1419753086419753	0.27380952380952384	0.03907787461343829
YNR006W	-1	-/-	-369.37994065880775	-22215.83792105317	84	0.1411042944785276	0.27380952380952384	0.03935901040202418
YJR106W	0	0/-	-369.4613903462887	-36797.88845187053	336	0.1411042944785276	0.27380952380952384	0.03935901040202418
YJR059W	-1	-/-	-369.78335785865784	-22489.392226547003	84	0.1402439024390244	0.27380952380952384	0.039640146190610064
YIL041W	0	0/+	-369.9668998122215	-37225.15686438233	336	0.1402439024390244	0.27380952380952384	0.039640146190610064
YOR176W	0	0/0	-370.0800940939225	-35980.621824685484	336	0.1402439024390244	0.27380952380952384	0.039640146190610064
YDR505C	0	0/0	-370.22537191957235	-38867.83364836313	336	0.1402439024390244	0.27380952380952384	0.039640146190610064
YJL141C	-1	-/-	-370.2300008535385	-22382.412850290537	84	0.1393939393939394	0.27380952380952384	0.03992128197919595
YMR276W	-1	-/-	-370.56235134601593	-22121.11916524172	84	0.13855421686746988	0.27380952380952384	0.040202417767781835
YOR138C	0	0/-	-372.075722001493	-39514.13272918388	336	0.13855421686746988	0.27380952380952384	0.040202417767781835
YML013W	-1	-/-	-372.0774875879288	-22091.903660416603	84	0.1377245508982036	0.27380952380952384	0.04048355355636773
YDR320C	-1	-/+	-372.1220556497574	-21878.74600595236	84	0.13690476190476192	0.27380952380952384	0.040764689344953614
YLR410W	-1	-/0	-372.96035945415497	-22531.344891309738	84	0.13609467455621302	0.27380952380952384	0.0410458251335395
YJL165C	-1	-/+	-372.9667612314224	-21857.466065824032	84	0.13529411764705881	0.27380952380952384	0.041326960922125386
YPR129W	0	0/-	-373.20419666171074	-36131.3077568654	336	0.13529411764705881	0.27380952380952384	0.041326960922125386
YLR095C	-1	-/-	-373.2492485046387	-20849.90364807844	84	0.13450292397660818	0.27380952380952384	0.04160809671071127
YDL130W-A	-1	-/0	-373.3363640680909	-22659.44139508158	84	0.13372093023255813	0.27380952380952384	0.04188923249929716
YDR443C	-1	-/-	-373.3654671907425	-21969.434829711914	84	0.1329479768786127	0.27380952380952384	0.04217036828788305
YFL007W	0	0/-	-373.79616194963455	-36873.1679152695	336	0.1329479768786127	0.27380952380952384	0.04217036828788305
YOR070C	0	0/0	-373.80054698884487	-37913.35065384209	336	0.1329479768786127	0.27380952380952384	0.04217036828788305
YLR330W	-1	-/-	-374.2800133228302	-22685.878192335367	84	0.13218390804597702	0.27380952380952384	0.042451504076468936
YDR170C	-1	-/-	-374.870991230011	-20069.765339508653	84	0.13142857142857142	0.27380952380952384	0.04273263986505482
YML057W	-1	-/-	-374.8758226633072	-22896.51100113988	84	0.13068181818181818	0.27380952380952384	0.04301377565364071
YLL015W	-1	-/-	-374.8979985713959	-23391.375829219818	84	0.12994350282485875	0.27380952380952384	0.043294911442226594
YDL045C	-1	-/-	-375.1292153298855	-23491.573761612177	84	0.12921348314606743	0.27380952380952384	0.04357604723081248
YLR093C	0	0/-	-375.2503049764782	-37957.934854872525	336	0.12921348314606743	0.27380952380952384	0.04357604723081248
YDL076C	-1	-/-	-375.60714942216873	-21782.434310734272	84	0.12849162011173185	0.27380952380952384	0.04385718301939837
YHR200W	-1	-/-	-375.63086199760437	-21002.19917535782	84	0.12777777777777777	0.27380952380952384	0.04413831880798426
YDL190C	-1	-/-	-375.67147624492645	-21688.6494410038	84	0.1270718232044199	0.27380952380952384	0.044419454596570145
YER012W	-1	-/-	-375.8252787813544	-22790.971068166196	84	0.12637362637362637	0.27380952380952384	0.04470059038515603
YMR037C	-1	-/-	-376.216821372509	-22885.698066174984	84	0.12568306010928962	0.27380952380952384	0.044981726173741916
YFL038C	-1	-/-	-376.2511983513832	-20573.219642460346	84	0.125	0.27380952380952384	0.0452628619623278
YJL003W	-1	-/-	-376.2690420150757	-22924.07008049637	84	0.12432432432432433	0.27380952380952384	0.04554399775091369
YAL017W	-1	-/-	-376.4966540634632	-23598.19110313058	84	0.12365591397849462	0.27380952380952384	0.04582513353949958
YER059W	0	0/-	-376.95089376717806	-39024.97601431608	336	0.12365591397849462	0.27380952380952384	0.04582513353949958
YPL031C	-1	-/-	-377.10566651821136	-21623.885987743735	84	0.12299465240641712	0.27380952380952384	0.04610626932808547
YKR014C	1	+/+	-377.3426796197891	-24615.14437121153	83	0.1276595744680851	0.2857142857142857	0.04610626932808547
YDR028C	-1	-/-	-377.3544890880585	-22373.092909514904	84	0.12698412698412698	0.2857142857142857	0.04638740511667135
YOR329C	1	+/+	-377.3776046410203	-24357.65718958527	83	0.13157894736842105	0.2976190476190476	0.04638740511667135
YDL072C	0	0/-	-377.6657685339451	-39310.724895525724	336	0.13157894736842105	0.2976190476190476	0.04638740511667135
YBL091C	0	0/-	-377.66713747382164	-36906.2920948267	336	0.13157894736842105	0.2976190476190476	0.04638740511667135
YBR086C	-1	-/-	-377.67106133699417	-21492.079562947154	84	0.13089005235602094	0.2976190476190476	0.04666854090525724
YOR256C	-1	-/-	-377.8235363960266	-21939.69389641285	84	0.13020833333333334	0.2976190476190476	0.046949676693843125
YIL124W	-1	-/-	-377.8893404006958	-21026.745379269123	84	0.12953367875647667	0.2976190476190476	0.04723081248242901
YLR203C	0	0/-	-377.9829150773585	-37846.55409619585	336	0.12953367875647667	0.2976190476190476	0.04723081248242901
YGL048C	-1	-/-	-378.2667558789253	-23466.67703524232	84	0.12886597938144329	0.2976190476190476	0.0475119482710149
YGR141W	-1	-/-	-378.57841670513153	-23086.542995356023	84	0.1282051282051282	0.2976190476190476	0.04779308405960079
YFL029C	-1	-/-	-378.7440325021744	-22894.550482153893	84	0.12755102040816327	0.2976190476190476	0.048074219848186675
YDR032C	0	0/0	-378.8128398898989	-38564.51687729359	336	0.12755102040816327	0.2976190476190476	0.048074219848186675
YOR290C	-1	-/-	-379.17641818523407	-21691.56199800968	84	0.12690355329949238	0.2976190476190476	0.04835535563677256
YFR047C	-1	-/-	-379.3677018880844	-22256.17142468691	84	0.12626262626262627	0.2976190476190476	0.04863649142535845
YKR031C	-1	-/-	-379.39227944612503	-20800.901331961155	84	0.12562814070351758	0.2976190476190476	0.04891762721394433
YAL031C	-1	-/-	-379.5151435136795	-21918.76276575029	84	0.125	0.2976190476190476	0.049198763002530226
YKL210W	0	0/-	-379.6875581070781	-38182.75632831268	336	0.125	0.2976190476190476	0.049198763002530226
YFR004W	-1	-/-	-379.94592702388763	-23744.78138744831	84	0.12437810945273632	0.2976190476190476	0.04947989879111611
YOR002W	-1	-/-	-380.41962295770645	-21181.208223998547	84	0.12376237623762376	0.2976190476190476	0.049761034579702
YAL060W	0	0/0	-380.7271119616926	-38021.48527799733	336	0.12376237623762376	0.2976190476190476	0.049761034579702
YGL237C	0	0/-	-380.8375119417906	-38018.16258724034	336	0.12376237623762376	0.2976190476190476	0.049761034579702
YIL105C	-1	-/-	-380.84037578105927	-23722.073660075665	84	0.12315270935960591	0.2976190476190476	0.05004217036828788
YOR014W	-1	-/-	-381.08946919441223	-22483.21299469471	84	0.12254901960784313	0.2976190476190476	0.05032330615687377
YHR190W	-1	-/-	-381.30025577545166	-21569.848623752594	84	0.12195121951219512	0.2976190476190476	0.050604441945459655
YOL051W	-1	-/-	-381.301096200943	-21023.450360298157	84	0.12135922330097088	0.2976190476190476	0.05088557773404554
YCR004C	0	0/0	-381.3071946501732	-37716.140110999346	336	0.12135922330097088	0.2976190476190476	0.05088557773404554
YGR241C	1	+/+	-381.8047240972519	-21845.209217101336	83	0.12560386473429952	0.30952380952380953	0.05088557773404554
YFR014C	-1	-/-	-381.9192318916321	-23498.550813794136	84	0.125	0.30952380952380953	0.051166713522631434
YPL118W	-1	-/-	-382.4334864616394	-21502.580189704895	84	0.12440191387559808	0.30952380952380953	0.05144784931121732
YDL224C	-1	-/-	-382.4413800239563	-23392.352770626545	84	0.12380952380952381	0.30952380952380953	0.051728985099803206
YNL307C	-1	-/-	-382.5583475828171	-22575.04481124878	84	0.12322274881516587	0.30952380952380953	0.05201012088838909
YDL007W	-1	-/-	-382.56650483608246	-23773.979407429695	84	0.12264150943396226	0.30952380952380953	0.05229125667697498
YCR088W	-1	-/-	-382.6046929359436	-22677.9073946774	84	0.12206572769953052	0.30952380952380953	0.05257239246556086
YKL064W	-1	-/-	-382.69594675302505	-22844.950878977776	84	0.12149532710280374	0.30952380952380953	0.052853528254146756
YDL126C	-1	-/-	-382.7802525162697	-21067.436944246292	84	0.12093023255813953	0.30952380952380953	0.05313466404273264
YNL243W	1	+/+	-383.0333985090256	-21748.26102232933	83	0.125	0.32142857142857145	0.05313466404273264
YEL002C	-1	-/-	-383.2979562282562	-21446.76909996569	84	0.12442396313364056	0.32142857142857145	0.05341579983131853
YHR027C	-1	-/-	-383.39799880981445	-21827.52053076029	84	0.12385321100917432	0.32142857142857145	0.053696935619904414
YPL270W	-1	-/-	-383.57960563898087	-22147.906681716442	84	0.1232876712328767	0.32142857142857145	0.0539780714084903
YBR290W	-1	-/-	-383.71753203868866	-23641.04052221775	84	0.12272727272727273	0.32142857142857145	0.054259207197076186
YDR099W	-1	-/-	-384.1065195798874	-22149.094123750925	84	0.12217194570135746	0.32142857142857145	0.05454034298566207
YDR158W	-1	-/0	-384.2057327032089	-20270.32593844831	84	0.12162162162162163	0.32142857142857145	0.054821478774247964
YKL065C	0	0/-	-384.6152406986803	-41547.809398729354	336	0.12162162162162163	0.32142857142857145	0.054821478774247964
YMR110C	0	0/-	-384.7827754598111	-42990.744050156325	336	0.12162162162162163	0.32142857142857145	0.054821478774247964
YKL159C	0	0/-	-384.82000854611397	-38591.527580482885	336	0.12162162162162163	0.32142857142857145	0.054821478774247964
YDR148C	-1	-/-	-384.8755266368389	-23091.843736439943	84	0.1210762331838565	0.32142857142857145	0.05510261456283385
YOR136W	-1	-/-	-384.9799094200134	-22646.340686887503	84	0.12053571428571429	0.32142857142857145	0.055383750351419736
YOR126C	-1	-/-	-385.3652276992798	-21889.346919178963	84	0.12	0.32142857142857145	0.05566488614000562
YOL049W	-1	-/0	-385.4495401978493	-22152.407764256	84	0.11946902654867257	0.32142857142857145	0.05594602192859151
YOR155C	0	0/-	-385.46390899270773	-39690.73735386506	336	0.11946902654867257	0.32142857142857145	0.05594602192859151
YMR197C	-1	-/-	-385.5494706630707	-24302.555766642094	84	0.11894273127753303	0.32142857142857145	0.056227157717177394
YHR161C	1	+/+	-385.6910529732704	-24324.110123455524	83	0.12280701754385964	0.3333333333333333	0.056227157717177394
YPL195W	-1	-/-	-386.26025980710983	-21775.35603529215	84	0.1222707423580786	0.3333333333333333	0.056508293505763287
YGL198W	0	0/-	-386.37909212708473	-37022.468846686184	336	0.1222707423580786	0.3333333333333333	0.056508293505763287
YPL003W	0	0/-	-386.41088941693306	-38550.80171185732	336	0.1222707423580786	0.3333333333333333	0.056508293505763287
YER178W	-1	-/-	-386.5449688434601	-22013.506579101086	84	0.12173913043478261	0.3333333333333333	0.05678942929434917
YGR100W	0	0/0	-386.55754210054874	-37684.71895657666	336	0.12173913043478261	0.3333333333333333	0.05678942929434917
YJL082W	0	0/-	-386.570543050766	-39883.91567285545	336	0.12173913043478261	0.3333333333333333	0.05678942929434917
YDR074W	0	0/-	-386.5787824825384	-40139.88273652317	336	0.12173913043478261	0.3333333333333333	0.05678942929434917
YML070W	0	0/-	-386.59689541719854	-39683.66609494202	336	0.12173913043478261	0.3333333333333333	0.05678942929434917
YDL128W	-1	-/-	-386.63049578666687	-20916.259132802486	84	0.12121212121212122	0.3333333333333333	0.05707056508293506
YDR479C	-1	-/-	-386.7051593065262	-24873.770454883575	84	0.1206896551724138	0.3333333333333333	0.057351700871520944
YKL145W	-1	-/-	-386.71257972717285	-22666.53287833929	84	0.12017167381974249	0.3333333333333333	0.05763283666010683
YGR143W	-1	-/-	-386.87010514736176	-23867.265441082418	84	0.11965811965811966	0.3333333333333333	0.057913972448692716
YOR227W	0	0/0	-386.88669621758163	-41317.01983741112	336	0.11965811965811966	0.3333333333333333	0.057913972448692716
YBR214W	1	+/+	-386.93256491422653	-26184.686337649822	83	0.12340425531914893	0.34523809523809523	0.057913972448692716
YKL094W	0	0/-	-386.95133896917105	-39674.88660132699	336	0.12340425531914893	0.34523809523809523	0.057913972448692716
YER087C-B	-1	-/-	-387.11389005184174	-19859.770402908325	84	0.1228813559322034	0.34523809523809523	0.05819510823727861
YEL058W	0	0/-	-387.17862351983786	-36931.124956053216	336	0.1228813559322034	0.34523809523809523	0.05819510823727861
YJL042W	-1	-/-	-387.8309448957443	-23141.05545708537	84	0.12236286919831224	0.34523809523809523	0.058476244025864495
YPL180W	-1	-/-	-388.008180141449	-22138.71725729108	84	0.12184873949579832	0.34523809523809523	0.05875737981445038
YNL321W	0	0/-	-388.05711628496647	-37400.651467634365	336	0.12184873949579832	0.34523809523809523	0.05875737981445038
YGL066W	-1	-/-	-388.1678367257118	-21556.666508220136	84	0.12133891213389121	0.34523809523809523	0.059038515603036266
YOR362C	-1	-/-	-388.1900234222412	-23428.94082069397	84	0.12083333333333333	0.34523809523809523	0.05931965139162215
YNL192W	-1	-/-	-388.2041292190552	-22025.80748939514	84	0.12033195020746888	0.34523809523809523	0.05960078718020804
YER105C	-1	-/-	-388.5799067020416	-20923.747000336647	84	0.11983471074380166	0.34523809523809523	0.059881922968793924
YPR072W	-1	-/-	-388.5809277296066	-23168.851196169853	84	0.11934156378600823	0.34523809523809523	0.06016305875737982
YPL259C	-1	-/-	-388.6803733110428	-21579.45110619068	84	0.11885245901639344	0.34523809523809523	0.0604441945459657
YOR219C	0	0/-	-388.6932281255722	-38717.11529673636	336	0.11885245901639344	0.34523809523809523	0.0604441945459657
YJL066C	0	0/0	-388.705057984218	-41569.27216110751	336	0.11885245901639344	0.34523809523809523	0.0604441945459657
YBR280C	-1	-/-	-389.2710465192795	-25681.096432209015	84	0.11836734693877551	0.34523809523809523	0.06072533033455159
YPR105C	-1	-/-	-389.52523469924927	-21095.392847180367	84	0.11788617886178862	0.34523809523809523	0.061006466123137475
YNL268W	-1	-/-	-389.54095816612244	-20473.665758371353	84	0.11740890688259109	0.34523809523809523	0.06128760191172336
YER094C	-1	-/-	-389.57983481884	-22388.98879224062	84	0.11693548387096774	0.34523809523809523	0.061568737700309246
YER083C	-1	-/-	-389.7990953922272	-21874.344429969788	84	0.11646586345381527	0.34523809523809523	0.06184987348889514
YKL020C	-1	-/-	-389.9082314968109	-21611.914798408747	84	0.116	0.34523809523809523	0.062131009277481025
YGL207W	-1	-/-	-389.9662889242172	-22559.28045773506	84	0.11553784860557768	0.34523809523809523	0.06241214506606691
YDL161W	1	+/+	-390.09837317466736	-22930.218568593264	83	0.11904761904761904	0.35714285714285715	0.06241214506606691
YMR302C	-1	-/-	-390.66358518600464	-23685.405499875546	84	0.11857707509881422	0.35714285714285715	0.0626932808546528
YMR261C	0	0/-	-390.9192369431257	-39744.2175424695	336	0.11857707509881422	0.35714285714285715	0.0626932808546528
YLR120C	0	0/-	-390.9930770471692	-38846.11585775763	336	0.11857707509881422	0.35714285714285715	0.0626932808546528
YDR296W	-1	-/-	-391.1062910556793	-21300.64847123623	84	0.11811023622047244	0.35714285714285715	0.06297441664323869
YOR209C	-1	-/-	-391.1621277332306	-21251.982349544764	84	0.11764705882352941	0.35714285714285715	0.06325555243182457
YPR149W	0	0/-	-391.2593416944146	-39080.610866041854	336	0.11764705882352941	0.35714285714285715	0.06325555243182457
YHL031C	-1	-/-	-391.2774914801121	-21281.37855246663	84	0.1171875	0.35714285714285715	0.06353668822041046
YLR380W	-1	-/-	-391.4851862192154	-21680.57753419876	84	0.11673151750972763	0.35714285714285715	0.06381782400899634
YPL053C	-1	-/-	-391.6513022184372	-21545.537518680096	84	0.11627906976744186	0.35714285714285715	0.06409895979758223
YJL151C	0	0/-	-391.9443244561553	-39554.18506840058	336	0.11627906976744186	0.35714285714285715	0.06409895979758223
YNL097C	-1	-/-	-391.94751167297363	-22986.347939372063	84	0.11583011583011583	0.35714285714285715	0.06438009558616811
YOL060C	-1	-/-	-392.1547794044018	-24064.972283273935	84	0.11538461538461539	0.35714285714285715	0.064661231374754
YLR454W	0	0/0	-392.3291923860088	-39536.389611436985	336	0.11538461538461539	0.35714285714285715	0.064661231374754
YDR027C	-1	-/-	-392.42228412628174	-22201.208745002747	84	0.11494252873563218	0.35714285714285715	0.0649423671633399
YBL017C	-1	-/-	-392.69669699668884	-21682.331958651543	84	0.11450381679389313	0.35714285714285715	0.06522350295192578
YMR297W	0	0/-	-392.8264711704105	-40543.06237052195	336	0.11450381679389313	0.35714285714285715	0.06522350295192578
YKL032C	-1	-/-	-392.97734224796295	-20543.376297473907	84	0.11406844106463879	0.35714285714285715	0.06550463874051167
YGL092W	-1	-/-	-393.2645208835602	-20652.07794830203	84	0.11363636363636363	0.35714285714285715	0.06578577452909755
YHR132C	0	0/-	-393.2757321149111	-38281.7154911831	336	0.11363636363636363	0.35714285714285715	0.06578577452909755
YPR171W	-1	-/+	-393.28321397304535	-21511.064176678658	84	0.11320754716981132	0.35714285714285715	0.06606691031768344
YKL087C	0	0/0	-393.42969024181366	-38683.58010973036	336	0.11320754716981132	0.35714285714285715	0.06606691031768344
YJL094C	-1	-/-	-393.44901287555695	-22570.64609515667	84	0.11278195488721804	0.35714285714285715	0.06634804610626933
YNL027W	-1	-/-	-393.7816372513771	-23779.64265292883	84	0.11235955056179775	0.35714285714285715	0.06662918189485521
YJR151C	0	0/-	-393.9457566216588	-39822.432796819136	336	0.11235955056179775	0.35714285714285715	0.06662918189485521
YBL037W	0	0/+	-394.10029067099094	-38111.50869448483	336	0.11235955056179775	0.35714285714285715	0.06662918189485521
YDL089W	0	0/-	-394.20195513870567	-37236.509261581115	336	0.11235955056179775	0.35714285714285715	0.06662918189485521
YJL057C	0	0/-	-394.2618185747415	-43265.007770041004	336	0.11235955056179775	0.35714285714285715	0.06662918189485521
YMR135C	-1	-/-	-394.3274427652359	-23809.395243644714	84	0.11194029850746269	0.35714285714285715	0.0669103176834411
YHR016C	1	+/+	-394.3821232318878	-25629.470772504807	83	0.11524163568773234	0.36904761904761907	0.0669103176834411
YLR324W	-1	-/-	-394.464679479599	-24203.393340736628	84	0.11481481481481481	0.36904761904761907	0.06719145347202699
YFL062W	0	0/-	-394.47562474012375	-38674.963162742555	336	0.11481481481481481	0.36904761904761907	0.06719145347202699
YER054C	-1	-/0	-394.62685799598694	-24640.036598443985	84	0.11439114391143912	0.36904761904761907	0.06747258926061288
YDL100C	-1	-/-	-394.6639394760132	-20839.078771829605	84	0.11397058823529412	0.36904761904761907	0.06775372504919876
YGL233W	-1	-/-	-394.73907482624054	-22854.41144979	84	0.11355311355311355	0.36904761904761907	0.06803486083778465
YOR197W	0	0/-	-394.8937789052725	-37794.7333343029	336	0.11355311355311355	0.36904761904761907	0.06803486083778465
YPL002C	-1	-/-	-395.01463013887405	-23433.020824491978	84	0.11313868613138686	0.36904761904761907	0.06831599662637054
YLR006C	-1	-/-	-395.0207617878914	-20977.125516951084	84	0.11272727272727273	0.36904761904761907	0.06859713241495642
YIL147C	-1	-/-	-395.1631076335907	-21803.869228363037	84	0.11231884057971014	0.36904761904761907	0.06887826820354231
YLR417W	-1	-/-	-395.17952477931976	-21917.37992501259	84	0.11191335740072202	0.36904761904761907	0.0691594039921282
YLR369W	-1	-/-	-395.2794988155365	-23455.12828397751	84	0.11151079136690648	0.36904761904761907	0.06944053978071409
YPR029C	-1	-/+	-395.28797149658203	-21854.25741636753	84	0.1111111111111111	0.36904761904761907	0.06972167556929997
YBR001C	0	0/-	-395.3793006539345	-41152.71947468817	336	0.1111111111111111	0.36904761904761907	0.06972167556929997
YDR142C	-1	-/-	-395.7660861611366	-23144.728757858276	84	0.11071428571428571	0.36904761904761907	0.07000281135788586
YCR073W-A	-1	-/-	-395.8618175983429	-21474.098792791367	84	0.1103202846975089	0.36904761904761907	0.07028394714647175
YBL007C	1	+/+	-395.95376908779144	-22783.13527226448	83	0.11347517730496454	0.38095238095238093	0.07028394714647175
YFR010W	0	0/-	-396.5654401630163	-38561.06016082317	336	0.11347517730496454	0.38095238095238093	0.07028394714647175
YGR276C	-1	-/-	-396.887366771698	-22279.869416236877	84	0.11307420494699646	0.38095238095238093	0.07056508293505763
YBL022C	-1	-/-	-397.1381684541702	-22795.12045097351	84	0.11267605633802817	0.38095238095238093	0.07084621872364352
YMR098C	0	0/-	-397.15302339196205	-37605.80864571035	336	0.11267605633802817	0.38095238095238093	0.07084621872364352
YER182W	0	0/0	-397.1608961224556	-36067.942584794015	336	0.11267605633802817	0.38095238095238093	0.07084621872364352
YBL102W	-1	-/-	-397.2600886821747	-22593.613008499146	84	0.11228070175438597	0.38095238095238093	0.0711273545122294
YMR089C	-1	-/-	-397.2689402103424	-23418.043792128563	84	0.11188811188811189	0.38095238095238093	0.0714084903008153
YGL002W	0	0/-	-397.3046812713146	-39061.4733881969	336	0.11188811188811189	0.38095238095238093	0.0714084903008153
YDR287W	0	0/-	-397.7215640619397	-41139.29303193651	336	0.11188811188811189	0.38095238095238093	0.0714084903008153
YIL068C	-1	-/-	-397.7347602844238	-23088.29133296013	84	0.11149825783972125	0.38095238095238093	0.07168962608940119
YHR004C	-1	-/-	-398.018412232399	-22604.281934440136	84	0.1111111111111111	0.38095238095238093	0.07197076187798707
YKL190W	-1	-/-	-398.0988013744354	-20671.828171551228	84	0.11072664359861592	0.38095238095238093	0.07225189766657296
YGR238C	-1	-/-	-398.1774106025696	-22294.91271984577	84	0.1103448275862069	0.38095238095238093	0.07253303345515884
YDL188C	-1	-/-	-398.22975862026215	-21643.22276377678	84	0.10996563573883161	0.38095238095238093	0.07281416924374473
YJR033C	-1	-/-	-398.29523396492004	-22154.083052814007	84	0.1095890410958904	0.38095238095238093	0.07309530503233061
YEL060C	-1	-/-	-398.3478665947914	-26257.987982928753	84	0.10921501706484642	0.38095238095238093	0.0733764408209165
YHL002W	-1	-/-	-398.40837197750807	-22461.05685966462	84	0.10884353741496598	0.38095238095238093	0.0736575766095024
YPL221W	-1	-/-	-398.4794964790344	-20893.80190885067	84	0.10847457627118644	0.38095238095238093	0.07393871239808827
YNR045W	0	0/-	-398.70034846663475	-37814.14718514681	336	0.10847457627118644	0.38095238095238093	0.07393871239808827
YNL223W	-1	-/-	-398.89292085170746	-24548.59261852503	84	0.10810810810810811	0.38095238095238093	0.07421984818667417
YDR265W	-1	-/-	-399.0257657766342	-23075.350471735	84	0.10774410774410774	0.38095238095238093	0.07450098397526005
YJR040W	-1	-/-	-399.03095602989197	-21913.58526825905	84	0.10738255033557047	0.38095238095238093	0.07478211976384594
YOR367W	-1	-/-	-399.2643619775772	-22976.384290277958	84	0.10702341137123746	0.38095238095238093	0.07506325555243182
YPR181C	-1	-/-	-399.41197323799133	-21093.66372382641	84	0.10666666666666667	0.38095238095238093	0.07534439134101771
YDL135C	-1	-/-	-399.4751670360565	-22199.44417208433	84	0.10631229235880399	0.38095238095238093	0.0756255271296036
YDR457W	-1	-/-	-399.50407111644745	-21473.272995352745	84	0.10596026490066225	0.38095238095238093	0.07590666291818948
YGR132C	-1	-/-	-399.53937816619873	-23315.60023355484	84	0.10561056105610561	0.38095238095238093	0.07618779870677538
YNL293W	-1	-/+	-399.564093708992	-24009.96180665493	84	0.10526315789473684	0.38095238095238093	0.07646893449536125
YDL065C	-1	-/-	-399.6104589700699	-22210.927132487297	84	0.10491803278688525	0.38095238095238093	0.07675007028394715
YOR118W	0	0/0	-399.72680212557316	-38171.016384363174	336	0.10491803278688525	0.38095238095238093	0.07675007028394715
YOR358W	0	0/-	-399.80133733153343	-39192.90485707857	336	0.10491803278688525	0.38095238095238093	0.07675007028394715
YGL073W	-1	-/-	-400.09984008967876	-24630.092700645328	84	0.10457516339869281	0.38095238095238093	0.07703120607253304
YIR036C	0	0/0	-400.1132555529475	-40317.95625253767	336	0.10457516339869281	0.38095238095238093	0.07703120607253304
YPR199C	-1	-/-	-400.2070723772049	-21358.446585655212	84	0.10423452768729642	0.38095238095238093	0.07731234186111892
YLR299W	0	0/-	-400.2421944029629	-41075.814644847065	336	0.10423452768729642	0.38095238095238093	0.07731234186111892
YKL140W	-1	-/-	-400.31439059972763	-23218.765534222126	84	0.1038961038961039	0.38095238095238093	0.07759347764970481
YNL137C	0	0/-	-400.3181186467409	-37378.32130090147	336	0.1038961038961039	0.38095238095238093	0.07759347764970481
YKR028W	-1	-/-	-400.45530903339386	-21501.925152540207	84	0.10355987055016182	0.38095238095238093	0.07787461343829069
YMR278W	0	0/-	-400.54683651030064	-38231.324581854045	336	0.10355987055016182	0.38095238095238093	0.07787461343829069
YHR186C	-1	-/-	-400.55953872203827	-22263.9766381979	84	0.1032258064516129	0.38095238095238093	0.07815574922687658
YDR487C	-1	-/-	-400.64347517490387	-21158.996029525995	84	0.10289389067524116	0.38095238095238093	0.07843688501546246
YKR084C	0	0/-	-400.66455751657486	-37644.25304567814	336	0.10289389067524116	0.38095238095238093	0.07843688501546246
YGR232W	0	0/0	-400.70243123173714	-39187.0748892799	336	0.10289389067524116	0.38095238095238093	0.07843688501546246
YDR411C	-1	-/-	-400.8349771499634	-21859.286698698997	84	0.10256410256410256	0.38095238095238093	0.07871802080404836
YAL008W	0	0/-	-401.0141805112362	-40266.81213582307	336	0.10256410256410256	0.38095238095238093	0.07871802080404836
YKR003W	1	+/+	-401.07042849063873	-21646.668523430824	83	0.10543130990415335	0.39285714285714285	0.07871802080404836
YNL241C	-1	-/-	-401.08673107624054	-21601.537613019347	84	0.10509554140127389	0.39285714285714285	0.07899915659263425
YOR220W	0	0/0	-401.18106023967266	-42153.68292097282	336	0.10509554140127389	0.39285714285714285	0.07899915659263425
YOL116W	-1	-/-	-401.1900703907013	-23713.823138475418	84	0.10476190476190476	0.39285714285714285	0.07928029238122013
YER119C	-1	-/-	-401.2713426351547	-23413.398199796677	84	0.10443037974683544	0.39285714285714285	0.07956142816980602
YMR273C	-1	-/-	-401.31234645843506	-21732.599097579718	84	0.10410094637223975	0.39285714285714285	0.0798425639583919
YKL035W	-1	-/-	-401.41213393211365	-23571.119214773178	84	0.10377358490566038	0.39285714285714285	0.08012369974697779
YIL044C	-1	-/+	-401.57833981513977	-21839.796680271626	84	0.10344827586206896	0.39285714285714285	0.08040483553556367
YIL065C	-1	-/-	-401.64392602443695	-23285.857633829117	84	0.103125	0.39285714285714285	0.08068597132414956
YLR248W	-1	-/-	-401.7596539258957	-24179.359226942062	84	0.102803738317757	0.39285714285714285	0.08096710711273546
YJL081C	-1	-/-	-401.869402050972	-21439.08619427681	84	0.10248447204968944	0.39285714285714285	0.08124824290132134
YNR047W	-1	-/+	-401.8785206079483	-23510.75620263815	84	0.1021671826625387	0.39285714285714285	0.08152937868990723
YDL234C	0	0/-	-402.0340159088373	-41929.495880395174	336	0.1021671826625387	0.39285714285714285	0.08152937868990723
YOR165W	0	0/-	-402.05210956931114	-37733.3613793985	336	0.1021671826625387	0.39285714285714285	0.08152937868990723
YKR098C	0	0/-	-402.10040079057217	-37904.8215503823	336	0.1021671826625387	0.39285714285714285	0.08152937868990723
YDL230W	-1	-/-	-402.1439620256424	-23383.621716618538	84	0.10185185185185185	0.39285714285714285	0.08181051447849311
YOR110W	-1	-/-	-402.1579427719116	-21940.730006098747	84	0.10153846153846154	0.39285714285714285	0.082091650267079
YGL252C	-1	-/-	-402.4189600944519	-23159.052647709846	84	0.10122699386503067	0.39285714285714285	0.08237278605566489
YPL196W	-1	-/-	-402.453714966774	-24519.575940728188	84	0.10091743119266056	0.39285714285714285	0.08265392184425077
YOL013C	-1	-/-	-402.87798804044724	-24497.63740092516	84	0.10060975609756098	0.39285714285714285	0.08293505763283666
YBR218C	-1	-/-	-403.05725955963135	-21735.487815380096	84	0.10030395136778116	0.39285714285714285	0.08321619342142254
YDR200C	-1	-/-	-403.161963224411	-23765.869245052338	84	0.1	0.39285714285714285	0.08349732921000844
YDR407C	-1	-/-	-403.2894036769867	-23660.777940750122	84	0.09969788519637462	0.39285714285714285	0.08377846499859432
YJL001W	-1	-/-	-403.5821439027786	-22887.989397406578	84	0.09939759036144578	0.39285714285714285	0.08405960078718021
YNL085W	-1	-/-	-403.6481792628765	-23321.56727346778	84	0.0990990990990991	0.39285714285714285	0.0843407365757661
YJR036C	0	0/-	-403.7131265103817	-39838.842037819326	336	0.0990990990990991	0.39285714285714285	0.0843407365757661
YAL022C	-1	-/-	-403.84924149513245	-21049.405798316002	84	0.09880239520958084	0.39285714285714285	0.08462187236435198
YGR080W	-1	-/-	-403.8671306371689	-23985.036835074425	84	0.09850746268656717	0.39285714285714285	0.08490300815293787
YLR097C	-1	-/-	-403.9108065366745	-24414.715386748314	84	0.09821428571428571	0.39285714285714285	0.08518414394152375
YOR157C	-1	-/-	-403.98337030410767	-22554.348882853985	84	0.09792284866468842	0.39285714285714285	0.08546527973010964
YHR188C	-1	-/-	-404.0306558609009	-22585.644803106785	84	0.09763313609467456	0.39285714285714285	0.08574641551869552
YIL010W	-1	-/-	-404.08642518520355	-23181.481477737427	84	0.09734513274336283	0.39285714285714285	0.08602755130728142
YJR122W	0	0/-	-404.1710244715214	-38984.69241198758	336	0.09734513274336283	0.39285714285714285	0.08602755130728142
YMR047C	-1	-/-	-404.23844742774963	-22456.22118985653	84	0.09705882352941177	0.39285714285714285	0.08630868709586731
YBR126C	-1	-/-	-404.2890315055847	-24681.11240798235	84	0.0967741935483871	0.39285714285714285	0.08658982288445319
YKL080W	-1	-/-	-404.31698191165924	-22552.86869096756	84	0.09649122807017543	0.39285714285714285	0.08687095867303908
YDR093W	1	+/+	-404.5086374282837	-21712.83822286129	83	0.09912536443148688	0.40476190476190477	0.08687095867303908
YDR406W	0	0/-	-404.5186522901058	-38018.671281524	336	0.09912536443148688	0.40476190476190477	0.08687095867303908
YDR127W	0	0/0	-404.74270087480545	-36802.61561086215	336	0.09912536443148688	0.40476190476190477	0.08687095867303908
YGL038C	-1	-/-	-404.7719101905823	-23193.788001298904	84	0.09883720930232558	0.40476190476190477	0.08715209446162496
YKL038W	-1	-/-	-404.79744017124176	-23126.888607382774	84	0.09855072463768116	0.40476190476190477	0.08743323025021085
YDR204W	0	0/0	-405.04668294638395	-39825.89013358764	336	0.09855072463768116	0.40476190476190477	0.08743323025021085
YBR269C	0	0/-	-405.07451524585485	-42485.461369499564	336	0.09855072463768116	0.40476190476190477	0.08743323025021085
YER120W	-1	-/-	-405.0786633491516	-21068.37328118086	84	0.09826589595375723	0.40476190476190477	0.08771436603879675
YNR002C	-1	-/-	-405.13835656642914	-24475.398743510246	84	0.09798270893371758	0.40476190476190477	0.08799550182738262
YOL062C	0	0/+	-405.37136939167976	-38385.978580623865	336	0.09798270893371758	0.40476190476190477	0.08799550182738262
YFR013W	-1	-/-	-405.4566206932068	-23138.475994706154	84	0.09770114942528736	0.40476190476190477	0.08827663761596852
YNL074C	-1	-/-	-405.49423110485077	-23546.24944770336	84	0.09742120343839542	0.40476190476190477	0.0885577734045544
YLR314C	-1	-/-	-405.50661504268646	-23064.425857901573	84	0.09714285714285714	0.40476190476190477	0.08883890919314029
YDR409W	-1	-/-	-405.7403809726238	-22292.35657814145	84	0.09686609686609686	0.40476190476190477	0.08912004498172617
YPL224C	-1	-/-	-405.78570252656937	-23277.3525300622	84	0.09659090909090909	0.40476190476190477	0.08940118077031206
YGL137W	-1	-/-	-405.83771872520447	-22410.5849891901	84	0.09631728045325778	0.40476190476190477	0.08968231655889795
YDL097C	-1	-/-	-405.9986617565155	-23461.15452647209	84	0.096045197740113	0.40476190476190477	0.08996345234748383
YNL177C	-1	-/-	-406.01160526275635	-22305.684073209763	84	0.09577464788732394	0.40476190476190477	0.09024458813606973
YER101C	0	0/-	-406.19465074688196	-39343.313710644376	336	0.09577464788732394	0.40476190476190477	0.09024458813606973
YIL088C	0	0/-	-406.6036511361599	-40324.03291258216	336	0.09577464788732394	0.40476190476190477	0.09024458813606973
YIL050W	0	0/-	-406.6767388433218	-39805.42133385688	336	0.09577464788732394	0.40476190476190477	0.09024458813606973
YCR017C	0	0/-	-406.6957143843174	-36274.28547539748	336	0.09577464788732394	0.40476190476190477	0.09024458813606973
YGL206C	1	+/+	-406.94347882270813	-21752.473378658295	83	0.09831460674157304	0.4166666666666667	0.09024458813606973
YGR046W	-1	-/-	-407.08079397678375	-24598.18728709221	84	0.09803921568627451	0.4166666666666667	0.0905257239246556
YDL066W	0	0/-	-407.3519181907177	-38678.53490755707	336	0.09803921568627451	0.4166666666666667	0.0905257239246556
YMR149W	-1	-/-	-407.49104285240173	-21126.881181180477	84	0.09776536312849161	0.4166666666666667	0.0908068597132415
YBR151W	0	0/0	-407.5070200711489	-38346.543077040464	336	0.09776536312849161	0.4166666666666667	0.0908068597132415
YDL195W	-1	-/-	-407.5777395963669	-23287.727662801743	84	0.09749303621169916	0.4166666666666667	0.09108799550182738
YKL104C	0	0/-	-407.6696678698063	-39458.68992143124	336	0.09749303621169916	0.4166666666666667	0.09108799550182738
YOR123C	-1	-/-	-407.67516469955444	-21702.693749904633	84	0.09722222222222222	0.4166666666666667	0.09136913129041327
YMR255W	-1	-/-	-407.69867718219757	-24333.26102003455	84	0.09695290858725762	0.4166666666666667	0.09165026707899916
YDR335W	-1	-/-	-407.79331171512604	-23553.46890260279	84	0.09668508287292818	0.4166666666666667	0.09193140286758504
YGR255C	0	0/0	-407.89429371804	-37904.17317471653	336	0.09668508287292818	0.4166666666666667	0.09193140286758504
YDR368W	0	0/-	-407.90840765833855	-40799.882175754756	336	0.09668508287292818	0.4166666666666667	0.09193140286758504
YOR115C	-1	-/-	-408.13362526893616	-22130.37598490715	84	0.09641873278236915	0.4166666666666667	0.09221253865617093
YML092C	-1	-/-	-408.3193689584732	-22924.75506412983	84	0.09615384615384616	0.4166666666666667	0.09249367444475681
YER017C	-1	-/-	-408.32636404037476	-22078.73963212967	84	0.0958904109589041	0.4166666666666667	0.0927748102333427
YDR171W	-1	-/-	-408.39952129125595	-26950.22255604714	84	0.09562841530054644	0.4166666666666667	0.0930559460219286
YNR036C	0	0/-	-408.5396963208914	-37835.937567505985	336	0.09562841530054644	0.4166666666666667	0.0930559460219286
YLR229C	-1	-/+	-408.66093534231186	-22767.87159627676	84	0.09536784741144415	0.4166666666666667	0.09333708181051448
YHR073W	1	+/+	-408.78076326847076	-21712.117254972458	83	0.09782608695652174	0.42857142857142855	0.09333708181051448
YCL032W	-1	-/-	-408.8331196308136	-25010.50951874256	84	0.0975609756097561	0.42857142857142855	0.09361821759910037
YBR255W	0	0/0	-408.8592677861452	-40541.46441026777	336	0.0975609756097561	0.42857142857142855	0.09361821759910037
YLR350W	-1	-/-	-408.93809628486633	-23298.785129785538	84	0.0972972972972973	0.42857142857142855	0.09389935338768625
YJL093C	-1	-/-	-409.05048418045044	-22648.792676746845	84	0.09703504043126684	0.42857142857142855	0.09418048917627214
YDR293C	-1	-/-	-409.09342193603516	-23824.018756508827	84	0.0967741935483871	0.42857142857142855	0.09446162496485802
YDR346C	-1	-/-	-409.17551016807556	-22864.524840593338	84	0.09651474530831099	0.42857142857142855	0.09474276075344391
YKL129C	1	+/+	-409.3480589389801	-22936.450245141983	83	0.09893048128342247	0.44047619047619047	0.09474276075344391
YOR161C	0	0/-	-409.5001709461212	-39538.09634589031	336	0.09893048128342247	0.44047619047619047	0.09474276075344391
YNR034W	-1	-/-	-409.8579914569855	-23458.718036025763	84	0.09866666666666667	0.44047619047619047	0.0950238965420298
YNL139C	-1	-/-	-409.8616120815277	-21077.721872091293	84	0.09840425531914894	0.44047619047619047	0.09530503233061569
YHR043C	-1	-/0	-409.94667625427246	-22483.354371786118	84	0.09814323607427056	0.44047619047619047	0.09558616811920158
YDR390C	0	0/-	-409.99433821439743	-39566.23273611814	336	0.09814323607427056	0.44047619047619047	0.09558616811920158
YIL115C	-1	-/-	-410.06682336330414	-23568.925810456276	84	0.09788359788359788	0.44047619047619047	0.09586730390778746
YMR071C	0	0/0	-410.06703389436007	-36876.33589886874	336	0.09788359788359788	0.44047619047619047	0.09586730390778746
YJR019C	-1	-/-	-410.2591247558594	-23522.469977855682	84	0.09762532981530343	0.44047619047619047	0.09614843969637335
YNL183C	0	0/+	-410.3004256337881	-40500.018683604896	336	0.09762532981530343	0.44047619047619047	0.09614843969637335
YFL041W	-1	-/-	-410.3354067802429	-22844.890387952328	84	0.09736842105263158	0.44047619047619047	0.09642957548495923
YJL029C	-1	-/-	-410.36353373527527	-22675.433891296387	84	0.09711286089238845	0.44047619047619047	0.09671071127354512
YIL043C	0	0/-	-410.6000155210495	-37411.96892315149	336	0.09711286089238845	0.44047619047619047	0.09671071127354512
YEL017C-A	-1	-/0	-410.6194449067116	-20649.581548154354	84	0.0968586387434555	0.44047619047619047	0.09699184706213101
YKR058W	0	0/0	-410.6771807670593	-39725.71525721252	336	0.0968586387434555	0.44047619047619047	0.09699184706213101
YOR259C	-1	-/-	-410.71283090114594	-22864.26647591591	84	0.09660574412532637	0.44047619047619047	0.0972729828507169
YLR077W	0	0/-	-410.74759989976883	-35396.33986964822	336	0.09660574412532637	0.44047619047619047	0.0972729828507169
YNL161W	-1	-/-	-410.9463336467743	-24519.06643372774	84	0.09635416666666667	0.44047619047619047	0.09755411863930279
YOL113W	-1	-/-	-410.9542484283447	-23388.664060473442	84	0.09610389610389611	0.44047619047619047	0.09783525442788867
YLR166C	-1	-/-	-411.0698628425598	-23389.891859650612	84	0.09585492227979274	0.44047619047619047	0.09811639021647456
YOL032W	0	0/-	-411.17853116989136	-40753.70066355169	336	0.09585492227979274	0.44047619047619047	0.09811639021647456
YKL206C	-1	-/0	-411.58716559410095	-22040.162105739117	84	0.09560723514211886	0.44047619047619047	0.09839752600506045
YBR132C	-1	-/-	-411.720272898674	-24628.178047835827	84	0.09536082474226804	0.44047619047619047	0.09867866179364633
YHR008C	-1	-/-	-411.72029185295105	-22819.915915846825	84	0.09511568123393316	0.44047619047619047	0.09895979758223222
YGR194C	0	0/0	-411.8073467500508	-41446.720515472814	336	0.09511568123393316	0.44047619047619047	0.09895979758223222
YBL001C	0	0/0	-411.8764463067055	-38550.118869492784	336	0.09511568123393316	0.44047619047619047	0.09895979758223222
YLR436C	0	0/-	-412.0052040219307	-38460.22908307612	336	0.09511568123393316	0.44047619047619047	0.09895979758223222
YOR122C	-1	-/-	-412.0654082894325	-21955.47163784504	84	0.09487179487179487	0.44047619047619047	0.0992409333708181
YMR182C	-1	-/-	-412.4199141263962	-20793.983264267445	84	0.09462915601023018	0.44047619047619047	0.099522069159404
YGR106C	0	0/0	-412.4632681310177	-38746.79928602278	336	0.09462915601023018	0.44047619047619047	0.099522069159404
YPR019W	-1	-/-	-412.52138364315033	-22844.362098813057	84	0.09438775510204081	0.44047619047619047	0.09980320494798987
YIL002C	1	+/+	-412.53636264801025	-23504.917699813843	83	0.09669211195928754	0.4523809523809524	0.09980320494798987
YCL008C	-1	-/-	-412.6308162212372	-21723.48470723629	84	0.09644670050761421	0.4523809523809524	0.10008434073657577
YBR272C	-1	-/-	-412.6676526069641	-24075.470353484154	84	0.09620253164556962	0.4523809523809524	0.10036547652516166
YGL220W	0	0/-	-412.69015792012215	-37875.69125127792	336	0.09620253164556962	0.4523809523809524	0.10036547652516166
YDR295C	-1	-/-	-412.81755912303925	-20726.8791173622	84	0.09595959595959595	0.4523809523809524	0.10064661231374754
YCL051W	-1	-/-	-413.2610560655594	-22156.68126130104	84	0.09571788413098237	0.4523809523809524	0.10092774810233343
YMR030W	-1	-/-	-413.379226565361	-24045.816808104515	84	0.09547738693467336	0.4523809523809524	0.10120888389091931
YOR149C	-1	-/-	-413.52625155448914	-22616.74637210369	84	0.09523809523809523	0.4523809523809524	0.1014900196795052
YPL085W	-1	-/-	-413.6272780895233	-20744.613876402378	84	0.095	0.4523809523809524	0.10177115546809108
YLL001W	-1	-/-	-413.7038120031357	-23286.727916806936	84	0.09476309226932668	0.4523809523809524	0.10205229125667697
YDL091C	0	0/+	-413.7529601752758	-41876.44733719528	336	0.09476309226932668	0.4523809523809524	0.10205229125667697
YML025C	-1	-/-	-413.7579426765442	-20605.28553712368	84	0.0945273631840796	0.4523809523809524	0.10233342704526287
YOR084W	-1	-/-	-413.93581449985504	-20658.940512895584	84	0.09429280397022333	0.4523809523809524	0.10261456283384875
YKR066C	-1	-/-	-414.14351999759674	-22957.106094241142	84	0.09405940594059406	0.4523809523809524	0.10289569862243464
YBL011W	-1	-/-	-414.2186162471771	-21602.743021845818	84	0.09382716049382717	0.4523809523809524	0.10317683441102052
YCR084C	-1	-/-	-414.4634064435959	-22025.21710240841	84	0.09359605911330049	0.4523809523809524	0.10345797019960641
YBL099W	-1	-/-	-414.48693311214447	-21930.529797792435	84	0.09336609336609336	0.4523809523809524	0.10373910598819229
YMR115W	0	0/-	-414.58096489310265	-40089.40820464492	336	0.09336609336609336	0.4523809523809524	0.10373910598819229
YPL049C	-1	-/-	-414.65529334545135	-22116.782125353813	84	0.09313725490196079	0.4523809523809524	0.10402024177677818
YNL029C	-1	-/-	-414.6690927743912	-22281.01142990589	84	0.09290953545232274	0.4523809523809524	0.10430137756536408
YLR027C	0	0/0	-414.69715413451195	-40215.54017600417	336	0.09290953545232274	0.4523809523809524	0.10430137756536408
YCR077C	-1	-/-	-414.77374613285065	-22433.857281327248	84	0.09268292682926829	0.4523809523809524	0.10458251335394995
YGL062W	-1	-/-	-415.01565659046173	-22171.733880877495	84	0.09245742092457421	0.4523809523809524	0.10486364914253585
YPL152W	-1	-/-	-415.01641607284546	-24340.70366138965	84	0.09223300970873786	0.4523809523809524	0.10514478493112173
YHL032C	0	0/-	-415.0667054541409	-39151.13807471469	336	0.09223300970873786	0.4523809523809524	0.10514478493112173
YLR309C	-1	-/-	-415.2305464744568	-24135.70934665203	84	0.09200968523002422	0.4523809523809524	0.10542592071970762
YBR005W	0	0/-	-415.2346226274967	-39880.78610241413	336	0.09200968523002422	0.4523809523809524	0.10542592071970762
YKR089C	-1	-/-	-415.32900381088257	-23898.589228630066	84	0.09178743961352658	0.4523809523809524	0.10570705650829351
YBR177C	-1	-/-	-415.3621151447296	-23126.98765051365	84	0.09156626506024096	0.4523809523809524	0.10598819229687939
YOL055C	-1	-/-	-415.5454811453819	-23076.771997392178	84	0.09134615384615384	0.4523809523809524	0.10626932808546528
YKL167C	0	0/-	-415.54812905192375	-37514.16847446561	336	0.09134615384615384	0.4523809523809524	0.10626932808546528
YFR009W	-1	-/-	-415.69793605804443	-22994.96739244461	84	0.09112709832134293	0.4523809523809524	0.10655046387405116
YAL034C	0	0/-	-415.87196215987206	-41965.11640866846	336	0.09112709832134293	0.4523809523809524	0.10655046387405116
YOR141C	0	0/-	-415.8901229351759	-39508.052912041545	336	0.09112709832134293	0.4523809523809524	0.10655046387405116
YJL019W	-1	-/-	-415.94772958755493	-22123.765074312687	84	0.09090909090909091	0.4523809523809524	0.10683159966263706
YDR436W	-1	-/-	-416.0339198037982	-26389.684354178607	84	0.09069212410501193	0.4523809523809524	0.10711273545122293
YKR035W-A	-1	-/-	-416.1745111942291	-22497.07584941387	84	0.09047619047619047	0.4523809523809524	0.10739387123980883
YMR284W	-1	-/-	-416.1862368583679	-23774.297870635986	84	0.09026128266033254	0.4523809523809524	0.10767500702839472
YPL145C	1	+/+	-416.57774019241333	-22390.690508306026	83	0.0924170616113744	0.4642857142857143	0.10767500702839472
YDR145W	-1	-/-	-416.6828006505966	-23016.503713726997	84	0.09219858156028368	0.4642857142857143	0.1079561428169806
YOL027C	-1	-/-	-416.71235704421997	-22483.320017933846	84	0.09198113207547169	0.4642857142857143	0.10823727860556649
YLL050C	-1	-/+	-416.76968693733215	-21248.037633419037	84	0.09176470588235294	0.4642857142857143	0.10851841439415237
YGR199W	-1	-/-	-416.8338394165039	-22972.878652095795	84	0.09154929577464789	0.4642857142857143	0.10879955018273826
YJL053W	-1	-/-	-417.03723764419556	-24610.416925549507	84	0.09133489461358314	0.4642857142857143	0.10908068597132414
YCR048W	-1	-/-	-417.0648648738861	-20639.914633601904	84	0.0911214953271028	0.4642857142857143	0.10936182175991004
YAL030W	1	+/+	-417.3380982875824	-23650.130567073822	83	0.09324009324009325	0.47619047619047616	0.10936182175991004
YLR206W	1	+/+	-417.3988074064255	-24285.059361934662	83	0.09534883720930233	0.4880952380952381	0.10936182175991004
YOL070C	0	0/-	-417.44703513383865	-39615.81009335816	336	0.09534883720930233	0.4880952380952381	0.10936182175991004
YDR453C	-1	-/-	-417.4614192247391	-23696.413315296173	84	0.0951276102088167	0.4880952380952381	0.10964295754849593
YKL067W	0	0/-	-417.47679783403873	-40799.35313033871	336	0.0951276102088167	0.4880952380952381	0.10964295754849593
YHR205W	-1	-/-	-417.53666472435	-22268.241950273514	84	0.09490740740740741	0.4880952380952381	0.10992409333708181
YAL002W	-1	-/-	-417.6962504386902	-22382.837337851524	84	0.09468822170900693	0.4880952380952381	0.1102052291256677
YBR222C	0	0/-	-417.74615237116814	-39993.401411265135	336	0.09468822170900693	0.4880952380952381	0.1102052291256677
YDR255C	-1	-/-	-417.87386348843575	-24929.99016740918	84	0.0944700460829493	0.4880952380952381	0.11048636491425358
YPR180W	0	0/-	-417.95151710510254	-39961.536991775036	336	0.0944700460829493	0.4880952380952381	0.11048636491425358
YFR008W	-1	-/-	-418.181969165802	-25036.109544873238	84	0.09425287356321839	0.4880952380952381	0.11076750070283947
YML088W	-1	-/-	-418.31466925144196	-23414.51011016965	84	0.09403669724770643	0.4880952380952381	0.11104863649142536
YPR023C	-1	-/-	-418.33686661720276	-23776.660331964493	84	0.09382151029748284	0.4880952380952381	0.11132977228001124
YOR113W	-1	-/-	-418.4026345014572	-24430.598873376846	84	0.09360730593607305	0.4880952380952381	0.11161090806859714
YBR080C	-1	-/-	-418.42142856121063	-21649.012625575066	84	0.09339407744874716	0.4880952380952381	0.11189204385718302
YLR207W	-1	-/-	-418.4566320180893	-24690.06592810154	84	0.09318181818181819	0.4880952380952381	0.11217317964576891
YGR097W	-1	-/-	-418.6996248960495	-20916.489584684372	84	0.09297052154195011	0.4880952380952381	0.11245431543435479
YER004W	0	0/0	-418.90185874700546	-39764.91454705596	336	0.09297052154195011	0.4880952380952381	0.11245431543435479
YJL100W	-1	-/-	-418.95052576065063	-23682.75202202797	84	0.09276018099547512	0.4880952380952381	0.11273545122294068
YML129C	-1	-/-	-419.04524886608124	-23164.44701038301	84	0.09255079006772009	0.4880952380952381	0.11301658701152657
YGR008C	-1	-/-	-419.0578384399414	-24781.876549959183	84	0.09234234234234234	0.4880952380952381	0.11329772280011245
YPR140W	-1	-/-	-419.1182415485382	-23563.017477571964	84	0.09213483146067415	0.4880952380952381	0.11357885858869834
YLR371W	1	+/+	-419.16636204719543	-22786.0193451643	83	0.09417040358744394	0.5	0.11357885858869834
YOR208W	-1	-/-	-419.2391927242279	-24093.08847939968	84	0.09395973154362416	0.5	0.11385999437728422
YER050C	0	0/-	-419.302565574646	-39780.218291930854	336	0.09395973154362416	0.5	0.11385999437728422
YLR019W	0	0/-	-419.3846341371536	-39162.12721129693	336	0.09395973154362416	0.5	0.11385999437728422
YER020W	-1	-/-	-419.46654665470123	-24339.91523462534	84	0.09375	0.5	0.11414113016587012
YNL121C	-1	-/-	-419.4668747186661	-22943.7463349998	84	0.0935412026726058	0.5	0.114422265954456
YJR021C	-1	-/-	-419.6438362598419	-23626.248688459396	84	0.09333333333333334	0.5	0.11470340174304189
YBR003W	0	0/-	-419.732095297426	-40743.6524338983	336	0.09333333333333334	0.5	0.11470340174304189
YPL078C	-1	-/-	-419.82134568691254	-21901.747631072998	84	0.09312638580931264	0.5	0.11498453753162778
YGR252W	-1	-/-	-419.8328158855438	-23372.156277537346	84	0.09292035398230089	0.5	0.11526567332021366
YPR089W	0	0/0	-419.8807238936424	-37504.456958547235	336	0.09292035398230089	0.5	0.11526567332021366
YJL128C	-1	-/-	-420.07383275032043	-23475.577471494675	84	0.09271523178807947	0.5	0.11554680910879955
YOR069W	-1	-/-	-420.1359260082245	-22965.803292393684	84	0.09251101321585903	0.5	0.11582794489738543
YHR030C	-1	-/-	-420.1428610086441	-22789.433472275734	84	0.09230769230769231	0.5	0.11610908068597132
YKL186C	-1	-/-	-420.1606709957123	-21680.445511430502	84	0.09210526315789473	0.5	0.11639021647455722
YDL088C	-1	-/-	-420.2720630168915	-22949.712183117867	84	0.09190371991247265	0.5	0.1166713522631431
YHR079C	-1	-/-	-420.304257273674	-22335.45765542984	84	0.09170305676855896	0.5	0.11695248805172899
YDL125C	0	0/-	-420.6001114845276	-38278.34353418276	336	0.09170305676855896	0.5	0.11695248805172899
YNL330C	-1	-/-	-420.9208047389984	-24003.297417342663	84	0.0915032679738562	0.5	0.11723362384031487
YIL126W	-1	-/-	-421.00802850723267	-23122.96278434992	84	0.09130434782608696	0.5	0.11751475962890076
YER074W-A	-1	-/-	-421.0525517463684	-18580.721426010132	84	0.0911062906724512	0.5	0.11779589541748664
YNL084C	1	+/+	-421.08714509010315	-23138.05314183235	83	0.09307359307359307	0.5119047619047619	0.11779589541748664
YBR289W	-1	-/-	-421.0916473865509	-22875.430538475513	84	0.09287257019438445	0.5119047619047619	0.11807703120607253
YDR504C	0	0/0	-421.1390333622694	-40937.45484668575	336	0.09287257019438445	0.5119047619047619	0.11807703120607253
YLR273C	0	0/0	-421.18869952857494	-40199.29000072181	336	0.09287257019438445	0.5119047619047619	0.11807703120607253
YFL034C-B	-1	-/-	-421.1991853713989	-23080.26266694069	84	0.09267241379310345	0.5119047619047619	0.11835816699465843
YBR094W	0	0/0	-421.255275785923	-39618.78929527663	336	0.09267241379310345	0.5119047619047619	0.11835816699465843
YKL098W	0	0/0	-421.3186337351799	-39672.62121933699	336	0.09267241379310345	0.5119047619047619	0.11835816699465843
YHL030W	0	0/-	-421.45839980244637	-39181.82155777514	336	0.09267241379310345	0.5119047619047619	0.11835816699465843
YBR077C	-1	-/-	-421.4737514257431	-24960.76025700569	84	0.09247311827956989	0.5119047619047619	0.1186393027832443
YDL110C	0	0/-	-421.4866183921695	-43629.695178970695	336	0.09247311827956989	0.5119047619047619	0.1186393027832443
YGR147C	-1	-/-	-421.5526306629181	-23700.732751488686	84	0.09227467811158799	0.5119047619047619	0.1189204385718302
YPL249C	-1	-/-	-421.6176024079323	-24934.72780162096	84	0.09207708779443255	0.5119047619047619	0.11920157436041608
YNL267W	-1	-/-	-421.6644651889801	-23304.99634695053	84	0.09188034188034189	0.5119047619047619	0.11948271014900197
YCL035C	-1	-/-	-421.691618680954	-24930.247397065163	84	0.09168443496801706	0.5119047619047619	0.11976384593758785
YIL062C	-1	-/-	-421.7264927625656	-23675.889130711555	84	0.09148936170212765	0.5119047619047619	0.12004498172617374
YDR392W	-1	-/-	-421.91714906692505	-23900.86574304104	84	0.09129511677282377	0.5119047619047619	0.12032611751475963
YDR043C	-1	-/-	-422.05309319496155	-23372.17304611206	84	0.09110169491525423	0.5119047619047619	0.12060725330334551
YGL054C	-1	-/+	-422.06092953681946	-22636.23384165764	84	0.09090909090909091	0.5119047619047619	0.1208883890919314
YMR314W	-1	-/-	-422.0651090145111	-22586.99360013008	84	0.09071729957805907	0.5119047619047619	0.12116952488051728
YPR008W	-1	-/-	-422.08600306510925	-23512.52600824833	84	0.09052631578947369	0.5119047619047619	0.12145066066910318
YLR270W	-1	-/-	-422.09228985756636	-26402.408570699394	84	0.09033613445378151	0.5119047619047619	0.12173179645768907
YIL145C	0	0/-	-422.14092805981636	-37137.21158519387	336	0.09033613445378151	0.5119047619047619	0.12173179645768907
YDR068W	0	0/0	-422.2555912435055	-38290.4720800817	336	0.09033613445378151	0.5119047619047619	0.12173179645768907
YOR011W	-1	-/-	-422.2666035890579	-21315.351113200188	84	0.09014675052410902	0.5119047619047619	0.12201293224627495
YDL015C	-1	-/-	-422.329860329628	-20950.413753569126	84	0.0899581589958159	0.5119047619047619	0.12229406803486084
YOR028C	-1	-/-	-422.351433634758	-23814.53005027771	84	0.08977035490605428	0.5119047619047619	0.12257520382344672
YMR188C	-1	-/-	-422.4441180229187	-21865.44369995594	84	0.08958333333333333	0.5119047619047619	0.12285633961203261
YNL159C	-1	-/-	-422.46401858329773	-25030.18499290943	84	0.0893970893970894	0.5119047619047619	0.12313747540061849
YGR281W	-1	-/-	-422.5200080871582	-22907.20717716217	84	0.08921161825726141	0.5119047619047619	0.12341861118920439
YPL119C	-1	-/-	-422.5264072418213	-23864.011910557747	84	0.08902691511387163	0.5119047619047619	0.12369974697779028
YBR024W	-1	-/-	-422.5326180458069	-23176.40124607086	84	0.08884297520661157	0.5119047619047619	0.12398088276637616
YLR351C	0	0/0	-422.6348474621773	-38588.78632828593	336	0.08884297520661157	0.5119047619047619	0.12398088276637616
YKR048C	-1	-/-	-422.66947650909424	-22958.568066477776	84	0.088659793814433	0.5119047619047619	0.12426201855496205
YAR042W	1	+/+	-422.68431198596954	-22863.154850780964	83	0.09053497942386832	0.5238095238095238	0.12426201855496205
YBR223C	-1	-/-	-422.6879209280014	-22404.41683793068	84	0.09034907597535935	0.5238095238095238	0.12454315434354793
YKL157W	0	0/0	-422.7331807240844	-39580.38242770918	336	0.09034907597535935	0.5238095238095238	0.12454315434354793
YCL017C	-1	-/-	-422.75161707401276	-22442.020540595055	84	0.09016393442622951	0.5238095238095238	0.12482429013213382
YDR166C	-1	-/-	-422.8684501647949	-23642.041396021843	84	0.08997955010224949	0.5238095238095238	0.12510542592071972
YDR405W	0	0/-	-422.9782318174839	-38573.42240804434	336	0.08997955010224949	0.5238095238095238	0.12510542592071972
YIL109C	-1	-/-	-423.0431617498398	-24606.678056001663	84	0.08979591836734693	0.5238095238095238	0.1253865617093056
YDL197C	-1	-/-	-423.0721563100815	-23183.869358062744	84	0.08961303462321792	0.5238095238095238	0.12566769749789147
YGR218W	-1	-/-	-423.14264035224915	-23433.51100540161	84	0.08943089430894309	0.5238095238095238	0.12594883328647738
YPL070W	0	0/-	-423.1660066694021	-39728.1535250023	336	0.08943089430894309	0.5238095238095238	0.12594883328647738
YNL274C	-1	-/-	-423.20124447345734	-25577.34772965312	84	0.08924949290060852	0.5238095238095238	0.12622996907506326
YDL131W	0	0/0	-423.4212797880173	-39392.42887708545	336	0.08924949290060852	0.5238095238095238	0.12622996907506326
YHR181W	-1	-/+	-423.45941865444183	-21796.764783203602	84	0.08906882591093117	0.5238095238095238	0.12651110486364914
YIL039W	-1	-/-	-423.46429121494293	-23035.253926038742	84	0.08888888888888889	0.5238095238095238	0.12679224065223502
YMR108W	0	0/0	-423.56439793109894	-38740.621876845136	336	0.08888888888888889	0.5238095238095238	0.12679224065223502
YGL093W	-1	-/-	-423.63748157024384	-23929.382057487965	84	0.08870967741935484	0.5238095238095238	0.12707337644082092
YMR028W	0	0/-	-423.78815447352827	-40226.50096398406	336	0.08870967741935484	0.5238095238095238	0.12707337644082092
YJR099W	0	0/-	-423.8392063602805	-38523.51569580287	336	0.08870967741935484	0.5238095238095238	0.12707337644082092
YIL107C	0	0/0	-423.9102883040905	-42991.93226483837	336	0.08870967741935484	0.5238095238095238	0.12707337644082092
YIL137C	0	0/-	-423.91742983460426	-40087.76010981202	336	0.08870967741935484	0.5238095238095238	0.12707337644082092
YHR104W	0	0/-	-423.99671621620655	-43899.466964542866	336	0.08870967741935484	0.5238095238095238	0.12707337644082092
YIR037W	-1	-/-	-424.0012584924698	-23995.228140473366	84	0.08853118712273642	0.5238095238095238	0.1273545122294068
YLR193C	-1	-/-	-424.03386783599854	-22488.1196924448	84	0.08835341365461848	0.5238095238095238	0.12763564801799268
YDR284C	-1	-/-	-424.0668797492981	-24102.706711530685	84	0.08817635270541083	0.5238095238095238	0.1279167838065786
YIR001C	0	0/0	-424.0867111682892	-39418.031957283616	336	0.08817635270541083	0.5238095238095238	0.1279167838065786
YER021W	-1	-/-	-424.1867319345474	-23199.185255289078	84	0.088	0.5238095238095238	0.12819791959516447
YGR163W	-1	-/-	-424.4194447994232	-23066.761874437332	84	0.08782435129740519	0.5238095238095238	0.12847905538375035
YKL124W	0	0/-	-424.5921081006527	-42312.819258362055	336	0.08782435129740519	0.5238095238095238	0.12847905538375035
YHR017W	0	0/0	-424.63075391948223	-39658.73682627082	336	0.08782435129740519	0.5238095238095238	0.12847905538375035
YFL042C	0	0/-	-424.63432364165783	-42567.45651936345	336	0.08782435129740519	0.5238095238095238	0.12847905538375035
YPR040W	0	0/-	-424.65222127735615	-39904.67561023543	336	0.08782435129740519	0.5238095238095238	0.12847905538375035
YOR085W	-1	-/-	-424.655305147171	-22208.199397206306	84	0.08764940239043825	0.5238095238095238	0.12876019117233622
YLL048C	0	0/-	-424.7771365046501	-37866.029736459255	336	0.08764940239043825	0.5238095238095238	0.12876019117233622
YPR088C	-1	-/-	-424.7851495742798	-23098.66002225876	84	0.0874751491053678	0.5238095238095238	0.12904132696092213
YDL194W	-1	-/-	-424.80798146128654	-25542.931278645992	84	0.0873015873015873	0.5238095238095238	0.129322462749508
YOR117W	-1	-/-	-424.9970588684082	-23015.890585899353	84	0.08712871287128712	0.5238095238095238	0.1296035985380939
YPL059W	-1	-/-	-425.04033756256104	-22902.856845021248	84	0.08695652173913043	0.5238095238095238	0.1298847343266798
YOR023C	-1	-/-	-425.0491796657443	-23466.1446320042	84	0.08678500986193294	0.5238095238095238	0.13016587011526567
YDL005C	-1	-/-	-425.15504002571106	-24461.214148283005	84	0.08661417322834646	0.5238095238095238	0.13044700590385155
YLR128W	0	0/-	-425.19010004401207	-39546.54366692901	336	0.08661417322834646	0.5238095238095238	0.13044700590385155
YGL025C	-1	-/-	-425.2369946241379	-24201.450687289238	84	0.08644400785854617	0.5238095238095238	0.13072814169243746
YHL024W	-1	-/-	-425.24429059028625	-23689.74128627777	84	0.08627450980392157	0.5238095238095238	0.13100927748102334
YIL051C	-1	-/-	-425.34138917922974	-22815.5515614748	84	0.08610567514677103	0.5238095238095238	0.13129041326960922
YDR434W	-1	-/-	-425.42540216445923	-22647.720364809036	84	0.0859375	0.5238095238095238	0.1315715490581951
YDR420W	-1	-/-	-425.6163396835327	-21095.496896237135	84	0.08576998050682261	0.5238095238095238	0.131852684846781
YHR150W	-1	-/-	-425.6302411556244	-23035.786796212196	84	0.08560311284046693	0.5238095238095238	0.13213382063536688
YLR250W	0	0/0	-425.8062372505665	-40379.43259617686	336	0.08560311284046693	0.5238095238095238	0.13213382063536688
YGL223C	-1	-/-	-425.8467435836792	-22653.38207268715	84	0.0854368932038835	0.5238095238095238	0.13241495642395276
YLR195C	-1	-/-	-425.8737859725952	-23159.128398776054	84	0.08527131782945736	0.5238095238095238	0.13269609221253867
YOL044W	-1	-/-	-425.8886167407036	-23805.170056402683	84	0.0851063829787234	0.5238095238095238	0.13297722800112455
YLR450W	-1	-/-	-425.9056713581085	-23418.50948560238	84	0.08494208494208494	0.5238095238095238	0.13325836378971043
YLR035C	-1	-/-	-425.96993350982666	-23366.98404633999	84	0.08477842003853564	0.5238095238095238	0.1335394995782963
YPL091W	-1	-/-	-426.0653483867645	-23848.98673892021	84	0.08461538461538462	0.5238095238095238	0.1338206353668822
YFL005W	-1	-/-	-426.07041335105896	-23722.44309568405	84	0.08445297504798464	0.5238095238095238	0.1341017711554681
YDL099W	-1	-/-	-426.15911972522736	-22484.286835432053	84	0.0842911877394636	0.5238095238095238	0.13438290694405397
YDR034C	0	0/-	-426.37589010596275	-37870.811920687556	336	0.0842911877394636	0.5238095238095238	0.13438290694405397
YIL022W	-1	-/-	-426.3999180793762	-21434.098425209522	84	0.0841300191204589	0.5238095238095238	0.13466404273263988
YPR021C	-1	-/-	-426.42269945144653	-23932.2678732872	84	0.08396946564885496	0.5238095238095238	0.13494517852122576
YOR373W	-1	-/-	-426.461776971817	-22005.511252641678	84	0.0838095238095238	0.5238095238095238	0.13522631430981163
YBL041W	-1	-/-	-426.5495231151581	-23901.5210865736	84	0.08365019011406843	0.5238095238095238	0.1355074500983975
YJL030W	-1	-/-	-426.5541490316391	-22309.36451089382	84	0.08349146110056926	0.5238095238095238	0.13578858588698342
YGL167C	-1	-/-	-426.6131181716919	-22078.538217961788	84	0.08333333333333333	0.5238095238095238	0.1360697216755693
YCL029C	-1	-/-	-426.7476123571396	-23411.434539318085	84	0.0831758034026465	0.5238095238095238	0.13635085746415518
YOR213C	-1	-/-	-426.79780781269073	-23369.588592886925	84	0.0830188679245283	0.5238095238095238	0.13663199325274109
YLL038C	1	+/+	-426.84989738464355	-22531.517915725708	83	0.0847457627118644	0.5357142857142857	0.13663199325274109
YBR037C	-1	-/-	-426.8499422073364	-22603.97510123253	84	0.08458646616541353	0.5357142857142857	0.13691312904132696
YDR331W	-1	-/-	-426.954984664917	-21952.095531255007	84	0.08442776735459662	0.5357142857142857	0.13719426482991284
YDR238C	-1	-/-	-426.99149203300476	-22983.856185674667	84	0.08426966292134831	0.5357142857142857	0.13747540061849872
YAL062W	0	0/0	-427.05620865523815	-39434.44008433819	336	0.08426966292134831	0.5357142857142857	0.13747540061849872
YPR082C	-1	-/-	-427.07489001750946	-22575.03849464655	84	0.08411214953271028	0.5357142857142857	0.13775653640708463
YBR229C	0	0/-	-427.14324221014977	-39178.476830750704	336	0.08411214953271028	0.5357142857142857	0.13775653640708463
YMR104C	-1	-/-	-427.17340874671936	-25899.554077148438	84	0.08395522388059702	0.5357142857142857	0.1380376721956705
YIL146C	0	0/-	-427.218791089952	-41822.22316112369	336	0.08395522388059702	0.5357142857142857	0.1380376721956705
YPR165W	1	+/+	-427.223819732666	-21828.025641441345	83	0.0856610800744879	0.5476190476190477	0.1380376721956705
YHR117W	0	0/-	-427.33892526477575	-38520.474530898035	336	0.0856610800744879	0.5476190476190477	0.1380376721956705
YJL099W	-1	-/-	-427.37041997909546	-23977.993969082832	84	0.08550185873605948	0.5476190476190477	0.1383188079842564
YIL075C	-1	-/-	-427.38411140441895	-23838.889819979668	84	0.08534322820037106	0.5476190476190477	0.1385999437728423
YGR135W	-1	-/-	-427.61906492710114	-23572.654202461243	84	0.08518518518518518	0.5476190476190477	0.13888107956142817
YDR189W	-1	-/-	-427.62942695617676	-23652.648018956184	84	0.08502772643253234	0.5476190476190477	0.13916221535001405
YER088C	-1	-/-	-427.71548771858215	-23166.220955252647	84	0.08487084870848709	0.5476190476190477	0.13944335113859993
YNL079C	-1	-/-	-428.00708198547363	-22435.488924860954	84	0.0847145488029466	0.5476190476190477	0.13972448692718584
YPR154W	-1	-/-	-428.0410462617874	-23345.494839310646	84	0.08455882352941177	0.5476190476190477	0.14000562271577172
YML115C	-1	-/-	-428.3136308193207	-22510.1273560524	84	0.08440366972477065	0.5476190476190477	0.1402867585043576
YLR260W	-1	-/-	-428.36932587623596	-23945.382596820593	84	0.08424908424908426	0.5476190476190477	0.1405678942929435
YOR147W	-1	-/-	-428.408527135849	-24186.178848147392	84	0.08409506398537477	0.5476190476190477	0.14084903008152938
YJL154C	-1	-/-	-428.41987240314484	-24117.713011026382	84	0.08394160583941605	0.5476190476190477	0.14113016587011526
YPL096W	-1	-/-	-428.4892637729645	-24425.4020537138	84	0.08378870673952642	0.5476190476190477	0.14141130165870117
YLR258W	0	0/0	-428.53643774986267	-43516.337884086184	336	0.08378870673952642	0.5476190476190477	0.14141130165870117
YDR511W	-1	-/-	-428.54484474658966	-23738.878893971443	84	0.08363636363636363	0.5476190476190477	0.14169243744728705
YPR036W	-1	-/-	-428.546075463295	-22502.53313922882	84	0.08348457350272233	0.5476190476190477	0.14197357323587292
YGR222W	-1	-/-	-428.6177958250046	-23084.494529485703	84	0.08333333333333333	0.5476190476190477	0.1422547090244588
YPR042C	-1	-/-	-428.6256103515625	-22091.08735060692	84	0.08318264014466546	0.5476190476190477	0.1425358448130447
YCR028C	1	+/+	-428.63255071640015	-22011.361072063446	83	0.08483754512635379	0.5595238095238095	0.1425358448130447
YBR026C	-1	-/-	-428.77762377262115	-24804.172737658024	84	0.08468468468468468	0.5595238095238095	0.1428169806016306
YGL195W	-1	-/-	-428.8507676124573	-23024.429294228554	84	0.08453237410071943	0.5595238095238095	0.14309811639021647
YGR077C	-1	-/-	-428.96322298049927	-20869.51202738285	84	0.0843806104129264	0.5595238095238095	0.14337925217880237
YJL146W	-1	-/-	-428.9811317920685	-23538.24369031191	84	0.08422939068100359	0.5595238095238095	0.14366038796738825
YGL020C	-1	-/-	-428.9935586452484	-23373.179651737213	84	0.08407871198568873	0.5595238095238095	0.14394152375597413
YNL242W	-1	-/-	-429.04412817955017	-24787.692144036293	84	0.08392857142857142	0.5595238095238095	0.14422265954456
YEL062W	-1	-/-	-429.06626665592194	-23838.0210313797	84	0.08377896613190731	0.5595238095238095	0.14450379533314592
YDR475C	0	0/-	-429.1172654032707	-39674.89553244971	336	0.08377896613190731	0.5595238095238095	0.14450379533314592
YKL119C	-1	-/-	-429.26052069664	-22087.19226372242	84	0.08362989323843416	0.5595238095238095	0.1447849311217318
YLR138W	-1	-/-	-429.37019646167755	-22350.428943037987	84	0.08348134991119005	0.5595238095238095	0.14506606691031768
YOL122C	-1	-/-	-429.43079948425293	-23194.93364095688	84	0.08333333333333333	0.5595238095238095	0.14534720269890358
YKR067W	-1	-/-	-429.5098873972893	-24897.407146573067	84	0.0831858407079646	0.5595238095238095	0.14562833848748946
YGL115W	-1	-/-	-429.619016289711	-22870.71870356798	84	0.08303886925795052	0.5595238095238095	0.14590947427607534
YOR008C	1	+/+	-429.651939868927	-23166.550622701645	83	0.08465608465608465	0.5714285714285714	0.14590947427607534
YOL138C	-1	-/-	-429.67616987228394	-25123.733491659164	84	0.08450704225352113	0.5714285714285714	0.14619061006466122
YMR043W	-1	-/-	-429.72452342510223	-22315.746017932892	84	0.0843585237258348	0.5714285714285714	0.14647174585324713
YOR332W	-1	-/-	-429.72518134117126	-22523.409704446793	84	0.08421052631578947	0.5714285714285714	0.146752881641833
YOR363C	-1	-/-	-429.7581948041916	-24910.810209989548	84	0.0840630472854641	0.5714285714285714	0.14703401743041888
YER030W	-1	-/-	-430.00977635383606	-23643.926020741463	84	0.08391608391608392	0.5714285714285714	0.1473151532190048
YOR270C	-1	-/-	-430.0471006631851	-22276.86603796482	84	0.08376963350785341	0.5714285714285714	0.14759628900759067
YDR202C	-1	-/-	-430.12927079200745	-24015.291877150536	84	0.08362369337979095	0.5714285714285714	0.14787742479617655
YIL135C	-1	-/-	-430.26103377342224	-24075.6952855587	84	0.08347826086956522	0.5714285714285714	0.14815856058476243
YER072W	-1	-/-	-430.42773175239563	-23954.356582403183	84	0.08333333333333333	0.5714285714285714	0.14843969637334833
YCR079W	0	0/-	-430.48082245886326	-41148.336934641	336	0.08333333333333333	0.5714285714285714	0.14843969637334833
YNL239W	-1	-/-	-430.5611862242222	-25747.12663832307	84	0.0831889081455806	0.5714285714285714	0.1487208321619342
YDR427W	-1	-/-	-430.5735195875168	-23473.426310420036	84	0.08304498269896193	0.5714285714285714	0.1490019679505201
YML128C	-1	-/-	-430.6810894012451	-25858.448169469833	84	0.08290155440414508	0.5714285714285714	0.149283103739106
YER068W	-1	-/-	-430.68132853507996	-22940.787325501442	84	0.08275862068965517	0.5714285714285714	0.14956423952769188
YJR104C	-1	-/-	-430.9431447982788	-22871.973065257072	84	0.08261617900172118	0.5714285714285714	0.14984537531627776
YIL156W	0	0/-	-430.9550786614418	-39833.61328704655	336	0.08261617900172118	0.5714285714285714	0.14984537531627776
YCR033W	-1	-/-	-431.0666126012802	-22265.573156118393	84	0.08247422680412371	0.5714285714285714	0.15012651110486364
YBL050W	-1	-/-	-431.06950187683105	-23985.175545930862	84	0.0823327615780446	0.5714285714285714	0.15040764689344954
YBR170C	-1	-/-	-431.09236443042755	-24311.618109583855	84	0.0821917808219178	0.5714285714285714	0.15068878268203542
YDR122W	-1	-/-	-431.25191670656204	-25107.204528033733	84	0.08205128205128205	0.5714285714285714	0.1509699184706213
YNL280C	-1	-/-	-431.424857378006	-21138.735948741436	84	0.08191126279863481	0.5714285714285714	0.1512510542592072
YDL223C	-1	-/-	-431.52984619140625	-26660.401298761368	84	0.0817717206132879	0.5714285714285714	0.15153219004779309
YNL197C	-1	-/-	-431.6505649089813	-23529.468556284904	84	0.08163265306122448	0.5714285714285714	0.15181332583637897
YOR100C	-1	-/-	-431.65978837013245	-23043.291201472282	84	0.08149405772495756	0.5714285714285714	0.15209446162496487
YLR188W	0	0/-	-431.6829349398613	-38836.95006290078	336	0.08149405772495756	0.5714285714285714	0.15209446162496487
YNL283C	-1	-/-	-431.6904921531677	-22368.49416732788	84	0.08135593220338982	0.5714285714285714	0.15237559741355075
YBR103W	-1	-/-	-431.6953229904175	-24447.019957900047	84	0.08121827411167512	0.5714285714285714	0.15265673320213663
YAL042W	-1	-/-	-431.765385389328	-22288.286286473274	84	0.08108108108108109	0.5714285714285714	0.1529378689907225
YBR216C	-1	-/-	-431.8123894929886	-24405.53866171837	84	0.08094435075885328	0.5714285714285714	0.15321900477930842
YDR150W	-1	-/-	-431.83130419254303	-24119.634114980698	84	0.08080808080808081	0.5714285714285714	0.1535001405678943
YER063W	0	0/-	-431.85914219915867	-37180.61984042823	336	0.08080808080808081	0.5714285714285714	0.1535001405678943
YFR042W	0	0/-	-431.8606051504612	-39621.40027330816	336	0.08080808080808081	0.5714285714285714	0.1535001405678943
YJL139C	-1	-/-	-431.8724616765976	-22345.47217321396	84	0.08067226890756303	0.5714285714285714	0.15378127635648017
YJR086W	-1	-/-	-431.99905133247375	-21768.36991930008	84	0.08053691275167785	0.5714285714285714	0.15406241214506608
YBR302C	0	0/-	-432.2148674428463	-38978.855103999376	336	0.08053691275167785	0.5714285714285714	0.15406241214506608
YPL228W	-1	-/-	-432.27215027809143	-22934.876571774483	84	0.08040201005025126	0.5714285714285714	0.15434354793365196
YNL220W	-1	-/-	-432.3019770383835	-22850.726322889328	84	0.0802675585284281	0.5714285714285714	0.15462468372223784
YDR207C	-1	-/-	-432.3257200717926	-22607.915928721428	84	0.08013355592654424	0.5714285714285714	0.15490581951082372
YKL093W	-1	-/-	-432.5938252210617	-23055.5737991333	84	0.08	0.5714285714285714	0.15518695529940962
YMR025W	-1	-/-	-432.5991020202637	-22652.56728696823	84	0.07986688851913477	0.5714285714285714	0.1554680910879955
YDR314C	-1	-/-	-432.6798906326294	-21208.38313406706	84	0.07973421926910298	0.5714285714285714	0.15574922687658138
YGL133W	-1	-/-	-432.91890716552734	-23542.876388788223	84	0.07960199004975124	0.5714285714285714	0.1560303626651673
YDR430C	0	0/-	-432.9342050254345	-39093.81913484633	336	0.07960199004975124	0.5714285714285714	0.1560303626651673
YBR221C	-1	-/-	-432.9670467376709	-23557.074431777	84	0.07947019867549669	0.5714285714285714	0.15631149845375317
YLL025W	0	0/-	-432.9708179831505	-39100.50814010762	336	0.07947019867549669	0.5714285714285714	0.15631149845375317
YNL007C	-1	-/-	-432.9811828136444	-23093.303382992744	84	0.07933884297520662	0.5714285714285714	0.15659263424233905
YMR183C	-1	-/-	-433.04149425029755	-23341.762672305107	84	0.07920792079207921	0.5714285714285714	0.15687377003092493
YGR024C	-1	-/-	-433.2543396949768	-21984.016702651978	84	0.07907742998352553	0.5714285714285714	0.15715490581951083
YNL104C	0	0/0	-433.27985495328903	-39126.20898364484	336	0.07907742998352553	0.5714285714285714	0.15715490581951083
YIR022W	-1	-/-	-433.29887783527374	-23601.47734761238	84	0.07894736842105263	0.5714285714285714	0.1574360416080967
YCL009C	0	0/0	-433.4215998053551	-37874.59331676364	336	0.07894736842105263	0.5714285714285714	0.1574360416080967
YOR273C	0	0/-	-433.4218321442604	-41095.34327220917	336	0.07894736842105263	0.5714285714285714	0.1574360416080967
YCR011C	0	0/-	-433.45438426733017	-42200.329086869955	336	0.07894736842105263	0.5714285714285714	0.1574360416080967
YMR192W	-1	-/-	-433.45546996593475	-22819.589787445962	84	0.07881773399014778	0.5714285714285714	0.1577171773966826
YGR116W	-1	-/-	-433.53505170345306	-23128.39199769497	84	0.07868852459016394	0.5714285714285714	0.1579983131852685
YHR198C	0	0/0	-433.555022649467	-40697.95267299563	336	0.07868852459016394	0.5714285714285714	0.1579983131852685
YPR026W	0	0/-	-433.5551895275712	-43648.90623222478	336	0.07868852459016394	0.5714285714285714	0.1579983131852685
YER035W	-1	-/-	-433.64339101314545	-23508.992215275764	84	0.07855973813420622	0.5714285714285714	0.15827944897385438
YDR466W	0	0/-	-433.7399696111679	-38837.78599515557	336	0.07855973813420622	0.5714285714285714	0.15827944897385438
YOR112W	-1	-/-	-433.74718952178955	-23484.85533976555	84	0.0784313725490196	0.5714285714285714	0.15856058476244025
YFR037C	-1	-/-	-433.88403058052063	-23212.27131128311	84	0.07830342577487764	0.5714285714285714	0.15884172055102613
YLR208W	-1	-/-	-433.97047328948975	-22831.735002040863	84	0.0781758957654723	0.5714285714285714	0.15912285633961204
YDL142C	-1	-/-	-434.0205729007721	-25321.79945385456	84	0.07804878048780488	0.5714285714285714	0.15940399212819792
YKL174C	0	0/-	-434.2513666152954	-38999.221997991204	336	0.07804878048780488	0.5714285714285714	0.15940399212819792
YDR036C	1	+/-	-434.2853834629059	-22074.187564730644	83	0.07954545454545454	0.5833333333333334	0.15940399212819792
YKL019W	-1	-/-	-434.2919135093689	-23333.99233365059	84	0.07941653160453808	0.5833333333333334	0.1596851279167838
YEL056W	-1	-/-	-434.3100883960724	-23017.319306969643	84	0.07928802588996764	0.5833333333333334	0.1599662637053697
YEL031W	-1	-/-	-434.39616560935974	-22881.328858852386	84	0.0791599353796446	0.5833333333333334	0.16024739949395558
YJL137C	0	0/0	-434.5151473879814	-40185.89955417812	336	0.0791599353796446	0.5833333333333334	0.16024739949395558
YOL038W	-1	-/-	-434.54070603847504	-23237.31130218506	84	0.07903225806451612	0.5833333333333334	0.16052853528254146
YHR050W	-1	-/-	-434.6281027793884	-23735.16618537903	84	0.07890499194847021	0.5833333333333334	0.16080967107112734
YLL018C	0	0/-	-434.76707422733307	-37799.57642920315	336	0.07890499194847021	0.5833333333333334	0.16080967107112734
YNL284C	0	0/-	-434.79055854678154	-39334.788799233735	336	0.07890499194847021	0.5833333333333334	0.16080967107112734
YHR039C-A	-1	-/-	-434.82158493995667	-21133.75072181225	84	0.07877813504823152	0.5833333333333334	0.16109080685971325
YIL136W	0	0/0	-434.89154674485326	-44030.56139718369	336	0.07877813504823152	0.5833333333333334	0.16109080685971325
YDL115C	-1	-/0	-434.9140815734863	-24624.022812128067	84	0.07865168539325842	0.5833333333333334	0.16137194264829913
YLR187W	0	0/-	-435.13640809059143	-39489.01876780391	336	0.07865168539325842	0.5833333333333334	0.16137194264829913
YLR328W	-1	-/-	-435.2988450527191	-21700.959576189518	84	0.07852564102564102	0.5833333333333334	0.161653078436885
YKL146W	-1	-/-	-435.3423033952713	-24801.37687790394	84	0.0784	0.5833333333333334	0.1619342142254709
YDR512C	-1	-/-	-435.44783639907837	-24120.83856487274	84	0.07827476038338659	0.5833333333333334	0.1622153500140568
YBR279W	-1	-/-	-435.45271158218384	-23973.18949866295	84	0.07814992025518341	0.5833333333333334	0.16249648580264267
YDR258C	-1	-/-	-435.4702731370926	-25433.85332196951	84	0.07802547770700637	0.5833333333333334	0.16277762159122855
YDR155C	0	0/-	-435.5363022983074	-37268.7542533502	336	0.07802547770700637	0.5833333333333334	0.16277762159122855
YNL287W	-1	-/-	-435.53668212890625	-22907.115733146667	84	0.07790143084260731	0.5833333333333334	0.16305875737981446
YLR361C	-1	-/-	-435.70931446552277	-24646.34141755104	84	0.07777777777777778	0.5833333333333334	0.16333989316840034
YBR263W	0	0/-	-435.77943980693817	-38564.03534670919	336	0.07777777777777778	0.5833333333333334	0.16333989316840034
YLL018C-A	-1	-/-	-435.8065860271454	-21877.665003418922	84	0.07765451664025357	0.5833333333333334	0.16362102895698621
YGL153W	-1	-/-	-435.8296570777893	-25784.923617243767	84	0.07753164556962025	0.5833333333333334	0.16390216474557212
YBR127C	-1	-/-	-435.8752529621124	-22598.90003180504	84	0.07740916271721959	0.5833333333333334	0.164183300534158
YFR049W	0	0/-	-435.88534367084503	-41523.30254101753	336	0.07740916271721959	0.5833333333333334	0.164183300534158
YER008C	-1	-/-	-435.89998865127563	-22167.896407842636	84	0.07728706624605679	0.5833333333333334	0.16446443632274388
YBR044C	0	0/-	-435.9300028383732	-38747.321821823716	336	0.07728706624605679	0.5833333333333334	0.16446443632274388
YHR146W	0	0/-	-435.9987525641918	-39632.07384583168	336	0.07728706624605679	0.5833333333333334	0.16446443632274388
YDR003W	0	0/0	-436.00813588500023	-43204.83905019611	336	0.07728706624605679	0.5833333333333334	0.16446443632274388
YER162C	-1	-/-	-436.02696800231934	-24211.469228863716	84	0.07716535433070866	0.5833333333333334	0.16474557211132979
YGL136C	-1	-/-	-436.08560252189636	-23592.40772807598	84	0.0770440251572327	0.5833333333333334	0.16502670789991566
YMR008C	-1	-/-	-436.1031744480133	-23885.223286390305	84	0.07692307692307693	0.5833333333333334	0.16530784368850154
YML051W	-1	-/-	-436.15481448173523	-22472.65086311102	84	0.0768025078369906	0.5833333333333334	0.16558897947708742
YMR054W	-1	-/-	-436.18302631378174	-22229.32989358902	84	0.07668231611893583	0.5833333333333334	0.16587011526567333
YDR421W	-1	-/-	-436.28695154190063	-24349.14758872986	84	0.0765625	0.5833333333333334	0.1661512510542592
YGR044C	-1	-/-	-436.3255410194397	-23762.337782740593	84	0.07644305772230889	0.5833333333333334	0.1664323868428451
YDL123W	0	0/0	-436.3550488650799	-39850.88458624482	336	0.07644305772230889	0.5833333333333334	0.1664323868428451
YCR026C	-1	-/-	-436.37403202056885	-23280.893972873688	84	0.0763239875389408	0.5833333333333334	0.166713522631431
YFR052W	-1	-/-	-436.44971776008606	-23667.8755235672	84	0.07620528771384137	0.5833333333333334	0.16699465842001687
YJL102W	-1	-/-	-436.4572374820709	-24214.912551641464	84	0.07608695652173914	0.5833333333333334	0.16727579420860275
YDR372C	-1	-/-	-436.5994737148285	-23371.526348114014	84	0.07596899224806201	0.5833333333333334	0.16755692999718863
YLR390W-A	-1	-/-	-436.7182663679123	-21611.89015942812	84	0.07585139318885449	0.5833333333333334	0.16783806578577454
YDR510W	0	0/-	-436.72385907173157	-37675.75662045181	336	0.07585139318885449	0.5833333333333334	0.16783806578577454
YOR175C	0	0/-	-436.7387756705284	-38667.2111633569	336	0.07585139318885449	0.5833333333333334	0.16783806578577454
YGL130W	-1	-/-	-436.7595430612564	-24885.814261198044	84	0.07573415765069552	0.5833333333333334	0.16811920157436042
YNL229C	-1	-/-	-436.8593111038208	-23547.486932992935	84	0.07561728395061729	0.5833333333333334	0.1684003373629463
YGR240C	0	0/-	-436.86374109983444	-38820.56954091787	336	0.07561728395061729	0.5833333333333334	0.1684003373629463
YAL055W	-1	-/-	-436.9947613477707	-23343.675832390785	84	0.07550077041602465	0.5833333333333334	0.1686814731515322
YGR037C	-1	-/-	-437.0631364583969	-23626.08227944374	84	0.07538461538461538	0.5833333333333334	0.16896260894011808
YGL191W	-1	-/-	-437.108780503273	-23026.019329190254	84	0.07526881720430108	0.5833333333333334	0.16924374472870396
YNL118C	-1	-/-	-437.21412205696106	-22839.227961182594	84	0.07515337423312883	0.5833333333333334	0.16952488051728984
YDR041W	0	0/-	-437.2355369180441	-38882.75064946711	336	0.07515337423312883	0.5833333333333334	0.16952488051728984
YIL017C	-1	-/-	-437.2976553440094	-25842.182352781296	84	0.07503828483920368	0.5833333333333334	0.16980601630587575
YBR058C	-1	-/-	-437.3023064136505	-23291.235290050507	84	0.07492354740061162	0.5833333333333334	0.17008715209446162
YMR020W	0	0/-	-437.3278920352459	-41818.839143924415	336	0.07492354740061162	0.5833333333333334	0.17008715209446162
YMR100W	-1	-/-	-437.3763036727905	-23948.7338835001	84	0.07480916030534351	0.5833333333333334	0.1703682878830475
YDL248W	0	0/+	-437.4409961104393	-39564.97922369838	336	0.07480916030534351	0.5833333333333334	0.1703682878830475
YBL089W	0	0/-	-437.4559170603752	-39990.290051430464	336	0.07480916030534351	0.5833333333333334	0.1703682878830475
YPL074W	0	0/0	-437.47235772013664	-40320.87414428592	336	0.07480916030534351	0.5833333333333334	0.1703682878830475
YCR093W	-1	-/-	-437.5412919521332	-22776.585701704025	84	0.07469512195121951	0.5833333333333334	0.1706494236716334
YCR091W	-1	-/-	-437.6127099990845	-25674.953742027283	84	0.0745814307458143	0.5833333333333334	0.1709305594602193
YGR284C	-1	-/+	-437.6138377189636	-22939.153696656227	84	0.07446808510638298	0.5833333333333334	0.17121169524880517
YDL047W	-1	-/-	-437.68282175064087	-22224.944083690643	84	0.07435508345978756	0.5833333333333334	0.17149283103739105
YNL336W	0	0/-	-437.73218862712383	-40042.14917929284	336	0.07435508345978756	0.5833333333333334	0.17149283103739105
YML007W	-1	-/-	-437.75713278353214	-25953.781630650163	84	0.07424242424242425	0.5833333333333334	0.17177396682597695
YBR193C	-1	-/-	-437.7735102176666	-22333.67278456688	84	0.07413010590015129	0.5833333333333334	0.17205510261456283
YPR081C	-1	-/-	-437.9496577978134	-23961.589590907097	84	0.07401812688821752	0.5833333333333334	0.1723362384031487
YNL219C	-1	-/-	-437.96584033966064	-21313.37628555298	84	0.07390648567119155	0.5833333333333334	0.17261737419173462
YPR139C	-1	-/-	-437.9758231639862	-23176.031046450138	84	0.07379518072289157	0.5833333333333334	0.1728985099803205
YOR221C	-1	-/-	-438.00568783283234	-23658.13058078289	84	0.07368421052631578	0.5833333333333334	0.17317964576890638
YGL257C	-1	-/-	-438.1529710292816	-23072.900608062744	84	0.07357357357357357	0.5833333333333334	0.17346078155749226
YER014W	0	0/0	-438.15633377432823	-38679.26689723134	336	0.07357357357357357	0.5833333333333334	0.17346078155749226
YGL156W	0	0/-	-438.23642188310623	-45087.90548471175	336	0.07357357357357357	0.5833333333333334	0.17346078155749226
YLR429W	-1	-/-	-438.2885375022888	-22665.54715704918	84	0.0734632683658171	0.5833333333333334	0.17374191734607816
YGL023C	0	0/-	-438.3091202378273	-40259.116142228246	336	0.0734632683658171	0.5833333333333334	0.17374191734607816
YNL055C	-1	-/-	-438.33913373947144	-22401.49198460579	84	0.07335329341317365	0.5833333333333334	0.17402305313466404
YJL004C	-1	-/-	-438.38232374191284	-22597.052468419075	84	0.07324364723467862	0.5833333333333334	0.17430418892324992
YKL054C	-1	-/-	-438.4101582765579	-23462.752172231674	84	0.07313432835820896	0.5833333333333334	0.17458532471183583
YML067C	-1	-/-	-438.46427595615387	-22437.15930747986	84	0.07302533532041729	0.5833333333333334	0.1748664605004217
YOR151C	-1	-/-	-438.46431028842926	-23539.152200460434	84	0.07291666666666667	0.5833333333333334	0.17514759628900758
YKL176C	-1	-/-	-438.497686624527	-23134.788747906685	84	0.07280832095096583	0.5833333333333334	0.1754287320775935
YMR064W	0	0/0	-438.7128700017929	-40799.22786678374	336	0.07280832095096583	0.5833333333333334	0.1754287320775935
YJL117W	-1	-/-	-438.7204439640045	-21830.046012043953	84	0.07270029673590504	0.5833333333333334	0.17570986786617937
YOR098C	-1	-/-	-438.7764413356781	-21941.578713953495	84	0.0725925925925926	0.5833333333333334	0.17599100365476525
YKL175W	-1	-/-	-438.7804845571518	-24447.90896964073	84	0.07248520710059171	0.5833333333333334	0.17627213944335113
YHR039C	-1	-/-	-438.82212924957275	-23357.892024755478	84	0.0723781388478582	0.5833333333333334	0.17655327523193703
YDL204W	0	0/-	-438.8293645977974	-43086.59168956429	336	0.0723781388478582	0.5833333333333334	0.17655327523193703
YNL173C	-1	-/-	-438.8318421840668	-22919.810686707497	84	0.07227138643067847	0.5833333333333334	0.1768344110205229
YBR049C	-1	-/-	-438.8814302161336	-23510.69708801061	84	0.07216494845360824	0.5833333333333334	0.1771155468091088
YCL040W	-1	-/-	-438.9133930206299	-24963.995936989784	84	0.07205882352941176	0.5833333333333334	0.1773966825976947
YKL150W	-1	-/-	-438.94672882556915	-25553.79826068878	84	0.07195301027900147	0.5833333333333334	0.17767781838628058
YBR067C	0	0/-	-438.9478603005409	-37574.738520391285	336	0.07195301027900147	0.5833333333333334	0.17767781838628058
YPR198W	-1	-/-	-438.9669806957245	-24223.32289850712	84	0.0718475073313783	0.5833333333333334	0.17795895417486646
YLR337C	1	+/+	-438.9670264720917	-23981.819001078606	83	0.07320644216691069	0.5952380952380952	0.17795895417486646
YNL206C	-1	-/-	-438.9916100502014	-24340.057595849037	84	0.07309941520467836	0.5952380952380952	0.17824008996345234
YBR035C	-1	-/-	-439.0438663959503	-23530.577705860138	84	0.072992700729927	0.5952380952380952	0.17852122575203824
YOR311C	0	0/-	-439.1262711286545	-38027.66253401339	336	0.072992700729927	0.5952380952380952	0.17852122575203824
YML086C	-1	-/-	-439.20807921886444	-23537.073486328125	84	0.0728862973760933	0.5952380952380952	0.17880236154062412
YGR007W	-1	-/-	-439.2420291900635	-22656.933845043182	84	0.07278020378457059	0.5952380952380952	0.17908349732921
YGL212W	-1	-/-	-439.24650025367737	-23295.188230514526	84	0.07267441860465117	0.5952380952380952	0.1793646331177959
YPL089C	-1	-/-	-439.4215190410614	-23951.176290273666	84	0.07256894049346879	0.5952380952380952	0.1796457689063818
YER086W	0	0/0	-439.53946229070425	-40625.09609890729	336	0.07256894049346879	0.5952380952380952	0.1796457689063818
YML035C	0	0/-	-439.60226434469223	-38555.40015949309	336	0.07256894049346879	0.5952380952380952	0.1796457689063818
YOL148C	-1	-/-	-439.6135687828064	-23241.958570837975	84	0.07246376811594203	0.5952380952380952	0.17992690469496767
YGR267C	-1	-/-	-439.6184980869293	-24004.088968753815	84	0.0723589001447178	0.5952380952380952	0.18020804048355354
YBR135W	-1	-/-	-439.6549906730652	-21783.263665676117	84	0.07225433526011561	0.5952380952380952	0.18048917627213945
YOR280C	0	0/0	-439.7308702468872	-39976.274326361716	336	0.07225433526011561	0.5952380952380952	0.18048917627213945
YIL098C	-1	-/-	-439.7369773387909	-23101.49473053217	84	0.07215007215007214	0.5952380952380952	0.18077031206072533
YHL025W	-1	-/-	-439.74357628822327	-22628.57108438015	84	0.07204610951008646	0.5952380952380952	0.1810514478493112
YOR089C	1	+/+	-439.74406719207764	-24609.890435934067	83	0.07338129496402877	0.6071428571428571	0.1810514478493112
YOL129W	-1	-/-	-439.7679078578949	-24159.00059390068	84	0.07327586206896551	0.6071428571428571	0.18133258363789712
YDL056W	-1	-/-	-439.8085162639618	-23015.475596904755	84	0.07317073170731707	0.6071428571428571	0.181613719426483
YJR134C	0	0/0	-439.9338674247265	-38943.06119462848	336	0.07317073170731707	0.6071428571428571	0.181613719426483
YAL027W	0	0/-	-439.9590046107769	-40603.62128710747	336	0.07317073170731707	0.6071428571428571	0.181613719426483
YNL180C	0	0/+	-439.9623312950134	-39088.914483845234	336	0.07317073170731707	0.6071428571428571	0.181613719426483
YPL057C	-1	-/-	-440.02835953235626	-24019.12209045887	84	0.07306590257879657	0.6071428571428571	0.18189485521506887
YAL056W	-1	-/-	-440.0859544277191	-23001.12720477581	84	0.07296137339055794	0.6071428571428571	0.18217599100365475
YBL045C	-1	-/-	-440.1356672048569	-23434.07303071022	84	0.07285714285714286	0.6071428571428571	0.18245712679224066
YMR161W	-1	-/-	-440.18162989616394	-22499.466086924076	84	0.07275320970042796	0.6071428571428571	0.18273826258082654
YGL100W	-1	-/-	-440.34706687927246	-24772.45600628853	84	0.07264957264957266	0.6071428571428571	0.18301939836941242
YDR319C	0	0/-	-440.39794981479645	-40871.603134818375	336	0.07264957264957266	0.6071428571428571	0.18301939836941242
YOL025W	0	0/-	-440.4560871720314	-41995.990374714136	336	0.07264957264957266	0.6071428571428571	0.18301939836941242
YJR121W	-1	-/-	-440.4663451910019	-23198.777159929276	84	0.07254623044096728	0.6071428571428571	0.18330053415799832
YBL038W	0	0/-	-440.47060084342957	-40566.10633549094	336	0.07254623044096728	0.6071428571428571	0.18330053415799832
YPL050C	-1	-/-	-440.52122235298157	-24103.172659158707	84	0.07244318181818182	0.6071428571428571	0.1835816699465842
YKL005C	-1	-/-	-440.59577918052673	-24537.783168673515	84	0.07234042553191489	0.6071428571428571	0.18386280573517008
YAL041W	-1	-/-	-440.64971256256104	-22578.856181383133	84	0.07223796033994334	0.6071428571428571	0.18414394152375596
YPL206C	-1	-/-	-440.8635687828064	-24605.33252596855	84	0.07213578500707214	0.6071428571428571	0.18442507731234187
YMR263W	-1	-/-	-440.9221910238266	-23924.128297537565	84	0.07203389830508475	0.6071428571428571	0.18470621310092775
YML010W	-1	-/-	-440.9350519180298	-23785.754807949066	84	0.07193229901269393	0.6071428571428571	0.18498734888951363
YHR083W	-1	-/-	-441.088369846344	-23935.629113554955	84	0.07183098591549296	0.6071428571428571	0.18526848467809953
YOR036W	-1	-/-	-441.20334827899933	-25557.44544532895	84	0.07172995780590717	0.6071428571428571	0.1855496204666854
YDR174W	-1	-/-	-441.41126465797424	-23034.13619685173	84	0.07162921348314606	0.6071428571428571	0.1858307562552713
YPL161C	-1	-/-	-441.8291940689087	-23976.108954072	84	0.07152875175315568	0.6071428571428571	0.1861118920438572
YJL186W	-1	-/-	-441.8445122241974	-21907.776982307434	84	0.07142857142857142	0.6071428571428571	0.18639302783244308
YMR165C	-1	-/-	-441.8664126396179	-25497.712144851685	84	0.07132867132867132	0.6071428571428571	0.18667416362102895
YDR116C	-1	-/-	-441.88952112197876	-23172.72801923752	84	0.0712290502793296	0.6071428571428571	0.18695529940961483
YBR298C	-1	-/-	-441.93234729766846	-24037.885090112686	84	0.07112970711297072	0.6071428571428571	0.18723643519820074
YDR051C	0	0/-	-442.0039009451866	-39503.26930949092	336	0.07112970711297072	0.6071428571428571	0.18723643519820074
YAL014C	0	0/-	-442.0103611648083	-38917.705489344895	336	0.07112970711297072	0.6071428571428571	0.18723643519820074
YDL107W	0	0/-	-442.3030000478029	-39476.74615615606	336	0.07112970711297072	0.6071428571428571	0.18723643519820074
YMR212C	-1	-/0	-442.3246212005615	-23644.63554418087	84	0.07103064066852367	0.6071428571428571	0.18751757098678662
YGL124C	-1	-/-	-442.3643717765808	-24643.78271794319	84	0.07093184979137691	0.6071428571428571	0.1877987067753725
YLL019C	-1	-/-	-442.38515746593475	-25980.044124364853	84	0.07083333333333333	0.6071428571428571	0.1880798425639584
YBR122C	0	0/-	-442.60954037308693	-38249.092815965414	336	0.07083333333333333	0.6071428571428571	0.1880798425639584
YGL164C	0	0/0	-442.7002779841423	-40376.78930556774	336	0.07083333333333333	0.6071428571428571	0.1880798425639584
YHR155W	0	0/-	-442.70207542181015	-39610.065968587995	336	0.07083333333333333	0.6071428571428571	0.1880798425639584
YDL010W	0	0/-	-442.770515114069	-42256.453645605594	336	0.07083333333333333	0.6071428571428571	0.1880798425639584
YPR108W	-1	-/-	-442.77421164512634	-24021.20312011242	84	0.07073509015256588	0.6071428571428571	0.18836097835254428
YIL007C	-1	-/0	-442.77939212322235	-24866.406664013863	84	0.07063711911357341	0.6071428571428571	0.18864211414113016
YGL011C	-1	-/-	-442.7841987609863	-24309.238008618355	84	0.07053941908713693	0.6071428571428571	0.18892324992971604
YGL166W	-1	-/-	-442.8709934949875	-24195.552721977234	84	0.07044198895027624	0.6071428571428571	0.18920438571830195
YDR177W	1	+/-	-442.97675132751465	-24572.238582491875	83	0.07172413793103448	0.6190476190476191	0.18920438571830195
YJR083C	-1	-/0	-443.08328568935394	-24475.902406811714	84	0.07162534435261708	0.6190476190476191	0.18948552150688783
YNL032W	1	+/-	-443.1566915512085	-22733.44443297386	83	0.07290233837689133	0.6309523809523809	0.18948552150688783
YBR276C	-1	-/-	-443.1990559101105	-22713.132259130478	84	0.07280219780219781	0.6309523809523809	0.1897666572954737
YNL323W	-1	-/-	-443.26119327545166	-22333.613970279694	84	0.07270233196159122	0.6309523809523809	0.1900477930840596
YJL065C	-1	-/-	-443.27392387390137	-21668.071381926537	84	0.07260273972602739	0.6309523809523809	0.1903289288726455
YMR044W	-1	-/-	-443.28654849529266	-23780.617231726646	84	0.07250341997264022	0.6309523809523809	0.19061006466123137
YBL079W	-1	-/-	-443.31721472740173	-23526.349606633186	84	0.07240437158469945	0.6309523809523809	0.19089120044981725
YNR013C	-1	-/-	-443.3829119205475	-23055.76909327507	84	0.0723055934515689	0.6309523809523809	0.19117233623840316
YJR007W	-1	-/-	-443.4272835254669	-24178.35556089878	84	0.07220708446866485	0.6309523809523809	0.19145347202698904
YNL103W	-1	-/-	-443.64653396606445	-24026.864865899086	84	0.07210884353741497	0.6309523809523809	0.19173460781557491
YOR052C	0	0/-	-443.70865923166275	-42919.89490365982	336	0.07210884353741497	0.6309523809523809	0.19173460781557491
YDR164C	-1	-/-	-443.7299597263336	-22578.017833948135	84	0.07201086956521739	0.6309523809523809	0.19201574360416082
YIL113W	0	0/-	-443.7530438899994	-42299.34127598256	336	0.07201086956521739	0.6309523809523809	0.19201574360416082
YOR360C	0	0/-	-443.7827396094799	-39402.33455821872	336	0.07201086956521739	0.6309523809523809	0.19201574360416082
YBL091C-A	0	0/-	-443.8057999610901	-37219.40387699008	336	0.07201086956521739	0.6309523809523809	0.19201574360416082
YNR052C	-1	-/-	-443.87958240509033	-22814.47462105751	84	0.07191316146540028	0.6309523809523809	0.1922968793927467
YML064C	-1	-/-	-444.0059223175049	-22676.086450219154	84	0.07181571815718157	0.6309523809523809	0.19257801518133258
YLL026W	-1	-/-	-444.011935710907	-26215.807876467705	84	0.07171853856562922	0.6309523809523809	0.19285915096991846
YNL257C	-1	-/-	-444.0577828884125	-23736.352176189423	84	0.07162162162162163	0.6309523809523809	0.19314028675850436
YOR156C	-1	-/-	-444.0990660190582	-23109.361733436584	84	0.07152496626180836	0.6309523809523809	0.19342142254709024
YDR181C	-1	-/-	-444.1086324453354	-23422.029032349586	84	0.07142857142857142	0.6309523809523809	0.19370255833567612
YIR038C	0	0/-	-444.2806993126869	-42349.8234346956	336	0.07142857142857142	0.6309523809523809	0.19370255833567612
YJR090C	-1	-/-	-444.3189859390259	-24481.090891838074	84	0.07133243606998654	0.6309523809523809	0.19398369412426203
YOR316C	-1	-/-	-444.40144419670105	-24169.52903866768	84	0.07123655913978495	0.6309523809523809	0.1942648299128479
YKL193C	-1	-/-	-444.4168918132782	-25578.166018486023	84	0.07114093959731543	0.6309523809523809	0.1945459657014338
YDR349C	0	0/-	-444.42762836813927	-37352.51570549607	336	0.07114093959731543	0.6309523809523809	0.1945459657014338
YEL025C	0	0/0	-444.516670614481	-39634.795621067286	336	0.07114093959731543	0.6309523809523809	0.1945459657014338
YBL019W	-1	-/-	-444.5548791885376	-24032.12430202961	84	0.07104557640750671	0.6309523809523809	0.19482710149001967
YBR301W	0	0/-	-444.68207743763924	-40708.34150867164	336	0.07104557640750671	0.6309523809523809	0.19482710149001967
YKR011C	0	0/0	-444.8155126571655	-42494.608967188746	336	0.07104557640750671	0.6309523809523809	0.19482710149001967
YGL087C	-1	-/-	-444.8188270330429	-24680.677456617355	84	0.07095046854082998	0.6309523809523809	0.19510823727860557
YMR191W	0	0/0	-445.0292508751154	-42828.207129597664	336	0.07095046854082998	0.6309523809523809	0.19510823727860557
YPL015C	-1	-/-	-445.0323119163513	-22974.241505652666	84	0.07085561497326204	0.6309523809523809	0.19538937306719145
YIL149C	-1	-/-	-445.1669776439667	-23004.89437544346	84	0.07076101468624833	0.6309523809523809	0.19567050885577733
YDL080C	-1	-/-	-445.26359486579895	-24530.714311242104	84	0.07066666666666667	0.6309523809523809	0.19595164464436324
YDR201W	-1	-/-	-445.3424507379532	-23405.740162611008	84	0.07057256990679095	0.6309523809523809	0.19623278043294912
YDR173C	-1	-/-	-445.3701366633177	-24376.786762580276	84	0.07047872340425532	0.6309523809523809	0.196513916221535
YMR039C	-1	-/-	-445.4532642364502	-24121.97918486595	84	0.0703851261620186	0.6309523809523809	0.1967950520101209
YLR133W	-1	-/-	-445.48521876335144	-25228.84591126442	84	0.07029177718832891	0.6309523809523809	0.19707618779870678
YNL059C	-1	-/-	-445.5117919445038	-23081.594365477562	84	0.07019867549668875	0.6309523809523809	0.19735732358729266
YJR049C	-1	-/-	-445.67241275310516	-24705.367094874382	84	0.0701058201058201	0.6309523809523809	0.19763845937587854
YDR376W	-1	-/-	-445.7192533016205	-24686.54495894909	84	0.07001321003963012	0.6309523809523809	0.19791959516446445
YMR222C	0	0/0	-445.7208064496517	-37795.44952353835	336	0.07001321003963012	0.6309523809523809	0.19791959516446445
YDR216W	-1	-/-	-445.742444396019	-24774.275876522064	84	0.06992084432717678	0.6309523809523809	0.19820073095305032
YDL116W	-1	-/-	-445.8192503452301	-23548.333211541176	84	0.06982872200263504	0.6309523809523809	0.1984818667416362
YGL095C	-1	-/-	-445.8391749858856	-25058.426035165787	84	0.06973684210526315	0.6309523809523809	0.1987630025302221
YBR207W	1	+/+	-445.88447189331055	-23185.721269249916	83	0.07095926412614981	0.6428571428571429	0.1987630025302221
YER031C	-1	-/-	-445.9559545516968	-23864.602159380913	84	0.07086614173228346	0.6428571428571429	0.199044138318808
YDR354W	0	0/0	-445.95812982320786	-40584.62780833244	336	0.07086614173228346	0.6428571428571429	0.199044138318808
YLR357W	-1	-/-	-445.95868277549744	-22268.18438398838	84	0.07077326343381389	0.6428571428571429	0.19932527410739387
YDR425W	-1	-/-	-445.9708642959595	-25980.884326934814	84	0.07068062827225131	0.6428571428571429	0.19960640989597975
YNL051W	-1	-/-	-446.0459269285202	-23312.20138323307	84	0.07058823529411765	0.6428571428571429	0.19988754568456565
YDR310C	-1	-/-	-446.10052728652954	-22140.633382081985	84	0.07049608355091384	0.6428571428571429	0.20016868147315153
YPL262W	-1	-/-	-446.1124675273895	-23476.79767537117	84	0.07040417209908735	0.6428571428571429	0.2004498172617374
YKR052C	-1	-/-	-446.17080676555634	-24561.13816022873	84	0.0703125	0.6428571428571429	0.20073095305032332
YJL101C	-1	-/-	-446.27971637248993	-24188.217873692513	84	0.07022106631989597	0.6428571428571429	0.2010120888389092
YIL042C	-1	-/-	-446.2950714826584	-26018.77914893627	84	0.07012987012987013	0.6428571428571429	0.20129322462749508
YHR115C	-1	-/-	-446.3180320262909	-22723.382403731346	84	0.07003891050583658	0.6428571428571429	0.20157436041608096
YBL082C	-1	-/-	-446.4348397254944	-23915.733464241028	84	0.06994818652849741	0.6428571428571429	0.20185549620466686
YDR105C	0	0/0	-446.47377303242683	-40623.603907220066	336	0.06994818652849741	0.6428571428571429	0.20185549620466686
YCL044C	-1	-/-	-446.51078617572784	-22098.94042813778	84	0.06985769728331177	0.6428571428571429	0.20213663199325274
YNL322C	0	0/-	-446.54643258452415	-39769.685781776905	336	0.06985769728331177	0.6428571428571429	0.20213663199325274
YOL082W	-1	-/-	-446.56650364398956	-25276.725042283535	84	0.06976744186046512	0.6428571428571429	0.20241776778183862
YMR097C	-1	-/-	-446.664653301239	-25906.600419282913	84	0.0696774193548387	0.6428571428571429	0.20269890357042453
YBL057C	-1	-/-	-446.6656596660614	-24625.096504092216	84	0.06958762886597938	0.6428571428571429	0.2029800393590104
YKL016C	-1	-/-	-446.6735758781433	-23388.349615454674	84	0.0694980694980695	0.6428571428571429	0.20326117514759628
YFR051C	-1	-/-	-446.6775269508362	-23988.987268924713	84	0.06940874035989718	0.6428571428571429	0.20354231093618216
YOR088W	-1	-/-	-446.6984260082245	-20333.4951325655	84	0.0693196405648267	0.6428571428571429	0.20382344672476807
YEL036C	-1	-/-	-446.7225956916809	-22860.730536460876	84	0.06923076923076923	0.6428571428571429	0.20410458251335395
YOR125C	0	0/0	-446.731528878212	-38682.041052132845	336	0.06923076923076923	0.6428571428571429	0.20410458251335395
YFL048C	-1	-/-	-446.88418251276016	-24669.15259462595	84	0.06914212548015365	0.6428571428571429	0.20438571830193983
YCR052W	-1	-/-	-446.88946318626404	-22620.368062734604	84	0.06905370843989769	0.6428571428571429	0.20466685409052573
YDR031W	0	0/-	-446.89527267217636	-42209.51546922326	336	0.06905370843989769	0.6428571428571429	0.20466685409052573
YHR057C	0	0/-	-446.9336653649807	-41135.099035710096	336	0.06905370843989769	0.6428571428571429	0.20466685409052573
YCR075C	-1	-/-	-447.0938262939453	-23270.816712379456	84	0.06896551724137931	0.6428571428571429	0.20494798987911161
YDL226C	-1	-/-	-447.1569983959198	-23285.10010421276	84	0.06887755102040816	0.6428571428571429	0.2052291256676975
YFR034C	-1	-/-	-447.1684503555298	-21957.750572919846	84	0.06878980891719745	0.6428571428571429	0.20551026145628337
YEL011W	0	0/0	-447.23373188078403	-43263.57443970442	336	0.06878980891719745	0.6428571428571429	0.20551026145628337
YOL088C	-1	-/-	-447.5276782512665	-24378.252568006516	84	0.06870229007633588	0.6428571428571429	0.20579139724486928
YPR131C	-1	-/-	-447.58315497636795	-23187.211979925632	84	0.06861499364675985	0.6428571428571429	0.20607253303345516
YDR519W	0	0/-	-447.67009580135345	-39247.26152037084	336	0.06861499364675985	0.6428571428571429	0.20607253303345516
YDR347W	0	0/-	-447.8439522385597	-38375.69041706622	336	0.06861499364675985	0.6428571428571429	0.20607253303345516
YPR047W	0	0/-	-447.87845879793167	-39901.61131376028	336	0.06861499364675985	0.6428571428571429	0.20607253303345516
YDR137W	-1	-/-	-448.02827882766724	-24569.826403737068	84	0.06852791878172589	0.6428571428571429	0.20635366882204104
YKL135C	-1	-/-	-448.091064453125	-24131.674247264862	84	0.06844106463878327	0.6428571428571429	0.20663480461062694
YNL224C	0	0/-	-448.15856724977493	-39734.342402756214	336	0.06844106463878327	0.6428571428571429	0.20663480461062694
YOL117W	-1	-/-	-448.2575173974037	-26050.545164227486	84	0.06835443037974684	0.6428571428571429	0.20691594039921282
YCL011C	-1	-/-	-448.30389070510864	-24174.034615159035	84	0.06826801517067003	0.6428571428571429	0.2071970761877987
YJR131W	-1	-/-	-448.34039855003357	-21497.24165698886	84	0.06818181818181818	0.6428571428571429	0.20747821197638458
YNL215W	0	0/-	-448.38085904717445	-43377.824109882116	336	0.06818181818181818	0.6428571428571429	0.20747821197638458
YBR039W	-1	-/-	-448.3849151134491	-23771.115779042244	84	0.06809583858764187	0.6428571428571429	0.2077593477649705
YOR120W	-1	-/-	-448.390953540802	-24909.838061213493	84	0.06801007556675064	0.6428571428571429	0.20804048355355637
YEL009C	-1	-/-	-448.40160369873047	-22359.289928913116	84	0.06792452830188679	0.6428571428571429	0.20832161934214224
YDR182W	-1	-/-	-448.4924786090851	-23970.764960289	84	0.0678391959798995	0.6428571428571429	0.20860275513072815
YPL005W	0	0/-	-448.6625253856182	-41634.71186205745	336	0.0678391959798995	0.6428571428571429	0.20860275513072815
YBR173C	-1	-/-	-448.6785488128662	-24193.985270023346	84	0.06775407779171895	0.6428571428571429	0.20888389091931403
YJL103C	0	0/-	-448.68321692943573	-42443.33287450671	336	0.06775407779171895	0.6428571428571429	0.20888389091931403
YDR246W	-1	-/-	-448.68356490135193	-25723.04088458419	84	0.06766917293233082	0.6428571428571429	0.2091650267078999
YGL104C	-1	-/-	-448.74052941799164	-23251.390048146248	84	0.06758448060075094	0.6428571428571429	0.20944616249648582
YDR422C	-1	-/-	-448.7745850086212	-23430.04293167591	84	0.0675	0.6428571428571429	0.2097272982850717
YMR140W	-1	-/-	-448.91255247592926	-24860.338235497475	84	0.06741573033707865	0.6428571428571429	0.21000843407365757
YOR130C	-1	-/-	-449.00169587135315	-23649.28178036213	84	0.06733167082294264	0.6428571428571429	0.21028956986224345
YPR093C	-1	-/-	-449.06935119628906	-24498.847738981247	84	0.06724782067247821	0.6428571428571429	0.21057070565082936
YEL012W	-1	-/-	-449.1213300675154	-25868.729792639613	84	0.06716417910447761	0.6428571428571429	0.21085184143941524
YGR243W	0	0/-	-449.15764474868774	-42299.84136205912	336	0.06716417910447761	0.6428571428571429	0.21085184143941524
YOR040W	-1	-/-	-449.1640610694885	-24285.396980047226	84	0.0670807453416149	0.6428571428571429	0.21113297722800112
YIL138C	-1	-/-	-449.2122218236327	-24021.270631037652	84	0.06699751861042183	0.6428571428571429	0.21141411301658702
YER141W	0	0/0	-449.2321318089962	-39631.39027915895	336	0.06699751861042183	0.6428571428571429	0.21141411301658702
YKR006C	0	0/-	-449.3822368681431	-39135.615004226565	336	0.06699751861042183	0.6428571428571429	0.21141411301658702
YJR062C	0	0/0	-449.4060034751892	-40775.96420842409	336	0.06699751861042183	0.6428571428571429	0.21141411301658702
YGR256W	-1	-/-	-449.45814430713654	-24447.96237051487	84	0.06691449814126393	0.6428571428571429	0.2116952488051729
YMR304W	0	0/-	-449.56359151005745	-41282.63763536513	336	0.06691449814126393	0.6428571428571429	0.2116952488051729
YKL170W	-1	-/-	-449.57684564590454	-24045.597662210464	84	0.06683168316831684	0.6428571428571429	0.21197638459375878
YCL010C	-1	-/-	-449.5952010154724	-23792.205552101135	84	0.06674907292954264	0.6428571428571429	0.21225752038234466
YHR086W	-1	-/-	-449.61254143714905	-23690.140075922012	84	0.06666666666666667	0.6428571428571429	0.21253865617093057
YGR202C	-1	-/-	-449.7022862434387	-23413.223430156708	84	0.06658446362515413	0.6428571428571429	0.21281979195951645
YMR207C	-1	-/-	-449.78407096862793	-24013.66130888462	84	0.0665024630541872	0.6428571428571429	0.21310092774810233
YHR206W	-1	-/-	-449.85810136795044	-23045.27861714363	84	0.06642066420664207	0.6428571428571429	0.21338206353668823
YJR060W	-1	-/-	-449.8644666671753	-23329.724729180336	84	0.06633906633906633	0.6428571428571429	0.2136631993252741
YDR350C	0	0/-	-449.962306201458	-40413.60461509228	336	0.06633906633906633	0.6428571428571429	0.2136631993252741
YJL002C	-1	-/-	-450.00972533226013	-23501.855781674385	84	0.06625766871165645	0.6428571428571429	0.21394433511386
YBR198C	-1	-/-	-450.05618810653687	-23394.545213460922	84	0.0661764705882353	0.6428571428571429	0.21422547090244587
YLR204W	0	0/-	-450.0924698114395	-39694.72140532732	336	0.0661764705882353	0.6428571428571429	0.21422547090244587
YNL116W	-1	-/-	-450.1417739391327	-24869.43542408943	84	0.06609547123623011	0.6428571428571429	0.21450660669103178
YNL154C	1	+/+	-450.1804060935974	-23210.806219100952	83	0.06723716381418093	0.6547619047619048	0.21450660669103178
YMR004W	-1	-/-	-450.2042292356491	-24421.559907794	84	0.06715506715506715	0.6547619047619048	0.21478774247961765
YGL215W	0	0/-	-450.28196653723717	-38822.95604802668	336	0.06715506715506715	0.6547619047619048	0.21478774247961765
YGR271W	0	0/-	-450.30125519633293	-41304.5696374774	336	0.06715506715506715	0.6547619047619048	0.21478774247961765
YDR297W	-1	-/-	-450.30961179733276	-23342.12759244442	84	0.06707317073170732	0.6547619047619048	0.21506887826820353
YKR001C	-1	-/+	-450.31415343284607	-23768.155601978302	84	0.06699147381242387	0.6547619047619048	0.21535001405678944
YHR111W	-1	-/-	-450.35796451568604	-24145.71293234825	84	0.06690997566909976	0.6547619047619048	0.21563114984537532
YOR370C	0	0/-	-450.44272470474243	-39695.23626423627	336	0.06690997566909976	0.6547619047619048	0.21563114984537532
YNL125C	0	0/-	-450.46710703521967	-41477.456958167255	336	0.06690997566909976	0.6547619047619048	0.21563114984537532
YDR035W	0	0/0	-450.5021556019783	-40378.461273873225	336	0.06690997566909976	0.6547619047619048	0.21563114984537532
YML019W	-1	-/-	-450.6093796491623	-24137.954970240593	84	0.06682867557715674	0.6547619047619048	0.2159122856339612
YDL103C	0	0/-	-450.64831921458244	-42116.27979168296	336	0.06682867557715674	0.6547619047619048	0.2159122856339612
YOL110W	-1	-/-	-450.79244089126587	-23951.736780524254	84	0.06674757281553398	0.6547619047619048	0.21619342142254708
YJL005W	-1	-/-	-450.92117524147034	-25158.762980937958	84	0.06666666666666667	0.6547619047619048	0.21647455721113298
YKL002W	-1	-/-	-451.00563633441925	-24550.699039816856	84	0.06658595641646489	0.6547619047619048	0.21675569299971886
YLR088W	-1	-/-	-451.02601146698	-23715.435001969337	84	0.06650544135429262	0.6547619047619048	0.21703682878830474
YBL051C	-1	-/-	-451.0304797887802	-23951.592640459538	84	0.06642512077294686	0.6547619047619048	0.21731796457689065
YLR423C	-1	-/-	-451.06361198425293	-25034.37159588933	84	0.06634499396863691	0.6547619047619048	0.21759910036547653
YPL219W	0	0/-	-451.06954088807106	-39395.39334534109	336	0.06634499396863691	0.6547619047619048	0.21759910036547653
YDR211W	-1	-/-	-451.2395018339157	-24487.33444774151	84	0.06626506024096386	0.6547619047619048	0.2178802361540624
YBR236C	-1	-/-	-451.2999997138977	-24204.290033578873	84	0.06618531889290012	0.6547619047619048	0.21816137194264829
YDR292C	-1	-/-	-451.31067061424255	-24153.742132663727	84	0.06610576923076923	0.6547619047619048	0.2184425077312342
YDR118W	-1	-/-	-451.31068682670593	-23598.45757651329	84	0.06602641056422569	0.6547619047619048	0.21872364351982007
YNL020C	1	+/+	-451.40847659111023	-23550.080228805542	83	0.0671462829736211	0.6666666666666666	0.21872364351982007
YBL020W	-1	-/-	-451.4374237060547	-22180.198257684708	84	0.06706586826347305	0.6666666666666666	0.21900477930840595
YOR007C	-1	-/-	-451.49820041656494	-24519.91021978855	84	0.06698564593301436	0.6666666666666666	0.21928591509699186
YDR188W	-1	-/-	-451.5813229084015	-22618.272678256035	84	0.06690561529271206	0.6666666666666666	0.21956705088557774
YMR272C	-1	-/-	-451.6734228134155	-22559.091323256493	84	0.06682577565632458	0.6666666666666666	0.21984818667416361
YOL112W	-1	-/-	-451.71615052223206	-22957.507445573807	84	0.066746126340882	0.6666666666666666	0.22012932246274952
YDR494W	-1	-/-	-451.86296677589417	-22971.142042160034	84	0.06666666666666667	0.6666666666666666	0.2204104582513354
YJL210W	-1	-/-	-452.0073220729828	-23195.610097527504	84	0.06658739595719382	0.6666666666666666	0.22069159403992128
YPL239W	-1	-/-	-452.0832324028015	-24810.59594655037	84	0.0665083135391924	0.6666666666666666	0.22097272982850716
YOR374W	0	0/-	-452.148339509964	-41700.20219528675	336	0.0665083135391924	0.6666666666666666	0.22097272982850716
YJL044C	0	0/0	-452.26114678382874	-38502.28692792356	336	0.0665083135391924	0.6666666666666666	0.22097272982850716
YOL016C	-1	-/-	-452.273854136467	-25758.01035439968	84	0.066429418742586	0.6666666666666666	0.22125386561709307
YDL095W	-1	-/-	-452.3011611700058	-22706.99026298523	84	0.06635071090047394	0.6666666666666666	0.22153500140567894
YGR295C	0	0/-	-452.3614082336426	-40583.31558057666	336	0.06635071090047394	0.6666666666666666	0.22153500140567894
YGR020C	-1	-/-	-452.405109167099	-23842.551393032074	84	0.06627218934911243	0.6666666666666666	0.22181613719426482
YER098W	0	0/-	-452.4894868135452	-42048.87785810232	336	0.06627218934911243	0.6666666666666666	0.22181613719426482
YOR336W	0	0/-	-452.52451330423355	-41134.650291994214	336	0.06627218934911243	0.6666666666666666	0.22181613719426482
YKL110C	-1	-/-	-452.5247550010681	-24403.53120160103	84	0.06619385342789598	0.6666666666666666	0.22209727298285073
YEL038W	0	0/0	-452.5328835248947	-38045.53777502477	336	0.06619385342789598	0.6666666666666666	0.22209727298285073
YOR104W	0	0/0	-452.68594512343407	-39727.99607518315	336	0.06619385342789598	0.6666666666666666	0.22209727298285073
YDR468C	0	0/+	-452.8309587240219	-39179.633826196194	336	0.06619385342789598	0.6666666666666666	0.22209727298285073
YJL034W	-1	-/-	-452.84587144851685	-24020.81662762165	84	0.06611570247933884	0.6666666666666666	0.2223784087714366
YPR111W	-1	-/-	-452.86572074890137	-25235.756115674973	84	0.0660377358490566	0.6666666666666666	0.2226595445600225
YER026C	-1	-/-	-452.8776743412018	-24017.90633058548	84	0.06595995288574794	0.6666666666666666	0.22294068034860837
YNL306W	0	0/-	-452.94331127405167	-40362.32400548458	336	0.06595995288574794	0.6666666666666666	0.22294068034860837
YLR390W	0	0/-	-452.99105602502823	-39331.4765240103	336	0.06595995288574794	0.6666666666666666	0.22294068034860837
YBR014C	0	0/-	-453.03178864717484	-40808.69308748841	336	0.06595995288574794	0.6666666666666666	0.22294068034860837
YBR011C	0	0/0	-453.0338234901428	-39591.657058000565	336	0.06595995288574794	0.6666666666666666	0.22294068034860837
YHR175W	-1	-/-	-453.04668402671814	-23491.527020931244	84	0.06588235294117648	0.6666666666666666	0.22322181613719427
YIL023C	-1	-/-	-453.06239080429077	-23860.03323841095	84	0.06580493537015276	0.6666666666666666	0.22350295192578015
YLL043W	-1	-/-	-453.154354095459	-23185.74677479267	84	0.06572769953051644	0.6666666666666666	0.22378408771436603
YOR278W	0	0/0	-453.18887054920197	-40496.022571504116	336	0.06572769953051644	0.6666666666666666	0.22378408771436603
YKL116C	0	0/-	-453.2104386985302	-40102.266492486	336	0.06572769953051644	0.6666666666666666	0.22378408771436603
YKL196C	-1	-/-	-453.30139684677124	-23902.72367835045	84	0.06565064478311841	0.6666666666666666	0.22406522350295194
YOR386W	-1	-/-	-453.315057516098	-25554.749250531197	84	0.06557377049180328	0.6666666666666666	0.22434635929153782
YGL059W	0	0/-	-453.38746148347855	-43539.87400972843	336	0.06557377049180328	0.6666666666666666	0.22434635929153782
YBR264C	0	0/0	-453.43172311782837	-40339.36198145151	336	0.06557377049180328	0.6666666666666666	0.22434635929153782
YDR206W	-1	-/-	-453.50437211990356	-24056.35512638092	84	0.06549707602339182	0.6666666666666666	0.2246274950801237
YOL003C	-1	-/-	-453.6396359205246	-23001.867495536804	84	0.06542056074766354	0.6666666666666666	0.22490863086870957
YMR208W	-1	-/-	-453.692996263504	-22975.438449144363	84	0.06534422403733955	0.6666666666666666	0.22518976665729548
YGR209C	-1	-/-	-453.69822573661804	-25644.674427986145	84	0.06526806526806526	0.6666666666666666	0.22547090244588136
YKL091C	0	0/0	-453.71996098570526	-42959.149497179314	336	0.06526806526806526	0.6666666666666666	0.22547090244588136
YDL175C	-1	-/-	-453.73912036418915	-24266.437086224556	84	0.06519208381839348	0.6666666666666666	0.22575203823446724
YKR016W	0	0/-	-453.80982257425785	-42074.1336479038	336	0.06519208381839348	0.6666666666666666	0.22575203823446724
YNL091W	-1	-/-	-454.11642479896545	-24740.977690458298	84	0.06511627906976744	0.6666666666666666	0.22603317402305315
YFR050C	-1	-/-	-454.12397587299347	-24501.401086211205	84	0.06504065040650407	0.6666666666666666	0.22631430981163903
YKL028W	-1	-/-	-454.13091599941254	-24820.381056308746	84	0.06496519721577726	0.6666666666666666	0.2265954456002249
YOL096C	0	0/0	-454.14815109968185	-40425.9779753387	336	0.06496519721577726	0.6666666666666666	0.2265954456002249
YIL094C	0	0/0	-454.1704876422882	-40090.267533406615	336	0.06496519721577726	0.6666666666666666	0.2265954456002249
YDR305C	0	0/-	-454.29792219400406	-39473.367613852024	336	0.06496519721577726	0.6666666666666666	0.2265954456002249
YDR393W	-1	-/-	-454.32606065273285	-23003.3363250494	84	0.06488991888760139	0.6666666666666666	0.22687658138881078
YDR400W	-1	-/-	-454.4373219013214	-23939.597167134285	84	0.06481481481481481	0.6666666666666666	0.2271577171773967
YCR003W	0	0/-	-454.5046809911728	-39138.0075186491	336	0.06481481481481481	0.6666666666666666	0.2271577171773967
YLR127C	-1	-/-	-454.5350420475006	-23778.965874671936	84	0.06473988439306358	0.6666666666666666	0.22743885296598257
YOR241W	-1	-/0	-454.56257677078247	-25107.973890304565	84	0.06466512702078522	0.6666666666666666	0.22771998875456845
YMR238W	-1	-/-	-454.59685575962067	-24767.04358637333	84	0.06459054209919261	0.6666666666666666	0.22800112454315435
YGL049C	-1	-/-	-454.6895067691803	-22582.20747077465	84	0.06451612903225806	0.6666666666666666	0.22828226033174023
YPL007C	-1	-/-	-454.773966550827	-25072.9543735981	84	0.06444188722669736	0.6666666666666666	0.2285633961203261
YJR093C	-1	-/-	-454.9037573337555	-24220.77002763748	84	0.06436781609195402	0.6666666666666666	0.228844531908912
YOR240W	-1	-/-	-455.0082166194916	-20231.690822839737	84	0.0642939150401837	0.6666666666666666	0.2291256676974979
YNL145W	-1	-/-	-455.0402743816376	-22452.60775566101	84	0.06422018348623854	0.6666666666666666	0.22940680348608378
YNR055C	0	0/-	-455.0648539289832	-37410.54185213894	336	0.06422018348623854	0.6666666666666666	0.22940680348608378
YIL090W	0	0/-	-455.1404646933079	-39019.77004006505	336	0.06422018348623854	0.6666666666666666	0.22940680348608378
YER122C	-1	-/-	-455.16518783569336	-24718.774227499962	84	0.06414662084765177	0.6666666666666666	0.22968793927466966
YPR079W	0	0/0	-455.16652572155	-41165.962246611714	336	0.06414662084765177	0.6666666666666666	0.22968793927466966
YDL085W	-1	-/0	-455.1831097602844	-24536.851727366447	84	0.06407322654462243	0.6666666666666666	0.22996907506325556
YGR223C	0	0/-	-455.23404198884964	-42549.109821110964	336	0.06407322654462243	0.6666666666666666	0.22996907506325556
YDR480W	-1	-/-	-455.2471261024475	-25120.86012530327	84	0.064	0.6666666666666666	0.23025021085184144
YML120C	-1	-/-	-455.2985258102417	-26419.099444806576	84	0.0639269406392694	0.6666666666666666	0.23053134664042732
YHR042W	-1	-/-	-455.30226945877075	-22688.974293589592	84	0.06385404789053592	0.6666666666666666	0.23081248242901323
YNL231C	-1	-/-	-455.3441870212555	-23241.7482585907	84	0.06378132118451026	0.6666666666666666	0.2310936182175991
YGL139W	0	0/-	-455.38116881251335	-39264.714676907286	336	0.06378132118451026	0.6666666666666666	0.2310936182175991
YDL174C	-1	-/-	-455.3915853500366	-23028.697419941425	84	0.06370875995449374	0.6666666666666666	0.23137475400618499
YFL017C	0	0/-	-455.45544639229774	-39822.62703202665	336	0.06370875995449374	0.6666666666666666	0.23137475400618499
YGL129C	-1	-/-	-455.57200741767883	-23264.49271130562	84	0.06363636363636363	0.6666666666666666	0.23165588979477086
YDR458C	0	0/0	-455.6036077141762	-38827.08967086673	336	0.06363636363636363	0.6666666666666666	0.23165588979477086
YLR251W	0	0/0	-455.7584915533662	-43869.133106797	336	0.06363636363636363	0.6666666666666666	0.23165588979477086
YDR371W	0	0/-	-455.75947964191437	-38965.392389163375	336	0.06363636363636363	0.6666666666666666	0.23165588979477086
YKL052C	-1	-/-	-455.7784149646759	-23249.629981935024	84	0.06356413166855845	0.6666666666666666	0.23193702558335677
YLR295C	-1	-/-	-455.8416202068329	-23204.743745803833	84	0.06349206349206349	0.6666666666666666	0.23221816137194265
YAL043C	-1	-/-	-455.86811089515686	-22699.953199386597	84	0.06342015855039637	0.6666666666666666	0.23249929716052853
YPR028W	0	0/-	-455.901413410902	-37927.00280602276	336	0.06342015855039637	0.6666666666666666	0.23249929716052853
YDL169C	0	0/0	-455.9381786733866	-45910.15630996972	336	0.06342015855039637	0.6666666666666666	0.23249929716052853
YKL195W	-1	-/-	-455.9841387271881	-25497.03314971924	84	0.06334841628959276	0.6666666666666666	0.23278043294911444
YLR289W	0	0/0	-456.01914912462234	-40099.36235576868	336	0.06334841628959276	0.6666666666666666	0.23278043294911444
YCR039C	-1	-/-	-456.090936422348	-23465.768348693848	84	0.06327683615819209	0.6666666666666666	0.23306156873770031
YER019W	-1	-/-	-456.12677454948425	-22604.01382613182	84	0.06320541760722348	0.6666666666666666	0.2333427045262862
YML028W	-1	-/-	-456.1420546770096	-22249.486645817757	84	0.06313416009019165	0.6666666666666666	0.23362384031487207
YPL101W	-1	-/-	-456.23698115348816	-24265.770696282387	84	0.06306306306306306	0.6666666666666666	0.23390497610345798
YFL009W	-1	-/-	-456.2577877044678	-22782.945976018906	84	0.06299212598425197	0.6666666666666666	0.23418611189204386
YDR088C	-1	-/-	-456.261931180954	-23638.474491596222	84	0.06292134831460675	0.6666666666666666	0.23446724768062974
YLR347C	-1	-/-	-456.28536891937256	-23736.57576572895	84	0.06285072951739619	0.6666666666666666	0.23474838346921564
YDL160C	-1	-/-	-456.31016993522644	-23460.000383615494	84	0.06278026905829596	0.6666666666666666	0.23502951925780152
YOR185C	-1	-/-	-456.3393487930298	-23011.740665197372	84	0.06270996640537514	0.6666666666666666	0.2353106550463874
YHR103W	0	0/-	-456.37323224544525	-39520.573053509	336	0.06270996640537514	0.6666666666666666	0.2353106550463874
YGR019W	0	0/-	-456.3833393007517	-44255.17304128967	336	0.06270996640537514	0.6666666666666666	0.2353106550463874
YPL040C	-1	-/-	-456.44879031181335	-22443.46419879794	84	0.06263982102908278	0.6666666666666666	0.23559179083497328
YLR100W	-1	-/-	-456.4592614173889	-23760.20973086357	84	0.06256983240223464	0.6666666666666666	0.2358729266235592
YBR097W	-1	-/-	-456.51559805870056	-22832.40279150009	84	0.0625	0.6666666666666666	0.23615406241214507
YOR353C	-1	-/-	-456.56282091140747	-25021.19444322586	84	0.06243032329988852	0.6666666666666666	0.23643519820073094
YNL263C	-1	-/-	-456.6051195859909	-23256.35513675213	84	0.062360801781737196	0.6666666666666666	0.23671633398931685
YGR006W	-1	-/-	-456.6440348625183	-21835.877419233322	84	0.06229143492769744	0.6666666666666666	0.23699746977790273
YOR194C	-1	-/-	-456.65297055244446	-24337.793496727943	84	0.06222222222222222	0.6666666666666666	0.2372786055664886
YDR057W	-1	-/-	-456.66919136047363	-24019.702474594116	84	0.06215316315205328	0.6666666666666666	0.2375597413550745
YMR022W	-1	-/-	-456.70703506469727	-23853.026306390762	84	0.06208425720620843	0.6666666666666666	0.2378408771436604
YGL098W	-1	-/-	-456.70988965034485	-24208.45238494873	84	0.06201550387596899	0.6666666666666666	0.23812201293224627
YPL098C	-1	-/-	-456.7326340675354	-24313.921829223633	84	0.061946902654867256	0.6666666666666666	0.23840314872083215
YMR280C	-1	-/-	-456.74970173835754	-24976.15342450142	84	0.061878453038674036	0.6666666666666666	0.23868428450941806
YDR309C	-1	-/-	-456.8059434890747	-23657.87247943878	84	0.06181015452538632	0.6666666666666666	0.23896542029800394
YLR353W	-1	-/-	-456.90285205841064	-21673.93893826008	84	0.06174200661521499	0.6666666666666666	0.23924655608658982
YGL005C	-1	-/-	-456.9342610836029	-24597.018062114716	84	0.06167400881057269	0.6666666666666666	0.2395276918751757
YGL172W	-1	-/-	-457.02001667022705	-24033.445772886276	84	0.061606160616061605	0.6666666666666666	0.2398088276637616
YPR159W	0	0/-	-457.04284316301346	-39988.58788308874	336	0.061606160616061605	0.6666666666666666	0.2398088276637616
YJR076C	-1	-/-	-457.11660730838776	-24484.342145085335	84	0.06153846153846154	0.6666666666666666	0.24008996345234748
YPL176C	-1	-/-	-457.1928782463074	-24794.14675617218	84	0.06147091108671789	0.6666666666666666	0.24037109924093336
YOL065C	-1	-/-	-457.2329944372177	-25221.982489705086	84	0.06140350877192982	0.6666666666666666	0.24065223502951927
YGL032C	-1	-/-	-457.3095049858093	-23197.900504291058	84	0.06133625410733844	0.6666666666666666	0.24093337081810515
YMR164C	-1	-/-	-457.3172175884247	-24437.209577322006	84	0.061269146608315096	0.6666666666666666	0.24121450660669103
YGL022W	-1	-/-	-457.3740313053131	-23596.454145908356	84	0.06120218579234973	0.6666666666666666	0.2414956423952769
YDL004W	-1	-/-	-457.3909296989441	-25002.440753281116	84	0.0611353711790393	0.6666666666666666	0.2417767781838628
YOL018C	0	0/+	-457.4098169505596	-41696.94525067508	336	0.0611353711790393	0.6666666666666666	0.2417767781838628
YBL006C	-1	-/-	-457.4776723384857	-22609.79994535446	84	0.061068702290076333	0.6666666666666666	0.2420579139724487
YPL063W	-1	-/-	-457.489488363266	-24034.499540805817	84	0.06100217864923747	0.6666666666666666	0.24233904976103457
YDL225W	-1	-/-	-457.55442333221436	-24263.68163752556	84	0.060935799782372145	0.6666666666666666	0.24262018554962048
YDR005C	-1	-/-	-457.5584523677826	-25022.880056977272	84	0.06086956521739131	0.6666666666666666	0.24290132133820636
YHR106W	-1	-/-	-457.66272962093353	-25844.613341212273	84	0.06080347448425624	0.6666666666666666	0.24318245712679223
YEL044W	0	0/-	-457.72255650162697	-40436.62814440578	336	0.06080347448425624	0.6666666666666666	0.24318245712679223
YMR243C	-1	-/-	-457.7434344291687	-25385.96373718977	84	0.06073752711496746	0.6666666666666666	0.24346359291537814
YNL003C	-1	-/-	-457.8005838394165	-23268.13045525551	84	0.06067172264355363	0.6666666666666666	0.24374472870396402
YMR298W	-1	-/-	-457.8141121864319	-22269.48112821579	84	0.06060606060606061	0.6666666666666666	0.2440258644925499
YCL043C	-1	-/-	-457.88411808013916	-22540.87920641899	84	0.06054054054054054	0.6666666666666666	0.24430700028113578
YDR529C	-1	-/-	-457.88972330093384	-23370.049089074135	84	0.06047516198704104	0.6666666666666666	0.24458813606972168
YPL194W	-1	-/-	-457.8953577205539	-24617.27291225642	84	0.06040992448759439	0.6666666666666666	0.24486927185830756
YDR322W	0	0/-	-457.94279542565346	-38070.982480727136	336	0.06040992448759439	0.6666666666666666	0.24486927185830756
YNL258C	-1	-/-	-457.9695146083832	-23990.799245595932	84	0.0603448275862069	0.6666666666666666	0.24515040764689344
YDL145C	-1	-/-	-458.0085664987564	-23930.46180474758	84	0.060279870828848225	0.6666666666666666	0.24543154343547935
YML085C	-1	-/-	-458.03094029426575	-23703.001747727394	84	0.060215053763440864	0.6666666666666666	0.24571267922406523
YLR305C	-1	-/-	-458.03384590148926	-22680.595178604126	84	0.06015037593984962	0.6666666666666666	0.2459938150126511
YER177W	-1	-/-	-458.03915572166443	-22153.429945230484	84	0.060085836909871244	0.6666666666666666	0.24627495080123699
YBL064C	-1	-/-	-458.07521867752075	-26158.797893583775	84	0.06002143622722401	0.6666666666666666	0.2465560865898229
YLL021W	-1	-/-	-458.1311836242676	-25274.377326607704	84	0.059957173447537475	0.6666666666666666	0.24683722237840877
YPR155C	-1	-/-	-458.13140046596527	-25791.929940342903	84	0.059893048128342244	0.6666666666666666	0.24711835816699465
YCR044C	-1	-/-	-458.1724364757538	-23787.0516821146	84	0.05982905982905983	0.6666666666666666	0.24739949395558056
YDR062W	-1	-/-	-458.1826047897339	-22492.45151245594	84	0.05976520811099253	0.6666666666666666	0.24768062974416644
YDR320C-A	-1	-/-	-458.22216153144836	-21483.9455742836	84	0.05970149253731343	0.6666666666666666	0.24796176553275232
YBR150C	0	0/-	-458.2444336414337	-39490.24509894848	336	0.05970149253731343	0.6666666666666666	0.24796176553275232
YLR005W	-1	-/-	-458.26497626304626	-25194.16692364216	84	0.059637912673056445	0.6666666666666666	0.2482429013213382
YOL030W	0	0/-	-458.34593737125397	-40154.92232709378	336	0.059637912673056445	0.6666666666666666	0.2482429013213382
YBR211C	-1	-/-	-458.34886384010315	-23362.318351745605	84	0.059574468085106386	0.6666666666666666	0.2485240371099241
YAL021C	-1	-/-	-458.39383840560913	-23673.86385822296	84	0.05951115834218916	0.6666666666666666	0.24880517289850998
YER139C	0	0/-	-458.4105731844902	-41875.50837165117	336	0.05951115834218916	0.6666666666666666	0.24880517289850998
YKR076W	-1	-/-	-458.4180431365967	-26937.652100861073	84	0.059447983014861996	0.6666666666666666	0.24908630868709586
YMR073C	-1	-/-	-458.44269013404846	-24570.400242090225	84	0.05938494167550371	0.6666666666666666	0.24936744447568177
YCR071C	-1	-/-	-458.5736300945282	-24252.023837327957	84	0.059322033898305086	0.6666666666666666	0.24964858026426764
YLR191W	-1	-/-	-458.59111166000366	-24671.607384443283	84	0.05925925925925926	0.6666666666666666	0.24992971605285352
YOR178C	-1	-/-	-458.62606501579285	-25741.772234156728	84	0.05919661733615222	0.6666666666666666	0.25021085184143943
YJR058C	0	0/+	-458.64649111032486	-41033.08620864153	336	0.05919661733615222	0.6666666666666666	0.25021085184143943
YAL026C	1	+/+	-458.6543779373169	-24035.347679376602	83	0.06019007391763464	0.6785714285714286	0.25021085184143943
YEL037C	-1	-/-	-458.75570034980774	-23618.52295911312	84	0.060126582278481014	0.6785714285714286	0.2504919876300253
YOL111C	-1	-/-	-458.8131136894226	-23875.752425909042	84	0.06006322444678609	0.6785714285714286	0.2507731234186112
YAL005C	-1	-/-	-458.87476563453674	-22901.1171438694	84	0.06	0.6785714285714286	0.2510542592071971
YML078W	-1	-/-	-458.91810965538025	-23995.267920017242	84	0.05993690851735016	0.6785714285714286	0.25133539499578295
YBL055C	-1	-/-	-458.9304106235504	-24102.038672804832	84	0.059873949579831935	0.6785714285714286	0.25161653078436885
YLR447C	-1	-/-	-458.963063955307	-23763.12734103203	84	0.05981112277019937	0.6785714285714286	0.25189766657295476
YLR228C	-1	-/-	-459.002019405365	-23836.33552622795	84	0.059748427672955975	0.6785714285714286	0.2521788023615406
YDR463W	-1	-/-	-459.00329315662384	-24901.29255449772	84	0.05968586387434555	0.6785714285714286	0.2524599381501265
YMR012W	-1	-/-	-459.00696778297424	-25283.786805152893	84	0.0596234309623431	0.6785714285714286	0.2527410739387124
YGR121C	-1	-/-	-459.0153021812439	-23473.873610019684	84	0.05956112852664577	0.6785714285714286	0.2530222097272983
YOR140W	-1	-/-	-459.2104527950287	-22334.162785053253	84	0.059498956158663886	0.6785714285714286	0.2533033455158842
YAR014C	-1	-/-	-459.25337505340576	-23783.73476076126	84	0.05943691345151199	0.6785714285714286	0.25358448130447003
YJL129C	-1	-/-	-459.30825901031494	-23241.810141324997	84	0.059375	0.6785714285714286	0.25386561709305594
YMR318C	0	0/0	-459.3610283732414	-40430.48643672466	336	0.059375	0.6785714285714286	0.25386561709305594
YMR067C	-1	-/-	-459.3628942966461	-24199.802298069	84	0.05931321540062435	0.6785714285714286	0.25414675288164185
YBR260C	-1	-/-	-459.39196491241455	-24408.87197446823	84	0.059251559251559255	0.6785714285714286	0.2544278886702277
YNL168C	0	0/0	-459.39544838666916	-41173.75259834528	336	0.059251559251559255	0.6785714285714286	0.2544278886702277
YIL045W	0	0/0	-459.40198607742786	-42437.5589427948	336	0.059251559251559255	0.6785714285714286	0.2544278886702277
YBR140C	0	0/-	-459.41274815797806	-42038.40114462376	336	0.059251559251559255	0.6785714285714286	0.2544278886702277
YER047C	0	0/0	-459.46272575855255	-41328.486401736736	336	0.059251559251559255	0.6785714285714286	0.2544278886702277
YPR184W	0	0/0	-459.4757292047143	-44957.38575849682	336	0.059251559251559255	0.6785714285714286	0.2544278886702277
YOR189W	0	0/-	-459.5015543103218	-39346.19022747874	336	0.059251559251559255	0.6785714285714286	0.2544278886702277
YER167W	-1	-/-	-459.5208376646042	-23962.699901103973	84	0.059190031152647975	0.6785714285714286	0.2547090244588136
YER024W	-1	-/-	-459.5601683855057	-25744.159617185593	84	0.05912863070539419	0.6785714285714286	0.2549901602473995
YJR050W	-1	-/-	-459.57123255729675	-24036.13581573963	84	0.05906735751295337	0.6785714285714286	0.25527129603598536
YDR135C	-1	-/-	-459.62264752388	-24182.386179685593	84	0.059006211180124224	0.6785714285714286	0.25555243182457127
YHR024C	-1	-/-	-459.8086919784546	-23497.6414334774	84	0.05894519131334023	0.6785714285714286	0.2558335676131572
YGR101W	-1	-/-	-459.81158423423767	-24284.10373520851	84	0.058884297520661155	0.6785714285714286	0.256114703401743
YGL026C	0	0/0	-459.91069293022156	-40402.22794474475	336	0.058884297520661155	0.6785714285714286	0.256114703401743
YER001W	-1	-/-	-459.9224064350128	-23732.62310230732	84	0.058823529411764705	0.6785714285714286	0.25639583919032893
YDR247W	-1	-/-	-460.06219804286957	-24718.794487595558	84	0.058762886597938144	0.6785714285714286	0.25667697497891484
YFR005C	-1	-/-	-460.1053944826126	-23100.508479118347	84	0.05870236869207003	0.6785714285714286	0.2569581107675007
YML034W	-1	-/-	-460.2332557439804	-24189.525769114494	84	0.05864197530864197	0.6785714285714286	0.2572392465560866
YML016C	-1	-/-	-460.25944566726685	-24183.247782111168	84	0.05858170606372045	0.6785714285714286	0.25752038234467245
YNL008C	-1	-/-	-460.2854280471802	-25552.348841309547	84	0.058521560574948665	0.6785714285714286	0.25780151813325836
YDL232W	-1	-/-	-460.3628897666931	-22721.50710788369	84	0.05846153846153846	0.6785714285714286	0.25808265392184426
YDR363W-A	-1	-/-	-460.4424729347229	-23885.903886795044	84	0.0584016393442623	0.6785714285714286	0.2583637897104301
YML100W	0	0/-	-460.4776457324624	-45365.172987535596	336	0.0584016393442623	0.6785714285714286	0.2583637897104301
YNR031C	-1	-/-	-460.48425912857056	-23711.512858986855	84	0.05834186284544524	0.6785714285714286	0.258644925499016
YHR034C	-1	-/-	-460.51104855537415	-24616.014967113733	84	0.05828220858895705	0.6785714285714286	0.2589260612876019
YGR099W	-1	-/-	-460.61039686203003	-24344.813434004784	84	0.05822267620020429	0.6785714285714286	0.2592071970761878
YGL245W	-1	-/-	-460.682288646698	-24512.609192609787	84	0.058163265306122446	0.6785714285714286	0.2594883328647737
YMR190C	-1	-/-	-460.68747544288635	-23804.839604377747	84	0.0581039755351682	0.6785714285714286	0.2597694686533596
YCR067C	-1	-/-	-460.6988399028778	-24166.461577892303	84	0.05804480651731161	0.6785714285714286	0.26005060444194544
YHR204W	-1	-/-	-460.75482177734375	-23445.634353160858	84	0.05798575788402848	0.6785714285714286	0.26033174023053135
YDR054C	-1	-/-	-460.7885830402374	-23818.368230104446	84	0.057926829268292686	0.6785714285714286	0.26061287601911726
YDR190C	-1	-/-	-460.86385321617126	-25494.954243421555	84	0.05786802030456853	0.6785714285714286	0.2608940118077031
YAL035W	-1	-/-	-460.88956785202026	-25087.21391788125	84	0.057809330628803245	0.6785714285714286	0.261175147596289
YJL180C	0	0/-	-460.90465170145035	-40030.77939864993	336	0.057809330628803245	0.6785714285714286	0.261175147596289
YPL127C	-1	-/-	-460.9069173336029	-23237.209467232227	84	0.057750759878419454	0.6785714285714286	0.2614562833848749
YNL014W	-1	-/-	-460.9120979309082	-24975.013207674026	84	0.057692307692307696	0.6785714285714286	0.2617374191734608
YIL153W	-1	-/-	-460.92110872268677	-24787.44977748394	84	0.057633973710819006	0.6785714285714286	0.2620185549620467
YOR150W	-1	-/-	-460.92927384376526	-23635.522884368896	84	0.05757575757575758	0.6785714285714286	0.26229969075063253
YPR176C	-1	-/-	-460.9684536457062	-22348.054656624794	84	0.05751765893037336	0.6785714285714286	0.26258082653921844
YDR176W	-1	-/-	-460.9819116592407	-23527.231372833252	84	0.057459677419354836	0.6785714285714286	0.26286196232780434
YMR313C	-1	-/-	-461.0282061100006	-23824.491992473602	84	0.05740181268882175	0.6785714285714286	0.2631430981163902
YDL165W	-1	-/-	-461.1465468406677	-23601.28503894806	84	0.05734406438631791	0.6785714285714286	0.2634242339049761
YBL067C	0	0/-	-461.24031975865364	-41125.946756884456	336	0.05734406438631791	0.6785714285714286	0.2634242339049761
YDL064W	-1	-/-	-461.2861384153366	-23444.020177841187	84	0.05728643216080402	0.6785714285714286	0.263705369693562
YLR268W	-1	-/-	-461.4577012062073	-24077.58951985836	84	0.0572289156626506	0.6785714285714286	0.26398650548214786
YMR173W	-1	-/-	-461.50659263134	-26677.42847505212	84	0.05717151454363089	0.6785714285714286	0.26426764127073377
YIL048W	1	+/+	-461.65170884132385	-23491.01299905777	83	0.05811623246492986	0.6904761904761905	0.26426764127073377
YMR162C	-1	-/-	-461.7452838420868	-25500.66451871395	84	0.05805805805805806	0.6904761904761905	0.2645487770593197
YDL053C	0	0/0	-461.7713441848755	-39542.19747701287	336	0.05805805805805806	0.6904761904761905	0.2645487770593197
YHR002W	0	0/-	-461.8005400300026	-40579.77201889455	336	0.05805805805805806	0.6904761904761905	0.2645487770593197
YOR153W	-1	-/-	-461.82703137397766	-24759.688181757927	84	0.058	0.6904761904761905	0.2648299128479055
YER090W	0	0/0	-461.8301983177662	-39494.62822255492	336	0.058	0.6904761904761905	0.2648299128479055
YER129W	-1	-/-	-461.836306810379	-23853.949213147163	84	0.057942057942057944	0.6904761904761905	0.26511104863649143
YLR256W	-1	-/-	-461.9250090122223	-24620.17610180378	84	0.05788423153692615	0.6904761904761905	0.26539218442507734
YGL248W	0	0/-	-461.98930791020393	-43698.50403055549	336	0.05788423153692615	0.6904761904761905	0.26539218442507734
YDL106C	-1	-/-	-462.01110196113586	-24835.457704544067	84	0.05782652043868395	0.6904761904761905	0.2656733202136632
YLR284C	-1	-/-	-462.0796172618866	-24039.94789135456	84	0.05776892430278884	0.6904761904761905	0.2659544560022491
YDL140C	-1	-/-	-462.17716550827026	-23384.376964092255	84	0.05771144278606965	0.6904761904761905	0.26623559179083495
YMR169C	0	0/-	-462.18431897461414	-45022.71153341979	336	0.05771144278606965	0.6904761904761905	0.26623559179083495
YNL130C	-1	-/-	-462.1879954338074	-24633.91953420639	84	0.05765407554671968	0.6904761904761905	0.26651672757942085
YJL041W	-1	-/-	-462.3753867149353	-24758.903196811676	84	0.05759682224428997	0.6904761904761905	0.26679786336800676
YPL190C	-1	-/-	-462.42919301986694	-24249.256067752838	84	0.057539682539682536	0.6904761904761905	0.2670789991565926
YLR327C	0	0/0	-462.45067067444324	-44823.47111869231	336	0.057539682539682536	0.6904761904761905	0.2670789991565926
YBR205W	-1	-/-	-462.45784854888916	-23628.140163064003	84	0.057482656095143705	0.6904761904761905	0.2673601349451785
YMR062C	0	0/0	-462.54871767759323	-39989.541150569916	336	0.057482656095143705	0.6904761904761905	0.2673601349451785
YNL081C	0	0/-	-462.6340506672859	-39647.0308412537	336	0.057482656095143705	0.6904761904761905	0.2673601349451785
YKL179C	-1	-/-	-462.6594150066376	-23419.007893800735	84	0.05742574257425743	0.6904761904761905	0.2676412707337644
YHR091C	-1	-/-	-462.67170786857605	-23707.04607284069	84	0.057368941641938676	0.6904761904761905	0.2679224065223503
YFR007W	0	0/0	-462.68346148729324	-40109.54854983091	336	0.057368941641938676	0.6904761904761905	0.2679224065223503
YDR513W	-1	-/-	-462.69710886478424	-25441.855127215385	84	0.05731225296442688	0.6904761904761905	0.2682035423109362
YLR440C	0	0/-	-462.72485476732254	-40076.444223836064	336	0.05731225296442688	0.6904761904761905	0.2682035423109362
YER176W	0	0/-	-462.75238463282585	-39257.51111036539	336	0.05731225296442688	0.6904761904761905	0.2682035423109362
YHR116W	-1	-/-	-462.79892921447754	-23411.60123360157	84	0.05725567620927937	0.6904761904761905	0.2684846780995221
YOR196C	0	0/-	-462.9537245929241	-38563.65550871566	336	0.05725567620927937	0.6904761904761905	0.2684846780995221
YJR043C	-1	-/-	-462.9991023540497	-22824.964237451553	84	0.05719921104536489	0.6904761904761905	0.26876581388810794
YIL014W	-1	-/-	-463.0268974304199	-22855.416385769844	84	0.05714285714285714	0.6904761904761905	0.26904694967669385
YOL089C	-1	-/-	-463.1106045246124	-24681.366431951523	84	0.05708661417322835	0.6904761904761905	0.26932808546527975
YDR261C	0	0/-	-463.11973905563354	-39756.33968889713	336	0.05708661417322835	0.6904761904761905	0.26932808546527975
YOL086C	-1	-/0	-463.1717486381531	-22075.78483891487	84	0.05703048180924287	0.6904761904761905	0.2696092212538656
YFL028C	0	0/-	-463.2030704021454	-40770.525244146585	336	0.05703048180924287	0.6904761904761905	0.2696092212538656
YLL029W	0	0/-	-463.21170674823225	-43119.6916515287	336	0.05703048180924287	0.6904761904761905	0.2696092212538656
YKL046C	-1	-/-	-463.27353501319885	-22771.225840568542	84	0.05697445972495088	0.6904761904761905	0.2698903570424515
YLR113W	-1	-/-	-463.3091678619385	-23935.698647022247	84	0.05691854759568204	0.6904761904761905	0.2701714928310374
YNL262W	-1	-/-	-463.32186257839203	-23781.55256652832	84	0.056862745098039215	0.6904761904761905	0.27045262861962327
YBR215W	-1	-/-	-463.4049252271652	-25372.462449908257	84	0.05680705190989226	0.6904761904761905	0.2707337644082092
YER154W	-1	-/-	-463.4159677028656	-22307.21453976631	84	0.05675146771037182	0.6904761904761905	0.271014900196795
YOR188W	-1	-/0	-463.4601619243622	-22973.78201532364	84	0.056695992179863146	0.6904761904761905	0.27129603598538093
YFL046W	0	0/-	-463.5501930117607	-39787.0284076035	336	0.056695992179863146	0.6904761904761905	0.27129603598538093
YNL167C	-1	-/-	-463.56525683403015	-25182.13338637352	84	0.056640625	0.6904761904761905	0.27157717177396684
YOR162C	-1	-/-	-463.62331426143646	-26180.068550229073	84	0.05658536585365854	0.6904761904761905	0.2718583075625527
YDR313C	0	0/-	-463.62696120142937	-41775.89216056466	336	0.05658536585365854	0.6904761904761905	0.2718583075625527
YLR079W	-1	-/-	-463.71388816833496	-24661.94236922264	84	0.056530214424951264	0.6904761904761905	0.2721394433511386
YFL016C	-1	-/-	-463.76151037216187	-24906.43396091461	84	0.05647517039922103	0.6904761904761905	0.2724205791397245
YGL065C	-1	-/-	-463.8699941635132	-24673.9562728405	84	0.05642023346303502	0.6904761904761905	0.27270171492831036
YDR223W	0	0/-	-463.8749765455723	-42119.209773778915	336	0.05642023346303502	0.6904761904761905	0.27270171492831036
YNL238W	0	0/-	-463.94108644127846	-40277.701730936766	336	0.05642023346303502	0.6904761904761905	0.27270171492831036
YOR230W	-1	-/-	-463.9669828414917	-24419.187583327293	84	0.056365403304178816	0.6904761904761905	0.27298285071689626
YAL028W	0	0/-	-463.96943094581366	-42362.46230926365	336	0.056365403304178816	0.6904761904761905	0.27298285071689626
YOL009C	-1	-/-	-463.9723415374756	-25445.07203435898	84	0.05631067961165048	0.6904761904761905	0.27326398650548217
YOR103C	-1	-/-	-464.0832748413086	-24004.294578552246	84	0.05625606207565471	0.6904761904761905	0.273545122294068
YMR275C	-1	-/+	-464.0985050201416	-25299.675245523453	84	0.0562015503875969	0.6904761904761905	0.27382625808265393
YFR041C	-1	-/-	-464.0989478826523	-24767.369156003	84	0.05614714424007745	0.6904761904761905	0.27410739387123984
YKL073W	-1	-/-	-464.1230009794235	-24387.179449915886	84	0.05609284332688588	0.6904761904761905	0.2743885296598257
YBR125C	0	0/-	-464.31225180625916	-42511.35490940511	336	0.05609284332688588	0.6904761904761905	0.2743885296598257
YJL205C	0	0/0	-464.3458497226238	-39456.26439920068	336	0.05609284332688588	0.6904761904761905	0.2743885296598257
YPR173C	-1	-/-	-464.38851284980774	-23710.310370206833	84	0.05603864734299517	0.6904761904761905	0.2746696654484116
YDR098C	-1	-/-	-464.39952874183655	-23868.760395765305	84	0.055984555984555984	0.6904761904761905	0.27495080123699744
YAL010C	-1	-/-	-464.4895598888397	-24632.22484087944	84	0.055930568948891035	0.6904761904761905	0.27523193702558335
YKR042W	-1	-/-	-464.61373233795166	-23345.079943180084	84	0.055876685934489405	0.6904761904761905	0.27551307281416926
YEL047C	0	0/-	-464.72276371717453	-40761.07067069411	336	0.055876685934489405	0.6904761904761905	0.27551307281416926
YGL047W	-1	-/-	-464.72939825057983	-24609.684018611908	84	0.05582290664100096	0.6904761904761905	0.2757942086027551
YHR026W	-1	-/-	-464.7497138977051	-23914.680006742477	84	0.05576923076923077	0.6904761904761905	0.276075344391341
YLR354C	-1	-/0	-464.83084654808044	-24219.728951573372	84	0.05571565802113353	0.6904761904761905	0.2763564801799269
YNL291C	-1	-/-	-464.85330033302307	-23151.783761262894	84	0.05566218809980806	0.6904761904761905	0.2766376159685128
YKL062W	-1	-/-	-464.9345700740814	-24939.57985842228	84	0.05560882070949185	0.6904761904761905	0.2769187517570987
YPL234C	-1	-/-	-464.9385950565338	-23618.220393657684	84	0.05555555555555555	0.6904761904761905	0.2771998875456846
YHR108W	-1	-/-	-464.98690390586853	-24762.674198031425	84	0.05550239234449761	0.6904761904761905	0.27748102333427044
YBR112C	-1	-/-	-465.0874443054199	-24060.606245279312	84	0.055449330783938815	0.6904761904761905	0.27776215912285634
YDR072C	-1	-/-	-465.16590440273285	-22810.554904937744	84	0.055396370582617004	0.6904761904761905	0.27804329491144225
YGL200C	-1	-/-	-465.16701316833496	-23980.512898266315	84	0.05534351145038168	0.6904761904761905	0.2783244307000281
YDL238C	0	0/-	-465.2800259962678	-44146.087160654366	336	0.05534351145038168	0.6904761904761905	0.2783244307000281
YGL106W	-1	-/-	-465.2932159900665	-23486.868456840515	84	0.055290753098188754	0.6904761904761905	0.278605566488614
YJR148W	0	0/0	-465.3282172679901	-41169.02086909115	336	0.055290753098188754	0.6904761904761905	0.278605566488614
YDL018C	0	0/-	-465.3352600932121	-41391.73857040703	336	0.055290753098188754	0.6904761904761905	0.278605566488614
YML042W	-1	-/-	-465.34676814079285	-26545.011173665524	84	0.05523809523809524	0.6904761904761905	0.27888670227719986
YMR205C	0	0/-	-465.3492137491703	-38484.413937583566	336	0.05523809523809524	0.6904761904761905	0.27888670227719986
YKL200C	-1	-/-	-465.3626229763031	-21561.853070497513	84	0.05518553758325404	0.6904761904761905	0.27916783806578577
YIL122W	-1	-/-	-465.36596274375916	-25654.82808470726	84	0.055133079847908745	0.6904761904761905	0.2794489738543717
YGL253W	-1	-/-	-465.3897490501404	-24761.56566810608	84	0.055080721747388414	0.6904761904761905	0.2797301096429575
YGL019W	-1	-/-	-465.39945697784424	-22700.312040805817	84	0.05502846299810247	0.6904761904761905	0.28001124543154343
YHL023C	0	0/-	-465.44383358955383	-41971.63101494312	336	0.05502846299810247	0.6904761904761905	0.28001124543154343
YOR261C	-1	-/-	-465.45365500450134	-26084.65851354599	84	0.054976303317535544	0.6904761904761905	0.28029238122012934
YDR276C	-1	-/-	-465.5944800376892	-24227.91070818901	84	0.054924242424242424	0.6904761904761905	0.2805735170087152
YPR037C	-1	-/-	-465.67019271850586	-24255.303888082504	84	0.05487228003784295	0.6904761904761905	0.2808546527973011
YOL026C	-1	-/-	-465.67329597473145	-24152.433205604553	84	0.054820415879017016	0.6904761904761905	0.281135788585887
YMR264W	-1	-/-	-465.6746726036072	-24808.046827077866	84	0.05476864966949953	0.6904761904761905	0.28141692437447285
YFL010C	0	0/0	-465.68652683496475	-39106.51790980995	336	0.05476864966949953	0.6904761904761905	0.28141692437447285
YLR220W	-1	-/-	-465.7116446495056	-24078.945632100105	84	0.05471698113207547	0.6904761904761905	0.28169806016305876
YBR283C	-1	-/-	-465.73963165283203	-23784.632740855217	84	0.05466540999057493	0.6904761904761905	0.28197919595164467
YLR342W	1	+/+	-465.7954149246216	-23205.03617167473	83	0.05555555555555555	0.7023809523809523	0.28197919595164467
YKL189W	-1	-/-	-465.7984104156494	-24749.893048524857	84	0.055503292568203196	0.7023809523809523	0.2822603317402305
YER165W	-1	-/-	-465.8024249076843	-24856.89574289322	84	0.05545112781954887	0.7023809523809523	0.2825414675288164
YDR128W	0	0/-	-465.812466353178	-41515.57063293457	336	0.05545112781954887	0.7023809523809523	0.2825414675288164
YDL022W	-1	-/-	-465.91805398464203	-25936.201803326607	84	0.05539906103286385	0.7023809523809523	0.28282260331740233
YNL026W	-1	-/-	-465.9398765563965	-25542.73317706585	84	0.055347091932457786	0.7023809523809523	0.2831037391059882
YPR128C	-1	-/-	-465.94904470443726	-22843.63191986084	84	0.05529522024367385	0.7023809523809523	0.2833848748945741
YOR211C	-1	-/-	-465.96802854537964	-25745.12401562929	84	0.0552434456928839	0.7023809523809523	0.28366601068315994
YGR248W	-1	-/0	-466.08554697036743	-27134.658103227615	84	0.05519176800748363	0.7023809523809523	0.28394714647174585
YIL157C	0	0/-	-466.1152027249336	-41066.4284722507	336	0.05519176800748363	0.7023809523809523	0.28394714647174585
YGL097W	-1	-/-	-466.1237361431122	-24757.203550577164	84	0.05514018691588785	0.7023809523809523	0.28422828226033175
YDR326C	0	0/-	-466.3015037178993	-39581.8171479404	336	0.05514018691588785	0.7023809523809523	0.28422828226033175
YFR019W	-1	-/-	-466.47226071357727	-24451.384084701538	84	0.055088702147525676	0.7023809523809523	0.2845094180489176
YLR067C	-1	-/-	-466.4809548854828	-23594.990986824036	84	0.05503731343283582	0.7023809523809523	0.2847905538375035
YFL013C	-1	-/-	-466.62366008758545	-24836.807614564896	84	0.05498602050326188	0.7023809523809523	0.2850716896260894
YAL048C	0	0/-	-466.7325918972492	-40534.81118136644	336	0.05498602050326188	0.7023809523809523	0.2850716896260894
YER051W	-1	-/-	-466.7881369590759	-23629.76267528534	84	0.05493482309124767	0.7023809523809523	0.28535282541467527
YOR323C	0	0/0	-466.8953014612198	-40015.247020594776	336	0.05493482309124767	0.7023809523809523	0.28535282541467527
YOR286W	0	0/0	-466.92849392071366	-40368.0790576227	336	0.05493482309124767	0.7023809523809523	0.28535282541467527
YHR171W	-1	-/-	-466.93800950050354	-27057.519578278065	84	0.05488372093023256	0.7023809523809523	0.2856339612032612
YBR288C	-1	-/+	-466.9435067176819	-23676.99662077427	84	0.05483271375464684	0.7023809523809523	0.2859150969918471
YDR227W	-1	-/-	-467.1330295801163	-23102.694709777832	84	0.05478180129990715	0.7023809523809523	0.28619623278043294
YLR378C	-1	-/-	-467.27917313575745	-24011.136009693146	84	0.05473098330241188	0.7023809523809523	0.28647736856901884
YLR114C	-1	-/-	-467.2871730327606	-24758.83971309662	84	0.05468025949953661	0.7023809523809523	0.28675850435760475
YKL192C	-1	-/-	-467.3007572889328	-24099.202726960182	84	0.05462962962962963	0.7023809523809523	0.2870396401461906
YMR113W	-1	-/0	-467.354829788208	-24111.433455228806	84	0.0545790934320074	0.7023809523809523	0.2873207759347765
YLR398C	-1	-/-	-467.42055332660675	-24996.22254860401	84	0.054528650646950096	0.7023809523809523	0.28760191172336236
YOL063C	-1	-/-	-467.54757130146027	-25444.776360988617	84	0.05447830101569714	0.7023809523809523	0.28788304751194826
YMR186W	-1	-/-	-467.5746805667877	-22769.675313591957	84	0.0544280442804428	0.7023809523809523	0.28816418330053417
YGR061C	0	0/-	-467.6828998029232	-40329.83085170388	336	0.0544280442804428	0.7023809523809523	0.28816418330053417
YGL122C	-1	-/-	-467.72346806526184	-25474.876864612103	84	0.054377880184331796	0.7023809523809523	0.28844531908912
YHR025W	0	0/0	-467.7291780114174	-40240.91468496621	336	0.054377880184331796	0.7023809523809523	0.28844531908912
YPL094C	-1	-/-	-467.74348306655884	-25058.990012168884	84	0.05432780847145488	0.7023809523809523	0.28872645487770593
YPL060W	-1	-/-	-467.74587202072144	-25095.93765461445	84	0.05427782888684453	0.7023809523809523	0.28900759066629184
YOR322C	-1	-/+	-467.75243759155273	-23406.09735071659	84	0.05422794117647059	0.7023809523809523	0.2892887264548777
YPR189W	-1	-/-	-467.78388011455536	-24733.676881432533	84	0.05417814508723599	0.7023809523809523	0.2895698622434636
YBR196C	-1	-/-	-467.82322669029236	-22621.721362948418	84	0.05412844036697248	0.7023809523809523	0.2898509980320495
YDL146W	0	0/+	-467.85068559646606	-39998.96853096038	336	0.05412844036697248	0.7023809523809523	0.2898509980320495
YIL027C	0	0/-	-467.94376730918884	-39980.709448218346	336	0.05412844036697248	0.7023809523809523	0.2898509980320495
YOR027W	-1	-/-	-468.20919704437256	-23525.1470348835	84	0.054078826764436295	0.7023809523809523	0.29013213382063535
YEL049W	0	0/-	-468.2094246149063	-41750.61156389117	336	0.054078826764436295	0.7023809523809523	0.29013213382063535
YGR244C	-1	-/-	-468.21516168117523	-24928.24764585495	84	0.05402930402930403	0.7023809523809523	0.29041326960922126
YDL040C	-1	-/-	-468.2533860206604	-24208.625158548355	84	0.053979871912168347	0.7023809523809523	0.29069440539780717
YIR004W	-1	-/-	-468.300812959671	-24052.913217663765	84	0.05393053016453382	0.7023809523809523	0.290975541186393
YDR236C	-1	-/-	-468.3079926967621	-23724.295309066772	84	0.053881278538812784	0.7023809523809523	0.2912566769749789
YER099C	0	0/-	-468.3257385790348	-40046.30083332956	336	0.053881278538812784	0.7023809523809523	0.2912566769749789
YOR267C	-1	-/-	-468.3622450828552	-23327.911438941956	84	0.053832116788321165	0.7023809523809523	0.2915378127635648
YBR230C	0	0/-	-468.390634149313	-44237.608082056046	336	0.053832116788321165	0.7023809523809523	0.2915378127635648
YJR016C	0	0/0	-468.45081153512	-41525.51898801327	336	0.053832116788321165	0.7023809523809523	0.2915378127635648
YKL184W	0	0/-	-468.58486795425415	-39842.21596452594	336	0.053832116788321165	0.7023809523809523	0.2915378127635648
YCR082W	-1	-/-	-468.6251926422119	-26563.063885211945	84	0.053783044667274384	0.7023809523809523	0.2918189485521507
YLR163C	-1	-/-	-468.6358518600464	-24784.324759483337	84	0.05373406193078324	0.7023809523809523	0.2921000843407366
YGL196W	0	0/0	-468.65063840150833	-42927.021281689405	336	0.05373406193078324	0.7023809523809523	0.2921000843407366
YGL226W	0	0/-	-468.65266740322113	-42280.310423761606	336	0.05373406193078324	0.7023809523809523	0.2921000843407366
YBR227C	0	0/-	-468.6592115163803	-40034.80632804334	336	0.05373406193078324	0.7023809523809523	0.2921000843407366
YPL243W	-1	-/-	-468.7367880344391	-26248.469343066216	84	0.05368516833484986	0.7023809523809523	0.29238122012932244
YCR024C-A	-1	-/0	-468.82159972190857	-23777.26946604252	84	0.053636363636363635	0.7023809523809523	0.29266235591790835
YDR254W	-1	-/-	-468.84185099601746	-24815.107456803322	84	0.053587647593097185	0.7023809523809523	0.29294349170649425
YGR023W	0	0/-	-468.85704919695854	-42199.67878035456	336	0.053587647593097185	0.7023809523809523	0.29294349170649425
YNR001C	-1	-/-	-468.87041890621185	-24701.49009823799	84	0.05353901996370236	0.7023809523809523	0.2932246274950801
YFL020C	0	0/-	-468.8799869120121	-41652.90310063958	336	0.05353901996370236	0.7023809523809523	0.2932246274950801
YOR239W	-1	-/-	-468.9478063583374	-24581.94543135166	84	0.05349048050770626	0.7023809523809523	0.293505763283666
YBR106W	-1	-/-	-468.97296237945557	-24156.97041451931	84	0.05344202898550725	0.7023809523809523	0.2937868990722519
YGL180W	-1	-/-	-468.99910950660706	-27073.73592877388	84	0.05339366515837104	0.7023809523809523	0.29406803486083777
YML071C	-1	-/-	-469.04117369651794	-23537.899823904037	84	0.05334538878842676	0.7023809523809523	0.2943491706494237
YGR098C	-1	-/-	-469.05518889427185	-24692.48995423317	84	0.053297199638663056	0.7023809523809523	0.2946303064380096
YER108C	-1	-/-	-469.061909198761	-21248.039937257767	84	0.05324909747292419	0.7023809523809523	0.29491144222659543
YER046W	0	0/-	-469.0734920501709	-41810.78017263673	336	0.05324909747292419	0.7023809523809523	0.29491144222659543
YDR175C	-1	-/-	-469.11281061172485	-24290.925029993057	84	0.05320108205590622	0.7023809523809523	0.29519257801518134
YNL016W	-1	-/-	-469.1263723373413	-23739.55098259449	84	0.05315315315315315	0.7023809523809523	0.29547371380376725
YER123W	-1	-/+	-469.1280097961426	-23715.075157880783	84	0.05310531053105311	0.7023809523809523	0.2957548495923531
YOR108W	0	0/0	-469.2560438513756	-42357.014427125454	336	0.05310531053105311	0.7023809523809523	0.2957548495923531
YDL185W	-1	-/-	-469.28425216674805	-23634.947551965714	84	0.053057553956834536	0.7023809523809523	0.296035985380939
YOL043C	-1	-/-	-469.3397011756897	-25355.661439061165	84	0.053009883198562445	0.7023809523809523	0.29631712116952486
YDR085C	-1	-/-	-469.4015793800354	-26872.017743825912	84	0.05296229802513465	0.7023809523809523	0.29659825695811076
YKL141W	-1	-/-	-469.4721562862396	-25183.210223197937	84	0.05291479820627803	0.7023809523809523	0.29687939274669667
YDL054C	0	0/-	-469.5807383656502	-41237.3953358531	336	0.05291479820627803	0.7023809523809523	0.29687939274669667
YKL040C	-1	-/-	-469.5869348049164	-24923.753234028816	84	0.0528673835125448	0.7023809523809523	0.2971605285352825
YMR139W	-1	-/-	-469.6278941631317	-28123.94531071186	84	0.052820053715308866	0.7023809523809523	0.2974416643238684
YHR110W	0	0/-	-469.68451222777367	-42265.97296875715	336	0.052820053715308866	0.7023809523809523	0.2974416643238684
YGL003C	-1	-/-	-469.71468126773834	-23919.364911437035	84	0.052772808586762074	0.7023809523809523	0.29772280011245433
YLR037C	0	0/-	-469.7151985168457	-40305.75447636843	336	0.052772808586762074	0.7023809523809523	0.29772280011245433
YPL215W	0	0/-	-469.73862063884735	-40683.97910156846	336	0.052772808586762074	0.7023809523809523	0.29772280011245433
YIL071C	0	0/-	-469.8573377430439	-41636.78393548727	336	0.052772808586762074	0.7023809523809523	0.29772280011245433
YDR151C	-1	-/-	-469.96117877960205	-23433.410202145576	84	0.05272564789991063	0.7023809523809523	0.2980039359010402
YER009W	-1	-/0	-469.9831352233887	-24141.29051578045	84	0.05267857142857143	0.7023809523809523	0.2982850716896261
YBR287W	0	0/0	-469.9866723418236	-42485.598951989785	336	0.05267857142857143	0.7023809523809523	0.2982850716896261
YOL102C	-1	-/-	-469.99654483795166	-24391.572777867317	84	0.05263157894736842	0.7023809523809523	0.298566207478212
YJL143W	-1	-/-	-470.03825426101685	-23077.296114206314	84	0.05258467023172905	0.7023809523809523	0.29884734326679785
YOR076C	-1	-/-	-470.0572338104248	-23526.20390021801	84	0.05253784505788068	0.7023809523809523	0.29912847905538376
YCR053W	1	+/0	-470.21056151390076	-24686.619959115982	83	0.05338078291814947	0.7142857142857143	0.29912847905538376
YLR209C	0	0/-	-470.2356678843498	-40105.861087977886	336	0.05338078291814947	0.7142857142857143	0.29912847905538376
YHR084W	-1	-/-	-470.276638507843	-24330.524490594864	84	0.05333333333333334	0.7142857142857143	0.29940961484396966
YGL141W	0	0/-	-470.29935014247894	-41892.31457901001	336	0.05333333333333334	0.7142857142857143	0.29940961484396966
YMR070W	-1	-/-	-470.32797598838806	-24109.47186899185	84	0.05328596802841918	0.7142857142857143	0.2996907506325555
YMR170C	0	0/-	-470.35594369471073	-45246.969966337085	336	0.05328596802841918	0.7142857142857143	0.2996907506325555
YPL230W	0	0/-	-470.359087318182	-44308.615416914225	336	0.05328596802841918	0.7142857142857143	0.2996907506325555
YNL237W	0	0/0	-470.37460681796074	-41987.06979519129	336	0.05328596802841918	0.7142857142857143	0.2996907506325555
YNL099C	-1	-/-	-470.3919026851654	-24375.578882813454	84	0.05323868677905945	0.7142857142857143	0.2999718864211414
YML058W	-1	-/-	-470.516170501709	-23285.489931464195	84	0.05319148936170213	0.7142857142857143	0.30025302220972727
YNR033W	-1	-/-	-470.5487149953842	-24944.70413017273	84	0.053144375553587246	0.7142857142857143	0.3005341579983132
YDR488C	-1	-/-	-470.65148663520813	-22387.741481781006	84	0.05309734513274336	0.7142857142857143	0.3008152937868991
YGR002C	-1	-/-	-470.70751428604126	-24438.552345752716	84	0.05305039787798409	0.7142857142857143	0.30109642957548494
YDR303C	-1	-/-	-470.7198631763458	-24236.34643137455	84	0.053003533568904596	0.7142857142857143	0.30137756536407084
YDL182W	0	0/-	-470.82821893692017	-39123.84334181249	336	0.053003533568904596	0.7142857142857143	0.30137756536407084
YMR286W	0	0/-	-470.87077617645264	-40102.713823109865	336	0.053003533568904596	0.7142857142857143	0.30137756536407084
YMR214W	-1	-/-	-470.99720001220703	-24667.39693903923	84	0.0529567519858782	0.7142857142857143	0.30165870115265675
YBR293W	-1	-/-	-471.14775586128235	-24520.030038118362	84	0.05291005291005291	0.7142857142857143	0.3019398369412426
YLR078C	-1	-/-	-471.1694474220276	-23641.78949713707	84	0.05286343612334802	0.7142857142857143	0.3022209727298285
YCR083W	-1	-/-	-471.17634546756744	-25931.22987115383	84	0.0528169014084507	0.7142857142857143	0.3025021085184144
YGL186C	0	0/-	-471.1824753880501	-40503.617749124765	336	0.0528169014084507	0.7142857142857143	0.3025021085184144
YGL213C	-1	-/-	-471.1949384212494	-24475.761692762375	84	0.052770448548812667	0.7142857142857143	0.30278324430700027
YGL222C	-1	-/-	-471.3418481349945	-23197.811279296875	84	0.05272407732864675	0.7142857142857143	0.30306438009558617
YGR047C	-1	-/-	-471.34602332115173	-24412.50031030178	84	0.05267778753292362	0.7142857142857143	0.3033455158841721
YOR016C	0	0/-	-471.3614824414253	-41273.65653972328	336	0.05267778753292362	0.7142857142857143	0.3033455158841721
YDL171C	0	0/0	-471.4768827557564	-39623.57686546445	336	0.05267778753292362	0.7142857142857143	0.3033455158841721
YML132W	-1	-/-	-471.50040316581726	-24097.538143634796	84	0.05263157894736842	0.7142857142857143	0.30362665167275793
YGR279C	-1	-/-	-471.5220308303833	-24779.482093811035	84	0.05258545135845749	0.7142857142857143	0.30390778746134384
YJR051W	0	0/-	-471.55706265568733	-39680.753341674805	336	0.05258545135845749	0.7142857142857143	0.30390778746134384
YOR324C	0	0/-	-471.6465690433979	-40239.680921435356	336	0.05258545135845749	0.7142857142857143	0.30390778746134384
YDR389W	-1	-/-	-471.68636536598206	-25510.65601682663	84	0.05253940455341506	0.7142857142857143	0.30418892324992974
YDR084C	0	0/0	-471.6907460093498	-41061.879079550505	336	0.05253940455341506	0.7142857142857143	0.30418892324992974
YNL271C	-1	-/-	-471.6992950439453	-24377.264122486115	84	0.05249343832020997	0.7142857142857143	0.3044700590385156
YFR025C	0	0/0	-471.7441956102848	-41354.70783364773	336	0.05249343832020997	0.7142857142857143	0.3044700590385156
YJL192C	-1	-/-	-471.7622106075287	-24184.164471387863	84	0.05244755244755245	0.7142857142857143	0.3047511948271015
YDR353W	-1	-/-	-471.8399922847748	-24433.318041443825	84	0.05240174672489083	0.7142857142857143	0.30503233061568735
YPL013C	0	0/-	-471.87463346123695	-40696.0204385221	336	0.05240174672489083	0.7142857142857143	0.30503233061568735
YNL189W	0	0/-	-471.95052751898766	-41924.769247666	336	0.05240174672489083	0.7142857142857143	0.30503233061568735
YKR007W	-1	-/-	-471.9971978664398	-23955.45173227787	84	0.05235602094240838	0.7142857142857143	0.30531346640427326
YPR113W	-1	-/-	-472.00073528289795	-23610.93884265423	84	0.05231037489102005	0.7142857142857143	0.30559460219285917
YOR335C	-1	-/-	-472.00865364074707	-25365.538992404938	84	0.05226480836236934	0.7142857142857143	0.305875737981445
YOR249C	-1	-/-	-472.0438961982727	-24733.973319530487	84	0.05221932114882506	0.7142857142857143	0.3061568737700309
YLR089C	0	0/0	-472.1092437207699	-39305.89038914442	336	0.05221932114882506	0.7142857142857143	0.3061568737700309
YGL210W	-1	-/-	-472.1128616333008	-23609.627764701843	84	0.05217391304347826	0.7142857142857143	0.30643800955861683
YKR062W	-1	-/-	-472.1693048477173	-24507.433717489243	84	0.052128583840139006	0.7142857142857143	0.3067191453472027
YOR380W	-1	-/-	-472.20895433425903	-24112.88034403324	84	0.052083333333333336	0.7142857142857143	0.3070002811357886
YHR070W	-1	-/-	-472.24114060401917	-24736.694869041443	84	0.05203816131830009	0.7142857142857143	0.3072814169243745
YBR041W	-1	-/-	-472.25726413726807	-24178.640477895737	84	0.05199306759098787	0.7142857142857143	0.30756255271296035
YOR357C	0	0/-	-472.29961048066616	-41603.47452278435	336	0.05199306759098787	0.7142857142857143	0.30756255271296035
YOR137C	-1	-/-	-472.44299507141113	-25070.612399578094	84	0.05194805194805195	0.7142857142857143	0.30784368850154625
YGR192C	-1	-/-	-472.5161557197571	-23940.556731581688	84	0.05190311418685121	0.7142857142857143	0.30812482429013216
YAL061W	0	0/0	-472.5588124990463	-44868.83156932704	336	0.05190311418685121	0.7142857142857143	0.30812482429013216
YBR002C	-1	-/-	-472.6112393140793	-23562.79016005993	84	0.05185825410544512	0.7142857142857143	0.308405960078718
YML012W	-1	-/-	-472.63185715675354	-23491.32077074051	84	0.05181347150259067	0.7142857142857143	0.3086870958673039
YDR481C	-1	-/-	-472.65414476394653	-24456.650257110596	84	0.05176876617773943	0.7142857142857143	0.30896823165588977
YAL013W	-1	-/-	-472.7322497367859	-25391.850493192673	84	0.05172413793103448	0.7142857142857143	0.3092493674444757
YER144C	0	0/-	-472.7708922922611	-43763.38043226302	336	0.05172413793103448	0.7142857142857143	0.3092493674444757
YAL001C	-1	-/-	-472.78715562820435	-23778.55136847496	84	0.05167958656330749	0.7142857142857143	0.3095305032330616
YPR106W	0	0/-	-472.8651884794235	-40636.042664438486	336	0.05167958656330749	0.7142857142857143	0.3095305032330616
YJL124C	-1	-/-	-472.932115316391	-24660.853249192238	84	0.05163511187607573	0.7142857142857143	0.30981163902164743
YHL028W	-1	-/-	-472.9574315547943	-22659.3877120018	84	0.051590713671539126	0.7142857142857143	0.31009277481023334
YGL035C	-1	-/-	-472.9651298522949	-24513.62923693657	84	0.05154639175257732	0.7142857142857143	0.31037391059881925
YGL046W	-1	-/+	-472.9852418899536	-22082.876331806183	84	0.05150214592274678	0.7142857142857143	0.3106550463874051
YBR120C	0	0/-	-473.00082924962044	-39069.9606204126	336	0.05150214592274678	0.7142857142857143	0.3106550463874051
YNR030W	-1	-/-	-473.11970484256744	-23820.473755955696	84	0.051457975986277875	0.7142857142857143	0.310936182175991
YJL012C	-1	-/-	-473.19973039627075	-24511.67145216465	84	0.05141388174807198	0.7142857142857143	0.3112173179645769
YKL214C	-1	-/-	-473.324832201004	-23828.141036987305	84	0.05136986301369863	0.7142857142857143	0.31149845375316276
YOR260W	-1	-/-	-473.4124264717102	-25990.161316752434	84	0.05132591958939264	0.7142857142857143	0.31177958954174867
YLR216C	-1	-/-	-473.42304134368896	-24850.262496352196	84	0.05128205128205128	0.7142857142857143	0.3120607253303346
YNL127W	-1	-/-	-473.42486572265625	-24920.550669670105	84	0.05123825789923143	0.7142857142857143	0.3123418611189204
YOR075W	-1	-/-	-473.4996485710144	-26113.062813043594	84	0.051194539249146756	0.7142857142857143	0.31262299690750633
YMR157C	0	0/0	-473.5056144744158	-39780.926174744964	336	0.051194539249146756	0.7142857142857143	0.31262299690750633
YKR055W	-1	-/-	-473.5112729072571	-25617.775866150856	84	0.05115089514066496	0.7142857142857143	0.3129041326960922
YDL192W	-1	-/-	-473.5623998641968	-24062.724307894707	84	0.05110732538330494	0.7142857142857143	0.3131852684846781
YCR094W	1	+/+	-473.5980312824249	-25082.724560260773	83	0.05191489361702128	0.7261904761904762	0.3131852684846781
YGL084C	-1	-/-	-473.69332575798035	-24201.32262825966	84	0.05187074829931973	0.7261904761904762	0.313466404273264
YML091C	-1	-/-	-473.7225065231323	-26157.944838285446	84	0.051826677994902294	0.7261904761904762	0.31374754006184985
YDR059C	1	+/-	-473.80083787441254	-26855.37289428711	83	0.05263157894736842	0.7380952380952381	0.31374754006184985
YAL029C	-1	-/-	-473.80309987068176	-23740.126850247383	84	0.05258693808312129	0.7380952380952381	0.31402867585043576
YOR148C	-1	-/-	-473.8242268562317	-26284.157618284225	84	0.05254237288135593	0.7380952380952381	0.31430981163902166
YDL120W	-1	-/-	-473.8897051811218	-24774.60163652897	84	0.05249788314987299	0.7380952380952381	0.3145909474276075
YPL149W	-1	-/-	-474.01424169540405	-24726.74097108841	84	0.05245346869712352	0.7380952380952381	0.3148720832161934
YDL035C	-1	-/-	-474.0453796386719	-24911.404043197632	84	0.052409129332206254	0.7380952380952381	0.31515321900477933
YHR098C	-1	-/-	-474.0834035873413	-24774.15755033493	84	0.052364864864864864	0.7380952380952381	0.3154343547933652
YBR081C	-1	-/-	-474.09320306777954	-25526.61169409752	84	0.05232067510548523	0.7380952380952381	0.3157154905819511
YOR217W	-1	-/-	-474.1247413158417	-25410.453090190887	84	0.05227655986509275	0.7380952380952381	0.315996626370537
YGR275W	-1	-/-	-474.18294882774353	-24317.854476690292	84	0.05223251895534962	0.7380952380952381	0.31627776215912284
YER023W	0	0/0	-474.2002686858177	-40626.95337972045	336	0.05223251895534962	0.7380952380952381	0.31627776215912284
YER100W	-1	-/-	-474.2003096342087	-26092.49196779728	84	0.05218855218855219	0.7380952380952381	0.31655889794770875
YHR037W	0	0/0	-474.24039682745934	-43379.50063508004	336	0.05218855218855219	0.7380952380952381	0.31655889794770875
YKR038C	-1	-/-	-474.314297914505	-24515.35718369484	84	0.05214465937762826	0.7380952380952381	0.31684003373629466
YPR145W	0	0/0	-474.31881180405617	-39973.19681110978	336	0.05214465937762826	0.7380952380952381	0.31684003373629466
YEL005C	0	0/-	-474.360742688179	-43222.584770321846	336	0.05214465937762826	0.7380952380952381	0.31684003373629466
YPR122W	-1	-/-	-474.4113824367523	-23963.603358507156	84	0.052100840336134456	0.7380952380952381	0.3171211695248805
YGR206W	-1	-/-	-474.41373920440674	-23941.014000415802	84	0.052057094878253565	0.7380952380952381	0.3174023053134664
YOR355W	-1	-/-	-474.42884826660156	-23443.793162226677	84	0.05201342281879195	0.7380952380952381	0.31768344110205227
YNL131W	-1	-/-	-474.47290873527527	-23847.04843902588	84	0.051969823973176864	0.7380952380952381	0.3179645768906382
YOR377W	-1	-/0	-474.693341255188	-23150.914581656456	84	0.051926298157453935	0.7380952380952381	0.3182457126792241
YOR094W	-1	-/+	-474.7230751514435	-25601.268376111984	84	0.05188284518828452	0.7380952380952381	0.31852684846780993
YGR233C	0	0/-	-474.73976159095764	-40476.592454865575	336	0.05188284518828452	0.7380952380952381	0.31852684846780993
YJR005W	0	0/+	-474.7609730362892	-41405.826440393925	336	0.05188284518828452	0.7380952380952381	0.31852684846780993
YOL146W	-1	-/-	-474.7908926010132	-24307.551249027252	84	0.051839464882943144	0.7380952380952381	0.31880798425639584
YPL125W	-1	-/0	-474.8098328113556	-24883.890144348145	84	0.05179615705931495	0.7380952380952381	0.31908912004498174
YMR316W	-1	-/-	-474.87738013267517	-25766.810299634933	84	0.05175292153589316	0.7380952380952381	0.3193702558335676
YER159C	-1	-/-	-474.9839975833893	-24727.22657608986	84	0.05170975813177648	0.7380952380952381	0.3196513916221535
YGL142C	-1	-/-	-474.98405933380127	-24444.617522239685	84	0.051666666666666666	0.7380952380952381	0.3199325274107394
YGR174C	0	0/-	-475.0685026347637	-40921.92169414461	336	0.051666666666666666	0.7380952380952381	0.3199325274107394
YNL090W	-1	-/-	-475.1132011413574	-24473.947071552277	84	0.051623646960865945	0.7380952380952381	0.32021366319932526
YKL010C	0	0/-	-475.20365527272224	-42951.05048957467	336	0.051623646960865945	0.7380952380952381	0.32021366319932526
YJL121C	-1	-/0	-475.226167678833	-23899.70221412182	84	0.051580698835274545	0.7380952380952381	0.32049479898791117
YNL073W	-1	-/-	-475.3215229511261	-25046.104094862938	84	0.051537822111388194	0.7380952380952381	0.3207759347764971
YPL058C	-1	-/-	-475.35923981666565	-24700.411070108414	84	0.05149501661129568	0.7380952380952381	0.3210570705650829
YNL005C	0	0/-	-475.3814352154732	-40515.688030302525	336	0.05149501661129568	0.7380952380952381	0.3210570705650829
YKR049C	0	0/-	-475.4168079793453	-45674.70968863368	336	0.05149501661129568	0.7380952380952381	0.3210570705650829
YFR015C	0	0/0	-475.4282793402672	-41725.009841255844	336	0.05149501661129568	0.7380952380952381	0.3210570705650829
YKL060C	-1	-/-	-475.4741426706314	-24480.999673247337	84	0.051452282157676346	0.7380952380952381	0.32133820635366883
YER025W	-1	-/-	-475.6595139503479	-25463.60136759281	84	0.05140961857379768	0.7380952380952381	0.3216193421422547
YDR219C	-1	-/-	-475.6781280040741	-25609.29802107811	84	0.05136702568351284	0.7380952380952381	0.3219004779308406
YBR169C	-1	-/-	-475.69797563552856	-28472.899669110775	84	0.05132450331125828	0.7380952380952381	0.3221816137194265
YPL177C	-1	-/-	-475.7247633934021	-25583.691420078278	84	0.05128205128205128	0.7380952380952381	0.32246274950801235
YBR107C	-1	-/-	-475.8842062950134	-23821.677285671234	84	0.0512396694214876	0.7380952380952381	0.32274388529659825
YEL071W	-1	-/-	-475.92592668533325	-24353.622197389603	84	0.05119735755573906	0.7380952380952381	0.32302502108518416
YFR046C	-1	-/-	-475.9665274620056	-24444.091620326042	84	0.05115511551155116	0.7380952380952381	0.32330615687377
YJR001W	-1	-/-	-475.99029302597046	-24758.659514188766	84	0.051112943116240726	0.7380952380952381	0.3235872926623559
YGL058W	-1	-/-	-476.03149151802063	-24506.33536219597	84	0.051070840197693576	0.7380952380952381	0.3238684284509418
YER042W	-1	-/-	-476.0478801727295	-24119.644746780396	84	0.05102880658436214	0.7380952380952381	0.3241495642395277
YEL017W	0	0/0	-476.0640153288841	-39380.430383812636	336	0.05102880658436214	0.7380952380952381	0.3241495642395277
YOR061W	-1	-/-	-476.08907985687256	-24660.24208509922	84	0.05098684210526316	0.7380952380952381	0.3244307000281136
YPL017C	0	0/-	-476.17124462127686	-42262.47733081505	336	0.05098684210526316	0.7380952380952381	0.3244307000281136
YNL156C	-1	-/-	-476.17328786849976	-26105.952587008476	84	0.05094494658997535	0.7380952380952381	0.3247118358166995
YGL040C	0	0/0	-476.2986482977867	-40976.397834435105	336	0.05094494658997535	0.7380952380952381	0.3247118358166995
YDR073W	-1	-/-	-476.3255228996277	-24727.22054183483	84	0.05090311986863711	0.7380952380952381	0.32499297160528534
YIL155C	-1	-/0	-476.4623109102249	-26401.46091043949	84	0.05086136177194422	0.7380952380952381	0.32527410739387125
YDR524C	-1	-/-	-476.5107171535492	-24143.630992293358	84	0.05081967213114754	0.7380952380952381	0.3255552431824571
YER115C	0	0/-	-476.53417521715164	-41329.83720581792	336	0.05081967213114754	0.7380952380952381	0.3255552431824571
YCR032W	0	0/-	-476.5755860209465	-42689.58553701639	336	0.05081967213114754	0.7380952380952381	0.3255552431824571
YBL040C	-1	-/-	-476.5969979763031	-24574.447178006172	84	0.050778050778050775	0.7380952380952381	0.325836378971043
YLR375W	0	0/-	-476.6205039024353	-39574.354563608766	336	0.050778050778050775	0.7380952380952381	0.325836378971043
YAL053W	-1	-/-	-476.7322874069214	-24557.3924908638	84	0.05073649754500818	0.7380952380952381	0.3261175147596289
YML124C	-1	-/-	-476.7768304347992	-25156.822073459625	84	0.050695012264922325	0.7380952380952381	0.32639865054821476
YLR386W	-1	-/-	-476.83135890960693	-24886.552484750748	84	0.05065359477124183	0.7380952380952381	0.32667978633680067
YHR072W-A	-1	-/-	-476.8405177593231	-21666.349183797836	84	0.05061224489795919	0.7380952380952381	0.3269609221253866
YGR052W	0	0/-	-476.93529134988785	-42884.9905770421	336	0.05061224489795919	0.7380952380952381	0.3269609221253866
YML123C	-1	-/-	-477.01626920700073	-23714.980118989944	84	0.05057096247960848	0.7380952380952381	0.32724205791397243
YER095W	-1	-/-	-477.0292532444	-23014.430389642715	84	0.05052974735126324	0.7380952380952381	0.32752319370255834
YMR016C	-1	-/-	-477.0386257171631	-23476.89933657646	84	0.050488599348534204	0.7380952380952381	0.32780432949114424
YIL047C	0	0/-	-477.0489166676998	-38886.367816478014	336	0.050488599348534204	0.7380952380952381	0.32780432949114424
YJR109C	0	0/-	-477.07753613591194	-40772.57744339295	336	0.050488599348534204	0.7380952380952381	0.32780432949114424
YKL217W	0	0/-	-477.15888026356697	-42395.638652443886	336	0.050488599348534204	0.7380952380952381	0.32780432949114424
YKR029C	-1	-/-	-477.18633460998535	-25758.73646044731	84	0.05044751830756713	0.7380952380952381	0.3280854652797301
YDR298C	-1	-/-	-477.1980438232422	-25229.7860956192	84	0.05040650406504065	0.7380952380952381	0.328366601068316
YGR120C	-1	-/-	-477.19931507110596	-25934.067104816437	84	0.050365556458164096	0.7380952380952381	0.3286477368569019
YLR025W	-1	-/-	-477.24012422561646	-24662.264465928078	84	0.05032467532467533	0.7380952380952381	0.32892887264548776
YDL079C	-1	-/-	-477.313604593277	-23338.72833263874	84	0.050283860502838604	0.7380952380952381	0.32921000843407366
YBR058C-A	-1	-/-	-477.35256028175354	-21341.42472410202	84	0.050243111831442464	0.7380952380952381	0.32949114422265957
YNL135C	-1	-/-	-477.3828196525574	-23582.108106851578	84	0.05020242914979757	0.7380952380952381	0.3297722800112454
YFR053C	-1	-/-	-477.4072799682617	-24219.526664733887	84	0.05016181229773463	0.7380952380952381	0.33005341579983133
YLR033W	-1	-/-	-477.43364787101746	-24187.030150413513	84	0.050121261115602264	0.7380952380952381	0.3303345515884172
YOR067C	-1	-/-	-477.45126128196716	-23642.189571857452	84	0.050080775444264945	0.7380952380952381	0.3306156873770031
YNL039W	-1	-/-	-477.4792835712433	-25577.823528528214	84	0.05004035512510089	0.7380952380952381	0.330896823165589
YIR010W	-1	-/-	-477.48984384536743	-25165.25238263607	84	0.05	0.7380952380952381	0.33117795895417484
YLR034C	-1	-/-	-477.5330858230591	-23629.91478919983	84	0.0499597099113618	0.7380952380952381	0.33145909474276075
YGL110C	0	0/-	-477.59999722242355	-42037.99737536907	336	0.0499597099113618	0.7380952380952381	0.33145909474276075
YOL012C	-1	-/-	-477.62657499313354	-24711.476033449173	84	0.0499194847020934	0.7380952380952381	0.33174023053134666
YJL039C	-1	-/-	-477.62832498550415	-24905.713842630386	84	0.0498793242156074	0.7380952380952381	0.3320213663199325
YCL026C-B	0	0/-	-477.6979868412018	-38262.79397284053	336	0.0498793242156074	0.7380952380952381	0.3320213663199325
YOR081C	-1	-/-	-477.7847580909729	-22662.424510002136	84	0.04983922829581994	0.7380952380952381	0.3323025021085184
YNL326C	-1	-/-	-477.8945517539978	-25026.498094797134	84	0.04979919678714859	0.7380952380952381	0.3325836378971043
YDR091C	-1	-/-	-477.96722733974457	-25991.54931473732	84	0.04975922953451043	0.7380952380952381	0.3328647736856902
YGL080W	0	0/-	-477.978746175766	-41548.29941984452	336	0.04975922953451043	0.7380952380952381	0.3328647736856902
YLR443W	0	0/-	-478.0427403151989	-38992.35297033191	336	0.04975922953451043	0.7380952380952381	0.3328647736856902
YER089C	-1	-/-	-478.0605218410492	-22669.436684966087	84	0.04971932638331997	0.7380952380952381	0.3331459094742761
YJR110W	-1	-/-	-478.2137110233307	-24649.58205628395	84	0.049679487179487176	0.7380952380952381	0.333427045262862
YDR525W-A	0	0/-	-478.23675644397736	-40672.2867448926	336	0.049679487179487176	0.7380952380952381	0.333427045262862
YJL178C	-1	-/-	-478.2400302886963	-24407.00376343727	84	0.049639711769415534	0.7380952380952381	0.33370818105144784
YJR080C	0	0/-	-478.264861702919	-42162.94479095936	336	0.049639711769415534	0.7380952380952381	0.33370818105144784
YDL021W	0	0/-	-478.3007432818413	-44274.551276020706	336	0.049639711769415534	0.7380952380952381	0.33370818105144784
YOL052C-A	0	0/-	-478.4928834736347	-44348.196955733	336	0.049639711769415534	0.7380952380952381	0.33370818105144784
YNR037C	0	0/-	-478.54153986275196	-40972.13593195379	336	0.049639711769415534	0.7380952380952381	0.33370818105144784
YNL004W	-1	-/-	-478.69217562675476	-24343.564453125	84	0.0496	0.7380952380952381	0.33398931684003375
YOR301W	-1	-/-	-478.740110874176	-23809.988190293312	84	0.0495603517186251	0.7380952380952381	0.3342704526286196
YNL094W	-1	-/-	-478.7773711681366	-25320.255875468254	84	0.04952076677316294	0.7380952380952381	0.3345515884172055
YIL143C	-1	-/-	-478.8002119064331	-25668.173114061356	84	0.04948124501197127	0.7380952380952381	0.3348327242057914
YDR260C	-1	-/-	-478.8253684043884	-24603.25905263424	84	0.049441786283891544	0.7380952380952381	0.33511385999437726
YJL076W	-1	-/-	-478.8254568576813	-25039.913797855377	84	0.04940239043824701	0.7380952380952381	0.33539499578296317
YBR050C	-1	-/-	-478.8349144458771	-25220.39770567417	84	0.04936305732484077	0.7380952380952381	0.3356761315715491
YMR293C	-1	-/-	-478.8480863571167	-23505.79762339592	84	0.049323786793953855	0.7380952380952381	0.3359572673601349
YDR162C	-1	-/-	-478.86109137535095	-24817.700399041176	84	0.0492845786963434	0.7380952380952381	0.33623840314872083
YNL251C	-1	-/-	-478.93768215179443	-24254.02361601591	84	0.04924543288324067	0.7380952380952381	0.33651953893730674
YML038C	-1	-/-	-478.9451675415039	-23754.7931483984	84	0.049206349206349205	0.7380952380952381	0.3368006747258926
YPL075W	-1	-/-	-478.98420810699463	-24910.96515238285	84	0.04916732751784298	0.7380952380952381	0.3370818105144785
YPL218W	-1	-/-	-478.986722946167	-24071.220982313156	84	0.0491283676703645	0.7380952380952381	0.3373629463030644
YGL250W	0	0/-	-479.0608273744583	-44037.60703533888	336	0.0491283676703645	0.7380952380952381	0.3373629463030644
YKL051W	-1	-/-	-479.11034083366394	-23647.89029109478	84	0.04908946951702296	0.7380952380952381	0.33764408209165025
YGR234W	0	0/-	-479.1298137009144	-42968.76277247071	336	0.04908946951702296	0.7380952380952381	0.33764408209165025
YDR245W	-1	-/-	-479.13474678993225	-25968.775666475296	84	0.0490506329113924	0.7380952380952381	0.33792521788023616
YJL166W	-1	-/-	-479.21014285087585	-25078.349902629852	84	0.04901185770750988	0.7380952380952381	0.33820635366882207
YPL169C	-1	-/-	-479.3150098323822	-24612.648971796036	84	0.04897314375987362	0.7380952380952381	0.3384874894574079
YLR389C	0	0/-	-479.47694528102875	-42650.771847724915	336	0.04897314375987362	0.7380952380952381	0.3384874894574079
YDR208W	-1	-/-	-479.5164954662323	-26168.348415732384	84	0.0489344909234412	0.7380952380952381	0.3387686252459938
YMR068W	-1	-/-	-479.54463243484497	-25330.235396146774	84	0.04889589905362776	0.7380952380952381	0.3390497610345797
YMR002W	0	0/-	-479.6541197299957	-42448.12101209164	336	0.04889589905362776	0.7380952380952381	0.3390497610345797
YBR102C	-1	-/-	-479.68229269981384	-24799.519894599915	84	0.04885736800630418	0.7380952380952381	0.3393308968231656
YLR148W	-1	-/-	-479.70905661582947	-23362.66246986389	84	0.048818897637795275	0.7380952380952381	0.3396120326117515
YAR002C-A	-1	-/-	-479.72749972343445	-24809.321905851364	84	0.04878048780487805	0.7380952380952381	0.33989316840033734
YKR065C	-1	-/-	-479.7316827774048	-24310.028660058975	84	0.04874213836477988	0.7380952380952381	0.34017430418892325
YDR462W	0	0/-	-479.74062049388885	-40695.59119589627	336	0.04874213836477988	0.7380952380952381	0.34017430418892325
YJL085W	-1	-/-	-479.7454285621643	-25146.13545513153	84	0.04870384917517675	0.7380952380952381	0.34045543997750916
YNL169C	-1	-/-	-479.74676728248596	-25408.291937589645	84	0.04866562009419152	0.7380952380952381	0.340736575766095
YIL084C	-1	-/-	-479.83801436424255	-22405.851153850555	84	0.04862745098039216	0.7380952380952381	0.3410177115546809
YJL031C	-1	-/-	-479.9162395000458	-26245.90230989456	84	0.048589341692789965	0.7380952380952381	0.3412988473432668
YAR020C	0	0/-	-479.94009205698967	-42268.148689836264	336	0.048589341692789965	0.7380952380952381	0.3412988473432668
YOL143C	-1	-/-	-479.99901056289673	-24639.363883256912	84	0.0485512920908379	0.7380952380952381	0.34157998313185267
YLR020C	-1	-/-	-480.0135192871094	-24152.571053743362	84	0.048513302034428794	0.7380952380952381	0.3418611189204386
YDR316W	0	0/0	-480.016852080822	-40779.283972889185	336	0.048513302034428794	0.7380952380952381	0.3418611189204386
YHL011C	-1	-/-	-480.03730177879333	-25796.521147608757	84	0.04847537138389367	0.7380952380952381	0.3421422547090245
YIL076W	-1	-/-	-480.0396695137024	-24193.24741768837	84	0.0484375	0.7380952380952381	0.34242339049761034
YDR197W	0	0/-	-480.0655026435852	-40421.73464563489	336	0.0484375	0.7380952380952381	0.34242339049761034
YMR277W	-1	-/-	-480.11939215660095	-25252.45796239376	84	0.04839968774395004	0.7380952380952381	0.34270452628619624
YER114C	-1	-/-	-480.15140414237976	-24217.641026049852	84	0.0483619344773791	0.7380952380952381	0.3429856620747821
YKL198C	0	0/-	-480.25186920166016	-41896.1701798141	336	0.0483619344773791	0.7380952380952381	0.3429856620747821
YNL315C	0	0/-	-480.26194247603416	-40251.27169853449	336	0.0483619344773791	0.7380952380952381	0.3429856620747821
YNL214W	-1	-/-	-480.27018785476685	-23770.242951631546	84	0.048324240062353856	0.7380952380952381	0.343266797863368
YOR257W	-1	-/-	-480.3847805261612	-26339.0809725523	84	0.048286604361370715	0.7380952380952381	0.3435479336519539
YBR119W	-1	-/-	-480.42684412002563	-26366.51271522045	84	0.04824902723735409	0.7380952380952381	0.34382906944053976
YDR378C	-1	-/-	-480.44902753829956	-23344.82914686203	84	0.04821150855365474	0.7380952380952381	0.34411020522912567
YCR008W	-1	-/+	-480.47004199028015	-24456.4119733572	84	0.048174048174048176	0.7380952380952381	0.34439134101771157
YOR321W	-1	-/-	-480.5197205543518	-24757.411415219307	84	0.04813664596273292	0.7380952380952381	0.3446724768062974
YPL188W	-1	-/-	-480.5203540325165	-25581.87621498108	84	0.04809930178432894	0.7380952380952381	0.34495361259488333
YHL048W	-1	-/-	-480.53066635131836	-24790.15727186203	84	0.04806201550387597	0.7380952380952381	0.34523474838346924
YHR158C	-1	-/-	-480.5841853618622	-23385.131306767464	84	0.048024786986831915	0.7380952380952381	0.3455158841720551
YGR180C	-1	-/-	-480.5857458114624	-23580.270072698593	84	0.047987616099071206	0.7380952380952381	0.345797019960641
YOR359W	-1	-/-	-480.60880851745605	-24715.158314585686	84	0.04795050270688322	0.7380952380952381	0.3460781557492269
YDR381W	-1	-/-	-480.6890983581543	-23489.001071453094	84	0.04791344667697063	0.7380952380952381	0.34635929153781275
YDR022C	-1	-/-	-480.88955330848694	-25990.659088611603	84	0.047876447876447875	0.7380952380952381	0.34664042732639866
YPL222W	0	0/0	-480.8934181779623	-45510.24880087748	336	0.047876447876447875	0.7380952380952381	0.34664042732639866
YDL168W	0	0/-	-480.94682532548904	-43092.56534439325	336	0.047876447876447875	0.7380952380952381	0.34664042732639866
YGR043C	0	0/-	-480.9545655660331	-45061.99646586552	336	0.047876447876447875	0.7380952380952381	0.34664042732639866
YGR189C	0	0/-	-480.9847711324692	-40803.66856073588	336	0.047876447876447875	0.7380952380952381	0.34664042732639866
YDL155W	-1	-/-	-481.04102540016174	-23950.67486202717	84	0.047839506172839504	0.7380952380952381	0.3469215631149845
YBR201W	-1	-/-	-481.1195878982544	-25087.239384174347	84	0.047802621434078645	0.7380952380952381	0.3472026989035704
YBR161W	-1	-/-	-481.15666484832764	-24566.2919485569	84	0.04776579352850539	0.7380952380952381	0.3474838346921563
YJL159W	0	0/-	-481.18943494558334	-40879.03393828869	336	0.04776579352850539	0.7380952380952381	0.3474838346921563
YLR427W	-1	-/-	-481.2634222507477	-25065.35030347109	84	0.04772902232486528	0.7380952380952381	0.3477649704807422
YDR498C	-1	-/-	-481.2697651386261	-23635.165173888206	84	0.047692307692307694	0.7380952380952381	0.3480461062693281
YEL030W	-1	-/-	-481.3564555644989	-24078.161848068237	84	0.04765564950038432	0.7380952380952381	0.348327242057914
YHL007C	-1	-/-	-481.382572889328	-26076.512637615204	84	0.047619047619047616	0.7380952380952381	0.34860837784649984
YDR071C	-1	-/-	-481.38433837890625	-23918.128715276718	84	0.047582501918649274	0.7380952380952381	0.34888951363508575
YDR301W	-1	-/-	-481.4758315086365	-24628.1372153759	84	0.04754601226993865	0.7380952380952381	0.34917064942367165
YOR350C	0	0/-	-481.552236944437	-41571.387022703886	336	0.04754601226993865	0.7380952380952381	0.34917064942367165
YER018C	-1	-/-	-481.60576605796814	-23997.032604694366	84	0.0475095785440613	0.7380952380952381	0.3494517852122575
YDR178W	-1	-/-	-481.71571803092957	-25945.401678085327	84	0.04747320061255743	0.7380952380952381	0.3497329210008434
YER032W	-1	-/-	-481.72690868377686	-24844.23488855362	84	0.047436878347360364	0.7380952380952381	0.3500140567894293
YMR013C	-1	-/-	-481.8768184185028	-24042.424444437027	84	0.047400611620795105	0.7380952380952381	0.35029519257801517
YFR044C	0	0/0	-481.928267121315	-41118.448567012325	336	0.047400611620795105	0.7380952380952381	0.35029519257801517
YOR371C	-1	-/-	-481.98638010025024	-24130.668171405792	84	0.04736440030557677	0.7380952380952381	0.3505763283666011
YJL174W	0	0/-	-482.01643162965775	-40796.060792803764	336	0.04736440030557677	0.7380952380952381	0.3505763283666011
YBR117C	-1	-/0	-482.07756447792053	-24701.484556674957	84	0.04732824427480916	0.7380952380952381	0.350857464155187
YMR163C	-1	-/-	-482.1161239147186	-22596.872841715813	84	0.04729214340198322	0.7380952380952381	0.35113859994377283
YGR156W	-1	-/-	-482.1337697505951	-25143.37804555893	84	0.04725609756097561	0.7380952380952381	0.35141973573235874
YGR261C	-1	-/-	-482.4452152252197	-24033.53815126419	84	0.04722010662604722	0.7380952380952381	0.3517008715209446
YLR039C	-1	-/-	-482.45462369918823	-24086.6526658535	84	0.0471841704718417	0.7380952380952381	0.3519820073095305
YHR076W	0	0/-	-482.5213860273361	-41021.58125683665	336	0.0471841704718417	0.7380952380952381	0.3519820073095305
YJL172W	0	0/-	-482.5778121352196	-42901.270429976285	336	0.0471841704718417	0.7380952380952381	0.3519820073095305
YOR160W	-1	-/-	-482.6222097873688	-23226.351870775223	84	0.04714828897338403	0.7380952380952381	0.3522631430981164
YBR078W	0	0/-	-482.6598187685013	-41227.22198441625	336	0.04714828897338403	0.7380952380952381	0.3522631430981164
YDR375C	-1	-/-	-482.66889452934265	-24476.66416656971	84	0.04711246200607903	0.7380952380952381	0.35254427888670226
YOL145C	-1	-/-	-482.6796259880066	-24692.049524068832	84	0.047076689445709946	0.7380952380952381	0.35282541467528816
YJR161C	0	0/-	-482.69829711318016	-40758.17066895962	336	0.047076689445709946	0.7380952380952381	0.35282541467528816
YLR421C	0	0/-	-482.71332147717476	-42410.515454431996	336	0.047076689445709946	0.7380952380952381	0.35282541467528816
YPL115C	-1	-/-	-482.7670021057129	-24850.388815164566	84	0.04704097116843703	0.7380952380952381	0.35310655046387407
YBR010W	-1	-/-	-482.78759598731995	-25750.749389648438	84	0.04700530705079606	0.7380952380952381	0.3533876862524599
YDR092W	-1	-/-	-482.81122636795044	-24136.145514845848	84	0.04696969696969697	0.7380952380952381	0.3536688220410458
YGR155W	-1	-/-	-482.86803364753723	-25394.466371774673	84	0.046934140802422405	0.7380952380952381	0.35394995782963173
YPR100W	-1	-/-	-482.96269845962524	-23481.537693738937	84	0.046898638426626324	0.7380952380952381	0.3542310936182176
YCL014W	-1	-/-	-483.1177475452423	-23607.07525062561	84	0.04686318972033258	0.7380952380952381	0.3545122294068035
YFR029W	-1	-/-	-483.14577400684357	-26038.27292048931	84	0.04682779456193353	0.7380952380952381	0.3547933651953894
YLR439W	0	0/-	-483.1588616371155	-40789.153912484646	336	0.04682779456193353	0.7380952380952381	0.3547933651953894
YPL186C	0	0/-	-483.278799533844	-44940.443862736225	336	0.04682779456193353	0.7380952380952381	0.3547933651953894
YDR277C	-1	-/-	-483.32323002815247	-25889.913115262985	84	0.04679245283018868	0.7380952380952381	0.35507450098397525
YOR079C	-1	-/-	-483.4461352825165	-23914.618264198303	84	0.04675716440422323	0.7380952380952381	0.35535563677256116
YPR075C	-1	-/-	-483.5129175186157	-26505.770128965378	84	0.04672192916352675	0.7380952380952381	0.355636772561147
YLR403W	-1	-/-	-483.525021314621	-25151.21701025963	84	0.046686746987951805	0.7380952380952381	0.3559179083497329
YGL150C	-1	-/-	-483.55422031879425	-24387.06647980213	84	0.046651617757712566	0.7380952380952381	0.3561990441383188
YDL243C	-1	-/0	-483.5647543668747	-25996.188411593437	84	0.04661654135338346	0.7380952380952381	0.3564801799269047
YJR103W	-1	-/-	-483.62039518356323	-24755.37412929535	84	0.04658151765589782	0.7380952380952381	0.3567613157154906
YDR268W	-1	-/-	-483.62098479270935	-24889.123265981674	84	0.046546546546546545	0.7380952380952381	0.3570424515040765
YDR205W	-1	-/-	-483.78744745254517	-23911.22415304184	84	0.046511627906976744	0.7380952380952381	0.35732358729266234
YHR081W	-1	-/-	-483.82011556625366	-25689.77624320984	84	0.046476761619190406	0.7380952380952381	0.35760472308124824
YIL106W	-1	-/-	-483.8590462207794	-24434.429630994797	84	0.04644194756554307	0.7380952380952381	0.35788585886983415
YDL137W	-1	-/0	-483.89259028434753	-23349.886511564255	84	0.04640718562874251	0.7380952380952381	0.35816699465842
YBR082C	-1	-/-	-483.9922819137573	-24185.130965948105	84	0.04637247569184742	0.7380952380952381	0.3584481304470059
YJR066W	-1	-/-	-484.04667568206787	-25700.431334495544	84	0.04633781763826607	0.7380952380952381	0.3587292662355918
YOR330C	-1	-/-	-484.0509853363037	-25062.74250817299	84	0.04630321135175504	0.7380952380952381	0.35901040202417767
YHR209W	0	0/0	-484.06060539186	-44021.66139243543	336	0.04630321135175504	0.7380952380952381	0.35901040202417767
YMR081C	-1	-/-	-484.1657872200012	-24453.788607120514	84	0.04626865671641791	0.7380952380952381	0.3592915378127636
YPL065W	-1	-/-	-484.2171151638031	-24825.23268890381	84	0.04623415361670395	0.7380952380952381	0.3595726736013495
YGR038W	-1	-/-	-484.23873591423035	-25652.148183345795	84	0.046199701937406856	0.7380952380952381	0.35985380938993533
YPR161C	-1	-/-	-484.27373909950256	-25925.153243541718	84	0.04616530156366344	0.7380952380952381	0.36013494517852124
YGR185C	-1	-/-	-484.34087109565735	-26486.169256329536	84	0.046130952380952384	0.7380952380952381	0.3604160809671071
YOL077W-A	-1	-/-	-484.36108779907227	-22632.033551216125	84	0.046096654275092935	0.7380952380952381	0.360697216755693
YLR181C	-1	-/-	-484.4142355918884	-25858.528346776962	84	0.04606240713224369	0.7380952380952381	0.3609783525442789
YJL207C	-1	-/+	-484.42463755607605	-24863.88949906826	84	0.04602821083890126	0.7380952380952381	0.36125948833286475
YMR159C	0	0/-	-484.7097916007042	-41300.39713448286	336	0.04602821083890126	0.7380952380952381	0.36125948833286475
YIL030C	-1	-/-	-484.7130398750305	-25124.034059762955	84	0.04599406528189911	0.7380952380952381	0.36154062412145066
YDL239C	0	0/-	-484.71642673015594	-43717.6502725929	336	0.04599406528189911	0.7380952380952381	0.36154062412145066
YOR158W	0	0/-	-484.7557131946087	-41064.20781803131	336	0.04599406528189911	0.7380952380952381	0.36154062412145066
YGR068C	0	0/+	-484.7709047794342	-39310.42053973675	336	0.04599406528189911	0.7380952380952381	0.36154062412145066
YPL019C	-1	-/-	-484.85082817077637	-25859.03390264511	84	0.04595997034840623	0.7380952380952381	0.36182175991003657
YPR067W	-1	-/-	-484.91148257255554	-25704.35072493553	84	0.045925925925925926	0.7380952380952381	0.3621028956986224
YDR545W	-1	-/-	-484.91705870628357	-24066.871185064316	84	0.0458919319022946	0.7380952380952381	0.3623840314872083
YLR399C	-1	-/-	-484.99427819252014	-25109.9229824543	84	0.04585798816568047	0.7380952380952381	0.36266516727579423
YGL134W	0	0/-	-484.99949991703033	-40788.32412867248	336	0.04585798816568047	0.7380952380952381	0.36266516727579423
YOR372C	-1	-/-	-485.0433051586151	-24501.205968499184	84	0.04582409460458241	0.7380952380952381	0.3629463030643801
YBR129C	-1	-/-	-485.1200556755066	-24454.03162741661	84	0.04579025110782865	0.7380952380952381	0.363227438852966
YDR214W	-1	-/-	-485.17674124240875	-23824.92570269108	84	0.045756457564575644	0.7380952380952381	0.3635085746415519
YCL004W	-1	-/-	-485.21715474128723	-25248.119307756424	84	0.045722713864306784	0.7380952380952381	0.36378971043013775
YJL056C	-1	-/-	-485.30707478523254	-26305.233655691147	84	0.045689019896831246	0.7380952380952381	0.36407084621872365
YCR029C-A	0	0/+	-485.37586402893066	-38583.3213559743	336	0.045689019896831246	0.7380952380952381	0.36407084621872365
YOR304W	-1	-/-	-485.4358739852905	-24967.626848578453	84	0.045655375552282766	0.7380952380952381	0.3643519820073095
YML014W	-1	-/-	-485.4851408004761	-25785.415633678436	84	0.04562178072111847	0.7380952380952381	0.3646331177958954
YKR100C	0	0/-	-485.6422079205513	-41600.317008435726	336	0.04562178072111847	0.7380952380952381	0.3646331177958954
YNL310C	-1	-/-	-485.66651582717896	-24078.262968420982	84	0.045588235294117645	0.7380952380952381	0.3649142535844813
YPL258C	-1	-/-	-485.7081868648529	-25899.13964033127	84	0.045554739162380606	0.7380952380952381	0.36519538937306717
YKL219W	0	0/-	-485.74707132577896	-42278.61353054643	336	0.045554739162380606	0.7380952380952381	0.36519538937306717
YAR035W	-1	-/-	-485.7751784324646	-25832.183790922165	84	0.04552129221732746	0.7380952380952381	0.3654765251616531
YDR192C	-1	-/-	-485.920916557312	-24664.511245965958	84	0.04548789435069699	0.7380952380952381	0.365757660950239
YGL259W	0	0/0	-485.9369153380394	-43104.113031864166	336	0.04548789435069699	0.7380952380952381	0.365757660950239
YKL149C	-1	-/-	-485.9776449203491	-25026.42404603958	84	0.045454545454545456	0.7380952380952381	0.36603879673882483
YJR135W-A	-1	-/-	-486.03384017944336	-22664.477432250977	84	0.04542124542124542	0.7380952380952381	0.36631993252741074
YKR068C	-1	-/-	-486.1553212404251	-24344.04812991619	84	0.04538799414348463	0.7380952380952381	0.36660106831599665
YOR326W	-1	-/-	-486.1608920097351	-25248.518678426743	84	0.04535479151426482	0.7380952380952381	0.3668822041045825
YMR171C	0	0/-	-486.18341970443726	-42045.34569889307	336	0.04535479151426482	0.7380952380952381	0.3668822041045825
YER143W	-1	-/-	-486.284334897995	-27774.91976261139	84	0.04532163742690058	0.7380952380952381	0.3671633398931684
YEL050C	-1	-/-	-486.2890660762787	-25263.722240686417	84	0.045288531775018265	0.7380952380952381	0.3674444756817543
YMR146C	-1	-/-	-486.30131125450134	-25629.694497168064	84	0.04525547445255475	0.7380952380952381	0.36772561147034016
YGR009C	-1	-/-	-486.3547224998474	-24721.751811742783	84	0.04522246535375638	0.7380952380952381	0.36800674725892607
YGR092W	-1	-/-	-486.35571932792664	-24558.870580673218	84	0.04518950437317784	0.7380952380952381	0.3682878830475119
YAR003W	-1	-/-	-486.35970544815063	-26762.40975880623	84	0.04515659140568099	0.7380952380952381	0.36856901883609783
YER104W	-1	-/-	-486.3991503715515	-27125.310782432556	84	0.04512372634643377	0.7380952380952381	0.36885015462468373
YPL133C	-1	-/-	-486.42011427879333	-24161.440577030182	84	0.04509090909090909	0.7380952380952381	0.3691312904132696
YKL084W	-1	-/-	-486.4407057762146	-23646.953225016594	84	0.04505813953488372	0.7380952380952381	0.3694124262018555
YCR046C	0	0/-	-486.5143569111824	-40620.77846106887	336	0.04505813953488372	0.7380952380952381	0.3694124262018555
YCR059C	0	0/-	-486.52847996354103	-41123.067812114954	336	0.04505813953488372	0.7380952380952381	0.3694124262018555
YPL020C	-1	-/-	-486.7878978252411	-26132.7103805542	84	0.04502541757443718	0.7380952380952381	0.3696935619904414
YDL212W	-1	-/-	-486.81451416015625	-24200.63518536091	84	0.04499274310595065	0.7380952380952381	0.36997469777902725
YER092W	0	0/-	-486.843477755785	-42183.303585380316	336	0.04499274310595065	0.7380952380952381	0.36997469777902725
YNL329C	-1	-/-	-486.86077535152435	-25215.521474957466	84	0.044960116026105876	0.7380952380952381	0.37025583356761316
YPL135W	-1	-/-	-486.87354493141174	-26877.287625670433	84	0.04492753623188406	0.7380952380952381	0.37053696935619906
YKR088C	0	0/-	-486.9632798433304	-40972.306769132614	336	0.04492753623188406	0.7380952380952381	0.37053696935619906
YPR032W	-1	-/-	-487.03892374038696	-23525.419300079346	84	0.04489500362056481	0.7380952380952381	0.3708181051447849
YKL160W	-1	-/-	-487.0473368167877	-24394.54969251156	84	0.04486251808972504	0.7380952380952381	0.3710992409333708
YDR264C	1	+/+	-487.0959026813507	-25172.954575777054	83	0.0455531453362256	0.75	0.3710992409333708
YML111W	0	0/-	-487.1246923804283	-41921.304602861404	336	0.0455531453362256	0.75	0.3710992409333708
YER127W	-1	-/-	-487.3043477535248	-26796.10520029068	84	0.04552023121387283	0.75	0.37138037672195673
YOR354C	-1	-/-	-487.33497047424316	-23719.101452231407	84	0.04548736462093863	0.75	0.3716615125105426
YBR093C	-1	-/-	-487.33537125587463	-24350.880202531815	84	0.045454545454545456	0.75	0.3719426482991285
YIR011C	-1	-/-	-487.33693742752075	-23693.77374958992	84	0.04542177361211247	0.75	0.3722237840877144
YBR079C	-1	-/-	-487.3806071281433	-26668.221934318542	84	0.045389048991354465	0.75	0.37250491987630024
YCR104W	0	0/-	-487.40875539183617	-42504.446822077036	336	0.045389048991354465	0.75	0.37250491987630024
YPR188C	-1	-/-	-487.41852355003357	-25115.52005290985	84	0.04535637149028078	0.75	0.37278605566488615
YGL018C	-1	-/-	-487.5125308036804	-24829.741343975067	84	0.045323741007194246	0.75	0.373067191453472
YOR319W	-1	-/-	-487.58940076828003	-24428.730641007423	84	0.04529115744069015	0.75	0.3733483272420579
YJL111W	-1	-/-	-487.6532700061798	-26397.405203819275	84	0.04525862068965517	0.75	0.3736294630306438
YPL042C	-1	-/-	-487.6964728832245	-24500.735142707825	84	0.04522613065326633	0.75	0.37391059881922967
YDR497C	0	0/-	-487.7243155837059	-39629.87717266381	336	0.04522613065326633	0.75	0.37391059881922967
YDR079W	-1	-/-	-487.72532629966736	-24630.420486092567	84	0.04519368723098996	0.75	0.3741917346078156
YER040W	-1	-/-	-487.73344826698303	-25347.90884256363	84	0.04516129032258064	0.75	0.3744728703964015
YBR066C	-1	-/-	-487.76617407798767	-25586.85829126835	84	0.04512893982808023	0.75	0.37475400618498733
YBR210W	-1	-/-	-487.78561425209045	-23426.07410812378	84	0.04509663564781675	0.75	0.37503514197357324
YGL056C	0	0/-	-487.7877899110317	-41343.51711022854	336	0.04509663564781675	0.75	0.37503514197357324
YNL199C	-1	-/-	-487.8726758956909	-25265.50468659401	84	0.045064377682403435	0.75	0.37531627776215915
YML069W	-1	-/-	-487.88224363327026	-26233.94012451172	84	0.04503216583273767	0.75	0.375597413550745
YJL083W	0	0/-	-487.9066061079502	-41042.003928244114	336	0.04503216583273767	0.75	0.375597413550745
YIL049W	-1	-/-	-487.92053627967834	-24593.71559739113	84	0.045	0.75	0.3758785493393309
YMR036C	-1	-/-	-488.06562852859497	-25311.21746468544	84	0.044967880085653104	0.75	0.3761596851279168
YLR165C	-1	-/-	-488.0694570541382	-27214.85513973236	84	0.0449358059914408	0.75	0.37644082091650266
YOL142W	-1	-/-	-488.0950438976288	-24735.394967198372	84	0.04490377761938703	0.75	0.37672195670508857
YJR113C	0	0/-	-488.11656934022903	-40193.85584080219	336	0.04490377761938703	0.75	0.37672195670508857
YKR002W	-1	-/-	-488.2031606435776	-26144.86149227619	84	0.04487179487179487	0.75	0.3770030924936744
YDR484W	-1	-/-	-488.2122132778168	-26663.19426739216	84	0.044839857651245554	0.75	0.3772842282822603
YPL178W	-1	-/-	-488.22308897972107	-25652.411123752594	84	0.04480796586059744	0.75	0.37756536407084623
YLR109W	-1	-/-	-488.2833561897278	-23827.928629159927	84	0.04477611940298507	0.75	0.3778464998594321
YHR099W	-1	-/-	-488.285032749176	-24443.972229480743	84	0.044744318181818184	0.75	0.378127635648018
YPL116W	-1	-/-	-488.37907242774963	-24406.028105020523	84	0.044712562100780694	0.75	0.3784087714366039
YJL048C	-1	-/-	-488.3987216949463	-28563.49340069294	84	0.04468085106382979	0.75	0.37868990722518975
YGR033C	-1	-/-	-488.49413204193115	-26563.436450719833	84	0.0446491849751949	0.75	0.37897104301377565
YBL046W	-1	-/-	-488.50785422325134	-24669.920986413956	84	0.04461756373937677	0.75	0.37925217880236156
YDR395W	-1	-/-	-488.5515275001526	-26705.65717601776	84	0.044585987261146494	0.75	0.3795333145909474
YEL006W	0	0/-	-488.5778640508652	-40585.58511707187	336	0.044585987261146494	0.75	0.3795333145909474
YBL015W	-1	-/-	-488.59664154052734	-26743.8335416317	84	0.04455445544554455	0.75	0.3798144503795333
YCR024C	0	0/-	-488.6482387781143	-40984.16152173281	336	0.04455445544554455	0.75	0.3798144503795333
YFR043C	0	0/0	-488.69722843170166	-41203.147002488375	336	0.04455445544554455	0.75	0.3798144503795333
YER110C	-1	-/-	-488.7516541481018	-26631.208451747894	84	0.04452296819787986	0.75	0.3800955861681192
YML130C	-1	-/-	-488.8056466579437	-25200.195117145777	84	0.04449152542372881	0.75	0.3803767219567051
YCL012W	-1	-/-	-488.80589866638184	-21900.709846735	84	0.04446012702893437	0.75	0.380657857745291
YHR183W	-1	-/-	-488.84516644477844	-25449.445737957954	84	0.04442877291960508	0.75	0.38093899353387684
YIL085C	-1	-/-	-488.92504835128784	-24174.982209920883	84	0.04439746300211417	0.75	0.38122012932246274
YOL064C	-1	-/-	-488.938481092453	-24871.641375422478	84	0.044366197183098595	0.75	0.38150126511104865
YPL048W	-1	-/-	-488.9557330608368	-23382.195167779922	84	0.04433497536945813	0.75	0.3817824008996345
YNL325C	-1	-/-	-489.0283787250519	-25252.35064971447	84	0.04430379746835443	0.75	0.3820635366882204
YCR089W	-1	-/-	-489.05564308166504	-23267.365072727203	84	0.04427266338721012	0.75	0.3823446724768063
YMR040W	0	0/-	-489.0609544068575	-44441.362999197794	336	0.04427266338721012	0.75	0.3823446724768063
YDR364C	-1	-/-	-489.06600761413574	-25634.950936079025	84	0.04424157303370786	0.75	0.38262580826539216
YGL221C	0	0/0	-489.0686551332474	-42949.71656674147	336	0.04424157303370786	0.75	0.38262580826539216
YGR196C	0	0/0	-489.0762881040573	-42998.3272755146	336	0.04424157303370786	0.75	0.38262580826539216
YLR262C	-1	-/-	-489.09643602371216	-24884.734303951263	84	0.04421052631578947	0.75	0.38290694405397807
YDL020C	-1	-/-	-489.24215364456177	-25327.023309230804	84	0.04417952314165498	0.75	0.383188079842564
YJL176C	-1	-/-	-489.2589421272278	-24320.152112841606	84	0.04414856341976174	0.75	0.38346921563114983
YHR075C	-1	-/-	-489.26143634319305	-27372.82702064514	84	0.04411764705882353	0.75	0.38375035141973574
YDR518W	-1	-/-	-489.2905797958374	-23833.21410292387	84	0.044086773967809655	0.75	0.38403148720832164
YIL144W	-1	-/-	-489.33939242362976	-26038.191113710403	84	0.044055944055944055	0.75	0.3843126229969075
YFR002W	-1	-/-	-489.4190273284912	-25634.280313253403	84	0.0440251572327044	0.75	0.3845937587854934
YGR028W	-1	-/-	-489.48783671855927	-26204.929804980755	84	0.04399441340782123	0.75	0.3848748945740793
YDR221W	-1	-/0	-489.57393288612366	-23961.76723742485	84	0.04396371249127704	0.75	0.38515603036266516
YLR182W	-1	-/-	-489.5773777961731	-26086.166522741318	84	0.043933054393305436	0.75	0.38543716615125106
YDR050C	0	0/-	-489.6098002195358	-39070.807178616524	336	0.043933054393305436	0.75	0.38543716615125106
YGR253C	-1	-/-	-489.61951994895935	-25353.38916683197	84	0.04390243902439024	0.75	0.3857183019398369
YML032C	-1	-/-	-489.6937792301178	-24846.384880304337	84	0.04387186629526462	0.75	0.3859994377284228
YDR459C	-1	-/-	-489.7088611125946	-25230.085082650185	84	0.04384133611691023	0.75	0.38628057351700873
YDR002W	-1	-/-	-489.80045104026794	-24354.604308128357	84	0.04381084840055633	0.75	0.3865617093055946
YPR193C	-1	-/-	-489.8107876777649	-25466.39371919632	84	0.04378040305767894	0.75	0.3868428450941805
YPL232W	-1	-/-	-489.8285026550293	-24498.93909561634	84	0.04375	0.75	0.3871239808827664
YLR433C	-1	-/-	-489.9001884460449	-24245.67951798439	84	0.04371963913948647	0.75	0.38740511667135225
YML074C	-1	-/-	-490.00912261009216	-25513.26436007023	84	0.043689320388349516	0.75	0.38768625245993815
YCR096C	0	0/-	-490.1473823785782	-41602.76919803023	336	0.043689320388349516	0.75	0.38768625245993815
YDL207W	-1	-/-	-490.16785430908203	-24503.909030675888	84	0.04365904365904366	0.75	0.38796738824852406
YNR008W	-1	-/-	-490.20425152778625	-24302.819851517677	84	0.04362880886426593	0.75	0.3882485240371099
YGR058W	0	0/-	-490.2539668083191	-41323.29862302542	336	0.04362880886426593	0.75	0.3882485240371099
YBR182C	-1	-/-	-490.3318691253662	-24712.8115773201	84	0.04359861591695502	0.75	0.3885296598256958
YER116C	-1	-/-	-490.3889696598053	-24764.170261979103	84	0.043568464730290454	0.75	0.3888107956142817
YDR379W	-1	-/-	-490.4061686992645	-24766.647258758545	84	0.043538355217691775	0.75	0.3890919314028676
YGL013C	-1	-/-	-490.40965700149536	-23467.238578915596	84	0.04350828729281768	0.75	0.3893730671914535
YKL015W	-1	-/-	-490.4939384460449	-24759.162533402443	84	0.043478260869565216	0.75	0.38965420298003933
YER132C	0	0/-	-490.5715672969818	-41225.91846501827	336	0.043478260869565216	0.75	0.38965420298003933
YJR102C	-1	-/-	-490.62920117378235	-26451.402326583862	84	0.043448275862068966	0.75	0.38993533876862524
YGR278W	-1	-/-	-490.6431088447571	-25156.70295202732	84	0.043418332184700204	0.75	0.39021647455721115
YPR141C	-1	-/-	-490.73598742485046	-25959.449452400208	84	0.04338842975206612	0.75	0.390497610345797
YOL059W	-1	-/0	-490.76657032966614	-22136.530483722687	84	0.043358568479008944	0.75	0.3907787461343829
YDL067C	0	0/-	-490.82040098309517	-42186.642957389355	336	0.043358568479008944	0.75	0.3907787461343829
YIL056W	-1	-/-	-490.838059425354	-24054.61391019821	84	0.04332874828060523	0.75	0.3910598819229688
YNL264C	-1	-/-	-490.93717896938324	-24482.88782954216	84	0.04329896907216495	0.75	0.39134101771155466
YBL066C	0	0/-	-490.956844329834	-42315.454828590155	336	0.04329896907216495	0.75	0.39134101771155466
YAL009W	-1	-/-	-491.0572724342346	-24842.515308380127	84	0.04326923076923077	0.75	0.39162215350014057
YKR021W	0	0/+	-491.05751273036003	-41758.53496852517	336	0.04326923076923077	0.75	0.39162215350014057
YOR039W	-1	-/-	-491.0842876434326	-24745.452370405197	84	0.043239533287577216	0.75	0.3919032892887265
YLR412W	0	0/0	-491.1222549378872	-42146.11377838254	336	0.043239533287577216	0.75	0.3919032892887265
YDR077W	-1	-/-	-491.152508854866	-24553.648107767105	84	0.043209876543209874	0.75	0.3921844250773123
YOR092W	0	0/-	-491.167446911335	-40128.063915893435	336	0.043209876543209874	0.75	0.3921844250773123
YHL027W	-1	-/-	-491.2085371017456	-26652.248715639114	84	0.04318026045236463	0.75	0.39246556086589823
YPL016W	-1	-/-	-491.2888808250427	-24865.80402326584	84	0.04315068493150685	0.75	0.39274669665448414
YNL294C	-1	-/-	-491.30226612091064	-26355.110400915146	84	0.043121149897330596	0.75	0.39302783244307
YMR174C	0	0/0	-491.30641824007034	-44935.148158699274	336	0.043121149897330596	0.75	0.39302783244307
YGR220C	-1	-/-	-491.32405638694763	-25099.132332086563	84	0.043091655266757865	0.75	0.3933089682316559
YLR023C	-1	-/-	-491.3350546360016	-23400.08867561817	84	0.0430622009569378	0.75	0.3935901040202418
YNL272C	-1	-/-	-491.385103225708	-25659.826335668564	84	0.0430327868852459	0.75	0.39387123980882766
YBR179C	-1	-/-	-491.39065051078796	-25384.660095334053	84	0.043003412969283276	0.75	0.39415237559741356
YIL070C	-1	-/-	-491.4008045196533	-23920.9385214746	84	0.042974079126875855	0.75	0.3944335113859994
YPL164C	-1	-/-	-491.4447523355484	-26200.231420874596	84	0.04294478527607362	0.75	0.3947146471745853
YBR111W-A	-1	-/-	-491.4557943344116	-21740.86919951439	84	0.042915531335149866	0.75	0.3949957829631712
YGR048W	-1	-/-	-491.5025281906128	-27328.099617004395	84	0.04288631722260041	0.75	0.3952769187517571
YLR151C	0	0/-	-491.51157373189926	-43548.90386170149	336	0.04288631722260041	0.75	0.3952769187517571
YNL015W	-1	-/-	-491.5640913248062	-25836.785124063492	84	0.04285714285714286	0.75	0.395558054540343
YPR164W	-1	-/-	-491.6769344806671	-23417.3257573843	84	0.04282800815771584	0.75	0.3958391903289289
YDR423C	-1	-/-	-491.7885367870331	-25544.26030254364	84	0.042798913043478264	0.75	0.39612032611751474
YDR233C	0	0/-	-491.791286945343	-40286.74551653862	336	0.042798913043478264	0.75	0.39612032611751474
YLR189C	-1	-/-	-491.79918098449707	-27006.987839460373	84	0.04276985743380855	0.75	0.39640146190610065
YIL112W	-1	-/-	-491.8561611175537	-24163.103224754333	84	0.042740841248303935	0.75	0.39668259769468656
YDR009W	-1	-/-	-491.86550641059875	-25619.979701280594	84	0.04271186440677966	0.75	0.3969637334832724
YHL021C	0	0/-	-491.88271230459213	-44418.948688447475	336	0.04271186440677966	0.75	0.3969637334832724
YGL126W	-1	-/-	-491.8858439922333	-25540.38813471794	84	0.042682926829268296	0.75	0.3972448692718583
[truncated: 3,961 more rows]
