# Supplementary material for: Revisiting co-expression-based automated function prediction in yeast with neural networks and updated Gene Ontology annotations
Source: PLoS One. 2026 Apr 16;21(4):e0322689. doi: 10.1371/journal.pone.0322689 (PMC13086303; doi:10.1371/journal.pone.0322689)
Supplement: S1 File — A zip file of tables in csv format containing individual genes ranked by their predicted involvement in each predicted GO term. These predictions were made by Model 1 as described in Table A of S1 Text. (ZIP) [file pone.0322689.s002.zip › GO0006970_SingleGeneRanking.csv]

Gene	Label	Annos	Score	Background Score	Num pos pairs	Precision	Recall	False Positive Rate
YGR248W	-1	-/0	-283.1982810497284	-18800.632511377335	73	0.0	0.0	0.0002802690582959641
YML128C	-1	-/-	-287.30277156829834	-18495.284899115562	73	0.0	0.0	0.0005605381165919282
YMR250W	-1	-/-	-290.51476216316223	-19226.07654106617	73	0.0	0.0	0.0008408071748878924
YGR088W	-1	-/-	-293.7234967947006	-19246.596203163266	73	0.0	0.0	0.0011210762331838565
YIL155C	-1	-/0	-295.81494522094727	-17930.95543384552	73	0.0	0.0	0.0014013452914798206
YDR294C	-1	-/-	-297.00680458545685	-18546.765668153763	73	0.0	0.0	0.0016816143497757848
YGR136W	0	0/-	-298.2778599783778	-30395.28463346511	292	0.0	0.0	0.0016816143497757848
YLR270W	-1	-/-	-299.28589046001434	-19468.97196471691	73	0.0	0.0	0.001961883408071749
YMR104C	-1	-/-	-301.87311482429504	-18787.64432179928	73	0.0	0.0	0.002242152466367713
YML117W	0	0/0	-304.73263485729694	-32359.17500604689	292	0.0	0.0	0.002242152466367713
YNL274C	-1	-/-	-305.54091107845306	-18866.228821218014	73	0.0	0.0	0.002522421524663677
YOR208W	1	+/-	-305.6362932920456	-18819.883055210114	72	0.1	0.0136986301369863	0.002522421524663677
YJR091C	-1	-/-	-305.70853090286255	-19245.17439043522	73	0.09090909090909091	0.0136986301369863	0.002802690582959641
YJL020C	-1	-/-	-305.8109223842621	-19386.302359580994	73	0.08333333333333333	0.0136986301369863	0.003082959641255605
YPR026W	0	0/-	-307.1192104369402	-33369.55359555781	292	0.08333333333333333	0.0136986301369863	0.003082959641255605
YDL110C	0	0/-	-307.20773074030876	-33985.6154082194	292	0.08333333333333333	0.0136986301369863	0.003082959641255605
YOR161C	0	0/-	-307.70697194337845	-31540.73645471409	292	0.08333333333333333	0.0136986301369863	0.003082959641255605
YBR169C	-1	-/-	-308.25510036945343	-19944.536451756954	73	0.07692307692307693	0.0136986301369863	0.0033632286995515697
YMR110C	0	0/-	-308.4636819586158	-34320.14218554646	292	0.07692307692307693	0.0136986301369863	0.0033632286995515697
YDR516C	-1	-/-	-308.54537439346313	-18400.4001390934	73	0.07142857142857142	0.0136986301369863	0.0036434977578475337
YIL034C	-1	-/-	-309.36846274137497	-18389.91878592968	73	0.06666666666666667	0.0136986301369863	0.003923766816143498
YIL107C	0	0/0	-309.5193347632885	-33195.799309030175	292	0.06666666666666667	0.0136986301369863	0.003923766816143498
YKL163W	0	0/-	-311.32845681905746	-32091.13549523428	292	0.06666666666666667	0.0136986301369863	0.003923766816143498
YLR258W	0	0/0	-312.80412393808365	-33601.413018643856	292	0.06666666666666667	0.0136986301369863	0.003923766816143498
YBR214W	-1	-/-	-312.87029361724854	-20760.48679769039	73	0.0625	0.0136986301369863	0.004204035874439462
YAL060W	0	0/0	-314.6033879444003	-31415.58186147362	292	0.0625	0.0136986301369863	0.004204035874439462
YDL021W	0	0/-	-315.2038521319628	-32508.409839496017	292	0.0625	0.0136986301369863	0.004204035874439462
YIL136W	0	0/0	-315.317302942276	-34310.834204018116	292	0.0625	0.0136986301369863	0.004204035874439462
YKR049C	0	0/-	-316.1241966187954	-33917.527465857565	292	0.0625	0.0136986301369863	0.004204035874439462
YBL075C	-1	-/-	-317.21217596530914	-18955.421908140182	73	0.058823529411764705	0.0136986301369863	0.004484304932735426
YDL223C	-1	-/-	-318.4373388290405	-19987.575583338737	73	0.05555555555555555	0.0136986301369863	0.00476457399103139
YDL132W	-1	-/-	-318.6722893714905	-19765.179213881493	73	0.05263157894736842	0.0136986301369863	0.005044843049327354
YMR170C	0	0/-	-319.24862702190876	-33256.3449267745	292	0.05263157894736842	0.0136986301369863	0.005044843049327354
YHR016C	-1	-/-	-319.65278840065	-20655.672124505043	73	0.05	0.0136986301369863	0.005325112107623318
YLL040C	-1	-/-	-320.22563433647156	-19212.981401205063	73	0.047619047619047616	0.0136986301369863	0.005605381165919282
YPR184W	0	0/0	-320.2581838071346	-33799.17569340393	292	0.047619047619047616	0.0136986301369863	0.005605381165919282
YAR027W	0	0/0	-320.316822886467	-32669.01886984706	292	0.047619047619047616	0.0136986301369863	0.005605381165919282
YPL089C	-1	-/-	-320.43202447891235	-19532.594423532486	73	0.045454545454545456	0.0136986301369863	0.005885650224215246
YDR214W	-1	-/-	-321.12237668037415	-18052.71013855934	73	0.043478260869565216	0.0136986301369863	0.00616591928251121
YDR043C	-1	-/+	-321.98262667655945	-19131.915068268776	73	0.041666666666666664	0.0136986301369863	0.006446188340807175
YKL038W	-1	-/-	-322.09546756744385	-19437.543954610825	73	0.04	0.0136986301369863	0.006726457399103139
YOR173W	-1	-/-	-322.1297742128372	-20262.803109645844	73	0.038461538461538464	0.0136986301369863	0.007006726457399103
YDL204W	0	0/-	-322.3199247419834	-34357.281851142645	292	0.038461538461538464	0.0136986301369863	0.007006726457399103
YOR054C	-1	-/-	-323.289204955101	-20415.942983925343	73	0.037037037037037035	0.0136986301369863	0.0072869955156950675
YGL156W	0	0/-	-323.330325294286	-34393.89361665025	292	0.037037037037037035	0.0136986301369863	0.0072869955156950675
YHR104W	0	0/+	-323.94986203312874	-33420.81725449115	292	0.037037037037037035	0.0136986301369863	0.0072869955156950675
YMR092C	1	+/-	-325.8013993501663	-19707.30049920082	72	0.07142857142857142	0.0273972602739726	0.0072869955156950675
YPL123C	-1	-/-	-326.1642099618912	-20452.516070365906	73	0.06896551724137931	0.0273972602739726	0.0075672645739910315
YJL082W	0	0/-	-327.54895827174187	-33884.17951563001	292	0.06896551724137931	0.0273972602739726	0.0075672645739910315
YPL230W	0	0/-	-327.58313754200935	-34706.831984102726	292	0.06896551724137931	0.0273972602739726	0.0075672645739910315
YJL164C	-1	-/-	-327.60800218582153	-21163.707599520683	73	0.06666666666666667	0.0273972602739726	0.007847533632286996
YLR327C	0	0/0	-327.7253755033016	-34211.0705643855	292	0.06666666666666667	0.0273972602739726	0.007847533632286996
YML100W	0	0/-	-328.29879054427147	-34684.58492447436	292	0.06666666666666667	0.0273972602739726	0.007847533632286996
YIR039C	0	0/-	-328.949834138155	-33003.80454197526	292	0.06666666666666667	0.0273972602739726	0.007847533632286996
YHR096C	-1	-/-	-329.5206650495529	-20095.578637957573	73	0.06451612903225806	0.0273972602739726	0.008127802690582959
YJL066C	0	0/0	-329.7239178866148	-34447.7958457917	292	0.06451612903225806	0.0273972602739726	0.008127802690582959
YDR204W	0	0/0	-330.0641730129719	-32644.98094958067	292	0.06451612903225806	0.0273972602739726	0.008127802690582959
YPL196W	-1	-/-	-330.5576865673065	-20007.128758907318	73	0.0625	0.0273972602739726	0.008408071748878924
YPL221W	-1	-/-	-330.9649895429611	-19688.27461850643	73	0.06060606060606061	0.0273972602739726	0.008688340807174889
YLR251W	0	0/0	-331.0539600253105	-33288.10073506832	292	0.06060606060606061	0.0273972602739726	0.008688340807174889
YJR059W	-1	-/-	-331.5490651130676	-20499.054329633713	73	0.058823529411764705	0.0273972602739726	0.008968609865470852
YOL052C-A	0	0/-	-331.77135983109474	-33952.58342074603	292	0.058823529411764705	0.0273972602739726	0.008968609865470852
YKL039W	0	0/-	-331.9858137369156	-33812.995403543115	292	0.058823529411764705	0.0273972602739726	0.008968609865470852
YGL037C	-1	-/-	-332.1320278644562	-20642.320034861565	73	0.05714285714285714	0.0273972602739726	0.009248878923766817
YBR026C	-1	-/-	-332.6790235042572	-19825.52803826332	73	0.05555555555555555	0.0273972602739726	0.00952914798206278
YOR317W	-1	-/-	-332.874525308609	-19828.089661955833	73	0.05405405405405406	0.0273972602739726	0.009809417040358745
YOL071W	-1	-/-	-333.28086280822754	-20981.42711520195	73	0.05263157894736842	0.0273972602739726	0.010089686098654708
YLL026W	-1	-/-	-333.6800367832184	-21285.568960428238	73	0.05128205128205128	0.0273972602739726	0.010369955156950673
YLR178C	0	0/-	-333.79112365841866	-34502.789073199034	292	0.05128205128205128	0.0273972602739726	0.010369955156950673
YIR038C	0	0/-	-333.88583344221115	-34251.419400930405	292	0.05128205128205128	0.0273972602739726	0.010369955156950673
YDR074W	0	0/-	-333.99601924419403	-34235.071180045605	292	0.05128205128205128	0.0273972602739726	0.010369955156950673
YDR001C	0	0/-	-334.5638233423233	-34516.15786136687	292	0.05128205128205128	0.0273972602739726	0.010369955156950673
YKL085W	-1	-/-	-334.637823343277	-20025.974735319614	73	0.05	0.0273972602739726	0.010650224215246636
YDR258C	-1	-/-	-334.86000394821167	-21122.666367530823	73	0.04878048780487805	0.0273972602739726	0.010930493273542601
YDL130W-A	-1	-/0	-334.9289827346802	-19242.502058386803	73	0.047619047619047616	0.0273972602739726	0.011210762331838564
YIL154C	-1	-/-	-335.2542074918747	-19265.429878473282	73	0.046511627906976744	0.0273972602739726	0.01149103139013453
YOR374W	0	0/-	-335.38032042980194	-34319.16656062007	292	0.046511627906976744	0.0273972602739726	0.01149103139013453
YDR173C	-1	-/-	-336.3197994232178	-19725.754114866257	73	0.045454545454545456	0.0273972602739726	0.011771300448430493
YAL061W	0	0/0	-336.5842013955116	-34338.47554662824	292	0.045454545454545456	0.0273972602739726	0.011771300448430493
YER054C	-1	-/0	-337.2853629589081	-20537.69721853733	73	0.044444444444444446	0.0273972602739726	0.012051569506726457
YMR169C	0	0/-	-337.7084144949913	-35073.99291808903	292	0.044444444444444446	0.0273972602739726	0.012051569506726457
YOR227W	0	0/0	-338.47701492905617	-34900.11143198609	292	0.044444444444444446	0.0273972602739726	0.012051569506726457
YOL084W	0	0/-	-339.071244597435	-34713.8256701529	292	0.044444444444444446	0.0273972602739726	0.012051569506726457
YKR091W	0	0/-	-339.1349301338196	-32359.212935864925	292	0.044444444444444446	0.0273972602739726	0.012051569506726457
YOR220W	0	0/0	-339.15165188908577	-34957.1215544045	292	0.044444444444444446	0.0273972602739726	0.012051569506726457
YBR059C	-1	-/-	-339.30910044908524	-20716.065701305866	73	0.043478260869565216	0.0273972602739726	0.01233183856502242
YBR280C	-1	-/-	-340.300270318985	-22392.110842466354	73	0.0425531914893617	0.0273972602739726	0.012612107623318386
YDL234C	0	0/-	-340.30769982934	-35333.75667889416	292	0.0425531914893617	0.0273972602739726	0.012612107623318386
YKR058W	0	0/0	-341.0025756061077	-34016.918753921986	292	0.0425531914893617	0.0273972602739726	0.012612107623318386
YHR087W	0	0/-	-341.11791038513184	-34300.69219857454	292	0.0425531914893617	0.0273972602739726	0.012612107623318386
YKL142W	0	0/0	-341.9286698177457	-35549.13424553722	292	0.0425531914893617	0.0273972602739726	0.012612107623318386
YJL161W	0	0/0	-342.13360434770584	-34079.21259841323	292	0.0425531914893617	0.0273972602739726	0.012612107623318386
YML004C	-1	-/-	-342.2375557422638	-21109.270375728607	73	0.041666666666666664	0.0273972602739726	0.01289237668161435
YLR256W	-1	-/-	-342.7505609989166	-20258.16863644123	73	0.04081632653061224	0.0273972602739726	0.013172645739910314
YML070W	0	0/-	-342.8374202400446	-34685.539127126336	292	0.04081632653061224	0.0273972602739726	0.013172645739910314
YNL008C	-1	-/-	-343.0210406780243	-20254.297311782837	73	0.04	0.0273972602739726	0.013452914798206279
YMR152W	0	0/0	-343.0523898601532	-34123.44235780835	292	0.04	0.0273972602739726	0.013452914798206279
YEL060C	-1	-/-	-343.2584431171417	-21660.596188247204	73	0.0392156862745098	0.0273972602739726	0.013733183856502242
YOR329C	-1	-/-	-343.45541846752167	-21874.23330628872	73	0.038461538461538464	0.0273972602739726	0.014013452914798207
YBR126C	-1	-/-	-343.89004027843475	-20977.675629615784	73	0.03773584905660377	0.0273972602739726	0.01429372197309417
YIL097W	-1	-/-	-343.9898637533188	-21263.982311606407	73	0.037037037037037035	0.0273972602739726	0.014573991031390135
YFL021W	-1	-/-	-344.19439148902893	-20189.55617965758	73	0.03636363636363636	0.0273972602739726	0.014854260089686098
YEL039C	0	0/-	-344.48672848939896	-32892.01248335838	292	0.03636363636363636	0.0273972602739726	0.014854260089686098
YDR309C	-1	-/-	-344.5077500343323	-19708.15846580267	73	0.03571428571428571	0.0273972602739726	0.015134529147982063
YDR329C	-1	-/-	-344.873539686203	-20572.5243537426	73	0.03508771929824561	0.0273972602739726	0.015414798206278026
YGL141W	0	0/-	-345.2484042644501	-33363.78492304683	292	0.03508771929824561	0.0273972602739726	0.015414798206278026
YLL028W	0	0/-	-345.28956493735313	-33569.177404880524	292	0.03508771929824561	0.0273972602739726	0.015414798206278026
YOR132W	-1	-/-	-345.42342615127563	-19660.644381284714	73	0.034482758620689655	0.0273972602739726	0.01569506726457399
YDR070C	0	0/0	-345.5625964105129	-35255.0376393795	292	0.034482758620689655	0.0273972602739726	0.01569506726457399
YGR178C	-1	-/-	-345.63657212257385	-20057.67233157158	73	0.03389830508474576	0.0273972602739726	0.015975336322869956
YKR076W	-1	-/-	-345.6418436765671	-21655.21267223358	73	0.03333333333333333	0.0273972602739726	0.016255605381165918
YOR185C	-1	-/-	-345.7760841846466	-19515.229276418686	73	0.03278688524590164	0.0273972602739726	0.016535874439461883
YDR259C	-1	-/-	-345.81499791145325	-19111.713024377823	73	0.03225806451612903	0.0273972602739726	0.016816143497757848
YBL101C	0	0/-	-346.00755751132965	-35795.10493647307	292	0.03225806451612903	0.0273972602739726	0.016816143497757848
YER045C	-1	-/-	-346.02029514312744	-19630.388142585754	73	0.031746031746031744	0.0273972602739726	0.017096412556053812
YKL121W	0	0/0	-346.4256183207035	-35723.17387521267	292	0.031746031746031744	0.0273972602739726	0.017096412556053812
YMR105C	0	0/-	-346.4714130014181	-34674.73563064635	292	0.031746031746031744	0.0273972602739726	0.017096412556053812
YKL213C	-1	-/-	-346.7472689151764	-19906.532165050507	73	0.03125	0.0273972602739726	0.017376681614349777
YLR324W	-1	-/-	-346.7504093647003	-20794.6925945282	73	0.03076923076923077	0.0273972602739726	0.01765695067264574
YOR275C	-1	-/-	-347.1849676370621	-20748.55592250824	73	0.030303030303030304	0.0273972602739726	0.017937219730941704
YKL204W	-1	-/-	-347.30695629119873	-19960.60663151741	73	0.029850746268656716	0.0273972602739726	0.01821748878923767
YPR154W	-1	-/-	-347.62227749824524	-20100.612414836884	73	0.029411764705882353	0.0273972602739726	0.018497757847533634
YOR347C	-1	-/-	-347.7921984195709	-20719.9400703907	73	0.028985507246376812	0.0273972602739726	0.018778026905829595
YGL219C	-1	-/-	-347.9123923778534	-21575.717116951942	73	0.02857142857142857	0.0273972602739726	0.01905829596412556
YJL141C	-1	-/-	-347.93298292160034	-21106.896992087364	73	0.028169014084507043	0.0273972602739726	0.019338565022421525
YOR120W	1	+/-	-348.2556974887848	-20455.591030836105	72	0.041666666666666664	0.0410958904109589	0.019338565022421525
YCL052C	-1	-/-	-348.5009808540344	-21244.194383382797	73	0.0410958904109589	0.0410958904109589	0.01961883408071749
YCL040W	-1	-/-	-348.82433819770813	-20923.537236452103	73	0.04054054054054054	0.0410958904109589	0.01989910313901345
YGL215W	0	0/-	-349.0659005641937	-33091.410087257624	292	0.04054054054054054	0.0410958904109589	0.01989910313901345
YDR171W	-1	-/+	-349.328705906868	-21636.039994239807	73	0.04	0.0410958904109589	0.020179372197309416
YML054C	0	0/-	-349.40117755532265	-34024.06782385707	292	0.04	0.0410958904109589	0.020179372197309416
YGR143W	-1	-/-	-349.6936991214752	-21279.68367445469	73	0.039473684210526314	0.0410958904109589	0.02045964125560538
YDR358W	-1	-/-	-349.76601845026016	-21673.375048339367	73	0.03896103896103896	0.0410958904109589	0.020739910313901346
YCL026C-B	0	0/-	-349.76999866962433	-32068.942531466484	292	0.03896103896103896	0.0410958904109589	0.020739910313901346
YDL222C	0	0/-	-350.1306066811085	-34991.33158057928	292	0.03896103896103896	0.0410958904109589	0.020739910313901346
YAL034C	0	0/-	-350.28243094682693	-35105.18406486511	292	0.03896103896103896	0.0410958904109589	0.020739910313901346
YMR041C	-1	-/0	-350.3971745967865	-22057.019764900208	73	0.038461538461538464	0.0410958904109589	0.02102017937219731
YDR490C	-1	-/-	-350.50306063890457	-21781.967586934566	73	0.0379746835443038	0.0410958904109589	0.021300448430493273
YGL208W	-1	-/-	-350.63728392124176	-21747.614297270775	73	0.0375	0.0410958904109589	0.021580717488789238
YMR200W	-1	-/-	-350.71793818473816	-20813.17376244068	73	0.037037037037037035	0.0410958904109589	0.021860986547085202
YNL098C	-1	-/-	-351.6095287799835	-20246.999376535416	73	0.036585365853658534	0.0410958904109589	0.022141255605381167
YLR219W	-1	-/-	-351.8894692659378	-22553.338317394257	73	0.03614457831325301	0.0410958904109589	0.02242152466367713
YOR273C	0	0/-	-351.96469634771347	-34448.22171023488	292	0.03614457831325301	0.0410958904109589	0.02242152466367713
YML051W	-1	-/-	-352.302996635437	-19833.611505389214	73	0.03571428571428571	0.0410958904109589	0.022701793721973094
YMR043W	-1	-/-	-352.43745827674866	-20240.427204608917	73	0.03529411764705882	0.0410958904109589	0.02298206278026906
YFL014W	1	+/+	-352.5556671619415	-20084.318108797073	72	0.046511627906976744	0.0547945205479452	0.02298206278026906
YKL091C	0	0/0	-352.89483019709587	-34162.504845261574	292	0.046511627906976744	0.0547945205479452	0.02298206278026906
YOR062C	0	0/-	-353.01860800385475	-34416.201610058546	292	0.046511627906976744	0.0547945205479452	0.02298206278026906
YER119C	-1	-/-	-353.0886595249176	-20817.892922639847	73	0.04597701149425287	0.0547945205479452	0.023262331838565024
YPR151C	0	0/0	-353.31757470965385	-35549.80819693208	292	0.04597701149425287	0.0547945205479452	0.023262331838565024
YOR162C	-1	-/-	-353.3694212436676	-21175.73529934883	73	0.045454545454545456	0.0547945205479452	0.023542600896860985
YKL035W	-1	-/-	-353.5092399120331	-20137.18617928028	73	0.0449438202247191	0.0547945205479452	0.02382286995515695
YPL177C	-1	-/-	-353.98035514354706	-20454.276010990143	73	0.044444444444444446	0.0547945205479452	0.024103139013452915
YPL003W	0	0/-	-354.10232388973236	-34684.73710423708	292	0.044444444444444446	0.0547945205479452	0.024103139013452915
YPL087W	-1	-/-	-354.48146295547485	-20344.73552262783	73	0.04395604395604396	0.0547945205479452	0.02438340807174888
YOL060C	-1	-/-	-355.2241567969322	-22529.719367533922	73	0.043478260869565216	0.0547945205479452	0.02466367713004484
YLR248W	1	+/+	-355.61565947532654	-21736.51028239727	72	0.053763440860215055	0.0684931506849315	0.02466367713004484
YBR230C	0	0/-	-355.68542847037315	-35944.48832242191	292	0.053763440860215055	0.0684931506849315	0.02466367713004484
YLR240W	-1	-/-	-356.073842048645	-21209.72563457489	73	0.05319148936170213	0.0684931506849315	0.024943946188340806
YDR330W	-1	-/-	-356.1294252872467	-21812.337008595467	73	0.05263157894736842	0.0684931506849315	0.02522421524663677
YFL016C	-1	-/-	-356.1739864349365	-20701.395936012268	73	0.052083333333333336	0.0684931506849315	0.025504484304932736
YJL048C	-1	-/-	-356.2145965099335	-21205.339901328087	73	0.05154639175257732	0.0684931506849315	0.0257847533632287
YNL103W	-1	-/-	-356.5834801197052	-20893.479808211327	73	0.05102040816326531	0.0684931506849315	0.026065022421524663
YDR273W	-1	-/-	-356.6501350402832	-20513.900005102158	73	0.050505050505050504	0.0684931506849315	0.026345291479820628
YER020W	-1	-/-	-356.7759928703308	-21242.50370836258	73	0.05	0.0684931506849315	0.026625560538116592
YOL051W	-1	-/-	-356.81723856925964	-21135.930371761322	73	0.04950495049504951	0.0684931506849315	0.026905829596412557
YHL024W	-1	-/-	-356.9100704193115	-21428.360335707664	73	0.049019607843137254	0.0684931506849315	0.02718609865470852
YER035W	-1	-/-	-356.96471333503723	-20812.766004621983	73	0.04854368932038835	0.0684931506849315	0.027466367713004484
YJL057C	0	0/-	-357.34718176722527	-36407.33140927553	292	0.04854368932038835	0.0684931506849315	0.027466367713004484
YDR231C	-1	-/-	-357.51999616622925	-21486.61460121721	73	0.04807692307692308	0.0684931506849315	0.02774663677130045
YMR180C	0	0/-	-357.9459493756294	-34907.28302016854	292	0.04807692307692308	0.0684931506849315	0.02774663677130045
YML130C	-1	-/-	-357.96684312820435	-20517.61482465267	73	0.047619047619047616	0.0684931506849315	0.028026905829596414
YMR068W	-1	-/-	-358.2261519432068	-21398.093559741974	73	0.04716981132075472	0.0684931506849315	0.028307174887892375
YKL025C	-1	-/-	-358.4254448413849	-20766.65170955658	73	0.04672897196261682	0.0684931506849315	0.02858744394618834
YGR070W	-1	-/-	-358.45026564598083	-20601.68271136284	73	0.046296296296296294	0.0684931506849315	0.028867713004484305
YJR125C	-1	-/-	-358.56496477127075	-20024.063455939293	73	0.045871559633027525	0.0684931506849315	0.02914798206278027
YAL028W	0	0/+	-358.752940505743	-35120.57839784026	292	0.045871559633027525	0.0684931506849315	0.02914798206278027
YEL011W	0	0/0	-358.8927900493145	-35769.86364778876	292	0.045871559633027525	0.0684931506849315	0.02914798206278027
YFR003C	-1	-/-	-358.96384501457214	-21300.604372262955	73	0.045454545454545456	0.0684931506849315	0.029428251121076235
YBR286W	-1	-/0	-359.101398229599	-21004.880995631218	73	0.04504504504504504	0.0684931506849315	0.029708520179372196
YMR302C	-1	-/-	-359.23601162433624	-22524.132984399796	73	0.044642857142857144	0.0684931506849315	0.02998878923766816
YJL155C	0	0/0	-359.41313630342484	-37137.04705834389	292	0.044642857142857144	0.0684931506849315	0.02998878923766816
YHR209W	0	0/0	-359.5260751545429	-34089.36561597139	292	0.044642857142857144	0.0684931506849315	0.02998878923766816
YER162C	-1	-/-	-359.6002950668335	-21122.219815135002	73	0.04424778761061947	0.0684931506849315	0.030269058295964126
YCL035C	-1	-/-	-359.655392408371	-20550.22918009758	73	0.043859649122807015	0.0684931506849315	0.03054932735426009
YDL046W	-1	-/-	-359.6673517227173	-21853.427642583847	73	0.043478260869565216	0.0684931506849315	0.030829596412556053
YMR135C	-1	-/-	-360.27290081977844	-20597.781095266342	73	0.04310344827586207	0.0684931506849315	0.031109865470852018
YBR001C	0	0/-	-360.403462395072	-35915.81571780145	292	0.04310344827586207	0.0684931506849315	0.031109865470852018
YAL008W	0	0/-	-360.41712710261345	-36199.607942163944	292	0.04310344827586207	0.0684931506849315	0.031109865470852018
YAL017W	-1	-/-	-360.6427969932556	-21492.214732170105	73	0.042735042735042736	0.0684931506849315	0.03139013452914798
YPL179W	-1	-/-	-360.68371748924255	-20153.354665756226	73	0.0423728813559322	0.0684931506849315	0.03167040358744395
YKL168C	0	0/-	-360.7601752281189	-35958.90262051299	292	0.0423728813559322	0.0684931506849315	0.03167040358744395
YLR216C	-1	-/-	-360.8482427597046	-20664.00311088562	73	0.04201680672268908	0.0684931506849315	0.03195067264573991
YPL159C	-1	-/-	-360.9093060493469	-21573.755793571472	73	0.041666666666666664	0.0684931506849315	0.03223094170403588
YER037W	0	0/-	-361.15006241202354	-34170.01018144563	292	0.041666666666666664	0.0684931506849315	0.03223094170403588
YLR006C	1	+/+	-361.325851559639	-21371.021032691002	72	0.049586776859504134	0.0821917808219178	0.03223094170403588
YJL042W	-1	-/-	-361.7340919971466	-20797.430219888687	73	0.04918032786885246	0.0821917808219178	0.032511210762331835
YPL110C	-1	-/-	-362.0372905731201	-21863.48394525051	73	0.04878048780487805	0.0821917808219178	0.0327914798206278
YCR030C	0	0/-	-362.1161738038063	-35381.42723797262	292	0.04878048780487805	0.0821917808219178	0.0327914798206278
YOL082W	-1	-/-	-362.4813566207886	-21951.61349761486	73	0.04838709677419355	0.0821917808219178	0.033071748878923765
YMR037C	1	+/-	-362.51273345947266	-21969.128113627434	72	0.056	0.0958904109589041	0.033071748878923765
YGR043C	0	0/-	-362.52314388751984	-35892.73118117452	292	0.056	0.0958904109589041	0.033071748878923765
YOR163W	0	0/-	-362.58419689536095	-34364.125636309385	292	0.056	0.0958904109589041	0.033071748878923765
YDL022W	1	+/+	-362.5933299064636	-21693.74970984459	72	0.06349206349206349	0.1095890410958904	0.033071748878923765
YJR127C	-1	-/-	-362.6378948688507	-20692.35939192772	73	0.06299212598425197	0.1095890410958904	0.03335201793721973
YCR033W	-1	-/-	-362.6518955230713	-20373.14917063713	73	0.0625	0.1095890410958904	0.033632286995515695
YDL169C	0	0/0	-362.9114234149456	-37254.07095569372	292	0.0625	0.1095890410958904	0.033632286995515695
YMR136W	-1	-/-	-362.9816176891327	-20262.877169132233	73	0.06201550387596899	0.1095890410958904	0.03391255605381166
YPL186C	0	0/-	-363.01615193486214	-36821.84796798229	292	0.06201550387596899	0.1095890410958904	0.03391255605381166
YOR155C	0	0/-	-363.11661222577095	-35137.60651522875	292	0.06201550387596899	0.1095890410958904	0.03391255605381166
YMR053C	-1	-/0	-363.11762166023254	-22108.451892375946	73	0.06153846153846154	0.1095890410958904	0.034192825112107625
YOR348C	-1	-/-	-363.1623225212097	-20400.42576932907	73	0.061068702290076333	0.1095890410958904	0.03447309417040359
YGR023W	0	0/-	-363.2052918076515	-35696.138755083084	292	0.061068702290076333	0.1095890410958904	0.03447309417040359
YGL096W	-1	-/-	-363.2383408546448	-21285.85593032837	73	0.06060606060606061	0.1095890410958904	0.034753363228699555
YJR065C	-1	-/-	-363.27055382728577	-21242.512293934822	73	0.06015037593984962	0.1095890410958904	0.03503363228699551
YJL101C	-1	-/-	-363.44515335559845	-21179.562049150467	73	0.05970149253731343	0.1095890410958904	0.03531390134529148
YGL045W	-1	-/-	-363.44742488861084	-20894.546429872513	73	0.05925925925925926	0.1095890410958904	0.03559417040358744
YOR027W	-1	-/-	-363.5506455898285	-20082.15819501877	73	0.058823529411764705	0.1095890410958904	0.03587443946188341
YHR195W	0	0/0	-363.63696372509	-35913.362338364124	292	0.058823529411764705	0.1095890410958904	0.03587443946188341
YNL322C	0	0/-	-363.7237595319748	-34951.76339110732	292	0.058823529411764705	0.1095890410958904	0.03587443946188341
YKL007W	-1	-/-	-363.9709486961365	-21149.79482483864	73	0.058394160583941604	0.1095890410958904	0.03615470852017937
YBR149W	0	0/0	-364.3003023862839	-36275.51340305805	292	0.058394160583941604	0.1095890410958904	0.03615470852017937
YBL064C	-1	-/-	-364.6081590652466	-22582.45978319645	73	0.057971014492753624	0.1095890410958904	0.03643497757847534
YGR032W	0	0/-	-364.6911259293556	-35232.44572624564	292	0.057971014492753624	0.1095890410958904	0.03643497757847534
YBR066C	-1	-/+	-364.89868545532227	-21318.276626586914	73	0.05755395683453238	0.1095890410958904	0.0367152466367713
YOR181W	1	+/-	-364.9386155605316	-21229.993361234665	72	0.06428571428571428	0.1232876712328767	0.0367152466367713
YDR151C	-1	-/-	-365.02228689193726	-20911.72252845764	73	0.06382978723404255	0.1232876712328767	0.03699551569506727
YKL093W	-1	-/-	-365.7779049873352	-21503.9820458889	73	0.06338028169014084	0.1232876712328767	0.037275784753363225
YPR160W	0	0/0	-365.82135236263275	-34295.346064031124	292	0.06338028169014084	0.1232876712328767	0.037275784753363225
YER080W	0	0/0	-365.890860915184	-35173.33138886094	292	0.06338028169014084	0.1232876712328767	0.037275784753363225
YBR006W	-1	-/-	-365.9496650695801	-21951.40466451645	73	0.06293706293706294	0.1232876712328767	0.03755605381165919
YOL032W	0	0/-	-365.95444017648697	-35072.074195593596	292	0.06293706293706294	0.1232876712328767	0.03755605381165919
YNL277W	0	0/0	-366.13908022642136	-34787.92198678851	292	0.06293706293706294	0.1232876712328767	0.03755605381165919
YCL039W	-1	-/-	-366.3120447397232	-20513.38888168335	73	0.0625	0.1232876712328767	0.037836322869955155
YGL104C	-1	-/-	-366.41608119010925	-20345.316966295242	73	0.06206896551724138	0.1232876712328767	0.03811659192825112
YER103W	-1	-/-	-366.5335774421692	-20665.27629494667	73	0.06164383561643835	0.1232876712328767	0.038396860986547085
YDR388W	1	+/-	-366.57878041267395	-21033.670874118805	72	0.06802721088435375	0.136986301369863	0.038396860986547085
YOR290C	-1	-/-	-366.70342898368835	-20699.003922700882	73	0.06756756756756757	0.136986301369863	0.03867713004484305
YHR114W	1	+/+	-366.73490142822266	-21379.993841052055	72	0.0738255033557047	0.1506849315068493	0.03867713004484305
YNR002C	-1	-/-	-366.7644646167755	-22084.01232945919	73	0.07333333333333333	0.1506849315068493	0.038957399103139015
YLR028C	-1	-/-	-366.8019058704376	-21614.333713531494	73	0.0728476821192053	0.1506849315068493	0.03923766816143498
YDL019C	-1	-/-	-366.98141050338745	-21233.856869399548	73	0.07236842105263158	0.1506849315068493	0.039517937219730945
YBL051C	-1	-/-	-367.13359904289246	-20579.279829740524	73	0.0718954248366013	0.1506849315068493	0.0397982062780269
YNR047W	-1	-/-	-367.2412472963333	-22107.917767882347	73	0.07142857142857142	0.1506849315068493	0.04007847533632287
YER053C	-1	-/-	-367.26004123687744	-21125.98524594307	73	0.07096774193548387	0.1506849315068493	0.04035874439461883
YOR360C	0	0/-	-367.4726010262966	-35413.96918711066	292	0.07096774193548387	0.1506849315068493	0.04035874439461883
YML016C	-1	-/-	-367.6361970901489	-21444.054049253464	73	0.07051282051282051	0.1506849315068493	0.0406390134529148
YHR199C	0	0/0	-367.7702583670616	-34696.77987834811	292	0.07051282051282051	0.1506849315068493	0.0406390134529148
YLL055W	0	0/-	-367.85955518484116	-34722.57325708866	292	0.07051282051282051	0.1506849315068493	0.0406390134529148
YOR256C	-1	-/-	-367.86565685272217	-21935.809799075127	73	0.07006369426751592	0.1506849315068493	0.04091928251121076
YOR124C	0	0/-	-367.8701746761799	-35869.85638514161	292	0.07006369426751592	0.1506849315068493	0.04091928251121076
YBR052C	0	0/0	-367.8973927795887	-35732.89280831814	292	0.07006369426751592	0.1506849315068493	0.04091928251121076
YNR006W	-1	-/-	-368.1225930452347	-21440.19244349003	73	0.06962025316455696	0.1506849315068493	0.04119955156950673
YIL036W	-1	-/-	-368.5078663825989	-21872.327547192574	73	0.06918238993710692	0.1506849315068493	0.04147982062780269
YGL190C	-1	-/-	-368.53025794029236	-21028.56513082981	73	0.06875	0.1506849315068493	0.04176008968609866
YLR370C	-1	-/-	-368.77163100242615	-21984.78204035759	73	0.06832298136645963	0.1506849315068493	0.04204035874439462
YFR024C-A	-1	-/-	-368.84129095077515	-21326.733791589737	73	0.06790123456790123	0.1506849315068493	0.04232062780269058
YPL203W	-1	-/-	-368.87229204177856	-22810.72227549553	73	0.06748466257668712	0.1506849315068493	0.042600896860986545
YER027C	-1	-/-	-368.9796277284622	-20375.420120239258	73	0.06707317073170732	0.1506849315068493	0.04288116591928251
YPL249C	-1	-/-	-369.1359806060791	-21169.187996149063	73	0.06666666666666667	0.1506849315068493	0.043161434977578475
YPL120W	-1	-/-	-369.14768958091736	-21934.36558365822	73	0.06626506024096386	0.1506849315068493	0.04344170403587444
YBR212W	-1	-/-	-369.1691343784332	-21408.520465254784	73	0.0658682634730539	0.1506849315068493	0.043721973094170405
YGR008C	-1	-/-	-369.48960280418396	-21820.596537590027	73	0.06547619047619048	0.1506849315068493	0.04400224215246637
YNL015W	-1	-/-	-369.93938732147217	-22564.549860477448	73	0.0650887573964497	0.1506849315068493	0.044282511210762335
YJL016W	0	0/0	-370.17167246341705	-35000.33492036164	292	0.0650887573964497	0.1506849315068493	0.044282511210762335
YOR171C	-1	-/-	-370.2117991447449	-22357.662760853767	73	0.06470588235294118	0.1506849315068493	0.04456278026905829
YOR086C	0	0/-	-370.248777449131	-35718.09612193704	292	0.06470588235294118	0.1506849315068493	0.04456278026905829
YOR138C	0	0/-	-370.3879218995571	-36980.75194877386	292	0.06470588235294118	0.1506849315068493	0.04456278026905829
YBL058W	-1	-/-	-370.4889441728592	-22034.900645256042	73	0.06432748538011696	0.1506849315068493	0.04484304932735426
YOR090C	0	0/-	-370.58807599544525	-35057.22012424469	292	0.06432748538011696	0.1506849315068493	0.04484304932735426
YNL191W	0	0/0	-370.76770025491714	-35049.541864067316	292	0.06432748538011696	0.1506849315068493	0.04484304932735426
YOL016C	-1	-/-	-371.0438024997711	-21502.769649505615	73	0.06395348837209303	0.1506849315068493	0.04512331838565022
YDL193W	0	0/-	-371.057644456625	-34944.41034811735	292	0.06395348837209303	0.1506849315068493	0.04512331838565022
YLL039C	0	0/-	-371.2961370944977	-35263.632426247	292	0.06395348837209303	0.1506849315068493	0.04512331838565022
YOL113W	-1	-/-	-371.38141989707947	-21405.4343303442	73	0.06358381502890173	0.1506849315068493	0.04540358744394619
YNL065W	-1	-/-	-371.46911692619324	-21081.41723561287	73	0.06321839080459771	0.1506849315068493	0.04568385650224215
YJR036C	0	0/-	-371.68463894724846	-35757.52910374105	292	0.06321839080459771	0.1506849315068493	0.04568385650224215
YPL188W	-1	-/-	-371.95399260520935	-21375.042037010193	73	0.06285714285714286	0.1506849315068493	0.04596412556053812
YOL151W	-1	-/-	-371.96740102767944	-21875.795992732048	73	0.0625	0.1506849315068493	0.04624439461883408
YPL084W	-1	-/-	-372.1238228082657	-21961.014164805412	73	0.062146892655367235	0.1506849315068493	0.04652466367713005
YBR199W	-1	-/-	-372.1511423587799	-21736.553943634033	73	0.06179775280898876	0.1506849315068493	0.04680493273542601
YDR409W	-1	-/-	-372.1896507740021	-21787.47451198101	73	0.061452513966480445	0.1506849315068493	0.04708520179372197
YMR109W	1	+/+	-372.3384041786194	-20744.17063140869	72	0.06666666666666667	0.1643835616438356	0.04708520179372197
YLR343W	0	0/-	-372.40823942422867	-33665.61145341396	292	0.06666666666666667	0.1643835616438356	0.04708520179372197
YNL286W	-1	-/-	-372.4207503795624	-19530.629780888557	73	0.06629834254143646	0.1643835616438356	0.047365470852017935
YLL041C	-1	-/-	-372.45562505722046	-21196.046327590942	73	0.06593406593406594	0.1643835616438356	0.0476457399103139
YLR454W	0	0/0	-372.62141984701157	-35630.853913486004	292	0.06593406593406594	0.1643835616438356	0.0476457399103139
YKR066C	-1	-/-	-372.65590262413025	-22038.072214603424	73	0.06557377049180328	0.1643835616438356	0.047926008968609865
YGL133W	-1	-/-	-372.71532821655273	-21120.48005247116	73	0.06521739130434782	0.1643835616438356	0.04820627802690583
YBR273C	-1	-/-	-372.80002069473267	-22644.37793302536	73	0.06486486486486487	0.1643835616438356	0.048486547085201795
YGL038C	-1	-/-	-372.8424665927887	-22024.953488469124	73	0.06451612903225806	0.1643835616438356	0.04876681614349776
YGR258C	-1	-/-	-372.95451188087463	-21763.823110580444	73	0.06417112299465241	0.1643835616438356	0.049047085201793725
YLR284C	-1	-/-	-373.05220007896423	-20752.086173534393	73	0.06382978723404255	0.1643835616438356	0.04932735426008968
YPL270W	-1	-/-	-373.61378502845764	-22367.074916124344	73	0.06349206349206349	0.1643835616438356	0.04960762331838565
YDL113C	-1	-/-	-373.69225096702576	-22101.560247778893	73	0.06315789473684211	0.1643835616438356	0.04988789237668161
YDR096W	-1	-/-	-373.8774833679199	-22608.67259681225	73	0.06282722513089005	0.1643835616438356	0.05016816143497758
YHR161C	-1	-/-	-373.9023136049509	-21496.056735649705	73	0.0625	0.1643835616438356	0.05044843049327354
YOR042W	0	0/-	-373.9952285885811	-36626.019102692604	292	0.0625	0.1643835616438356	0.05044843049327354
YDR006C	0	0/-	-374.2379761338234	-35449.40964269638	292	0.0625	0.1643835616438356	0.05044843049327354
YNL160W	-1	-/-	-374.5733664035797	-21927.88866996765	73	0.06217616580310881	0.1643835616438356	0.05072869955156951
YKL193C	-1	-/-	-374.75956559181213	-22231.740285634995	73	0.061855670103092786	0.1643835616438356	0.05100896860986547
YPL049C	-1	-/-	-374.7667419910431	-21407.18213403225	73	0.06153846153846154	0.1643835616438356	0.05128923766816144
YCL051W	-1	-/-	-374.7909469604492	-21136.573870897293	73	0.061224489795918366	0.1643835616438356	0.0515695067264574
YLR237W	0	0/-	-374.8844184577465	-35402.51005899906	292	0.061224489795918366	0.1643835616438356	0.0515695067264574
YOR267C	-1	-/-	-374.8949337005615	-20679.817148208618	73	0.06091370558375635	0.1643835616438356	0.05184977578475336
YGR243W	0	0/-	-374.94105634093285	-35168.57454445958	292	0.06091370558375635	0.1643835616438356	0.05184977578475336
YCL028W	0	0/0	-374.9926793575287	-35318.667402237654	292	0.06091370558375635	0.1643835616438356	0.05184977578475336
YIL124W	-1	-/-	-375.01522278785706	-20624.589569568634	73	0.06060606060606061	0.1643835616438356	0.052130044843049325
YNL251C	-1	-/-	-375.0169129371643	-21331.72895503044	73	0.06030150753768844	0.1643835616438356	0.05241031390134529
YHR205W	-1	-/+	-375.12266969680786	-21072.008670687675	73	0.06	0.1643835616438356	0.052690582959641255
YNL293W	-1	-/-	-375.1760563850403	-22508.06541991234	73	0.05970149253731343	0.1643835616438356	0.05297085201793722
YHR030C	-1	-/-	-375.2618136405945	-20840.08169579506	73	0.0594059405940594	0.1643835616438356	0.053251121076233185
YDR229W	0	0/-	-375.35797733068466	-35793.84230428934	292	0.0594059405940594	0.1643835616438356	0.053251121076233185
YLR399C	-1	-/-	-375.59401273727417	-21135.732729434967	73	0.059113300492610835	0.1643835616438356	0.05353139013452915
YBR132C	1	+/-	-375.64222955703735	-22276.24123620987	72	0.06372549019607843	0.1780821917808219	0.05353139013452915
YOL027C	-1	-/-	-375.7688112258911	-20981.18587744236	73	0.06341463414634146	0.1780821917808219	0.053811659192825115
YCR036W	0	0/0	-375.9358773827553	-36488.3747587502	292	0.06341463414634146	0.1780821917808219	0.053811659192825115
YER150W	0	0/-	-376.3010412454605	-36587.909602463245	292	0.06341463414634146	0.1780821917808219	0.053811659192825115
YDR169C	0	0/-	-376.6373446583748	-37346.73007833958	292	0.06341463414634146	0.1780821917808219	0.053811659192825115
YNL074C	-1	-/-	-376.66421127319336	-22171.55272912979	73	0.06310679611650485	0.1780821917808219	0.05409192825112107
YGL197W	0	0/-	-376.74096193909645	-35981.50970539451	292	0.06310679611650485	0.1780821917808219	0.05409192825112107
YCR011C	0	0/-	-376.9132328033447	-36309.80423858762	292	0.06310679611650485	0.1780821917808219	0.05409192825112107
YOR353C	-1	-/-	-377.12484979629517	-22217.374426603317	73	0.06280193236714976	0.1780821917808219	0.05437219730941704
YHR028C	0	0/-	-377.1757187843323	-35852.788149654865	292	0.06280193236714976	0.1780821917808219	0.05437219730941704
YNL243W	-1	-/-	-377.2744359970093	-22191.00589632988	73	0.0625	0.1780821917808219	0.054652466367713
YER062C	1	+/+	-377.29875659942627	-22130.929046988487	72	0.06698564593301436	0.1917808219178082	0.054652466367713
YDR028C	-1	-/-	-377.3590018749237	-21326.76628112793	73	0.06666666666666667	0.1917808219178082	0.05493273542600897
YGR268C	-1	-/0	-377.3848659992218	-22344.058091163635	73	0.06635071090047394	0.1917808219178082	0.05521300448430493
YER125W	-1	-/-	-377.3855812549591	-21760.80290031433	73	0.0660377358490566	0.1917808219178082	0.0554932735426009
YIL105C	-1	-/-	-377.50907731056213	-22194.492020368576	73	0.06572769953051644	0.1917808219178082	0.05577354260089686
YGL073W	-1	-/-	-377.67397117614746	-22192.445650458336	73	0.06542056074766354	0.1917808219178082	0.05605381165919283
YBR183W	-1	-/-	-377.9452557563782	-21469.806394577026	73	0.06511627906976744	0.1917808219178082	0.05633408071748879
YMR139W	-1	-/-	-377.96265745162964	-22145.067689418793	73	0.06481481481481481	0.1917808219178082	0.05661434977578475
YAL051W	-1	-/-	-378.0448091030121	-22380.147694587708	73	0.06451612903225806	0.1917808219178082	0.056894618834080715
YKL150W	-1	-/-	-378.21081590652466	-21983.341213464737	73	0.06422018348623854	0.1917808219178082	0.05717488789237668
YDR148C	-1	-/-	-378.21949315071106	-21794.81681716442	73	0.0639269406392694	0.1917808219178082	0.057455156950672645
YDR436W	-1	-/-	-378.3098349571228	-22411.1514159441	73	0.06363636363636363	0.1917808219178082	0.05773542600896861
YLR267W	0	0/0	-378.3314810395241	-35987.47531366348	292	0.06363636363636363	0.1917808219178082	0.05773542600896861
YDL195W	-1	-/-	-378.3527467250824	-21959.50340294838	73	0.06334841628959276	0.1917808219178082	0.058015695067264575
YDR100W	0	0/0	-378.48172146081924	-34817.09435914457	292	0.06334841628959276	0.1917808219178082	0.058015695067264575
YGR281W	-1	-/-	-378.65162467956543	-21351.55506169796	73	0.06306306306306306	0.1917808219178082	0.05829596412556054
YMR261C	0	0/-	-378.73405367136	-35952.24194994569	292	0.06306306306306306	0.1917808219178082	0.05829596412556054
YLR142W	0	0/0	-378.92277669906616	-36529.82015388459	292	0.06306306306306306	0.1917808219178082	0.05829596412556054
YKR046C	-1	-/-	-378.9389441013336	-22494.908034324646	73	0.06278026905829596	0.1917808219178082	0.058576233183856505
YOL100W	-1	-/-	-378.966824054718	-22513.239542603493	73	0.0625	0.1917808219178082	0.05885650224215247
YKR052C	-1	-/-	-378.9843281507492	-21541.708574831486	73	0.06222222222222222	0.1917808219178082	0.05913677130044843
YPL152W	1	+/+	-379.0516502857208	-22151.105600833893	72	0.06637168141592921	0.2054794520547945	0.05913677130044843
YHR115C	-1	-/-	-379.10402965545654	-21248.2002389431	73	0.06607929515418502	0.2054794520547945	0.05941704035874439
YBR111C	0	0/-	-379.2290723025799	-36683.08527967334	292	0.06607929515418502	0.2054794520547945	0.05941704035874439
YOR134W	0	0/-	-379.2651364803314	-37185.25247618556	292	0.06607929515418502	0.2054794520547945	0.05941704035874439
YOR035C	-1	-/-	-379.34772634506226	-23355.388068556786	73	0.06578947368421052	0.2054794520547945	0.05969730941704036
YLR203C	0	0/-	-379.3760003745556	-36475.19942429662	292	0.06578947368421052	0.2054794520547945	0.05969730941704036
YFL042C	0	0/-	-379.4559827744961	-37085.35416010022	292	0.06578947368421052	0.2054794520547945	0.05969730941704036
YDL035C	-1	-/-	-379.5783671140671	-22335.010754823685	73	0.06550218340611354	0.2054794520547945	0.05997757847533632
YNL071W	-1	-/-	-379.7795717716217	-21573.486982107162	73	0.06521739130434782	0.2054794520547945	0.06025784753363229
YPL135W	-1	-/-	-379.84036445617676	-21892.607676029205	73	0.06493506493506493	0.2054794520547945	0.06053811659192825
YBR072W	-1	-/-	-379.84721398353577	-21919.05296742916	73	0.06465517241379311	0.2054794520547945	0.06081838565022422
YPL026C	-1	-/-	-379.9167090654373	-20891.413890004158	73	0.06437768240343347	0.2054794520547945	0.06109865470852018
YPR008W	-1	-/-	-379.9619359970093	-22478.5633995533	73	0.0641025641025641	0.2054794520547945	0.06137892376681614
YOR023C	-1	-/-	-380.03985238075256	-22412.650212407112	73	0.06382978723404255	0.2054794520547945	0.061659192825112105
YJL123C	0	0/0	-380.09985852241516	-34945.45976947248	292	0.06382978723404255	0.2054794520547945	0.061659192825112105
YLR299W	0	0/-	-380.1106738448143	-37315.76456344128	292	0.06382978723404255	0.2054794520547945	0.061659192825112105
YGL121C	0	0/-	-380.3084950745106	-38191.33567172289	292	0.06382978723404255	0.2054794520547945	0.061659192825112105
YFR047C	-1	-/-	-380.3455240726471	-21304.484473466873	73	0.0635593220338983	0.2054794520547945	0.06193946188340807
YDR420W	-1	-/+	-380.44256258010864	-21297.033194303513	73	0.06329113924050633	0.2054794520547945	0.062219730941704035
YDL134C	-1	-/-	-380.4662710428238	-22975.74600505829	73	0.06302521008403361	0.2054794520547945	0.0625
YOR100C	-1	-/-	-380.52555322647095	-22449.03213763237	73	0.06276150627615062	0.2054794520547945	0.06278026905829596
YPR065W	-1	-/+	-380.54146361351013	-20441.687783002853	73	0.0625	0.2054794520547945	0.06306053811659193
YKR067W	-1	-/-	-380.5849668979645	-21802.444289326668	73	0.06224066390041494	0.2054794520547945	0.0633408071748879
YLR023C	-1	-/-	-380.7044348716736	-21326.051441669464	73	0.06198347107438017	0.2054794520547945	0.06362107623318386
YLR410W	-1	-/0	-380.75587129592896	-22919.536345005035	73	0.06172839506172839	0.2054794520547945	0.06390134529147982
YJR046W	-1	-/-	-380.99907875061035	-20654.687146663666	73	0.06147540983606557	0.2054794520547945	0.06418161434977579
YDR141C	-1	-/-	-381.1283254623413	-20867.951021432877	73	0.061224489795918366	0.2054794520547945	0.06446188340807175
YDR475C	0	0/-	-381.13549840450287	-36903.27373479307	292	0.061224489795918366	0.2054794520547945	0.06446188340807175
YDR422C	-1	-/-	-381.26500153541565	-21772.81601381302	73	0.06097560975609756	0.2054794520547945	0.06474215246636772
YJL116C	-1	-/-	-381.2825255393982	-20473.009303331375	73	0.06072874493927125	0.2054794520547945	0.06502242152466367
YPL075W	-1	-/-	-381.4471683502197	-22083.516672611237	73	0.06048387096774194	0.2054794520547945	0.06530269058295964
YDR349C	0	0/-	-381.5965098142624	-34339.68394687772	292	0.06048387096774194	0.2054794520547945	0.06530269058295964
YKL032C	-1	-/-	-381.6223340034485	-21551.475088119507	73	0.060240963855421686	0.2054794520547945	0.0655829596412556
YNR034W	-1	-/-	-381.6951673030853	-21190.24611902237	73	0.06	0.2054794520547945	0.06586322869955157
YDR293C	-1	-/-	-381.7042603492737	-22535.72651195526	73	0.05976095617529881	0.2054794520547945	0.06614349775784753
YOR140W	-1	-/-	-381.75473833084106	-20751.951446056366	73	0.05952380952380952	0.2054794520547945	0.0664237668161435
YMR191W	0	0/0	-381.80605417490005	-37612.85340112448	292	0.05952380952380952	0.2054794520547945	0.0664237668161435
YDR435C	-1	-/-	-381.85583877563477	-21915.25720143318	73	0.05928853754940711	0.2054794520547945	0.06670403587443946
YOR109W	-1	-/-	-381.93804264068604	-21221.20746254921	73	0.05905511811023622	0.2054794520547945	0.06698430493273543
YPR040W	0	0/-	-382.07295802235603	-36421.44362190366	292	0.05905511811023622	0.2054794520547945	0.06698430493273543
YCR088W	-1	-/-	-382.1401038169861	-21285.24360191822	73	0.058823529411764705	0.2054794520547945	0.06726457399103139
YHR137W	0	0/0	-382.26165360212326	-35576.55345869064	292	0.058823529411764705	0.2054794520547945	0.06726457399103139
YML057W	-1	-/-	-382.3102934360504	-22649.422539711	73	0.05859375	0.2054794520547945	0.06754484304932735
YIL117C	-1	-/0	-382.3106667995453	-20083.561354637146	73	0.058365758754863814	0.2054794520547945	0.06782511210762332
YCR069W	0	0/-	-382.3445765674114	-36741.76059804857	292	0.058365758754863814	0.2054794520547945	0.06782511210762332
YKL065C	0	0/-	-382.38381189107895	-37969.938141182065	292	0.058365758754863814	0.2054794520547945	0.06782511210762332
YHR155W	0	0/-	-382.39956390857697	-36311.72828683257	292	0.058365758754863814	0.2054794520547945	0.06782511210762332
YBL047C	-1	-/-	-382.4192569255829	-21545.101551294327	73	0.05813953488372093	0.2054794520547945	0.06810538116591928
YEL013W	-1	-/-	-382.4437575340271	-22231.76494437456	73	0.05791505791505792	0.2054794520547945	0.06838565022421525
YDR406W	0	0/-	-382.473772585392	-34985.22268381715	292	0.05791505791505792	0.2054794520547945	0.06838565022421525
YDR505C	0	0/0	-382.4934196770191	-37350.21363502741	292	0.05791505791505792	0.2054794520547945	0.06838565022421525
YJR073C	-1	-/-	-382.51340794563293	-21358.46869826317	73	0.057692307692307696	0.2054794520547945	0.06866591928251121
YER052C	-1	-/0	-382.5264434814453	-20949.124424099922	73	0.05747126436781609	0.2054794520547945	0.06894618834080718
YKL034W	-1	-/-	-382.5367382764816	-23008.72569811344	73	0.05725190839694656	0.2054794520547945	0.06922645739910314
YDL231C	-1	-/-	-382.5760929584503	-21518.632357120514	73	0.057034220532319393	0.2054794520547945	0.06950672645739911
YKR003W	-1	-/-	-382.58356857299805	-21301.698033094406	73	0.056818181818181816	0.2054794520547945	0.06978699551569506
YPR075C	1	+/+	-382.70941257476807	-22670.480665683746	72	0.06037735849056604	0.2191780821917808	0.06978699551569506
YGL233W	-1	-/-	-382.7331156730652	-20904.981382369995	73	0.06015037593984962	0.2191780821917808	0.07006726457399103
YKL020C	-1	-/-	-382.97380471229553	-21769.778781294823	73	0.0599250936329588	0.2191780821917808	0.07034753363228699
YML110C	-1	-/-	-382.9875385761261	-21466.295630335808	73	0.05970149253731343	0.2191780821917808	0.07062780269058296
YIL050W	0	0/-	-382.99982899427414	-36264.84754765034	292	0.05970149253731343	0.2191780821917808	0.07062780269058296
YMR107W	0	0/0	-383.163113117218	-37352.0789809823	292	0.05970149253731343	0.2191780821917808	0.07062780269058296
YLR375W	0	0/-	-383.2583919763565	-36297.19334688783	292	0.05970149253731343	0.2191780821917808	0.07062780269058296
YLR250W	0	0/0	-383.2883452177048	-36602.7597592473	292	0.05970149253731343	0.2191780821917808	0.07062780269058296
YER088C	-1	-/-	-383.3310124874115	-21155.354025781155	73	0.05947955390334572	0.2191780821917808	0.07090807174887892
YCL044C	-1	-/-	-383.4658787250519	-21189.668986082077	73	0.05925925925925926	0.2191780821917808	0.07118834080717489
YMR173W	-1	-/-	-383.47055172920227	-23025.360984802246	73	0.05904059040590406	0.2191780821917808	0.07146860986547085
YNR033W	-1	-/-	-383.54746294021606	-21381.509930849075	73	0.058823529411764705	0.2191780821917808	0.07174887892376682
YLR201C	-1	-/0	-383.57586550712585	-22276.837639808655	73	0.05860805860805861	0.2191780821917808	0.07202914798206278
YDR453C	-1	-/-	-383.6335778236389	-21971.08725118637	73	0.058394160583941604	0.2191780821917808	0.07230941704035874
YOR040W	-1	-/-	-383.66885805130005	-21772.255314588547	73	0.05818181818181818	0.2191780821917808	0.07258968609865471
YDR034C	0	0/-	-383.67373287677765	-35989.80926275253	292	0.05818181818181818	0.2191780821917808	0.07258968609865471
YOL004W	-1	-/-	-383.737309217453	-21521.18688941002	73	0.057971014492753624	0.2191780821917808	0.07286995515695067
YNR007C	-1	-/-	-383.7694675922394	-23616.047473430634	73	0.05776173285198556	0.2191780821917808	0.07315022421524664
YKL062W	1	+/-	-383.9476580619812	-22604.406131744385	72	0.06115107913669065	0.2328767123287671	0.07315022421524664
YAL030W	-1	-/-	-383.9875764846802	-21951.2156996727	73	0.06093189964157706	0.2328767123287671	0.0734304932735426
YGL066W	-1	-/-	-384.02061676979065	-21540.319909334183	73	0.060714285714285714	0.2328767123287671	0.07371076233183857
YPL005W	0	0/-	-384.06020963191986	-36758.523003935814	292	0.060714285714285714	0.2328767123287671	0.07371076233183857
YCL025C	-1	-/-	-384.0659875869751	-20634.67171406746	73	0.060498220640569395	0.2328767123287671	0.07399103139013453
YMR237W	-1	-/-	-384.0672116279602	-21579.565749168396	73	0.06028368794326241	0.2328767123287671	0.0742713004484305
YGL181W	-1	-/-	-384.22496342658997	-21987.142332077026	73	0.06007067137809187	0.2328767123287671	0.07455156950672645
YKL094W	0	0/-	-384.2794454097748	-37992.25967526063	292	0.06007067137809187	0.2328767123287671	0.07455156950672645
YIL125W	-1	-/-	-384.2848069667816	-22216.407136678696	73	0.05985915492957746	0.2328767123287671	0.07483183856502242
YNL173C	-1	-/-	-384.2853043079376	-21302.60874724388	73	0.05964912280701754	0.2328767123287671	0.07511210762331838
YGR170W	-1	-/-	-384.541944026947	-22113.68704497814	73	0.05944055944055944	0.2328767123287671	0.07539237668161435
YMR108W	0	0/0	-384.54334166646004	-36636.71850785613	292	0.05944055944055944	0.2328767123287671	0.07539237668161435
YCL057W	0	0/0	-384.57872998714447	-36709.57543191314	292	0.05944055944055944	0.2328767123287671	0.07539237668161435
YBR039W	-1	-/-	-384.6323518753052	-22472.182355880737	73	0.059233449477351915	0.2328767123287671	0.07567264573991031
YDR251W	-1	-/-	-384.6930104494095	-22354.487996935844	73	0.059027777777777776	0.2328767123287671	0.07595291479820628
YGR255C	0	0/0	-384.75314623117447	-36302.68133947253	292	0.059027777777777776	0.2328767123287671	0.07595291479820628
YHR106W	-1	-/-	-384.9312572479248	-22533.844885110855	73	0.058823529411764705	0.2328767123287671	0.07623318385650224
YPL017C	0	0/-	-385.01806074380875	-36966.08958247304	292	0.058823529411764705	0.2328767123287671	0.07623318385650224
YDR202C	-1	-/-	-385.0371913909912	-22692.75095129013	73	0.05862068965517241	0.2328767123287671	0.0765134529147982
YKR098C	0	0/-	-385.11451733112335	-36308.25242599845	292	0.05862068965517241	0.2328767123287671	0.0765134529147982
YOL030W	0	0/-	-385.1785132884979	-37502.75380548835	292	0.05862068965517241	0.2328767123287671	0.0765134529147982
YDL142C	-1	-/-	-385.2923631668091	-22577.441206216812	73	0.058419243986254296	0.2328767123287671	0.07679372197309417
YKL043W	-1	-/-	-385.47462224960327	-21235.02196741104	73	0.05821917808219178	0.2328767123287671	0.07707399103139013
YLR019W	0	0/+	-385.56237787008286	-37154.127846091986	292	0.05821917808219178	0.2328767123287671	0.07707399103139013
YDR517W	-1	-/-	-385.568731546402	-21065.206187725067	73	0.05802047781569966	0.2328767123287671	0.0773542600896861
YJL047C	-1	-/-	-385.6211996078491	-22536.31929421425	73	0.05782312925170068	0.2328767123287671	0.07763452914798206
YLR371W	-1	-/-	-385.68671798706055	-22087.713386535645	73	0.0576271186440678	0.2328767123287671	0.07791479820627803
YHR157W	-1	-/-	-385.7082359790802	-20458.773969888687	73	0.057432432432432436	0.2328767123287671	0.078195067264574
YOR136W	-1	-/-	-385.71480917930603	-22632.904265880585	73	0.05723905723905724	0.2328767123287671	0.07847533632286996
YKR014C	-1	-/-	-385.72726821899414	-22893.577972888947	73	0.05704697986577181	0.2328767123287671	0.07875560538116592
YOR044W	0	0/0	-385.79113298654556	-36199.81064683199	292	0.05704697986577181	0.2328767123287671	0.07875560538116592
YIL033C	-1	-/-	-385.816880941391	-23020.758840084076	73	0.056856187290969896	0.2328767123287671	0.07903587443946189
YML032C	-1	-/-	-385.8460102081299	-22037.918667316437	73	0.056666666666666664	0.2328767123287671	0.07931614349775785
YKL067W	0	0/-	-385.92254585027695	-36951.898971408606	292	0.056666666666666664	0.2328767123287671	0.07931614349775785
YKL103C	0	0/-	-385.95683443546295	-37298.804649204016	292	0.056666666666666664	0.2328767123287671	0.07931614349775785
YBR269C	0	0/-	-386.03948614001274	-38059.347954541445	292	0.056666666666666664	0.2328767123287671	0.07931614349775785
YNL239W	-1	-/-	-386.08019518852234	-22753.008136987686	73	0.05647840531561462	0.2328767123287671	0.0795964125560538
YER004W	0	0/0	-386.0885835289955	-36589.94210061431	292	0.05647840531561462	0.2328767123287671	0.0795964125560538
YOR142W	-1	-/-	-386.2145926952362	-22666.213564157486	73	0.056291390728476824	0.2328767123287671	0.07987668161434977
YDR479C	-1	-/-	-386.2570695877075	-21890.64217734337	73	0.056105610561056105	0.2328767123287671	0.08015695067264574
YER144C	0	0/-	-386.36518853902817	-37338.41612070799	292	0.056105610561056105	0.2328767123287671	0.08015695067264574
YLR120C	0	0/-	-386.38564282655716	-36659.100174978375	292	0.056105610561056105	0.2328767123287671	0.08015695067264574
YLR089C	0	0/0	-386.45454227924347	-36309.53169685602	292	0.056105610561056105	0.2328767123287671	0.08015695067264574
YGR086C	-1	-/-	-386.5684287548065	-21077.024471521378	73	0.05592105263157895	0.2328767123287671	0.0804372197309417
YIL046W	-1	-/-	-386.6781578063965	-21383.651982069016	73	0.05573770491803279	0.2328767123287671	0.08071748878923767
YPR199C	-1	-/-	-386.6881401538849	-22285.289104104042	73	0.05555555555555555	0.2328767123287671	0.08099775784753363
YHL032C	0	0/-	-386.74153488874435	-35765.61586755514	292	0.05555555555555555	0.2328767123287671	0.08099775784753363
YIL113W	0	0/-	-386.890838265419	-36274.621876209974	292	0.05555555555555555	0.2328767123287671	0.08099775784753363
YJL165C	-1	-/-	-386.95831656455994	-22511.948400497437	73	0.05537459283387622	0.2328767123287671	0.0812780269058296
YGL227W	-1	-/-	-386.97208166122437	-22618.173577785492	73	0.05519480519480519	0.2328767123287671	0.08155829596412556
YNL106C	-1	-/-	-386.9929840564728	-22096.669623613358	73	0.05501618122977346	0.2328767123287671	0.08183856502242152
YMR197C	-1	-/-	-387.0737302303314	-22559.43028497696	73	0.054838709677419356	0.2328767123287671	0.08211883408071749
YPL171C	-1	-/0	-387.1183397769928	-21520.240171939135	73	0.05466237942122187	0.2328767123287671	0.08239910313901345
YPL190C	-1	-/-	-387.12775444984436	-21998.414582014084	73	0.05448717948717949	0.2328767123287671	0.08267937219730942
YGR080W	-1	-/-	-387.2973835468292	-21341.209681987762	73	0.054313099041533544	0.2328767123287671	0.08295964125560538
YFR014C	-1	-/-	-387.3276755809784	-22735.091878175735	73	0.054140127388535034	0.2328767123287671	0.08323991031390135
YIL143C	-1	-/-	-387.5913610458374	-21876.43065214157	73	0.05396825396825397	0.2328767123287671	0.08352017937219731
YER143W	-1	-/-	-387.5954313278198	-22247.196396112442	73	0.05379746835443038	0.2328767123287671	0.08380044843049328
YLR102C	-1	-/-	-387.6026439666748	-22995.461572885513	73	0.05362776025236593	0.2328767123287671	0.08408071748878924
YNL321W	0	0/-	-387.6705659031868	-36795.79943740368	292	0.05362776025236593	0.2328767123287671	0.08408071748878924
YML088W	-1	-/-	-387.7674868106842	-22390.97761964798	73	0.05345911949685535	0.2328767123287671	0.0843609865470852
YBR290W	-1	-/-	-387.85214018821716	-22672.48864889145	73	0.05329153605015674	0.2328767123287671	0.08464125560538116
YDR145W	-1	-/-	-387.90398812294006	-21900.399128317833	73	0.053125	0.2328767123287671	0.08492152466367713
YPR024W	-1	-/-	-387.90992999076843	-21457.086961746216	73	0.0529595015576324	0.2328767123287671	0.08520179372197309
YCL008C	-1	-/-	-387.91571021080017	-21125.297826766968	73	0.052795031055900624	0.2328767123287671	0.08548206278026906
YMR189W	0	0/0	-388.01689755916595	-34937.30308049917	292	0.052795031055900624	0.2328767123287671	0.08548206278026906
YOR052C	0	0/-	-388.05104023218155	-37239.4188323617	292	0.052795031055900624	0.2328767123287671	0.08548206278026906
YPL023C	0	0/0	-388.0686569213867	-35785.21328321099	292	0.052795031055900624	0.2328767123287671	0.08548206278026906
YDL089W	0	0/-	-388.0748723745346	-36648.343587458134	292	0.052795031055900624	0.2328767123287671	0.08548206278026906
YAL031C	-1	-/-	-388.1055312156677	-22655.571759223938	73	0.05263157894736842	0.2328767123287671	0.08576233183856502
YHR206W	1	+/-	-388.1186513900757	-21965.58292889595	72	0.05555555555555555	0.2465753424657534	0.08576233183856502
YDR368W	0	0/-	-388.1281413435936	-36773.42111992836	292	0.05555555555555555	0.2465753424657534	0.08576233183856502
YHL019C	-1	-/-	-388.179003238678	-21913.540269613266	73	0.055384615384615386	0.2465753424657534	0.08604260089686099
YJR109C	0	0/-	-388.2982242703438	-35395.12681993842	292	0.055384615384615386	0.2465753424657534	0.08604260089686099
YLR005W	-1	-/-	-388.3472309112549	-22999.874485731125	73	0.05521472392638037	0.2465753424657534	0.08632286995515695
YDR019C	0	0/0	-388.46333277225494	-34809.01406082511	292	0.05521472392638037	0.2465753424657534	0.08632286995515695
YMR070W	-1	-/-	-388.507691860199	-21847.89921760559	73	0.05504587155963303	0.2465753424657534	0.08660313901345291
YJL005W	-1	-/-	-388.53981852531433	-22248.291336536407	73	0.054878048780487805	0.2465753424657534	0.08688340807174888
YMR140W	-1	-/-	-388.5706830024719	-23551.478719472885	73	0.0547112462006079	0.2465753424657534	0.08716367713004484
YNL294C	-1	-/-	-388.62786984443665	-22174.83037877083	73	0.05454545454545454	0.2465753424657534	0.08744394618834081
YHR165C	-1	-/-	-388.70898056030273	-21735.482107400894	73	0.054380664652567974	0.2465753424657534	0.08772421524663677
YDL224C	-1	-/-	-388.7547767162323	-22302.204590201378	73	0.05421686746987952	0.2465753424657534	0.08800448430493274
YCR039C	-1	-/-	-388.788770198822	-20967.95954632759	73	0.05405405405405406	0.2465753424657534	0.0882847533632287
YBR054W	0	0/0	-388.8295109272003	-36202.87145256996	292	0.05405405405405406	0.2465753424657534	0.0882847533632287
YDL123W	0	0/0	-388.85740542411804	-36646.41482308507	292	0.05405405405405406	0.2465753424657534	0.0882847533632287
YBL105C	-1	-/-	-388.8799638748169	-22641.515414714813	73	0.05389221556886228	0.2465753424657534	0.08856502242152467
YEL041W	-1	-/-	-388.91199135780334	-21587.29291176796	73	0.05373134328358209	0.2465753424657534	0.08884529147982063
YEL052W	0	0/-	-388.9456209540367	-36973.20390534401	292	0.05373134328358209	0.2465753424657534	0.08884529147982063
YLR121C	0	0/-	-389.0524859428406	-36619.17635717243	292	0.05373134328358209	0.2465753424657534	0.08884529147982063
YIL056W	-1	-/-	-389.07464623451233	-20819.364461660385	73	0.05357142857142857	0.2465753424657534	0.08912556053811659
YKL176C	-1	-/-	-389.09332966804504	-21782.545394420624	73	0.05341246290801187	0.2465753424657534	0.08940582959641255
YML120C	-1	-/-	-389.1645896434784	-23070.68924701214	73	0.05325443786982249	0.2465753424657534	0.08968609865470852
YFL007W	0	0/-	-389.2727270722389	-36916.03146211803	292	0.05325443786982249	0.2465753424657534	0.08968609865470852
YDR255C	-1	-/-	-389.287912607193	-22751.215953826904	73	0.05309734513274336	0.2465753424657534	0.08996636771300448
YOR297C	-1	-/+	-389.345112323761	-19289.982947707176	73	0.052941176470588235	0.2465753424657534	0.09024663677130045
YDR216W	-1	-/-	-389.3742835521698	-22136.11414051056	73	0.05278592375366569	0.2465753424657534	0.09052690582959641
YLR094C	0	0/-	-389.52740293741226	-35912.22263786197	292	0.05278592375366569	0.2465753424657534	0.09052690582959641
YPL170W	-1	-/-	-389.7593762874603	-21112.697318315506	73	0.05263157894736842	0.2465753424657534	0.09080717488789238
YDL072C	0	0/-	-389.7663715481758	-37595.996475316584	292	0.05263157894736842	0.2465753424657534	0.09080717488789238
YPR191W	-1	-/-	-389.8849186897278	-21682.49949002266	73	0.052478134110787174	0.2465753424657534	0.09108744394618834
YOR359W	-1	-/-	-390.00737738609314	-22359.92918252945	73	0.05232558139534884	0.2465753424657534	0.0913677130044843
YGL093W	-1	-/-	-390.03658962249756	-22023.024102211	73	0.05217391304347826	0.2465753424657534	0.09164798206278027
YNL281W	-1	-/-	-390.1243405342102	-21277.140518188477	73	0.05202312138728324	0.2465753424657534	0.09192825112107623
YFR015C	0	0/0	-390.1613592803478	-35942.73448550701	292	0.05202312138728324	0.2465753424657534	0.09192825112107623
YIR011C	-1	-/-	-390.24862241744995	-21008.402129411697	73	0.05187319884726225	0.2465753424657534	0.0922085201793722
YNL271C	1	+/-	-390.2926788330078	-22578.660103082657	72	0.05459770114942529	0.2602739726027397	0.0922085201793722
YPL222W	0	0/0	-390.36794048547745	-38493.43862462044	292	0.05459770114942529	0.2602739726027397	0.0922085201793722
YDR287W	0	0/-	-390.5478695034981	-37455.2948372066	292	0.05459770114942529	0.2602739726027397	0.0922085201793722
YGL006W	-1	-/-	-390.5891456604004	-23434.971210837364	73	0.054441260744985676	0.2602739726027397	0.09248878923766816
YOR303W	0	0/-	-390.6646982431412	-35632.06648030877	292	0.054441260744985676	0.2602739726027397	0.09248878923766816
YLR095C	-1	-/-	-390.6797311306	-22279.047002077103	73	0.054285714285714284	0.2602739726027397	0.09276905829596413
YHL029C	0	0/0	-390.73370188474655	-36218.82835742831	292	0.054285714285714284	0.2602739726027397	0.09276905829596413
YOL142W	-1	-/-	-390.777058839798	-22791.0412709713	73	0.05413105413105413	0.2602739726027397	0.0930493273542601
YML029W	-1	-/-	-390.7917277812958	-21911.30667066574	73	0.05397727272727273	0.2602739726027397	0.09332959641255606
YCR008W	-1	-/-	-390.9014275074005	-21599.52020716667	73	0.053824362606232294	0.2602739726027397	0.09360986547085202
YDR320C	-1	-/-	-390.9616446495056	-22655.18254506588	73	0.05367231638418079	0.2602739726027397	0.09389013452914798
YKL109W	0	0/-	-391.03509497642517	-35603.793392419815	292	0.05367231638418079	0.2602739726027397	0.09389013452914798
YLL025W	0	0/-	-391.0719155073166	-35408.0109116137	292	0.05367231638418079	0.2602739726027397	0.09389013452914798
YIL041W	0	0/-	-391.14719969034195	-37012.64933249354	292	0.05367231638418079	0.2602739726027397	0.09389013452914798
YGR161C	-1	-/0	-391.15243887901306	-23143.941016077995	73	0.05352112676056338	0.2602739726027397	0.09417040358744394
YDR122W	-1	-/-	-391.1824107170105	-23124.734627485275	73	0.05337078651685393	0.2602739726027397	0.0944506726457399
YPL154C	-1	-/-	-391.3379307985306	-23245.5957839489	73	0.05322128851540616	0.2602739726027397	0.09473094170403587
YLR206W	-1	-/-	-391.4469950199127	-22501.026064157486	73	0.05307262569832402	0.2602739726027397	0.09501121076233184
YDR335W	-1	-/-	-391.44748425483704	-22144.58566212654	73	0.052924791086350974	0.2602739726027397	0.0952914798206278
YMR304W	0	0/-	-391.5004306435585	-36418.80831620097	292	0.052924791086350974	0.2602739726027397	0.0952914798206278
YKL146W	-1	-/-	-391.573114156723	-23267.852323055267	73	0.05277777777777778	0.2602739726027397	0.09557174887892377
YGR138C	0	0/-	-391.6017913222313	-34798.652964800596	292	0.05277777777777778	0.2602739726027397	0.09557174887892377
YDR168W	1	+/+	-391.71180737018585	-22610.17666208744	72	0.055401662049861494	0.273972602739726	0.09557174887892377
YIR036C	0	0/0	-391.72138583660126	-37059.13868141174	292	0.055401662049861494	0.273972602739726	0.09557174887892377
YOR059C	0	0/-	-391.73376429080963	-36972.03713926673	292	0.055401662049861494	0.273972602739726	0.09557174887892377
YPL224C	-1	-/-	-391.74781131744385	-21721.379249811172	73	0.055248618784530384	0.273972602739726	0.09585201793721973
YDR085C	-1	-/-	-391.769380569458	-23124.312600135803	73	0.05509641873278237	0.273972602739726	0.0961322869955157
YMR029C	-1	-/-	-391.80743956565857	-22064.759319782257	73	0.054945054945054944	0.273972602739726	0.09641255605381166
YNL192W	-1	-/-	-391.81407022476196	-22590.6608607769	73	0.0547945205479452	0.273972602739726	0.09669282511210762
YBR114W	-1	-/-	-391.8207805156708	-21254.362595796585	73	0.0546448087431694	0.273972602739726	0.09697309417040359
YEL063C	-1	-/-	-391.85058879852295	-21775.904995679855	73	0.05449591280653951	0.273972602739726	0.09725336322869955
YMR195W	0	0/0	-391.921719789505	-36279.60202269256	292	0.05449591280653951	0.273972602739726	0.09725336322869955
YJL151C	0	0/-	-391.95514392852783	-37339.9979583472	292	0.05449591280653951	0.273972602739726	0.09725336322869955
YKR061W	-1	-/-	-391.9719829559326	-21924.697469234467	73	0.05434782608695652	0.273972602739726	0.09753363228699552
YKL087C	0	0/0	-391.988252222538	-36498.799590945244	292	0.05434782608695652	0.273972602739726	0.09753363228699552
YPL100W	-1	-/-	-392.0184280872345	-23247.85871911049	73	0.05420054200542006	0.273972602739726	0.09781390134529148
YLR390W-A	-1	-/-	-392.12006187438965	-21301.294338703156	73	0.05405405405405406	0.273972602739726	0.09809417040358745
YMR089C	-1	-/-	-392.13714694976807	-22058.20699572563	73	0.05390835579514825	0.273972602739726	0.09837443946188341
YNR013C	-1	-/-	-392.14687514305115	-22603.51520061493	73	0.053763440860215055	0.273972602739726	0.09865470852017937
YBR177C	-1	-/-	-392.4071788787842	-21811.66474223137	73	0.05361930294906166	0.273972602739726	0.09893497757847533
YCR009C	1	+/+	-392.44588470458984	-22441.39693379402	72	0.05614973262032086	0.2876712328767123	0.09893497757847533
YDL128W	-1	-/-	-392.61817622184753	-21761.97220337391	73	0.056	0.2876712328767123	0.0992152466367713
YKL104C	0	0/-	-392.6435544490814	-37550.121982872486	292	0.056	0.2876712328767123	0.0992152466367713
YHR008C	-1	-/-	-392.7206189632416	-22619.759200811386	73	0.05585106382978723	0.2876712328767123	0.09949551569506726
YFL010C	0	0/0	-392.90471678972244	-35557.0615953207	292	0.05585106382978723	0.2876712328767123	0.09949551569506726
YKL029C	-1	-/-	-392.9404137134552	-22498.250554084778	73	0.05570291777188329	0.2876712328767123	0.09977578475336323
YJR151C	0	0/-	-393.0497732758522	-37433.897632837296	292	0.05570291777188329	0.2876712328767123	0.09977578475336323
YCR028C	-1	-/-	-393.300580739975	-21904.879917621613	73	0.05555555555555555	0.2876712328767123	0.10005605381165919
YCR083W	-1	-/-	-393.44871258735657	-22929.932232141495	73	0.055408970976253295	0.2876712328767123	0.10033632286995516
YHL021C	0	0/-	-393.4879956841469	-36819.17235648632	292	0.055408970976253295	0.2876712328767123	0.10033632286995516
YGR194C	0	0/0	-393.53560972213745	-37098.94739276171	292	0.055408970976253295	0.2876712328767123	0.10033632286995516
YMR008C	-1	-/-	-393.54396533966064	-22061.243227243423	73	0.05526315789473684	0.2876712328767123	0.10061659192825112
YHL002W	-1	-/-	-393.67530584335327	-22382.02522945404	73	0.05511811023622047	0.2876712328767123	0.10089686098654709
YOR316C	-1	-/-	-393.6753897666931	-22188.42266559601	73	0.0549738219895288	0.2876712328767123	0.10117713004484305
YLR436C	0	0/-	-393.6758271753788	-37301.89430138469	292	0.0549738219895288	0.2876712328767123	0.10117713004484305
YKL126W	-1	-/-	-393.6835923194885	-22731.93391942978	73	0.05483028720626632	0.2876712328767123	0.10145739910313901
YIL106W	-1	-/-	-393.69982385635376	-22489.455523252487	73	0.0546875	0.2876712328767123	0.10173766816143498
YDR059C	-1	-/-	-393.70772194862366	-23695.81218099594	73	0.05454545454545454	0.2876712328767123	0.10201793721973094
YJR033C	-1	-/-	-393.8088583946228	-22045.53156900406	73	0.054404145077720206	0.2876712328767123	0.10229820627802691
YMR278W	0	0/-	-393.8261613845825	-37750.290190801024	292	0.054404145077720206	0.2876712328767123	0.10229820627802691
YLR403W	-1	-/-	-393.8514413833618	-22886.76424574852	73	0.05426356589147287	0.2876712328767123	0.10257847533632287
YLR168C	0	0/-	-393.9197276234627	-34690.226734384894	292	0.05426356589147287	0.2876712328767123	0.10257847533632287
YBL007C	-1	-/-	-393.9431507587433	-22556.03134870529	73	0.05412371134020619	0.2876712328767123	0.10285874439461884
YML118W	-1	-/-	-393.95700550079346	-23014.98296737671	73	0.05398457583547558	0.2876712328767123	0.1031390134529148
YIL065C	-1	-/-	-393.9627277851105	-22382.507634162903	73	0.05384615384615385	0.2876712328767123	0.10341928251121076
YBR182C	1	+/-	-394.03600311279297	-22442.74525952339	72	0.056265984654731455	0.3013698630136986	0.10341928251121076
YOR209C	-1	-/-	-394.1237208843231	-23359.234231233597	73	0.05612244897959184	0.3013698630136986	0.10369955156950672
YOR172W	-1	-/-	-394.1322875022888	-21643.717257738113	73	0.05597964376590331	0.3013698630136986	0.10397982062780269
YML042W	-1	-/-	-394.20798921585083	-22845.284065008163	73	0.05583756345177665	0.3013698630136986	0.10426008968609865
YDR350C	0	0/-	-394.29280483722687	-36526.0456622839	292	0.05583756345177665	0.3013698630136986	0.10426008968609865
YLR380W	-1	-/-	-394.30844259262085	-22649.07438516617	73	0.05569620253164557	0.3013698630136986	0.10454035874439462
YGL228W	0	0/-	-394.42455780506134	-37647.85976117849	292	0.05569620253164557	0.3013698630136986	0.10454035874439462
YOR324C	0	0/+	-394.49323028326035	-36322.13125187531	292	0.05569620253164557	0.3013698630136986	0.10454035874439462
YNL268W	-1	-/-	-394.5067093372345	-20916.83748102188	73	0.05555555555555555	0.3013698630136986	0.10482062780269058
YJR021C	-1	-/-	-394.5096929073334	-22468.735385656357	73	0.055415617128463476	0.3013698630136986	0.10510089686098655
YJR126C	-1	-/-	-394.63630390167236	-22555.17197072506	73	0.05527638190954774	0.3013698630136986	0.10538116591928251
YNL125C	0	0/-	-394.64311668276787	-37403.180574432015	292	0.05527638190954774	0.3013698630136986	0.10538116591928251
YGL071W	-1	-/-	-394.72131609916687	-21553.360868930817	73	0.05513784461152882	0.3013698630136986	0.10566143497757848
YDR486C	-1	-/-	-394.7742164134979	-23220.832550287247	73	0.055	0.3013698630136986	0.10594170403587444
YOR219C	0	0/-	-394.8079985976219	-37171.49115306139	292	0.055	0.3013698630136986	0.10594170403587444
YER014W	0	0/0	-394.85208743810654	-35708.24501019716	292	0.055	0.3013698630136986	0.10594170403587444
YOR125C	0	0/0	-394.90924602746964	-35748.346854269505	292	0.055	0.3013698630136986	0.10594170403587444
YMR184W	-1	-/-	-394.97333788871765	-21743.77863729	73	0.05486284289276808	0.3013698630136986	0.1062219730941704
YMR192W	-1	-/-	-395.0255284309387	-22375.037727355957	73	0.05472636815920398	0.3013698630136986	0.10650224215246637
YOR126C	-1	-/-	-395.04287981987	-22890.628084421158	73	0.05459057071960298	0.3013698630136986	0.10678251121076233
YDR069C	-1	-/-	-395.11249589920044	-23396.300007343292	73	0.054455445544554455	0.3013698630136986	0.1070627802690583
YPL232W	-1	-/-	-395.1135756969452	-21790.733577489853	73	0.05432098765432099	0.3013698630136986	0.10734304932735426
YLR034C	-1	-/-	-395.23963141441345	-22340.56731057167	73	0.054187192118226604	0.3013698630136986	0.10762331838565023
YKL064W	-1	-/-	-395.3594527244568	-23226.481382727623	73	0.05405405405405406	0.3013698630136986	0.1079035874439462
YKR050W	-1	-/-	-395.3706851005554	-22544.553534269333	73	0.05392156862745098	0.3013698630136986	0.10818385650224215
YKL026C	-1	-/-	-395.4236536026001	-22956.014407157898	73	0.05378973105134474	0.3013698630136986	0.10846412556053811
YCR061W	-1	-/0	-395.43226385116577	-23417.468559503555	73	0.05365853658536585	0.3013698630136986	0.10874439461883408
YDR027C	-1	-/-	-395.5457308292389	-21613.97688984871	73	0.0535279805352798	0.3013698630136986	0.10902466367713004
YLL027W	-1	-/-	-395.6112895011902	-22462.694330215454	73	0.05339805825242718	0.3013698630136986	0.109304932735426
YDR295C	-1	-/-	-395.6573371887207	-21528.18117070198	73	0.053268765133171914	0.3013698630136986	0.10958520179372197
YPL223C	0	0/0	-395.69600290060043	-37681.06768388301	292	0.053268765133171914	0.3013698630136986	0.10958520179372197
YOR358W	0	0/-	-395.7723170220852	-37350.61094714701	292	0.053268765133171914	0.3013698630136986	0.10958520179372197
YMR096W	-1	-/-	-395.79317021369934	-21964.712054252625	73	0.05314009661835749	0.3013698630136986	0.10986547085201794
YHR075C	-1	-/-	-395.8799366950989	-21596.099074602127	73	0.05301204819277108	0.3013698630136986	0.1101457399103139
YNL101W	-1	-/-	-395.90996956825256	-22397.503987550735	73	0.052884615384615384	0.3013698630136986	0.11042600896860987
YMR174C	0	0/0	-395.9441355764866	-38965.82622215152	292	0.052884615384615384	0.3013698630136986	0.11042600896860987
YMR297W	0	0/-	-396.04550659656525	-38801.700752690434	292	0.052884615384615384	0.3013698630136986	0.11042600896860987
YLR443W	0	0/-	-396.05911952257156	-35949.97468262911	292	0.052884615384615384	0.3013698630136986	0.11042600896860987
YNL027W	-1	-/-	-396.0690383911133	-22748.704378008842	73	0.05275779376498801	0.3013698630136986	0.11070627802690583
YOR362C	-1	-/-	-396.18162846565247	-22910.861016750336	73	0.05263157894736842	0.3013698630136986	0.1109865470852018
YDR425W	-1	-/-	-396.24625158309937	-23351.046582698822	73	0.05250596658711217	0.3013698630136986	0.11126681614349776
YPR081C	-1	-/-	-396.37167739868164	-22236.019924640656	73	0.05238095238095238	0.3013698630136986	0.11154708520179372
YML013W	-1	-/-	-396.44366550445557	-22456.87753677368	73	0.052256532066508314	0.3013698630136986	0.11182735426008969
YJL103C	0	0/-	-396.44840574264526	-38072.17481967807	292	0.052256532066508314	0.3013698630136986	0.11182735426008969
YJL108C	-1	-/-	-396.51014399528503	-22074.625231981277	73	0.052132701421800945	0.3013698630136986	0.11210762331838565
YAL016W	-1	-/-	-396.5153751373291	-22445.269317626953	73	0.05200945626477541	0.3013698630136986	0.11238789237668162
YFR053C	-1	-/-	-396.6235990524292	-20905.012194156647	73	0.05188679245283019	0.3013698630136986	0.11266816143497758
YLR337C	1	+/-	-396.63679909706116	-22753.640042304993	72	0.05411764705882353	0.3150684931506849	0.11266816143497758
YJL094C	-1	-/-	-396.7636966705322	-23139.076282262802	73	0.0539906103286385	0.3150684931506849	0.11294843049327355
YFL033C	-1	-/-	-396.7735176086426	-22260.140605330467	73	0.053864168618266976	0.3150684931506849	0.1132286995515695
YDR533C	0	0/-	-396.8339040875435	-37625.65934871137	292	0.053864168618266976	0.3150684931506849	0.1132286995515695
YPL240C	1	+/+	-396.85306453704834	-22338.6863591671	72	0.056074766355140186	0.3287671232876712	0.1132286995515695
YCL009C	0	0/0	-396.87051236629486	-35681.736124008894	292	0.056074766355140186	0.3287671232876712	0.1132286995515695
YGR241C	-1	-/-	-396.87871766090393	-22859.78172969818	73	0.055944055944055944	0.3287671232876712	0.11350896860986547
YLR166C	-1	-/-	-396.89877939224243	-22940.35637664795	73	0.05581395348837209	0.3287671232876712	0.11378923766816143
YNL297C	-1	-/-	-397.0154812335968	-21610.149615049362	73	0.05568445475638051	0.3287671232876712	0.1140695067264574
YDR477W	-1	-/-	-397.040568113327	-21765.063177466393	73	0.05555555555555555	0.3287671232876712	0.11434977578475336
YIL111W	0	0/-	-397.07876539230347	-36078.214709192514	292	0.05555555555555555	0.3287671232876712	0.11434977578475336
YLL038C	-1	-/-	-397.12843799591064	-21641.249930858612	73	0.05542725173210162	0.3287671232876712	0.11463004484304933
YLR151C	0	0/-	-397.1397099494934	-37712.05249747634	292	0.05542725173210162	0.3287671232876712	0.11463004484304933
YGL173C	-1	-/-	-397.20488023757935	-22300.3794400692	73	0.055299539170506916	0.3287671232876712	0.11491031390134529
YGL046W	-1	-/-	-397.21679067611694	-20927.31201505661	73	0.05517241379310345	0.3287671232876712	0.11519058295964126
YMR026C	-1	-/-	-397.23921060562134	-22286.580428361893	73	0.05504587155963303	0.3287671232876712	0.11547085201793722
YLR090W	-1	-/-	-397.2853181362152	-21728.894793748856	73	0.05491990846681922	0.3287671232876712	0.11575112107623318
YIL042C	-1	-/-	-397.3094799518585	-23154.477526545525	73	0.0547945205479452	0.3287671232876712	0.11603139013452915
YDR129C	1	+/-	-397.4529194831848	-23030.5408744812	72	0.05694760820045558	0.3424657534246575	0.11603139013452915
YNL097C	-1	-/-	-397.50915932655334	-22568.979160785675	73	0.056818181818181816	0.3424657534246575	0.11631165919282511
YLR193C	-1	-/-	-397.5549387931824	-22444.695685863495	73	0.05668934240362812	0.3424657534246575	0.11659192825112108
YGR197C	-1	-/-	-397.6196184158325	-21405.43103837967	73	0.05656108597285068	0.3424657534246575	0.11687219730941704
YPR149W	0	0/-	-397.63383346796036	-38114.33167973161	292	0.05656108597285068	0.3424657534246575	0.11687219730941704
YHL036W	-1	-/-	-397.63855814933777	-21884.65315747261	73	0.056433408577878104	0.3424657534246575	0.11715246636771301
YBL016W	-1	-/-	-397.6930642127991	-21907.379340410233	73	0.05630630630630631	0.3424657534246575	0.11743273542600897
YDL168W	0	0/-	-397.8335016667843	-37964.7261480391	292	0.05630630630630631	0.3424657534246575	0.11743273542600897
YPL176C	-1	-/-	-397.8513271808624	-22627.299269795418	73	0.056179775280898875	0.3424657534246575	0.11771300448430494
YFR010W	0	0/-	-397.8534041047096	-37702.76469999552	292	0.056179775280898875	0.3424657534246575	0.11771300448430494
YDR054C	-1	-/-	-397.877529501915	-22972.256433844566	73	0.05605381165919283	0.3424657534246575	0.11799327354260089
YKL117W	-1	-/-	-397.9297833442688	-22978.300076842308	73	0.05592841163310962	0.3424657534246575	0.11827354260089686
YDR261C	0	0/-	-397.9352134466171	-37491.54196614027	292	0.05592841163310962	0.3424657534246575	0.11827354260089686
YDR485C	-1	-/-	-398.0146417617798	-22635.630598545074	73	0.05580357142857143	0.3424657534246575	0.11855381165919282
YBR045C	0	0/-	-398.0159782767296	-36877.87315064669	292	0.05580357142857143	0.3424657534246575	0.11855381165919282
YKL159C	0	0/-	-398.1173655986786	-38122.57575519383	292	0.05580357142857143	0.3424657534246575	0.11855381165919282
YMR276W	-1	-/-	-398.1384062767029	-21943.976076841354	73	0.0556792873051225	0.3424657534246575	0.11883408071748879
YKR071C	0	0/-	-398.2006348967552	-36606.16840648651	292	0.0556792873051225	0.3424657534246575	0.11883408071748879
YKR084C	0	0/-	-398.2382165193558	-37408.374624192715	292	0.0556792873051225	0.3424657534246575	0.11883408071748879
YOR110W	-1	-/-	-398.4076523780823	-22216.10499882698	73	0.05555555555555555	0.3424657534246575	0.11911434977578475
YHR111W	-1	-/-	-398.4599440097809	-21894.725556612015	73	0.05543237250554324	0.3424657534246575	0.11939461883408072
YCR058C	-1	-/-	-398.5044741630554	-20098.143884658813	73	0.05530973451327434	0.3424657534246575	0.11967488789237668
YJR106W	0	0/-	-398.5558287501335	-37350.392850488424	292	0.05530973451327434	0.3424657534246575	0.11967488789237668
YMR072W	-1	-/-	-398.6071422100067	-21431.709432005882	73	0.05518763796909492	0.3424657534246575	0.11995515695067265
YBR234C	-1	-/-	-398.61082780361176	-23045.76640868187	73	0.05506607929515418	0.3424657534246575	0.12023542600896861
YGR244C	-1	-/-	-398.63437604904175	-22355.064383268356	73	0.054945054945054944	0.3424657534246575	0.12051569506726457
YER048C	0	0/-	-398.80972105264664	-36526.082129478455	292	0.054945054945054944	0.3424657534246575	0.12051569506726457
YML048W	-1	-/-	-398.8484904766083	-22864.286175489426	73	0.05482456140350877	0.3424657534246575	0.12079596412556054
YER008C	-1	-/-	-398.8693289756775	-22020.11273574829	73	0.05470459518599562	0.3424657534246575	0.1210762331838565
YOR311C	0	0/-	-398.9871669411659	-37167.86537849903	292	0.05470459518599562	0.3424657534246575	0.1210762331838565
YIR006C	-1	-/-	-399.00282311439514	-22472.927313566208	73	0.05458515283842795	0.3424657534246575	0.12135650224215247
YBL041W	-1	-/-	-399.016405582428	-22641.369881510735	73	0.054466230936819175	0.3424657534246575	0.12163677130044843
YOL068C	-1	-/-	-399.0758888721466	-21716.639844179153	73	0.05434782608695652	0.3424657534246575	0.1219170403587444
YLL015W	-1	-/-	-399.0891833305359	-22427.005993127823	73	0.05422993492407809	0.3424657534246575	0.12219730941704036
YKL101W	-1	-/-	-399.18449997901917	-22947.317897319794	73	0.05411255411255411	0.3424657534246575	0.12247757847533633
YCR020C	-1	-/-	-399.26918482780457	-21912.884128570557	73	0.05399568034557235	0.3424657534246575	0.12275784753363228
YMR207C	-1	-/-	-399.32963252067566	-22402.33952140808	73	0.05387931034482758	0.3424657534246575	0.12303811659192825
YNR069C	0	0/-	-399.4123637676239	-37224.699290692806	292	0.05387931034482758	0.3424657534246575	0.12303811659192825
YMR316W	-1	-/-	-399.4229636192322	-22251.43191552162	73	0.053763440860215055	0.3424657534246575	0.12331838565022421
YKL074C	-1	-/-	-399.48128175735474	-21950.52207994461	73	0.0536480686695279	0.3424657534246575	0.12359865470852018
YGR218W	-1	-/-	-399.4835481643677	-22027.48561513424	73	0.05353319057815846	0.3424657534246575	0.12387892376681614
YJL021C	-1	-/-	-399.5007576942444	-21124.761011481285	73	0.053418803418803416	0.3424657534246575	0.1241591928251121
YDL188C	-1	-/-	-399.6641221046448	-22257.00046133995	73	0.053304904051172705	0.3424657534246575	0.12443946188340807
YBR157C	0	0/0	-399.74310010671616	-36418.54404914379	292	0.053304904051172705	0.3424657534246575	0.12443946188340807
YBR293W	-1	-/-	-399.79126143455505	-22605.086733341217	73	0.05319148936170213	0.3424657534246575	0.12471973094170404
YLR037C	0	0/-	-399.85901015996933	-35998.828735381365	292	0.05319148936170213	0.3424657534246575	0.12471973094170404
YHL035C	0	0/-	-399.8975605368614	-35635.50022929907	292	0.05319148936170213	0.3424657534246575	0.12471973094170404
YPL265W	-1	-/-	-399.9202353954315	-21816.771394610405	73	0.05307855626326964	0.3424657534246575	0.125
YDL091C	0	0/-	-399.9473040699959	-38951.73878580332	292	0.05307855626326964	0.3424657534246575	0.125
YLR207W	-1	-/-	-400.0248017311096	-23284.869240760803	73	0.05296610169491525	0.3424657534246575	0.12528026905829595
YHR004C	-1	-/-	-400.04934334754944	-22720.21284866333	73	0.052854122621564484	0.3424657534246575	0.12556053811659193
YJL172W	0	0/-	-400.10583555698395	-37990.94604712725	292	0.052854122621564484	0.3424657534246575	0.12556053811659193
YDR504C	0	0/0	-400.16526797413826	-38216.95940481126	292	0.052854122621564484	0.3424657534246575	0.12556053811659193
YFR008W	-1	-/-	-400.1715235710144	-23303.208554506302	73	0.052742616033755275	0.3424657534246575	0.12584080717488788
YNL242W	-1	-/-	-400.1900579929352	-22527.64190673828	73	0.05263157894736842	0.3424657534246575	0.12612107623318386
YKR031C	-1	-/-	-400.2735140323639	-22221.17031288147	73	0.052521008403361345	0.3424657534246575	0.1264013452914798
YIR037W	-1	-/-	-400.4412271976471	-22488.991094112396	73	0.05241090146750524	0.3424657534246575	0.1266816143497758
YKR080W	0	0/-	-400.50671499967575	-36189.452339321375	292	0.05241090146750524	0.3424657534246575	0.1266816143497758
YGR132C	-1	-/-	-400.5106990337372	-23479.87890434265	73	0.05230125523012552	0.3424657534246575	0.12696188340807174
YMR311C	-1	-/-	-400.7650408744812	-23776.7926350832	73	0.05219206680584551	0.3424657534246575	0.12724215246636772
YGR019W	0	0/-	-400.86909568309784	-38554.58622124791	292	0.05219206680584551	0.3424657534246575	0.12724215246636772
YJR044C	-1	-/-	-400.8756425380707	-22821.426600456238	73	0.052083333333333336	0.3424657534246575	0.12752242152466367
YKL051W	-1	-/-	-400.9769883155823	-22050.296486854553	73	0.05197505197505198	0.3424657534246575	0.12780269058295965
YNL237W	0	0/0	-401.0327651500702	-38273.56979036331	292	0.05197505197505198	0.3424657534246575	0.12780269058295965
YKL186C	-1	-/-	-401.08687710762024	-23030.544551849365	73	0.05186721991701245	0.3424657534246575	0.1280829596412556
YER166W	-1	-/-	-401.1436276435852	-22069.28953242302	73	0.051759834368530024	0.3424657534246575	0.12836322869955158
YOR349W	-1	-/-	-401.1961364746094	-21741.133822202682	73	0.05165289256198347	0.3424657534246575	0.12864349775784753
YOR089C	-1	-/-	-401.3024172782898	-23351.320520162582	73	0.05154639175257732	0.3424657534246575	0.1289237668161435
YDR256C	-1	-/-	-401.4350142478943	-21928.747927188873	73	0.051440329218107	0.3424657534246575	0.12920403587443946
YGL059W	0	0/-	-401.4747426509857	-38576.257195949554	292	0.051440329218107	0.3424657534246575	0.12920403587443946
YER159C	-1	-/-	-401.5171160697937	-22427.82094180584	73	0.0513347022587269	0.3424657534246575	0.12948430493273544
YOR230W	-1	-/-	-401.70104813575745	-23349.846388816833	73	0.05122950819672131	0.3424657534246575	0.1297645739910314
YDR150W	-1	-/-	-401.70618653297424	-23112.9125957489	73	0.05112474437627812	0.3424657534246575	0.13004484304932734
YCR079W	0	0/-	-401.73753041028976	-38209.76077154279	292	0.05112474437627812	0.3424657534246575	0.13004484304932734
YDR208W	-1	-/-	-401.74434089660645	-22835.72796368599	73	0.05102040816326531	0.3424657534246575	0.13032511210762332
YOR383C	0	0/-	-401.7843444943428	-34994.76191717386	292	0.05102040816326531	0.3424657534246575	0.13032511210762332
YER136W	0	0/-	-401.7882653474808	-38499.97953015566	292	0.05102040816326531	0.3424657534246575	0.13032511210762332
YBR036C	-1	-/-	-401.9037549495697	-23025.993269443512	73	0.05091649694501019	0.3424657534246575	0.13060538116591927
YML035C	0	0/-	-401.9096830487251	-37319.77543786168	292	0.05091649694501019	0.3424657534246575	0.13060538116591927
YDL053C	0	0/0	-402.12377655506134	-36446.12375253439	292	0.05091649694501019	0.3424657534246575	0.13060538116591927
YMR022W	-1	-/-	-402.22185945510864	-22682.47890329361	73	0.0508130081300813	0.3424657534246575	0.13088565022421525
YIL135C	-1	-/-	-402.22580909729004	-22822.520262002945	73	0.05070993914807302	0.3424657534246575	0.1311659192825112
YJR103W	-1	-/-	-402.3111217021942	-23278.465334653854	73	0.05060728744939271	0.3424657534246575	0.13144618834080718
YER141W	0	0/0	-402.3696117401123	-37248.62907114625	292	0.05060728744939271	0.3424657534246575	0.13144618834080718
YDR443C	-1	-/-	-402.39547634124756	-22234.99797320366	73	0.050505050505050504	0.3424657534246575	0.13172645739910313
YDR277C	-1	-/-	-402.41853952407837	-22579.51447558403	73	0.05040322580645161	0.3424657534246575	0.1320067264573991
YNL118C	-1	-/-	-402.44300532341003	-22342.23563671112	73	0.05030181086519115	0.3424657534246575	0.13228699551569506
YER101C	0	0/-	-402.449803173542	-38093.77457726002	292	0.05030181086519115	0.3424657534246575	0.13228699551569506
YER167W	-1	-/-	-402.53437542915344	-21829.08956885338	73	0.050200803212851405	0.3424657534246575	0.13256726457399104
YNR052C	-1	-/-	-402.5682373046875	-22350.53512239456	73	0.050100200400801605	0.3424657534246575	0.132847533632287
YGR142W	-1	-/-	-402.5755865573883	-22208.870992183685	73	0.05	0.3424657534246575	0.13312780269058297
YAR042W	-1	-/-	-402.73609733581543	-22146.10337150097	73	0.0499001996007984	0.3424657534246575	0.13340807174887892
YKL010C	0	0/-	-402.8518759608269	-37914.80586332083	292	0.0499001996007984	0.3424657534246575	0.13340807174887892
YOR028C	1	+/+	-402.8755633831024	-22397.790240883827	72	0.05179282868525897	0.3561643835616438	0.13340807174887892
YKL157W	0	0/0	-402.9403628706932	-37271.77049586177	292	0.05179282868525897	0.3561643835616438	0.13340807174887892
YIL044C	-1	-/-	-403.0476212501526	-22574.472593069077	73	0.05168986083499006	0.3561643835616438	0.1336883408071749
YLR107W	-1	-/-	-403.0507378578186	-23110.483202934265	73	0.051587301587301584	0.3561643835616438	0.13396860986547085
YLR347C	-1	-/-	-403.1913409233093	-22621.148765563965	73	0.05148514851485148	0.3561643835616438	0.13424887892376683
YOR156C	-1	-/-	-403.2305884361267	-22625.853620290756	73	0.05138339920948617	0.3561643835616438	0.13452914798206278
YPL204W	-1	-/-	-403.24181866645813	-22126.39354109764	73	0.05128205128205128	0.3561643835616438	0.13480941704035873
YGL087C	-1	-/-	-403.29832649230957	-22755.243965625763	73	0.051181102362204724	0.3561643835616438	0.1350896860986547
YCR084C	-1	-/-	-403.3049387931824	-22373.229722976685	73	0.05108055009823183	0.3561643835616438	0.13536995515695066
YBR109C	-1	-/-	-403.31100273132324	-22161.120562314987	73	0.050980392156862744	0.3561643835616438	0.13565022421524664
YLR079W	-1	-/-	-403.3671953678131	-22800.360029935837	73	0.050880626223091974	0.3561643835616438	0.1359304932735426
YAL041W	-1	-/-	-403.4840672016144	-22468.54618549347	73	0.05078125	0.3561643835616438	0.13621076233183857
YIL047C	0	0/-	-403.52678805589676	-37162.5879522562	292	0.05078125	0.3561643835616438	0.13621076233183857
YLR093C	0	0/-	-403.5516932606697	-38166.621320962906	292	0.05078125	0.3561643835616438	0.13621076233183857
YBR135W	-1	-/-	-403.72565746307373	-22629.686460494995	73	0.050682261208576995	0.3561643835616438	0.13649103139013452
YPL259C	-1	-/-	-403.79906034469604	-23113.18460214138	73	0.05058365758754864	0.3561643835616438	0.1367713004484305
YLR438W	0	0/0	-403.8747112751007	-36813.65608358383	292	0.05058365758754864	0.3561643835616438	0.1367713004484305
YGR002C	-1	-/-	-403.8818509578705	-22976.244138479233	73	0.05048543689320388	0.3561643835616438	0.13705156950672645
YOR213C	-1	-/-	-403.9121518135071	-22404.09522855282	73	0.050387596899224806	0.3561643835616438	0.13733183856502243
YGL035C	-1	-/-	-403.9228115081787	-21932.508004188538	73	0.05029013539651837	0.3561643835616438	0.13761210762331838
YCR029C-A	0	0/-	-403.9427911043167	-36225.37958203256	292	0.05029013539651837	0.3561643835616438	0.13761210762331838
YOR079C	-1	-/-	-403.9479477405548	-22413.007601737976	73	0.05019305019305019	0.3561643835616438	0.13789237668161436
YLR387C	0	0/-	-403.97606724500656	-37551.58705085516	292	0.05019305019305019	0.3561643835616438	0.13789237668161436
YJL198W	-1	-/-	-403.9769024848938	-23689.23371529579	73	0.05009633911368015	0.3561643835616438	0.1381726457399103
YMR115W	0	0/-	-403.9798248410225	-37690.36749255657	292	0.05009633911368015	0.3561643835616438	0.1381726457399103
YOL111C	-1	-/-	-404.01920080184937	-21640.717787265778	73	0.05	0.3561643835616438	0.1384529147982063
YDR174W	-1	-/-	-404.0617895126343	-22366.325481653214	73	0.04990403071017274	0.3561643835616438	0.13873318385650224
YMR182C	-1	-/-	-404.0729978084564	-22279.89323759079	73	0.04980842911877394	0.3561643835616438	0.13901345291479822
YOR014W	-1	-/-	-404.0855576992035	-23917.823153614998	73	0.0497131931166348	0.3561643835616438	0.13929372197309417
YML115C	-1	-/-	-404.1603763103485	-22510.503311872482	73	0.04961832061068702	0.3561643835616438	0.13957399103139012
YLR303W	-1	-/0	-404.2108507156372	-21199.697579860687	73	0.049523809523809526	0.3561643835616438	0.1398542600896861
YMR030W	-1	-/-	-404.21834206581116	-23890.44096136093	73	0.049429657794676805	0.3561643835616438	0.14013452914798205
YOR233W	-1	-/-	-404.23287296295166	-22880.342168092728	73	0.04933586337760911	0.3561643835616438	0.14041479820627803
YKL022C	-1	-/-	-404.3354353904724	-22318.2169380188	73	0.04924242424242424	0.3561643835616438	0.14069506726457398
YKR089C	-1	-/-	-404.4408812522888	-22991.785230994225	73	0.04914933837429111	0.3561643835616438	0.14097533632286996
YPR159W	0	0/-	-404.4429731965065	-38228.889741271734	292	0.04914933837429111	0.3561643835616438	0.14097533632286996
YOR084W	-1	-/-	-404.4676022529602	-22146.875059604645	73	0.04905660377358491	0.3561643835616438	0.1412556053811659
YOR081C	-1	-/-	-404.47736644744873	-21958.203005552292	73	0.04896421845574388	0.3561643835616438	0.1415358744394619
YMR016C	-1	-/-	-404.49143409729004	-21452.765585422516	73	0.04887218045112782	0.3561643835616438	0.14181614349775784
YAR014C	-1	-/-	-404.49271059036255	-22678.71210384369	73	0.04878048780487805	0.3561643835616438	0.14209641255605382
YER155C	-1	-/-	-404.51197147369385	-23209.45187354088	73	0.04868913857677903	0.3561643835616438	0.14237668161434977
YDR313C	0	0/-	-404.51511788368225	-37712.15565389395	292	0.04868913857677903	0.3561643835616438	0.14237668161434977
YJL079C	0	0/-	-404.5722078680992	-37644.49307355285	292	0.04868913857677903	0.3561643835616438	0.14237668161434977
YMR273C	-1	-/-	-404.60432624816895	-21482.83847641945	73	0.048598130841121495	0.3561643835616438	0.14265695067264575
YDR128W	0	0/-	-404.61071610450745	-36839.52669617534	292	0.048598130841121495	0.3561643835616438	0.14265695067264575
YDL066W	0	0/-	-404.7207132577896	-37113.552861362696	292	0.048598130841121495	0.3561643835616438	0.14265695067264575
YOR344C	-1	-/-	-404.72341799736023	-22053.50256228447	73	0.048507462686567165	0.3561643835616438	0.1429372197309417
YGR052W	0	0/-	-404.7467857003212	-37236.66842657328	292	0.048507462686567165	0.3561643835616438	0.1429372197309417
YMR047C	-1	-/-	-404.75266098976135	-22040.209526777267	73	0.048417132216014895	0.3561643835616438	0.14321748878923768
YMR098C	0	0/-	-404.76784896850586	-36934.28838825226	292	0.048417132216014895	0.3561643835616438	0.14321748878923768
YLR461W	0	0/-	-404.77858901023865	-37451.8906699419	292	0.048417132216014895	0.3561643835616438	0.14321748878923768
YMR188C	-1	-/-	-404.80066323280334	-21825.635072231293	73	0.048327137546468404	0.3561643835616438	0.14349775784753363
YCR004C	0	0/0	-404.8082167804241	-37711.10573023558	292	0.048327137546468404	0.3561643835616438	0.14349775784753363
YGL209W	-1	-/-	-404.8472123146057	-21738.708887577057	73	0.04823747680890538	0.3561643835616438	0.1437780269058296
YNL241C	-1	-/-	-404.88637804985046	-22674.732087373734	73	0.04814814814814815	0.3561643835616438	0.14405829596412556
YCR021C	0	0/0	-404.9281564950943	-36973.63062489033	292	0.04814814814814815	0.3561643835616438	0.14405829596412556
YJL100W	-1	-/-	-404.9489176273346	-22878.59800219536	73	0.04805914972273567	0.3561643835616438	0.1443385650224215
YGR010W	-1	-/-	-405.0100679397583	-22236.070912599564	73	0.04797047970479705	0.3561643835616438	0.1446188340807175
YFL013C	-1	-/-	-405.0586643218994	-22453.192811489105	73	0.04788213627992634	0.3561643835616438	0.14489910313901344
YLR328W	-1	-/-	-405.06317377090454	-22236.380745887756	73	0.04779411764705882	0.3561643835616438	0.14517937219730942
YDR207C	-1	-/-	-405.1284408569336	-21698.15627527237	73	0.047706422018348627	0.3561643835616438	0.14545964125560537
YLR332W	1	+/+	-405.2890830039978	-22031.792571783066	72	0.04945054945054945	0.3698630136986301	0.14545964125560537
YOL081W	0	0/-	-405.3072459101677	-37394.63530635834	292	0.04945054945054945	0.3698630136986301	0.14545964125560537
YOR049C	-1	-/-	-405.3128480911255	-22934.49329161644	73	0.04936014625228519	0.3698630136986301	0.14573991031390135
YNL036W	-1	-/-	-405.3398151397705	-22722.01558613777	73	0.04927007299270073	0.3698630136986301	0.1460201793721973
YDR483W	-1	-/-	-405.3539755344391	-22732.909022569656	73	0.04918032786885246	0.3698630136986301	0.14630044843049328
YDR003W	0	0/0	-405.376682639122	-39281.20774433017	292	0.04918032786885246	0.3698630136986301	0.14630044843049328
YGL178W	-1	-/-	-405.3861391544342	-21986.116623163223	73	0.04909090909090909	0.3698630136986301	0.14658071748878923
YLR189C	-1	-/-	-405.4879062175751	-23606.9205160141	73	0.04900181488203267	0.3698630136986301	0.1468609865470852
YDR304C	0	0/-	-405.49554032087326	-36975.41975158453	292	0.04900181488203267	0.3698630136986301	0.1468609865470852
YBR151W	0	0/0	-405.514986038208	-37479.850540697575	292	0.04900181488203267	0.3698630136986301	0.1468609865470852
YGL023C	0	0/-	-405.55663776397705	-36776.384524822235	292	0.04900181488203267	0.3698630136986301	0.1468609865470852
YDL106C	-1	-/-	-405.5712978839874	-23078.04841375351	73	0.04891304347826087	0.3698630136986301	0.14714125560538116
YDR200C	-1	-/-	-405.5930881500244	-22858.084072828293	73	0.048824593128390596	0.3698630136986301	0.14742152466367714
YFR021W	-1	-/-	-405.6853587627411	-22763.025391101837	73	0.048736462093862815	0.3698630136986301	0.1477017937219731
YBL001C	0	0/0	-405.7236108779907	-36555.58618527651	292	0.048736462093862815	0.3698630136986301	0.1477017937219731
YNR019W	-1	-/-	-405.7284333705902	-22111.323838233948	73	0.04864864864864865	0.3698630136986301	0.14798206278026907
YOL117W	-1	-/-	-405.7433989048004	-24067.94730257988	73	0.048561151079136694	0.3698630136986301	0.14826233183856502
YDR178W	-1	-/-	-405.7981700897217	-22775.7900454998	73	0.04847396768402154	0.3698630136986301	0.148542600896861
YKL054C	-1	-/-	-405.79838252067566	-22647.910914182663	73	0.04838709677419355	0.3698630136986301	0.14882286995515695
YGL166W	-1	-/-	-405.80360531806946	-22787.84567785263	73	0.04830053667262969	0.3698630136986301	0.1491031390134529
YLL061W	-1	-/-	-405.80441188812256	-21430.45918750763	73	0.048214285714285716	0.3698630136986301	0.14938340807174888
YKR072C	1	+/+	-405.83279740810394	-22353.245218873024	72	0.049910873440285206	0.3835616438356164	0.14938340807174888
YPR138C	-1	-/-	-405.84325885772705	-21527.316701889038	73	0.0498220640569395	0.3835616438356164	0.14966367713004483
YDL078C	-1	-/-	-405.8465495109558	-23562.521329402924	73	0.0497335701598579	0.3835616438356164	0.1499439461883408
YML072C	0	0/-	-405.89575785398483	-37169.84111085534	292	0.0497335701598579	0.3835616438356164	0.1499439461883408
YPL137C	-1	-/-	-405.9323465824127	-21545.865328788757	73	0.04964539007092199	0.3835616438356164	0.15022421524663676
YML091C	-1	-/-	-405.9575181007385	-22195.146734952927	73	0.049557522123893805	0.3835616438356164	0.15050448430493274
YDR487C	-1	-/-	-405.98741030693054	-21364.54784488678	73	0.04946996466431095	0.3835616438356164	0.1507847533632287
YDR456W	-1	-/-	-406.0402913093567	-22897.779784202576	73	0.04938271604938271	0.3835616438356164	0.15106502242152467
YGR272C	-1	-/-	-406.0724940299988	-21206.503150701523	73	0.04929577464788732	0.3835616438356164	0.15134529147982062
YOL116W	1	+/-	-406.0875196456909	-23151.287741303444	72	0.050966608084358524	0.3972602739726027	0.15134529147982062
YGR211W	-1	-/-	-406.08936381340027	-21378.155089378357	73	0.05087719298245614	0.3972602739726027	0.1516255605381166
YLR330W	-1	-/-	-406.15442085266113	-23328.24987101555	73	0.050788091068301226	0.3972602739726027	0.15190582959641255
YLL019C	-1	-/-	-406.1604678630829	-24717.659596443176	73	0.050699300699300696	0.3972602739726027	0.15218609865470853
YJL099W	-1	-/-	-406.23045659065247	-23546.464290618896	73	0.0506108202443281	0.3972602739726027	0.15246636771300448
YBR004C	-1	-/-	-406.23425340652466	-22202.72614145279	73	0.050522648083623695	0.3972602739726027	0.15274663677130046
YGL161C	0	0/0	-406.26738226413727	-37950.558729976416	292	0.050522648083623695	0.3972602739726027	0.15274663677130046
YKL174C	0	0/-	-406.3771707415581	-37209.481640577316	292	0.050522648083623695	0.3972602739726027	0.15274663677130046
YHR006W	-1	-/-	-406.42821884155273	-22909.108264923096	73	0.050434782608695654	0.3972602739726027	0.1530269058295964
YIL075C	-1	-/-	-406.46056962013245	-23133.680713653564	73	0.050347222222222224	0.3972602739726027	0.1533071748878924
YER182W	0	0/0	-406.4629759788513	-36576.6061245203	292	0.050347222222222224	0.3972602739726027	0.1533071748878924
YDR170C	-1	-/-	-406.47638845443726	-22237.90958714485	73	0.05025996533795494	0.3972602739726027	0.15358744394618834
YIL023C	-1	-/-	-406.4903998374939	-22431.616545915604	73	0.050173010380622836	0.3972602739726027	0.1538677130044843
YLR174W	0	0/-	-406.5295538306236	-38402.82277753949	292	0.050173010380622836	0.3972602739726027	0.1538677130044843
YMR272C	-1	-/-	-406.5544681549072	-22470.905401468277	73	0.05008635578583765	0.3972602739726027	0.15414798206278027
YPL274W	-1	-/-	-406.60329723358154	-21960.706932783127	73	0.05	0.3972602739726027	0.15442825112107622
YMR313C	-1	-/-	-406.6317481994629	-22840.892148971558	73	0.04991394148020654	0.3972602739726027	0.1547085201793722
YDL235C	1	+/+	-406.6740825176239	-23250.88444161415	72	0.05154639175257732	0.410958904109589	0.1547085201793722
YDL140C	-1	-/-	-406.72497153282166	-22204.26975095272	73	0.051457975986277875	0.410958904109589	0.15498878923766815
YDR272W	-1	-/-	-406.76404213905334	-23692.450274944305	73	0.05136986301369863	0.410958904109589	0.15526905829596413
YIR017C	-1	-/-	-406.7856676578522	-22571.672237873077	73	0.05128205128205128	0.410958904109589	0.15554932735426008
YGL196W	0	0/0	-406.8026415705681	-37418.6208769083	292	0.05128205128205128	0.410958904109589	0.15554932735426008
YLR007W	-1	-/-	-406.8621823787689	-23193.51111650467	73	0.051194539249146756	0.410958904109589	0.15582959641255606
YBL056W	1	+/-	-406.87175035476685	-22925.92779034376	72	0.05281090289608177	0.4246575342465753	0.15582959641255606
YKL179C	-1	-/-	-406.89714312553406	-22629.602430343628	73	0.05272108843537415	0.4246575342465753	0.156109865470852
YNL007C	-1	-/-	-406.8976879119873	-22672.036860108376	73	0.05263157894736842	0.4246575342465753	0.156390134529148
YIL010W	-1	-/-	-406.89941596984863	-21965.08437228203	73	0.05254237288135593	0.4246575342465753	0.15667040358744394
YOR099W	-1	-/-	-406.9783065319061	-22898.1167781353	73	0.05245346869712352	0.4246575342465753	0.15695067264573992
YAL022C	-1	-/-	-407.0077199935913	-21640.792400598526	73	0.052364864864864864	0.4246575342465753	0.15723094170403587
YLL048C	0	0/-	-407.0148006081581	-37540.84570747614	292	0.052364864864864864	0.4246575342465753	0.15723094170403587
YLR351C	0	0/0	-407.09744638204575	-37132.10496711731	292	0.052364864864864864	0.4246575342465753	0.15723094170403587
YOR128C	0	0/-	-407.12897676229477	-36950.63879430294	292	0.052364864864864864	0.4246575342465753	0.15723094170403587
YOR137C	-1	-/-	-407.16280937194824	-23434.43560552597	73	0.05227655986509275	0.4246575342465753	0.15751121076233185
YDR351W	0	0/-	-407.19532054662704	-37639.02580666542	292	0.05227655986509275	0.4246575342465753	0.15751121076233185
YGR046W	-1	-/-	-407.22206711769104	-23628.421630620956	73	0.05218855218855219	0.4246575342465753	0.1577914798206278
YDR032C	0	0/0	-407.23726212978363	-38666.02489075065	292	0.05218855218855219	0.4246575342465753	0.1577914798206278
YBR170C	-1	-/-	-407.2576894760132	-23338.076340913773	73	0.052100840336134456	0.4246575342465753	0.15807174887892378
YOR322C	-1	-/-	-407.28876543045044	-22879.504216194153	73	0.05201342281879195	0.4246575342465753	0.15835201793721973
YBL037W	0	0/-	-407.30755883455276	-36746.89165395498	292	0.05201342281879195	0.4246575342465753	0.15835201793721973
YER120W	-1	-/-	-407.3086986541748	-22449.062792420387	73	0.051926298157453935	0.4246575342465753	0.1586322869955157
YOL049W	-1	-/0	-407.34120440483093	-22724.84670472145	73	0.051839464882943144	0.4246575342465753	0.15891255605381166
YGR121C	-1	-/-	-407.34888887405396	-22966.420845270157	73	0.05175292153589316	0.4246575342465753	0.1591928251121076
YJL093C	-1	-/-	-407.4365072250366	-22614.495273590088	73	0.051666666666666666	0.4246575342465753	0.1594730941704036
YAL001C	-1	-/-	-407.4578230381012	-22149.15492296219	73	0.051580698835274545	0.4246575342465753	0.15975336322869954
YDL047W	-1	-/-	-407.4712407588959	-22998.636443972588	73	0.05149501661129568	0.4246575342465753	0.16003363228699552
YHR186C	-1	-/-	-407.48105001449585	-22818.231926441193	73	0.05140961857379768	0.4246575342465753	0.16031390134529147
YAL053W	-1	-/+	-407.56217861175537	-23072.043056964874	73	0.05132450331125828	0.4246575342465753	0.16059417040358745
YLL018C-A	-1	-/-	-407.60492515563965	-21593.13899374008	73	0.0512396694214876	0.4246575342465753	0.1608744394618834
YER017C	-1	-/-	-407.6733648777008	-22848.510543823242	73	0.05115511551155116	0.4246575342465753	0.16115470852017938
YFL029C	-1	-/-	-407.74462819099426	-23385.481162548065	73	0.051070840197693576	0.4246575342465753	0.16143497757847533
YJL102W	-1	-/-	-407.81479954719543	-22765.990436077118	73	0.05098684210526316	0.4246575342465753	0.1617152466367713
YBR301W	0	0/-	-407.840734064579	-37505.32518544793	292	0.05098684210526316	0.4246575342465753	0.1617152466367713
YOL013C	-1	-/-	-407.8565833568573	-23414.679935216904	73	0.05090311986863711	0.4246575342465753	0.16199551569506726
YER063W	0	0/-	-407.8870255947113	-37270.89933679998	292	0.05090311986863711	0.4246575342465753	0.16199551569506726
YOL011W	-1	-/-	-407.93135809898376	-21960.096517801285	73	0.05081967213114754	0.4246575342465753	0.16227578475336324
YPR086W	-1	-/-	-407.96967446804047	-23156.566059708595	73	0.05073649754500818	0.4246575342465753	0.1625560538116592
YGR223C	0	0/-	-408.16250401735306	-38407.121855676174	292	0.05073649754500818	0.4246575342465753	0.1625560538116592
YJL128C	1	+/+	-408.16958236694336	-23655.54904150963	72	0.05228758169934641	0.4383561643835616	0.1625560538116592
YER040W	-1	-/-	-408.2181360721588	-22520.152876377106	73	0.052202283849918436	0.4383561643835616	0.16283632286995517
YGR256W	-1	-/-	-408.2443091869354	-23280.021762132645	73	0.05211726384364821	0.4383561643835616	0.16311659192825112
YPR103W	-1	-/-	-408.249783039093	-23293.53461456299	73	0.05203252032520325	0.4383561643835616	0.1633968609865471
YDR247W	-1	-/-	-408.2911422252655	-23116.08948993683	73	0.05194805194805195	0.4383561643835616	0.16367713004484305
YKR011C	0	0/0	-408.31067901849747	-38558.98026505113	292	0.05194805194805195	0.4383561643835616	0.16367713004484305
YDR035W	0	0/0	-408.36549311876297	-37695.518390119076	292	0.05194805194805195	0.4383561643835616	0.16367713004484305
YKL098W	0	0/0	-408.5187990665436	-37559.389123529196	292	0.05194805194805195	0.4383561643835616	0.16367713004484305
YOL053C-A	0	0/-	-408.5256665945053	-36402.41925204545	292	0.05194805194805195	0.4383561643835616	0.16367713004484305
YDR328C	-1	-/-	-408.60699439048767	-21975.752823352814	73	0.05186385737439222	0.4383561643835616	0.163957399103139
YPL057C	-1	-/-	-408.65623593330383	-23743.70622730255	73	0.05177993527508091	0.4383561643835616	0.16423766816143498
YNL145W	-1	-/-	-408.7790296077728	-21784.652989387512	73	0.051696284329563816	0.4383561643835616	0.16451793721973093
YOR363C	-1	-/-	-408.7898118495941	-24163.90584397316	73	0.05161290322580645	0.4383561643835616	0.1647982062780269
YKL129C	1	+/+	-408.804482460022	-23717.42236638069	72	0.05314009661835749	0.4520547945205479	0.1647982062780269
YOR070C	0	0/0	-408.82673263549805	-37783.91251242161	292	0.05314009661835749	0.4520547945205479	0.1647982062780269
YFL034C-B	-1	-/-	-408.83757305145264	-22359.866544008255	73	0.05305466237942122	0.4520547945205479	0.16507847533632286
YBR255W	0	0/0	-408.86371088027954	-38738.619590610266	292	0.05305466237942122	0.4520547945205479	0.16507847533632286
YBR117C	-1	-/0	-408.9707727432251	-22602.184633016586	73	0.052969502407704656	0.4520547945205479	0.16535874439461884
YBR218C	-1	-/-	-409.0541715621948	-22261.58353328705	73	0.052884615384615384	0.4520547945205479	0.1656390134529148
YGR092W	-1	-/-	-409.0577974319458	-22949.8190805912	73	0.0528	0.4520547945205479	0.16591928251121077
YIL090W	0	0/-	-409.170079767704	-37180.05912041664	292	0.0528	0.4520547945205479	0.16591928251121077
YGR238C	-1	-/-	-409.1859588623047	-21609.981117486954	73	0.052715654952076675	0.4520547945205479	0.16619955156950672
YAL054C	-1	-/-	-409.2868506908417	-22894.764286994934	73	0.05263157894736842	0.4520547945205479	0.1664798206278027
YGR267C	-1	-/-	-409.34073066711426	-22551.720991134644	73	0.052547770700636945	0.4520547945205479	0.16676008968609865
YKL084W	-1	-/-	-409.34494185447693	-21261.893210172653	73	0.05246422893481717	0.4520547945205479	0.16704035874439463
YEL005C	0	0/-	-409.51737743616104	-38804.269945055246	292	0.05246422893481717	0.4520547945205479	0.16704035874439463
YPR042C	-1	-/-	-409.5224542617798	-22472.14668083191	73	0.05238095238095238	0.4520547945205479	0.16732062780269058
YEL012W	-1	-/-	-409.60202741622925	-23606.587215423584	73	0.05229793977812995	0.4520547945205479	0.16760089686098656
YNR035C	-1	-/-	-409.6906838417053	-22656.34490776062	73	0.05221518987341772	0.4520547945205479	0.1678811659192825
YDR142C	-1	-/-	-409.6922781467438	-23507.593625307083	73	0.052132701421800945	0.4520547945205479	0.1681614349775785
YDL029W	-1	-/-	-409.7253942489624	-22746.29129433632	73	0.052050473186119876	0.4520547945205479	0.16844170403587444
YDR039C	-1	-/-	-409.73353815078735	-22582.102343559265	73	0.05196850393700787	0.4520547945205479	0.1687219730941704
YNL167C	-1	-/-	-409.7966830730438	-23479.946746826172	73	0.05188679245283019	0.4520547945205479	0.16900224215246637
YNL104C	0	0/0	-409.83580231666565	-37960.27668124437	292	0.05188679245283019	0.4520547945205479	0.16900224215246637
YOR204W	-1	-/-	-409.8638777732849	-22586.165658712387	73	0.05180533751962323	0.4520547945205479	0.16928251121076232
YMR165C	-1	-/-	-409.89569115638733	-23134.99770617485	73	0.05172413793103448	0.4520547945205479	0.1695627802690583
YLL029W	0	0/-	-409.9074149429798	-39571.8148739934	292	0.05172413793103448	0.4520547945205479	0.1695627802690583
YJL149W	0	0/-	-409.98793679475784	-36321.72445607185	292	0.05172413793103448	0.4520547945205479	0.1695627802690583
YKL016C	-1	-/-	-410.1548795700073	-22563.616525650024	73	0.051643192488262914	0.4520547945205479	0.16984304932735425
YPR193C	-1	-/-	-410.30555963516235	-24087.840735435486	73	0.0515625	0.4520547945205479	0.17012331838565023
YKL124W	0	0/-	-410.3415791988373	-39321.31122416258	292	0.0515625	0.4520547945205479	0.17012331838565023
YOR194C	-1	-/-	-410.3829274177551	-22408.527171373367	73	0.0514820592823713	0.4520547945205479	0.17040358744394618
YNR039C	-1	-/-	-410.3994472026825	-22931.973795890808	73	0.0514018691588785	0.4520547945205479	0.17068385650224216
YPL061W	-1	-/+	-410.42211151123047	-22750.29932284355	73	0.05132192846034215	0.4520547945205479	0.1709641255605381
YLR097C	-1	-/-	-410.4326386451721	-23901.345650434494	73	0.05124223602484472	0.4520547945205479	0.1712443946188341
YEL017C-A	-1	-/0	-410.5009026527405	-21777.912355661392	73	0.05116279069767442	0.4520547945205479	0.17152466367713004
YBR150C	0	0/-	-410.51424449682236	-36985.20391348004	292	0.05116279069767442	0.4520547945205479	0.17152466367713004
YNL231C	-1	-/-	-410.58367466926575	-22571.568330049515	73	0.05108359133126935	0.4520547945205479	0.17180493273542602
YOR092W	0	0/-	-410.62287920713425	-38389.78128114343	292	0.05108359133126935	0.4520547945205479	0.17180493273542602
YOR240W	-1	-/-	-410.64327669143677	-21356.182337522507	73	0.05100463678516229	0.4520547945205479	0.17208520179372197
YMR280C	-1	-/-	-410.7317650318146	-23065.20964217186	73	0.05092592592592592	0.4520547945205479	0.17236547085201795
YNL265C	0	0/-	-410.7348108291626	-38014.24777635932	292	0.05092592592592592	0.4520547945205479	0.17236547085201795
YJL053W	-1	-/-	-410.74306440353394	-23546.49019932747	73	0.05084745762711865	0.4520547945205479	0.1726457399103139
YJL029C	-1	-/-	-410.7496929168701	-23241.84951353073	73	0.05076923076923077	0.4520547945205479	0.17292600896860988
YAL013W	-1	-/-	-410.76147508621216	-22778.824246644974	73	0.05069124423963134	0.4520547945205479	0.17320627802690583
YFL009W	-1	-/-	-410.7680366039276	-22712.92372059822	73	0.05061349693251534	0.4520547945205479	0.17348654708520178
YOL091W	-1	-/-	-410.80655813217163	-22029.900464057922	73	0.05053598774885146	0.4520547945205479	0.17376681614349776
YOR370C	0	0/-	-410.8110586106777	-38396.34486402571	292	0.05053598774885146	0.4520547945205479	0.17376681614349776
YBL071W-A	-1	-/-	-410.8331136703491	-21320.658860445023	73	0.05045871559633028	0.4520547945205479	0.1740470852017937
YJR156C	-1	-/-	-410.84119296073914	-22584.116968393326	73	0.050381679389312976	0.4520547945205479	0.1743273542600897
YML038C	-1	-/-	-410.87038493156433	-22787.260464191437	73	0.05030487804878049	0.4520547945205479	0.17460762331838564
YER019W	1	+/+	-410.97913241386414	-22718.09936594963	72	0.0517503805175038	0.4657534246575342	0.17460762331838564
YDR398W	-1	-/-	-411.18859124183655	-24286.61623930931	73	0.05167173252279635	0.4657534246575342	0.17488789237668162
YHR146W	0	0/-	-411.24538189172745	-36925.30858048797	292	0.05167173252279635	0.4657534246575342	0.17488789237668162
YOR122C	1	+/-	-411.2856066226959	-22227.87288069725	72	0.05311077389984825	0.4794520547945205	0.17488789237668162
YLR099C	0	0/-	-411.2960453033447	-37017.260329544544	292	0.05311077389984825	0.4794520547945205	0.17488789237668162
YPL060W	-1	-/-	-411.3040564060211	-23318.564293384552	73	0.05303030303030303	0.4794520547945205	0.17516816143497757
YDR007W	0	0/0	-411.35725969076157	-35534.44757795334	292	0.05303030303030303	0.4794520547945205	0.17516816143497757
YJL186W	-1	-/-	-411.4790086746216	-23258.687034606934	73	0.0529500756429652	0.4794520547945205	0.17544843049327355
YKR039W	-1	-/-	-411.48503136634827	-21974.411813020706	73	0.052870090634441085	0.4794520547945205	0.1757286995515695
YNR001C	-1	-/-	-411.59211325645447	-22576.58161330223	73	0.05279034690799397	0.4794520547945205	0.17600896860986548
YOL026C	-1	-/-	-411.6063230037689	-22651.416276454926	73	0.05271084337349398	0.4794520547945205	0.17628923766816143
YMR318C	0	0/0	-411.6213656067848	-37573.58902126551	292	0.05271084337349398	0.4794520547945205	0.17628923766816143
YDL230W	-1	-/-	-411.6609990596771	-23253.605042696	73	0.05263157894736842	0.4794520547945205	0.1765695067264574
YMR039C	-1	-/+	-411.69496273994446	-22845.021675109863	73	0.052552552552552555	0.4794520547945205	0.17684977578475336
YPR101W	-1	-/-	-411.7179682254791	-21929.689125299454	73	0.05247376311844078	0.4794520547945205	0.17713004484304934
YKL028W	-1	-/-	-411.72067642211914	-23061.522334575653	73	0.05239520958083832	0.4794520547945205	0.1774103139013453
YGL004C	-1	-/-	-411.725435256958	-22641.616924643517	73	0.052316890881913304	0.4794520547945205	0.17769058295964127
YML058W-A	-1	-/-	-411.7512803077698	-21135.972412109375	73	0.05223880597014925	0.4794520547945205	0.17797085201793722
YDR380W	0	0/0	-411.78823816776276	-37691.62580823898	292	0.05223880597014925	0.4794520547945205	0.17797085201793722
YDR421W	-1	-/-	-411.8116092681885	-23349.316444396973	73	0.05216095380029806	0.4794520547945205	0.17825112107623317
YIR041W	-1	-/-	-411.85288858413696	-21934.262470960617	73	0.052083333333333336	0.4794520547945205	0.17853139013452915
YIL005W	0	0/-	-411.87037068605423	-37988.39317256212	292	0.052083333333333336	0.4794520547945205	0.17853139013452915
YBR289W	-1	-/-	-411.8721148967743	-22431.848383903503	73	0.05200594353640416	0.4794520547945205	0.1788116591928251
YCR073W-A	-1	-/-	-411.8740584850311	-23134.191874742508	73	0.05192878338278932	0.4794520547945205	0.17909192825112108
YOL126C	-1	-/-	-411.8790776729584	-23488.686766147614	73	0.05185185185185185	0.4794520547945205	0.17937219730941703
YER148W	-1	-/-	-411.8967261314392	-22774.65020418167	73	0.051775147928994084	0.4794520547945205	0.179652466367713
YPL195W	-1	-/-	-412.01156187057495	-22723.204828500748	73	0.051698670605613	0.4794520547945205	0.17993273542600896
YMR071C	0	0/0	-412.08045572042465	-37143.81668817997	292	0.051698670605613	0.4794520547945205	0.17993273542600896
YPR093C	-1	-/-	-412.1153652667999	-23921.015537381172	73	0.051622418879056046	0.4794520547945205	0.18021300448430494
YIL126W	-1	-/-	-412.12384819984436	-23188.639939308167	73	0.05154639175257732	0.4794520547945205	0.1804932735426009
YNL183C	0	0/-	-412.1554937660694	-38608.129276543856	292	0.05154639175257732	0.4794520547945205	0.1804932735426009
YKR048C	-1	-/-	-412.2108235359192	-23010.950125575066	73	0.051470588235294115	0.4794520547945205	0.18077354260089687
YOR382W	0	0/-	-412.2552430033684	-35333.27997881174	292	0.051470588235294115	0.4794520547945205	0.18077354260089687
YDR206W	-1	-/-	-412.26043033599854	-22537.207728862762	73	0.0513950073421439	0.4794520547945205	0.18105381165919282
YHR102W	-1	-/-	-412.2606065273285	-22838.04814529419	73	0.051319648093841645	0.4794520547945205	0.1813340807174888
YOR065W	0	0/-	-412.26772928237915	-37263.65326398611	292	0.051319648093841645	0.4794520547945205	0.1813340807174888
YPL119C	-1	-/-	-412.27089405059814	-24319.02451658249	73	0.05124450951683748	0.4794520547945205	0.18161434977578475
YJL210W	-1	-/-	-412.2719941139221	-22066.22613620758	73	0.05116959064327485	0.4794520547945205	0.18189461883408073
YOR377W	-1	-/0	-412.3144907951355	-22750.588433265686	73	0.051094890510948905	0.4794520547945205	0.18217488789237668
YNL220W	-1	-/-	-412.34615659713745	-23290.46907567978	73	0.05102040816326531	0.4794520547945205	0.18245515695067266
YGR083C	-1	-/-	-412.40666007995605	-24102.093726158142	73	0.050946142649199416	0.4794520547945205	0.1827354260089686
YBR101C	0	0/-	-412.4608216881752	-37356.38507896662	292	0.050946142649199416	0.4794520547945205	0.1827354260089686
YDR371W	0	0/-	-412.4668517112732	-36700.35538727045	292	0.050946142649199416	0.4794520547945205	0.1827354260089686
YNL180C	0	0/-	-412.4687680006027	-36303.04314357042	292	0.050946142649199416	0.4794520547945205	0.1827354260089686
YOL006C	-1	-/-	-412.486243724823	-23194.961224079132	73	0.050872093023255814	0.4794520547945205	0.18301569506726456
YIL007C	-1	-/0	-412.50507950782776	-23544.070642232895	73	0.05079825834542816	0.4794520547945205	0.18329596412556054
YHR139C	-1	-/-	-412.5444459915161	-23094.3039560318	73	0.050724637681159424	0.4794520547945205	0.1835762331838565
YOR039W	-1	-/-	-412.6187434196472	-22943.99437904358	73	0.05065123010130246	0.4794520547945205	0.18385650224215247
YOR178C	-1	-/-	-412.6370220184326	-24029.054285526276	73	0.05057803468208093	0.4794520547945205	0.18413677130044842
YKR069W	0	0/0	-412.6447516679764	-37280.941887289286	292	0.05057803468208093	0.4794520547945205	0.18413677130044842
YOR066W	0	0/-	-412.6781390309334	-37383.30245676637	292	0.05057803468208093	0.4794520547945205	0.18413677130044842
YPL149W	-1	-/-	-412.70609617233276	-22681.317875146866	73	0.050505050505050504	0.4794520547945205	0.1844170403587444
YGL180W	-1	-/-	-412.7411825656891	-24766.58511888981	73	0.05043227665706052	0.4794520547945205	0.18469730941704035
YCR026C	-1	-/-	-412.77485609054565	-22745.90541958809	73	0.050359712230215826	0.4794520547945205	0.18497757847533633
YHR074W	-1	-/-	-412.8038613796234	-23164.71271252632	73	0.05028735632183908	0.4794520547945205	0.18525784753363228
YIL017C	-1	-/-	-412.80841612815857	-23453.52743911743	73	0.05021520803443329	0.4794520547945205	0.18553811659192826
YMR255W	-1	-/-	-412.8109905719757	-23538.2487834692	73	0.050143266475644696	0.4794520547945205	0.1858183856502242
YNL159C	-1	-/-	-412.8113875389099	-24347.43848156929	73	0.05007153075822604	0.4794520547945205	0.1860986547085202
YCL027C-A	0	0/-	-412.8364605307579	-36732.975784003735	292	0.05007153075822604	0.4794520547945205	0.1860986547085202
YER083C	-1	-/-	-412.85704159736633	-22180.103292942047	73	0.05	0.4794520547945205	0.18637892376681614
YHR069C	-1	-/-	-412.8631122112274	-24083.739364385605	73	0.04992867332382311	0.4794520547945205	0.18665919282511212
YJL090C	-1	-/-	-412.86939430236816	-22129.753027677536	73	0.04985754985754986	0.4794520547945205	0.18693946188340807
YOL122C	-1	-/-	-412.91342425346375	-21793.50026702881	73	0.049786628733997154	0.4794520547945205	0.18721973094170405
YJL083W	0	0/-	-412.93391156196594	-38243.38784348965	292	0.049786628733997154	0.4794520547945205	0.18721973094170405
YLR130C	-1	-/-	-412.94742608070374	-22688.231184244156	73	0.04971590909090909	0.4794520547945205	0.1875
YKL224C	0	0/-	-413.0850787162781	-37166.387817144394	292	0.04971590909090909	0.4794520547945205	0.1875
YJL166W	-1	-/-	-413.0883343219757	-24185.409253954887	73	0.04964539007092199	0.4794520547945205	0.18778026905829595
YML114C	-1	-/-	-413.0997688770294	-22077.92190527916	73	0.049575070821529746	0.4794520547945205	0.18806053811659193
YNL047C	-1	-/-	-413.11771965026855	-23436.05141198635	73	0.04950495049504951	0.4794520547945205	0.18834080717488788
YDR314C	-1	-/-	-413.1646192073822	-22841.958196997643	73	0.04943502824858757	0.4794520547945205	0.18862107623318386
YKL140W	-1	-/-	-413.22730326652527	-24023.841367721558	73	0.04936530324400564	0.4794520547945205	0.1889013452914798
YDR342C	-1	-/-	-413.24275851249695	-22275.76078271866	73	0.04929577464788732	0.4794520547945205	0.1891816143497758
YLR096W	-1	-/-	-413.25948667526245	-22689.441022396088	73	0.04922644163150492	0.4794520547945205	0.18946188340807174
YBR014C	0	0/-	-413.27063632011414	-37984.6166113615	292	0.04922644163150492	0.4794520547945205	0.18946188340807174
YKR042W	-1	-/-	-413.2817587852478	-22667.771906137466	73	0.04915730337078652	0.4794520547945205	0.18974215246636772
YGR068C	0	0/-	-413.28794425725937	-37739.28404057026	292	0.04915730337078652	0.4794520547945205	0.18974215246636772
YNL091W	1	+/+	-413.34924125671387	-22805.507492780685	72	0.05049088359046283	0.4931506849315068	0.18974215246636772
YEL049W	0	0/-	-413.4068270921707	-37544.45920598507	292	0.05049088359046283	0.4931506849315068	0.18974215246636772
YOL059W	-1	-/0	-413.44270491600037	-21715.947538137436	73	0.05042016806722689	0.4931506849315068	0.19002242152466367
YGR100W	0	0/0	-413.5586342215538	-37562.52959746122	292	0.05042016806722689	0.4931506849315068	0.19002242152466367
YMR301C	-1	-/-	-413.61065220832825	-22973.14072537422	73	0.05034965034965035	0.4931506849315068	0.19030269058295965
YNL161W	-1	-/-	-413.6257631778717	-23257.016960144043	73	0.05027932960893855	0.4931506849315068	0.1905829596412556
YGL184C	0	0/0	-413.64392906427383	-36804.93245434761	292	0.05027932960893855	0.4931506849315068	0.1905829596412556
YOR008C	1	+/+	-413.7094042301178	-23635.3020465374	72	0.05160390516039052	0.5068493150684932	0.1905829596412556
YML116W	-1	-/-	-413.7165193557739	-23164.66152906418	73	0.05153203342618384	0.5068493150684932	0.19086322869955158
YKL048C	1	+/-	-413.8341021537781	-22996.270778894424	72	0.05285118219749652	0.5205479452054794	0.19086322869955158
YER068W	-1	-/-	-413.84954476356506	-22900.37170624733	73	0.05277777777777778	0.5205479452054794	0.19114349775784753
YOR393W	0	0/-	-413.86991304159164	-36791.04236012697	292	0.05277777777777778	0.5205479452054794	0.19114349775784753
YOR197W	0	0/-	-413.9145503640175	-38189.8899230957	292	0.05277777777777778	0.5205479452054794	0.19114349775784753
YER123W	-1	-/-	-413.9824106693268	-23395.694744825363	73	0.052704576976421634	0.5205479452054794	0.1914237668161435
YIL002C	-1	-/-	-414.0100054740906	-23267.980934619904	73	0.05263157894736842	0.5205479452054794	0.19170403587443946
YCR089W	-1	-/-	-414.06418228149414	-22130.943905591965	73	0.05255878284923928	0.5205479452054794	0.19198430493273544
YDR270W	-1	-/-	-414.0963714122772	-23261.838817954063	73	0.052486187845303865	0.5205479452054794	0.1922645739910314
YPL085W	-1	-/-	-414.12583327293396	-22353.719853162766	73	0.05241379310344828	0.5205479452054794	0.19254484304932734
YOR221C	-1	-/-	-414.14028811454773	-23079.136112213135	73	0.05234159779614325	0.5205479452054794	0.19282511210762332
YBL079W	-1	-/-	-414.14141273498535	-22856.1238322258	73	0.052269601100412656	0.5205479452054794	0.19310538116591927
YBL005W	-1	-/-	-414.1454951763153	-22513.207914590836	73	0.0521978021978022	0.5205479452054794	0.19338565022421525
YJR084W	-1	-/-	-414.1784453392029	-23111.584460496902	73	0.05212620027434842	0.5205479452054794	0.1936659192825112
YNL116W	-1	-/-	-414.18698930740356	-23432.236173152924	73	0.052054794520547946	0.5205479452054794	0.19394618834080718
YKL135C	-1	-/-	-414.189576625824	-23232.177186012268	73	0.05198358413132695	0.5205479452054794	0.19422645739910313
YPL258C	-1	-/-	-414.2020959854126	-24347.609802484512	73	0.05191256830601093	0.5205479452054794	0.1945067264573991
YLR114C	-1	-/-	-414.20770716667175	-24015.09706234932	73	0.05184174624829468	0.5205479452054794	0.19478699551569506
YMR298W	-1	-/-	-414.21344351768494	-22045.4963722229	73	0.051771117166212535	0.5205479452054794	0.19506726457399104
YDR289C	-1	-/-	-414.2449824810028	-23052.12606859207	73	0.05170068027210884	0.5205479452054794	0.195347533632287
YKL068W	-1	-/-	-414.3469386100769	-24078.386292696	73	0.051630434782608696	0.5205479452054794	0.19562780269058297
YDL182W	0	0/-	-414.3639817237854	-36949.17481377721	292	0.051630434782608696	0.5205479452054794	0.19562780269058297
YLL018C	0	0/-	-414.392043530941	-37577.82344856858	292	0.051630434782608696	0.5205479452054794	0.19562780269058297
YLR300W	0	0/-	-414.4021614789963	-38078.2860673964	292	0.051630434782608696	0.5205479452054794	0.19562780269058297
YMR271C	0	0/-	-414.4144489169121	-39295.87798282504	292	0.051630434782608696	0.5205479452054794	0.19562780269058297
YLR429W	-1	-/-	-414.5177917480469	-23094.121938467026	73	0.051560379918588875	0.5205479452054794	0.19590807174887892
YNL230C	-1	-/-	-414.5280225276947	-22109.464612960815	73	0.051490514905149054	0.5205479452054794	0.1961883408071749
YDL243C	-1	-/0	-414.5643708705902	-23763.76294183731	73	0.05142083897158322	0.5205479452054794	0.19646860986547085
YLR357W	-1	-/-	-414.5753357410431	-23038.158338069916	73	0.051351351351351354	0.5205479452054794	0.19674887892376683
YDL203C	0	0/-	-414.5897516608238	-37780.342629909515	292	0.051351351351351354	0.5205479452054794	0.19674887892376683
YGL014W	-1	-/-	-414.6224055290222	-22828.166707992554	73	0.05128205128205128	0.5205479452054794	0.19702914798206278
YKL019W	-1	-/-	-414.69098567962646	-22153.817096471786	73	0.05121293800539083	0.5205479452054794	0.19730941704035873
YDL065C	-1	-/-	-414.7009687423706	-23191.997155547142	73	0.05114401076716016	0.5205479452054794	0.1975896860986547
YPL058C	-1	-/-	-414.76730370521545	-23413.414117097855	73	0.051075268817204304	0.5205479452054794	0.19786995515695066
YGR249W	-1	-/-	-414.8009121417999	-22628.85757613182	73	0.05100671140939597	0.5205479452054794	0.19815022421524664
YOR335C	-1	-/-	-414.81230425834656	-24133.136347532272	73	0.05093833780160858	0.5205479452054794	0.1984304932735426
YDR394W	-1	-/-	-414.8756082057953	-23161.6488366127	73	0.050870147255689425	0.5205479452054794	0.19871076233183857
YER056C	-1	-/-	-414.9263906478882	-22997.11161494255	73	0.05080213903743316	0.5205479452054794	0.19899103139013452
YKR038C	-1	-/-	-414.9368679523468	-23296.210483789444	73	0.050734312416555405	0.5205479452054794	0.1992713004484305
YMR153W	-1	-/-	-414.94454073905945	-23753.72083878517	73	0.050666666666666665	0.5205479452054794	0.19955156950672645
YBR086C	1	+/-	-415.01959204673767	-22349.90565609932	72	0.05193075898801598	0.5342465753424658	0.19955156950672645
YFR034C	-1	-/-	-415.0651206970215	-22266.821632146835	73	0.05186170212765957	0.5342465753424658	0.19983183856502243
YNL264C	-1	-/-	-415.0750958919525	-23119.51932168007	73	0.05179282868525897	0.5342465753424658	0.20011210762331838
YLR309C	-1	-/-	-415.0807328224182	-23415.347743034363	73	0.05172413793103448	0.5342465753424658	0.20039237668161436
YMR100W	-1	-/-	-415.08750796318054	-24524.859133958817	73	0.051655629139072845	0.5342465753424658	0.2006726457399103
YHR171W	-1	-/-	-415.1056249141693	-23453.76821041107	73	0.051587301587301584	0.5342465753424658	0.2009529147982063
YER122C	-1	-/-	-415.13493728637695	-23460.600446224213	73	0.05151915455746367	0.5342465753424658	0.20123318385650224
YHL030W	0	0/-	-415.1755753159523	-37302.03777241707	292	0.05151915455746367	0.5342465753424658	0.20123318385650224
YAL048C	0	0/-	-415.1885229945183	-38345.656281769276	292	0.05151915455746367	0.5342465753424658	0.20123318385650224
YPR047W	0	0/-	-415.20384871959686	-37145.377314805984	292	0.05151915455746367	0.5342465753424658	0.20123318385650224
YLR246W	-1	-/-	-415.2149260044098	-22820.725734710693	73	0.051451187335092345	0.5342465753424658	0.20151345291479822
YKL210W	0	0/-	-415.24400091171265	-39310.80414915085	292	0.051451187335092345	0.5342465753424658	0.20151345291479822
YOR280C	0	0/0	-415.25592917203903	-36856.5987817049	292	0.051451187335092345	0.5342465753424658	0.20151345291479822
YAL005C	-1	-/-	-415.279794216156	-22409.655787944794	73	0.05138339920948617	0.5342465753424658	0.20179372197309417
YJL031C	-1	-/-	-415.32076501846313	-23248.631915330887	73	0.05131578947368421	0.5342465753424658	0.20207399103139012
YDR072C	-1	-/-	-415.3228006362915	-22083.13050889969	73	0.051248357424441525	0.5342465753424658	0.2023542600896861
YGL136C	-1	-/-	-415.3254249095917	-23007.833552598953	73	0.051181102362204724	0.5342465753424658	0.20263452914798205
YER133W	-1	-/-	-415.49056696891785	-23257.204517126083	73	0.05111402359108781	0.5342465753424658	0.20291479820627803
YMR120C	0	0/-	-415.53946202993393	-36911.60594326258	292	0.05111402359108781	0.5342465753424658	0.20291479820627803
YJL076W	-1	-/-	-415.5599238872528	-23687.73276591301	73	0.051047120418848166	0.5342465753424658	0.20319506726457398
YHR098C	-1	-/-	-415.56316113471985	-23717.930993318558	73	0.050980392156862744	0.5342465753424658	0.20347533632286996
YAL043C	-1	-/-	-415.6573712825775	-22188.52317595482	73	0.050913838120104436	0.5342465753424658	0.2037556053811659
YBL066C	0	0/-	-415.71749871969223	-38553.71839994192	292	0.050913838120104436	0.5342465753424658	0.2037556053811659
YLR350W	-1	-/-	-415.7844936847687	-23692.395886182785	73	0.05084745762711865	0.5342465753424658	0.2040358744394619
YKL175W	-1	-/-	-415.8107545375824	-23511.469304800034	73	0.05078125	0.5342465753424658	0.20431614349775784
YFL056C	-1	-/0	-415.83726274967194	-23339.057475924492	73	0.05071521456436931	0.5342465753424658	0.20459641255605382
YDR353W	-1	-/-	-415.8778054714203	-22269.631335258484	73	0.05064935064935065	0.5342465753424658	0.20487668161434977
YDL038C	-1	-/0	-415.878511428833	-21623.818802714348	73	0.05058365758754864	0.5342465753424658	0.20515695067264575
YNL257C	-1	-/-	-415.90786838531494	-22583.913862466812	73	0.050518134715025906	0.5342465753424658	0.2054372197309417
YGR007W	-1	-/-	-415.9172434806824	-22643.098204135895	73	0.050452781371280724	0.5342465753424658	0.20571748878923768
YDR457W	-1	-/-	-415.97793841362	-22155.222687721252	73	0.050387596899224806	0.5342465753424658	0.20599775784753363
YER005W	-1	-/-	-416.0047059059143	-22573.896858215332	73	0.05032258064516129	0.5342465753424658	0.2062780269058296
YKL011C	-1	-/-	-416.0334975719452	-23045.959024190903	73	0.05025773195876289	0.5342465753424658	0.20655829596412556
YML006C	-1	-/-	-416.1141428947449	-23084.938666820526	73	0.05019305019305019	0.5342465753424658	0.2068385650224215
YDR405W	0	0/-	-416.14948958158493	-36538.54674267769	292	0.05019305019305019	0.5342465753424658	0.2068385650224215
YMR119W	-1	-/-	-416.27039527893066	-23690.509974241257	73	0.05012853470437018	0.5342465753424658	0.2071188340807175
YLR163C	-1	-/-	-416.31931710243225	-23471.310075759888	73	0.05006418485237484	0.5342465753424658	0.20739910313901344
YHR001W	-1	-/-	-416.3235561847687	-23397.390344381332	73	0.05	0.5342465753424658	0.20767937219730942
YPL214C	-1	-/-	-416.3356876373291	-23833.350029706955	73	0.0499359795134443	0.5342465753424658	0.20795964125560537
YHR037W	0	0/0	-416.38840210437775	-38629.383199483156	292	0.0499359795134443	0.5342465753424658	0.20795964125560537
YEL025C	0	0/0	-416.39729553461075	-37405.17654171586	292	0.0499359795134443	0.5342465753424658	0.20795964125560537
YMR038C	-1	-/-	-416.42455315589905	-22036.076610803604	73	0.049872122762148335	0.5342465753424658	0.20823991031390135
YMR064W	0	0/0	-416.466673374176	-38447.73026433587	292	0.049872122762148335	0.5342465753424658	0.20823991031390135
YER073W	-1	-/-	-416.4836766719818	-23718.51526618004	73	0.04980842911877394	0.5342465753424658	0.2085201793721973
YNL156C	-1	-/-	-416.5034759044647	-23844.84062385559	73	0.04974489795918367	0.5342465753424658	0.20880044843049328
YJR060W	-1	-/-	-416.5394287109375	-22744.92554306984	73	0.049681528662420385	0.5342465753424658	0.20908071748878923
YDR513W	-1	-/-	-416.57126784324646	-23701.119257450104	73	0.04961832061068702	0.5342465753424658	0.2093609865470852
YJR090C	-1	-/-	-416.6107566356659	-23711.50572860241	73	0.04955527318932656	0.5342465753424658	0.20964125560538116
YOR337W	0	0/-	-416.6229663491249	-37258.94104447961	292	0.04955527318932656	0.5342465753424658	0.20964125560538116
YBR046C	0	0/-	-416.62734764814377	-40098.96665084362	292	0.04955527318932656	0.5342465753424658	0.20964125560538116
YML127W	-1	-/-	-416.6305661201477	-23783.303894758224	73	0.04949238578680203	0.5342465753424658	0.20992152466367714
YBR058C	-1	-/-	-416.6705255508423	-23098.775065422058	73	0.049429657794676805	0.5342465753424658	0.2102017937219731
YHR190W	-1	-/-	-416.6942276954651	-23691.26798439026	73	0.049367088607594936	0.5342465753424658	0.21048206278026907
YER176W	0	0/-	-416.7212692499161	-37448.43875133991	292	0.049367088607594936	0.5342465753424658	0.21048206278026907
YJL174W	0	0/-	-416.78214114904404	-37986.739340782166	292	0.049367088607594936	0.5342465753424658	0.21048206278026907
YCL017C	-1	-/-	-416.80556774139404	-22494.29426932335	73	0.0493046776232617	0.5342465753424658	0.21076233183856502
YLR425W	-1	-/-	-416.89938616752625	-23025.41862630844	73	0.04924242424242424	0.5342465753424658	0.211042600896861
YDR253C	0	0/-	-416.9554643034935	-36981.69548052549	292	0.04924242424242424	0.5342465753424658	0.211042600896861
YKL188C	-1	-/-	-416.9750292301178	-23721.594987392426	73	0.04918032786885246	0.5342465753424658	0.21132286995515695
YLR067C	-1	-/-	-416.99312448501587	-23135.6408367157	73	0.0491183879093199	0.5342465753424658	0.2116031390134529
YJL154C	-1	-/-	-417.02792835235596	-24167.08883333206	73	0.04905660377358491	0.5342465753424658	0.21188340807174888
YGR167W	-1	-/-	-417.0641222000122	-22979.958640933037	73	0.048994974874371856	0.5342465753424658	0.21216367713004483
YDR297W	-1	-/-	-417.06607842445374	-23586.355526924133	73	0.04893350062735257	0.5342465753424658	0.2124439461883408
YGR156W	-1	-/-	-417.0715579986572	-23150.211401224136	73	0.04887218045112782	0.5342465753424658	0.21272421524663676
YOL123W	-1	-/-	-417.1343388557434	-22192.903909921646	73	0.04881101376720901	0.5342465753424658	0.21300448430493274
YBR222C	0	0/-	-417.1473414301872	-38809.07021522522	292	0.04881101376720901	0.5342465753424658	0.21300448430493274
YKL167C	0	0/-	-417.1538237929344	-37112.0451066792	292	0.04881101376720901	0.5342465753424658	0.21300448430493274
YMR149W	-1	-/-	-417.1704204082489	-23120.080033779144	73	0.04875	0.5342465753424658	0.2132847533632287
YOL070C	0	0/-	-417.1836585998535	-38724.783500790596	292	0.04875	0.5342465753424658	0.2132847533632287
YPR021C	-1	-/-	-417.1888208389282	-23422.471931934357	73	0.04868913857677903	0.5342465753424658	0.21356502242152467
YLL062C	0	0/0	-417.18983018398285	-36280.80495035648	292	0.04868913857677903	0.5342465753424658	0.21356502242152467
YKL198C	0	0/-	-417.1924623847008	-37646.13823610544	292	0.04868913857677903	0.5342465753424658	0.21356502242152467
YLR205C	-1	-/-	-417.2160499095917	-23617.40657246113	73	0.048628428927680795	0.5342465753424658	0.21384529147982062
YAR044W	-1	-/-	-417.239369392395	-22216.30670720339	73	0.048567870485678705	0.5342465753424658	0.2141255605381166
YBR100W	-1	-/-	-417.2506637573242	-21096.862669944763	73	0.048507462686567165	0.5342465753424658	0.21440582959641255
YKR100C	0	0/-	-417.29983323812485	-37486.93400077522	292	0.048507462686567165	0.5342465753424658	0.21440582959641255
YPL052W-A	0	0/-	-417.33022904396057	-36818.09892261028	292	0.048507462686567165	0.5342465753424658	0.21440582959641255
YOR304W	-1	-/-	-417.3333013057709	-23572.72692799568	73	0.0484472049689441	0.5342465753424658	0.21468609865470853
YIL122W	-1	-/-	-417.3760507106781	-23601.901089668274	73	0.04838709677419355	0.5342465753424658	0.21496636771300448
YMR216C	-1	-/-	-417.4143204689026	-22900.417410850525	73	0.048327137546468404	0.5342465753424658	0.21524663677130046
YEL038W	0	0/0	-417.4181407690048	-36536.66779613495	292	0.048327137546468404	0.5342465753424658	0.21524663677130046
YPL219W	0	0/-	-417.46591222286224	-38008.01984745264	292	0.048327137546468404	0.5342465753424658	0.21524663677130046
YFL041W	-1	-/-	-417.47760701179504	-23060.397107958794	73	0.04826732673267327	0.5342465753424658	0.2155269058295964
YIL088C	0	0/-	-417.5467745065689	-39159.551850795746	292	0.04826732673267327	0.5342465753424658	0.2155269058295964
YBL011W	-1	-/-	-417.61742663383484	-22574.389296770096	73	0.048207663782447466	0.5342465753424658	0.2158071748878924
YPR156C	0	0/-	-417.6180638074875	-37945.997299432755	292	0.048207663782447466	0.5342465753424658	0.2158071748878924
YBR236C	-1	-/-	-417.65143942832947	-23802.42293858528	73	0.04814814814814815	0.5342465753424658	0.21608744394618834
YDL215C	0	0/0	-417.7135828733444	-39084.23403966427	292	0.04814814814814815	0.5342465753424658	0.21608744394618834
YDR466W	0	0/-	-417.7510022521019	-37601.906725257635	292	0.04814814814814815	0.5342465753424658	0.21608744394618834
YER108C	-1	-/-	-417.7778334617615	-21450.263020038605	73	0.04808877928483354	0.5342465753424658	0.2163677130044843
YDR158W	-1	-/0	-417.7972671985626	-22745.65676021576	73	0.0480295566502463	0.5342465753424658	0.21664798206278027
YBL078C	-1	-/-	-417.83888721466064	-24908.7412443161	73	0.04797047970479705	0.5342465753424658	0.21692825112107622
YKR004C-A	0	0/-	-417.8999999165535	-36573.31729810685	292	0.04797047970479705	0.5342465753424658	0.21692825112107622
YMR062C	0	0/0	-417.90801960229874	-36812.926112920046	292	0.04797047970479705	0.5342465753424658	0.21692825112107622
YHR086W	-1	-/-	-417.91082215309143	-23143.229389190674	73	0.04791154791154791	0.5342465753424658	0.2172085201793722
YOL055C	-1	-/-	-417.94603991508484	-23413.076192617416	73	0.04785276073619632	0.5342465753424658	0.21748878923766815
YLR361C	-1	-/-	-417.95774507522583	-23778.221034288406	73	0.04779411764705882	0.5342465753424658	0.21776905829596413
YLR223C	-1	-/-	-417.997273683548	-23490.284888982773	73	0.04773561811505508	0.5342465753424658	0.21804932735426008
YPL002C	-1	-/-	-418.00137519836426	-23015.60139966011	73	0.04767726161369193	0.5342465753424658	0.21832959641255606
YMR163C	-1	-/-	-418.10912823677063	-23047.199260234833	73	0.047619047619047616	0.5342465753424658	0.218609865470852
YPR106W	0	0/-	-418.1220617890358	-37563.335756123066	292	0.047619047619047616	0.5342465753424658	0.218609865470852
YBR090C-A	-1	-/-	-418.17723083496094	-21806.639328956604	73	0.0475609756097561	0.5342465753424658	0.218890134529148
YBR037C	-1	-/-	-418.19080877304077	-22311.109115600586	73	0.047503045066991476	0.5342465753424658	0.21917040358744394
YJR078W	-1	-/-	-418.27749395370483	-23779.97848236561	73	0.04744525547445255	0.5342465753424658	0.21945067264573992
YMR264W	-1	-/-	-418.2811975479126	-22827.070133686066	73	0.04738760631834751	0.5342465753424658	0.21973094170403587
YOR259C	-1	-/-	-418.3055820465088	-23570.660729408264	73	0.04733009708737864	0.5342465753424658	0.22001121076233185
YPL262W	-1	-/-	-418.3738646507263	-22483.32221007347	73	0.04727272727272727	0.5342465753424658	0.2202914798206278
YMR251W-A	0	0/0	-418.3921043872833	-37892.29262238741	292	0.04727272727272727	0.5342465753424658	0.2202914798206278
YLR247C	0	0/-	-418.4071611762047	-39042.27305236459	292	0.04727272727272727	0.5342465753424658	0.2202914798206278
YDL080C	-1	-/-	-418.4294168949127	-24258.771763324738	73	0.04721549636803874	0.5342465753424658	0.22057174887892378
YBR156C	-1	-/-	-418.43449091911316	-22915.66393661499	73	0.0471584038694075	0.5342465753424658	0.22085201793721973
YER074W-A	-1	-/-	-418.45674419403076	-21708.36465191841	73	0.04710144927536232	0.5342465753424658	0.2211322869955157
YNL326C	-1	-/-	-418.4968614578247	-22922.423548460007	73	0.047044632086851626	0.5342465753424658	0.22141255605381166
YOR160W	-1	-/-	-418.5096685886383	-23142.870451688766	73	0.046987951807228916	0.5342465753424658	0.2216928251121076
YMR028W	0	0/-	-418.54243421554565	-38711.00751838088	292	0.046987951807228916	0.5342465753424658	0.2216928251121076
YDL013W	-1	-/-	-418.5463809967041	-23333.83260822296	73	0.04693140794223827	0.5342465753424658	0.2219730941704036
YPR030W	-1	-/-	-418.55569410324097	-24681.036697149277	73	0.046875	0.5342465753424658	0.22225336322869954
YFL035C-B	0	0/-	-418.55960154533386	-36001.54815787077	292	0.046875	0.5342465753424658	0.22225336322869954
YHR079C	-1	-/-	-418.57022881507874	-22955.165514230728	73	0.0468187274909964	0.5342465753424658	0.22253363228699552
YDR137W	-1	-/-	-418.57659554481506	-22653.277013540268	73	0.046762589928057555	0.5342465753424658	0.22281390134529147
YAL062W	0	0/0	-418.6034566164017	-38984.27944713831	292	0.046762589928057555	0.5342465753424658	0.22281390134529147
YIL039W	-1	-/-	-418.62829208374023	-24126.89061164856	73	0.046706586826347304	0.5342465753424658	0.22309417040358745
YBR102C	-1	-/-	-418.7171161174774	-23335.054275274277	73	0.04665071770334928	0.5342465753424658	0.2233744394618834
YOR036W	-1	-/-	-418.7512195110321	-25000.34489071369	73	0.04659498207885305	0.5342465753424658	0.22365470852017938
YNL127W	-1	-/-	-418.8285753726959	-23381.128172159195	73	0.046539379474940336	0.5342465753424658	0.22393497757847533
YDR372C	-1	-/-	-418.85315704345703	-23865.35369205475	73	0.04648390941597139	0.5342465753424658	0.2242152466367713
YGL163C	-1	-/-	-418.94676446914673	-23983.920126199722	73	0.04642857142857143	0.5342465753424658	0.22449551569506726
YHR043C	-1	-/0	-418.949903011322	-22614.806760072708	73	0.04637336504161712	0.5342465753424658	0.22477578475336324
YNL199C	-1	-/-	-418.99593138694763	-24006.182402849197	73	0.04631828978622328	0.5342465753424658	0.2250560538116592
YDR011W	-1	-/-	-419.00256729125977	-22326.825679779053	73	0.046263345195729534	0.5342465753424658	0.22533632286995517
YMR020W	0	0/-	-419.03046345710754	-39748.07161068916	292	0.046263345195729534	0.5342465753424658	0.22533632286995517
YDL175C	-1	-/-	-419.12263894081116	-22932.885310411453	73	0.0462085308056872	0.5342465753424658	0.22561659192825112
YPR037C	-1	-/-	-419.1538231372833	-22162.91718673706	73	0.046153846153846156	0.5342465753424658	0.2258968609865471
YKR028W	-1	-/-	-419.19610238075256	-22744.065027475357	73	0.04609929078014184	0.5342465753424658	0.22617713004484305
YKL015W	-1	-/-	-419.23093271255493	-23119.322957992554	73	0.04604486422668241	0.5342465753424658	0.226457399103139
YJL117W	-1	-/-	-419.2894628047943	-22565.055507421494	73	0.045990566037735846	0.5342465753424658	0.22673766816143498
YFL018C	-1	-/-	-419.32505440711975	-23675.374905586243	73	0.045936395759717315	0.5342465753424658	0.22701793721973093
YHR002W	0	0/-	-419.38218319416046	-37965.699135541916	292	0.045936395759717315	0.5342465753424658	0.22701793721973093
YBR024W	-1	-/-	-419.3998701572418	-24148.450837373734	73	0.04588235294117647	0.5342465753424658	0.2272982062780269
YFL028C	0	0/-	-419.4088984131813	-37299.487830102444	292	0.04588235294117647	0.5342465753424658	0.2272982062780269
YOL077W-A	-1	-/-	-419.41620802879333	-22056.550021648407	73	0.045828437132784956	0.5342465753424658	0.22757847533632286
YGL237C	0	0/-	-419.4250839948654	-37617.781620144844	292	0.045828437132784956	0.5342465753424658	0.22757847533632286
YOR367W	-1	-/-	-419.42518067359924	-23402.847957134247	73	0.045774647887323945	0.5342465753424658	0.22785874439461884
YHR135C	-1	-/-	-419.4609594345093	-22271.059394598007	73	0.04572098475967175	0.5342465753424658	0.2281390134529148
YBR005W	0	0/-	-419.46345859766006	-38822.16899356246	292	0.04572098475967175	0.5342465753424658	0.2281390134529148
YOR372C	-1	-/-	-419.4686574935913	-23305.93233680725	73	0.04566744730679157	0.5342465753424658	0.22841928251121077
YDR068W	0	0/0	-419.5786638855934	-37142.50431013107	292	0.04566744730679157	0.5342465753424658	0.22841928251121077
YML014W	-1	-/-	-419.58493661880493	-24449.444996118546	73	0.0456140350877193	0.5342465753424658	0.22869955156950672
YPR023C	-1	-/-	-419.6572926044464	-23588.219011068344	73	0.0455607476635514	0.5342465753424658	0.2289798206278027
YCL029C	-1	-/-	-419.7485861778259	-23259.031403064728	73	0.045507584597432905	0.5342465753424658	0.22926008968609865
YPR036W	-1	-/-	-419.9588735103607	-22370.960285902023	73	0.045454545454545456	0.5342465753424658	0.22954035874439463
YOR157C	-1	-/-	-419.97636222839355	-23889.857170581818	73	0.04540162980209546	0.5342465753424658	0.22982062780269058
YDR512C	-1	-/-	-420.0429861545563	-24134.714943408966	73	0.04534883720930233	0.5342465753424658	0.23010089686098656
YNL049C	-1	-/-	-420.0584797859192	-23746.25926876068	73	0.04529616724738676	0.5342465753424658	0.2303811659192825
YLR220W	-1	-/-	-420.0775806903839	-23471.369654417038	73	0.04524361948955916	0.5342465753424658	0.2306614349775785
YFR009W	-1	-/-	-420.0910484790802	-23479.768919229507	73	0.04519119351100811	0.5342465753424658	0.23094170403587444
YER024W	-1	-/-	-420.0947780609131	-23523.342443943024	73	0.04513888888888889	0.5342465753424658	0.2312219730941704
YOL110W	-1	-/-	-420.1340980529785	-23752.874434947968	73	0.04508670520231214	0.5342465753424658	0.23150224215246637
YJR148W	0	0/0	-420.14810436964035	-38407.61707538366	292	0.04508670520231214	0.5342465753424658	0.23150224215246637
YDL115C	-1	-/0	-420.148734331131	-23437.42423224449	73	0.04503464203233257	0.5342465753424658	0.23178251121076232
YPL070W	0	0/-	-420.15927958488464	-38722.87244939804	292	0.04503464203233257	0.5342465753424658	0.23178251121076232
YLR320W	-1	-/-	-420.16077876091003	-23110.35213470459	73	0.04498269896193772	0.5342465753424658	0.2320627802690583
YKL097W-A	0	0/-	-420.1920441389084	-36690.05288548861	292	0.04498269896193772	0.5342465753424658	0.2320627802690583
YAL014C	0	0/-	-420.19770634174347	-36730.07332140207	292	0.04498269896193772	0.5342465753424658	0.2320627802690583
YLR138W	1	+/+	-420.2027177810669	-23432.037279844284	72	0.04608294930875576	0.547945205479452	0.2320627802690583
YKL199C	0	0/-	-420.2176101207733	-36903.90809684992	292	0.04608294930875576	0.547945205479452	0.2320627802690583
YFR033C	-1	-/-	-420.22066283226013	-22807.604499340057	73	0.04602991944764097	0.547945205479452	0.23234304932735425
YER164W	-1	-/-	-420.22213649749756	-22747.710832357407	73	0.04597701149425287	0.547945205479452	0.23262331838565023
YJL129C	-1	-/-	-420.2482707500458	-23062.666353225708	73	0.045924225028702644	0.547945205479452	0.23290358744394618
YJL223C	0	0/-	-420.29179722070694	-37267.82515490055	292	0.045924225028702644	0.547945205479452	0.23290358744394618
YOR176W	0	0/0	-420.30047196149826	-37956.26733532548	292	0.045924225028702644	0.547945205479452	0.23290358744394618
YLR447C	-1	-/-	-420.3161187171936	-23356.31012058258	73	0.045871559633027525	0.547945205479452	0.23318385650224216
YDL239C	0	0/-	-420.31808507442474	-38620.96874535084	292	0.045871559633027525	0.547945205479452	0.23318385650224216
YER061C	-1	-/-	-420.3344702720642	-22804.991503953934	73	0.045819014891179836	0.547945205479452	0.2334641255605381
YGL003C	-1	-/-	-420.359655380249	-22313.017749786377	73	0.04576659038901602	0.547945205479452	0.2337443946188341
YLR187W	0	0/-	-420.39326280355453	-37770.274069041014	292	0.04576659038901602	0.547945205479452	0.2337443946188341
YGL134W	0	0/-	-420.4133789539337	-37573.229567587376	292	0.04576659038901602	0.547945205479452	0.2337443946188341
YML113W	-1	-/-	-420.44863748550415	-23134.02006292343	73	0.045714285714285714	0.547945205479452	0.23402466367713004
YKL079W	-1	-/-	-420.45162057876587	-23799.305787324905	73	0.045662100456621	0.547945205479452	0.23430493273542602
YDL131W	0	0/0	-420.45403772592545	-38900.88637506962	292	0.045662100456621	0.547945205479452	0.23430493273542602
YKR013W	0	0/-	-420.45483005046844	-38414.47629648447	292	0.045662100456621	0.547945205479452	0.23430493273542602
YDR326C	0	0/-	-420.4716042280197	-38455.54048010707	292	0.045662100456621	0.547945205479452	0.23430493273542602
YCR048W	-1	-/-	-420.50871419906616	-23422.5576171875	73	0.04561003420752566	0.547945205479452	0.23458520179372197
YDL048C	0	0/-	-420.5395393371582	-37228.226371496916	292	0.04561003420752566	0.547945205479452	0.23458520179372197
YFR022W	0	0/-	-420.5491899251938	-38677.6354688406	292	0.04561003420752566	0.547945205479452	0.23458520179372197
YOL148C	-1	-/-	-420.55561423301697	-23406.75132036209	73	0.04555808656036447	0.547945205479452	0.23486547085201795
YGL195W	-1	-/-	-420.5847718715668	-23622.44456386566	73	0.04550625711035267	0.547945205479452	0.2351457399103139
YPL031C	-1	-/-	-420.62111735343933	-22517.14869761467	73	0.045454545454545456	0.547945205479452	0.23542600896860988
YNL059C	-1	-/-	-420.6896104812622	-23490.848703622818	73	0.04540295119182747	0.547945205479452	0.23570627802690583
YDR474C	0	0/-	-420.68968546390533	-37552.19995497167	292	0.04540295119182747	0.547945205479452	0.23570627802690583
YGR077C	-1	-/-	-420.7235026359558	-22072.765045166016	73	0.045351473922902494	0.547945205479452	0.23598654708520178
YKL041W	-1	-/-	-420.8308639526367	-23951.155185222626	73	0.045300113250283124	0.547945205479452	0.23626681614349776
YNL240C	0	0/0	-420.8514749407768	-36966.003599345684	292	0.045300113250283124	0.547945205479452	0.23626681614349776
YPR189W	-1	-/-	-420.8574299812317	-23332.505524635315	73	0.04524886877828054	0.547945205479452	0.2365470852017937
YIL167W	-1	-/0	-420.87634468078613	-22778.388999700546	73	0.04519774011299435	0.547945205479452	0.2368273542600897
YKL148C	-1	-/-	-420.8822910785675	-23401.06423473358	73	0.045146726862302484	0.547945205479452	0.23710762331838564
YER099C	0	0/-	-420.8842502236366	-38546.19774186611	292	0.045146726862302484	0.547945205479452	0.23710762331838564
YCR047C	-1	-/-	-420.91384959220886	-23606.442730903625	73	0.04509582863585118	0.547945205479452	0.23738789237668162
YJR040W	-1	-/-	-420.94248056411743	-22794.305507183075	73	0.04504504504504504	0.547945205479452	0.23766816143497757
YHR071W	0	0/-	-420.94708609580994	-38425.03242093325	292	0.04504504504504504	0.547945205479452	0.23766816143497757
YBR108W	0	0/-	-420.9574227333069	-36797.03456103802	292	0.04504504504504504	0.547945205479452	0.23766816143497757
YDL217C	-1	-/-	-420.970707654953	-22986.704305648804	73	0.04499437570303712	0.547945205479452	0.23794843049327355
YNL124W	0	0/-	-420.9785048365593	-38604.36087578535	292	0.04499437570303712	0.547945205479452	0.23794843049327355
YBL015W	-1	-/-	-421.0194363594055	-24007.81434726715	73	0.0449438202247191	0.547945205479452	0.2382286995515695
YLR119W	-1	-/-	-421.0514850616455	-23620.96626186371	73	0.04489337822671156	0.547945205479452	0.23850896860986548
YOR088W	-1	-/-	-421.10011625289917	-21482.17201411724	73	0.04484304932735426	0.547945205479452	0.23878923766816143
YLR394W	-1	-/-	-421.15985584259033	-23870.98632121086	73	0.04479283314669653	0.547945205479452	0.2390695067264574
YBR161W	-1	-/-	-421.2314705848694	-22500.719091415405	73	0.0447427293064877	0.547945205479452	0.23934977578475336
YPL053C	-1	-/-	-421.2348401546478	-23968.421355962753	73	0.0446927374301676	0.547945205479452	0.23963004484304934
YDR153C	-1	-/-	-421.2449197769165	-22889.305765390396	73	0.044642857142857144	0.547945205479452	0.2399103139013453
YNR045W	0	0/-	-421.2590346336365	-38548.911504507065	292	0.044642857142857144	0.547945205479452	0.2399103139013453
YGL056C	0	0/-	-421.2973273396492	-37839.824501276016	292	0.044642857142857144	0.547945205479452	0.2399103139013453
YDL070W	0	0/-	-421.33683025836945	-38023.81823665649	292	0.044642857142857144	0.547945205479452	0.2399103139013453
YBR216C	-1	-/-	-421.3755624294281	-24102.10636162758	73	0.044593088071348944	0.547945205479452	0.24019058295964127
YEL044W	0	0/-	-421.3771485090256	-37787.63060480356	292	0.044593088071348944	0.547945205479452	0.24019058295964127
YLR027C	0	0/0	-421.3986878991127	-38673.101048618555	292	0.044593088071348944	0.547945205479452	0.24019058295964127
YMR002W	0	0/-	-421.4239157438278	-37743.783641815186	292	0.044593088071348944	0.547945205479452	0.24019058295964127
YJL127C	-1	-/-	-421.43033504486084	-23456.755991578102	73	0.044543429844097995	0.547945205479452	0.24047085201793722
YGR101W	-1	-/-	-421.4314661026001	-22846.324450969696	73	0.04449388209121246	0.547945205479452	0.24075112107623317
YMR281W	-1	-/-	-421.4355630874634	-22797.884922266006	73	0.044444444444444446	0.547945205479452	0.24103139013452915
YHR188C	-1	-/-	-421.43729066848755	-22718.06981277466	73	0.04439511653718091	0.547945205479452	0.2413116591928251
YOL130W	-1	-/-	-421.4506661891937	-23363.707362174988	73	0.04434589800443459	0.547945205479452	0.24159192825112108
YGR055W	-1	-/-	-421.55456709861755	-21902.240068912506	73	0.044296788482835	0.547945205479452	0.24187219730941703
YBL050W	-1	-/-	-421.5701992511749	-23977.598580360413	73	0.04424778761061947	0.547945205479452	0.242152466367713
YFL053W	0	0/-	-421.57874953746796	-38211.1238720417	292	0.04424778761061947	0.547945205479452	0.242152466367713
YBR298C	-1	-/-	-421.58462166786194	-23135.458315849304	73	0.04419889502762431	0.547945205479452	0.24243273542600896
YEL059C-A	0	0/-	-421.58704549074173	-37472.64293721318	292	0.04419889502762431	0.547945205479452	0.24243273542600896
YBR203W	0	0/-	-421.62852907180786	-38568.28344026208	292	0.04419889502762431	0.547945205479452	0.24243273542600896
YGL207W	-1	-/-	-421.6588442325592	-23841.770016670227	73	0.04415011037527594	0.547945205479452	0.24271300448430494
YER013W	-1	-/-	-421.67257833480835	-23409.985226154327	73	0.044101433296582136	0.547945205479452	0.2429932735426009
YDR301W	-1	-/-	-421.6748251914978	-23182.862776517868	73	0.04405286343612335	0.547945205479452	0.24327354260089687
YLR176C	-1	-/-	-421.75514221191406	-24150.692633152008	73	0.04400440044004401	0.547945205479452	0.24355381165919282
YMR009W	0	0/0	-421.7789375782013	-37722.18654426932	292	0.04400440044004401	0.547945205479452	0.24355381165919282
YJL078C	0	0/-	-421.7803574204445	-37069.30634653568	292	0.04400440044004401	0.547945205479452	0.24355381165919282
YHR027C	-1	-/-	-421.81190967559814	-23791.234907865524	73	0.04395604395604396	0.547945205479452	0.2438340807174888
YPL194W	-1	-/-	-421.8314561843872	-23789.096885204315	73	0.043907793633369926	0.547945205479452	0.24411434977578475
YLR450W	-1	-/-	-421.8694541454315	-23381.706332683563	73	0.043859649122807015	0.547945205479452	0.24439461883408073
YNL037C	-1	-/-	-421.87500500679016	-22217.236884593964	73	0.04381161007667032	0.547945205479452	0.24467488789237668
YML125C	0	0/0	-421.8983709216118	-39134.98785030842	292	0.04381161007667032	0.547945205479452	0.24467488789237668
YDR430C	0	0/-	-421.91932839155197	-37375.500652074814	292	0.04381161007667032	0.547945205479452	0.24467488789237668
YNL138W	-1	-/-	-421.9396047592163	-23763.30654168129	73	0.0437636761487965	0.547945205479452	0.24495515695067266
YNR055C	0	0/-	-421.95198088884354	-37392.39187631011	292	0.0437636761487965	0.547945205479452	0.24495515695067266
YOR069W	-1	-/-	-421.99141573905945	-22936.999356269836	73	0.04371584699453552	0.547945205479452	0.2452354260089686
YBL091C-A	0	0/-	-421.9963954091072	-37351.95899057388	292	0.04371584699453552	0.547945205479452	0.2452354260089686
YDR263C	-1	-/-	-422.0164895057678	-23071.95931982994	73	0.043668122270742356	0.547945205479452	0.24551569506726456
YNL063W	0	0/-	-422.0395879149437	-37498.76676130295	292	0.043668122270742356	0.547945205479452	0.24551569506726456
YDR041W	0	0/-	-422.09077590703964	-37787.39332062006	292	0.043668122270742356	0.547945205479452	0.24551569506726456
YBL061C	1	+/-	-422.189245223999	-23387.789605379105	72	0.04471101417666303	0.5616438356164384	0.24551569506726456
YLR295C	-1	-/-	-422.2499101161957	-23274.508791685104	73	0.044662309368191724	0.5616438356164384	0.24579596412556054
YJR025C	-1	-/-	-422.252681016922	-22913.07606959343	73	0.04461371055495103	0.5616438356164384	0.2460762331838565
YMR161W	-1	-/-	-422.3412113189697	-23437.029106616974	73	0.04456521739130435	0.5616438356164384	0.24635650224215247
YIL145C	0	0/-	-422.3676351904869	-37868.585120499134	292	0.04456521739130435	0.5616438356164384	0.24635650224215247
YJL081C	-1	-/-	-422.4406671524048	-23264.74129319191	73	0.04451682953311618	0.5616438356164384	0.24663677130044842
YHR103W	0	0/-	-422.4669186472893	-37791.614194363356	292	0.04451682953311618	0.5616438356164384	0.24663677130044842
YKL190W	-1	-/-	-422.5946807861328	-23256.931636333466	73	0.044468546637744036	0.5616438356164384	0.2469170403587444
YGL198W	0	0/-	-422.596104323864	-37370.077437877655	292	0.044468546637744036	0.5616438356164384	0.2469170403587444
YMR186W	-1	-/-	-422.6117196083069	-23394.546825408936	73	0.044420368364030335	0.5616438356164384	0.24719730941704035
YLR430W	-1	-/-	-422.70410346984863	-24014.873123168945	73	0.044372294372294376	0.5616438356164384	0.24747757847533633
YGL248W	0	0/-	-422.70951783657074	-39743.080235660076	292	0.044372294372294376	0.5616438356164384	0.24747757847533633
YPL016W	-1	-/-	-422.7428934574127	-23508.749596595764	73	0.04432432432432432	0.5616438356164384	0.24775784753363228
YOR130C	-1	-/-	-422.7800717353821	-22968.66906762123	73	0.04427645788336933	0.5616438356164384	0.24803811659192826
YEL071W	-1	-/-	-422.7921543121338	-23405.632761001587	73	0.04422869471413161	0.5616438356164384	0.2483183856502242
YER169W	-1	-/-	-422.8396985530853	-24453.112807273865	73	0.04418103448275862	0.5616438356164384	0.2485986547085202
YOL152W	0	0/-	-422.84003216028214	-37382.502965033054	292	0.04418103448275862	0.5616438356164384	0.2485986547085202
YIL045W	0	0/0	-422.84058594703674	-40101.61883401871	292	0.04418103448275862	0.5616438356164384	0.2485986547085202
YOR061W	-1	-/+	-422.844975233078	-23627.64486527443	73	0.04413347685683531	0.5616438356164384	0.24887892376681614
YBR083W	-1	-/-	-422.85462951660156	-22459.612582206726	73	0.04408602150537634	0.5616438356164384	0.24915919282511212
YLR369W	-1	-/-	-422.8597357273102	-24192.21668958664	73	0.04403866809881848	0.5616438356164384	0.24943946188340807
YOR380W	-1	-/-	-422.889746427536	-23278.67139148712	73	0.043991416309012876	0.5616438356164384	0.24971973094170405
YBL033C	-1	-/-	-422.8971128463745	-23050.364434480667	73	0.04394426580921758	0.5616438356164384	0.25
YPR124W	-1	-/-	-422.91473388671875	-21233.081468343735	73	0.043897216274089934	0.5616438356164384	0.250280269058296
YKR016W	0	0/-	-422.9231460094452	-38935.9412150085	292	0.043897216274089934	0.5616438356164384	0.250280269058296
YOR141C	0	0/-	-422.9698356986046	-39619.033572912216	292	0.043897216274089934	0.5616438356164384	0.250280269058296
YOL138C	-1	-/-	-423.0193703174591	-23662.776510238647	73	0.04385026737967915	0.5616438356164384	0.2505605381165919
YOR298C-A	-1	-/-	-423.13482689857483	-23191.152455329895	73	0.0438034188034188	0.5616438356164384	0.2508408071748879
YCR077C	-1	-/-	-423.13950538635254	-22351.52969765663	73	0.04375667022411953	0.5616438356164384	0.25112107623318386
YDR164C	-1	-/-	-423.1523208618164	-22791.167811393738	73	0.04371002132196162	0.5616438356164384	0.25140134529147984
YOL128C	-1	-/-	-423.165403842926	-23898.7528578043	73	0.043663471778487756	0.5616438356164384	0.25168161434977576
YGR097W	-1	-/-	-423.2719376087189	-23128.36935567856	73	0.043617021276595745	0.5616438356164384	0.25196188340807174
YMR190C	-1	-/-	-423.2847189903259	-23856.908631801605	73	0.04357066950053135	0.5616438356164384	0.2522421524663677
YDR389W	-1	-/-	-423.30704975128174	-24092.794375658035	73	0.0435244161358811	0.5616438356164384	0.2525224215246637
YNL197C	-1	-/-	-423.3195071220398	-22829.958819389343	73	0.043478260869565216	0.5616438356164384	0.2528026905829596
YJR110W	-1	-/-	-423.36951637268066	-23793.441138982773	73	0.04343220338983051	0.5616438356164384	0.2530829596412556
YBR068C	-1	-/-	-423.4109756946564	-23093.50804233551	73	0.04338624338624339	0.5616438356164384	0.2533632286995516
YDL190C	-1	-/-	-423.4185357093811	-22569.494132757187	73	0.04334038054968287	0.5616438356164384	0.25364349775784756
YKL004W	-1	-/-	-423.4393962621689	-23322.215346693993	73	0.04329461457233368	0.5616438356164384	0.2539237668161435
YDL100C	-1	-/-	-423.47490906715393	-23478.268120765686	73	0.043248945147679324	0.5616438356164384	0.25420403587443946
YLR058C	0	0/-	-423.4868714809418	-37867.94642022252	292	0.043248945147679324	0.5616438356164384	0.25420403587443946
YGL220W	0	0/-	-423.50818008184433	-38457.647098481655	292	0.043248945147679324	0.5616438356164384	0.25420403587443946
YKL139W	-1	-/-	-423.5117030143738	-22978.981099128723	73	0.04320337197049526	0.5616438356164384	0.25448430493273544
YMR164C	-1	-/-	-423.5197706222534	-23206.914849042892	73	0.0431578947368421	0.5616438356164384	0.2547645739910314
YHL034C	-1	-/0	-423.5261654853821	-22610.954446077347	73	0.04311251314405889	0.5616438356164384	0.25504484304932734
YMR081C	-1	-/-	-423.5923082828522	-24336.925983905792	73	0.0430672268907563	0.5616438356164384	0.2553251121076233
YJR058C	0	0/-	-423.6469331383705	-38449.075434327126	292	0.0430672268907563	0.5616438356164384	0.2553251121076233
YGL157W	0	0/0	-423.64854472875595	-36726.239610373974	292	0.0430672268907563	0.5616438356164384	0.2553251121076233
YJL137C	0	0/0	-423.66411966085434	-38905.77422186732	292	0.0430672268907563	0.5616438356164384	0.2553251121076233
YDL107W	0	0/-	-423.7512104511261	-38486.34047240019	292	0.0430672268907563	0.5616438356164384	0.2553251121076233
YOR151C	-1	-/-	-423.7733449935913	-24561.787886619568	73	0.04302203567681007	0.5616438356164384	0.2556053811659193
YDR364C	-1	-/-	-423.78004002571106	-23985.541170597076	73	0.0429769392033543	0.5616438356164384	0.2558856502242152
YFL010W-A	-1	-/-	-423.7894244194031	-22142.47855401039	73	0.04293193717277487	0.5616438356164384	0.2561659192825112
YBR270C	0	0/-	-423.8524179458618	-39084.74615654349	292	0.04293193717277487	0.5616438356164384	0.2561659192825112
YBR140C	0	0/-	-423.86526769399643	-38413.98500299454	292	0.04293193717277487	0.5616438356164384	0.2561659192825112
YDR459C	-1	-/-	-423.8924386501312	-24330.105412244797	73	0.04288702928870293	0.5616438356164384	0.2564461883408072
YOR119C	-1	-/-	-423.9406409263611	-23191.559318065643	73	0.042842215256008356	0.5616438356164384	0.25672645739910316
YNL085W	-1	-/-	-423.95101284980774	-23726.82318162918	73	0.04279749478079332	0.5616438356164384	0.2570067264573991
YBR103W	-1	-/-	-423.9648509025574	-23242.985113859177	73	0.04275286757038582	0.5616438356164384	0.25728699551569506
YNL336W	0	0/-	-423.96915143728256	-38374.48228031397	292	0.04275286757038582	0.5616438356164384	0.25728699551569506
YDR156W	-1	-/-	-424.00311756134033	-23413.432881355286	73	0.042708333333333334	0.5616438356164384	0.25756726457399104
YLR133W	-1	-/-	-424.02343559265137	-23726.253279209137	73	0.04266389177939646	0.5616438356164384	0.257847533632287
YIL146C	0	0/-	-424.0706835985184	-39276.48559546471	292	0.04266389177939646	0.5616438356164384	0.257847533632287
YGL043W	-1	-/-	-424.0895822048187	-23357.463614225388	73	0.04261954261954262	0.5616438356164384	0.25812780269058294
YDR434W	-1	-/-	-424.09099984169006	-24373.55311846733	73	0.04257528556593977	0.5616438356164384	0.2584080717488789
YNL052W	0	0/-	-424.10099190473557	-38231.671518176794	292	0.04257528556593977	0.5616438356164384	0.2584080717488789
YOR057W	-1	-/0	-424.12443232536316	-23027.627880096436	73	0.04253112033195021	0.5616438356164384	0.2586883408071749
YGR240C	0	0/-	-424.1424064040184	-39292.49323731661	292	0.04253112033195021	0.5616438356164384	0.2586883408071749
YGL122C	-1	-/-	-424.142835855484	-22971.80193042755	73	0.04248704663212435	0.5616438356164384	0.2589686098654709
YMR148W	0	0/-	-424.1856581568718	-36780.65559065342	292	0.04248704663212435	0.5616438356164384	0.2589686098654709
YBR279W	-1	-/-	-424.1862111091614	-23646.792914152145	73	0.042443064182194616	0.5616438356164384	0.2592488789237668
YHR084W	-1	-/-	-424.1884274482727	-23350.45129108429	73	0.04239917269906929	0.5616438356164384	0.2595291479820628
YCL043C	-1	-/-	-424.204149723053	-23215.40797638893	73	0.042355371900826444	0.5616438356164384	0.25980941704035876
YOL064C	1	+/+	-424.3849992752075	-23630.230558633804	72	0.043343653250773995	0.5753424657534246	0.25980941704035876
YLR362W	1	+/+	-424.5086393356323	-25524.95896100998	72	0.0443298969072165	0.589041095890411	0.25980941704035876
YNL284C	0	0/-	-424.525127351284	-37663.01298862696	292	0.0443298969072165	0.589041095890411	0.25980941704035876
YNL238W	0	0/-	-424.57762002944946	-38535.51449367404	292	0.0443298969072165	0.589041095890411	0.25980941704035876
YIR001C	0	0/0	-424.5806794166565	-38194.579843342304	292	0.0443298969072165	0.589041095890411	0.25980941704035876
YNR044W	-1	-/-	-424.5987105369568	-23750.36779308319	73	0.044284243048403706	0.589041095890411	0.2600896860986547
YCL034W	-1	-/-	-424.6205368041992	-23958.333436012268	73	0.044238683127572016	0.589041095890411	0.26036995515695066
YGR231C	-1	-/-	-424.63219928741455	-23870.61318874359	73	0.044193216855087356	0.589041095890411	0.26065022421524664
YDR211W	-1	-/-	-424.64253878593445	-24943.213720321655	73	0.044147843942505136	0.589041095890411	0.2609304932735426
YFL011W-A	-1	-/-	-424.66765451431274	-21675.508227348328	73	0.0441025641025641	0.589041095890411	0.26121076233183854
YBL099W	-1	-/-	-424.69161581993103	-22961.72437095642	73	0.04405737704918033	0.589041095890411	0.2614910313901345
YGR193C	-1	-/-	-424.7167179584503	-23970.33752131462	73	0.044012282497441144	0.589041095890411	0.2617713004484305
YER047C	0	0/0	-424.7337944507599	-38369.73658949137	292	0.044012282497441144	0.589041095890411	0.2617713004484305
YGR270W	-1	-/-	-424.7794153690338	-24072.905049324036	73	0.04396728016359918	0.589041095890411	0.2620515695067265
YPR158W	0	0/-	-424.7805981040001	-38820.270434081554	292	0.04396728016359918	0.589041095890411	0.2620515695067265
YJL157C	-1	-/-	-424.80999851226807	-23141.70625448227	73	0.043922369765066395	0.589041095890411	0.2623318385650224
YDR332W	0	0/-	-424.8125774860382	-38280.71506077051	292	0.043922369765066395	0.589041095890411	0.2623318385650224
YBR297W	-1	-/-	-424.8226578235626	-22687.513566970825	73	0.04387755102040816	0.589041095890411	0.2626121076233184
YPR105C	-1	-/-	-424.85082173347473	-23768.409670591354	73	0.04383282364933741	0.589041095890411	0.26289237668161436
YLR426W	-1	-/-	-424.8850836753845	-22181.626304626465	73	0.04378818737270876	0.589041095890411	0.26317264573991034
YDR419W	-1	-/-	-424.89004135131836	-23065.47366118431	73	0.04374364191251272	0.589041095890411	0.26345291479820626
YOR306C	0	0/-	-424.8912209868431	-37643.178702026606	292	0.04374364191251272	0.589041095890411	0.26345291479820626
YAL026C	-1	-/-	-424.9048054218292	-23169.242372512817	73	0.04369918699186992	0.589041095890411	0.26373318385650224
YEL007W	0	0/0	-424.9654414653778	-38599.1335003376	292	0.04369918699186992	0.589041095890411	0.26373318385650224
YOR031W	-1	-/-	-424.9784758090973	-24218.470712423325	73	0.04365482233502538	0.589041095890411	0.2640134529147982
YDR182W	-1	-/-	-425.055522441864	-23564.756482601166	73	0.0436105476673428	0.589041095890411	0.2642937219730942
YMR268W-A	0	0/-	-425.05901432037354	-36816.319279402494	292	0.0436105476673428	0.589041095890411	0.2642937219730942
YPL180W	1	+/+	-425.07183623313904	-24022.08599638939	72	0.044579533941236066	0.6027397260273972	0.2642937219730942
YDR127W	0	0/0	-425.0808290243149	-37404.826879143715	292	0.044579533941236066	0.6027397260273972	0.2642937219730942
YOL136C	0	0/-	-425.15012246370316	-38509.35495710373	292	0.044579533941236066	0.6027397260273972	0.2642937219730942
YLR025W	-1	-/-	-425.15361166000366	-23506.51855778694	73	0.044534412955465584	0.6027397260273972	0.2645739910313901
YDR375C	-1	-/-	-425.18341541290283	-22913.352113246918	73	0.044489383215369056	0.6027397260273972	0.2648542600896861
YIR023W	-1	-/-	-425.22973132133484	-23125.05754351616	73	0.044444444444444446	0.6027397260273972	0.2651345291479821
YBR023C	-1	-/-	-425.2860071659088	-23458.64689707756	73	0.044399596367305755	0.6027397260273972	0.265414798206278
YMR036C	-1	-/-	-425.32919669151306	-23790.607905864716	73	0.04435483870967742	0.6027397260273972	0.265695067264574
YKR021W	0	0/-	-425.3415039777756	-38784.47619968653	292	0.04435483870967742	0.6027397260273972	0.265695067264574
YOR272W	-1	-/-	-425.44435834884644	-24250.629817724228	73	0.044310171198388724	0.6027397260273972	0.26597533632286996
YBL091C	0	0/-	-425.4455714225769	-37893.636940181255	292	0.044310171198388724	0.6027397260273972	0.26597533632286996
YJL056C	-1	-/-	-425.4991958141327	-24280.004131793976	73	0.04426559356136821	0.6027397260273972	0.26625560538116594
YPR131C	-1	-/-	-425.52474093437195	-22777.798632144928	73	0.044221105527638194	0.6027397260273972	0.26653587443946186
YAR019C	-1	-/-	-425.5430335998535	-22989.270226955414	73	0.04417670682730924	0.6027397260273972	0.26681614349775784
YNL215W	0	0/-	-425.5572258234024	-39807.22673435509	292	0.04417670682730924	0.6027397260273972	0.26681614349775784
YPR140W	-1	-/-	-425.5615220069885	-23822.745482444763	73	0.044132397191574725	0.6027397260273972	0.2670964125560538
YGR222W	-1	-/-	-425.5664482116699	-22991.739992141724	73	0.04408817635270541	0.6027397260273972	0.2673766816143498
YOR123C	-1	-/-	-425.6286735534668	-21970.924001455307	73	0.044044044044044044	0.6027397260273972	0.2676569506726457
YNL042W	-1	-/-	-425.6821210384369	-24067.498077392578	73	0.044	0.6027397260273972	0.2679372197309417
YOR196C	0	0/-	-425.6855142712593	-37286.054100096226	292	0.044	0.6027397260273972	0.2679372197309417
YDR511W	-1	-/-	-425.6860305070877	-23320.549519062042	73	0.04395604395604396	0.6027397260273972	0.2682174887892377
YBR198C	-1	-/-	-425.6942181587219	-23696.548354148865	73	0.043912175648702596	0.6027397260273972	0.26849775784753366
YLR289W	0	0/0	-425.7070633172989	-38589.929340064526	292	0.043912175648702596	0.6027397260273972	0.26849775784753366
YLL023C	0	0/-	-425.7212627530098	-37120.84101265669	292	0.043912175648702596	0.6027397260273972	0.26849775784753366
YJL156C	-1	-/-	-425.733464717865	-24482.163405179977	73	0.04386839481555334	0.6027397260273972	0.2687780269058296
YNL029C	-1	-/-	-425.7919375896454	-23382.21461248398	73	0.043824701195219126	0.6027397260273972	0.26905829596412556
YER129W	-1	-/-	-425.81194615364075	-23543.477323055267	73	0.04378109452736319	0.6027397260273972	0.26933856502242154
YJL159W	0	0/-	-425.8569494485855	-37553.88995054364	292	0.04378109452736319	0.6027397260273972	0.26933856502242154
YHR070W	-1	-/-	-425.8897318840027	-24111.540740013123	73	0.0437375745526839	0.6027397260273972	0.26961883408071746
YOL086C	-1	-/0	-425.9335844516754	-21966.733664751053	73	0.04369414101290963	0.6027397260273972	0.26989910313901344
YGR295C	0	0/-	-425.93886160850525	-38510.17563277483	292	0.04369414101290963	0.6027397260273972	0.26989910313901344
YNL330C	-1	-/-	-425.9703643321991	-24045.707988500595	73	0.04365079365079365	0.6027397260273972	0.2701793721973094
YCR037C	-1	-/-	-426.0016407966614	-22248.68557024002	73	0.04360753221010902	0.6027397260273972	0.2704596412556054
YOR032C	-1	-/-	-426.0220619440079	-23107.692479014397	73	0.04356435643564356	0.6027397260273972	0.2707399103139013
YDR162C	1	+/-	-426.02839040756226	-24228.28289937973	72	0.04451038575667656	0.6164383561643836	0.2707399103139013
YKL008C	-1	-/-	-426.0460431575775	-25062.867671251297	73	0.044466403162055336	0.6164383561643836	0.2710201793721973
YFR049W	0	0/-	-426.04795867204666	-38559.68248683214	292	0.044466403162055336	0.6164383561643836	0.2710201793721973
YPL105C	0	0/-	-426.08759820461273	-38298.0042809844	292	0.044466403162055336	0.6164383561643836	0.2710201793721973
YGR296W	-1	-/-	-426.10117292404175	-22836.876095294952	73	0.044422507403751234	0.6164383561643836	0.2713004484304933
YLR431C	-1	-/-	-426.13029432296753	-24035.331210255623	73	0.04437869822485207	0.6164383561643836	0.27158071748878926
YIL147C	1	+/+	-426.14084935188293	-23387.941690206528	72	0.04532019704433497	0.6301369863013698	0.27158071748878926
YKL161C	0	0/-	-426.16818910837173	-37897.63109570742	292	0.04532019704433497	0.6301369863013698	0.27158071748878926
YPR079W	0	0/0	-426.1915004849434	-39053.14509618282	292	0.04532019704433497	0.6301369863013698	0.27158071748878926
YPR171W	-1	-/-	-426.203004360199	-23435.92481279373	73	0.045275590551181105	0.6301369863013698	0.2718609865470852
YLR077W	0	0/-	-426.21864795684814	-37155.551875174046	292	0.045275590551181105	0.6301369863013698	0.2718609865470852
YNR049C	-1	-/-	-426.22283697128296	-22062.32981133461	73	0.04523107177974434	0.6301369863013698	0.27214125560538116
YNL287W	-1	-/-	-426.2480697631836	-24536.84682369232	73	0.04518664047151277	0.6301369863013698	0.27242152466367714
YOR104W	0	0/0	-426.3073412179947	-38637.652992904186	292	0.04518664047151277	0.6301369863013698	0.27242152466367714
YMR097C	-1	-/-	-426.31024169921875	-24071.478852510452	73	0.045142296368989206	0.6301369863013698	0.2727017937219731
YHR079C-B	-1	-/-	-426.3145332336426	-21445.136946439743	73	0.045098039215686274	0.6301369863013698	0.27298206278026904
YDR265W	-1	-/-	-426.35342955589294	-22857.49192237854	73	0.04505386875612145	0.6301369863013698	0.273262331838565
YCL010C	-1	-/-	-426.40687131881714	-22829.891417980194	73	0.04500978473581213	0.6301369863013698	0.273542600896861
YPL101W	-1	-/-	-426.4285500049591	-22680.090101003647	73	0.044965786901270774	0.6301369863013698	0.273822869955157
YBR122C	0	0/-	-426.4296370744705	-37779.94853079319	292	0.044965786901270774	0.6301369863013698	0.273822869955157
YMR291W	0	0/-	-426.4328155517578	-36972.02808344364	292	0.044965786901270774	0.6301369863013698	0.273822869955157
YLL001W	-1	-/-	-426.50561237335205	-24471.003995895386	73	0.044921875	0.6301369863013698	0.2741031390134529
YPL078C	-1	-/-	-426.52030777931213	-22726.10493040085	73	0.0448780487804878	0.6301369863013698	0.2743834080717489
YGR239C	-1	-/-	-426.52803134918213	-22222.458792209625	73	0.04483430799220273	0.6301369863013698	0.27466367713004486
YDR244W	-1	-/-	-426.5808975696564	-23723.57202720642	73	0.044790652385589096	0.6301369863013698	0.2749439461883408
YER105C	-1	-/-	-426.5823152065277	-22917.847237825394	73	0.04474708171206226	0.6301369863013698	0.27522421524663676
YOR048C	-1	-/-	-426.6170690059662	-24422.715589284897	73	0.04470359572400389	0.6301369863013698	0.27550448430493274
YDR194C	-1	-/-	-426.6681568622589	-23448.28753232956	73	0.04466019417475728	0.6301369863013698	0.2757847533632287
YDR481C	-1	-/-	-426.6703145503998	-23330.791460990906	73	0.0446168768186227	0.6301369863013698	0.27606502242152464
YBR207W	-1	-/-	-426.6787340641022	-22928.086270570755	73	0.044573643410852716	0.6301369863013698	0.2763452914798206
YJR017C	-1	-/-	-426.6874465942383	-22489.31468605995	73	0.044530493707647625	0.6301369863013698	0.2766255605381166
YJL012C	-1	-/-	-426.68956089019775	-23415.604259967804	73	0.04448742746615087	0.6301369863013698	0.2769058295964126
YKR099C-A	0	0/-	-426.7170250415802	-37057.536993429065	292	0.04448742746615087	0.6301369863013698	0.2769058295964126
YHR211W	0	0/0	-426.7915195822716	-37319.17148113251	292	0.04448742746615087	0.6301369863013698	0.2769058295964126
YCR073C	1	+/+	-426.79275584220886	-23263.18133163452	72	0.04541062801932367	0.6438356164383562	0.2769058295964126
YDL226C	-1	-/-	-426.814248085022	-23936.53865480423	73	0.045366795366795366	0.6438356164383562	0.2771860986547085
YJL065C	-1	-/-	-426.8234579563141	-23322.76863718033	73	0.04532304725168756	0.6438356164383562	0.2774663677130045
YJR019C	-1	-/-	-426.8660500049591	-24288.454516649246	73	0.04527938342967245	0.6438356164383562	0.27774663677130046
YNL224C	0	0/-	-426.8821498155594	-38721.807186603546	292	0.04527938342967245	0.6438356164383562	0.27774663677130046
YER115C	0	0/-	-426.8965504169464	-38398.73534500599	292	0.04527938342967245	0.6438356164383562	0.27774663677130046
YKL158W	0	0/0	-426.9180705547333	-37440.79319036007	292	0.04527938342967245	0.6438356164383562	0.27774663677130046
YOL129W	-1	-/-	-427.0086853504181	-23499.75138282776	73	0.04523580365736285	0.6438356164383562	0.27802690582959644
YOR112W	-1	-/-	-427.0146162509918	-23305.548811674118	73	0.04519230769230769	0.6438356164383562	0.27830717488789236
YOL112W	-1	-/-	-427.018328666687	-23737.05406332016	73	0.04514889529298751	0.6438356164383562	0.27858744394618834
YMR040W	0	0/-	-427.0460037589073	-40737.49163393676	292	0.04514889529298751	0.6438356164383562	0.27858744394618834
YOL028C	-1	-/-	-427.0917811393738	-22647.79393863678	73	0.045105566218809984	0.6438356164383562	0.2788677130044843
YIL063C	-1	-/-	-427.1547689437866	-22962.94108772278	73	0.045062320230105465	0.6438356164383562	0.27914798206278024
YOL062C	0	0/-	-427.1573471426964	-38094.48754018545	292	0.045062320230105465	0.6438356164383562	0.27914798206278024
YDL020C	-1	-/-	-427.1617708206177	-24450.71526968479	73	0.045019157088122604	0.6438356164383562	0.2794282511210762
YKR101W	-1	-/-	-427.2370939254761	-24387.06201839447	73	0.044976076555023926	0.6438356164383562	0.2797085201793722
YBR003W	0	0/-	-427.2492800951004	-39270.61302083731	292	0.044976076555023926	0.6438356164383562	0.2797085201793722
YGR119C	-1	-/-	-427.26478481292725	-23530.479494571686	73	0.044933078393881457	0.6438356164383562	0.2799887892376682
YNL221C	-1	-/-	-427.35100746154785	-23380.54319000244	73	0.044890162368672396	0.6438356164383562	0.2802690582959641
YDL174C	-1	-/-	-427.351731300354	-22775.740266799927	73	0.04484732824427481	0.6438356164383562	0.2805493273542601
YDL197C	-1	-/-	-427.3661160469055	-23805.814249753952	73	0.044804575786463297	0.6438356164383562	0.28082959641255606
YOR007C	-1	-/-	-427.3755190372467	-24633.09144461155	73	0.04476190476190476	0.6438356164383562	0.28110986547085204
YCR091W	-1	-/-	-427.3816578388214	-24412.256769657135	73	0.04471931493815414	0.6438356164383562	0.28139013452914796
YJL139C	-1	-/-	-427.4514729976654	-23185.295517206192	73	0.04467680608365019	0.6438356164383562	0.28167040358744394
YDR036C	-1	-/-	-427.5341753959656	-23116.38757610321	73	0.0446343779677113	0.6438356164383562	0.2819506726457399
YOR285W	0	0/0	-427.57692581415176	-37616.75405961275	292	0.0446343779677113	0.6438356164383562	0.2819506726457399
YDL054C	0	0/-	-427.5878511071205	-38622.588166832924	292	0.0446343779677113	0.6438356164383562	0.2819506726457399
YDL056W	-1	-/-	-427.59969878196716	-23263.29915356636	73	0.04459203036053131	0.6438356164383562	0.2822309417040359
YLR117C	-1	-/-	-427.6205213069916	-24739.508909463882	73	0.04454976303317536	0.6438356164383562	0.2825112107623318
YOR043W	-1	-/-	-427.6383066177368	-22672.703685998917	73	0.04450757575757576	0.6438356164383562	0.2827914798206278
YDR166C	-1	-/-	-427.6629981994629	-23591.384286880493	73	0.04446546830652791	0.6438356164383562	0.2830717488789238
YDL076C	-1	-/-	-427.672217130661	-23884.726500749588	73	0.0444234404536862	0.6438356164383562	0.28335201793721976
YCR005C	-1	-/-	-427.6931881904602	-24163.00330877304	73	0.044381491973559964	0.6438356164383562	0.2836322869955157
YJL204C	-1	-/-	-427.69734811782837	-24424.68104171753	73	0.04433962264150943	0.6438356164383562	0.28391255605381166
YBR163W	0	0/-	-427.71334981918335	-39238.024985164404	292	0.04433962264150943	0.6438356164383562	0.28391255605381166
YEL024W	-1	-/-	-427.72551441192627	-23669.13424062729	73	0.04429783223374175	0.6438356164383562	0.28419282511210764
YGL092W	-1	-/-	-427.73865699768066	-23039.59875559807	73	0.044256120527306965	0.6438356164383562	0.28447309417040356
YOL096C	0	0/0	-427.7398825287819	-37581.57991027832	292	0.044256120527306965	0.6438356164383562	0.28447309417040356
YBR044C	0	0/-	-427.8031471967697	-38634.87475568056	292	0.044256120527306965	0.6438356164383562	0.28447309417040356
YNL130C	-1	-/-	-427.8081030845642	-22446.98209118843	73	0.04421448730009407	0.6438356164383562	0.28475336322869954
YOR270C	-1	-/+	-427.8500211238861	-23291.086319446564	73	0.044172932330827065	0.6438356164383562	0.2850336322869955
YDL127W	0	0/-	-427.854252576828	-38192.056868195534	292	0.044172932330827065	0.6438356164383562	0.2850336322869955
YDR400W	-1	-/-	-427.85573649406433	-24197.775463104248	73	0.044131455399061034	0.6438356164383562	0.2853139013452915
YJR155W	-1	-/0	-427.8669047355652	-23950.704709291458	73	0.04409005628517824	0.6438356164383562	0.2855941704035874
YDL117W	-1	-/-	-427.8839912414551	-23907.993654727936	73	0.044048734770384255	0.6438356164383562	0.2858744394618834
YDL161W	-1	-/-	-427.8866956233978	-23099.015470981598	73	0.04400749063670412	0.6438356164383562	0.2861547085201794
YPL115C	-1	-/-	-427.8890242576599	-23236.14850974083	73	0.04396632366697849	0.6438356164383562	0.28643497757847536
YGR044C	-1	-/-	-427.92129254341125	-24255.459396719933	73	0.04392523364485981	0.6438356164383562	0.2867152466367713
YDR320C-A	-1	-/-	-427.9297561645508	-22152.504343271255	73	0.04388422035480859	0.6438356164383562	0.28699551569506726
YER096W	0	0/-	-427.9418468475342	-39065.594294428825	292	0.04388422035480859	0.6438356164383562	0.28699551569506726
YIR010W	-1	-/-	-427.9679825305939	-24057.72315597534	73	0.043843283582089554	0.6438356164383562	0.28727578475336324
YPL054W	0	0/-	-428.00885713100433	-40494.285386413336	292	0.043843283582089554	0.6438356164383562	0.28727578475336324
YFR004W	-1	-/-	-428.0178898572922	-24567.457142472267	73	0.04380242311276794	0.6438356164383562	0.2875560538116592
YFL006W	0	0/-	-428.0206261873245	-37541.81977941096	292	0.04380242311276794	0.6438356164383562	0.2875560538116592
YGL229C	-1	-/-	-428.0268783569336	-22994.885457992554	73	0.043761638733705775	0.6438356164383562	0.28783632286995514
YNL267W	-1	-/-	-428.089736700058	-23111.835135936737	73	0.04372093023255814	0.6438356164383562	0.2881165919282511
YAL002W	-1	-/-	-428.1216938495636	-22974.232791423798	73	0.04368029739776952	0.6438356164383562	0.2883968609865471
YOR231W	-1	-/-	-428.16465735435486	-22390.68955183029	73	0.0436397400185701	0.6438356164383562	0.288677130044843
YOR241W	-1	-/0	-428.16700887680054	-24721.42382121086	73	0.04359925788497217	0.6438356164383562	0.288957399103139
YJL205C-A	0	0/0	-428.1996577978134	-36381.89068162441	292	0.04359925788497217	0.6438356164383562	0.288957399103139
YJL206C-A	0	0/0	-428.1996591091156	-36381.89067941904	292	0.04359925788497217	0.6438356164383562	0.288957399103139
YDR536W	0	0/-	-428.2018091082573	-38938.06959116459	292	0.04359925788497217	0.6438356164383562	0.288957399103139
YPL226W	0	0/-	-428.2258714437485	-41162.037816405296	292	0.04359925788497217	0.6438356164383562	0.288957399103139
YPR088C	-1	-/-	-428.23944902420044	-23926.13741326332	73	0.04355885078776645	0.6438356164383562	0.289237668161435
YML059C	-1	-/-	-428.29280829429626	-23636.52144908905	73	0.04351851851851852	0.6438356164383562	0.28951793721973096
YNL283C	-1	-/-	-428.29896664619446	-23712.24548625946	73	0.043478260869565216	0.6438356164383562	0.2897982062780269
YNR036C	0	0/-	-428.3273066878319	-37530.10874572396	292	0.043478260869565216	0.6438356164383562	0.2897982062780269
YGL216W	-1	-/-	-428.3293979167938	-24158.037410259247	73	0.04343807763401109	0.6438356164383562	0.29007847533632286
YCR020C-A	-1	-/-	-428.35990858078003	-22929.363476991653	73	0.04339796860572484	0.6438356164383562	0.29035874439461884
YLR229C	-1	-/-	-428.3609564304352	-23925.274807691574	73	0.043357933579335796	0.6438356164383562	0.2906390134529148
YGL139W	0	0/-	-428.3953046798706	-37863.18574631214	292	0.043357933579335796	0.6438356164383562	0.2906390134529148
YNL014W	-1	-/-	-428.39623737335205	-23540.17958331108	73	0.04331797235023042	0.6438356164383562	0.29091928251121074
YPR181C	-1	-/-	-428.4266927242279	-23904.7172935009	73	0.0432780847145488	0.6438356164383562	0.2911995515695067
YEL047C	0	0/-	-428.4380607008934	-38181.81382459402	292	0.0432780847145488	0.6438356164383562	0.2911995515695067
YDR354W	0	0/0	-428.4534795284271	-38998.81424129009	292	0.0432780847145488	0.6438356164383562	0.2911995515695067
YGL062W	-1	-/-	-428.467955827713	-24354.362244725227	73	0.04323827046918123	0.6438356164383562	0.2914798206278027
YNL001W	-1	-/-	-428.4817054271698	-23894.652279615402	73	0.043198529411764705	0.6438356164383562	0.2917600896860987
YKR002W	-1	-/-	-428.4861068725586	-24120.562284469604	73	0.04315886134067952	0.6438356164383562	0.2920403587443946
YBR288C	-1	-/-	-428.5368766784668	-23397.840173482895	73	0.043119266055045874	0.6438356164383562	0.2923206278026906
YBL022C	-1	-/-	-428.5709674358368	-23486.021398305893	73	0.04307974335472044	0.6438356164383562	0.29260089686098656
YDL125C	0	0/-	-428.5928146839142	-38965.41946902871	292	0.04307974335472044	0.6438356164383562	0.29260089686098656
YJR161C	0	0/-	-428.59885370731354	-38112.439374148846	292	0.04307974335472044	0.6438356164383562	0.29260089686098656
YPR085C	0	0/-	-428.6047366261482	-39574.418881714344	292	0.04307974335472044	0.6438356164383562	0.29260089686098656
YNR076W	0	0/-	-428.65989726781845	-37771.76452714205	292	0.04307974335472044	0.6438356164383562	0.29260089686098656
YKL201C	-1	-/-	-428.6858425140381	-23667.759991049767	73	0.04304029304029304	0.6438356164383562	0.29288116591928254
YCL067C	-1	-/-	-428.69976902008057	-22462.348530769348	73	0.043000914913083256	0.6438356164383562	0.29316143497757846
YBR067C	0	0/-	-428.73439490795135	-37559.20722332597	292	0.043000914913083256	0.6438356164383562	0.29316143497757846
YIL157C	0	0/-	-428.8490565419197	-38588.73972719908	292	0.043000914913083256	0.6438356164383562	0.29316143497757846
YGR186W	-1	-/-	-428.89841985702515	-23349.25733113289	73	0.04296160877513711	0.6438356164383562	0.29344170403587444
YIL087C	0	0/0	-428.9077183008194	-37804.49786889553	292	0.04296160877513711	0.6438356164383562	0.29344170403587444
YML034W	-1	-/-	-428.9579770565033	-23941.36513519287	73	0.042922374429223746	0.6438356164383562	0.2937219730941704
YOR188W	-1	-/0	-428.9927887916565	-23630.138031721115	73	0.04288321167883212	0.6438356164383562	0.29400224215246634
YJL006C	-1	-/-	-428.994553565979	-24287.32363963127	73	0.04284412032816773	0.6438356164383562	0.2942825112107623
YBR229C	0	0/-	-429.0535308122635	-39041.36838662624	292	0.04284412032816773	0.6438356164383562	0.2942825112107623
YAL039C	0	0/0	-429.063235104084	-37949.06553974748	292	0.04284412032816773	0.6438356164383562	0.2942825112107623
YDR411C	-1	-/-	-429.0685610771179	-23038.642984867096	73	0.042805100182149364	0.6438356164383562	0.2945627802690583
YGL089C	-1	-/-	-429.0863537788391	-21891.44300842285	73	0.042766151046405826	0.6438356164383562	0.2948430493273543
YOL010W	-1	-/-	-429.14932322502136	-24306.101929187775	73	0.042727272727272725	0.6438356164383562	0.2951233183856502
YIL137C	0	0/-	-429.1551693081856	-38788.03747153282	292	0.042727272727272725	0.6438356164383562	0.2951233183856502
YDR528W	0	0/-	-429.1620110273361	-38557.50924003124	292	0.042727272727272725	0.6438356164383562	0.2951233183856502
YMR183C	-1	-/-	-429.1693058013916	-24170.106981277466	73	0.04268846503178928	0.6438356164383562	0.2954035874439462
YDL149W	-1	-/-	-429.18495178222656	-24364.731425523758	73	0.0426497277676951	0.6438356164383562	0.29568385650224216
YPL215W	0	0/-	-429.1918235421181	-38143.90444868803	292	0.0426497277676951	0.6438356164383562	0.29568385650224216
YDR099W	-1	-/-	-429.2363739013672	-23899.35961484909	73	0.04261106074342702	0.6438356164383562	0.29596412556053814
YLR128W	0	0/-	-429.27057415246964	-38913.97263902426	292	0.04261106074342702	0.6438356164383562	0.29596412556053814
YHR049W	0	0/0	-429.2773742675781	-38888.12986797094	292	0.04261106074342702	0.6438356164383562	0.29596412556053814
YPR129W	0	0/-	-429.27856183052063	-38203.05266621709	292	0.04261106074342702	0.6438356164383562	0.29596412556053814
YIL101C	-1	-/-	-429.31448006629944	-24526.52962589264	73	0.042572463768115944	0.6438356164383562	0.29624439461883406
YGL252C	-1	-/-	-429.3231656551361	-23566.370277643204	73	0.04253393665158371	0.6438356164383562	0.29652466367713004
YOR047C	1	+/+	-429.36628222465515	-24846.720442056656	72	0.0433996383363472	0.6575342465753424	0.29652466367713004
YKR034W	-1	-/-	-429.3852632045746	-24208.91321659088	73	0.04336043360433604	0.6575342465753424	0.296804932735426
YGL032C	-1	-/-	-429.3905510902405	-23174.026260137558	73	0.04332129963898917	0.6575342465753424	0.297085201793722
YGL025C	-1	-/-	-429.39868211746216	-23517.08394432068	73	0.04328223624887286	0.6575342465753424	0.2973654708520179
YLR165C	-1	-/-	-429.41013407707214	-24350.485452890396	73	0.043243243243243246	0.6575342465753424	0.2976457399103139
YNR010W	-1	-/-	-429.4126148223877	-23937.176151514053	73	0.043204320432043204	0.6575342465753424	0.2979260089686099
YIL116W	0	0/0	-429.4270215034485	-38524.282326579094	292	0.043204320432043204	0.6575342465753424	0.2979260089686099
YNL186W	-1	-/-	-429.5588331222534	-23774.659022808075	73	0.04316546762589928	0.6575342465753424	0.2982062780269058
YNL154C	-1	-/-	-429.6214249134064	-24229.638861894608	73	0.0431266846361186	0.6575342465753424	0.2984865470852018
YFR030W	-1	-/0	-429.6366376876831	-23751.053426742554	73	0.04308797127468582	0.6575342465753424	0.29876681614349776
YPR198W	-1	-/-	-429.640087723732	-24328.18340396881	73	0.04304932735426009	0.6575342465753424	0.29904708520179374
YKL189W	-1	-/-	-429.79042065143585	-24495.42670094967	73	0.043010752688172046	0.6575342465753424	0.29932735426008966
YPR032W	-1	-/-	-429.8432528972626	-22866.371782064438	73	0.04297224709042077	0.6575342465753424	0.29960762331838564
YER042W	-1	-/-	-429.90209770202637	-23092.723501443863	73	0.04293381037567084	0.6575342465753424	0.2998878923766816
YPR034W	-1	-/-	-429.967533826828	-22328.292863607407	73	0.04289544235924933	0.6575342465753424	0.3001681614349776
YAL055W	-1	-/-	-430.0089337825775	-23284.63230061531	73	0.04285714285714286	0.6575342465753424	0.3004484304932735
YPR113W	-1	-/-	-430.0232198238373	-24120.90510559082	73	0.042818911685994644	0.6575342465753424	0.3007286995515695
YBR276C	-1	-/-	-430.0261917114258	-23773.13033771515	73	0.0427807486631016	0.6575342465753424	0.3010089686098655
YLR208W	-1	-/-	-430.02963638305664	-24022.11694431305	73	0.0427426536064114	0.6575342465753424	0.30128923766816146
YGR087C	0	0/0	-430.0480458140373	-38093.39344805479	292	0.0427426536064114	0.6575342465753424	0.30128923766816146
YIL144W	-1	-/-	-430.0580277442932	-23826.166805028915	73	0.042704626334519574	0.6575342465753424	0.3015695067264574
YBR165W	-1	-/-	-430.0628056526184	-24244.105762004852	73	0.042666666666666665	0.6575342465753424	0.30184977578475336
YPR029C	-1	-/-	-430.0694501399994	-23470.548406362534	73	0.04262877442273535	0.6575342465753424	0.30213004484304934
YNL323W	-1	-/-	-430.17842626571655	-22590.528071641922	73	0.04259094942324756	0.6575342465753424	0.3024103139013453
YDR198C	-1	-/-	-430.19372844696045	-24513.730355978012	73	0.0425531914893617	0.6575342465753424	0.30269058295964124
YDR192C	-1	-/+	-430.1940484046936	-23420.348110437393	73	0.042515500442869794	0.6575342465753424	0.3029708520179372
YGL130W	-1	-/-	-430.203396320343	-24046.694622039795	73	0.04247787610619469	0.6575342465753424	0.3032511210762332
YNL054W	-1	-/-	-430.209016084671	-23957.694390058517	73	0.042440318302387266	0.6575342465753424	0.3035313901345291
YDR176W	-1	-/-	-430.24352645874023	-23836.200617313385	73	0.04240282685512368	0.6575342465753424	0.3038116591928251
YPR049C	-1	-/-	-430.2519826889038	-23593.263859033585	73	0.04236540158870256	0.6575342465753424	0.3040919282511211
YOL048C	0	0/-	-430.26080560684204	-37633.74462848902	292	0.04236540158870256	0.6575342465753424	0.3040919282511211
YOR118W	0	0/0	-430.26902282238007	-37943.85797011852	292	0.04236540158870256	0.6575342465753424	0.3040919282511211
YIL153W	1	+/+	-430.2798192501068	-23431.490922689438	72	0.043209876543209874	0.6712328767123288	0.3040919282511211
YLR046C	0	0/0	-430.35893535614014	-38241.95994049311	292	0.043209876543209874	0.6712328767123288	0.3040919282511211
YGL019W	-1	-/-	-430.42863607406616	-23224.732050657272	73	0.04317180616740088	0.6712328767123288	0.30437219730941706
YMR284W	-1	-/-	-430.4379816055298	-23836.988406419754	73	0.043133802816901406	0.6712328767123288	0.304652466367713
YDR276C	-1	-/-	-430.44662261009216	-22840.07438993454	73	0.04309586631486367	0.6712328767123288	0.30493273542600896
YGR174C	0	0/-	-430.47144889831543	-38728.58756750822	292	0.04309586631486367	0.6712328767123288	0.30493273542600896
YLL050C	-1	-/-	-430.49241399765015	-22706.581283330917	73	0.04305799648506151	0.6712328767123288	0.30521300448430494
YGR014W	1	+/+	-430.5113294124603	-22706.219182014465	72	0.043898156277436345	0.684931506849315	0.30521300448430494
YGR200C	-1	-/-	-430.5226938724518	-25581.744282245636	73	0.043859649122807015	0.684931506849315	0.3054932735426009
YOL140W	0	0/0	-430.5335330963135	-39134.94099497795	292	0.043859649122807015	0.684931506849315	0.3054932735426009
YNL004W	-1	-/-	-430.55712699890137	-23599.818490743637	73	0.04382120946538125	0.684931506849315	0.30577354260089684
YIL014W	-1	-/-	-430.56206488609314	-24241.382536172867	73	0.043782837127845885	0.684931506849315	0.3060538116591928
YHR018C	0	0/0	-430.5798635482788	-39585.87286257744	292	0.043782837127845885	0.684931506849315	0.3060538116591928
YHL028W	-1	-/-	-430.580308675766	-22903.78288936615	73	0.04374453193350831	0.684931506849315	0.3063340807174888
YLR018C	0	0/-	-430.61803418397903	-39572.02102851868	292	0.04374453193350831	0.684931506849315	0.3063340807174888
YOR357C	0	0/-	-430.6386207342148	-38477.3334890604	292	0.04374453193350831	0.684931506849315	0.3063340807174888
YDR508C	-1	-/-	-430.65302443504333	-23631.361796855927	73	0.043706293706293704	0.684931506849315	0.3066143497757848
YJL115W	-1	-/-	-430.68335604667664	-23661.22519683838	73	0.043668122270742356	0.684931506849315	0.3068946188340807
YLL043W	-1	-/-	-430.6911680698395	-24034.191151857376	73	0.04363001745200698	0.684931506849315	0.3071748878923767
YPR128C	-1	-/-	-430.70614767074585	-23766.007581949234	73	0.043591979075850044	0.684931506849315	0.30745515695067266
YDR347W	0	0/-	-430.72678369283676	-37661.27021420002	292	0.043591979075850044	0.684931506849315	0.30745515695067266
YHR099W	-1	-/-	-430.73689794540405	-23125.21473288536	73	0.04355400696864112	0.684931506849315	0.3077354260089686
YLL005C	0	0/-	-430.74184343218803	-38639.6408970058	292	0.04355400696864112	0.684931506849315	0.3077354260089686
YBR223C	-1	-/-	-430.81518936157227	-24158.911170721054	73	0.04351610095735422	0.684931506849315	0.30801569506726456
YML041C	-1	-/-	-430.8574116230011	-24105.234816789627	73	0.043478260869565216	0.684931506849315	0.30829596412556054
YML010W	-1	-/-	-430.87420082092285	-23125.80753684044	73	0.043440486533449174	0.684931506849315	0.3085762331838565
YDR264C	-1	-/-	-430.8974623680115	-23382.483763456345	73	0.043402777777777776	0.684931506849315	0.30885650224215244
YPL281C	0	0/-	-430.9104723930359	-38083.67065912485	292	0.043402777777777776	0.684931506849315	0.30885650224215244
YKL141W	-1	-/-	-430.9355127811432	-24123.40518593788	73	0.04336513443191674	0.684931506849315	0.3091367713004484
YDR488C	-1	-/-	-430.94370317459106	-22115.67323756218	73	0.043327556325823226	0.684931506849315	0.3094170403587444
YCR012W	-1	-/-	-430.9868280887604	-23796.485506296158	73	0.04329004329004329	0.684931506849315	0.3096973094170404
YKR001C	-1	-/-	-431.0219488143921	-24250.273825645447	73	0.04325259515570934	0.684931506849315	0.3099775784753363
YKL155C	0	0/-	-431.0426335334778	-37523.79742592573	292	0.04325259515570934	0.684931506849315	0.3099775784753363
YLR134W	-1	-/-	-431.122305393219	-22667.105952501297	73	0.043215211754537596	0.684931506849315	0.3102578475336323
YBR145W	-1	-/0	-431.1246671676636	-22774.11496758461	73	0.04317789291882556	0.684931506849315	0.31053811659192826
YJR050W	-1	-/-	-431.12939834594727	-23340.535634994507	73	0.04314063848144953	0.684931506849315	0.31081838565022424
YKL200C	-1	-/-	-431.1374225616455	-22528.10565406084	73	0.04310344827586207	0.684931506849315	0.31109865470852016
YKL110C	-1	-/-	-431.16082549095154	-24855.632202148438	73	0.04306632213608958	0.684931506849315	0.31137892376681614
YGR133W	-1	-/-	-431.1668725013733	-24145.808507442474	73	0.043029259896729774	0.684931506849315	0.3116591928251121
YJR009C	-1	-/-	-431.17158603668213	-22629.886499643326	73	0.04299226139294927	0.684931506849315	0.3119394618834081
YDL085W	-1	-/0	-431.2664587497711	-24349.617897987366	73	0.0429553264604811	0.684931506849315	0.312219730941704
YGL111W	-1	-/-	-431.32467555999756	-24640.36804842949	73	0.04291845493562232	0.684931506849315	0.3125
YMR322C	-1	-/-	-431.3249497413635	-24970.429370880127	73	0.04288164665523156	0.684931506849315	0.312780269058296
YGL144C	-1	-/-	-431.3270170688629	-23311.178309202194	73	0.04284490145672665	0.684931506849315	0.3130605381165919
YGL011C	-1	-/-	-431.33807134628296	-23994.55366420746	73	0.04280821917808219	0.684931506849315	0.3133408071748879
YNL084C	-1	-/-	-431.34441328048706	-22874.75844669342	73	0.0427715996578272	0.684931506849315	0.31362107623318386
YLR417W	-1	-/-	-431.36820936203003	-24030.581357598305	73	0.042735042735042736	0.684931506849315	0.31390134529147984
YLR363C	-1	-/-	-431.45744729042053	-24059.31754875183	73	0.04269854824935952	0.684931506849315	0.31418161434977576
YKR082W	-1	-/-	-431.5799312591553	-23944.960253715515	73	0.042662116040955635	0.684931506849315	0.31446188340807174
YGL192W	-1	-/-	-431.6218693256378	-23109.81493103504	73	0.042625745950554135	0.684931506849315	0.3147421524663677
YDL194W	-1	-/-	-431.64165568351746	-24471.780824422836	73	0.04258943781942078	0.684931506849315	0.3150224215246637
YNL333W	-1	-/-	-431.64393854141235	-23490.28475546837	73	0.0425531914893617	0.684931506849315	0.3153026905829596
YDL160C	-1	-/-	-431.6831228733063	-23449.41664648056	73	0.04251700680272109	0.684931506849315	0.3155829596412556
YLR397C	-1	-/-	-431.6889624595642	-25624.653443813324	73	0.04248088360237893	0.684931506849315	0.3158632286995516
YNL223W	-1	-/-	-431.6943736076355	-24535.283809185028	73	0.042444821731748725	0.684931506849315	0.31614349775784756
YCR068W	0	0/-	-431.71925592422485	-39248.23527896404	292	0.042444821731748725	0.684931506849315	0.31614349775784756
YGL223C	-1	-/-	-431.747483253479	-23775.69052171707	73	0.04240882103477523	0.684931506849315	0.3164237668161435
YMR275C	-1	-/-	-431.7574248313904	-24364.43262577057	73	0.0423728813559322	0.684931506849315	0.31670403587443946
YOR113W	-1	-/-	-431.81025767326355	-24171.986545801163	73	0.04233700254022015	0.684931506849315	0.31698430493273544
YBR291C	0	0/-	-431.81156599521637	-39078.328565478325	292	0.04233700254022015	0.684931506849315	0.31698430493273544
YKL217W	0	0/-	-431.8305231332779	-39941.68340653181	292	0.04233700254022015	0.684931506849315	0.31698430493273544
YJL221C	0	0/-	-431.86713922023773	-37523.75552505255	292	0.04233700254022015	0.684931506849315	0.31698430493273544
YNL003C	-1	-/-	-431.88933277130127	-24459.972594976425	73	0.04230118443316413	0.684931506849315	0.3172645739910314
YOR098C	-1	-/-	-431.91205310821533	-24239.12733578682	73	0.042265426880811495	0.684931506849315	0.31754484304932734
YDR181C	-1	-/-	-431.9931597709656	-23922.754410505295	73	0.04222972972972973	0.684931506849315	0.3178251121076233
YBR201W	-1	-/-	-431.99610233306885	-23471.51149535179	73	0.04219409282700422	0.684931506849315	0.3181053811659193
YDL135C	-1	-/-	-432.0013678073883	-23707.45637881756	73	0.04215851602023609	0.684931506849315	0.3183856502242152
YER161C	-1	-/-	-432.0022039413452	-23603.631413459778	73	0.04212299915754002	0.684931506849315	0.3186659192825112
YPL059W	1	+/+	-432.0159673690796	-23400.04040670395	72	0.04292929292929293	0.6986301369863014	0.3186659192825112
YMR073C	-1	-/-	-432.06285309791565	-23989.771767616272	73	0.04289318755256518	0.6986301369863014	0.3189461883408072
YJL030W	-1	-/-	-432.0632526874542	-22893.794104337692	73	0.04285714285714286	0.6986301369863014	0.31922645739910316
YGR166W	-1	-/-	-432.10269498825073	-24507.99650979042	73	0.042821158690176324	0.6986301369863014	0.3195067264573991
YNL094W	-1	-/-	-432.14333605766296	-23992.26335644722	73	0.04278523489932886	0.6986301369863014	0.31978699551569506
YML123C	-1	-/-	-432.15641808509827	-23425.209089040756	73	0.04274937133277452	0.6986301369863014	0.32006726457399104
YOL025W	0	0/-	-432.1813516020775	-40292.70539748669	292	0.04274937133277452	0.6986301369863014	0.32006726457399104
YOL143C	-1	-/-	-432.18314599990845	-23668.606028556824	73	0.04271356783919598	0.6986301369863014	0.320347533632287
YJL044C	0	0/0	-432.1935742497444	-38728.0000923872	292	0.04271356783919598	0.6986301369863014	0.320347533632287
YBR127C	-1	-/-	-432.1950192451477	-23680.361828565598	73	0.042677824267782424	0.6986301369863014	0.32062780269058294
YNL250W	-1	-/-	-432.19868874549866	-24476.485431432724	73	0.042642140468227424	0.6986301369863014	0.3209080717488789
YDR223W	0	0/-	-432.265982568264	-39845.79905176163	292	0.042642140468227424	0.6986301369863014	0.3209080717488789
YHR092C	-1	-/-	-432.32861161231995	-22573.94488120079	73	0.042606516290726815	0.6986301369863014	0.3211883408071749
YLR131C	-1	-/-	-432.3419439792633	-23923.012729644775	73	0.04257095158597663	0.6986301369863014	0.3214686098654709
YJR045C	-1	-/-	-432.3542983531952	-24539.30864071846	73	0.042535446205170975	0.6986301369863014	0.3217488789237668
YOR184W	0	0/-	-432.3896231651306	-39566.30823326111	292	0.042535446205170975	0.6986301369863014	0.3217488789237668
YHL027W	-1	-/-	-432.38970613479614	-24502.96988284588	73	0.0425	0.6986301369863014	0.3220291479820628
YPL206C	-1	-/-	-432.40634274482727	-24764.47353708744	73	0.042464612822647796	0.6986301369863014	0.32230941704035876
YEL009C	-1	-/-	-432.4440429210663	-22894.015013217926	73	0.042429284525790346	0.6986301369863014	0.3225896860986547
YLR389C	0	0/-	-432.4541615843773	-39522.846139431	292	0.042429284525790346	0.6986301369863014	0.3225896860986547
YGL047W	-1	-/-	-432.5042316913605	-23487.85042309761	73	0.04239401496259352	0.6986301369863014	0.32286995515695066
YGL098W	-1	-/-	-432.51439690589905	-24991.811539888382	73	0.04235880398671096	0.6986301369863014	0.32315022421524664
YNL061W	-1	-/-	-432.514447927475	-25490.76296186447	73	0.04232365145228216	0.6986301369863014	0.3234304932735426
YIL048W	-1	-/-	-432.5160622596741	-23657.29164004326	73	0.04228855721393035	0.6986301369863014	0.32371076233183854
YHR017W	0	0/0	-432.5271943807602	-38443.25704652071	292	0.04228855721393035	0.6986301369863014	0.32371076233183854
YLR414C	0	0/-	-432.52920293807983	-37087.53102314472	292	0.04228855721393035	0.6986301369863014	0.32371076233183854
YPL069C	-1	-/-	-432.5315864086151	-24055.365401744843	73	0.04225352112676056	0.6986301369863014	0.3239910313901345
YOR271C	0	0/-	-432.5827755331993	-39719.6629486084	292	0.04225352112676056	0.6986301369863014	0.3239910313901345
YJR134C	0	0/0	-432.5853168964386	-38535.809331417084	292	0.04225352112676056	0.6986301369863014	0.3239910313901345
YNL307C	-1	-/-	-432.6217257976532	-23395.173607587814	73	0.042218543046357616	0.6986301369863014	0.3242713004484305
YFL025C	-1	-/-	-432.6269500255585	-23372.534415960312	73	0.04218362282878412	0.6986301369863014	0.3245515695067265
YLR412W	0	0/0	-432.68146616220474	-39861.85966435075	292	0.04218362282878412	0.6986301369863014	0.3245515695067265
YML007W	-1	-/-	-432.7031738758087	-25345.92341375351	73	0.04214876033057851	0.6986301369863014	0.3248318385650224
YCL003W	-1	-/-	-432.71635723114014	-22281.124550819397	73	0.042113955408753095	0.6986301369863014	0.3251121076233184
YPL174C	-1	-/-	-432.8435447216034	-23727.064344644547	73	0.04207920792079208	0.6986301369863014	0.32539237668161436
YDR312W	-1	-/-	-432.88043212890625	-24202.780297279358	73	0.04204451772464963	0.6986301369863014	0.32567264573991034
YDR296W	-1	-/-	-432.96415519714355	-23162.203722953796	73	0.042009884678747944	0.6986301369863014	0.32595291479820626
YDR077W	-1	-/-	-432.9645552635193	-23467.329186439514	73	0.04197530864197531	0.6986301369863014	0.32623318385650224
YJL205C	0	0/0	-432.9713869690895	-38364.7552408725	292	0.04197530864197531	0.6986301369863014	0.32623318385650224
YEL036C	-1	-/-	-432.98674631118774	-23235.186863660812	73	0.04194078947368421	0.6986301369863014	0.3265134529147982
YFL038C	-1	-/-	-433.00577092170715	-23990.709209680557	73	0.0419063270336894	0.6986301369863014	0.3267937219730942
YCR082W	-1	-/-	-433.00729537010193	-23880.405958414078	73	0.04187192118226601	0.6986301369863014	0.3270739910313901
YGR284C	-1	-/-	-433.03278851509094	-23374.829370975494	73	0.04183757178014766	0.6986301369863014	0.3273542600896861
YFL018W-A	-1	-/-	-433.0426998138428	-21340.388932287693	73	0.04180327868852459	0.6986301369863014	0.3276345291479821
YDR452W	0	0/0	-433.18497347831726	-39215.29342550039	292	0.04180327868852459	0.6986301369863014	0.3276345291479821
YPR185W	-1	-/-	-433.2010977268219	-25083.147956371307	73	0.04176904176904177	0.6986301369863014	0.327914798206278
YLR384C	-1	-/-	-433.20132207870483	-24322.52313733101	73	0.041734860883797055	0.6986301369863014	0.328195067264574
YDR376W	-1	-/-	-433.226327419281	-24413.72483921051	73	0.041700735895339326	0.6986301369863014	0.32847533632286996
YDR051C	0	0/-	-433.3037371635437	-38111.66018611193	292	0.041700735895339326	0.6986301369863014	0.32847533632286996
YPL091W	-1	-/-	-433.3129675388336	-23588.772965669632	73	0.041666666666666664	0.6986301369863014	0.32875560538116594
YJL036W	-1	-/-	-433.3381016254425	-24863.845101356506	73	0.04163265306122449	0.6986301369863014	0.32903587443946186
YDR040C	1	+/+	-433.339213848114	-23200.504070997238	72	0.04241435562805873	0.7123287671232876	0.32903587443946186
YKL001C	-1	-/0	-433.42749404907227	-23784.622402668	73	0.042379788101059496	0.7123287671232876	0.32931614349775784
YDR451C	-1	-/-	-433.43759965896606	-23459.602285385132	73	0.04234527687296417	0.7123287671232876	0.3295964125560538
YJR014W	0	0/-	-433.4608431458473	-39008.7453392148	292	0.04234527687296417	0.7123287671232876	0.3295964125560538
YIL129C	-1	-/-	-433.46518421173096	-23151.74352288246	73	0.04231082180634662	0.7123287671232876	0.3298766816143498
YLR305C	-1	-/-	-433.4755642414093	-23711.11939072609	73	0.04227642276422764	0.7123287671232876	0.3301569506726457
YER087C-B	-1	-/-	-433.4781107902527	-23479.199734926224	73	0.04224207961007311	0.7123287671232876	0.3304372197309417
YMR222C	0	0/0	-433.55203080177307	-37540.67286133766	292	0.04224207961007311	0.7123287671232876	0.3304372197309417
YFL059W	-1	-/-	-433.5583658218384	-23588.309049606323	73	0.04220779220779221	0.7123287671232876	0.3307174887892377
YDL181W	-1	-/0	-433.558931350708	-23092.63521051407	73	0.042173560421735604	0.7123287671232876	0.33099775784753366
YJL060W	-1	-/-	-433.57747435569763	-24009.66607618332	73	0.04213938411669368	0.7123287671232876	0.3312780269058296
YFL024C	-1	-/-	-433.6091101169586	-23527.56110572815	73	0.042105263157894736	0.7123287671232876	0.33155829596412556
YDR305C	0	0/-	-433.63204008340836	-37657.30083197355	292	0.042105263157894736	0.7123287671232876	0.33155829596412556
YGL257C	-1	-/-	-433.6990878582001	-23419.198558330536	73	0.042071197411003236	0.7123287671232876	0.33183856502242154
YPR180W	0	0/-	-433.8564447760582	-39313.7659894824	292	0.042071197411003236	0.7123287671232876	0.33183856502242154
YEL042W	-1	-/-	-433.8828167915344	-25123.42879676819	73	0.04203718674211803	0.7123287671232876	0.33211883408071746
YPL164C	-1	-/-	-433.91149067878723	-24660.704352140427	73	0.0420032310177706	0.7123287671232876	0.33239910313901344
YPL138C	-1	-/-	-433.9687354564667	-24087.287699460983	73	0.041969330104923326	0.7123287671232876	0.3326793721973094
YBR089C-A	-1	-/-	-433.98737049102783	-24000.3628988266	73	0.041935483870967745	0.7123287671232876	0.3329596412556054
YDR057W	-1	-/-	-434.01735734939575	-24223.47799348831	73	0.041901692183722805	0.7123287671232876	0.3332399103139013
YMR086W	0	0/0	-434.02774000167847	-37850.425786972046	292	0.041901692183722805	0.7123287671232876	0.3332399103139013
YNL332W	-1	-/-	-434.0374975204468	-23450.954974412918	73	0.04186795491143317	0.7123287671232876	0.3335201793721973
YHR094C	-1	-/-	-434.05875396728516	-23914.018214702606	73	0.0418342719227675	0.7123287671232876	0.3338004484304933
YBR142W	-1	-/-	-434.07543540000916	-25244.91384124756	73	0.04180064308681672	0.7123287671232876	0.33408071748878926
YJL012C-A	-1	-/-	-434.0815191268921	-22051.345489501953	73	0.04176706827309237	0.7123287671232876	0.3343609865470852
YNL202W	-1	-/-	-434.12936067581177	-23443.187062740326	73	0.04173354735152488	0.7123287671232876	0.33464125560538116
YCL050C	0	0/-	-434.2061485052109	-39011.163688123226	292	0.04173354735152488	0.7123287671232876	0.33464125560538116
YBR162W-A	0	0/-	-434.2441762685776	-38834.94409286976	292	0.04173354735152488	0.7123287671232876	0.33464125560538116
YHR056C	-1	-/-	-434.25734305381775	-22942.577883958817	73	0.04170008019246191	0.7123287671232876	0.33492152466367714
YBR035C	-1	-/-	-434.26164960861206	-23995.8250746727	73	0.041666666666666664	0.7123287671232876	0.3352017937219731
YNL291C	-1	-/-	-434.35118865966797	-23812.05057477951	73	0.041633306645316254	0.7123287671232876	0.33548206278026904
YDR088C	-1	-/-	-434.42391753196716	-23996.39367365837	73	0.0416	0.7123287671232876	0.335762331838565
YKR007W	-1	-/-	-434.45294523239136	-24281.689262151718	73	0.04156674660271783	0.7123287671232876	0.336042600896861
YMR162C	-1	-/-	-434.4713077545166	-23912.93282699585	73	0.04153354632587859	0.7123287671232876	0.336322869955157
YER114C	-1	-/-	-434.5359547138214	-23372.694051265717	73	0.041500399042298484	0.7123287671232876	0.3366031390134529
YLR262C	-1	-/-	-434.558069229126	-23977.286331176758	73	0.04146730462519936	0.7123287671232876	0.3368834080717489
YBR097W	-1	-/-	-434.56391954421997	-23288.624642133713	73	0.04143426294820717	0.7123287671232876	0.33716367713004486
YCR024C	0	0/-	-434.5864948630333	-38743.29641985893	292	0.04143426294820717	0.7123287671232876	0.33716367713004486
YLR148W	-1	-/-	-434.63088750839233	-23746.745369911194	73	0.041401273885350316	0.7123287671232876	0.3374439461883408
YCR070W	0	0/-	-434.6376198530197	-37852.143426418304	292	0.041401273885350316	0.7123287671232876	0.3374439461883408
YML033W	-1	-/-	-434.64160442352295	-22428.05649995804	73	0.04136833731105807	0.7123287671232876	0.33772421524663676
YLR348C	0	0/-	-434.64653235673904	-39052.993337512016	292	0.04136833731105807	0.7123287671232876	0.33772421524663676
YOL072W	-1	-/-	-434.6635551452637	-23822.812695980072	73	0.04133545310015898	0.7123287671232876	0.33800448430493274
YGL179C	0	0/-	-434.674033164978	-38146.3599242568	292	0.04133545310015898	0.7123287671232876	0.33800448430493274
YLR070C	0	0/0	-434.6791241765022	-39402.943503677845	292	0.04133545310015898	0.7123287671232876	0.33800448430493274
YBL057C	-1	-/-	-434.7000136375427	-23874.534642457962	73	0.04130262112787927	0.7123287671232876	0.3382847533632287
YKL170W	-1	-/-	-434.7097764015198	-23036.740077733994	73	0.04126984126984127	0.7123287671232876	0.33856502242152464
YIL080W	-1	-/0	-434.7100691795349	-22663.767802238464	73	0.041237113402061855	0.7123287671232876	0.3388452914798206
YPR165W	-1	-/-	-434.71636986732483	-23464.018641233444	73	0.04120443740095087	0.7123287671232876	0.3391255605381166
YGR061C	0	0/-	-434.7306777834892	-39533.61555877328	292	0.04120443740095087	0.7123287671232876	0.3391255605381166
YER021W	-1	-/-	-434.77363896369934	-24553.597621440887	73	0.04117181314330958	0.7123287671232876	0.3394058295964126
YGR116W	-1	-/-	-434.8097712993622	-23465.25913119316	73	0.04113924050632911	0.7123287671232876	0.3396860986547085
YNL270C	-1	-/-	-434.8237564563751	-23610.60996198654	73	0.04110671936758893	0.7123287671232876	0.3399663677130045
YDR529C	-1	-/-	-434.83636379241943	-22934.702827215195	73	0.04107424960505529	0.7123287671232876	0.34024663677130046
YER132C	0	0/-	-434.852251291275	-37847.64036142826	292	0.04107424960505529	0.7123287671232876	0.34024663677130046
YOR330C	-1	-/-	-434.88937735557556	-23383.73763537407	73	0.04104183109707971	0.7123287671232876	0.34052690582959644
YDR188W	-1	-/-	-435.03409695625305	-24536.839144706726	73	0.04100946372239748	0.7123287671232876	0.34080717488789236
YDL247W	-1	-/-	-435.06089544296265	-23846.783893346786	73	0.04097714736012608	0.7123287671232876	0.34108744394618834
YKL116C	0	0/-	-435.0657451748848	-40210.10293930769	292	0.04097714736012608	0.7123287671232876	0.34108744394618834
YJR076C	-1	-/-	-435.08156061172485	-25052.517220139503	73	0.04094488188976378	0.7123287671232876	0.3413677130044843
YOR328W	-1	-/-	-435.0872449874878	-23340.00292778015	73	0.040912667191188044	0.7123287671232876	0.34164798206278024
YML129C	-1	-/-	-435.0958423614502	-22926.992087602615	73	0.040880503144654086	0.7123287671232876	0.3419282511210762
YBL045C	-1	-/-	-435.1137683391571	-24305.585382461548	73	0.0408483896307934	0.7123287671232876	0.3422085201793722
YIL071W	0	0/-	-435.1328127384186	-37681.299999296665	292	0.0408483896307934	0.7123287671232876	0.3422085201793722
YOR149C	-1	-/-	-435.2017414569855	-24710.45098257065	73	0.04081632653061224	0.7123287671232876	0.3424887892376682
YJR049C	-1	-/-	-435.24460887908936	-24922.770644426346	73	0.0407843137254902	0.7123287671232876	0.3427690582959641
YDR018C	-1	-/-	-435.2689485549927	-22704.941391944885	73	0.04075235109717868	0.7123287671232876	0.3430493273542601
YBL043W	0	0/-	-435.27806317806244	-39208.934217333794	292	0.04075235109717868	0.7123287671232876	0.3430493273542601
YGR229C	-1	-/-	-435.28094959259033	-24621.971891880035	73	0.04072043852779953	0.7123287671232876	0.34332959641255606
YBL098W	-1	-/-	-435.31031370162964	-23130.418956041336	73	0.0406885758998435	0.7123287671232876	0.34360986547085204
YFR037C	-1	-/-	-435.32890605926514	-23545.825123786926	73	0.040656763096168884	0.7123287671232876	0.34389013452914796
YNL176C	0	0/0	-435.3384747505188	-37584.043088674545	292	0.040656763096168884	0.7123287671232876	0.34389013452914796
YGR009C	-1	-/-	-435.34079909324646	-23729.548998832703	73	0.040625	0.7123287671232876	0.34417040358744394
YEL030W	-1	-/-	-435.37527298927307	-24126.243469834328	73	0.04059328649492584	0.7123287671232876	0.3444506726457399
YMR309C	-1	-/-	-435.39276146888733	-25644.836250782013	73	0.0405616224648986	0.7123287671232876	0.3447309417040359
YKL218C	0	0/-	-435.40014731884	-39983.66480463743	292	0.0405616224648986	0.7123287671232876	0.3447309417040359
YCR076C	0	0/-	-435.41159093379974	-37585.825860500336	292	0.0405616224648986	0.7123287671232876	0.3447309417040359
YNL006W	-1	-/-	-435.4290018081665	-23607.46132493019	73	0.04053000779423227	0.7123287671232876	0.3450112107623318
YBR237W	-1	-/-	-435.43765449523926	-23777.27220106125	73	0.040498442367601244	0.7123287671232876	0.3452914798206278
YHR142W	-1	-/-	-435.43896532058716	-25100.73558461666	73	0.04046692607003891	0.7123287671232876	0.3455717488789238
YKL184W	0	0/-	-435.45717030763626	-39301.89104360342	292	0.04046692607003891	0.7123287671232876	0.3455717488789238
YIL156W	0	0/-	-435.4590420126915	-38129.30416163802	292	0.04046692607003891	0.7123287671232876	0.3455717488789238
YKL192C	-1	-/-	-435.47710061073303	-22780.008943796158	73	0.04043545878693624	0.7123287671232876	0.34585201793721976
YLR433C	-1	-/-	-435.5017418861389	-24004.71815252304	73	0.04040404040404041	0.7123287671232876	0.3461322869955157
YNL093W	-1	-/-	-435.5181725025177	-24922.13333630562	73	0.040372670807453416	0.7123287671232876	0.34641255605381166
YJL034W	-1	-/-	-435.58572268486023	-23762.958683133125	73	0.04034134988363072	0.7123287671232876	0.34669282511210764
YOR145C	-1	-/-	-435.71380281448364	-24275.655482292175	73	0.040310077519379844	0.7123287671232876	0.34697309417040356
YBR227C	0	0/-	-435.72126001119614	-38801.60805583	292	0.040310077519379844	0.7123287671232876	0.34697309417040356
YOR245C	-1	-/-	-435.732745885849	-25137.449166059494	73	0.040278853601859024	0.7123287671232876	0.34725336322869954
YCR104W	0	0/-	-435.73366433382034	-39005.61978109926	292	0.040278853601859024	0.7123287671232876	0.34725336322869954
YDR073W	-1	-/-	-435.74148774147034	-24211.012664556503	73	0.04024767801857585	0.7123287671232876	0.3475336322869955
YML087C	0	0/0	-435.7415528893471	-37365.521365106106	292	0.04024767801857585	0.7123287671232876	0.3475336322869955
YLR353W	-1	-/-	-435.7653889656067	-23354.230607032776	73	0.04021655065738593	0.7123287671232876	0.3478139013452915
YMR258C	0	0/-	-435.7817348241806	-37690.849860966206	292	0.04021655065738593	0.7123287671232876	0.3478139013452915
YGL236C	-1	-/-	-435.7947344779968	-22921.27364206314	73	0.0401854714064915	0.7123287671232876	0.3480941704035874
YBR112C	-1	-/-	-435.80499053001404	-24249.81614637375	73	0.040154440154440155	0.7123287671232876	0.3483744394618834
YLR164W	0	0/-	-435.8283024430275	-37577.28004068136	292	0.040154440154440155	0.7123287671232876	0.3483744394618834
YOR261C	-1	-/-	-435.8358688354492	-24284.351996421814	73	0.040123456790123455	0.7123287671232876	0.3486547085201794
YHR187W	-1	-/-	-435.83980560302734	-24351.51718068123	73	0.040092521202775636	0.7123287671232876	0.34893497757847536
YCL011C	-1	-/-	-435.84884238243103	-23455.418848752975	73	0.040061633281972264	0.7123287671232876	0.3492152466367713
YOR323C	0	0/0	-435.8535161614418	-39301.883230775595	292	0.040061633281972264	0.7123287671232876	0.3492152466367713
YPL228W	-1	-/-	-435.8981659412384	-23895.401693820953	73	0.04003079291762895	0.7123287671232876	0.34949551569506726
YBR263W	0	0/-	-435.9170607328415	-38888.93428322673	292	0.04003079291762895	0.7123287671232876	0.34949551569506726
YER029C	-1	-/-	-435.9221601486206	-23138.931766033173	73	0.04	0.7123287671232876	0.34977578475336324
YGR257C	-1	-/-	-435.951455116272	-22702.662783145905	73	0.03996925441967717	0.7123287671232876	0.3500560538116592
YLR224W	-1	-/-	-435.97420597076416	-22746.602785110474	73	0.039938556067588324	0.7123287671232876	0.35033632286995514
YNL137C	0	0/-	-435.98887115716934	-38607.32243037224	292	0.039938556067588324	0.7123287671232876	0.35033632286995514
YGL222C	-1	-/-	-436.00026416778564	-23608.203652858734	73	0.039907904834996163	0.7123287671232876	0.3506165919282511
YDR058C	-1	-/-	-436.0046191215515	-24419.882349967957	73	0.03987730061349693	0.7123287671232876	0.3508968609865471
YJL003W	-1	-/-	-436.0256938934326	-23768.661890268326	73	0.03984674329501916	0.7123287671232876	0.351177130044843
YGR184C	0	0/-	-436.0538870692253	-38409.154332339764	292	0.03984674329501916	0.7123287671232876	0.351177130044843
YDR075W	-1	-/-	-436.13335514068604	-23971.132225990295	73	0.039816232771822356	0.7123287671232876	0.351457399103139
YBL046W	-1	-/-	-436.18917083740234	-23657.7524664402	73	0.03978576893649579	0.7123287671232876	0.351737668161435
YGL013C	-1	-/-	-436.20174193382263	-23225.792390346527	73	0.039755351681957186	0.7123287671232876	0.35201793721973096
YDR410C	0	0/-	-436.21555238962173	-39098.94946613908	292	0.039755351681957186	0.7123287671232876	0.35201793721973096
YDR525W-A	0	0/-	-436.2372871041298	-38860.30812638998	292	0.039755351681957186	0.7123287671232876	0.35201793721973096
YOR030W	-1	-/-	-436.2810044288635	-24049.909915208817	73	0.03972498090145149	0.7123287671232876	0.3522982062780269
YLR056W	-1	-/-	-436.2850110530853	-23019.296278953552	73	0.03969465648854962	0.7123287671232876	0.35257847533632286
YPR041W	-1	-/-	-436.30209851264954	-25275.875029087067	73	0.03966437833714721	0.7123287671232876	0.35285874439461884
YLR026C	-1	-/-	-436.30904269218445	-24249.00584077835	73	0.039634146341463415	0.7123287671232876	0.3531390134529148
YDR331W	-1	-/-	-436.31639862060547	-23296.672416210175	73	0.039603960396039604	0.7123287671232876	0.35341928251121074
YFR007W	0	0/0	-436.31937724351883	-38824.44298475981	292	0.039603960396039604	0.7123287671232876	0.35341928251121074
YKR035W-A	-1	-/-	-436.35110998153687	-23425.90807247162	73	0.0395738203957382	0.7123287671232876	0.3536995515695067
YCL064C	0	0/0	-436.4220416545868	-38823.460496902466	292	0.0395738203957382	0.7123287671232876	0.3536995515695067
YOR165W	0	0/-	-436.4740389585495	-39256.12753415108	292	0.0395738203957382	0.7123287671232876	0.3536995515695067
YOR153W	-1	-/-	-436.5167899131775	-24550.327414035797	73	0.03954372623574144	0.7123287671232876	0.3539798206278027
YLR439W	0	0/-	-436.544656932354	-37576.61282411218	292	0.03954372623574144	0.7123287671232876	0.3539798206278027
YAL044C	-1	-/-	-436.54886960983276	-23185.965776205063	73	0.03951367781155015	0.7123287671232876	0.3542600896860987
YEL006W	0	0/-	-436.5559529066086	-38151.88366308808	292	0.03951367781155015	0.7123287671232876	0.3542600896860987
YLR260W	-1	-/-	-436.59796500205994	-24856.251786231995	73	0.039483675018982534	0.7123287671232876	0.3545403587443946
YOR148C	-1	-/-	-436.5985155105591	-24419.51447534561	73	0.03945371775417299	0.7123287671232876	0.3548206278026906
YMR263W	-1	-/-	-436.61292791366577	-24234.598485708237	73	0.039423805913570885	0.7123287671232876	0.35510089686098656
YKL195W	-1	-/-	-436.6316809654236	-23562.41544008255	73	0.03939393939393939	0.7123287671232876	0.35538116591928254
YAL040C	-1	-/-	-436.6540069580078	-23465.25674057007	73	0.03936411809235428	0.7123287671232876	0.35566143497757846
YDR232W	0	0/-	-436.6816367506981	-38537.739492952824	292	0.03936411809235428	0.7123287671232876	0.35566143497757846
YGR202C	-1	-/-	-436.6905834674835	-23662.16971039772	73	0.039334341906202726	0.7123287671232876	0.35594170403587444
YBR294W	-1	-/-	-436.69976139068604	-24197.408677339554	73	0.039304610733182165	0.7123287671232876	0.3562219730941704
YBR050C	-1	-/-	-436.70626950263977	-23860.944888830185	73	0.03927492447129909	0.7123287671232876	0.35650224215246634
YDR175C	-1	-/-	-436.70980286598206	-23043.9237909317	73	0.03924528301886793	0.7123287671232876	0.3567825112107623
YDR530C	0	0/-	-436.74145662784576	-39042.603111445904	292	0.03924528301886793	0.7123287671232876	0.3567825112107623
YLR001C	0	0/0	-436.743904709816	-37433.48996412754	292	0.03924528301886793	0.7123287671232876	0.3567825112107623
YLR047C	-1	-/-	-436.74459075927734	-24579.700228452682	73	0.0392156862745098	0.7123287671232876	0.3570627802690583
YOL053W	0	0/0	-436.7860835790634	-37690.03874284029	292	0.0392156862745098	0.7123287671232876	0.3570627802690583
YJR130C	0	0/0	-436.8327230811119	-41017.30565521121	292	0.0392156862745098	0.7123287671232876	0.3570627802690583
YMR205C	0	0/-	-436.8459692001343	-39122.82243281603	292	0.0392156862745098	0.7123287671232876	0.3570627802690583
YDL004W	-1	-/-	-436.8818030357361	-23042.510637521744	73	0.03918613413715147	0.7123287671232876	0.3573430493273543
YLR259C	-1	-/-	-436.89324855804443	-23256.189561605453	73	0.0391566265060241	0.7123287671232876	0.3576233183856502
YNR026C	-1	-/-	-436.90077447891235	-24701.869510650635	73	0.03912716328066215	0.7123287671232876	0.3579035874439462
YDR275W	0	0/0	-436.92683577537537	-39362.44364845753	292	0.03912716328066215	0.7123287671232876	0.3579035874439462
YFR055W	-1	-/-	-436.97230410575867	-23742.57330942154	73	0.039097744360902256	0.7123287671232876	0.35818385650224216
YDL198C	-1	-/-	-436.9949893951416	-23531.286236047745	73	0.03906836964688205	0.7123287671232876	0.35846412556053814
YPL166W	0	0/-	-437.0060952305794	-40503.25467479229	292	0.03906836964688205	0.7123287671232876	0.35846412556053814
YNR065C	0	0/-	-437.0187147259712	-37703.131638109684	292	0.03906836964688205	0.7123287671232876	0.35846412556053814
YHR082C	-1	-/-	-437.02664065361023	-24117.089896440506	73	0.03903903903903904	0.7123287671232876	0.35874439461883406
YPR035W	0	0/0	-437.06978863477707	-38611.33513534069	292	0.03903903903903904	0.7123287671232876	0.35874439461883406
YIL094C	0	0/0	-437.13458573818207	-39490.015253543854	292	0.03903903903903904	0.7123287671232876	0.35874439461883406
YNL076W	0	0/-	-437.1451043486595	-39040.67386126518	292	0.03903903903903904	0.7123287671232876	0.35874439461883406
YER033C	0	0/-	-437.17620384693146	-39476.3268276453	292	0.03903903903903904	0.7123287671232876	0.35874439461883406
YBR267W	-1	-/-	-437.18940472602844	-22845.833573818207	73	0.03900975243810953	0.7123287671232876	0.35902466367713004
YBR105C	-1	-/-	-437.2206687927246	-24123.940328121185	73	0.038980509745127435	0.7123287671232876	0.359304932735426
YJR122W	0	0/-	-437.2243450284004	-38500.12116149068	292	0.038980509745127435	0.7123287671232876	0.359304932735426
YLL051C	0	0/-	-437.22612941265106	-38685.19504272938	292	0.038980509745127435	0.7123287671232876	0.359304932735426
YOR260W	-1	-/-	-437.2298846244812	-24775.254304885864	73	0.03895131086142322	0.7123287671232876	0.359585201793722
YIL038C	-1	-/-	-437.23055124282837	-22442.706964492798	73	0.038922155688622756	0.7123287671232876	0.3598654708520179
YDR105C	0	0/0	-437.24812811613083	-39669.03924918175	292	0.038922155688622756	0.7123287671232876	0.3598654708520179
YGR216C	-1	-/-	-437.3035624027252	-24560.11250591278	73	0.03889304412864622	0.7123287671232876	0.3601457399103139
YCR044C	-1	-/-	-437.3065071105957	-24409.814970254898	73	0.03886397608370702	0.7123287671232876	0.3604260089686099
YNL020C	-1	-/-	-437.33629035949707	-24280.591599225998	73	0.038834951456310676	0.7123287671232876	0.3607062780269058
YHR073W	-1	-/-	-437.3511176109314	-23356.361484766006	73	0.03880597014925373	0.7123287671232876	0.3609865470852018
YKL196C	-1	-/-	-437.5498824119568	-23916.246599912643	73	0.03877703206562267	0.7123287671232876	0.36126681614349776
YMR219W	-1	-/-	-437.55967450141907	-23558.011718273163	73	0.038748137108792845	0.7123287671232876	0.36154708520179374
YCR059C	0	0/-	-437.5658316016197	-38495.85974276066	292	0.038748137108792845	0.7123287671232876	0.36154708520179374
YIL084C	-1	-/-	-437.58419036865234	-23383.871347904205	73	0.0387192851824274	0.7123287671232876	0.36182735426008966
YIR032C	0	0/-	-437.6172125339508	-39129.56029230356	292	0.0387192851824274	0.7123287671232876	0.36182735426008966
YLR116W	-1	-/-	-437.66898250579834	-23995.043350219727	73	0.03869047619047619	0.7123287671232876	0.36210762331838564
YJL124C	-1	-/-	-437.68436574935913	-24118.33977651596	73	0.038661710037174724	0.7123287671232876	0.3623878923766816
YOR291W	0	0/-	-437.76593577861786	-37519.48569637537	292	0.038661710037174724	0.7123287671232876	0.3623878923766816
YHL025W	-1	-/-	-437.77652883529663	-23533.17833685875	73	0.03863298662704309	0.7123287671232876	0.3626681614349776
YMR031C	0	0/0	-437.78896164894104	-38115.892974734306	292	0.03863298662704309	0.7123287671232876	0.3626681614349776
YER086W	0	0/0	-437.79732072353363	-40393.72840774059	292	0.03863298662704309	0.7123287671232876	0.3626681614349776
YDR463W	-1	-/-	-437.8132231235504	-24419.42588162422	73	0.038604305864884926	0.7123287671232876	0.3629484304932735
YOL054W	-1	-/-	-437.8477749824524	-24811.004561185837	73	0.03857566765578635	0.7123287671232876	0.3632286995515695
YPR072W	-1	-/-	-437.853435754776	-23994.67500281334	73	0.0385470719051149	0.7123287671232876	0.3635089686098655
YCR097WB	0	0/-	-437.8751926422119	-37653.76052111387	292	0.0385470719051149	0.7123287671232876	0.3635089686098655
YOL144W	-1	-/-	-437.9790458679199	-24277.75975871086	73	0.03851851851851852	0.7123287671232876	0.36378923766816146
YNL045W	-1	-/-	-438.03815841674805	-23398.598461151123	73	0.0384900074019245	0.7123287671232876	0.3640695067264574
YMR196W	0	0/-	-438.10327684879303	-37702.03631412983	292	0.0384900074019245	0.7123287671232876	0.3640695067264574
YMR025W	-1	-/-	-438.1464171409607	-24299.000539302826	73	0.038461538461538464	0.7123287671232876	0.36434977578475336
YIL017W	-1	-/-	-438.15167331695557	-22987.796289920807	73	0.038433111603843315	0.7123287671232876	0.36463004484304934
YEL056W	-1	-/-	-438.17489671707153	-22980.765321731567	73	0.03840472673559823	0.7123287671232876	0.3649103139013453
YGR024C	-1	-/-	-438.1942400932312	-23646.900116205215	73	0.03837638376383764	0.7123287671232876	0.36519058295964124
YGL026C	0	0/0	-438.20133477449417	-39202.765437603	292	0.03837638376383764	0.7123287671232876	0.36519058295964124
YFL020C	0	0/-	-438.2231706380844	-39410.02968221903	292	0.03837638376383764	0.7123287671232876	0.36519058295964124
YJL132W	0	0/-	-438.2242923974991	-38106.758924365044	292	0.03837638376383764	0.7123287671232876	0.36519058295964124
YDR458C	0	0/0	-438.2249938249588	-38563.57041144371	292	0.03837638376383764	0.7123287671232876	0.36519058295964124
YER145C	-1	-/-	-438.22965359687805	-23148.59929418564	73	0.038348082595870206	0.7123287671232876	0.3654708520179372
YPR017C	-1	-/-	-438.2480812072754	-24473.728321313858	73	0.03831982313927782	0.7123287671232876	0.3657511210762332
YDL154W	-1	-/-	-438.283447265625	-23638.44603896141	73	0.03829160530191458	0.7123287671232876	0.3660313901345291
YJR007W	-1	-/-	-438.314115524292	-25507.927306890488	73	0.03826342899190582	0.7123287671232876	0.3663116591928251
YMR214W	-1	-/-	-438.3178219795227	-24364.592203378677	73	0.03823529411764706	0.7123287671232876	0.3665919282511211
YBL038W	0	0/-	-438.3422607779503	-38367.878229141235	292	0.03823529411764706	0.7123287671232876	0.3665919282511211
YDR155C	0	0/-	-438.4310619831085	-37627.48528906703	292	0.03823529411764706	0.7123287671232876	0.3665919282511211
YGL186C	0	0/-	-438.43460500240326	-39423.49098652601	292	0.03823529411764706	0.7123287671232876	0.3665919282511211
YER149C	-1	-/-	-438.45093393325806	-24295.64612197876	73	0.03820720058780309	0.7123287671232876	0.36687219730941706
YJR077C	-1	-/-	-438.4769399166107	-23339.374071121216	73	0.0381791483113069	0.7123287671232876	0.367152466367713
YGR183C	-1	-/-	-438.47972679138184	-24266.189193725586	73	0.03815113719735877	0.7123287671232876	0.36743273542600896
YPR082C	-1	-/-	-438.4928979873657	-24527.338983297348	73	0.03812316715542522	0.7123287671232876	0.36771300448430494
YKR068C	-1	-/-	-438.49467849731445	-24254.3750808239	73	0.0380952380952381	0.7123287671232876	0.3679932735426009
YKL059C	-1	-/-	-438.5157423019409	-23614.363062620163	73	0.03806734992679356	0.7123287671232876	0.36827354260089684
YCL030C	0	0/0	-438.5237254500389	-40002.28583920002	292	0.03806734992679356	0.7123287671232876	0.36827354260089684
YIL006W	0	0/-	-438.5623788237572	-39026.35274004936	292	0.03806734992679356	0.7123287671232876	0.36827354260089684
YPR028W	0	0/-	-438.56700772047043	-38100.755978256464	292	0.03806734992679356	0.7123287671232876	0.36827354260089684
YGL210W-A	-1	-/-	-438.5727696418762	-21748.1231007576	73	0.038039502560351136	0.7123287671232876	0.3685538116591928
YNL099C	-1	-/-	-438.59719824790955	-24678.132598161697	73	0.038011695906432746	0.7123287671232876	0.3688340807174888
YDL146W	0	0/-	-438.6358317732811	-38523.93252450228	292	0.038011695906432746	0.7123287671232876	0.3688340807174888
YMR044W	-1	-/-	-438.6591446399689	-23855.947811603546	73	0.03798392987582177	0.7123287671232876	0.3691143497757848
YMR063W	0	0/-	-438.6858026981354	-39238.30227488279	292	0.03798392987582177	0.7123287671232876	0.3691143497757848
YCL033C	-1	-/-	-438.701993227005	-24420.794598579407	73	0.03795620437956204	0.7123287671232876	0.3693946188340807
YDR519W	0	0/-	-438.7119394540787	-39474.94620040059	292	0.03795620437956204	0.7123287671232876	0.3693946188340807
YPL213W	-1	-/-	-438.71368432044983	-23929.39268362522	73	0.03792851932895697	0.7123287671232876	0.3696748878923767
YOR336W	0	0/-	-438.73198330402374	-39576.00248539448	292	0.03792851932895697	0.7123287671232876	0.3696748878923767
YDR197W	0	0/-	-438.76353818178177	-39135.61912244558	292	0.03792851932895697	0.7123287671232876	0.3696748878923767
YIL115C	-1	-/-	-438.7660713195801	-23808.369651317596	73	0.037900874635568516	0.7123287671232876	0.36995515695067266
YOL145C	-1	-/-	-438.78289699554443	-23992.45799255371	73	0.037873270211216316	0.7123287671232876	0.3702354260089686
YGR180C	-1	-/-	-438.786137342453	-23041.944247484207	73	0.03784570596797671	0.7123287671232876	0.37051569506726456
YJL084C	0	0/-	-438.82240706682205	-40347.52489668131	292	0.03784570596797671	0.7123287671232876	0.37051569506726456
YNL023C	-1	-/-	-438.82534193992615	-24701.396068811417	73	0.03781818181818182	0.7123287671232876	0.37079596412556054
YOR158W	0	0/-	-438.8435280919075	-38834.9057058692	292	0.03781818181818182	0.7123287671232876	0.37079596412556054
YJR104C	-1	-/-	-438.85829424858093	-23937.15444636345	73	0.0377906976744186	0.7123287671232876	0.3710762331838565
YPR045C	0	0/-	-438.8765083551407	-39023.71898287535	292	0.0377906976744186	0.7123287671232876	0.3710762331838565
YBR196C	-1	-/-	-438.88262462615967	-23382.117178678513	73	0.03776325344952796	0.7123287671232876	0.37135650224215244
YHR039C-A	-1	-/-	-438.88652753829956	-23548.676561802626	73	0.03773584905660377	0.7123287671232876	0.3716367713004484
YJR068W	-1	-/-	-438.8928916454315	-23511.99252128601	73	0.03770848440899202	0.7123287671232876	0.3719170403587444
YPL169C	-1	-/-	-438.909476518631	-24251.182832479477	73	0.03768115942028986	0.7123287671232876	0.3721973094170404
YGL210W	-1	-/-	-438.9111375808716	-23299.832856416702	73	0.03765387400434468	0.7123287671232876	0.3724775784753363
YFL062W	0	0/-	-438.9169409275055	-39938.37676513195	292	0.03765387400434468	0.7123287671232876	0.3724775784753363
YMR238W	-1	-/-	-438.9191617965698	-24271.27033638954	73	0.03762662807525326	0.7123287671232876	0.3727578475336323
YKL017C	-1	-/-	-438.99208974838257	-23696.128385066986	73	0.03759942154736081	0.7123287671232876	0.37303811659192826
YER118C	1	+/+	-439.0036368370056	-25488.357363700867	72	0.03829479768786127	0.726027397260274	0.37303811659192826
YKR055W	-1	-/-	-439.01230120658875	-23682.492043972015	73	0.038267148014440436	0.726027397260274	0.37331838565022424
YDR538W	0	0/-	-439.0433177947998	-38406.101598381996	292	0.038267148014440436	0.726027397260274	0.37331838565022424
YLR390W	0	0/-	-439.10341304540634	-38681.34017562866	292	0.038267148014440436	0.726027397260274	0.37331838565022424
YJL085W	-1	-/-	-439.1208348274231	-24023.975744009018	73	0.03823953823953824	0.726027397260274	0.37359865470852016
[truncated: 3,961 more rows]
