# Supplementary material for: Revisiting co-expression-based automated function prediction in yeast with neural networks and updated Gene Ontology annotations
Source: PLoS One. 2026 Apr 16;21(4):e0322689. doi: 10.1371/journal.pone.0322689 (PMC13086303; doi:10.1371/journal.pone.0322689)
Supplement: S1 File — A zip file of tables in csv format containing individual genes ranked by their predicted involvement in each predicted GO term. These predictions were made by Model 1 as described in Table A of S1 Text. (ZIP) [file pone.0322689.s002.zip › GO0006979_SingleGeneRanking.csv]

Gene	Label	Annos	Score	Background Score	Num pos pairs	Precision	Recall	False Positive Rate
YGR248W	-1	-/0	-131.8485750183463	-19181.440762661397	67	0.0	0.0	0.0002797985450475658
YKR076W	-1	-/-	-141.29422967135906	-19747.75388711691	67	0.0	0.0	0.0005595970900951316
YOR173W	-1	-/-	-157.7957268357277	-20416.31795889139	67	0.0	0.0	0.0008393956351426973
YLR270W	-1	-/-	-160.91718946397305	-19229.829863205552	67	0.0	0.0	0.001119194180190263
YNL274C	-1	-/-	-169.3065258860588	-18865.607754424214	67	0.0	0.0	0.0013989927252378287
YML128C	-1	-/-	-173.83187620341778	-21725.644148923457	67	0.0	0.0	0.0016787912702853946
YJL164C	-1	-/-	-192.23592559993267	-21717.479807585478	67	0.0	0.0	0.00195858981533296
YER143W	-1	-/-	-195.89741525799036	-21456.112819977105	67	0.0	0.0	0.002238388360380526
YDR258C	-1	-/-	-198.00603719055653	-20872.296033382416	67	0.0	0.0	0.002518186905428092
YKL150W	1	+/+	-201.5637559890747	-20730.69643469155	66	0.1	0.014925373134328358	0.002518186905428092
YBR026C	-1	-/-	-203.09804573655128	-20214.239567264915	67	0.09090909090909091	0.014925373134328358	0.0027979854504756574
YLR178C	0	0/-	-205.90999418124557	-35771.662013223395	268	0.09090909090909091	0.014925373134328358	0.0027979854504756574
YHR008C	1	+/+	-207.57440435886383	-22227.90843258798	66	0.16666666666666666	0.029850746268656716	0.0027979854504756574
YIL136W	0	0/0	-208.704086471349	-35561.26917022839	268	0.16666666666666666	0.029850746268656716	0.0027979854504756574
YOL071W	-1	-/-	-209.7023704946041	-21546.81035245955	67	0.15384615384615385	0.029850746268656716	0.0030777839955232235
YDL204W	0	0/-	-209.86215618252754	-35535.1800424438	268	0.15384615384615385	0.029850746268656716	0.0030777839955232235
YMR110C	0	0/-	-211.37868587486446	-35363.79499344714	268	0.15384615384615385	0.029850746268656716	0.0030777839955232235
YGL037C	-1	-/-	-213.6815565675497	-22840.232175439596	67	0.14285714285714285	0.029850746268656716	0.003357582540570789
YBR269C	0	0/-	-215.71053146757185	-36979.76884069666	268	0.14285714285714285	0.029850746268656716	0.003357582540570789
YDR513W	1	+/+	-216.1400653347373	-21609.661141239107	66	0.2	0.04477611940298507	0.003357582540570789
YGR008C	-1	-/-	-216.6754635423422	-21061.01894503832	67	0.1875	0.04477611940298507	0.0036373810856183547
YDL110C	0	0/-	-217.58045818656683	-37050.722910024226	268	0.1875	0.04477611940298507	0.0036373810856183547
YKL142W	0	0/0	-218.52168039605021	-36140.98357030749	268	0.1875	0.04477611940298507	0.0036373810856183547
YKL026C	1	+/+	-219.17193435132504	-22100.640573859215	66	0.23529411764705882	0.05970149253731343	0.0036373810856183547
YOR120W	-1	-/+	-221.11251801252365	-20055.16946941614	67	0.2222222222222222	0.05970149253731343	0.00391717963066592
YKL085W	-1	-/-	-221.24929466843605	-23970.047149673104	67	0.21052631578947367	0.05970149253731343	0.004196978175713486
YJL048C	-1	-/-	-222.49623396992683	-21637.07273454964	67	0.2	0.05970149253731343	0.004476776720761052
YEL011W	0	0/0	-223.0475876517594	-35686.37179052457	268	0.2	0.05970149253731343	0.004476776720761052
YOR374W	0	0/-	-223.82872036471963	-34860.288957672194	268	0.2	0.05970149253731343	0.004476776720761052
YBR230C	0	0/-	-224.38710958883166	-35746.78386597894	268	0.2	0.05970149253731343	0.004476776720761052
YML100W	0	0/-	-225.69788931682706	-36530.25389757566	268	0.2	0.05970149253731343	0.004476776720761052
YEL012W	-1	-/-	-225.9466030150652	-21470.653759792447	67	0.19047619047619047	0.05970149253731343	0.004756575265808618
YIL155C	-1	-/0	-226.70965445041656	-22037.869667455554	67	0.18181818181818182	0.05970149253731343	0.005036373810856184
YKL091C	0	0/0	-226.7167403139174	-34936.60328883678	268	0.18181818181818182	0.05970149253731343	0.005036373810856184
YBR183W	-1	-/-	-227.1569094657898	-20626.83677983284	67	0.17391304347826086	0.05970149253731343	0.005316172355903749
YMR139W	-1	-/-	-227.36231917142868	-22743.13045144081	67	0.16666666666666666	0.05970149253731343	0.005595970900951315
YMR173W	-1	-/-	-227.50196324288845	-23774.342463701963	67	0.16	0.05970149253731343	0.0058757694459988805
YDR294C	-1	-/-	-228.2678946852684	-21467.40006738901	67	0.15384615384615385	0.05970149253731343	0.006155567991046447
YMR105C	0	0/-	-228.63162318617105	-37718.860106978565	268	0.15384615384615385	0.05970149253731343	0.006155567991046447
YFR003C	-1	-/-	-228.88732814788818	-25550.870223343372	67	0.14814814814814814	0.05970149253731343	0.006435366536094013
YHR104W	0	0/+	-229.36755963414907	-36588.92730364576	268	0.14814814814814814	0.05970149253731343	0.006435366536094013
YBR214W	-1	-/-	-229.6327456086874	-22399.851603791118	67	0.14285714285714285	0.05970149253731343	0.006715165081141578
YCL035C	1	+/+	-229.94983318448067	-22985.425597518682	66	0.1724137931034483	0.07462686567164178	0.006715165081141578
YML004C	-1	-/-	-231.082127019763	-23281.21211591363	67	0.16666666666666666	0.07462686567164178	0.006994963626189144
YOR052C	0	0/-	-232.2424266822636	-39128.46405740455	268	0.16666666666666666	0.07462686567164178	0.006994963626189144
YEL039C	0	0/-	-233.8177090138197	-36819.94372655451	268	0.16666666666666666	0.07462686567164178	0.006994963626189144
YDR516C	-1	-/-	-234.63389779627323	-21826.671208061278	67	0.16129032258064516	0.07462686567164178	0.007274762171236709
YBL064C	1	+/+	-236.33340967446566	-21490.373050801456	66	0.1875	0.08955223880597014	0.007274762171236709
YOL052C-A	0	0/+	-236.61413035541773	-36241.59050318226	268	0.1875	0.08955223880597014	0.007274762171236709
YKR049C	0	0/-	-237.60622024536133	-37200.303485324606	268	0.1875	0.08955223880597014	0.007274762171236709
YFR049W	0	0/-	-238.48504188656807	-35910.659740945324	268	0.1875	0.08955223880597014	0.007274762171236709
YHR087W	0	0/-	-240.07746861875057	-37857.957111656666	268	0.1875	0.08955223880597014	0.007274762171236709
YGR243W	0	0/-	-240.21355413645506	-36936.098667722195	268	0.1875	0.08955223880597014	0.007274762171236709
YCL040W	-1	-/-	-241.28812274336815	-21214.075354009867	67	0.18181818181818182	0.08955223880597014	0.007554560716284275
YFL014W	1	+/+	-242.97037732601166	-21160.245544716716	66	0.20588235294117646	0.1044776119402985	0.007554560716284275
YDR074W	0	0/-	-243.33408099412918	-35806.272845327854	268	0.20588235294117646	0.1044776119402985	0.007554560716284275
YJL066C	0	0/0	-245.63720237277448	-36656.61412327364	268	0.20588235294117646	0.1044776119402985	0.007554560716284275
YOL082W	-1	-/-	-247.5951879620552	-22020.936693787575	67	0.2	0.1044776119402985	0.00783435926133184
YDR003W	0	0/0	-247.99751219153404	-39066.77443187125	268	0.2	0.1044776119402985	0.00783435926133184
YDL046W	-1	-/-	-251.54822187125683	-23699.309505984187	67	0.19444444444444445	0.1044776119402985	0.008114157806379406
YDR204W	0	0/0	-251.7207435555756	-35652.93045770191	268	0.19444444444444445	0.1044776119402985	0.008114157806379406
YKL103C	0	0/-	-252.51349500752985	-36900.01429326646	268	0.19444444444444445	0.1044776119402985	0.008114157806379406
YJL155C	0	0/0	-252.71380075998604	-37379.2985125687	268	0.19444444444444445	0.1044776119402985	0.008114157806379406
YAL060W	0	0/0	-253.70165390707552	-35289.91325222328	268	0.19444444444444445	0.1044776119402985	0.008114157806379406
YLR109W	1	+/+	-253.81614454835653	-22630.223839111626	66	0.21621621621621623	0.11940298507462686	0.008114157806379406
YNL160W	-1	-/-	-253.96741789579391	-25076.86380377412	67	0.21052631578947367	0.11940298507462686	0.008393956351426972
YDR070C	0	0/0	-255.14649886265397	-38257.15020241402	268	0.21052631578947367	0.11940298507462686	0.008393956351426972
YDL169C	0	0/0	-255.9724470861256	-39634.436663880944	268	0.21052631578947367	0.11940298507462686	0.008393956351426972
YAL061W	0	0/0	-256.6354479454458	-36485.27988275699	268	0.21052631578947367	0.11940298507462686	0.008393956351426972
YAL034C	0	0/-	-257.44415574893355	-39158.92041567154	268	0.21052631578947367	0.11940298507462686	0.008393956351426972
YOL151W	-1	-/-	-257.80574856698513	-22366.288098484278	67	0.20512820512820512	0.11940298507462686	0.008673754896474537
YBL078C	-1	-/-	-257.81558817625046	-22912.573996961117	67	0.2	0.11940298507462686	0.008953553441522105
YIR038C	0	0/-	-257.92940877750516	-37641.03808163479	268	0.2	0.11940298507462686	0.008953553441522105
YDR032C	0	0/0	-258.08779039233923	-37198.8050676547	268	0.2	0.11940298507462686	0.008953553441522105
YOR227W	0	0/0	-258.19236994348466	-37584.61968294345	268	0.2	0.11940298507462686	0.008953553441522105
YLR327C	0	0/0	-258.3655523881316	-38694.38547356427	268	0.2	0.11940298507462686	0.008953553441522105
YBR052C	0	0/0	-258.8624075502157	-36586.11001573503	268	0.2	0.11940298507462686	0.008953553441522105
YHR029C	0	0/-	-258.9261723868549	-35550.32902384736	268	0.2	0.11940298507462686	0.008953553441522105
YCR004C	0	0/0	-259.050347302109	-36500.98611963913	268	0.2	0.11940298507462686	0.008953553441522105
YGL180W	-1	-/-	-259.6493772864342	-25156.06579940021	67	0.1951219512195122	0.11940298507462686	0.00923335198656967
YGR043C	0	0/+	-260.61951803043485	-37657.0558010079	268	0.1951219512195122	0.11940298507462686	0.00923335198656967
YBR169C	-1	-/-	-261.2071693688631	-25882.32711984217	67	0.19047619047619047	0.11940298507462686	0.009513150531617236
YBR046C	0	0/+	-261.38587230816483	-38372.435780558735	268	0.19047619047619047	0.11940298507462686	0.009513150531617236
YGR209C	1	+/-	-261.49196473509073	-22841.263618715107	66	0.20930232558139536	0.13432835820895522	0.009513150531617236
YDR533C	0	0/+	-261.5725414529443	-38199.82967571914	268	0.20930232558139536	0.13432835820895522	0.009513150531617236
YCL052C	-1	-/-	-262.50812923908234	-24298.812861144543	67	0.20454545454545456	0.13432835820895522	0.009792949076664802
YDR001C	0	0/-	-263.53053906559944	-37771.313294621184	268	0.20454545454545456	0.13432835820895522	0.009792949076664802
YIR039C	0	0/-	-263.6295475922525	-36410.86526094936	268	0.20454545454545456	0.13432835820895522	0.009792949076664802
YJL057C	0	0/-	-263.63264695741236	-40724.31363155879	268	0.20454545454545456	0.13432835820895522	0.009792949076664802
YIR037W	1	+/+	-264.11839689314365	-22117.643347099423	66	0.2222222222222222	0.14925373134328357	0.009792949076664802
YOR161C	0	0/-	-264.22251127660275	-35025.751886218786	268	0.2222222222222222	0.14925373134328357	0.009792949076664802
YJR104C	1	+/+	-264.36619687080383	-20261.49335104227	66	0.2391304347826087	0.16417910447761194	0.009792949076664802
YOR220W	0	0/0	-264.68062382750213	-38077.26792401634	268	0.2391304347826087	0.16417910447761194	0.009792949076664802
YPL087W	-1	-/-	-264.73710453510284	-21577.534368515015	67	0.23404255319148937	0.16417910447761194	0.010072747621712367
YER020W	-1	-/-	-264.7465491592884	-23629.62751170993	67	0.22916666666666666	0.16417910447761194	0.010352546166759933
YML028W	1	+/+	-264.7471079826355	-21847.821146294475	66	0.24489795918367346	0.1791044776119403	0.010352546166759933
YKL193C	-1	-/-	-265.30078768730164	-22438.298951148987	67	0.24	0.1791044776119403	0.010632344711807499
YKL067W	0	0/-	-266.32474095746875	-37641.57774609327	268	0.24	0.1791044776119403	0.010632344711807499
YCR083W	1	+/+	-266.5630279183388	-23894.26282095909	66	0.2549019607843137	0.19402985074626866	0.010632344711807499
YOL032W	0	0/-	-267.2559738755226	-38494.31877170503	268	0.2549019607843137	0.19402985074626866	0.010632344711807499
YJL102W	-1	-/-	-267.7942114621401	-21297.80942900479	67	0.25	0.19402985074626866	0.010912143256855064
YPL135W	-1	-/-	-268.82282976806164	-24064.74990463257	67	0.24528301886792453	0.19402985074626866	0.01119194180190263
YKR066C	1	+/+	-268.83892200887203	-21833.95128260553	66	0.25925925925925924	0.208955223880597	0.01119194180190263
YIL097W	-1	-/-	-270.14968203008175	-25189.4118424505	67	0.2545454545454545	0.208955223880597	0.011471740346950195
YHR199C	0	0/0	-270.1835764590651	-38711.42973573692	268	0.2545454545454545	0.208955223880597	0.011471740346950195
YGR088W	1	+/+	-271.89142656326294	-22010.746662139893	66	0.26785714285714285	0.22388059701492538	0.011471740346950195
YDL022W	-1	-/-	-272.43953800201416	-19621.110093712807	67	0.2631578947368421	0.22388059701492538	0.011751538891997761
YKL035W	-1	-/-	-272.68762707710266	-21736.67785525322	67	0.25862068965517243	0.22388059701492538	0.012031337437045327
YDL234C	0	0/-	-272.9159646574408	-39264.79629814066	268	0.25862068965517243	0.22388059701492538	0.012031337437045327
YHR161C	-1	-/-	-273.04523479938507	-23599.252936720848	67	0.2542372881355932	0.22388059701492538	0.012311135982092894
YJL020C	-1	-/-	-273.15710312128067	-23665.23664098978	67	0.25	0.22388059701492538	0.01259093452714046
YNR001C	-1	-/-	-273.4789990782738	-21823.054366603494	67	0.2459016393442623	0.22388059701492538	0.012870733072188025
YOR347C	-1	-/-	-273.77435863018036	-22530.36477738619	67	0.24193548387096775	0.22388059701492538	0.01315053161723559
YDL072C	0	0/-	-274.7726176120341	-38251.496367324144	268	0.24193548387096775	0.22388059701492538	0.01315053161723559
YIL007C	-1	-/0	-275.34081411361694	-21329.305249929428	67	0.23809523809523808	0.22388059701492538	0.013430330162283156
YPR184W	0	0/0	-275.8836141973734	-38261.2529409118	268	0.23809523809523808	0.22388059701492538	0.013430330162283156
YJL141C	-1	-/-	-275.94196988642216	-22701.26049436629	67	0.234375	0.22388059701492538	0.013710128707330722
YBR256C	-1	-/-	-276.0763756632805	-23609.56726565957	67	0.23076923076923078	0.22388059701492538	0.013989927252378288
YDR059C	-1	-/-	-276.1326414346695	-23511.698257744312	67	0.22727272727272727	0.22388059701492538	0.014269725797425853
YLR193C	-1	-/-	-276.1580999791622	-23421.89980790019	67	0.22388059701492538	0.22388059701492538	0.014549524342473419
YDR353W	1	+/+	-276.17991226911545	-22348.933762818575	66	0.23529411764705882	0.23880597014925373	0.014549524342473419
YGR019W	0	0/-	-276.66671320050955	-37666.11926134676	268	0.23529411764705882	0.23880597014925373	0.014549524342473419
YML120C	-1	-/-	-277.5168228149414	-20137.816902458668	67	0.2318840579710145	0.23880597014925373	0.014829322887520984
YBR280C	-1	-/-	-277.5971691608429	-24131.493138074875	67	0.22857142857142856	0.23880597014925373	0.01510912143256855
YGL156W	0	0/-	-277.6556179150939	-38420.4829505682	268	0.22857142857142856	0.23880597014925373	0.01510912143256855
YMR169C	0	0/-	-277.889820471406	-38668.29063668847	268	0.22857142857142856	0.23880597014925373	0.01510912143256855
YGL096W	-1	-/-	-278.40075320005417	-22435.137478470802	67	0.22535211267605634	0.23880597014925373	0.015388919977616116
YNL015W	-1	-/-	-278.7098639011383	-19959.03251557052	67	0.2222222222222222	0.23880597014925373	0.01566871852266368
YBR126C	-1	-/-	-278.918105840683	-22089.863331615925	67	0.2191780821917808	0.23880597014925373	0.01594851706771125
YLL039C	0	0/-	-279.11532436311245	-37134.66018616967	268	0.2191780821917808	0.23880597014925373	0.01594851706771125
YPR149W	0	0/-	-279.25117433816195	-39401.71682530269	268	0.2191780821917808	0.23880597014925373	0.01594851706771125
YDR171W	-1	-/+	-279.8416773080826	-26884.234285324812	67	0.21621621621621623	0.23880597014925373	0.016228315612758813
YBR072W	-1	-/-	-279.8792978525162	-24814.573445260525	67	0.21333333333333335	0.23880597014925373	0.01650811415780638
YIL124W	-1	-/-	-279.90453827381134	-21185.409893512726	67	0.21052631578947367	0.23880597014925373	0.016787912702853944
YLR324W	-1	-/-	-280.26048347353935	-23775.833143606782	67	0.2077922077922078	0.23880597014925373	0.01706771124790151
YAL054C	-1	-/-	-280.8299663066864	-22967.514478445053	67	0.20512820512820512	0.23880597014925373	0.017347509792949075
YLR174W	0	0/-	-281.2044715732336	-38976.79285342619	268	0.20512820512820512	0.23880597014925373	0.017347509792949075
YGR080W	-1	-/-	-281.22441643476486	-23732.041329160333	67	0.20253164556962025	0.23880597014925373	0.017627308337996642
YER053C	-1	-/-	-281.90475583076477	-22535.044572234154	67	0.2	0.23880597014925373	0.01790710688304421
YLL019C	-1	-/-	-282.4401083290577	-23958.744406849146	67	0.19753086419753085	0.23880597014925373	0.018186905428091774
YLL026W	-1	-/-	-282.9849054813385	-22369.972653865814	67	0.1951219512195122	0.23880597014925373	0.01846670397313934
YBR001C	0	0/-	-283.18565110489726	-41195.89264744148	268	0.1951219512195122	0.23880597014925373	0.01846670397313934
YJL166W	-1	-/-	-283.4508534669876	-22711.92445510626	67	0.1927710843373494	0.23880597014925373	0.018746502518186905
YAL008W	0	0/-	-283.6761916577816	-37556.11775439978	268	0.1927710843373494	0.23880597014925373	0.018746502518186905
YOR185C	-1	-/-	-283.71886003017426	-20733.005352020264	67	0.19047619047619047	0.23880597014925373	0.019026301063234472
YKL087C	0	0/0	-284.4701668024063	-39248.6687435098	268	0.19047619047619047	0.23880597014925373	0.019026301063234472
YLR219W	-1	-/-	-284.5117449760437	-23500.40796661377	67	0.18823529411764706	0.23880597014925373	0.019306099608282036
YJR073C	-1	-/-	-284.6433739066124	-21292.71244381368	67	0.18604651162790697	0.23880597014925373	0.019585898153329603
YDR148C	-1	-/-	-285.12852799892426	-23515.318968310952	67	0.1839080459770115	0.23880597014925373	0.019865696698377167
YIL033C	-1	-/-	-285.21504151821136	-22352.144894838333	67	0.18181818181818182	0.23880597014925373	0.020145495243424735
YLR258W	0	0/0	-285.6338953487575	-38188.69408429414	268	0.18181818181818182	0.23880597014925373	0.020145495243424735
YCR061W	-1	-/0	-285.6392371505499	-23744.46290692687	67	0.1797752808988764	0.23880597014925373	0.0204252937884723
YGR101W	-1	-/-	-286.03303031623363	-24211.76316715777	67	0.17777777777777778	0.23880597014925373	0.020705092333519866
YER182W	0	0/0	-286.0502506196499	-36260.3369303979	268	0.17777777777777778	0.23880597014925373	0.020705092333519866
YPL152W	-1	-/-	-286.1241948604584	-22641.150047540665	67	0.17582417582417584	0.23880597014925373	0.020984890878567433
YHL021C	0	0/-	-286.19269966706634	-36593.06566884369	268	0.17582417582417584	0.23880597014925373	0.020984890878567433
YNR007C	-1	-/-	-286.64072263240814	-24294.841074466705	67	0.17391304347826086	0.23880597014925373	0.021264689423614997
YGL087C	-1	-/-	-286.84300500154495	-21102.954317510128	67	0.17204301075268819	0.23880597014925373	0.021544487968662564
YHL024W	-1	-/-	-286.84739577770233	-24555.92969530821	67	0.1702127659574468	0.23880597014925373	0.02182428651371013
YDR487C	-1	-/-	-287.4927026629448	-22922.80866858363	67	0.16842105263157894	0.23880597014925373	0.022104085058757696
YML110C	-1	-/-	-289.30220524966717	-24570.492037668824	67	0.16666666666666666	0.23880597014925373	0.02238388360380526
YHR209W	0	0/0	-289.34887311048806	-35874.47420839965	268	0.16666666666666666	0.23880597014925373	0.02238388360380526
YPL186C	0	0/-	-289.44944627583027	-40350.46552537382	268	0.16666666666666666	0.23880597014925373	0.02238388360380526
YKL146W	-1	-/-	-289.73225140571594	-23984.18109460175	67	0.16494845360824742	0.23880597014925373	0.022663682148852827
YLR251W	0	0/0	-289.9326941072941	-38009.02314017713	268	0.16494845360824742	0.23880597014925373	0.022663682148852827
YDR085C	-1	-/-	-289.98322981595993	-25208.766087770462	67	0.16326530612244897	0.23880597014925373	0.02294348069390039
YLL055W	0	0/-	-290.28176613897085	-37048.52158819884	268	0.16326530612244897	0.23880597014925373	0.02294348069390039
YPL054W	0	0/-	-290.3440046310425	-40090.99984315783	268	0.16326530612244897	0.23880597014925373	0.02294348069390039
YLL041C	-1	-/-	-290.8665828704834	-23538.254527777433	67	0.16161616161616163	0.23880597014925373	0.023223279238947958
YPL230W	0	0/-	-291.2374175488949	-40054.94071099162	268	0.16161616161616163	0.23880597014925373	0.023223279238947958
YAL017W	-1	-/-	-291.4186986684799	-25279.57986164093	67	0.16	0.23880597014925373	0.023503077783995522
YFR047C	-1	-/-	-291.9035474061966	-23412.850760743022	67	0.15841584158415842	0.23880597014925373	0.02378287632904309
YKR091W	0	0/-	-292.0852330289781	-36180.09900693968	268	0.15841584158415842	0.23880597014925373	0.02378287632904309
YFL056C	-1	-/0	-292.12772201001644	-23301.583120658994	67	0.1568627450980392	0.23880597014925373	0.024062674874090653
YGR197C	-1	-/-	-292.83089685440063	-22773.87931805849	67	0.1553398058252427	0.23880597014925373	0.02434247341913822
YPL203W	-1	-/-	-292.91751289367676	-23875.213294029236	67	0.15384615384615385	0.23880597014925373	0.024622271964185788
YBR132C	-1	-/-	-292.9877805709839	-24747.071085691452	67	0.1523809523809524	0.23880597014925373	0.024902070509233352
YGL181W	-1	-/-	-293.0809009075165	-22251.03538763523	67	0.1509433962264151	0.23880597014925373	0.02518186905428092
YNL173C	-1	-/-	-293.29664421081543	-22292.566217064857	67	0.14953271028037382	0.23880597014925373	0.025461667599328483
YHR195W	0	0/0	-293.6739711165428	-39179.601947750896	268	0.14953271028037382	0.23880597014925373	0.025461667599328483
YEL060C	-1	-/-	-293.9343272149563	-22737.08498391509	67	0.14814814814814814	0.23880597014925373	0.02574146614437605
YML054C	0	0/-	-294.176833294332	-36612.387436397374	268	0.14814814814814814	0.23880597014925373	0.02574146614437605
YKL093W	-1	-/-	-294.3413861989975	-23307.04721546173	67	0.14678899082568808	0.23880597014925373	0.026021264689423614
YJL116C	-1	-/-	-294.4152452349663	-22237.384794473648	67	0.14545454545454545	0.23880597014925373	0.02630106323447118
YBL015W	-1	-/-	-294.69290202856064	-26028.25821262598	67	0.14414414414414414	0.23880597014925373	0.026580861779518745
YOR062C	0	0/-	-294.73446663841605	-39418.72318929434	268	0.14414414414414414	0.23880597014925373	0.026580861779518745
YPL003W	0	0/-	-294.8005277067423	-38618.41567500122	268	0.14414414414414414	0.23880597014925373	0.026580861779518745
YBR273C	-1	-/-	-294.8551068305969	-22899.151708185673	67	0.14285714285714285	0.23880597014925373	0.026860660324566313
YHR016C	-1	-/-	-294.85763454437256	-22847.090490579605	67	0.1415929203539823	0.23880597014925373	0.027140458869613877
YPL154C	-1	-/-	-294.9716697782278	-23430.44594077766	67	0.14035087719298245	0.23880597014925373	0.027420257414661444
YOR136W	-1	-/-	-295.07988135516644	-23693.4985511899	67	0.1391304347826087	0.23880597014925373	0.027700055959709008
YER150W	0	0/-	-295.32542262226343	-39539.38145929389	268	0.1391304347826087	0.23880597014925373	0.027700055959709008
YER119C	-1	-/-	-295.36831027269363	-23386.12747603655	67	0.13793103448275862	0.23880597014925373	0.027979854504756575
YPR160W	0	0/0	-295.3754558041692	-37462.72435246222	268	0.13793103448275862	0.23880597014925373	0.027979854504756575
YGR194C	0	0/0	-295.3800843656063	-38401.965956354514	268	0.13793103448275862	0.23880597014925373	0.027979854504756575
YDL222C	0	0/-	-296.2260698080063	-39511.41766862571	268	0.13793103448275862	0.23880597014925373	0.027979854504756575
YKL065C	0	0/-	-296.6775424182415	-39030.25289699063	268	0.13793103448275862	0.23880597014925373	0.027979854504756575
YMR071C	0	0/0	-296.87707486748695	-38220.410911599174	268	0.13793103448275862	0.23880597014925373	0.027979854504756575
YDR313C	0	0/-	-297.3306215442717	-40621.295819953084	268	0.13793103448275862	0.23880597014925373	0.027979854504756575
YOR286W	0	0/0	-297.4012784399092	-39059.87185189128	268	0.13793103448275862	0.23880597014925373	0.027979854504756575
YGR136W	0	0/-	-297.4266155511141	-37383.68591750041	268	0.13793103448275862	0.23880597014925373	0.027979854504756575
YNL241C	1	+/+	-297.5568265914917	-23305.777015566826	66	0.1452991452991453	0.2537313432835821	0.027979854504756575
YJL101C	1	+/+	-297.56046640872955	-23856.025989174843	66	0.15254237288135594	0.26865671641791045	0.027979854504756575
YHR096C	-1	-/-	-297.95056653022766	-23272.170339405537	67	0.15126050420168066	0.26865671641791045	0.028259653049804143
YDR435C	-1	-/-	-298.3144620656967	-23043.987434491515	67	0.15	0.26865671641791045	0.028539451594851706
YGL047W	-1	-/-	-298.6361055970192	-22267.727396070957	67	0.1487603305785124	0.26865671641791045	0.028819250139899274
YOL084W	0	0/-	-298.7493706867099	-39616.29151970148	268	0.1487603305785124	0.26865671641791045	0.028819250139899274
YOR273C	0	0/-	-298.790162101388	-37260.53549842164	268	0.1487603305785124	0.26865671641791045	0.028819250139899274
YIR036C	0	0/0	-298.9261031895876	-39043.44445579499	268	0.1487603305785124	0.26865671641791045	0.028819250139899274
YDR511W	-1	-/-	-299.11687755584717	-21657.089652776718	67	0.14754098360655737	0.26865671641791045	0.029099048684946838
YIL107C	0	0/0	-299.2388621941209	-40081.59218032658	268	0.14754098360655737	0.26865671641791045	0.029099048684946838
YDR358W	-1	-/-	-299.4233365058899	-27784.92357647419	67	0.14634146341463414	0.26865671641791045	0.029378847229994405
YFL030W	0	0/0	-299.4623557217419	-40719.54332984239	268	0.14634146341463414	0.26865671641791045	0.029378847229994405
YNR002C	-1	-/-	-299.54056918621063	-24671.577914983034	67	0.14516129032258066	0.26865671641791045	0.02965864577504197
YGL208W	-1	-/-	-299.60906434059143	-22767.47537779808	67	0.144	0.26865671641791045	0.029938444320089536
YMR174C	0	0/0	-299.65495447814465	-40574.83780299127	268	0.144	0.26865671641791045	0.029938444320089536
YPR026W	0	0/-	-299.71634121239185	-39615.33143310249	268	0.144	0.26865671641791045	0.029938444320089536
YLL062C	0	0/0	-299.8708171956241	-36546.247127009556	268	0.144	0.26865671641791045	0.029938444320089536
YAL030W	-1	-/-	-300.4927077293396	-21956.418825745583	67	0.14285714285714285	0.26865671641791045	0.0302182428651371
YMR297W	0	0/-	-300.84353148937225	-39674.89413165115	268	0.14285714285714285	0.26865671641791045	0.0302182428651371
YKL195W	-1	-/-	-300.8465907275677	-25360.77469059825	67	0.14173228346456693	0.26865671641791045	0.030498041410184668
YDR368W	0	0/+	-300.8614279255271	-38499.88804632425	268	0.14173228346456693	0.26865671641791045	0.030498041410184668
YOR155C	0	0/-	-301.06311409920454	-38937.870103128254	268	0.14173228346456693	0.26865671641791045	0.030498041410184668
YER035W	-1	-/-	-301.14388716220856	-23288.833834648132	67	0.140625	0.26865671641791045	0.03077783995523223
YHR106W	1	+/+	-301.40858268737793	-22501.006137251854	66	0.14728682170542637	0.2835820895522388	0.03077783995523223
YKR058W	0	0/0	-302.0895656198263	-39752.67800396308	268	0.14728682170542637	0.2835820895522388	0.03077783995523223
YFR053C	-1	-/-	-302.1176983118057	-22647.929532825947	67	0.14615384615384616	0.2835820895522388	0.0310576385002798
YDR031W	0	0/-	-302.1183246523142	-38905.04990844615	268	0.14615384615384616	0.2835820895522388	0.0310576385002798
YKL167C	0	0/-	-302.1506493538618	-38658.866499722004	268	0.14615384615384616	0.2835820895522388	0.0310576385002798
YBR149W	0	0/0	-302.2541478276253	-37708.99921437353	268	0.14615384615384616	0.2835820895522388	0.0310576385002798
YFL042C	0	0/-	-302.33872781693935	-40343.47336610779	268	0.14615384615384616	0.2835820895522388	0.0310576385002798
YNL156C	-1	-/-	-302.5651478469372	-26462.02274045348	67	0.1450381679389313	0.2835820895522388	0.03133743704532736
YCL033C	1	+/+	-302.68247151374817	-23882.28183454275	66	0.15151515151515152	0.29850746268656714	0.03133743704532736
YMR041C	-1	-/0	-302.6963276863098	-23972.663902163506	67	0.15037593984962405	0.29850746268656714	0.03161723559037493
YJL151C	0	0/-	-302.7349073290825	-38660.39921678603	268	0.15037593984962405	0.29850746268656714	0.03161723559037493
YER142C	-1	-/-	-303.2646149992943	-25517.096814095974	67	0.14925373134328357	0.29850746268656714	0.0318970341354225
YPR151C	0	0/0	-303.46202513203025	-40108.36482657865	268	0.14925373134328357	0.29850746268656714	0.0318970341354225
YGL141W	0	0/-	-304.1768637150526	-38190.53621419892	268	0.14925373134328357	0.29850746268656714	0.0318970341354225
YIL050W	0	0/-	-304.5117884725332	-39441.9664241299	268	0.14925373134328357	0.29850746268656714	0.0318970341354225
YHL032C	0	0/-	-304.7547403872013	-38189.20037359744	268	0.14925373134328357	0.29850746268656714	0.0318970341354225
YJL180C	0	0/-	-304.99203795194626	-37694.42863674462	268	0.14925373134328357	0.29850746268656714	0.0318970341354225
YKL039W	0	0/-	-304.99735578894615	-38881.74438248575	268	0.14925373134328357	0.29850746268656714	0.0318970341354225
YAR027W	0	0/0	-305.1079466715455	-38809.573095891625	268	0.14925373134328357	0.29850746268656714	0.0318970341354225
YGR143W	-1	-/-	-305.4025305509567	-26002.712317585945	67	0.14814814814814814	0.29850746268656714	0.032176832680470065
YFL016C	-1	-/-	-305.6738237142563	-22282.982882022858	67	0.14705882352941177	0.29850746268656714	0.032456631225517625
YBR006W	1	+/+	-305.72913014888763	-25398.65194964409	66	0.15328467153284672	0.31343283582089554	0.032456631225517625
YGR112W	-1	-/-	-305.9474277496338	-21453.973354935646	67	0.15217391304347827	0.31343283582089554	0.03273642977056519
YPR124W	-1	-/-	-306.1863683462143	-24943.3803794384	67	0.1510791366906475	0.31343283582089554	0.03301622831561276
YNL239W	-1	-/-	-306.5132944881916	-25208.025322288275	67	0.15	0.31343283582089554	0.03329602686066033
YIL017C	-1	-/-	-306.5440192222595	-23245.395409584045	67	0.14893617021276595	0.31343283582089554	0.03357582540570789
YDR231C	-1	-/+	-306.71663749217987	-22902.169581770897	67	0.14788732394366197	0.31343283582089554	0.033855623950755455
YDR178W	-1	-/-	-306.88754254579544	-22671.59949682653	67	0.14685314685314685	0.31343283582089554	0.03413542249580302
YMR250W	1	+/+	-307.2497052550316	-23989.756004929543	66	0.1527777777777778	0.3283582089552239	0.03413542249580302
YMR002W	0	0/-	-307.7773070372641	-40147.80188861117	268	0.1527777777777778	0.3283582089552239	0.03413542249580302
YOL126C	-1	-/-	-308.05499386787415	-21759.33692097664	67	0.15172413793103448	0.3283582089552239	0.03441522104085059
YGR174C	0	0/-	-308.37120704352856	-38977.996242877096	268	0.15172413793103448	0.3283582089552239	0.03441522104085059
YKL007W	-1	-/-	-308.7937331199646	-23251.032540678978	67	0.1506849315068493	0.3283582089552239	0.03469501958589815
YBL101C	0	0/-	-308.81074000895023	-39927.752793081105	268	0.1506849315068493	0.3283582089552239	0.03469501958589815
YDR453C	1	+/+	-309.02783477306366	-24359.97000169754	66	0.1564625850340136	0.34328358208955223	0.03469501958589815
YGL121C	0	0/-	-309.21379071474075	-40170.03921236843	268	0.1564625850340136	0.34328358208955223	0.03469501958589815
YDL168W	0	0/-	-309.5605994910002	-40458.51164615527	268	0.1564625850340136	0.34328358208955223	0.03469501958589815
YDR202C	-1	-/-	-309.57368218898773	-22497.35428273678	67	0.1554054054054054	0.34328358208955223	0.03497481813094572
YGR086C	-1	-/-	-309.80880719423294	-22327.21651941538	67	0.15436241610738255	0.34328358208955223	0.035254616675993285
YER141W	0	0/0	-310.0851176828146	-38958.37265073508	268	0.15436241610738255	0.34328358208955223	0.035254616675993285
YOL060C	-1	-/-	-310.14737594127655	-23454.653755903244	67	0.15333333333333332	0.34328358208955223	0.03553441522104085
YIL101C	-1	-/+	-310.1820578575134	-24909.07903468609	67	0.152317880794702	0.34328358208955223	0.03581421376608842
YIL065C	-1	-/-	-310.25145918130875	-22905.018851459026	67	0.1513157894736842	0.34328358208955223	0.03609401231113598
YDR505C	0	0/0	-310.32378110289574	-40583.31096306443	268	0.1513157894736842	0.34328358208955223	0.03609401231113598
YHR198C	0	0/0	-310.5025223232806	-40174.19884446636	268	0.1513157894736842	0.34328358208955223	0.03609401231113598
YDL223C	-1	-/-	-311.1222804784775	-24222.69360715151	67	0.1503267973856209	0.34328358208955223	0.03637381085618355
YOR036W	-1	-/-	-311.1460943222046	-24997.53955590725	67	0.14935064935064934	0.34328358208955223	0.036653609401231114
YMR107W	0	0/0	-311.7153071910143	-40637.27636092901	268	0.14935064935064934	0.34328358208955223	0.036653609401231114
YJL036W	-1	-/-	-311.74951577186584	-27075.294764995575	67	0.14838709677419354	0.34328358208955223	0.03693340794627868
YMR140W	-1	-/-	-311.76843762397766	-23335.540118396282	67	0.14743589743589744	0.34328358208955223	0.03721320649132624
YKR011C	0	0/0	-311.9797613620758	-40783.48813954741	268	0.14743589743589744	0.34328358208955223	0.03721320649132624
YDR504C	0	0/0	-312.7022657059133	-40180.73461058736	268	0.14743589743589744	0.34328358208955223	0.03721320649132624
YMR170C	0	0/-	-312.91762133687735	-37992.06509659067	268	0.14743589743589744	0.34328358208955223	0.03721320649132624
YJR125C	-1	-/-	-313.0256519317627	-22485.272667646408	67	0.1464968152866242	0.34328358208955223	0.03749300503637381
YMR152W	0	0/0	-313.1099060177803	-38614.31746810675	268	0.1464968152866242	0.34328358208955223	0.03749300503637381
YMR157C	0	0/0	-313.16304910182953	-38420.85197452828	268	0.1464968152866242	0.34328358208955223	0.03749300503637381
YLR201C	-1	-/0	-313.30127489566803	-23276.924944639206	67	0.14556962025316456	0.34328358208955223	0.03777280358142138
YFL057C	-1	-/0	-313.65212655067444	-23416.703576803207	67	0.14465408805031446	0.34328358208955223	0.038052602126468944
YHR137W	0	0/0	-313.6772359162569	-38967.813667157665	268	0.14465408805031446	0.34328358208955223	0.038052602126468944
YBR111C	0	0/-	-313.8512524962425	-39630.573209136724	268	0.14465408805031446	0.34328358208955223	0.038052602126468944
YLR284C	-1	-/-	-314.4889956712723	-22237.55081498623	67	0.14375	0.34328358208955223	0.038332400671516505
YJR036C	0	0/-	-314.81404852867126	-38125.98818992078	268	0.14375	0.34328358208955223	0.038332400671516505
YOL096C	0	0/0	-314.84623770415783	-39186.61146562919	268	0.14375	0.34328358208955223	0.038332400671516505
YPR093C	-1	-/-	-314.848992228508	-25441.690825998783	67	0.14285714285714285	0.34328358208955223	0.03861219921656407
YER004W	0	0/0	-314.86036805808544	-39346.332482002676	268	0.14285714285714285	0.34328358208955223	0.03861219921656407
YGL104C	-1	-/-	-314.91449213027954	-21286.02355003357	67	0.1419753086419753	0.34328358208955223	0.03889199776161164
YNL036W	1	+/+	-315.0317931175232	-21488.18076503277	66	0.147239263803681	0.3582089552238806	0.03889199776161164
YMR197C	-1	-/-	-315.36464343965054	-26900.940423354506	67	0.14634146341463414	0.3582089552238806	0.03917179630665921
YOR245C	-1	-/-	-315.5139319896698	-24223.670593500137	67	0.14545454545454545	0.3582089552238806	0.039451594851706774
YHR179W	0	0/0	-315.64263194799423	-37963.973106488585	268	0.14545454545454545	0.3582089552238806	0.039451594851706774
YMR267W	-1	-/-	-316.0547016263008	-24204.142419412732	67	0.14457831325301204	0.3582089552238806	0.039731393396754335
YJL001W	-1	-/-	-316.17706048488617	-24242.974188566208	67	0.1437125748502994	0.3582089552238806	0.0400111919418019
YIL098C	-1	-/-	-316.5643159151077	-25097.53958082199	67	0.14285714285714285	0.3582089552238806	0.04029099048684947
YGL059W	0	0/-	-316.6243212223053	-39899.98077045381	268	0.14285714285714285	0.3582089552238806	0.04029099048684947
YGR055W	-1	-/-	-316.62798422574997	-22469.97348177433	67	0.14201183431952663	0.3582089552238806	0.04057078903189704
YLR454W	0	0/0	-316.74537636339664	-38972.00353945792	268	0.14201183431952663	0.3582089552238806	0.04057078903189704
YOR348C	-1	-/-	-316.774152636528	-23812.750019311905	67	0.1411764705882353	0.3582089552238806	0.0408505875769446
YPR030W	-1	-/-	-317.28195238113403	-24158.898169398308	67	0.14035087719298245	0.3582089552238806	0.041130386121992164
YPR028W	0	0/-	-317.6909499168396	-37467.158095002174	268	0.14035087719298245	0.3582089552238806	0.041130386121992164
YDL029W	-1	-/-	-317.95581459999084	-24645.443699598312	67	0.13953488372093023	0.3582089552238806	0.04141018466703973
YPR134W	-1	-/-	-318.01047056913376	-26574.915926799178	67	0.13872832369942195	0.3582089552238806	0.0416899832120873
YPL196W	1	+/+	-318.2447507381439	-23909.640444278717	66	0.14367816091954022	0.373134328358209	0.0416899832120873
YJL103C	0	0/-	-318.37542559206486	-41085.07363279164	268	0.14367816091954022	0.373134328358209	0.0416899832120873
YBR059C	-1	-/-	-318.79624915122986	-22665.788766384125	67	0.14285714285714285	0.373134328358209	0.041969781757134866
YFR024C-A	-1	-/-	-318.94686460494995	-25081.039733052254	67	0.14204545454545456	0.373134328358209	0.04224958030218243
YNR036C	0	0/-	-319.02061043679714	-38684.89796414226	268	0.14204545454545456	0.373134328358209	0.04224958030218243
YOR059C	0	0/-	-319.3458364009857	-42289.7647331655	268	0.14204545454545456	0.373134328358209	0.04224958030218243
YHR139C	-1	-/-	-319.67615677416325	-24438.59488631785	67	0.14124293785310735	0.373134328358209	0.042529378847229994
YDR096W	-1	-/-	-319.74782514572144	-24494.959820866585	67	0.1404494382022472	0.373134328358209	0.04280917739227756
YNL237W	0	0/0	-319.87325997650623	-39031.707011282444	268	0.1404494382022472	0.373134328358209	0.04280917739227756
YLR362W	-1	-/-	-320.07304686307907	-24610.6269775033	67	0.13966480446927373	0.373134328358209	0.04308897593732513
YNL125C	0	0/-	-320.3647519350052	-39968.69248907268	268	0.13966480446927373	0.373134328358209	0.04308897593732513
YDL149W	-1	-/-	-320.4763431549072	-24413.102091908455	67	0.1388888888888889	0.373134328358209	0.04336877448237269
YNL074C	-1	-/-	-320.5060337781906	-26179.50698196888	67	0.13812154696132597	0.373134328358209	0.04364857302742026
YBL043W	0	0/-	-320.5322154611349	-41363.07623311877	268	0.13812154696132597	0.373134328358209	0.04364857302742026
YLR093C	0	0/-	-320.5941541492939	-38623.04033284448	268	0.13812154696132597	0.373134328358209	0.04364857302742026
YML057W	-1	-/-	-320.8575527667999	-23496.222473859787	67	0.13736263736263737	0.373134328358209	0.043928371572467824
YCL039W	-1	-/-	-321.0888682603836	-23539.575244784355	67	0.1366120218579235	0.373134328358209	0.04420817011751539
YJL161W	0	0/0	-321.32646433264017	-39138.959829006344	268	0.1366120218579235	0.373134328358209	0.04420817011751539
YER162C	-1	-/-	-321.51033639907837	-24686.172535777092	67	0.1358695652173913	0.373134328358209	0.04448796866256295
YKL213C	-1	-/-	-321.6252410411835	-22003.04285979271	67	0.13513513513513514	0.373134328358209	0.04476776720761052
YML086C	1	+/+	-321.6453173160553	-23986.96529662609	66	0.13978494623655913	0.3880597014925373	0.04476776720761052
YJL094C	-1	-/-	-321.79879266023636	-25858.97100251913	67	0.13903743315508021	0.3880597014925373	0.045047565752658086
YOR132W	-1	-/-	-322.04385352134705	-25471.560524702072	67	0.13829787234042554	0.3880597014925373	0.045327364297705654
YGL219C	-1	-/-	-322.08564472198486	-22383.60360097885	67	0.13756613756613756	0.3880597014925373	0.04560716284275322
YMR104C	-1	-/-	-322.30421459674835	-24558.51076722145	67	0.1368421052631579	0.3880597014925373	0.04588696138780078
YDL021W	0	0/-	-322.5080054849386	-40123.53138517961	268	0.1368421052631579	0.3880597014925373	0.04588696138780078
YER103W	-1	-/-	-323.15448546409607	-22717.499490499496	67	0.13612565445026178	0.3880597014925373	0.04616675993284835
YGR132C	-1	-/-	-323.2634012103081	-21996.983112871647	67	0.13541666666666666	0.3880597014925373	0.046446558477895916
YJR065C	-1	-/-	-323.3056096434593	-25258.88324342668	67	0.13471502590673576	0.3880597014925373	0.046726357022943484
YGR141W	-1	-/-	-323.3366355895996	-25965.68283957243	67	0.13402061855670103	0.3880597014925373	0.047006155567991044
YDR256C	1	+/+	-323.63424468040466	-23352.044227838516	66	0.13846153846153847	0.40298507462686567	0.047006155567991044
YML117W	0	0/0	-324.5085699856281	-38416.01709870249	268	0.13846153846153847	0.40298507462686567	0.047006155567991044
YOR027W	-1	-/-	-324.8823220729828	-23005.494732379913	67	0.1377551020408163	0.40298507462686567	0.04728595411303861
YDR330W	-1	-/-	-324.89545917510986	-25317.45065921545	67	0.13705583756345177	0.40298507462686567	0.04756575265808618
YDL045C	-1	-/-	-324.9770231246948	-26604.779605716467	67	0.13636363636363635	0.40298507462686567	0.047845551203133746
YCR079W	0	0/-	-325.02893601357937	-40590.67194668949	268	0.13636363636363635	0.40298507462686567	0.047845551203133746
YDR380W	0	0/0	-325.20632200315595	-39066.9756517373	268	0.13636363636363635	0.40298507462686567	0.047845551203133746
YBL038W	0	0/-	-325.2567500770092	-40676.21345027909	268	0.13636363636363635	0.40298507462686567	0.047845551203133746
YKR046C	-1	-/-	-325.3656042814255	-26089.70113301277	67	0.135678391959799	0.40298507462686567	0.048125349748181306
YFR030W	-1	-/0	-325.40538251399994	-23302.212187215686	67	0.135	0.40298507462686567	0.048405148293228874
YIL034C	-1	-/-	-325.4446861743927	-22864.812171697617	67	0.13432835820895522	0.40298507462686567	0.04868494683827644
YKL094W	0	0/-	-325.6952261514962	-40468.68535490334	268	0.13432835820895522	0.40298507462686567	0.04868494683827644
YPL100W	-1	-/-	-325.727028131485	-24625.82881641388	67	0.13366336633663367	0.40298507462686567	0.04896474538332401
YLR299W	0	0/-	-326.07725501060486	-40167.29577368498	268	0.13366336633663367	0.40298507462686567	0.04896474538332401
YOR100C	-1	-/-	-326.11499416828156	-25169.161715865135	67	0.1330049261083744	0.40298507462686567	0.049244543928371576
YML070W	0	0/-	-326.1929278820753	-39276.885237466544	268	0.1330049261083744	0.40298507462686567	0.049244543928371576
YDR079W	-1	-/-	-326.2735693901777	-24554.671167895198	67	0.1323529411764706	0.40298507462686567	0.049524342473419136
YJR044C	-1	-/-	-326.3391799926758	-22236.20082500577	67	0.13170731707317074	0.40298507462686567	0.049804141018466704
YMR136W	-1	-/-	-326.60723757743835	-22533.523873448372	67	0.13106796116504854	0.40298507462686567	0.05008393956351427
YJR059W	-1	-/-	-326.65063881874084	-24156.056943416595	67	0.13043478260869565	0.40298507462686567	0.05036373810856184
YGR268C	-1	-/0	-326.670436874032	-26366.692893758416	67	0.12980769230769232	0.40298507462686567	0.0506435366536094
YMR200W	-1	-/-	-327.4123351573944	-25130.580906510353	67	0.1291866028708134	0.40298507462686567	0.050923335198656966
YHL002W	-1	-/-	-327.50767731666565	-24034.583941578865	67	0.12857142857142856	0.40298507462686567	0.05120313374370453
YCR021C	0	0/0	-327.5152227282524	-40285.674815654755	268	0.12857142857142856	0.40298507462686567	0.05120313374370453
YML116W	-1	-/-	-327.75709998607635	-22859.079699248075	67	0.12796208530805686	0.40298507462686567	0.0514829322887521
YDR173C	-1	-/-	-328.0185499191284	-22920.155163288116	67	0.12735849056603774	0.40298507462686567	0.05176273083379966
YGR244C	-1	-/-	-328.2311626672745	-23762.566371440887	67	0.1267605633802817	0.40298507462686567	0.05204252937884723
YPL223C	0	0/0	-328.45262598991394	-40902.65488148108	268	0.1267605633802817	0.40298507462686567	0.05204252937884723
YFR014C	-1	-/+	-328.51663625240326	-22933.33763575554	67	0.1261682242990654	0.40298507462686567	0.052322327923894796
YJR010W	0	0/0	-328.612101405859	-39794.540584646165	268	0.1261682242990654	0.40298507462686567	0.052322327923894796
YER095W	-1	-/-	-328.62297186255455	-25774.969089649618	67	0.12558139534883722	0.40298507462686567	0.05260212646894236
YFL044C	0	0/-	-328.8658567145467	-42293.19227351993	268	0.12558139534883722	0.40298507462686567	0.05260212646894236
YGR256W	-1	-/-	-328.97663259506226	-23501.153995752335	67	0.125	0.40298507462686567	0.05288192501398993
YDL243C	-1	-/0	-329.00165009498596	-23417.955630779266	67	0.12442396313364056	0.40298507462686567	0.05316172355903749
YDR525W-A	0	0/-	-329.047693580389	-39883.38886575401	268	0.12442396313364056	0.40298507462686567	0.05316172355903749
YNL202W	-1	-/-	-329.16122601926327	-23554.047715768218	67	0.12385321100917432	0.40298507462686567	0.05344152210408506
YGL006W	-1	-/-	-329.20844304561615	-26182.884233117104	67	0.1232876712328767	0.40298507462686567	0.053721320649132626
YLR102C	-1	-/-	-329.39332711696625	-25142.13895738125	67	0.12272727272727273	0.40298507462686567	0.05400111919418019
YJL221C	0	0/-	-329.55713069438934	-38064.24641749263	268	0.12272727272727273	0.40298507462686567	0.05400111919418019
YDR099W	-1	-/-	-329.5892987251282	-24321.13590836525	67	0.12217194570135746	0.40298507462686567	0.05428091773922775
YMR302C	-1	-/-	-329.6624028682709	-24167.26047039032	67	0.12162162162162163	0.40298507462686567	0.05456071628427532
YOR023C	-1	-/-	-329.71789276599884	-25081.30947369337	67	0.1210762331838565	0.40298507462686567	0.05484051482932289
YNL117W	-1	-/-	-329.71862614154816	-25109.270785152912	67	0.12053571428571429	0.40298507462686567	0.055120313374370455
YLR203C	0	0/-	-329.7256056368351	-39811.18216466531	268	0.12053571428571429	0.40298507462686567	0.055120313374370455
YGR223C	0	0/-	-329.8554243594408	-43507.192083507776	268	0.12053571428571429	0.40298507462686567	0.055120313374370455
YKL148C	-1	-/-	-329.89499044418335	-24200.635177850723	67	0.12	0.40298507462686567	0.055400111919418016
YOR020C	-1	-/-	-329.9102209806442	-23708.32081799209	67	0.11946902654867257	0.40298507462686567	0.05567991046446558
YDL085W	-1	-/0	-329.9174965620041	-24554.44393014908	67	0.11894273127753303	0.40298507462686567	0.05595970900951315
YDL123W	0	0/0	-330.02613791823387	-41529.82136383653	268	0.11894273127753303	0.40298507462686567	0.05595970900951315
YIL143C	-1	-/-	-330.0989364385605	-27515.389637112617	67	0.11842105263157894	0.40298507462686567	0.05623950755456072
YDR100W	0	0/0	-330.14259089156985	-38688.23646372929	268	0.11842105263157894	0.40298507462686567	0.05623950755456072
YNL098C	-1	-/-	-330.47136306762695	-21778.880430936813	67	0.11790393013100436	0.40298507462686567	0.056519306099608285
YNL159C	-1	-/-	-330.48095965385437	-24407.407058745623	67	0.11739130434782609	0.40298507462686567	0.056799104644655846
YIL036W	-1	-/-	-330.69098645448685	-25235.397254765034	67	0.11688311688311688	0.40298507462686567	0.05707890318970341
YDL078C	-1	-/-	-330.69539284706116	-21832.84542632103	67	0.11637931034482758	0.40298507462686567	0.05735870173475098
YDR309C	-1	-/-	-330.758860707283	-23325.50202524662	67	0.11587982832618025	0.40298507462686567	0.05763850027979855
YLR189C	-1	-/-	-330.869172334671	-23395.21546304226	67	0.11538461538461539	0.40298507462686567	0.05791829882484611
YDR421W	-1	-/-	-331.06421887874603	-26426.482525378466	67	0.1148936170212766	0.40298507462686567	0.058198097369893675
YGR070W	-1	-/-	-331.092125043273	-25620.83127449453	67	0.11440677966101695	0.40298507462686567	0.05847789591494124
YOL100W	-1	-/-	-331.3000339716673	-27948.74564783275	67	0.11392405063291139	0.40298507462686567	0.05875769445998881
YML129C	-1	-/-	-331.3274390101433	-25020.015052601695	67	0.1134453781512605	0.40298507462686567	0.05903749300503637
YDR512C	-1	-/-	-331.39310789108276	-22714.08827650547	67	0.11297071129707113	0.40298507462686567	0.05931729155008394
YDR122W	-1	-/-	-331.76160955429077	-24994.930842876434	67	0.1125	0.40298507462686567	0.059597090095131505
YBR054W	0	0/0	-331.9421027600765	-39023.26685317233	268	0.1125	0.40298507462686567	0.059597090095131505
YLR142W	0	0/0	-331.966271340847	-41526.39763189852	268	0.1125	0.40298507462686567	0.059597090095131505
YPR193C	-1	-/-	-331.9769505262375	-25102.009372591972	67	0.11203319502074689	0.40298507462686567	0.05987688864017907
YJL217W	0	0/0	-332.12647902965546	-38656.74343187921	268	0.11203319502074689	0.40298507462686567	0.05987688864017907
YML007W	1	+/+	-332.47249352931976	-24554.726948738098	66	0.11570247933884298	0.417910447761194	0.05987688864017907
YMR251W-A	0	0/0	-332.48487911373377	-38899.99898440018	268	0.11570247933884298	0.417910447761194	0.05987688864017907
YBR262C	0	0/-	-332.5800297111273	-39858.627418115735	268	0.11570247933884298	0.417910447761194	0.05987688864017907
YPR023C	-1	-/-	-332.73130989074707	-25356.323782801628	67	0.11522633744855967	0.417910447761194	0.06015668718522664
YHL035C	0	0/-	-332.7318784557283	-39896.71695059165	268	0.11522633744855967	0.417910447761194	0.06015668718522664
YOL129W	-1	-/-	-332.758171916008	-23384.133570194244	67	0.11475409836065574	0.417910447761194	0.0604364857302742
YPL059W	1	+/+	-333.3346743583679	-23555.481857419014	66	0.11836734693877551	0.43283582089552236	0.0604364857302742
YKL121W	0	0/0	-333.3449161350727	-40245.1285905242	268	0.11836734693877551	0.43283582089552236	0.0604364857302742
YGL196W	0	0/0	-333.57723611593246	-38423.11646363884	268	0.11836734693877551	0.43283582089552236	0.0604364857302742
YOR035C	-1	-/-	-333.69496178627014	-23372.497123479843	67	0.11788617886178862	0.43283582089552236	0.06071628427532177
YDL130W-A	-1	-/0	-333.9153368473053	-24452.726669073105	67	0.11740890688259109	0.43283582089552236	0.060996082820369335
YDL089W	0	0/-	-334.0054812170565	-42202.37622492388	268	0.11740890688259109	0.43283582089552236	0.060996082820369335
YIL125W	-1	-/-	-334.3525869846344	-24594.89870071411	67	0.11693548387096774	0.43283582089552236	0.0612758813654169
YDR041W	0	0/-	-334.5756665170193	-38429.37846195325	268	0.11693548387096774	0.43283582089552236	0.0612758813654169
YBR037C	1	+/+	-334.6765103340149	-24385.07421565056	66	0.12048192771084337	0.44776119402985076	0.0612758813654169
YHR002W	0	0/-	-334.8691894635558	-40520.25708716735	268	0.12048192771084337	0.44776119402985076	0.0612758813654169
YMR191W	0	0/0	-334.8965109884739	-39013.174840033054	268	0.12048192771084337	0.44776119402985076	0.0612758813654169
YCR036W	0	0/0	-335.02656972408295	-39357.493930488825	268	0.12048192771084337	0.44776119402985076	0.0612758813654169
YIL113W	0	0/-	-335.3464391976595	-40824.672774620354	268	0.12048192771084337	0.44776119402985076	0.0612758813654169
YCR082W	-1	-/-	-335.5546488761902	-27495.18114581704	67	0.12	0.44776119402985076	0.06155567991046446
YNL055C	-1	-/-	-335.55561804771423	-23303.831140637398	67	0.11952191235059761	0.44776119402985076	0.06183547845551203
YPL274W	-1	-/-	-335.76468040049076	-23523.31853891909	67	0.11904761904761904	0.44776119402985076	0.0621152770005596
YKR098C	0	0/-	-335.79767897725105	-40853.35178656876	268	0.11904761904761904	0.44776119402985076	0.0621152770005596
YMR271C	0	0/-	-336.0673936009407	-40835.13161484152	268	0.11904761904761904	0.44776119402985076	0.0621152770005596
YOL110W	-1	-/-	-336.21229004859924	-21846.258301615715	67	0.11857707509881422	0.44776119402985076	0.062395075545607165
YLR380W	-1	-/-	-336.41033816337585	-23069.30596101284	67	0.11811023622047244	0.44776119402985076	0.06267487409065473
YNL306W	0	0/-	-336.42815139889717	-40374.4006184414	268	0.11811023622047244	0.44776119402985076	0.06267487409065473
YDR259C	-1	-/-	-336.57605624198914	-22996.67420709133	67	0.11764705882352941	0.44776119402985076	0.0629546726357023
YOR208W	-1	-/-	-336.67132782936096	-22890.153925657272	67	0.1171875	0.44776119402985076	0.06323447118074986
YMR311C	-1	-/-	-336.9811022877693	-25912.486037790775	67	0.11673151750972763	0.44776119402985076	0.06351426972579742
YKR052C	-1	-/-	-337.0001925230026	-22394.497762441635	67	0.11627906976744186	0.44776119402985076	0.063794068270845
YNR034W	-1	-/-	-337.0616434812546	-24347.75239419937	67	0.11583011583011583	0.44776119402985076	0.06407386681589256
YMR097C	-1	-/-	-337.5356922149658	-25845.284649014473	67	0.11538461538461539	0.44776119402985076	0.06435366536094013
YKL062W	1	+/+	-337.62327432632446	-23371.85345029831	66	0.11877394636015326	0.4626865671641791	0.06435366536094013
YDR155C	0	0/-	-337.6595368795097	-39891.55541135371	268	0.11877394636015326	0.4626865671641791	0.06435366536094013
YMR261C	0	0/-	-338.13028106093407	-39263.72522511706	268	0.11877394636015326	0.4626865671641791	0.06435366536094013
YCL057W	0	0/0	-338.75983306765556	-40863.03376278281	268	0.11877394636015326	0.4626865671641791	0.06435366536094013
YOL133W	-1	-/-	-338.8644118309021	-26115.370942354202	67	0.1183206106870229	0.4626865671641791	0.06463346390598769
YER052C	-1	-/0	-339.23605942726135	-23012.564138889313	67	0.11787072243346007	0.4626865671641791	0.06491326245103525
YDL091C	0	0/-	-339.32364766299725	-43537.11207021773	268	0.11787072243346007	0.4626865671641791	0.06491326245103525
YHR037W	0	0/0	-339.3369787931442	-40320.62587103248	268	0.11787072243346007	0.4626865671641791	0.06491326245103525
YLL001W	-1	-/-	-339.48389184474945	-25717.630008861423	67	0.11742424242424243	0.4626865671641791	0.06519306099608282
YJR155W	-1	-/0	-339.50521647930145	-24791.5994464159	67	0.1169811320754717	0.4626865671641791	0.06547285954113038
YBR035C	-1	-/-	-339.54787492752075	-23308.91802096367	67	0.11654135338345864	0.4626865671641791	0.06575265808617795
YHR001W	-1	-/-	-339.5820778608322	-24369.409249186516	67	0.11610486891385768	0.4626865671641791	0.06603245663122552
YML091C	-1	-/-	-339.6038017272949	-24309.674005627632	67	0.11567164179104478	0.4626865671641791	0.06631225517627308
YDL215C	0	0/0	-339.6717398315668	-39198.98028050363	268	0.11567164179104478	0.4626865671641791	0.06631225517627308
YLR204W	0	0/-	-339.78494779765606	-40486.65268127248	268	0.11567164179104478	0.4626865671641791	0.06631225517627308
YJR091C	-1	-/-	-339.8098747730255	-23235.894065856934	67	0.11524163568773234	0.4626865671641791	0.06659205372132065
YPL222W	0	0/0	-339.99431289732456	-41105.03102660179	268	0.11524163568773234	0.4626865671641791	0.06659205372132065
YEL005C	0	0/-	-340.22153414040804	-42178.66658551246	268	0.11524163568773234	0.4626865671641791	0.06659205372132065
YHL036W	-1	-/-	-340.25157737731934	-23428.974996328354	67	0.11481481481481481	0.4626865671641791	0.06687185226636821
YEL038W	0	0/0	-340.40582740306854	-40017.95581075549	268	0.11481481481481481	0.4626865671641791	0.06687185226636821
YHR004C	-1	-/-	-340.5836799144745	-22274.587639570236	67	0.11439114391143912	0.4626865671641791	0.06715165081141578
YGR121C	-1	-/-	-340.6557447910309	-24027.336864352226	67	0.11397058823529412	0.4626865671641791	0.06743144935646335
YGL227W	-1	-/-	-340.8514037132263	-27855.018584370613	67	0.11355311355311355	0.4626865671641791	0.06771124790151091
YGR236C	0	0/0	-340.93438547849655	-42468.39381857216	268	0.11355311355311355	0.4626865671641791	0.06771124790151091
YBR222C	0	0/-	-340.93587616086006	-39199.15404236317	268	0.11355311355311355	0.4626865671641791	0.06771124790151091
YBR024W	-1	-/+	-341.08195197582245	-24905.54252588749	67	0.11313868613138686	0.4626865671641791	0.06799104644655848
YBR089C-A	-1	-/-	-341.1712576150894	-23634.265429019928	67	0.11272727272727273	0.4626865671641791	0.06827084499160604
YLR092W	-1	-/-	-341.25944542884827	-22723.881239056587	67	0.11231884057971014	0.4626865671641791	0.0685506435366536
YLR370C	-1	-/-	-341.4336006641388	-25034.417312026024	67	0.11191335740072202	0.4626865671641791	0.06883044208170118
YDR322W	0	0/-	-341.5041237771511	-40981.0840867497	268	0.11191335740072202	0.4626865671641791	0.06883044208170118
YAL028W	0	0/-	-341.5135178565979	-42508.16614070535	268	0.11191335740072202	0.4626865671641791	0.06883044208170118
YNR047W	-1	-/-	-341.53487968444824	-23343.36033296585	67	0.11151079136690648	0.4626865671641791	0.06911024062674874
YER050C	0	0/-	-341.6395262517035	-42148.185158167034	268	0.11151079136690648	0.4626865671641791	0.06911024062674874
YMR053C	-1	-/0	-341.7223873138428	-24502.87341928482	67	0.1111111111111111	0.4626865671641791	0.0693900391717963
YDR216W	-1	-/-	-341.8270215988159	-23762.79002046585	67	0.11071428571428571	0.4626865671641791	0.06966983771684387
YKR067W	-1	-/-	-341.91029669344425	-25835.91981460154	67	0.1103202846975089	0.4626865671641791	0.06994963626189143
YGR037C	-1	-/-	-341.94749426841736	-25822.272871017456	67	0.1099290780141844	0.4626865671641791	0.07022943480693901
YDR342C	-1	-/-	-341.96188175678253	-25591.684791207314	67	0.10954063604240283	0.4626865671641791	0.07050923335198657
YBL001C	0	0/0	-341.971667483449	-39121.908440992236	268	0.10954063604240283	0.4626865671641791	0.07050923335198657
YDR197W	0	0/-	-342.0123191177845	-42067.12101188302	268	0.10954063604240283	0.4626865671641791	0.07050923335198657
YPL226W	0	0/-	-342.13309797644615	-44011.85911924392	268	0.10954063604240283	0.4626865671641791	0.07050923335198657
YGL161C	0	0/0	-342.2234545648098	-41925.791270490736	268	0.10954063604240283	0.4626865671641791	0.07050923335198657
YPR154W	-1	-/-	-342.4777030944824	-23289.182503461838	67	0.10915492957746478	0.4626865671641791	0.07078903189703413
YDR043C	-1	-/-	-342.5545802116394	-25603.445276737213	67	0.10877192982456141	0.4626865671641791	0.0710688304420817
YNL331C	-1	-/0	-342.623039662838	-24486.471058785915	67	0.10839160839160839	0.4626865671641791	0.07134862898712926
YOR386W	-1	-/-	-342.68187749385834	-25814.913667798042	67	0.10801393728222997	0.4626865671641791	0.07162842753217684
YDR436W	-1	-/-	-342.70882296562195	-25974.344643831253	67	0.1076388888888889	0.4626865671641791	0.0719082260772244
YHR092C	-1	-/-	-342.77156805992126	-23023.929753661156	67	0.10726643598615918	0.4626865671641791	0.07218802462227196
YHR190W	-1	-/-	-342.87490463256836	-23054.589235305786	67	0.10689655172413794	0.4626865671641791	0.07246782316731953
YPR047W	0	0/-	-343.2377783060074	-38875.67189651728	268	0.10689655172413794	0.4626865671641791	0.07246782316731953
YDR129C	-1	-/-	-343.2443377971649	-23980.113589286804	67	0.10652920962199312	0.4626865671641791	0.0727476217123671
YPL110C	-1	-/-	-343.2954608798027	-26491.705089986324	67	0.10616438356164383	0.4626865671641791	0.07302742025741465
YDL115C	-1	-/0	-343.5986678600311	-29047.58253955841	67	0.10580204778156997	0.4626865671641791	0.07330721880246223
YDR287W	0	0/-	-343.61697713658214	-42407.23418180272	268	0.10580204778156997	0.4626865671641791	0.07330721880246223
YCR030C	0	0/-	-343.80480942875147	-41260.564808525145	268	0.10580204778156997	0.4626865671641791	0.07330721880246223
YHR028C	0	0/-	-343.8210670351982	-41234.03195631504	268	0.10580204778156997	0.4626865671641791	0.07330721880246223
YHR091C	-1	-/-	-343.85414826869965	-24509.88490575552	67	0.1054421768707483	0.4626865671641791	0.07358701734750979
YEL031W	-1	-/-	-344.3406356573105	-23441.565659999847	67	0.10508474576271186	0.4626865671641791	0.07386681589255736
YER037W	0	0/-	-344.4384844303131	-41702.30671456456	268	0.10508474576271186	0.4626865671641791	0.07386681589255736
YIL088C	0	0/-	-344.4752261340618	-40771.024356838316	268	0.10508474576271186	0.4626865671641791	0.07386681589255736
YNR032W	-1	-/-	-344.48172175884247	-24418.54241144657	67	0.10472972972972973	0.4626865671641791	0.07414661443760492
YGR032W	0	0/-	-344.48216861486435	-38142.969169002026	268	0.10472972972972973	0.4626865671641791	0.07414661443760492
YDL200C	-1	-/-	-344.60982608795166	-24602.109001100063	67	0.10437710437710437	0.4626865671641791	0.07442641298265248
YOR163W	0	0/-	-344.6505039781332	-39402.0106125623	268	0.10437710437710437	0.4626865671641791	0.07442641298265248
YDR276C	-1	-/-	-344.7646661400795	-24697.828842818737	67	0.1040268456375839	0.4626865671641791	0.07470621152770006
YDR405W	0	0/-	-344.82162842154503	-40091.065263167024	268	0.1040268456375839	0.4626865671641791	0.07470621152770006
YJL082W	0	0/-	-344.87666365504265	-38997.86852855608	268	0.1040268456375839	0.4626865671641791	0.07470621152770006
YGR010W	-1	-/-	-344.9567108154297	-24692.841962218285	67	0.10367892976588629	0.4626865671641791	0.07498601007274762
YDR298C	-1	-/-	-344.9579689502716	-23671.52882939577	67	0.10333333333333333	0.4626865671641791	0.0752658086177952
YNR045W	0	0/-	-345.0657442510128	-40530.19851483405	268	0.10333333333333333	0.4626865671641791	0.0752658086177952
YHL031C	-1	-/-	-345.25672721862793	-22954.214412212372	67	0.10299003322259136	0.4626865671641791	0.07554560716284275
YLR267W	0	0/0	-345.3396580964327	-40852.723940800875	268	0.10299003322259136	0.4626865671641791	0.07554560716284275
YPL118W	-1	-/-	-345.7612030506134	-23299.154084920883	67	0.10264900662251655	0.4626865671641791	0.07582540570789031
YHR194W	-1	-/-	-345.77095341682434	-23886.31905889511	67	0.10231023102310231	0.4626865671641791	0.07610520425293789
YJL125C	-1	-/-	-345.7896292209625	-27643.633940815926	67	0.10197368421052631	0.4626865671641791	0.07638500279798545
YDR229W	0	0/-	-345.79504269361496	-41903.142079383135	268	0.10197368421052631	0.4626865671641791	0.07638500279798545
YDL182W	0	0/-	-345.8877764195204	-38719.62100492045	268	0.10197368421052631	0.4626865671641791	0.07638500279798545
YJR113C	0	0/-	-345.95683765411377	-39472.94909782708	268	0.10197368421052631	0.4626865671641791	0.07638500279798545
YGR046W	-1	-/-	-346.1531536579132	-24181.13248705864	67	0.10163934426229508	0.4626865671641791	0.07666480134303301
YJL172W	0	0/-	-346.2447555363178	-39490.745174031705	268	0.10163934426229508	0.4626865671641791	0.07666480134303301
YJL026W	-1	-/-	-346.27583253383636	-24818.666622817516	67	0.10130718954248366	0.4626865671641791	0.07694459988808058
YOR054C	-1	-/-	-346.36692070961	-24150.817933797836	67	0.10097719869706841	0.4626865671641791	0.07722439843312814
YKL034W	-1	-/-	-346.4212553501129	-26115.754508256912	67	0.10064935064935066	0.4626865671641791	0.07750419697817572
YGL004C	-1	-/-	-346.4800193309784	-26127.970474481583	67	0.10032362459546926	0.4626865671641791	0.07778399552322328
YJR080C	0	0/-	-346.487169444561	-40803.515016745776	268	0.10032362459546926	0.4626865671641791	0.07778399552322328
YDR175C	-1	-/-	-346.67042303085327	-23020.342159748077	67	0.1	0.4626865671641791	0.07806379406827084
YOR040W	-1	-/-	-346.7088211774826	-24499.992562279105	67	0.09967845659163987	0.4626865671641791	0.07834359261331841
YOL065C	-1	-/-	-346.82326221466064	-24251.380584955215	67	0.09935897435897435	0.4626865671641791	0.07862339115836597
YGR295C	0	0/-	-346.98924365639687	-39978.653756424785	268	0.09935897435897435	0.4626865671641791	0.07862339115836597
YKL194C	-1	-/-	-347.0701265335083	-24317.231758594513	67	0.09904153354632587	0.4626865671641791	0.07890318970341355
YDR479C	-1	-/-	-347.08103334903717	-27960.882232308388	67	0.09872611464968153	0.4626865671641791	0.07918298824846111
YGL248W	0	0/-	-347.0925081372261	-41635.20190802589	268	0.09872611464968153	0.4626865671641791	0.07918298824846111
YKR009C	-1	-/-	-347.2201497554779	-24660.29339170456	67	0.09841269841269841	0.4626865671641791	0.07946278679350867
YIL042C	-1	-/-	-347.62579226493835	-22565.207233667374	67	0.0981012658227848	0.4626865671641791	0.07974258533855624
YIL062C	-1	-/-	-347.82784020900726	-23976.8543497324	67	0.09779179810725552	0.4626865671641791	0.0800223838836038
YKL058W	-1	-/-	-347.8515341281891	-25616.30485844612	67	0.09748427672955975	0.4626865671641791	0.08030218242865136
YGR222W	-1	-/-	-347.85935282707214	-23847.767341852188	67	0.09717868338557993	0.4626865671641791	0.08058198097369894
YPL171C	-1	-/0	-347.88193440437317	-23552.15988135338	67	0.096875	0.4626865671641791	0.0808617795187465
YJR034W	0	0/-	-347.93628177046776	-39189.50737005472	268	0.096875	0.4626865671641791	0.0808617795187465
YKL124W	0	0/-	-348.0754464864731	-42105.67654556967	268	0.096875	0.4626865671641791	0.0808617795187465
YBR212W	-1	-/-	-348.1192545890808	-25140.87416100502	67	0.09657320872274143	0.4626865671641791	0.08114157806379407
YAL005C	-1	-/-	-348.20633578300476	-22607.06573653221	67	0.09627329192546584	0.4626865671641791	0.08142137660884163
YMR304W	0	0/-	-348.3213503956795	-40596.95010378957	268	0.09627329192546584	0.4626865671641791	0.08142137660884163
YPL057C	-1	-/-	-348.52824115753174	-22985.350249290466	67	0.09597523219814241	0.4626865671641791	0.0817011751538892
YPR024W	-1	-/-	-348.5333335250616	-25143.00647138059	67	0.09567901234567901	0.4626865671641791	0.08198097369893677
YGR183C	-1	-/-	-348.56205582618713	-22624.162246465683	67	0.09538461538461539	0.4626865671641791	0.08226077224398433
YDL020C	-1	-/-	-348.60798835754395	-25270.94007730484	67	0.0950920245398773	0.4626865671641791	0.0825405707890319
YMR040W	0	0/-	-348.6151751279831	-42459.20923522115	268	0.0950920245398773	0.4626865671641791	0.0825405707890319
YGL040C	0	0/0	-348.83930736780167	-41203.25845562853	268	0.0950920245398773	0.4626865671641791	0.0825405707890319
YCR011C	0	0/-	-348.9541038572788	-41499.14969435334	268	0.0950920245398773	0.4626865671641791	0.0825405707890319
YPL031C	-1	-/-	-349.1021189689636	-23434.12936294079	67	0.09480122324159021	0.4626865671641791	0.08282036933407946
YJR086W	-1	-/-	-349.11511623859406	-23440.340012192726	67	0.09451219512195122	0.4626865671641791	0.08310016787912702
YDL019C	-1	-/-	-349.1650462150574	-23859.242787361145	67	0.09422492401215805	0.4626865671641791	0.0833799664241746
YJL003W	-1	-/-	-349.30899834632874	-25721.7861866951	67	0.09393939393939393	0.4626865671641791	0.08365976496922216
YOR267C	-1	-/-	-349.31983256340027	-23333.86431980133	67	0.09365558912386707	0.4626865671641791	0.08393956351426973
YGR231C	-1	-/-	-349.34612464904785	-24909.550783276558	67	0.09337349397590361	0.4626865671641791	0.0842193620593173
YHR006W	-1	-/-	-349.4032325744629	-25729.09301531315	67	0.09309309309309309	0.4626865671641791	0.08449916060436485
YHR075C	-1	-/-	-349.4352684915066	-24530.617677658796	67	0.09281437125748503	0.4626865671641791	0.08477895914941243
YJL198W	-1	-/-	-349.47729074954987	-26730.869498372078	67	0.09253731343283582	0.4626865671641791	0.08505875769445999
YAL062W	0	0/0	-349.5204227268696	-42571.88380237855	268	0.09253731343283582	0.4626865671641791	0.08505875769445999
YLR130C	-1	-/-	-349.7009391784668	-24473.005201220512	67	0.09226190476190477	0.4626865671641791	0.08533855623950755
YMR165C	-1	-/-	-350.092305123806	-26549.069811999798	67	0.09198813056379822	0.4626865671641791	0.08561835478455512
YHR171W	-1	-/-	-350.1421866416931	-26790.905068397522	67	0.09171597633136094	0.4626865671641791	0.08589815332960268
YOR162C	-1	-/+	-350.1797659397125	-25510.178173542023	67	0.09144542772861357	0.4626865671641791	0.08617795187465026
YPL089C	-1	-/-	-350.45065999031067	-22660.01458132267	67	0.09117647058823529	0.4626865671641791	0.08645775041969782
YER054C	-1	-/0	-350.6989412307739	-27175.07078576088	67	0.09090909090909091	0.4626865671641791	0.08673754896474538
YCR088W	-1	-/-	-350.76030921936035	-24056.575714468956	67	0.09064327485380116	0.4626865671641791	0.08701734750979295
YEL052W	0	0/+	-350.8443869203329	-40421.2016351521	268	0.09064327485380116	0.4626865671641791	0.08701734750979295
YHR176W	-1	-/-	-350.98203587532043	-24183.850600004196	67	0.09037900874635568	0.4626865671641791	0.08729714605484051
YBL049W	0	0/0	-351.02235521376133	-42574.059166373685	268	0.09037900874635568	0.4626865671641791	0.08729714605484051
YDL132W	-1	-/-	-351.11937898397446	-25014.03239876032	67	0.09011627906976744	0.4626865671641791	0.08757694459988809
YOR230W	-1	-/-	-351.2820019721985	-26147.11465792358	67	0.08985507246376812	0.4626865671641791	0.08785674314493565
YER025W	-1	-/-	-351.2975437641144	-26584.69007384777	67	0.08959537572254335	0.4626865671641791	0.08813654168998321
YBR177C	-1	-/-	-351.4178602695465	-23564.849789261818	67	0.0893371757925072	0.4626865671641791	0.08841634023503078
YLL029W	0	0/-	-351.44347205758095	-41934.5436526984	268	0.0893371757925072	0.4626865671641791	0.08841634023503078
YBR151W	0	0/0	-351.50937086343765	-40289.78992950916	268	0.0893371757925072	0.4626865671641791	0.08841634023503078
YHR042W	-1	-/-	-351.55888652801514	-24684.75394809246	67	0.08908045977011494	0.4626865671641791	0.08869613878007834
YGR028W	-1	-/-	-351.6124327778816	-26911.82938939333	67	0.08882521489971347	0.4626865671641791	0.0889759373251259
YLR216C	-1	-/-	-351.81764686107635	-22830.008091449738	67	0.08857142857142856	0.4626865671641791	0.08925573587017348
YKR042W	-1	-/-	-351.90665793418884	-23047.698195576668	67	0.08831908831908832	0.4626865671641791	0.08953553441522104
YMR009W	0	0/0	-352.1645624488592	-41107.13399780542	268	0.08831908831908832	0.4626865671641791	0.08953553441522104
YBL041W	-1	-/-	-352.1861056089401	-29035.04433131218	67	0.08806818181818182	0.4626865671641791	0.08981533296026861
YJL042W	-1	-/-	-352.2184262275696	-25223.972492694855	67	0.08781869688385269	0.4626865671641791	0.09009513150531617
YPL012W	-1	-/-	-352.2607409954071	-26615.3517254591	67	0.08757062146892655	0.4626865671641791	0.09037493005036373
YGR257C	-1	-/-	-352.3240554332733	-23416.08644771576	67	0.08732394366197183	0.4626865671641791	0.09065472859541131
YER098W	0	0/-	-352.40130266547203	-43489.97600951791	268	0.08732394366197183	0.4626865671641791	0.09065472859541131
YGL011C	-1	-/-	-352.5465316772461	-25229.21823346615	67	0.08707865168539326	0.4626865671641791	0.09093452714045887
YGL091C	0	0/-	-352.56431521475315	-42529.52459895611	268	0.08707865168539326	0.4626865671641791	0.09093452714045887
YIL045W	0	0/0	-352.5977680981159	-42090.1803047657	268	0.08707865168539326	0.4626865671641791	0.09093452714045887
YBR117C	-1	-/0	-352.6845408678055	-24810.82161951065	67	0.08683473389355742	0.4626865671641791	0.09121432568550644
YOR028C	-1	-/-	-352.70621156692505	-22916.787942886353	67	0.08659217877094973	0.4626865671641791	0.091494124230554
YER015W	-1	-/-	-352.70649552345276	-24028.007341384888	67	0.08635097493036212	0.4626865671641791	0.09177392277560156
YJL045W	-1	-/-	-352.75772655010223	-27390.861799955368	67	0.08611111111111111	0.4626865671641791	0.09205372132064914
YLR438W	0	0/0	-352.8502113074064	-40581.13370619714	268	0.08611111111111111	0.4626865671641791	0.09205372132064914
YJR078W	-1	-/-	-352.8521544933319	-23187.691564559937	67	0.08587257617728532	0.4626865671641791	0.0923335198656967
YDL051W	-1	-/-	-352.85594749450684	-26654.191859662533	67	0.0856353591160221	0.4626865671641791	0.09261331841074426
YIL056W	-1	-/-	-352.93977546691895	-23535.07370531559	67	0.08539944903581267	0.4626865671641791	0.09289311695579183
YBR193C	-1	-/-	-353.12947392463684	-25971.67268192768	67	0.08516483516483517	0.4626865671641791	0.09317291550083939
YDR293C	-1	-/-	-353.1436746120453	-25243.167146086693	67	0.08493150684931507	0.4626865671641791	0.09345271404588697
YMR276W	-1	-/-	-353.38787627220154	-24989.710060954094	67	0.08469945355191257	0.4626865671641791	0.09373251259093453
YNL130C	-1	-/-	-353.5219147205353	-22888.3277862072	67	0.08446866485013624	0.4626865671641791	0.09401231113598209
YIR032C	0	0/-	-353.554460644722	-41706.8388184309	268	0.08446866485013624	0.4626865671641791	0.09401231113598209
YDR462W	0	0/-	-353.70393868908286	-41564.012795802206	268	0.08446866485013624	0.4626865671641791	0.09401231113598209
YIL047C	0	0/-	-353.8028343319893	-41062.4225795567	268	0.08446866485013624	0.4626865671641791	0.09401231113598209
YMR188C	-1	-/-	-353.941282749176	-22944.40042614937	67	0.08423913043478261	0.4626865671641791	0.09429210968102966
YIR017C	-1	-/-	-354.0124980211258	-23951.594518065453	67	0.08401084010840108	0.4626865671641791	0.09457190822607722
YBL033C	-1	-/-	-354.0234932899475	-25266.351903796196	67	0.08378378378378379	0.4626865671641791	0.0948517067711248
YNL063W	0	0/-	-354.11383378505707	-40353.176543429494	268	0.08378378378378379	0.4626865671641791	0.0948517067711248
YPR001W	-1	-/-	-354.18980526924133	-25511.56769090891	67	0.08355795148247978	0.4626865671641791	0.09513150531617236
YJL137C	0	0/0	-354.25668600201607	-42216.58045336604	268	0.08355795148247978	0.4626865671641791	0.09513150531617236
YOR298C-A	-1	-/-	-354.25824996829033	-27040.35694268346	67	0.08333333333333333	0.4626865671641791	0.09541130386121992
YPL249C	-1	-/-	-354.42330265045166	-24832.973211050034	67	0.08310991957104558	0.4626865671641791	0.09569110240626749
YBR207W	-1	-/-	-354.5893642902374	-24026.116355657578	67	0.08288770053475936	0.4626865671641791	0.09597090095131505
YAL016W	-1	-/-	-354.61029529571533	-24592.78692150116	67	0.08266666666666667	0.4626865671641791	0.09625069949636261
YLR080W	-1	-/-	-354.7288408279419	-24809.366166472435	67	0.08244680851063829	0.4626865671641791	0.09653049804141019
YDR461W	-1	-/-	-355.03664088249207	-24779.20339679718	67	0.08222811671087533	0.4626865671641791	0.09681029658645775
YPR155C	-1	-/-	-355.1102191209793	-25315.706854701042	67	0.082010582010582	0.4626865671641791	0.09709009513150532
YIL010W	1	+/+	-355.20744276046753	-23734.772881746292	66	0.08443271767810026	0.47761194029850745	0.09709009513150532
YPL250C	0	0/-	-355.24748881161213	-39658.84320832789	268	0.08443271767810026	0.47761194029850745	0.09709009513150532
YLR025W	-1	-/-	-355.39425003528595	-26456.432523727417	67	0.08421052631578947	0.47761194029850745	0.09736989367655288
YBR287W	0	0/0	-355.4170902967453	-38460.41218100488	268	0.08421052631578947	0.47761194029850745	0.09736989367655288
YNL284C	0	0/-	-355.4383997619152	-41291.90943327546	268	0.08421052631578947	0.47761194029850745	0.09736989367655288
YIL146C	0	0/-	-355.56382325291634	-42292.09142169356	268	0.08421052631578947	0.47761194029850745	0.09736989367655288
YGR048W	-1	-/-	-355.64090502262115	-28963.362156152725	67	0.08398950131233596	0.47761194029850745	0.09764969222160044
YOR113W	-1	-/-	-355.68197655677795	-24251.624433279037	67	0.08376963350785341	0.47761194029850745	0.09792949076664802
YGR142W	-1	-/-	-356.10055178403854	-28505.474618896842	67	0.0835509138381201	0.47761194029850745	0.09820928931169558
YDR316W	0	0/0	-356.13409888744354	-42068.62677186355	268	0.0835509138381201	0.47761194029850745	0.09820928931169558
YLL040C	-1	-/-	-356.35219144821167	-25316.30079972744	67	0.08333333333333333	0.47761194029850745	0.09848908785674315
YLR120C	0	0/-	-356.52117362618446	-40172.30453841388	268	0.08333333333333333	0.47761194029850745	0.09848908785674315
YDR069C	-1	-/-	-356.6651403903961	-25390.903354644775	67	0.08311688311688312	0.47761194029850745	0.09876888640179071
YFL041W	-1	-/-	-356.74871826171875	-23768.041857600212	67	0.08290155440414508	0.47761194029850745	0.09904868494683827
YNL075W	-1	-/-	-356.77298307418823	-27405.227523088455	67	0.082687338501292	0.47761194029850745	0.09932848349188585
YKL002W	-1	-/-	-356.8763701915741	-26259.13078969717	67	0.08247422680412371	0.47761194029850745	0.09960828203693341
YML042W	-1	-/-	-357.1091392338276	-26783.099246889353	67	0.08226221079691516	0.47761194029850745	0.09988808058198097
YLR303W	-1	-/0	-357.11309254169464	-22637.56276679039	67	0.08205128205128205	0.47761194029850745	0.10016787912702854
YJL089W	-1	-/-	-357.14342844486237	-25371.172237992287	67	0.08184143222506395	0.47761194029850745	0.1004476776720761
YBL050W	-1	-/-	-357.15089201927185	-25042.450597047806	67	0.08163265306122448	0.47761194029850745	0.10072747621712368
YBL102W	-1	-/-	-357.152223110199	-24514.912539720535	67	0.08142493638676845	0.47761194029850745	0.10100727476217124
YLR151C	0	0/-	-357.1891347914934	-44132.31641836092	268	0.08142493638676845	0.47761194029850745	0.10100727476217124
YOR226C	-1	-/-	-357.2308486998081	-25238.848129838705	67	0.08121827411167512	0.47761194029850745	0.1012870733072188
YIL117C	-1	-/0	-357.2711353302002	-22729.06260806322	67	0.0810126582278481	0.47761194029850745	0.10156687185226637
YEL059C-A	0	0/-	-357.2745271921158	-38663.7848935388	268	0.0810126582278481	0.47761194029850745	0.10156687185226637
YLR423C	-1	-/-	-357.2770540714264	-24529.671155691147	67	0.08080808080808081	0.47761194029850745	0.10184667039731393
YGR232W	0	0/0	-357.37304846942425	-40897.0604557395	268	0.08080808080808081	0.47761194029850745	0.10184667039731393
YMR319C	-1	-/-	-357.49972581863403	-24836.28379237652	67	0.08060453400503778	0.47761194029850745	0.1021264689423615
YLR006C	1	+/-	-357.55509781837463	-24835.33979344368	66	0.0829145728643216	0.4925373134328358	0.1021264689423615
YAL027W	0	0/-	-357.648824300617	-43003.0548430495	268	0.0829145728643216	0.4925373134328358	0.1021264689423615
YGR044C	-1	-/-	-357.6647779941559	-22883.12974971533	67	0.08270676691729323	0.4925373134328358	0.10240626748740907
YPL271W	-1	-/-	-357.68759846687317	-25374.975143432617	67	0.0825	0.4925373134328358	0.10268606603245663
YML048W	-1	-/-	-358.14287984371185	-27555.405549287796	67	0.08229426433915212	0.4925373134328358	0.1029658645775042
YNL141W	0	0/-	-358.2623189985752	-44699.61074465141	268	0.08229426433915212	0.4925373134328358	0.1029658645775042
YLR070C	0	0/0	-358.42680448293686	-41354.246092900634	268	0.08229426433915212	0.4925373134328358	0.1029658645775042
YBR293W	-1	-/-	-358.65676498413086	-26381.519787490368	67	0.08208955223880597	0.4925373134328358	0.10324566312255176
YML130C	-1	-/-	-358.6866865158081	-24197.114663124084	67	0.08188585607940446	0.4925373134328358	0.10352546166759932
YGR052W	0	0/-	-358.745885938406	-40344.691301986575	268	0.08188585607940446	0.4925373134328358	0.10352546166759932
YNL037C	-1	-/-	-358.8541262149811	-23804.47890508175	67	0.08168316831683169	0.4925373134328358	0.1038052602126469
YBR173C	-1	-/-	-358.8850133419037	-25232.684034347534	67	0.08148148148148149	0.4925373134328358	0.10408505875769446
YAL055W	-1	-/-	-358.9377136230469	-25096.259440422058	67	0.0812807881773399	0.4925373134328358	0.10436485730274203
YKL051W	-1	-/-	-358.9734539985657	-24193.600073575974	67	0.08108108108108109	0.4925373134328358	0.10464465584778959
YCL025C	-1	-/-	-359.0720760822296	-24010.767441511154	67	0.08088235294117647	0.4925373134328358	0.10492445439283715
YML078W	-1	-/-	-359.08673334121704	-25043.559982180595	67	0.08068459657701711	0.4925373134328358	0.10520425293788473
YPL061W	-1	-/-	-359.1395831108093	-24193.01278400421	67	0.08048780487804878	0.4925373134328358	0.10548405148293229
YER042W	1	+/+	-359.24347257614136	-23435.345051527023	66	0.0827250608272506	0.5074626865671642	0.10548405148293229
YIR026C	-1	-/-	-359.2522168159485	-28494.05340194702	67	0.0825242718446602	0.5074626865671642	0.10576385002797986
YLR043C	1	+/-	-359.4092392921448	-25340.14135301113	66	0.0847457627118644	0.5223880597014925	0.10576385002797986
YPL177C	-1	-/-	-359.433367729187	-23326.515692710876	67	0.08454106280193237	0.5223880597014925	0.10604364857302742
YPR103W	-1	-/-	-359.52744579315186	-25190.160356283188	67	0.08433734939759036	0.5223880597014925	0.10632344711807498
YDL106C	-1	-/-	-359.5603382587433	-26958.082139253616	67	0.08413461538461539	0.5223880597014925	0.10660324566312256
YPR191W	-1	-/-	-359.58233976364136	-23020.671679019928	67	0.08393285371702638	0.5223880597014925	0.10688304420817012
YCR046C	0	0/-	-359.5892822444439	-41202.60160329938	268	0.08393285371702638	0.5223880597014925	0.10688304420817012
YDR077W	-1	-/-	-359.66193079948425	-23607.076211750507	67	0.08373205741626795	0.5223880597014925	0.10716284275321768
YCR073W-A	-1	-/-	-359.7084308862686	-25776.057644367218	67	0.08353221957040573	0.5223880597014925	0.10744264129826525
YHR043C	-1	-/0	-359.7829954624176	-22903.823446154594	67	0.08333333333333333	0.5223880597014925	0.10772243984331281
YGR154C	0	0/-	-359.8922532610595	-43457.21252330765	268	0.08333333333333333	0.5223880597014925	0.10772243984331281
YLR295C	-1	-/-	-359.8951983451843	-22171.40605556965	67	0.0831353919239905	0.5223880597014925	0.10800223838836039
YEL042W	-1	-/-	-359.91706013679504	-26395.63497686386	67	0.08293838862559241	0.5223880597014925	0.10828203693340795
YER175C	0	0/-	-359.96946546435356	-40310.852804694325	268	0.08293838862559241	0.5223880597014925	0.10828203693340795
YLL027W	-1	-/-	-359.97065460681915	-26034.312111735344	67	0.08274231678486997	0.5223880597014925	0.1085618354784555
YKL064W	-1	-/-	-360.0234980583191	-26271.186754345894	67	0.08254716981132075	0.5223880597014925	0.10884163402350308
YOL016C	-1	-/+	-360.09746384620667	-24814.943943738937	67	0.08235294117647059	0.5223880597014925	0.10912143256855064
YER006W	-1	-/-	-360.3298180103302	-26567.218960687518	67	0.08215962441314555	0.5223880597014925	0.10940123111359822
YFR007W	0	0/0	-360.3354599773884	-41534.441774874926	268	0.08215962441314555	0.5223880597014925	0.10940123111359822
YER165W	-1	-/-	-360.454909324646	-26193.74085044861	67	0.08196721311475409	0.5223880597014925	0.10968102965864578
YLR168C	0	0/-	-360.490396656096	-39888.97063101083	268	0.08196721311475409	0.5223880597014925	0.10968102965864578
YER072W	-1	-/-	-360.519127368927	-25642.389060795307	67	0.08177570093457943	0.5223880597014925	0.10996082820369334
YCR069W	0	0/-	-360.5952369570732	-41482.2245118916	268	0.08177570093457943	0.5223880597014925	0.10996082820369334
YDL113C	-1	-/-	-360.5994780063629	-27471.75898873806	67	0.08158508158508158	0.5223880597014925	0.11024062674874091
YPR140W	-1	-/-	-360.6954517364502	-24263.51939725876	67	0.08139534883720931	0.5223880597014925	0.11052042529378847
YHL027W	-1	-/-	-360.7443585395813	-25769.698626756668	67	0.08120649651972157	0.5223880597014925	0.11080022383883603
YOR042W	0	0/-	-360.91453698277473	-41852.928649663925	268	0.08120649651972157	0.5223880597014925	0.11080022383883603
YOR316C	-1	-/-	-361.0327572822571	-24647.224402070045	67	0.08101851851851852	0.5223880597014925	0.1110800223838836
YOL064C	-1	-/-	-361.1355139017105	-22903.04027274251	67	0.08083140877598152	0.5223880597014925	0.11135982092893117
YMR020W	0	0/-	-361.2295020967722	-41276.88978458941	268	0.08083140877598152	0.5223880597014925	0.11135982092893117
YOR303W	0	0/-	-361.3423151820898	-39947.887075051665	268	0.08083140877598152	0.5223880597014925	0.11135982092893117
YPL159C	-1	-/-	-361.3988152742386	-26265.327311992645	67	0.08064516129032258	0.5223880597014925	0.11163961947397874
YGR192C	-1	-/-	-361.4112564921379	-25353.546997487545	67	0.08045977011494253	0.5223880597014925	0.1119194180190263
YLR375W	0	0/-	-361.4530018568039	-40556.896950330585	268	0.08045977011494253	0.5223880597014925	0.1119194180190263
YDR214W	-1	-/-	-361.48537039756775	-22922.140866279602	67	0.08027522935779817	0.5223880597014925	0.11219921656407386
YGL038C	-1	-/-	-361.5350513458252	-22199.086144447327	67	0.08009153318077804	0.5223880597014925	0.11247901510912144
YPL270W	-1	-/+	-361.6139259338379	-23811.544524669647	67	0.07990867579908675	0.5223880597014925	0.112758813654169
YBR196C	-1	-/-	-361.765145778656	-24965.139960169792	67	0.07972665148063782	0.5223880597014925	0.11303861219921657
YHR057C	0	0/-	-361.7748629152775	-41709.588085994124	268	0.07972665148063782	0.5223880597014925	0.11303861219921657
YCL008C	-1	-/-	-361.89875984191895	-24928.343373537064	67	0.07954545454545454	0.5223880597014925	0.11331841074426413
YGR191W	-1	-/-	-362.12795853614807	-25379.3810942173	67	0.07936507936507936	0.5223880597014925	0.11359820928931169
YIL074C	0	0/0	-362.1742349267006	-40202.12470036	268	0.07936507936507936	0.5223880597014925	0.11359820928931169
YJR019C	-1	-/-	-362.24709725379944	-24342.446614146233	67	0.07918552036199095	0.5223880597014925	0.11387800783435927
YOR007C	-1	-/-	-362.3928165435791	-24443.191400289536	67	0.07900677200902935	0.5223880597014925	0.11415780637940683
YGL215W	0	0/-	-362.50370532274246	-39840.959982044995	268	0.07900677200902935	0.5223880597014925	0.11415780637940683
YBR244W	1	+/+	-362.50844326615334	-25127.753295630217	66	0.08108108108108109	0.5373134328358209	0.11415780637940683
YBR199W	-1	-/-	-362.5466527938843	-26649.91341495514	67	0.08089887640449438	0.5373134328358209	0.11443760492445439
YHR070W	-1	-/-	-362.6036858558655	-27098.75515449047	67	0.08071748878923767	0.5373134328358209	0.11471740346950196
YER026C	-1	-/-	-362.6612854003906	-22817.045191526413	67	0.08053691275167785	0.5373134328358209	0.11499720201454952
YNR006W	-1	-/-	-362.74345874786377	-25045.09386909008	67	0.08035714285714286	0.5373134328358209	0.1152770005595971
YOR031W	-1	-/-	-362.79002833366394	-23905.488897681236	67	0.0801781737193764	0.5373134328358209	0.11555679910464466
YDL230W	-1	-/-	-362.81198477745056	-25194.97766137123	67	0.08	0.5373134328358209	0.11583659764969222
YDR329C	-1	-/-	-362.8554570674896	-27072.397072076797	67	0.07982261640798226	0.5373134328358209	0.11611639619473979
YER024W	-1	-/-	-362.8959482908249	-23071.03709936142	67	0.07964601769911504	0.5373134328358209	0.11639619473978735
YIL105C	-1	-/-	-362.9845620393753	-24968.28639113903	67	0.07947019867549669	0.5373134328358209	0.11667599328483493
YJL060W	-1	-/-	-363.0417553782463	-25620.500427663326	67	0.07929515418502203	0.5373134328358209	0.11695579182988249
YLR220W	-1	-/-	-363.2296643257141	-23467.749114394188	67	0.07912087912087912	0.5373134328358209	0.11723559037493005
YBR122C	0	0/-	-363.35762506723404	-40742.501391753554	268	0.07912087912087912	0.5373134328358209	0.11723559037493005
YPL123C	-1	-/-	-363.3591024875641	-25471.068204402924	67	0.07894736842105263	0.5373134328358209	0.11751538891997762
YKL168C	0	0/-	-363.45841240882874	-41787.1888718456	268	0.07894736842105263	0.5373134328358209	0.11751538891997762
YDR169C	0	0/-	-363.49180041253567	-43157.376795992255	268	0.07894736842105263	0.5373134328358209	0.11751538891997762
YOR256C	-1	-/-	-363.55667996406555	-24685.744891166687	67	0.0787746170678337	0.5373134328358209	0.11779518746502518
YNL071W	-1	-/-	-363.69714736938477	-22930.257356882095	67	0.07860262008733625	0.5373134328358209	0.11807498601007274
YBR286W	-1	-/0	-363.7712597846985	-26441.572485804558	67	0.0784313725490196	0.5373134328358209	0.11835478455512032
YKL192C	-1	-/-	-363.7921476364136	-25445.572682917118	67	0.0782608695652174	0.5373134328358209	0.11863458310016788
YNL294C	-1	-/-	-363.96883034706116	-24675.345800876617	67	0.07809110629067245	0.5373134328358209	0.11891438164521545
YMR108W	0	0/0	-363.99147245287895	-40593.7824210152	268	0.07809110629067245	0.5373134328358209	0.11891438164521545
YNL183C	0	0/-	-364.0052314400673	-42265.41381575167	268	0.07809110629067245	0.5373134328358209	0.11891438164521545
YDR304C	0	0/-	-364.24007818102837	-39631.41555276513	268	0.07809110629067245	0.5373134328358209	0.11891438164521545
YHR001W-A	-1	-/-	-364.2910888195038	-23949.347351193428	67	0.07792207792207792	0.5373134328358209	0.11919418019026301
YMR037C	1	+/+	-364.3249349594116	-26780.295847654343	66	0.07991360691144708	0.5522388059701493	0.11919418019026301
YLR397C	-1	-/-	-364.36830401420593	-26680.923017024994	67	0.07974137931034483	0.5522388059701493	0.11947397873531057
YFR015C	0	0/0	-364.3764017820358	-40080.36358046532	268	0.07974137931034483	0.5522388059701493	0.11947397873531057
YGR240C	0	0/-	-364.3775107562542	-41254.012817151845	268	0.07974137931034483	0.5522388059701493	0.11947397873531057
YER055C	0	0/0	-364.4234010875225	-41845.64064210653	268	0.07974137931034483	0.5522388059701493	0.11947397873531057
YDR319C	0	0/-	-364.46739852428436	-42156.32231834531	268	0.07974137931034483	0.5522388059701493	0.11947397873531057
YMR056C	-1	-/-	-364.50319600105286	-25139.713626861572	67	0.07956989247311828	0.5522388059701493	0.11975377728035815
YBL030C	-1	-/-	-364.52797961235046	-24406.493713140488	67	0.07939914163090128	0.5522388059701493	0.1200335758254057
YDL107W	0	0/-	-364.5763759613037	-41770.5511923898	268	0.07939914163090128	0.5522388059701493	0.1200335758254057
YMR096W	-1	-/-	-364.6161160469055	-25058.20444393158	67	0.07922912205567452	0.5522388059701493	0.12031337437045328
YGR023W	0	0/+	-364.6782083809376	-41912.882338136435	268	0.07922912205567452	0.5522388059701493	0.12031337437045328
YGL125W	0	0/0	-364.68539905548096	-40095.95741403103	268	0.07922912205567452	0.5522388059701493	0.12031337437045328
YHR083W	-1	-/-	-364.93758845329285	-23689.36940097809	67	0.07905982905982906	0.5522388059701493	0.12059317291550084
YDR328C	-1	-/-	-364.9828929901123	-23319.068009376526	67	0.07889125799573561	0.5522388059701493	0.1208729714605484
YMR100W	-1	-/-	-365.0088562965393	-27650.330758571625	67	0.07872340425531915	0.5522388059701493	0.12115277000559597
YDR255C	-1	-/-	-365.05668795108795	-28018.783141493797	67	0.07855626326963906	0.5522388059701493	0.12143256855064354
YFL018C	-1	-/-	-365.0669512748718	-23088.330090522766	67	0.07838983050847458	0.5522388059701493	0.1217123670956911
YNL242W	-1	-/-	-365.078372836113	-26360.726885080338	67	0.07822410147991543	0.5522388059701493	0.12199216564073867
YHR116W	-1	-/-	-365.13116979599	-24879.7136657238	67	0.07805907172995781	0.5522388059701493	0.12227196418578623
YGL045W	-1	-/-	-365.2438220977783	-25601.456577062607	67	0.07789473684210527	0.5522388059701493	0.1225517627308338
YDR490C	-1	-/-	-365.4692122936249	-24988.380086660385	67	0.07773109243697479	0.5522388059701493	0.12283156127588137
YBL047C	-1	-/-	-365.5559377670288	-25086.91019296646	67	0.07756813417190776	0.5522388059701493	0.12311135982092893
YBR005W	0	0/-	-365.58892554044724	-42170.86358730495	268	0.07756813417190776	0.5522388059701493	0.12311135982092893
YDR265W	-1	-/-	-365.61322593688965	-24669.64939379692	67	0.07740585774058577	0.5522388059701493	0.1233911583659765
YBR302C	0	0/-	-365.6176011264324	-39515.8648924306	268	0.07740585774058577	0.5522388059701493	0.1233911583659765
YKL084W	-1	-/-	-365.62388801574707	-24350.36693429947	67	0.07724425887265135	0.5522388059701493	0.12367095691102406
YOR004W	-1	-/-	-365.6631019115448	-27953.00984609127	67	0.07708333333333334	0.5522388059701493	0.12395075545607163
YFR052W	-1	-/-	-365.66590571403503	-25206.8750333786	67	0.07692307692307693	0.5522388059701493	0.1242305540011192
YOL142W	-1	-/-	-365.80381631851196	-25970.106283903122	67	0.07676348547717843	0.5522388059701493	0.12451035254616676
YDL049C	0	0/-	-366.06786143779755	-40392.63314562291	268	0.07676348547717843	0.5522388059701493	0.12451035254616676
YIL157C	0	0/-	-366.0870802104473	-41042.357322674245	268	0.07676348547717843	0.5522388059701493	0.12451035254616676
YJR033C	-1	-/-	-366.1144561767578	-25559.858832120895	67	0.07660455486542443	0.5522388059701493	0.12479015109121433
YDR408C	0	0/-	-366.19519966468215	-41721.72071925551	268	0.07660455486542443	0.5522388059701493	0.12479015109121433
YLR214W	-1	-/-	-366.26389944553375	-24101.442197918892	67	0.07644628099173553	0.5522388059701493	0.1250699496362619
YMR135C	-1	-/-	-366.341899394989	-25828.65332841873	67	0.07628865979381444	0.5522388059701493	0.12534974818130945
YLR090W	-1	-/-	-366.4947655200958	-27228.150796294212	67	0.07613168724279835	0.5522388059701493	0.125629546726357
YPR006C	-1	-/-	-366.49619829654694	-24743.889863312244	67	0.07597535934291581	0.5522388059701493	0.1259093452714046
YKR061W	-1	-/-	-366.6090579032898	-22908.141550540924	67	0.07581967213114754	0.5522388059701493	0.12618914381645216
YLR107W	-1	-/-	-366.727640748024	-26102.61342537403	67	0.07566462167689161	0.5522388059701493	0.12646894236149972
YBR272C	-1	-/-	-366.7701327800751	-25602.762559890747	67	0.07551020408163266	0.5522388059701493	0.12674874090654728
YJR009C	-1	-/-	-367.01940393447876	-23555.60910654068	67	0.07535641547861507	0.5522388059701493	0.12702853945159484
YIL154C	-1	-/-	-367.18188643455505	-24694.028113603592	67	0.07520325203252033	0.5522388059701493	0.12730833799664243
YOR142W	-1	-/-	-367.2057639360428	-25914.497037112713	67	0.07505070993914807	0.5522388059701493	0.12758813654169
YGL198W	0	0/-	-367.25683349370956	-41281.237989872694	268	0.07505070993914807	0.5522388059701493	0.12758813654169
YFL002C	-1	-/-	-367.27395153045654	-27841.74302470684	67	0.07489878542510121	0.5522388059701493	0.12786793508673755
YPR002W	-1	-/-	-367.31177973747253	-24706.604704856873	67	0.07474747474747474	0.5522388059701493	0.1281477336317851
YBR251W	0	0/-	-367.3140318393707	-42387.814418166876	268	0.07474747474747474	0.5522388059701493	0.1281477336317851
YPL134C	0	0/-	-367.331434994936	-39355.249895207584	268	0.07474747474747474	0.5522388059701493	0.1281477336317851
YEL017C-A	-1	-/0	-367.36831283569336	-25968.580159783363	67	0.07459677419354839	0.5522388059701493	0.12842753217683267
YOR362C	-1	-/-	-367.4090185165405	-28503.276603460312	67	0.0744466800804829	0.5522388059701493	0.12870733072188026
YER101C	0	0/-	-367.46374836564064	-43174.245467454195	268	0.0744466800804829	0.5522388059701493	0.12870733072188026
YPL015C	-1	-/-	-367.5733833312988	-24586.851644158363	67	0.07429718875502007	0.5522388059701493	0.12898712926692782
YNL094W	-1	-/-	-367.5908536911011	-26139.231004953384	67	0.07414829659318638	0.5522388059701493	0.12926692781197538
YBR221C	-1	-/-	-367.70265769958496	-25348.109385550022	67	0.074	0.5522388059701493	0.12954672635702294
YBR161W	-1	-/-	-367.7281608581543	-25425.681439995766	67	0.07385229540918163	0.5522388059701493	0.1298265249020705
YDL138W	-1	-/-	-367.85869312286377	-24470.970875501633	67	0.07370517928286853	0.5522388059701493	0.1301063234471181
YGL143C	-1	-/-	-367.86679553985596	-23365.395435094833	67	0.073558648111332	0.5522388059701493	0.13038612199216565
YLR259C	-1	-/-	-367.8900729417801	-26680.320657670498	67	0.07341269841269842	0.5522388059701493	0.1306659205372132
YBR050C	-1	-/-	-367.89828096330166	-28181.536230787635	67	0.07326732673267326	0.5522388059701493	0.13094571908226077
YIL051C	-1	-/-	-367.92114758491516	-25624.071078538895	67	0.07312252964426877	0.5522388059701493	0.13122551762730833
YLR028C	-1	-/-	-368.17746663093567	-24638.821997642517	67	0.07297830374753451	0.5522388059701493	0.1315053161723559
YHR175W	-1	-/-	-368.185227394104	-23084.27325797081	67	0.07283464566929133	0.5522388059701493	0.13178511471740348
YCR024C	0	0/-	-368.20184618234634	-42548.43474698067	268	0.07283464566929133	0.5522388059701493	0.13178511471740348
YKL016C	-1	-/-	-368.298063993454	-24304.17436861992	67	0.07269155206286837	0.5522388059701493	0.13206491326245104
YOR147W	-1	-/-	-368.352561712265	-24108.992624521255	67	0.07254901960784314	0.5522388059701493	0.1323447118074986
YLR027C	0	0/0	-368.40758660435677	-41659.23591953516	268	0.07254901960784314	0.5522388059701493	0.1323447118074986
YLR304C	-1	-/-	-368.4203189611435	-23803.077214226127	67	0.07240704500978473	0.5522388059701493	0.13262451035254616
YJR122W	0	0/-	-368.6003372371197	-40858.62196865678	268	0.07240704500978473	0.5522388059701493	0.13262451035254616
YOR043W	-1	-/-	-368.7067049741745	-25156.39845430851	67	0.072265625	0.5522388059701493	0.13290430889759372
YOR079C	-1	-/-	-368.70765948295593	-24750.254311084747	67	0.07212475633528265	0.5522388059701493	0.1331841074426413
YIL094C	0	0/0	-368.769584890455	-42150.551762830466	268	0.07212475633528265	0.5522388059701493	0.1331841074426413
YPL265W	-1	-/-	-368.8153328895569	-25954.74142551422	67	0.07198443579766536	0.5522388059701493	0.13346390598768887
YEL013W	-1	-/-	-368.8935010433197	-24008.01562333107	67	0.07184466019417475	0.5522388059701493	0.13374370453273643
YPR158W	0	0/-	-368.9470428824425	-43642.996512025595	268	0.07184466019417475	0.5522388059701493	0.13374370453273643
YLR237W	0	0/-	-368.94952151179314	-41568.215019613504	268	0.07184466019417475	0.5522388059701493	0.13374370453273643
YBR234C	-1	-/-	-369.0515320301056	-23671.93300461769	67	0.07170542635658915	0.5522388059701493	0.134023503077784
YHR046C	0	0/-	-369.0776200592518	-42634.71587821841	268	0.07170542635658915	0.5522388059701493	0.134023503077784
YPL262W	-1	-/-	-369.17768454551697	-23646.885601222515	67	0.07156673114119923	0.5522388059701493	0.13430330162283155
YNL265C	0	0/-	-369.2619913816452	-42422.835865959525	268	0.07156673114119923	0.5522388059701493	0.13430330162283155
YKL117W	-1	-/-	-369.3709638118744	-24502.611409306526	67	0.07142857142857142	0.5522388059701493	0.13458310016787914
YMR089C	-1	-/-	-369.4938871860504	-24102.585419654846	67	0.07129094412331406	0.5522388059701493	0.1348628987129267
YMR115W	0	0/-	-369.5520005226135	-44968.82334071398	268	0.07129094412331406	0.5522388059701493	0.1348628987129267
YHR049W	0	0/0	-369.569784283638	-42030.604259610176	268	0.07129094412331406	0.5522388059701493	0.1348628987129267
YER086W	0	0/0	-369.5987220108509	-43344.08899948001	268	0.07129094412331406	0.5522388059701493	0.1348628987129267
YDR272W	-1	-/-	-369.64125514030457	-24785.59848856926	67	0.07115384615384615	0.5522388059701493	0.13514269725797426
YJL079C	0	0/-	-369.64237248152494	-41669.12861529738	268	0.07115384615384615	0.5522388059701493	0.13514269725797426
YDR335W	-1	-/-	-369.6575496196747	-25120.339720010757	67	0.0710172744721689	0.5522388059701493	0.13542249580302182
YEL063C	-1	-/-	-369.6633219718933	-26994.349353551865	67	0.07088122605363985	0.5522388059701493	0.13570229434806938
YHL030W	0	0/-	-369.6839285194874	-41612.23142836988	268	0.07088122605363985	0.5522388059701493	0.13570229434806938
YLR250W	0	0/0	-369.7239446938038	-41426.193502396345	268	0.07088122605363985	0.5522388059701493	0.13570229434806938
YDR296W	-1	-/+	-369.7259564399719	-23438.314777851105	67	0.07074569789674952	0.5522388059701493	0.13598209289311697
YHR206W	1	+/+	-369.77020502090454	-26782.910757541656	66	0.07251908396946564	0.5671641791044776	0.13598209289311697
YJL100W	-1	-/-	-369.82965886592865	-25707.09771347046	67	0.07238095238095238	0.5671641791044776	0.13626189143816453
YBR147W	0	0/-	-369.91135796904564	-43125.67745851353	268	0.07238095238095238	0.5671641791044776	0.13626189143816453
YJL108C	-1	-/-	-369.9419547766447	-24514.48526005447	67	0.07224334600760456	0.5671641791044776	0.1365416899832121
YGR234W	0	0/+	-369.9882142543793	-42877.4076041542	268	0.07224334600760456	0.5671641791044776	0.1365416899832121
YNL009W	-1	-/-	-370.07302248477936	-25809.063774585724	67	0.07210626185958255	0.5671641791044776	0.13682148852825965
YDR481C	-1	-/-	-370.1969347000122	-25979.225405812263	67	0.07196969696969698	0.5671641791044776	0.1371012870733072
YKL218C	0	0/-	-370.2678878605366	-39895.36600641906	268	0.07196969696969698	0.5671641791044776	0.1371012870733072
YER033C	0	0/-	-370.29599702358246	-43424.85345086455	268	0.07196969696969698	0.5671641791044776	0.1371012870733072
YMR278W	0	0/-	-370.4282187819481	-39838.24579283595	268	0.07196969696969698	0.5671641791044776	0.1371012870733072
YHR039C	-1	-/-	-370.53198194503784	-24680.52513885498	67	0.07183364839319471	0.5671641791044776	0.1373810856183548
YDR364C	-1	-/-	-370.564236164093	-27507.0095102787	67	0.07169811320754717	0.5671641791044776	0.13766088416340236
YGL078C	-1	-/-	-370.56690406799316	-28815.05228638649	67	0.07156308851224105	0.5671641791044776	0.13794068270844992
YML092C	-1	-/-	-370.6668367385864	-24687.95236158371	67	0.07142857142857142	0.5671641791044776	0.13822048125349748
YOR177C	0	0/-	-370.74529296159744	-43255.054533556104	268	0.07142857142857142	0.5671641791044776	0.13822048125349748
YCR047C	-1	-/-	-370.78599190711975	-26200.874923825264	67	0.07129455909943715	0.5671641791044776	0.13850027979854504
YOL080C	-1	-/-	-370.802041053772	-28443.653570890427	67	0.07116104868913857	0.5671641791044776	0.1387800783435926
YML046W	-1	-/-	-370.92544281482697	-26419.61186814308	67	0.07102803738317758	0.5671641791044776	0.1390598768886402
YDR494W	-1	-/-	-370.97087025642395	-24500.554021000862	67	0.0708955223880597	0.5671641791044776	0.13933967543368775
YMR284W	-1	-/-	-371.0134072303772	-24021.523641109467	67	0.07076350093109869	0.5671641791044776	0.1396194739787353
YKL217W	0	0/-	-371.0608879625797	-41697.154992073774	268	0.07076350093109869	0.5671641791044776	0.1396194739787353
YDL048C	0	0/-	-371.15176835656166	-41256.70541116595	268	0.07076350093109869	0.5671641791044776	0.1396194739787353
YDR475C	0	0/-	-371.1797942817211	-44143.19869980216	268	0.07076350093109869	0.5671641791044776	0.1396194739787353
YKR031C	-1	-/-	-371.1875110864639	-27047.014058232307	67	0.07063197026022305	0.5671641791044776	0.13989927252378287
YDL014W	-1	-/-	-371.28080105781555	-27545.34168589115	67	0.07050092764378478	0.5671641791044776	0.14017907106883043
YLR206W	-1	-/-	-371.28210616111755	-25360.56222844124	67	0.07037037037037037	0.5671641791044776	0.14045886961387802
YIL090W	0	0/-	-371.3606920838356	-43490.34160920605	268	0.07037037037037037	0.5671641791044776	0.14045886961387802
YMR193W	0	0/-	-371.42243856191635	-41329.74502889812	268	0.07037037037037037	0.5671641791044776	0.14045886961387802
YHL047C	-1	-/-	-371.50927805900574	-25300.30265817046	67	0.07024029574861368	0.5671641791044776	0.14073866815892558
YHR026W	-1	-/-	-371.52908992767334	-24610.798100709915	67	0.07011070110701106	0.5671641791044776	0.14101846670397314
YAL039C	0	0/0	-371.5917274057865	-41784.077867385	268	0.07011070110701106	0.5671641791044776	0.14101846670397314
YPL005W	0	0/-	-371.75473606586456	-42140.305164441466	268	0.07011070110701106	0.5671641791044776	0.14101846670397314
YGR152C	-1	-/-	-371.75701546669006	-27256.63531291485	67	0.06998158379373849	0.5671641791044776	0.1412982652490207
YNL093W	-1	-/-	-371.7896294593811	-25403.882652521133	67	0.06985294117647059	0.5671641791044776	0.14157806379406826
YLR180W	0	0/-	-371.7900975830853	-41269.45038151741	268	0.06985294117647059	0.5671641791044776	0.14157806379406826
YPL096W	-1	-/-	-371.8902750015259	-25485.649780750275	67	0.06972477064220184	0.5671641791044776	0.14185786233911585
YHR136C	0	0/-	-371.92708373069763	-42541.39925381541	268	0.06972477064220184	0.5671641791044776	0.14185786233911585
YNR035C	-1	-/-	-371.9278988838196	-24585.66039133072	67	0.0695970695970696	0.5671641791044776	0.1421376608841634
YDR030C	-1	-/-	-371.9420187473297	-24893.947060585022	67	0.06946983546617916	0.5671641791044776	0.14241745942921097
YKR014C	-1	-/-	-372.05610156059265	-27752.812509059906	67	0.06934306569343066	0.5671641791044776	0.14269725797425853
YDR116C	-1	-/-	-372.0666675567627	-25663.93846678734	67	0.0692167577413479	0.5671641791044776	0.1429770565193061
YPL221W	-1	-/-	-372.1116986274719	-25119.181485190988	67	0.06909090909090909	0.5671641791044776	0.14325685506435368
YFR050C	-1	-/-	-372.14769673347473	-26067.391617774963	67	0.06896551724137931	0.5671641791044776	0.14353665360940124
YDR508C	-1	-/-	-372.1633868217468	-25324.26092195511	67	0.06884057971014493	0.5671641791044776	0.1438164521544488
YGL053W	-1	-/0	-372.16927695274353	-26535.48998630047	67	0.06871609403254973	0.5671641791044776	0.14409625069949636
YDL238C	0	0/-	-372.18339480273426	-43312.71544004418	268	0.06871609403254973	0.5671641791044776	0.14409625069949636
YJL012C	-1	-/-	-372.21356177330017	-25910.30099451542	67	0.06859205776173286	0.5671641791044776	0.14437604924454392
YPR005C	-1	-/-	-372.5838792324066	-25067.44968163967	67	0.06846846846846846	0.5671641791044776	0.1446558477895915
YPL119C	-1	-/-	-372.6336082816124	-28374.329314410686	67	0.0683453237410072	0.5671641791044776	0.14493564633463907
YOR065W	0	0/-	-372.6627790629864	-39917.42953170836	268	0.0683453237410072	0.5671641791044776	0.14493564633463907
YDR247W	-1	-/-	-372.7261846065521	-26944.34224462509	67	0.06822262118491922	0.5671641791044776	0.14521544487968663
YOR363C	-1	-/-	-372.7606956958771	-25321.69766187668	67	0.06810035842293907	0.5671641791044776	0.1454952434247342
YNL081C	0	0/-	-372.77954971790314	-41577.00757589936	268	0.06810035842293907	0.5671641791044776	0.1454952434247342
YKL170W	-1	-/-	-372.7946517467499	-24678.17274594307	67	0.06797853309481217	0.5671641791044776	0.14577504196978175
YLR044C	-1	-/-	-372.82472014427185	-23376.00434613228	67	0.06785714285714285	0.5671641791044776	0.1460548405148293
YDL181W	-1	-/0	-372.8425403833389	-23215.384964108467	67	0.0677361853832442	0.5671641791044776	0.1463346390598769
YOR125C	0	0/0	-372.85512685775757	-40752.19079130888	268	0.0677361853832442	0.5671641791044776	0.1463346390598769
YLR074C	-1	-/-	-372.9603202342987	-27332.481211423874	67	0.06761565836298933	0.5671641791044776	0.14661443760492446
YER002W	-1	-/-	-372.9829695224762	-26785.260253548622	67	0.0674955595026643	0.5671641791044776	0.14689423614997202
YNR037C	0	0/-	-373.3554441332817	-40640.922639489174	268	0.0674955595026643	0.5671641791044776	0.14689423614997202
YGR253C	-1	-/-	-373.35940980911255	-25814.845620512962	67	0.0673758865248227	0.5671641791044776	0.14717403469501958
YOL086C	-1	-/0	-373.38860166072845	-24491.962339639664	67	0.06725663716814159	0.5671641791044776	0.14745383324006714
YJL210W	-1	-/-	-373.3981740474701	-24174.93359899521	67	0.06713780918727916	0.5671641791044776	0.14773363178511473
YJR161C	0	0/-	-373.53632909059525	-39196.216089487076	268	0.06713780918727916	0.5671641791044776	0.14773363178511473
YPL092W	-1	-/-	-373.54727482795715	-24257.931488275528	67	0.06701940035273368	0.5671641791044776	0.1480134303301623
YJR103W	-1	-/-	-373.57660722732544	-24251.729339957237	67	0.06690140845070422	0.5671641791044776	0.14829322887520985
YBR036C	-1	-/-	-373.625750541687	-25100.04538011551	67	0.06678383128295255	0.5671641791044776	0.1485730274202574
YNL005C	0	0/-	-373.6339244097471	-42925.189076557755	268	0.06678383128295255	0.5671641791044776	0.1485730274202574
YML013W	-1	-/-	-373.6667591333389	-24488.90893828869	67	0.06666666666666667	0.5671641791044776	0.14885282596530497
YCR020C	-1	-/-	-373.7069821357727	-24789.27034521103	67	0.06654991243432574	0.5671641791044776	0.14913262451035256
YKR016W	0	0/-	-373.8298013806343	-39384.29605485499	268	0.06654991243432574	0.5671641791044776	0.14913262451035256
YHR017W	0	0/0	-373.8515604734421	-41228.56196171045	268	0.06654991243432574	0.5671641791044776	0.14913262451035256
YNL277W	0	0/0	-373.8667789399624	-42648.992593348026	268	0.06654991243432574	0.5671641791044776	0.14913262451035256
YPL179W	-1	-/-	-373.86835050582886	-22629.83922791481	67	0.06643356643356643	0.5671641791044776	0.14941242305540012
YAL023C	-1	-/-	-373.9469118118286	-26450.80117893219	67	0.06631762652705062	0.5671641791044776	0.14969222160044768
YJL096W	0	0/-	-373.9762175679207	-43036.463194966316	268	0.06631762652705062	0.5671641791044776	0.14969222160044768
YKL141W	-1	-/-	-374.019814491272	-27120.297697901726	67	0.06620209059233449	0.5671641791044776	0.14997202014549524
YGR159C	-1	-/-	-374.02573478221893	-27442.282212257385	67	0.06608695652173913	0.5671641791044776	0.1502518186905428
YPL220W	0	0/-	-374.0477017313242	-42330.98070965335	268	0.06608695652173913	0.5671641791044776	0.1502518186905428
YGR100W	0	0/0	-374.0610815882683	-42155.67306408286	268	0.06608695652173913	0.5671641791044776	0.1502518186905428
YGR284C	-1	-/-	-374.0672663450241	-23812.486020565033	67	0.06597222222222222	0.5671641791044776	0.1505316172355904
YIL135C	-1	-/-	-374.0675287246704	-24386.08967089653	67	0.0658578856152513	0.5671641791044776	0.15081141578063795
YDR156W	-1	-/-	-374.08605885505676	-27100.55223095417	67	0.0657439446366782	0.5671641791044776	0.1510912143256855
YOR178C	-1	-/-	-374.1840784549713	-26507.473324894905	67	0.06563039723661486	0.5671641791044776	0.15137101287073307
YGL126W	-1	-/-	-374.1971983909607	-23917.645846247673	67	0.06551724137931035	0.5671641791044776	0.15165081141578063
YDL054C	0	0/-	-374.2216617465019	-41018.060845926404	268	0.06551724137931035	0.5671641791044776	0.15165081141578063
YOR117W	-1	-/-	-374.48611307144165	-25024.296796798706	67	0.06540447504302926	0.5671641791044776	0.15193060996082822
YGR177C	-1	-/-	-374.5039794445038	-25845.633791297674	67	0.06529209621993128	0.5671641791044776	0.15221040850587578
YKL157W	0	0/0	-374.53014066815376	-41109.07442000508	268	0.06529209621993128	0.5671641791044776	0.15221040850587578
YKL138C	0	0/-	-374.60260175168514	-42440.58436258137	268	0.06529209621993128	0.5671641791044776	0.15221040850587578
YLR134W	-1	-/-	-374.64621591567993	-23515.329851031303	67	0.06518010291595197	0.5671641791044776	0.15249020705092334
YER170W	0	0/-	-374.70528557896614	-41077.27512793243	268	0.06518010291595197	0.5671641791044776	0.15249020705092334
YDR398W	-1	-/-	-374.8093008995056	-27592.871146917343	67	0.06506849315068493	0.5671641791044776	0.1527700055959709
YGL136C	-1	-/-	-374.82892417907715	-25176.957100868225	67	0.06495726495726496	0.5671641791044776	0.15304980414101846
YNL321W	0	0/-	-374.84333169460297	-40989.921907544136	268	0.06495726495726496	0.5671641791044776	0.15304980414101846
YLL025W	0	0/-	-374.8853200674057	-40387.67848356068	268	0.06495726495726496	0.5671641791044776	0.15304980414101846
YLR266C	-1	-/-	-374.89392256736755	-25269.38191843033	67	0.06484641638225255	0.5671641791044776	0.15332960268606602
YNR044W	-1	-/-	-374.9393503665924	-24527.605528593063	67	0.06473594548551959	0.5671641791044776	0.1536094012311136
YPL156C	-1	-/0	-374.9609091281891	-23722.876505732536	67	0.06462585034013606	0.5671641791044776	0.15388919977616117
YER159C	-1	-/-	-374.9792218208313	-24218.82266998291	67	0.06451612903225806	0.5671641791044776	0.15416899832120873
YPL104W	0	0/-	-375.0423662662506	-43344.5397660546	268	0.06451612903225806	0.5671641791044776	0.15416899832120873
YHR200W	-1	-/-	-375.1198000907898	-25091.360169887543	67	0.06440677966101695	0.5671641791044776	0.1544487968662563
YMR293C	-1	-/-	-375.1383889913559	-26434.41288113594	67	0.06429780033840947	0.5671641791044776	0.15472859541130385
YNL251C	-1	-/-	-375.1942067146301	-26205.315202474594	67	0.06418918918918919	0.5671641791044776	0.15500839395635144
YIR041W	-1	-/-	-375.2239263057709	-24305.080578505993	67	0.06408094435075885	0.5671641791044776	0.155288192501399
YPL006W	-1	-/-	-375.2726900577545	-24371.686259508133	67	0.06397306397306397	0.5671641791044776	0.15556799104644656
YMR305C	-1	-/-	-375.3224251270294	-24925.98905825615	67	0.06386554621848739	0.5671641791044776	0.15584778959149412
YKL098W	0	0/0	-375.4898346066475	-42987.47791400552	268	0.06386554621848739	0.5671641791044776	0.15584778959149412
YOL116W	-1	-/-	-375.583899974823	-24625.36344063282	67	0.06375838926174497	0.5671641791044776	0.15612758813654168
YGL026C	0	0/0	-375.58898359537125	-41876.96087913215	268	0.06375838926174497	0.5671641791044776	0.15612758813654168
YDL004W	-1	-/-	-375.5897011756897	-24835.84260046482	67	0.06365159128978225	0.5671641791044776	0.15640738668158927
YPR192W	0	0/-	-375.6291405521333	-43013.460413407534	268	0.06365159128978225	0.5671641791044776	0.15640738668158927
YNL083W	0	0/-	-375.6307960450649	-43085.81357463822	268	0.06365159128978225	0.5671641791044776	0.15640738668158927
YOL025W	0	0/-	-375.6935234069824	-44053.709168583155	268	0.06365159128978225	0.5671641791044776	0.15640738668158927
YGL211W	-1	-/-	-375.89065051078796	-26251.848517894745	67	0.06354515050167224	0.5671641791044776	0.15668718522663683
YNL101W	-1	-/-	-375.9046893119812	-24008.3523209095	67	0.06343906510851419	0.5671641791044776	0.1569669837716844
YDL100C	-1	-/-	-375.9499304294586	-24652.89730679989	67	0.06333333333333334	0.5671641791044776	0.15724678231673195
YKL189W	-1	-/-	-376.05657970905304	-27134.646508336067	67	0.0632279534109817	0.5671641791044776	0.1575265808617795
YOL013C	-1	-/-	-376.08248364925385	-26229.88500535488	67	0.06312292358803986	0.5671641791044776	0.1578063794068271
YGR255C	0	0/0	-376.08569502830505	-42762.040573477745	268	0.06312292358803986	0.5671641791044776	0.1578063794068271
YKR071C	0	0/+	-376.1750193685293	-42264.8032554239	268	0.06312292358803986	0.5671641791044776	0.1578063794068271
YDR425W	-1	-/-	-376.23741376399994	-28912.381727457047	67	0.06301824212271974	0.5671641791044776	0.15808617795187466
YMR298W	-1	-/-	-376.32165241241455	-23852.315887451172	67	0.06291390728476821	0.5671641791044776	0.15836597649692222
YDR350C	0	0/-	-376.41388913989067	-43400.7060585618	268	0.06291390728476821	0.5671641791044776	0.15836597649692222
YMR024W	0	0/-	-376.4911705851555	-40999.0229123272	268	0.06291390728476821	0.5671641791044776	0.15836597649692222
YIL099W	0	0/-	-376.61156156659126	-43716.25997350365	268	0.06291390728476821	0.5671641791044776	0.15836597649692222
YBR146W	0	0/-	-376.72520750388503	-41745.32412433252	268	0.06291390728476821	0.5671641791044776	0.15836597649692222
YEL041W	-1	-/-	-376.7483124732971	-24522.955376029015	67	0.0628099173553719	0.5671641791044776	0.15864577504196978
YBL051C	-1	-/+	-376.8516037464142	-24040.438910484314	67	0.0627062706270627	0.5671641791044776	0.15892557358701734
YFR008W	-1	-/-	-376.86534786224365	-26929.87659263611	67	0.06260296540362438	0.5671641791044776	0.15920537213206493
YMR184W	-1	-/-	-377.16823720932007	-23813.224207162857	67	0.0625	0.5671641791044776	0.1594851706771125
YLL028W	0	0/-	-377.18855607509613	-40450.696907788515	268	0.0625	0.5671641791044776	0.1594851706771125
YFL062W	0	0/-	-377.2787219583988	-41695.75892801583	268	0.0625	0.5671641791044776	0.1594851706771125
YNL177C	-1	-/-	-377.29388976097107	-24928.891590714455	67	0.06239737274220033	0.5671641791044776	0.15976496922216005
YOR119C	-1	-/-	-377.3596704006195	-25988.303367733955	67	0.06229508196721312	0.5671641791044776	0.1600447677672076
YBR255W	0	0/0	-377.3755435347557	-42231.51749634743	268	0.06229508196721312	0.5671641791044776	0.1600447677672076
YDR236C	-1	-/-	-377.3890790939331	-24167.910488128662	67	0.062193126022913256	0.5671641791044776	0.16032456631225517
YDR273W	-1	-/-	-377.43029260635376	-24461.86746931076	67	0.06209150326797386	0.5671641791044776	0.16060436485730273
YKL086W	1	+/+	-377.55517625808716	-24456.988437652588	66	0.0636215334420881	0.582089552238806	0.16060436485730273
YPL091W	1	+/+	-377.59604239463806	-25088.910378694534	66	0.06514657980456026	0.5970149253731343	0.16060436485730273
YHR030C	-1	-/-	-377.64385318756104	-25552.161960363388	67	0.06504065040650407	0.5970149253731343	0.16088416340235032
YHR068W	-1	-/-	-377.66744899749756	-28297.708545565605	67	0.06493506493506493	0.5970149253731343	0.16116396194739788
YBR296C	-1	-/-	-377.67078495025635	-25268.626452207565	67	0.06482982171799027	0.5970149253731343	0.16144376049244544
YEL050C	-1	-/-	-377.67149567604065	-26184.70756304264	67	0.06472491909385113	0.5970149253731343	0.161723559037493
YDR412W	-1	-/-	-377.71299028396606	-27703.40425181389	67	0.06462035541195477	0.5970149253731343	0.16200335758254056
YKL053C-A	-1	-/-	-377.90241718292236	-25257.303614735603	67	0.06451612903225806	0.5970149253731343	0.16228315612758815
YFL010C	0	0/0	-377.91024899482727	-40363.585484184325	268	0.06451612903225806	0.5970149253731343	0.16228315612758815
YOR126C	-1	-/-	-378.0032979249954	-27659.26269954443	67	0.0644122383252818	0.5970149253731343	0.1625629546726357
YDR223W	0	0/-	-378.0672551356256	-43227.44353001937	268	0.0644122383252818	0.5970149253731343	0.1625629546726357
YER039C	0	0/-	-378.10429644584656	-44949.34643385187	268	0.0644122383252818	0.5970149253731343	0.1625629546726357
YOL130W	-1	-/-	-378.17027044296265	-26346.860929489136	67	0.06430868167202572	0.5970149253731343	0.16284275321768327
YER012W	-1	-/-	-378.179141998291	-27773.224004268646	67	0.06420545746388442	0.5970149253731343	0.16312255176273083
YLR228C	-1	-/-	-378.3431324958801	-24821.73370242119	67	0.0641025641025641	0.5970149253731343	0.1634023503077784
YLR133W	-1	-/-	-378.40702724456787	-25553.915144860744	67	0.064	0.5970149253731343	0.16368214885282598
YNL168C	0	0/0	-378.49849423766136	-40669.55217003822	268	0.064	0.5970149253731343	0.16368214885282598
YNL137C	0	0/-	-378.5023823082447	-42316.071558356285	268	0.064	0.5970149253731343	0.16368214885282598
YDR150W	-1	-/-	-378.573117017746	-24718.046738147736	67	0.06389776357827476	0.5970149253731343	0.16396194739787354
YPL240C	-1	-/-	-378.5884506702423	-26171.06622481346	67	0.06379585326953748	0.5970149253731343	0.1642417459429211
YGL184C	0	0/0	-378.59902653098106	-41252.66660773754	268	0.06379585326953748	0.5970149253731343	0.1642417459429211
YJR127C	-1	-/-	-378.61361622810364	-23626.121049523354	67	0.06369426751592357	0.5970149253731343	0.16452154448796866
YGL142C	-1	-/-	-378.6537334918976	-27061.235962748528	67	0.06359300476947535	0.5970149253731343	0.16480134303301622
YJL117W	-1	-/-	-378.662889957428	-24651.543394088745	67	0.06349206349206349	0.5970149253731343	0.1650811415780638
YPL147W	-1	-/-	-378.6987974643707	-25669.887295007706	67	0.06339144215530904	0.5970149253731343	0.16536094012311137
YDR406W	0	0/-	-378.70726293325424	-42976.76157853007	268	0.06339144215530904	0.5970149253731343	0.16536094012311137
YKL004W	-1	-/-	-378.71423876285553	-25975.82584106922	67	0.06329113924050633	0.5970149253731343	0.16564073866815893
YNL008C	-1	-/-	-378.8113148212433	-26208.164307951927	67	0.0631911532385466	0.5970149253731343	0.1659205372132065
YMR068W	-1	-/-	-378.81447887420654	-26739.482034921646	67	0.06309148264984227	0.5970149253731343	0.16620033575825405
YNR033W	-1	-/-	-378.9798767566681	-25941.97542834282	67	0.06299212598425197	0.5970149253731343	0.16648013430330164
YBR039W	-1	-/-	-379.1109981536865	-23392.643154859543	67	0.06289308176100629	0.5970149253731343	0.1667599328483492
YHL034C	-1	-/0	-379.1391041278839	-27239.790184259415	67	0.06279434850863422	0.5970149253731343	0.16703973139339676
YDR151C	-1	-/-	-379.1735541820526	-25800.26247024536	67	0.06269592476489028	0.5970149253731343	0.16731952993844432
YDR411C	-1	-/-	-379.2014753818512	-24643.993779182434	67	0.06259780907668232	0.5970149253731343	0.16759932848349188
YLR240W	-1	-/-	-379.4359440803528	-26818.37378501892	67	0.0625	0.5970149253731343	0.16787912702853947
YDL137W	-1	-/0	-379.47578978538513	-25544.750432372093	67	0.062402496099843996	0.5970149253731343	0.16815892557358703
YGL226W	0	0/-	-379.611773699522	-43379.810891866684	268	0.062402496099843996	0.5970149253731343	0.16815892557358703
YLR248W	-1	-/+	-379.61810636520386	-25955.40156531334	67	0.06230529595015576	0.5970149253731343	0.1684387241186346
YIL043C	0	0/-	-379.66502963006496	-43070.17964182049	268	0.06230529595015576	0.5970149253731343	0.1684387241186346
YDL142C	-1	-/-	-379.6849670410156	-25146.49106168747	67	0.06220839813374806	0.5970149253731343	0.16871852266368215
YNL336W	0	0/-	-379.73332756757736	-39436.79066559672	268	0.06220839813374806	0.5970149253731343	0.16871852266368215
YOR266W	-1	-/-	-379.7368097305298	-26991.550359413028	67	0.062111801242236024	0.5970149253731343	0.1689983212087297
YDR347W	0	0/+	-379.7692068517208	-41835.02798834443	268	0.062111801242236024	0.5970149253731343	0.1689983212087297
YKL126W	-1	-/-	-379.788969039917	-25012.11312007904	67	0.06201550387596899	0.5970149253731343	0.16927811975377727
YGL166W	-1	-/-	-379.8083007335663	-24452.991609334946	67	0.06191950464396285	0.5970149253731343	0.16955791829882486
YGR185C	-1	-/-	-379.87224102020264	-27070.631685495377	67	0.061823802163833076	0.5970149253731343	0.16983771684387242
YGL003C	-1	-/-	-379.95248889923096	-24646.176670074463	67	0.06172839506172839	0.5970149253731343	0.17011751538891998
YGR173W	0	0/-	-379.99793952703476	-46296.22775847465	268	0.06172839506172839	0.5970149253731343	0.17011751538891998
YPL019C	-1	-/-	-380.008081138134	-26290.7520840168	67	0.061633281972265024	0.5970149253731343	0.17039731393396754
YPR112C	-1	-/+	-380.0861622095108	-29445.021931946278	67	0.06153846153846154	0.5970149253731343	0.1706771124790151
YPL224C	-1	-/-	-380.271776676178	-24472.534197807312	67	0.06144393241167435	0.5970149253731343	0.17095691102406269
YKR097W	-1	-/0	-380.3184142112732	-24383.989085912704	67	0.06134969325153374	0.5970149253731343	0.17123670956911025
YGR258C	-1	-/-	-380.3703498840332	-27891.7916431427	67	0.06125574272588055	0.5970149253731343	0.1715165081141578
YBR101C	0	0/-	-380.3987834453583	-43470.502433959395	268	0.06125574272588055	0.5970149253731343	0.1715165081141578
YOR271C	0	0/-	-380.4290109574795	-43495.806800335646	268	0.06125574272588055	0.5970149253731343	0.1715165081141578
YBR297W	-1	-/-	-380.43719923496246	-26405.115379333496	67	0.06116207951070336	0.5970149253731343	0.17179630665920537
YCR067C	-1	-/-	-380.5606899857521	-27071.26739549637	67	0.061068702290076333	0.5970149253731343	0.17207610520425293
YGL093W	-1	-/-	-380.62257397174835	-29275.43569123745	67	0.06097560975609756	0.5970149253731343	0.17235590374930052
YHR025W	0	0/0	-380.65509274601936	-42623.10039511323	268	0.06097560975609756	0.5970149253731343	0.17235590374930052
YOR137C	-1	-/-	-380.70530569553375	-26084.490091443062	67	0.060882800608828	0.5970149253731343	0.17263570229434808
YDR253C	0	0/-	-380.7268961071968	-41856.58204314113	268	0.060882800608828	0.5970149253731343	0.17263570229434808
YGL153W	-1	-/-	-380.73736596107483	-28458.31595683098	67	0.060790273556231005	0.5970149253731343	0.17291550083939564
YDR242W	0	0/0	-380.76006242632866	-42847.55686599016	268	0.060790273556231005	0.5970149253731343	0.17291550083939564
YPR008W	-1	-/-	-380.7641508579254	-24585.935314416885	67	0.06069802731411229	0.5970149253731343	0.1731952993844432
YDL125C	0	0/-	-380.7874967455864	-42496.301299244165	268	0.06069802731411229	0.5970149253731343	0.1731952993844432
YDR022C	-1	-/-	-380.826220870018	-28812.563934907317	67	0.06060606060606061	0.5970149253731343	0.17347509792949076
YBR298C	-1	-/-	-381.17880260944366	-28005.846747994423	67	0.060514372163388806	0.5970149253731343	0.17375489647453835
YNL243W	-1	-/-	-381.19553530216217	-25758.07761657238	67	0.06042296072507553	0.5970149253731343	0.1740346950195859
YMR035W	-1	-/-	-381.2619386911392	-24916.108201146126	67	0.06033182503770739	0.5970149253731343	0.17431449356463347
YHL019C	-1	-/-	-381.31481170654297	-27443.103355646133	67	0.060240963855421686	0.5970149253731343	0.17459429210968103
YDR343C	-1	-/-	-381.4081621170044	-25975.88573884964	67	0.06015037593984962	0.5970149253731343	0.1748740906547286
YDR388W	-1	-/-	-381.51892375946045	-24441.50608944893	67	0.06006006006006006	0.5970149253731343	0.17515388919977617
YIL041W	0	0/-	-381.52582412958145	-42388.982744172215	268	0.06006006006006006	0.5970149253731343	0.17515388919977617
YMR195W	0	0/0	-381.52861577272415	-41800.61701467633	268	0.06006006006006006	0.5970149253731343	0.17515388919977617
YHR101C	0	0/-	-381.5431204736233	-42993.34483367205	268	0.06006006006006006	0.5970149253731343	0.17515388919977617
YOL055C	-1	-/-	-381.5639114379883	-25958.647900104523	67	0.05997001499250375	0.5970149253731343	0.17543368774482374
YJL083W	0	0/-	-381.6446467638016	-43604.54385372996	268	0.05997001499250375	0.5970149253731343	0.17543368774482374
YDR092W	-1	-/-	-381.7465708255768	-25302.900777339935	67	0.059880239520958084	0.5970149253731343	0.1757134862898713
YLL061W	-1	-/-	-381.8342800140381	-24133.151168346405	67	0.059790732436472344	0.5970149253731343	0.17599328483491886
YAL015C	-1	-/+	-381.85592699050903	-25379.632855415344	67	0.05970149253731343	0.5970149253731343	0.17627308337996642
YNL279W	-1	-/-	-381.87359166145325	-26137.13803613186	67	0.05961251862891207	0.5970149253731343	0.17655288192501398
YJL174W	0	0/-	-381.98209127783775	-41998.876217484474	268	0.05961251862891207	0.5970149253731343	0.17655288192501398
YDL024C	-1	-/-	-382.04344177246094	-26851.20270037651	67	0.05952380952380952	0.5970149253731343	0.17683268047006157
YDR300C	-1	-/0	-382.09703278541565	-27005.18020963669	67	0.05943536404160475	0.5970149253731343	0.17711247901510913
YLR163C	-1	-/-	-382.1147930622101	-25696.02507072687	67	0.05934718100890208	0.5970149253731343	0.17739227756015669
YKL163W	0	0/-	-382.2422149181366	-40100.89746462926	268	0.05934718100890208	0.5970149253731343	0.17739227756015669
YFL029C	-1	-/-	-382.33242654800415	-25815.55015206337	67	0.05925925925925926	0.5970149253731343	0.17767207610520425
YGL234W	0	0/-	-382.36078798770905	-43085.29290679097	268	0.05925925925925926	0.5970149253731343	0.17767207610520425
YGL095C	-1	-/-	-382.3800823688507	-25233.665709614754	67	0.05917159763313609	0.5970149253731343	0.1779518746502518
YFL055W	-1	-/-	-382.42095947265625	-25826.869919538498	67	0.059084194977843424	0.5970149253731343	0.1782316731952994
YOR358W	0	0/-	-382.5332808457315	-42991.880190413445	268	0.059084194977843424	0.5970149253731343	0.1782316731952994
YEL024W	-1	-/-	-382.55483388900757	-24592.844690322876	67	0.058997050147492625	0.5970149253731343	0.17851147174034696
YJL016W	0	0/0	-382.60016256570816	-41617.03289268911	268	0.058997050147492625	0.5970149253731343	0.17851147174034696
YGL128C	0	0/-	-382.62620025873184	-41486.00608344376	268	0.058997050147492625	0.5970149253731343	0.17851147174034696
YKR006C	0	0/-	-382.6390233784914	-42937.585051469505	268	0.058997050147492625	0.5970149253731343	0.17851147174034696
YGL073W	-1	-/-	-382.81834614276886	-30084.690702319145	67	0.05891016200294551	0.5970149253731343	0.17879127028539452
YDR423C	-1	-/-	-382.8596110343933	-25987.779854774475	67	0.058823529411764705	0.5970149253731343	0.17907106883044208
YDR005C	-1	-/-	-382.9341473579407	-28186.233435869217	67	0.05873715124816446	0.5970149253731343	0.17935086737548964
YBR290W	-1	-/-	-382.97147953510284	-28454.69323337078	67	0.05865102639296188	0.5970149253731343	0.17963066592053722
YJL005W	1	+/-	-383.0078032016754	-25864.644308805466	66	0.060029282576866766	0.6119402985074627	0.17963066592053722
YBR120C	0	0/-	-383.01554530858994	-43300.75313244015	268	0.060029282576866766	0.6119402985074627	0.17963066592053722
YNL127W	-1	-/-	-383.0639361143112	-26760.58186495304	67	0.059941520467836254	0.6119402985074627	0.17991046446558479
YBR249C	0	0/0	-383.0751667022705	-42874.25357928872	268	0.059941520467836254	0.6119402985074627	0.17991046446558479
YDL070W	0	0/-	-383.09263947606087	-42847.643452107906	268	0.059941520467836254	0.6119402985074627	0.17991046446558479
YBL058W	-1	-/-	-383.19052028656006	-25886.6350979805	67	0.059854014598540145	0.6119402985074627	0.18019026301063235
YJL099W	-1	-/-	-383.2601137161255	-27152.202610731125	67	0.0597667638483965	0.6119402985074627	0.1804700615556799
YNL238W	0	0/-	-383.3490441441536	-44261.48262557387	268	0.0597667638483965	0.6119402985074627	0.1804700615556799
YOR359W	-1	-/-	-383.49513816833496	-26821.669204950333	67	0.05967976710334789	0.6119402985074627	0.18074986010072747
YER148W	-1	-/-	-383.5982096195221	-26206.77963423729	67	0.059593023255813955	0.6119402985074627	0.18102965864577505
YOL165C	-1	-/0	-383.6386570930481	-24003.576495051384	67	0.059506531204644414	0.6119402985074627	0.18130945719082261
YLR348C	0	0/-	-383.7148863375187	-41031.84891917929	268	0.059506531204644414	0.6119402985074627	0.18130945719082261
YOR087W	-1	-/-	-383.7262899875641	-25706.99257707596	67	0.059420289855072465	0.6119402985074627	0.18158925573587018
YJL056C	-1	-/-	-383.74411153793335	-24046.89398956299	67	0.059334298118668596	0.6119402985074627	0.18186905428091774
YGR239C	-1	-/-	-383.76011776924133	-24710.762383818626	67	0.059248554913294796	0.6119402985074627	0.1821488528259653
YPR017C	-1	-/-	-383.842657327652	-26304.10253083706	67	0.05916305916305916	0.6119402985074627	0.18242865137101288
YLR439W	0	0/-	-383.91672962903976	-42788.33609455824	268	0.05916305916305916	0.6119402985074627	0.18242865137101288
YML035C	0	0/-	-384.0350847542286	-42016.02280446887	268	0.05916305916305916	0.6119402985074627	0.18242865137101288
YCL032W	-1	-/-	-384.0999219417572	-26632.997849464417	67	0.059077809798270896	0.6119402985074627	0.18270844991606044
YER126C	-1	-/-	-384.13034224510193	-28617.819873213768	67	0.058992805755395686	0.6119402985074627	0.182988248461108
YPR061C	0	0/0	-384.19463604688644	-44623.228258147836	268	0.058992805755395686	0.6119402985074627	0.182988248461108
YEL066W	-1	-/-	-384.2057592868805	-23804.48489332199	67	0.05890804597701149	0.6119402985074627	0.18326804700615557
YGR162W	-1	-/-	-384.24343848228455	-28754.291385889053	67	0.058823529411764705	0.6119402985074627	0.18354784555120313
YMR008C	-1	-/-	-384.25781178474426	-24508.935954272747	67	0.05873925501432665	0.6119402985074627	0.1838276440962507
YIL008W	1	+/+	-384.27387595176697	-27631.076548337936	66	0.060085836909871244	0.6268656716417911	0.1838276440962507
YIL106W	-1	-/-	-384.2990810871124	-28423.97205042839	67	0.06	0.6268656716417911	0.18410744264129827
YGL139W	0	0/-	-384.37462666630745	-43417.67666813731	268	0.06	0.6268656716417911	0.18410744264129827
YJR070C	-1	-/-	-384.50224471092224	-28381.892998099327	67	0.05991440798858773	0.6268656716417911	0.18438724118634583
YHR071W	0	0/-	-384.5025727599859	-42291.01856966317	268	0.05991440798858773	0.6268656716417911	0.18438724118634583
YIL129C	-1	-/-	-384.5143234729767	-24256.242689847946	67	0.05982905982905983	0.6268656716417911	0.1846670397313934
YBR179C	-1	-/-	-384.51782751083374	-26922.557276248932	67	0.059743954480796585	0.6268656716417911	0.18494683827644096
YNL108C	0	0/0	-384.5837758779526	-44376.60835396871	268	0.059743954480796585	0.6268656716417911	0.18494683827644096
YCR071C	-1	-/-	-384.65089535713196	-25932.668955802917	67	0.05965909090909091	0.6268656716417911	0.18522663682148852
YGL250W	0	0/-	-384.7254908680916	-44158.45919781923	268	0.05965909090909091	0.6268656716417911	0.18522663682148852
YER080W	0	0/0	-384.7360825538635	-42925.908902943134	268	0.05965909090909091	0.6268656716417911	0.18522663682148852
YMR256C	0	0/-	-384.73652428388596	-39292.1915837042	268	0.05965909090909091	0.6268656716417911	0.18522663682148852
YOR187W	-1	-/-	-384.7829978466034	-26950.401116490364	67	0.059574468085106386	0.6268656716417911	0.1855064353665361
YER021W	-1	-/-	-384.8352105617523	-26373.031249284744	67	0.059490084985835696	0.6268656716417911	0.18578623391158366
YLR037C	0	0/-	-384.89687141776085	-40523.81097012758	268	0.059490084985835696	0.6268656716417911	0.18578623391158366
YAL031C	-1	-/-	-384.90897035598755	-26325.907667160034	67	0.0594059405940594	0.6268656716417911	0.18606603245663123
YOR134W	0	0/-	-384.95288717746735	-43176.625445231795	268	0.0594059405940594	0.6268656716417911	0.18606603245663123
YER096W	0	0/-	-384.98083662986755	-43146.81810620427	268	0.0594059405940594	0.6268656716417911	0.18606603245663123
YER027C	-1	-/-	-385.04396653175354	-25413.35893702507	67	0.059322033898305086	0.6268656716417911	0.18634583100167879
YEL046C	0	0/0	-385.0742148756981	-42799.75749037787	268	0.059322033898305086	0.6268656716417911	0.18634583100167879
YMR092C	-1	-/-	-385.12513267993927	-24087.01025670767	67	0.05923836389280677	0.6268656716417911	0.18662562954672635
YMR180C	0	0/-	-385.17113423347473	-41601.27437107265	268	0.05923836389280677	0.6268656716417911	0.18662562954672635
YJL093C	-1	-/-	-385.19069957733154	-25440.062364816666	67	0.059154929577464786	0.6268656716417911	0.18690542809177393
YDR120C	-1	-/-	-385.2464611530304	-29244.41112923622	67	0.05907172995780591	0.6268656716417911	0.1871852266368215
YOR299W	-1	-/-	-385.33676385879517	-25296.476744294167	67	0.05898876404494382	0.6268656716417911	0.18746502518186905
YJL052W	-1	-/-	-385.4099028110504	-21801.49069559574	67	0.05890603085553997	0.6268656716417911	0.18774482372691662
YKL129C	-1	-/-	-385.4553179740906	-26018.02845788002	67	0.058823529411764705	0.6268656716417911	0.18802462227196418
YGL055W	-1	-/-	-385.4836232662201	-25281.038403391838	67	0.05874125874125874	0.6268656716417911	0.18830442081701176
YBL005W	-1	-/-	-385.5221838951111	-25391.09113430977	67	0.05865921787709497	0.6268656716417911	0.18858421936205932
YGR241C	-1	-/-	-385.5309796333313	-26777.457514882088	67	0.058577405857740586	0.6268656716417911	0.18886401790710688
YJR095W	0	0/-	-385.56751173734665	-43682.559516742826	268	0.058577405857740586	0.6268656716417911	0.18886401790710688
YJL111W	-1	-/-	-385.6499948501587	-28132.224977254868	67	0.0584958217270195	0.6268656716417911	0.18914381645215445
YMR286W	0	0/-	-385.65418779850006	-42878.7503978014	268	0.0584958217270195	0.6268656716417911	0.18914381645215445
YGL111W	-1	-/-	-385.65827536582947	-26956.250854074955	67	0.0584144645340751	0.6268656716417911	0.189423614997202
YLR390W	0	0/-	-385.7682246565819	-41586.91074693203	268	0.0584144645340751	0.6268656716417911	0.189423614997202
YMR081C	-1	-/-	-385.80106925964355	-27075.599735736847	67	0.058333333333333334	0.6268656716417911	0.1897034135422496
YKL109W	0	0/-	-385.81312713027	-41811.13394278288	268	0.058333333333333334	0.6268656716417911	0.1897034135422496
YHR208W	0	0/0	-385.86370603740215	-42822.22163139656	268	0.058333333333333334	0.6268656716417911	0.1897034135422496
YNR012W	0	0/-	-386.000370234251	-46975.57142402232	268	0.058333333333333334	0.6268656716417911	0.1897034135422496
YER118C	-1	-/-	-386.08763003349304	-27336.936553239822	67	0.05825242718446602	0.6268656716417911	0.18998321208729715
YDL135C	-1	-/-	-386.0949784517288	-27031.31461393833	67	0.05817174515235457	0.6268656716417911	0.19026301063234471
YPL078C	-1	-/-	-386.12564063072205	-24778.22361946106	67	0.058091286307053944	0.6268656716417911	0.19054280917739227
YOR070C	0	0/0	-386.1439473628998	-44453.752046853304	268	0.058091286307053944	0.6268656716417911	0.19054280917739227
YBR291C	0	0/-	-386.17102912068367	-43092.16833868623	268	0.058091286307053944	0.6268656716417911	0.19054280917739227
YDR277C	-1	-/-	-386.22075045108795	-28771.76447457075	67	0.058011049723756904	0.6268656716417911	0.19082260772243984
YPL258C	-1	-/-	-386.23788809776306	-25391.37012553215	67	0.057931034482758624	0.6268656716417911	0.1911024062674874
YDR270W	-1	-/-	-386.2559481859207	-24584.891994833946	67	0.05785123966942149	0.6268656716417911	0.19138220481253498
YDL193W	0	0/-	-386.2760920524597	-41091.22709187865	268	0.05785123966942149	0.6268656716417911	0.19138220481253498
YNL293W	-1	-/-	-386.27982687950134	-25540.60871720314	67	0.0577716643741403	0.6268656716417911	0.19166200335758254
YJR017C	-1	-/-	-386.3143653869629	-25299.09018445015	67	0.057692307692307696	0.6268656716417911	0.1919418019026301
YPR110C	-1	-/-	-386.35517501831055	-29511.727931261063	67	0.05761316872427984	0.6268656716417911	0.19222160044767767
YPL219W	0	0/-	-386.35699462890625	-41183.85262018442	268	0.05761316872427984	0.6268656716417911	0.19222160044767767
YPL095C	-1	-/-	-386.3610031604767	-24215.364934921265	67	0.057534246575342465	0.6268656716417911	0.19250139899272523
YEL062W	-1	-/-	-386.3807762861252	-28438.062334418297	67	0.057455540355677154	0.6268656716417911	0.1927811975377728
YMR029C	-1	-/-	-386.439044713974	-26008.07820367813	67	0.05737704918032787	0.6268656716417911	0.19306099608282037
YHL004W	0	0/-	-386.5177619755268	-42722.211119532585	268	0.05737704918032787	0.6268656716417911	0.19306099608282037
YDR182W	-1	-/-	-386.6506812572479	-25219.99510741234	67	0.0572987721691678	0.6268656716417911	0.19334079462786793
YHR018C	0	0/0	-386.6754761338234	-39446.17900301516	268	0.0572987721691678	0.6268656716417911	0.19334079462786793
YCL043C	-1	-/-	-386.6956753730774	-25093.538205266	67	0.05722070844686648	0.6268656716417911	0.1936205931729155
YDR363W-A	-1	-/-	-386.8277950286865	-24125.422929525375	67	0.05714285714285714	0.6268656716417911	0.19390039171796306
YHR164C	-1	-/-	-386.90330505371094	-26892.871680140495	67	0.057065217391304345	0.6268656716417911	0.19418019026301064
YOR329C	-1	-/-	-386.9363589286804	-27713.947453022003	67	0.05698778833107191	0.6268656716417911	0.1944599888080582
YKR026C	-1	-/-	-387.0067250728607	-27708.73907995224	67	0.056910569105691054	0.6268656716417911	0.19473978735310576
YDR536W	0	0/-	-387.0423484444618	-42630.78101733327	268	0.056910569105691054	0.6268656716417911	0.19473978735310576
YKL038W	-1	-/-	-387.08021211624146	-24360.083273291588	67	0.056833558863328824	0.6268656716417911	0.19501958589815332
YLR097C	-1	-/-	-387.1171519756317	-29106.070786833763	67	0.05675675675675676	0.6268656716417911	0.19529938444320089
YMR318C	0	0/0	-387.1283018887043	-40650.05824628472	268	0.05675675675675676	0.6268656716417911	0.19529938444320089
YCR059C	0	0/-	-387.1948074102402	-44188.62197927758	268	0.05675675675675676	0.6268656716417911	0.19529938444320089
YDL131W	0	0/0	-387.22248020768166	-44113.16228809953	268	0.05675675675675676	0.6268656716417911	0.19529938444320089
YOR184W	0	0/-	-387.34161508083344	-42638.53094343841	268	0.05675675675675676	0.6268656716417911	0.19529938444320089
YGR077C	-1	-/-	-387.3454191684723	-26075.368605017662	67	0.05668016194331984	0.6268656716417911	0.19557918298824847
YGR181W	-1	-/-	-387.3711531162262	-27067.578614234924	67	0.05660377358490566	0.6268656716417911	0.19585898153329603
YCL064C	0	0/0	-387.3855985477567	-43275.71645328961	268	0.05660377358490566	0.6268656716417911	0.19585898153329603
YPR065W	-1	-/-	-387.5298068523407	-24676.40086853504	67	0.05652759084791386	0.6268656716417911	0.1961387800783436
YPR198W	-1	-/-	-387.53803420066833	-24304.108115911484	67	0.056451612903225805	0.6268656716417911	0.19641857862339115
YIR024C	0	0/-	-387.5675301849842	-44051.09222429991	268	0.056451612903225805	0.6268656716417911	0.19641857862339115
YNL001W	-1	-/-	-387.66036772727966	-27788.83456838131	67	0.056375838926174496	0.6268656716417911	0.19669837716843872
YFL038C	-1	-/-	-387.69902777671814	-24564.743864536285	67	0.05630026809651475	0.6268656716417911	0.1969781757134863
YBL018C	-1	-/-	-387.7180190086365	-26379.257144212723	67	0.05622489959839357	0.6268656716417911	0.19725797425853386
YBL075C	-1	-/-	-387.7539837360382	-25360.13373565674	67	0.05614973262032086	0.6268656716417911	0.19753777280358142
YLR337C	-1	-/-	-387.7642683982849	-24785.674540758133	67	0.056074766355140186	0.6268656716417911	0.19781757134862898
YIL046W	-1	-/-	-387.7710826396942	-25398.2621216774	67	0.056	0.6268656716417911	0.19809736989367654
YAL014C	0	0/-	-387.78748923540115	-43097.84271615744	268	0.056	0.6268656716417911	0.19809736989367654
YPR108W	-1	-/-	-387.92068219184875	-26725.007665872574	67	0.0559254327563249	0.6268656716417911	0.1983771684387241
YDR035W	0	0/0	-388.0088886618614	-40782.30920484662	268	0.0559254327563249	0.6268656716417911	0.1983771684387241
YDR430C	0	0/-	-388.03961157798767	-42366.76687657833	268	0.0559254327563249	0.6268656716417911	0.1983771684387241
YKL024C	0	0/-	-388.0484407246113	-44272.22389268875	268	0.0559254327563249	0.6268656716417911	0.1983771684387241
YGL009C	0	0/0	-388.05187126994133	-41880.63496852666	268	0.0559254327563249	0.6268656716417911	0.1983771684387241
YGR065C	0	0/-	-388.1483163200319	-41995.45464869961	268	0.0559254327563249	0.6268656716417911	0.1983771684387241
YDL197C	-1	-/-	-388.15179085731506	-25573.57869195938	67	0.05585106382978723	0.6268656716417911	0.1986569669837717
YOR335C	-1	-/-	-388.21966457366943	-27530.355370879173	67	0.055776892430278883	0.6268656716417911	0.19893676552881925
YNL061W	-1	-/-	-388.23181557655334	-28598.53311920166	67	0.05570291777188329	0.6268656716417911	0.19921656407386681
YLR222C	-1	-/-	-388.2676411867142	-28664.98147547245	67	0.05562913907284768	0.6268656716417911	0.19949636261891437
YDR177W	-1	-/-	-388.388601064682	-26823.413405895233	67	0.05555555555555555	0.6268656716417911	0.19977616116396194
YLR231C	-1	-/-	-388.4078514575958	-23619.180740714073	67	0.05548216644649934	0.6268656716417911	0.20005595970900952
YKL188C	-1	-/-	-388.6773111820221	-27456.58262181282	67	0.055408970976253295	0.6268656716417911	0.20033575825405708
YGR161C	-1	-/0	-388.71102929115295	-28138.473645687103	67	0.05533596837944664	0.6268656716417911	0.20061555679910464
YMR022W	-1	-/-	-388.77867698669434	-26011.34348011017	67	0.05526315789473684	0.6268656716417911	0.2008953553441522
YDR375C	-1	-/-	-388.82542526721954	-26707.122973442078	67	0.05519053876478318	0.6268656716417911	0.20117515388919976
YMR021C	-1	-/-	-388.85528445243835	-27146.181046247482	67	0.05511811023622047	0.6268656716417911	0.20145495243424735
YGL171W	-1	-/-	-388.929141998291	-28079.900593280792	67	0.05504587155963303	0.6268656716417911	0.2017347509792949
YAL033W	-1	-/-	-388.93597185611725	-27361.79448568821	67	0.0549738219895288	0.6268656716417911	0.20201454952434247
YJR077C	-1	-/-	-388.97241473197937	-23536.947009325027	67	0.054901960784313725	0.6268656716417911	0.20229434806939003
YKL013C	-1	-/-	-389.0221393108368	-24504.31868004799	67	0.05483028720626632	0.6268656716417911	0.2025741466144376
YMR208W	-1	-/-	-389.0292673110962	-26500.92974638939	67	0.054758800521512385	0.6268656716417911	0.20285394515948518
YBR162C	-1	-/0	-389.1219902038574	-26303.065985679626	67	0.0546875	0.6268656716417911	0.20313374370453274
YER048W-A	0	0/0	-389.1237195134163	-43700.34286272526	268	0.0546875	0.6268656716417911	0.20313374370453274
YGL197W	0	0/-	-389.1315531730652	-41415.11424794793	268	0.0546875	0.6268656716417911	0.20313374370453274
YLR354C	-1	-/0	-389.23954033851624	-26157.821954250336	67	0.054616384915474644	0.6268656716417911	0.2034135422495803
YKR080W	0	0/-	-389.3180485367775	-41108.37786355242	268	0.054616384915474644	0.6268656716417911	0.2034135422495803
YPL026C	-1	-/-	-389.37539505958557	-25321.308579683304	67	0.05454545454545454	0.6268656716417911	0.20369334079462786
YNL056W	0	0/-	-389.38820376992226	-44864.57840234041	268	0.05454545454545454	0.6268656716417911	0.20369334079462786
YDR400W	-1	-/-	-389.4289462566376	-25650.382959127426	67	0.054474708171206226	0.6268656716417911	0.20397313933967542
YOR008C	-1	-/-	-389.61996936798096	-24029.14073717594	67	0.054404145077720206	0.6268656716417911	0.204252937884723
YBR268W	0	0/-	-389.6428853273392	-42856.81698772311	268	0.054404145077720206	0.6268656716417911	0.204252937884723
YFL021W	-1	-/-	-389.71218156814575	-26542.217318296432	67	0.054333764553686936	0.6268656716417911	0.20453273642977057
YGL134W	0	0/-	-389.733927488327	-43593.122966721654	268	0.054333764553686936	0.6268656716417911	0.20453273642977057
YLR345W	0	0/-	-389.7459246516228	-39320.38155955076	268	0.054333764553686936	0.6268656716417911	0.20453273642977057
YNL244C	-1	-/-	-389.82980597019196	-27703.49985921383	67	0.05426356589147287	0.6268656716417911	0.20481253497481813
YAL010C	-1	-/-	-389.8308210372925	-26281.459183096886	67	0.05419354838709677	0.6268656716417911	0.2050923335198657
YLR390W-A	-1	-/-	-389.9295542240143	-22478.123043060303	67	0.05412371134020619	0.6268656716417911	0.20537213206491325
YKL156W	0	0/-	-389.94643411040306	-44837.41335704923	268	0.05412371134020619	0.6268656716417911	0.20537213206491325
YDR517W	-1	-/-	-389.9598550796509	-24084.293657064438	67	0.05405405405405406	0.6268656716417911	0.20565193060996081
YNL191W	0	0/0	-389.97573667764664	-41334.10009241104	268	0.05405405405405406	0.6268656716417911	0.20565193060996081
YIL013C	-1	-/-	-389.99964916706085	-27211.04342710972	67	0.05398457583547558	0.6268656716417911	0.2059317291550084
YJR058C	0	0/-	-390.01728707551956	-43560.75428882241	268	0.05398457583547558	0.6268656716417911	0.2059317291550084
YER136W	0	0/-	-390.024327814579	-44083.60701817274	268	0.05398457583547558	0.6268656716417911	0.2059317291550084
YKL003C	0	0/-	-390.0956342816353	-43802.08807325363	268	0.05398457583547558	0.6268656716417911	0.2059317291550084
YKL008C	-1	-/-	-390.1284387111664	-26600.878153800964	67	0.05391527599486521	0.6268656716417911	0.20621152770005596
YDL134C	-1	-/-	-390.20452404022217	-25125.654712677002	67	0.05384615384615385	0.6268656716417911	0.20649132624510352
YMR217W	0	0/-	-390.2465298771858	-46683.61986100674	268	0.05384615384615385	0.6268656716417911	0.20649132624510352
YPR058W	0	0/-	-390.36721697449684	-42549.452710434794	268	0.05384615384615385	0.6268656716417911	0.20649132624510352
YLR461W	0	0/-	-390.44190776348114	-41815.55807803571	268	0.05384615384615385	0.6268656716417911	0.20649132624510352
YER018C	-1	-/-	-390.48423862457275	-25307.295166254044	67	0.05377720870678617	0.6268656716417911	0.20677112479015108
YMR025W	-1	-/-	-390.584424495697	-26851.930351257324	67	0.05370843989769821	0.6268656716417911	0.20705092333519864
YBL022C	-1	-/+	-390.6182482242584	-26812.137671113014	67	0.05363984674329502	0.6268656716417911	0.20733072188024623
YDR349C	0	0/-	-390.64485877752304	-41973.947855859995	268	0.05363984674329502	0.6268656716417911	0.20733072188024623
YHR063C	0	0/-	-390.65917083621025	-42630.245144512504	268	0.05363984674329502	0.6268656716417911	0.20733072188024623
YML016C	-1	-/-	-390.6719329357147	-25458.277144551277	67	0.05357142857142857	0.6268656716417911	0.2076105204252938
YOR171C	-1	-/-	-390.70534777641296	-26547.440499544144	67	0.0535031847133758	0.6268656716417911	0.20789031897034135
YGL097W	-1	-/-	-390.84937739372253	-27802.579513549805	67	0.05343511450381679	0.6268656716417911	0.2081701175153889
YNR019W	-1	-/-	-390.86117792129517	-26412.48929142952	67	0.053367217280813214	0.6268656716417911	0.20844991606043647
YGR083C	-1	-/-	-390.8724842071533	-26718.345759272575	67	0.0532994923857868	0.6268656716417911	0.20872971460548406
YCR010C	-1	-/-	-390.92107915878296	-26783.558441400528	67	0.053231939163498096	0.6268656716417911	0.20900951315053162
YPL143W	0	0/-	-390.9774242937565	-44202.22969868779	268	0.053231939163498096	0.6268656716417911	0.20900951315053162
YNL153C	-1	-/-	-390.9900016784668	-28525.86450302601	67	0.053164556962025315	0.6268656716417911	0.20928931169557918
YGL256W	-1	-/0	-391.05414962768555	-25079.270062685013	67	0.05309734513274336	0.6268656716417911	0.20956911024062674
YIL156W	0	0/-	-391.13485729694366	-44397.59101381898	268	0.05309734513274336	0.6268656716417911	0.20956911024062674
YOL005C	-1	-/-	-391.2371869087219	-26270.93166089058	67	0.05303030303030303	0.6268656716417911	0.2098489087856743
YDR466W	0	0/-	-391.26692432165146	-42635.12772065401	268	0.05303030303030303	0.6268656716417911	0.2098489087856743
YGR211W	-1	-/-	-391.4823668003082	-23700.878059744835	67	0.05296343001261034	0.6268656716417911	0.2101287073307219
YER094C	-1	-/-	-391.56084728240967	-27006.659406661987	67	0.05289672544080604	0.6268656716417911	0.21040850587576945
YKL137W	0	0/-	-391.5919957756996	-42708.95666268468	268	0.05289672544080604	0.6268656716417911	0.21040850587576945
YDR058C	-1	-/-	-391.7608551979065	-27243.12064385414	67	0.052830188679245285	0.6268656716417911	0.210688304420817
YMR300C	0	0/-	-391.7744245529175	-44761.09925541282	268	0.052830188679245285	0.6268656716417911	0.210688304420817
YBR041W	-1	-/-	-391.78490357100964	-28505.07270567119	67	0.052763819095477386	0.6268656716417911	0.21096810296586457
YDR284C	-1	-/-	-391.84993743896484	-25846.67410135269	67	0.05269761606022585	0.6268656716417911	0.21124790151091213
YKL106W	0	0/0	-391.9132035970688	-43039.7224034071	268	0.05269761606022585	0.6268656716417911	0.21124790151091213
YML032C	-1	-/-	-391.92507576942444	-27839.276017069817	67	0.05263157894736842	0.6268656716417911	0.21152770005595972
YCL034W	-1	-/-	-391.99309372901917	-26253.18197095394	67	0.052565707133917394	0.6268656716417911	0.21180749860100728
YGR193C	-1	-/-	-392.0920035839081	-24451.573616743088	67	0.0525	0.6268656716417911	0.21208729714605484
YDR268W	-1	-/-	-392.12313508987427	-24596.45805120468	67	0.052434456928838954	0.6268656716417911	0.2123670956911024
YJL223C	0	0/-	-392.1340845525265	-41065.981235112995	268	0.052434456928838954	0.6268656716417911	0.2123670956911024
YIL111W	0	0/-	-392.25741696357727	-39276.30348074436	268	0.052434456928838954	0.6268656716417911	0.2123670956911024
YML051W	-1	-/-	-392.2671661376953	-25934.16143977642	67	0.05236907730673317	0.6268656716417911	0.21264689423614996
YNL223W	-1	-/-	-392.31992745399475	-29430.866862535477	67	0.052303860523038606	0.6268656716417911	0.21292669278119752
YGR009C	-1	-/-	-392.3514361381531	-26850.767961263657	67	0.05223880597014925	0.6268656716417911	0.2132064913262451
YNL006W	-1	-/-	-392.42917144298553	-28828.523536086082	67	0.05217391304347826	0.6268656716417911	0.21348628987129267
YJL159W	0	0/-	-392.43882137537	-40875.51278708503	268	0.05217391304347826	0.6268656716417911	0.21348628987129267
YMR156C	-1	-/-	-392.4684579372406	-28897.56877410412	67	0.052109181141439205	0.6268656716417911	0.21376608841634023
YGR165W	-1	-/-	-392.4943759441376	-25911.30674624443	67	0.05204460966542751	0.6268656716417911	0.2140458869613878
YKR069W	0	0/0	-392.4964104294777	-41973.48099118471	268	0.05204460966542751	0.6268656716417911	0.2140458869613878
YCR084C	-1	-/-	-392.5292112827301	-25847.423047542572	67	0.05198019801980198	0.6268656716417911	0.21432568550643535
YPL149W	-1	-/-	-392.57105135917664	-26814.634867310524	67	0.0519159456118665	0.6268656716417911	0.21460548405148294
YPL207W	0	0/-	-392.6287943124771	-44931.13702985644	268	0.0519159456118665	0.6268656716417911	0.21460548405148294
YKL159C	0	0/-	-392.6373183131218	-43467.9292123355	268	0.0519159456118665	0.6268656716417911	0.21460548405148294
YIL048W	-1	-/-	-392.675048828125	-25605.52631688118	67	0.05185185185185185	0.6268656716417911	0.2148852825965305
YFR004W	-1	-/-	-392.6853622198105	-25928.35357296467	67	0.051787916152897656	0.6268656716417911	0.21516508114157806
YOR084W	-1	-/-	-392.7957944869995	-25018.947378396988	67	0.05172413793103448	0.6268656716417911	0.21544487968662562
YKL196C	-1	-/-	-392.91239881515503	-26280.149655103683	67	0.05166051660516605	0.6268656716417911	0.21572467823167318
YHR069C	-1	-/-	-392.94223523139954	-29018.44033038616	67	0.051597051597051594	0.6268656716417911	0.21600447677672077
YLL015W	-1	-/-	-392.95619559288025	-28302.3704072237	67	0.051533742331288344	0.6268656716417911	0.21628427532176833
YBR047W	0	0/0	-392.98174199461937	-41380.239062618464	268	0.051533742331288344	0.6268656716417911	0.21628427532176833
YML125C	0	0/0	-392.9846087396145	-44525.891276836395	268	0.051533742331288344	0.6268656716417911	0.21628427532176833
YDL076C	-1	-/-	-393.0151255130768	-27532.77356147766	67	0.051470588235294115	0.6268656716417911	0.2165640738668159
YJR148W	0	0/0	-393.0229098647833	-40660.342447698116	268	0.051470588235294115	0.6268656716417911	0.2165640738668159
YIL160C	-1	-/-	-393.0297077894211	-29937.859698295593	67	0.051407588739290085	0.6268656716417911	0.21684387241186345
YBR267W	-1	-/-	-393.03934621810913	-25535.508021235466	67	0.05134474327628362	0.6268656716417911	0.217123670956911
YKL110C	-1	-/-	-393.0589065551758	-28207.023226737976	67	0.05128205128205128	0.6268656716417911	0.2174034695019586
YDR493W	0	0/-	-393.15813134610653	-44717.40734690428	268	0.05128205128205128	0.6268656716417911	0.2174034695019586
YJR049C	-1	-/-	-393.16760897636414	-27549.98738694191	67	0.05121951219512195	0.6268656716417911	0.21768326804700616
YOL062C	0	0/-	-393.1937518119812	-42305.1129142046	268	0.05121951219512195	0.6268656716417911	0.21768326804700616
YML101C	0	0/0	-393.2026714980602	-41674.42209427059	268	0.05121951219512195	0.6268656716417911	0.21768326804700616
YER144C	0	0/-	-393.2799546420574	-43695.52457293868	268	0.05121951219512195	0.6268656716417911	0.21768326804700616
YER082C	-1	-/-	-393.2831542491913	-28612.30755496025	67	0.05115712545676005	0.6268656716417911	0.21796306659205372
YLR205C	-1	-/+	-393.2977476119995	-25107.49510550499	67	0.051094890510948905	0.6268656716417911	0.21824286513710128
YGR200C	-1	-/-	-393.3073523044586	-28386.44998407364	67	0.05103280680437424	0.6268656716417911	0.21852266368214884
YFR010W	0	0/-	-393.33930629491806	-44859.79767790437	268	0.05103280680437424	0.6268656716417911	0.21852266368214884
YDR399W	0	0/-	-393.452474758029	-44297.268122687936	268	0.05103280680437424	0.6268656716417911	0.21852266368214884
YNL007C	-1	-/-	-393.4529814720154	-24858.078651189804	67	0.050970873786407765	0.6268656716417911	0.21880246222719643
YBR004C	-1	-/-	-393.4912166595459	-26623.14633321762	67	0.05090909090909091	0.6268656716417911	0.219082260772244
YBR128C	0	0/-	-393.5550486445427	-45285.61546370387	268	0.05090909090909091	0.6268656716417911	0.219082260772244
YLR256W	-1	-/-	-393.5572044849396	-26553.695017263293	67	0.05084745762711865	0.6268656716417911	0.21936205931729155
YMR280C	-1	-/-	-393.5708944797516	-25213.08824825287	67	0.05078597339782346	0.6268656716417911	0.2196418578623391
YGR220C	-1	-/-	-393.5865137577057	-26008.039828538895	67	0.050724637681159424	0.6268656716417911	0.21992165640738667
YLR119W	-1	-/-	-393.59007573127747	-27788.486642360687	67	0.05066344993968637	0.6268656716417911	0.22020145495243423
YLL050C	-1	-/-	-393.5942814350128	-23888.318678617477	67	0.05060240963855422	0.6268656716417911	0.22048125349748182
YIL087C	0	0/0	-393.6855243444443	-39927.44712394476	268	0.05060240963855422	0.6268656716417911	0.22048125349748182
YDR486C	-1	-/-	-393.7017455101013	-27935.190441966057	67	0.05054151624548736	0.6268656716417911	0.22076105204252938
YNL312W	-1	-/-	-393.9557147026062	-27831.402701675892	67	0.05048076923076923	0.6268656716417911	0.22104085058757694
YOR047C	-1	-/-	-393.95795327425003	-26792.810088932514	67	0.05042016806722689	0.6268656716417911	0.2213206491326245
YPR067W	-1	-/-	-394.04266119003296	-25687.335939645767	67	0.050359712230215826	0.6268656716417911	0.22160044767767206
YOL123W	-1	-/-	-394.1045846939087	-24571.97581410408	67	0.05029940119760479	0.6268656716417911	0.22188024622271965
YDR373W	0	0/-	-394.21140718460083	-44330.67423322797	268	0.05029940119760479	0.6268656716417911	0.22188024622271965
YEL055C	0	0/-	-394.2576504945755	-48051.47350868583	268	0.05029940119760479	0.6268656716417911	0.22188024622271965
YER099C	0	0/-	-394.3434711545706	-44212.99380932748	268	0.05029940119760479	0.6268656716417911	0.22188024622271965
YLR144C	-1	-/-	-394.40512204170227	-27109.116574406624	67	0.050239234449760764	0.6268656716417911	0.2221600447677672
YPL202C	1	+/+	-394.43833231925964	-26755.259991645813	66	0.05137395459976105	0.6417910447761194	0.2221600447677672
YOR090C	0	0/-	-394.4877408146858	-42795.07563614845	268	0.05137395459976105	0.6417910447761194	0.2221600447677672
YBL011W	-1	-/-	-394.5036084651947	-25319.58379626274	67	0.0513126491646778	0.6417910447761194	0.22243984331281477
YER019W	-1	-/-	-394.5785415172577	-26217.535587787628	67	0.05125148986889154	0.6417910447761194	0.22271964185786233
YFL053W	0	0/-	-394.6328039765358	-44042.05247873813	268	0.05125148986889154	0.6417910447761194	0.22271964185786233
YKL145W	-1	-/-	-394.6534813642502	-26792.6616846323	67	0.05119047619047619	0.6417910447761194	0.2229994404029099
YDR165W	-1	-/-	-394.7022247314453	-30877.084309220314	67	0.05112960760998811	0.6417910447761194	0.22327923894795748
YDL248W	0	0/-	-394.76434177160263	-40789.863450437784	268	0.05112960760998811	0.6417910447761194	0.22327923894795748
YCL044C	-1	-/-	-394.7856287956238	-24881.58972120285	67	0.0510688836104513	0.6417910447761194	0.22355903749300504
YLR058C	0	0/-	-394.8026053607464	-40636.0259603709	268	0.0510688836104513	0.6417910447761194	0.22355903749300504
YDL195W	-1	-/-	-394.8293192386627	-25053.20678138733	67	0.051008303677342826	0.6417910447761194	0.2238388360380526
YEL056W	-1	-/-	-394.87491965293884	-24176.531533956528	67	0.0509478672985782	0.6417910447761194	0.22411863458310016
YDR050C	0	0/-	-394.90439216047525	-41869.35168988258	268	0.0509478672985782	0.6417910447761194	0.22411863458310016
YHR082C	-1	-/-	-394.93316173553467	-27402.50129520893	67	0.05088757396449704	0.6417910447761194	0.22439843312814772
YGR280C	-1	-/-	-395.0175814628601	-28732.167961120605	67	0.0508274231678487	0.6417910447761194	0.2246782316731953
YER116C	-1	-/-	-395.10171151161194	-26180.269335269928	67	0.05076741440377804	0.6417910447761194	0.22495803021824287
YCR053W	-1	-/0	-395.1279401779175	-26780.800688385963	67	0.05070754716981132	0.6417910447761194	0.22523782876329043
YER061C	-1	-/-	-395.21708369255066	-24886.237889766693	67	0.050647820965842166	0.6417910447761194	0.225517627308338
YOL038W	-1	-/-	-395.2394165992737	-25825.650673627853	67	0.05058823529411765	0.6417910447761194	0.22579742585338555
YJR045C	-1	-/-	-395.2651889324188	-24284.85034918785	67	0.05052878965922444	0.6417910447761194	0.22607722439843314
YGL115W	-1	-/-	-395.27045488357544	-25164.406754493713	67	0.05046948356807512	0.6417910447761194	0.2263570229434807
YCL030C	0	0/0	-395.35252887010574	-40914.72432881966	268	0.05046948356807512	0.6417910447761194	0.2263570229434807
YPR075C	-1	-/-	-395.423143863678	-26360.747898817062	67	0.05041031652989449	0.6417910447761194	0.22663682148852826
YHL011C	-1	-/-	-395.4440882205963	-30393.961292028427	67	0.05035128805620609	0.6417910447761194	0.22691662003357582
YNL097C	-1	-/-	-395.4767246246338	-26524.024216890335	67	0.050292397660818715	0.6417910447761194	0.22719641857862338
YPL084W	-1	-/-	-395.5427391529083	-25099.008768320084	67	0.05023364485981308	0.6417910447761194	0.22747621712367097
YGL205W	-1	-/-	-395.56417322158813	-25512.234083652496	67	0.050175029171528586	0.6417910447761194	0.22775601566871853
YGR281W	-1	-/-	-395.5877916812897	-25840.705491542816	67	0.05011655011655012	0.6417910447761194	0.2280358142137661
YCR104W	0	0/-	-395.5992475450039	-42625.94281849265	268	0.05011655011655012	0.6417910447761194	0.2280358142137661
YHR053C	-1	-/+	-395.6803734302521	-22829.293427467346	67	0.050058207217694994	0.6417910447761194	0.22831561275881365
YDR483W	-1	-/-	-395.70585322380066	-25227.894906759262	67	0.05	0.6417910447761194	0.2285954113038612
YCR096C	0	0/-	-395.73268976807594	-44571.650225549936	268	0.05	0.6417910447761194	0.2285954113038612
YJR007W	-1	-/-	-395.77183389663696	-29845.215871334076	67	0.04994192799070848	0.6417910447761194	0.22887520984890877
YBR105C	-1	-/-	-395.78192842006683	-26828.920188188553	67	0.04988399071925754	0.6417910447761194	0.22915500839395636
YOR272W	-1	-/-	-395.8122274875641	-26723.736088514328	67	0.04982618771726535	0.6417910447761194	0.22943480693900392
YNL099C	1	+/+	-395.8280827999115	-27398.50859951973	66	0.05092592592592592	0.6567164179104478	0.22943480693900392
YHR191C	-1	-/-	-395.83031010627747	-28576.068954229355	67	0.05086705202312139	0.6567164179104478	0.22971460548405148
YJR109C	0	0/-	-395.934350669384	-38646.72318519652	268	0.05086705202312139	0.6567164179104478	0.22971460548405148
YER145C	-1	-/-	-395.9434771537781	-24511.710371255875	67	0.050808314087759814	0.6567164179104478	0.22999440402909904
YDR312W	-1	-/-	-395.97790336608887	-27675.36955857277	67	0.05074971164936563	0.6567164179104478	0.2302742025741466
YBR201W	-1	-/-	-395.98568415641785	-25618.61799621582	67	0.05069124423963134	0.6567164179104478	0.2305540011191942
YGL056C	0	0/-	-396.05969935655594	-43044.265513047576	268	0.05069124423963134	0.6567164179104478	0.2305540011191942
YLL049W	0	0/-	-396.0761060118675	-42599.47096927464	268	0.05069124423963134	0.6567164179104478	0.2305540011191942
YMR322C	-1	-/-	-396.11192202568054	-29497.099569439888	67	0.05063291139240506	0.6567164179104478	0.23083379966424175
YIL164C	0	0/0	-396.1235392689705	-41956.73092056066	268	0.05063291139240506	0.6567164179104478	0.23083379966424175
YBL019W	-1	-/-	-396.223938703537	-25138.121753931046	67	0.05057471264367816	0.6567164179104478	0.2311135982092893
YDR234W	0	0/0	-396.3237400352955	-43162.258026029915	268	0.05057471264367816	0.6567164179104478	0.2311135982092893
YML118W	-1	-/-	-396.33398723602295	-26691.177587985992	67	0.0505166475315729	0.6567164179104478	0.23139339675433687
YDR456W	-1	-/-	-396.4992835521698	-25883.749494075775	67	0.05045871559633028	0.6567164179104478	0.23167319529938443
YKL001C	-1	-/0	-396.52676939964294	-26433.846296072006	67	0.050400916380297825	0.6567164179104478	0.23195299384443202
YGR166W	-1	-/-	-396.58466720581055	-26220.81187057495	67	0.05034324942791762	0.6567164179104478	0.23223279238947958
YGL080W	0	0/-	-396.64178571105003	-43841.22484828532	268	0.05034324942791762	0.6567164179104478	0.23223279238947958
YOR010C	0	0/-	-396.76134234666824	-41120.77111722529	268	0.05034324942791762	0.6567164179104478	0.23223279238947958
YFL045C	-1	-/-	-396.80473947525024	-27501.07205080986	67	0.05028571428571429	0.6567164179104478	0.23251259093452714
YDR337W	-1	-/-	-396.9588260650635	-27988.720755577087	67	0.0502283105022831	0.6567164179104478	0.2327923894795747
YOR081C	-1	-/-	-396.98470664024353	-25114.471128702164	67	0.05017103762827822	0.6567164179104478	0.23307218802462226
YNL003C	-1	-/-	-397.0150158405304	-28462.39740562439	67	0.05011389521640091	0.6567164179104478	0.23335198656966985
YKL021C	-1	-/-	-397.0244221687317	-29430.72232246399	67	0.05005688282138794	0.6567164179104478	0.2336317851147174
YFL026W	-1	-/-	-397.0438256263733	-24032.53623318672	67	0.05	0.6567164179104478	0.23391158365976497
YIL167W	-1	-/0	-397.16281723976135	-27916.473618388176	67	0.049943246311010214	0.6567164179104478	0.23419138220481253
YEL049W	0	0/-	-397.19134786725044	-43543.81145849265	268	0.049943246311010214	0.6567164179104478	0.23419138220481253
YKL214C	-1	-/-	-397.1985287666321	-26867.256576299667	67	0.049886621315192746	0.6567164179104478	0.2344711807498601
YPR040W	0	0/-	-397.20507925748825	-44260.67395803332	268	0.049886621315192746	0.6567164179104478	0.2344711807498601
YGR289C	-1	-/-	-397.22924852371216	-25572.12696683407	67	0.04983012457531144	0.6567164179104478	0.23475097929490768
YER069W	0	0/0	-397.2376126050949	-41227.635862499475	268	0.04983012457531144	0.6567164179104478	0.23475097929490768
YNL240C	0	0/0	-397.38419212400913	-42592.193587601185	268	0.04983012457531144	0.6567164179104478	0.23475097929490768
YNR039C	-1	-/-	-397.3894946575165	-27491.523142576218	67	0.049773755656108594	0.6567164179104478	0.23503077783995524
YOR158W	0	0/-	-397.4447247982025	-42312.64025247097	268	0.049773755656108594	0.6567164179104478	0.23503077783995524
YEL044W	0	0/-	-397.6263148188591	-42824.106846153736	268	0.049773755656108594	0.6567164179104478	0.23503077783995524
YLR099C	0	0/-	-397.67165261507034	-41632.72569873929	268	0.049773755656108594	0.6567164179104478	0.23503077783995524
YOR176W	0	0/0	-397.7670029401779	-41663.30189675093	268	0.049773755656108594	0.6567164179104478	0.23503077783995524
YER048C	0	0/-	-397.7836363911629	-42939.1299534142	268	0.049773755656108594	0.6567164179104478	0.23503077783995524
YNL322C	0	0/-	-397.81678257882595	-42336.4987591058	268	0.049773755656108594	0.6567164179104478	0.23503077783995524
YGL018C	-1	-/-	-397.8338403701782	-24967.08149600029	67	0.04971751412429379	0.6567164179104478	0.2353105763850028
YER005W	-1	-/-	-398.0800189971924	-25410.568731546402	67	0.04966139954853273	0.6567164179104478	0.23559037493005036
YFL007W	0	0/-	-398.2482251524925	-43087.37582650781	268	0.04966139954853273	0.6567164179104478	0.23559037493005036
YDR254W	-1	-/-	-398.3723568916321	-25845.089284181595	67	0.0496054114994363	0.6567164179104478	0.23587017347509792
YBR187W	0	0/-	-398.48736292123795	-44429.027273118496	268	0.0496054114994363	0.6567164179104478	0.23587017347509792
YKL209C	0	0/-	-398.5662214756012	-42118.151576161385	268	0.0496054114994363	0.6567164179104478	0.23587017347509792
YJL053W	-1	-/-	-398.5966213941574	-29452.224246144295	67	0.04954954954954955	0.6567164179104478	0.23614997202014548
YGR135W	-1	-/-	-398.72277307510376	-26544.2268075943	67	0.049493813273340834	0.6567164179104478	0.23642977056519307
YFR055W	-1	-/-	-398.79495763778687	-25772.27087521553	67	0.04943820224719101	0.6567164179104478	0.23670956911024063
YHR094C	-1	-/-	-398.809574842453	-25622.950313806534	67	0.04938271604938271	0.6567164179104478	0.2369893676552882
YEL003W	-1	-/-	-398.8125022649765	-27404.098265767097	67	0.04932735426008968	0.6567164179104478	0.23726916620033575
YOR260W	-1	-/-	-398.9164847135544	-28239.191841959953	67	0.04927211646136618	0.6567164179104478	0.2375489647453833
YGL032C	-1	-/-	-398.9535675048828	-26796.513657808304	67	0.049217002237136466	0.6567164179104478	0.2378287632904309
YLR387C	0	0/-	-398.9629870057106	-45644.31365099549	268	0.049217002237136466	0.6567164179104478	0.2378287632904309
YER014W	0	0/0	-399.1554054617882	-41316.57490250468	268	0.049217002237136466	0.6567164179104478	0.2378287632904309
YGL259W	0	0/0	-399.2217389047146	-45403.78879266791	268	0.049217002237136466	0.6567164179104478	0.2378287632904309
YML034W	-1	-/-	-399.255952835083	-26515.758154153824	67	0.049162011173184354	0.6567164179104478	0.23810856183547846
YOR270C	-1	-/-	-399.30923771858215	-26093.17148089409	67	0.049107142857142856	0.6567164179104478	0.23838836038052602
YNL281W	-1	-/-	-399.4618921279907	-24835.912431955338	67	0.04905239687848383	0.6567164179104478	0.23866815892557358
YNL256W	-1	-/-	-399.5749430656433	-27862.792811632156	67	0.04899777282850779	0.6567164179104478	0.23894795747062114
YHR160C	-1	-/-	-399.70411014556885	-26929.447707653046	67	0.048943270300333706	0.6567164179104478	0.23922775601566873
YER105C	-1	-/-	-399.75889015197754	-25247.30229663849	67	0.04888888888888889	0.6567164179104478	0.2395075545607163
YPR101W	-1	-/-	-399.78687047958374	-26306.063324213028	67	0.048834628190899	0.6567164179104478	0.23978735310576385
YCR026C	-1	-/-	-399.8053560256958	-24755.501168251038	67	0.04878048780487805	0.6567164179104478	0.2400671516508114
YOR383C	0	0/-	-399.839137673378	-42147.606008797884	268	0.04878048780487805	0.6567164179104478	0.2400671516508114
YOL119C	0	0/-	-399.85466012358665	-42865.556643769145	268	0.04878048780487805	0.6567164179104478	0.2400671516508114
YLR077W	0	0/-	-399.8606397509575	-41678.17198395729	268	0.04878048780487805	0.6567164179104478	0.2400671516508114
YPR016C	-1	-/-	-399.96997034549713	-29611.017518758774	67	0.048726467331118496	0.6567164179104478	0.24034695019585897
YOR145C	-1	-/-	-399.9781827926636	-28596.338035941124	67	0.048672566371681415	0.6567164179104478	0.24062674874090656
YMR098C	0	0/-	-400.01784017682076	-42817.25001952052	268	0.048672566371681415	0.6567164179104478	0.24062674874090656
YHR040W	0	0/-	-400.10672399401665	-45148.03291746974	268	0.048672566371681415	0.6567164179104478	0.24062674874090656
YHR150W	-1	-/-	-400.1346378326416	-26618.3675968647	67	0.04861878453038674	0.6567164179104478	0.24090654728595412
YGR128C	-1	-/-	-400.1719903945923	-29135.645780563354	67	0.04856512141280353	0.6567164179104478	0.24118634583100168
YDR246W	-1	-/-	-400.18244791030884	-27424.86525774002	67	0.04851157662624035	0.6567164179104478	0.24146614437604924
YMR303C	-1	-/0	-400.1991374492645	-24422.128177523613	67	0.048458149779735685	0.6567164179104478	0.2417459429210968
YIL153W	-1	-/-	-400.24586963653564	-27573.601034879684	67	0.0484048404840484	0.6567164179104478	0.2420257414661444
YDL216C	-1	-/-	-400.2892143726349	-27826.484699726105	67	0.04835164835164835	0.6567164179104478	0.24230554001119195
YIL145C	0	0/-	-400.3885844051838	-44146.86100772023	268	0.04835164835164835	0.6567164179104478	0.24230554001119195
YIL162W	0	0/-	-400.4287776052952	-42434.64988982305	268	0.04835164835164835	0.6567164179104478	0.24230554001119195
YMR222C	0	0/0	-400.4292499423027	-43596.31926804781	268	0.04835164835164835	0.6567164179104478	0.24230554001119195
YOL147C	-1	-/-	-400.541988492012	-25560.391658961773	67	0.048298572996706916	0.6567164179104478	0.2425853385562395
YOR275C	-1	-/-	-400.5611803531647	-27796.544429421425	67	0.04824561403508772	0.6567164179104478	0.24286513710128707
YPL017C	0	0/-	-400.57803416252136	-44981.419226020575	268	0.04824561403508772	0.6567164179104478	0.24286513710128707
YIL015W	0	0/-	-400.6106774508953	-42562.769317664206	268	0.04824561403508772	0.6567164179104478	0.24286513710128707
YOR285W	0	0/0	-400.7315574288368	-40378.30209094286	268	0.04824561403508772	0.6567164179104478	0.24286513710128707
YDR384C	-1	-/-	-400.7456531524658	-26037.41206729412	67	0.04819277108433735	0.6567164179104478	0.24314493564633463
YIL075C	-1	-/-	-400.75518465042114	-27395.253049612045	67	0.04814004376367615	0.6567164179104478	0.2434247341913822
YOL051W	-1	-/-	-400.7601320743561	-25572.344262123108	67	0.048087431693989074	0.6567164179104478	0.24370453273642978
YPR159W	0	0/-	-400.79118616878986	-42797.19809040055	268	0.048087431693989074	0.6567164179104478	0.24370453273642978
YDR037W	-1	-/-	-400.91262352466583	-27746.84798336029	67	0.048034934497816595	0.6567164179104478	0.24398433128147734
YAL001C	-1	-/-	-400.9417073726654	-25462.907200098038	67	0.04798255179934569	0.6567164179104478	0.2442641298265249
YKL191W	-1	-/-	-400.94234681129456	-27977.39809077978	67	0.04793028322440087	0.6567164179104478	0.24454392837157246
YHR111W	1	+/+	-401.03407621383667	-25153.595360279083	66	0.04896626768226333	0.6716417910447762	0.24454392837157246
YDR019C	0	0/0	-401.08833745121956	-41310.1298565492	268	0.04896626768226333	0.6716417910447762	0.24454392837157246
YDR261C	0	0/-	-401.0974141061306	-43927.94435822964	268	0.04896626768226333	0.6716417910447762	0.24454392837157246
YJR106W	0	0/-	-401.1923580169678	-42678.626392543316	268	0.04896626768226333	0.6716417910447762	0.24454392837157246
YER115C	0	0/-	-401.2673535346985	-43393.21151452884	268	0.04896626768226333	0.6716417910447762	0.24454392837157246
YGL169W	-1	-/-	-401.29979729652405	-27557.714231967926	67	0.04891304347826087	0.6716417910447762	0.24482372691662002
YDR045C	-1	-/-	-401.32521963119507	-28537.694587111473	67	0.048859934853420196	0.6716417910447762	0.2451035254616676
YPR169W	0	0/-	-401.3835919499397	-44992.676425516605	268	0.048859934853420196	0.6716417910447762	0.2451035254616676
YMR189W	0	0/0	-401.3858291506767	-40179.72505453229	268	0.048859934853420196	0.6716417910447762	0.2451035254616676
YNL220W	-1	-/-	-401.43020045757294	-26170.4727922678	67	0.04880694143167028	0.6716417910447762	0.24538332400671517
YOR149C	-1	-/-	-401.48955845832825	-25991.15594649315	67	0.04875406283856988	0.6716417910447762	0.24566312255176273
YAR015W	-1	-/-	-401.52076840400696	-26842.93202495575	67	0.048701298701298704	0.6716417910447762	0.2459429210968103
YBR189W	0	0/-	-401.52133786678314	-45332.24201192334	268	0.048701298701298704	0.6716417910447762	0.2459429210968103
YGR206W	-1	-/-	-401.53053617477417	-24466.307463407516	67	0.04864864864864865	0.6716417910447762	0.24622271964185785
YOR157C	-1	-/-	-401.5473065376282	-27048.200912594795	67	0.04859611231101512	0.6716417910447762	0.24650251818690544
YBR282W	0	0/-	-401.56036081910133	-44922.08065712452	268	0.04859611231101512	0.6716417910447762	0.24650251818690544
YLR079W	-1	-/-	-401.5829727649689	-24392.370184898376	67	0.04854368932038835	0.6716417910447762	0.246782316731953
YGR063C	-1	-/-	-401.63576006889343	-27625.196246385574	67	0.04849137931034483	0.6716417910447762	0.24706211527700056
YER154W	-1	-/-	-401.63831186294556	-25291.017515540123	67	0.04843918191603875	0.6716417910447762	0.24734191382204812
YDL192W	-1	-/-	-401.6792981624603	-27207.56855738163	67	0.04838709677419355	0.6716417910447762	0.24762171236709568
YHL040C	-1	-/-	-401.7748966217041	-26032.094056606293	67	0.04833512352309345	0.6716417910447762	0.24790151091214327
YPR100W	-1	-/-	-401.8205690383911	-24509.115168213844	67	0.048283261802575105	0.6716417910447762	0.24818130945719083
YER057C	0	0/0	-401.841318577528	-43212.97039219737	268	0.048283261802575105	0.6716417910447762	0.24818130945719083
YDL174C	-1	-/-	-401.8635139465332	-25267.29961168766	67	0.04823151125401929	0.6716417910447762	0.2484611080022384
YGR118W	-1	-/-	-401.88490056991577	-28269.37499666214	67	0.048179871520342615	0.6716417910447762	0.24874090654728595
YLR019W	0	0/-	-401.9755627512932	-42861.49012836814	268	0.048179871520342615	0.6716417910447762	0.24874090654728595
YLR055C	-1	-/-	-401.9928756952286	-26408.82187896967	67	0.0481283422459893	0.6716417910447762	0.2490207050923335
YDR057W	-1	-/-	-402.00734066963196	-26869.706556797028	67	0.04807692307692308	0.6716417910447762	0.2493005036373811
YOL058W	0	0/0	-402.03138822317123	-41543.70715908706	268	0.04807692307692308	0.6716417910447762	0.2493005036373811
YJR016C	0	0/0	-402.04897636175156	-43959.25556617975	268	0.04807692307692308	0.6716417910447762	0.2493005036373811
YOR328W	-1	-/-	-402.1391897201538	-25094.008574604988	67	0.048025613660619	0.6716417910447762	0.24958030218242866
YLR068W	-1	-/-	-402.16580271720886	-27440.757376670837	67	0.04797441364605544	0.6716417910447762	0.24986010072747622
YNL185C	0	0/-	-402.1662303805351	-44764.40642592311	268	0.04797441364605544	0.6716417910447762	0.24986010072747622
YOR138C	0	0/-	-402.18989196419716	-44509.142496824265	268	0.04797441364605544	0.6716417910447762	0.24986010072747622
YLR020C	-1	-/-	-402.2219009399414	-26458.985561847687	67	0.04792332268370607	0.6716417910447762	0.2501398992725238
YPR176C	-1	-/-	-402.2444624900818	-24243.176384687424	67	0.047872340425531915	0.6716417910447762	0.25041969781757134
YBL091C-A	0	0/-	-402.34679639339447	-41583.67631483078	268	0.047872340425531915	0.6716417910447762	0.25041969781757134
YER088C	-1	-/-	-402.406042098999	-24290.03074669838	67	0.04782146652497343	0.6716417910447762	0.2506994963626189
YGR103W	-1	-/-	-402.43503761291504	-28567.204845666885	67	0.04777070063694268	0.6716417910447762	0.25097929490766646
YBR106W	-1	-/-	-402.5450704097748	-26846.823093533516	67	0.04772004241781548	0.6716417910447762	0.251259093452714
YLR069C	-1	-/-	-402.55113697052	-26917.721923172474	67	0.04766949152542373	0.6716417910447762	0.25153889199776164
YGL071W	-1	-/-	-402.55653619766235	-25995.46043896675	67	0.047619047619047616	0.6716417910447762	0.2518186905428092
YJL167W	-1	-/-	-402.6155631542206	-25459.707275927067	67	0.04756871035940803	0.6716417910447762	0.25209848908785676
YPL139C	-1	-/-	-402.6339342594147	-29317.24069416523	67	0.04751847940865892	0.6716417910447762	0.2523782876329043
YAL067C	0	0/-	-402.7469002008438	-43806.32067081332	268	0.04751847940865892	0.6716417910447762	0.2523782876329043
YAL058W	-1	-/-	-402.7705317735672	-26376.280407309532	67	0.04746835443037975	0.6716417910447762	0.2526580861779519
YCL009C	0	0/0	-402.84288930892944	-41497.82013526559	268	0.04746835443037975	0.6716417910447762	0.2526580861779519
YHR084W	-1	-/-	-402.87014174461365	-27243.061883091927	67	0.04741833508956796	0.6716417910447762	0.25293788472299944
YDR321W	0	0/0	-402.89754632115364	-45649.19171074033	268	0.04741833508956796	0.6716417910447762	0.25293788472299944
YDL097C	-1	-/-	-402.93070578575134	-28912.7299785614	67	0.04736842105263158	0.6716417910447762	0.253217683268047
YFR037C	-1	-/-	-402.99031710624695	-26768.996260643005	67	0.0473186119873817	0.6716417910447762	0.25349748181309456
YOR380W	-1	-/-	-403.0199303627014	-27407.63409638405	67	0.04726890756302521	0.6716417910447762	0.2537772803581421
YLR369W	-1	-/-	-403.040452003479	-29789.88500070572	67	0.0472193074501574	0.6716417910447762	0.2540570789031897
YOR124C	0	0/-	-403.0698682665825	-44167.11893120408	268	0.0472193074501574	0.6716417910447762	0.2540570789031897
YJL033W	-1	-/-	-403.1223599910736	-28443.458621621132	67	0.04716981132075472	0.6716417910447762	0.25433687744823724
YDR492W	-1	-/-	-403.14129114151	-25801.271520376205	67	0.04712041884816754	0.6716417910447762	0.25461667599328486
YDR443C	-1	-/-	-403.1452634334564	-25268.222607135773	67	0.04707112970711297	0.6716417910447762	0.2548964745383324
YGR007W	-1	-/-	-403.1669182777405	-26331.499410390854	67	0.047021943573667714	0.6716417910447762	0.25517627308338
YCR012W	-1	-/-	-403.29378509521484	-27319.23587822914	67	0.04697286012526096	0.6716417910447762	0.25545607162842754
YGR076C	0	0/-	-403.3762043118477	-45185.09372579679	268	0.04697286012526096	0.6716417910447762	0.25545607162842754
YLR246W	-1	-/-	-403.37664437294006	-26276.067308425903	67	0.04692387904066736	0.6716417910447762	0.2557358701734751
YMR203W	-1	-/-	-403.38407850265503	-25852.279756307602	67	0.046875	0.6716417910447762	0.25601566871852266
YBL006C	-1	-/-	-403.39788484573364	-25612.193237781525	67	0.046826222684703434	0.6716417910447762	0.2562954672635702
YJL146W	-1	-/-	-403.4847915172577	-24735.474077939987	67	0.04677754677754678	0.6716417910447762	0.2565752658086178
YOR249C	-1	-/-	-403.4871518611908	-27761.83292078972	67	0.04672897196261682	0.6716417910447762	0.25685506435366534
YNL297C	-1	-/-	-403.4932827949524	-24442.278533101082	67	0.046680497925311204	0.6716417910447762	0.2571348628987129
YMR083W	-1	-/0	-403.4947872161865	-26355.043577313423	67	0.046632124352331605	0.6716417910447762	0.2574146614437605
YIL049W	-1	-/-	-403.50441217422485	-25919.441824436188	67	0.046583850931677016	0.6716417910447762	0.2576944599888081
YGL144C	-1	-/-	-403.535701751709	-26985.29416036606	67	0.04653567735263702	0.6716417910447762	0.25797425853385564
YCL051W	-1	-/-	-403.62524342536926	-26988.020524263382	67	0.04648760330578512	0.6716417910447762	0.2582540570789032
YOL059W	-1	-/0	-403.63148069381714	-25009.706769943237	67	0.04643962848297214	0.6716417910447762	0.25853385562395076
YJR064W	-1	-/-	-403.63258051872253	-28237.614250659943	67	0.04639175257731959	0.6716417910447762	0.2588136541689983
YFR043C	0	0/0	-403.6390166282654	-43766.28461891413	268	0.04639175257731959	0.6716417910447762	0.2588136541689983
YGR276C	-1	-/-	-403.73797166347504	-28137.875432252884	67	0.046343975283213185	0.6716417910447762	0.2590934527140459
YBR157C	0	0/0	-403.7479360997677	-42567.84582346678	268	0.046343975283213185	0.6716417910447762	0.2590934527140459
YHR059W	-1	-/-	-403.7573173046112	-29403.096170783043	67	0.046296296296296294	0.6716417910447762	0.25937325125909344
YPR166C	0	0/-	-403.7636793255806	-43760.04625809193	268	0.046296296296296294	0.6716417910447762	0.25937325125909344
YML132W	-1	-/-	-403.78970885276794	-23622.77343893051	67	0.046248715313463515	0.6716417910447762	0.259653049804141
YPR106W	0	0/-	-403.8312348127365	-42999.468169637024	268	0.046248715313463515	0.6716417910447762	0.259653049804141
YOL081W	0	0/+	-403.8316186964512	-42677.470090419054	268	0.046248715313463515	0.6716417910447762	0.259653049804141
YLR350W	-1	-/-	-403.86444568634033	-26512.055225253105	67	0.04620123203285421	0.6716417910447762	0.25993284834918856
YHR102W	-1	-/-	-403.90036392211914	-28253.964821577072	67	0.046153846153846156	0.6716417910447762	0.2602126468942362
YPR107C	-1	-/-	-403.94372153282166	-26220.136084794998	67	0.04610655737704918	0.6716417910447762	0.26049244543928374
YOR005C	-1	-/-	-403.9524087905884	-26870.170386314392	67	0.04605936540429888	0.6716417910447762	0.2607722439843313
YGR171C	-1	-/-	-403.9683165550232	-27945.318018436432	67	0.046012269938650305	0.6716417910447762	0.26105204252937886
YOR091W	0	0/-	-403.99088245630264	-46554.075819313526	268	0.046012269938650305	0.6716417910447762	0.26105204252937886
YGL002W	0	0/-	-403.9909659028053	-44816.57728585601	268	0.046012269938650305	0.6716417910447762	0.26105204252937886
YNL077W	0	0/-	-404.0134890973568	-45523.39876720309	268	0.046012269938650305	0.6716417910447762	0.26105204252937886
YOR148C	-1	-/-	-404.029913187027	-27558.33033847809	67	0.045965270684371805	0.6716417910447762	0.2613318410744264
YKL096W	0	0/-	-404.0514211654663	-42563.22370651364	268	0.045965270684371805	0.6716417910447762	0.2613318410744264
YDL188C	-1	-/-	-404.0582389831543	-25744.868228673935	67	0.04591836734693878	0.6716417910447762	0.261611639619474
YBL099W	-1	-/-	-404.0912961959839	-24680.360453128815	67	0.045871559633027525	0.6716417910447762	0.26189143816452154
YKR003W	-1	-/-	-404.0988779067993	-24500.507120609283	67	0.045824847250509164	0.6716417910447762	0.2621712367095691
YDR245W	-1	-/-	-404.15574073791504	-28598.282445430756	67	0.04577822990844354	0.6716417910447762	0.26245103525461666
YGR285C	-1	-/-	-404.1558589935303	-29362.231269836426	67	0.04573170731707317	0.6716417910447762	0.2627308337996642
YDL052C	-1	-/-	-404.172837972641	-26490.083092927933	67	0.04568527918781726	0.6716417910447762	0.2630106323447118
YPL013C	0	0/-	-404.1808282136917	-43447.18485209346	268	0.04568527918781726	0.6716417910447762	0.2630106323447118
YGR187C	0	0/-	-404.24385207891464	-46834.746204674244	268	0.04568527918781726	0.6716417910447762	0.2630106323447118
YJR046W	-1	-/-	-404.3057327270508	-27428.132454037666	67	0.04563894523326572	0.6716417910447762	0.2632904308897594
YGR092W	-1	-/-	-404.34003257751465	-27607.569171190262	67	0.04559270516717325	0.6716417910447762	0.26357022943480696
YGL048C	-1	-/-	-404.36294078826904	-29691.78013843298	67	0.04554655870445344	0.6716417910447762	0.2638500279798545
YLR022C	-1	-/-	-404.36372900009155	-28867.486441850662	67	0.0455005055611729	0.6716417910447762	0.2641298265249021
YJR156C	-1	-/-	-404.3726387023926	-26107.232206583023	67	0.045454545454545456	0.6716417910447762	0.26440962506994964
YLL038C	-1	-/-	-404.40181732177734	-24374.902542829514	67	0.045408678102926335	0.6716417910447762	0.2646894236149972
YOR150W	-1	-/-	-404.4257116317749	-25905.283603668213	67	0.04536290322580645	0.6716417910447762	0.26496922216004476
YKL174C	0	0/-	-404.4424174427986	-43169.457748651505	268	0.04536290322580645	0.6716417910447762	0.26496922216004476
YLL018C	0	0/-	-404.4440737962723	-42479.98446878791	268	0.04536290322580645	0.6716417910447762	0.26496922216004476
YNL333W	-1	-/-	-404.4682688713074	-25237.992216587067	67	0.045317220543806644	0.6716417910447762	0.2652490207050923
YMR196W	0	0/-	-404.4786230325699	-40395.98575335741	268	0.045317220543806644	0.6716417910447762	0.2652490207050923
YHR005C	-1	-/-	-404.5291817188263	-29722.11901330948	67	0.04527162977867203	0.6716417910447762	0.2655288192501399
YJL047C	-1	-/-	-404.5735967159271	-28579.662180423737	67	0.04522613065326633	0.6716417910447762	0.26580861779518744
YER180C	0	0/-	-404.60689640045166	-43976.859670341015	268	0.04522613065326633	0.6716417910447762	0.26580861779518744
YER125W	-1	-/-	-404.63535618782043	-24277.821815013885	67	0.045180722891566265	0.6716417910447762	0.26608841634023506
YOL048C	0	0/-	-404.6469734311104	-39216.652907550335	268	0.045180722891566265	0.6716417910447762	0.26608841634023506
YKL210W	0	0/-	-404.67353641986847	-44996.94347411394	268	0.045180722891566265	0.6716417910447762	0.26608841634023506
YML029W	-1	-/-	-404.6827852651477	-27043.35871576518	67	0.04513540621865597	0.6716417910447762	0.2663682148852826
YPR021C	-1	-/-	-404.7186028957367	-24203.573843955994	67	0.045090180360721446	0.6716417910447762	0.2666480134303302
YHR051W	0	0/-	-404.7594701051712	-41707.57465787232	268	0.045090180360721446	0.6716417910447762	0.2666480134303302
YDR027C	-1	-/-	-404.767014503479	-25547.352318763733	67	0.04504504504504504	0.6716417910447762	0.26692781197537774
YDR007W	0	0/0	-404.77696841955185	-41654.32278120518	268	0.04504504504504504	0.6716417910447762	0.26692781197537774
YML025C	-1	-/-	-404.78389382362366	-26386.02745103836	67	0.045	0.6716417910447762	0.2672076105204253
YIR025W	-1	-/-	-404.91196608543396	-30424.377257227898	67	0.04495504495504495	0.6716417910447762	0.26748740906547286
YNR022C	0	0/-	-404.9534724056721	-42075.64167061448	268	0.04495504495504495	0.6716417910447762	0.26748740906547286
YDL099W	-1	-/-	-404.98975920677185	-25332.023929834366	67	0.04491017964071856	0.6716417910447762	0.2677672076105204
YER167W	-1	-/-	-405.0114929676056	-25541.978442430496	67	0.0448654037886341	0.6716417910447762	0.268047006155568
YOR044W	0	0/0	-405.0285133719444	-42871.252283766866	268	0.0448654037886341	0.6716417910447762	0.268047006155568
YDR529C	-1	-/-	-405.03221225738525	-24479.464293956757	67	0.044820717131474105	0.6716417910447762	0.26832680470061554
YEL037C	-1	-/-	-405.06155920028687	-26828.95207476616	67	0.04477611940298507	0.6716417910447762	0.2686066032456631
YPR167C	-1	-/0	-405.0876533985138	-25184.032890081406	67	0.04473161033797217	0.6716417910447762	0.26888640179071066
YPL098C	-1	-/-	-405.124005317688	-25943.134123325348	67	0.044687189672293945	0.6716417910447762	0.2691662003357583
YGR245C	-1	-/-	-405.14357471466064	-30183.232985019684	67	0.044642857142857144	0.6716417910447762	0.26944599888080584
YGL062W	-1	-/-	-405.2114243507385	-26127.124227046967	67	0.044598612487611496	0.6716417910447762	0.2697257974258534
YGL253W	-1	-/-	-405.23504972457886	-27114.900252580643	67	0.04455445544554455	0.6716417910447762	0.27000559597090096
YJL063C	-1	-/-	-405.2368474006653	-26983.588910102844	67	0.04451038575667656	0.6716417910447762	0.2702853945159485
YNR053C	-1	-/-	-405.24591732025146	-28528.524936437607	67	0.044466403162055336	0.6716417910447762	0.2705651930609961
YNL263C	-1	-/-	-405.27801275253296	-27128.308183908463	67	0.044422507403751234	0.6716417910447762	0.27084499160604364
YMR120C	0	0/-	-405.28974771499634	-41862.714432641864	268	0.044422507403751234	0.6716417910447762	0.27084499160604364
YJR151C	0	0/-	-405.29961144924164	-42821.66737014055	268	0.044422507403751234	0.6716417910447762	0.27084499160604364
YGR095C	-1	-/-	-405.3173907995224	-30798.46683061123	67	0.04437869822485207	0.6716417910447762	0.2711247901510912
YDR324C	-1	-/-	-405.3978695869446	-28681.827950954437	67	0.04433497536945813	0.6716417910447762	0.27140458869613876
YHR098C	-1	-/-	-405.4432592391968	-26345.688227176666	67	0.04429133858267716	0.6716417910447762	0.2716843872411863
YJL084C	0	0/-	-405.4527978897095	-45836.41743546724	268	0.04429133858267716	0.6716417910447762	0.2716843872411863
YMR201C	-1	-/-	-405.46864104270935	-26606.218896865845	67	0.04424778761061947	0.6716417910447762	0.27196418578623394
YNL231C	-1	-/-	-405.52280473709106	-26591.201357275248	67	0.04420432220039293	0.6716417910447762	0.2722439843312815
YKL104C	0	0/-	-405.5280311405659	-42288.08921185136	268	0.04420432220039293	0.6716417910447762	0.2722439843312815
YNL104C	0	0/0	-405.5293330550194	-41468.28032441437	268	0.04420432220039293	0.6716417910447762	0.2722439843312815
YJL157C	-1	-/-	-405.6008131504059	-25274.690815925598	67	0.04416094210009813	0.6716417910447762	0.27252378287632906
YDL217C	-1	-/-	-405.65163469314575	-25282.318072080612	67	0.04411764705882353	0.6716417910447762	0.2728035814213766
YLR047C	-1	-/-	-405.6977663040161	-24946.132989883423	67	0.04407443682664055	0.6716417910447762	0.2730833799664242
YFL059W	-1	-/-	-405.7597179412842	-26516.647575974464	67	0.04403131115459882	0.6716417910447762	0.27336317851147174
YKL161C	0	0/-	-405.801218688488	-41548.83071388304	268	0.04403131115459882	0.6716417910447762	0.27336317851147174
YCR093W	-1	-/-	-405.8654546737671	-26061.728232860565	67	0.04398826979472141	0.6716417910447762	0.2736429770565193
YHR170W	-1	-/-	-405.87698769569397	-30220.687172412872	67	0.0439453125	0.6716417910447762	0.27392277560156686
YCR003W	0	0/-	-405.91261947155	-43927.31152808666	268	0.0439453125	0.6716417910447762	0.27392277560156686
YGL030W	-1	-/-	-405.9333086013794	-27301.083294272423	67	0.04390243902439024	0.6716417910447762	0.2742025741466144
YGR029W	1	+/+	-405.97388219833374	-27452.401205778122	66	0.04483430799220273	0.6865671641791045	0.2742025741466144
YIL020C	0	0/0	-406.0258723497391	-46915.994651760906	268	0.04483430799220273	0.6865671641791045	0.2742025741466144
YNL051W	-1	-/-	-406.03671312332153	-26701.474246263504	67	0.044790652385589096	0.6865671641791045	0.274482372691662
YNR038W	-1	-/-	-406.0874590873718	-28480.61795258522	67	0.04474708171206226	0.6865671641791045	0.2747621712367096
YPL086C	-1	-/-	-406.26594948768616	-29545.64904642105	67	0.04470359572400389	0.6865671641791045	0.27504196978175716
YBL016W	-1	-/-	-406.3388340473175	-27508.616643607616	67	0.04466019417475728	0.6865671641791045	0.2753217683268047
YDR345C	-1	-/-	-406.3857694864273	-27948.297568321228	67	0.0446168768186227	0.6865671641791045	0.2756015668718523
YLR136C	-1	-/-	-406.4259159564972	-25154.156113505363	67	0.044573643410852716	0.6865671641791045	0.27588136541689984
YLR186W	-1	-/-	-406.4354374408722	-28993.7516849041	67	0.044530493707647625	0.6865671641791045	0.2761611639619474
YOR180C	-1	-/-	-406.4521870613098	-25945.475281000137	67	0.04448742746615087	0.6865671641791045	0.27644096250699496
YER185W	0	0/-	-406.4550747871399	-43898.12687923014	268	0.04448742746615087	0.6865671641791045	0.27644096250699496
YMR004W	-1	-/-	-406.502671957016	-28128.506095528603	67	0.044444444444444446	0.6865671641791045	0.2767207610520425
YOR289W	0	0/0	-406.58327144384384	-40268.81356930733	268	0.044444444444444446	0.6865671641791045	0.2767207610520425
YGR041W	-1	-/-	-406.62863421440125	-26240.73882484436	67	0.0444015444015444	0.6865671641791045	0.2770005595970901
YBR045C	0	0/-	-406.70413398742676	-41799.88726553321	268	0.0444015444015444	0.6865671641791045	0.2770005595970901
YOR086C	0	0/-	-406.78984773159027	-43102.09577804804	268	0.0444015444015444	0.6865671641791045	0.2770005595970901
YNL135C	-1	-/-	-406.91186714172363	-25496.798322081566	67	0.044358727097396335	0.6865671641791045	0.27728035814213764
YBR043C	-1	-/-	-406.929669380188	-25345.937425374985	67	0.04431599229287091	0.6865671641791045	0.2775601566871852
YDR477W	-1	-/-	-406.9626233577728	-28420.82953119278	67	0.04427333974975938	0.6865671641791045	0.2778399552322328
YJR062C	0	0/0	-406.9733961522579	-43811.32524931431	268	0.04427333974975938	0.6865671641791045	0.2778399552322328
YOR394W	0	0/-	-406.97585141658783	-41631.82837873697	268	0.04427333974975938	0.6865671641791045	0.2778399552322328
YFR044C	0	0/0	-406.98887634277344	-41863.438319414854	268	0.04427333974975938	0.6865671641791045	0.2778399552322328
YCL017C	-1	-/-	-407.01571094989777	-27434.143386483192	67	0.04423076923076923	0.6865671641791045	0.2781197537772804
YNL214W	-1	-/-	-407.05183494091034	-27851.446532726288	67	0.04418828049951969	0.6865671641791045	0.27839955232232794
YOR311C	0	0/-	-407.1171053647995	-43450.62234458327	268	0.04418828049951969	0.6865671641791045	0.27839955232232794
YGL162W	-1	-/-	-407.1848611831665	-26618.669686317444	67	0.044145873320537425	0.6865671641791045	0.2786793508673755
YJL065C	-1	-/-	-407.1957211494446	-26126.27036547661	67	0.04410354745925216	0.6865671641791045	0.27895914941242306
YER009W	-1	-/0	-407.32194924354553	-26339.358572483063	67	0.044061302681992334	0.6865671641791045	0.2792389479574706
YCR020C-A	-1	-/-	-407.35063219070435	-25178.102821350098	67	0.04401913875598086	0.6865671641791045	0.2795187465025182
YBR301W	0	0/-	-407.39542979002	-42870.7472990267	268	0.04401913875598086	0.6865671641791045	0.2795187465025182
YOR360C	0	0/-	-407.43298476934433	-42015.43098333478	268	0.04401913875598086	0.6865671641791045	0.2795187465025182
YBR044C	0	0/-	-407.43759030103683	-43877.9627455771	268	0.04401913875598086	0.6865671641791045	0.2795187465025182
YFL005W	-1	-/-	-407.44616532325745	-25215.238487243652	67	0.04397705544933078	0.6865671641791045	0.27979854504756574
YIR034C	0	0/0	-407.4835589826107	-42450.26101671159	268	0.04397705544933078	0.6865671641791045	0.27979854504756574
YJR001W	-1	-/-	-407.50988602638245	-26106.89685869217	67	0.04393505253104107	0.6865671641791045	0.2800783435926133
YPL002C	-1	-/-	-407.5572896003723	-25053.278809547424	67	0.04389312977099236	0.6865671641791045	0.28035814213766086
YLR239C	0	0/-	-407.61297273635864	-44734.81762120128	268	0.04389312977099236	0.6865671641791045	0.28035814213766086
YLR411W	-1	-/-	-407.61783957481384	-24940.05572795868	67	0.0438512869399428	0.6865671641791045	0.2806379406827085
YER056C	-1	-/-	-407.633912563324	-25825.650375843048	67	0.04380952380952381	0.6865671641791045	0.28091773922775604
YKL056C	1	+/+	-407.7375695705414	-26942.625817537308	66	0.04471931493815414	0.7014925373134329	0.28091773922775604
YAR035W	-1	-/-	-407.7876456975937	-27951.357571959496	67	0.04467680608365019	0.7014925373134329	0.2811975377728036
YBR014C	0	0/+	-407.83981251716614	-41851.34786605835	268	0.04467680608365019	0.7014925373134329	0.2811975377728036
YGL220W	0	0/-	-407.8703946173191	-45500.37967257202	268	0.04467680608365019	0.7014925373134329	0.2811975377728036
YGL254W	-1	-/-	-407.907998085022	-28676.169918060303	67	0.0446343779677113	0.7014925373134329	0.28147733631785116
YJL207C	-1	-/-	-407.9526631832123	-26221.70453596115	67	0.04459203036053131	0.7014925373134329	0.2817571348628987
YDL231C	-1	-/-	-407.97010946273804	-27375.39703452587	67	0.04454976303317536	0.7014925373134329	0.2820369334079463
YPL070W	0	0/-	-407.9881640076637	-42997.532595068216	268	0.04454976303317536	0.7014925373134329	0.2820369334079463
YDL199C	0	0/-	-408.01294708251953	-41007.79102104902	268	0.04454976303317536	0.7014925373134329	0.2820369334079463
YGL252C	-1	-/-	-408.13956451416016	-25225.092151880264	67	0.04450757575757576	0.7014925373134329	0.28231673195299384
YPL214C	-1	-/-	-408.1591227054596	-25984.55682039261	67	0.04446546830652791	0.7014925373134329	0.2825965304980414
YOR045W	-1	-/-	-408.26300835609436	-27964.237738013268	67	0.0444234404536862	0.7014925373134329	0.28287632904308896
YML068W	0	0/-	-408.29533806443214	-44088.43109065294	268	0.0444234404536862	0.7014925373134329	0.28287632904308896
YLR146C	0	0/-	-408.38552927970886	-45917.505724936724	268	0.0444234404536862	0.7014925373134329	0.28287632904308896
YPL173W	0	0/-	-408.4444041252136	-43615.41911071539	268	0.0444234404536862	0.7014925373134329	0.28287632904308896
YMR314W	-1	-/-	-408.46387457847595	-26270.836955308914	67	0.044381491973559964	0.7014925373134329	0.2831561275881365
YOR219C	0	0/-	-408.51994293928146	-44390.3308570385	268	0.044381491973559964	0.7014925373134329	0.2831561275881365
YJL034W	-1	-/-	-408.5272481441498	-24206.376102924347	67	0.04433962264150943	0.7014925373134329	0.28343592613318414
YMR186W	-1	-/-	-408.5328230857849	-25497.901131629944	67	0.04429783223374175	0.7014925373134329	0.2837157246782317
YPR199C	-1	-/-	-408.55846762657166	-27983.663608789444	67	0.044256120527306965	0.7014925373134329	0.28399552322327926
YBR114W	-1	-/-	-408.56443309783936	-26691.81994509697	67	0.04421448730009407	0.7014925373134329	0.2842753217683268
YBR140C	0	0/-	-408.5958532691002	-43211.150845855474	268	0.04421448730009407	0.7014925373134329	0.2842753217683268
YPR020W	-1	-/-	-408.6141815185547	-26065.452546954155	67	0.044172932330827065	0.7014925373134329	0.2845551203133744
YKL043W	-1	-/-	-408.636727809906	-26092.018262386322	67	0.044131455399061034	0.7014925373134329	0.28483491885842194
YBL069W	-1	-/-	-408.6733646392822	-27117.67729115486	67	0.04409005628517824	0.7014925373134329	0.2851147174034695
YGR129W	-1	-/-	-408.7552423477173	-26940.12189745903	67	0.044048734770384255	0.7014925373134329	0.28539451594851706
YKL029C	-1	-/-	-408.76348423957825	-26303.867906570435	67	0.04400749063670412	0.7014925373134329	0.2856743144935646
YLR447C	-1	-/-	-408.8450171947479	-26475.605766296387	67	0.04396632366697849	0.7014925373134329	0.2859541130386122
YER062C	-1	-/-	-408.91243839263916	-24884.450410604477	67	0.04392523364485981	0.7014925373134329	0.28623391158365974
YER127W	-1	-/-	-408.9483404159546	-29566.319135069847	67	0.04388422035480859	0.7014925373134329	0.28651371012870736
YGR124W	0	0/0	-408.97385769709945	-44744.56672238931	268	0.04388422035480859	0.7014925373134329	0.28651371012870736
YFR025C	0	0/0	-408.98271080851555	-42254.363778829575	268	0.04388422035480859	0.7014925373134329	0.28651371012870736
YMR161W	-1	-/-	-408.98307609558105	-25252.24688243866	67	0.043843283582089554	0.7014925373134329	0.2867935086737549
YGR279C	-1	-/-	-408.99806571006775	-27850.47501909733	67	0.04380242311276794	0.7014925373134329	0.2870733072188025
YGR225W	-1	-/-	-409.03121757507324	-26144.301149845123	67	0.043761638733705775	0.7014925373134329	0.28735310576385004
YLR155C	-1	-/-	-409.059494972229	-25233.19566679001	67	0.04372093023255814	0.7014925373134329	0.2876329043088976
YGR134W	-1	-/-	-409.1336588859558	-26222.825031757355	67	0.04368029739776952	0.7014925373134329	0.28791270285394516
YOL027C	-1	-/-	-409.1398959159851	-24856.607806921005	67	0.0436397400185701	0.7014925373134329	0.2881925013989927
YGL005C	-1	-/-	-409.1409161090851	-25479.841871261597	67	0.04359925788497217	0.7014925373134329	0.2884722999440403
YDL165W	-1	-/-	-409.14356231689453	-25192.111844301224	67	0.04355885078776645	0.7014925373134329	0.28875209848908784
YOL097C	-1	-/-	-409.1438477039337	-29620.26852464676	67	0.04351851851851852	0.7014925373134329	0.2890318970341354
YLR128W	0	0/-	-409.1500120162964	-44665.798275113106	268	0.04351851851851852	0.7014925373134329	0.2890318970341354
YGL209W	-1	-/-	-409.18429058790207	-27573.33084231615	67	0.043478260869565216	0.7014925373134329	0.289311695579183
YLR118C	0	0/-	-409.20898711681366	-43028.00496041775	268	0.043478260869565216	0.7014925373134329	0.289311695579183
YHR143W-A	-1	-/-	-409.2278505563736	-28683.58855998516	67	0.04343807763401109	0.7014925373134329	0.2895914941242306
YOL140W	0	0/0	-409.2438074350357	-42641.86461365223	268	0.04343807763401109	0.7014925373134329	0.2895914941242306
YLL023C	0	0/-	-409.25927633047104	-40545.424467265606	268	0.04343807763401109	0.7014925373134329	0.2895914941242306
YOR382W	0	0/-	-409.2987318634987	-41521.77706822753	268	0.04343807763401109	0.7014925373134329	0.2895914941242306
YNR046W	-1	-/-	-409.31312012672424	-28421.168261766434	67	0.04339796860572484	0.7014925373134329	0.28987129266927814
YNR076W	0	0/-	-409.3212822675705	-41872.89773239195	268	0.04339796860572484	0.7014925373134329	0.28987129266927814
YHR115C	-1	-/-	-409.44742918014526	-28825.372651696205	67	0.043357933579335796	0.7014925373134329	0.2901510912143257
YGL223C	-1	-/-	-409.4533853530884	-27907.735943317413	67	0.04331797235023042	0.7014925373134329	0.29043088975937326
YDL224C	-1	-/-	-409.4568316936493	-25785.5285115242	67	0.0432780847145488	0.7014925373134329	0.2907106883044208
YOR357C	0	0/-	-409.45711970329285	-41835.71832507849	268	0.0432780847145488	0.7014925373134329	0.2907106883044208
YPL217C	-1	-/-	-409.45882296562195	-30432.72799396515	67	0.04323827046918123	0.7014925373134329	0.2909904868494684
YGR282C	0	0/-	-409.47808319330215	-43496.20098853111	268	0.04323827046918123	0.7014925373134329	0.2909904868494684
YFL031W	-1	-/-	-409.48862385749817	-24766.74954843521	67	0.043198529411764705	0.7014925373134329	0.29127028539451594
YOR092W	0	0/-	-409.51209658384323	-43183.22479516268	268	0.043198529411764705	0.7014925373134329	0.29127028539451594
YOL083W	0	0/-	-409.5376350283623	-39635.115620970726	268	0.043198529411764705	0.7014925373134329	0.29127028539451594
YDL081C	-1	-/-	-409.53860235214233	-28206.81330013275	67	0.04315886134067952	0.7014925373134329	0.2915500839395635
YPR041W	-1	-/-	-409.60086822509766	-28752.837513923645	67	0.043119266055045874	0.7014925373134329	0.29182988248461106
YGL120C	-1	-/-	-409.68602108955383	-30366.030838251114	67	0.04307974335472044	0.7014925373134329	0.2921096810296586
YJL031C	-1	-/-	-409.7332719564438	-27863.914426922798	67	0.04304029304029304	0.7014925373134329	0.29238947957470623
YDR232W	0	0/-	-409.7350757718086	-42827.66868826747	268	0.04304029304029304	0.7014925373134329	0.29238947957470623
YDR410C	0	0/-	-409.7448738515377	-44040.317960202694	268	0.04304029304029304	0.7014925373134329	0.29238947957470623
YLR149C	0	0/0	-409.80549639463425	-41197.96454030275	268	0.04304029304029304	0.7014925373134329	0.29238947957470623
YCL067C	-1	-/-	-409.8171772956848	-26637.95774102211	67	0.043000914913083256	0.7014925373134329	0.2926692781197538
YHR132C	0	0/-	-409.88528031110764	-44371.62470537424	268	0.043000914913083256	0.7014925373134329	0.2926692781197538
YOR181W	-1	-/-	-409.8975224494934	-25603.01095366478	67	0.04296160877513711	0.7014925373134329	0.29294907666480136
YPL160W	-1	-/-	-409.92559719085693	-28040.695117473602	67	0.042922374429223746	0.7014925373134329	0.2932288752098489
YCR028C	-1	-/-	-409.92565631866455	-25836.697171211243	67	0.04288321167883212	0.7014925373134329	0.2935086737548965
YGR224W	-1	-/-	-410.00858783721924	-26264.32788681984	67	0.04284412032816773	0.7014925373134329	0.29378847229994404
YPR145W	0	0/0	-410.02734154462814	-44266.028558045626	268	0.04284412032816773	0.7014925373134329	0.29378847229994404
YPR156C	0	0/-	-410.0282111763954	-42790.823032945395	268	0.04284412032816773	0.7014925373134329	0.29378847229994404
YER090W	0	0/0	-410.04359966516495	-42742.17187282443	268	0.04284412032816773	0.7014925373134329	0.29378847229994404
YPR094W	-1	-/-	-410.1338632106781	-25721.855231285095	67	0.042805100182149364	0.7014925373134329	0.2940682708449916
YDR028C	-1	-/-	-410.14424109458923	-26847.98444700241	67	0.042766151046405826	0.7014925373134329	0.29434806939003916
YJR094C	-1	-/-	-410.16418528556824	-25648.60621714592	67	0.042727272727272725	0.7014925373134329	0.2946278679350867
YER146W	-1	-/-	-410.1726989746094	-26661.707166671753	67	0.04268846503178928	0.7014925373134329	0.2949076664801343
YOR317W	-1	-/-	-410.22065258026123	-23273.214398741722	67	0.0426497277676951	0.7014925373134329	0.2951874650251819
YFL027C	0	0/-	-410.2534403204918	-42494.53282806277	268	0.0426497277676951	0.7014925373134329	0.2951874650251819
YNL334C	-1	-/-	-410.25756764411926	-26526.974021673203	67	0.04261106074342702	0.7014925373134329	0.29546726357022945
YPL215W	0	0/-	-410.2804012298584	-42404.24151259661	268	0.04261106074342702	0.7014925373134329	0.29546726357022945
YPL198W	0	0/-	-410.2940411567688	-45308.83807337284	268	0.04261106074342702	0.7014925373134329	0.29546726357022945
YCR060W	-1	-/-	-410.3051402568817	-27323.644663095474	67	0.042572463768115944	0.7014925373134329	0.295747062115277
YOR354C	-1	-/-	-410.32403588294983	-24904.49113559723	67	0.04253393665158371	0.7014925373134329	0.2960268606603246
YGL068W	-1	-/-	-410.3543326854706	-26722.453788518906	67	0.042495479204339964	0.7014925373134329	0.29630665920537214
YGR030C	-1	-/-	-410.3716731071472	-27065.759102106094	67	0.04245709123757904	0.7014925373134329	0.2965864577504197
YKR068C	-1	-/-	-410.39184498786926	-25582.40798807144	67	0.042418772563176894	0.7014925373134329	0.29686625629546726
YJL037W	0	0/-	-410.4124511182308	-43056.05479711294	268	0.042418772563176894	0.7014925373134329	0.29686625629546726
YJR118C	-1	-/-	-410.4363970756531	-25723.46416735649	67	0.04238052299368801	0.7014925373134329	0.2971460548405148
YMR090W	0	0/0	-410.5267573595047	-40289.3678458333	268	0.04238052299368801	0.7014925373134329	0.2971460548405148
YJL004C	-1	-/-	-410.5438346862793	-25322.51144886017	67	0.04234234234234234	0.7014925373134329	0.2974258533855624
YLR361C	-1	-/-	-410.5793151855469	-26374.600417733192	67	0.0423042304230423	0.7014925373134329	0.29770565193060994
YLR165C	-1	-/-	-410.6013481616974	-29841.670676469803	67	0.04226618705035971	0.7014925373134329	0.29798545047565755
YML131W	-1	-/0	-410.6022753715515	-24049.297158002853	67	0.042228212039532795	0.7014925373134329	0.2982652490207051
YMR119W	-1	-/-	-410.6082170009613	-26875.200223207474	67	0.0421903052064632	0.7014925373134329	0.2985450475657527
YOR324C	0	0/-	-410.61339807510376	-42087.08428308368	268	0.0421903052064632	0.7014925373134329	0.2985450475657527
YGR189C	0	0/-	-410.63845109939575	-41816.63060891628	268	0.0421903052064632	0.7014925373134329	0.2985450475657527
YPL075W	-1	-/-	-410.7166690826416	-26749.974063575268	67	0.042152466367713005	0.7014925373134329	0.29882484611080024
YHR081W	-1	-/-	-410.7195110321045	-29217.25595319271	67	0.042114695340501794	0.7014925373134329	0.2991046446558478
YCL010C	-1	-/-	-410.7366671562195	-24428.77880001068	67	0.04207699194270367	0.7014925373134329	0.29938444320089536
YNL268W	-1	-/-	-410.76795840263367	-26529.573063969612	67	0.04203935599284436	0.7014925373134329	0.2996642417459429
YFR017C	0	0/0	-410.79521185159683	-40843.885621368885	268	0.04203935599284436	0.7014925373134329	0.2996642417459429
YOL030W	0	0/-	-410.8206136226654	-43676.871353276074	268	0.04203935599284436	0.7014925373134329	0.2996642417459429
YDR518W	-1	-/-	-410.8208055496216	-26591.255717158318	67	0.0420017873100983	0.7014925373134329	0.2999440402909905
YJL127C	-1	-/-	-410.89094495773315	-25555.327669143677	67	0.04196428571428571	0.7014925373134329	0.30022383883603804
YPR042C	-1	-/-	-410.8965313434601	-24400.251423597336	67	0.04192685102586976	0.7014925373134329	0.3005036373810856
YDL065C	-1	-/-	-410.92254161834717	-26155.109747886658	67	0.04188948306595366	0.7014925373134329	0.30078343592613316
YGL129C	-1	-/-	-410.98796010017395	-25769.430292129517	67	0.041852181656277826	0.7014925373134329	0.3010632344711808
YLL060C	-1	-/0	-411.01150846481323	-26991.474276542664	67	0.04181494661921708	0.7014925373134329	0.30134303301622833
YJL078C	0	0/-	-411.0126228928566	-42079.13109117746	268	0.04181494661921708	0.7014925373134329	0.30134303301622833
YDL226C	-1	-/-	-411.0840561389923	-27686.859087467194	67	0.041777777777777775	0.7014925373134329	0.3016228315612759
YLR285W	-1	-/-	-411.0897572040558	-28768.422264814377	67	0.041740674955595025	0.7014925373134329	0.30190263010632346
YPR007C	-1	-/-	-411.15848302841187	-25630.20575451851	67	0.0417036379769299	0.7014925373134329	0.302182428651371
YDR317W	-1	-/-	-411.1975281238556	-25667.86571574211	67	0.041666666666666664	0.7014925373134329	0.3024622271964186
YMR030W	-1	-/-	-411.2251570224762	-27941.210763692856	67	0.04162976085031001	0.7014925373134329	0.30274202574146614
YNL073W	-1	-/-	-411.22732400894165	-27759.424503564835	67	0.0415929203539823	0.7014925373134329	0.3030218242865137
YOR108W	0	0/0	-411.2402195930481	-45543.45292600989	268	0.0415929203539823	0.7014925373134329	0.3030218242865137
YGR180C	-1	-/-	-411.2808153629303	-24740.445437312126	67	0.04155614500442087	0.7014925373134329	0.30330162283156126
YMR148W	0	0/-	-411.286136507988	-42006.97045916319	268	0.04155614500442087	0.7014925373134329	0.30330162283156126
YMR067C	-1	-/-	-411.2949514389038	-27567.31876182556	67	0.04151943462897526	0.7014925373134329	0.3035814213766088
YER058W	0	0/-	-411.30374574661255	-43143.38172894716	268	0.04151943462897526	0.7014925373134329	0.3035814213766088
YBR082C	-1	-/-	-411.31858706474304	-24573.465640306473	67	0.04148278905560459	0.7014925373134329	0.30386121992165643
YDR033W	0	0/0	-411.335969209671	-43125.106159597635	268	0.04148278905560459	0.7014925373134329	0.30386121992165643
YPL111W	0	0/0	-411.43131026625633	-44828.82287786901	268	0.04148278905560459	0.7014925373134329	0.30386121992165643
YNR020C	0	0/-	-411.4494181871414	-43848.22440096736	268	0.04148278905560459	0.7014925373134329	0.30386121992165643
YNR050C	0	0/0	-411.4533221125603	-44638.85094977915	268	0.04148278905560459	0.7014925373134329	0.30386121992165643
YDL198C	-1	-/-	-411.50708866119385	-26246.42998957634	67	0.04144620811287478	0.7014925373134329	0.304141018466704
YHR012W	-1	-/-	-411.5087466239929	-26784.34345114231	67	0.04140969162995595	0.7014925373134329	0.30442081701175155
YAR014C	-1	-/-	-411.5536425113678	-27802.685020923615	67	0.04137323943661972	0.7014925373134329	0.3047006155567991
YNL255C	0	0/-	-411.58560186624527	-46382.24043315649	268	0.04137323943661972	0.7014925373134329	0.3047006155567991
YPL234C	-1	-/-	-411.6056399345398	-27014.653369426727	67	0.04133685136323659	0.7014925373134329	0.3049804141018467
YPL122C	-1	-/-	-411.7180685997009	-28588.44793486595	67	0.04130052724077329	0.7014925373134329	0.30526021264689424
YDR251W	-1	-/-	-411.7498097419739	-27199.880082011223	67	0.041264266900790166	0.7014925373134329	0.3055400111919418
YGL228W	0	0/-	-411.76015239953995	-44696.6023735404	268	0.041264266900790166	0.7014925373134329	0.3055400111919418
YOR280C	0	0/0	-411.8105075955391	-43892.29867231846	268	0.041264266900790166	0.7014925373134329	0.3055400111919418
YBL082C	-1	-/-	-411.817174911499	-27738.6662402153	67	0.0412280701754386	0.7014925373134329	0.30581980973698936
YEL020W-A	-1	-/-	-411.83716583251953	-24104.100415706635	67	0.04119193689745837	0.7014925373134329	0.3060996082820369
YDR073W	-1	-/-	-411.91563415527344	-25055.70317554474	67	0.04115586690017513	0.7014925373134329	0.3063794068270845
YLR273C	0	0/0	-411.9347403347492	-44897.754820764065	268	0.04115586690017513	0.7014925373134329	0.3063794068270845
YPR074C	-1	-/0	-412.13106632232666	-27644.61711001396	67	0.04111986001749781	0.7014925373134329	0.30665920537213204
YBR077C	-1	-/-	-412.16606163978577	-28020.160657167435	67	0.04108391608391608	0.7014925373134329	0.30693900391717965
YLR196W	-1	-/-	-412.1929442882538	-29385.5148165226	67	0.04104803493449782	0.7014925373134329	0.3072188024622272
YNL145W	-1	-/-	-412.193243265152	-26117.49885702133	67	0.04101221640488656	0.7014925373134329	0.3074986010072748
YER091C	0	0/0	-412.1981455683708	-42535.11218358576	268	0.04101221640488656	0.7014925373134329	0.3074986010072748
YLR356W	0	0/-	-412.2005673646927	-40283.90364420414	268	0.04101221640488656	0.7014925373134329	0.3074986010072748
YEL054C	-1	-/-	-412.2031452655792	-28504.38960790634	67	0.04097646033129904	0.7014925373134329	0.30777839955232233
YIL006W	0	0/-	-412.2057440876961	-42224.55098730326	268	0.04097646033129904	0.7014925373134329	0.30777839955232233
YGR068C	0	0/-	-412.2916249036789	-44543.89003658295	268	0.04097646033129904	0.7014925373134329	0.30777839955232233
YBR017C	-1	-/-	-412.3568992614746	-26113.705112695694	67	0.040940766550522645	0.7014925373134329	0.3080581980973699
YBR260C	-1	-/-	-412.3746266365051	-27748.438155055046	67	0.040905134899912966	0.7014925373134329	0.30833799664241746
YBR067C	0	0/-	-412.4032874107361	-42494.00607049465	268	0.040905134899912966	0.7014925373134329	0.30833799664241746
YLR332W	-1	-/-	-412.4230728149414	-26596.53500843048	67	0.0408695652173913	0.7014925373134329	0.308617795187465
YJR121W	-1	-/-	-412.4433090686798	-25553.545265436172	67	0.04083405734144222	0.7014925373134329	0.3088975937325126
YLL008W	-1	-/-	-412.49093794822693	-29371.381781101227	67	0.04079861111111111	0.7014925373134329	0.30917739227756014
YPR037C	-1	-/-	-412.4973900318146	-24939.952511548996	67	0.040763226366001735	0.7014925373134329	0.3094571908226077
YNL084C	-1	-/-	-412.5702373981476	-26803.473214626312	67	0.04072790294627383	0.7014925373134329	0.3097369893676553
YDR530C	0	0/-	-412.57462227344513	-44013.538690149784	268	0.04072790294627383	0.7014925373134329	0.3097369893676553
YMR154C	0	0/-	-412.5757147073746	-45036.63463637233	268	0.04072790294627383	0.7014925373134329	0.3097369893676553
YNL129W	-1	-/-	-412.60453391075134	-26436.92443794012	67	0.04069264069264069	0.7014925373134329	0.3100167879127029
YHL007C	-1	-/-	-412.6260418891907	-28485.86654996872	67	0.04065743944636678	0.7014925373134329	0.31029658645775043
YGL127C	-1	-/-	-412.6439003944397	-26061.610069990158	67	0.04062229904926534	0.7014925373134329	0.310576385002798
YBR139W	0	0/-	-412.7397019267082	-41357.6375464797	268	0.04062229904926534	0.7014925373134329	0.310576385002798
YDL066W	0	0/-	-412.8210570216179	-42054.08102720976	268	0.04062229904926534	0.7014925373134329	0.310576385002798
YML031W	-1	-/-	-412.82915902137756	-28214.20702803135	67	0.04058721934369603	0.7014925373134329	0.31085618354784555
YKL025C	-1	-/-	-412.8504693508148	-27567.772622823715	67	0.04055220017256255	0.7014925373134329	0.3111359820928931
YDR377W	-1	-/-	-412.90941762924194	-26051.70716691017	67	0.04051724137931034	0.7014925373134329	0.3114157806379407
YNL012W	-1	-/-	-412.97379541397095	-27266.234057188034	67	0.040482342807924204	0.7014925373134329	0.31169557918298824
YEL017W	0	0/0	-413.0249674320221	-45353.285983383656	268	0.040482342807924204	0.7014925373134329	0.31169557918298824
YGL077C	0	0/-	-413.0402982234955	-44004.96180012822	268	0.040482342807924204	0.7014925373134329	0.31169557918298824
YNL286W	-1	-/-	-413.08724427223206	-24390.917271137238	67	0.04044750430292599	0.7014925373134329	0.3119753777280358
YOL117W	-1	-/-	-413.09517192840576	-28933.15780544281	67	0.040412725709372314	0.7014925373134329	0.31225517627308336
YKL060C	-1	-/-	-413.2146739959717	-27086.935087442398	67	0.040378006872852236	0.7014925373134329	0.312534974818131
YNL042W	-1	-/-	-413.2290389537811	-28629.880801916122	67	0.04034334763948498	0.7014925373134329	0.31281477336317853
YGR267C	-1	-/-	-413.254677772522	-27394.145042300224	67	0.04030874785591767	0.7014925373134329	0.3130945719082261
YLR005W	-1	-/-	-413.2609248161316	-28711.394164800644	67	0.04027420736932305	0.7014925373134329	0.31337437045327365
YPR138C	-1	-/-	-413.27613842487335	-28012.03153002262	67	0.04023972602739726	0.7014925373134329	0.3136541689983212
YJL069C	-1	-/-	-413.3168303966522	-29582.039965987206	67	0.04020530367835757	0.7014925373134329	0.3139339675433688
YBL092W	0	0/-	-413.41871228814125	-44993.65462182462	268	0.04020530367835757	0.7014925373134329	0.3139339675433688
YOR233W	-1	-/-	-413.4641160964966	-26081.700467824936	67	0.040170940170940174	0.7014925373134329	0.31421376608841634
YER139C	0	0/-	-413.54063230752945	-44150.283590227365	268	0.040170940170940174	0.7014925373134329	0.31421376608841634
YBL037W	0	0/-	-413.5495612025261	-43308.55075239763	268	0.040170940170940174	0.7014925373134329	0.31421376608841634
YGL257C	-1	-/-	-413.5670578479767	-26493.1110663414	67	0.04013663535439795	0.7014925373134329	0.3144935646334639
YHR065C	-1	-/-	-413.5687801837921	-28748.515687942505	67	0.04010238907849829	0.7014925373134329	0.31477336317851146
YJR139C	-1	-/0	-413.58965826034546	-26302.70879983902	67	0.040068201193520885	0.7014925373134329	0.315053161723559
YMR175W	-1	-/-	-413.59289598464966	-30100.202198266983	67	0.04003407155025554	0.7014925373134329	0.3153329602686066
YOR078W	-1	-/-	-413.6179654598236	-29794.840315699577	67	0.04	0.7014925373134329	0.3156127588136542
YBL007C	-1	-/-	-413.7277822494507	-25327.929492235184	67	0.039965986394557826	0.7014925373134329	0.31589255735870175
YLR188W	0	0/-	-413.73072761297226	-44179.78350690007	268	0.039965986394557826	0.7014925373134329	0.31589255735870175
YCL026C-A	-1	-/+	-413.8042731285095	-25301.482782006264	67	0.03993203058623619	0.7014925373134329	0.3161723559037493
YMR026C	-1	-/-	-413.91994404792786	-26092.657856583595	67	0.039898132427843805	0.7014925373134329	0.3164521544487969
YER001W	-1	-/-	-413.9542398452759	-26637.781361341476	67	0.03986429177268872	0.7014925373134329	0.31673195299384443
YJL122W	-1	-/-	-413.9691593647003	-29426.416781425476	67	0.03983050847457627	0.7014925373134329	0.317011751538892
YNL310C	-1	-/-	-413.9710319042206	-28570.03685760498	67	0.03979678238780694	0.7014925373134329	0.31729155008393956
YER017C	-1	-/-	-414.0417778491974	-25874.028530597687	67	0.03976311336717428	0.7014925373134329	0.3175713486289871
YGL191W	-1	-/-	-414.0909700393677	-24776.17795586586	67	0.039729501267962805	0.7014925373134329	0.3178511471740347
YBR155W	-1	-/-	-414.27318930625916	-29770.841262221336	67	0.03969594594594594	0.7014925373134329	0.31813094571908224
YCR005C	-1	-/-	-414.28301191329956	-26128.77913069725	67	0.039662447257383965	0.7014925373134329	0.31841074426412985
YPL033C	-1	-/-	-414.29281544685364	-24604.385775089264	67	0.03962900505902192	0.7014925373134329	0.3186905428091774
YJR074W	-1	-/-	-414.29756808280945	-26409.07248854637	67	0.039595619208087615	0.7014925373134329	0.318970341354225
YOR349W	-1	-/-	-414.374059677124	-26962.60035967827	67	0.03956228956228956	0.7014925373134329	0.31925013989927253
YLR371W	-1	-/-	-414.3924582004547	-24160.724224090576	67	0.03952901597981497	0.7014925373134329	0.3195299384443201
YCR091W	-1	-/-	-414.4844470024109	-29093.932723760605	67	0.03949579831932773	0.7014925373134329	0.31980973698936765
YEL009C	-1	-/-	-414.49878668785095	-25867.234984874725	67	0.03946263643996641	0.7014925373134329	0.3200895355344152
YNL062C	-1	-/-	-414.501505613327	-29503.72619152069	67	0.03942953020134228	0.7014925373134329	0.3203693340794628
YGR133W	-1	-/-	-414.51689970493317	-28057.47676372528	67	0.039396479463537304	0.7014925373134329	0.32064913262451034
YNL305C	0	0/-	-414.58156418800354	-40592.32279032469	268	0.039396479463537304	0.7014925373134329	0.32064913262451034
YLL048C	0	0/-	-414.58766889572144	-43927.39156025648	268	0.039396479463537304	0.7014925373134329	0.32064913262451034
YKR065C	-1	-/-	-414.6262459754944	-24900.85412311554	67	0.03936348408710218	0.7014925373134329	0.3209289311695579
YNR017W	-1	-/-	-414.638956785202	-28200.891194224358	67	0.03933054393305439	0.7014925373134329	0.32120872971460546
YGR198W	0	0/-	-414.64766323566437	-44693.73324802518	268	0.03933054393305439	0.7014925373134329	0.32120872971460546
YBR053C	0	0/-	-414.6566655635834	-40638.67816603184	268	0.03933054393305439	0.7014925373134329	0.32120872971460546
YBR008C	-1	-/-	-414.69594073295593	-25551.803608179092	67	0.039297658862876256	0.7014925373134329	0.3214885282596531
YML106W	0	0/-	-414.70766918361187	-45877.03039635718	268	0.039297658862876256	0.7014925373134329	0.3214885282596531
YCR048W	-1	-/-	-414.76906752586365	-27248.256551980972	67	0.03926482873851295	0.7014925373134329	0.32176832680470063
YAR019C	-1	-/-	-414.8950517177582	-26676.89766716957	67	0.03923205342237062	0.7014925373134329	0.3220481253497482
YGR167W	-1	-/-	-414.8992829322815	-26275.06664133072	67	0.03919933277731443	0.7014925373134329	0.32232792389479575
YHR201C	0	0/0	-415.0613156557083	-45926.79500544071	268	0.03919933277731443	0.7014925373134329	0.32232792389479575
YBL014C	-1	-/-	-415.0798919200897	-28447.013346910477	67	0.03916666666666667	0.7014925373134329	0.3226077224398433
YEL002C	-1	-/-	-415.22522234916687	-26896.162924289703	67	0.03913405495420483	0.7014925373134329	0.3228875209848909
YJR159W	0	0/0	-415.2707436680794	-42876.64936631918	268	0.03913405495420483	0.7014925373134329	0.3228875209848909
YDR021W	-1	-/-	-415.29874897003174	-28858.19842171669	67	0.039101497504159734	0.7014925373134329	0.32316731952993843
YER110C	-1	-/-	-415.31047534942627	-29782.52154815197	67	0.03906899418121363	0.7014925373134329	0.323447118074986
YLR014C	-1	-/-	-415.3334176540375	-27834.351248025894	67	0.03903654485049834	0.7014925373134329	0.32372691662003356
YHR128W	0	0/-	-415.35251964628696	-47734.99616201222	268	0.03903654485049834	0.7014925373134329	0.32372691662003356
YKL135C	-1	-/-	-415.38451385498047	-26210.98602247238	67	0.03900414937759336	0.7014925373134329	0.3240067151650811
YOR215C	0	0/0	-415.4208822250366	-40835.7387317121	268	0.03900414937759336	0.7014925373134329	0.3240067151650811
YBR182C	-1	-/-	-415.45679473876953	-26050.302797198296	67	0.03897180762852405	0.7014925373134329	0.32428651371012873
YLR127C	-1	-/-	-415.4769992828369	-27257.172623872757	67	0.03893951946975974	0.7014925373134329	0.3245663122551763
YCR009C	-1	-/-	-415.50734543800354	-28071.74464392662	67	0.03890728476821192	0.7014925373134329	0.32484611080022385
YIL014C-A	0	0/0	-415.5276537537575	-43607.469721551985	268	0.03890728476821192	0.7014925373134329	0.32484611080022385
YPR086W	-1	-/-	-415.60203552246094	-30375.61906027794	67	0.03887510339123242	0.7014925373134329	0.3251259093452714
YBR061C	-1	-/-	-415.6782383918762	-29849.11040353775	67	0.03884297520661157	0.7014925373134329	0.325405707890319
YKL185W	-1	-/-	-415.69388723373413	-24725.517999649048	67	0.038810900082576386	0.7014925373134329	0.32568550643536653
YDR078C	-1	-/-	-415.71985912323	-29134.59580397606	67	0.038778877887788776	0.7014925373134329	0.3259653049804141
YDR346C	1	+/+	-415.8088858127594	-30307.16097199917	66	0.03957131079967024	0.7164179104477612	0.3259653049804141
YMR023C	-1	-/-	-415.9545109272003	-27361.889594316483	67	0.039538714991762765	0.7164179104477612	0.32624510352546165
YPL183W-A	0	0/-	-415.9712864160538	-43935.56392475963	268	0.039538714991762765	0.7164179104477612	0.32624510352546165
YHR169W	-1	-/-	-415.97840225696564	-30614.145559862256	67	0.03950617283950617	0.7164179104477612	0.3265249020705092
YNL339C	-1	-/-	-416.11886739730835	-25756.185139894485	67	0.039473684210526314	0.7164179104477612	0.3268047006155568
YIL126W	-1	-/-	-416.13414478302	-25633.398834466934	67	0.03944124897288414	0.7164179104477612	0.3270844991606044
YHR163W	-1	-/0	-416.1813032031059	-27905.597687140107	67	0.03940886699507389	0.7164179104477612	0.32736429770565195
YPL043W	-1	-/-	-416.1953167915344	-28629.104534864426	67	0.03937653814602133	0.7164179104477612	0.3276440962506995
YKL181W	0	0/-	-416.21849462389946	-47780.400724068284	268	0.03937653814602133	0.7164179104477612	0.3276440962506995
YNL025C	-1	-/-	-416.24438071250916	-27313.10586810112	67	0.03934426229508197	0.7164179104477612	0.3279238947957471
YOL008W	-1	-/-	-416.25992226600647	-26275.073535442352	67	0.03931203931203931	0.7164179104477612	0.32820369334079463
YDR454C	0	0/-	-416.2623523771763	-45657.87641584873	268	0.03931203931203931	0.7164179104477612	0.32820369334079463
YPL239W	1	+/+	-416.2763137817383	-28572.583793401718	66	0.040098199672667756	0.7313432835820896	0.32820369334079463
YNL054W	-1	-/-	-416.370813369751	-26832.9661757946	67	0.04006541291905151	0.7313432835820896	0.3284834918858422
YML056C	0	0/-	-416.45387676358223	-47699.45636752248	268	0.04006541291905151	0.7313432835820896	0.3284834918858422
YDL045W-A	0	0/-	-416.50392693281174	-45374.166216909885	268	0.04006541291905151	0.7313432835820896	0.3284834918858422
YMR080C	-1	-/-	-416.5244777202606	-28637.201571941376	67	0.04003267973856209	0.7313432835820896	0.32876329043088975
YNL123W	-1	-/-	-416.5583815574646	-27914.493037223816	67	0.04	0.7313432835820896	0.3290430889759373
YDR371W	0	0/-	-416.5783721804619	-43431.77756986022	268	0.04	0.7313432835820896	0.3290430889759373
YLL009C	-1	-/-	-416.5799539089203	-26042.69476723671	67	0.0399673735725938	0.7313432835820896	0.3293228875209849
YMR160W	0	0/0	-416.58948278427124	-41618.85146129131	268	0.0399673735725938	0.7313432835820896	0.3293228875209849
YJR108W	-1	-/-	-416.6063952445984	-26109.829619646072	67	0.03993480032599837	0.7313432835820896	0.32960268606603244
YDL147W	-1	-/-	-416.61145305633545	-29367.970972537994	67	0.039902280130293157	0.7313432835820896	0.32988248461108
YER007C-A	0	0/-	-416.63556587696075	-46805.84425929189	268	0.039902280130293157	0.7313432835820896	0.32988248461108
YMR013C	-1	-/-	-416.63965034484863	-27398.521144747734	67	0.03986981285598047	0.7313432835820896	0.3301622831561276
YMR269W	0	0/-	-416.7431772351265	-47013.84515708685	268	0.03986981285598047	0.7313432835820896	0.3301622831561276
YGL012W	-1	-/-	-416.7828993797302	-26927.493666410446	67	0.03983739837398374	0.7313432835820896	0.33044208170117517
YDR275W	0	0/0	-416.7903066277504	-43557.231316268444	268	0.03983739837398374	0.7313432835820896	0.33044208170117517
YDR166C	-1	-/-	-416.80362725257874	-30104.608213543892	67	0.039805036555645816	0.7313432835820896	0.33072188024622273
YPL164C	-1	-/-	-416.918443441391	-26350.4142036438	67	0.03977272727272727	0.7313432835820896	0.3310016787912703
YNL121C	-1	-/-	-416.9376537799835	-26537.54092645645	67	0.039740470397404706	0.7313432835820896	0.33128147733631785
YHR196W	-1	-/-	-416.940376996994	-30262.21584904194	67	0.03970826580226904	0.7313432835820896	0.3315612758813654
YGR184C	0	0/-	-416.95048505067825	-43150.67530205846	268	0.03970826580226904	0.7313432835820896	0.3315612758813654
YPR121W	-1	-/-	-416.96829867362976	-25911.357586622238	67	0.03967611336032389	0.7313432835820896	0.331841074426413
YGR238C	-1	-/-	-416.98220658302307	-27109.14702987671	67	0.03964401294498382	0.7313432835820896	0.33212087297146053
YLR056W	-1	-/-	-417.0322914123535	-25383.209793567657	67	0.039611964430072755	0.7313432835820896	0.3324006715165081
YML009C	0	0/-	-417.0386872589588	-43336.2137375474	268	0.039611964430072755	0.7313432835820896	0.3324006715165081
YOR294W	-1	-/-	-417.06307077407837	-30045.478690862656	67	0.0395799676898223	0.7313432835820896	0.33268047006155566
YPL188W	1	+/+	-417.1071562767029	-27161.619541168213	66	0.04035512510088781	0.746268656716418	0.33268047006155566
YPR144C	-1	-/-	-417.1151258945465	-29556.1999232769	67	0.04032258064516129	0.746268656716418	0.33296026860660327
YDL008W	-1	-/-	-417.17426657676697	-28789.586648583412	67	0.040290088638195005	0.746268656716418	0.33324006715165083
YDR394W	-1	-/-	-417.17593717575073	-28930.71493577957	67	0.040257648953301126	0.746268656716418	0.3335198656966984
YPL060W	-1	-/-	-417.2145047187805	-30345.859971046448	67	0.04022526146419952	0.746268656716418	0.33379966424174595
YIL114C	-1	-/-	-417.2547514438629	-27524.259528398514	67	0.04019292604501608	0.746268656716418	0.3340794627867935
YKL178C	-1	-/-	-417.278439283371	-24864.853214025497	67	0.040160642570281124	0.746268656716418	0.3343592613318411
YBR002C	-1	-/-	-417.2915999889374	-28418.385827064514	67	0.04012841091492777	0.746268656716418	0.33463905987688863
YGR138C	0	0/-	-417.30548202991486	-41504.510762542486	268	0.04012841091492777	0.746268656716418	0.33463905987688863
YDL128W	-1	-/-	-417.3422923088074	-26310.06806588173	67	0.040096230954290296	0.746268656716418	0.3349188584219362
YAR042W	-1	-/-	-417.36715269088745	-28579.403012633324	67	0.04006410256410257	0.746268656716418	0.33519865696698375
YDR226W	0	0/-	-417.3701584637165	-44114.32148805261	268	0.04006410256410257	0.746268656716418	0.33519865696698375
YNR032C-A	-1	-/-	-417.38616037368774	-26319.719062566757	67	0.040032025620496396	0.746268656716418	0.3354784555120313
YDL214C	0	0/-	-417.4620526432991	-45962.53748643398	268	0.040032025620496396	0.746268656716418	0.3354784555120313
YDR263C	-1	-/-	-417.47793436050415	-26561.644699811935	67	0.04	0.746268656716418	0.33575825405707893
YJR130C	0	0/0	-417.479171872139	-44425.53919604421	268	0.04	0.746268656716418	0.33575825405707893
YKL206C	-1	-/0	-417.528795003891	-27821.037214756012	67	0.03996802557953637	0.746268656716418	0.3360380526021265
YKL186C	-1	-/-	-417.56067848205566	-27876.984609127045	67	0.039936102236421724	0.746268656716418	0.33631785114717405
YOR167C	0	0/-	-417.60088700056076	-45156.10447207838	268	0.039936102236421724	0.746268656716418	0.33631785114717405
YLR089C	0	0/0	-417.67977529764175	-42892.54749703407	268	0.039936102236421724	0.746268656716418	0.33631785114717405
YNL029C	-1	-/-	-417.71740889549255	-27232.967457056046	67	0.03990422984836393	0.746268656716418	0.3365976496922216
YDL175C	-1	-/-	-417.7208743095398	-28540.0830514431	67	0.03987240829346093	0.746268656716418	0.3368774482372692
YMR212C	-1	-/0	-417.89149141311646	-28427.05201983452	67	0.0398406374501992	0.746268656716418	0.33715724678231673
YNL058C	0	0/0	-417.8997404575348	-43069.3566352129	268	0.0398406374501992	0.746268656716418	0.33715724678231673
YDR378C	-1	-/-	-417.95100116729736	-26437.44830417633	67	0.03980891719745223	0.746268656716418	0.3374370453273643
YLR409C	-1	-/-	-417.9920642375946	-29043.4797205925	67	0.03977724741447892	0.746268656716418	0.33771684387241185
YFL013C	-1	-/-	-418.02215576171875	-26122.652011156082	67	0.0397456279809221	0.746268656716418	0.3379966424174594
YPL151C	-1	-/-	-418.0386885404587	-28384.578172564507	67	0.03971405877680699	0.746268656716418	0.338276440962507
YDR006C	0	0/-	-418.06262254714966	-44046.737398058176	268	0.03971405877680699	0.746268656716418	0.338276440962507
YPR165W	-1	-/-	-418.10901951789856	-25300.63435125351	67	0.03968253968253968	0.746268656716418	0.33855623950755453
YAL035W	-1	-/-	-418.1505432128906	-28692.354648828506	67	0.03965107057890563	0.746268656716418	0.33883603805260215
YOL063C	-1	-/-	-418.16303181648254	-26617.162556409836	67	0.039619651347068144	0.746268656716418	0.3391158365976497
YLR249W	-1	-/-	-418.17396688461304	-28447.605746507645	67	0.0395882818685669	0.746268656716418	0.33939563514269727
YMR309C	-1	-/-	-418.1990005970001	-28861.98729610443	67	0.03955696202531646	0.746268656716418	0.33967543368774483
YNL315C	0	0/-	-418.21881234645844	-44167.96650071442	268	0.03955696202531646	0.746268656716418	0.33967543368774483
YOR128C	0	0/-	-418.277825653553	-42499.016747549176	268	0.03955696202531646	0.746268656716418	0.33967543368774483
YOR207C	-1	-/-	-418.407185792923	-28936.688314437866	67	0.039525691699604744	0.746268656716418	0.3399552322327924
YPL047W	-1	-/-	-418.43469882011414	-28413.94061779976	67	0.03949447077409163	0.746268656716418	0.34023503077783995
YBR203W	0	0/-	-418.451604783535	-45761.507074177265	268	0.03949447077409163	0.746268656716418	0.34023503077783995
YNR059W	-1	-/-	-418.4584650993347	-25771.508707761765	67	0.03946329913180742	0.746268656716418	0.3405148293228875
YIL005W	0	0/-	-418.46532356739044	-45151.46287292242	268	0.03946329913180742	0.746268656716418	0.3405148293228875
YFR019W	-1	-/-	-418.5220694541931	-27287.51770091057	67	0.03943217665615142	0.746268656716418	0.3407946278679351
YNL253W	-1	-/-	-418.5321056842804	-27327.634209632874	67	0.039401103230890466	0.746268656716418	0.34107442641298263
YIL147C	1	+/-	-418.6307098865509	-28282.857964992523	66	0.04015748031496063	0.7611940298507462	0.34107442641298263
YFL033C	1	+/-	-418.64004778862	-28082.66031217575	66	0.040912667191188044	0.7761194029850746	0.34107442641298263
YDR534C	0	0/-	-418.8049495816231	-43051.65397053957	268	0.040912667191188044	0.7761194029850746	0.34107442641298263
YOR196C	0	0/-	-418.8360731601715	-44353.519696086645	268	0.040912667191188044	0.7761194029850746	0.34107442641298263
YER059W	0	0/-	-418.86603087186813	-45342.577199816704	268	0.040912667191188044	0.7761194029850746	0.34107442641298263
YOR130C	-1	-/-	-418.9063868522644	-26561.28020656109	67	0.040880503144654086	0.7761194029850746	0.3413542249580302
YLR038C	0	0/-	-418.9346592724323	-43697.95898300782	268	0.040880503144654086	0.7761194029850746	0.3413542249580302
YCL004W	-1	-/-	-418.9632272720337	-26839.44547891617	67	0.0408483896307934	0.7761194029850746	0.3416340235030778
YDR142C	-1	-/-	-418.9929337501526	-28774.884417772293	67	0.04081632653061224	0.7761194029850746	0.34191382204812537
YER011W	0	0/-	-418.9994864463806	-42326.75771993399	268	0.04081632653061224	0.7761194029850746	0.34191382204812537
YAL051W	-1	-/-	-419.0087583065033	-29369.176438570023	67	0.0407843137254902	0.7761194029850746	0.34219362059317293
YFR033C	-1	-/-	-419.01760053634644	-25622.052360773087	67	0.04075235109717868	0.7761194029850746	0.3424734191382205
YOR014W	-1	-/-	-419.0243287086487	-25417.593913078308	67	0.04072043852779953	0.7761194029850746	0.34275321768326805
YGL023C	0	0/-	-419.05311518907547	-44537.17640134692	268	0.04072043852779953	0.7761194029850746	0.34275321768326805
YCL018W	0	0/-	-419.0578196644783	-41463.373137906194	268	0.04072043852779953	0.7761194029850746	0.34275321768326805
YER046W	0	0/-	-419.05915278196335	-44160.588058799505	268	0.04072043852779953	0.7761194029850746	0.34275321768326805
YPL132W	-1	-/-	-419.0987603664398	-27542.961792707443	67	0.0406885758998435	0.7761194029850746	0.3430330162283156
YGL130W	-1	-/-	-419.1215476989746	-29561.81994843483	67	0.040656763096168884	0.7761194029850746	0.3433128147733632
YOR140W	-1	-/-	-419.12520360946655	-26120.655944108963	67	0.040625	0.7761194029850746	0.34359261331841073
YDR119W	0	0/-	-419.21724355220795	-45512.57856735587	268	0.040625	0.7761194029850746	0.34359261331841073
YDR341C	-1	-/-	-419.2618103027344	-28871.510539531708	67	0.04059328649492584	0.7761194029850746	0.3438724118634583
YML067C	-1	-/-	-419.2627286911011	-26133.64444208145	67	0.0405616224648986	0.7761194029850746	0.34415221040850585
YMR321C	0	0/0	-419.2768604159355	-43408.666923582554	268	0.0405616224648986	0.7761194029850746	0.34415221040850585
YJR048W	0	0/-	-419.38545274734497	-44152.472166802734	268	0.0405616224648986	0.7761194029850746	0.34415221040850585
YOL143C	-1	-/-	-419.4004306793213	-26592.99669790268	67	0.04053000779423227	0.7761194029850746	0.3444320089535534
YOL144W	-1	-/-	-419.4358117580414	-27419.66453385353	67	0.040498442367601244	0.7761194029850746	0.34471180749860103
YJR117W	0	0/-	-419.44270700216293	-44496.23504811525	268	0.040498442367601244	0.7761194029850746	0.34471180749860103
YOL112W	-1	-/-	-419.44760942459106	-27231.359775304794	67	0.04046692607003891	0.7761194029850746	0.3449916060436486
YML022W	0	0/-	-419.4767994880676	-48482.89823451638	268	0.04046692607003891	0.7761194029850746	0.3449916060436486
YBR066C	-1	-/-	-419.48532223701477	-25323.77806688845	67	0.04043545878693624	0.7761194029850746	0.34527140458869615
YLR148W	-1	-/-	-419.50046253204346	-27459.719547986984	67	0.04040404040404041	0.7761194029850746	0.3455512031337437
YER045C	-1	-/-	-419.5173842906952	-26752.115423202515	67	0.040372670807453416	0.7761194029850746	0.34583100167879127
YGR204W	-1	-/-	-419.5507640838623	-26766.42126762867	67	0.04034134988363072	0.7761194029850746	0.34611080022383883
YPR137W	-1	-/-	-419.5868260860443	-28943.579304218292	67	0.040310077519379844	0.7761194029850746	0.3463905987688864
YAR071W	0	0/0	-419.6294751316309	-45059.64329460636	268	0.040310077519379844	0.7761194029850746	0.3463905987688864
YPL106C	-1	-/-	-419.6302797794342	-26299.9400537014	67	0.040278853601859024	0.7761194029850746	0.34667039731393395
YNL275W	-1	-/-	-419.6534764766693	-24422.09366774559	67	0.04024767801857585	0.7761194029850746	0.3469501958589815
YGL190C	-1	-/-	-419.65494203567505	-27902.493899345398	67	0.04021655065738593	0.7761194029850746	0.3472299944040291
YDL035C	-1	-/-	-419.6661081314087	-26058.61771464348	67	0.0401854714064915	0.7761194029850746	0.3475097929490767
YOL101C	-1	-/-	-419.6886582374573	-26550.306545734406	67	0.040154440154440155	0.7761194029850746	0.34778959149412425
YHL048W	-1	-/-	-419.69507694244385	-24504.743906974792	67	0.040123456790123455	0.7761194029850746	0.3480693900391718
YBR018C	0	0/0	-419.70675909519196	-45055.89551371336	268	0.040123456790123455	0.7761194029850746	0.3480693900391718
YBR127C	-1	-/-	-419.7344980239868	-25912.80616593361	67	0.040092521202775636	0.7761194029850746	0.34834918858421937
YAL013W	-1	-/-	-419.7435312271118	-25868.14052462578	67	0.040061633281972264	0.7761194029850746	0.34862898712926693
YOR175C	0	0/-	-419.75411683321	-42648.92790365219	268	0.040061633281972264	0.7761194029850746	0.34862898712926693
YDR139C	0	0/-	-419.8186222165823	-45732.28407455981	268	0.040061633281972264	0.7761194029850746	0.34862898712926693
YOR116C	-1	-/-	-419.82022881507874	-27526.975627422333	67	0.04003079291762895	0.7761194029850746	0.3489087856743145
YAL041W	-1	-/-	-419.8223581314087	-27353.484112501144	67	0.04	0.7761194029850746	0.34918858421936205
YJL205C	0	0/0	-419.8258082270622	-43719.13308061659	268	0.04	0.7761194029850746	0.34918858421936205
YDR260C	-1	-/-	-419.9066073894501	-25210.612699985504	67	0.03996925441967717	0.7761194029850746	0.3494683827644096
YBR109C	-1	-/-	-419.90883564949036	-28411.339663267136	67	0.039938556067588324	0.7761194029850746	0.3497481813094572
YNL070W	-1	-/-	-419.90969014167786	-26449.12702536583	67	0.039907904834996163	0.7761194029850746	0.35002797985450473
YKL120W	-1	-/-	-419.9926643371582	-27608.472030758858	67	0.03987730061349693	0.7761194029850746	0.35030777839955235
YKR089C	-1	-/-	-420.001531124115	-29398.27126777172	67	0.03984674329501916	0.7761194029850746	0.3505875769445999
YBR257W	-1	-/-	-420.0438401699066	-26805.159641504288	67	0.039816232771822356	0.7761194029850746	0.35086737548964747
YGR208W	0	0/0	-420.04990977048874	-45578.50841644406	268	0.039816232771822356	0.7761194029850746	0.35086737548964747
YDR326C	0	0/-	-420.05667304992676	-45490.812537014484	268	0.039816232771822356	0.7761194029850746	0.35086737548964747
YLR312W-A	0	0/-	-420.0837235748768	-43418.74291836843	268	0.039816232771822356	0.7761194029850746	0.35086737548964747
YDR452W	0	0/0	-420.11943513154984	-45221.39606812596	268	0.039816232771822356	0.7761194029850746	0.35086737548964747
YLR364W	0	0/-	-420.22699278593063	-45148.81406575441	268	0.039816232771822356	0.7761194029850746	0.35086737548964747
YLR048W	-1	-/-	-420.2319722175598	-28411.82571721077	67	0.03978576893649579	0.7761194029850746	0.35114717403469503
YOR375C	0	0/0	-420.2403709292412	-43990.609850376844	268	0.03978576893649579	0.7761194029850746	0.35114717403469503
YBR129C	-1	-/-	-420.2778366804123	-28098.8994191885	67	0.039755351681957186	0.7761194029850746	0.3514269725797426
YBL061C	-1	-/-	-420.28832364082336	-26965.24357664585	67	0.03972498090145149	0.7761194029850746	0.35170677112479015
YJR035W	-1	-/-	-420.31364369392395	-27681.192682743073	67	0.03969465648854962	0.7761194029850746	0.3519865696698377
YPL046C	-1	-/-	-420.3164644241333	-25935.112347364426	67	0.03966437833714721	0.7761194029850746	0.3522663682148853
[truncated: 3,961 more rows]
