# Supplementary material for: Revisiting co-expression-based automated function prediction in yeast with neural networks and updated Gene Ontology annotations
Source: PLoS One. 2026 Apr 16;21(4):e0322689. doi: 10.1371/journal.pone.0322689 (PMC13086303; doi:10.1371/journal.pone.0322689)
Supplement: S1 File — A zip file of tables in csv format containing individual genes ranked by their predicted involvement in each predicted GO term. These predictions were made by Model 1 as described in Table A of S1 Text. (ZIP) [file pone.0322689.s002.zip › GO0006997_SingleGeneRanking.csv]

Gene	Label	Annos	Score	Background Score	Num pos pairs	Precision	Recall	False Positive Rate
YGL092W	1	+/+	-208.8952775299549	-20923.439590245485	55	1.0	0.017857142857142856	0.0
YOL021C	-1	-/-	-241.14021360874176	-22044.337993621826	56	0.5	0.017857142857142856	0.0002789400278940028
YBL079W	1	+/+	-242.5887098312378	-22181.67397558689	55	0.6666666666666666	0.03571428571428571	0.0002789400278940028
YDL040C	-1	-/-	-244.02809810638428	-22480.493758678436	56	0.5	0.03571428571428571	0.0005578800557880056
YGL238W	-1	-/-	-245.9898817539215	-22039.373089313507	56	0.4	0.03571428571428571	0.0008368200836820083
YOR241W	-1	-/0	-249.10730648040771	-22660.3657643795	56	0.3333333333333333	0.03571428571428571	0.0011157601115760112
YIL128W	-1	-/-	-249.21907305717468	-21665.31968164444	56	0.2857142857142857	0.03571428571428571	0.001394700139470014
YIL115C	1	+/+	-250.47859692573547	-22005.270493745804	55	0.375	0.05357142857142857	0.001394700139470014
YDR395W	-1	-/-	-250.5005853176117	-24386.64346408844	56	0.3333333333333333	0.05357142857142857	0.0016736401673640166
YER155C	-1	-/-	-251.76534986495972	-22253.453974068165	56	0.3	0.05357142857142857	0.0019525801952580196
YMR235C	-1	-/-	-254.09812569618225	-23898.90321815014	56	0.2727272727272727	0.05357142857142857	0.0022315202231520223
YIL085C	-1	-/-	-254.45213615894318	-21371.760407328606	56	0.25	0.05357142857142857	0.002510460251046025
YDL112W	-1	-/-	-254.59963297843933	-22254.451852798462	56	0.23076923076923078	0.05357142857142857	0.002789400278940028
YMR080C	-1	-/-	-254.6311718225479	-23419.735218167305	56	0.21428571428571427	0.05357142857142857	0.0030683403068340305
YLR291C	-1	-/-	-256.0803520679474	-24593.272117853165	56	0.2	0.05357142857142857	0.0033472803347280333
YGL112C	-1	-/-	-257.28533160686493	-23465.942004323006	56	0.1875	0.05357142857142857	0.0036262203626220364
YML031W	-1	-/+	-257.47288489341736	-23491.79084122181	56	0.17647058823529413	0.05357142857142857	0.003905160390516039
YMR247C	-1	-/-	-257.8151807785034	-23255.099018096924	56	0.16666666666666666	0.05357142857142857	0.0041841004184100415
YBR060C	-1	-/-	-257.87685084342957	-22826.307774066925	56	0.15789473684210525	0.05357142857142857	0.004463040446304045
YGR090W	-1	-/-	-258.5939016342163	-22746.270155072212	56	0.15	0.05357142857142857	0.004741980474198048
YGL049C	-1	-/-	-258.925710439682	-21486.646383285522	56	0.14285714285714285	0.05357142857142857	0.00502092050209205
YMR129W	1	+/+	-259.4856753349304	-23586.93772894144	55	0.18181818181818182	0.07142857142857142	0.00502092050209205
YEL051W	-1	-/-	-259.5365207195282	-21941.75209915638	56	0.17391304347826086	0.07142857142857142	0.005299860529986053
YDR346C	-1	-/-	-259.73892629146576	-23344.594992637634	56	0.16666666666666666	0.07142857142857142	0.005578800557880056
YHR107C	-1	-/-	-260.29943919181824	-21533.20826780796	56	0.16	0.07142857142857142	0.005857740585774059
YDR292C	-1	-/-	-260.42271518707275	-22740.74982070923	56	0.15384615384615385	0.07142857142857142	0.006136680613668061
YDR211W	-1	-/-	-261.52732038497925	-22840.16779255867	56	0.14814814814814814	0.07142857142857142	0.006415620641562064
YJL014W	-1	-/-	-261.78387105464935	-24302.3114310503	56	0.14285714285714285	0.07142857142857142	0.0066945606694560665
YPL129W	-1	-/-	-262.9970426559448	-22093.115289330482	56	0.13793103448275862	0.07142857142857142	0.00697350069735007
YIL039W	-1	-/-	-263.872083067894	-24470.67805469036	56	0.13333333333333333	0.07142857142857142	0.007252440725244073
YJR007W	-1	-/-	-264.0029881000519	-24141.782564759254	56	0.12903225806451613	0.07142857142857142	0.007531380753138075
YGL065C	-1	-/-	-264.1056869029999	-23490.071238160133	56	0.125	0.07142857142857142	0.007810320781032078
YOR326W	-1	-/-	-264.2597234249115	-23184.433363974094	56	0.12121212121212122	0.07142857142857142	0.008089260808926082
YOR160W	-1	-/-	-264.39357447624207	-22576.150202155113	56	0.11764705882352941	0.07142857142857142	0.008368200836820083
YIL021W	-1	-/-	-264.72230315208435	-23486.244673490524	56	0.11428571428571428	0.07142857142857142	0.008647140864714086
YIL035C	-1	-/-	-265.847797870636	-22737.486972332	56	0.1111111111111111	0.07142857142857142	0.00892608089260809
YPR019W	-1	-/-	-266.267302274704	-23087.394045829773	56	0.10810810810810811	0.07142857142857142	0.009205020920502092
YFR009W	-1	-/-	-267.0969274044037	-23756.788856983185	56	0.10526315789473684	0.07142857142857142	0.009483960948396096
YAR002W	-1	-/-	-267.44393026828766	-23139.19189119339	56	0.10256410256410256	0.07142857142857142	0.009762900976290097
YJR043C	-1	-/-	-267.6091523170471	-22859.870684862137	56	0.1	0.07142857142857142	0.0100418410041841
YGR116W	-1	-/-	-268.1671266555786	-21493.29195332527	56	0.0975609756097561	0.07142857142857142	0.010320781032078103
YDR390C	0	0/-	-268.275659263134	-40137.58416441083	224	0.0975609756097561	0.07142857142857142	0.010320781032078103
YMR212C	-1	-/0	-268.7579975128174	-23845.271641731262	56	0.09523809523809523	0.07142857142857142	0.010599721059972107
YNL201C	-1	-/-	-269.09270668029785	-23811.18396115303	56	0.09302325581395349	0.07142857142857142	0.010878661087866108
YDL111C	-1	-/-	-269.98444652557373	-24448.598115205765	56	0.09090909090909091	0.07142857142857142	0.011157601115760111
YDR310C	-1	-/-	-270.3387110233307	-22848.13544523716	56	0.08888888888888889	0.07142857142857142	0.011436541143654114
YNL153C	-1	-/-	-270.56514978408813	-24451.457835674286	56	0.08695652173913043	0.07142857142857142	0.011715481171548118
YOR239W	-1	-/-	-270.74243545532227	-23431.826968073845	56	0.0851063829787234	0.07142857142857142	0.01199442119944212
YKR038C	-1	-/-	-270.84703254699707	-23372.374271035194	56	0.08333333333333333	0.07142857142857142	0.012273361227336122
YGL195W	-1	-/-	-270.9355375766754	-22885.07683300972	56	0.08163265306122448	0.07142857142857142	0.012552301255230125
YFR037C	-1	-/-	-271.05529177188873	-23222.804472208023	56	0.08	0.07142857142857142	0.012831241283124128
YOL061W	-1	-/-	-271.3937683105469	-22644.60958790779	56	0.0784313725490196	0.07142857142857142	0.013110181311018132
YDR414C	-1	-/-	-271.41782665252686	-23197.328787446022	56	0.07692307692307693	0.07142857142857142	0.013389121338912133
YJL041W	1	+/-	-271.4314863681793	-21634.95935511589	55	0.09433962264150944	0.08928571428571429	0.013389121338912133
YKR028W	-1	-/-	-271.73760414123535	-22589.600210428238	56	0.09259259259259259	0.08928571428571429	0.013668061366806136
YIL014W	-1	-/-	-271.7532683610916	-22715.28585910797	56	0.09090909090909091	0.08928571428571429	0.01394700139470014
YIL027C	0	0/-	-272.11746540665627	-39505.45844987035	224	0.09090909090909091	0.08928571428571429	0.01394700139470014
YPL050C	-1	-/-	-272.2188900709152	-23782.293476343155	56	0.08928571428571429	0.08928571428571429	0.014225941422594143
YDR245W	-1	-/-	-272.54839611053467	-24157.698818683624	56	0.08771929824561403	0.08928571428571429	0.014504881450488146
YPL101W	-1	-/-	-272.6286373138428	-23382.0162576437	56	0.08620689655172414	0.08928571428571429	0.014783821478382147
YNL189W	0	0/-	-272.7752846777439	-39927.71392440796	224	0.08620689655172414	0.08928571428571429	0.014783821478382147
YJL111W	-1	-/-	-272.88191986083984	-24515.516366958618	56	0.0847457627118644	0.08928571428571429	0.01506276150627615
YAL035W	-1	-/-	-273.04298758506775	-24501.65721511841	56	0.08333333333333333	0.08928571428571429	0.015341701534170154
YFL002C	-1	-/-	-273.1220529079437	-25542.608914494514	56	0.08196721311475409	0.08928571428571429	0.015620641562064157
YJL183W	-1	-/-	-273.35184264183044	-23103.167308807373	56	0.08064516129032258	0.08928571428571429	0.015899581589958158
YJL039C	1	+/+	-273.40967190265656	-23259.67334473133	55	0.09523809523809523	0.10714285714285714	0.015899581589958158
YMR153W	1	+/+	-273.8722491264343	-23394.805050730705	55	0.109375	0.125	0.015899581589958158
YDL043C	-1	-/-	-273.9193022251129	-22759.29225254059	56	0.1076923076923077	0.125	0.016178521617852163
YOR123C	-1	-/-	-273.97815465927124	-22696.976451396942	56	0.10606060606060606	0.125	0.016457461645746164
YOR094W	-1	-/-	-274.20101165771484	-23720.81188106537	56	0.1044776119402985	0.125	0.016736401673640166
YNL016W	-1	-/-	-274.2195384502411	-22980.505183935165	56	0.10294117647058823	0.125	0.01701534170153417
YJL081C	-1	-/-	-274.2291443347931	-22308.669303536415	56	0.10144927536231885	0.125	0.017294281729428172
YBR172C	-1	-/-	-274.4378480911255	-25002.45975136757	56	0.1	0.125	0.017573221757322177
YDR280W	-1	-/-	-274.5897822380066	-23838.40756726265	56	0.09859154929577464	0.125	0.01785216178521618
YDR170C	-1	-/-	-274.66961455345154	-23402.957402825356	56	0.09722222222222222	0.125	0.01813110181311018
YKL122C	-1	-/-	-275.4667110443115	-23807.194434404373	56	0.0958904109589041	0.125	0.018410041841004185
YJL061W	1	+/-	-275.540807723999	-22940.600805282593	55	0.10810810810810811	0.14285714285714285	0.018410041841004185
YMR033W	-1	-/-	-275.88086330890656	-23530.741327881813	56	0.10666666666666667	0.14285714285714285	0.018688981868898186
YBR164C	-1	-/-	-276.12551975250244	-23834.811724424362	56	0.10526315789473684	0.14285714285714285	0.01896792189679219
YDR091C	-1	-/-	-276.1439905166626	-25224.641171455383	56	0.1038961038961039	0.14285714285714285	0.019246861924686193
YOL076W	-1	-/-	-276.38666343688965	-23197.54421067238	56	0.10256410256410256	0.14285714285714285	0.019525801952580194
YLL035W	-1	-/-	-276.83141255378723	-25333.05209982395	56	0.10126582278481013	0.14285714285714285	0.0198047419804742
YJL109C	-1	-/-	-276.9146339893341	-24524.867347955704	56	0.1	0.14285714285714285	0.0200836820083682
YOR151C	-1	-/-	-276.9729529619217	-22968.89850270748	56	0.09876543209876543	0.14285714285714285	0.020362622036262202
YGL155W	-1	-/0	-277.0155498981476	-22474.21486711502	56	0.0975609756097561	0.14285714285714285	0.020641562064156207
YGR276C	-1	-/-	-277.03878808021545	-23325.416778087616	56	0.0963855421686747	0.14285714285714285	0.02092050209205021
YKR082W	1	+/+	-277.2936329841614	-24514.341338396072	55	0.10714285714285714	0.16071428571428573	0.02092050209205021
YGR119C	1	+/+	-277.3885428905487	-22596.463327884674	55	0.11764705882352941	0.17857142857142858	0.02092050209205021
YHR201C	0	0/0	-277.46239644289017	-42025.70674955845	224	0.11764705882352941	0.17857142857142858	0.02092050209205021
YLR277C	-1	-/-	-277.7607510089874	-22809.87064886093	56	0.11627906976744186	0.17857142857142858	0.021199442119944213
YGL137W	-1	-/-	-277.8521912097931	-23547.1585303545	56	0.11494252873563218	0.17857142857142858	0.021478382147838215
YPR173C	-1	-/-	-278.02957010269165	-21411.359188318253	56	0.11363636363636363	0.17857142857142858	0.021757322175732216
YPL069C	-1	-/-	-278.05834436416626	-23990.068737626076	56	0.11235955056179775	0.17857142857142858	0.02203626220362622
YGR217W	-1	-/-	-278.2761073112488	-22149.030279636383	56	0.1111111111111111	0.17857142857142858	0.022315202231520222
YOR236W	-1	-/0	-278.4585316181183	-23825.85038137436	56	0.10989010989010989	0.17857142857142858	0.022594142259414227
YAL029C	-1	-/-	-278.48920822143555	-25264.55643248558	56	0.10869565217391304	0.17857142857142858	0.02287308228730823
YMR005W	-1	-/-	-278.7305450439453	-24008.142659306526	56	0.10752688172043011	0.17857142857142858	0.02315202231520223
YBR283C	-1	-/-	-278.77448749542236	-23616.01792740822	56	0.10638297872340426	0.17857142857142858	0.023430962343096235
YGR191W	-1	-/-	-279.155091047287	-23413.822425365448	56	0.10526315789473684	0.17857142857142858	0.023709902370990237
YDR372C	-1	-/-	-279.44783568382263	-23527.133573532104	56	0.10416666666666667	0.17857142857142858	0.02398884239888424
YNL287W	-1	-/-	-279.5447210073471	-23452.663426160812	56	0.10309278350515463	0.17857142857142858	0.024267782426778243
YFR002W	1	+/+	-279.8051288127899	-22293.65872645378	55	0.11224489795918367	0.19642857142857142	0.024267782426778243
YEL037C	-1	-/-	-279.85120391845703	-23746.652621507645	56	0.1111111111111111	0.19642857142857142	0.024546722454672244
YDR339C	-1	-/-	-279.9547083377838	-24318.6408598423	56	0.11	0.19642857142857142	0.02482566248256625
YIL090W	0	0/-	-279.96351486444473	-40736.54762467742	224	0.11	0.19642857142857142	0.02482566248256625
YDL226C	-1	-/-	-280.0597538948059	-23873.48721265793	56	0.10891089108910891	0.19642857142857142	0.02510460251046025
YGR056W	-1	-/-	-280.53322863578796	-22719.7273542881	56	0.10784313725490197	0.19642857142857142	0.025383542538354256
YOL145C	-1	-/-	-280.77285146713257	-22231.10929751396	56	0.10679611650485436	0.19642857142857142	0.025662482566248257
YAL007C	-1	-/-	-280.9550235271454	-23861.815331459045	56	0.10576923076923077	0.19642857142857142	0.02594142259414226
YER105C	1	+/+	-281.0432324409485	-23129.99493575096	55	0.11428571428571428	0.21428571428571427	0.02594142259414226
YLR305C	-1	-/-	-281.3186025619507	-22121.94698393345	56	0.11320754716981132	0.21428571428571427	0.026220362622036263
YDL074C	-1	-/-	-281.38417410850525	-24367.672491669655	56	0.11214953271028037	0.21428571428571427	0.026499302649930265
YNL001W	-1	-/-	-281.4340525865555	-25197.952520489693	56	0.1111111111111111	0.21428571428571427	0.026778242677824266
YBR155W	-1	-/-	-281.6049816608429	-25051.488281726837	56	0.11009174311926606	0.21428571428571427	0.02705718270571827
YHR133C	-1	-/-	-281.66339659690857	-23946.51265013218	56	0.10909090909090909	0.21428571428571427	0.027336122733612273
YER171W	-1	-/-	-281.6732773780823	-23362.977926254272	56	0.10810810810810811	0.21428571428571427	0.027615062761506277
YML105C	-1	-/-	-281.7348234653473	-23602.1126434803	56	0.10714285714285714	0.21428571428571427	0.02789400278940028
YGL016W	-1	-/0	-281.7947211265564	-23980.294046878815	56	0.10619469026548672	0.21428571428571427	0.02817294281729428
YNL238W	0	0/-	-281.8567290902138	-40814.73163320124	224	0.10619469026548672	0.21428571428571427	0.02817294281729428
YOR061W	-1	-/-	-282.0256028175354	-24494.802120923996	56	0.10526315789473684	0.21428571428571427	0.028451882845188285
YLR146C	0	0/-	-282.4071385860443	-42947.27699699998	224	0.10526315789473684	0.21428571428571427	0.028451882845188285
YBL020W	-1	-/-	-282.45350337028503	-22376.035249710083	56	0.10434782608695652	0.21428571428571427	0.028730822873082287
YDR267C	0	0/-	-282.6208501160145	-40598.72157794237	224	0.10434782608695652	0.21428571428571427	0.028730822873082287
YMR123W	0	0/0	-282.6589916944504	-42204.445750415325	224	0.10434782608695652	0.21428571428571427	0.028730822873082287
YBR061C	-1	-/-	-283.151407122612	-25712.24272286892	56	0.10344827586206896	0.21428571428571427	0.02900976290097629
YMR079W	-1	-/-	-283.5984128713608	-23807.55512559414	56	0.10256410256410256	0.21428571428571427	0.029288702928870293
YGL021W	-1	-/-	-283.5992410182953	-23370.843041300774	56	0.1016949152542373	0.21428571428571427	0.029567642956764294
YBR192W	-1	-/-	-283.96432280540466	-23858.975656747818	56	0.10084033613445378	0.21428571428571427	0.0298465829846583
YIL118W	-1	-/-	-284.09935545921326	-24348.340512752533	56	0.1	0.21428571428571427	0.0301255230125523
YCL011C	-1	-/-	-284.2004234790802	-23291.53192448616	56	0.09917355371900827	0.21428571428571427	0.030404463040446306
YPL243W	-1	-/-	-284.26422691345215	-25368.786461114883	56	0.09836065573770492	0.21428571428571427	0.030683403068340307
YGL019W	-1	-/-	-284.6661286354065	-22274.309168815613	56	0.0975609756097561	0.21428571428571427	0.03096234309623431
YOR166C	0	0/-	-284.76442939043045	-40487.69451510906	224	0.0975609756097561	0.21428571428571427	0.03096234309623431
YGL113W	-1	-/-	-284.85324001312256	-22441.633221387863	56	0.0967741935483871	0.21428571428571427	0.031241283124128313
YIL149C	-1	-/-	-284.85527443885803	-22962.666353583336	56	0.096	0.21428571428571427	0.03152022315202232
YML074C	-1	-/-	-284.95532631874084	-24645.38930130005	56	0.09523809523809523	0.21428571428571427	0.031799163179916316
YIL038C	-1	-/-	-285.0701608657837	-23309.39217400551	56	0.09448818897637795	0.21428571428571427	0.03207810320781032
YLR321C	-1	-/-	-285.10934114456177	-23269.052300453186	56	0.09375	0.21428571428571427	0.032357043235704326
YDR489W	-1	-/-	-285.1883511543274	-23871.199422597885	56	0.09302325581395349	0.21428571428571427	0.032635983263598324
YLR208W	1	+/+	-285.41249883174896	-24492.84653174877	55	0.1	0.23214285714285715	0.032635983263598324
YDR326C	0	0/-	-285.6164993047714	-39874.1434776783	224	0.1	0.23214285714285715	0.032635983263598324
YBR198C	-1	-/-	-285.6411483287811	-24247.086903333664	56	0.09923664122137404	0.23214285714285715	0.03291492329149233
YBR133C	-1	-/-	-285.6870903968811	-22795.54507803917	56	0.09848484848484848	0.23214285714285715	0.033193863319386334
YDR062W	-1	-/-	-285.7316915988922	-23090.87379848957	56	0.09774436090225563	0.23214285714285715	0.03347280334728033
YDR190C	-1	-/-	-285.9109239578247	-23892.25026869774	56	0.09701492537313433	0.23214285714285715	0.03375174337517434
YML064C	-1	-/-	-286.0935078859329	-23952.897614836693	56	0.0962962962962963	0.23214285714285715	0.03403068340306834
YDL145C	-1	-/-	-286.13054943084717	-23807.32972550392	56	0.09558823529411764	0.23214285714285715	0.03430962343096234
YPR189W	-1	-/-	-286.13878893852234	-22640.66382575035	56	0.0948905109489051	0.23214285714285715	0.034588563458856345
YNL316C	0	0/0	-286.17061468958855	-41019.62195006013	224	0.0948905109489051	0.23214285714285715	0.034588563458856345
YGL014W	-1	-/-	-286.20742201805115	-23298.04775428772	56	0.09420289855072464	0.23214285714285715	0.03486750348675035
YKL021C	-1	-/-	-286.2520339488983	-25929.61180996895	56	0.09352517985611511	0.23214285714285715	0.035146443514644354
YPL212C	-1	-/-	-286.3205900192261	-24065.580248117447	56	0.09285714285714286	0.23214285714285715	0.03542538354253835
YMR285C	-1	-/-	-286.4070074558258	-24345.23882818222	56	0.09219858156028368	0.23214285714285715	0.03570432357043236
YNL085W	-1	-/-	-286.5274314880371	-23300.09769320488	56	0.09154929577464789	0.23214285714285715	0.03598326359832636
YBR058C	-1	-/-	-286.5493667125702	-23256.05481147766	56	0.09090909090909091	0.23214285714285715	0.03626220362622036
YML103C	1	+/+	-286.5516633987427	-24016.33762073517	55	0.09722222222222222	0.25	0.03626220362622036
YOR243C	-1	-/-	-286.57022881507874	-25670.61546611786	56	0.09655172413793103	0.25	0.036541143654114365
YDR303C	-1	-/-	-286.5906186103821	-23632.89946961403	56	0.0958904109589041	0.25	0.03682008368200837
YNL004W	-1	-/-	-286.59631514549255	-23821.70175099373	56	0.09523809523809523	0.25	0.03709902370990237
YBR171W	-1	-/-	-286.60465955734253	-25119.11540722847	56	0.0945945945945946	0.25	0.03737796373779637
YNL163C	-1	-/-	-286.7028955221176	-26155.658343195915	56	0.09395973154362416	0.25	0.03765690376569038
YPR162C	-1	-/-	-286.8173134326935	-23817.13901615143	56	0.09333333333333334	0.25	0.03793584379358438
YNR013C	-1	-/-	-286.83102345466614	-24259.557964086533	56	0.09271523178807947	0.25	0.03821478382147838
YLR405W	-1	-/-	-287.07572746276855	-25549.854368686676	56	0.09210526315789473	0.25	0.038493723849372385
YLR200W	-1	-/-	-287.2231140136719	-25114.21789455414	56	0.0915032679738562	0.25	0.03877266387726639
YJL124C	-1	-/-	-287.2519474029541	-23759.620542287827	56	0.09090909090909091	0.25	0.03905160390516039
YGL247W	1	+/+	-287.3506302833557	-23516.72407054901	55	0.0967741935483871	0.26785714285714285	0.03905160390516039
YMR091C	-1	-/-	-287.4188325405121	-25251.662833809853	56	0.09615384615384616	0.26785714285714285	0.03933054393305439
YER087C-B	-1	-/-	-287.61197090148926	-21914.86168026924	56	0.09554140127388536	0.26785714285714285	0.0396094839609484
YJR002W	-1	-/-	-287.6527166366577	-24644.168001174927	56	0.0949367088607595	0.26785714285714285	0.039888423988842396
YLR292C	-1	-/-	-287.6776497364044	-23427.589905500412	56	0.09433962264150944	0.26785714285714285	0.0401673640167364
YDR235W	-1	-/-	-287.81009435653687	-22416.260096788406	56	0.09375	0.26785714285714285	0.040446304044630406
YER176W	0	0/-	-287.9104274511337	-40293.980697363615	224	0.09375	0.26785714285714285	0.040446304044630406
YMR146C	-1	-/-	-288.2250702381134	-24646.24907910824	56	0.09316770186335403	0.26785714285714285	0.040725244072524404
YEL029C	-1	-/-	-288.37477350234985	-24094.712935209274	56	0.09259259259259259	0.26785714285714285	0.04100418410041841
YIR012W	-1	-/-	-288.4824016094208	-25505.428826332092	56	0.09202453987730061	0.26785714285714285	0.041283124128312414
YGL167C	-1	-/-	-288.6253855228424	-23400.77396798134	56	0.09146341463414634	0.26785714285714285	0.04156206415620642
YNL154C	-1	-/-	-288.6729938983917	-23541.786256074905	56	0.09090909090909091	0.26785714285714285	0.04184100418410042
YPR129W	0	0/-	-288.8366908431053	-39055.680412232876	224	0.09090909090909091	0.26785714285714285	0.04184100418410042
YOR209C	-1	-/+	-288.8749752044678	-24946.734673261642	56	0.09036144578313253	0.26785714285714285	0.04211994421199442
YGL105W	-1	-/-	-288.88907861709595	-22507.36800289154	56	0.08982035928143713	0.26785714285714285	0.042398884239888426
YIL044C	-1	-/-	-288.903906583786	-23424.822605609894	56	0.08928571428571429	0.26785714285714285	0.042677824267782424
YGR007W	-1	-/-	-289.01057505607605	-24283.503417491913	56	0.08875739644970414	0.26785714285714285	0.04295676429567643
YJR069C	-1	-/-	-289.1248459815979	-25297.28931593895	56	0.08823529411764706	0.26785714285714285	0.043235704323570434
YGR229C	-1	-/-	-289.60274481773376	-24102.111650705338	56	0.08771929824561403	0.26785714285714285	0.04351464435146443
YBR153W	-1	-/-	-289.74957299232483	-22422.768347978592	56	0.0872093023255814	0.26785714285714285	0.04379358437935844
YLL048C	0	0/-	-289.9271674454212	-39763.074840426445	224	0.0872093023255814	0.26785714285714285	0.04379358437935844
YJL125C	-1	-/-	-289.99553203582764	-27342.458574414253	56	0.08670520231213873	0.26785714285714285	0.04407252440725244
YLR088W	-1	-/-	-290.12181973457336	-23465.27046561241	56	0.08620689655172414	0.26785714285714285	0.04435146443514645
YJL197W	0	0/-	-290.2524202764034	-41087.80991461873	224	0.08620689655172414	0.26785714285714285	0.04435146443514645
YJR132W	-1	-/0	-290.3097434043884	-24093.759568929672	56	0.08571428571428572	0.26785714285714285	0.044630404463040445
YPR082C	-1	-/-	-290.35379672050476	-22030.583898067474	56	0.08522727272727272	0.26785714285714285	0.04490934449093445
YJR032W	0	0/-	-290.5226517319679	-40264.27254682779	224	0.08522727272727272	0.26785714285714285	0.04490934449093445
YDL116W	1	+/+	-290.5537896156311	-23291.543155670166	55	0.0903954802259887	0.2857142857142857	0.04490934449093445
YHL003C	-1	-/-	-290.58840775489807	-23739.50305080414	56	0.0898876404494382	0.2857142857142857	0.045188284518828455
YER168C	-1	-/-	-290.599484205246	-26123.82754278183	56	0.0893854748603352	0.2857142857142857	0.04546722454672245
YGL145W	-1	-/-	-290.6211130619049	-25543.650708675385	56	0.08888888888888889	0.2857142857142857	0.04574616457461646
YNL207W	-1	-/-	-290.6574945449829	-25690.125547528267	56	0.08839779005524862	0.2857142857142857	0.04602510460251046
YIL142W	-1	-/-	-290.7147264480591	-24057.729135990143	56	0.08791208791208792	0.2857142857142857	0.04630404463040446
YPL145C	-1	-/-	-290.7402067184448	-25097.00498354435	56	0.08743169398907104	0.2857142857142857	0.046582984658298465
YPL235W	-1	-/-	-290.7601652145386	-26119.654064655304	56	0.08695652173913043	0.2857142857142857	0.04686192468619247
YKL057C	1	+/+	-290.7700173854828	-25247.501399755478	55	0.0918918918918919	0.30357142857142855	0.04686192468619247
YER151C	-1	-/-	-290.7839124202728	-23398.41735637188	56	0.0913978494623656	0.30357142857142855	0.04714086471408647
YOR206W	-1	-/-	-290.7987914085388	-26349.73193192482	56	0.09090909090909091	0.30357142857142855	0.04741980474198047
YNL262W	-1	-/-	-290.84363543987274	-24411.08279800415	56	0.09042553191489362	0.30357142857142855	0.04769874476987448
YER099C	0	0/-	-290.98704251646996	-40758.84935480356	224	0.09042553191489362	0.30357142857142855	0.04769874476987448
YLR335W	1	+/-	-291.0255982875824	-23274.10028910637	55	0.09523809523809523	0.32142857142857145	0.04769874476987448
YCR053W	-1	-/0	-291.03551626205444	-25253.212758779526	56	0.09473684210526316	0.32142857142857145	0.04797768479776848
YIL130W	0	0/-	-291.03811594843864	-40266.16024154425	224	0.09473684210526316	0.32142857142857145	0.04797768479776848
YHR119W	-1	-/-	-291.16181468963623	-23550.107533812523	56	0.09424083769633508	0.32142857142857145	0.04825662482566248
YKL018W	-1	-/-	-291.19837474823	-23886.558806180954	56	0.09375	0.32142857142857145	0.048535564853556486
YGL083W	0	0/-	-291.30181404948235	-40208.16263270378	224	0.09375	0.32142857142857145	0.048535564853556486
YER007C-A	0	0/-	-291.4928163588047	-42066.81530171633	224	0.09375	0.32142857142857145	0.048535564853556486
YPR169W	0	0/-	-291.54014417529106	-42632.74215853214	224	0.09375	0.32142857142857145	0.048535564853556486
YGL020C	-1	-/-	-291.76991188526154	-23727.745498657227	56	0.09326424870466321	0.32142857142857145	0.04881450488145049
YOR165W	0	0/-	-291.81569945812225	-41712.07582911849	224	0.09326424870466321	0.32142857142857145	0.04881450488145049
YHR187W	-1	-/-	-291.8766305446625	-24232.43538403511	56	0.09278350515463918	0.32142857142857145	0.04909344490934449
YBL004W	-1	-/-	-292.0477485656738	-24194.25920009613	56	0.09230769230769231	0.32142857142857145	0.049372384937238493
YLR008C	-1	-/-	-292.2475485801697	-23993.747410178185	56	0.09183673469387756	0.32142857142857145	0.0496513249651325
YGR004W	-1	-/-	-292.3369097709656	-24546.490812063217	56	0.09137055837563451	0.32142857142857145	0.049930264993026496
YGL043W	-1	-/-	-292.43914222717285	-24062.49950993061	56	0.09090909090909091	0.32142857142857145	0.0502092050209205
YLR002C	-1	-/-	-292.5920672416687	-26330.8297457695	56	0.09045226130653267	0.32142857142857145	0.050488145048814506
YML115C	-1	-/-	-292.6494994163513	-23566.894835472107	56	0.09	0.32142857142857145	0.05076708507670851
YHR108W	-1	-/-	-292.6619861125946	-23414.336812734604	56	0.08955223880597014	0.32142857142857145	0.05104602510460251
YBR080C	-1	-/-	-292.70480585098267	-24273.936685085297	56	0.0891089108910891	0.32142857142857145	0.051324965132496514
YJL002C	-1	-/-	-292.86266446113586	-24293.231366872787	56	0.08866995073891626	0.32142857142857145	0.05160390516039052
YFR031C	-1	-/+	-292.9566698074341	-23739.07888317108	56	0.08823529411764706	0.32142857142857145	0.05188284518828452
YHR077C	-1	-/-	-293.0972971916199	-24021.673768520355	56	0.08780487804878048	0.32142857142857145	0.05216178521617852
YCR077C	-1	-/-	-293.1212100982666	-22178.986743927002	56	0.08737864077669903	0.32142857142857145	0.05244072524407253
YDR449C	-1	-/-	-293.1544177532196	-27432.078667640686	56	0.08695652173913043	0.32142857142857145	0.052719665271966525
YFR028C	-1	-/-	-293.24964475631714	-24628.082122564316	56	0.08653846153846154	0.32142857142857145	0.05299860529986053
YMR236W	-1	-/-	-293.30115580558777	-24472.578008651733	56	0.0861244019138756	0.32142857142857145	0.053277545327754534
YHR069C	-1	-/-	-293.3757312297821	-25859.17288160324	56	0.08571428571428572	0.32142857142857145	0.05355648535564853
YIL020C	0	0/0	-293.5672445297241	-43258.426232129335	224	0.08571428571428572	0.32142857142857145	0.05355648535564853
YLR412W	0	0/0	-293.5783647298813	-41179.22791492939	224	0.08571428571428572	0.32142857142857145	0.05355648535564853
YOR269W	-1	-/-	-293.6118347644806	-25583.59440422058	56	0.08530805687203792	0.32142857142857145	0.05383542538354254
YGL070C	-1	-/-	-293.7242043018341	-25066.055124998093	56	0.08490566037735849	0.32142857142857145	0.05411436541143654
YHR196W	-1	-/-	-293.8711996078491	-26453.94702386856	56	0.08450704225352113	0.32142857142857145	0.05439330543933055
YJL050W	-1	-/-	-294.05637097358704	-26664.9111495018	56	0.08411214953271028	0.32142857142857145	0.054672245467224545
YER149C	-1	-/-	-294.10427367687225	-24780.111886382103	56	0.08372093023255814	0.32142857142857145	0.05495118549511855
YER164W	-1	-/-	-294.18569564819336	-23917.979998111725	56	0.08333333333333333	0.32142857142857145	0.055230125523012555
YGR178C	-1	-/-	-294.3339487314224	-23228.399418473244	56	0.08294930875576037	0.32142857142857145	0.05550906555090655
YHR099W	-1	-/-	-294.3356192111969	-24583.54845905304	56	0.08256880733944955	0.32142857142857145	0.05578800557880056
YGR158C	-1	-/-	-294.33886432647705	-26092.42026925087	56	0.0821917808219178	0.32142857142857145	0.05606694560669456
YKR060W	-1	-/-	-294.43119716644287	-25011.30671811104	56	0.08181818181818182	0.32142857142857145	0.05634588563458856
YIL126W	-1	-/-	-294.47220253944397	-23532.222018003464	56	0.08144796380090498	0.32142857142857145	0.056624825662482565
YOR188W	-1	-/0	-294.7713568210602	-24007.249007225037	56	0.08108108108108109	0.32142857142857145	0.05690376569037657
YMR211W	-1	-/-	-294.7984788417816	-24866.75755906105	56	0.08071748878923767	0.32142857142857145	0.05718270571827057
YPL086C	-1	-/-	-294.9386646747589	-27113.133024454117	56	0.08035714285714286	0.32142857142857145	0.05746164574616457
YIL103W	-1	-/-	-295.0023318529129	-27166.46295940876	56	0.08	0.32142857142857145	0.05774058577405858
YMR288W	-1	-/-	-295.15160942077637	-25625.925882339478	56	0.07964601769911504	0.32142857142857145	0.05801952580195258
YER074W-A	-1	-/-	-295.16242599487305	-20081.132861614227	56	0.07929515418502203	0.32142857142857145	0.05829846582984658
YJR041C	0	0/-	-295.2352327108383	-43592.443506509066	224	0.07929515418502203	0.32142857142857145	0.05829846582984658
YER031C	-1	-/-	-295.2505338191986	-24615.723597884178	56	0.07894736842105263	0.32142857142857145	0.058577405857740586
YJR075W	0	0/-	-295.3107089996338	-41590.9660359025	224	0.07894736842105263	0.32142857142857145	0.058577405857740586
YKR084C	0	0/-	-295.44005995988846	-40718.1148699224	224	0.07894736842105263	0.32142857142857145	0.058577405857740586
YOR159C	-1	-/-	-295.4840044975281	-23792.563761234283	56	0.07860262008733625	0.32142857142857145	0.05885634588563459
YEL055C	0	0/-	-295.5907753407955	-43311.28541341424	224	0.07860262008733625	0.32142857142857145	0.05885634588563459
YOR001W	-1	-/-	-295.62377071380615	-25388.654590129852	56	0.0782608695652174	0.32142857142857145	0.05913528591352859
YFL001W	0	0/-	-295.6439512372017	-43117.41799300909	224	0.0782608695652174	0.32142857142857145	0.05913528591352859
YMR061W	-1	-/-	-295.78585159778595	-25101.715044140816	56	0.07792207792207792	0.32142857142857145	0.059414225941422594
YOL115W	-1	-/-	-295.7926833629608	-22871.22391629219	56	0.07758620689655173	0.32142857142857145	0.0596931659693166
YGR083C	-1	-/-	-295.94513463974	-24843.369326114655	56	0.07725321888412018	0.32142857142857145	0.0599721059972106
YKL214C	-1	-/-	-296.020103931427	-23326.327632665634	56	0.07692307692307693	0.32142857142857145	0.0602510460251046
YBR079C	-1	-/-	-296.1512768268585	-25010.75539803505	56	0.07659574468085106	0.32142857142857145	0.060529986052998606
YIL110W	-1	-/-	-296.32201313972473	-26020.23787868023	56	0.07627118644067797	0.32142857142857145	0.06080892608089261
YJL008C	-1	-/-	-296.34568977355957	-22941.33719229698	56	0.0759493670886076	0.32142857142857145	0.06108786610878661
YER183C	-1	-/0	-296.3726541996002	-23350.594820976257	56	0.07563025210084033	0.32142857142857145	0.061366806136680614
YLR147C	-1	-/-	-296.403710603714	-23286.053668022156	56	0.07531380753138076	0.32142857142857145	0.06164574616457462
YPL128C	-1	-/-	-296.441401720047	-23509.11986064911	56	0.075	0.32142857142857145	0.06192468619246862
YKR079C	-1	-/-	-296.46152353286743	-24902.164830446243	56	0.07468879668049792	0.32142857142857145	0.06220362622036262
YMR125W	-1	-/-	-296.65390133857727	-23393.451320171356	56	0.0743801652892562	0.32142857142857145	0.06248256624825663
YPR187W	-1	-/-	-296.7735152244568	-24747.837359189987	56	0.07407407407407407	0.32142857142857145	0.06276150627615062
YML097C	-1	-/-	-296.9263644218445	-25109.336212158203	56	0.07377049180327869	0.32142857142857145	0.06304044630404464
YER086W	0	0/0	-296.9295094013214	-41837.82870581746	224	0.07377049180327869	0.32142857142857145	0.06304044630404464
YKL205W	-1	-/-	-296.9510188102722	-24360.299183368683	56	0.07346938775510205	0.32142857142857145	0.06331938633193863
YBL076C	0	0/-	-296.97271287441254	-42942.809906601906	224	0.07346938775510205	0.32142857142857145	0.06331938633193863
YML065W	-1	-/-	-296.98583483695984	-25176.16454219818	56	0.07317073170731707	0.32142857142857145	0.06359832635983263
YPL094C	-1	-/-	-297.06517791748047	-24975.09758901596	56	0.0728744939271255	0.32142857142857145	0.06387726638772664
YGL086W	-1	-/-	-297.07886838912964	-23562.987192869186	56	0.07258064516129033	0.32142857142857145	0.06415620641562064
YGR120C	-1	-/-	-297.1275451183319	-24387.599002957344	56	0.07228915662650602	0.32142857142857145	0.06443514644351464
YDR238C	-1	-/-	-297.2102701663971	-22962.038878440857	56	0.072	0.32142857142857145	0.06471408647140865
YJR064W	-1	-/-	-297.24329113960266	-25438.038681030273	56	0.07171314741035857	0.32142857142857145	0.06499302649930265
YKR008W	-1	-/-	-297.25700402259827	-24940.04652905464	56	0.07142857142857142	0.32142857142857145	0.06527196652719665
YLL021W	-1	-/-	-297.6154111623764	-25147.135897040367	56	0.07114624505928854	0.32142857142857145	0.06555090655509066
YGL044C	-1	-/-	-297.6714572906494	-23752.13481783867	56	0.07086614173228346	0.32142857142857145	0.06582984658298466
YGR198W	0	0/-	-297.7901118993759	-42171.735074073076	224	0.07086614173228346	0.32142857142857145	0.06582984658298466
YGR095C	-1	-/-	-297.8628623485565	-24576.636345148087	56	0.07058823529411765	0.32142857142857145	0.06610878661087866
YKL028W	-1	-/-	-297.8991174697876	-25103.9718272686	56	0.0703125	0.32142857142857145	0.06638772663877267
YFL047W	0	0/-	-297.90815430879593	-42750.5247502327	224	0.0703125	0.32142857142857145	0.06638772663877267
YBR087W	-1	-/-	-297.9680025577545	-23442.427624702454	56	0.07003891050583658	0.32142857142857145	0.06666666666666667
YBL055C	1	+/-	-297.98581290245056	-24069.591844558716	55	0.07364341085271318	0.3392857142857143	0.06666666666666667
YNR052C	-1	-/-	-298.0005187988281	-23328.023718595505	56	0.07335907335907337	0.3392857142857143	0.06694560669456066
YDR524C	-1	-/-	-298.0118626356125	-22711.280839323997	56	0.07307692307692308	0.3392857142857143	0.06722454672245468
YML046W	-1	-/-	-298.0470087528229	-25143.540690660477	56	0.07279693486590039	0.3392857142857143	0.06750348675034867
YDL095W	-1	-/-	-298.0481481552124	-23727.1948595047	56	0.07251908396946564	0.3392857142857143	0.06778242677824267
YHR186C	-1	-/-	-298.12257182598114	-24097.193244338036	56	0.07224334600760456	0.3392857142857143	0.06806136680613668
YFR005C	-1	-/-	-298.3073785305023	-23207.133531451225	56	0.07196969696969698	0.3392857142857143	0.06834030683403068
YPL244C	-1	-/-	-298.33497977256775	-25034.31775712967	56	0.07169811320754717	0.3392857142857143	0.06861924686192468
YDL117W	-1	-/-	-298.5293185710907	-23270.02881360054	56	0.07142857142857142	0.3392857142857143	0.06889818688981869
YER107C	1	+/+	-298.59889101982117	-25915.755012750626	55	0.0749063670411985	0.35714285714285715	0.06889818688981869
YOR260W	-1	-/-	-298.6048209667206	-25686.520612239838	56	0.07462686567164178	0.35714285714285715	0.06917712691771269
YHR073W	1	+/+	-298.7168426513672	-23646.173741340637	55	0.07806691449814127	0.375	0.06917712691771269
YGL050W	0	0/-	-298.86004889011383	-41818.5787178576	224	0.07806691449814127	0.375	0.06917712691771269
YER127W	-1	-/-	-298.892671585083	-26450.75659418106	56	0.07777777777777778	0.375	0.0694560669456067
YOR370C	0	0/-	-299.0455606877804	-40767.67801603675	224	0.07777777777777778	0.375	0.0694560669456067
YER016W	-1	-/-	-299.174640417099	-23238.067448616028	56	0.07749077490774908	0.375	0.0697350069735007
YHR070W	-1	-/-	-299.2045831680298	-25642.309349775314	56	0.07720588235294118	0.375	0.0700139470013947
YNL236W	-1	-/-	-299.4036409854889	-24194.03061068058	56	0.07692307692307693	0.375	0.07029288702928871
YGR262C	-1	-/-	-299.44672107696533	-24627.846258163452	56	0.07664233576642336	0.375	0.0705718270571827
YPR060C	0	0/0	-299.4510693848133	-43402.23434686661	224	0.07664233576642336	0.375	0.0705718270571827
YDR398W	-1	-/-	-299.5157916545868	-25913.68808412552	56	0.07636363636363637	0.375	0.0708507670850767
YNL099C	-1	-/-	-299.5893132686615	-24673.575819015503	56	0.07608695652173914	0.375	0.07112970711297072
YJR076C	-1	-/-	-299.6518008708954	-23040.716205596924	56	0.07581227436823104	0.375	0.07140864714086471
YBR202W	-1	-/-	-299.84266781806946	-23600.32085442543	56	0.07553956834532374	0.375	0.07168758716875871
YER049W	-1	-/-	-299.89777088165283	-24926.957350969315	56	0.07526881720430108	0.375	0.07196652719665272
YDR152W	0	0/-	-300.0126979649067	-43179.91683295369	224	0.07526881720430108	0.375	0.07196652719665272
YER146W	-1	-/-	-300.11520171165466	-23153.345676898956	56	0.075	0.375	0.07224546722454672
YNL292W	-1	-/-	-300.22393012046814	-26566.142317295074	56	0.07473309608540925	0.375	0.07252440725244072
YER122C	-1	-/-	-300.2517683506012	-22672.421757221222	56	0.07446808510638298	0.375	0.07280334728033473
YHR072W-A	-1	-/-	-300.27500009536743	-20903.693298101425	56	0.07420494699646643	0.375	0.07308228730822873
YGR216C	-1	-/-	-300.4077670574188	-24731.04649233818	56	0.07394366197183098	0.375	0.07336122733612273
YIL109C	-1	-/-	-300.4743375778198	-23580.388430833817	56	0.07368421052631578	0.375	0.07364016736401674
YCR084C	-1	-/-	-300.5306417942047	-24319.361344099045	56	0.07342657342657342	0.375	0.07391910739191074
YER172C	-1	-/-	-300.55545020103455	-23370.916589975357	56	0.07317073170731707	0.375	0.07419804741980474
YPL125W	-1	-/0	-300.6023404598236	-24569.27316427231	56	0.07291666666666667	0.375	0.07447698744769875
YBR205W	-1	-/-	-300.6054120063782	-24667.031163215637	56	0.0726643598615917	0.375	0.07475592747559275
YKL110C	-1	-/-	-300.63782501220703	-26542.417913913727	56	0.07241379310344828	0.375	0.07503486750348674
YGR081C	-1	-/-	-300.7977228164673	-26923.25742650032	56	0.07216494845360824	0.375	0.07531380753138076
YNL216W	-1	-/-	-300.8706600666046	-24246.383185386658	56	0.07191780821917808	0.375	0.07559274755927475
YOR217W	-1	-/-	-300.9238426685333	-23861.636143922806	56	0.07167235494880546	0.375	0.07587168758716877
YGR106C	0	0/0	-300.928063839674	-40463.98091351986	224	0.07167235494880546	0.375	0.07587168758716877
YJR014W	0	0/-	-301.00127321481705	-41518.31565979123	224	0.07167235494880546	0.375	0.07587168758716877
YDR198C	-1	-/-	-301.0506601333618	-24392.5786601305	56	0.07142857142857142	0.375	0.07615062761506276
YJL198W	-1	-/-	-301.09292793273926	-25346.964244365692	56	0.0711864406779661	0.375	0.07642956764295676
YJL179W	-1	-/-	-301.18272709846497	-24972.673422574997	56	0.07094594594594594	0.375	0.07670850767085077
YNL123W	-1	-/-	-301.2595043182373	-25524.606417894363	56	0.0707070707070707	0.375	0.07698744769874477
YOR254C	-1	-/-	-301.27707862854004	-25363.58407139778	56	0.07046979865771812	0.375	0.07726638772663877
YKL154W	-1	-/-	-301.28386998176575	-26150.19456267357	56	0.07023411371237458	0.375	0.07754532775453278
YGL054C	-1	-/-	-301.29576683044434	-23227.49023246765	56	0.07	0.375	0.07782426778242678
YAR014C	-1	-/-	-301.31649255752563	-25087.793325424194	56	0.06976744186046512	0.375	0.07810320781032078
YDR354W	0	0/0	-301.39616960287094	-41002.89603215456	224	0.06976744186046512	0.375	0.07810320781032078
YHR206W	-1	-/-	-301.5099687576294	-24855.653098106384	56	0.0695364238410596	0.375	0.07838214783821479
YIR008C	-1	-/-	-301.6252155303955	-24833.072050333023	56	0.06930693069306931	0.375	0.07866108786610879
YHR088W	-1	-/-	-301.7227370738983	-24776.431806325912	56	0.06907894736842106	0.375	0.07894002789400278
YML036W	-1	-/-	-301.8263039588928	-24280.098254203796	56	0.06885245901639345	0.375	0.0792189679218968
YLR378C	-1	-/-	-301.8835265636444	-24353.51446056366	56	0.06862745098039216	0.375	0.0794979079497908
YPL183C	0	0/-	-301.9022681117058	-44889.23473019898	224	0.06862745098039216	0.375	0.0794979079497908
YKL033W	0	0/-	-301.9656988978386	-43297.05400720239	224	0.06862745098039216	0.375	0.0794979079497908
YKL114C	-1	-/-	-301.9682903289795	-24983.79321718216	56	0.06840390879478828	0.375	0.07977684797768479
YDR188W	-1	-/-	-302.0299277305603	-24379.08094739914	56	0.06818181818181818	0.375	0.0800557880055788
YNR012W	0	0/-	-302.09769663214684	-45028.283384650946	224	0.06818181818181818	0.375	0.0800557880055788
YDL060W	-1	-/-	-302.2166974544525	-26574.645064115524	56	0.06796116504854369	0.375	0.0803347280334728
YPR088C	-1	-/-	-302.22312569618225	-23642.726341485977	56	0.06774193548387097	0.375	0.0806136680613668
YCR035C	-1	-/-	-302.50627088546753	-24130.6174864769	56	0.06752411575562701	0.375	0.08089260808926081
YHR120W	-1	-/-	-302.5312719345093	-24359.79642677307	56	0.0673076923076923	0.375	0.08117154811715481
YDR167W	-1	-/-	-302.58001255989075	-24110.121559619904	56	0.0670926517571885	0.375	0.08145048814504881
YBL024W	-1	-/-	-302.67457461357117	-26338.21125292778	56	0.06687898089171974	0.375	0.08172942817294282
YCR067C	-1	-/-	-302.7181953191757	-23824.565088391304	56	0.06666666666666667	0.375	0.08200836820083682
YCR002C	-1	-/-	-302.7884292602539	-24573.8466091156	56	0.06645569620253164	0.375	0.08228730822873083
YGL245W	-1	-/-	-302.8402717113495	-25009.30798816681	56	0.06624605678233439	0.375	0.08256624825662483
YER025W	-1	-/-	-302.9325737953186	-26086.15790104866	56	0.0660377358490566	0.375	0.08284518828451883
YML014W	-1	-/-	-302.94948053359985	-24858.617305994034	56	0.06583072100313479	0.375	0.08312412831241284
YPL210C	-1	-/-	-303.0136890411377	-25697.83419895172	56	0.065625	0.375	0.08340306834030684
YDR404C	-1	-/-	-303.0426905155182	-24629.31679069996	56	0.06542056074766354	0.375	0.08368200836820083
YBR002C	-1	-/-	-303.09366285800934	-25471.88485455513	56	0.06521739130434782	0.375	0.08396094839609484
YGR078C	-1	-/-	-303.11640214920044	-25818.258449077606	56	0.06501547987616099	0.375	0.08423988842398884
YEL002C	-1	-/-	-303.1805217266083	-24713.28901231289	56	0.06481481481481481	0.375	0.08451882845188284
YOR046C	-1	-/-	-303.27579736709595	-26605.86624455452	56	0.06461538461538462	0.375	0.08479776847977685
YNL059C	-1	-/-	-303.32657289505005	-23643.193081617355	56	0.06441717791411043	0.375	0.08507670850767085
YML019W	-1	-/-	-303.341637134552	-24692.742458701134	56	0.06422018348623854	0.375	0.08535564853556485
YDR212W	-1	-/-	-303.3729133605957	-26548.074430704117	56	0.06402439024390244	0.375	0.08563458856345886
YOR056C	-1	-/-	-303.39233112335205	-25388.20688891411	56	0.06382978723404255	0.375	0.08591352859135286
YJR024C	0	0/0	-303.4838317632675	-40263.12371310592	224	0.06382978723404255	0.375	0.08591352859135286
YLR384C	-1	-/-	-303.6282515525818	-25507.47277522087	56	0.06363636363636363	0.375	0.08619246861924686
YBL040C	-1	-/-	-303.64909529685974	-24653.419506549835	56	0.0634441087613293	0.375	0.08647140864714087
YDR228C	-1	-/-	-303.8871850967407	-24356.06320989132	56	0.06325301204819277	0.375	0.08675034867503487
YOL142W	-1	-/-	-303.9128086566925	-25361.946990966797	56	0.06306306306306306	0.375	0.08702928870292886
YIR004W	-1	-/-	-303.9377794265747	-23668.634435534477	56	0.06287425149700598	0.375	0.08730822873082288
YDL235C	-1	-/-	-303.96736216545105	-23599.976530313492	56	0.0626865671641791	0.375	0.08758716875871687
YBR288C	-1	-/-	-303.98653960227966	-24242.466374397278	56	0.0625	0.375	0.08786610878661087
YDL148C	-1	-/-	-304.0918415784836	-26032.949940800667	56	0.06231454005934718	0.375	0.08814504881450488
YOL004W	-1	-/+	-304.1165270805359	-22481.836282730103	56	0.0621301775147929	0.375	0.08842398884239888
YOR119C	-1	-/-	-304.1467607021332	-24952.538495779037	56	0.061946902654867256	0.375	0.0887029288702929
YLR397C	-1	-/-	-304.2907786369324	-25601.2207570076	56	0.061764705882352944	0.375	0.08898186889818689
YOL102C	-1	-/-	-304.35522270202637	-25032.695887088776	56	0.06158357771260997	0.375	0.08926080892608089
YKR063C	-1	-/-	-304.3719916343689	-26415.247493624687	56	0.06140350877192982	0.375	0.0895397489539749
YER005W	-1	-/-	-304.41751170158386	-24991.698637247086	56	0.061224489795918366	0.375	0.0898186889818689
YPR033C	-1	-/-	-304.4243378639221	-25159.722929000854	56	0.061046511627906974	0.375	0.0900976290097629
YLR418C	-1	-/-	-304.47113370895386	-23297.9502491951	56	0.06086956521739131	0.375	0.09037656903765691
YBR162W-A	0	0/-	-304.47680044174194	-41015.835508883	224	0.06086956521739131	0.375	0.09037656903765691
YDR331W	-1	-/-	-304.52593517303467	-23732.24034166336	56	0.06069364161849711	0.375	0.09065550906555091
YAL041W	-1	-/-	-304.52835416793823	-24935.085908412933	56	0.06051873198847262	0.375	0.0909344490934449
YNR026C	-1	-/-	-304.5498540401459	-24673.623779296875	56	0.0603448275862069	0.375	0.09121338912133892
YJR072C	0	0/-	-304.6071788370609	-43629.506388396025	224	0.0603448275862069	0.375	0.09121338912133892
YDR017C	-1	-/-	-304.63728046417236	-25150.044557094574	56	0.06017191977077364	0.375	0.09149232914923291
YBR143C	-1	-/-	-304.68134450912476	-26129.555943012238	56	0.06	0.375	0.09177126917712691
YGR105W	0	0/0	-304.725215613842	-40580.430472403765	224	0.06	0.375	0.09177126917712691
YOR067C	-1	-/-	-304.8566560745239	-24331.12668609619	56	0.05982905982905983	0.375	0.09205020920502092
YBR121C	-1	-/-	-304.88336658477783	-24088.829699754715	56	0.05965909090909091	0.375	0.09232914923291492
YJL054W	-1	-/-	-305.0040693283081	-23851.777347564697	56	0.059490084985835696	0.375	0.09260808926080892
YOR078W	-1	-/-	-305.0066018104553	-26390.85821914673	56	0.059322033898305086	0.375	0.09288702928870293
YBL091C	0	0/-	-305.03317058086395	-39263.85810238123	224	0.059322033898305086	0.375	0.09288702928870293
YCR028C-A	-1	-/-	-305.07814860343933	-22339.682106494904	56	0.059154929577464786	0.375	0.09316596931659693
YLR066W	-1	-/-	-305.0838191509247	-24498.22765493393	56	0.05898876404494382	0.375	0.09344490934449093
YDR300C	-1	-/0	-305.08531045913696	-24928.13796687126	56	0.058823529411764705	0.375	0.09372384937238494
YDR428C	0	0/-	-305.0931712090969	-41169.68492051959	224	0.058823529411764705	0.375	0.09372384937238494
YFL009W	-1	-/-	-305.0942144393921	-23747.843393445015	56	0.05865921787709497	0.375	0.09400278940027894
YML023C	-1	-/-	-305.0995225906372	-25096.607763290405	56	0.0584958217270195	0.375	0.09428172942817294
YDR174W	-1	-/+	-305.1020166873932	-23327.60079407692	56	0.058333333333333334	0.375	0.09456066945606695
YLR051C	-1	-/-	-305.1592490673065	-25642.789877414703	56	0.05817174515235457	0.375	0.09483960948396095
YGL067W	-1	-/-	-305.31205010414124	-23297.19786787033	56	0.058011049723756904	0.375	0.09511854951185496
YDR397C	-1	-/-	-305.3142201900482	-22736.64094352722	56	0.05785123966942149	0.375	0.09539748953974896
YBR106W	-1	-/-	-305.4157395362854	-24480.27679514885	56	0.057692307692307696	0.375	0.09567642956764295
YPR125W	-1	-/-	-305.4609637260437	-25437.827179670334	56	0.057534246575342465	0.375	0.09595536959553697
YFL048C	-1	-/-	-305.65046525001526	-24317.326205015182	56	0.05737704918032787	0.375	0.09623430962343096
YDR172W	-1	-/-	-305.7464532852173	-24177.22457098961	56	0.05722070844686648	0.375	0.09651324965132496
YCR094W	-1	-/-	-305.83147072792053	-23933.965116500854	56	0.057065217391304345	0.375	0.09679218967921897
YML124C	1	+/-	-305.95135378837585	-25505.52765274048	55	0.05962059620596206	0.39285714285714285	0.09679218967921897
YBL068W	0	0/-	-305.9927776157856	-43432.881331175566	224	0.05962059620596206	0.39285714285714285	0.09679218967921897
YGR252W	-1	-/-	-305.9993441104889	-22951.349390268326	56	0.05945945945945946	0.39285714285714285	0.09707112970711297
YGL200C	-1	-/-	-306.0353478193283	-24593.726482629776	56	0.05929919137466307	0.39285714285714285	0.09735006973500697
YGR024C	-1	-/-	-306.10011625289917	-22593.19416618347	56	0.05913978494623656	0.39285714285714285	0.09762900976290098
YNL199C	-1	-/-	-306.31734561920166	-24322.3654859066	56	0.058981233243967826	0.39285714285714285	0.09790794979079498
YOR232W	-1	-/-	-306.3598930835724	-23871.94831967354	56	0.058823529411764705	0.39285714285714285	0.09818688981868898
YHR084W	-1	-/-	-306.4205889701843	-24753.851016759872	56	0.058666666666666666	0.39285714285714285	0.09846582984658299
YHL011C	-1	-/-	-306.4459891319275	-26038.86018896103	56	0.05851063829787234	0.39285714285714285	0.09874476987447699
YJL074C	-1	-/-	-306.48765301704407	-23773.649900197983	56	0.058355437665782495	0.39285714285714285	0.09902370990237098
YOR346W	-1	-/-	-306.54103899002075	-24942.166862010956	56	0.0582010582010582	0.39285714285714285	0.099302649930265
YGR162W	-1	-/-	-306.5655198097229	-25323.932831525803	56	0.05804749340369393	0.39285714285714285	0.099581589958159
YBR261C	0	0/-	-306.5790114700794	-41545.59116181731	224	0.05804749340369393	0.39285714285714285	0.099581589958159
YBR074W	0	0/0	-306.645653963089	-42231.07214331627	224	0.05804749340369393	0.39285714285714285	0.099581589958159
YPL032C	-1	-/-	-306.663800239563	-24719.79078936577	56	0.05789473684210526	0.39285714285714285	0.09986052998605299
YNL090W	-1	-/-	-306.73907351493835	-25173.161214351654	56	0.05774278215223097	0.39285714285714285	0.100139470013947
YGR098C	-1	-/-	-306.8225374221802	-23824.860004663467	56	0.05759162303664921	0.39285714285714285	0.100418410041841
YML077W	-1	-/-	-306.95699071884155	-24619.036365389824	56	0.057441253263707574	0.39285714285714285	0.100697350069735
YER009W	-1	-/0	-307.07022619247437	-24081.984781503677	56	0.057291666666666664	0.39285714285714285	0.10097629009762901
YOL139C	-1	-/-	-307.1088089942932	-25999.953070402145	56	0.05714285714285714	0.39285714285714285	0.10125523012552301
YGL100W	1	+/-	-307.16725039482117	-25450.203243494034	55	0.05958549222797927	0.4107142857142857	0.10125523012552301
YNL088W	-1	-/-	-307.2752776145935	-24531.670223236084	56	0.059431524547803614	0.4107142857142857	0.10153417015341702
YOR304W	-1	-/+	-307.2994384765625	-25010.341490507126	56	0.059278350515463915	0.4107142857142857	0.10181311018131102
YPL227C	-1	-/-	-307.3247697353363	-25868.49767458439	56	0.05912596401028278	0.4107142857142857	0.10209205020920502
YNL186W	-1	-/-	-307.4359321594238	-24216.349734067917	56	0.05897435897435897	0.4107142857142857	0.10237099023709903
YPL273W	0	0/-	-307.4414969086647	-43153.97219735384	224	0.05897435897435897	0.4107142857142857	0.10237099023709903
YLR033W	-1	-/-	-307.4593780040741	-24287.526971817017	56	0.058823529411764705	0.4107142857142857	0.10264993026499303
YOL125W	-1	-/-	-307.4644069671631	-27116.029340028763	56	0.058673469387755105	0.4107142857142857	0.10292887029288703
YPR118W	0	0/0	-307.5132222175598	-42348.1007270813	224	0.058673469387755105	0.4107142857142857	0.10292887029288703
YIL145C	0	0/-	-307.55263316631317	-42391.70485165715	224	0.058673469387755105	0.4107142857142857	0.10292887029288703
YDL092W	-1	-/-	-307.5807752609253	-24055.452029705048	56	0.058524173027989825	0.4107142857142857	0.10320781032078104
YNL229C	-1	-/-	-307.6236686706543	-25104.007880687714	56	0.0583756345177665	0.4107142857142857	0.10348675034867504
YGL022W	-1	-/-	-307.65041947364807	-24868.284919023514	56	0.05822784810126582	0.4107142857142857	0.10376569037656903
YHR197W	-1	-/-	-307.677818775177	-27208.833869695663	56	0.05808080808080808	0.4107142857142857	0.10404463040446305
YGR195W	-1	-/-	-307.70942211151123	-26679.4725625515	56	0.05793450881612091	0.4107142857142857	0.10432357043235704
YLR373C	0	0/-	-307.74742779135704	-42044.96695172787	224	0.05793450881612091	0.4107142857142857	0.10432357043235704
YMR183C	-1	-/-	-307.76523661613464	-23278.08195924759	56	0.05778894472361809	0.4107142857142857	0.10460251046025104
YDR361C	-1	-/-	-307.78858971595764	-25364.77356863022	56	0.05764411027568922	0.4107142857142857	0.10488145048814505
YPL178W	-1	-/-	-307.79609990119934	-24641.629630446434	56	0.0575	0.4107142857142857	0.10516039051603905
YPR112C	-1	-/-	-307.8338282108307	-27195.108149051666	56	0.057356608478802994	0.4107142857142857	0.10543933054393305
YDR440W	-1	-/-	-307.92037081718445	-24344.277943611145	56	0.05721393034825871	0.4107142857142857	0.10571827057182706
YGR264C	-1	-/-	-307.9553656578064	-26029.04364323616	56	0.05707196029776675	0.4107142857142857	0.10599721059972106
YHL007C	-1	-/-	-307.99612855911255	-25313.702970027924	56	0.05693069306930693	0.4107142857142857	0.10627615062761506
YHR036W	1	+/+	-308.04694056510925	-25344.108545064926	55	0.05925925925925926	0.42857142857142855	0.10627615062761506
YOR168W	-1	-/-	-308.09623312950134	-25049.943708896637	56	0.059113300492610835	0.42857142857142855	0.10655509065550907
YLR212C	-1	-/-	-308.1347076892853	-25888.71565413475	56	0.05896805896805897	0.42857142857142855	0.10683403068340307
YLR182W	-1	-/-	-308.27663922309875	-24505.087235450745	56	0.058823529411764705	0.42857142857142855	0.10711297071129706
YOR253W	-1	-/-	-308.3038227558136	-24922.13861966133	56	0.05867970660146699	0.42857142857142855	0.10739191073919108
YGR047C	-1	-/-	-308.3179290294647	-25208.818776845932	56	0.05853658536585366	0.42857142857142855	0.10767085076708507
YBR248C	0	0/0	-308.32410445809364	-42106.41880980134	224	0.05853658536585366	0.42857142857142855	0.10767085076708507
YNL225C	-1	-/-	-308.3506097793579	-24434.134034633636	56	0.058394160583941604	0.42857142857142855	0.10794979079497909
YLR115W	-1	-/-	-308.4048900604248	-24392.087784051895	56	0.05825242718446602	0.42857142857142855	0.10822873082287308
YNL298W	-1	-/-	-308.45026183128357	-25724.99885749817	56	0.05811138014527845	0.42857142857142855	0.10850767085076708
YDL178W	-1	-/-	-308.4629850387573	-23980.183468341827	56	0.057971014492753624	0.42857142857142855	0.1087866108786611
YPR181C	-1	-/-	-308.46398639678955	-23589.42952489853	56	0.05783132530120482	0.42857142857142855	0.10906555090655509
YLR452C	-1	-/-	-308.5032374858856	-24359.076758623123	56	0.057692307692307696	0.42857142857142855	0.10934449093444909
YOR116C	-1	-/-	-308.55644059181213	-25253.63471865654	56	0.05755395683453238	0.42857142857142855	0.1096234309623431
YGR155W	-1	-/-	-308.6047787666321	-24500.151299476624	56	0.05741626794258373	0.42857142857142855	0.1099023709902371
YKL179C	-1	-/-	-308.61432361602783	-23915.035207033157	56	0.057279236276849645	0.42857142857142855	0.1101813110181311
YDR121W	-1	-/-	-308.6552004814148	-25484.32021188736	56	0.05714285714285714	0.42857142857142855	0.11046025104602511
YOR335C	-1	-/-	-308.66620659828186	-24462.290345191956	56	0.057007125890736345	0.42857142857142855	0.11073919107391911
YGR200C	-1	-/-	-308.7768111228943	-25883.704479694366	56	0.05687203791469194	0.42857142857142855	0.1110181311018131
YML010W	-1	-/-	-308.8348762989044	-24474.99781370163	56	0.05673758865248227	0.42857142857142855	0.11129707112970712
YMR308C	-1	-/-	-308.97671008110046	-25915.768037557602	56	0.05660377358490566	0.42857142857142855	0.11157601115760112
YDR243C	-1	-/-	-308.99783062934875	-24394.510699629784	56	0.05647058823529412	0.42857142857142855	0.11185495118549511
YEL018W	-1	-/-	-309.05717968940735	-25551.995885849	56	0.056338028169014086	0.42857142857142855	0.11213389121338913
YML006C	-1	-/-	-309.05822467803955	-26223.611377954483	56	0.05620608899297424	0.42857142857142855	0.11241283124128312
YLR398C	-1	-/-	-309.06324219703674	-24195.917474508286	56	0.056074766355140186	0.42857142857142855	0.11269177126917712
YLR314C	-1	-/-	-309.2012310028076	-23472.29501247406	56	0.055944055944055944	0.42857142857142855	0.11297071129707113
YJL192C	-1	-/-	-309.2288658618927	-24797.95730662346	56	0.05581395348837209	0.42857142857142855	0.11324965132496513
YMR227C	-1	-/-	-309.24014019966125	-24919.131103754044	56	0.05568445475638051	0.42857142857142855	0.11352859135285913
YLR195C	-1	-/-	-309.33802819252014	-23885.774000167847	56	0.05555555555555555	0.42857142857142855	0.11380753138075314
YML071C	-1	-/-	-309.4602403640747	-23932.646332979202	56	0.05542725173210162	0.42857142857142855	0.11408647140864714
YOL144W	-1	-/-	-309.48680543899536	-25542.930823087692	56	0.055299539170506916	0.42857142857142855	0.11436541143654114
YDL164C	-1	-/-	-309.55679726600647	-25566.048052549362	56	0.05517241379310345	0.42857142857142855	0.11464435146443515
YBR055C	-1	-/-	-309.6017587184906	-26430.28439593315	56	0.05504587155963303	0.42857142857142855	0.11492329149232915
YCL031C	-1	-/-	-309.6582772731781	-23973.127471923828	56	0.05491990846681922	0.42857142857142855	0.11520223152022316
YOR048C	-1	-/-	-309.79857110977173	-24868.026175260544	56	0.0547945205479452	0.42857142857142855	0.11548117154811716
YPL048W	-1	-/-	-310.0009837150574	-24582.883681178093	56	0.05466970387243736	0.42857142857142855	0.11576011157601115
YGR003W	-1	-/-	-310.0208353996277	-25876.579194784164	56	0.05454545454545454	0.42857142857142855	0.11603905160390517
YLR114C	-1	-/-	-310.0307023525238	-25481.127204418182	56	0.05442176870748299	0.42857142857142855	0.11631799163179916
YGL139W	0	0/-	-310.04123067855835	-42195.45999777317	224	0.05442176870748299	0.42857142857142855	0.11631799163179916
YFR051C	-1	-/-	-310.0927186012268	-24029.6778383255	56	0.05429864253393665	0.42857142857142855	0.11659693165969316
YBR254C	-1	-/-	-310.0973060131073	-23511.343784570694	56	0.05417607223476298	0.42857142857142855	0.11687587168758717
YOR323C	0	0/0	-310.0991132259369	-41704.15940925479	224	0.05417607223476298	0.42857142857142855	0.11687587168758717
YDL189W	0	0/0	-310.10093772411346	-42299.9719889164	224	0.05417607223476298	0.42857142857142855	0.11687587168758717
YDL192W	-1	-/-	-310.10645937919617	-24734.071657419205	56	0.05405405405405406	0.42857142857142855	0.11715481171548117
YDR312W	-1	-/-	-310.1210231781006	-27426.599547863007	56	0.05393258426966292	0.42857142857142855	0.11743375174337517
YPR133C	-1	-/-	-310.16004037857056	-25246.340207099915	56	0.053811659192825115	0.42857142857142855	0.11771269177126918
YMR228W	0	0/-	-310.2044188976288	-42494.506890654564	224	0.053811659192825115	0.42857142857142855	0.11771269177126918
YGR074W	-1	-/-	-310.24413895606995	-24985.379266262054	56	0.053691275167785234	0.42857142857142855	0.11799163179916318
YJL076W	1	+/+	-310.3008666038513	-23634.620703220367	55	0.05580357142857143	0.44642857142857145	0.11799163179916318
YBR123C	-1	-/-	-310.3274281024933	-25254.793432950974	56	0.0556792873051225	0.44642857142857145	0.11827057182705718
YPR144C	-1	-/-	-310.35076880455017	-27380.606418132782	56	0.05555555555555555	0.44642857142857145	0.11854951185495119
YFL022C	-1	-/-	-310.4151041507721	-25645.107971668243	56	0.05543237250554324	0.44642857142857145	0.11882845188284519
YGL099W	-1	-/-	-310.4561491012573	-26301.479816436768	56	0.05530973451327434	0.44642857142857145	0.11910739191073919
YNL119W	-1	-/-	-310.47811138629913	-27915.70823442936	56	0.05518763796909492	0.44642857142857145	0.1193863319386332
YCR057C	-1	-/-	-310.50087666511536	-27823.829483747482	56	0.05506607929515418	0.44642857142857145	0.1196652719665272
YBL026W	-1	-/-	-310.5760636329651	-24047.681284189224	56	0.054945054945054944	0.44642857142857145	0.1199442119944212
YDR052C	-1	-/-	-310.5930542945862	-24317.12572157383	56	0.05482456140350877	0.44642857142857145	0.1202231520223152
YOR359W	-1	-/-	-310.61826944351196	-25271.505596637726	56	0.05470459518599562	0.44642857142857145	0.1205020920502092
YLR336C	0	0/-	-310.6578008532524	-45214.58504110575	224	0.05470459518599562	0.44642857142857145	0.1205020920502092
YGL211W	-1	-/-	-310.6729464530945	-25972.94189286232	56	0.05458515283842795	0.44642857142857145	0.1207810320781032
YER113C	0	0/-	-310.6940076351166	-41140.39941352606	224	0.05458515283842795	0.44642857142857145	0.1207810320781032
YMR149W	-1	-/-	-310.76242208480835	-23965.883786320686	56	0.054466230936819175	0.44642857142857145	0.12105997210599721
YBL057C	-1	-/-	-310.7724771499634	-24746.03783249855	56	0.05434782608695652	0.44642857142857145	0.12133891213389121
YBR015C	-1	-/-	-310.88523292541504	-23516.658257246017	56	0.05422993492407809	0.44642857142857145	0.12161785216178522
YDR320C-A	-1	-/-	-310.8913559913635	-21197.691680431366	56	0.05411255411255411	0.44642857142857145	0.12189679218967922
YPR143W	-1	-/-	-310.93663907051086	-26511.38650035858	56	0.05399568034557235	0.44642857142857145	0.12217573221757322
YLR003C	-1	-/0	-310.96161818504333	-27026.564583063126	56	0.05387931034482758	0.44642857142857145	0.12245467224546723
YHR163W	-1	-/0	-311.0903990268707	-25079.208359003067	56	0.053763440860215055	0.44642857142857145	0.12273361227336123
YGL246C	-1	-/-	-311.096914768219	-26694.631362438202	56	0.0536480686695279	0.44642857142857145	0.12301255230125523
YOL070C	0	0/-	-311.14927262067795	-42509.52111566067	224	0.0536480686695279	0.44642857142857145	0.12301255230125523
YOR207C	-1	-/-	-311.1868009567261	-25128.18547296524	56	0.05353319057815846	0.44642857142857145	0.12329149232914924
YMR014W	-1	-/-	-311.19218349456787	-26764.085615873337	56	0.053418803418803416	0.44642857142857145	0.12357043235704324
YHR023W	-1	-/-	-311.2131781578064	-24514.113497257233	56	0.053304904051172705	0.44642857142857145	0.12384937238493723
YNR038W	-1	-/-	-311.248327255249	-25700.962641239166	56	0.05319148936170213	0.44642857142857145	0.12412831241283125
YHR062C	-1	-/-	-311.2715082168579	-25844.12415599823	56	0.05307855626326964	0.44642857142857145	0.12440725244072524
YGL201C	-1	-/-	-311.2723226547241	-25881.010616898537	56	0.05296610169491525	0.44642857142857145	0.12468619246861924
YLR229C	-1	-/+	-311.37189245224	-23017.76542687416	56	0.052854122621564484	0.44642857142857145	0.12496513249651325
YKL068W	1	+/-	-311.3910050392151	-24973.988189458847	55	0.05485232067510549	0.4642857142857143	0.12496513249651325
YGL172W	1	+/+	-311.4282500743866	-25271.530024051666	55	0.056842105263157895	0.48214285714285715	0.12496513249651325
YPR141C	1	+/+	-311.50951766967773	-25229.89456963539	55	0.058823529411764705	0.5	0.12496513249651325
YJL024C	-1	-/-	-311.5181727409363	-25263.670882463455	56	0.05870020964360587	0.5	0.12524407252440725
YMR229C	-1	-/-	-311.5212707519531	-25309.525744199753	56	0.058577405857740586	0.5	0.12552301255230125
YDR302W	-1	-/-	-311.53189611434937	-24521.817042827606	56	0.05845511482254697	0.5	0.12580195258019525
YDR195W	-1	-/-	-311.5381917953491	-24937.323625326157	56	0.058333333333333334	0.5	0.12608089260808927
YBR112C	-1	-/-	-311.59918570518494	-22426.05661225319	56	0.058212058212058215	0.5	0.12635983263598327
YKL074C	-1	-/-	-311.61546516418457	-25304.90742969513	56	0.058091286307053944	0.5	0.12663877266387727
YDR184C	-1	-/-	-311.61634159088135	-26659.827773332596	56	0.057971014492753624	0.5	0.12691771269177127
YIL004C	-1	-/-	-311.67226457595825	-24401.727962970734	56	0.05785123966942149	0.5	0.12719665271966527
YDR472W	-1	-/-	-311.7316288948059	-23255.302008628845	56	0.0577319587628866	0.5	0.12747559274755926
YGR172C	-1	-/-	-311.7670295238495	-24422.011706352234	56	0.05761316872427984	0.5	0.1277545327754533
YGL244W	-1	-/-	-311.79607105255127	-24416.891929626465	56	0.057494866529774126	0.5	0.1280334728033473
YER022W	-1	-/-	-311.809960603714	-24951.51891899109	56	0.05737704918032787	0.5	0.12831241283124128
YLR319C	-1	-/-	-311.82010197639465	-24527.568603515625	56	0.05725971370143149	0.5	0.12859135285913528
YGL220W	0	0/-	-311.89391511678696	-39591.54644399881	224	0.05725971370143149	0.5	0.12859135285913528
YOR205C	0	0/-	-311.8946810364723	-43112.38247817755	224	0.05725971370143149	0.5	0.12859135285913528
YNL139C	-1	-/-	-311.93771052360535	-23601.554666280746	56	0.05714285714285714	0.5	0.12887029288702928
YDL093W	-1	-/-	-311.95858454704285	-24342.618689775467	56	0.05702647657841141	0.5	0.12914923291492328
YOR322C	-1	-/-	-311.97364044189453	-25397.47153353691	56	0.056910569105691054	0.5	0.1294281729428173
YGR227W	-1	-/-	-311.9833993911743	-26382.265684843063	56	0.056795131845841784	0.5	0.1297071129707113
YDL064W	-1	-/-	-312.0017731189728	-24288.83984041214	56	0.05668016194331984	0.5	0.1299860529986053
YEL015W	-1	-/-	-312.0670762062073	-24200.684118509293	56	0.05656565656565657	0.5	0.1302649930264993
YIL016W	1	+/+	-312.15121841430664	-26245.575582265854	55	0.05846774193548387	0.5178571428571429	0.1302649930264993
YAL019W	0	0/+	-312.22198086977005	-41035.16951054335	224	0.05846774193548387	0.5178571428571429	0.1302649930264993
YOR212W	-1	-/-	-312.22537088394165	-24277.264014720917	56	0.05835010060362173	0.5178571428571429	0.1305439330543933
YNR003C	-1	-/-	-312.3461027145386	-26859.210940122604	56	0.05823293172690763	0.5178571428571429	0.13082287308228732
YIL043C	0	0/-	-312.41094809770584	-41667.75185161829	224	0.05823293172690763	0.5178571428571429	0.13082287308228732
YMR270C	-1	-/-	-312.49173045158386	-23575.570090532303	56	0.05811623246492986	0.5178571428571429	0.13110181311018132
YMR277W	-1	-/-	-312.7274606227875	-25887.885177135468	56	0.058	0.5178571428571429	0.13138075313807532
YNL221C	-1	-/-	-312.7344295978546	-26596.038995027542	56	0.05788423153692615	0.5178571428571429	0.13165969316596932
YHR204W	-1	-/-	-312.8539550304413	-24105.31961083412	56	0.05776892430278884	0.5178571428571429	0.13193863319386331
YLR262C	-1	-/-	-312.8805856704712	-23837.617362856865	56	0.05765407554671968	0.5178571428571429	0.1322175732217573
YLR244C	0	0/-	-312.94778072834015	-42866.54132914543	224	0.05765407554671968	0.5178571428571429	0.1322175732217573
YNR024W	0	0/-	-313.01951962709427	-44315.57818418741	224	0.05765407554671968	0.5178571428571429	0.1322175732217573
YGL207W	-1	-/-	-313.03465485572815	-24877.096648931503	56	0.057539682539682536	0.5178571428571429	0.13249651324965134
YDL047W	-1	-/-	-313.0727446079254	-24263.403342723846	56	0.05742574257425743	0.5178571428571429	0.13277545327754534
YDL088C	1	+/+	-313.1142692565918	-23937.897109270096	55	0.05928853754940711	0.5357142857142857	0.13277545327754534
YPR010C	-1	-/-	-313.2138385772705	-27070.35107946396	56	0.05917159763313609	0.5357142857142857	0.13305439330543933
YBR058C-A	-1	-/-	-313.22884798049927	-22851.802511692047	56	0.05905511811023622	0.5357142857142857	0.13333333333333333
YJL029C	-1	-/-	-313.32225465774536	-25213.022728204727	56	0.05893909626719057	0.5357142857142857	0.13361227336122733
YMR266W	-1	-/-	-313.32389283180237	-22968.49305176735	56	0.058823529411764705	0.5357142857142857	0.13389121338912133
YHL013C	0	0/-	-313.35145765542984	-44527.40542769432	224	0.058823529411764705	0.5357142857142857	0.13389121338912133
YNL283C	-1	-/-	-313.38207149505615	-25188.1616191864	56	0.05870841487279843	0.5357142857142857	0.13417015341701535
YBR142W	-1	-/-	-313.46347665786743	-25651.412661075592	56	0.05859375	0.5357142857142857	0.13444909344490935
YKL176C	-1	-/-	-313.6179323196411	-24893.67593383789	56	0.05847953216374269	0.5357142857142857	0.13472803347280335
YLR285W	-1	-/+	-313.6398186683655	-25513.013934850693	56	0.058365758754863814	0.5357142857142857	0.13500697350069735
YIR023W	-1	-/-	-313.65373182296753	-24302.04215335846	56	0.05825242718446602	0.5357142857142857	0.13528591352859135
YKR026C	-1	-/-	-313.69482040405273	-25484.009485721588	56	0.05813953488372093	0.5357142857142857	0.13556485355648534
YER120W	-1	-/-	-313.73553705215454	-23003.706984996796	56	0.058027079303675046	0.5357142857142857	0.13584379358437937
YLR017W	0	0/-	-313.74005568027496	-43983.41351431608	224	0.058027079303675046	0.5357142857142857	0.13584379358437937
YLR105C	-1	-/-	-313.7441487312317	-24486.849829673767	56	0.05791505791505792	0.5357142857142857	0.13612273361227337
YLR215C	-1	-/-	-313.8448896408081	-24973.58993411064	56	0.057803468208092484	0.5357142857142857	0.13640167364016736
YGR123C	-1	-/-	-313.92893052101135	-26905.46478867531	56	0.057692307692307696	0.5357142857142857	0.13668061366806136
YNL048W	-1	-/-	-313.9521732330322	-24935.8106290102	56	0.05758157389635317	0.5357142857142857	0.13695955369595536
YOR233W	-1	-/-	-314.0402445793152	-25349.888777256012	56	0.05747126436781609	0.5357142857142857	0.13723849372384936
YLL004W	-1	-/-	-314.0558559894562	-26379.670147895813	56	0.05736137667304015	0.5357142857142857	0.13751743375174338
YDR037W	-1	-/-	-314.0724503993988	-26637.060666561127	56	0.05725190839694656	0.5357142857142857	0.13779637377963738
YBR263W	0	0/-	-314.10031110048294	-42411.75350826979	224	0.05725190839694656	0.5357142857142857	0.13779637377963738
YDR165W	-1	-/-	-314.1644470691681	-27497.69930911064	56	0.05714285714285714	0.5357142857142857	0.13807531380753138
YML012W	-1	-/-	-314.36393427848816	-25206.706505298615	56	0.057034220532319393	0.5357142857142857	0.13835425383542538
YMR138W	-1	-/-	-314.4412693977356	-25339.946201324463	56	0.056925996204933584	0.5357142857142857	0.13863319386331938
YHR121W	0	0/0	-314.58339697122574	-41650.773594498634	224	0.056925996204933584	0.5357142857142857	0.13863319386331938
YDL225W	-1	-/-	-314.58619117736816	-24025.750107765198	56	0.056818181818181816	0.5357142857142857	0.1389121338912134
YPR128C	-1	-/-	-314.69449377059937	-24298.753423929214	56	0.05671077504725898	0.5357142857142857	0.1391910739191074
YPL105C	0	0/+	-314.7186247110367	-41969.807576954365	224	0.05671077504725898	0.5357142857142857	0.1391910739191074
YDR045C	-1	-/-	-314.72269320487976	-25153.60555911064	56	0.05660377358490566	0.5357142857142857	0.1394700139470014
YNL256W	-1	-/-	-314.7296643257141	-25966.015527009964	56	0.05649717514124294	0.5357142857142857	0.1397489539748954
YGR063C	-1	-/-	-314.732784986496	-24753.935111522675	56	0.05639097744360902	0.5357142857142857	0.1400278940027894
YLR459W	-1	-/-	-314.818288564682	-25078.916994571686	56	0.05628517823639775	0.5357142857142857	0.1403068340306834
YBR166C	0	0/0	-314.8430334329605	-42418.6862269938	224	0.05628517823639775	0.5357142857142857	0.1403068340306834
YKR072C	-1	-/-	-314.8591663837433	-24717.69309067726	56	0.056179775280898875	0.5357142857142857	0.14058577405857742
YOL093W	-1	-/-	-314.9937560558319	-26532.956065177917	56	0.056074766355140186	0.5357142857142857	0.14086471408647142
YPR062W	0	0/-	-315.01497626304626	-42168.4526552856	224	0.056074766355140186	0.5357142857142857	0.14086471408647142
YKL080W	-1	-/-	-315.08279252052307	-23863.10230088234	56	0.055970149253731345	0.5357142857142857	0.1411436541143654
YFL034C-B	-1	-/-	-315.13999474048615	-25325.121317744255	56	0.055865921787709494	0.5357142857142857	0.1414225941422594
YKL119C	-1	-/-	-315.21614503860474	-23435.268904924393	56	0.055762081784386616	0.5357142857142857	0.1417015341701534
YDR176W	-1	-/-	-315.28310537338257	-24937.317805051804	56	0.055658627087198514	0.5357142857142857	0.1419804741980474
YMR312W	-1	-/-	-315.29250979423523	-24965.66384959221	56	0.05555555555555555	0.5357142857142857	0.14225941422594143
YJL087C	-1	-/-	-315.42238116264343	-23938.14602446556	56	0.05545286506469501	0.5357142857142857	0.14253835425383543
YHR013C	-1	-/-	-315.72379422187805	-24530.610469341278	56	0.055350553505535055	0.5357142857142857	0.14281729428172943
YER072W	-1	-/-	-315.7532260417938	-25898.321083307266	56	0.055248618784530384	0.5357142857142857	0.14309623430962343
YPL226W	0	0/-	-315.78253811597824	-46023.23008993268	224	0.055248618784530384	0.5357142857142857	0.14309623430962343
YDR341C	-1	-/-	-315.81221437454224	-25820.02629327774	56	0.05514705882352941	0.5357142857142857	0.14337517433751742
YER073W	-1	-/-	-315.8230719566345	-24444.322311401367	56	0.05504587155963303	0.5357142857142857	0.14365411436541142
YNL002C	-1	-/-	-315.828332901001	-27533.297472834587	56	0.054945054945054944	0.5357142857142857	0.14393305439330545
YOR216C	-1	-/-	-315.84517335891724	-25615.352628946304	56	0.054844606946983544	0.5357142857142857	0.14421199442119945
YJR068W	-1	-/-	-315.91186904907227	-25043.38562107086	56	0.05474452554744526	0.5357142857142857	0.14449093444909344
YEL053C	-1	-/-	-315.9265389442444	-25886.854075670242	56	0.0546448087431694	0.5357142857142857	0.14476987447698744
YJL204C	-1	-/-	-315.9810960292816	-24654.27351307869	56	0.05454545454545454	0.5357142857142857	0.14504881450488144
YBR163W	0	0/-	-315.9882241487503	-42796.0597255826	224	0.05454545454545454	0.5357142857142857	0.14504881450488144
YJL133W	-1	-/-	-315.9906485080719	-25378.04917740822	56	0.0544464609800363	0.5357142857142857	0.14532775453277547
YPL157W	1	+/+	-316.0260045528412	-25594.88363623619	55	0.05615942028985507	0.5535714285714286	0.14532775453277547
YGL213C	-1	-/-	-316.18044996261597	-24948.581753492355	56	0.05605786618444846	0.5535714285714286	0.14560669456066946
YHR135C	-1	-/-	-316.1996057033539	-24380.88720369339	56	0.05595667870036101	0.5535714285714286	0.14588563458856346
YHR066W	-1	-/-	-316.3173348903656	-26627.88615012169	56	0.055855855855855854	0.5535714285714286	0.14616457461645746
YDR279W	-1	-/-	-316.3264036178589	-25251.20703649521	56	0.05575539568345324	0.5535714285714286	0.14644351464435146
YNR015W	-1	-/-	-316.35305619239807	-26514.61914253235	56	0.05565529622980251	0.5535714285714286	0.14672245467224546
YEL022W	-1	-/-	-316.37829065322876	-24562.05637407303	56	0.05555555555555555	0.5535714285714286	0.14700139470013948
YKL196C	-1	-/-	-316.3790509700775	-27370.96739602089	56	0.055456171735241505	0.5535714285714286	0.14728033472803348
YER032W	-1	-/-	-316.4311718940735	-25209.965552806854	56	0.055357142857142855	0.5535714285714286	0.14755927475592748
YGR261C	-1	-/-	-316.5064517259598	-25495.197858691216	56	0.05525846702317291	0.5535714285714286	0.14783821478382148
YPL254W	-1	-/-	-316.5192048549652	-26390.405531406403	56	0.05516014234875445	0.5535714285714286	0.14811715481171547
YBR257W	-1	-/-	-316.59698033332825	-24777.736458301544	56	0.055062166962699825	0.5535714285714286	0.14839609483960947
YLL034C	-1	-/-	-316.61972188949585	-26504.2467212677	56	0.0549645390070922	0.5535714285714286	0.1486750348675035
YOR307C	-1	-/-	-316.6336030960083	-23326.047721624374	56	0.05486725663716814	0.5535714285714286	0.1489539748953975
YDR422C	-1	-/-	-316.73324728012085	-24381.749823093414	56	0.054770318021201414	0.5535714285714286	0.1492329149232915
YNL038W	-1	-/-	-316.750773191452	-24568.37658548355	56	0.054673721340388004	0.5535714285714286	0.1495118549511855
YLR409C	-1	-/-	-316.75280570983887	-26596.4704515934	56	0.05457746478873239	0.5535714285714286	0.1497907949790795
YCR052W	-1	-/-	-316.7574141025543	-25985.62503695488	56	0.054481546572934976	0.5535714285714286	0.1500697350069735
YOR103C	-1	-/-	-316.7600769996643	-25570.539907217026	56	0.054385964912280704	0.5535714285714286	0.1503486750348675
YKL079W	-1	-/-	-316.87012481689453	-23250.224608421326	56	0.0542907180385289	0.5535714285714286	0.1506276150627615
YMR012W	-1	-/-	-316.98516821861267	-26664.378682374954	56	0.05419580419580419	0.5535714285714286	0.1509065550906555
YPL083C	-1	-/-	-317.00111150741577	-24403.801231861115	56	0.05410122164048865	0.5535714285714286	0.1511854951185495
YLR015W	-1	-/-	-317.0682816505432	-24581.54779100418	56	0.05400696864111498	0.5535714285714286	0.1514644351464435
YPR016C	-1	-/-	-317.1209716796875	-26191.62139439583	56	0.05391304347826087	0.5535714285714286	0.15174337517433753
YIL040W	-1	-/+	-317.1973536014557	-24830.890727996826	56	0.05381944444444445	0.5535714285714286	0.15202231520223153
YPR110C	-1	-/-	-317.2601115703583	-27899.595256090164	56	0.053726169844020795	0.5535714285714286	0.15230125523012553
YBR233W-A	-1	-/-	-317.28429985046387	-22729.693269729614	56	0.05363321799307959	0.5535714285714286	0.15258019525801952
YNL267W	-1	-/-	-317.33479833602905	-22688.822715759277	56	0.0535405872193437	0.5535714285714286	0.15285913528591352
YBR017C	-1	-/-	-317.34693479537964	-24579.07532978058	56	0.05344827586206897	0.5535714285714286	0.15313807531380752
YDR464W	-1	-/0	-317.39791226387024	-24965.690258026123	56	0.05335628227194492	0.5535714285714286	0.15341701534170155
YDR308C	-1	-/-	-317.48748874664307	-24127.554827213287	56	0.05326460481099656	0.5535714285714286	0.15369595536959554
YPR161C	-1	-/-	-317.5089430809021	-24745.362403154373	56	0.05317324185248713	0.5535714285714286	0.15397489539748954
YDR385W	-1	-/-	-317.5301446914673	-24354.07844400406	56	0.053082191780821915	0.5535714285714286	0.15425383542538354
YDR119W	0	0/-	-317.54491096735	-43433.24302241206	224	0.053082191780821915	0.5535714285714286	0.15425383542538354
YBR227C	0	0/-	-317.61233830451965	-41036.43738281727	224	0.053082191780821915	0.5535714285714286	0.15425383542538354
YGR271W	0	0/-	-317.6998556256294	-41606.5129109025	224	0.053082191780821915	0.5535714285714286	0.15425383542538354
YBL032W	-1	-/-	-317.7115602493286	-24703.301946640015	56	0.05299145299145299	0.5535714285714286	0.15453277545327754
YHR103W	0	0/-	-317.72056472301483	-41514.13250082731	224	0.05299145299145299	0.5535714285714286	0.15453277545327754
YLR221C	-1	-/-	-317.8400013446808	-26055.62139439583	56	0.052901023890784986	0.5535714285714286	0.15481171548117154
YJL011C	-1	-/-	-318.01654958724976	-25503.955219507217	56	0.05281090289608177	0.5535714285714286	0.15509065550906556
YCL063W	-1	-/-	-318.0544557571411	-24776.98795056343	56	0.05272108843537415	0.5535714285714286	0.15536959553695956
YNL206C	-1	-/-	-318.061074256897	-23533.518765449524	56	0.05263157894736842	0.5535714285714286	0.15564853556485356
YGR094W	-1	-/-	-318.0751712322235	-25856.145840406418	56	0.05254237288135593	0.5535714285714286	0.15592747559274756
YDR023W	-1	-/-	-318.12330651283264	-24663.551311969757	56	0.05245346869712352	0.5535714285714286	0.15620641562064155
YKL024C	0	0/-	-318.14992105960846	-43680.21894082427	224	0.05245346869712352	0.5535714285714286	0.15620641562064155
YDR457W	1	+/+	-318.1693251132965	-23753.98912525177	55	0.05405405405405406	0.5714285714285714	0.15620641562064155
YFR013W	-1	-/-	-318.22856998443604	-24433.393354415894	56	0.05396290050590219	0.5714285714285714	0.15648535564853555
YCL050C	0	0/-	-318.24926832318306	-42277.48259815574	224	0.05396290050590219	0.5714285714285714	0.15648535564853555
YOL094C	-1	-/-	-318.2597289085388	-26131.459370613098	56	0.05387205387205387	0.5714285714285714	0.15676429567642958
YOL006C	-1	-/+	-318.38949251174927	-24519.48363852501	56	0.05378151260504202	0.5714285714285714	0.15704323570432357
YKL130C	-1	-/-	-318.3938934803009	-25200.37065243721	56	0.053691275167785234	0.5714285714285714	0.15732217573221757
YDR381W	-1	-/-	-318.4460618495941	-24269.833920240402	56	0.05360134003350084	0.5714285714285714	0.15760111576011157
YDL212W	-1	-/-	-318.51139283180237	-23559.070925474167	56	0.05351170568561873	0.5714285714285714	0.15788005578800557
YLR103C	-1	-/-	-318.5184371471405	-26454.99213576317	56	0.05342237061769616	0.5714285714285714	0.1581589958158996
YLR083C	0	0/-	-318.5460198223591	-44021.77484309673	224	0.05342237061769616	0.5714285714285714	0.1581589958158996
YGL210W	-1	-/-	-318.5486042499542	-25063.16074848175	56	0.05333333333333334	0.5714285714285714	0.1584379358437936
YGL206C	-1	-/-	-318.60585713386536	-23965.698490858078	56	0.05324459234608985	0.5714285714285714	0.1587168758716876
YDR378C	-1	-/-	-318.65540957450867	-24108.049000024796	56	0.053156146179401995	0.5714285714285714	0.1589958158995816
YPR056W	-1	-/-	-318.6673777103424	-24871.790796279907	56	0.05306799336650083	0.5714285714285714	0.1592747559274756
YEL042W	-1	-/-	-318.6850779056549	-25478.39790058136	56	0.052980132450331126	0.5714285714285714	0.15955369595536958
YKR025W	-1	-/-	-318.69782733917236	-26432.22391963005	56	0.05289256198347107	0.5714285714285714	0.1598326359832636
YOR108W	0	0/0	-318.9036605358124	-43398.51778757572	224	0.05289256198347107	0.5714285714285714	0.1598326359832636
YDR194C	-1	-/-	-318.9190785884857	-26355.429713726044	56	0.052805280528052806	0.5714285714285714	0.1601115760111576
YOR271C	0	0/-	-319.0275790691376	-43906.97574019432	224	0.052805280528052806	0.5714285714285714	0.1601115760111576
YNL166C	-1	-/-	-319.03796648979187	-25163.112023353577	56	0.05271828665568369	0.5714285714285714	0.1603905160390516
YPR070W	-1	-/-	-319.04340839385986	-24853.97784280777	56	0.05263157894736842	0.5714285714285714	0.1606694560669456
YNL329C	-1	-/-	-319.1444585323334	-24559.756760120392	56	0.052545155993431854	0.5714285714285714	0.1609483960948396
YNL307C	-1	-/-	-319.15044140815735	-23449.968775510788	56	0.05245901639344262	0.5714285714285714	0.1612273361227336
YKL144C	-1	-/-	-319.2259621620178	-26867.72607564926	56	0.05237315875613748	0.5714285714285714	0.16150627615062763
YNL255C	0	0/-	-319.24316066503525	-44166.89791423082	224	0.05237315875613748	0.5714285714285714	0.16150627615062763
YLR113W	-1	-/-	-319.3792624473572	-25223.45493578911	56	0.05228758169934641	0.5714285714285714	0.16178521617852162
YDR144C	0	0/-	-319.4071046113968	-43719.640792518854	224	0.05228758169934641	0.5714285714285714	0.16178521617852162
YNL233W	-1	-/-	-319.4143166542053	-25274.245948791504	56	0.052202283849918436	0.5714285714285714	0.16206415620641562
YMR112C	-1	-/-	-319.4180850982666	-23449.538507938385	56	0.05211726384364821	0.5714285714285714	0.16234309623430962
YHR005C	-1	-/+	-319.44915747642517	-24848.518572330475	56	0.05203252032520325	0.5714285714285714	0.16262203626220362
YBR210W	-1	-/-	-319.4941096305847	-23869.03427374363	56	0.05194805194805195	0.5714285714285714	0.16290097629009762
YDL036C	-1	-/-	-319.49661135673523	-25819.628789663315	56	0.05186385737439222	0.5714285714285714	0.16317991631799164
YNR027W	-1	-/-	-319.501873254776	-26754.38109946251	56	0.05177993527508091	0.5714285714285714	0.16345885634588564
YGR092W	-1	-/-	-319.5388026237488	-25235.581124782562	56	0.051696284329563816	0.5714285714285714	0.16373779637377964
YDR507C	-1	-/-	-319.54000210762024	-25325.691829442978	56	0.05161290322580645	0.5714285714285714	0.16401673640167364
YER133W	-1	-/-	-319.54167318344116	-23412.350494623184	56	0.05152979066022544	0.5714285714285714	0.16429567642956763
YOR197W	0	0/-	-319.5940929055214	-42055.080163538456	224	0.05152979066022544	0.5714285714285714	0.16429567642956763
YER112W	-1	-/-	-319.61154890060425	-23548.33459544182	56	0.05144694533762058	0.5714285714285714	0.16457461645746166
YJL091C	-1	-/-	-319.6252088546753	-27175.642706155777	56	0.051364365971107544	0.5714285714285714	0.16485355648535566
YGL106W	-1	-/-	-319.65158867836	-23960.28109407425	56	0.05128205128205128	0.5714285714285714	0.16513249651324965
YHR143W-A	-1	-/-	-319.7003502845764	-25475.75923061371	56	0.0512	0.5714285714285714	0.16541143654114365
YBR265W	-1	-/-	-319.72614097595215	-26407.139805793762	56	0.051118210862619806	0.5714285714285714	0.16569037656903765
YOR311C	0	0/-	-319.7691254019737	-41409.06967419386	224	0.051118210862619806	0.5714285714285714	0.16569037656903765
YLL036C	-1	-/-	-319.8143677711487	-24384.10292863846	56	0.051036682615629984	0.5714285714285714	0.16596931659693165
YMR243C	-1	-/-	-319.9370856285095	-25079.857157468796	56	0.050955414012738856	0.5714285714285714	0.16624825662482567
YDR496C	0	0/-	-319.9382057785988	-45690.723995655775	224	0.050955414012738856	0.5714285714285714	0.16624825662482567
YOR194C	-1	-/-	-319.95335626602173	-23565.805566310883	56	0.05087440381558029	0.5714285714285714	0.16652719665271967
YKL184W	0	0/-	-319.95708376169205	-42775.60480505228	224	0.05087440381558029	0.5714285714285714	0.16652719665271967
YGR082W	-1	-/-	-319.9838852882385	-25867.113569259644	56	0.050793650793650794	0.5714285714285714	0.16680613668061367
YNL032W	-1	-/-	-319.9884355068207	-23705.404996156693	56	0.05071315372424723	0.5714285714285714	0.16708507670850767
YKR042W	-1	-/-	-319.99678897857666	-25164.76673054695	56	0.05063291139240506	0.5714285714285714	0.16736401673640167
YHR169W	-1	-/-	-320.0155785083771	-27095.720458984375	56	0.05055292259083728	0.5714285714285714	0.16764295676429566
YGR033C	-1	-/-	-320.06724786758423	-26578.582718133926	56	0.050473186119873815	0.5714285714285714	0.1679218967921897
YMR274C	0	0/-	-320.15760266780853	-41877.81501767039	224	0.050473186119873815	0.5714285714285714	0.1679218967921897
YER129W	-1	-/-	-320.20105481147766	-25416.015126228333	56	0.050393700787401574	0.5714285714285714	0.1682008368200837
YCR037C	-1	-/-	-320.21057772636414	-25218.84565973282	56	0.050314465408805034	0.5714285714285714	0.16847977684797769
YNR046W	-1	-/-	-320.2137804031372	-25507.100512981415	56	0.05023547880690738	0.5714285714285714	0.16875871687587168
YKL120W	-1	-/-	-320.2737023830414	-26353.306051015854	56	0.050156739811912224	0.5714285714285714	0.16903765690376568
YNR051C	0	0/-	-320.3073425292969	-43826.0762154758	224	0.050156739811912224	0.5714285714285714	0.16903765690376568
YJR060W	-1	-/-	-320.3156430721283	-25140.56594467163	56	0.050078247261345854	0.5714285714285714	0.16931659693165968
YPR186C	-1	-/-	-320.32575511932373	-26273.191970825195	56	0.05	0.5714285714285714	0.1695955369595537
YFR048W	-1	-/-	-320.3309233188629	-24450.86042547226	56	0.0499219968798752	0.5714285714285714	0.1698744769874477
YJL098W	-1	-/-	-320.33486437797546	-27457.11648583412	56	0.04984423676012461	0.5714285714285714	0.1701534170153417
YHR019C	-1	-/-	-320.3706166744232	-26839.320041894913	56	0.049766718506998445	0.5714285714285714	0.1704323570432357
YNL188W	1	+/+	-320.38330078125	-24892.667641162872	55	0.05124223602484472	0.5892857142857143	0.1704323570432357
YER132C	0	0/-	-320.41450613737106	-40525.15081310272	224	0.05124223602484472	0.5892857142857143	0.1704323570432357
YDL236W	-1	-/0	-320.42873668670654	-24720.704708576202	56	0.05116279069767442	0.5892857142857143	0.1707112970711297
YOR341W	-1	-/-	-320.46964406967163	-25598.988357543945	56	0.05108359133126935	0.5892857142857143	0.17099023709902372
YBR094W	0	0/0	-320.5294311642647	-43082.467015087605	224	0.05108359133126935	0.5892857142857143	0.17099023709902372
YML080W	-1	-/-	-320.531072974205	-28088.60783660412	56	0.05100463678516229	0.5892857142857143	0.17126917712691772
YPL122C	-1	-/-	-320.54393124580383	-26062.49450302124	56	0.05092592592592592	0.5892857142857143	0.17154811715481172
YOL121C	-1	-/-	-320.5700445175171	-22980.766984701157	56	0.05084745762711865	0.5892857142857143	0.17182705718270572
YNL041C	-1	-/-	-320.6230275630951	-26040.983501911163	56	0.05076923076923077	0.5892857142857143	0.17210599721059971
YER036C	-1	-/-	-320.6395194530487	-26128.385620594025	56	0.05069124423963134	0.5892857142857143	0.1723849372384937
YPR163C	-1	-/-	-320.66108894348145	-26647.47284269333	56	0.05061349693251534	0.5892857142857143	0.17266387726638774
YLR268W	-1	-/-	-320.7358593940735	-24985.23677611351	56	0.05053598774885146	0.5892857142857143	0.17294281729428174
YER029C	-1	-/-	-320.839772939682	-25182.19077682495	56	0.05045871559633028	0.5892857142857143	0.17322175732217573
YOR098C	1	+/-	-320.88361048698425	-25350.175315141678	55	0.051908396946564885	0.6071428571428571	0.17322175732217573
YER178W	-1	-/-	-320.9009771347046	-24074.294337272644	56	0.051829268292682924	0.6071428571428571	0.17350069735006973
YIL138C	-1	-/-	-321.0692563056946	-25063.84331512451	56	0.0517503805175038	0.6071428571428571	0.17377963737796373
YIL076W	-1	-/-	-321.07543563842773	-24938.213816165924	56	0.05167173252279635	0.6071428571428571	0.17405857740585773
YNL021W	-1	-/-	-321.16725730895996	-24676.63806462288	56	0.051593323216995446	0.6071428571428571	0.17433751743375175
YML005W	-1	-/-	-321.1739275455475	-24990.621743679047	56	0.051515151515151514	0.6071428571428571	0.17461645746164575
YDR349C	0	0/-	-321.33936017751694	-41160.2689614892	224	0.051515151515151514	0.6071428571428571	0.17461645746164575
YLR018C	0	0/+	-321.5897480249405	-43195.09978598356	224	0.051515151515151514	0.6071428571428571	0.17461645746164575
YHR118C	-1	-/-	-321.59037685394287	-24994.428505659103	56	0.05143721633888049	0.6071428571428571	0.17489539748953975
YGL111W	-1	-/-	-321.61074924468994	-26659.09093260765	56	0.0513595166163142	0.6071428571428571	0.17517433751743375
YNL091W	-1	-/-	-321.6252508163452	-26275.691960811615	56	0.05128205128205128	0.6071428571428571	0.17545327754532775
YLR249W	-1	-/-	-321.66553235054016	-25376.16558432579	56	0.05120481927710843	0.6071428571428571	0.17573221757322174
YGL173C	1	+/+	-321.67009139060974	-24638.684126615524	55	0.05263157894736842	0.625	0.17573221757322174
YGR014W	-1	-/-	-321.735223531723	-24116.477130174637	56	0.052552552552552555	0.625	0.17601115760111577
YIL030C	-1	-/-	-321.7422478199005	-24093.396163225174	56	0.05247376311844078	0.625	0.17629009762900977
YDR108W	-1	-/-	-321.79609298706055	-24869.701449394226	56	0.05239520958083832	0.625	0.17656903765690377
YHR085W	-1	-/-	-321.8781633377075	-26655.751438379288	56	0.052316890881913304	0.625	0.17684797768479776
YLR188W	0	0/-	-321.8792021870613	-42715.047792077065	224	0.052316890881913304	0.625	0.17684797768479776
YDL053C	0	0/0	-321.89146280288696	-42138.8347928524	224	0.052316890881913304	0.625	0.17684797768479776
YER013W	-1	-/-	-321.950457572937	-25995.179453134537	56	0.05223880597014925	0.625	0.17712691771269176
YDL056W	-1	-/-	-321.9594008922577	-23847.942732810974	56	0.05216095380029806	0.625	0.1774058577405858
YGR057C	-1	-/-	-322.0065336227417	-26148.207314252853	56	0.052083333333333336	0.625	0.17768479776847979
YGR061C	0	0/-	-322.1001296043396	-41654.30059093237	224	0.052083333333333336	0.625	0.17768479776847979
YDL166C	-1	-/-	-322.1624617576599	-26322.762570142746	56	0.05200594353640416	0.625	0.17796373779637378
YCL005W	0	0/-	-322.239106297493	-42385.64935833216	224	0.05200594353640416	0.625	0.17796373779637378
YDR510W	0	0/-	-322.3892614245415	-42493.093123197556	224	0.05200594353640416	0.625	0.17796373779637378
YNR008W	-1	-/-	-322.39964032173157	-24172.273234128952	56	0.05192878338278932	0.625	0.17824267782426778
YLR071C	-1	-/-	-322.40726256370544	-24783.23985695839	56	0.05185185185185185	0.625	0.17852161785216178
YEL027W	-1	-/-	-322.40786266326904	-25850.459546089172	56	0.051775147928994084	0.625	0.17880055788005578
YJR067C	0	0/-	-322.4534710049629	-42437.00510543585	224	0.051775147928994084	0.625	0.17880055788005578
YDR325W	-1	-/+	-322.4931221008301	-24996.86351108551	56	0.051698670605613	0.625	0.1790794979079498
YLR020C	-1	-/-	-322.50433588027954	-24645.479902505875	56	0.051622418879056046	0.625	0.1793584379358438
YOL005C	-1	-/-	-322.53086042404175	-25130.16475391388	56	0.05154639175257732	0.625	0.1796373779637378
YHR098C	-1	-/-	-322.55416321754456	-26944.269611120224	56	0.051470588235294115	0.625	0.1799163179916318
YDR117C	0	0/-	-322.6430444717407	-44632.9944473505	224	0.051470588235294115	0.625	0.1799163179916318
YPL053C	-1	-/-	-322.65668869018555	-24873.226662158966	56	0.0513950073421439	0.625	0.1801952580195258
YKR099W	-1	-/-	-322.6569776535034	-25331.048214673996	56	0.051319648093841645	0.625	0.1804741980474198
YBL082C	-1	-/-	-322.6590964794159	-25067.087364912033	56	0.05124450951683748	0.625	0.18075313807531382
YGL171W	-1	-/-	-322.66042280197144	-26814.224285125732	56	0.05116959064327485	0.625	0.18103207810320782
YDR465C	-1	-/-	-322.6625986099243	-27661.483672380447	56	0.051094890510948905	0.625	0.18131101813110181
YJL073W	1	+/+	-322.67499351501465	-25005.681733846664	55	0.052478134110787174	0.6428571428571429	0.18131101813110181
YGL097W	-1	-/+	-322.6859447956085	-25622.95568728447	56	0.05240174672489083	0.6428571428571429	0.1815899581589958
YPR190C	-1	-/-	-322.7004692554474	-27465.592025756836	56	0.05232558139534884	0.6428571428571429	0.1818688981868898
YHR205W	-1	-/-	-322.77658462524414	-23846.6025288105	56	0.05224963715529753	0.6428571428571429	0.1821478382147838
YDL042C	-1	-/+	-322.80590057373047	-25223.24541759491	56	0.05217391304347826	0.6428571428571429	0.18242677824267783
YNL161W	-1	-/-	-322.83155250549316	-26217.385314941406	56	0.05209840810419682	0.6428571428571429	0.18270571827057183
YGR169C	-1	-/-	-322.9061634540558	-27717.20996236801	56	0.05202312138728324	0.6428571428571429	0.18298465829846583
YER008C	-1	-/-	-322.9433391094208	-24940.38944363594	56	0.05194805194805195	0.6428571428571429	0.18326359832635983
YOR361C	-1	-/-	-322.9726462364197	-26251.617798805237	56	0.05187319884726225	0.6428571428571429	0.18354253835425383
YOR198C	-1	-/-	-322.98752427101135	-24119.2479095459	56	0.051798561151079135	0.6428571428571429	0.18382147838214785
YOL095C	-1	-/-	-322.9976680278778	-24412.87190580368	56	0.05172413793103448	0.6428571428571429	0.18410041841004185
YDR227W	-1	-/-	-323.0480000972748	-23272.588941574097	56	0.05164992826398852	0.6428571428571429	0.18437935843793585
YJR090C	-1	-/-	-323.1575779914856	-25853.329090356827	56	0.05157593123209169	0.6428571428571429	0.18465829846582985
YNL108C	0	0/0	-323.21872651576996	-43949.43415516615	224	0.05157593123209169	0.6428571428571429	0.18465829846582985
YJL006C	-1	-/-	-323.2498962879181	-26077.966296434402	56	0.05150214592274678	0.6428571428571429	0.18493723849372384
YOR308C	-1	-/-	-323.28946471214294	-24598.840537548065	56	0.05142857142857143	0.6428571428571429	0.18521617852161784
YBR279W	-1	-/+	-323.3745996952057	-25580.47093820572	56	0.05135520684736091	0.6428571428571429	0.18549511854951187
YDR156W	-1	-/-	-323.3822841644287	-25816.10639500618	56	0.05128205128205128	0.6428571428571429	0.18577405857740587
YMR016C	-1	-/-	-323.3885600566864	-25590.837881803513	56	0.051209103840682786	0.6428571428571429	0.18605299860529986
YML111W	0	0/-	-323.47206312417984	-41427.56089401245	224	0.051209103840682786	0.6428571428571429	0.18605299860529986
YDL015C	-1	-/-	-323.5931270122528	-23917.810851573944	56	0.05113636363636364	0.6428571428571429	0.18633193863319386
YBR084W	-1	-/-	-323.60005354881287	-26008.785837888718	56	0.05106382978723404	0.6428571428571429	0.18661087866108786
YJL121C	-1	-/0	-323.6166822910309	-25780.43930029869	56	0.05099150141643059	0.6428571428571429	0.18688981868898186
YPR017C	-1	-/-	-323.68968510627747	-25425.935349225998	56	0.05091937765205092	0.6428571428571429	0.18716875871687588
YBL061C	-1	-/-	-323.75266313552856	-25558.058651685715	56	0.05084745762711865	0.6428571428571429	0.18744769874476988
YMR013C	-1	-/-	-323.8204164505005	-25596.538999080658	56	0.05077574047954866	0.6428571428571429	0.18772663877266388
YDL201W	-1	-/-	-323.8907208442688	-26795.678030014038	56	0.05070422535211268	0.6428571428571429	0.18800557880055788
YDR189W	-1	-/-	-323.89275598526	-24744.593826770782	56	0.05063291139240506	0.6428571428571429	0.18828451882845187
YGR058W	0	0/-	-323.9065538048744	-41284.924958348274	224	0.05063291139240506	0.6428571428571429	0.18828451882845187
YDL153C	-1	-/-	-323.92404413223267	-26746.769820451736	56	0.05056179775280899	0.6428571428571429	0.18856345885634587
YBR252W	0	0/-	-323.9573249220848	-44237.90007093549	224	0.05056179775280899	0.6428571428571429	0.18856345885634587
YGR218W	-1	-/-	-324.0008919239044	-23559.782057762146	56	0.05049088359046283	0.6428571428571429	0.1888423988842399
YJR136C	0	0/-	-324.0095700621605	-41579.910042107105	224	0.05049088359046283	0.6428571428571429	0.1888423988842399
YIL015W	0	0/-	-324.060423374176	-43306.38214099407	224	0.05049088359046283	0.6428571428571429	0.1888423988842399
YNL121C	-1	-/-	-324.0823583602905	-25071.958318710327	56	0.05042016806722689	0.6428571428571429	0.1891213389121339
YPR051W	-1	-/-	-324.09527349472046	-26234.36857008934	56	0.05034965034965035	0.6428571428571429	0.1894002789400279
YJR042W	1	+/+	-324.1020932197571	-25207.895139455795	55	0.051675977653631286	0.6607142857142857	0.1894002789400279
YNL197C	-1	-/-	-324.14967131614685	-24607.916241168976	56	0.05160390516039052	0.6607142857142857	0.1896792189679219
YDR159W	-1	-/-	-324.22838306427	-24570.175112247467	56	0.05153203342618384	0.6607142857142857	0.1899581589958159
YNL064C	-1	-/-	-324.3087491989136	-24687.326421022415	56	0.05146036161335188	0.6607142857142857	0.19023709902370992
YLR451W	-1	-/-	-324.3101444244385	-24904.896928548813	56	0.05138888888888889	0.6607142857142857	0.1905160390516039
YDR180W	-1	-/+	-324.32412910461426	-25342.664784669876	56	0.05131761442441054	0.6607142857142857	0.1907949790794979
YKL073W	-1	-/-	-324.33011841773987	-26013.47381210327	56	0.05124653739612189	0.6607142857142857	0.1910739191073919
YJR143C	-1	-/-	-324.34423327445984	-25343.355261087418	56	0.051175656984785614	0.6607142857142857	0.1913528591352859
YGR104C	-1	-/-	-324.381493806839	-26134.468378305435	56	0.05110497237569061	0.6607142857142857	0.1916317991631799
YOR281C	-1	-/-	-324.3923201560974	-24625.952270030975	56	0.05103448275862069	0.6607142857142857	0.19191073919107393
YIR010W	-1	-/-	-324.436607837677	-25427.96670126915	56	0.05096418732782369	0.6607142857142857	0.19218967921896793
YDR098C	-1	-/-	-324.50036096572876	-25399.146512269974	56	0.05089408528198074	0.6607142857142857	0.19246861924686193
YKL106W	0	0/0	-324.56074607372284	-43807.38865330815	224	0.05089408528198074	0.6607142857142857	0.19246861924686193
YMR214W	-1	-/-	-324.5654580593109	-25876.162966489792	56	0.050824175824175824	0.6607142857142857	0.19274755927475593
YDL143W	-1	-/-	-324.5759289264679	-24450.636417627335	56	0.05075445816186557	0.6607142857142857	0.19302649930264992
YLR192C	-1	-/-	-324.5809094905853	-25664.368493795395	56	0.050684931506849315	0.6607142857142857	0.19330543933054392
YGR030C	-1	-/-	-324.5818326473236	-25871.613157749176	56	0.0506155950752394	0.6607142857142857	0.19358437935843795
YDR432W	-1	-/-	-324.62773966789246	-24739.56681370735	56	0.050546448087431695	0.6607142857142857	0.19386331938633194
YGR170W	-1	-/-	-324.6525385379791	-24774.0305352211	56	0.0504774897680764	0.6607142857142857	0.19414225941422594
YDR519W	0	0/-	-324.69634729623795	-42796.36579674482	224	0.0504774897680764	0.6607142857142857	0.19414225941422594
YML015C	-1	-/-	-324.70485067367554	-24270.901183605194	56	0.05040871934604905	0.6607142857142857	0.19442119944211994
YKL015W	-1	-/-	-324.71222019195557	-25130.908395528793	56	0.050340136054421766	0.6607142857142857	0.19470013947001394
YAL033W	-1	-/-	-324.7128825187683	-24796.218132972717	56	0.050271739130434784	0.6607142857142857	0.19497907949790794
YJR031C	-1	-/-	-324.76799416542053	-26261.959842920303	56	0.050203527815468114	0.6607142857142857	0.19525801952580196
YPL263C	0	0/0	-324.7770516872406	-45970.62519532442	224	0.050203527815468114	0.6607142857142857	0.19525801952580196
YLR276C	-1	-/-	-324.77882194519043	-27417.73813009262	56	0.05013550135501355	0.6607142857142857	0.19553695955369596
YDL155W	-1	-/-	-324.8181710243225	-24240.043588399887	56	0.05006765899864682	0.6607142857142857	0.19581589958158996
YML001W	-1	-/-	-324.828430891037	-24453.431981563568	56	0.05	0.6607142857142857	0.19609483960948396
YKL165C	-1	-/-	-324.86664032936096	-26346.463287591934	56	0.04993252361673414	0.6607142857142857	0.19637377963737795
YJR097W	-1	-/-	-325.0567424297333	-26605.60169029236	56	0.04986522911051213	0.6607142857142857	0.19665271966527198
YNL062C	-1	-/-	-325.0808844566345	-26190.484898090363	56	0.04979811574697174	0.6607142857142857	0.19693165969316598
YDR311W	-1	-/-	-325.1050295829773	-26173.33634376526	56	0.04973118279569892	0.6607142857142857	0.19721059972105998
YNL182C	-1	-/-	-325.1246404647827	-27269.377863168716	56	0.049664429530201344	0.6607142857142857	0.19748953974895397
YIL131C	-1	-/-	-325.2027623653412	-26499.355367660522	56	0.049597855227882036	0.6607142857142857	0.19776847977684797
YDR158W	-1	-/0	-325.2171993255615	-23861.274743318558	56	0.049531459170013385	0.6607142857142857	0.19804741980474197
YBL071W-A	-1	-/-	-325.221745967865	-23368.952888727188	56	0.04946524064171123	0.6607142857142857	0.198326359832636
YBL046W	-1	-/-	-325.2387640476227	-25870.27013540268	56	0.049399198931909215	0.6607142857142857	0.19860529986053
YER007W	-1	-/-	-325.2979006767273	-24583.53221988678	56	0.04933333333333333	0.6607142857142857	0.198884239888424
YLR052W	-1	-/-	-325.3104772567749	-25047.139669179916	56	0.0492676431424767	0.6607142857142857	0.199163179916318
YDR083W	-1	-/-	-325.3157469034195	-28607.06609094143	56	0.04920212765957447	0.6607142857142857	0.199442119944212
YJL104W	-1	-/-	-325.32404947280884	-25912.56674695015	56	0.049136786188579015	0.6607142857142857	0.19972105997210599
YAL047C	-1	-/+	-325.4029564857483	-24486.411702632904	56	0.04907161803713528	0.6607142857142857	0.2
YBL069W	-1	-/-	-325.42466616630554	-25310.170968294144	56	0.04900662251655629	0.6607142857142857	0.200278940027894
YNL219C	-1	-/-	-325.4393570423126	-25739.291398525238	56	0.04894179894179894	0.6607142857142857	0.200557880055788
YHR041C	-1	-/-	-325.4400568008423	-24029.924700021744	56	0.0488771466314399	0.6607142857142857	0.200836820083682
YNL232W	-1	-/-	-325.4748520851135	-27493.2712059021	56	0.048812664907651716	0.6607142857142857	0.201115760111576
YML106W	0	0/-	-325.4775096774101	-44058.591717898846	224	0.048812664907651716	0.6607142857142857	0.201115760111576
YBR030W	-1	-/-	-325.48602318763733	-26128.932482004166	56	0.048748353096179184	0.6607142857142857	0.20139470013947
YOR294W	-1	-/-	-325.48922181129456	-28548.964215278625	56	0.04868421052631579	0.6607142857142857	0.20167364016736403
YNL222W	-1	-/-	-325.5214834213257	-25209.590324401855	56	0.04862023653088042	0.6607142857142857	0.20195258019525802
YMR268C	-1	-/-	-325.6579873561859	-25436.547862529755	56	0.048556430446194225	0.6607142857142857	0.20223152022315202
YDR468C	0	0/-	-325.73125064373016	-41589.50002241135	224	0.048556430446194225	0.6607142857142857	0.20223152022315202
YGR072W	-1	-/-	-325.77417850494385	-26294.3285241127	56	0.04849279161205767	0.6607142857142857	0.20251046025104602
YNL288W	-1	-/-	-325.8116354942322	-25411.31973028183	56	0.04842931937172775	0.6607142857142857	0.20278940027894002
YJR144W	-1	-/-	-325.8119122982025	-25110.81889796257	56	0.048366013071895426	0.6607142857142857	0.20306834030683404
YOR145C	-1	-/-	-325.8233778476715	-27329.04168868065	56	0.048302872062663184	0.6607142857142857	0.20334728033472804
YJR101W	0	0/-	-325.8263803720474	-43115.21213752031	224	0.048302872062663184	0.6607142857142857	0.20334728033472804
YML067C	-1	-/-	-325.83927726745605	-24570.186370372772	56	0.048239895697522815	0.6607142857142857	0.20362622036262204
YPL001W	-1	-/-	-325.9106388092041	-24732.627102136612	56	0.048177083333333336	0.6607142857142857	0.20390516039051604
YHR165C	-1	-/-	-326.05879378318787	-25379.5861055851	56	0.04811443433029909	0.6607142857142857	0.20418410041841004
YMR213W	-1	-/-	-326.10088562965393	-26792.776679992676	56	0.048051948051948054	0.6607142857142857	0.20446304044630403
YBR104W	0	0/-	-326.110278904438	-44822.31822612882	224	0.048051948051948054	0.6607142857142857	0.20446304044630403
YBL006C	-1	-/-	-326.11038303375244	-24059.62152147293	56	0.04798962386511025	0.6607142857142857	0.20474198047419806
YBR023C	-1	-/-	-326.1496253013611	-26540.18007326126	56	0.04792746113989637	0.6607142857142857	0.20502092050209206
YPR139C	-1	-/-	-326.18437671661377	-24473.875908136368	56	0.047865459249676584	0.6607142857142857	0.20529986052998606
YMR300C	0	0/-	-326.2349371910095	-43395.381039857864	224	0.047865459249676584	0.6607142857142857	0.20529986052998606
YAL003W	-1	-/-	-326.2711765766144	-25367.354803800583	56	0.04780361757105943	0.6607142857142857	0.20557880055788005
YBR276C	-1	-/-	-326.41183042526245	-24286.16007399559	56	0.04774193548387097	0.6607142857142857	0.20585774058577405
YOR210W	-1	-/-	-326.50504302978516	-26347.23598217964	56	0.04768041237113402	0.6607142857142857	0.20613668061366805
YLR096W	-1	-/-	-326.5493564605713	-25069.48679471016	56	0.047619047619047616	0.6607142857142857	0.20641562064156208
YPL023C	0	0/0	-326.5694537162781	-40720.86468464136	224	0.047619047619047616	0.6607142857142857	0.20641562064156208
YDR139C	0	0/-	-326.5767673254013	-41954.56647974253	224	0.047619047619047616	0.6607142857142857	0.20641562064156208
YLR275W	-1	-/-	-326.62430596351624	-26947.123720645905	56	0.04755784061696658	0.6607142857142857	0.20669456066945607
YCR054C	0	0/0	-326.6352982521057	-43013.33839246631	224	0.04755784061696658	0.6607142857142857	0.20669456066945607
YPL195W	-1	-/-	-326.65797185897827	-22746.31215596199	56	0.04749679075738126	0.6607142857142857	0.20697350069735007
YLR022C	-1	-/-	-326.72677755355835	-26901.954190015793	56	0.047435897435897434	0.6607142857142857	0.20725244072524407
YOR367W	-1	-/-	-326.7470819950104	-25024.20980477333	56	0.04737516005121639	0.6607142857142857	0.20753138075313807
YDR002W	-1	-/-	-326.76129388809204	-25654.560333013535	56	0.04731457800511509	0.6607142857142857	0.20781032078103207
YNL056W	0	0/-	-326.8020073771477	-42146.67598092556	224	0.04731457800511509	0.6607142857142857	0.20781032078103207
YGL032C	-1	-/-	-326.8097734451294	-25193.479634046555	56	0.04725415070242656	0.6607142857142857	0.2080892608089261
YDR429C	-1	-/-	-326.81353092193604	-26906.126503944397	56	0.047193877551020405	0.6607142857142857	0.2083682008368201
YDR240C	-1	-/-	-326.8330683708191	-25066.510142087936	56	0.04713375796178344	0.6607142857142857	0.2086471408647141
YDR477W	-1	-/-	-326.84024262428284	-25253.60683465004	56	0.047073791348600506	0.6607142857142857	0.20892608089260808
YJL010C	-1	-/-	-326.856157541275	-25885.196424245834	56	0.04701397712833545	0.6607142857142857	0.20920502092050208
YDR075W	-1	-/-	-326.8748743534088	-26388.231504440308	56	0.046954314720812185	0.6607142857142857	0.2094839609483961
YLR060W	-1	-/-	-326.8929624557495	-27197.86769270897	56	0.046894803548795945	0.6607142857142857	0.2097629009762901
YBR091C	-1	-/-	-326.98301672935486	-24599.368682861328	56	0.04683544303797468	0.6607142857142857	0.2100418410041841
YLR226W	-1	-/-	-327.02276945114136	-25599.821283340454	56	0.04677623261694058	0.6607142857142857	0.2103207810320781
YGL186C	0	0/-	-327.0357154607773	-41551.970083236694	224	0.04677623261694058	0.6607142857142857	0.2103207810320781
YMR301C	-1	-/-	-327.0810544490814	-26356.10914349556	56	0.04671717171717172	0.6607142857142857	0.2105997210599721
YPL207W	0	0/-	-327.10349065065384	-44844.91643738747	224	0.04671717171717172	0.6607142857142857	0.2105997210599721
YDL217C	-1	-/-	-327.18239307403564	-24868.036281108856	56	0.04665825977301387	0.6607142857142857	0.2108786610878661
YGL168W	-1	-/-	-327.1869580745697	-25562.361025094986	56	0.04659949622166247	0.6607142857142857	0.21115760111576012
YLR274W	-1	-/-	-327.1918532848358	-25289.712188243866	56	0.04654088050314465	0.6607142857142857	0.21143654114365412
YLR440C	0	0/-	-327.24742448329926	-42888.99096220732	224	0.04654088050314465	0.6607142857142857	0.21143654114365412
YBR135W	-1	-/-	-327.26489758491516	-24075.266360998154	56	0.04648241206030151	0.6607142857142857	0.21171548117154812
YHL029C	0	0/0	-327.37565475702286	-44525.188343286514	224	0.04648241206030151	0.6607142857142857	0.21171548117154812
YOR118W	0	0/0	-327.37587583065033	-42027.95504999161	224	0.04648241206030151	0.6607142857142857	0.21171548117154812
YMR296C	-1	-/-	-327.38646626472473	-24808.551642656326	56	0.04642409033877039	0.6607142857142857	0.21199442119944212
YJL092W	-1	-/-	-327.3986418247223	-25349.018860578537	56	0.046365914786967416	0.6607142857142857	0.21227336122733612
YLR389C	0	0/-	-327.4701657295227	-42194.18791246414	224	0.046365914786967416	0.6607142857142857	0.21227336122733612
YPL112C	-1	-/-	-327.5472662448883	-25600.68441772461	56	0.04630788485607009	0.6607142857142857	0.2125523012552301
YDR291W	0	0/-	-327.5638371706009	-44510.70822376013	224	0.04630788485607009	0.6607142857142857	0.2125523012552301
YLR172C	-1	-/-	-327.5835542678833	-26126.372254133224	56	0.04625	0.6607142857142857	0.21283124128312414
YOR211C	-1	-/-	-327.59625935554504	-25117.081112861633	56	0.046192259675405745	0.6607142857142857	0.21311018131101814
YDR086C	-1	-/-	-327.6260132789612	-25258.360080718994	56	0.046134663341645885	0.6607142857142857	0.21338912133891214
YDR324C	-1	-/-	-327.7093116044998	-27887.01190841198	56	0.0460772104607721	0.6607142857142857	0.21366806136680613
YHR181W	-1	-/-	-327.8742518424988	-23808.805062294006	56	0.046019900497512436	0.6607142857142857	0.21394700139470013
YGL174W	-1	-/-	-327.88377356529236	-26957.034220695496	56	0.04596273291925466	0.6607142857142857	0.21422594142259413
YOR104W	0	0/0	-327.9241746068001	-43230.94598078728	224	0.04596273291925466	0.6607142857142857	0.21422594142259413
YNL227C	-1	-/-	-327.9407756328583	-25593.16222524643	56	0.04590570719602978	0.6607142857142857	0.21450488145048816
YKL166C	-1	-/-	-327.98164677619934	-26235.47152519226	56	0.04584882280049566	0.6607142857142857	0.21478382147838215
YPR041W	-1	-/-	-327.9943194389343	-27689.788897514343	56	0.04579207920792079	0.6607142857142857	0.21506276150627615
YKL112W	-1	-/-	-328.00275015830994	-25061.331681251526	56	0.04573547589616811	0.6607142857142857	0.21534170153417015
YKL014C	-1	-/-	-328.07406544685364	-27895.850168943405	56	0.04567901234567901	0.6607142857142857	0.21562064156206415
YMR234W	-1	-/-	-328.11864614486694	-25513.44940805435	56	0.04562268803945746	0.6607142857142857	0.21589958158995817
YER123W	-1	-/-	-328.16926431655884	-24120.124860048294	56	0.04556650246305419	0.6607142857142857	0.21617852161785217
YKL025C	-1	-/-	-328.26729679107666	-24694.788086414337	56	0.04551045510455105	0.6607142857142857	0.21645746164574617
YBR156C	-1	-/-	-328.2855854034424	-25653.51748275757	56	0.045454545454545456	0.6607142857142857	0.21673640167364017
YBL054W	0	0/-	-328.3303370475769	-43592.95868718624	224	0.045454545454545456	0.6607142857142857	0.21673640167364017
YIL106W	-1	-/-	-328.3415312767029	-25724.702883720398	56	0.04539877300613497	0.6607142857142857	0.21701534170153416
YKL101W	-1	-/-	-328.3436951637268	-24219.613792419434	56	0.04534313725490196	0.6607142857142857	0.21729428172942816
YAL036C	0	0/-	-328.35147446393967	-44654.06011098623	224	0.04534313725490196	0.6607142857142857	0.21729428172942816
YDR454C	0	0/-	-328.3828416466713	-42866.108276844025	224	0.04534313725490196	0.6607142857142857	0.21729428172942816
YGL120C	-1	-/-	-328.38421511650085	-28063.380265951157	56	0.04528763769889841	0.6607142857142857	0.2175732217573222
YFL017W-A	-1	-/-	-328.4531993865967	-25274.876181840897	56	0.04523227383863081	0.6607142857142857	0.2178521617852162
YOR201C	-1	-/-	-328.4549696445465	-24756.679713010788	56	0.045177045177045176	0.6607142857142857	0.21813110181311018
YOR085W	-1	-/-	-328.46023988723755	-25028.035488128662	56	0.045121951219512194	0.6607142857142857	0.21841004184100418
YLR310C	-1	-/-	-328.47958850860596	-24717.69639635086	56	0.04506699147381242	0.6607142857142857	0.21868898186889818
YER068W	-1	-/-	-328.56288027763367	-26902.917682409286	56	0.045012165450121655	0.6607142857142857	0.21896792189679218
YOR355W	-1	-/-	-328.59894943237305	-25030.095309495926	56	0.04495747266099635	0.6607142857142857	0.2192468619246862
YKL183W	0	0/-	-328.6614709496498	-42570.559283554554	224	0.04495747266099635	0.6607142857142857	0.2192468619246862
YHR115C	-1	-/-	-328.66196870803833	-24894.153044700623	56	0.044902912621359224	0.6607142857142857	0.2195258019525802
YGR199W	-1	-/-	-328.698038816452	-25850.29222893715	56	0.044848484848484846	0.6607142857142857	0.2198047419804742
YPL253C	-1	-/-	-328.70117020606995	-25815.602745771408	56	0.044794188861985475	0.6607142857142857	0.2200836820083682
YBR187W	0	0/-	-328.7152975201607	-44770.261823534966	224	0.044794188861985475	0.6607142857142857	0.2200836820083682
YGL029W	-1	-/-	-328.74539256095886	-26753.108570337296	56	0.044740024183796856	0.6607142857142857	0.2203626220362622
YIL079C	-1	-/-	-328.7594029903412	-27245.24877166748	56	0.04468599033816425	0.6607142857142857	0.2206415620641562
YNL164C	-1	-/-	-328.9074971675873	-25796.543865680695	56	0.04463208685162847	0.6607142857142857	0.22092050209205022
YFR001W	-1	-/-	-328.92634439468384	-25838.509635448456	56	0.04457831325301205	0.6607142857142857	0.22119944211994422
YMR093W	-1	-/-	-328.95802903175354	-28267.098340272903	56	0.044524669073405534	0.6607142857142857	0.22147838214783822
YNL087W	0	0/-	-328.97860503196716	-42502.113665521145	224	0.044524669073405534	0.6607142857142857	0.22147838214783822
YDL013W	-1	-/-	-328.98202443122864	-26291.499142885208	56	0.04447115384615385	0.6607142857142857	0.2217573221757322
YDR469W	-1	-/-	-329.05054473876953	-23779.88864994049	56	0.04441776710684274	0.6607142857142857	0.2220362622036262
YHR142W	-1	-/-	-329.07663464546204	-25013.80250310898	56	0.04436450839328537	0.6607142857142857	0.22231520223152024
YLR129W	-1	-/-	-329.09075140953064	-27626.604068994522	56	0.04431137724550898	0.6607142857142857	0.22259414225941423
YGL116W	-1	-/-	-329.1019699573517	-25684.807824134827	56	0.04425837320574163	0.6607142857142857	0.22287308228730823
YKL173W	-1	-/-	-329.12843346595764	-26789.402402162552	56	0.04420549581839905	0.6607142857142857	0.22315202231520223
YOR196C	0	0/-	-329.16355419158936	-42429.57132834196	224	0.04420549581839905	0.6607142857142857	0.22315202231520223
YBL009W	-1	-/-	-329.1745173931122	-25584.60747718811	56	0.0441527446300716	0.6607142857142857	0.22343096234309623
YBR167C	-1	-/-	-329.17941904067993	-26536.670231342316	56	0.04410011918951132	0.6607142857142857	0.22370990237099023
YNL290W	-1	-/-	-329.19754695892334	-24951.282134771347	56	0.04404761904761905	0.6607142857142857	0.22398884239888425
YGR173W	0	0/-	-329.20412373542786	-45960.03005117178	224	0.04404761904761905	0.6607142857142857	0.22398884239888425
YPR029C	-1	-/-	-329.2380909919739	-24312.704625844955	56	0.04399524375743163	0.6607142857142857	0.22426778242677825
YEL032W	-1	-/-	-329.2965416908264	-25459.03521156311	56	0.043942992874109264	0.6607142857142857	0.22454672245467225
YNL291C	-1	-/-	-329.2999577522278	-25782.276810884476	56	0.04389086595492289	0.6607142857142857	0.22482566248256625
YBR029C	-1	-/-	-329.3079979419708	-25794.31032037735	56	0.04383886255924171	0.6607142857142857	0.22510460251046024
YDR081C	-1	-/-	-329.3161597251892	-25308.164098262787	56	0.04378698224852071	0.6607142857142857	0.22538354253835424
YDL084W	-1	-/-	-329.35646295547485	-26378.413989305496	56	0.04373522458628842	0.6607142857142857	0.22566248256624827
YLR223C	-1	-/-	-329.441157579422	-26506.682429790497	56	0.043683589138134596	0.6607142857142857	0.22594142259414227
YMR309C	-1	-/-	-329.47600388526917	-26459.033084630966	56	0.04363207547169811	0.6607142857142857	0.22622036262203626
YDR147W	-1	-/-	-329.5032215118408	-25677.54471206665	56	0.043580683156654886	0.6607142857142857	0.22649930264993026
YHR039C-A	-1	-/-	-329.53734397888184	-22685.73825597763	56	0.04352941176470588	0.6607142857142857	0.22677824267782426
YJL186W	-1	-/-	-329.5831217765808	-24647.857345342636	56	0.043478260869565216	0.6607142857142857	0.22705718270571826
YDR483W	-1	-/-	-329.60921835899353	-24054.316950321198	56	0.04342723004694836	0.6607142857142857	0.22733612273361228
YKL186C	-1	-/-	-329.63419103622437	-24414.685950756073	56	0.04337631887456037	0.6607142857142857	0.22761506276150628
YOR099W	-1	-/-	-329.634948015213	-25250.675396680832	56	0.04332552693208431	0.6607142857142857	0.22789400278940028
YDL135C	-1	-/-	-329.80816102027893	-25650.61817097664	56	0.04327485380116959	0.6607142857142857	0.22817294281729428
YER174C	-1	-/-	-329.8813908100128	-24393.658668279648	56	0.04322429906542056	0.6607142857142857	0.22845188284518828
YML125C	0	0/0	-329.88358026742935	-44257.09027004242	224	0.04322429906542056	0.6607142857142857	0.22845188284518828
YLR170C	-1	-/-	-329.94753909111023	-25851.408019781113	56	0.043173862310385065	0.6607142857142857	0.22873082287308227
YCR095C	0	0/0	-330.02383828163147	-43552.72484642267	224	0.043173862310385065	0.6607142857142857	0.22873082287308227
YGR020C	-1	-/-	-330.12437105178833	-24835.847682476044	56	0.04312354312354312	0.6607142857142857	0.2290097629009763
YJL044C	0	0/0	-330.1728471517563	-42044.19107437134	224	0.04312354312354312	0.6607142857142857	0.2290097629009763
YNL258C	-1	-/-	-330.200412273407	-24589.079456090927	56	0.04307334109429569	0.6607142857142857	0.2292887029288703
YHR208W	0	0/0	-330.22486221790314	-45225.792384922504	224	0.04307334109429569	0.6607142857142857	0.2292887029288703
YLL038C	-1	-/-	-330.32022070884705	-24988.395147800446	56	0.04302325581395349	0.6607142857142857	0.2295676429567643
YHR064C	0	0/-	-330.34749126434326	-44551.25702559948	224	0.04302325581395349	0.6607142857142857	0.2295676429567643
YHR063C	0	0/-	-330.47928005456924	-43754.55329978466	224	0.04302325581395349	0.6607142857142857	0.2295676429567643
YLR138W	-1	-/-	-330.4897608757019	-24782.531403064728	56	0.0429732868757259	0.6607142857142857	0.2298465829846583
YDR407C	-1	-/-	-330.5009994506836	-25405.701301813126	56	0.042923433874709975	0.6607142857142857	0.2301255230125523
YBR130C	-1	-/-	-330.55390548706055	-26605.82900094986	56	0.04287369640787949	0.6607142857142857	0.23040446304044632
YKL212W	-1	-/-	-330.70112228393555	-25260.265743017197	56	0.04282407407407408	0.6607142857142857	0.23068340306834031
YDL213C	-1	-/-	-330.7121341228485	-25582.23272204399	56	0.04277456647398844	0.6607142857142857	0.2309623430962343
YDR257C	0	0/-	-330.71490573883057	-43514.694943100214	224	0.04277456647398844	0.6607142857142857	0.2309623430962343
YGR129W	-1	-/-	-330.71826219558716	-26341.214240074158	56	0.042725173210161664	0.6607142857142857	0.2312412831241283
YLR353W	-1	-/-	-330.74512243270874	-24844.0971698761	56	0.04267589388696655	0.6607142857142857	0.2315202231520223
YBR215W	-1	-/-	-330.74849367141724	-26738.94176864624	56	0.04262672811059908	0.6607142857142857	0.2317991631799163
YMR292W	-1	-/-	-330.7847535610199	-25146.889702558517	56	0.04257767548906789	0.6607142857142857	0.23207810320781033
YBR115C	0	0/0	-330.8149740099907	-41673.087439894676	224	0.04257767548906789	0.6607142857142857	0.23207810320781033
YNL330C	-1	-/+	-330.8870129585266	-25198.10984325409	56	0.04252873563218391	0.6607142857142857	0.23235704323570433
YKR085C	-1	-/-	-330.89452385902405	-25321.538912773132	56	0.04247990815154994	0.6607142857142857	0.23263598326359833
YPL037C	-1	-/-	-330.96538400650024	-24434.98895549774	56	0.04243119266055046	0.6607142857142857	0.23291492329149233
YEL026W	-1	-/-	-331.00502038002014	-26245.95616364479	56	0.042382588774341354	0.6607142857142857	0.23319386331938632
YML099C	-1	-/-	-331.07173109054565	-26360.536848783493	56	0.04233409610983982	0.6607142857142857	0.23347280334728032
YHR127W	0	0/-	-331.099534034729	-44319.64058446884	224	0.04233409610983982	0.6607142857142857	0.23347280334728032
YPL074W	0	0/0	-331.2525557279587	-42572.0714327693	224	0.04233409610983982	0.6607142857142857	0.23347280334728032
YOR396W	0	0/0	-331.2713235616684	-38604.24368572235	224	0.04233409610983982	0.6607142857142857	0.23347280334728032
YHL014C	0	0/0	-331.29856038093567	-44739.57254213095	224	0.04233409610983982	0.6607142857142857	0.23347280334728032
YDR093W	-1	-/-	-331.30035400390625	-24039.83325123787	56	0.04228571428571429	0.6607142857142857	0.23375174337517435
YAL022C	-1	-/-	-331.3042469024658	-24279.634797096252	56	0.04223744292237443	0.6607142857142857	0.23403068340306835
YGL203C	0	0/0	-331.30502212047577	-42830.588664114475	224	0.04223744292237443	0.6607142857142857	0.23403068340306835
YMR073C	-1	-/-	-331.3118386268616	-25776.747431993484	56	0.04218928164196123	0.6607142857142857	0.23430962343096234
YJL033W	-1	-/-	-331.3125696182251	-27376.014828920364	56	0.04214123006833713	0.6607142857142857	0.23458856345885634
YDR110W	-1	-/+	-331.3595201969147	-25287.02665090561	56	0.04209328782707622	0.6607142857142857	0.23486750348675034
YLR309C	-1	-/-	-331.3822429180145	-25273.63720726967	56	0.042045454545454546	0.6607142857142857	0.23514644351464434
YNL124W	0	0/-	-331.4113556742668	-44831.97813940048	224	0.042045454545454546	0.6607142857142857	0.23514644351464434
YMR108W	0	0/0	-331.44080382585526	-43638.01890218258	224	0.042045454545454546	0.6607142857142857	0.23514644351464434
YGR084C	0	0/-	-331.47921919822693	-44066.16989779472	224	0.042045454545454546	0.6607142857142857	0.23514644351464434
YOL128C	-1	-/-	-331.51904034614563	-26302.188812494278	56	0.04199772985244041	0.6607142857142857	0.23542538354253836
YKL004W	-1	-/-	-331.5795521736145	-26441.03754878044	56	0.04195011337868481	0.6607142857142857	0.23570432357043236
YJL090C	-1	-/-	-331.58369636535645	-25127.80248451233	56	0.04190260475651189	0.6607142857142857	0.23598326359832636
YPR159W	0	0/-	-331.63482290506363	-42053.90555238724	224	0.04190260475651189	0.6607142857142857	0.23598326359832636
YPL138C	-1	-/-	-331.72685074806213	-25259.347235918045	56	0.0418552036199095	0.6607142857142857	0.23626220362622036
YIL009W	-1	-/-	-331.76806020736694	-25308.333361387253	56	0.04180790960451977	0.6607142857142857	0.23654114365411436
YIL104C	0	0/0	-331.78350442647934	-45270.05286884308	224	0.04180790960451977	0.6607142857142857	0.23654114365411436
YDL185W	-1	-/-	-331.7994909286499	-23175.888221740723	56	0.0417607223476298	0.6607142857142857	0.23682008368200838
YDR362C	-1	-/-	-331.82235765457153	-25802.191623926163	56	0.04171364148816235	0.6607142857142857	0.23709902370990238
YPL232W	-1	-/-	-331.8533401489258	-25527.203080654144	56	0.041666666666666664	0.6607142857142857	0.23737796373779638
YFL004W	-1	-/-	-331.87251901626587	-25406.791261196136	56	0.04161979752530934	0.6607142857142857	0.23765690376569037
YLR410W	-1	-/0	-331.88948678970337	-24202.87902879715	56	0.04157303370786517	0.6607142857142857	0.23793584379358437
YMR220W	-1	-/-	-331.91380071640015	-26215.850381851196	56	0.04152637485970819	0.6607142857142857	0.23821478382147837
YDR140W	-1	-/-	-331.9199311733246	-25665.377598047256	56	0.04147982062780269	0.6607142857142857	0.2384937238493724
YBL014C	-1	-/-	-331.98869276046753	-25665.629980564117	56	0.04143337066069429	0.6607142857142857	0.2387726638772664
YAL059W	-1	-/-	-332.04518461227417	-28232.979062080383	56	0.04138702460850112	0.6607142857142857	0.2390516039051604
YER118C	-1	-/-	-332.05718755722046	-26796.206270217896	56	0.041340782122905026	0.6607142857142857	0.2393305439330544
YBR264C	0	0/0	-332.1902346611023	-42658.05062717199	224	0.041340782122905026	0.6607142857142857	0.2393305439330544
YLR401C	-1	-/-	-332.20493841171265	-27730.29084420204	56	0.041294642857142856	0.6607142857142857	0.2396094839609484
YBL018C	-1	-/-	-332.2344946861267	-25386.713006019592	56	0.04124860646599777	0.6607142857142857	0.2398884239888424
YPR072W	-1	-/-	-332.26149892807007	-24047.60048699379	56	0.04120267260579064	0.6607142857142857	0.2401673640167364
YBR195C	-1	-/-	-332.405965089798	-24900.40801858902	56	0.041156840934371525	0.6607142857142857	0.2404463040446304
YFL023W	-1	-/-	-332.5159492492676	-26558.015388727188	56	0.04111111111111111	0.6607142857142857	0.2407252440725244
YML127W	-1	-/-	-332.5270869731903	-25124.21277475357	56	0.041065482796892344	0.6607142857142857	0.2410041841004184
YAL023C	-1	-/-	-332.52991819381714	-26738.53793013096	56	0.041019955654102	0.6607142857142857	0.2412831241283124
YOR252W	0	0/0	-332.57822144031525	-44909.02996984124	224	0.041019955654102	0.6607142857142857	0.2412831241283124
YHR072W	-1	-/-	-332.58647632598877	-27165.0215215683	56	0.04097452934662237	0.6607142857142857	0.2415620641562064
YMR289W	0	0/-	-332.64751732349396	-44213.86046791077	224	0.04097452934662237	0.6607142857142857	0.2415620641562064
YPL175W	-1	-/-	-332.72431540489197	-24947.491403579712	56	0.04092920353982301	0.6607142857142857	0.24184100418410043
YLR186W	-1	-/-	-332.7278165817261	-28055.08759355545	56	0.04088397790055249	0.6607142857142857	0.24211994421199443
YBR131W	-1	-/-	-332.7338089942932	-24952.926072835922	56	0.04083885209713024	0.6607142857142857	0.24239888423988842
YOR172W	-1	-/-	-332.7633333206177	-24408.70711684227	56	0.040793825799338476	0.6607142857142857	0.24267782426778242
YCR028C	-1	-/-	-332.76730489730835	-25261.699640989304	56	0.040748898678414094	0.6607142857142857	0.24295676429567642
YGL243W	-1	-/-	-332.7851800918579	-25222.88344144821	56	0.0407040704070407	0.6607142857142857	0.24323570432357045
YPL228W	-1	-/-	-332.8241653442383	-23977.62159204483	56	0.04065934065934066	0.6607142857142857	0.24351464435146444
YDR299W	-1	-/-	-332.8430404663086	-26480.391941785812	56	0.04061470911086718	0.6607142857142857	0.24379358437935844
YPL180W	-1	-/-	-332.86207008361816	-24090.52580332756	56	0.04057017543859649	0.6607142857142857	0.24407252440725244
YPL169C	-1	-/-	-332.8855323791504	-25988.066040039062	56	0.040525739320920046	0.6607142857142857	0.24435146443514644
YER019W	-1	-/-	-332.93650579452515	-25524.480982542038	56	0.04048140043763676	0.6607142857142857	0.24463040446304044
YML114C	-1	-/-	-332.94072818756104	-26145.494406461716	56	0.040437158469945354	0.6607142857142857	0.24490934449093446
YNL080C	-1	-/-	-333.07179403305054	-25101.38249349594	56	0.04039301310043668	0.6607142857142857	0.24518828451882846
YLR148W	-1	-/-	-333.10074067115784	-25871.899537801743	56	0.04034896401308615	0.6607142857142857	0.24546722454672246
YER117W	-1	-/-	-333.106871843338	-25351.4377117157	56	0.04030501089324619	0.6607142857142857	0.24574616457461645
YKL191W	-1	-/-	-333.14264392852783	-27062.661575317383	56	0.04026115342763874	0.6607142857142857	0.24602510460251045
YKR095W	-1	-/-	-333.20172238349915	-24030.52955675125	56	0.04021739130434782	0.6607142857142857	0.24630404463040445
YNL023C	-1	-/-	-333.21201634407043	-28691.32413959503	56	0.04017372421281216	0.6607142857142857	0.24658298465829848
YIR021W	-1	-/-	-333.2238118648529	-24985.116127729416	56	0.04013015184381779	0.6607142857142857	0.24686192468619247
YPL085W	-1	-/-	-333.2607741355896	-24153.962743520737	56	0.04008667388949079	0.6607142857142857	0.24714086471408647
YDR145W	-1	-/-	-333.2779767513275	-25906.886756896973	56	0.04004329004329004	0.6607142857142857	0.24741980474198047
YDR400W	-1	-/-	-333.2852213382721	-26648.864660024643	56	0.04	0.6607142857142857	0.24769874476987447
YDR192C	1	+/-	-333.29465436935425	-24271.33057332039	55	0.04103671706263499	0.6785714285714286	0.24769874476987447
YHR047C	0	0/0	-333.3203976750374	-43194.57658970356	224	0.04103671706263499	0.6785714285714286	0.24769874476987447
YOR360C	0	0/-	-333.37845927476883	-44282.812803030014	224	0.04103671706263499	0.6785714285714286	0.24769874476987447
YGR271C-A	0	0/-	-333.433403134346	-47065.29083067179	224	0.04103671706263499	0.6785714285714286	0.24769874476987447
YPL266W	-1	-/-	-333.4581718444824	-27424.35793352127	56	0.040992448759439054	0.6785714285714286	0.24797768479776847
YNL113W	-1	-/-	-333.46067929267883	-27068.883635997772	56	0.040948275862068964	0.6785714285714286	0.2482566248256625
YDL207W	-1	-/-	-333.46834993362427	-25063.67386364937	56	0.04090419806243272	0.6785714285714286	0.2485355648535565
YOL012C	-1	-/-	-333.481076002121	-25338.964176416397	56	0.04086021505376344	0.6785714285714286	0.2488145048814505
YMR241W	-1	-/-	-333.49068808555603	-25668.596702814102	56	0.04081632653061224	0.6785714285714286	0.24909344490934449
YPL029W	-1	-/-	-333.54645252227783	-26811.771040439606	56	0.0407725321888412	0.6785714285714286	0.24937238493723848
YGL060W	0	0/-	-333.5806518793106	-45471.87612503767	224	0.0407725321888412	0.6785714285714286	0.24937238493723848
YIL078W	0	0/-	-333.64036226272583	-44623.8609559536	224	0.0407725321888412	0.6785714285714286	0.24937238493723848
YOR101W	0	0/-	-333.6704469025135	-45500.72336640954	224	0.0407725321888412	0.6785714285714286	0.24937238493723848
YLR298C	-1	-/-	-333.6954083442688	-23779.68768143654	56	0.04072883172561629	0.6785714285714286	0.2496513249651325
YPR175W	-1	-/-	-333.8010973930359	-25883.242164373398	56	0.04068522483940043	0.6785714285714286	0.2499302649930265
YBR057C	-1	-/-	-333.80792260169983	-26845.5580368042	56	0.040641711229946524	0.6785714285714286	0.2502092050209205
YBL035C	-1	-/-	-333.8171110153198	-26749.887070178986	56	0.0405982905982906	0.6785714285714286	0.2504881450488145
YML062C	-1	-/-	-333.84521889686584	-26022.78010070324	56	0.04055496264674493	0.6785714285714286	0.25076708507670853
YMR128W	-1	-/-	-333.8821270465851	-28222.86021089554	56	0.04051172707889126	0.6785714285714286	0.2510460251046025
YHR170W	-1	-/-	-333.9432260990143	-26967.80179452896	56	0.04046858359957402	0.6785714285714286	0.2513249651324965
YLR242C	-1	-/-	-333.98480677604675	-25836.582530498505	56	0.04042553191489362	0.6785714285714286	0.2516039051603905
YAL042W	-1	-/-	-334.080011844635	-25627.881223917007	56	0.040382571732199786	0.6785714285714286	0.2518828451882845
YNL248C	-1	-/-	-334.0870749950409	-28419.984475135803	56	0.040339702760084924	0.6785714285714286	0.25216178521617855
YBR034C	-1	-/-	-334.09077405929565	-26698.577991247177	56	0.04029692470837752	0.6785714285714286	0.2524407252440725
YDL219W	0	0/0	-334.10682713985443	-43499.57529193163	224	0.04029692470837752	0.6785714285714286	0.2524407252440725
YLR363C	-1	-/-	-334.10886311531067	-24748.109342098236	56	0.04025423728813559	0.6785714285714286	0.25271966527196654
YJR135W-A	-1	-/-	-334.13422107696533	-23729.063534259796	56	0.04021164021164021	0.6785714285714286	0.2529986052998605
YCR042C	-1	-/-	-334.1342272758484	-26105.47957277298	56	0.040169133192389	0.6785714285714286	0.25327754532775454
YNL118C	-1	-/-	-334.25982761383057	-24241.34764623642	56	0.04012671594508976	0.6785714285714286	0.2535564853556485
YBR154C	-1	-/-	-334.343035697937	-27757.114489793777	56	0.04008438818565401	0.6785714285714286	0.25383542538354253
YKR048C	-1	-/-	-334.3464322090149	-23651.221550941467	56	0.040042149631190724	0.6785714285714286	0.25411436541143656
YPL047W	-1	-/-	-334.34817576408386	-24316.69201517105	56	0.04	0.6785714285714286	0.25439330543933053
YHR144C	0	0/-	-334.36476254463196	-44579.082806646824	224	0.04	0.6785714285714286	0.25439330543933053
YOR332W	-1	-/-	-334.45161724090576	-25375.189776659012	56	0.03995793901156677	0.6785714285714286	0.25467224546722456
YLR430W	-1	-/-	-334.50314688682556	-25276.549820661545	56	0.03991596638655462	0.6785714285714286	0.2549511854951185
YPL043W	-1	-/-	-334.5644257068634	-27321.42157125473	56	0.03987408184679958	0.6785714285714286	0.25523012552301255
YMR231W	-1	-/-	-334.6106958389282	-25657.371730327606	56	0.039832285115303984	0.6785714285714286	0.2555090655509066
YCR093W	-1	-/-	-334.70325326919556	-24375.585741996765	56	0.039790575916230364	0.6785714285714286	0.25578800557880055
YKR036C	-1	-/-	-334.71081018447876	-26791.772716522217	56	0.0397489539748954	0.6785714285714286	0.2560669456066946
YDR459C	-1	-/-	-334.73174023628235	-25869.085487127304	56	0.03970741901776385	0.6785714285714286	0.25634588563458854
YGL150C	-1	-/-	-334.8640615940094	-25792.199528217316	56	0.03966597077244259	0.6785714285714286	0.25662482566248257
YMR240C	-1	-/-	-334.87779569625854	-24958.73351073265	56	0.03962460896767466	0.6785714285714286	0.2569037656903766
YKL172W	-1	-/-	-335.0023784637451	-26117.491821289062	56	0.03958333333333333	0.6785714285714286	0.25718270571827057
YJL129C	-1	-/-	-335.0134346485138	-26223.733454465866	56	0.03954214360041623	0.6785714285714286	0.2574616457461646
YIR026C	-1	-/-	-335.03859066963196	-29174.626296520233	56	0.0395010395010395	0.6785714285714286	0.25774058577405856
YPR055W	-1	-/-	-335.04423546791077	-24745.610209703445	56	0.03946002076843198	0.6785714285714286	0.2580195258019526
YPL022W	-1	-/-	-335.0546922683716	-26593.10420680046	56	0.03941908713692946	0.6785714285714286	0.25829846582984656
YOR154W	0	0/-	-335.07380479574203	-43733.4667545557	224	0.03941908713692946	0.6785714285714286	0.25829846582984656
YLR100W	-1	-/-	-335.0866951942444	-25849.93246603012	56	0.039378238341968914	0.6785714285714286	0.2585774058577406
YHR026W	-1	-/-	-335.13475131988525	-25233.50403881073	56	0.039337474120082816	0.6785714285714286	0.2588563458856346
YJL168C	-1	-/-	-335.1747205257416	-26007.083812236786	56	0.03929679420889348	0.6785714285714286	0.2591352859135286
YER165W	-1	-/-	-335.2473385334015	-26700.49472260475	56	0.03925619834710744	0.6785714285714286	0.2594142259414226
YML021C	-1	-/-	-335.3166527748108	-26499.45934987068	56	0.0392156862745098	0.6785714285714286	0.2596931659693166
YOR276W	0	0/-	-335.3259544968605	-45036.48288398981	224	0.0392156862745098	0.6785714285714286	0.2596931659693166
YNL158W	0	0/-	-335.3382585644722	-45487.254847347736	224	0.0392156862745098	0.6785714285714286	0.2596931659693166
YGL107C	0	0/-	-335.38314002752304	-44548.30935153365	224	0.0392156862745098	0.6785714285714286	0.2596931659693166
YER157W	-1	-/-	-335.408056974411	-26124.364876031876	56	0.03917525773195876	0.6785714285714286	0.2599721059972106
YHR068W	-1	-/-	-335.42777585983276	-28146.558346271515	56	0.03913491246138002	0.6785714285714286	0.2602510460251046
YGR038W	-1	-/-	-335.4608600139618	-25126.63080215454	56	0.03909465020576132	0.6785714285714286	0.2605299860529986
YKR064W	0	0/-	-335.473824262619	-42806.16510877013	224	0.03909465020576132	0.6785714285714286	0.2605299860529986
YCR058C	-1	-/-	-335.5144371986389	-22746.442804813385	56	0.03905447070914697	0.6785714285714286	0.2608089260808926
YGL122C	-1	-/-	-335.5929174423218	-25969.04841041565	56	0.039014373716632446	0.6785714285714286	0.2610878661087866
YBR022W	-1	-/-	-335.62057757377625	-25183.409282922745	56	0.038974358974358976	0.6785714285714286	0.2613668061366806
YCR047C	-1	-/-	-335.7210977077484	-26226.199605226517	56	0.0389344262295082	0.6785714285714286	0.26164574616457464
YBR069C	-1	-/-	-335.7258222103119	-27260.914600372314	56	0.038894575230296824	0.6785714285714286	0.2619246861924686
YOL148C	-1	-/-	-335.7457675933838	-25165.595839500427	56	0.03885480572597137	0.6785714285714286	0.26220362622036264
YLR357W	-1	-/-	-335.7492034435272	-23656.333058834076	56	0.03881511746680286	0.6785714285714286	0.2624825662482566
YJL174W	0	0/-	-335.7574319243431	-42818.889478355646	224	0.03881511746680286	0.6785714285714286	0.2624825662482566
YDR321W	0	0/0	-335.8291754126549	-45198.48703068495	224	0.03881511746680286	0.6785714285714286	0.2624825662482566
YDR138W	-1	-/-	-335.84545040130615	-26155.139623880386	56	0.03877551020408163	0.6785714285714286	0.26276150627615064
YDR201W	-1	-/-	-335.88004755973816	-24116.48743534088	56	0.03873598369011213	0.6785714285714286	0.2630404463040446
YDR447C	-1	-/-	-336.064537525177	-25743.321100473404	56	0.038696537678207736	0.6785714285714286	0.26331938633193863
YLR396C	-1	-/-	-336.11701798439026	-26991.176272153854	56	0.038657171922685654	0.6785714285714286	0.26359832635983266
YGR185C	-1	-/-	-336.12534189224243	-26350.23508119583	56	0.03861788617886179	0.6785714285714286	0.26387726638772663
YGR091W	-1	-/-	-336.1376585960388	-25540.5597448349	56	0.03857868020304569	0.6785714285714286	0.26415620641562065
YDR450W	-1	-/-	-336.17346811294556	-26676.5161383152	56	0.038539553752535496	0.6785714285714286	0.2644351464435146
YBR245C	-1	-/-	-336.1867332458496	-24960.91293144226	56	0.03850050658561297	0.6785714285714286	0.26471408647140865
YNR067C	-1	-/0	-336.18679189682007	-24870.147370815277	56	0.038461538461538464	0.6785714285714286	0.2649930264993027
YOL140W	0	0/0	-336.24453860521317	-44090.76287013292	224	0.038461538461538464	0.6785714285714286	0.2649930264993027
YNL066W	-1	-/-	-336.2559142112732	-25830.25208902359	56	0.03842264914054601	0.6785714285714286	0.26527196652719665
YLR328W	-1	-/-	-336.35201597213745	-25345.449680805206	56	0.03838383838383838	0.6785714285714286	0.26555090655509067
YJL201W	-1	-/-	-336.3914842605591	-27264.853272914886	56	0.03834510595358224	0.6785714285714286	0.26582984658298464
YNL308C	0	0/-	-336.48240411281586	-46818.65054965019	224	0.03834510595358224	0.6785714285714286	0.26582984658298464
YPL030W	0	0/-	-336.5071382522583	-46170.53099012375	224	0.03834510595358224	0.6785714285714286	0.26582984658298464
YJL165C	-1	-/-	-336.5630416870117	-26387.75873208046	56	0.038306451612903226	0.6785714285714286	0.26610878661087867
YDR127W	0	0/0	-336.5656905770302	-40791.89621451497	224	0.038306451612903226	0.6785714285714286	0.26610878661087867
YMR223W	0	0/-	-336.5877099633217	-43984.07695680857	224	0.038306451612903226	0.6785714285714286	0.26610878661087867
YGL064C	0	0/-	-336.59941136837006	-45331.63331145048	224	0.038306451612903226	0.6785714285714286	0.26610878661087867
YOL010W	-1	-/-	-336.6135857105255	-27320.444995880127	56	0.038267875125881166	0.6785714285714286	0.26638772663877264
YKL056C	-1	-/-	-336.6185812950134	-25938.900501728058	56	0.03822937625754527	0.6785714285714286	0.26666666666666666
YOL034W	-1	-/-	-336.6565248966217	-25973.778008461	56	0.03819095477386935	0.6785714285714286	0.2669456066945607
YNL299W	-1	-/-	-336.74542808532715	-27812.175924301147	56	0.03815261044176707	0.6785714285714286	0.26722454672245466
YDR498C	-1	-/-	-336.8124268054962	-25636.851970911026	56	0.03811434302908726	0.6785714285714286	0.2675034867503487
YPL239W	-1	-/-	-336.8736379146576	-28150.710485458374	56	0.03807615230460922	0.6785714285714286	0.26778242677824265
YNR023W	-1	-/-	-336.8740565776825	-27393.01866030693	56	0.03803803803803804	0.6785714285714286	0.2680613668061367
YKL181W	0	0/-	-336.8773857951164	-44788.36712253094	224	0.03803803803803804	0.6785714285714286	0.2680613668061367
YHR129C	-1	-/-	-336.927086353302	-27318.04395532608	56	0.038	0.6785714285714286	0.2683403068340307
YOL130W	-1	-/-	-336.95434045791626	-27877.287832260132	56	0.03796203796203796	0.6785714285714286	0.2686192468619247
YKL054C	-1	-/-	-336.97023916244507	-25922.62060904503	56	0.03792415169660679	0.6785714285714286	0.2688981868898187
YFL037W	1	+/-	-337.0239794254303	-26627.723141908646	55	0.038883349950149554	0.6964285714285714	0.2688981868898187
YBR095C	-1	-/+	-337.0263862609863	-25746.75084233284	56	0.03884462151394422	0.6964285714285714	0.2691771269177127
YOR115C	-1	-/-	-337.0549955368042	-24520.453494548798	56	0.03880597014925373	0.6964285714285714	0.2694560669456067
YDR410C	0	0/-	-337.07695466279984	-41646.188294410706	224	0.03880597014925373	0.6964285714285714	0.2694560669456067
YLR438C-A	-1	-/-	-337.107045173645	-25100.350014925003	56	0.03876739562624255	0.6964285714285714	0.2697350069735007
YLR078C	-1	-/-	-337.1170735359192	-25123.649715185165	56	0.038728897715988087	0.6964285714285714	0.2700139470013947
YCR044C	-1	-/-	-337.11829829216003	-25133.72826898098	56	0.03869047619047619	0.6964285714285714	0.2702928870292887
YMR132C	0	0/0	-337.1374576687813	-43808.87794864178	224	0.03869047619047619	0.6964285714285714	0.2702928870292887
YGR208W	0	0/0	-337.14849865436554	-44205.53337877989	224	0.03869047619047619	0.6964285714285714	0.2702928870292887
YDL005C	-1	-/-	-337.1511993408203	-25970.14016842842	56	0.03865213082259663	0.6964285714285714	0.2705718270571827
YJL012C	-1	-/-	-337.1726357936859	-25689.019775867462	56	0.03861386138613861	0.6964285714285714	0.2708507670850767
YIL147C	-1	-/-	-337.1768457889557	-25730.667189359665	56	0.03857566765578635	0.6964285714285714	0.2711297071129707
YBL089W	0	0/-	-337.19522750377655	-42179.141657054424	224	0.03857566765578635	0.6964285714285714	0.2711297071129707
YML093W	-1	-/-	-337.32460951805115	-27109.903913259506	56	0.038537549407114624	0.6964285714285714	0.2714086471408647
YMR127C	-1	-/-	-337.32674503326416	-25099.064997911453	56	0.0384995064165844	0.6964285714285714	0.27168758716875874
YPL208W	-1	-/-	-337.3420581817627	-25356.870355129242	56	0.038461538461538464	0.6964285714285714	0.2719665271966527
YER019C-A	-1	-/-	-337.35529088974	-24723.309849381447	56	0.03842364532019704	0.6964285714285714	0.27224546722454673
YER082C	-1	-/-	-337.45493149757385	-28577.79713487625	56	0.038385826771653545	0.6964285714285714	0.2725244072524407
YJL080C	-1	-/-	-337.4567847251892	-27199.613480091095	56	0.038348082595870206	0.6964285714285714	0.27280334728033473
YOR301W	-1	-/-	-337.4994833469391	-27267.66512656212	56	0.03831041257367387	0.6964285714285714	0.27308228730822875
YMR113W	-1	-/0	-337.52805733680725	-24371.552679777145	56	0.038272816486751716	0.6964285714285714	0.2733612273361227
YML072C	0	0/-	-337.68399891257286	-42326.87471410632	224	0.038272816486751716	0.6964285714285714	0.2733612273361227
YMR290C	-1	-/-	-337.77179479599	-28005.085119485855	56	0.03823529411764706	0.6964285714285714	0.27364016736401675
YGR233C	0	0/-	-337.7850296497345	-45080.10507431626	224	0.03823529411764706	0.6964285714285714	0.27364016736401675
YNL078W	-1	-/-	-337.79895782470703	-25441.024343013763	56	0.03819784524975514	0.6964285714285714	0.2739191073919107
YPR105C	-1	-/-	-337.81218004226685	-24929.10986161232	56	0.03816046966731898	0.6964285714285714	0.27419804741980475
YER060W	0	0/-	-337.91427582502365	-42816.06171953678	224	0.03816046966731898	0.6964285714285714	0.27419804741980475
YNR055C	0	0/-	-337.9157207608223	-42775.32391926646	224	0.03816046966731898	0.6964285714285714	0.27419804741980475
YJL176C	-1	-/-	-337.9606943130493	-24641.115154743195	56	0.03812316715542522	0.6964285714285714	0.2744769874476987
YDL102W	-1	-/-	-338.00757217407227	-25413.169951677322	56	0.0380859375	0.6964285714285714	0.27475592747559274
YBL093C	-1	-/-	-338.0839614868164	-27915.759053707123	56	0.03804878048780488	0.6964285714285714	0.27503486750348677
YOR337W	0	0/-	-338.11653834581375	-43296.76677465439	224	0.03804878048780488	0.6964285714285714	0.27503486750348677
YOR106W	-1	-/-	-338.23016810417175	-27806.60699892044	56	0.038011695906432746	0.6964285714285714	0.27531380753138074
YOR004W	-1	-/-	-338.2472994327545	-28008.233246803284	56	0.0379746835443038	0.6964285714285714	0.27559274755927476
YDL108W	-1	-/-	-338.2626485824585	-24629.80544447899	56	0.037937743190661476	0.6964285714285714	0.27587168758716873
YNL268W	-1	-/-	-338.426682472229	-25268.95809197426	56	0.037900874635568516	0.6964285714285714	0.27615062761506276
YDR527W	-1	-/-	-338.49419021606445	-25549.299020767212	56	0.037864077669902914	0.6964285714285714	0.2764295676429568
YOL054W	-1	-/-	-338.5030400753021	-27273.832349300385	56	0.037827352085354024	0.6964285714285714	0.27670850767085076
YGL169W	-1	-/-	-338.57819294929504	-28129.391921520233	56	0.0377906976744186	0.6964285714285714	0.2769874476987448
YJL209W	-1	-/-	-338.6698782444	-25311.68485403061	56	0.0377541142303969	0.6964285714285714	0.27726638772663875
YJL178C	-1	-/-	-338.70231580734253	-26165.52797102928	56	0.037717601547388784	0.6964285714285714	0.2775453277545328
YDR463W	-1	-/-	-338.73611998558044	-27334.74697327614	56	0.03768115942028986	0.6964285714285714	0.2778242677824268
YKL116C	0	0/-	-338.73892360925674	-42898.20422798395	224	0.03768115942028986	0.6964285714285714	0.2778242677824268
YGR036C	-1	-/-	-338.7421612739563	-25658.925647974014	56	0.037644787644787646	0.6964285714285714	0.2781032078103208
YDL028C	-1	-/-	-338.8193325996399	-25649.162774324417	56	0.037608486017357765	0.6964285714285714	0.2783821478382148
YPL063W	-1	-/-	-338.8718252182007	-25975.083657979965	56	0.03757225433526012	0.6964285714285714	0.27866108786610877
YLR272C	-1	-/+	-338.88342666625977	-26395.078394651413	56	0.03753609239653513	0.6964285714285714	0.2789400278940028
YDL150W	-1	-/-	-338.9163165092468	-26342.811269044876	56	0.0375	0.6964285714285714	0.27921896792189677
YMR059W	-1	-/-	-338.92573499679565	-26177.2221493721	56	0.037463976945244955	0.6964285714285714	0.2794979079497908
YOR025W	-1	-/-	-338.9632534980774	-24966.23994898796	56	0.03742802303262956	0.6964285714285714	0.2797768479776848
YGL202W	0	0/0	-338.9831880927086	-43628.269477546215	224	0.03742802303262956	0.6964285714285714	0.2797768479776848
YFR038W	0	0/-	-339.0344353914261	-45646.60888952017	224	0.03742802303262956	0.6964285714285714	0.2797768479776848
YEL003W	-1	-/-	-339.0693793296814	-25357.809144973755	56	0.037392138063279005	0.6964285714285714	0.2800557880055788
YIL003W	0	0/-	-339.0795844197273	-43982.757555663586	224	0.037392138063279005	0.6964285714285714	0.2800557880055788
YLR442C	-1	-/-	-339.21852254867554	-24591.100512981415	56	0.03735632183908046	0.6964285714285714	0.2803347280334728
YIL150C	-1	-/-	-339.2290081977844	-25223.376044034958	56	0.03732057416267943	0.6964285714285714	0.2806136680613668
YDR153C	-1	-/-	-339.24150800704956	-26780.43655014038	56	0.0372848948374761	0.6964285714285714	0.2808926080892608
YBR081C	-1	-/-	-339.29249000549316	-24939.490826129913	56	0.03724928366762178	0.6964285714285714	0.28117154811715483
YJL110C	-1	-/-	-339.29690980911255	-24587.8203933239	56	0.03721374045801527	0.6964285714285714	0.2814504881450488
YLL022C	-1	-/-	-339.3478877544403	-26702.23500442505	56	0.037178265014299335	0.6964285714285714	0.28172942817294283
YDR309C	-1	-/-	-339.37257194519043	-25198.24024295807	56	0.037142857142857144	0.6964285714285714	0.2820083682008368
YER092W	0	0/-	-339.4209195971489	-42738.8853251338	224	0.037142857142857144	0.6964285714285714	0.2820083682008368
YPL217C	-1	-/-	-339.47233057022095	-27711.009670495987	56	0.037107516650808754	0.6964285714285714	0.2822873082287308
YCL014W	-1	-/-	-339.485209941864	-25545.00910115242	56	0.0370722433460076	0.6964285714285714	0.28256624825662485
YCL001W	-1	-/-	-339.4953932762146	-24977.872235059738	56	0.037037037037037035	0.6964285714285714	0.2828451882845188
YDR412W	-1	-/-	-339.53311491012573	-28551.479480028152	56	0.03700189753320683	0.6964285714285714	0.28312412831241285
YGR099W	-1	-/-	-339.5354471206665	-26698.21462869644	56	0.03696682464454976	0.6964285714285714	0.2834030683403068
YGL119W	-1	-/0	-339.61651611328125	-24734.81259226799	56	0.036931818181818184	0.6964285714285714	0.28368200836820084
YBR188C	-1	-/-	-339.6472613811493	-26885.926929473877	56	0.036896877956480605	0.6964285714285714	0.2839609483960948
YHR207C	0	0/-	-339.68990153074265	-43535.288329958916	224	0.036896877956480605	0.6964285714285714	0.2839609483960948
YLR347C	1	+/+	-339.76116275787354	-25818.12893795967	55	0.03780718336483932	0.7142857142857143	0.2839609483960948
YHR158C	-1	-/-	-339.85795736312866	-25494.3025701046	56	0.03777148253068933	0.7142857142857143	0.28423988842398884
YGR128C	-1	-/-	-339.9001712799072	-27577.37573814392	56	0.03773584905660377	0.7142857142857143	0.28451882845188287
YLR420W	0	0/-	-339.96598011255264	-44516.063332140446	224	0.03773584905660377	0.7142857142857143	0.28451882845188287
YJL148W	-1	-/-	-339.97996640205383	-26661.5256690979	56	0.03770028275212064	0.7142857142857143	0.28479776847977684
YOR033C	-1	-/-	-339.9805953502655	-26429.655298233032	56	0.03766478342749529	0.7142857142857143	0.28507670850767086
YPL160W	-1	-/-	-340.0273187160492	-28767.717114925385	56	0.03762935089369708	0.7142857142857143	0.28535564853556483
YGR202C	-1	-/-	-340.038311958313	-25519.02332997322	56	0.03759398496240601	0.7142857142857143	0.28563458856345886
YJR139C	-1	-/0	-340.03913402557373	-26257.266932725906	56	0.03755868544600939	0.7142857142857143	0.2859135285913529
YPL204W	-1	-/-	-340.0559513568878	-27734.344121217728	56	0.0375234521575985	0.7142857142857143	0.28619246861924685
YNL070W	-1	-/-	-340.07713747024536	-24684.294652700424	56	0.03748828491096532	0.7142857142857143	0.2864714086471409
YOR231W	-1	-/-	-340.1286702156067	-24772.673891305923	56	0.03745318352059925	0.7142857142857143	0.28675034867503485
YPR069C	0	0/-	-340.16709500551224	-45225.0721539855	224	0.03745318352059925	0.7142857142857143	0.28675034867503485
YNL102W	-1	-/-	-340.27113914489746	-25568.536293506622	56	0.037418147801683815	0.7142857142857143	0.2870292887029289
YBR118W	-1	-/-	-340.31607818603516	-25094.18423318863	56	0.037383177570093455	0.7142857142857143	0.28730822873082285
YKL081W	-1	-/-	-340.3464574813843	-26190.308403491974	56	0.03734827264239029	0.7142857142857143	0.28758716875871687
YBR025C	0	0/-	-340.3956570029259	-43951.88391041756	224	0.03734827264239029	0.7142857142857143	0.28758716875871687
YBR010W	-1	-/-	-340.52307868003845	-25728.93409705162	56	0.03731343283582089	0.7142857142857143	0.2878661087866109
YDR079C-A	-1	-/-	-340.54827642440796	-23560.497574329376	56	0.03727865796831314	0.7142857142857143	0.28814504881450487
YPL237W	-1	-/-	-340.55198335647583	-27413.956028938293	56	0.037243947858473	0.7142857142857143	0.2884239888423989
YDR087C	-1	-/-	-340.57878732681274	-27981.586316108704	56	0.037209302325581395	0.7142857142857143	0.28870292887029286
YDR097C	-1	-/-	-340.6057245731354	-26076.154046297073	56	0.03717472118959108	0.7142857142857143	0.2889818688981869
YPR137W	-1	-/-	-340.68233585357666	-28391.328538656235	56	0.03714020427112349	0.7142857142857143	0.2892608089260809
YOL031C	-1	-/-	-340.6833145618439	-27015.123604774475	56	0.03710575139146568	0.7142857142857143	0.2895397489539749
YOL052C	0	0/-	-340.69244861602783	-43176.18057638407	224	0.03710575139146568	0.7142857142857143	0.2895397489539749
YPR009W	-1	-/-	-340.7328462600708	-26376.423189163208	56	0.03707136237256719	0.7142857142857143	0.2898186889818689
YOR143C	-1	-/-	-340.7652072906494	-26218.67627120018	56	0.037037037037037035	0.7142857142857143	0.2900976290097629
YDR047W	0	0/0	-340.787207365036	-44649.15428406	224	0.037037037037037035	0.7142857142857143	0.2900976290097629
YMR047C	1	+/+	-340.8034739494324	-24997.701639175415	55	0.037927844588344126	0.7321428571428571	0.2900976290097629
YFL028C	0	0/-	-340.8213965892792	-42618.6822399199	224	0.037927844588344126	0.7321428571428571	0.2900976290097629
YPL218W	-1	-/+	-340.82592129707336	-27261.679928064346	56	0.03789279112754159	0.7321428571428571	0.2903765690376569
YER063W	0	0/-	-340.8578481078148	-42502.255735993385	224	0.03789279112754159	0.7321428571428571	0.2903765690376569
YJL156C	-1	-/-	-340.8925995826721	-25378.869576215744	56	0.03785780240073869	0.7321428571428571	0.29065550906555093
YAL025C	-1	-/-	-340.95290303230286	-27592.13172864914	56	0.03782287822878229	0.7321428571428571	0.2909344490934449
YNL263C	-1	-/-	-340.95414686203003	-25911.81085562706	56	0.03778801843317972	0.7321428571428571	0.29121338912133893
YKL078W	0	0/-	-341.0027272105217	-47212.256585896015	224	0.03778801843317972	0.7321428571428571	0.29121338912133893
YOR290C	-1	-/-	-341.02546977996826	-24367.483157873154	56	0.037753222836095765	0.7321428571428571	0.2914923291492329
YML076C	-1	-/-	-341.05160784721375	-27356.345810890198	56	0.03771849126034959	0.7321428571428571	0.2917712691771269
YNL151C	-1	-/-	-341.1369915008545	-26926.05684351921	56	0.03768382352941176	0.7321428571428571	0.2920502092050209
YML055W	-1	-/-	-341.13716983795166	-24977.096839904785	56	0.03764921946740129	0.7321428571428571	0.2923291492329149
YNL145W	-1	-/-	-341.214391708374	-24828.669290065765	56	0.03761467889908257	0.7321428571428571	0.29260808926080895
YDL140C	-1	-/-	-341.2310059070587	-24488.132468938828	56	0.03758020164986251	0.7321428571428571	0.2928870292887029
YPL234C	-1	-/-	-341.24255871772766	-24585.028312683105	56	0.037545787545787544	0.7321428571428571	0.29316596931659694
YBR086C	-1	-/-	-341.30356192588806	-24684.575894117355	56	0.03751143641354071	0.7321428571428571	0.2934449093444909
YOL068C	-1	-/-	-341.31621742248535	-26604.061173439026	56	0.037477148080438755	0.7321428571428571	0.29372384937238494
YER090W	0	0/0	-341.33770233392715	-41775.693705827	224	0.037477148080438755	0.7321428571428571	0.29372384937238494
YMR064W	0	0/0	-341.38450944423676	-43937.229322850704	224	0.037477148080438755	0.7321428571428571	0.29372384937238494
YPL051W	-1	-/-	-341.4091045856476	-25658.882861852646	56	0.03744292237442922	0.7321428571428571	0.29400278940027896
YHR025W	0	0/0	-341.51361763477325	-45452.593198776245	224	0.03744292237442922	0.7321428571428571	0.29400278940027896
YBR042C	-1	-/-	-341.51665782928467	-25875.40479516983	56	0.037408759124087594	0.7321428571428571	0.29428172942817293
YBR041W	-1	-/-	-341.5883889198303	-24746.282789707184	56	0.037374658158614404	0.7321428571428571	0.29456066945606696
YIL005W	0	0/-	-341.58912658691406	-41745.45195221901	224	0.037374658158614404	0.7321428571428571	0.29456066945606696
YGL130W	-1	-/-	-341.6408758163452	-26822.815140485764	56	0.037340619307832425	0.7321428571428571	0.29483960948396093
YGR187C	0	0/-	-341.65194660425186	-47065.47933715582	224	0.037340619307832425	0.7321428571428571	0.29483960948396093
YML059C	-1	-/-	-341.6560344696045	-24805.305935144424	56	0.0373066424021838	0.7321428571428571	0.29511854951185496
YJL069C	-1	-/-	-341.6956956386566	-28466.48715519905	56	0.03727272727272727	0.7321428571428571	0.295397489539749
YKL174C	0	0/-	-341.7288395166397	-43216.99973732233	224	0.03727272727272727	0.7321428571428571	0.295397489539749
YLR074C	-1	-/-	-341.75949454307556	-28385.024777173996	56	0.03723887375113533	0.7321428571428571	0.29567642956764295
YOR320C	-1	-/-	-341.7602734565735	-25759.094223499298	56	0.03720508166969147	0.7321428571428571	0.295955369595537
YJR140C	-1	-/-	-341.77957582473755	-25589.949905633926	56	0.0371713508612874	0.7321428571428571	0.29623430962343095
YMR239C	-1	-/-	-341.8218455314636	-28610.410759449005	56	0.03713768115942029	0.7321428571428571	0.296513249651325
YGL110C	0	0/-	-341.8453211784363	-43470.64348948002	224	0.03713768115942029	0.7321428571428571	0.296513249651325
YOL137W	0	0/-	-341.8816960453987	-43532.34376144409	224	0.03713768115942029	0.7321428571428571	0.296513249651325
YMR269W	0	0/-	-341.8824408054352	-45601.99267035723	224	0.03713768115942029	0.7321428571428571	0.296513249651325
YGR002C	-1	-/-	-341.912486076355	-26585.773198366165	56	0.037104072398190045	0.7321428571428571	0.29679218967921894
YCR059C	0	0/-	-341.93225479125977	-42717.58116710186	224	0.037104072398190045	0.7321428571428571	0.29679218967921894
YNL282W	-1	-/-	-342.01966667175293	-27003.5013794899	56	0.037070524412296565	0.7321428571428571	0.29707112970711297
YHL023C	0	0/-	-342.0501453280449	-43536.448984742165	224	0.037070524412296565	0.7321428571428571	0.29707112970711297
YKR081C	-1	-/-	-342.0512034893036	-28678.087948560715	56	0.037037037037037035	0.7321428571428571	0.297350069735007
YGL223C	-1	-/-	-342.0604360103607	-28118.504951000214	56	0.03700361010830325	0.7321428571428571	0.29762900976290096
YOR039W	-1	-/-	-342.0906949043274	-25767.63088798523	56	0.0369702434625789	0.7321428571428571	0.297907949790795
YKR010C	0	0/+	-342.1141332387924	-43344.40050369501	224	0.0369702434625789	0.7321428571428571	0.297907949790795
YLR166C	-1	-/-	-342.1202278137207	-25410.803352594376	56	0.036936936936936934	0.7321428571428571	0.29818688981868896
YFL017C	0	0/-	-342.1235258579254	-42793.55384153128	224	0.036936936936936934	0.7321428571428571	0.29818688981868896
YPL144W	-1	-/0	-342.1850128173828	-25115.959523916245	56	0.0369036903690369	0.7321428571428571	0.298465829846583
YDR382W	-1	-/-	-342.46850204467773	-26376.50945544243	56	0.0368705035971223	0.7321428571428571	0.298744769874477
YLR181C	-1	-/-	-342.480712890625	-26523.262427568436	56	0.036837376460017966	0.7321428571428571	0.299023709902371
YLR342W	-1	-/-	-342.4946870803833	-26093.60158777237	56	0.03680430879712747	0.7321428571428571	0.299302649930265
YLR145W	-1	-/-	-342.52123403549194	-24844.983891248703	56	0.036771300448430494	0.7321428571428571	0.299581589958159
YDL229W	-1	-/-	-342.61771869659424	-24360.509304523468	56	0.036738351254480286	0.7321428571428571	0.299860529986053
YBR049C	-1	-/-	-342.6661834716797	-25552.591527223587	56	0.03670546105640107	0.7321428571428571	0.300139470013947
YHR052W	-1	-/-	-342.79518961906433	-28602.330515623093	56	0.03667262969588551	0.7321428571428571	0.300418410041841
YOL149W	-1	-/-	-342.83215260505676	-25958.48987221718	56	0.03663985701519214	0.7321428571428571	0.300697350069735
YBR009C	-1	-/-	-342.86532831192017	-24713.464428186417	56	0.03660714285714286	0.7321428571428571	0.300976290097629
YHR203C	-1	-/-	-342.874347448349	-25482.68034029007	56	0.036574487065120426	0.7321428571428571	0.301255230125523
YAL058W	-1	-/-	-342.8812458515167	-26486.755738973618	56	0.036541889483065956	0.7321428571428571	0.301534170153417
YLR293C	1	+/+	-342.95114278793335	-27837.110567569733	55	0.037399821905609976	0.75	0.301534170153417
YOR153W	-1	-/-	-342.9555263519287	-25458.37773013115	56	0.037366548042704624	0.75	0.301813110181311
YOR189W	0	0/-	-342.991103887558	-43214.6557174921	224	0.037366548042704624	0.75	0.301813110181311
YKL143W	-1	-/-	-343.0274384021759	-27379.787036418915	56	0.037333333333333336	0.75	0.30209205020920504
YLR154C	-1	-/-	-343.1548159122467	-26210.14165663719	56	0.037300177619893425	0.75	0.302370990237099
YKL048C	-1	-/-	-343.2213728427887	-26066.816331863403	56	0.037267080745341616	0.75	0.30264993026499304
YML104C	-1	-/-	-343.2227096557617	-26963.52189230919	56	0.03723404255319149	0.75	0.302928870292887
YCL054W	-1	-/-	-343.2420976161957	-28916.899357318878	56	0.03720106288751107	0.75	0.30320781032078103
YJR010C-A	-1	-/-	-343.2783696651459	-26513.636714458466	56	0.03716814159292035	0.75	0.30348675034867506
YLR361C	-1	-/-	-343.31160163879395	-26976.516801834106	56	0.03713527851458886	0.75	0.30376569037656903
YPL115C	-1	-/-	-343.31323623657227	-25801.54364013672	56	0.037102473498233215	0.75	0.30404463040446306
YPL045W	-1	-/-	-343.39102840423584	-26924.594932079315	56	0.037069726390114736	0.75	0.304323570432357
YHR200W	-1	-/-	-343.40970945358276	-26946.03905582428	56	0.037037037037037035	0.75	0.30460251046025105
YPR036W	-1	-/-	-343.4174041748047	-25548.15797638893	56	0.03700440528634361	0.75	0.304881450488145
YNL323W	-1	-/-	-343.4634985923767	-25073.05724143982	56	0.03697183098591549	0.75	0.30516039051603905
YNL079C	-1	-/-	-343.46678352355957	-25263.24844932556	56	0.036939313984168866	0.75	0.3054393305439331
YCR017C	0	0/-	-343.4766277074814	-42143.15163105726	224	0.036939313984168866	0.75	0.3054393305439331
YER161C	-1	-/-	-343.48026728630066	-25839.953555107117	56	0.03690685413005272	0.75	0.30571827057182704
YNL061W	-1	-/-	-343.66564416885376	-27381.062108516693	56	0.03687445127304653	0.75	0.30599721059972107
YIL019W	-1	-/-	-343.6895933151245	-27723.064123868942	56	0.03684210526315789	0.75	0.30627615062761504
YNL082W	-1	-/-	-343.8068857192993	-26103.41618871689	56	0.03680981595092025	0.75	0.30655509065550907
YMR109W	-1	-/-	-343.8118360042572	-25115.23563194275	56	0.03677758318739054	0.75	0.3068340306834031
YER002W	-1	-/-	-343.82290029525757	-26582.488366127014	56	0.03674540682414698	0.75	0.30711297071129706
YOR047C	-1	-/-	-343.8606929779053	-27305.099822998047	56	0.03671328671328671	0.75	0.3073919107391911
YBR084C-A	0	0/-	-343.98125833272934	-44739.98893946409	224	0.03671328671328671	0.75	0.3073919107391911
YPL117C	-1	-/-	-344.07868337631226	-26398.682057857513	56	0.03668122270742358	0.75	0.30767085076708506
YOR310C	-1	-/-	-344.1055326461792	-27586.738590478897	56	0.03664921465968586	0.75	0.3079497907949791
YOL007C	0	0/0	-344.24774545431137	-44654.920285761356	224	0.03664921465968586	0.75	0.3079497907949791
YHL020C	-1	-/-	-344.3882665634155	-26876.1768386364	56	0.036617262423714034	0.75	0.3082287308228731
YDR332W	0	0/-	-344.39596450328827	-43858.888271451	224	0.036617262423714034	0.75	0.3082287308228731
YER154W	-1	-/-	-344.4947204589844	-25625.419593572617	56	0.036585365853658534	0.75	0.3085076708507671
YNL297C	-1	-/-	-344.527037858963	-24776.67173242569	56	0.03655352480417755	0.75	0.3087866108786611
YBR158W	-1	-/-	-344.556768655777	-24807.54755949974	56	0.036521739130434785	0.75	0.3090655509065551
YLR067C	-1	-/-	-344.5840530395508	-25174.955184459686	56	0.036490008688097306	0.75	0.3093444909344491
YLR130C	-1	-/-	-344.5915825366974	-27793.675267457962	56	0.036458333333333336	0.75	0.30962343096234307
YBL052C	-1	-/-	-344.5995035171509	-25648.485486268997	56	0.03642671292281006	0.75	0.3099023709902371
YPL016W	-1	-/-	-344.6156895160675	-25804.64269733429	56	0.036395147313691506	0.75	0.3101813110181311
YEL036C	-1	-/-	-344.6254930496216	-25779.30197620392	56	0.03636363636363636	0.75	0.3104602510460251
YGL023C	0	0/-	-344.64311039447784	-42738.82904690504	224	0.03636363636363636	0.75	0.3104602510460251
YOR240W	-1	-/-	-344.676646232605	-23160.39791202545	56	0.03633217993079585	0.75	0.3107391910739191
YOR204W	-1	-/-	-344.74767780303955	-26090.00269818306	56	0.036300777873811585	0.75	0.3110181311018131
YIL094C	0	0/0	-344.7520401477814	-44149.415716946125	224	0.036300777873811585	0.75	0.3110181311018131
YKL113C	-1	-/-	-344.86031889915466	-27199.840749382973	56	0.03626943005181347	0.75	0.3112970711297071
YDL030W	-1	-/-	-344.87223410606384	-26573.908263921738	56	0.0362381363244176	0.75	0.31157601115760114
YMR192W	-1	-/-	-345.0046548843384	-25308.0784573555	56	0.03620689655172414	0.75	0.3118549511854951
YBR176W	0	0/-	-345.0623310804367	-42696.38337767124	224	0.03620689655172414	0.75	0.3118549511854951
YIL144W	-1	-/-	-345.08446407318115	-26634.383983135223	56	0.03617571059431524	0.75	0.31213389121338914
YJL207C	-1	-/-	-345.1673216819763	-25327.24181842804	56	0.03614457831325301	0.75	0.3124128312412831
YNR028W	0	0/-	-345.19445979595184	-44978.28107172251	224	0.03614457831325301	0.75	0.3124128312412831
YHR024C	-1	-/-	-345.19912481307983	-25655.884034395218	56	0.03611349957007739	0.75	0.31269177126917713
YEL025C	0	0/0	-345.1999289393425	-43173.6506524086	224	0.03611349957007739	0.75	0.31269177126917713
YIL139C	-1	-/-	-345.2103180885315	-24874.045821666718	56	0.03608247422680412	0.75	0.3129707112970711
YMR049C	-1	-/-	-345.21175837516785	-28707.269830942154	56	0.036051502145922745	0.75	0.31324965132496513
YLR447C	-1	-/-	-345.247309923172	-25990.823964834213	56	0.036020583190394515	0.75	0.31352859135285915
YBR004C	-1	-/-	-345.2605528831482	-26359.46885418892	56	0.03598971722365039	0.75	0.3138075313807531
YDR206W	-1	-/-	-345.3052592277527	-26894.72839975357	56	0.03595890410958904	0.75	0.31408647140864715
YEL063C	-1	-/-	-345.30840253829956	-25464.46393752098	56	0.03592814371257485	0.75	0.3143654114365411
YDR520C	0	0/-	-345.3126041293144	-44238.74871325493	224	0.03592814371257485	0.75	0.3143654114365411
YDR013W	-1	-/-	-345.313378572464	-25961.92813205719	56	0.035897435897435895	0.75	0.31464435146443515
YIL148W	0	0/-	-345.3773105740547	-45184.590920209885	224	0.035897435897435895	0.75	0.31464435146443515
YNL147W	-1	-/-	-345.3893985748291	-25337.829498291016	56	0.035866780529461996	0.75	0.31492329149232917
YML073C	-1	-/-	-345.4202103614807	-26500.531401395798	56	0.03583617747440273	0.75	0.31520223152022314
YGR270W	-1	-/-	-345.4357557296753	-25616.77946829796	56	0.03580562659846547	0.75	0.31548117154811717
YCR020C-A	-1	-/-	-345.43831849098206	-26727.870492219925	56	0.03577512776831346	0.75	0.31576011157601114
YML058W	-1	-/-	-345.4528269767761	-24947.791016101837	56	0.03574468085106383	0.75	0.31603905160390516
YHR027C	-1	-/-	-345.4550552368164	-26851.16529226303	56	0.03571428571428571	0.75	0.3163179916317992
YLR351C	0	0/0	-345.477683365345	-41715.22391986847	224	0.03571428571428571	0.75	0.3163179916317992
YLR386W	-1	-/-	-345.48932456970215	-26852.574141025543	56	0.0356839422259983	0.75	0.31659693165969316
YPR048W	0	0/-	-345.4915728569031	-45310.578900158405	224	0.0356839422259983	0.75	0.31659693165969316
YOR088W	-1	-/-	-345.545193195343	-22961.46732568741	56	0.035653650254668934	0.75	0.3168758716875872
YDL131W	0	0/0	-345.5740515589714	-42702.03170889616	224	0.035653650254668934	0.75	0.3168758716875872
YDL202W	0	0/-	-345.58173137903214	-44612.77742892504	224	0.035653650254668934	0.75	0.3168758716875872
YDL001W	0	0/-	-345.6116056442261	-43034.48198783398	224	0.035653650254668934	0.75	0.3168758716875872
YBL023C	-1	-/-	-345.66624569892883	-25326.466837644577	56	0.035623409669211195	0.75	0.31715481171548116
YDR408C	0	0/-	-345.6904090642929	-43641.5675727129	224	0.035623409669211195	0.75	0.31715481171548116
YER114C	-1	-/-	-345.6919722557068	-27118.952745199203	56	0.03559322033898305	0.75	0.3174337517433752
YAL026C	-1	-/-	-345.707407951355	-26287.961775541306	56	0.03556308213378493	0.75	0.31771269177126915
YHR141C	0	0/-	-345.7524887919426	-43708.266822099686	224	0.03556308213378493	0.75	0.31771269177126915
YNL218W	-1	-/-	-345.7677228450775	-26535.72808289528	56	0.03553299492385787	0.75	0.3179916317991632
YHR172W	-1	-/-	-345.8119878768921	-26517.586047887802	56	0.03550295857988166	0.75	0.3182705718270572
YNL132W	0	0/-	-345.8169184923172	-47702.26659613848	224	0.03550295857988166	0.75	0.3182705718270572
YMR055C	-1	-/-	-345.8622889518738	-26742.693388938904	56	0.03547297297297297	0.75	0.3185495118549512
YNL054W	-1	-/-	-345.9270615577698	-27062.835062026978	56	0.035443037974683546	0.75	0.3188284518828452
YDL122W	0	0/-	-345.96963942050934	-45154.87418168783	224	0.035443037974683546	0.75	0.3188284518828452
YNL072W	-1	-/-	-345.9999680519104	-26617.28921675682	56	0.03541315345699832	0.75	0.31910739191073917
YGL190C	-1	-/-	-346.0215902328491	-24630.204053878784	56	0.03538331929233361	0.75	0.3193863319386332
YBL105C	-1	-/-	-346.0282726287842	-25856.307220458984	56	0.03535353535353535	0.75	0.3196652719665272
YBR011C	0	0/0	-346.07327169179916	-43316.765118956566	224	0.03535353535353535	0.75	0.3196652719665272
YOR002W	-1	-/-	-346.0803117752075	-25757.79163837433	56	0.03532380151387721	0.75	0.3199442119944212
YPL139C	-1	-/-	-346.1296672821045	-27687.903011083603	56	0.03529411764705882	0.75	0.3202231520223152
YGR152C	-1	-/-	-346.14991903305054	-27135.72771835327	56	0.03526448362720403	0.75	0.3205020920502092
YMR131C	0	0/-	-346.2439092993736	-47204.97023117542	224	0.03526448362720403	0.75	0.3205020920502092
YER108C	-1	-/-	-346.24993562698364	-23032.803709983826	56	0.03523489932885906	0.75	0.3207810320781032
YFL038C	-1	-/-	-346.28542280197144	-23962.09697651863	56	0.03520536462699078	0.75	0.32105997210599724
YNR048W	-1	-/-	-346.3492479324341	-27899.614520788193	56	0.035175879396984924	0.75	0.3213389121338912
YEL001C	0	0/0	-346.37219482660294	-44999.07984787226	224	0.035175879396984924	0.75	0.3213389121338912
YOL066C	-1	-/-	-346.3773546218872	-27298.578768968582	56	0.035146443514644354	0.75	0.32161785216178523
YOR110W	-1	-/-	-346.4474401473999	-24981.24139690399	56	0.03511705685618729	0.75	0.3218967921896792
YDR518W	-1	-/-	-346.45356822013855	-27355.133738279343	56	0.03508771929824561	0.75	0.32217573221757323
YOR270C	-1	-/-	-346.5019075870514	-25454.29349219799	56	0.035058430717863104	0.75	0.3224546722454672
YJL134W	-1	-/-	-346.516273021698	-25081.658707857132	56	0.03502919099249374	0.75	0.3227336122733612
YOR126C	-1	-/-	-346.58442640304565	-26459.508269786835	56	0.035	0.75	0.32301255230125525
YLR449W	-1	-/-	-346.6282434463501	-27029.337610006332	56	0.034970857618651124	0.75	0.3232914923291492
YLR406C	0	0/-	-346.6412199139595	-44265.89552903175	224	0.034970857618651124	0.75	0.3232914923291492
YBR243C	-1	-/-	-346.6440634727478	-25519.211272716522	56	0.03494176372712146	0.75	0.32357043235704325
YEL046C	0	0/0	-346.68777334690094	-43663.06117528677	224	0.03494176372712146	0.75	0.32357043235704325
YCL055W	1	+/+	-346.712393283844	-27240.697649478912	55	0.03574397339983375	0.7678571428571429	0.32357043235704325
YAL043C	-1	-/-	-346.7669241428375	-25976.818198919296	56	0.03571428571428571	0.7678571428571429	0.3238493723849372
YJL138C	-1	-/-	-346.77072167396545	-27234.39345884323	56	0.03568464730290456	0.7678571428571429	0.32412831241283124
YJR057W	-1	-/-	-346.8525741100311	-27108.183574914932	56	0.03565505804311774	0.7678571428571429	0.32440725244072527
YPR086W	-1	-/-	-346.854389667511	-26635.430844545364	56	0.035625517812758904	0.7678571428571429	0.32468619246861924
YJR105W	-1	-/-	-346.87187600135803	-26171.130108356476	56	0.03559602649006623	0.7678571428571429	0.32496513249651326
YBR218C	-1	-/-	-346.9265856742859	-24094.956393241882	56	0.03556658395368073	0.7678571428571429	0.32524407252440724
YOR080W	-1	-/-	-346.9663152694702	-26344.943027496338	56	0.03553719008264463	0.7678571428571429	0.32552301255230126
YGR005C	-1	-/-	-346.97023487091064	-26713.52833390236	56	0.03550784475639967	0.7678571428571429	0.32580195258019523
YGR167W	-1	-/-	-346.98939990997314	-24988.24413061142	56	0.03547854785478548	0.7678571428571429	0.32608089260808926
YDR461W	-1	-/-	-346.99729681015015	-26082.87816286087	56	0.03544929925803792	0.7678571428571429	0.3263598326359833
YAR018C	-1	-/-	-347.0198040008545	-25641.92964553833	56	0.03542009884678748	0.7678571428571429	0.32663877266387725
YGL221C	0	0/0	-347.0215381383896	-46522.00125554204	224	0.03542009884678748	0.7678571428571429	0.32663877266387725
YHL001W	0	0/-	-347.15771222114563	-46223.27958998084	224	0.03542009884678748	0.7678571428571429	0.32663877266387725
YIL053W	-1	-/-	-347.16154861450195	-26054.324182271957	56	0.03539094650205761	0.7678571428571429	0.3269177126917713
YKR095W-A	-1	-/-	-347.2527828216553	-22995.112583637238	56	0.03536184210526316	0.7678571428571429	0.32719665271966525
YLR175W	-1	-/-	-347.2618579864502	-28532.469862937927	56	0.03533278553820871	0.7678571428571429	0.3274755927475593
YJL200C	0	0/-	-347.2855974435806	-44487.95107913017	224	0.03533278553820871	0.7678571428571429	0.3274755927475593
YKR035W-A	-1	-/-	-347.32473039627075	-25115.786722660065	56	0.035303776683087026	0.7678571428571429	0.3277545327754533
YOR051C	0	0/-	-347.3647921681404	-45778.98617100716	224	0.035303776683087026	0.7678571428571429	0.3277545327754533
YER083C	-1	-/-	-347.39479303359985	-24675.820415496826	56	0.03527481542247744	0.7678571428571429	0.32803347280334727
YBR129C	-1	-/-	-347.4017198085785	-27615.89561867714	56	0.03524590163934426	0.7678571428571429	0.3283124128312413
YOL146W	-1	-/-	-347.4599974155426	-26540.992290496826	56	0.03521703521703522	0.7678571428571429	0.32859135285913527
YFL025C	-1	-/-	-347.4766511917114	-27303.783114671707	56	0.03518821603927987	0.7678571428571429	0.3288702928870293
YHR193C	-1	-/-	-347.50860047340393	-26759.958238363266	56	0.03515944399018806	0.7678571428571429	0.3291492329149233
YDR051C	0	0/-	-347.52549374103546	-42904.4185911417	224	0.03515944399018806	0.7678571428571429	0.3291492329149233
YOL103W	0	0/-	-347.55293023586273	-42054.6019898057	224	0.03515944399018806	0.7678571428571429	0.3291492329149233
YML043C	-1	-/-	-347.5907618999481	-27273.630558013916	56	0.035130718954248366	0.7678571428571429	0.3294281729428173
YPL242C	-1	-/-	-347.59638261795044	-25679.32023859024	56	0.03510204081632653	0.7678571428571429	0.3297071129707113
YOL097C	-1	-/-	-347.65517234802246	-29402.665610313416	56	0.03507340946166395	0.7678571428571429	0.3299860529986053
YNL076W	0	0/-	-347.7236320376396	-42720.18787330389	224	0.03507340946166395	0.7678571428571429	0.3299860529986053
YBL016W	-1	-/-	-347.74299478530884	-25520.754649162292	56	0.03504482477587612	0.7678571428571429	0.3302649930264993
YHR081W	-1	-/-	-347.7513482570648	-28634.967169046402	56	0.03501628664495114	0.7678571428571429	0.3305439330543933
YDR427W	-1	-/-	-347.76665592193604	-25152.67578315735	56	0.03498779495524817	0.7678571428571429	0.3308228730822873
YBR249C	0	0/0	-347.7743445634842	-45547.78571128845	224	0.03498779495524817	0.7678571428571429	0.3308228730822873
YDR460W	-1	-/-	-347.8003263473511	-26921.6368496418	56	0.034959349593495934	0.7678571428571429	0.33110181311018133
YLR032W	-1	-/-	-347.839079618454	-26388.78349494934	56	0.034930950446791224	0.7678571428571429	0.3313807531380753
YPR188C	-1	-/-	-347.865186214447	-25340.500381469727	56	0.0349025974025974	0.7678571428571429	0.3316596931659693
YBR281C	0	0/0	-347.9105120897293	-43908.85081881285	224	0.0349025974025974	0.7678571428571429	0.3316596931659693
YOL136C	0	0/-	-347.926415681839	-43850.08995473385	224	0.0349025974025974	0.7678571428571429	0.3316596931659693
YOR265W	-1	-/-	-347.9605257511139	-27986.114961624146	56	0.034874290348742905	0.7678571428571429	0.3319386331938633
YER110C	-1	-/-	-347.96535062789917	-27064.153264045715	56	0.03484602917341977	0.7678571428571429	0.3322175732217573
YCL028W	0	0/0	-348.07934617996216	-43644.92015093565	224	0.03484602917341977	0.7678571428571429	0.3322175732217573
YLR435W	-1	-/-	-348.16091680526733	-29682.95271074772	56	0.034817813765182185	0.7678571428571429	0.33249651324965135
YDR101C	-1	-/-	-348.193505525589	-29525.34543156624	56	0.03478964401294499	0.7678571428571429	0.3327754532775453
YKR001C	-1	-/-	-348.22567653656006	-26109.21313214302	56	0.034761519805982216	0.7678571428571429	0.33305439330543934
YKR056W	-1	-/-	-348.2368083000183	-29408.886740922928	56	0.034733441033925685	0.7678571428571429	0.3333333333333333
YER167W	-1	-/-	-348.32469034194946	-27313.070405721664	56	0.03470540758676352	0.7678571428571429	0.33361227336122734
YKR027W	-1	-/-	-348.3282527923584	-26361.60067987442	56	0.03467741935483871	0.7678571428571429	0.33389121338912137
YDR217C	-1	-/-	-348.3395781517029	-26389.706436634064	56	0.0346494762288477	0.7678571428571429	0.33417015341701534
YML094W	-1	-/-	-348.3609232902527	-27803.64795398712	56	0.03462157809983897	0.7678571428571429	0.33444909344490936
YOL138C	-1	-/-	-348.370156288147	-25387.395913362503	56	0.03459372485921158	0.7678571428571429	0.33472803347280333
YPL064C	0	0/-	-348.44048124551773	-43401.7343993783	224	0.03459372485921158	0.7678571428571429	0.33472803347280333
YDL058W	-1	-/-	-348.4517488479614	-26113.579181194305	56	0.03456591639871383	0.7678571428571429	0.33500697350069736
YKL128C	0	0/0	-348.46363496780396	-42618.91250282526	224	0.03456591639871383	0.7678571428571429	0.33500697350069736
YDR416W	-1	-/-	-348.4685389995575	-27128.979074954987	56	0.03453815261044177	0.7678571428571429	0.33528591352859133
YKR090W	-1	-/-	-348.4773609638214	-26286.258068084717	56	0.03451043338683788	0.7678571428571429	0.33556485355648535
YOR174W	-1	-/-	-348.5002508163452	-26198.696242570877	56	0.034482758620689655	0.7678571428571429	0.3358437935843794
YGR186W	-1	-/-	-348.5444264411926	-25869.612030506134	56	0.03445512820512821	0.7678571428571429	0.33612273361227335
YHR049W	0	0/0	-348.5672787427902	-45649.40688019991	224	0.03445512820512821	0.7678571428571429	0.33612273361227335
YPL241C	-1	-/-	-348.5990433692932	-27075.219853162766	56	0.0344275420336269	0.7678571428571429	0.3364016736401674
YDR207C	-1	-/-	-348.6044898033142	-25729.323039770126	56	0.0344	0.7678571428571429	0.33668061366806135
YMR233W	0	0/-	-348.6172901391983	-45038.75029891729	224	0.0344	0.7678571428571429	0.33668061366806135
YLL018C	0	0/-	-348.64825081825256	-44276.632206857204	224	0.0344	0.7678571428571429	0.33668061366806135
YJR147W	-1	-/-	-348.74694895744324	-27135.21624302864	56	0.03437250199840128	0.7678571428571429	0.33695955369595537
YIL134W	0	0/-	-348.86516213417053	-42961.809977293015	224	0.03437250199840128	0.7678571428571429	0.33695955369595537
YHR040W	0	0/-	-348.8675277233124	-46515.83875846863	224	0.03437250199840128	0.7678571428571429	0.33695955369595537
YLR021W	0	0/-	-348.8684112429619	-43390.91660809517	224	0.03437250199840128	0.7678571428571429	0.33695955369595537
YLR355C	-1	-/-	-348.8727149963379	-25964.33143734932	56	0.034345047923322686	0.7678571428571429	0.3372384937238494
YNL068C	-1	-/-	-348.88137555122375	-25963.996517181396	56	0.034317637669592976	0.7678571428571429	0.33751743375174337
YPR034W	-1	-/-	-348.9610538482666	-25717.34944295883	56	0.0342902711323764	0.7678571428571429	0.3377963737796374
YJL117W	-1	-/-	-348.9697642326355	-25955.99899673462	56	0.034262948207171316	0.7678571428571429	0.33807531380753136
YPL131W	-1	-/-	-348.97237062454224	-26742.238687753677	56	0.03423566878980892	0.7678571428571429	0.3383542538354254
YBR097W	-1	-/-	-348.97573828697205	-24245.461193323135	56	0.03420843277645187	0.7678571428571429	0.33863319386331936
YHR005C-A	-1	-/-	-349.00015020370483	-24536.011862039566	56	0.03418124006359301	0.7678571428571429	0.3389121338912134
YDL195W	-1	-/-	-349.02000427246094	-25602.51471042633	56	0.03415409054805401	0.7678571428571429	0.3391910739191074
YNR054C	-1	-/-	-349.04999923706055	-28128.474939346313	56	0.034126984126984124	0.7678571428571429	0.3394700139470014
YLR433C	-1	-/-	-349.07047390937805	-25837.271579027176	56	0.03409992069785884	0.7678571428571429	0.3397489539748954
YLR403W	-1	-/-	-349.08443570137024	-25611.472018003464	56	0.03407290015847861	0.7678571428571429	0.3400278940027894
YIR009W	-1	-/-	-349.0848512649536	-26082.78140950203	56	0.034045922406967535	0.7678571428571429	0.3403068340306834
YKL149C	-1	-/-	-349.09588289260864	-26791.26593899727	56	0.03401898734177215	0.7678571428571429	0.34058577405857743
YDR434W	-1	-/-	-349.11933946609497	-25703.1013879776	56	0.03399209486166008	0.7678571428571429	0.3408647140864714
YGR204W	-1	-/-	-349.1992623806	-26623.760103464127	56	0.0339652448657188	0.7678571428571429	0.3411436541143654
YPR165W	-1	-/-	-349.23289251327515	-25676.971938610077	56	0.03393843725335438	0.7678571428571429	0.3414225941422594
YER148W	-1	-/-	-349.3176131248474	-25403.11473417282	56	0.03391167192429022	0.7678571428571429	0.3417015341701534
YDR021W	-1	-/-	-349.3549373149872	-27724.464079380035	56	0.0338849487785658	0.7678571428571429	0.34198047419804745
YOR354C	-1	-/-	-349.59259366989136	-26282.611569166183	56	0.03385826771653543	0.7678571428571429	0.3422594142259414
YGL115W	-1	-/-	-349.6692953109741	-25285.89891409874	56	0.03383162863886703	0.7678571428571429	0.34253835425383544
YML035C	0	0/-	-349.75575518608093	-44362.93037992716	224	0.03383162863886703	0.7678571428571429	0.34253835425383544
YLR190W	-1	-/-	-349.76107263565063	-25784.004450321198	56	0.03380503144654088	0.7678571428571429	0.3428172942817294
YPR043W	0	0/-	-349.7706021666527	-46051.08292657137	224	0.03380503144654088	0.7678571428571429	0.3428172942817294
YER023W	0	0/0	-349.8371933102608	-42710.488348543644	224	0.03380503144654088	0.7678571428571429	0.3428172942817294
YOL112W	-1	-/-	-349.8554391860962	-25059.543545246124	56	0.03377847604084839	0.7678571428571429	0.34309623430962344
YKL209C	0	0/-	-349.87949669361115	-43947.92578303814	224	0.03377847604084839	0.7678571428571429	0.34309623430962344
YCR033W	-1	-/-	-349.9285695552826	-27060.837067127228	56	0.033751962323390894	0.7678571428571429	0.3433751743375174
YDL103C	0	0/-	-349.95384752750397	-43650.99517893791	224	0.033751962323390894	0.7678571428571429	0.3433751743375174
YLR085C	-1	-/-	-349.96140241622925	-25705.014198303223	56	0.03372549019607843	0.7678571428571429	0.34365411436541143
YGL234W	0	0/-	-350.07922554016113	-46238.912808418274	224	0.03372549019607843	0.7678571428571429	0.34365411436541143
YCR020W-B	-1	-/-	-350.1457839012146	-26141.21782541275	56	0.03369905956112853	0.7678571428571429	0.34393305439330546
YHR079C	-1	-/-	-350.15127062797546	-28259.943195343018	56	0.033672670321064996	0.7678571428571429	0.34421199442119943
YML061C	-1	-/-	-350.23140573501587	-26906.37339782715	56	0.033646322378716745	0.7678571428571429	0.34449093444909346
YGR163W	-1	-/-	-350.2772886753082	-26010.248082876205	56	0.033620015637216574	0.7678571428571429	0.3447698744769874
YDL141W	0	0/0	-350.3570206165314	-43893.90969437361	224	0.033620015637216574	0.7678571428571429	0.3447698744769874
YER048W-A	0	0/0	-350.3688591122627	-44946.126899540424	224	0.033620015637216574	0.7678571428571429	0.3447698744769874
YJR063W	-1	-/-	-350.38767099380493	-27607.53101873398	56	0.03359375	0.7678571428571429	0.34504881450488145
YKL156W	0	0/-	-350.39774292707443	-46336.13352972269	224	0.03359375	0.7678571428571429	0.34504881450488145
YKR062W	-1	-/-	-350.46191000938416	-28003.783910274506	56	0.03356752537080406	0.7678571428571429	0.3453277545327755
YHR117W	0	0/-	-350.47322964668274	-43163.5398324132	224	0.03356752537080406	0.7678571428571429	0.3453277545327755
YDR060W	-1	-/-	-350.4820899963379	-29006.217829227448	56	0.033541341653666144	0.7678571428571429	0.34560669456066945
YHR149C	0	0/-	-350.4931282401085	-44252.72776591778	224	0.033541341653666144	0.7678571428571429	0.34560669456066945
YHR076W	0	0/-	-350.55173766613007	-45456.1572471261	224	0.033541341653666144	0.7678571428571429	0.34560669456066945
YDL231C	-1	-/-	-350.6318938732147	-25866.421360969543	56	0.03351519875292284	0.7678571428571429	0.3458856345885635
YLR316C	-1	-/-	-350.6398491859436	-27724.251379728317	56	0.03348909657320872	0.7678571428571429	0.34616457461645744
YGR274C	-1	-/-	-350.672221660614	-25134.08382844925	56	0.03346303501945525	0.7678571428571429	0.34644351464435147
YML022W	0	0/-	-350.6761008501053	-46072.2308524251	224	0.03346303501945525	0.7678571428571429	0.34644351464435147
YDL127W	0	0/-	-350.68246734142303	-43784.44644832611	224	0.03346303501945525	0.7678571428571429	0.34644351464435147
YGL058W	-1	-/-	-350.70183992385864	-27766.654175519943	56	0.03343701399688958	0.7678571428571429	0.3467224546722455
YOL077W-A	-1	-/-	-350.704628944397	-24140.63490986824	56	0.03341103341103341	0.7678571428571429	0.34700139470013946
YOR171C	-1	-/-	-350.7479295730591	-25005.502864837646	56	0.033385093167701864	0.7678571428571429	0.3472803347280335
YDL240W	0	0/-	-350.78238689899445	-43505.50469881296	224	0.033385093167701864	0.7678571428571429	0.3472803347280335
YLL031C	-1	-/-	-350.793758392334	-27471.711406707764	56	0.03335919317300233	0.7678571428571429	0.34755927475592746
YOR213C	-1	-/-	-350.79919385910034	-27178.037773370743	56	0.03333333333333333	0.7678571428571429	0.3478382147838215
YCR027C	-1	-/-	-350.83459424972534	-26545.866422891617	56	0.033307513555383424	0.7678571428571429	0.34811715481171546
YDR365C	-1	-/-	-350.9029293060303	-28695.071173906326	56	0.033281733746130034	0.7678571428571429	0.3483960948396095
YDR181C	-1	-/-	-350.9748945236206	-25833.138481140137	56	0.033255993812838364	0.7678571428571429	0.3486750348675035
YGR037C	-1	-/-	-351.06477761268616	-26557.838880300522	56	0.03323029366306028	0.7678571428571429	0.3489539748953975
YLR264W	-1	-/-	-351.1575744152069	-28095.40870833397	56	0.033204633204633204	0.7678571428571429	0.3492329149232915
YGL178W	-1	-/-	-351.17492485046387	-26494.37337064743	56	0.033179012345679014	0.7678571428571429	0.3495118549511855
YFL045C	-1	-/-	-351.2109565734863	-27089.498843431473	56	0.03315343099460293	0.7678571428571429	0.3497907949790795
YOR330C	-1	-/-	-351.21178913116455	-25873.36183643341	56	0.03312788906009245	0.7678571428571429	0.3500697350069735
YMR019W	0	0/-	-351.23253071308136	-45296.19339412451	224	0.03312788906009245	0.7678571428571429	0.3500697350069735
YML049C	-1	-/-	-351.326872587204	-28027.817517757416	56	0.033102386451116246	0.7678571428571429	0.3503486750348675
YLR239C	0	0/-	-351.361380815506	-44342.84319835901	224	0.033102386451116246	0.7678571428571429	0.3503486750348675
YHR065C	-1	-/-	-351.4045865535736	-29610.63845515251	56	0.03307692307692308	0.7678571428571429	0.3506276150627615
YGL144C	-1	-/-	-351.437194108963	-27857.412194252014	56	0.033051498847040735	0.7678571428571429	0.3509065550906555
YPL161C	-1	-/-	-351.6224489212036	-25403.810984134674	56	0.03302611367127496	0.7678571428571429	0.3511854951185495
YFR055W	-1	-/-	-351.7173533439636	-25856.286417484283	56	0.03300076745970836	0.7678571428571429	0.3514644351464435
YER125W	-1	-/-	-351.72554206848145	-25027.0530731678	56	0.032975460122699383	0.7678571428571429	0.3517433751743375
YHR060W	-1	-/-	-351.7558753490448	-26601.08737397194	56	0.03295019157088123	0.7678571428571429	0.35202231520223154
YGL225W	-1	-/-	-351.7661852836609	-27004.00905394554	56	0.032924961715160794	0.7678571428571429	0.3523012552301255
YMR263W	-1	-/+	-351.88759422302246	-26057.798008680344	56	0.03289977046671767	0.7678571428571429	0.35258019525801954
YPR089W	0	0/0	-351.91109013557434	-43496.017741560936	224	0.03289977046671767	0.7678571428571429	0.35258019525801954
YCR081W	-1	-/-	-351.98381423950195	-27957.426698446274	56	0.03287461773700306	0.7678571428571429	0.3528591352859135
YLR027C	0	0/0	-351.98890018463135	-44696.76904344559	224	0.03287461773700306	0.7678571428571429	0.3528591352859135
YNL326C	-1	-/-	-352.0354177951813	-26250.11620759964	56	0.03284950343773873	0.7678571428571429	0.35313807531380753
YCL012W	-1	-/-	-352.05159616470337	-23403.75736093521	56	0.03282442748091603	0.7678571428571429	0.35341701534170156
YDR120C	-1	-/-	-352.0895519256592	-29862.86045908928	56	0.03279938977879481	0.7678571428571429	0.3536959553695955
YIL051C	-1	-/-	-352.1031813621521	-26364.31332039833	56	0.03277439024390244	0.7678571428571429	0.35397489539748955
YKL042W	-1	-/-	-352.1193971633911	-25054.15261411667	56	0.03274942878903275	0.7678571428571429	0.3542538354253835
YIL137C	0	0/-	-352.1253202557564	-43259.74298799038	224	0.03274942878903275	0.7678571428571429	0.3542538354253835
YDL208W	-1	-/-	-352.1650218963623	-25865.819787740707	56	0.03272450532724505	0.7678571428571429	0.35453277545327755
YHR083W	-1	-/-	-352.2080273628235	-26298.99119591713	56	0.03269961977186312	0.7678571428571429	0.3548117154811716
YGL076C	0	0/-	-352.2265678048134	-46621.83075797558	224	0.03269961977186312	0.7678571428571429	0.3548117154811716
YLL008W	-1	-/-	-352.2433502674103	-26992.820425271988	56	0.03267477203647416	0.7678571428571429	0.35509065550906554
YDL082W	0	0/-	-352.32881289720535	-46901.782038509846	224	0.03267477203647416	0.7678571428571429	0.35509065550906554
YPR058W	0	0/-	-352.36531841754913	-44248.79435032606	224	0.03267477203647416	0.7678571428571429	0.35509065550906554
YDR500C	0	0/-	-352.37829130887985	-45516.02107530832	224	0.03267477203647416	0.7678571428571429	0.35509065550906554
YLR287C-A	0	0/-	-352.38074564933777	-43095.53812664747	224	0.03267477203647416	0.7678571428571429	0.35509065550906554
YDR260C	-1	-/-	-352.3992381095886	-26278.51875925064	56	0.032649962034927864	0.7678571428571429	0.35536959553695957
YIL063C	-1	-/-	-352.44531059265137	-25892.024475574493	56	0.032625189681335355	0.7678571428571429	0.35564853556485354
YOL019W	0	0/0	-352.492371737957	-44010.32376521826	224	0.032625189681335355	0.7678571428571429	0.35564853556485354
YDR233C	0	0/+	-352.4981120824814	-43200.800023019314	224	0.032625189681335355	0.7678571428571429	0.35564853556485354
YMR299C	-1	-/0	-352.50863695144653	-26115.51415371895	56	0.032600454890068235	0.7678571428571429	0.35592747559274757
YLR265C	-1	-/-	-352.52591609954834	-24647.345984697342	56	0.03257575757575758	0.7678571428571429	0.35620641562064154
YDR393W	-1	-/-	-352.5594058036804	-25444.795459747314	56	0.03255109765329296	0.7678571428571429	0.35648535564853556
YKL022C	-1	-/-	-352.5736804008484	-27013.289828538895	56	0.03252647503782148	0.7678571428571429	0.3567642956764296
YGL080W	0	0/-	-352.6209951043129	-45826.49697679281	224	0.03252647503782148	0.7678571428571429	0.3567642956764296
YGL228W	0	0/-	-352.6350192427635	-43092.08945441246	224	0.03252647503782148	0.7678571428571429	0.3567642956764296
YNR043W	-1	-/-	-352.66938495635986	-26833.352754592896	56	0.03250188964474679	0.7678571428571429	0.35704323570432356
YHR079C-B	-1	-/-	-352.6830382347107	-23302.393567085266	56	0.0324773413897281	0.7678571428571429	0.3573221757322176
YPL246C	0	0/0	-352.74381160736084	-43930.77282333374	224	0.0324773413897281	0.7678571428571429	0.3573221757322176
YIR022W	-1	-/-	-352.84019446372986	-26816.82022213936	56	0.03245283018867925	0.7678571428571429	0.35760111576011155
YDL175C	-1	-/-	-352.84953117370605	-27640.67196726799	56	0.032428355957767725	0.7678571428571429	0.3578800557880056
YGR027C	0	0/-	-353.03810065984726	-45853.303928911686	224	0.032428355957767725	0.7678571428571429	0.3578800557880056
YGL216W	-1	-/-	-353.050541639328	-27468.74219274521	56	0.03240391861341371	0.7678571428571429	0.3581589958158996
YJL062W	-1	-/-	-353.0802824497223	-28080.09579563141	56	0.03237951807228916	0.7678571428571429	0.3584379358437936
YPL211W	-1	-/-	-353.1434555053711	-28577.57795357704	56	0.03235515425131678	0.7678571428571429	0.3587168758716876
YEL031W	-1	-/-	-353.17514514923096	-27632.748524188995	56	0.032330827067669175	0.7678571428571429	0.35899581589958157
YJR006W	-1	-/-	-353.2323341369629	-27051.795887947083	56	0.032306536438767845	0.7678571428571429	0.3592747559274756
YGL241W	-1	-/-	-353.27969217300415	-25544.069796085358	56	0.03228228228228228	0.7678571428571429	0.3595536959553696
YDL132W	-1	-/-	-353.28579092025757	-25935.623438596725	56	0.03225806451612903	0.7678571428571429	0.3598326359832636
YCR060W	-1	-/-	-353.2915117740631	-26893.452370405197	56	0.03223388305847077	0.7678571428571429	0.3601115760111576
YNR011C	-1	-/-	-353.2972083091736	-26501.005215406418	56	0.03220973782771536	0.7678571428571429	0.3603905160390516
YPL126W	-1	-/-	-353.30386114120483	-29289.37431359291	56	0.03218562874251497	0.7678571428571429	0.3606694560669456
YNL075W	-1	-/-	-353.31339740753174	-28555.953375577927	56	0.03216155572176515	0.7678571428571429	0.3609483960948396
YDL203C	0	0/-	-353.3500680923462	-45382.11423224211	224	0.03216155572176515	0.7678571428571429	0.3609483960948396
YDR071C	-1	-/-	-353.3899896144867	-27120.619464874268	56	0.032137518684603884	0.7678571428571429	0.3612273361227336
YKR083C	-1	-/-	-353.6472067832947	-26267.88767027855	56	0.03211351755041075	0.7678571428571429	0.36150627615062764
YOR016C	0	0/-	-353.6543734073639	-42419.91044962406	224	0.03211351755041075	0.7678571428571429	0.36150627615062764
YDR146C	-1	-/-	-353.68308305740356	-26934.572689056396	56	0.03208955223880597	0.7678571428571429	0.3617852161785216
YBL063W	-1	-/-	-353.7096858024597	-25281.27091407776	56	0.03206562266964952	0.7678571428571429	0.36206415620641563
YPR145W	0	0/0	-353.7959571480751	-44964.50755766034	224	0.03206562266964952	0.7678571428571429	0.36206415620641563
YBR229C	0	0/-	-353.83724707365036	-44415.92385095358	224	0.03206562266964952	0.7678571428571429	0.36206415620641563
YBL022C	-1	-/-	-353.85513377189636	-27080.8760740757	56	0.03204172876304024	0.7678571428571429	0.3623430962343096
YMR024W	0	0/-	-353.8881793022156	-47201.55811518431	224	0.03204172876304024	0.7678571428571429	0.3623430962343096
YJL097W	0	0/-	-353.92344319820404	-45383.064034342766	224	0.03204172876304024	0.7678571428571429	0.3623430962343096
YDR182W	-1	-/-	-353.92429184913635	-26962.536590337753	56	0.03201787043931496	0.7678571428571429	0.36262203626220363
YOR063W	-1	-/-	-353.93647289276123	-26854.14649438858	56	0.031994047619047616	0.7678571428571429	0.36290097629009765
YBR127C	-1	-/-	-354.00778341293335	-25941.105450630188	56	0.03197026022304833	0.7678571428571429	0.3631799163179916
YEL058W	0	0/-	-354.0205525159836	-44127.3115593791	224	0.03197026022304833	0.7678571428571429	0.3631799163179916
YJR093C	-1	-/-	-354.0415692329407	-25915.679402828217	56	0.03194650817236255	0.7678571428571429	0.36345885634588565
YDR226W	0	0/-	-354.0479471683502	-44905.54848724604	224	0.03194650817236255	0.7678571428571429	0.36345885634588565
YHR021C	-1	-/-	-354.1563196182251	-26691.73641228676	56	0.03192279138827023	0.7678571428571429	0.3637377963737796
YHR146W	0	0/-	-354.17498511075974	-42714.082300424576	224	0.03192279138827023	0.7678571428571429	0.3637377963737796
YOR278W	0	0/0	-354.175394654274	-44881.225589215755	224	0.03192279138827023	0.7678571428571429	0.3637377963737796
YOR299W	-1	-/-	-354.2350182533264	-26488.881522655487	56	0.031899109792284865	0.7678571428571429	0.36401673640167365
YLR372W	-1	-/-	-354.2535135746002	-28827.767426729202	56	0.03187546330615271	0.7678571428571429	0.3642956764295676
YMR230W	0	0/-	-354.2705283164978	-46624.442454338074	224	0.03187546330615271	0.7678571428571429	0.3642956764295676
YBL092W	0	0/-	-354.4350953102112	-45513.79256749153	224	0.03187546330615271	0.7678571428571429	0.3642956764295676
YDL031W	-1	-/-	-354.43939876556396	-29527.19065141678	56	0.03185185185185185	0.7678571428571429	0.36457461645746164
YGL012W	-1	-/-	-354.4405736923218	-25470.059113264084	56	0.03182827535159141	0.7678571428571429	0.36485355648535567
YOR109W	-1	-/-	-354.5070719718933	-25895.925633192062	56	0.031804733727810654	0.7678571428571429	0.36513249651324964
YNL044W	-1	-/-	-354.53467750549316	-26402.177231311798	56	0.031781226903178125	0.7678571428571429	0.36541143654114366
YKL139W	-1	-/-	-354.55481362342834	-27838.06690454483	56	0.03175775480059084	0.7678571428571429	0.36569037656903763
YIL047C	0	0/-	-354.56714498996735	-44091.311609864235	224	0.03175775480059084	0.7678571428571429	0.36569037656903763
YLR191W	-1	-/-	-354.5767960548401	-27626.38942837715	56	0.03173431734317343	0.7678571428571429	0.36596931659693166
YIL048W	-1	-/-	-354.6010181903839	-25790.78785252571	56	0.03171091445427729	0.7678571428571429	0.3662482566248257
YER056C	-1	-/-	-354.6286087036133	-26052.053435325623	56	0.03168754605747973	0.7678571428571429	0.36652719665271966
YMR150C	-1	-/-	-354.659072637558	-25973.23450279236	56	0.03166421207658321	0.7678571428571429	0.3668061366806137
YIL031W	-1	-/-	-354.6849238872528	-26956.48048901558	56	0.03164091243561442	0.7678571428571429	0.36708507670850765
YGR134W	-1	-/-	-354.6893787384033	-27414.0320186615	56	0.03161764705882353	0.7678571428571429	0.3673640167364017
YCL059C	-1	-/-	-354.77801179885864	-28348.595548391342	56	0.03159441587068332	0.7678571428571429	0.3676429567642957
YOR353C	-1	-/-	-354.7882356643677	-25684.169693231583	56	0.0315712187958884	0.7678571428571429	0.3679218967921897
YBL085W	-1	-/-	-354.82254457473755	-27167.963475465775	56	0.03154805575935436	0.7678571428571429	0.3682008368200837
YHR148W	-1	-/-	-354.84368085861206	-28155.37982916832	56	0.03152492668621701	0.7678571428571429	0.36847977684797767
YMR054W	-1	-/-	-354.8668119907379	-24840.51191854477	56	0.0315018315018315	0.7678571428571429	0.3687587168758717
YML085C	1	+/-	-354.88464641571045	-26722.187073230743	55	0.032210834553440704	0.7857142857142857	0.3687587168758717
YBL011W	-1	-/-	-354.8987035751343	-25368.263048887253	56	0.03218727139722019	0.7857142857142857	0.36903765690376567
YGL026C	0	0/0	-354.9778388142586	-43531.37723308802	224	0.03218727139722019	0.7857142857142857	0.36903765690376567
YOR272W	-1	-/-	-354.98859167099	-28255.121341705322	56	0.03216374269005848	0.7857142857142857	0.3693165969316597
YFL034C-A	0	0/-	-354.9980390071869	-44634.82883322239	224	0.03216374269005848	0.7857142857142857	0.3693165969316597
YNL261W	-1	-/-	-355.02000999450684	-26804.044034957886	56	0.03214024835646457	0.7857142857142857	0.3695955369595537
YDR232W	0	0/-	-355.0649788379669	-43744.16471546888	224	0.03214024835646457	0.7857142857142857	0.3695955369595537
YOL045W	-1	-/-	-355.10045051574707	-28062.26477432251	56	0.032116788321167884	0.7857142857142857	0.3698744769874477
YBL034C	-1	-/-	-355.1478867530823	-25882.253552675247	56	0.032093362509117436	0.7857142857142857	0.3701534170153417
YLR026C	-1	-/-	-355.1870365142822	-26922.856110095978	56	0.03206997084548105	0.7857142857142857	0.3704323570432357
YGR272C	-1	-/-	-355.20524883270264	-23489.208734035492	56	0.032046613255644577	0.7857142857142857	0.3707112970711297
YDR301W	-1	-/-	-355.21461963653564	-25706.753107070923	56	0.03202328966521106	0.7857142857142857	0.37099023709902373
YML069W	-1	-/-	-355.24324584007263	-25838.965469121933	56	0.032	0.7857142857142857	0.3712691771269177
YCL005W-A	-1	-/-	-355.2845811843872	-23421.693293571472	56	0.03197674418604651	0.7857142857142857	0.37154811715481173
YGL027C	-1	-/-	-355.29213285446167	-27040.07588148117	56	0.03195352214960058	0.7857142857142857	0.3718270571827057
YFL049W	-1	-/-	-355.3115212917328	-25952.192900419235	56	0.03193033381712627	0.7857142857142857	0.3721059972105997
YPL193W	-1	-/-	-355.34168577194214	-27495.489188432693	56	0.03190717911530094	0.7857142857142857	0.3723849372384937
YKR055W	-1	-/-	-355.3628978729248	-27876.391107320786	56	0.03188405797101449	0.7857142857142857	0.3726638772663877
YGR041W	-1	-/-	-355.37446451187134	-27245.162543058395	56	0.03186097031136857	0.7857142857142857	0.37294281729428175
YNR044W	-1	-/-	-355.3918356895447	-25620.320566654205	56	0.03183791606367583	0.7857142857142857	0.3732217573221757
YBR102C	-1	-/-	-355.4606897830963	-27210.658576488495	56	0.03181489515545915	0.7857142857142857	0.37350069735006974
YNL327W	-1	-/0	-355.5191774368286	-26045.796827316284	56	0.031791907514450865	0.7857142857142857	0.3737796373779637
YPL268W	-1	-/-	-355.53598713874817	-26996.37409377098	56	0.03176895306859206	0.7857142857142857	0.37405857740585774
YDR478W	-1	-/-	-355.56402254104614	-27478.91169309616	56	0.031746031746031744	0.7857142857142857	0.37433751743375177
YAL021C	-1	-/-	-355.580237865448	-25901.401527404785	56	0.03172314347512617	0.7857142857142857	0.37461645746164574
YCR034W	-1	-/-	-355.6510798931122	-27349.249476909637	56	0.03170028818443804	0.7857142857142857	0.37489539748953976
YFL046W	0	0/-	-355.67088919878006	-43883.883180975914	224	0.03170028818443804	0.7857142857142857	0.37489539748953976
YER055C	0	0/0	-355.6881614923477	-45964.053354501724	224	0.03170028818443804	0.7857142857142857	0.37489539748953976
YIL041W	0	0/-	-355.69913041591644	-44879.14627569914	224	0.03170028818443804	0.7857142857142857	0.37489539748953976
YBL104C	0	0/-	-355.71254378557205	-45486.71804881096	224	0.03170028818443804	0.7857142857142857	0.37489539748953976
YGL071W	-1	-/-	-355.73393630981445	-26998.721982717514	56	0.03167746580273578	0.7857142857142857	0.37517433751743373
YEL017C-A	-1	-/0	-355.74020409584045	-26083.57181406021	56	0.031654676258992806	0.7857142857142857	0.37545327754532776
YNR050C	0	0/0	-355.77966487407684	-44742.55203592777	224	0.031654676258992806	0.7857142857142857	0.37545327754532776
YDL136W	0	0/-	-355.7895348072052	-44946.09668934345	224	0.031654676258992806	0.7857142857142857	0.37545327754532776
YOR090C	0	0/-	-355.8210674524307	-42639.547452926636	224	0.031654676258992806	0.7857142857142857	0.37545327754532776
YJL145W	-1	-/-	-355.8533911705017	-27996.598195314407	56	0.03163191948238677	0.7857142857142857	0.3757322175732218
YBL060W	0	0/-	-355.87607753276825	-47080.13218563795	224	0.03163191948238677	0.7857142857142857	0.3757322175732218
YBR160W	-1	-/-	-355.8896915912628	-27296.112425088882	56	0.031609195402298854	0.7857142857142857	0.37601115760111575
YCL051W	-1	-/-	-355.8936457633972	-25383.219830036163	56	0.03158650394831299	0.7857142857142857	0.3762900976290098
YDL069C	-1	-/-	-355.9569802284241	-25860.092084169388	56	0.03156384505021521	0.7857142857142857	0.37656903765690375
YIL008W	-1	-/-	-355.9832675457001	-27801.222520828247	56	0.031541218637992835	0.7857142857142857	0.3768479776847978
YHL034C	-1	-/0	-355.9929747581482	-26537.532785654068	56	0.03151862464183381	0.7857142857142857	0.37712691771269174
YDR057W	-1	-/-	-355.9940004348755	-26568.45105099678	56	0.031496062992125984	0.7857142857142857	0.37740585774058577
YLR150W	-1	-/-	-356.1316261291504	-26269.729194879532	56	0.031473533619456366	0.7857142857142857	0.3776847977684798
YGR113W	-1	-/-	-356.16539335250854	-26502.131506443024	56	0.031451036454610434	0.7857142857142857	0.37796373779637377
YMR203W	-1	-/-	-356.1799488067627	-26282.395195961	56	0.03142857142857143	0.7857142857142857	0.3782426778242678
YNL135C	-1	-/-	-356.1837601661682	-26830.85378432274	56	0.03140613847251963	0.7857142857142857	0.37852161785216176
YBL088C	-1	-/-	-356.2333040237427	-25329.19241833687	56	0.03138373751783167	0.7857142857142857	0.3788005578800558
YIL069C	0	0/-	-356.28365778923035	-43948.45787656307	224	0.03138373751783167	0.7857142857142857	0.3788005578800558
YGR034W	0	0/-	-356.34260565042496	-44607.99790388346	224	0.03138373751783167	0.7857142857142857	0.3788005578800558
YJR083C	-1	-/0	-356.35444259643555	-25474.005417346954	56	0.03136136849607983	0.7857142857142857	0.3790794979079498
YKL160W	-1	-/-	-356.3561863899231	-27270.141161203384	56	0.03133903133903134	0.7857142857142857	0.3793584379358438
YPL249C-A	0	0/-	-356.39810037612915	-42705.5109487772	224	0.03133903133903134	0.7857142857142857	0.3793584379358438
YPR113W	-1	-/-	-356.4004626274109	-25181.07701563835	56	0.03131672597864769	0.7857142857142857	0.3796373779637378
YCL037C	0	0/-	-356.45653039216995	-47097.35926872492	224	0.03131672597864769	0.7857142857142857	0.3796373779637378
YDR389W	-1	-/-	-356.46122550964355	-27262.223387241364	56	0.031294452347083924	0.7857142857142857	0.3799163179916318
YKL010C	0	0/-	-356.4623195528984	-42941.21260172129	224	0.031294452347083924	0.7857142857142857	0.3799163179916318
YMR171C	0	0/-	-356.49571150541306	-46282.09562718868	224	0.031294452347083924	0.7857142857142857	0.3799163179916318
YGL151W	-1	-/-	-356.53397035598755	-26091.76662492752	56	0.03127221037668799	0.7857142857142857	0.3801952580195258
YLR333C	0	0/-	-356.5621719956398	-46432.969275295734	224	0.03127221037668799	0.7857142857142857	0.3801952580195258
YBR258C	-1	-/-	-356.64684295654297	-26518.481430530548	56	0.03125	0.7857142857142857	0.38047419804741983
YOR091W	0	0/-	-356.6563917994499	-47025.36888080835	224	0.03125	0.7857142857142857	0.38047419804741983
YGL135W	-1	-/-	-356.68117809295654	-26700.26878094673	56	0.031227821149751596	0.7857142857142857	0.3807531380753138
YPR052C	-1	-/-	-356.7213935852051	-25390.935053110123	56	0.031205673758865248	0.7857142857142857	0.3810320781032078
YGR124W	0	0/0	-356.7520541548729	-46048.19463658333	224	0.031205673758865248	0.7857142857142857	0.3810320781032078
YKL046C	-1	-/-	-356.75411081314087	-25589.207505226135	56	0.03118355776045358	0.7857142857142857	0.3813110181311018
YJR092W	-1	-/-	-356.7638256549835	-26824.11271440983	56	0.031161473087818695	0.7857142857142857	0.3815899581589958
YPL082C	-1	-/-	-356.7869040966034	-25734.32564020157	56	0.03113941967445152	0.7857142857142857	0.3818688981868898
YPR032W	-1	-/-	-356.82650995254517	-26866.81356358528	56	0.031117397454031116	0.7857142857142857	0.3821478382147838
YAL010C	-1	-/-	-356.8319754600525	-27088.251903533936	56	0.03109540636042403	0.7857142857142857	0.38242677824267785
YLR005W	-1	-/-	-356.8675813674927	-26483.948023557663	56	0.031073446327683617	0.7857142857142857	0.3827057182705718
YER102W	0	0/-	-356.8968018293381	-44543.36165058613	224	0.031073446327683617	0.7857142857142857	0.3827057182705718
YPL010W	-1	-/-	-356.993736743927	-27954.816291809082	56	0.031051517290049402	0.7857142857142857	0.38298465829846584
YBR200W	-1	-/-	-357.01581263542175	-27970.097997903824	56	0.031029619181946404	0.7857142857142857	0.3832635983263598
YGL210W-A	-1	-/-	-357.0559310913086	-23838.596505641937	56	0.031007751937984496	0.7857142857142857	0.38354253835425384
YML109W	-1	-/+	-357.0581274032593	-26717.06370139122	56	0.030985915492957747	0.7857142857142857	0.38382147838214786
YBR100W	-1	-/-	-357.06148767471313	-23470.970012664795	56	0.03096410978184377	0.7857142857142857	0.38410041841004183
YFL005W	-1	-/-	-357.1119384765625	-26099.402260780334	56	0.030942334739803096	0.7857142857142857	0.38437935843793586
YNL030W	-1	-/-	-357.1471915245056	-26838.149394989014	56	0.030920590302178495	0.7857142857142857	0.38465829846582983
YDL017W	-1	-/-	-357.20065784454346	-27273.449875354767	56	0.03089887640449438	0.7857142857142857	0.38493723849372385
YHL004W	0	0/-	-357.2048869729042	-45403.645031154156	224	0.03089887640449438	0.7857142857142857	0.38493723849372385
YPL252C	0	0/0	-357.2056012749672	-43566.45069658756	224	0.03089887640449438	0.7857142857142857	0.38493723849372385
YMR168C	-1	-/-	-357.28278160095215	-27420.355946302414	56	0.030877192982456142	0.7857142857142857	0.3852161785216178
YOR058C	-1	-/-	-357.3248429298401	-26417.57052540779	56	0.030855539971949508	0.7857142857142857	0.38549511854951185
YIL009C-A	-1	-/-	-357.3632254600525	-25189.56021642685	56	0.030833917309039945	0.7857142857142857	0.3857740585774059
YGR275W	-1	-/-	-357.4134635925293	-26682.049964427948	56	0.03081232492997199	0.7857142857142857	0.38605299860529985
YDR351W	0	0/-	-357.41856652498245	-44069.43288773298	224	0.03081232492997199	0.7857142857142857	0.38605299860529985
YKL200C	-1	-/-	-357.4321584701538	-23001.182958602905	56	0.03079076277116865	0.7857142857142857	0.38633193863319387
YNL264C	-1	-/-	-357.44985604286194	-27107.150636911392	56	0.03076923076923077	0.7857142857142857	0.38661087866108784
YLR467W	-1	-/-	-357.45457458496094	-25296.560391902924	56	0.030747728860936407	0.7857142857142857	0.38688981868898187
YAR042W	-1	-/-	-357.5909495353699	-25766.64568376541	56	0.030726256983240222	0.7857142857142857	0.3871687587168759
YOL027C	-1	-/-	-357.5916953086853	-25784.65078020096	56	0.030704815073272853	0.7857142857142857	0.38744769874476986
YER180C-A	-1	-/0	-357.5926470756531	-23830.14983510971	56	0.030683403068340307	0.7857142857142857	0.3877266387726639
YJR005W	0	0/-	-357.6135050058365	-43353.306969702244	224	0.030683403068340307	0.7857142857142857	0.3877266387726639
YDR251W	-1	-/-	-357.6683101654053	-25799.016770124435	56	0.030662020905923345	0.7857142857142857	0.38800557880055786
YER145C	-1	-/-	-357.7271327972412	-26172.32515311241	56	0.03064066852367688	0.7857142857142857	0.3882845188284519
YBR175W	-1	-/-	-357.75474786758423	-26556.310796260834	56	0.030619345859429367	0.7857142857142857	0.3885634588563459
YBL008W	-1	-/-	-357.76458525657654	-27593.502787828445	56	0.030598052851182198	0.7857142857142857	0.3888423988842399
YLR380W	-1	-/-	-357.79082441329956	-26623.86109161377	56	0.030576789437109102	0.7857142857142857	0.3891213389121339
YPR104C	-1	-/-	-357.8247766494751	-25960.25806570053	56	0.030555555555555555	0.7857142857142857	0.3894002789400279
YER094C	-1	-/-	-357.87109565734863	-27145.406247377396	56	0.030534351145038167	0.7857142857142857	0.3896792189679219
YLR197W	-1	-/-	-357.88995480537415	-28739.155149936676	56	0.030513176144244106	0.7857142857142857	0.3899581589958159
YNL300W	0	0/0	-357.8911824822426	-45114.75459313393	224	0.030513176144244106	0.7857142857142857	0.3899581589958159
YPL213W	-1	-/-	-358.05831575393677	-26836.52149605751	56	0.030492030492030493	0.7857142857142857	0.3902370990237099
YCR039C	-1	-/-	-358.0956811904907	-25136.050545692444	56	0.030470914127423823	0.7857142857142857	0.3905160390516039
YLR391W-A	-1	-/-	-358.10049962997437	-23473.693193912506	56	0.03044982698961938	0.7857142857142857	0.3907949790794979
YMR207C	-1	-/-	-358.1245799064636	-26367.129289627075	56	0.030428769017980636	0.7857142857142857	0.3910739191073919
YPR101W	-1	-/-	-358.1258912086487	-26939.761432647705	56	0.0304077401520387	0.7857142857142857	0.3913528591352859
YML016C	-1	-/-	-358.1343584060669	-25134.13771557808	56	0.03038674033149171	0.7857142857142857	0.3916317991631799
YDR088C	-1	-/-	-358.1746439933777	-26823.345165252686	56	0.03036576949620428	0.7857142857142857	0.39191073919107394
YMR216C	-1	-/-	-358.1981773376465	-26012.281413078308	56	0.030344827586206897	0.7857142857142857	0.3921896792189679
YER100W	-1	-/-	-358.2006092071533	-26659.651258707047	56	0.030323914541695383	0.7857142857142857	0.39246861924686194
YOR224C	-1	-/-	-358.20687079429626	-28629.48630452156	56	0.030303030303030304	0.7857142857142857	0.3927475592747559
YDR219C	-1	-/-	-358.29914903640747	-25478.810561656952	56	0.030282174810736407	0.7857142857142857	0.39302649930264993
YJL173C	-1	-/-	-358.34814643859863	-26517.026037693024	56	0.030261348005502064	0.7857142857142857	0.39330543933054396
YNL152W	0	0/-	-358.381214261055	-45833.07341337204	224	0.030261348005502064	0.7857142857142857	0.39330543933054396
YDR441C	0	0/-	-358.3878485560417	-44635.18874114752	224	0.030261348005502064	0.7857142857142857	0.39330543933054396
YLR404W	0	0/-	-358.46691060066223	-44930.34519839287	224	0.030261348005502064	0.7857142857142857	0.39330543933054396
YOR184W	0	0/-	-358.48311096429825	-44756.05335384607	224	0.030261348005502064	0.7857142857142857	0.39330543933054396
YNL138W	-1	-/-	-358.48761320114136	-25515.35880589485	56	0.030240549828178694	0.7857142857142857	0.39358437935843793
YMR076C	-1	-/-	-358.5548782348633	-25505.78211593628	56	0.03021978021978022	0.7857142857142857	0.39386331938633196
YOR074C	-1	-/-	-358.5621180534363	-26915.712428092957	56	0.030199039121482498	0.7857142857142857	0.3941422594142259
YGL257C	-1	-/-	-358.5816123485565	-26796.061284303665	56	0.03017832647462277	0.7857142857142857	0.39442119944211995
YJL140W	-1	-/-	-358.5819368362427	-28216.875821352005	56	0.03015764222069911	0.7857142857142857	0.3947001394700139
YJR134C	0	0/0	-358.5916131734848	-41946.72653442621	224	0.03015764222069911	0.7857142857142857	0.3947001394700139
YFR032C-A	0	0/-	-358.59300804138184	-42131.550919890404	224	0.03015764222069911	0.7857142857142857	0.3947001394700139
YPR046W	-1	-/-	-358.64626455307007	-26223.374130249023	56	0.030136986301369864	0.7857142857142857	0.39497907949790795
YJR135C	-1	-/-	-358.70466232299805	-26085.913467645645	56	0.030116358658453114	0.7857142857142857	0.395258019525802
YKR013W	0	0/-	-358.7336713671684	-45270.240367770195	224	0.030116358658453114	0.7857142857142857	0.395258019525802
YGR077C	-1	-/-	-358.7344889640808	-27009.321288347244	56	0.030095759233926128	0.7857142857142857	0.39553695955369594
YOR034C	-1	-/-	-358.78407621383667	-28159.11978650093	56	0.03007518796992481	0.7857142857142857	0.39581589958158997
YGL129C	-1	-/-	-358.8728632926941	-25795.954083681107	56	0.030054644808743168	0.7857142857142857	0.39609483960948394
YBL027W	0	0/-	-358.90693813562393	-46666.91460573673	224	0.030054644808743168	0.7857142857142857	0.39609483960948394
YGR140W	-1	-/-	-358.9994373321533	-24743.247179746628	56	0.030034129692832763	0.7857142857142857	0.39637377963737797
YGL028C	-1	-/-	-359.040470123291	-25500.867579460144	56	0.030013642564802184	0.7857142857142857	0.396652719665272
YIL049W	-1	-/-	-359.09292793273926	-26088.95511317253	56	0.029993183367416496	0.7857142857142857	0.39693165969316596
YLR340W	-1	-/-	-359.1400933265686	-26701.66659092903	56	0.02997275204359673	0.7857142857142857	0.39721059972106
YCR024C-A	-1	-/0	-359.18845653533936	-26373.12094593048	56	0.029952348536419333	0.7857142857142857	0.39748953974895396
YLR443W	0	0/-	-359.2506465315819	-41625.82574120164	224	0.029952348536419333	0.7857142857142857	0.39748953974895396
YML113W	-1	-/-	-359.257440328598	-27339.68651652336	56	0.029931972789115645	0.7857142857142857	0.397768479776848
YLR007W	-1	-/-	-359.28856229782104	-27520.977994918823	56	0.02991162474507138	0.7857142857142857	0.39804741980474195
YJL189W	0	0/-	-359.3324336409569	-46015.93576729298	224	0.02991162474507138	0.7857142857142857	0.39804741980474195
YOR129C	-1	-/-	-359.3572132587433	-27876.115206718445	56	0.029891304347826088	0.7857142857142857	0.398326359832636
YOR141C	0	0/-	-359.3658820986748	-45165.218510746956	224	0.029891304347826088	0.7857142857142857	0.398326359832636
YOL051W	-1	-/-	-359.4653081893921	-25242.39474105835	56	0.02987101154107264	0.7857142857142857	0.39860529986053
YPL020C	-1	-/-	-359.4849925041199	-27121.430552005768	56	0.029850746268656716	0.7857142857142857	0.398884239888424
YHR168W	0	0/-	-359.5184581875801	-46468.88993370533	224	0.029850746268656716	0.7857142857142857	0.398884239888424
YBR111W-A	-1	-/-	-359.545597076416	-23004.437481880188	56	0.029830508474576273	0.7857142857142857	0.399163179916318
YGR246C	-1	-/-	-359.5476076602936	-27173.52359175682	56	0.02981029810298103	0.7857142857142857	0.39944211994421197
YCL062W	-1	-/-	-359.56360054016113	-23981.185000419617	56	0.02979011509817197	0.7857142857142857	0.399721059972106
YAL011W	-1	-/-	-359.6278557777405	-26961.98411297798	56	0.029769959404600813	0.7857142857142857	0.4
YDR038C	-1	-/-	-359.65979957580566	-25670.73989701271	56	0.029749830966869506	0.7857142857142857	0.400278940027894
YFL035C	-1	-/-	-359.7088670730591	-23694.140260219574	56	0.02972972972972973	0.7857142857142857	0.400557880055788
YFL035C-A	-1	-/-	-359.7088737487793	-23694.14031124115	56	0.029709655638082377	0.7857142857142857	0.400836820083682
YOR038C	-1	-/-	-359.7132544517517	-26302.83813047409	56	0.029689608636977057	0.7857142857142857	0.401115760111576
YGL018C	-1	-/-	-359.75714635849	-26573.74832057953	56	0.029669588671611596	0.7857142857142857	0.40139470013947004
YGR040W	-1	-/-	-359.782187461853	-25350.020184993744	56	0.029649595687331536	0.7857142857142857	0.401673640167364
YKR086W	-1	-/-	-359.7924339771271	-27550.49338078499	56	0.02962962962962963	0.7857142857142857	0.40195258019525804
YEL007W	0	0/0	-359.80080223083496	-43305.74895775318	224	0.02962962962962963	0.7857142857142857	0.40195258019525804
YNL272C	-1	-/-	-359.80295848846436	-25632.55388879776	56	0.029609690444145357	0.7857142857142857	0.402231520223152
YAR015W	-1	-/-	-359.8188796043396	-27258.905842781067	56	0.029589778076664425	0.7857142857142857	0.40251046025104603
YPR180W	0	0/-	-359.81941866874695	-43582.17718625069	224	0.029589778076664425	0.7857142857142857	0.40251046025104603
YBL025W	-1	-/-	-359.8742289543152	-26964.583683490753	56	0.02956989247311828	0.7857142857142857	0.40278940027894
YNR039C	-1	-/-	-359.8784911632538	-28857.771511554718	56	0.029550033579583614	0.7857142857142857	0.403068340306834
YIR002C	-1	-/-	-359.896568775177	-27294.04510641098	56	0.02953020134228188	0.7857142857142857	0.40334728033472805
YDR364C	-1	-/-	-359.9064621925354	-26726.07725596428	56	0.029510395707578806	0.7857142857142857	0.403626220362622
YMR313C	-1	-/-	-359.952196598053	-25911.876932382584	56	0.029490616621983913	0.7857142857142857	0.40390516039051605
YPL177C	-1	-/-	-359.9628381729126	-27018.93125486374	56	0.029470864032150032	0.7857142857142857	0.40418410041841
YDL038C	-1	-/0	-359.98391485214233	-24133.948485851288	56	0.029451137884872823	0.7857142857142857	0.40446304044630405
YMR218C	-1	-/-	-360.0840816497803	-27286.552751541138	56	0.0294314381270903	0.7857142857142857	0.40474198047419807
YDR200C	-1	-/-	-360.0843858718872	-25855.488897562027	56	0.029411764705882353	0.7857142857142857	0.40502092050209204
YBR286W	-1	-/0	-360.2316246032715	-25616.032310009003	56	0.029392117568470273	0.7857142857142857	0.40529986052998607
YDL188C	-1	-/-	-360.2890114784241	-26338.713209867477	56	0.029372496662216287	0.7857142857142857	0.40557880055788004
YBL037W	0	0/-	-360.2918617129326	-44208.900146603584	224	0.029372496662216287	0.7857142857142857	0.40557880055788004
YER048C	0	0/-	-360.31436747312546	-44684.227668106556	224	0.029372496662216287	0.7857142857142857	0.40557880055788004
YJL184W	-1	-/-	-360.37554693222046	-27059.616679668427	56	0.02935290193462308	0.7857142857142857	0.40585774058577406
YLR359W	0	0/-	-360.39331209659576	-45612.74196448922	224	0.02935290193462308	0.7857142857142857	0.40585774058577406
YBL003C	-1	-/-	-360.39966773986816	-26310.563263893127	56	0.029333333333333333	0.7857142857142857	0.4061366806136681
YJL012C-A	-1	-/-	-360.4651265144348	-23398.44807624817	56	0.029313790806129246	0.7857142857142857	0.40641562064156206
YGR085C	-1	-/-	-360.56320881843567	-27973.862121105194	56	0.02929427430093209	0.7857142857142857	0.4066945606694561
YPR073C	-1	-/-	-360.5697965621948	-25793.24999809265	56	0.02927478376580173	0.7857142857142857	0.40697350069735005
YDL098C	-1	-/-	-360.57260274887085	-25801.73007106781	56	0.02925531914893617	0.7857142857142857	0.4072524407252441
YKR002W	-1	-/-	-360.58320331573486	-27926.589368343353	56	0.029235880398671095	0.7857142857142857	0.40753138075313805
YLR009W	-1	-/-	-360.61737632751465	-28959.202196121216	56	0.029216467463479414	0.7857142857142857	0.4078103207810321
YMR224C	-1	-/-	-360.6384873390198	-25884.92741060257	56	0.029197080291970802	0.7857142857142857	0.4080892608089261
YKL175W	-1	-/-	-360.64654874801636	-26487.098068237305	56	0.029177718832891247	0.7857142857142857	0.40836820083682007
YKL155C	0	0/-	-360.70336413383484	-43960.499564409256	224	0.029177718832891247	0.7857142857142857	0.40836820083682007
YGL148W	0	0/0	-360.70711529254913	-45544.16477513313	224	0.029177718832891247	0.7857142857142857	0.40836820083682007
YNL005C	0	0/-	-360.71304935216904	-45401.52282422781	224	0.029177718832891247	0.7857142857142857	0.40836820083682007
YAL056W	-1	-/-	-360.74169397354126	-28028.205895900726	56	0.0291583830351226	0.7857142857142857	0.4086471408647141
YHR089C	-1	-/-	-360.75708389282227	-28219.4381005764	56	0.02913907284768212	0.7857142857142857	0.40892608089260807
YMR026C	-1	-/-	-360.769118309021	-26729.76795554161	56	0.02911978821972204	0.7857142857142857	0.4092050209205021
YJR112W	-1	-/-	-360.8303027153015	-27107.55079817772	56	0.0291005291005291	0.7857142857142857	0.4094839609483961
YOR112W	-1	-/-	-360.8417739868164	-26152.54204273224	56	0.029081295439524125	0.7857142857142857	0.4097629009762901
YBL007C	-1	-/-	-360.84251403808594	-26162.537145137787	56	0.02906208718626156	0.7857142857142857	0.4100418410041841
YDR118W	-1	-/-	-360.8725428581238	-25309.21845817566	56	0.029042904290429043	0.7857142857142857	0.4103207810320781
YLR227C	0	0/-	-360.9837689399719	-44123.271989643574	224	0.029042904290429043	0.7857142857142857	0.4103207810320781
YML048W	-1	-/-	-360.984601020813	-26612.933861494064	56	0.029023746701846966	0.7857142857142857	0.4105997210599721
YNL220W	-1	-/-	-360.98692202568054	-27661.338706970215	56	0.02900461437046803	0.7857142857142857	0.4108786610878661
YPL233W	-1	-/-	-360.9932346343994	-26824.085463047028	56	0.028985507246376812	0.7857142857142857	0.4111576011157601
YML098W	-1	-/-	-361.0048608779907	-27205.930817365646	56	0.028966425279789335	0.7857142857142857	0.41143654114365413
YDL076C	-1	-/-	-361.0507535934448	-27033.436754226685	56	0.02894736842105263	0.7857142857142857	0.4117154811715481
YDR363W-A	-1	-/-	-361.0562720298767	-25891.74151134491	56	0.028928336620644313	0.7857142857142857	0.41199442119944213
YLR432W	0	0/-	-361.0585950613022	-47532.707234025	224	0.028928336620644313	0.7857142857142857	0.41199442119944213
YDR116C	-1	-/-	-361.1112313270569	-28057.200783014297	56	0.02890932982917214	0.7857142857142857	0.4122733612273361
YBR291C	0	0/-	-361.1167417168617	-45406.543426930904	224	0.02890932982917214	0.7857142857142857	0.4122733612273361
YER147C	-1	-/+	-361.14159536361694	-26686.398349285126	56	0.028890347997373604	0.7857142857142857	0.4125523012552301
YPL146C	-1	-/-	-361.16560888290405	-29819.257077217102	56	0.028871391076115485	0.7857142857142857	0.41283124128312415
YLR183C	-1	-/0	-361.1788058280945	-27122.97408723831	56	0.028852459016393443	0.7857142857142857	0.4131101813110181
YLR106C	-1	-/-	-361.1928253173828	-28183.84461927414	56	0.028833551769331587	0.7857142857142857	0.41338912133891215
YDR128W	0	0/-	-361.22040432691574	-43808.46716487408	224	0.028833551769331587	0.7857142857142857	0.41338912133891215
YKL211C	0	0/0	-361.22810101509094	-44012.34389215708	224	0.028833551769331587	0.7857142857142857	0.41338912133891215
YPL093W	-1	-/-	-361.2360110282898	-27263.903187036514	56	0.028814669286182055	0.7857142857142857	0.4136680613668061
YFL018W-A	-1	-/-	-361.28876972198486	-23644.766810417175	56	0.028795811518324606	0.7857142857142857	0.41394700139470014
YJL058C	-1	-/-	-361.3087434768677	-27715.262315750122	56	0.02877697841726619	0.7857142857142857	0.41422594142259417
YMR043W	-1	-/-	-361.3124279975891	-25752.417098760605	56	0.02875816993464052	0.7857142857142857	0.41450488145048814
YPL116W	-1	-/-	-361.31991386413574	-26062.299224615097	56	0.028739386022207707	0.7857142857142857	0.41478382147838216
YKL020C	-1	-/-	-361.35681772232056	-27272.57546234131	56	0.028720626631853787	0.7857142857142857	0.41506276150627613
YMR202W	-1	-/-	-361.3671956062317	-27211.800241947174	56	0.028701891715590344	0.7857142857142857	0.41534170153417016
YNL271C	-1	-/-	-361.379515171051	-26962.219873189926	56	0.028683181225554105	0.7857142857142857	0.41562064156206413
YLR199C	0	0/0	-361.43696880340576	-45105.4773337841	224	0.028683181225554105	0.7857142857142857	0.41562064156206413
YOL077C	-1	-/-	-361.4390935897827	-27459.793085098267	56	0.028664495114006514	0.7857142857142857	0.41589958158995816
YPL106C	-1	-/-	-361.4859051704407	-26563.017320394516	56	0.028645833333333332	0.7857142857142857	0.4161785216178522
YNR031C	-1	-/-	-361.5091257095337	-25517.16254758835	56	0.028627195836044242	0.7857142857142857	0.41645746164574615
YDL003W	-1	-/-	-361.5507833957672	-27767.141013383865	56	0.02860858257477243	0.7857142857142857	0.4167364016736402
YJR013W	-1	-/-	-361.5649960041046	-27446.54939508438	56	0.028589993502274202	0.7857142857142857	0.41701534170153415
YNL302C	-1	-/-	-361.5910396575928	-26752.27011990547	56	0.02857142857142857	0.7857142857142857	0.4172942817294282
YDL097C	-1	-/-	-361.5973410606384	-26617.657972574234	56	0.02855288773523686	0.7857142857142857	0.4175732217573222
YAR003W	-1	-/-	-361.6161274909973	-26327.398329257965	56	0.028534370946822308	0.7857142857142857	0.41785216178521617
YBL067C	0	0/-	-361.6376609802246	-46071.45800447464	224	0.028534370946822308	0.7857142857142857	0.41785216178521617
YJR094W-A	0	0/-	-361.6699346899986	-44832.660261809826	224	0.028534370946822308	0.7857142857142857	0.41785216178521617
YJL122W	-1	-/-	-361.675993680954	-28738.20950961113	56	0.028515878159429683	0.7857142857142857	0.4181311018131102
YOR079C	-1	-/-	-361.6851649284363	-27126.995507240295	56	0.02849740932642487	0.7857142857142857	0.41841004184100417
YBL042C	-1	-/-	-361.70154070854187	-27657.167930603027	56	0.0284789644012945	0.7857142857142857	0.4186889818688982
YOR149C	-1	-/-	-361.74051570892334	-26505.204402923584	56	0.028460543337645538	0.7857142857142857	0.4189679218967922
YGL046W	-1	-/-	-361.7854347229004	-23463.98234272003	56	0.028442146089204912	0.7857142857142857	0.4192468619246862
YOR092W	0	0/-	-361.7932224869728	-45528.74212425947	224	0.028442146089204912	0.7857142857142857	0.4192468619246862
YDR363W	-1	-/-	-361.80815076828003	-26454.570300340652	56	0.028423772609819122	0.7857142857142857	0.4195258019525802
YIL129C	-1	-/-	-361.84659147262573	-27059.548211097717	56	0.028405422853453842	0.7857142857142857	0.4198047419804742
YKL069W	0	0/-	-361.96105736494064	-43572.43173182011	224	0.028405422853453842	0.7857142857142857	0.4198047419804742
YPL028W	-1	-/-	-361.9888405799866	-27760.08065223694	56	0.02838709677419355	0.7857142857142857	0.4200836820083682
YNR033W	-1	-/-	-361.9892873764038	-26243.671571731567	56	0.028368794326241134	0.7857142857142857	0.4203626220362622
YBR073W	-1	-/-	-362.19751930236816	-27883.449674844742	56	0.028350515463917526	0.7857142857142857	0.4206415620641562
YGL233W	-1	-/-	-362.2002782821655	-25805.86440181732	56	0.028332260141661302	0.7857142857142857	0.42092050209205023
YMR143W	-1	-/-	-362.2182011604309	-27501.986008644104	56	0.028314028314028315	0.7857142857142857	0.4211994421199442
YBR014C	0	0/-	-362.2404692173004	-45324.8874335289	224	0.028314028314028315	0.7857142857142857	0.4211994421199442
YOR264W	0	0/0	-362.24449372291565	-44303.5801410079	224	0.028314028314028315	0.7857142857142857	0.4211994421199442
YFL011W-A	-1	-/-	-362.320020198822	-23745.294311523438	56	0.02829581993569132	0.7857142857142857	0.4214783821478382
YKL011C	-1	-/-	-362.365581035614	-25868.722475767136	56	0.028277634961439587	0.7857142857142857	0.4217573221757322
YGL133W	-1	-/-	-362.3951292037964	-24915.745978593826	56	0.028259473346178548	0.7857142857142857	0.4220362622036262
YLR383W	-1	-/-	-362.4208402633667	-26698.4114818573	56	0.028241335044929396	0.7857142857142857	0.42231520223152025
YBR165W	-1	-/-	-362.4458727836609	-27725.344869613647	56	0.028223220012828735	0.7857142857142857	0.4225941422594142
YMR246W	-1	-/-	-362.5467138290405	-27153.002964496613	56	0.028205128205128206	0.7857142857142857	0.42287308228730824
YEL040W	0	0/-	-362.55933356285095	-46503.32779568434	224	0.028205128205128206	0.7857142857142857	0.42287308228730824
YOL020W	-1	-/-	-362.56098794937134	-26901.43705511093	56	0.028187059577194105	0.7857142857142857	0.4231520223152022
YOR334W	-1	-/-	-362.57391929626465	-26162.902707099915	56	0.028169014084507043	0.7857142857142857	0.42343096234309624
YNL112W	-1	-/-	-362.59560441970825	-28138.203219890594	56	0.02815099168266155	0.7857142857142857	0.4237099023709902
YPR135W	-1	-/-	-362.6202211380005	-27295.214660167694	56	0.028132992327365727	0.7857142857142857	0.42398884239888424
YMR065W	1	+/+	-362.83775186538696	-27422.313809394836	55	0.02875399361022364	0.8035714285714286	0.42398884239888424
YOL002C	-1	-/-	-362.9043083190918	-27342.50971341133	56	0.028735632183908046	0.8035714285714286	0.42426778242677826
YOR222W	0	0/-	-363.08843421936035	-44350.35060662031	224	0.028735632183908046	0.8035714285714286	0.42426778242677826
YOR127W	-1	-/-	-363.124502658844	-26753.629207372665	56	0.02871729419272495	0.8035714285714286	0.42454672245467223
YNL209W	-1	-/-	-363.15904092788696	-26235.532910823822	56	0.028698979591836735	0.8035714285714286	0.42482566248256626
YHR039C-B	-1	-/-	-363.18219900131226	-23434.96152305603	56	0.028680688336520075	0.8035714285714286	0.4251046025104602
YER115C	0	0/-	-363.2031062245369	-46721.307337760925	224	0.028680688336520075	0.8035714285714286	0.4251046025104602
YCR086W	-1	-/+	-363.21965408325195	-27020.549231529236	56	0.028662420382165606	0.8035714285714286	0.42538354253835425
YPR119W	-1	-/-	-363.23855471611023	-27294.896109342575	56	0.02864417568427753	0.8035714285714286	0.4256624825662483
YKL104C	0	0/-	-363.2433830499649	-44885.79613929987	224	0.02864417568427753	0.8035714285714286	0.4256624825662483
YJL004C	-1	-/-	-363.2575840950012	-26086.25131058693	56	0.02862595419847328	0.8035714285714286	0.42594142259414225
YGR029W	-1	-/-	-363.29170513153076	-27599.799330472946	56	0.028607755880483154	0.8035714285714286	0.4262203626220363
YLR059C	-1	-/-	-363.3272545337677	-26525.62582707405	56	0.028589580686149935	0.8035714285714286	0.42649930264993025
YBR211C	-1	-/-	-363.33262300491333	-27363.754141807556	56	0.02857142857142857	0.8035714285714286	0.42677824267782427
YGL103W	0	0/-	-363.35369032621384	-46410.999375879765	224	0.02857142857142857	0.8035714285714286	0.42677824267782427
YJL154C	-1	-/-	-363.36997413635254	-26113.445641756058	56	0.028553299492385786	0.8035714285714286	0.4270571827057183
YLR332W	-1	-/-	-363.52882719039917	-27220.58702135086	56	0.028535193405199746	0.8035714285714286	0.42733612273361227
YDR488C	-1	-/-	-363.5483965873718	-26344.369500637054	56	0.028517110266159697	0.8035714285714286	0.4276150627615063
YPL215W	0	0/-	-363.56230103969574	-45946.75391846895	224	0.028517110266159697	0.8035714285714286	0.4276150627615063
YCL009C	0	0/0	-363.5697847008705	-44235.98127609491	224	0.028517110266159697	0.8035714285714286	0.4276150627615063
YDR337W	-1	-/-	-363.666339635849	-28707.59706068039	56	0.028499050031665613	0.8035714285714286	0.42789400278940026
YPL188W	-1	-/-	-363.6715626716614	-26577.236545801163	56	0.028481012658227847	0.8035714285714286	0.4281729428172943
YLR390W-A	-1	-/-	-363.7046971321106	-24367.55089187622	56	0.028462998102466792	0.8035714285714286	0.42845188284518826
YML063W	0	0/-	-363.8573395013809	-47063.26331716776	224	0.028462998102466792	0.8035714285714286	0.42845188284518826
YDR224C	-1	-/-	-363.98716855049133	-26489.22331237793	56	0.028445006321112517	0.8035714285714286	0.4287308228730823
YOR312C	0	0/-	-364.02984243631363	-45207.23927265406	224	0.028445006321112517	0.8035714285714286	0.4287308228730823
YAL009W	1	+/+	-364.07179498672485	-27253.798602104187	55	0.029058749210360075	0.8214285714285714	0.4287308228730823
YJL085W	-1	-/-	-364.0719277858734	-26266.04860687256	56	0.02904040404040404	0.8214285714285714	0.4290097629009763
YLR131C	-1	-/-	-364.08194065093994	-24951.834287166595	56	0.029022082018927444	0.8214285714285714	0.4292887029288703
YDR316W	0	0/0	-364.17722153663635	-46490.66326111555	224	0.029022082018927444	0.8214285714285714	0.4292887029288703
YHR114W	-1	-/-	-364.2288303375244	-25917.756217479706	56	0.029003783102143757	0.8214285714285714	0.4295676429567643
YOR319W	-1	-/-	-364.3158540725708	-26524.241349697113	56	0.028985507246376812	0.8214285714285714	0.4298465829846583
YAR008W	-1	-/-	-364.36151456832886	-28691.97936153412	56	0.028967254408060455	0.8214285714285714	0.4301255230125523
YJL143W	-1	-/-	-364.40425729751587	-25859.433743476868	56	0.0289490245437382	0.8214285714285714	0.43040446304044633
YCR071C	-1	-/-	-364.4137592315674	-28091.009465932846	56	0.028930817610062894	0.8214285714285714	0.4306834030683403
YDL167C	0	0/0	-364.4843072295189	-45929.861356019974	224	0.028930817610062894	0.8214285714285714	0.4306834030683403
YPR171W	-1	-/-	-364.4887795448303	-25568.10229921341	56	0.028912633563796353	0.8214285714285714	0.4309623430962343
YKL072W	0	0/0	-364.49863082170486	-47411.75387275219	224	0.028912633563796353	0.8214285714285714	0.4309623430962343
YDL165W	-1	-/-	-364.50673961639404	-25940.575615167618	56	0.028894472361809045	0.8214285714285714	0.4312412831241283
YOR026W	-1	-/-	-364.68666553497314	-28096.391147851944	56	0.028876333961079723	0.8214285714285714	0.4315202231520223
YDR466W	0	0/-	-364.7142542004585	-44724.190262794495	224	0.028876333961079723	0.8214285714285714	0.4315202231520223
YNL027W	-1	-/-	-364.7239279747009	-27205.5547914505	56	0.028858218318695106	0.8214285714285714	0.43179916317991635
YDR068W	0	0/0	-364.7265604734421	-42648.766844689846	224	0.028858218318695106	0.8214285714285714	0.43179916317991635
YNL137C	0	0/-	-364.76601099967957	-44997.012850522995	224	0.028858218318695106	0.8214285714285714	0.43179916317991635
YDL133C-A	0	0/-	-364.8170094490051	-42738.80764108896	224	0.028858218318695106	0.8214285714285714	0.43179916317991635
YOR148C	-1	-/-	-364.8408236503601	-27256.613489151	56	0.02884012539184953	0.8214285714285714	0.4320781032078103
YDL137W	-1	-/0	-364.8639199733734	-27084.320610761642	56	0.02882205513784461	0.8214285714285714	0.43235704323570434
YNL049C	-1	-/-	-364.9199013710022	-26175.378181695938	56	0.028804007514088917	0.8214285714285714	0.4326359832635983
YPL008W	-1	-/-	-364.9630341529846	-27161.46949839592	56	0.028785982478097622	0.8214285714285714	0.43291492329149234
YIR006C	-1	-/-	-364.9630765914917	-24653.411136627197	56	0.028767979987492184	0.8214285714285714	0.4331938633193863
YDL232W	-1	-/-	-365.0206184387207	-25962.683940649033	56	0.02875	0.8214285714285714	0.43347280334728033
YGR278W	-1	-/-	-365.0350546836853	-24741.810257911682	56	0.02873204247345409	0.8214285714285714	0.43375174337517436
YER043C	0	0/-	-365.0364176630974	-46076.52196115255	224	0.02873204247345409	0.8214285714285714	0.43375174337517436
YGR285C	-1	-/-	-365.0504765510559	-27968.691015720367	56	0.02871410736579276	0.8214285714285714	0.43403068340306833
YHR134W	0	0/-	-365.055994451046	-44514.09946745634	224	0.02871410736579276	0.8214285714285714	0.43403068340306833
YNL280C	-1	-/-	-365.1026906967163	-26899.481734991074	56	0.028696194635059263	0.8214285714285714	0.43430962343096235
YMR158C-A	0	0/0	-365.1035178899765	-42706.405105531216	224	0.028696194635059263	0.8214285714285714	0.43430962343096235
YHR030C	-1	-/-	-365.14586067199707	-26739.479156970978	56	0.028678304239401497	0.8214285714285714	0.4345885634588563
YBR181C	0	0/-	-365.18355041742325	-46465.94542443752	224	0.028678304239401497	0.8214285714285714	0.4345885634588563
YOR086C	0	0/-	-365.1844547986984	-42893.38450092077	224	0.028678304239401497	0.8214285714285714	0.4345885634588563
YGL008C	-1	-/-	-365.2276005744934	-25987.4751868248	56	0.02866043613707165	0.8214285714285714	0.43486750348675035
YDR430C	0	0/-	-365.24182599782944	-43167.59589135647	224	0.02866043613707165	0.8214285714285714	0.43486750348675035
YMR039C	-1	-/-	-365.29003858566284	-25768.494396686554	56	0.028642590286425903	0.8214285714285714	0.4351464435146444
YMR198W	1	+/+	-365.29103326797485	-27606.93248987198	55	0.02924704418170504	0.8392857142857143	0.4351464435146444
YLR427W	-1	-/-	-365.321768283844	-27688.436210870743	56	0.029228855721393034	0.8392857142857143	0.43542538354253835
YNL138W-A	0	0/-	-365.38413870334625	-40605.88690876961	224	0.029228855721393034	0.8392857142857143	0.43542538354253835
[truncated: 3,961 more rows]
