# Supplementary material for: Revisiting co-expression-based automated function prediction in yeast with neural networks and updated Gene Ontology annotations
Source: PLoS One. 2026 Apr 16;21(4):e0322689. doi: 10.1371/journal.pone.0322689 (PMC13086303; doi:10.1371/journal.pone.0322689)
Supplement: S1 File — A zip file of tables in csv format containing individual genes ranked by their predicted involvement in each predicted GO term. These predictions were made by Model 1 as described in Table A of S1 Text. (ZIP) [file pone.0322689.s002.zip › GO0007005_SingleGeneRanking.csv]

Gene	Label	Annos	Score	Background Score	Num pos pairs	Precision	Recall	False Positive Rate
YOR187W	-1	-/-	-353.6100493	-16917.78073	106	0	0	0.000282885
YOR150W	-1	-/-	-356.1563759	-16705.64111	106	0	0	0.000565771
YLR204W	0	0/-	-360.6015939	-27544.44664	424	0	0	0.000565771
YDR322C-A	-1	-/+	-360.6824053	-16851.80514	106	0	0	0.000848656
YJR080C	0	0/+	-364.5331911	-28390.16009	424	0	0	0.000848656
YJR135W-A	1	+/+	-365.6261064	-16353.91915	105	0.25	0.009433962	0.000848656
YOR286W	0	0/0	-366.2544045	-28308.48712	424	0.25	0.009433962	0.000848656
YJR045C	-1	-/+	-366.3420895	-14900.94148	106	0.2	0.009433962	0.001131542
YML081C-A	-1	-/+	-367.3469021	-16285.47359	106	0.166666667	0.009433962	0.001414427
YJL180C	0	0/+	-370.2983722	-28432.58888	424	0.166666667	0.009433962	0.001414427
YBL099W	-1	-/-	-371.5108177	-16575.99955	106	0.142857143	0.009433962	0.001697313
YMR157C	0	0/0	-372.8410961	-28572.47732	424	0.142857143	0.009433962	0.001697313
YGR220C	-1	-/-	-372.8807495	-17098.98895	106	0.125	0.009433962	0.001980198
YLR312W-A	0	0/-	-374.7184731	-27978.78686	424	0.125	0.009433962	0.001980198
YCR028C-A	1	+/+	-375.7966473	-16746.18451	105	0.222222222	0.018867925	0.001980198
YBR185C	1	+/+	-375.9145467	-17229.34362	105	0.3	0.028301887	0.001980198
YPL262W	-1	-/-	-377.0908035	-16480.62192	106	0.272727273	0.028301887	0.002263083
YDR296W	1	+/+	-377.580012	-17567.27857	105	0.333333333	0.037735849	0.002263083
YGR076C	0	0/-	-377.8531827	-28446.06963	424	0.333333333	0.037735849	0.002263083
YKL053C-A	1	+/+	-377.9033863	-16213.56926	105	0.384615385	0.047169811	0.002263083
YKR065C	-1	-/+	-378.0169083	-17413.49463	106	0.357142857	0.047169811	0.002545969
YMR203W	-1	-/+	-378.5139306	-16894.41067	106	0.333333333	0.047169811	0.002828854
YPL183W-A	0	0/-	-379.2399886	-28553.46631	424	0.333333333	0.047169811	0.002828854
YCR003W	0	0/-	-379.3981729	-29477.40475	424	0.333333333	0.047169811	0.002828854
YMR267W	-1	-/-	-379.7445195	-17261.88074	106	0.3125	0.047169811	0.00311174
YPR166C	0	0/-	-381.835298	-28799.3783	424	0.3125	0.047169811	0.00311174
YOR045W	-1	-/+	-382.2358586	-17455.46122	106	0.294117647	0.047169811	0.003394625
YOR142W	-1	-/-	-382.4474452	-17934.24129	106	0.277777778	0.047169811	0.003677511
YBL038W	0	0/-	-382.451481	-29635.8365	424	0.277777778	0.047169811	0.003677511
YGL143C	-1	-/-	-385.125813	-18043.07159	106	0.263157895	0.047169811	0.003960396
YNL177C	-1	-/-	-386.4321104	-17793.0978	106	0.25	0.047169811	0.004243281
YNL005C	0	0/+	-386.4472485	-29092.7841	424	0.25	0.047169811	0.004243281
YDL004W	-1	-/-	-387.0054368	-17512.57959	106	0.238095238	0.047169811	0.004526167
YBR146W	0	0/-	-387.2602717	-28671.77242	424	0.238095238	0.047169811	0.004526167
YNR036C	0	0/-	-387.5340599	-29564.31336	424	0.238095238	0.047169811	0.004526167
YDR298C	-1	-/-	-387.9942338	-17479.43085	106	0.227272727	0.047169811	0.004809052
YML028W	-1	-/-	-388.9203193	-16275.19026	106	0.217391304	0.047169811	0.005091938
YJR104C	-1	-/-	-391.03655	-16528.39045	106	0.208333333	0.047169811	0.005374823
YKL192C	-1	-/-	-391.3602321	-17293.03303	106	0.2	0.047169811	0.005657709
YNL081C	0	0/-	-391.7506014	-29175.24384	424	0.2	0.047169811	0.005657709
YNL315C	0	0/+	-391.9392051	-29830.03418	424	0.2	0.047169811	0.005657709
YNL055C	1	+/+	-392.0169975	-17238.25902	105	0.230769231	0.056603774	0.005657709
YNL306W	0	0/-	-392.3912868	-28936.95632	424	0.230769231	0.056603774	0.005657709
YBR221C	-1	-/-	-392.4306792	-17428.88946	106	0.222222222	0.056603774	0.005940594
YML078W	-1	-/-	-392.4929755	-17701.58762	106	0.214285714	0.056603774	0.006223479
YBL090W	-1	-/-	-392.8044898	-17322.57018	106	0.206896552	0.056603774	0.006506365
YKL170W	-1	-/-	-392.8499609	-17405.44754	106	0.2	0.056603774	0.00678925
YDR322W	0	0/+	-392.9038058	-29668.87419	424	0.2	0.056603774	0.00678925
YPL098C	1	+/+	-393.1826439	-17307.24721	105	0.225806452	0.066037736	0.00678925
YDR377W	-1	-/-	-393.5511952	-18030.25908	106	0.21875	0.066037736	0.007072136
YDR079W	-1	-/+	-394.3866868	-17782.27097	106	0.212121212	0.066037736	0.007355021
YJR034W	0	0/+	-394.4420859	-29294.7673	424	0.212121212	0.066037736	0.007355021
YEL020W-A	1	+/+	-395.1753281	-16565.69869	105	0.235294118	0.075471698	0.007355021
YJR113C	0	0/-	-395.3723348	-29565.48498	424	0.235294118	0.075471698	0.007355021
YMR158W	0	0/-	-396.614933	-29061.578	424	0.235294118	0.075471698	0.007355021
YDR337W	-1	-/-	-396.7497437	-17717.48577	106	0.228571429	0.075471698	0.007637907
YHL004W	0	0/-	-398.5199617	-28899.84099	424	0.228571429	0.075471698	0.007637907
YPL059W	-1	-/-	-398.8813837	-17862.06973	106	0.222222222	0.075471698	0.007920792
YPL215W	0	0/+	-399.0636666	-29375.54032	424	0.222222222	0.075471698	0.007920792
YDR276C	-1	-/-	-399.2454441	-17384.13063	106	0.216216216	0.075471698	0.008203678
YLL009C	-1	-/+	-399.2661121	-17403.57943	106	0.210526316	0.075471698	0.008486563
YKR016W	0	0/+	-399.6439349	-29854.05525	424	0.210526316	0.075471698	0.008486563
YNL284C	0	0/-	-400.1541445	-30136.77267	424	0.210526316	0.075471698	0.008486563
YER050C	0	0/-	-400.4266125	-30054.33861	424	0.210526316	0.075471698	0.008486563
YIL098C	-1	-/+	-401.0563135	-17892.14931	106	0.205128205	0.075471698	0.008769448
YDR031W	0	0/-	-401.1999935	-29968.03524	424	0.205128205	0.075471698	0.008769448
YBR262C	0	0/+	-401.4204424	-29610.35363	424	0.205128205	0.075471698	0.008769448
YJR121W	-1	-/-	-401.6203918	-16906.45351	106	0.2	0.075471698	0.009052334
YPL078C	-1	-/-	-402.1344206	-17533.66797	106	0.195121951	0.075471698	0.009335219
YGL068W	-1	-/-	-402.3673168	-17163.71136	106	0.19047619	0.075471698	0.009618105
YDR493W	0	0/+	-403.0741398	-29528.05493	424	0.19047619	0.075471698	0.009618105
YHR147C	0	0/-	-403.0765502	-29644.01893	424	0.19047619	0.075471698	0.009618105
YDR511W	-1	-/+	-403.18048	-18071.08369	106	0.186046512	0.075471698	0.00990099
YMR286W	0	0/-	-403.5338596	-29477.75443	424	0.186046512	0.075471698	0.00990099
YNR022C	0	0/-	-403.5944432	-30095.31261	424	0.186046512	0.075471698	0.00990099
YEL050C	-1	-/-	-403.9037698	-17937.87034	106	0.181818182	0.075471698	0.010183876
YEL052W	0	0/-	-403.9902248	-31019.0757	424	0.181818182	0.075471698	0.010183876
YPL061W	-1	-/-	-404.073957	-17687.0228	106	0.177777778	0.075471698	0.010466761
YKL195W	-1	-/+	-404.1074094	-18093.48944	106	0.173913043	0.075471698	0.010749646
YGR132C	-1	-/+	-404.6592295	-17712.77446	106	0.170212766	0.075471698	0.011032532
YLR163C	-1	-/+	-405.0939957	-18626.3028	106	0.166666667	0.075471698	0.011315417
YGR181W	1	+/+	-405.6913223	-17637.87425	105	0.183673469	0.08490566	0.011315417
YPL118W	-1	-/-	-406.0087467	-17559.50445	106	0.18	0.08490566	0.011598303
YCR071C	-1	-/-	-406.3560866	-18160.02396	106	0.176470588	0.08490566	0.011881188
YER178W	-1	-/-	-406.9870772	-17223.37917	106	0.173076923	0.08490566	0.012164074
YKL137W	0	0/+	-407.0518904	-29406.83615	424	0.173076923	0.08490566	0.012164074
YLR295C	-1	-/+	-407.1611356	-17349.97433	106	0.169811321	0.08490566	0.012446959
YML025C	-1	-/-	-407.3404154	-17598.9859	106	0.166666667	0.08490566	0.012729844
YGR112W	-1	-/+	-407.4254518	-17813.01056	106	0.163636364	0.08490566	0.01301273
YDL067C	0	0/-	-408.0381665	-30260.68158	424	0.163636364	0.08490566	0.01301273
YML009C	0	0/-	-408.1732833	-29431.30989	424	0.163636364	0.08490566	0.01301273
YKR006C	0	0/-	-408.2793434	-29787.69281	424	0.163636364	0.08490566	0.01301273
YJL063C	1	+/-	-408.3249353	-17585.30392	105	0.178571429	0.094339623	0.01301273
YDR529C	-1	-/+	-408.398716	-18410.04616	106	0.175438596	0.094339623	0.013295615
YDL126C	-1	-/+	-409.4193958	-16940.37456	106	0.172413793	0.094339623	0.013578501
YFR049W	0	0/-	-410.2531903	-30047.94242	424	0.172413793	0.094339623	0.013578501
YLR259C	-1	-/+	-410.3038704	-17477.87009	106	0.169491525	0.094339623	0.013861386
YNR037C	0	0/-	-410.7621673	-29454.29888	424	0.169491525	0.094339623	0.013861386
YGR231C	-1	-/+	-410.8844728	-18796.72904	106	0.166666667	0.094339623	0.014144272
YPL173W	0	0/-	-410.9579842	-29754.94311	424	0.166666667	0.094339623	0.014144272
YER182W	0	0/0	-411.0749903	-31118.32509	424	0.166666667	0.094339623	0.014144272
YDR041W	0	0/-	-411.1186193	-29964.84669	424	0.166666667	0.094339623	0.014144272
YER048W-A	0	0/0	-411.276591	-29140.51517	424	0.166666667	0.094339623	0.014144272
YLR069C	-1	-/-	-411.416972	-17482.51903	106	0.163934426	0.094339623	0.014427157
YPL271W	-1	-/-	-411.4289673	-17555.70208	106	0.161290323	0.094339623	0.014710042
YMR193W	0	0/-	-412.5405381	-29479.34935	424	0.161290323	0.094339623	0.014710042
YBR122C	0	0/-	-413.5835506	-31039.7537	424	0.161290323	0.094339623	0.014710042
YIL125W	-1	-/-	-413.6575893	-18301.61774	106	0.158730159	0.094339623	0.014992928
YBL030C	-1	-/-	-413.7524095	-17810.71172	106	0.15625	0.094339623	0.015275813
YNL137C	0	0/-	-413.904367	-29934.11067	424	0.15625	0.094339623	0.015275813
YPR155C	-1	-/-	-413.9283156	-19081.67126	106	0.153846154	0.094339623	0.015558699
YML110C	-1	-/-	-414.517543	-17657.45129	106	0.151515152	0.094339623	0.015841584
YLR193C	-1	-/-	-414.7467728	-18680.15888	106	0.149253731	0.094339623	0.01612447
YPR020W	-1	-/+	-414.857526	-18042.01589	106	0.147058824	0.094339623	0.016407355
YDR237W	0	0/-	-415.1284029	-29612.07187	424	0.147058824	0.094339623	0.016407355
YPR100W	-1	-/+	-415.233623	-17821.65878	106	0.144927536	0.094339623	0.01669024
YNL138W	-1	-/+	-415.3941847	-17422.91039	106	0.142857143	0.094339623	0.016973126
YER170W	0	0/-	-415.7401565	-29910.76916	424	0.142857143	0.094339623	0.016973126
YNL121C	1	+/+	-416.0330706	-18720.12493	105	0.154929577	0.103773585	0.016973126
YFR044C	0	0/0	-416.6102778	-29380.93582	424	0.154929577	0.103773585	0.016973126
YGL191W	-1	-/+	-416.6112819	-18604.03324	106	0.152777778	0.103773585	0.017256011
YHR051W	0	0/-	-417.7821963	-30843.18827	424	0.152777778	0.103773585	0.017256011
YGR215W	0	0/-	-418.0667906	-30605.56437	424	0.152777778	0.103773585	0.017256011
YNR017W	-1	-/+	-418.0684723	-18660.39694	106	0.150684932	0.103773585	0.017538897
YLR395C	0	0/-	-418.0932641	-30190.67685	424	0.150684932	0.103773585	0.017538897
YJR019C	-1	-/-	-418.1928942	-18683.89053	106	0.148648649	0.103773585	0.017821782
YMR150C	-1	-/+	-418.7686745	-17908.95651	106	0.146666667	0.103773585	0.018104668
YLR439W	0	0/-	-418.8566305	-30539.62641	424	0.146666667	0.103773585	0.018104668
YKL016C	-1	-/-	-419.4516145	-18204.30331	106	0.144736842	0.103773585	0.018387553
YDR316W	0	0/0	-419.5253306	-30157.14927	424	0.144736842	0.103773585	0.018387553
YMR024W	0	0/-	-419.8675395	-30437.32988	424	0.144736842	0.103773585	0.018387553
YKL003C	0	0/-	-420.2031388	-29686.1924	424	0.144736842	0.103773585	0.018387553
YJR101W	0	0/-	-420.6676341	-30225.61129	424	0.144736842	0.103773585	0.018387553
YGL040C	0	0/0	-420.9506745	-29760.29729	424	0.144736842	0.103773585	0.018387553
YDR375C	-1	-/+	-421.3627667	-18086.75191	106	0.142857143	0.103773585	0.018670438
YLR203C	0	0/+	-421.5652869	-30140.21734	424	0.142857143	0.103773585	0.018670438
YBR089C-A	-1	-/-	-421.6058004	-17930.26078	106	0.141025641	0.103773585	0.018953324
YCR004C	0	0/0	-421.6618361	-30108.86513	424	0.141025641	0.103773585	0.018953324
YMR089C	-1	-/-	-421.712585	-18231.43922	106	0.139240506	0.103773585	0.019236209
YOR158W	0	0/-	-422.7633264	-30426.91693	424	0.139240506	0.103773585	0.019236209
YKL138C	0	0/-	-422.7810769	-29673.4057	424	0.139240506	0.103773585	0.019236209
YFL018C	-1	-/-	-423.2071449	-18454.64889	106	0.1375	0.103773585	0.019519095
YPL013C	0	0/-	-423.5674896	-29558.59791	424	0.1375	0.103773585	0.019519095
YDR513W	-1	-/-	-423.6867056	-18505.1883	106	0.135802469	0.103773585	0.01980198
YGR234W	0	0/-	-423.8649368	-30777.78362	424	0.135802469	0.103773585	0.01980198
YKL167C	0	0/-	-424.3996404	-30373.08311	424	0.135802469	0.103773585	0.01980198
YDR175C	-1	-/-	-424.7588234	-17953.66884	106	0.134146341	0.103773585	0.020084866
YJL167W	-1	-/-	-425.0878428	-18434.29872	106	0.13253012	0.103773585	0.020367751
YGR232W	0	0/0	-425.8817994	-30300.08427	424	0.13253012	0.103773585	0.020367751
YKL194C	-1	-/-	-426.3577291	-17609.64215	106	0.130952381	0.103773585	0.020650636
YLR027C	0	0/0	-426.5143324	-29391.60107	424	0.130952381	0.103773585	0.020650636
YKR035W-A	-1	-/-	-426.5262492	-17836.46044	106	0.129411765	0.103773585	0.020933522
YPR191W	-1	-/-	-427.6597576	-18199.70452	106	0.127906977	0.103773585	0.021216407
YKL117W	-1	-/-	-427.6852387	-17688.70702	106	0.126436782	0.103773585	0.021499293
YLR109W	-1	-/-	-428.0429472	-17034.78376	106	0.125	0.103773585	0.021782178
YLR153C	-1	-/-	-428.1411197	-18695.81559	106	0.123595506	0.103773585	0.022065064
YCR046C	0	0/-	-428.3725551	-30468.90459	424	0.123595506	0.103773585	0.022065064
YDR116C	-1	-/-	-428.412647	-18793.77043	106	0.122222222	0.103773585	0.022347949
YOR136W	-1	-/-	-428.468989	-18287.10635	106	0.120879121	0.103773585	0.022630835
YPR133W-A	-1	-/+	-429.1324683	-17634.95148	106	0.119565217	0.103773585	0.02291372
YHR059W	-1	-/-	-429.3653256	-18468.20087	106	0.11827957	0.103773585	0.023196605
YGR029W	-1	-/+	-429.7557589	-17952.78117	106	0.117021277	0.103773585	0.023479491
YDL137W	-1	-/0	-429.8204571	-17691.98738	106	0.115789474	0.103773585	0.023762376
YPL218W	-1	-/+	-430.0424123	-17647.17099	106	0.114583333	0.103773585	0.024045262
YEL024W	-1	-/-	-430.0537634	-18956.11027	106	0.113402062	0.103773585	0.024328147
YGR037C	-1	-/-	-430.3924293	-17750.74191	106	0.112244898	0.103773585	0.024611033
YDR525W-A	0	0/-	-430.5011141	-29886.65943	424	0.112244898	0.103773585	0.024611033
YDL029W	1	+/+	-430.5427999	-17614.00877	105	0.121212121	0.113207547	0.024611033
YNR045W	0	0/-	-430.5620831	-30947.71508	424	0.121212121	0.113207547	0.024611033
YKR085C	1	+/-	-430.7550616	-19459.75765	105	0.13	0.122641509	0.024611033
YPL134C	0	0/-	-430.7610593	-30358.34941	424	0.13	0.122641509	0.024611033
YGR165W	-1	-/-	-430.8738554	-18434.56578	106	0.128712871	0.122641509	0.024893918
YOR113W	-1	-/-	-430.9151582	-18337.5156	106	0.12745098	0.122641509	0.025176803
YDL045W-A	0	0/-	-430.9667525	-30514.08194	424	0.12745098	0.122641509	0.025176803
YER026C	-1	-/-	-431.2266912	-18168.00729	106	0.126213592	0.122641509	0.025459689
YNR016C	-1	-/-	-431.3142953	-17936.73336	106	0.125	0.122641509	0.025742574
YNL252C	0	0/-	-431.4103155	-30421.54926	424	0.125	0.122641509	0.025742574
YBR207W	-1	-/-	-431.7144516	-18460.02096	106	0.123809524	0.122641509	0.02602546
YBL045C	-1	-/+	-432.0445633	-18986.86334	106	0.122641509	0.122641509	0.026308345
YGR062C	0	0/+	-432.1030754	-30199.52258	424	0.122641509	0.122641509	0.026308345
YLR038C	0	0/+	-432.1670817	-30834.85387	424	0.122641509	0.122641509	0.026308345
YER023W	0	0/0	-432.171661	-30176.60129	424	0.122641509	0.122641509	0.026308345
YHR008C	-1	-/-	-432.3879547	-19018.02075	106	0.121495327	0.122641509	0.026591231
YGR171C	-1	-/-	-433.8888299	-18339.50301	106	0.12037037	0.122641509	0.026874116
YGL206C	-1	-/-	-434.173779	-17682.67547	106	0.119266055	0.122641509	0.027157001
YPR149W	0	0/-	-434.1770624	-30568.56262	424	0.119266055	0.122641509	0.027157001
YDR393W	1	+/+	-434.2631383	-18036.14734	105	0.127272727	0.132075472	0.027157001
YNL185C	0	0/-	-434.3233764	-31270.67103	424	0.127272727	0.132075472	0.027157001
YGL129C	-1	-/-	-434.6973809	-18574.66734	106	0.126126126	0.132075472	0.027439887
YBR193C	-1	-/-	-435.0337636	-17709.10783	106	0.125	0.132075472	0.027722772
YML086C	-1	-/-	-435.9536541	-18424.66356	106	0.123893805	0.132075472	0.028005658
YJL096W	0	0/-	-436.0012002	-29816.92504	424	0.123893805	0.132075472	0.028005658
YDR178W	-1	-/-	-436.0777154	-18958.88168	106	0.122807018	0.132075472	0.028288543
YDR512C	-1	-/+	-436.1807877	-18106.75765	106	0.12173913	0.132075472	0.028571429
YDR347W	0	0/-	-436.472351	-30666.92534	424	0.12173913	0.132075472	0.028571429
YMR098C	0	0/+	-436.7328637	-30731.09904	424	0.12173913	0.132075472	0.028571429
YNL071W	-1	-/-	-437.1895375	-17304.92304	106	0.120689655	0.132075472	0.028854314
YFR033C	-1	-/-	-437.3523048	-18551.18944	106	0.11965812	0.132075472	0.029137199
YFL037W	-1	-/-	-437.6823707	-18353.65626	106	0.118644068	0.132075472	0.029420085
YLR438C-A	-1	-/-	-438.2507201	-17815.42267	106	0.117647059	0.132075472	0.02970297
YNL131W	-1	-/+	-438.2880641	-18540.49886	106	0.116666667	0.132075472	0.029985856
YHR198C	0	0/0	-438.3336935	-31339.25599	424	0.116666667	0.132075472	0.029985856
YBL050W	-1	-/-	-438.623824	-18330.48344	106	0.115702479	0.132075472	0.030268741
YPR067W	-1	-/-	-438.7114418	-19102.34191	106	0.114754098	0.132075472	0.030551627
YLR354C	-1	-/0	-439.1369703	-17951.9023	106	0.113821138	0.132075472	0.030834512
YHR001W-A	-1	-/-	-439.1501565	-18574.06997	106	0.112903226	0.132075472	0.031117397
YCL028W	0	0/0	-439.153502	-29575.47883	424	0.112903226	0.132075472	0.031117397
YJL003W	-1	-/+	-439.2004633	-18066.95543	106	0.112	0.132075472	0.031400283
YGR086C	-1	-/-	-439.2233814	-17815.51153	106	0.111111111	0.132075472	0.031683168
YIL022W	-1	-/+	-439.3093129	-18724.96161	106	0.11023622	0.132075472	0.031966054
YOR087W	-1	-/-	-439.3616034	-17786.88598	106	0.109375	0.132075472	0.032248939
YBR120C	0	0/+	-439.589058	-31675.59986	424	0.109375	0.132075472	0.032248939
YBR179C	1	+/+	-439.6296318	-18089.10598	105	0.11627907	0.141509434	0.032248939
YDL178W	-1	-/-	-439.7068098	-18534.63227	106	0.115384615	0.141509434	0.032531825
YPR108W	-1	-/-	-439.7812926	-18674.51318	106	0.114503817	0.141509434	0.03281471
YLR390W	0	0/-	-439.8074615	-31304.86679	424	0.114503817	0.141509434	0.03281471
YLL001W	1	+/+	-440.0740179	-18625.72499	105	0.121212121	0.150943396	0.03281471
YLR239C	0	0/-	-440.1098961	-31479.01351	424	0.121212121	0.150943396	0.03281471
YOR266W	1	+/+	-440.2936443	-18402.1479	105	0.127819549	0.160377358	0.03281471
YPL099C	0	0/+	-440.447554	-30209.17289	424	0.127819549	0.160377358	0.03281471
YBR111C	0	0/-	-440.6747306	-30505.85366	424	0.127819549	0.160377358	0.03281471
YHR117W	0	0/+	-440.7128736	-30131.53691	424	0.127819549	0.160377358	0.03281471
YHR116W	-1	-/+	-440.7942446	-18725.08502	106	0.126865672	0.160377358	0.033097595
YMR256C	0	0/-	-440.9921533	-30807.89546	424	0.126865672	0.160377358	0.033097595
YGR084C	0	0/-	-441.5466416	-30838.23105	424	0.126865672	0.160377358	0.033097595
YIL157C	0	0/+	-441.6172003	-31096.22089	424	0.126865672	0.160377358	0.033097595
YFL038C	-1	-/-	-441.6925827	-17653.82198	106	0.125925926	0.160377358	0.033380481
YBR251W	0	0/-	-441.7385074	-30549.97623	424	0.125925926	0.160377358	0.033380481
YFL005W	-1	-/-	-442.5274779	-18895.7566	106	0.125	0.160377358	0.033663366
YHR038W	-1	-/-	-442.698567	-18940.24436	106	0.124087591	0.160377358	0.033946252
YKL141W	-1	-/+	-442.8652139	-18543.47352	106	0.123188406	0.160377358	0.034229137
YDR435C	-1	-/-	-442.932979	-19441.25746	106	0.122302158	0.160377358	0.034512023
YDR427W	-1	-/-	-443.0050576	-18190.91503	106	0.121428571	0.160377358	0.034794908
YBR222C	0	0/-	-443.2491832	-30249.75856	424	0.121428571	0.160377358	0.034794908
YKL148C	-1	-/-	-443.2539556	-18361.9197	106	0.120567376	0.160377358	0.035077793
YIL065C	1	+/+	-443.3433064	-18716.03587	105	0.126760563	0.169811321	0.035077793
YIL070C	-1	-/-	-443.5261759	-19038.76308	106	0.125874126	0.169811321	0.035360679
YKL002W	-1	-/-	-443.5549407	-18322.69673	106	0.125	0.169811321	0.035643564
YNL048W	-1	-/-	-444.2361916	-18104.23444	106	0.124137931	0.169811321	0.03592645
YBR039W	-1	-/-	-444.3894706	-18293.62273	106	0.123287671	0.169811321	0.036209335
YHR121W	0	0/0	-444.4894414	-30792.63973	424	0.123287671	0.169811321	0.036209335
YPL127C	-1	-/-	-444.5017226	-19005.09653	106	0.12244898	0.169811321	0.036492221
YPL104W	0	0/-	-444.5720691	-30378.49544	424	0.12244898	0.169811321	0.036492221
YOR020C	-1	-/+	-444.6513811	-17749.80135	106	0.121621622	0.169811321	0.036775106
YIL051C	1	+/-	-444.7177919	-18468.66765	105	0.127516779	0.179245283	0.036775106
YOL122C	-1	-/-	-444.9441011	-19184.47554	106	0.126666667	0.179245283	0.037057992
YGR183C	-1	-/+	-445.3865024	-18862.25258	106	0.125827815	0.179245283	0.037340877
YGR167W	-1	-/-	-445.3877162	-18676.9089	106	0.125	0.179245283	0.037623762
YHL034C	-1	-/0	-445.4045122	-17728.48306	106	0.124183007	0.179245283	0.037906648
YKL013C	1	+/-	-445.4637681	-18851.63182	105	0.12987013	0.188679245	0.037906648
YPR028W	0	0/-	-445.5138882	-29688.69135	424	0.12987013	0.188679245	0.037906648
YBL022C	-1	-/+	-445.8098644	-17745.68571	106	0.129032258	0.188679245	0.038189533
YNL098C	-1	-/-	-445.9822493	-18095.36978	106	0.128205128	0.188679245	0.038472419
YPL040C	-1	-/-	-446.7027044	-17812.06209	106	0.127388535	0.188679245	0.038755304
YBL102W	-1	-/-	-446.7453461	-18509.97491	106	0.126582278	0.188679245	0.03903819
YOL027C	1	+/+	-446.7962919	-18810.35301	105	0.132075472	0.198113208	0.03903819
YHR076W	0	0/-	-446.9281814	-31092.92211	424	0.132075472	0.198113208	0.03903819
YBL037W	0	0/-	-447.0551363	-30465.40798	424	0.132075472	0.198113208	0.03903819
YOR065W	0	0/-	-447.434513	-31583.06764	424	0.132075472	0.198113208	0.03903819
YGR028W	-1	-/+	-447.4564906	-19473.28853	106	0.13125	0.198113208	0.039321075
YJR133W	0	0/-	-447.5003724	-31935.34853	424	0.13125	0.198113208	0.039321075
YBR035C	-1	-/-	-447.5567755	-18756.94096	106	0.130434783	0.198113208	0.03960396
YPL172C	0	0/0	-447.6167585	-31244.84627	424	0.130434783	0.198113208	0.03960396
YDR272W	-1	-/-	-447.6797516	-19165.72729	106	0.12962963	0.198113208	0.039886846
YDL046W	-1	-/-	-447.8086087	-19456.79713	106	0.128834356	0.198113208	0.040169731
YKL087C	0	0/0	-448.0573213	-31402.73055	424	0.128834356	0.198113208	0.040169731
YFR052W	-1	-/-	-448.3802441	-18765.46347	106	0.12804878	0.198113208	0.040452617
YJL104W	-1	-/+	-448.4273989	-18980.99767	106	0.127272727	0.198113208	0.040735502
YDR494W	-1	-/-	-448.7837507	-18769.01122	106	0.126506024	0.198113208	0.041018388
YBR268W	0	0/-	-449.4968121	-30191.32694	424	0.126506024	0.198113208	0.041018388
YPL154C	-1	-/-	-449.6062814	-18567.4701	106	0.125748503	0.198113208	0.041301273
YMR012W	1	+/+	-450.0164385	-19721.70192	105	0.130952381	0.20754717	0.041301273
YML129C	-1	-/+	-450.0394217	-19650.03174	106	0.130177515	0.20754717	0.041584158
YDR148C	-1	-/-	-450.0667429	-18658.50356	106	0.129411765	0.20754717	0.041867044
YOL062C	0	0/-	-450.6319542	-31322.86819	424	0.129411765	0.20754717	0.041867044
YDL202W	0	0/-	-450.7447624	-30396.45663	424	0.129411765	0.20754717	0.041867044
YGL087C	-1	-/-	-450.8571367	-18102.85211	106	0.128654971	0.20754717	0.042149929
YAL016W	-1	-/-	-450.993608	-18606.39209	106	0.127906977	0.20754717	0.042432815
YDR096W	-1	-/-	-451.2390449	-18651.7918	106	0.12716763	0.20754717	0.0427157
YPR176C	-1	-/-	-451.4118836	-18173.02772	106	0.126436782	0.20754717	0.042998586
YKL067W	0	0/-	-451.5833493	-31449.79794	424	0.126436782	0.20754717	0.042998586
YDR084C	0	0/0	-451.7422032	-30528.88528	424	0.126436782	0.20754717	0.042998586
YGR206W	-1	-/-	-451.9481961	-17624.36269	106	0.125714286	0.20754717	0.043281471
YIL050W	0	0/-	-452.1128423	-32788.56162	424	0.125714286	0.20754717	0.043281471
YGL080W	0	0/-	-452.3081779	-31640.02661	424	0.125714286	0.20754717	0.043281471
YML091C	1	+/+	-452.5945114	-19271.52913	105	0.130681818	0.216981132	0.043281471
YDL078C	-1	-/-	-452.6206386	-18553.20401	106	0.129943503	0.216981132	0.043564356
YDL008W	-1	-/-	-452.8795693	-18654.3529	106	0.129213483	0.216981132	0.043847242
YMR002W	0	0/+	-453.1916736	-32198.52751	424	0.129213483	0.216981132	0.043847242
YHR005C-A	1	+/+	-453.2439111	-18172.68362	105	0.134078212	0.226415094	0.043847242
YJR144W	1	+/+	-453.9059846	-20016.32805	105	0.138888889	0.235849057	0.043847242
YGR101W	1	+/+	-454.3365691	-20053.31477	105	0.143646409	0.245283019	0.043847242
YJL143W	-1	-/+	-454.3922453	-18420.41024	106	0.142857143	0.245283019	0.044130127
YNL083W	0	0/-	-454.8635276	-32266.86607	424	0.142857143	0.245283019	0.044130127
YGR077C	-1	-/-	-454.9360696	-18983.48654	106	0.142076503	0.245283019	0.044413013
YER080W	0	0/0	-455.1119798	-30740.3618	424	0.142076503	0.245283019	0.044413013
YBR168W	-1	-/-	-455.2395029	-18157.27899	106	0.141304348	0.245283019	0.044695898
YNL104C	0	0/0	-455.4388824	-29757.27059	424	0.141304348	0.245283019	0.044695898
YDR405W	0	0/-	-455.5590346	-31107.70363	424	0.141304348	0.245283019	0.044695898
YHR091C	-1	-/-	-455.5671078	-19768.16236	106	0.140540541	0.245283019	0.044978784
YKL069W	0	0/-	-455.8188829	-31648.79854	424	0.140540541	0.245283019	0.044978784
YLR077W	0	0/+	-455.894051	-30736.88626	424	0.140540541	0.245283019	0.044978784
YLR191W	-1	-/-	-456.0360808	-19808.54338	106	0.139784946	0.245283019	0.045261669
YDR099W	-1	-/-	-456.0912638	-18044.87064	106	0.139037433	0.245283019	0.045544554
YDR005C	-1	-/-	-456.3056018	-17942.10301	106	0.138297872	0.245283019	0.04582744
YOR117W	-1	-/-	-456.3091102	-19136.07023	106	0.137566138	0.245283019	0.046110325
YNL168C	0	0/0	-456.4075069	-31003.99018	424	0.137566138	0.245283019	0.046110325
YIL138C	1	+/+	-456.7461076	-19479.58913	105	0.142105263	0.254716981	0.046110325
YDL066W	0	0/-	-457.2891249	-31467.50126	424	0.142105263	0.254716981	0.046110325
YBR037C	-1	-/+	-457.363806	-19158.65636	106	0.141361257	0.254716981	0.046393211
YDR100W	0	0/0	-457.4982453	-31365.81105	424	0.141361257	0.254716981	0.046393211
YDR032C	0	0/0	-457.5501935	-30788.96339	424	0.141361257	0.254716981	0.046393211
YFR004W	-1	-/+	-457.6876357	-19037.27476	106	0.140625	0.254716981	0.046676096
YGL187C	-1	-/-	-457.7034479	-19922.83243	106	0.139896373	0.254716981	0.046958982
YPL091W	-1	-/-	-457.9848148	-18088.09141	106	0.139175258	0.254716981	0.047241867
YDR071C	-1	-/-	-458.0147202	-17913.15244	106	0.138461538	0.254716981	0.047524752
YDR155C	0	0/-	-458.1908481	-29409.99897	424	0.138461538	0.254716981	0.047524752
YLR304C	1	+/+	-458.3715007	-19202.08415	105	0.142857143	0.264150943	0.047524752
YLR289W	0	0/0	-458.4056313	-31869.72471	424	0.142857143	0.264150943	0.047524752
YGL100W	-1	-/-	-458.5734129	-19359.03688	106	0.14213198	0.264150943	0.047807638
YLL050C	-1	-/-	-458.7605588	-17546.86213	106	0.141414141	0.264150943	0.048090523
YGL226W	0	0/-	-459.0422053	-31787.4232	424	0.141414141	0.264150943	0.048090523
YGR253C	-1	-/-	-459.2858688	-19204.19635	106	0.140703518	0.264150943	0.048373409
YFL036W	1	+/+	-459.4214476	-18895.63069	105	0.145	0.273584906	0.048373409
YDL107W	0	0/+	-459.5242394	-31991.56113	424	0.145	0.273584906	0.048373409
YMR282C	0	0/-	-460.5822155	-31860.80899	424	0.145	0.273584906	0.048373409
YOL096C	0	0/0	-460.7380958	-31662.85726	424	0.145	0.273584906	0.048373409
YDL097C	-1	-/-	-460.7743003	-19205.26639	106	0.144278607	0.273584906	0.048656294
YPR023C	-1	-/-	-460.9711729	-19778.69699	106	0.143564356	0.273584906	0.04893918
YKR067W	-1	-/-	-461.7839828	-19085.82468	106	0.142857143	0.273584906	0.049222065
YKL057C	-1	-/-	-462.2969687	-18487.19336	106	0.142156863	0.273584906	0.04950495
YBR024W	-1	-/+	-462.3219784	-19441.53744	106	0.141463415	0.273584906	0.049787836
YIL010W	-1	-/-	-462.4022207	-19038.45696	106	0.140776699	0.273584906	0.050070721
YER154W	1	+/+	-462.4281514	-18279.96191	105	0.144927536	0.283018868	0.050070721
YNL243W	-1	-/-	-462.4986939	-18323.30709	106	0.144230769	0.283018868	0.050353607
YOL023W	-1	-/-	-462.5968219	-19189.6866	106	0.14354067	0.283018868	0.050636492
YPL015C	-1	-/-	-462.6157267	-18070.25184	106	0.142857143	0.283018868	0.050919378
YHR043C	-1	-/0	-462.6381383	-17892.85077	106	0.142180095	0.283018868	0.051202263
YHR024C	-1	-/+	-462.7131325	-19101.08881	106	0.141509434	0.283018868	0.051485149
YPR073C	-1	-/-	-462.8336229	-18618.15501	106	0.14084507	0.283018868	0.051768034
YIL093C	0	0/-	-462.9257406	-30840.91527	424	0.14084507	0.283018868	0.051768034
YDL200C	-1	-/-	-463.0972979	-18394.17153	106	0.140186916	0.283018868	0.052050919
YKL160W	-1	-/-	-463.1579509	-19218.83627	106	0.139534884	0.283018868	0.052333805
YPL270W	-1	-/-	-463.1593425	-18699.10058	106	0.138888889	0.283018868	0.05261669
YGL226C-A	-1	-/-	-463.1691041	-17409.77419	106	0.138248848	0.283018868	0.052899576
YNL135C	-1	-/-	-463.1781793	-18472.85062	106	0.137614679	0.283018868	0.053182461
YIL041W	0	0/-	-463.7190563	-31010.10064	424	0.137614679	0.283018868	0.053182461
YNL079C	1	+/+	-464.0466087	-18865.30864	105	0.141552511	0.29245283	0.053182461
YDR036C	-1	-/-	-464.5408099	-18368.68902	106	0.140909091	0.29245283	0.053465347
YNL052W	0	0/-	-464.542277	-32695.24604	424	0.140909091	0.29245283	0.053465347
YMR302C	1	+/+	-464.5719029	-19114.1927	105	0.14479638	0.301886792	0.053465347
YDR363W-A	-1	-/-	-464.5875555	-18345.89678	106	0.144144144	0.301886792	0.053748232
YLR043C	-1	-/-	-464.7477429	-18026.11236	106	0.143497758	0.301886792	0.054031117
YBR052C	0	0/0	-464.7501984	-32253.24768	424	0.143497758	0.301886792	0.054031117
YOR354C	-1	-/-	-464.8671578	-19029.98105	106	0.142857143	0.301886792	0.054314003
YKL196C	-1	-/-	-464.8973475	-18353.63234	106	0.142222222	0.301886792	0.054596888
YBR177C	-1	-/-	-464.9355316	-18659.72739	106	0.14159292	0.301886792	0.054879774
YFR007W	0	0/0	-464.9737429	-31982.02107	424	0.14159292	0.301886792	0.054879774
YPL132W	-1	-/-	-465.0064547	-18577.93741	106	0.140969163	0.301886792	0.055162659
YPR082C	-1	-/-	-465.0790945	-19858.10998	106	0.140350877	0.301886792	0.055445545
YDL248W	0	0/-	-465.2377946	-30030.36754	424	0.140350877	0.301886792	0.055445545
YIR024C	0	0/+	-465.2455712	-32268.10324	424	0.140350877	0.301886792	0.055445545
YNR001C	-1	-/-	-465.2747173	-19666.07154	106	0.139737991	0.301886792	0.05572843
YPR165W	-1	-/-	-465.3318045	-18683.82684	106	0.139130435	0.301886792	0.056011315
YDL045C	-1	-/-	-465.3852681	-20307.6128	106	0.138528139	0.301886792	0.056294201
YJL001W	-1	-/-	-465.7507656	-19449.83619	106	0.137931034	0.301886792	0.056577086
YBL007C	-1	-/-	-465.996253	-18242.9195	106	0.137339056	0.301886792	0.056859972
YNR020C	0	0/+	-466.0658755	-32369.63655	424	0.137339056	0.301886792	0.056859972
YIL062C	1	+/+	-466.1304185	-19208.72402	105	0.141025641	0.311320755	0.056859972
YPR135W	-1	-/-	-466.323366	-18443.64627	106	0.140425532	0.311320755	0.057142857
YMR188C	-1	-/-	-466.3451995	-18919.49005	106	0.139830508	0.311320755	0.057425743
YDR462W	0	0/-	-466.4260447	-31102.71464	424	0.139830508	0.311320755	0.057425743
YHL031C	-1	-/-	-467.1646602	-18674.68377	106	0.139240506	0.311320755	0.057708628
YOL038W	-1	-/-	-467.2037563	-19358.47632	106	0.138655462	0.311320755	0.057991513
YLR219W	-1	-/-	-467.2350705	-20119.99288	106	0.138075314	0.311320755	0.058274399
YJR048W	0	0/-	-467.2444911	-32884.09872	424	0.138075314	0.311320755	0.058274399
YDL100C	-1	-/-	-467.3889812	-18248.20975	106	0.1375	0.311320755	0.058557284
YHR034C	-1	-/-	-467.5045705	-19126.58956	106	0.136929461	0.311320755	0.05884017
YML001W	-1	-/-	-467.7585614	-19289.69387	106	0.136363636	0.311320755	0.059123055
YBR151W	0	0/0	-467.7999901	-31990.71298	424	0.136363636	0.311320755	0.059123055
YBL091C-A	0	0/-	-467.8328101	-30694.48228	424	0.136363636	0.311320755	0.059123055
YOR036W	-1	-/-	-467.8979641	-20095.95628	106	0.135802469	0.311320755	0.059405941
YGL084C	-1	-/-	-468.0141686	-18720.86707	106	0.135245902	0.311320755	0.059688826
YKL119C	-1	-/-	-468.1992705	-19200.62452	106	0.134693878	0.311320755	0.059971711
YAL030W	-1	-/-	-468.2885828	-18661.83595	106	0.134146341	0.311320755	0.060254597
YEL034W	-1	-/-	-468.3379391	-19788.79549	106	0.133603239	0.311320755	0.060537482
YER058W	0	0/+	-468.4831657	-32026.70667	424	0.133603239	0.311320755	0.060537482
YLR330W	-1	-/-	-469.182075	-19605.8922	106	0.133064516	0.311320755	0.060820368
YGR044C	-1	-/-	-469.3539498	-18656.1271	106	0.13253012	0.311320755	0.061103253
YLR093C	0	0/-	-469.4685239	-30584.46758	424	0.13253012	0.311320755	0.061103253
YDR319C	0	0/-	-469.5234007	-31093.30463	424	0.13253012	0.311320755	0.061103253
YDR177W	-1	-/-	-469.5650331	-19330.55379	106	0.132	0.311320755	0.061386139
YDR197W	0	0/-	-469.6199197	-31850.75334	424	0.132	0.311320755	0.061386139
YBR033W	0	0/-	-469.6797971	-32146.7961	424	0.132	0.311320755	0.061386139
YNL307C	-1	-/-	-469.7484939	-18635.88492	106	0.131474104	0.311320755	0.061669024
YCR079W	0	0/+	-469.7785169	-31510.93708	424	0.131474104	0.311320755	0.061669024
YNL036W	-1	-/-	-469.8040147	-18550.35505	106	0.130952381	0.311320755	0.061951909
YGL219C	1	+/+	-469.8758441	-20593.80778	105	0.134387352	0.320754717	0.061951909
YGL115W	-1	-/-	-470.3001999	-19599.98642	106	0.133858268	0.320754717	0.062234795
YGR157W	-1	-/-	-470.4433675	-18333.39057	106	0.133333333	0.320754717	0.06251768
YDR505C	0	0/0	-470.4783427	-32362.34478	424	0.133333333	0.320754717	0.06251768
YNR032C-A	-1	-/-	-470.5503273	-17476.44088	106	0.1328125	0.320754717	0.062800566
YML048W	-1	-/-	-470.5785062	-18825.14643	106	0.13229572	0.320754717	0.063083451
YGR174C	0	0/+	-470.5817911	-32140.97947	424	0.13229572	0.320754717	0.063083451
YLL019C	-1	-/-	-470.592703	-20109.10106	106	0.131782946	0.320754717	0.063366337
YPL234C	-1	-/-	-470.6448131	-18149.58855	106	0.131274131	0.320754717	0.063649222
YGL198W	0	0/-	-471.0112014	-31165.65865	424	0.131274131	0.320754717	0.063649222
YMR225C	-1	-/-	-471.2514626	-19242.37484	106	0.130769231	0.320754717	0.063932107
YBR282W	0	0/-	-471.3653986	-31931.18556	424	0.130769231	0.320754717	0.063932107
YML101C	0	0/0	-471.8603766	-31209.68878	424	0.130769231	0.320754717	0.063932107
YJL166W	-1	-/-	-472.0527687	-19799.91975	106	0.130268199	0.320754717	0.064214993
YGL137W	-1	-/-	-472.0823416	-18979.17379	106	0.129770992	0.320754717	0.064497878
YNL180C	0	0/-	-472.2001411	-30002.71924	424	0.129770992	0.320754717	0.064497878
YNL156C	-1	-/-	-472.3477452	-20127.31399	106	0.129277567	0.320754717	0.064780764
YDR466W	0	0/-	-472.3527016	-30554.35273	424	0.129277567	0.320754717	0.064780764
YBR118W	-1	-/-	-472.5253613	-17649.81822	106	0.128787879	0.320754717	0.065063649
YDR059C	-1	-/-	-472.5269226	-20105.4872	106	0.128301887	0.320754717	0.065346535
YDL120W	-1	-/-	-472.6202469	-19607.76018	106	0.127819549	0.320754717	0.06562942
YHR057C	0	0/-	-472.6536254	-31174.2184	424	0.127819549	0.320754717	0.06562942
YOL126C	-1	-/-	-472.7111344	-18254.17505	106	0.127340824	0.320754717	0.065912306
YMR297W	0	0/-	-472.7705783	-31488.58515	424	0.127340824	0.320754717	0.065912306
YBR110W	-1	-/-	-473.0016365	-18723.52403	106	0.126865672	0.320754717	0.066195191
YBL015W	-1	-/-	-473.0406996	-20123.39841	106	0.126394052	0.320754717	0.066478076
YIL005W	0	0/-	-473.1073419	-31095.38896	424	0.126394052	0.320754717	0.066478076
YNL117W	-1	-/-	-473.1922911	-19575.01731	106	0.125925926	0.320754717	0.066760962
YGR193C	-1	-/-	-473.3450279	-19457.63351	106	0.125461255	0.320754717	0.067043847
YOL042W	-1	-/-	-473.5673456	-19410.64017	106	0.125	0.320754717	0.067326733
YHR011W	-1	-/-	-473.9180081	-19837.88517	106	0.124542125	0.320754717	0.067609618
YNL015W	-1	-/-	-473.9526891	-18740.89046	106	0.124087591	0.320754717	0.067892504
YKR087C	-1	-/+	-473.9982532	-19825.52986	106	0.123636364	0.320754717	0.068175389
YMR186W	-1	-/-	-474.0247881	-18545.62558	106	0.123188406	0.320754717	0.068458274
YJR139C	-1	-/0	-474.4391379	-18354.87053	106	0.122743682	0.320754717	0.06874116
YPR128C	-1	-/-	-474.5078537	-19572.43273	106	0.122302158	0.320754717	0.069024045
YJR077C	-1	-/-	-474.5357395	-19211.93425	106	0.121863799	0.320754717	0.069306931
YGR209C	-1	-/-	-474.801531	-18408.54366	106	0.121428571	0.320754717	0.069589816
YDL125C	0	0/-	-474.8061871	-31494.12655	424	0.121428571	0.320754717	0.069589816
YLR133W	-1	-/-	-475.0586331	-19509.04043	106	0.120996441	0.320754717	0.069872702
YNR028W	0	0/-	-475.2200733	-33125.85005	424	0.120996441	0.320754717	0.069872702
YKL193C	-1	-/-	-475.3272958	-19234.67977	106	0.120567376	0.320754717	0.070155587
YCL001W	-1	-/-	-475.3664874	-18456.28107	106	0.120141343	0.320754717	0.070438472
YAL005C	-1	-/+	-475.3960893	-17496.67466	106	0.11971831	0.320754717	0.070721358
YBL001C	0	0/0	-475.6523604	-30652.44177	424	0.11971831	0.320754717	0.070721358
YMR025W	-1	-/-	-475.8440034	-19380.08085	106	0.119298246	0.320754717	0.071004243
YDR224C	-1	-/-	-475.9622895	-19324.3795	106	0.118881119	0.320754717	0.071287129
YPR188C	-1	-/-	-476.0497702	-19141.79678	106	0.118466899	0.320754717	0.071570014
YMR035W	-1	-/+	-476.0952296	-19498.41634	106	0.118055556	0.320754717	0.0718529
YNL241C	-1	-/-	-476.1911631	-18923.17227	106	0.117647059	0.320754717	0.072135785
YGL173C	-1	-/-	-476.292042	-18947.70982	106	0.117241379	0.320754717	0.07241867
YPR021C	-1	-/-	-476.3108647	-18315.35389	106	0.116838488	0.320754717	0.072701556
YER094C	-1	-/-	-476.3500695	-19773.29205	106	0.116438356	0.320754717	0.072984441
YDL174C	-1	-/-	-476.5081763	-19397.32704	106	0.116040956	0.320754717	0.073267327
YPR182W	-1	-/-	-476.5810207	-19732.56586	106	0.115646259	0.320754717	0.073550212
YER003C	-1	-/-	-476.5817419	-19562.98741	106	0.115254237	0.320754717	0.073833098
YGL107C	0	0/-	-476.6993278	-33398.03971	424	0.115254237	0.320754717	0.073833098
YOR189W	0	0/-	-476.7382213	-31613.28849	424	0.115254237	0.320754717	0.073833098
YGL207W	-1	-/-	-476.7848498	-18946.26769	106	0.114864865	0.320754717	0.074115983
YGR199W	-1	-/-	-476.7918794	-19536.73403	106	0.114478114	0.320754717	0.074398868
YMR228W	0	0/-	-476.8405843	-32463.94513	424	0.114478114	0.320754717	0.074398868
YGL153W	-1	-/-	-476.8583171	-19288.86186	106	0.11409396	0.320754717	0.074681754
YNL321W	0	0/-	-476.9035793	-30471.86721	424	0.11409396	0.320754717	0.074681754
YIR022W	-1	-/-	-476.9304351	-18323.84734	106	0.113712375	0.320754717	0.074964639
YOR086C	0	0/-	-477.2956375	-30977.56476	424	0.113712375	0.320754717	0.074964639
YEL012W	-1	-/-	-477.3318135	-19808.32148	106	0.113333333	0.320754717	0.075247525
YMR145C	-1	-/0	-477.3439609	-20577.57509	106	0.112956811	0.320754717	0.07553041
YIL039W	-1	-/-	-477.7282449	-20628.29063	106	0.112582781	0.320754717	0.075813296
YKL210W	0	0/-	-477.7519525	-30954.1024	424	0.112582781	0.320754717	0.075813296
YMR293C	-1	-/-	-477.8211749	-19108.75642	106	0.112211221	0.320754717	0.076096181
YDR268W	-1	-/-	-477.8271891	-19029.37631	106	0.111842105	0.320754717	0.076379066
YCR088W	-1	-/-	-477.9966109	-18504.05129	106	0.11147541	0.320754717	0.076661952
YAL010C	1	+/+	-478.3173475	-18742.17071	105	0.114379085	0.330188679	0.076661952
YIL156W	0	0/-	-478.4508291	-31487.92042	424	0.114379085	0.330188679	0.076661952
YML120C	-1	-/-	-478.6264844	-18890.44806	106	0.114006515	0.330188679	0.076944837
YJR148W	0	0/0	-478.7159177	-31144.68915	424	0.114006515	0.330188679	0.076944837
YOR147W	1	+/+	-478.7961783	-20083.72665	105	0.116883117	0.339622642	0.076944837
YHR163W	-1	-/0	-478.9013106	-20089.28646	106	0.116504854	0.339622642	0.077227723
YJR122W	0	0/-	-479.0688457	-32478.12776	424	0.116504854	0.339622642	0.077227723
YNL265C	0	0/-	-479.1744118	-32654.56253	424	0.116504854	0.339622642	0.077227723
YDR468C	0	0/-	-479.6018214	-32222.50171	424	0.116504854	0.339622642	0.077227723
YPL028W	-1	-/-	-479.9037789	-19994.74835	106	0.116129032	0.339622642	0.077510608
YER125W	-1	-/+	-480.0445604	-17651.13928	106	0.115755627	0.339622642	0.077793494
YCR036W	0	0/0	-480.2915161	-32952.22525	424	0.115755627	0.339622642	0.077793494
YGL245W	-1	-/-	-480.3275499	-18740.33528	106	0.115384615	0.339622642	0.078076379
YDR373W	0	0/-	-480.4608199	-31221.76818	424	0.115384615	0.339622642	0.078076379
YKL085W	-1	-/-	-480.6469244	-20484.79826	106	0.115015974	0.339622642	0.078359264
YDR328C	-1	-/-	-480.6703312	-18953.92858	106	0.114649682	0.339622642	0.07864215
YCR002C	-1	-/-	-480.7050456	-19184.53957	106	0.114285714	0.339622642	0.078925035
YAL056W	-1	-/-	-481.0232618	-18484.3275	106	0.113924051	0.339622642	0.079207921
YMR072W	1	+/+	-481.0382301	-18879.81313	105	0.116719243	0.349056604	0.079207921
YKL134C	-1	-/+	-481.1789262	-19681.08395	106	0.116352201	0.349056604	0.079490806
YIL088C	0	0/-	-481.256029	-31922.92933	424	0.116352201	0.349056604	0.079490806
YKR031C	-1	-/-	-481.3555764	-19085.30501	106	0.115987461	0.349056604	0.079773692
YBR234C	1	+/-	-481.386775	-18702.63293	105	0.11875	0.358490566	0.079773692
YOR122C	-1	-/-	-481.5684502	-18792.7274	106	0.118380062	0.358490566	0.080056577
YER141W	0	0/0	-481.6138426	-32140.78918	424	0.118380062	0.358490566	0.080056577
YPR001W	-1	-/-	-481.7550786	-19383.50181	106	0.118012422	0.358490566	0.080339463
YDR434W	-1	-/-	-481.8529582	-18219.70863	106	0.117647059	0.358490566	0.080622348
YLR079W	-1	-/-	-481.9844964	-18893.66859	106	0.117283951	0.358490566	0.080905233
YGR135W	-1	-/-	-482.020858	-19396.577	106	0.116923077	0.358490566	0.081188119
YKL129C	-1	-/-	-482.0270877	-18785.75946	106	0.116564417	0.358490566	0.081471004
YDR430C	0	0/-	-482.0680291	-30912.28284	424	0.116564417	0.358490566	0.081471004
YER048C	0	0/-	-482.2131214	-33003.52964	424	0.116564417	0.358490566	0.081471004
YLR100W	-1	-/-	-482.2433932	-19395.31265	106	0.116207951	0.358490566	0.08175389
YNL239W	-1	-/-	-482.3342358	-19658.93823	106	0.115853659	0.358490566	0.082036775
YFL062W	0	0/-	-482.4852435	-31464.03005	424	0.115853659	0.358490566	0.082036775
YCL017C	-1	-/-	-482.6187506	-19591.50664	106	0.11550152	0.358490566	0.082319661
YMR251W-A	0	0/0	-482.6902894	-31559.83266	424	0.11550152	0.358490566	0.082319661
YNL278W	-1	-/-	-482.8653166	-18078.43917	106	0.115151515	0.358490566	0.082602546
YJR118C	1	+/+	-483.0471766	-19033.26735	105	0.117824773	0.367924528	0.082602546
YBR286W	-1	-/0	-483.2232468	-18491.56587	106	0.11746988	0.367924528	0.082885431
YJL137C	0	0/0	-483.2579661	-31930.55221	424	0.11746988	0.367924528	0.082885431
YDR424C	-1	-/-	-483.2975745	-18758.32486	106	0.117117117	0.367924528	0.083168317
YNL037C	-1	-/-	-483.325434	-19897.49595	106	0.116766467	0.367924528	0.083451202
YER087C-B	-1	-/-	-483.3733144	-17919.82609	106	0.11641791	0.367924528	0.083734088
YDR182W	-1	-/-	-483.5840158	-18739.76416	106	0.116071429	0.367924528	0.084016973
YDR504C	0	0/0	-483.6695997	-32168.4913	424	0.116071429	0.367924528	0.084016973
YGR241C	-1	-/-	-483.6720635	-19841.77894	106	0.115727003	0.367924528	0.084299859
YKL039W	0	0/-	-483.8082128	-32442.67983	424	0.115727003	0.367924528	0.084299859
YKL157W	0	0/0	-483.9481302	-32343.18725	424	0.115727003	0.367924528	0.084299859
YOR042W	0	0/-	-484.1749074	-33118.20861	424	0.115727003	0.367924528	0.084299859
YEL031W	-1	-/-	-484.2346754	-17839.7039	106	0.115384615	0.367924528	0.084582744
YFL041W	-1	-/-	-484.3067887	-19095.86353	106	0.115044248	0.367924528	0.084865629
YJL145W	-1	-/-	-484.3224742	-19745.53499	106	0.114705882	0.367924528	0.085148515
YOR197W	0	0/-	-484.3437822	-31780.88363	424	0.114705882	0.367924528	0.085148515
YKL214C	-1	-/-	-484.4675093	-19631.61484	106	0.114369501	0.367924528	0.0854314
YKL145W	-1	-/-	-484.4884143	-19519.43804	106	0.114035088	0.367924528	0.085714286
YER030W	-1	-/-	-484.5869246	-19866.27785	106	0.113702624	0.367924528	0.085997171
YLR370C	1	+/-	-484.9289175	-20104.43691	105	0.11627907	0.377358491	0.085997171
YKL006C-A	-1	-/-	-484.9437096	-18852.43656	106	0.115942029	0.377358491	0.086280057
YDL195W	-1	-/-	-485.1182692	-18180.96513	106	0.115606936	0.377358491	0.086562942
YKR014C	-1	-/-	-485.144686	-19294.31892	106	0.115273775	0.377358491	0.086845827
YNL297C	-1	-/-	-485.3412864	-18402.06561	106	0.114942529	0.377358491	0.087128713
YLL006W	1	+/+	-485.5733194	-20032.63795	105	0.11747851	0.386792453	0.087128713
YLR309C	-1	-/-	-485.629396	-19723.05936	106	0.117142857	0.386792453	0.087411598
YOL071W	-1	-/+	-485.8633455	-21145.25792	106	0.116809117	0.386792453	0.087694484
YLR070C	0	0/0	-485.9133706	-32745.72298	424	0.116809117	0.386792453	0.087694484
YML092C	-1	-/-	-486.1990941	-19954.81064	106	0.116477273	0.386792453	0.087977369
YHR001W	-1	-/-	-486.2588813	-19846.33652	106	0.116147309	0.386792453	0.088260255
YDR313C	0	0/-	-486.3235413	-33287.54578	424	0.116147309	0.386792453	0.088260255
YLR118C	0	0/-	-486.360866	-31207.46397	424	0.116147309	0.386792453	0.088260255
YBR109C	-1	-/-	-486.482091	-19421.50843	106	0.115819209	0.386792453	0.08854314
YJR099W	0	0/-	-486.5438633	-31706.98942	424	0.115819209	0.386792453	0.08854314
YPL096W	-1	-/-	-486.6403837	-19195.44864	106	0.115492958	0.386792453	0.088826025
YMR284W	-1	-/-	-486.6674328	-19107.23816	106	0.115168539	0.386792453	0.089108911
YGL077C	0	0/-	-486.7229777	-32253.9751	424	0.115168539	0.386792453	0.089108911
YDR456W	-1	-/-	-486.7724996	-18520.89387	106	0.114845938	0.386792453	0.089391796
YHR083W	1	+/+	-486.7899342	-19088.08523	105	0.117318436	0.396226415	0.089391796
YAL055W	-1	-/-	-486.8411098	-18894.38352	106	0.116991643	0.396226415	0.089674682
YDR129C	-1	-/-	-486.8646331	-19871.31891	106	0.116666667	0.396226415	0.089957567
YMR083W	-1	-/0	-486.8704822	-18594.49579	106	0.11634349	0.396226415	0.090240453
YML013W	-1	-/-	-486.8830163	-18605.81857	106	0.116022099	0.396226415	0.090523338
YFL039C	1	+/-	-486.9390615	-17983.03697	105	0.1184573	0.405660377	0.090523338
YDR016C	-1	-/-	-486.9647989	-18531.70751	106	0.118131868	0.405660377	0.090806223
YIL124W	-1	-/-	-486.9794037	-19977.0115	106	0.117808219	0.405660377	0.091089109
YCR067C	-1	-/-	-487.0859575	-18587.40332	106	0.117486339	0.405660377	0.091371994
YOR176W	0	0/0	-487.0988284	-31534.19438	424	0.117486339	0.405660377	0.091371994
YHR002W	0	0/-	-487.124981	-32847.04913	424	0.117486339	0.405660377	0.091371994
YAR002C-A	-1	-/-	-487.175135	-18461.04057	106	0.117166213	0.405660377	0.09165488
YFR041C	-1	-/-	-487.2547896	-19265.60522	106	0.116847826	0.405660377	0.091937765
YDR251W	-1	-/-	-487.3022988	-18551.74759	106	0.116531165	0.405660377	0.092220651
YOL013C	-1	-/-	-487.383539	-19828.92271	106	0.116216216	0.405660377	0.092503536
YGL038C	-1	-/-	-487.3964033	-18112.64461	106	0.115902965	0.405660377	0.092786421
YPL063W	-1	-/+	-487.6970203	-19557.16096	106	0.115591398	0.405660377	0.093069307
YPR124W	-1	-/-	-487.988624	-19004.70628	106	0.115281501	0.405660377	0.093352192
YMR311C	-1	-/-	-487.9955993	-19949.49176	106	0.114973262	0.405660377	0.093635078
YHR027C	-1	-/-	-488.0542492	-19115.78064	106	0.114666667	0.405660377	0.093917963
YLR128W	0	0/-	-488.0975204	-32376.54206	424	0.114666667	0.405660377	0.093917963
YGR143W	-1	-/-	-488.2110448	-19487.36555	106	0.114361702	0.405660377	0.094200849
YMR305C	-1	-/-	-488.2807214	-19774.72727	106	0.114058355	0.405660377	0.094483734
YGR010W	-1	-/-	-488.2967432	-19002.55568	106	0.113756614	0.405660377	0.09476662
YOR316C	-1	-/-	-488.5470889	-18931.79083	106	0.113456464	0.405660377	0.095049505
YPR140W	1	+/+	-488.6101928	-19537.10689	105	0.115789474	0.41509434	0.095049505
YPL231W	-1	-/-	-488.6775435	-19283.98106	106	0.115485564	0.41509434	0.09533239
YDR379W	-1	-/-	-488.740994	-18002.46815	106	0.115183246	0.41509434	0.095615276
YDR304C	0	0/-	-488.7651299	-31252.94885	424	0.115183246	0.41509434	0.095615276
YDR226W	0	0/-	-488.7708992	-31561.43686	424	0.115183246	0.41509434	0.095615276
YPR052C	-1	-/-	-488.898962	-19529.5194	106	0.114882507	0.41509434	0.095898161
YBR014C	0	0/-	-488.9003374	-32086.2571	424	0.114882507	0.41509434	0.095898161
YJR044C	-1	-/-	-488.9794354	-18739.94635	106	0.114583333	0.41509434	0.096181047
YKR001C	-1	-/-	-489.0641346	-19447.22346	106	0.114285714	0.41509434	0.096463932
YOR141C	0	0/-	-489.2519743	-32055.95105	424	0.114285714	0.41509434	0.096463932
YOR347C	-1	-/-	-489.2922355	-19308.45709	106	0.113989637	0.41509434	0.096746818
YLR382C	-1	-/-	-489.306752	-19557.37519	106	0.11369509	0.41509434	0.097029703
YGR284C	-1	-/-	-489.3713205	-18687.99899	106	0.113402062	0.41509434	0.097312588
YDR477W	-1	-/-	-489.4256715	-19400.05302	106	0.11311054	0.41509434	0.097595474
YCR024C	0	0/-	-489.4712887	-32774.02094	424	0.11311054	0.41509434	0.097595474
YFR050C	-1	-/-	-489.4971366	-20638.78918	106	0.112820513	0.41509434	0.097878359
YLR011W	-1	-/-	-489.5567966	-19817.48814	106	0.112531969	0.41509434	0.098161245
YDL198C	1	+/+	-489.6233296	-19768.79081	105	0.114795918	0.424528302	0.098161245
YDR376W	-1	-/-	-489.7062113	-19926.37872	106	0.114503817	0.424528302	0.09844413
YGL011C	-1	-/-	-489.7221167	-20399.52978	106	0.114213198	0.424528302	0.098727016
YFR042W	0	0/-	-489.7630435	-31825.45461	424	0.114213198	0.424528302	0.098727016
YNL073W	-1	-/-	-489.7922785	-20061.12826	106	0.113924051	0.424528302	0.099009901
YOL147C	-1	-/-	-489.9776547	-19781.19466	106	0.113636364	0.424528302	0.099292786
YLR268W	-1	-/-	-490.0560641	-19787.59387	106	0.113350126	0.424528302	0.099575672
YDR330W	-1	-/-	-490.0641546	-20128.55991	106	0.113065327	0.424528302	0.099858557
YHR086W	-1	-/-	-490.0862787	-19071.32227	106	0.112781955	0.424528302	0.100141443
YMR026C	-1	-/-	-490.0942556	-19329.72713	106	0.1125	0.424528302	0.100424328
YBR302C	0	0/-	-490.1035917	-30562.28855	424	0.1125	0.424528302	0.100424328
YPR024W	1	+/+	-490.28364	-20083.02141	105	0.114713217	0.433962264	0.100424328
YMR022W	-1	-/-	-490.4410868	-19273.09896	106	0.114427861	0.433962264	0.100707214
YCR083W	-1	-/-	-490.555064	-20432.10106	106	0.114143921	0.433962264	0.100990099
YML012W	-1	-/-	-490.7732513	-19112.26441	106	0.113861386	0.433962264	0.101272984
YJL146W	-1	-/-	-490.9279108	-19781.9046	106	0.113580247	0.433962264	0.10155587
YKL182W	-1	-/-	-491.0475798	-18570.22705	106	0.113300493	0.433962264	0.101838755
YHR150W	-1	-/-	-491.1127419	-18826.92656	106	0.113022113	0.433962264	0.102121641
YLR209C	0	0/-	-491.3207162	-32282.97857	424	0.113022113	0.433962264	0.102121641
YBR003W	0	0/-	-491.3866278	-32853.55894	424	0.113022113	0.433962264	0.102121641
YNL044W	-1	-/-	-491.5113423	-19704.12693	106	0.112745098	0.433962264	0.102404526
YPL046C	-1	-/-	-491.5207083	-19331.34556	106	0.112469438	0.433962264	0.102687412
YJR074W	-1	-/-	-491.5800827	-19108.86079	106	0.112195122	0.433962264	0.102970297
YHR037W	0	0/0	-491.7232956	-32775.98799	424	0.112195122	0.433962264	0.102970297
YPR006C	-1	-/-	-491.862061	-19453.34855	106	0.111922141	0.433962264	0.103253182
YDL147W	-1	-/-	-491.8893449	-20679.22347	106	0.111650485	0.433962264	0.103536068
YPL135W	-1	-/-	-491.9747741	-19531.61771	106	0.111380145	0.433962264	0.103818953
YKL126W	-1	-/-	-492.0386879	-19465.21666	106	0.111111111	0.433962264	0.104101839
YLR353W	-1	-/-	-492.3618822	-20064.95885	106	0.110843373	0.433962264	0.104384724
YKL040C	-1	-/-	-492.4921818	-19964.05946	106	0.110576923	0.433962264	0.10466761
YDR470C	1	+/+	-492.7069086	-19767.85481	105	0.112709832	0.443396226	0.10466761
YGL228W	0	0/-	-492.8676514	-32529.47712	424	0.112709832	0.443396226	0.10466761
YNL173C	-1	-/-	-493.0640013	-20585.1279	106	0.112440191	0.443396226	0.104950495
YLR115W	-1	-/-	-493.0815489	-19787.70675	106	0.112171838	0.443396226	0.10523338
YDL049C	0	0/-	-493.0878412	-32185.15305	424	0.112171838	0.443396226	0.10523338
YPR069C	0	0/-	-493.2161219	-32885.7608	424	0.112171838	0.443396226	0.10523338
YPL084W	-1	-/-	-493.2360995	-18892.22786	106	0.111904762	0.443396226	0.105516266
YBR149W	0	0/0	-493.2674159	-33045.96762	424	0.111904762	0.443396226	0.105516266
YLR190W	1	+/+	-493.3163714	-19411.95693	105	0.114014252	0.452830189	0.105516266
YOR375C	0	0/0	-493.4033861	-31614.07324	424	0.114014252	0.452830189	0.105516266
YDR142C	-1	-/-	-493.4244957	-20143.05681	106	0.113744076	0.452830189	0.105799151
YLR059C	-1	-/+	-493.4514747	-19191.38507	106	0.113475177	0.452830189	0.106082037
YNR035C	1	+/-	-493.4836837	-19122.63315	105	0.115566038	0.462264151	0.106082037
YHL032C	0	0/-	-493.5905179	-32275.15842	424	0.115566038	0.462264151	0.106082037
YML008C	-1	-/-	-493.7495487	-19291.37614	106	0.115294118	0.462264151	0.106364922
YGR257C	-1	-/-	-493.9048409	-18788.82422	106	0.115023474	0.462264151	0.106647808
YER133W	-1	-/-	-493.9865296	-19518.94297	106	0.114754098	0.462264151	0.106930693
YFR025C	0	0/0	-494.299144	-32149.52797	424	0.114754098	0.462264151	0.106930693
YDL185W	-1	-/-	-494.3037894	-18376.89298	106	0.114485981	0.462264151	0.107213579
YER012W	-1	-/-	-494.4479389	-19843.69847	106	0.114219114	0.462264151	0.107496464
YER021W	-1	-/-	-494.5338163	-19828.99835	106	0.113953488	0.462264151	0.107779349
YIL007C	-1	-/0	-494.6868873	-20660.11908	106	0.113689095	0.462264151	0.108062235
YJL172W	0	0/-	-494.7034901	-31988.76698	424	0.113689095	0.462264151	0.108062235
YFL046W	0	0/+	-494.750976	-32792.88038	424	0.113689095	0.462264151	0.108062235
YOL005C	-1	-/-	-494.7749398	-18531.04545	106	0.113425926	0.462264151	0.10834512
YGL062W	-1	-/-	-494.8695438	-19081.95176	106	0.113163972	0.462264151	0.108628006
YNL009W	-1	-/-	-494.8825145	-20322.09459	106	0.112903226	0.462264151	0.108910891
YOL008W	-1	-/-	-495.0018036	-19139.93133	106	0.112643678	0.462264151	0.109193777
YDR510W	0	0/-	-495.0277549	-31811.45493	424	0.112643678	0.462264151	0.109193777
YBR205W	-1	-/-	-495.0473008	-19672.93055	106	0.112385321	0.462264151	0.109476662
YBR036C	-1	-/-	-495.4108016	-19644.35916	106	0.112128146	0.462264151	0.109759547
YCR075C	-1	-/-	-495.4506871	-19094.36592	106	0.111872146	0.462264151	0.110042433
YPR019W	-1	-/-	-495.4526184	-19554.36594	106	0.111617312	0.462264151	0.110325318
YLR075W	-1	-/-	-495.4807007	-18103.50566	106	0.111363636	0.462264151	0.110608204
YGR244C	-1	-/-	-495.4871143	-20217.75134	106	0.111111111	0.462264151	0.110891089
YJL052W	-1	-/-	-495.6560094	-17756.97433	106	0.110859729	0.462264151	0.111173975
YOL012C	-1	-/-	-495.7518139	-19877.15982	106	0.110609481	0.462264151	0.11145686
YPR181C	-1	-/-	-495.7540162	-18735.39236	106	0.11036036	0.462264151	0.111739745
YKL065C	0	0/-	-495.7575456	-32902.9283	424	0.11036036	0.462264151	0.111739745
YGL221C	0	0/0	-495.7688396	-34118.29982	424	0.11036036	0.462264151	0.111739745
YJR033C	-1	-/-	-495.7994108	-19464.12872	106	0.11011236	0.462264151	0.112022631
YHR067W	-1	-/-	-495.8452318	-19741.08115	106	0.109865471	0.462264151	0.112305516
YBL066C	0	0/-	-495.871115	-33281.4127	424	0.109865471	0.462264151	0.112305516
YGR082W	-1	-/+	-495.8967634	-21077.81625	106	0.109619687	0.462264151	0.112588402
YLR262C	-1	-/-	-495.9105046	-19509.17344	106	0.109375	0.462264151	0.112871287
YHR158C	-1	-/-	-495.9107699	-18911.44326	106	0.109131403	0.462264151	0.113154173
YDR318W	-1	-/-	-495.9264805	-18861.74435	106	0.108888889	0.462264151	0.113437058
YMR008C	-1	-/-	-495.9701235	-19296.193	106	0.10864745	0.462264151	0.113719943
YCR077C	-1	-/-	-496.0160868	-18048.81578	106	0.10840708	0.462264151	0.114002829
YOR239W	-1	-/-	-496.0427904	-19261.72492	106	0.10816777	0.462264151	0.114285714
YMR314W	-1	-/-	-496.2249362	-19978.59093	106	0.107929515	0.462264151	0.1145686
YPL029W	-1	-/+	-496.2303576	-19657.94529	106	0.107692308	0.462264151	0.114851485
YNL003C	-1	-/-	-496.2415192	-19540.48989	106	0.10745614	0.462264151	0.115134371
YGR040W	-1	-/-	-496.4296775	-18717.26381	106	0.107221007	0.462264151	0.115417256
YFR046C	-1	-/-	-496.4898171	-20066.44812	106	0.1069869	0.462264151	0.115700141
YBR058C-A	-1	-/-	-496.5099213	-18285.58934	106	0.106753813	0.462264151	0.115983027
YDL135C	-1	-/-	-496.5475626	-19527.34598	106	0.106521739	0.462264151	0.116265912
YBR140C	0	0/-	-496.6070887	-31461.20794	424	0.106521739	0.462264151	0.116265912
YGR147C	-1	-/-	-496.6165833	-20467.16095	106	0.106290672	0.462264151	0.116548798
YGR222W	-1	-/-	-496.7691327	-19205.91252	106	0.106060606	0.462264151	0.116831683
YKR066C	-1	-/-	-496.7893577	-19353.62782	106	0.105831533	0.462264151	0.117114569
YBR263W	0	0/-	-496.9412634	-32372.41281	424	0.105831533	0.462264151	0.117114569
YLR454W	0	0/0	-497.0187929	-32234.8531	424	0.105831533	0.462264151	0.117114569
YAR035W	-1	-/-	-497.0786767	-18995.69098	106	0.105603448	0.462264151	0.117397454
YLR006C	-1	-/-	-497.0957482	-19236.27948	106	0.105376344	0.462264151	0.117680339
YEL044W	0	0/-	-497.0985944	-31927.67037	424	0.105376344	0.462264151	0.117680339
YDR385W	-1	-/-	-497.1993488	-18934.52453	106	0.105150215	0.462264151	0.117963225
YDR378C	-1	-/-	-497.2307868	-19188.79104	106	0.104925054	0.462264151	0.11824611
YJR065C	1	+/-	-497.4061878	-20488.1502	105	0.106837607	0.471698113	0.11824611
YOR357C	0	0/-	-497.528627	-30988.2659	424	0.106837607	0.471698113	0.11824611
YBR276C	-1	-/-	-497.5572433	-19196.98028	106	0.106609808	0.471698113	0.118528996
YIL009C-A	-1	-/-	-497.6440172	-19334.75534	106	0.106382979	0.471698113	0.118811881
YGR046W	-1	-/-	-497.756604	-19795.0701	106	0.106157113	0.471698113	0.119094767
YKL164C	0	0/-	-497.8707638	-31427.69824	424	0.106157113	0.471698113	0.119094767
YHR109W	0	0/-	-498.0022262	-32293.12789	424	0.106157113	0.471698113	0.119094767
YCR073W-A	-1	-/-	-498.1330281	-19081.55456	106	0.105932203	0.471698113	0.119377652
YOR326W	1	+/+	-498.2554388	-19310.73709	105	0.10782241	0.481132075	0.119377652
YJR117W	0	0/-	-498.4085934	-31202.56503	424	0.10782241	0.481132075	0.119377652
YGL142C	-1	-/-	-498.414705	-19044.08996	106	0.107594937	0.481132075	0.119660537
YBL040C	-1	-/-	-498.4466922	-17957.36947	106	0.107368421	0.481132075	0.119943423
YBR278W	-1	-/-	-498.4533174	-19321.36211	106	0.107142857	0.481132075	0.120226308
YPL094C	-1	-/-	-498.4787371	-20111.22035	106	0.106918239	0.481132075	0.120509194
YLR055C	-1	-/-	-498.5242586	-18678.8191	106	0.106694561	0.481132075	0.120792079
YNL262W	-1	-/-	-498.55248	-19790.15485	106	0.106471816	0.481132075	0.121074965
YAL007C	-1	-/-	-498.7707994	-19294.86645	106	0.10625	0.481132075	0.12135785
YDL103C	0	0/-	-498.8181049	-32729.18799	424	0.10625	0.481132075	0.12135785
YGL253W	-1	-/-	-498.847219	-19451.96135	106	0.106029106	0.481132075	0.121640736
YHR050W	-1	-/-	-498.9387386	-19047.75075	106	0.105809129	0.481132075	0.121923621
YBR229C	0	0/-	-498.9574048	-31470.0453	424	0.105809129	0.481132075	0.121923621
YGL054C	-1	-/-	-499.0461445	-19571.31486	106	0.105590062	0.481132075	0.122206506
YDR205W	-1	-/-	-499.0802777	-18977.47879	106	0.105371901	0.481132075	0.122489392
YDR158W	-1	-/0	-499.1398258	-19267.49672	106	0.105154639	0.481132075	0.122772277
YDR247W	-1	-/-	-499.1625013	-19172.87447	106	0.104938272	0.481132075	0.123055163
YFL017W-A	-1	-/-	-499.4165342	-19202.44247	106	0.104722793	0.481132075	0.123338048
YOR084W	-1	-/-	-499.5093744	-19084.77377	106	0.104508197	0.481132075	0.123620934
YOL077W-A	-1	-/-	-499.6053004	-18735.11503	106	0.104294479	0.481132075	0.123903819
YDR050C	0	0/-	-499.6801357	-30314.19284	424	0.104294479	0.481132075	0.123903819
YIL162W	0	0/-	-499.8182077	-31862.08468	424	0.104294479	0.481132075	0.123903819
YBR223C	-1	-/-	-500.0733175	-20156.83425	106	0.104081633	0.481132075	0.124186704
YEL013W	-1	-/-	-500.1836057	-19022.14117	106	0.103869654	0.481132075	0.12446959
YBL056W	-1	-/-	-500.2153304	-19370.41874	106	0.103658537	0.481132075	0.124752475
YIL149C	-1	-/-	-500.2330194	-19970.79042	106	0.103448276	0.481132075	0.125035361
YKL086W	-1	-/-	-500.371506	-18575.07041	106	0.103238866	0.481132075	0.125318246
YBL091C	0	0/-	-500.4447942	-32417.37196	424	0.103238866	0.481132075	0.125318246
YPL010W	-1	-/-	-500.4662442	-19412.90697	106	0.103030303	0.481132075	0.125601132
YEL059C-A	0	0/+	-500.4907847	-31877.41704	424	0.103030303	0.481132075	0.125601132
YJL205C	0	0/0	-500.5107191	-32666.77093	424	0.103030303	0.481132075	0.125601132
YLR351C	0	0/0	-500.7104043	-32524.36883	424	0.103030303	0.481132075	0.125601132
YOL129W	-1	-/-	-500.7232041	-19822.29806	106	0.102822581	0.481132075	0.125884017
YMR112C	-1	-/-	-500.7787364	-19326.27114	106	0.102615694	0.481132075	0.126166902
YML027W	-1	-/-	-500.9117537	-19225.59419	106	0.102409639	0.481132075	0.126449788
YGL161C	0	0/0	-501.0784773	-32935.67353	424	0.102409639	0.481132075	0.126449788
YLR201C	-1	-/0	-501.0811071	-20022.80393	106	0.102204409	0.481132075	0.126732673
YOR373W	-1	-/-	-501.1459506	-17928.6021	106	0.102	0.481132075	0.127015559
YDR077W	1	+/+	-501.1838362	-19474.66282	105	0.103792415	0.490566038	0.127015559
YOL143C	-1	-/-	-501.2700078	-19847.84575	106	0.103585657	0.490566038	0.127298444
YJL081C	-1	-/-	-501.2907448	-19751.80501	106	0.103379722	0.490566038	0.12758133
YDR354W	0	0/0	-501.3546808	-32872.84823	424	0.103379722	0.490566038	0.12758133
YPL048W	-1	-/-	-501.3657701	-19095.60968	106	0.103174603	0.490566038	0.127864215
YGL019W	-1	-/-	-501.4268737	-18504.02386	106	0.102970297	0.490566038	0.1281471
YNL130C	-1	-/-	-501.6212661	-19274.73746	106	0.102766798	0.490566038	0.128429986
YJR102C	-1	-/-	-501.6443123	-19689.01461	106	0.102564103	0.490566038	0.128712871
YKL094W	0	0/-	-501.6464545	-33661.2767	424	0.102564103	0.490566038	0.128712871
YNL287W	-1	-/-	-501.7069782	-19169.01063	106	0.102362205	0.490566038	0.128995757
YDR107C	0	0/-	-501.7213102	-31961.37039	424	0.102362205	0.490566038	0.128995757
YBR173C	-1	-/-	-501.8903794	-19713.04778	106	0.1021611	0.490566038	0.129278642
YGR100W	0	0/0	-502.0478841	-32175.42102	424	0.1021611	0.490566038	0.129278642
YKL104C	0	0/-	-502.0939076	-32442.88085	424	0.1021611	0.490566038	0.129278642
YLR208W	-1	-/-	-502.1580672	-19576.44615	106	0.101960784	0.490566038	0.129561528
YOR280C	0	0/0	-502.1588857	-32692.31871	424	0.101960784	0.490566038	0.129561528
YDR452W	0	0/0	-502.1797307	-32052.92602	424	0.101960784	0.490566038	0.129561528
YBR080C	-1	-/-	-502.1890259	-18408.59625	106	0.101761252	0.490566038	0.129844413
YDR169C	0	0/-	-502.2583195	-32922.23019	424	0.101761252	0.490566038	0.129844413
YDL018C	0	0/-	-502.3627897	-32388.98675	424	0.101761252	0.490566038	0.129844413
YOR230W	-1	-/-	-502.3869433	-19253.79819	106	0.1015625	0.490566038	0.130127298
YGL018C	-1	-/-	-502.4213415	-19662.73062	106	0.101364522	0.490566038	0.130410184
YBR212W	1	+/+	-502.5428176	-20230.54037	105	0.10311284	0.5	0.130410184
YDR047W	0	0/0	-502.592796	-31316.48863	424	0.10311284	0.5	0.130410184
YAR031W	-1	-/0	-502.6128502	-19285.20117	106	0.102912621	0.5	0.130693069
YMR222C	0	0/0	-502.7508407	-31147.65594	424	0.102912621	0.5	0.130693069
YBR269C	0	0/+	-502.869236	-35075.21236	424	0.102912621	0.5	0.130693069
YGR141W	-1	-/-	-502.9104278	-20432.44292	106	0.102713178	0.5	0.130975955
YKL150W	-1	-/-	-502.9193122	-20990.50592	106	0.102514507	0.5	0.13125884
YKL017C	-1	-/-	-503.0045577	-20545.34726	106	0.102316602	0.5	0.131541726
YER089C	-1	-/-	-503.0668254	-18228.08993	106	0.102119461	0.5	0.131824611
YDL128W	-1	-/-	-503.3212228	-19098.61376	106	0.101923077	0.5	0.132107496
YGL252C	-1	-/-	-503.3216164	-19771.52228	106	0.101727447	0.5	0.132390382
YJL100W	-1	-/-	-503.3354084	-20685.44212	106	0.101532567	0.5	0.132673267
YGL131C	0	0/-	-503.4497899	-31713.52851	424	0.101532567	0.5	0.132673267
YFR047C	-1	-/-	-503.5584362	-19190.00421	106	0.101338432	0.5	0.132956153
YGR080W	-1	-/-	-503.7575417	-20706.5545	106	0.101145038	0.5	0.133239038
YER120W	-1	-/-	-503.8376594	-19033.26968	106	0.100952381	0.5	0.133521924
YDL179W	0	0/-	-503.8620415	-32517.26447	424	0.100952381	0.5	0.133521924
YHL014C	0	0/0	-504.0439146	-32919.06668	424	0.100952381	0.5	0.133521924
YKL135C	-1	-/-	-504.1312437	-19929.26516	106	0.100760456	0.5	0.133804809
YJL173C	-1	-/-	-504.2266116	-19527.27078	106	0.10056926	0.5	0.134087694
YNL197C	-1	-/-	-504.2340968	-19038.96059	106	0.100378788	0.5	0.13437058
YGL009C	0	0/0	-504.2940195	-32288.65347	424	0.100378788	0.5	0.13437058
YDL015C	-1	-/-	-504.5069468	-19072.05219	106	0.100189036	0.5	0.134653465
YER136W	0	0/-	-504.5237465	-32083.82085	424	0.100189036	0.5	0.134653465
YPR047W	0	0/-	-504.5762629	-33385.34529	424	0.100189036	0.5	0.134653465
YLR066W	-1	-/-	-504.578759	-18926.73333	106	0.1	0.5	0.134936351
YDR238C	-1	-/-	-504.6015577	-18765.61145	106	0.099811676	0.5	0.135219236
YDR284C	-1	-/-	-504.6717987	-19671.89343	106	0.09962406	0.5	0.135502122
YMR156C	-1	-/-	-504.6908541	-20529.43382	106	0.099437148	0.5	0.135785007
YMR190C	-1	-/-	-504.7710872	-19502.6625	106	0.099250936	0.5	0.136067893
YER063W	0	0/-	-504.81753	-32816.82929	424	0.099250936	0.5	0.136067893
YLR141W	-1	-/-	-504.8182778	-19145.79015	106	0.099065421	0.5	0.136350778
YBR132C	-1	-/-	-504.9735737	-20078.65634	106	0.098880597	0.5	0.136633663
YDL232W	-1	-/-	-504.9762876	-19467.50093	106	0.098696462	0.5	0.136916549
YPL031C	-1	-/-	-505.024034	-20083.95383	106	0.098513011	0.5	0.137199434
YER047C	0	0/0	-505.031401	-32899.52891	424	0.098513011	0.5	0.137199434
YIL027C	0	0/-	-505.0456331	-32724.80639	424	0.098513011	0.5	0.137199434
YCR010C	-1	-/-	-505.0701749	-19140.11512	106	0.098330241	0.5	0.13748232
YHR108W	-1	-/-	-505.1162753	-19770.94882	106	0.098148148	0.5	0.137765205
YMR304W	0	0/-	-505.1629715	-32314.09674	424	0.098148148	0.5	0.137765205
YMR056C	-1	-/-	-505.2780864	-19936.52632	106	0.097966728	0.5	0.138048091
YER057C	0	0/0	-505.3393881	-31733.62106	424	0.097966728	0.5	0.138048091
YOR245C	-1	-/-	-505.3720405	-20610.78615	106	0.097785978	0.5	0.138330976
YDL190C	-1	-/-	-505.4230475	-19336.06957	106	0.097605893	0.5	0.138613861
YDR098C	-1	-/-	-505.4959736	-19314.81289	106	0.097426471	0.5	0.138896747
YGR105W	0	0/0	-505.5171552	-32550.16786	424	0.097426471	0.5	0.138896747
YDL076C	-1	-/-	-505.7046449	-20111.96979	106	0.097247706	0.5	0.139179632
YGR267C	-1	-/-	-505.7650373	-19283.11691	106	0.097069597	0.5	0.139462518
YHR072W-A	-1	-/-	-505.7946303	-17581.9677	106	0.096892139	0.5	0.139745403
YNL242W	-1	-/+	-505.8572998	-19757.97489	106	0.096715328	0.5	0.140028289
YGL213C	-1	-/-	-505.8620037	-20558.97433	106	0.096539162	0.5	0.140311174
YOR264W	0	0/0	-505.9193208	-32016.1804	424	0.096539162	0.5	0.140311174
YOL026C	-1	-/+	-505.9916267	-19601.11156	106	0.096363636	0.5	0.140594059
YDR003W	0	0/0	-506.0398302	-33838.41834	424	0.096363636	0.5	0.140594059
YNL329C	-1	-/-	-506.0398855	-20030.03899	106	0.096188748	0.5	0.140876945
YBL026W	-1	-/-	-506.0734782	-20055.79467	106	0.096014493	0.5	0.14115983
YNL219C	-1	-/-	-506.097229	-19144.43899	106	0.095840868	0.5	0.141442716
YNL257C	-1	-/-	-506.1161714	-18802.41409	106	0.09566787	0.5	0.141725601
YOR249C	-1	-/-	-506.1679878	-19406.04623	106	0.095495495	0.5	0.142008487
YJR009C	-1	-/-	-506.235898	-18287.11682	106	0.095323741	0.5	0.142291372
YDR028C	-1	-/-	-506.2585506	-19656.22902	106	0.095152603	0.5	0.142574257
YDR519W	0	0/-	-506.3358861	-33397.88801	424	0.095152603	0.5	0.142574257
YMR289W	0	0/-	-506.3419644	-32545.19716	424	0.095152603	0.5	0.142574257
YDR216W	-1	-/-	-506.6422392	-20668.5724	106	0.094982079	0.5	0.142857143
YMR296C	-1	-/-	-506.6588054	-18527.13776	106	0.094812165	0.5	0.143140028
YNL084C	-1	-/-	-506.6758734	-20615.01062	106	0.094642857	0.5	0.143422914
YPR042C	-1	-/-	-506.7433965	-17791.74755	106	0.094474153	0.5	0.143705799
YPL148C	0	0/-	-506.902031	-32644.98205	424	0.094474153	0.5	0.143705799
YEL066W	-1	-/-	-507.0076487	-19586.31922	106	0.09430605	0.5	0.143988685
YKL060C	-1	-/-	-507.0279853	-18381.15374	106	0.094138544	0.5	0.14427157
YPL042C	-1	-/-	-507.0424838	-19422.24594	106	0.093971631	0.5	0.144554455
YDL072C	0	0/-	-507.2360109	-33206.12269	424	0.093971631	0.5	0.144554455
YKR046C	-1	-/-	-507.2691951	-20379.7154	106	0.09380531	0.5	0.144837341
YDR246W	-1	-/-	-507.3354349	-20269.80871	106	0.093639576	0.5	0.145120226
YIR001C	0	0/0	-507.3589122	-33672.27768	424	0.093639576	0.5	0.145120226
YDR231C	-1	-/+	-507.3751912	-20266.84006	106	0.093474427	0.5	0.145403112
YBR196C	-1	-/-	-507.508301	-18727.31615	106	0.093309859	0.5	0.145685997
YBL047C	-1	-/-	-507.6003754	-19778.27226	106	0.09314587	0.5	0.145968883
YOR247W	0	0/-	-507.6728104	-33361.68648	424	0.09314587	0.5	0.145968883
YGR192C	-1	-/-	-507.6952927	-17429.66822	106	0.092982456	0.5	0.146251768
YBR112C	-1	-/-	-507.719583	-19619.28673	106	0.092819615	0.5	0.146534653
YHR190W	-1	-/-	-507.8013191	-18529.53503	106	0.092657343	0.5	0.146817539
YDR174W	-1	-/-	-507.8065331	-20005.67574	106	0.092495637	0.5	0.147100424
YKR095W	-1	-/-	-507.8306024	-19657.2785	106	0.092334495	0.5	0.14738331
YKL149C	-1	-/-	-507.8464925	-20087.61878	106	0.092173913	0.5	0.147666195
YBR253W	-1	-/-	-507.8493884	-19136.808	106	0.092013889	0.5	0.147949081
YBR127C	-1	-/-	-507.867707	-18187.7404	106	0.091854419	0.5	0.148231966
YNL259C	-1	-/-	-507.9497392	-20109.98382	106	0.091695502	0.5	0.148514851
YFR024C-A	-1	-/-	-508.0458248	-19502.24045	106	0.091537133	0.5	0.148797737
YOR327C	-1	-/-	-508.1691352	-19888.25531	106	0.09137931	0.5	0.149080622
YDL161W	-1	-/-	-508.1699324	-20018.95658	106	0.091222031	0.5	0.149363508
YHR017W	0	0/0	-508.1864747	-32732.26687	424	0.091222031	0.5	0.149363508
YDL165W	-1	-/-	-508.1893961	-18983.49739	106	0.091065292	0.5	0.149646393
YIL153W	-1	-/-	-508.2175181	-20463.15844	106	0.090909091	0.5	0.149929279
YML068W	0	0/-	-508.2871429	-32272.1902	424	0.090909091	0.5	0.149929279
YBR287W	0	0/0	-508.3217457	-32219.25862	424	0.090909091	0.5	0.149929279
YIR032C	0	0/-	-508.345839	-32335.6955	424	0.090909091	0.5	0.149929279
YML034W	-1	-/-	-508.5301797	-18940.55106	106	0.090753425	0.5	0.150212164
YGR106C	0	0/0	-508.550154	-31932.6098	424	0.090753425	0.5	0.150212164
YMR088C	-1	-/-	-508.6159196	-19450.32985	106	0.090598291	0.5	0.15049505
YBR011C	0	0/0	-508.701372	-31532.13944	424	0.090598291	0.5	0.15049505
YGL004C	-1	-/-	-508.7034814	-20836.73804	106	0.090443686	0.5	0.150777935
YMR238W	-1	-/-	-508.8358703	-19697.74151	106	0.090289608	0.5	0.15106082
YKL159C	0	0/-	-508.8846994	-33447.85925	424	0.090289608	0.5	0.15106082
YGL236C	-1	-/-	-508.8901372	-20511.70314	106	0.090136054	0.5	0.151343706
YHR175W	-1	-/-	-509.0033374	-19512.94418	106	0.089983022	0.5	0.151626591
YHR063C	0	0/-	-509.0367391	-32987.99073	424	0.089983022	0.5	0.151626591
YLR429W	-1	-/-	-509.1586359	-19401.36066	106	0.089830508	0.5	0.151909477
YDR353W	-1	-/-	-509.1687419	-18622.14489	106	0.089678511	0.5	0.152192362
YCR030C	0	0/-	-509.2195595	-33058.17501	424	0.089678511	0.5	0.152192362
YHR174W	-1	-/-	-509.2374699	-18430.32684	106	0.089527027	0.5	0.152475248
YCL043C	-1	-/-	-509.2464945	-18552.35725	106	0.089376054	0.5	0.152758133
YOR070C	0	0/0	-509.3526209	-32784.58694	424	0.089376054	0.5	0.152758133
YOR265W	-1	-/-	-509.4774294	-20018.39144	106	0.089225589	0.5	0.153041018
YER183C	-1	-/0	-509.4880972	-19735.5918	106	0.08907563	0.5	0.153323904
YPL249C-A	0	0/-	-509.5343224	-31327.39529	424	0.08907563	0.5	0.153323904
YOR179C	-1	-/-	-509.5403206	-20646.27134	106	0.088926174	0.5	0.153606789
YOR270C	-1	-/-	-509.5766616	-18421.14283	106	0.088777219	0.5	0.153889675
YLR120C	0	0/-	-509.5869954	-31672.09371	424	0.088777219	0.5	0.153889675
YDR236C	-1	-/-	-509.5937314	-18670.94377	106	0.088628763	0.5	0.15417256
YKL142W	0	0/0	-509.654269	-34620.95995	424	0.088628763	0.5	0.15417256
YJR140C	-1	-/-	-509.6773908	-20204.00589	106	0.088480801	0.5	0.154455446
YDL104C	0	0/-	-509.706454	-33238.61998	424	0.088480801	0.5	0.154455446
YGL022W	-1	-/-	-509.7288182	-19391.1575	106	0.088333333	0.5	0.154738331
YNL030W	-1	-/-	-509.8392904	-20045.14462	106	0.088186356	0.5	0.155021216
YOR085W	-1	-/-	-509.8554425	-19073.34277	106	0.088039867	0.5	0.155304102
YDL077C	-1	-/-	-509.9204921	-20174.81645	106	0.087893864	0.5	0.155586987
YPL097W	-1	-/-	-509.9273033	-20424.41058	106	0.087748344	0.5	0.155869873
YHR060W	-1	-/-	-509.9389362	-19509.40961	106	0.087603306	0.5	0.156152758
YBR044C	0	0/+	-509.9759614	-32632.30224	424	0.087603306	0.5	0.156152758
YDR536W	0	0/-	-510.0066354	-33105.20101	424	0.087603306	0.5	0.156152758
YOR278W	0	0/0	-510.173997	-33567.74908	424	0.087603306	0.5	0.156152758
YDR394W	-1	-/-	-510.2200177	-20671.52899	106	0.087458746	0.5	0.156435644
YOR002W	-1	-/-	-510.3044834	-19219.47635	106	0.087314662	0.5	0.156718529
YLR021W	0	0/-	-510.3121985	-32322.2443	424	0.087314662	0.5	0.156718529
YLR212C	-1	-/-	-510.3363552	-20506.87078	106	0.087171053	0.5	0.157001414
YGR230W	-1	-/-	-510.4061971	-19654.11773	106	0.087027915	0.5	0.1572843
YDL226C	-1	-/-	-510.4154015	-19762.3659	106	0.086885246	0.5	0.157567185
YMR162C	-1	-/-	-510.4319558	-19360.40282	106	0.086743044	0.5	0.157850071
YIR004W	-1	-/+	-510.6740961	-20356.32983	106	0.086601307	0.5	0.158132956
YCR012W	-1	-/-	-510.7983341	-18255.08967	106	0.086460033	0.5	0.158415842
YER177W	-1	-/-	-510.9375551	-18900.45376	106	0.086319218	0.5	0.158698727
YHR018C	0	0/0	-510.9541499	-32059.7271	424	0.086319218	0.5	0.158698727
YHR191C	-1	-/-	-510.995337	-20460.19494	106	0.086178862	0.5	0.158981612
YLR420W	0	0/-	-511.1075881	-33115.62582	424	0.086178862	0.5	0.158981612
YDR308C	-1	-/-	-511.1755478	-20052.71125	106	0.086038961	0.5	0.159264498
YLR369W	-1	-/-	-511.2328603	-19900.87565	106	0.085899514	0.5	0.159547383
YOR358W	0	0/-	-511.2380061	-33873.51683	424	0.085899514	0.5	0.159547383
YLR299W	0	0/-	-511.2816538	-32371.60705	424	0.085899514	0.5	0.159547383
YGL047W	-1	-/-	-511.3315592	-20346.63033	106	0.085760518	0.5	0.159830269
YLR378C	-1	-/-	-511.5242331	-19253.15232	106	0.085621971	0.5	0.160113154
YOL086C	-1	-/0	-511.5310626	-18602.3212	106	0.085483871	0.5	0.16039604
YKL165C	-1	-/-	-511.5916083	-19053.78162	106	0.085346216	0.5	0.160678925
YLR319C	-1	-/-	-511.6527934	-20380.86059	106	0.085209003	0.5	0.16096181
YGL200C	-1	-/-	-511.7029781	-19372.34744	106	0.085072231	0.5	0.161244696
YOR298C-A	-1	-/-	-511.7150898	-19906.03923	106	0.084935897	0.5	0.161527581
YHR074W	-1	-/-	-511.7985246	-19711.29727	106	0.0848	0.5	0.161810467
YNL129W	-1	-/-	-511.8122816	-19306.10956	106	0.084664537	0.5	0.162093352
YIL017C	-1	-/-	-511.8505514	-20225.18995	106	0.084529506	0.5	0.162376238
YLR220W	-1	-/-	-511.8748708	-19273.57263	106	0.084394904	0.5	0.162659123
YHR132C	0	0/-	-512.0288311	-32828.70555	424	0.084394904	0.5	0.162659123
YBR260C	-1	-/-	-512.0345831	-20112.13845	106	0.084260731	0.5	0.162942008
YKL096W-A	0	0/-	-512.0635539	-32046.82249	424	0.084260731	0.5	0.162942008
YKL179C	-1	-/-	-512.1387784	-19986.08279	106	0.084126984	0.5	0.163224894
YIL109C	-1	-/-	-512.1755164	-19206.69847	106	0.083993661	0.5	0.163507779
YJL178C	-1	-/-	-512.1965821	-20062.76471	106	0.083860759	0.5	0.163790665
YDR079C-A	-1	-/-	-512.2673113	-18412.38261	106	0.083728278	0.5	0.16407355
YBR200W	-1	-/-	-512.3561544	-20538.34522	106	0.083596215	0.5	0.164356436
YBL080C	1	+/-	-512.4502511	-20055.05863	105	0.08503937	0.509433962	0.164356436
YBL003C	-1	-/-	-512.5537379	-20109.90591	106	0.08490566	0.509433962	0.164639321
YAL039C	0	0/0	-512.5723865	-32795.4656	424	0.08490566	0.509433962	0.164639321
YNL006W	-1	-/-	-512.6906724	-20842.80017	106	0.08477237	0.509433962	0.164922207
YJR062C	0	0/0	-512.8586698	-32169.04778	424	0.08477237	0.509433962	0.164922207
YCL057W	0	0/0	-512.8658644	-33159.29581	424	0.08477237	0.509433962	0.164922207
YIL042C	-1	-/+	-512.8891938	-20513.4397	106	0.084639498	0.509433962	0.165205092
YDR135C	-1	-/-	-512.9316862	-18644.29551	106	0.084507042	0.509433962	0.165487977
YPR066W	0	0/-	-512.9473678	-33105.87326	424	0.084507042	0.509433962	0.165487977
YOL088C	-1	-/-	-513.0342593	-21264.1225	106	0.084375	0.509433962	0.165770863
YCR027C	-1	-/-	-513.044462	-19549.87721	106	0.08424337	0.509433962	0.166053748
YPR134W	-1	-/-	-513.0835365	-20892.1593	106	0.08411215	0.509433962	0.166336634
YDR320C-A	-1	-/-	-513.0940847	-18892.84782	106	0.083981337	0.509433962	0.166619519
YAL008W	0	0/+	-513.1112683	-32774.86737	424	0.083981337	0.509433962	0.166619519
YDR487C	-1	-/-	-513.3168747	-19344.13599	106	0.083850932	0.509433962	0.166902405
YER015W	-1	-/-	-513.3409622	-20952.23738	106	0.08372093	0.509433962	0.16718529
YOR232W	-1	-/+	-513.3868518	-20654.34651	106	0.083591331	0.509433962	0.167468175
YBL002W	-1	-/-	-513.3955028	-20416.90034	106	0.083462133	0.509433962	0.167751061
YNL289W	0	0/-	-513.4135825	-32955.21177	424	0.083462133	0.509433962	0.167751061
YER020W	-1	-/-	-513.5028224	-20412.78892	106	0.083333333	0.509433962	0.168033946
YBR164C	-1	-/-	-513.6031725	-20445.94867	106	0.083204931	0.509433962	0.168316832
YKL155C	0	0/-	-513.6184853	-32581.22999	424	0.083204931	0.509433962	0.168316832
YIL033C	-1	-/-	-513.6731293	-19519.47312	106	0.083076923	0.509433962	0.168599717
YAL023C	-1	-/-	-513.6956794	-18766.5484	106	0.082949309	0.509433962	0.168882603
YGL233W	-1	-/-	-513.6991308	-19988.72735	106	0.082822086	0.509433962	0.169165488
YOL018C	0	0/-	-513.7292967	-32876.47381	424	0.082822086	0.509433962	0.169165488
YLR170C	-1	-/-	-513.7656269	-19691.958	106	0.082695253	0.509433962	0.169448373
YAL027W	0	0/-	-513.7843772	-33871.89543	424	0.082695253	0.509433962	0.169448373
YLR035C	-1	-/-	-513.8362813	-19371.12364	106	0.082568807	0.509433962	0.169731259
YJL034W	-1	-/-	-513.9824293	-18011.81761	106	0.082442748	0.509433962	0.170014144
YEL002C	-1	-/-	-514.0406482	-19154.04797	106	0.082317073	0.509433962	0.17029703
YMR009W	0	0/0	-514.0558415	-33101.22085	424	0.082317073	0.509433962	0.17029703
YJL151C	0	0/-	-514.0681799	-32890.22507	424	0.082317073	0.509433962	0.17029703
YDR080W	-1	-/-	-514.0852091	-19006.25476	106	0.082191781	0.509433962	0.170579915
YKL185W	-1	-/-	-514.1047182	-19971.8532	106	0.082066869	0.509433962	0.170862801
YNR041C	0	0/-	-514.1663217	-32899.64451	424	0.082066869	0.509433962	0.170862801
YOL065C	-1	-/-	-514.2401271	-20315.5224	106	0.081942337	0.509433962	0.171145686
YPL002C	-1	-/-	-514.3128242	-19676.55809	106	0.081818182	0.509433962	0.171428571
YDR127W	0	0/0	-514.4654323	-31557.02408	424	0.081818182	0.509433962	0.171428571
YGL190C	-1	-/-	-514.5065687	-19226.37457	106	0.081694402	0.509433962	0.171711457
YIL105C	-1	-/-	-514.5596917	-19849.49178	106	0.081570997	0.509433962	0.171994342
YKL211C	0	0/0	-514.6377133	-31231.90825	424	0.081570997	0.509433962	0.171994342
YOR103C	-1	-/-	-514.6658883	-19184.17122	106	0.081447964	0.509433962	0.172277228
YPR103W	-1	-/-	-514.6696627	-19623.63418	106	0.081325301	0.509433962	0.172560113
YDL130W-A	-1	-/0	-514.832701	-20829.92386	106	0.081203008	0.509433962	0.172842999
YDL192W	-1	-/-	-514.8982828	-19455.49059	106	0.081081081	0.509433962	0.173125884
YOR332W	-1	-/-	-514.9160583	-18704.97823	106	0.08095952	0.509433962	0.173408769
YCR052W	-1	-/-	-515.1727557	-19681.4583	106	0.080838323	0.509433962	0.173691655
YMR220W	-1	-/-	-515.2166328	-20580.75462	106	0.080717489	0.509433962	0.17397454
YML035C	0	0/-	-515.2898443	-31141.78082	424	0.080717489	0.509433962	0.17397454
YPL201C	0	0/0	-515.3104945	-33101.0757	424	0.080717489	0.509433962	0.17397454
YFL033C	-1	-/-	-515.3188286	-19659.5596	106	0.080597015	0.509433962	0.174257426
YMR176W	0	0/-	-515.3188756	-32308.83686	424	0.080597015	0.509433962	0.174257426
YBR201W	-1	-/-	-515.3690269	-19199.79869	106	0.0804769	0.509433962	0.174540311
YMR100W	-1	-/-	-515.4074528	-20321.85291	106	0.080357143	0.509433962	0.174823197
YBR082C	-1	-/-	-515.4977818	-19003.61948	106	0.080237741	0.509433962	0.175106082
YNL016W	-1	-/-	-515.5621712	-19039.26633	106	0.080118694	0.509433962	0.175388967
YOL110W	-1	-/-	-515.5628166	-19278.42736	106	0.08	0.509433962	0.175671853
YHR110W	0	0/-	-515.652907	-32829.78583	424	0.08	0.509433962	0.175671853
YBR097W	-1	-/-	-515.6942724	-19667.20811	106	0.079881657	0.509433962	0.175954738
YPL106C	-1	-/-	-515.7513859	-18938.46842	106	0.079763663	0.509433962	0.176237624
YJR086W	-1	-/-	-515.7675261	-19174.67198	106	0.079646018	0.509433962	0.176520509
YER174C	-1	-/-	-515.7770765	-19330.22274	106	0.079528719	0.509433962	0.176803395
YDL131W	0	0/0	-515.8292593	-32660.7091	424	0.079528719	0.509433962	0.176803395
YMR278W	0	0/-	-515.8590514	-32469.53776	424	0.079528719	0.509433962	0.176803395
YER095W	-1	-/+	-515.9302676	-19370.74011	106	0.079411765	0.509433962	0.17708628
YGL227W	-1	-/-	-515.9662683	-21061.50768	106	0.079295154	0.509433962	0.177369165
YGL027C	-1	-/-	-515.9784343	-20403.02556	106	0.079178886	0.509433962	0.177652051
YOR211C	1	+/+	-516.2838709	-20175.36522	105	0.080527086	0.518867925	0.177652051
YNL333W	-1	-/-	-516.3358145	-20942.3062	106	0.080409357	0.518867925	0.177934936
YFL016C	-1	-/+	-516.3554881	-20346.37142	106	0.080291971	0.518867925	0.178217822
YER107C	-1	-/-	-516.4917455	-20136.87894	106	0.080174927	0.518867925	0.178500707
YPL054W	0	0/-	-516.6222181	-33297.4362	424	0.080174927	0.518867925	0.178500707
YHR183W	-1	-/-	-516.6358601	-19724.09931	106	0.080058224	0.518867925	0.178783593
YER090W	0	0/0	-516.6616866	-31278.67022	424	0.080058224	0.518867925	0.178783593
YKL116C	0	0/-	-516.7301844	-32532.52208	424	0.080058224	0.518867925	0.178783593
YOR148C	-1	-/-	-516.7703635	-20352.3559	106	0.07994186	0.518867925	0.179066478
YHR039C-A	-1	-/-	-516.8872321	-18575.50131	106	0.079825835	0.518867925	0.179349364
YNL229C	-1	-/-	-516.8979602	-20302.07149	106	0.079710145	0.518867925	0.179632249
YJL091C	-1	-/-	-516.9935803	-20091.08453	106	0.07959479	0.518867925	0.179915134
YBR254C	-1	-/-	-517.0393679	-18943.32085	106	0.079479769	0.518867925	0.18019802
YOR181W	-1	-/-	-517.0712347	-19092.30686	106	0.079365079	0.518867925	0.180480905
YKL007W	-1	-/-	-517.0829359	-20449.1318	106	0.07925072	0.518867925	0.180763791
YBR230C	0	0/+	-517.0899554	-35367.31941	424	0.07925072	0.518867925	0.180763791
YDL181W	-1	-/0	-517.098829	-19812.75676	106	0.079136691	0.518867925	0.181046676
YPL006W	-1	-/-	-517.1261427	-18972.84615	106	0.079022989	0.518867925	0.181329562
YOR007C	-1	-/-	-517.1823061	-19782.86832	106	0.078909613	0.518867925	0.181612447
YLR423C	-1	-/+	-517.1860342	-20225.36149	106	0.078796562	0.518867925	0.181895332
YFR010W	0	0/-	-517.2561028	-33409.02033	424	0.078796562	0.518867925	0.181895332
YDR009W	-1	-/-	-517.3021605	-20318.07142	106	0.078683834	0.518867925	0.182178218
YJL024C	-1	-/-	-517.3661126	-19953.58985	106	0.078571429	0.518867925	0.182461103
YGL026C	0	0/0	-517.3839214	-31780.96443	424	0.078571429	0.518867925	0.182461103
YJR040W	-1	-/-	-517.3948388	-18898.79966	106	0.078459344	0.518867925	0.182743989
YFL017C	0	0/-	-517.4178667	-33130.86225	424	0.078459344	0.518867925	0.182743989
YOR261C	-1	-/-	-517.5182257	-20260.9721	106	0.078347578	0.518867925	0.183026874
YKR013W	0	0/-	-517.5231088	-34360.13167	424	0.078347578	0.518867925	0.183026874
YGR048W	-1	-/-	-517.5665879	-21333.90905	106	0.078236131	0.518867925	0.18330976
YBR176W	0	0/-	-517.6147926	-32521.35288	424	0.078236131	0.518867925	0.18330976
YBR188C	-1	-/-	-517.657747	-20712.20301	106	0.078125	0.518867925	0.183592645
YIL004C	-1	-/-	-517.7213709	-20574.43713	106	0.078014184	0.518867925	0.18387553
YHR026W	-1	-/-	-517.7996087	-18873.36834	106	0.077903683	0.518867925	0.184158416
YDR515W	-1	-/-	-517.8413458	-20804.72652	106	0.077793494	0.518867925	0.184441301
YLR028C	-1	-/-	-517.8449602	-20409.10141	106	0.077683616	0.518867925	0.184724187
YGL048C	-1	-/-	-517.8786044	-20356.32079	106	0.077574048	0.518867925	0.185007072
YLR390W-A	-1	-/-	-517.9213557	-17933.10364	106	0.077464789	0.518867925	0.185289958
YMR152W	0	0/0	-517.9354071	-33860.2013	424	0.077464789	0.518867925	0.185289958
YJL196C	-1	-/-	-517.9546261	-19677.12471	106	0.077355837	0.518867925	0.185572843
YNL169C	-1	-/+	-517.9831276	-20004.12587	106	0.077247191	0.518867925	0.185855728
YEL046C	0	0/0	-517.9968633	-31514.79611	424	0.077247191	0.518867925	0.185855728
YGR009C	-1	-/-	-518.0228467	-19254.23451	106	0.07713885	0.518867925	0.186138614
YGL106W	-1	-/-	-518.0928733	-20489.58908	106	0.077030812	0.518867925	0.186421499
YGR172C	-1	-/-	-518.1228464	-20188.09523	106	0.076923077	0.518867925	0.186704385
YPL036W	-1	-/-	-518.1712265	-19007.30398	106	0.076815642	0.518867925	0.18698727
YNL148C	-1	-/-	-518.2092078	-19607.42142	106	0.076708508	0.518867925	0.187270156
YPR193C	-1	-/-	-518.2600329	-21015.80501	106	0.076601671	0.518867925	0.187553041
YML072C	0	0/-	-518.3215078	-32879.96247	424	0.076601671	0.518867925	0.187553041
YGR295C	0	0/-	-518.3302276	-31967.91423	424	0.076601671	0.518867925	0.187553041
YJL159W	0	0/-	-518.3304346	-32128.30309	424	0.076601671	0.518867925	0.187553041
YJL004C	-1	-/-	-518.3898032	-19859.17411	106	0.076495132	0.518867925	0.187835926
YLR287C-A	0	0/-	-518.395337	-30985.43359	424	0.076495132	0.518867925	0.187835926
YJR022W	-1	-/-	-518.5007074	-19840.59246	106	0.076388889	0.518867925	0.188118812
YLR231C	-1	-/-	-518.5260766	-20241.77314	106	0.07628294	0.518867925	0.188401697
YNR033W	-1	-/-	-518.5480423	-21202.61856	106	0.076177285	0.518867925	0.188684583
YER112W	-1	-/-	-518.5558214	-20268.0164	106	0.076071923	0.518867925	0.188967468
YGR189C	0	0/-	-518.6021839	-32953.11959	424	0.076071923	0.518867925	0.188967468
YLR080W	-1	-/-	-518.719512	-20575.52234	106	0.075966851	0.518867925	0.189250354
YMR054W	-1	-/-	-518.754626	-19019.19258	106	0.075862069	0.518867925	0.189533239
YGR087C	0	0/0	-518.767601	-31665.25387	424	0.075862069	0.518867925	0.189533239
YBR273C	-1	-/-	-518.8098321	-21028.26291	106	0.075757576	0.518867925	0.189816124
YPL246C	0	0/0	-518.8366941	-33450.9551	424	0.075757576	0.518867925	0.189816124
YBR298C	-1	-/-	-518.8700421	-19798.22337	106	0.07565337	0.518867925	0.19009901
YMR280C	-1	-/-	-518.9323874	-20025.2424	106	0.075549451	0.518867925	0.190381895
YGR282C	0	0/-	-518.9586106	-31160.46768	424	0.075549451	0.518867925	0.190381895
YGR246C	-1	-/-	-518.9677832	-19651.75041	106	0.075445816	0.518867925	0.190664781
YOR031W	-1	-/-	-519.0025973	-19659.05867	106	0.075342466	0.518867925	0.190947666
YGR121C	-1	-/-	-519.1570687	-19094.5664	106	0.075239398	0.518867925	0.191230552
YLL002W	-1	-/-	-519.1874843	-20734.40582	106	0.075136612	0.518867925	0.191513437
YOL003C	-1	-/-	-519.1963427	-19902.5836	106	0.075034106	0.518867925	0.191796322
YGL119W	-1	-/0	-519.2722394	-20449.29247	106	0.07493188	0.518867925	0.192079208
YEL051W	-1	-/-	-519.2746308	-19912.20152	106	0.074829932	0.518867925	0.192362093
YFR032C-A	0	0/-	-519.3434687	-31260.6718	424	0.074829932	0.518867925	0.192362093
YPR094W	-1	-/-	-519.3549254	-18601.62666	106	0.074728261	0.518867925	0.192644979
YEL037C	-1	-/-	-519.4033968	-19246.1445	106	0.074626866	0.518867925	0.192927864
YMR199W	-1	-/-	-519.428596	-20254.66291	106	0.074525745	0.518867925	0.19321075
YNL101W	-1	-/-	-519.4423468	-19747.40426	106	0.074424899	0.518867925	0.193493635
YBR059C	-1	-/-	-519.446341	-19620.5627	106	0.074324324	0.518867925	0.193776521
YIL006W	0	0/-	-519.6553968	-33299.23298	424	0.074324324	0.518867925	0.193776521
YGL135W	-1	-/-	-519.6733789	-19762.53548	106	0.074224022	0.518867925	0.194059406
YDR229W	0	0/-	-519.7140917	-33530.08949	424	0.074224022	0.518867925	0.194059406
YJL074C	-1	-/-	-519.7735813	-20842.82649	106	0.074123989	0.518867925	0.194342291
YLR381W	-1	-/-	-519.8758752	-20100.30366	106	0.074024226	0.518867925	0.194625177
YDR432W	-1	-/-	-519.8892353	-18945.22896	106	0.073924731	0.518867925	0.194908062
YIL112W	-1	-/-	-519.8905182	-19837.58052	106	0.073825503	0.518867925	0.195190948
YHR044C	0	0/0	-519.9301294	-31418.94931	424	0.073825503	0.518867925	0.195190948
YNL263C	-1	-/-	-519.9640813	-19148.87552	106	0.073726542	0.518867925	0.195473833
YDR150W	1	+/+	-519.9992824	-20373.67008	105	0.074966533	0.528301887	0.195473833
YDL217C	1	+/+	-520.0581007	-19758.2865	105	0.076203209	0.537735849	0.195473833
YMR119W	-1	-/-	-520.1051836	-19111.67954	106	0.076101469	0.537735849	0.195756719
YPL219W	0	0/-	-520.1684894	-32503.51163	424	0.076101469	0.537735849	0.195756719
YGR240C	0	0/-	-520.1834303	-31473.28556	424	0.076101469	0.537735849	0.195756719
YMR071C	0	0/0	-520.2823817	-31822.21529	424	0.076101469	0.537735849	0.195756719
YDR497C	0	0/-	-520.2965389	-32591.98178	424	0.076101469	0.537735849	0.195756719
YER017C	-1	-/+	-520.3208666	-20136.44819	106	0.076	0.537735849	0.196039604
YHR101C	0	0/-	-520.3928758	-33420.60105	424	0.076	0.537735849	0.196039604
YDR035W	0	0/0	-520.3946431	-33038.64157	424	0.076	0.537735849	0.196039604
YFL030W	0	0/0	-520.4586254	-34798.91934	424	0.076	0.537735849	0.196039604
YLR229C	-1	-/-	-520.5070467	-20354.87156	106	0.075898802	0.537735849	0.196322489
YOR126C	-1	-/-	-520.5629823	-19775.99347	106	0.075797872	0.537735849	0.196605375
YOR363C	-1	-/-	-520.5958719	-20735.60463	106	0.075697211	0.537735849	0.19688826
YLR078C	-1	-/-	-520.602648	-19562.67171	106	0.075596817	0.537735849	0.197171146
YMR029C	-1	-/-	-520.6353607	-20666.8261	106	0.075496689	0.537735849	0.197454031
YER031C	-1	-/-	-520.668364	-20186.57916	106	0.075396825	0.537735849	0.197736917
YDR088C	-1	-/-	-520.6944509	-19746.34868	106	0.075297226	0.537735849	0.198019802
YIR029W	0	0/-	-520.7177005	-33433.93937	424	0.075297226	0.537735849	0.198019802
YOR290C	-1	-/-	-520.7447393	-19063.277	106	0.075197889	0.537735849	0.198302687
YIL040W	-1	-/-	-520.759825	-20813.71313	106	0.075098814	0.537735849	0.198585573
YDL053C	0	0/0	-520.7694473	-32820.58299	424	0.075098814	0.537735849	0.198585573
YPR133C	-1	-/-	-520.7830541	-19384.24674	106	0.075	0.537735849	0.198868458
YGL053W	-1	-/0	-520.798929	-20865.099	106	0.074901445	0.537735849	0.199151344
YOR125C	0	0/0	-520.8808084	-32869.45252	424	0.074901445	0.537735849	0.199151344
YDL095W	-1	-/-	-520.9983685	-19290.82071	106	0.07480315	0.537735849	0.199434229
YNL267W	-1	-/-	-521.0285072	-19899.1387	106	0.074705111	0.537735849	0.199717115
YLL041C	-1	-/-	-521.0643268	-21271.91733	106	0.07460733	0.537735849	0.2
YNL133C	-1	-/-	-521.1293497	-20290.3642	106	0.074509804	0.537735849	0.200282885
YKL121W	0	0/0	-521.1462524	-34124.19619	424	0.074509804	0.537735849	0.200282885
YIL043C	0	0/-	-521.1910474	-33188.85409	424	0.074509804	0.537735849	0.200282885
YOR039W	-1	-/-	-521.2129135	-20361.58768	106	0.074412533	0.537735849	0.200565771
YJL217W	0	0/0	-521.2259149	-32088.31416	424	0.074412533	0.537735849	0.200565771
YDR423C	-1	-/-	-521.3535118	-20712.62429	106	0.074315515	0.537735849	0.200848656
YMR109W	-1	-/-	-521.4518116	-19027.69105	106	0.07421875	0.537735849	0.201131542
YOR157C	-1	-/-	-521.4661648	-20002.44465	106	0.074122237	0.537735849	0.201414427
YML067C	-1	-/-	-521.503082	-19891.23028	106	0.074025974	0.537735849	0.201697313
YNL283C	-1	-/-	-521.5067642	-20421.27246	106	0.073929961	0.537735849	0.201980198
YPR036W	-1	-/-	-521.6359863	-19057.40187	106	0.073834197	0.537735849	0.202263083
YNL159C	-1	-/-	-521.7919283	-20560.31743	106	0.07373868	0.537735849	0.202545969
YDR072C	-1	-/-	-521.8382897	-19596.30298	106	0.073643411	0.537735849	0.202828854
YHR047C	0	0/0	-521.8504195	-32828.01707	424	0.073643411	0.537735849	0.202828854
YJR076C	-1	-/-	-521.8752246	-21128.43854	106	0.073548387	0.537735849	0.20311174
YJL176C	-1	-/-	-521.9440832	-20010.12643	106	0.073453608	0.537735849	0.203394625
YKR011C	0	0/0	-521.9722531	-33218.41222	424	0.073453608	0.537735849	0.203394625
YLR250W	0	0/0	-522.0242804	-33100.20053	424	0.073453608	0.537735849	0.203394625
YBR038W	-1	-/-	-522.2323551	-19246.05355	106	0.073359073	0.537735849	0.203677511
YOL116W	-1	-/-	-522.2779965	-20054.29693	106	0.073264781	0.537735849	0.203960396
YIL018W	-1	-/-	-522.2857351	-20209.06468	106	0.073170732	0.537735849	0.204243281
YNL330C	-1	-/-	-522.2879503	-20952.39089	106	0.073076923	0.537735849	0.204526167
YBL089W	0	0/-	-522.4530582	-33494.04854	424	0.073076923	0.537735849	0.204526167
YMR168C	-1	-/-	-522.5031648	-20366.68554	106	0.072983355	0.537735849	0.204809052
YNL070W	1	+/+	-522.522428	-19914.6319	105	0.074168798	0.547169811	0.204809052
YNL237W	0	0/0	-522.5804895	-34250.0657	424	0.074168798	0.547169811	0.204809052
YDL017W	-1	-/-	-522.5946183	-19565.05105	106	0.074074074	0.547169811	0.205091938
YHR028C	0	0/-	-522.6210259	-33793.40585	424	0.074074074	0.547169811	0.205091938
YHR106W	-1	-/-	-522.689132	-20760.16271	106	0.073979592	0.547169811	0.205374823
YER102W	0	0/-	-522.6949243	-33177.04617	424	0.073979592	0.547169811	0.205374823
YJR017C	-1	-/-	-522.7086084	-19723.14081	106	0.07388535	0.547169811	0.205657709
YGR047C	-1	-/-	-522.7624009	-20201.84017	106	0.073791349	0.547169811	0.205940594
YJR010C-A	-1	-/-	-522.8849943	-20235.43961	106	0.073697586	0.547169811	0.206223479
YDL142C	1	+/+	-522.9071064	-21448.58277	105	0.074873096	0.556603774	0.206223479
YGR254W	-1	-/-	-522.9644213	-17780.9027	106	0.0747782	0.556603774	0.206506365
YDR194C	-1	-/-	-522.9711933	-20857.98269	106	0.074683544	0.556603774	0.20678925
YKL054C	-1	-/-	-523.1078975	-19876.01763	106	0.074589128	0.556603774	0.207072136
YNL147W	-1	-/-	-523.1457145	-19393.84184	106	0.074494949	0.556603774	0.207355021
YPR083W	1	+/+	-523.2894206	-21729.81972	105	0.075662043	0.566037736	0.207355021
YNL127W	-1	-/-	-523.3098938	-20906.4679	106	0.075566751	0.566037736	0.207637907
YOL033W	-1	-/-	-523.3459698	-21047.67626	106	0.075471698	0.566037736	0.207920792
YBR107C	-1	-/-	-523.3729258	-19115.06836	106	0.075376884	0.566037736	0.208203678
YDR480W	-1	-/-	-523.3826358	-20604.3566	106	0.075282309	0.566037736	0.208486563
YOR198C	-1	-/-	-523.3947649	-20270.49709	106	0.07518797	0.566037736	0.208769448
YDR293C	-1	-/-	-523.4883511	-19690.26014	106	0.075093867	0.566037736	0.209052334
YHL030W	0	0/-	-523.5364395	-32644.0386	424	0.075093867	0.566037736	0.209052334
YBL006C	-1	-/-	-523.5746233	-19808.32389	106	0.075	0.566037736	0.209335219
YEL017W	0	0/0	-523.5946531	-32712.87356	424	0.075	0.566037736	0.209335219
YLR088W	-1	-/-	-523.5979218	-19669.23561	106	0.074906367	0.566037736	0.209618105
YIL094C	0	0/0	-523.6258447	-32409.18747	424	0.074906367	0.566037736	0.209618105
YAL038W	-1	-/-	-523.6586673	-18241.21586	106	0.074812968	0.566037736	0.20990099
YKL168C	0	0/-	-523.6915301	-33437.19255	424	0.074812968	0.566037736	0.20990099
YFL007W	0	0/-	-523.7634875	-32732.10403	424	0.074812968	0.566037736	0.20990099
YFL029C	-1	-/-	-523.7797043	-20295.69025	106	0.074719801	0.566037736	0.210183876
YDL188C	-1	-/-	-523.8389399	-19486.53429	106	0.074626866	0.566037736	0.210466761
YAL026C	-1	-/-	-523.8692341	-19214.34098	106	0.074534161	0.566037736	0.210749646
YER001W	-1	-/-	-523.8854315	-19854.10577	106	0.074441687	0.566037736	0.211032532
YJR095W	0	0/-	-523.900495	-33326.27362	424	0.074441687	0.566037736	0.211032532
YNR032W	-1	-/+	-523.9232047	-20736.54153	106	0.074349442	0.566037736	0.211315417
YOL121C	-1	-/-	-523.9453628	-19316.52555	106	0.074257426	0.566037736	0.211598303
YLR195C	-1	-/-	-523.9662061	-20770.7879	106	0.074165637	0.566037736	0.211881188
YGR075C	-1	-/-	-523.9692092	-19712.30672	106	0.074074074	0.566037736	0.212164074
YGL196W	0	0/0	-524.14098	-34406.069	424	0.074074074	0.566037736	0.212164074
YMR255W	-1	-/-	-524.1892009	-21076.53342	106	0.073982737	0.566037736	0.212446959
YBR046C	0	0/-	-524.211818	-34227.18861	424	0.073982737	0.566037736	0.212446959
YLR421C	0	0/-	-524.3453981	-33370.88954	424	0.073982737	0.566037736	0.212446959
YDL236W	-1	-/0	-524.3553696	-19872.1555	106	0.073891626	0.566037736	0.212729844
YOR104W	0	0/0	-524.3677542	-34204.81721	424	0.073891626	0.566037736	0.212729844
YGR204W	-1	-/-	-524.3931432	-19696.03441	106	0.073800738	0.566037736	0.21301273
YNL300W	0	0/0	-524.4212413	-33826.17802	424	0.073800738	0.566037736	0.21301273
YLR350W	-1	-/-	-524.4226997	-20519.91059	106	0.073710074	0.566037736	0.213295615
YMR064W	0	0/0	-524.5199442	-33845.75346	424	0.073710074	0.566037736	0.213295615
YIR037W	-1	-/-	-524.6583397	-20424.13142	106	0.073619632	0.566037736	0.213578501
YDL182W	0	0/-	-524.6790435	-31379.97027	424	0.073619632	0.566037736	0.213578501
YFR027W	-1	-/-	-524.6882067	-19520.22362	106	0.073529412	0.566037736	0.213861386
YPR180W	0	0/-	-524.692332	-33750.52988	424	0.073529412	0.566037736	0.213861386
YHR200W	-1	-/-	-524.7121205	-20272.85571	106	0.073439412	0.566037736	0.214144272
YDR265W	-1	-/-	-524.7299771	-20296.02017	106	0.073349633	0.566037736	0.214427157
YIL075C	-1	-/-	-524.8151245	-20563.8826	106	0.073260073	0.566037736	0.214710042
YOR008C	-1	-/-	-524.816251	-18922.57745	106	0.073170732	0.566037736	0.214992928
YOR089C	-1	-/-	-524.8203852	-20096.88253	106	0.073081608	0.566037736	0.215275813
YLR394W	-1	-/-	-524.8424542	-21651.43345	106	0.072992701	0.566037736	0.215558699
YBR171W	-1	-/-	-524.9079978	-18820.78234	106	0.07290401	0.566037736	0.215841584
YBR208C	0	0/0	-524.9155825	-31927.73997	424	0.07290401	0.566037736	0.215841584
YHL038C	-1	-/-	-525.1471932	-20249.10843	106	0.072815534	0.566037736	0.21612447
YHR072W	-1	-/-	-525.1483297	-20194.12682	106	0.072727273	0.566037736	0.216407355
YMR047C	-1	-/-	-525.1839178	-19493.50858	106	0.072639225	0.566037736	0.21669024
YOR037W	1	+/+	-525.1985688	-21120.35519	105	0.07376058	0.575471698	0.21669024
YKL197C	-1	-/-	-525.2115421	-20565.78198	106	0.073671498	0.575471698	0.216973126
YMR037C	-1	-/-	-525.2764435	-20188.15326	106	0.07358263	0.575471698	0.217256011
YGR268C	-1	-/0	-525.3003328	-21013.20697	106	0.073493976	0.575471698	0.217538897
YLR188W	0	0/-	-525.3772798	-32358.91449	424	0.073493976	0.575471698	0.217538897
YNL253W	-1	-/-	-525.3820572	-20918.24814	106	0.073405535	0.575471698	0.217821782
YCR082W	-1	-/-	-525.4034462	-20697.35519	106	0.073317308	0.575471698	0.218104668
YGL250W	0	0/-	-525.497656	-34826.61013	424	0.073317308	0.575471698	0.218104668
YPR129W	0	0/-	-525.5419442	-33249.12999	424	0.073317308	0.575471698	0.218104668
YFR014C	-1	-/-	-525.6067983	-20412.06633	106	0.073229292	0.575471698	0.218387553
YCR032W	0	0/-	-525.6447123	-32329.28028	424	0.073229292	0.575471698	0.218387553
YLR097C	-1	-/-	-525.7533286	-20557.73667	106	0.073141487	0.575471698	0.218670438
YKL049C	-1	-/-	-525.767741	-19984.28292	106	0.073053892	0.575471698	0.218953324
YDR188W	-1	-/-	-525.768966	-20133.94458	106	0.072966507	0.575471698	0.219236209
YJR058C	0	0/-	-525.9316563	-32008.54187	424	0.072966507	0.575471698	0.219236209
YBR041W	-1	-/-	-525.9760189	-18772.51482	106	0.072879331	0.575471698	0.219519095
YEL006W	0	0/-	-526.0592303	-32118.59407	424	0.072879331	0.575471698	0.219519095
YKL080W	-1	-/-	-526.1638117	-20129.85097	106	0.072792363	0.575471698	0.21980198
YGL065C	-1	-/-	-526.2636933	-20998.729	106	0.072705602	0.575471698	0.220084866
YNL214W	-1	-/-	-526.2776828	-20046.26833	106	0.072619048	0.575471698	0.220367751
YNL167C	-1	-/-	-526.3997743	-20188.27966	106	0.072532699	0.575471698	0.220650636
YKL190W	-1	-/-	-526.4234624	-20172.66963	106	0.072446556	0.575471698	0.220933522
YML055W	-1	-/-	-526.4740272	-19205.82799	106	0.072360617	0.575471698	0.221216407
YBR272C	-1	-/-	-526.5276282	-21053.40102	106	0.072274882	0.575471698	0.221499293
YPR198W	-1	-/-	-526.5590451	-19861.92311	106	0.072189349	0.575471698	0.221782178
YOL064C	-1	-/-	-526.5641115	-20051.2076	106	0.072104019	0.575471698	0.222065064
YHR073W	-1	-/-	-526.7003567	-19451.04293	106	0.07201889	0.575471698	0.222347949
YIL137C	0	0/-	-526.7076866	-32106.38399	424	0.07201889	0.575471698	0.222347949
YFR043C	0	0/0	-526.722752	-34051.19919	424	0.07201889	0.575471698	0.222347949
YCL030C	0	0/0	-526.7251369	-31751.59206	424	0.07201889	0.575471698	0.222347949
YHR103W	0	0/-	-526.7389014	-32337.24225	424	0.07201889	0.575471698	0.222347949
YPL085W	-1	-/-	-526.7903032	-19793.61116	106	0.071933962	0.575471698	0.222630835
YER166W	-1	-/-	-526.8180056	-19703.69975	106	0.071849234	0.575471698	0.22291372
YDR368W	0	0/-	-526.9508619	-33278.51458	424	0.071849234	0.575471698	0.22291372
YDR074W	0	0/-	-526.9770639	-34344.31752	424	0.071849234	0.575471698	0.22291372
YOR317W	-1	-/-	-526.9890234	-20464.84357	106	0.071764706	0.575471698	0.223196605
YKR050W	-1	-/-	-527.0143836	-19886.52961	106	0.071680376	0.575471698	0.223479491
YDR130C	-1	-/-	-527.0186298	-20721.14328	106	0.071596244	0.575471698	0.223762376
YNR030W	-1	-/-	-527.0568581	-19184.49861	106	0.071512309	0.575471698	0.224045262
YKL184W	0	0/-	-527.0812623	-33318.05968	424	0.071512309	0.575471698	0.224045262
YML010W	-1	-/-	-527.1094561	-18953.93128	106	0.071428571	0.575471698	0.224328147
YPL178W	-1	-/-	-527.1208289	-20717.43289	106	0.071345029	0.575471698	0.224611033
YER018C	-1	-/-	-527.2037029	-19753.32344	106	0.071261682	0.575471698	0.224893918
YMR273C	-1	-/-	-527.2651062	-19934.95542	106	0.07117853	0.575471698	0.225176803
YKL146W	-1	-/-	-527.269156	-21435.12372	106	0.071095571	0.575471698	0.225459689
YLR371W	-1	-/-	-527.3998382	-19404.14785	106	0.071012806	0.575471698	0.225742574
YGL237C	0	0/-	-527.43241	-34013.64436	424	0.071012806	0.575471698	0.225742574
YNL051W	-1	-/-	-527.4672554	-20390.6191	106	0.070930233	0.575471698	0.22602546
YEL025C	0	0/0	-527.726675	-32351.81161	424	0.070930233	0.575471698	0.22602546
YJR024C	0	0/0	-527.8138717	-33136.05102	424	0.070930233	0.575471698	0.22602546
YPR002W	-1	-/-	-527.8671646	-20562.42698	106	0.070847851	0.575471698	0.226308345
YDL052C	-1	-/-	-527.8872046	-18981.96958	106	0.070765661	0.575471698	0.226591231
YCR024C-A	-1	-/0	-527.901521	-18730.34334	106	0.070683662	0.575471698	0.226874116
YJL103C	0	0/-	-527.9337625	-34941.35852	424	0.070683662	0.575471698	0.226874116
YHR107C	-1	-/-	-527.9766295	-20656.9863	106	0.070601852	0.575471698	0.227157001
YNL090W	-1	-/-	-528.0331988	-19747.66416	106	0.070520231	0.575471698	0.227439887
YBL041W	-1	-/-	-528.0416903	-20975.45344	106	0.070438799	0.575471698	0.227722772
YOR118W	0	0/0	-528.0889636	-33240.42863	424	0.070438799	0.575471698	0.227722772
YLR314C	-1	-/-	-528.1498954	-20840.76812	106	0.070357555	0.575471698	0.228005658
YJR013W	-1	-/-	-528.1970298	-20868.74008	106	0.070276498	0.575471698	0.228288543
YJR001W	-1	-/-	-528.2076502	-19839.52524	106	0.070195627	0.575471698	0.228571429
YIL123W	-1	-/-	-528.2732384	-20468.87508	106	0.070114943	0.575471698	0.228854314
YMR039C	-1	-/-	-528.2842026	-20018.16827	106	0.070034443	0.575471698	0.229137199
YDR443C	-1	-/-	-528.2923892	-19433.96332	106	0.069954128	0.575471698	0.229420085
YLR039C	-1	-/-	-528.558213	-19927.26689	106	0.069873998	0.575471698	0.22970297
YPR107C	-1	-/-	-528.5708585	-20464.2628	106	0.06979405	0.575471698	0.229985856
YGR252W	-1	-/-	-528.5930851	-19930.04072	106	0.069714286	0.575471698	0.230268741
YPL116W	-1	-/-	-528.6052692	-20755.00896	106	0.069634703	0.575471698	0.230551627
YMR092C	-1	-/-	-528.7804849	-21055.17478	106	0.069555302	0.575471698	0.230834512
YDR201W	-1	-/-	-528.8072932	-19988.19822	106	0.069476082	0.575471698	0.231117397
YBR295W	-1	-/-	-528.822145	-20256.29965	106	0.069397042	0.575471698	0.231400283
YNL047C	-1	-/-	-528.8348882	-20969.67036	106	0.069318182	0.575471698	0.231683168
YNR052C	-1	-/-	-528.8746643	-20551.50308	106	0.069239501	0.575471698	0.231966054
YDR421W	-1	-/-	-528.9158778	-20483.26476	106	0.069160998	0.575471698	0.232248939
YJR161C	0	0/-	-528.9956251	-31900.89918	424	0.069160998	0.575471698	0.232248939
YHL020C	-1	-/-	-529.012517	-20738.02065	106	0.069082673	0.575471698	0.232531825
YHR141C	0	0/-	-529.1170591	-33069.89526	424	0.069082673	0.575471698	0.232531825
YER116C	-1	-/-	-529.1181459	-19295.65939	106	0.069004525	0.575471698	0.23281471
YMR318C	0	0/0	-529.1312452	-33171.94058	424	0.069004525	0.575471698	0.23281471
YCR020W-B	-1	-/-	-529.1313953	-18395.65215	106	0.068926554	0.575471698	0.233097595
YGL167C	-1	-/-	-529.2830546	-19415.35381	106	0.068848758	0.575471698	0.233380481
YLR417W	-1	-/-	-529.3153992	-20452.58131	106	0.068771139	0.575471698	0.233663366
YLR403W	-1	-/-	-529.3678923	-19458.24645	106	0.068693694	0.575471698	0.233946252
YJL030W	-1	-/-	-529.4551411	-20383.71322	106	0.068616423	0.575471698	0.234229137
YGL202W	0	0/0	-529.4667816	-32644.27653	424	0.068616423	0.575471698	0.234229137
YDR164C	-1	-/-	-529.5459437	-19557.83986	106	0.068539326	0.575471698	0.234512023
YMR263W	-1	-/-	-529.5891383	-20706.96571	106	0.068462402	0.575471698	0.234794908
YOR321W	-1	-/-	-529.6306334	-19600.177	106	0.06838565	0.575471698	0.235077793
YPL206C	-1	-/-	-529.7098761	-21176.02919	106	0.068309071	0.575471698	0.235360679
YAL032C	-1	-/-	-529.7171326	-20202.09629	106	0.068232662	0.575471698	0.235643564
YIR002C	-1	-/-	-529.7325914	-20979.5894	106	0.068156425	0.575471698	0.23592645
YMR184W	-1	-/-	-529.7494383	-20156.0545	106	0.068080357	0.575471698	0.236209335
YOL109W	-1	-/-	-529.7519243	-20414.49502	106	0.068004459	0.575471698	0.236492221
YBR015C	-1	-/-	-529.8585367	-19761.75612	106	0.067928731	0.575471698	0.236775106
YIL034C	-1	-/-	-529.8911736	-20864.43141	106	0.06785317	0.575471698	0.237057992
YLR044C	-1	-/-	-529.9960473	-17977.99075	106	0.067777778	0.575471698	0.237340877
YOR163W	0	0/-	-530.0073346	-33851.50017	424	0.067777778	0.575471698	0.237340877
YMR070W	-1	-/-	-530.0889676	-19943.05416	106	0.067702553	0.575471698	0.237623762
YCR096C	0	0/-	-530.1454107	-32410.23157	424	0.067702553	0.575471698	0.237623762
YDR033W	0	0/0	-530.1459894	-32145.86314	424	0.067702553	0.575471698	0.237623762
YNL212W	0	0/0	-530.1530286	-33739.63263	424	0.067702553	0.575471698	0.237623762
YNL031C	-1	-/-	-530.1577895	-19524.41519	106	0.067627494	0.575471698	0.237906648
YER043C	0	0/-	-530.1732526	-34539.6067	424	0.067627494	0.575471698	0.237906648
YER074W-A	-1	-/-	-530.1982718	-18734.56309	106	0.067552602	0.575471698	0.238189533
YPR192W	0	0/-	-530.1997285	-33011.0492	424	0.067552602	0.575471698	0.238189533
YBR243C	-1	-/-	-530.2612207	-19178.02759	106	0.067477876	0.575471698	0.238472419
YEL001C	0	0/0	-530.2699905	-33322.92045	424	0.067477876	0.575471698	0.238472419
YLL024C	-1	-/-	-530.3051398	-19599.74869	106	0.067403315	0.575471698	0.238755304
YFR051C	-1	-/-	-530.3433738	-19952.14709	106	0.067328918	0.575471698	0.23903819
YOL019W	0	0/0	-530.3774002	-33591.20024	424	0.067328918	0.575471698	0.23903819
YKL064W	-1	-/-	-530.4422431	-21080.04872	106	0.067254686	0.575471698	0.239321075
YLR010C	-1	-/-	-530.4979253	-19931.84748	106	0.067180617	0.575471698	0.23960396
YDL010W	0	0/-	-530.4994371	-33360.53261	424	0.067180617	0.575471698	0.23960396
YLR155C	-1	-/-	-530.5320771	-19771.56602	106	0.067106711	0.575471698	0.239886846
YML085C	-1	-/-	-530.5368874	-20558.09096	106	0.067032967	0.575471698	0.240169731
YLR286C	-1	-/-	-530.5926967	-19760.54572	106	0.066959385	0.575471698	0.240452617
YDR244W	-1	-/-	-530.625643	-20819.12365	106	0.066885965	0.575471698	0.240735502
YHR127W	0	0/-	-530.6355171	-34187.37871	424	0.066885965	0.575471698	0.240735502
YKL058W	-1	-/-	-530.6525419	-19441.56643	106	0.066812705	0.575471698	0.241018388
YBR049C	-1	-/-	-530.9454012	-19862.51049	106	0.066739606	0.575471698	0.241301273
YBR162C	-1	-/0	-530.9605918	-20238.39586	106	0.066666667	0.575471698	0.241584158
YCL032W	-1	-/-	-530.9734571	-20831.52292	106	0.066593886	0.575471698	0.241867044
YJL102W	-1	-/+	-530.9756604	-22362.26639	106	0.066521265	0.575471698	0.242149929
YMR149W	-1	-/-	-531.0138495	-19598.60139	106	0.066448802	0.575471698	0.242432815
YBR094W	0	0/0	-531.0255767	-33398.8693	424	0.066448802	0.575471698	0.242432815
YNL183C	0	0/-	-531.0490294	-33981.81213	424	0.066448802	0.575471698	0.242432815
YGL095C	-1	-/-	-531.127985	-20371.37502	106	0.066376496	0.575471698	0.2427157
YML064C	-1	-/-	-531.1564372	-20846.96712	106	0.066304348	0.575471698	0.242998586
YMR113W	-1	-/0	-531.1688089	-20012.44456	106	0.066232356	0.575471698	0.243281471
YOR295W	-1	-/-	-531.1776178	-20902.48657	106	0.066160521	0.575471698	0.243564356
YGL220W	0	0/-	-531.2865648	-33165.94571	424	0.066160521	0.575471698	0.243564356
YGR133W	-1	-/-	-531.3016074	-21024.42976	106	0.066088841	0.575471698	0.243847242
YPR164W	-1	-/-	-531.4971805	-20009.83097	106	0.066017316	0.575471698	0.244130127
YML004C	-1	-/-	-531.5131071	-21199.1849	106	0.065945946	0.575471698	0.244413013
YJL054W	1	+/+	-531.5610886	-20093.82233	105	0.066954644	0.58490566	0.244413013
YHR194W	1	+/+	-531.7289622	-20011.55852	105	0.067961165	0.594339623	0.244413013
YCL034W	-1	-/-	-531.754245	-21455.78855	106	0.067887931	0.594339623	0.244695898
YLR273C	0	0/0	-531.7565283	-33767.66235	424	0.067887931	0.594339623	0.244695898
YAR007C	-1	-/-	-531.7956431	-20327.30188	106	0.067814855	0.594339623	0.244978784
YGR255C	0	0/0	-531.8268757	-33169.64325	424	0.067814855	0.594339623	0.244978784
YCR094W	-1	-/-	-531.8703256	-20976.24361	106	0.067741935	0.594339623	0.245261669
YGR263C	0	0/-	-531.8889701	-34897.61804	424	0.067741935	0.594339623	0.245261669
YLR447C	-1	-/-	-531.8890619	-19519.21592	106	0.067669173	0.594339623	0.245544554
YJL121C	-1	-/0	-531.8987842	-20600.92143	106	0.067596567	0.594339623	0.24582744
YLR181C	-1	-/-	-531.8988731	-20575.7284	106	0.067524116	0.594339623	0.246110325
YLR024C	0	0/-	-531.93078	-33925.16916	424	0.067524116	0.594339623	0.246110325
YIL115C	-1	-/-	-531.9475012	-20024.20774	106	0.06745182	0.594339623	0.246393211
YOR336W	0	0/-	-531.9491575	-33610.22021	424	0.06745182	0.594339623	0.246393211
YOL152W	0	0/-	-532.0524732	-34072.73438	424	0.06745182	0.594339623	0.246393211
YNL327W	-1	-/0	-532.1017282	-19871.59125	106	0.067379679	0.594339623	0.246676096
YLR248W	-1	-/-	-532.1721904	-21420.10054	106	0.067307692	0.594339623	0.246958982
YNL336W	0	0/-	-532.1931059	-32235.16263	424	0.067307692	0.594339623	0.246958982
YKL204W	-1	-/-	-532.2123606	-19915.68732	106	0.067235859	0.594339623	0.247241867
YGL248W	0	0/-	-532.2401145	-34306.25806	424	0.067235859	0.594339623	0.247241867
YLR025W	-1	-/-	-532.4204097	-20773.52606	106	0.067164179	0.594339623	0.247524752
YDL056W	-1	-/-	-532.4921801	-20215.89469	106	0.067092652	0.594339623	0.247807638
YDR086C	-1	-/-	-532.5034883	-20257.73256	106	0.067021277	0.594339623	0.248090523
YKL019W	-1	-/-	-532.5741563	-20782.53073	106	0.066950053	0.594339623	0.248373409
YLR110C	-1	-/-	-532.587054	-18544.25927	106	0.066878981	0.594339623	0.248656294
YDL197C	-1	-/-	-532.6378441	-19868.92807	106	0.066808059	0.594339623	0.24893918
YIL063C	-1	-/-	-532.6842647	-19297.52167	106	0.066737288	0.594339623	0.249222065
YDL229W	-1	-/-	-532.7848635	-19887.1866	106	0.066666667	0.594339623	0.24950495
YGR163W	-1	-/-	-532.8292804	-20172.15804	106	0.066596195	0.594339623	0.249787836
YLR386W	-1	-/-	-532.8537796	-20735.14481	106	0.066525871	0.594339623	0.250070721
YOR372C	-1	-/-	-532.8557079	-19839.32652	106	0.066455696	0.594339623	0.250353607
YER042W	-1	-/-	-532.9700537	-20055.01974	106	0.066385669	0.594339623	0.250636492
YBR160W	-1	-/-	-533.0498078	-21114.2218	106	0.066315789	0.594339623	0.250919378
YOR171C	-1	-/-	-533.1053603	-20698.6705	106	0.066246057	0.594339623	0.251202263
YJL094C	-1	-/-	-533.1362209	-20150.85395	106	0.066176471	0.594339623	0.251485149
YGL005C	-1	-/-	-533.2197082	-20708.33251	106	0.06610703	0.594339623	0.251768034
YNL106C	-1	-/-	-533.4621727	-19477.81037	106	0.066037736	0.594339623	0.252050919
YNL250W	-1	-/-	-533.5045714	-20497.28618	106	0.065968586	0.594339623	0.252333805
YGL059W	0	0/+	-533.6269595	-33953.17756	424	0.065968586	0.594339623	0.252333805
YKL025C	-1	-/-	-533.6431415	-20514.80419	106	0.065899582	0.594339623	0.25261669
YPL241C	-1	-/-	-533.6867187	-20161.90837	106	0.065830721	0.594339623	0.252899576
YPR139C	-1	-/-	-533.7210296	-21056.02912	106	0.065762004	0.594339623	0.253182461
YGR116W	-1	-/-	-533.7363393	-19576.83038	106	0.065693431	0.594339623	0.253465347
YNL310C	1	+/+	-533.7565348	-20362.42477	105	0.066666667	0.603773585	0.253465347
YLL003W	-1	-/-	-533.815084	-20657.19735	106	0.066597294	0.603773585	0.253748232
YOR281C	-1	-/-	-533.8544893	-20712.40597	106	0.066528067	0.603773585	0.254031117
YNL202W	-1	-/-	-533.8780959	-21048.76681	106	0.066458982	0.603773585	0.254314003
YPL001W	-1	-/-	-533.9154892	-19500.04859	106	0.066390041	0.603773585	0.254596888
YCL018W	0	0/-	-533.9706361	-32093.36123	424	0.066390041	0.603773585	0.254596888
YMR264W	-1	-/-	-534.003772	-20399.70636	106	0.066321244	0.603773585	0.254879774
YIL014C-A	0	0/0	-534.0210146	-32791.83405	424	0.066321244	0.603773585	0.254879774
YNL231C	-1	-/-	-534.043525	-20803.19624	106	0.066252588	0.603773585	0.255162659
YBR119W	-1	-/-	-534.0465486	-20717.41521	106	0.066184074	0.603773585	0.255445545
YMR208W	-1	-/-	-534.1123779	-19435.32798	106	0.066115702	0.603773585	0.25572843
YOR177C	0	0/-	-534.4266942	-33000.09531	424	0.066115702	0.603773585	0.25572843
YNL220W	-1	-/-	-534.4627106	-20188.49185	106	0.066047472	0.603773585	0.256011315
YML126C	-1	-/-	-534.4694653	-20772.3656	106	0.065979381	0.603773585	0.256294201
YER139C	0	0/-	-534.527958	-34067.96805	424	0.065979381	0.603773585	0.256294201
YDL238C	0	0/-	-534.5978769	-33663.57943	424	0.065979381	0.603773585	0.256294201
YLR144C	-1	-/-	-534.6063228	-19651.96079	106	0.065911432	0.603773585	0.256577086
YDR189W	-1	-/-	-534.690973	-20618.94768	106	0.065843621	0.603773585	0.256859972
YJL108C	-1	-/-	-534.7990979	-20429.45217	106	0.065775951	0.603773585	0.257142857
YDL022W	-1	-/-	-534.8564894	-19667.77979	106	0.065708419	0.603773585	0.257425743
YDR486C	-1	-/-	-534.8826609	-20283.03919	106	0.065641026	0.603773585	0.257708628
YEL056W	-1	-/-	-534.8943005	-19725.17002	106	0.06557377	0.603773585	0.257991513
YGR061C	0	0/-	-534.9452119	-32383.58778	424	0.06557377	0.603773585	0.257991513
YAL022C	-1	-/-	-534.9809744	-20627.93545	106	0.065506653	0.603773585	0.258274399
YLR303W	-1	-/0	-535.0127897	-18969.55887	106	0.065439673	0.603773585	0.258557284
YJL123C	0	0/0	-535.0589988	-33065.00281	424	0.065439673	0.603773585	0.258557284
YJR059W	-1	-/-	-535.073714	-20620.90323	106	0.065372829	0.603773585	0.25884017
YDR051C	0	0/-	-535.0765156	-33262.46987	424	0.065372829	0.603773585	0.25884017
YMR241W	1	+/+	-535.0819161	-21001.16453	105	0.066326531	0.613207547	0.25884017
YBR218C	-1	-/-	-535.1148875	-18558.74382	106	0.066258919	0.613207547	0.259123055
YDL113C	-1	-/+	-535.1579287	-21253.89129	106	0.066191446	0.613207547	0.259405941
YMR060C	1	+/+	-535.2999327	-21109.2742	105	0.067141404	0.622641509	0.259405941
YOR324C	0	0/-	-535.3075181	-32766.48358	424	0.067141404	0.622641509	0.259405941
YBR233W-A	-1	-/-	-535.4320848	-19020.76622	106	0.067073171	0.622641509	0.259688826
YOR244W	-1	-/-	-535.4478784	-21200.90362	106	0.067005076	0.622641509	0.259971711
YHR082C	-1	-/-	-535.4685869	-19707.86214	106	0.06693712	0.622641509	0.260254597
YBR181C	0	0/-	-535.492144	-33273.23551	424	0.06693712	0.622641509	0.260254597
YMR205C	0	0/-	-535.5035052	-31958.79215	424	0.06693712	0.622641509	0.260254597
YER055C	0	0/0	-535.5087864	-32936.83363	424	0.06693712	0.622641509	0.260254597
YCR017C	0	0/-	-535.6709424	-31970.69743	424	0.06693712	0.622641509	0.260254597
YKR088C	0	0/-	-535.6724828	-33271.79976	424	0.06693712	0.622641509	0.260254597
YDR223W	0	0/-	-535.7023543	-33071.9947	424	0.06693712	0.622641509	0.260254597
YDR052C	-1	-/-	-535.8298461	-20817.80041	106	0.066869301	0.622641509	0.260537482
YNL007C	-1	-/-	-535.9015656	-19716.41269	106	0.066801619	0.622641509	0.260820368
YLR337C	-1	-/-	-535.9611161	-19921.74412	106	0.066734075	0.622641509	0.261103253
YPL139C	-1	-/-	-535.9722524	-20319.82379	106	0.066666667	0.622641509	0.261386139
YJL002C	-1	-/-	-536.0219312	-19496.66917	106	0.066599395	0.622641509	0.261669024
YOR027W	-1	-/+	-536.0547233	-20743.73951	106	0.066532258	0.622641509	0.261951909
YDR030C	-1	-/-	-536.0703146	-20931.32442	106	0.066465257	0.622641509	0.262234795
YER068W	-1	-/-	-536.1068349	-20190.00928	106	0.06639839	0.622641509	0.26251768
YML070W	0	0/-	-536.2167003	-33983.28517	424	0.06639839	0.622641509	0.26251768
YPL177C	-1	-/-	-536.255789	-19860.65987	106	0.066331658	0.622641509	0.262800566
YER159C	-1	-/-	-536.2564712	-19920.93596	106	0.06626506	0.622641509	0.263083451
YPR008W	-1	-/-	-536.2875991	-19611.77797	106	0.066198596	0.622641509	0.263366337
YOR380W	-1	-/-	-536.3682339	-20520.55717	106	0.066132265	0.622641509	0.263649222
YGL150C	-1	-/-	-536.387531	-20051.80175	106	0.066066066	0.622641509	0.263932107
YLR310C	-1	-/-	-536.4038751	-19833.3829	106	0.066	0.622641509	0.264214993
YER117W	-1	-/-	-536.4690032	-20621.05145	106	0.065934066	0.622641509	0.264497878
YBL032W	-1	-/-	-536.4766736	-21062.73476	106	0.065868263	0.622641509	0.264780764
YOR396W	0	0/0	-536.4789473	-31575.80801	424	0.065868263	0.622641509	0.264780764
YDR381W	-1	-/-	-536.5345562	-19646.91349	106	0.065802592	0.622641509	0.265063649
YNR002C	-1	-/-	-536.536926	-21487.58619	106	0.065737052	0.622641509	0.265346535
YKR083C	-1	-/-	-536.618228	-20296.21629	106	0.065671642	0.622641509	0.26562942
YNL012W	-1	-/-	-536.6352873	-20886.34928	106	0.065606362	0.622641509	0.265912306
YDL219W	0	0/0	-536.6376886	-33450.22348	424	0.065606362	0.622641509	0.265912306
YGR233C	0	0/-	-536.6733203	-34141.31422	424	0.065606362	0.622641509	0.265912306
YGR262C	-1	-/-	-536.7626739	-20550.34859	106	0.065541212	0.622641509	0.266195191
YLR165C	-1	-/-	-536.8304813	-21689.61909	106	0.06547619	0.622641509	0.266478076
YDR517W	-1	-/-	-536.9154985	-19566.70119	106	0.065411298	0.622641509	0.266760962
YBR086C	-1	-/-	-536.9534726	-19753.87846	106	0.065346535	0.622641509	0.267043847
YGR033C	-1	-/+	-536.9768689	-20549.17793	106	0.065281899	0.622641509	0.267326733
YJR049C	-1	-/-	-537.1050289	-21104.56988	106	0.065217391	0.622641509	0.267609618
YGL105W	-1	-/-	-537.1176791	-20920.34616	106	0.065153011	0.622641509	0.267892504
YMR028W	0	0/-	-537.3008537	-33738.66725	424	0.065153011	0.622641509	0.267892504
YKL015W	-1	-/-	-537.3410163	-20381.90129	106	0.065088757	0.622641509	0.268175389
YOL049W	-1	-/0	-537.4263663	-19979.3764	106	0.065024631	0.622641509	0.268458274
YIL129C	-1	-/-	-537.4738748	-19680.34776	106	0.06496063	0.622641509	0.26874116
YDR335W	-1	-/-	-537.5760489	-20054.05144	106	0.064896755	0.622641509	0.269024045
YGR092W	-1	-/-	-537.6012723	-20035.96878	106	0.064833006	0.622641509	0.269306931
YNL026W	1	+/+	-537.6373296	-21726.26241	105	0.065750736	0.632075472	0.269306931
YPL161C	-1	-/-	-537.7093642	-20657.58452	106	0.065686275	0.632075472	0.269589816
YMR158C-A	0	0/0	-537.7111059	-31263.47055	424	0.065686275	0.632075472	0.269589816
YNL311C	-1	-/-	-537.714678	-20771.46595	106	0.065621939	0.632075472	0.269872702
YNL139C	-1	-/-	-537.7288535	-19797.39311	106	0.06555773	0.632075472	0.270155587
YFL048C	-1	-/-	-537.7645743	-21276.00754	106	0.065493646	0.632075472	0.270438472
YOR035C	-1	-/-	-537.7853961	-20853.89099	106	0.065429688	0.632075472	0.270721358
YLR095C	-1	-/-	-537.8238215	-20055.50386	106	0.065365854	0.632075472	0.271004243
YPL096C-A	-1	-/-	-537.8293905	-19460.02708	106	0.065302144	0.632075472	0.271287129
YLR404W	0	0/-	-537.9523352	-34178.3701	424	0.065302144	0.632075472	0.271287129
YLR148W	-1	-/-	-537.955533	-19934.99186	106	0.065238559	0.632075472	0.271570014
YDL145C	-1	-/-	-537.9733543	-19866.13641	106	0.065175097	0.632075472	0.2718529
YER088C	-1	-/-	-538.0097411	-19722.42087	106	0.065111759	0.632075472	0.272135785
YDL090C	-1	-/0	-538.1024029	-19708.73562	106	0.065048544	0.632075472	0.27241867
YGR276C	-1	-/-	-538.1626308	-20443.66864	106	0.064985451	0.632075472	0.272701556
YBR042C	-1	-/-	-538.2859163	-19754.5041	106	0.064922481	0.632075472	0.272984441
YLR398C	-1	-/-	-538.3739004	-20276.76216	106	0.064859632	0.632075472	0.273267327
YNR031C	-1	-/-	-538.4807317	-19134.03014	106	0.064796905	0.632075472	0.273550212
YOL108C	-1	-/-	-538.5468385	-21121.07306	106	0.0647343	0.632075472	0.273833098
YKL062W	-1	-/-	-538.5819981	-20353.10597	106	0.064671815	0.632075472	0.274115983
YDL134C	-1	-/-	-538.621109	-19894.36449	106	0.06460945	0.632075472	0.274398868
YGL197W	0	0/-	-538.7324166	-33486.44073	424	0.06460945	0.632075472	0.274398868
YJL062W	-1	-/-	-538.7576735	-20013.84307	106	0.064547206	0.632075472	0.274681754
YML007W	-1	-/-	-538.830013	-20027.90833	106	0.064485082	0.632075472	0.274964639
YDL227C	-1	-/-	-538.8346689	-21183.88444	106	0.064423077	0.632075472	0.275247525
YJR156C	-1	-/-	-538.8659656	-20262.46808	106	0.064361191	0.632075472	0.27553041
YPL070W	0	0/-	-538.8735273	-33121.40261	424	0.064361191	0.632075472	0.27553041
YML124C	-1	-/-	-538.9416037	-20938.11331	106	0.064299424	0.632075472	0.275813296
YOR367W	-1	-/-	-538.9791377	-20219.97054	106	0.064237776	0.632075472	0.276096181
YOR074C	-1	-/-	-539.0095372	-20272.77536	106	0.064176245	0.632075472	0.276379066
YMR116C	-1	-/-	-539.0201809	-20737.6136	106	0.064114833	0.632075472	0.276661952
YHR098C	-1	-/-	-539.0282209	-19138.8136	106	0.064053537	0.632075472	0.276944837
YOL145C	-1	-/+	-539.0287519	-20340.1006	106	0.063992359	0.632075472	0.277227723
YGR065C	0	0/-	-539.0470885	-32632.75403	424	0.063992359	0.632075472	0.277227723
YDL054C	0	0/-	-539.0817755	-32850.9755	424	0.063992359	0.632075472	0.277227723
YLR187W	0	0/-	-539.10215	-32990.06709	424	0.063992359	0.632075472	0.277227723
YNL149C	1	+/0	-539.1937442	-20779.2331	105	0.064885496	0.641509434	0.277227723
YPR105C	-1	-/-	-539.270421	-20470.51394	106	0.064823642	0.641509434	0.277510608
YHR135C	-1	-/-	-539.2985401	-18851.17405	106	0.064761905	0.641509434	0.277793494
YDR356W	-1	-/-	-539.2995281	-20778.88701	106	0.064700285	0.641509434	0.278076379
YER105C	-1	-/-	-539.3325081	-20193.3816	106	0.064638783	0.641509434	0.278359264
YMR215W	0	0/-	-539.3831415	-33974.01827	424	0.064638783	0.641509434	0.278359264
YMR001C	-1	-/-	-539.3938472	-19904.17667	106	0.064577398	0.641509434	0.27864215
YGR227W	-1	-/-	-539.4142127	-20414.98761	106	0.064516129	0.641509434	0.278925035
YDR243C	-1	-/-	-539.4328742	-20165.62318	106	0.064454976	0.641509434	0.279207921
YBR245C	-1	-/-	-539.4813604	-20792.09585	106	0.064393939	0.641509434	0.279490806
YER027C	-1	-/-	-539.5205173	-20055.43619	106	0.064333018	0.641509434	0.279773692
YMR183C	-1	-/-	-539.5329192	-20162.08038	106	0.064272212	0.641509434	0.280056577
YGL001C	-1	-/-	-539.5765946	-21110.39374	106	0.06421152	0.641509434	0.280339463
YLR442C	-1	-/-	-539.6076357	-19955.01954	106	0.064150943	0.641509434	0.280622348
YLR067C	-1	-/+	-539.6245248	-20183.33957	106	0.064090481	0.641509434	0.280905233
YKL217W	0	0/-	-539.6258409	-34753.76209	424	0.064090481	0.641509434	0.280905233
YDR481C	-1	-/-	-539.6427126	-20838.64595	106	0.064030132	0.641509434	0.281188119
YKR054C	-1	-/-	-539.6945415	-20153.73175	106	0.063969897	0.641509434	0.281471004
YDR212W	-1	-/-	-539.7210367	-19596.70302	106	0.063909774	0.641509434	0.28175389
YMR106C	-1	-/-	-539.7276411	-20238.01595	106	0.063849765	0.641509434	0.282036775
YGL234W	0	0/-	-539.7388694	-33311.55612	424	0.063849765	0.641509434	0.282036775
YKR055W	-1	-/-	-539.8053781	-20641.87	106	0.063789869	0.641509434	0.282319661
YDL085W	-1	-/0	-539.8097456	-20870.82514	106	0.063730084	0.641509434	0.282602546
YGR286C	-1	-/-	-539.8203688	-20323.58052	106	0.063670412	0.641509434	0.282885431
YMR023C	-1	-/-	-539.9710248	-20572.74985	106	0.063610851	0.641509434	0.283168317
YDR066C	0	0/-	-540.0628762	-34030.06947	424	0.063610851	0.641509434	0.283168317
YLR361C	-1	-/-	-540.0758274	-20500.96932	106	0.063551402	0.641509434	0.283451202
YOR016C	0	0/-	-540.0785463	-33626.6063	424	0.063551402	0.641509434	0.283451202
YMR173W	-1	-/-	-540.0830791	-20776.54176	106	0.063492063	0.641509434	0.283734088
YPL203W	-1	-/-	-540.1053929	-21347.14326	106	0.063432836	0.641509434	0.284016973
YMR167W	-1	-/-	-540.1531444	-20617.86504	106	0.063373719	0.641509434	0.284299859
YJL192C	-1	-/-	-540.1769509	-20684.13216	106	0.063314711	0.641509434	0.284582744
YPR111W	-1	-/-	-540.1867497	-20896.84456	106	0.063255814	0.641509434	0.284865629
YJR094W-A	0	0/-	-540.2480649	-33126.37934	424	0.063255814	0.641509434	0.284865629
YJR103W	-1	-/-	-540.2497511	-21256.08899	106	0.063197026	0.641509434	0.285148515
YER144C	0	0/-	-540.2619691	-34273.70093	424	0.063197026	0.641509434	0.285148515
YGR239C	-1	-/-	-540.2756281	-21024.63225	106	0.063138347	0.641509434	0.2854314
YML075C	-1	-/-	-540.2777467	-21449.00162	106	0.063079777	0.641509434	0.285714286
YOL040C	-1	-/-	-540.3005216	-20866.30466	106	0.063021316	0.641509434	0.285997171
YFL024C	-1	-/-	-540.339128	-20172.98038	106	0.062962963	0.641509434	0.286280057
YGR185C	-1	-/-	-540.3564546	-20980.99971	106	0.062904718	0.641509434	0.286562942
YOL146W	-1	-/-	-540.3700402	-21209.20561	106	0.06284658	0.641509434	0.286845827
YDL168W	0	0/-	-540.4443118	-34359.58329	424	0.06284658	0.641509434	0.286845827
YBL019W	-1	-/-	-540.463218	-20202.07613	106	0.06278855	0.641509434	0.287128713
YDL065C	-1	-/-	-540.4858162	-19557.54656	106	0.062730627	0.641509434	0.287411598
YOR374W	0	0/-	-540.513019	-33755.83438	424	0.062730627	0.641509434	0.287411598
YMR108W	0	0/0	-540.5675396	-33401.10317	424	0.062730627	0.641509434	0.287411598
YJR091C	-1	-/-	-540.5900457	-20295.19003	106	0.062672811	0.641509434	0.287694484
YLL021W	-1	-/-	-540.6363964	-21093.65746	106	0.062615101	0.641509434	0.287977369
YDL171C	0	0/0	-540.6544302	-33655.14018	424	0.062615101	0.641509434	0.287977369
YIR006C	-1	-/-	-540.7246521	-19628.72565	106	0.062557498	0.641509434	0.288260255
YNL085W	-1	-/-	-540.7641997	-20675.90636	106	0.0625	0.641509434	0.28854314
YER098W	0	0/-	-540.7995312	-33230.19193	424	0.0625	0.641509434	0.28854314
YIL120W	-1	-/-	-540.8554358	-20367.31561	106	0.062442608	0.641509434	0.288826025
YOL063C	-1	-/-	-540.8941596	-20363.04943	106	0.062385321	0.641509434	0.289108911
YDR315C	0	0/-	-540.9019123	-33929.03529	424	0.062385321	0.641509434	0.289108911
YDL225W	-1	-/-	-540.9267006	-21006.23232	106	0.062328139	0.641509434	0.289391796
YKL208W	-1	-/-	-541.0075624	-21525.11594	106	0.062271062	0.641509434	0.289674682
YNL032W	-1	-/-	-541.0166037	-19733.41792	106	0.06221409	0.641509434	0.289957567
YNL314W	-1	-/-	-541.0232399	-20798.45064	106	0.062157221	0.641509434	0.290240453
YKL046C	-1	-/-	-541.0691366	-19973.03396	106	0.062100457	0.641509434	0.290523338
YBL033C	-1	-/-	-541.0726409	-20086.73132	106	0.062043796	0.641509434	0.290806223
YCR084C	-1	-/-	-541.1055584	-19906.0642	106	0.061987238	0.641509434	0.291089109
YDR469W	-1	-/-	-541.1405177	-20526.18694	106	0.061930783	0.641509434	0.291371994
YJL008C	-1	-/-	-541.2837768	-20966.98028	106	0.061874431	0.641509434	0.29165488
YCR093W	-1	-/-	-541.329782	-19494.48901	106	0.061818182	0.641509434	0.291937765
YGL195W	-1	-/-	-541.4556718	-20200.14055	106	0.061762035	0.641509434	0.292220651
YDL033C	-1	-/-	-541.474355	-20783.57822	106	0.061705989	0.641509434	0.292503536
YJL154C	-1	-/-	-541.5988331	-20603.59699	106	0.061650045	0.641509434	0.292786421
YDL040C	-1	-/-	-541.674145	-19905.37874	106	0.061594203	0.641509434	0.293069307
YDR294C	-1	-/-	-541.688612	-22453.58256	106	0.061538462	0.641509434	0.293352192
YLL026W	-1	-/-	-541.7116611	-20430.10067	106	0.061482821	0.641509434	0.293635078
YBR017C	-1	-/-	-541.7262416	-20071.31912	106	0.061427281	0.641509434	0.293917963
YBR005W	0	0/-	-541.754151	-33871.6227	424	0.061427281	0.641509434	0.293917963
YPR029C	-1	-/-	-541.786741	-20499.22767	106	0.061371841	0.641509434	0.294200849
YIL076W	-1	-/-	-541.8552077	-20399.69846	106	0.061316501	0.641509434	0.294483734
YPL194W	-1	-/-	-541.8866317	-21374.45848	106	0.061261261	0.641509434	0.29476662
YLR019W	0	0/-	-541.9260941	-33081.3545	424	0.061261261	0.641509434	0.29476662
YPL179W	-1	-/-	-541.9334183	-19980.38366	106	0.061206121	0.641509434	0.295049505
YCR086W	-1	-/-	-541.9891994	-20836.63766	106	0.061151079	0.641509434	0.29533239
YBL064C	-1	-/-	-542.0308566	-21798.66508	106	0.061096137	0.641509434	0.295615276
YLR377C	-1	-/-	-542.0621052	-21198.66896	106	0.061041293	0.641509434	0.295898161
YOL138C	-1	-/-	-542.0638795	-20282.81577	106	0.060986547	0.641509434	0.296181047
YOR194C	-1	-/-	-542.0744047	-20274.15237	106	0.0609319	0.641509434	0.296463932
YML069W	-1	-/-	-542.0769305	-20478.69917	106	0.06087735	0.641509434	0.296746818
YIL169C	0	0/-	-542.2027599	-31033.81947	424	0.06087735	0.641509434	0.296746818
YLL031C	-1	-/-	-542.2584465	-20708.94486	106	0.060822898	0.641509434	0.297029703
YGR098C	-1	-/-	-542.261687	-20560.21741	106	0.060768543	0.641509434	0.297312588
YMR197C	-1	-/-	-542.2855148	-21622.71398	106	0.060714286	0.641509434	0.297595474
YBL058W	-1	-/-	-542.3171542	-20761.08323	106	0.060660125	0.641509434	0.297878359
YOR362C	-1	-/-	-542.327471	-21467.1941	106	0.060606061	0.641509434	0.298161245
YPR132W	-1	-/-	-542.3319501	-20201.56801	106	0.060552093	0.641509434	0.29844413
YDL003W	-1	-/-	-542.3904827	-21636.57267	106	0.060498221	0.641509434	0.298727016
YML077W	-1	-/-	-542.4258587	-19548.21126	106	0.060444444	0.641509434	0.299009901
YHR203C	-1	-/-	-542.4309497	-20493.08641	106	0.060390764	0.641509434	0.299292786
YJL097W	0	0/-	-542.4503468	-33934.95994	424	0.060390764	0.641509434	0.299292786
YKR068C	-1	-/-	-542.4634566	-20311.88072	106	0.060337178	0.641509434	0.299575672
YJL047C	-1	-/-	-542.4790003	-21126.56367	106	0.060283688	0.641509434	0.299858557
YDL019C	-1	-/-	-542.6090076	-19992.978	106	0.060230292	0.641509434	0.300141443
YER142C	-1	-/-	-542.6153069	-21486.1713	106	0.060176991	0.641509434	0.300424328
YLR127C	-1	-/-	-542.667423	-20780.3352	106	0.060123784	0.641509434	0.300707214
YFR040W	-1	-/-	-542.7343411	-20460.55004	106	0.060070671	0.641509434	0.300990099
YPL171C	-1	-/0	-542.7345395	-19856.58844	106	0.060017652	0.641509434	0.301272984
YHR188C	-1	-/-	-542.7484112	-19527.86415	106	0.059964727	0.641509434	0.30155587
YBR192W	1	+/+	-542.7608052	-21117.28121	105	0.060792952	0.650943396	0.30155587
YMR298W	-1	-/-	-542.8158967	-19325.48039	106	0.060739437	0.650943396	0.301838755
YKL101W	-1	-/-	-542.9181175	-20219.8016	106	0.060686016	0.650943396	0.302121641
YOL155C	0	0/-	-542.9226177	-32639.49692	424	0.060686016	0.650943396	0.302121641
YKL092C	-1	-/-	-542.9357884	-20208.48922	106	0.060632689	0.650943396	0.302404526
YOR227W	0	0/0	-543.1345172	-34142.14955	424	0.060632689	0.650943396	0.302404526
YMR235C	-1	-/-	-543.1455998	-21223.49351	106	0.060579456	0.650943396	0.302687412
YGR019W	0	0/-	-543.1892885	-34454.14735	424	0.060579456	0.650943396	0.302687412
YDR057W	-1	-/-	-543.2168109	-20447.40824	106	0.060526316	0.650943396	0.302970297
YCR026C	-1	-/-	-543.2634435	-19381.11482	106	0.060473269	0.650943396	0.303253182
YOR124C	0	0/+	-543.29581	-33928.74386	424	0.060473269	0.650943396	0.303253182
YLR340W	-1	-/-	-543.3113458	-19660.84264	106	0.060420315	0.650943396	0.303536068
YGR119C	-1	-/-	-543.3166156	-20224.10199	106	0.060367454	0.650943396	0.303818953
YGL126W	-1	-/-	-543.4718282	-20009.13244	106	0.060314685	0.650943396	0.304101839
YHR143W	-1	-/-	-543.5442951	-19981.31222	106	0.060262009	0.650943396	0.304384724
YGL116W	-1	-/-	-543.5859106	-20735.55876	106	0.060209424	0.650943396	0.30466761
YHR152W	-1	-/-	-543.5860264	-20247.12495	106	0.060156931	0.650943396	0.304950495
YFR003C	-1	-/-	-543.6010073	-21529.13426	106	0.06010453	0.650943396	0.30523338
YDR454C	0	0/-	-543.6261653	-34108.43172	424	0.06010453	0.650943396	0.30523338
YNL178W	0	0/-	-543.6306064	-34093.70081	424	0.06010453	0.650943396	0.30523338
YNL102W	-1	-/-	-543.6734166	-21705.56531	106	0.060052219	0.650943396	0.305516266
YPL115C	-1	-/-	-543.745966	-20179.49283	106	0.06	0.650943396	0.305799151
YKR030W	0	0/0	-543.74875	-32114.3893	424	0.06	0.650943396	0.305799151
YJR005W	0	0/-	-543.7500687	-33500.76166	424	0.06	0.650943396	0.305799151
YOR090C	0	0/-	-543.8479018	-33442.7677	424	0.06	0.650943396	0.305799151
YGL002W	0	0/-	-543.8542848	-34509.98929	424	0.06	0.650943396	0.305799151
YJR051W	0	0/-	-543.8979463	-32838.30403	424	0.06	0.650943396	0.305799151
YGL008C	-1	-/-	-543.9859283	-18894.25469	106	0.059947871	0.650943396	0.306082037
YPL256C	-1	-/-	-544.0105622	-21649.97193	106	0.059895833	0.650943396	0.306364922
YNL312W	-1	-/-	-544.0475883	-20907.95558	106	0.059843886	0.650943396	0.306647808
YDR069C	-1	-/-	-544.0981753	-21496.47246	106	0.059792028	0.650943396	0.306930693
YPL170W	-1	-/-	-544.1063957	-19213.67616	106	0.05974026	0.650943396	0.307213579
YBL105C	-1	-/-	-544.1312349	-20803.56303	106	0.059688581	0.650943396	0.307496464
YDR219C	1	+/+	-544.1378863	-20708.12998	105	0.060501296	0.660377358	0.307496464
YKL152C	-1	-/-	-544.1426258	-19096.73025	106	0.06044905	0.660377358	0.307779349
YKR098C	0	0/-	-544.2088332	-34084.36996	424	0.06044905	0.660377358	0.307779349
YDR258C	1	+/+	-544.2418754	-22083.1802	105	0.061259707	0.669811321	0.307779349
YPL125W	-1	-/0	-544.2471342	-20589.77784	106	0.061206897	0.669811321	0.308062235
YNL192W	-1	-/-	-544.405838	-19613.19993	106	0.061154177	0.669811321	0.30834512
YDR450W	-1	-/-	-544.4417472	-20586.83624	106	0.061101549	0.669811321	0.308628006
YLR411W	-1	-/-	-544.5087552	-21884.57488	106	0.061049011	0.669811321	0.308910891
YMR097C	-1	-/-	-544.5254147	-21548.67743	106	0.060996564	0.669811321	0.309193777
YPR061C	0	0/0	-544.5424892	-35312.00131	424	0.060996564	0.669811321	0.309193777
YER019C-A	-1	-/-	-544.5488329	-19545.45658	106	0.060944206	0.669811321	0.309476662
YLR438W	0	0/0	-544.5778071	-33494.19004	424	0.060944206	0.669811321	0.309476662
YDL194W	-1	-/-	-544.6198201	-21046.50309	106	0.060891938	0.669811321	0.309759547
YGR274C	-1	-/-	-544.6778452	-20261.04808	106	0.06083976	0.669811321	0.310042433
YGL006W	-1	-/-	-544.6792567	-20991.22223	106	0.060787671	0.669811321	0.310325318
YOL060C	1	+/+	-544.7398691	-21385.18416	105	0.061591104	0.679245283	0.310325318
YPR043W	0	0/-	-544.7439547	-34314.31331	424	0.061591104	0.679245283	0.310325318
YGL181W	-1	-/-	-544.7442894	-21024.33145	106	0.061538462	0.679245283	0.310608204
YNL054W	-1	-/-	-544.8011079	-20578.95201	106	0.061485909	0.679245283	0.310891089
YGL128C	0	0/-	-544.8413456	-33823.53016	424	0.061485909	0.679245283	0.310891089
YHL024W	-1	-/-	-544.8694994	-22314.89207	106	0.061433447	0.679245283	0.311173975
YEL058W	0	0/-	-544.8750721	-33654.57533	424	0.061433447	0.679245283	0.311173975
YDL140C	-1	-/-	-544.9170272	-19106.68135	106	0.061381074	0.679245283	0.31145686
YKL206C	-1	-/0	-544.9214675	-20470.47826	106	0.06132879	0.679245283	0.311739745
YBL018C	-1	-/-	-544.9394588	-20777.82193	106	0.061276596	0.679245283	0.312022631
YBR126C	-1	-/-	-544.9742339	-21033.56691	106	0.06122449	0.679245283	0.312305516
YJR006W	-1	-/-	-544.9826462	-20678.41019	106	0.061172472	0.679245283	0.312588402
YIL147C	-1	-/-	-544.9828894	-20612.87648	106	0.061120543	0.679245283	0.312871287
YKL127W	0	0/-	-544.9853134	-35678.71375	424	0.061120543	0.679245283	0.312871287
YDR122W	-1	-/-	-545.0709498	-21383.03861	106	0.061068702	0.679245283	0.313154173
YMR076C	-1	-/-	-545.0725002	-20668.33823	106	0.061016949	0.679245283	0.313437058
YKR007W	-1	-/-	-545.0840583	-20397.59377	106	0.060965284	0.679245283	0.313719943
YBR084C-A	0	0/-	-545.1082299	-33558.24612	424	0.060965284	0.679245283	0.313719943
YPL195W	-1	-/-	-545.1271822	-19846.38145	106	0.060913706	0.679245283	0.314002829
YPR037C	-1	-/-	-545.2360215	-19464.87193	106	0.060862215	0.679245283	0.314285714
YLR102C	-1	-/-	-545.3061361	-21437.91164	106	0.060810811	0.679245283	0.3145686
YCL004W	-1	-/-	-545.3296621	-20969.00456	106	0.060759494	0.679245283	0.314851485
YMR257C	0	0/+	-545.3494676	-34626.32844	424	0.060759494	0.679245283	0.314851485
YOR167C	0	0/-	-545.3545364	-33359.65124	424	0.060759494	0.679245283	0.314851485
YER104W	-1	-/-	-545.4130085	-21120.01744	106	0.060708263	0.679245283	0.315134371
YHR195W	0	0/0	-545.415394	-33936.39372	424	0.060708263	0.679245283	0.315134371
YDR397C	-1	-/-	-545.4261416	-20506.15455	106	0.060657119	0.679245283	0.315417256
YDR092W	-1	-/-	-545.4345088	-20114.67365	106	0.060606061	0.679245283	0.315700141
YDR457W	-1	-/-	-545.4435709	-20416.03117	106	0.060555088	0.679245283	0.315983027
YBL088C	-1	-/-	-545.5103717	-19623.10914	106	0.060504202	0.679245283	0.316265912
YGR169C-A	0	0/-	-545.5833004	-32758.71283	424	0.060504202	0.679245283	0.316265912
YGR271W	0	0/-	-545.5942168	-33360.46994	424	0.060504202	0.679245283	0.316265912
YGR036C	-1	-/-	-545.6390216	-20414.60194	106	0.060453401	0.679245283	0.316548798
YER086W	0	0/0	-545.6594484	-33113.30001	424	0.060453401	0.679245283	0.316548798
YHR012W	-1	-/-	-545.6681502	-20643.56635	106	0.060402685	0.679245283	0.316831683
YMR276W	-1	-/-	-545.6917863	-20747.21607	106	0.060352054	0.679245283	0.317114569
YBR031W	0	0/-	-545.7202879	-34490.24137	424	0.060352054	0.679245283	0.317114569
YAL042W	-1	-/-	-545.7312942	-20512.46574	106	0.060301508	0.679245283	0.317397454
YIL126W	-1	-/-	-545.7916875	-20481.03982	106	0.060251046	0.679245283	0.317680339
YGL205W	-1	-/-	-545.8840508	-21771.65455	106	0.060200669	0.679245283	0.317963225
YPR125W	1	+/+	-545.964483	-21141.13049	105	0.060985798	0.688679245	0.317963225
YPL083C	-1	-/-	-546.0121636	-20130.26483	106	0.060934891	0.688679245	0.31824611
YLR113W	-1	-/-	-546.0388892	-19971.21345	106	0.06088407	0.688679245	0.318528996
YGL136C	-1	-/-	-546.0594118	-20201.73798	106	0.060833333	0.688679245	0.318811881
YKL041W	-1	-/-	-546.083468	-20191.54393	106	0.060782681	0.688679245	0.319094767
YKL112W	-1	-/-	-546.1170793	-21280.88588	106	0.060732113	0.688679245	0.319377652
YER059W	0	0/-	-546.204372	-34364.3131	424	0.060732113	0.688679245	0.319377652
YDR255C	-1	-/-	-546.2362907	-20842.85456	106	0.060681629	0.688679245	0.319660537
YLR106C	-1	-/-	-546.2378912	-20202.37842	106	0.060631229	0.688679245	0.319943423
YLR373C	0	0/-	-546.3171687	-35006.83957	424	0.060631229	0.688679245	0.319943423
YDL084W	-1	-/-	-546.3479662	-20210.54351	106	0.060580913	0.688679245	0.320226308
YER180C-A	-1	-/0	-546.3609571	-19563.44349	106	0.06053068	0.688679245	0.320509194
YNL246W	-1	-/-	-546.3730214	-20615.47836	106	0.06048053	0.688679245	0.320792079
YJR125C	-1	-/-	-546.3996093	-21771.93502	106	0.060430464	0.688679245	0.321074965
YOR064C	-1	-/-	-546.411778	-21534.53744	106	0.06038048	0.688679245	0.32135785
YCL052C	-1	-/-	-546.4138739	-22818.67739	106	0.060330579	0.688679245	0.321640736
YJR057W	-1	-/-	-546.4999535	-20864.48294	106	0.06028076	0.688679245	0.321923621
YIL142W	-1	-/-	-546.5171309	-21368.55632	106	0.060231023	0.688679245	0.322206506
YJL019W	-1	-/-	-546.5187387	-20248.67035	106	0.060181369	0.688679245	0.322489392
YOR149C	-1	-/-	-546.5289531	-20829.22123	106	0.060131796	0.688679245	0.322772277
YPL224C	-1	-/-	-546.5483148	-20551.47665	106	0.060082305	0.688679245	0.323055163
YLR131C	-1	-/-	-546.5577648	-19946.0106	106	0.060032895	0.688679245	0.323338048
YER072W	-1	-/-	-546.5911229	-19774.0441	106	0.059983566	0.688679245	0.323620934
YJL012C	-1	-/-	-546.6048346	-19688.48066	106	0.059934319	0.688679245	0.323903819
YGL123W	0	0/-	-546.6129265	-34233.41826	424	0.059934319	0.688679245	0.323903819
YGL067W	-1	-/-	-546.6632888	-20057.25115	106	0.059885152	0.688679245	0.324186704
YGR094W	-1	-/-	-546.6814134	-20378.00095	106	0.059836066	0.688679245	0.32446959
YHR079C	-1	-/-	-546.6914778	-20671.52907	106	0.05978706	0.688679245	0.324752475
YFR019W	-1	-/-	-546.7039132	-20802.97417	106	0.059738134	0.688679245	0.325035361
YBR210W	-1	-/-	-546.770395	-19163.78061	106	0.059689289	0.688679245	0.325318246
YNR048W	-1	-/-	-546.7728636	-21504.1329	106	0.059640523	0.688679245	0.325601132
YDL240W	0	0/-	-546.7937804	-34204.63343	424	0.059640523	0.688679245	0.325601132
YGR184C	0	0/-	-546.7964645	-33891.25236	424	0.059640523	0.688679245	0.325601132
YDR507C	-1	-/-	-546.8252585	-21097.82718	106	0.059591837	0.688679245	0.325884017
YPL147W	-1	-/-	-546.8632162	-20970.23092	106	0.05954323	0.688679245	0.326166902
YLR233C	-1	-/-	-546.9046149	-20728.82545	106	0.059494703	0.688679245	0.326449788
YLR216C	-1	-/-	-546.9086547	-19902.90454	106	0.059446254	0.688679245	0.326732673
YPL074W	0	0/0	-546.9218573	-33594.90362	424	0.059446254	0.688679245	0.326732673
YML132W	-1	-/-	-546.9282205	-19749.82077	106	0.059397884	0.688679245	0.327015559
YLR200W	-1	-/-	-546.9464657	-21209.40132	106	0.059349593	0.688679245	0.327298444
YKL045W	-1	-/-	-546.9561932	-21579.57506	106	0.059301381	0.688679245	0.32758133
YCL033C	-1	-/-	-546.9633702	-21212.46692	106	0.059253247	0.688679245	0.327864215
YGR005C	-1	-/-	-546.9698653	-20323.10956	106	0.059205191	0.688679245	0.3281471
YOR099W	-1	-/-	-547.1011369	-20445.30757	106	0.059157212	0.688679245	0.328429986
YHL003C	-1	-/-	-547.1084573	-20982.18729	106	0.059109312	0.688679245	0.328712871
YFL044C	0	0/-	-547.1942753	-35082.89757	424	0.059109312	0.688679245	0.328712871
YOR130C	-1	-/-	-547.2432904	-19658.76348	106	0.059061489	0.688679245	0.328995757
YIL146C	0	0/+	-547.2433838	-34516.32548	424	0.059061489	0.688679245	0.328995757
YEL021W	0	0/-	-547.2532141	-33320.693	424	0.059061489	0.688679245	0.328995757
YPL176C	-1	-/-	-547.33077	-20309.94583	106	0.059013743	0.688679245	0.329278642
YCR081W	-1	-/-	-547.3356993	-20251.21524	106	0.058966074	0.688679245	0.329561528
YBR255W	0	0/0	-547.3919994	-33821.49413	424	0.058966074	0.688679245	0.329561528
YLR459W	-1	-/-	-547.3972609	-20868.52526	106	0.058918483	0.688679245	0.329844413
YPL022W	-1	-/-	-547.4134777	-20268.01859	106	0.058870968	0.688679245	0.330127298
YML074C	-1	-/-	-547.431617	-20930.86786	106	0.058823529	0.688679245	0.330410184
YGL240W	-1	-/-	-547.4448328	-19568.90757	106	0.058776167	0.688679245	0.330693069
YEL071W	-1	-/-	-547.4468598	-19839.71486	106	0.058728882	0.688679245	0.330975955
YPL242C	-1	-/-	-547.4469168	-20475.24379	106	0.058681672	0.688679245	0.33125884
YDR012W	0	0/-	-547.4810032	-34660.86275	424	0.058681672	0.688679245	0.33125884
YOL034W	-1	-/-	-547.6354389	-20815.38275	106	0.058634538	0.688679245	0.331541726
YBR194W	0	0/0	-547.6425424	-34199.03461	424	0.058634538	0.688679245	0.331541726
YPL156C	-1	-/0	-547.7084265	-20372.51844	106	0.05858748	0.688679245	0.331824611
YNR047W	-1	-/-	-547.891331	-19962.45554	106	0.058540497	0.688679245	0.332107496
YNL317W	-1	-/-	-547.9086784	-20891.88229	106	0.05849359	0.688679245	0.332390382
YKL038W	-1	-/-	-547.9388492	-20940.90259	106	0.058446757	0.688679245	0.332673267
YMR224C	-1	-/-	-547.9417713	-20505.3521	106	0.0584	0.688679245	0.332956153
YKR042W	1	+/+	-547.9712811	-19495.88115	105	0.059152678	0.698113208	0.332956153
YDR346C	-1	-/-	-548.0053153	-21248.75129	106	0.059105431	0.698113208	0.333239038
YGL134W	0	0/-	-548.015813	-33918.10771	424	0.059105431	0.698113208	0.333239038
YJR042W	-1	-/-	-548.0224063	-20106.14979	106	0.05905826	0.698113208	0.333521924
YNL294C	-1	-/-	-548.048876	-20091.74144	106	0.059011164	0.698113208	0.333804809
YBR274W	-1	-/-	-548.1482456	-20168.14238	106	0.058964143	0.698113208	0.334087694
YGR020C	-1	-/-	-548.1920238	-19129.03473	106	0.058917197	0.698113208	0.33437058
YER004W	0	0/0	-548.2066267	-34558.80482	424	0.058917197	0.698113208	0.33437058
YFL028C	0	0/-	-548.3227064	-34248.45855	424	0.058917197	0.698113208	0.33437058
YGR152C	-1	-/-	-548.3643994	-20792.77635	106	0.058870326	0.698113208	0.334653465
YJR060W	-1	-/-	-548.3812056	-20462.7373	106	0.058823529	0.698113208	0.334936351
YML058W	1	+/+	-548.4111397	-19957.40338	105	0.059571088	0.70754717	0.334936351
YDR139C	0	0/-	-548.4355844	-32861.10967	424	0.059571088	0.70754717	0.334936351
YHR005C	-1	-/-	-548.4361823	-19803.11262	106	0.05952381	0.70754717	0.335219236
YLR347C	-1	-/-	-548.4502819	-20004.87375	106	0.059476606	0.70754717	0.335502122
YKR095W-A	-1	-/-	-548.4658275	-19626.89865	106	0.059429477	0.70754717	0.335785007
YJR035W	-1	-/-	-548.4788294	-20496.29999	106	0.059382423	0.70754717	0.336067893
YNL025C	-1	-/-	-548.5009274	-20589.46964	106	0.059335443	0.70754717	0.336350778
YER111C	-1	-/-	-548.5454538	-20112.37982	106	0.059288538	0.70754717	0.336633663
YBR167C	-1	-/-	-548.5510404	-20169.62677	106	0.059241706	0.70754717	0.336916549
YOL102C	-1	-/-	-548.6393597	-21007.66013	106	0.059194949	0.70754717	0.337199434
YEL027W	-1	-/-	-548.7124078	-19406.94867	106	0.059148265	0.70754717	0.33748232
YNL118C	-1	-/-	-548.7366753	-20443.38788	106	0.059101655	0.70754717	0.337765205
YPR173C	-1	-/-	-548.7503133	-20088.74059	106	0.059055118	0.70754717	0.338048091
YNL094W	-1	-/-	-548.7507591	-20429.94239	106	0.059008655	0.70754717	0.338330976
YGL064C	0	0/-	-548.7509437	-34867.16506	424	0.059008655	0.70754717	0.338330976
YBR115C	0	0/0	-548.7737324	-32586.86946	424	0.059008655	0.70754717	0.338330976
YLR151C	0	0/-	-548.7965072	-34570.19619	424	0.059008655	0.70754717	0.338330976
YOR330C	1	+/+	-548.821568	-20424.14601	105	0.059748428	0.716981132	0.338330976
YOR061W	-1	-/-	-548.8546951	-21152.76406	106	0.059701493	0.716981132	0.338613861
YIL014W	-1	-/-	-548.8563449	-19978.85751	106	0.059654631	0.716981132	0.338896747
YLR119W	-1	-/-	-548.9030075	-20494.04554	106	0.059607843	0.716981132	0.339179632
YNL280C	-1	-/-	-548.9203789	-19875.35643	106	0.059561129	0.716981132	0.339462518
YHR053C	-1	-/-	-548.9514751	-19283.8068	106	0.059514487	0.716981132	0.339745403
YJR126C	-1	-/-	-549.0637577	-20532.53882	106	0.059467919	0.716981132	0.340028289
YOL113W	-1	-/-	-549.0705502	-20643.74188	106	0.059421423	0.716981132	0.340311174
YAL051W	-1	-/-	-549.0763724	-20877.06706	106	0.059375	0.716981132	0.340594059
YPR074C	-1	-/0	-549.1101277	-20766.5034	106	0.059328649	0.716981132	0.340876945
YDR181C	-1	-/-	-549.1792397	-21156.7922	106	0.059282371	0.716981132	0.34115983
YGL063W	-1	-/-	-549.1883097	-19753.99071	106	0.059236165	0.716981132	0.341442716
YKR021W	0	0/-	-549.2530522	-34099.98746	424	0.059236165	0.716981132	0.341442716
YER016W	-1	-/-	-549.2692287	-20332.44238	106	0.059190031	0.716981132	0.341725601
YGL103W	0	0/-	-549.2780939	-33495.07867	424	0.059190031	0.716981132	0.341725601
YOL009C	1	+/+	-549.3502281	-21525.99557	105	0.059922179	0.726415094	0.341725601
YLL043W	-1	-/-	-549.4176815	-20704.69687	106	0.059875583	0.726415094	0.342008487
YOR350C	0	0/-	-549.4314269	-34580.96214	424	0.059875583	0.726415094	0.342008487
YHR007C	-1	-/-	-549.5150509	-21563.08749	106	0.05982906	0.726415094	0.342291372
YOL070C	0	0/-	-549.5738568	-34812.20376	424	0.05982906	0.726415094	0.342291372
YBR067C	0	0/-	-549.723228	-32769.58341	424	0.05982906	0.726415094	0.342291372
YAL017W	-1	-/-	-549.7600813	-21810.46128	106	0.059782609	0.726415094	0.342574257
YML079W	0	0/0	-549.8163417	-32037.51637	424	0.059782609	0.726415094	0.342574257
YGR027C	0	0/-	-549.8812962	-33418.00327	424	0.059782609	0.726415094	0.342574257
YGR063C	-1	-/-	-549.8973675	-19626.44995	106	0.05973623	0.726415094	0.342857143
YAL031C	-1	-/-	-549.9317918	-19986.2267	106	0.059689922	0.726415094	0.343140028
YOL148C	-1	-/-	-550.0011513	-20767.69084	106	0.059643687	0.726415094	0.343422914
YMR021C	-1	-/-	-550.0476699	-21546.19034	106	0.059597523	0.726415094	0.343705799
YGL020C	1	+/+	-550.0960951	-20698.46403	105	0.060324826	0.735849057	0.343705799
YDL193W	0	0/-	-550.1103327	-34123.14161	424	0.060324826	0.735849057	0.343705799
YOL044W	-1	-/-	-550.112844	-20929.76492	106	0.060278207	0.735849057	0.343988685
YPL259C	-1	-/-	-550.136133	-20482.91756	106	0.06023166	0.735849057	0.34427157
YNL223W	-1	-/+	-550.1631966	-21231.31901	106	0.060185185	0.735849057	0.344554455
YML029W	-1	-/-	-550.1695397	-21077.86212	106	0.060138782	0.735849057	0.344837341
YAL009W	-1	-/-	-550.1785209	-19713.66072	106	0.06009245	0.735849057	0.345120226
YLR246W	-1	-/-	-550.2269013	-20827.88379	106	0.060046189	0.735849057	0.345403112
YOR301W	-1	-/-	-550.2807872	-20352.47455	106	0.06	0.735849057	0.345685997
YHR099W	-1	-/-	-550.3203342	-20114.14338	106	0.059953882	0.735849057	0.345968883
YDR225W	-1	-/-	-550.3244171	-21157.46371	106	0.059907834	0.735849057	0.346251768
YNL189W	0	0/-	-550.3421478	-33633.55931	424	0.059907834	0.735849057	0.346251768
YGR279C	-1	-/-	-550.3820875	-20006.49368	106	0.059861857	0.735849057	0.346534653
YAL020C	-1	-/-	-550.3895409	-19421.00066	106	0.059815951	0.735849057	0.346817539
YKR048C	-1	-/-	-550.4085538	-20497.5784	106	0.059770115	0.735849057	0.347100424
YJL083W	0	0/-	-550.443217	-33829.83288	424	0.059770115	0.735849057	0.347100424
YDR451C	-1	-/-	-550.4573543	-21793.07412	106	0.059724349	0.735849057	0.34738331
YOR109W	-1	-/-	-550.479109	-19341.86423	106	0.059678653	0.735849057	0.347666195
YJR105W	-1	-/-	-550.5275495	-21105.21228	106	0.059633028	0.735849057	0.347949081
YER073W	-1	-/-	-550.5741343	-20943.22711	106	0.059587471	0.735849057	0.348231966
YBL092W	0	0/-	-550.7718335	-33251.76457	424	0.059587471	0.735849057	0.348231966
YDL160C	-1	-/-	-550.7729268	-18961.97752	106	0.059541985	0.735849057	0.348514851
YLL022C	-1	-/-	-550.9000299	-22026.96314	106	0.059496568	0.735849057	0.348797737
YMR174C	0	0/0	-550.9263952	-34446.29483	424	0.059496568	0.735849057	0.348797737
YOL051W	-1	-/-	-550.9293175	-20439.0991	106	0.05945122	0.735849057	0.349080622
YNL288W	-1	-/-	-550.9449036	-20458.01152	106	0.059405941	0.735849057	0.349363508
YKL034W	-1	-/-	-550.9928815	-20475.95217	106	0.059360731	0.735849057	0.349646393
YDL123W	0	0/0	-551.0014239	-34666.2479	424	0.059360731	0.735849057	0.349646393
YGR238C	-1	-/-	-551.0499592	-20847.49027	106	0.059315589	0.735849057	0.349929279
YBR236C	-1	-/-	-551.0504367	-20980.6665	106	0.059270517	0.735849057	0.350212164
YKL124W	0	0/-	-551.0856699	-33709.95423	424	0.059270517	0.735849057	0.350212164
YEL061C	-1	-/-	-551.1131041	-20421.36782	106	0.059225513	0.735849057	0.35049505
YHR181W	-1	-/-	-551.1316385	-20090.2896	106	0.059180577	0.735849057	0.350777935
YJL078C	0	0/-	-551.1679806	-32224.98539	424	0.059180577	0.735849057	0.350777935
YER024W	-1	-/-	-551.1947925	-20679.88289	106	0.059135709	0.735849057	0.35106082
YBL101C	0	0/-	-551.1961493	-34496.69964	424	0.059135709	0.735849057	0.35106082
YKR064W	0	0/-	-551.2005481	-34345.91524	424	0.059135709	0.735849057	0.35106082
YLR087C	0	0/-	-551.2090935	-33942.39964	424	0.059135709	0.735849057	0.35106082
YOR386W	-1	-/-	-551.3085268	-21780.4513	106	0.059090909	0.735849057	0.351343706
YHR208W	0	0/0	-551.3098831	-33658.9031	424	0.059090909	0.735849057	0.351343706
YGL168W	-1	-/-	-551.3135326	-20327.53682	106	0.059046177	0.735849057	0.351626591
YER122C	-1	-/-	-551.318989	-20385.75995	106	0.059001513	0.735849057	0.351909477
YER065C	-1	-/-	-551.3417363	-21462.65316	106	0.058956916	0.735849057	0.352192362
YER039C	0	0/-	-551.3612543	-35275.57711	424	0.058956916	0.735849057	0.352192362
YDR382W	-1	-/-	-551.4082518	-20742.50009	106	0.058912387	0.735849057	0.352475248
YOR052C	0	0/-	-551.4477347	-35124.67834	424	0.058912387	0.735849057	0.352475248
YER070W	-1	-/-	-551.4703465	-21111.61262	106	0.058867925	0.735849057	0.352758133
YDR303C	-1	-/-	-551.4969401	-20777.97282	106	0.058823529	0.735849057	0.353041018
YLR085C	-1	-/-	-551.5226669	-21523.59406	106	0.058779201	0.735849057	0.353323904
YML021C	-1	-/-	-551.539367	-20463.70733	106	0.05873494	0.735849057	0.353606789
YDR002W	-1	-/-	-551.5445361	-19713.55415	106	0.058690745	0.735849057	0.353889675
YGR056W	-1	-/-	-551.5511978	-19844.04555	106	0.058646617	0.735849057	0.35417256
YOR196C	0	0/-	-551.7105279	-34875.80297	424	0.058646617	0.735849057	0.35417256
YGL257C	-1	-/-	-551.72278	-20473.81364	106	0.058602554	0.735849057	0.354455446
YJL128C	-1	-/-	-551.7568498	-20390.46557	106	0.058558559	0.735849057	0.354738331
YML036W	-1	-/-	-551.8084276	-21007.12577	106	0.058514629	0.735849057	0.355021216
YJL093C	-1	-/-	-551.8276422	-20732.51699	106	0.058470765	0.735849057	0.355304102
YIR028W	-1	-/-	-551.859488	-20463.11248	106	0.058426966	0.735849057	0.355586987
YCR020C-A	-1	-/-	-551.8810418	-20309.10815	106	0.058383234	0.735849057	0.355869873
YDR068W	0	0/0	-551.8832617	-32548.98083	424	0.058383234	0.735849057	0.355869873
YNR009W	0	0/-	-551.8879024	-34995.97347	424	0.058383234	0.735849057	0.355869873
YHR123W	-1	-/-	-551.9022934	-21156.20418	106	0.058339566	0.735849057	0.356152758
YLR410W	-1	-/0	-551.9104633	-20175.25648	106	0.058295964	0.735849057	0.356435644
YJR036C	0	0/-	-552.001529	-34354.95915	424	0.058295964	0.735849057	0.356435644
YIL078W	0	0/-	-552.1116743	-34219.04951	424	0.058295964	0.735849057	0.356435644
YPL131W	-1	-/-	-552.1270671	-21130.05548	106	0.058252427	0.735849057	0.356718529
YPL117C	-1	-/-	-552.1919823	-20751.96618	106	0.058208955	0.735849057	0.357001414
YDR022C	-1	-/+	-552.2129147	-20952.85489	106	0.058165548	0.735849057	0.3572843
YML052W	-1	-/-	-552.3541028	-20517.52926	106	0.058122206	0.735849057	0.357567185
YDR287W	0	0/-	-552.3674354	-35452.9774	424	0.058122206	0.735849057	0.357567185
YGL164C	0	0/0	-552.3874445	-33759.80412	424	0.058122206	0.735849057	0.357567185
YPL016W	-1	-/-	-552.3970106	-20506.98768	106	0.058078928	0.735849057	0.357850071
YOR219C	0	0/-	-552.399972	-33266.45071	424	0.058078928	0.735849057	0.357850071
YMR013C	-1	-/-	-552.4824514	-19726.04774	106	0.058035714	0.735849057	0.358132956
YBR227C	0	0/+	-552.5102085	-32923.61621	424	0.058035714	0.735849057	0.358132956
YNL236W	-1	-/-	-552.5200112	-19956.18487	106	0.057992565	0.735849057	0.358415842
YEL009C	-1	-/-	-552.5509365	-20266.58564	106	0.05794948	0.735849057	0.358698727
YGL154C	0	0/0	-552.5743631	-33976.2922	424	0.05794948	0.735849057	0.358698727
YOR267C	-1	-/-	-552.5883393	-20216.21936	106	0.057906459	0.735849057	0.358981612
YGR144W	1	+/+	-552.6780262	-20738.49617	105	0.058605341	0.745283019	0.358981612
YNL072W	-1	-/-	-552.7331114	-21466.04667	106	0.058561898	0.745283019	0.359264498
YMR283C	-1	-/-	-552.7360845	-21340.62704	106	0.058518519	0.745283019	0.359547383
YBR029C	-1	-/-	-552.7703745	-21068.94369	106	0.058475204	0.745283019	0.359830269
YMR210W	-1	-/-	-552.7750678	-19037.86797	106	0.058431953	0.745283019	0.360113154
YMR030W	-1	-/-	-552.7934313	-21373.7137	106	0.058388766	0.745283019	0.36039604
YDL159W-A	0	0/0	-552.8395375	-32634.89555	424	0.058388766	0.745283019	0.36039604
YER061C	-1	-/-	-552.9142408	-20826.45814	106	0.058345643	0.745283019	0.360678925
YMR237W	-1	-/-	-552.9833159	-21217.36752	106	0.058302583	0.745283019	0.36096181
YGL056C	0	0/-	-552.9976276	-34364.01768	424	0.058302583	0.745283019	0.36096181
YGR034W	0	0/-	-553.134571	-34376.12407	424	0.058302583	0.745283019	0.36096181
YPR089W	0	0/0	-553.211859	-32923.54182	424	0.058302583	0.745283019	0.36096181
YGR057C	-1	-/-	-553.2196083	-21157.3183	106	0.058259587	0.745283019	0.361244696
YAL002W	-1	-/-	-553.2243478	-19409.48266	106	0.058216654	0.745283019	0.361527581
YMR140W	-1	-/-	-553.3236697	-21626.00793	106	0.058173785	0.745283019	0.361810467
YIL148W	0	0/-	-553.3274973	-33695.98401	424	0.058173785	0.745283019	0.361810467
YHR113W	0	0/0	-553.3369439	-31949.79331	424	0.058173785	0.745283019	0.361810467
YGR211W	-1	-/-	-553.374599	-20048.55682	106	0.058130979	0.745283019	0.362093352
YDR097C	-1	-/-	-553.4042745	-21295.4917	106	0.058088235	0.745283019	0.362376238
YDL069C	-1	-/+	-553.448827	-20380.70528	106	0.058045555	0.745283019	0.362659123
YLR305C	-1	-/+	-553.4613385	-19996.33724	106	0.058002937	0.745283019	0.362942008
YPL145C	-1	-/-	-553.4632473	-20292.57045	106	0.057960382	0.745283019	0.363224894
YGR007W	-1	-/-	-553.4809802	-20856.41638	106	0.057917889	0.745283019	0.363507779
YCR009C	-1	-/-	-553.4918096	-20792.29261	106	0.057875458	0.745283019	0.363790665
YDL007W	-1	-/-	-553.5118539	-21270.86686	106	0.057833089	0.745283019	0.36407355
YMR077C	-1	-/-	-553.5389123	-20860.52643	106	0.057790783	0.745283019	0.364356436
YGR155W	-1	-/-	-553.5760598	-20848.56378	106	0.057748538	0.745283019	0.364639321
YDR073W	-1	-/-	-553.5882819	-20509.3285	106	0.057706355	0.745283019	0.364922207
YLR167W	-1	-/-	-553.6034293	-20383.84875	106	0.057664234	0.745283019	0.365205092
YOR159C	-1	-/-	-553.634001	-20206.84127	106	0.057622174	0.745283019	0.365487977
YOL111C	-1	-/-	-553.6556895	-20048.57188	106	0.057580175	0.745283019	0.365770863
YMR313C	-1	-/-	-553.662879	-20945.24536	106	0.057538237	0.745283019	0.366053748
YDL081C	-1	-/-	-553.6798084	-21626.10111	106	0.057496361	0.745283019	0.366336634
YDR279W	-1	-/-	-553.7052929	-22158.39868	106	0.057454545	0.745283019	0.366619519
YGL225W	-1	-/-	-553.7134926	-20525.22107	106	0.057412791	0.745283019	0.366902405
YOR143C	-1	-/-	-553.7561016	-20284.42752	106	0.057371097	0.745283019	0.36718529
YNL059C	-1	-/-	-553.7735112	-20563.27282	106	0.057329463	0.745283019	0.367468175
YDR105C	0	0/0	-553.7801141	-33115.22092	424	0.057329463	0.745283019	0.367468175
YNR067C	-1	-/0	-553.7976172	-19645.56802	106	0.05728789	0.745283019	0.367751061
YGL125W	0	0/0	-553.8630793	-32852.06866	424	0.05728789	0.745283019	0.367751061
YPR183W	-1	-/-	-553.9240322	-20332.88196	106	0.057246377	0.745283019	0.368033946
YPR118W	0	0/0	-553.9343626	-34934.97637	424	0.057246377	0.745283019	0.368033946
YIL122W	-1	-/-	-553.9884071	-20633.79094	106	0.057204924	0.745283019	0.368316832
YCR053W	-1	-/0	-554.0232348	-21133.66368	106	0.057163531	0.745283019	0.368599717
YJL076W	-1	-/-	-554.068495	-20647.96233	106	0.057122198	0.745283019	0.368882603
YKL203C	-1	-/-	-554.0992305	-20624.9594	106	0.057080925	0.745283019	0.369165488
YBL035C	-1	-/-	-554.1236205	-21301.58602	106	0.057039711	0.745283019	0.369448373
YOL089C	-1	-/-	-554.1240494	-20257.01317	106	0.056998557	0.745283019	0.369731259
YBR078W	0	0/-	-554.1280371	-33391.00251	424	0.056998557	0.745283019	0.369731259
YFL034C-B	-1	-/-	-554.1975143	-21510.8928	106	0.056957462	0.745283019	0.370014144
YDR418W	-1	-/-	-554.2129307	-21331.48521	106	0.056916427	0.745283019	0.37029703
YNL097C-B	0	0/0	-554.2499835	-33030.73411	424	0.056916427	0.745283019	0.37029703
YOL032W	0	0/-	-554.335928	-35585.65944	424	0.056916427	0.745283019	0.37029703
YOR254C	-1	-/-	-554.34602	-21472.14825	106	0.05687545	0.745283019	0.370579915
YBR162W-A	0	0/-	-554.3506193	-34423.00107	424	0.05687545	0.745283019	0.370579915
YHR129C	-1	-/-	-554.3600175	-21597.9021	106	0.056834532	0.745283019	0.370862801
YOR184W	0	0/-	-554.4123215	-33329.39254	424	0.056834532	0.745283019	0.370862801
YHR004C	-1	-/-	-554.4466176	-20070.60732	106	0.056793674	0.745283019	0.371145686
YBR289W	-1	-/-	-554.5573676	-21045.02172	106	0.056752874	0.745283019	0.371428571
YCR097W	0	0/-	-554.5691633	-33352.97653	424	0.056752874	0.745283019	0.371428571
YDR254W	-1	-/-	-554.6314669	-19552.01226	106	0.056712132	0.745283019	0.371711457
YNL056W	0	0/-	-554.7549398	-32605.12493	424	0.056712132	0.745283019	0.371711457
YER123W	-1	-/-	-554.8394086	-20829.27063	106	0.056671449	0.745283019	0.371994342
YBR145W	-1	-/0	-554.8448539	-19463.62048	106	0.056630824	0.745283019	0.372277228
YMR091C	-1	-/-	-554.9641025	-20471.99584	106	0.056590258	0.745283019	0.372560113
YMR306W	0	0/-	-554.9834437	-32935.7801	424	0.056590258	0.745283019	0.372560113
YBR125C	0	0/-	-554.9862453	-33649.953	424	0.056590258	0.745283019	0.372560113
YBR288C	-1	-/-	-555.0850422	-20121.51112	106	0.056549749	0.745283019	0.372842999
YHL048W	-1	-/-	-555.0914972	-19642.66215	106	0.056509299	0.745283019	0.373125884
YHR164C	-1	-/-	-555.0940924	-20526.82309	106	0.056468906	0.745283019	0.373408769
YER069W	0	0/0	-555.0980775	-32264.10064	424	0.056468906	0.745283019	0.373408769
YPL149W	-1	-/+	-555.1787679	-21001.03164	106	0.056428571	0.745283019	0.373691655
YPL020C	-1	-/-	-555.1861963	-20769.97094	106	0.056388294	0.745283019	0.37397454
YLR249W	-1	-/-	-555.3393364	-21275.06431	106	0.056348074	0.745283019	0.374257426
YGR153W	0	0/0	-555.3524517	-33216.30968	424	0.056348074	0.745283019	0.374257426
YDL027C	0	0/0	-555.3698643	-32359.43289	424	0.056348074	0.745283019	0.374257426
YDR483W	-1	-/-	-555.4631984	-20445.39065	106	0.056307912	0.745283019	0.374540311
YGL127C	-1	-/-	-555.4902704	-20923.64092	106	0.056267806	0.745283019	0.374823197
YNL304W	1	+/+	-555.5084701	-20475.36956	105	0.056939502	0.754716981	0.374823197
YPL087W	-1	-/-	-555.5107818	-21533.29418	106	0.056899004	0.754716981	0.375106082
YMR033W	-1	-/-	-555.5528448	-21224.10296	106	0.056858564	0.754716981	0.375388967
YNL014W	-1	-/-	-555.6142192	-20628.38255	106	0.056818182	0.754716981	0.375671853
YBR077C	-1	-/-	-555.643811	-21682.33441	106	0.056777857	0.754716981	0.375954738
YBR297W	-1	-/-	-555.70767	-20372.1635	106	0.056737589	0.754716981	0.376237624
YNL020C	-1	-/-	-555.7161729	-20685.49604	106	0.056697378	0.754716981	0.376520509
YDR260C	-1	-/-	-555.717078	-20131.55283	106	0.056657224	0.754716981	0.376803395
YGR170W	-1	-/-	-555.7334971	-21206.71999	106	0.056617127	0.754716981	0.37708628
YML098W	-1	-/-	-555.8733861	-20447.00063	106	0.056577086	0.754716981	0.377369165
YGR118W	-1	-/-	-555.8743479	-22027.47605	106	0.056537102	0.754716981	0.377652051
YFR013W	-1	-/-	-555.9102478	-20424.33686	106	0.056497175	0.754716981	0.377934936
YOR257W	-1	-/-	-555.9688413	-20836.4995	106	0.056457304	0.754716981	0.378217822
YOR025W	-1	-/-	-555.992861	-20844.29756	106	0.056417489	0.754716981	0.378500707
YNL325C	-1	-/-	-556.053582	-21044.78547	106	0.056377731	0.754716981	0.378783593
YHR134W	0	0/-	-556.0600619	-33569.79987	424	0.056377731	0.754716981	0.378783593
YOR066W	0	0/-	-556.125496	-33625.61717	424	0.056377731	0.754716981	0.378783593
YLR342W	-1	-/-	-556.1284764	-19911.54435	106	0.056338028	0.754716981	0.379066478
YBR249C	0	0/0	-556.1693556	-34392.1123	424	0.056338028	0.754716981	0.379066478
YNL045W	-1	-/-	-556.1815298	-19776.1057	106	0.056298381	0.754716981	0.379349364
YBR252W	0	0/-	-556.219141	-34962.41937	424	0.056298381	0.754716981	0.379349364
YGL189C	0	0/-	-556.2679122	-33251.82034	424	0.056298381	0.754716981	0.379349364
YKL018W	-1	-/-	-556.2881141	-21236.69238	106	0.05625879	0.754716981	0.379632249
YOL069W	-1	-/-	-556.3187509	-20698.32302	106	0.056219255	0.754716981	0.379915134
YLR292C	-1	-/-	-556.3622122	-20667.58541	106	0.056179775	0.754716981	0.38019802
YLR418C	-1	-/-	-556.410784	-21016.42636	106	0.056140351	0.754716981	0.380480905
YNL142W	-1	-/-	-556.4172347	-20909.11506	106	0.056100982	0.754716981	0.380763791
YML019W	-1	-/-	-556.45788	-20670.98214	106	0.056061668	0.754716981	0.381046676
YGL030W	-1	-/-	-556.4948971	-21239.97347	106	0.056022409	0.754716981	0.381329562
YER101C	0	0/-	-556.5137986	-34630.90124	424	0.056022409	0.754716981	0.381329562
YNL281W	-1	-/-	-556.5187197	-19904.19465	106	0.055983205	0.754716981	0.381612447
YJL005W	-1	-/-	-556.5449197	-21127.18714	106	0.055944056	0.754716981	0.381895332
YCR031C	-1	-/-	-556.5573776	-20060.02762	106	0.055904962	0.754716981	0.382178218
YOR259C	-1	-/-	-556.5603271	-20918.40907	106	0.055865922	0.754716981	0.382461103
YKR097W	-1	-/0	-556.564404	-20832.65074	106	0.055826936	0.754716981	0.382743989
YHR178W	-1	-/-	-556.5902987	-21776.42338	106	0.055788006	0.754716981	0.383026874
YDR168W	-1	-/-	-556.7261209	-21149.27771	106	0.055749129	0.754716981	0.38330976
YPR106W	0	0/-	-556.7352846	-34547.37799	424	0.055749129	0.754716981	0.38330976
YDL215C	0	0/0	-556.8317993	-33541.91202	424	0.055749129	0.754716981	0.38330976
YEL060C	-1	-/-	-556.8624969	-21696.95113	106	0.055710306	0.754716981	0.383592645
YER119C	-1	-/-	-556.8642986	-20936.15328	106	0.055671538	0.754716981	0.38387553
YBR137W	0	0/-	-556.8833558	-32667.58699	424	0.055671538	0.754716981	0.38387553
YGR030C	-1	-/-	-556.9052687	-21243.21495	106	0.055632823	0.754716981	0.384158416
YHR168W	0	0/-	-557.0666714	-34269.86385	424	0.055632823	0.754716981	0.384158416
YMR191W	0	0/0	-557.117729	-35911.83078	424	0.055632823	0.754716981	0.384158416
[truncated: 3,961 more rows]
