# Supplementary material for: Revisiting co-expression-based automated function prediction in yeast with neural networks and updated Gene Ontology annotations
Source: PLoS One. 2026 Apr 16;21(4):e0322689. doi: 10.1371/journal.pone.0322689 (PMC13086303; doi:10.1371/journal.pone.0322689)
Supplement: S1 File — A zip file of tables in csv format containing individual genes ranked by their predicted involvement in each predicted GO term. These predictions were made by Model 1 as described in Table A of S1 Text. (ZIP) [file pone.0322689.s002.zip › GO0007010_SingleGeneRanking.csv]

Gene	Label	Annos	Score	Background Score	Num pos pairs	Precision	Recall	False Positive Rate
YPR141C	-1	-/+	-399.0991549529135	-12011.02893094346	227	0.0	0.0	0.00029291154071470416
YDR113C	-1	-/-	-495.82628674805164	-12699.539119865745	227	0.0	0.0	0.0005858230814294083
YER074W-A	-1	-/-	-498.09157663583755	-9393.928949087858	227	0.0	0.0	0.0008787346221441124
YIL034C	1	+/+	-509.18136124685407	-13200.015206996351	226	0.25	0.004405286343612335	0.0008787346221441124
YER180C-A	-1	-/0	-518.0254597663879	-9247.56864976883	227	0.2	0.004405286343612335	0.0011716461628588166
YJR065C	1	+/+	-518.2261732518673	-13040.614216476679	226	0.3333333333333333	0.00881057268722467	0.0011716461628588166
YDR079C-A	-1	-/-	-530.8494426012039	-9924.042334094644	227	0.2857142857142857	0.00881057268722467	0.0014645577035735209
YNR035C	1	+/+	-531.7599069625139	-12523.806913144886	226	0.375	0.013215859030837005	0.0014645577035735209
YPL100W	-1	-/-	-531.8506997451186	-13321.843980185688	227	0.3333333333333333	0.013215859030837005	0.0017574692442882249
YCL005W-A	-1	-/-	-534.2756506204605	-9332.00711041689	227	0.3	0.013215859030837005	0.002050380785002929
YDR294C	-1	-/-	-536.93496222049	-13406.965502284467	227	0.2727272727272727	0.013215859030837005	0.0023432923257176333
YLR045C	1	+/+	-540.3859753459692	-12385.719820253551	226	0.3333333333333333	0.01762114537444934	0.0023432923257176333
YCR030C	0	0/+	-542.2691924097016	-22865.664547149092	908	0.3333333333333333	0.01762114537444934	0.0023432923257176333
YBR275C	-1	-/-	-543.0999432057142	-11735.972578018904	227	0.3076923076923077	0.01762114537444934	0.0026362038664323375
YGR099W	-1	-/-	-550.4070746600628	-12615.501725912094	227	0.2857142857142857	0.01762114537444934	0.0029291154071470417
YNL188W	-1	-/+	-559.5478016138077	-13353.273655816913	227	0.26666666666666666	0.01762114537444934	0.003222026947861746
YPL269W	1	+/+	-560.7167019248009	-12075.155750006437	226	0.3125	0.022026431718061675	0.003222026947861746
YGR098C	-1	-/+	-562.094860509038	-12422.88167463243	227	0.29411764705882354	0.022026431718061675	0.0035149384885764497
YBR273C	-1	-/-	-562.4651506319642	-14876.872211784124	227	0.2777777777777778	0.022026431718061675	0.003807850029291154
YNL206C	-1	-/-	-569.9962328672409	-12830.514357201755	227	0.2631578947368421	0.022026431718061675	0.004100761570005858
YKL126W	-1	-/-	-572.3897256553173	-13003.45880202949	227	0.25	0.022026431718061675	0.004393673110720563
YMR172W	-1	-/-	-573.5789648145437	-12367.555488929152	227	0.23809523809523808	0.022026431718061675	0.0046865846514352666
YIL131C	-1	-/-	-574.6069270595908	-13198.447807520628	227	0.22727272727272727	0.022026431718061675	0.00497949619214997
YPL091W	-1	-/-	-575.1293595954776	-13500.513878919184	227	0.21739130434782608	0.022026431718061675	0.005272407732864675
YNL225C	1	+/+	-576.0958790779114	-13027.793101750314	226	0.25	0.02643171806167401	0.005272407732864675
YKL213C	-1	-/-	-576.4305014535785	-13303.877318017185	227	0.24	0.02643171806167401	0.005565319273579379
YKR095W-A	-1	-/-	-581.3649764060974	-9451.726826369762	227	0.23076923076923078	0.02643171806167401	0.005858230814294083
YDR129C	1	+/+	-585.3518707901239	-14149.126233294606	226	0.25925925925925924	0.030837004405286344	0.005858230814294083
YJL081C	-1	-/-	-585.8305679857731	-12519.820098876953	227	0.25	0.030837004405286344	0.006151142355008787
YGR167W	-1	-/-	-588.193730905652	-13116.730005584657	227	0.2413793103448276	0.030837004405286344	0.006444053895723492
YOL070C	0	0/-	-589.9343654597178	-22974.474979949184	908	0.2413793103448276	0.030837004405286344	0.006444053895723492
YGR135W	-1	-/-	-593.1718563735485	-13788.979824133217	227	0.23333333333333334	0.030837004405286344	0.006736965436438196
YBL008W	-1	-/-	-594.1424351930618	-12745.64095390588	227	0.22580645161290322	0.030837004405286344	0.007029876977152899
YOR025W	-1	-/-	-595.7450286448002	-11658.921100735664	227	0.21875	0.030837004405286344	0.007322788517867604
YDR118W	1	+/-	-597.0303415209055	-13188.313021343201	226	0.24242424242424243	0.03524229074889868	0.007322788517867604
YNL088W	-1	-/-	-597.6872681826353	-12550.57674381882	227	0.23529411764705882	0.03524229074889868	0.007615700058582308
YPL031C	-1	-/-	-598.8327043652534	-14319.377276405692	227	0.22857142857142856	0.03524229074889868	0.007908611599297012
YDR052C	-1	-/-	-599.1100869067013	-13072.317502260208	227	0.2222222222222222	0.03524229074889868	0.008201523140011716
YFR028C	-1	-/+	-601.7102701663971	-15038.943624809384	227	0.21621621621621623	0.03524229074889868	0.00849443468072642
YIL154C	-1	-/-	-602.7391057312489	-13502.495056286454	227	0.21052631578947367	0.03524229074889868	0.008787346221441126
YNL283C	1	+/-	-603.3572272062302	-13975.349594190717	226	0.23076923076923078	0.039647577092511016	0.008787346221441126
YBL034C	1	+/+	-604.0535660758615	-12777.793873876333	226	0.25	0.04405286343612335	0.008787346221441126
YGL116W	1	+/-	-605.5698057711124	-13321.914527617395	226	0.2682926829268293	0.048458149779735685	0.008787346221441126
YDR356W	1	+/+	-606.7915906757116	-12913.979902341962	226	0.2857142857142857	0.05286343612334802	0.008787346221441126
YJL092W	-1	-/-	-606.8256448432803	-13014.68741901964	227	0.27906976744186046	0.05286343612334802	0.00908025776215583
YCL052C	-1	-/-	-607.3425319492817	-15618.563277177513	227	0.2727272727272727	0.05286343612334802	0.009373169302870533
YOR023C	-1	-/-	-607.7218602895737	-13599.025160625577	227	0.26666666666666666	0.05286343612334802	0.009666080843585237
YGL161C	0	0/0	-609.7616003397852	-25580.666533028707	908	0.26666666666666666	0.05286343612334802	0.009666080843585237
YLR210W	-1	-/+	-610.5819665640593	-13974.613991335034	227	0.2608695652173913	0.05286343612334802	0.00995899238429994
YNL097C	-1	-/-	-611.9956818968058	-13456.277287453413	227	0.2553191489361702	0.05286343612334802	0.010251903925014646
YOL034W	-1	-/-	-612.6460917294025	-12381.650550588965	227	0.25	0.05286343612334802	0.01054481546572935
YIL026C	-1	-/-	-612.7904780209064	-13766.322390042245	227	0.24489795918367346	0.05286343612334802	0.010837727006444054
YOL038W	-1	-/-	-616.0913814604282	-14013.57481021434	227	0.24	0.05286343612334802	0.011130638547158758
YLR383W	-1	-/-	-616.5650213956833	-13061.927867874503	227	0.23529411764705882	0.05286343612334802	0.011423550087873463
YDR477W	-1	-/+	-617.2485931664705	-13313.243423908949	227	0.23076923076923078	0.05286343612334802	0.011716461628588167
YDL135C	1	+/+	-618.4504688084126	-13294.225444875658	226	0.24528301886792453	0.05726872246696035	0.011716461628588167
YOR087W	-1	-/-	-620.2632058113813	-14210.588509365916	227	0.24074074074074073	0.05726872246696035	0.01200937316930287
YGL212W	-1	-/-	-621.6205747723579	-12752.789289198816	227	0.23636363636363636	0.05726872246696035	0.012302284710017574
YMR078C	-1	-/-	-622.706663005054	-13661.452239587903	227	0.23214285714285715	0.05726872246696035	0.012595196250732278
YDR141C	-1	-/-	-625.2552903816104	-12873.564108967781	227	0.22807017543859648	0.05726872246696035	0.012888107791446984
YDR388W	-1	-/+	-625.3418762981892	-14090.411485090852	227	0.22413793103448276	0.05726872246696035	0.013181019332161687
YLR182W	-1	-/-	-625.8964487314224	-12607.37322075665	227	0.22033898305084745	0.05726872246696035	0.013473930872876391
YOR132W	-1	-/-	-625.9004145264626	-13963.96900267154	227	0.21666666666666667	0.05726872246696035	0.013766842413591095
YNL059C	-1	-/-	-628.3529595509171	-13839.606717020273	227	0.21311475409836064	0.05726872246696035	0.014059753954305799
YBR234C	1	+/+	-629.4811683706939	-14053.790414284915	226	0.22580645161290322	0.06167400881057269	0.014059753954305799
YPR104C	-1	-/-	-629.597067758441	-13085.616275548935	227	0.2222222222222222	0.06167400881057269	0.014352665495020504
YML085C	1	+/+	-630.4147333800793	-14580.733584560454	226	0.234375	0.06607929515418502	0.014352665495020504
YAR027W	0	0/0	-631.0419129608199	-25766.517863960937	908	0.234375	0.06607929515418502	0.014352665495020504
YKR089C	-1	-/-	-631.5095766037703	-14683.429246112704	227	0.23076923076923078	0.06607929515418502	0.014645577035735208
YGR109C	-1	-/-	-632.0364890620112	-14691.952671714127	227	0.22727272727272727	0.06607929515418502	0.014938488576449912
YAL047C	1	+/+	-632.2958044968545	-13412.292210575193	226	0.23880597014925373	0.07048458149779736	0.014938488576449912
YBL057C	-1	-/-	-632.3653225004673	-13431.570696309209	227	0.23529411764705882	0.07048458149779736	0.015231400117164616
YDR176W	-1	-/-	-632.4118502661586	-12922.596237000078	227	0.2318840579710145	0.07048458149779736	0.015524311657879321
YLR376C	-1	-/-	-633.0830238163471	-12805.83443018794	227	0.22857142857142856	0.07048458149779736	0.015817223198594025
YDR325W	-1	-/-	-633.165153414011	-14053.773993909359	227	0.22535211267605634	0.07048458149779736	0.01611013473930873
YNL304W	-1	-/-	-634.4365024864674	-13645.465795218945	227	0.2222222222222222	0.07048458149779736	0.016403046280023433
YDR501W	-1	-/0	-634.4843230694532	-13186.84110738337	227	0.2191780821917808	0.07048458149779736	0.016695957820738138
YNL079C	1	+/+	-634.6731693521142	-13528.064505539834	226	0.22972972972972974	0.07488986784140969	0.016695957820738138
YJL074C	-1	-/-	-635.6687208712101	-13815.454652551562	227	0.22666666666666666	0.07488986784140969	0.01698886936145284
YBR081C	-1	-/-	-635.7519310712814	-12975.049224987626	227	0.2236842105263158	0.07488986784140969	0.017281780902167546
YGL181W	-1	-/-	-635.9721449315548	-14608.506210789084	227	0.22077922077922077	0.07488986784140969	0.01757469244288225
YMR198W	1	+/+	-636.0005891099572	-13747.015763707459	226	0.23076923076923078	0.07929515418502203	0.01757469244288225
YDR499W	-1	-/-	-636.0401600711048	-13949.062946368009	227	0.22784810126582278	0.07929515418502203	0.017867603983596953
YEL061C	1	+/+	-636.6584929674864	-13918.733552314341	226	0.2375	0.08370044052863436	0.017867603983596953
YNL138W	1	+/+	-637.4619246274233	-13598.212373007089	226	0.24691358024691357	0.0881057268722467	0.017867603983596953
YAL016W	1	+/-	-637.5463819652796	-14699.282451845706	226	0.25609756097560976	0.09251101321585903	0.017867603983596953
YLR078C	-1	-/-	-638.2832216098905	-13185.011584237218	227	0.25301204819277107	0.09251101321585903	0.01816051552431166
YDR201W	1	+/+	-640.6339609920979	-13185.556752346456	226	0.2619047619047619	0.09691629955947137	0.01816051552431166
YOR156C	-1	-/-	-641.5476353466511	-12962.162956997752	227	0.25882352941176473	0.09691629955947137	0.01845342706502636
YNL082W	-1	-/-	-641.679877281189	-13612.995265640318	227	0.2558139534883721	0.09691629955947137	0.018746338605741066
YAR018C	-1	-/-	-642.3611501604319	-13434.222137179226	227	0.25287356321839083	0.09691629955947137	0.019039250146455772
YBL091C	0	0/-	-642.7362488862127	-23368.621361613274	908	0.25287356321839083	0.09691629955947137	0.019039250146455772
YML057W	-1	-/-	-643.1481050476432	-14775.894001536071	227	0.25	0.09691629955947137	0.019332161687170474
YGR238C	-1	-/+	-644.2770392820239	-13960.83914782852	227	0.24719101123595505	0.09691629955947137	0.01962507322788518
YPR103W	-1	-/-	-644.5447839275002	-14316.37429407984	227	0.24444444444444444	0.09691629955947137	0.01991798476859988
YNL099C	-1	-/-	-644.5776318311691	-13473.016958519816	227	0.24175824175824176	0.09691629955947137	0.020210896309314587
YJR126C	-1	-/-	-645.4892357736826	-14240.34804083407	227	0.2391304347826087	0.09691629955947137	0.020503807850029292
YNR023W	-1	-/-	-645.8861702680588	-14429.424415104091	227	0.23655913978494625	0.09691629955947137	0.020796719390743994
YDR320C-A	1	+/+	-646.3541333079338	-11697.701630592346	226	0.24468085106382978	0.1013215859030837	0.020796719390743994
YBL052C	-1	-/-	-646.601943641901	-13246.467841506004	227	0.24210526315789474	0.1013215859030837	0.0210896309314587
YDL100C	-1	-/-	-646.6167127788067	-14642.613474056125	227	0.23958333333333334	0.1013215859030837	0.021382542472173402
YOR099W	-1	-/-	-647.0872377827764	-14746.360241308808	227	0.23711340206185566	0.1013215859030837	0.021675454012888107
YPL253C	1	+/+	-647.4006480276585	-13683.611385539174	226	0.24489795918367346	0.10572687224669604	0.021675454012888107
YGL173C	-1	-/-	-648.2676388323307	-13654.699642673135	227	0.24242424242424243	0.10572687224669604	0.021968365553602813
YOR373W	1	+/+	-648.7415072321892	-13090.216294199228	226	0.25	0.11013215859030837	0.021968365553602813
YBR233W	0	0/-	-649.1218018429354	-24200.774364077486	908	0.25	0.11013215859030837	0.021968365553602813
YAL031C	-1	-/-	-649.4734659641981	-14046.443060070276	227	0.24752475247524752	0.11013215859030837	0.022261277094317515
YPL242C	1	+/+	-649.5151596814394	-13087.411028921604	226	0.2549019607843137	0.1145374449339207	0.022261277094317515
YBR286W	-1	-/0	-649.816980317235	-14143.145105987787	227	0.2524271844660194	0.1145374449339207	0.02255418863503222
YBR272C	-1	-/-	-650.6970379501581	-14777.558773338795	227	0.25	0.1145374449339207	0.022847100175746926
YBR214W	-1	-/-	-651.0259695388377	-17524.600437939167	227	0.24761904761904763	0.1145374449339207	0.023140011716461628
YLR272C	-1	-/-	-651.8880681693554	-14624.418421804905	227	0.24528301886792453	0.1145374449339207	0.023432923257176334
YHR172W	1	+/+	-651.9468573480844	-13569.924496985972	226	0.2523364485981308	0.11894273127753303	0.023432923257176334
YNL130C-A	0	0/0	-653.0953708440065	-19234.72771299258	908	0.2523364485981308	0.11894273127753303	0.023432923257176334
YML064C	-1	-/+	-653.6018756628036	-13865.618553247303	227	0.25	0.11894273127753303	0.023725834797891036
YOR018W	-1	-/-	-653.9723560884595	-14955.247609607875	227	0.24770642201834864	0.11894273127753303	0.02401874633860574
YMR314W	-1	-/-	-655.8887271881104	-14626.835770726204	227	0.24545454545454545	0.11894273127753303	0.024311657879320447
YMR207C	-1	-/-	-655.8905637860298	-12452.672823026776	227	0.24324324324324326	0.11894273127753303	0.02460456942003515
YER108C	-1	-/-	-656.9382959604263	-11492.456029772758	227	0.24107142857142858	0.11894273127753303	0.024897480960749854
YKL101W	-1	-/-	-657.0243476033211	-13395.86314933002	227	0.23893805309734514	0.11894273127753303	0.025190392501464556
YOR088W	-1	-/-	-657.2400292158127	-11226.326125502586	227	0.23684210526315788	0.11894273127753303	0.025483304042179262
YFR021W	-1	-/-	-657.4349626302719	-13861.803679451346	227	0.23478260869565218	0.11894273127753303	0.025776215582893967
YPL203W	-1	-/-	-657.924037694931	-16266.984848558903	227	0.23275862068965517	0.11894273127753303	0.02606912712360867
YCL012C	0	0/0	-658.0103408396244	-19323.468719005585	908	0.23275862068965517	0.11894273127753303	0.02606912712360867
YJR140C	-1	-/-	-658.2023211717606	-13076.309407494962	227	0.23076923076923078	0.11894273127753303	0.026362038664323375
YOR386W	-1	-/-	-659.6014385670424	-16017.642216406763	227	0.2288135593220339	0.11894273127753303	0.026654950205038077
YBR149W	0	0/0	-659.7965367184952	-27688.83730612416	908	0.2288135593220339	0.11894273127753303	0.026654950205038077
YNL223W	-1	-/-	-659.9363626092672	-15763.060743585229	227	0.226890756302521	0.11894273127753303	0.026947861745752782
YFR038W	0	0/-	-660.3332555890083	-24125.127533303574	908	0.226890756302521	0.11894273127753303	0.026947861745752782
YGR276C	-1	-/-	-660.7172559760511	-14067.039229746908	227	0.225	0.11894273127753303	0.027240773286467488
YIL106W	-1	-/-	-661.4018929302692	-13336.77377666533	227	0.2231404958677686	0.11894273127753303	0.02753368482718219
YBR264C	0	0/0	-661.4518843814731	-24761.382151404396	908	0.2231404958677686	0.11894273127753303	0.02753368482718219
YPL059W	-1	-/-	-661.643606081605	-13791.842112109065	227	0.22131147540983606	0.11894273127753303	0.027826596367896896
YBL058W	-1	-/-	-662.1235231161118	-15067.01735407114	227	0.21951219512195122	0.11894273127753303	0.028119507908611598
YJR125C	1	+/+	-663.0111666470766	-14725.62151004374	226	0.22580645161290322	0.12334801762114538	0.028119507908611598
YAL034W-A	-1	-/-	-664.7823549509048	-13383.116159453988	227	0.224	0.12334801762114538	0.028412419449326303
YKL092C	-1	-/-	-665.7360821068287	-13407.059796631336	227	0.2222222222222222	0.12334801762114538	0.02870533099004101
YGR169C-A	0	0/-	-666.0900251865387	-19703.399153664708	908	0.2222222222222222	0.12334801762114538	0.02870533099004101
YDR368W	0	0/-	-666.3828487908468	-26960.094262198545	908	0.2222222222222222	0.12334801762114538	0.02870533099004101
YDR390C	0	0/-	-666.4702334869653	-24028.305951772258	908	0.2222222222222222	0.12334801762114538	0.02870533099004101
YJL051W	0	0/-	-667.1523593831807	-24497.81876117736	908	0.2222222222222222	0.12334801762114538	0.02870533099004101
YML034W	-1	-/-	-667.5158345252275	-13794.36288791895	227	0.2204724409448819	0.12334801762114538	0.02899824253075571
YOR220W	0	0/0	-667.7957589477301	-28929.541236730292	908	0.2204724409448819	0.12334801762114538	0.02899824253075571
YGR196C	0	0/0	-667.9270782079548	-25185.954526990652	908	0.2204724409448819	0.12334801762114538	0.02899824253075571
YCL044C	-1	-/-	-668.392722979188	-14260.759522721171	227	0.21875	0.12334801762114538	0.029291154071470416
YOR042W	0	0/-	-668.4382063401863	-26836.892849137075	908	0.21875	0.12334801762114538	0.029291154071470416
YNL097C-B	0	0/0	-669.115266725421	-19855.761092491448	908	0.21875	0.12334801762114538	0.029291154071470416
YLR028C	-1	-/-	-669.2754324674606	-14348.74779587984	227	0.21705426356589147	0.12334801762114538	0.02958406561218512
YLR206W	1	+/+	-669.383847296238	-16014.389830857515	226	0.2230769230769231	0.1277533039647577	0.02958406561218512
YOL148C	-1	-/-	-669.57388484478	-14087.774315059185	227	0.22137404580152673	0.1277533039647577	0.029876977152899824
YPL267W	-1	-/-	-669.6157518997788	-15161.236591175199	227	0.2196969696969697	0.1277533039647577	0.03016988869361453
YHL002W	-1	-/-	-670.488399296999	-15547.138046860695	227	0.21804511278195488	0.1277533039647577	0.03046280023432923
YHR161C	-1	-/-	-670.5096402615309	-16627.200809828937	227	0.21641791044776118	0.1277533039647577	0.030755711775043937
YBR216C	-1	-/-	-670.9266509860754	-14628.4716424644	227	0.21481481481481482	0.1277533039647577	0.031048623315758642
YBR111W-A	-1	-/-	-671.1276547908783	-11513.645123362541	227	0.21323529411764705	0.1277533039647577	0.03134153485647335
YML102W	-1	-/-	-671.2488940954208	-13437.087249025702	227	0.2116788321167883	0.1277533039647577	0.03163444639718805
YJR089W	1	+/+	-671.3264517784119	-14752.286410957575	226	0.21739130434782608	0.13215859030837004	0.03163444639718805
YIL173W	-1	-/-	-671.3712674379349	-12867.472363218665	227	0.2158273381294964	0.13215859030837004	0.03192735793790275
YHL031C	-1	-/-	-671.6980047821999	-14314.53652869165	227	0.21428571428571427	0.13215859030837004	0.03222026947861746
YOR279C	-1	-/-	-671.7753951400518	-14457.475635230541	227	0.2127659574468085	0.13215859030837004	0.03251318101933216
YCL024W	1	+/+	-671.9714799523354	-13588.890972211957	226	0.21830985915492956	0.13656387665198239	0.03251318101933216
YPL008W	-1	-/-	-672.2202492654324	-14252.856420725584	227	0.21678321678321677	0.13656387665198239	0.032806092560046865
YDR100W	0	0/0	-672.9513692278415	-25473.880084792152	908	0.21678321678321677	0.13656387665198239	0.032806092560046865
YKL204W	-1	-/-	-673.0407823398709	-13942.112011656165	227	0.2152777777777778	0.13656387665198239	0.03309900410076157
YBR111C	0	0/-	-673.070176451467	-25383.42721892055	908	0.2152777777777778	0.13656387665198239	0.03309900410076157
YDR409W	-1	-/-	-673.2270185947418	-12601.627587392926	227	0.21379310344827587	0.13656387665198239	0.033391915641476276
YDR458C	0	0/0	-673.3384127877653	-23806.02910222672	908	0.21379310344827587	0.13656387665198239	0.033391915641476276
YOR115C	-1	-/-	-674.0383783690631	-14499.066491615027	227	0.21232876712328766	0.13656387665198239	0.03368482718219098
YNL138W-A	0	0/-	-674.4902804493904	-19573.053431794047	908	0.21232876712328766	0.13656387665198239	0.03368482718219098
YMR109W	-1	-/+	-674.5799381732941	-14633.869694784284	227	0.2108843537414966	0.13656387665198239	0.03397773872290568
YOR069W	-1	-/-	-675.3384967446327	-14301.787182122469	227	0.20945945945945946	0.13656387665198239	0.03427065026362039
YJR043C	-1	-/-	-675.3690145611763	-14900.475510060787	227	0.2080536912751678	0.13656387665198239	0.03456356180433509
YMR065W	-1	-/-	-675.4074956476688	-14464.271577462554	227	0.20666666666666667	0.13656387665198239	0.03485647334504979
YMR149W	-1	-/-	-675.8957904428244	-14584.978113532066	227	0.2052980132450331	0.13656387665198239	0.0351493848857645
YLR209C	0	0/-	-676.2562192436308	-24714.569219829515	908	0.2052980132450331	0.13656387665198239	0.0351493848857645
YBR123C	-1	-/-	-676.2912065535784	-13886.346827276051	227	0.20394736842105263	0.13656387665198239	0.035442296426479204
YPL189C-A	0	0/-	-676.4246080070734	-19817.344587907195	908	0.20394736842105263	0.13656387665198239	0.035442296426479204
YBR001C	0	0/-	-676.6649538017809	-28022.163066575304	908	0.20394736842105263	0.13656387665198239	0.035442296426479204
YGR116W	-1	-/-	-676.9069787487388	-13373.719714768231	227	0.20261437908496732	0.13656387665198239	0.035735207967193906
YFL017C	0	0/-	-677.0712429638952	-24119.103929240257	908	0.20261437908496732	0.13656387665198239	0.035735207967193906
YDR227W	-1	-/-	-677.4812064394355	-14184.24550935626	227	0.2012987012987013	0.13656387665198239	0.03602811950790861
YNL126W	1	+/+	-677.9226191565394	-14291.595116697252	226	0.2064516129032258	0.14096916299559473	0.03602811950790861
YGL241W	-1	-/-	-678.2995377779007	-13602.70115147531	227	0.20512820512820512	0.14096916299559473	0.03632103104862332
YBR035C	-1	-/-	-678.4671300053596	-15821.723775699735	227	0.20382165605095542	0.14096916299559473	0.03661394258933802
YOR057W	-1	-/0	-678.7096818983555	-14000.621636554599	227	0.20253164556962025	0.14096916299559473	0.03690685413005272
YJL041W	-1	-/-	-679.2243150472641	-13672.748268321157	227	0.20125786163522014	0.14096916299559473	0.03719976567076743
YIL124W	-1	-/-	-679.3620868176222	-16303.486179023981	227	0.2	0.14096916299559473	0.03749267721148213
YCL028W	0	0/0	-679.3774357549846	-25001.90906436555	908	0.2	0.14096916299559473	0.03749267721148213
YCL061C	-1	-/-	-679.7892519235611	-13795.57934319973	227	0.19875776397515527	0.14096916299559473	0.037785588752196834
YPL218W	-1	-/-	-679.9420404061675	-14813.63729275018	227	0.19753086419753085	0.14096916299559473	0.038078500292911543
YHL034C	-1	-/0	-680.1620878428221	-14144.949521042407	227	0.19631901840490798	0.14096916299559473	0.038371411833626246
YBR100W	-1	-/-	-680.2129698991776	-11402.53769761324	227	0.1951219512195122	0.14096916299559473	0.03866432337434095
YMR273C	-1	-/-	-680.3005752563477	-13620.946351379156	227	0.19393939393939394	0.14096916299559473	0.03895723491505566
YKL022C	1	+/-	-680.8052093684673	-14379.7819063887	226	0.19879518072289157	0.14537444933920704	0.03895723491505566
YIL044C	-1	-/-	-681.0742840096354	-14238.207969330251	227	0.19760479041916168	0.14537444933920704	0.03925014645577036
YGL046W	-1	-/-	-681.281090259552	-10948.664088964462	227	0.19642857142857142	0.14537444933920704	0.03954305799648506
YDL046W	-1	-/-	-681.6419924199581	-16463.310561031103	227	0.1952662721893491	0.14537444933920704	0.03983596953719976
YGL257C	-1	-/-	-681.6969912350178	-12818.051067516208	227	0.19411764705882353	0.14537444933920704	0.04012888107791447
YPR139C	-1	-/-	-681.7445076704025	-13798.431948080659	227	0.19298245614035087	0.14537444933920704	0.040421792618629174
YKL190W	-1	-/-	-681.8981224894524	-13770.631741277874	227	0.19186046511627908	0.14537444933920704	0.040714704159343876
YNR030W	-1	-/-	-682.0380393713713	-14024.373661100864	227	0.1907514450867052	0.14537444933920704	0.041007615700058585
YMR218C	-1	-/-	-682.1436048746109	-14016.322622418404	227	0.1896551724137931	0.14537444933920704	0.04130052724077329
YHR074W	-1	-/-	-682.2300246655941	-15302.64529004693	227	0.18857142857142858	0.14537444933920704	0.04159343878148799
YHR199C-A	0	0/-	-682.4263817667961	-19475.371740281582	908	0.18857142857142858	0.14537444933920704	0.04159343878148799
YJR060W	-1	-/-	-682.9265613257885	-13724.282376736403	227	0.1875	0.14537444933920704	0.0418863503222027
YNL309W	-1	-/-	-682.9312121868134	-14265.989041507244	227	0.1864406779661017	0.14537444933920704	0.0421792618629174
YER032W	-1	-/-	-683.0506639778614	-13878.190037444234	227	0.1853932584269663	0.14537444933920704	0.0424721734036321
YJL057C	0	0/-	-683.1516415802762	-28437.7485302696	908	0.1853932584269663	0.14537444933920704	0.0424721734036321
YPL249C	-1	-/-	-684.0348154008389	-14994.669041596353	227	0.18435754189944134	0.14537444933920704	0.042765084944346804
YJR086W	-1	-/-	-684.1344986110926	-14162.694757118821	227	0.18333333333333332	0.14537444933920704	0.04305799648506151
YOL049W	-1	-/0	-684.3065719902515	-14124.916502162814	227	0.18232044198895028	0.14537444933920704	0.043350908025776215
YMR299C	1	+/0	-684.3835844993591	-13145.418695151806	226	0.18681318681318682	0.14977973568281938	0.043350908025776215
YDL197C	-1	-/-	-684.5999929308891	-15102.72221019864	227	0.18579234972677597	0.14977973568281938	0.04364381956649092
YMR047C	-1	-/-	-684.8128441572189	-14583.140445396304	227	0.18478260869565216	0.14977973568281938	0.043936731107205626
YPL124W	1	+/+	-685.834032393992	-14934.393513329327	226	0.1891891891891892	0.15418502202643172	0.043936731107205626
YFL008W	-1	-/-	-685.9797743707895	-15250.636027857661	227	0.1881720430107527	0.15418502202643172	0.04422964264792033
YGL210W	-1	-/-	-687.2772489488125	-14094.615000471473	227	0.18716577540106952	0.15418502202643172	0.04452255418863503
YGR275W	-1	-/-	-687.3556523323059	-13747.49896492064	227	0.18617021276595744	0.15418502202643172	0.04481546572934974
YDL028C	1	+/+	-687.8697213381529	-14480.82344906032	226	0.19047619047619047	0.15859030837004406	0.04481546572934974
YDR162C	-1	-/-	-687.8791848123074	-14916.42739443481	227	0.18947368421052632	0.15859030837004406	0.04510837727006444
YFR024C-A	1	+/+	-688.0121718049049	-15177.30744574964	226	0.193717277486911	0.16299559471365638	0.04510837727006444
YKL129C	-1	-/+	-688.0430290102959	-15928.427304543555	227	0.19270833333333334	0.16299559471365638	0.04540128881077914
YAR002C-A	-1	-/-	-688.3299452960491	-14483.556385755539	227	0.19170984455958548	0.16299559471365638	0.04569420035149385
YMR029C	-1	-/-	-688.3596020415425	-14431.412828840315	227	0.19072164948453607	0.16299559471365638	0.045987111892208554
YGR199W	-1	-/-	-688.6269470378757	-14727.704847820103	227	0.18974358974358974	0.16299559471365638	0.046280023432923256
YCR084C	-1	-/-	-688.6689024716616	-14826.235511787236	227	0.18877551020408162	0.16299559471365638	0.04657293497363796
YPL127C	-1	-/-	-688.9896314889193	-15451.052734099329	227	0.18781725888324874	0.16299559471365638	0.04686584651435267
YDR168W	-1	-/+	-689.0259001404047	-14293.957389429212	227	0.18686868686868688	0.16299559471365638	0.04715875805506737
YOR275C	-1	-/-	-689.6793506145477	-14921.691272124648	227	0.18592964824120603	0.16299559471365638	0.04745166959578207
YER031C	-1	-/-	-689.920449718833	-15224.794956579804	227	0.185	0.16299559471365638	0.04774458113649678
YPL084W	-1	-/-	-689.9364437237382	-15202.101654402912	227	0.18407960199004975	0.16299559471365638	0.04803749267721148
YLR309C	-1	-/-	-689.9373358488083	-14551.915780350566	227	0.18316831683168316	0.16299559471365638	0.048330404217926184
YAL024C	-1	-/-	-690.0224028676748	-13792.783579170704	227	0.18226600985221675	0.16299559471365638	0.04862331575864089
YCL008C	-1	-/-	-690.4824252128601	-13956.045736990869	227	0.18137254901960784	0.16299559471365638	0.048916227299355595
YHR135C	-1	-/-	-690.4968508780003	-13237.193500608206	227	0.18048780487804877	0.16299559471365638	0.0492091388400703
YER136W	0	0/-	-690.6302018556744	-26374.16670187842	908	0.18048780487804877	0.16299559471365638	0.0492091388400703
YOR112W	-1	-/-	-690.6679847836494	-14795.633945800364	227	0.1796116504854369	0.16299559471365638	0.049502050380785
YBL031W	0	0/+	-690.9388293065131	-25140.68406644184	908	0.1796116504854369	0.16299559471365638	0.049502050380785
YDL230W	-1	-/-	-691.1015735119581	-16252.138146668673	227	0.178743961352657	0.16299559471365638	0.04979496192149971
YJL021C	1	+/+	-691.3809220790863	-11672.044761538506	226	0.18269230769230768	0.16740088105726872	0.04979496192149971
YPR046W	-1	-/-	-691.4138115569949	-14597.338123723865	227	0.18181818181818182	0.16740088105726872	0.05008787346221441
YLR088W	-1	-/-	-691.7640449255705	-14154.99739291519	227	0.18095238095238095	0.16740088105726872	0.05038078500292911
YKL200C	-1	-/-	-691.9294160604477	-11624.40616953373	227	0.18009478672985782	0.16740088105726872	0.05067369654364382
YER125W	-1	-/+	-691.9861586466432	-14661.377108350396	227	0.1792452830188679	0.16740088105726872	0.050966608084358524
YKR090W	-1	-/-	-692.0781093090773	-13680.727671578526	227	0.1784037558685446	0.16740088105726872	0.051259519625073226
YBL100W-C	0	0/0	-692.2881144881248	-20080.321482565254	908	0.1784037558685446	0.16740088105726872	0.051259519625073226
YCR029C-A	0	0/+	-692.5749340355396	-19923.203425765038	908	0.1784037558685446	0.16740088105726872	0.051259519625073226
YOR117W	-1	-/-	-692.6217397749424	-15317.918307885528	227	0.17757009345794392	0.16740088105726872	0.051552431165787935
YBL047C	-1	-/+	-692.7660172432661	-14913.83652792871	227	0.17674418604651163	0.16740088105726872	0.05184534270650264
YBR233W-A	1	+/+	-692.8216387033463	-12299.637705564499	226	0.18055555555555555	0.17180616740088106	0.05184534270650264
YOR124C	0	0/-	-692.8712878506631	-25805.45147672482	908	0.18055555555555555	0.17180616740088106	0.05184534270650264
YJL047C	-1	-/-	-693.0403070822358	-14892.347559608519	227	0.17972350230414746	0.17180616740088106	0.05213825424721734
YMR204C	-1	-/-	-693.0705133676529	-14296.555287107825	227	0.17889908256880735	0.17180616740088106	0.05243116578793205
YNL085W	-1	-/-	-693.2011205852032	-14441.421314515173	227	0.1780821917808219	0.17180616740088106	0.05272407732864675
YKR003W	-1	-/-	-693.3762239217758	-14729.653510689735	227	0.17727272727272728	0.17180616740088106	0.05301698886936145
YOL145C	-1	-/-	-693.4763542413712	-13685.827909708023	227	0.17647058823529413	0.17180616740088106	0.053309900410076154
YJL012C-A	-1	-/-	-693.488659620285	-11361.255944609642	227	0.17567567567567569	0.17180616740088106	0.05360281195079086
YMR313C	-1	-/-	-693.5000142008066	-14772.15978473425	227	0.17488789237668162	0.17180616740088106	0.053895723491505565
YKR010C	0	0/-	-693.6198059814051	-24161.98430155497	908	0.17488789237668162	0.17180616740088106	0.053895723491505565
YBR103W	-1	-/-	-693.6411707401276	-15143.422256216407	227	0.17410714285714285	0.17180616740088106	0.05418863503222027
YGR019W	0	0/-	-693.6996455732733	-29329.61917145364	908	0.17410714285714285	0.17180616740088106	0.05418863503222027
YDR330W	-1	-/-	-694.2525002621114	-15891.302387770265	227	0.17333333333333334	0.17180616740088106	0.054481546572934976
YLR299W	0	0/-	-694.3214648384601	-27998.455056320876	908	0.17333333333333334	0.17180616740088106	0.054481546572934976
YMR213W	-1	-/-	-694.3334465026855	-14501.512845098972	227	0.17256637168141592	0.17180616740088106	0.05477445811364968
YBL041W	-1	-/-	-695.0765759944916	-13878.89110173285	227	0.17180616740088106	0.17180616740088106	0.05506736965436438
YMR164C	-1	-/-	-695.1163674592972	-13998.85980078578	227	0.17105263157894737	0.17180616740088106	0.05536028119507909
YHR079C-B	-1	-/-	-695.4256620407104	-11242.42332367599	227	0.1703056768558952	0.17180616740088106	0.05565319273579379
YGR188C	-1	-/-	-695.6062349975109	-14203.96487595141	227	0.16956521739130434	0.17180616740088106	0.05594610427650849
YLR373C	0	0/-	-696.0475477110595	-25328.483874617144	908	0.16956521739130434	0.17180616740088106	0.05594610427650849
YPL096C-A	-1	-/-	-696.3321578502655	-11993.130539774895	227	0.16883116883116883	0.17180616740088106	0.056239015817223195
YPL096W	-1	-/-	-696.6309419572353	-15105.300320863724	227	0.16810344827586207	0.17180616740088106	0.056531927357937904
YMR072W	-1	-/-	-696.8069168925285	-14455.523991003633	227	0.16738197424892703	0.17180616740088106	0.056824838898652606
YFR010W	0	0/-	-697.03042746149	-25230.46332586184	908	0.16738197424892703	0.17180616740088106	0.056824838898652606
YNL072W	-1	-/-	-697.1632588803768	-13918.361256688833	227	0.16666666666666666	0.17180616740088106	0.05711775043936731
YOR240W	1	+/-	-697.4283694028854	-11645.607564151287	226	0.1702127659574468	0.1762114537444934	0.05711775043936731
YGL233W	-1	-/-	-697.4789561033249	-14430.436529271305	227	0.1694915254237288	0.1762114537444934	0.05741066198008202
YPL112C	-1	-/-	-697.608269713819	-15455.187937960029	227	0.16877637130801687	0.1762114537444934	0.05770357352079672
YER083C	-1	-/-	-697.8753125667572	-14087.28052675724	227	0.16806722689075632	0.1762114537444934	0.05799648506151142
YGR104C	-1	-/-	-698.0136040598154	-15387.753034092486	227	0.16736401673640167	0.1762114537444934	0.05828939660222613
YCR042C	-1	-/-	-698.0559349954128	-13881.455422222614	227	0.16666666666666666	0.1762114537444934	0.05858230814294083
YML069W	-1	-/-	-698.1748884543777	-15029.017617374659	227	0.16597510373443983	0.1762114537444934	0.058875219683655534
YLR330W	-1	-/-	-698.3093262761831	-15429.047493182123	227	0.1652892561983471	0.1762114537444934	0.05916813122437024
YKL002W	-1	-/-	-698.3264358341694	-14885.950608760118	227	0.1646090534979424	0.1762114537444934	0.059461042765084945
YOL135C	-1	-/-	-698.6348628103733	-14761.343015551567	227	0.16393442622950818	0.1762114537444934	0.05975395430579965
YDL103C	0	0/-	-698.6924264235422	-25241.9224828491	908	0.16393442622950818	0.1762114537444934	0.05975395430579965
YML109W	-1	-/-	-699.2089219093323	-15095.285807952285	227	0.16326530612244897	0.1762114537444934	0.06004686584651435
YGR136W	0	0/+	-699.2334767244756	-26284.3776109498	908	0.16326530612244897	0.1762114537444934	0.06004686584651435
YDR191W	-1	-/-	-699.5309995748103	-14907.430506985635	227	0.16260162601626016	0.1762114537444934	0.06033977738722906
YIL113W	0	0/-	-699.5898671653122	-27885.296064056456	908	0.16260162601626016	0.1762114537444934	0.06033977738722906
YOR301W	-1	-/-	-699.6360060274601	-14779.58494374156	227	0.16194331983805668	0.1762114537444934	0.06063268892794376
YDR419W	-1	-/-	-700.7103427648544	-13529.665214695036	227	0.16129032258064516	0.1762114537444934	0.06092560046865846
YBL046W	-1	-/-	-700.8840326368809	-14395.319593667984	227	0.1606425702811245	0.1762114537444934	0.06121851200937317
YDR510W	0	0/-	-701.0574200376868	-24788.768235804513	908	0.1606425702811245	0.1762114537444934	0.06121851200937317
YNL262W	-1	-/-	-701.0790424048901	-13955.843012310565	227	0.16	0.1762114537444934	0.061511423550087874
YCR088W	1	+/+	-701.1049828529358	-14730.687397629023	226	0.16334661354581673	0.18061674008810572	0.061511423550087874
YJL154C	-1	-/-	-701.336235255003	-14401.33030666411	227	0.1626984126984127	0.18061674008810572	0.061804335090802576
YPL120W	-1	-/-	-701.3718707561493	-15010.236036717892	227	0.16205533596837945	0.18061674008810572	0.062097246631517285
YOR140W	-1	-/-	-701.5226188898087	-13460.51487609744	227	0.16141732283464566	0.18061674008810572	0.06239015817223199
YNR011C	-1	-/-	-701.6251457333565	-15128.303829863667	227	0.1607843137254902	0.18061674008810572	0.0626830697129467
YDL146W	0	0/+	-702.0105647295713	-25320.46040310338	908	0.1607843137254902	0.18061674008810572	0.0626830697129467
YJL127C-B	0	0/-	-702.539837628603	-20026.114756256342	908	0.1607843137254902	0.18061674008810572	0.0626830697129467
YDR179C	-1	-/-	-702.5737786442041	-14572.955834440887	227	0.16015625	0.18061674008810572	0.0629759812536614
YDL072C	0	0/-	-702.7296644393355	-28139.416561341844	908	0.16015625	0.18061674008810572	0.0629759812536614
YDR104C	0	0/-	-702.8045180188492	-27060.904595208354	908	0.16015625	0.18061674008810572	0.0629759812536614
YER087C-B	-1	-/-	-703.1983897462487	-13690.853712446988	227	0.15953307392996108	0.18061674008810572	0.0632688927943761
YBR288C	-1	-/-	-703.2010004222393	-15024.430058918893	227	0.15891472868217055	0.18061674008810572	0.0635618043350908
YPL268W	-1	-/-	-703.2587272003293	-14382.824228063226	227	0.1583011583011583	0.18061674008810572	0.0638547158758055
YJL006C	-1	-/-	-703.3030205965042	-14608.138259738684	227	0.1576923076923077	0.18061674008810572	0.0641476274165202
YPL224C	-1	-/-	-703.4947968423367	-15521.231729574502	227	0.15708812260536398	0.18061674008810572	0.06444053895723492
YPL045W	-1	-/-	-703.7541334480047	-14968.867269217968	227	0.15648854961832062	0.18061674008810572	0.06473345049794962
YGL207W	-1	-/-	-703.8377485275269	-14617.93709744513	227	0.155893536121673	0.18061674008810572	0.06502636203866433
YOR144C	-1	-/-	-704.0883073210716	-15227.440261550248	227	0.1553030303030303	0.18061674008810572	0.06531927357937903
YMR112C	-1	-/-	-704.112756639719	-14263.552907943726	227	0.15471698113207547	0.18061674008810572	0.06561218512009373
YDR071C	-1	-/-	-704.2179569602013	-14480.895149216056	227	0.15413533834586465	0.18061674008810572	0.06590509666080843
YLR424W	-1	-/-	-704.3732570409775	-14883.990153610706	227	0.15355805243445692	0.18061674008810572	0.06619800820152313
YAR008W	-1	-/-	-704.4489584118128	-14948.904149390757	227	0.15298507462686567	0.18061674008810572	0.06649091974223785
YER012W	-1	-/-	-705.0016524493694	-14819.02475682646	227	0.1524163568773234	0.18061674008810572	0.06678383128295255
YOL113W	-1	-/-	-705.2692047506571	-13908.218333400786	227	0.15185185185185185	0.18061674008810572	0.06707674282366725
YDL142C	-1	-/-	-705.2693320065737	-15776.715842530131	227	0.15129151291512916	0.18061674008810572	0.06736965436438196
YHR153C	0	0/-	-705.3555960506201	-24226.01018011663	908	0.15129151291512916	0.18061674008810572	0.06736965436438196
YGR206W	-1	-/-	-705.5375609397888	-15055.57708466053	227	0.15073529411764705	0.18061674008810572	0.06766256590509666
YKL113C	-1	-/-	-705.9005031585693	-15481.48203099519	227	0.15018315018315018	0.18061674008810572	0.06795547744581136
YPR089W	0	0/0	-706.2861040011048	-23660.51479932666	908	0.15018315018315018	0.18061674008810572	0.06795547744581136
YMR004W	-1	-/-	-706.7048449739814	-15493.600852288306	227	0.14963503649635038	0.18061674008810572	0.06824838898652606
YOR290C	-1	-/-	-706.8092246055603	-13975.476819396019	227	0.14909090909090908	0.18061674008810572	0.06854130052724078
YOL115W	-1	-/-	-706.981700271368	-15547.206452548504	227	0.14855072463768115	0.18061674008810572	0.06883421206795548
YCL012W	-1	-/-	-707.0496051311493	-11844.963361144066	227	0.148014440433213	0.18061674008810572	0.06912712360867018
YDR229W	0	0/-	-707.1953054666519	-25417.19111789018	908	0.148014440433213	0.18061674008810572	0.06912712360867018
YOR165W	0	0/-	-707.2423744425178	-24999.42371638026	908	0.148014440433213	0.18061674008810572	0.06912712360867018
YPR108W	-1	-/-	-707.7333825826645	-15638.60144969821	227	0.1474820143884892	0.18061674008810572	0.06942003514938488
YPR179C	-1	-/-	-707.9124930799007	-14091.676577150822	227	0.14695340501792115	0.18061674008810572	0.06971294669009959
YMR163C	-1	-/-	-708.0550649240613	-13586.95936665684	227	0.14642857142857144	0.18061674008810572	0.07000585823081429
YOL067C	-1	-/-	-708.0903744101524	-14079.946224212646	227	0.14590747330960854	0.18061674008810572	0.070298769771529
YJL054W	-1	-/-	-708.1555898487568	-14112.112960748374	227	0.1453900709219858	0.18061674008810572	0.0705916813122437
YOL062C	0	0/-	-708.2544724680483	-25290.10219196789	908	0.1453900709219858	0.18061674008810572	0.0705916813122437
YJR092W	-1	-/+	-708.5137599110603	-14867.57731319964	227	0.14487632508833923	0.18061674008810572	0.07088459285295841
YIL062C	1	+/+	-708.7207812964916	-15839.371359288692	226	0.14788732394366197	0.18502202643171806	0.07088459285295841
YLR208W	-1	-/-	-708.8512489795685	-15803.661873236299	227	0.14736842105263157	0.18502202643171806	0.07117750439367311
YOR109W	-1	-/-	-709.2331741154194	-15070.85584307462	227	0.14685314685314685	0.18502202643171806	0.07147041593438781
YBR052C	0	0/0	-709.2659434936941	-27372.244436576962	908	0.14685314685314685	0.18502202643171806	0.07147041593438781
YGR194C	0	0/0	-709.2860054336488	-27621.78811563924	908	0.14685314685314685	0.18502202643171806	0.07147041593438781
YDR202C	-1	-/-	-709.2906873077154	-15880.907735213637	227	0.14634146341463414	0.18502202643171806	0.07176332747510251
YMR200W	-1	-/+	-709.4923501163721	-13927.898735553026	227	0.14583333333333334	0.18502202643171806	0.07205623901581722
YPR054W	-1	-/-	-709.8001539707184	-13215.966645911336	227	0.1453287197231834	0.18502202643171806	0.07234915055653193
YFL013C	-1	-/-	-709.9800422489643	-15768.219440490007	227	0.14482758620689656	0.18502202643171806	0.07264206209724663
YCR094W	-1	-/-	-710.4736632555723	-14126.727912291884	227	0.14432989690721648	0.18502202643171806	0.07293497363796134
YOR324C	0	0/-	-710.5217824783176	-24580.672304724343	908	0.14432989690721648	0.18502202643171806	0.07293497363796134
YJL164C	-1	-/-	-710.901668407023	-17653.12731667608	227	0.14383561643835616	0.18502202643171806	0.07322788517867604
YNL098C	-1	-/-	-710.9097901582718	-14545.310452021658	227	0.14334470989761092	0.18502202643171806	0.07352079671939074
YIL159W	1	+/+	-710.9200010299683	-14361.659545466304	226	0.14625850340136054	0.1894273127753304	0.07352079671939074
YLR314C	-1	-/+	-711.1528106331825	-14122.764464706182	227	0.14576271186440679	0.1894273127753304	0.07381370826010544
YER080W	0	0/0	-711.2719858139753	-25170.307388707064	908	0.14576271186440679	0.1894273127753304	0.07381370826010544
YIL140W	-1	-/-	-711.358606390655	-14744.688044376671	227	0.14527027027027026	0.1894273127753304	0.07410661980082016
YOR138C	0	0/-	-711.5699715632945	-27068.08891990781	908	0.14527027027027026	0.1894273127753304	0.07410661980082016
YOR259C	-1	-/-	-711.7380468547344	-14728.577045708895	227	0.1447811447811448	0.1894273127753304	0.07439953134153486
YCR080W	-1	-/-	-711.8465712070465	-11701.043496370316	227	0.14429530201342283	0.1894273127753304	0.07469244288224956
YGR179C	-1	-/-	-711.9365609288216	-14974.542416751385	227	0.14381270903010032	0.1894273127753304	0.07498535442296426
YLR370C	1	+/+	-711.9869451969862	-15678.593757972121	226	0.14666666666666667	0.19383259911894274	0.07498535442296426
YGR261C	-1	-/-	-712.0472186431289	-14620.747843824327	227	0.1461794019933555	0.19383259911894274	0.07527826596367897
YCR036W	0	0/0	-712.4035273510963	-27579.669946081936	908	0.1461794019933555	0.19383259911894274	0.07527826596367897
YER120W	-1	-/-	-712.4195796698332	-14410.20073260367	227	0.1456953642384106	0.19383259911894274	0.07557117750439367
YOR197W	0	0/-	-712.4330812189728	-25401.3843720071	908	0.1456953642384106	0.19383259911894274	0.07557117750439367
YER149C	1	+/+	-712.482466340065	-15016.954563587904	226	0.1485148514851485	0.19823788546255505	0.07557117750439367
YLR032W	-1	-/-	-712.522510021925	-13543.584113508463	227	0.14802631578947367	0.19823788546255505	0.07586408904510837
YOR380W	-1	-/-	-712.7843206226826	-15694.531752575189	227	0.14754098360655737	0.19823788546255505	0.07615700058582309
YHR200W	-1	-/-	-712.78496915102	-15246.684119999409	227	0.14705882352941177	0.19823788546255505	0.07644991212653779
YNL271C	1	+/+	-712.9467376545072	-14450.702296890318	226	0.1498371335504886	0.2026431718061674	0.07644991212653779
YCL057W	0	0/0	-713.2576256599277	-26986.094253608957	908	0.1498371335504886	0.2026431718061674	0.07644991212653779
YJL176C	-1	-/-	-713.2764019370079	-13835.719410926104	227	0.14935064935064934	0.2026431718061674	0.07674282366725249
YDR074W	0	0/-	-713.3569197617471	-28560.20769370161	908	0.14935064935064934	0.2026431718061674	0.07674282366725249
YKL049C	-1	-/-	-713.3637916892767	-15502.830902807415	227	0.1488673139158576	0.2026431718061674	0.0770357352079672
YPL011C	-1	-/-	-713.4609984010458	-14476.648973092437	227	0.14838709677419354	0.2026431718061674	0.0773286467486819
YJL020C	1	+/+	-713.463613986969	-15932.4790289402	226	0.15112540192926044	0.20704845814977973	0.0773286467486819
YDR479C	-1	-/-	-713.4827660620213	-16869.70710556209	227	0.15064102564102563	0.20704845814977973	0.0776215582893966
YDL001W	0	0/-	-713.5242816656828	-24546.291853934526	908	0.15064102564102563	0.20704845814977973	0.0776215582893966
YMR212C	-1	-/0	-713.8230697214603	-15287.468142300844	227	0.1501597444089457	0.20704845814977973	0.07791446983011131
YDL226C	1	+/+	-713.8540023565292	-15215.233187377453	226	0.15286624203821655	0.21145374449339208	0.07791446983011131
YJL141C	-1	-/-	-714.6201648712158	-15937.15639924258	227	0.1523809523809524	0.21145374449339208	0.07820738137082602
YKL168C	0	0/-	-714.6669842554256	-27478.305337949656	908	0.1523809523809524	0.21145374449339208	0.07820738137082602
YCL014W	-1	-/-	-714.8759174197912	-14459.976766899228	227	0.1518987341772152	0.21145374449339208	0.07850029291154072
YNL159C	-1	-/-	-715.2261375486851	-16657.60814832151	227	0.15141955835962145	0.21145374449339208	0.07879320445225542
YOR086C	0	0/-	-715.6471393331885	-24502.453878041357	908	0.15141955835962145	0.21145374449339208	0.07879320445225542
YBL009W	-1	-/-	-715.6612056791782	-15977.077956177294	227	0.1509433962264151	0.21145374449339208	0.07908611599297012
YGR231C	-1	-/-	-715.7842531651258	-15993.552465312183	227	0.15047021943573669	0.21145374449339208	0.07937902753368482
YDR163W	-1	-/-	-715.8365574926138	-14967.361930325627	227	0.15	0.21145374449339208	0.07967193907439953
YKL019W	-1	-/-	-716.0475093275309	-15016.420589491725	227	0.14953271028037382	0.21145374449339208	0.07996485061511424
YDR032C	0	0/0	-716.1746111633256	-28859.15519613307	908	0.14953271028037382	0.21145374449339208	0.07996485061511424
YLR351C	0	0/0	-716.3596979342401	-25695.883276887238	908	0.14953271028037382	0.21145374449339208	0.07996485061511424
YGL006W	-1	-/-	-716.464845880866	-17717.0849230662	227	0.14906832298136646	0.21145374449339208	0.08025776215582894
YBL085W	-1	-/+	-716.8696090579033	-15333.151718765497	227	0.14860681114551083	0.21145374449339208	0.08055067369654365
YKL140W	-1	-/-	-717.1882952153683	-15442.724622875452	227	0.14814814814814814	0.21145374449339208	0.08084358523725835
YPL115C	-1	-/+	-717.2596233636141	-14680.25665563345	227	0.1476923076923077	0.21145374449339208	0.08113649677797305
YPL174C	1	+/+	-717.5031907558441	-15394.696895301342	226	0.15030674846625766	0.21585903083700442	0.08113649677797305
YDR386W	-1	-/-	-717.6092989444733	-14510.099142104387	227	0.14984709480122324	0.21585903083700442	0.08142940831868775
YNL297C	-1	-/-	-717.742279291153	-14086.328125230968	227	0.14939024390243902	0.21585903083700442	0.08172231985940245
YOR070C	0	0/0	-717.9189605154097	-25908.023663626984	908	0.14939024390243902	0.21585903083700442	0.08172231985940245
YDL029W	1	+/+	-718.0220633298159	-15201.843289673328	226	0.1519756838905775	0.22026431718061673	0.08172231985940245
YBL039W-B	0	0/0	-718.0469605922699	-20746.381098657846	908	0.1519756838905775	0.22026431718061673	0.08172231985940245
YOR332W	-1	-/-	-718.1562112569809	-15221.652829185128	227	0.15151515151515152	0.22026431718061673	0.08201523140011717
YCL026C-B	0	0/-	-718.2663834020495	-21165.073666039854	908	0.15151515151515152	0.22026431718061673	0.08201523140011717
YCR058C	-1	-/-	-718.4259873628616	-11420.733845710754	227	0.1510574018126888	0.22026431718061673	0.08230814294083187
YFR019W	-1	-/-	-718.462045609951	-15662.772445201874	227	0.15060240963855423	0.22026431718061673	0.08260105448154657
YLR181C	-1	-/-	-718.4776753336191	-15211.461577139795	227	0.15015015015015015	0.22026431718061673	0.08289396602226128
YDR068W	0	0/0	-718.8825386501849	-24955.86163471453	908	0.15015015015015015	0.22026431718061673	0.08289396602226128
YKL158W	0	0/0	-719.1394421458244	-20690.784689456224	908	0.15015015015015015	0.22026431718061673	0.08289396602226128
YKL032C	-1	-/-	-719.1842629015446	-14001.410157866776	227	0.1497005988023952	0.22026431718061673	0.08318687756297598
YKL208W	-1	-/-	-719.6544499397278	-15434.662018209696	227	0.14925373134328357	0.22026431718061673	0.08347978910369068
YFR052W	-1	-/-	-719.6942800581455	-15377.348217576742	227	0.1488095238095238	0.22026431718061673	0.0837727006444054
YDR096W	-1	-/-	-719.7351603582501	-16432.835166431963	227	0.14836795252225518	0.22026431718061673	0.0840656121851201
YEL002C	-1	-/-	-719.8345833197236	-15280.743150986731	227	0.14792899408284024	0.22026431718061673	0.0843585237258348
YLR188W	0	0/-	-720.2164021134377	-25079.778676087037	908	0.14792899408284024	0.22026431718061673	0.0843585237258348
YBR059C	1	+/+	-720.274354070425	-15163.053612098098	226	0.1504424778761062	0.22466960352422907	0.0843585237258348
YNL169C	-1	-/-	-720.3855804055929	-15319.766611076891	227	0.15	0.22466960352422907	0.0846514352665495
YAL055W	-1	-/-	-720.3927251398563	-14943.855061419308	227	0.1495601173020528	0.22466960352422907	0.0849443468072642
YBR245C	-1	-/-	-720.4063254445791	-14391.687408313155	227	0.14912280701754385	0.22466960352422907	0.0852372583479789
YPL195W	-1	-/-	-720.8110429793596	-13812.033467948437	227	0.14868804664723032	0.22466960352422907	0.08553016988869361
YCL011C	-1	-/-	-721.0936762839556	-14790.091756343842	227	0.14825581395348839	0.22466960352422907	0.08582308142940832
YKL196C	-1	-/-	-721.1523562669754	-15246.247799798846	227	0.14782608695652175	0.22466960352422907	0.08611599297012303
YHR028C	0	0/-	-721.4957688832656	-27699.143452988006	908	0.14782608695652175	0.22466960352422907	0.08611599297012303
YLR117C	-1	-/-	-721.6454175561666	-14990.314448609948	227	0.14739884393063585	0.22466960352422907	0.08640890451083773
YOR347C	-1	-/-	-721.6481802687049	-16745.533416353166	227	0.14697406340057637	0.22466960352422907	0.08670181605155243
YPL007C	-1	-/-	-721.6690493151546	-14463.073901377618	227	0.14655172413793102	0.22466960352422907	0.08699472759226713
YMR022W	-1	-/-	-721.9525335729122	-15622.149924516678	227	0.14613180515759314	0.22466960352422907	0.08728763913298183
YDL154W	-1	-/-	-721.9537115395069	-13825.421020433307	227	0.1457142857142857	0.22466960352422907	0.08758055067369655
YDR258C	-1	-/-	-722.5385136604309	-17045.660030059516	227	0.1452991452991453	0.22466960352422907	0.08787346221441125
YLR270W	-1	-/-	-722.5680998489261	-18510.212352715433	227	0.14488636363636365	0.22466960352422907	0.08816637375512595
YCL043C	-1	-/-	-722.9077320694923	-16128.900937706232	227	0.14447592067988668	0.22466960352422907	0.08845928529584066
YOR155C	0	0/-	-722.9323008973151	-26812.148683124222	908	0.14447592067988668	0.22466960352422907	0.08845928529584066
YKL035W	-1	-/-	-722.9337182492018	-16748.280741266906	227	0.1440677966101695	0.22466960352422907	0.08875219683655536
YLR207W	-1	-/-	-722.9496120810509	-15197.710421442986	227	0.14366197183098592	0.22466960352422907	0.08904510837727006
YIL149C	-1	-/+	-722.9523345828056	-14640.351432994008	227	0.14325842696629212	0.22466960352422907	0.08933801991798476
YOR076C	-1	-/-	-723.0930542945862	-15112.285944834352	227	0.14285714285714285	0.22466960352422907	0.08963093145869948
YNL272C	-1	-/-	-723.1220653057098	-14382.141418427229	227	0.1424581005586592	0.22466960352422907	0.08992384299941418
YHR154W	-1	-/-	-723.5579135417938	-14641.08136625588	227	0.14206128133704735	0.22466960352422907	0.09021675454012888
YPR129W	0	0/-	-723.5877310670912	-25164.187082754448	908	0.14206128133704735	0.22466960352422907	0.09021675454012888
YOL146W	-1	-/-	-723.7787765190005	-14934.179327953607	227	0.14166666666666666	0.22466960352422907	0.09050966608084358
YER164W	-1	-/-	-723.8487387150526	-14617.161024779081	227	0.14127423822714683	0.22466960352422907	0.09080257762155829
YAL041W	-1	-/+	-723.8969506248832	-14295.426194794476	227	0.1408839779005525	0.22466960352422907	0.09109548916227299
YOR249C	1	+/-	-724.0399787202477	-15545.966362252831	226	0.14325068870523416	0.2290748898678414	0.09109548916227299
YPL196W	-1	-/-	-724.0812187567353	-16888.29970305413	227	0.14285714285714285	0.2290748898678414	0.0913884007029877
YOR017W	0	0/0	-724.3248544316739	-25595.74360482022	908	0.14285714285714285	0.2290748898678414	0.0913884007029877
YOR219C	0	0/-	-724.753480002284	-26790.00674388744	908	0.14285714285714285	0.2290748898678414	0.0913884007029877
YIL037C	-1	-/-	-724.8827808499336	-14963.056200921535	227	0.14246575342465753	0.2290748898678414	0.0916813122437024
YBR231C	-1	-/-	-724.9116607606411	-14794.40680437535	227	0.14207650273224043	0.2290748898678414	0.09197422378441711
YDR251W	-1	-/-	-724.93966370821	-16118.964453913271	227	0.14168937329700274	0.2290748898678414	0.09226713532513181
YER094C	-1	-/-	-725.0532951131463	-15338.227819852531	227	0.14130434782608695	0.2290748898678414	0.09256004686584651
YGL198W	0	0/-	-725.1576253790408	-26694.088082995266	908	0.14130434782608695	0.2290748898678414	0.09256004686584651
YOR189W	0	0/-	-725.1994910351932	-24500.910987531766	908	0.14130434782608695	0.2290748898678414	0.09256004686584651
YOL072W	-1	-/-	-725.2539750486612	-14381.856209918857	227	0.14092140921409213	0.2290748898678414	0.09285295840656121
YLR240W	-1	-/-	-725.480171173811	-15434.631993189454	227	0.14054054054054055	0.2290748898678414	0.09314586994727592
YOR123C	-1	-/-	-725.6219045519829	-13663.069723188877	227	0.14016172506738545	0.2290748898678414	0.09343878148799063
YLR324W	-1	-/-	-725.8193148970604	-16161.393040083349	227	0.13978494623655913	0.2290748898678414	0.09373169302870533
YPL016W	-1	-/-	-725.8656101226807	-14374.156382918358	227	0.13941018766756033	0.2290748898678414	0.09402460456942004
YKL025C	-1	-/-	-726.0138238966465	-15261.113469425589	227	0.13903743315508021	0.2290748898678414	0.09431751611013474
YGL020C	-1	-/-	-726.1507116109133	-15380.788171753287	227	0.13866666666666666	0.2290748898678414	0.09461042765084944
YLL031C	-1	-/-	-726.3354786038399	-15054.941091023386	227	0.13829787234042554	0.2290748898678414	0.09490333919156414
YJR033C	-1	-/-	-726.5472927391529	-16091.826104387641	227	0.13793103448275862	0.2290748898678414	0.09519625073227886
YER023W	0	0/0	-726.7299766205251	-26558.387913119048	908	0.13793103448275862	0.2290748898678414	0.09519625073227886
YMR197C	-1	-/-	-726.9152482300997	-15921.989344447851	227	0.13756613756613756	0.2290748898678414	0.09548916227299356
YOR194C	-1	-/-	-727.0007212758064	-14077.243949502707	227	0.13720316622691292	0.2290748898678414	0.09578207381370826
YOR118W	0	0/0	-727.4011831283569	-24575.547078937292	908	0.13720316622691292	0.2290748898678414	0.09578207381370826
YDR475C	0	0/-	-727.6390080209821	-26586.328248200938	908	0.13720316622691292	0.2290748898678414	0.09578207381370826
YCR052W	-1	-/-	-727.9057223796844	-14868.60954940319	227	0.1368421052631579	0.2290748898678414	0.09607498535442296
YJL087C	-1	-/-	-728.0195814967155	-14636.85317081213	227	0.13648293963254593	0.2290748898678414	0.09636789689513767
YNL265C	0	0/-	-728.0243312902749	-26256.095386750996	908	0.13648293963254593	0.2290748898678414	0.09636789689513767
YJL128C	1	+/+	-728.0572738349438	-14879.75911065936	226	0.1387434554973822	0.23348017621145375	0.09636789689513767
YNL218W	-1	-/-	-728.3878738284111	-14864.793345168233	227	0.13838120104438642	0.23348017621145375	0.09666080843585237
YNL116W	1	+/+	-728.3936370909214	-15880.335709482431	226	0.140625	0.23788546255506607	0.09666080843585237
YOL008W	-1	-/-	-729.3832019865513	-14326.587981671095	227	0.14025974025974025	0.23788546255506607	0.09695371997656707
YIL153W	1	+/+	-729.4418105781078	-15699.827731370926	226	0.14248704663212436	0.2422907488986784	0.09695371997656707
YGL237C	0	0/-	-729.51806987077	-24940.694634687155	908	0.14248704663212436	0.2422907488986784	0.09695371997656707
YKL121W	0	0/0	-729.6467029824853	-28569.23292520456	908	0.14248704663212436	0.2422907488986784	0.09695371997656707
YLR157W-E	0	0/0	-729.6872734725475	-20686.291090339422	908	0.14248704663212436	0.2422907488986784	0.09695371997656707
YDR394W	-1	-/-	-729.6933401823044	-14944.810002610087	227	0.1421188630490956	0.2422907488986784	0.09724663151728179
YNL330C	-1	-/-	-729.7695066928864	-14603.336940467358	227	0.14175257731958762	0.2422907488986784	0.09753954305799649
YBR207W	-1	-/-	-729.7789976298809	-15477.265885829926	227	0.14138817480719795	0.2422907488986784	0.09783245459871119
YGL197W	0	0/-	-730.1796872727573	-26986.358024889603	908	0.14138817480719795	0.2422907488986784	0.09783245459871119
YJR076C	-1	-/+	-730.1884560286999	-14536.404567688704	227	0.14102564102564102	0.2422907488986784	0.09812536613942589
YMR263W	-1	-/-	-730.1983817219734	-14911.367009498179	227	0.14066496163682865	0.2422907488986784	0.0984182776801406
YKL108W	-1	-/-	-730.3778927326202	-14229.955479741096	227	0.14030612244897958	0.2422907488986784	0.0987111892208553
YJR091C	-1	-/-	-730.6836485266685	-15723.434341065586	227	0.13994910941475827	0.2422907488986784	0.09900410076157
YKR031C	-1	-/-	-730.8286266326904	-15191.441592894495	227	0.13959390862944163	0.2422907488986784	0.09929701230228472
YGR140W	1	+/+	-731.2954531908035	-13810.448660939932	226	0.14177215189873418	0.24669603524229075	0.09929701230228472
YJR022W	-1	-/-	-731.323275744915	-14624.72859173268	227	0.1414141414141414	0.24669603524229075	0.09958992384299942
YLR131C	-1	-/-	-731.3747322261333	-14759.205412380397	227	0.14105793450881612	0.24669603524229075	0.09988283538371412
YLR135W	-1	-/-	-731.4129489473999	-15337.742426406592	227	0.1407035175879397	0.24669603524229075	0.10017574692442882
YDL164C	-1	-/-	-731.4442762732506	-15171.49403245747	227	0.14035087719298245	0.24669603524229075	0.10046865846514352
YDL038C	-1	-/0	-731.7696512937546	-11800.58658695221	227	0.14	0.24669603524229075	0.10076157000585823
YBR202W	-1	-/-	-731.9913665652275	-14940.703120239079	227	0.1396508728179551	0.24669603524229075	0.10105448154657294
YIL033C	-1	-/-	-731.9974354505539	-16820.639626279473	227	0.13930348258706468	0.24669603524229075	0.10134739308728764
YKL173W	-1	-/-	-732.0372354984283	-14675.583794623613	227	0.13895781637717122	0.24669603524229075	0.10164030462800235
YGL113W	-1	-/-	-732.1922981142998	-13887.063241541386	227	0.13861386138613863	0.24669603524229075	0.10193321616871705
YLR427W	-1	-/-	-732.319719851017	-15562.876584291458	227	0.1382716049382716	0.24669603524229075	0.10222612770943175
YDL113C	-1	-/-	-732.3706777989864	-16648.310112968087	227	0.13793103448275862	0.24669603524229075	0.10251903925014645
YMR153W	-1	-/-	-732.484370470047	-14577.86735831201	227	0.1375921375921376	0.24669603524229075	0.10281195079086115
YKR054C	1	+/+	-732.5649020411074	-15397.459596317261	226	0.13970588235294118	0.2511013215859031	0.10281195079086115
YDR468C	0	0/-	-732.8632977902889	-24440.154293561354	908	0.13970588235294118	0.2511013215859031	0.10281195079086115
YJL155C	0	0/0	-732.8681402932853	-31017.45350723341	908	0.13970588235294118	0.2511013215859031	0.10281195079086115
YNR009W	0	0/-	-732.8718524146825	-27997.813360109925	908	0.13970588235294118	0.2511013215859031	0.10281195079086115
YBL102W	-1	-/-	-732.8960487246513	-15807.780136153102	227	0.1393643031784841	0.2511013215859031	0.10310486233157587
YJR031C	1	+/+	-733.169530838728	-15528.453457340598	226	0.14146341463414633	0.2555066079295154	0.10310486233157587
YIL005W	0	0/-	-733.2755054570735	-25187.5726756379	908	0.14146341463414633	0.2555066079295154	0.10310486233157587
YMR092C	1	+/+	-733.3401971459389	-15946.22049498558	226	0.1435523114355231	0.2599118942731278	0.10310486233157587
YOR304W	-1	-/-	-733.4094346910715	-14230.543769329786	227	0.14320388349514562	0.2599118942731278	0.10339777387229057
YER048C	0	0/-	-733.6819831766188	-26589.594042446464	908	0.14320388349514562	0.2599118942731278	0.10339777387229057
YDR416W	-1	-/-	-733.7314504384995	-14959.321800217032	227	0.14285714285714285	0.2599118942731278	0.10369068541300527
YFR027W	-1	-/-	-733.8876566439867	-15175.253864135593	227	0.14251207729468598	0.2599118942731278	0.10398359695371998
YOR233W	-1	-/-	-733.9856451675296	-16019.55889069289	227	0.14216867469879518	0.2599118942731278	0.10427650849443468
YER017C	-1	-/-	-734.1524591296911	-15359.939345136285	227	0.14182692307692307	0.2599118942731278	0.10456942003514938
YDR200C	-1	-/-	-734.2507610172033	-14497.591166093946	227	0.14148681055155876	0.2599118942731278	0.1048623315758641
YPL155C	1	+/+	-734.3094274252653	-15473.900936558843	226	0.14354066985645933	0.2643171806167401	0.1048623315758641
YOR217W	-1	-/-	-734.3560337424278	-15626.58026471734	227	0.1431980906921241	0.2643171806167401	0.1051552431165788
YPL015C	-1	-/-	-734.7566935569048	-15415.56368662417	227	0.14285714285714285	0.2643171806167401	0.1054481546572935
YDR304C	0	0/-	-734.8816408123821	-26903.075799865648	908	0.14285714285714285	0.2643171806167401	0.1054481546572935
YDL017W	-1	-/-	-735.0331223607063	-15076.366205200553	227	0.14251781472684086	0.2643171806167401	0.1057410661980082
YPL116W	-1	-/-	-735.1292031481862	-14995.898763731122	227	0.14218009478672985	0.2643171806167401	0.1060339777387229
YDL102W	-1	-/-	-735.2668397426605	-14300.203914687037	227	0.14184397163120568	0.2643171806167401	0.1063268892794376
YMR152W	0	0/0	-735.4347944194451	-27888.690844638273	908	0.14184397163120568	0.2643171806167401	0.1063268892794376
YDR372C	-1	-/-	-735.571905001998	-14683.83048595488	227	0.14150943396226415	0.2643171806167401	0.10661980082015231
YHR129C	1	+/+	-735.7427977472544	-14826.459511555731	226	0.14352941176470588	0.2687224669603524	0.10661980082015231
YER100W	-1	-/-	-735.8603707998991	-15129.459749683738	227	0.1431924882629108	0.2687224669603524	0.10691271236086702
YFL018W-A	-1	-/-	-736.1379021406174	-11929.700431466103	227	0.14285714285714285	0.2687224669603524	0.10720562390158173
YDR407C	-1	-/-	-736.325821429491	-14648.156714558601	227	0.1425233644859813	0.2687224669603524	0.10749853544229643
YDL040C	-1	-/-	-736.3344780802727	-15136.71988940984	227	0.14219114219114218	0.2687224669603524	0.10779144698301113
YPL161C	1	+/-	-736.4618140384555	-14710.2644848302	226	0.14418604651162792	0.27312775330396477	0.10779144698301113
YCR020W-B	-1	-/-	-736.7540301084518	-13970.332906007767	227	0.14385150812064965	0.27312775330396477	0.10808435852372583
YJL001W	-1	-/-	-736.7791468426585	-16391.477735333145	227	0.14351851851851852	0.27312775330396477	0.10837727006444053
YPL023C	0	0/0	-737.1077565923333	-25475.257618715055	908	0.14351851851851852	0.27312775330396477	0.10837727006444053
YBR060C	-1	-/-	-737.121765434742	-14897.387420132756	227	0.14318706697459585	0.27312775330396477	0.10867018160515525
YPR181C	-1	-/-	-737.3030380010605	-14841.297419786453	227	0.14285714285714285	0.27312775330396477	0.10896309314586995
YAL051W	-1	-/-	-737.4454853832722	-15867.339062049985	227	0.1425287356321839	0.27312775330396477	0.10925600468658465
YKL039W	0	0/-	-737.5806495156139	-27185.89987333119	908	0.1425287356321839	0.27312775330396477	0.10925600468658465
YOL129W	-1	-/-	-737.7796313762665	-16152.39326864481	227	0.14220183486238533	0.27312775330396477	0.10954891622729936
YML010W	-1	-/-	-737.8551157563925	-14817.360372558236	227	0.14187643020594964	0.27312775330396477	0.10984182776801406
YML115C	-1	-/-	-737.9661872386932	-14947.953311443329	227	0.1415525114155251	0.27312775330396477	0.11013473930872876
YJL042W	1	+/+	-737.9712564945221	-16129.903573721647	226	0.14350797266514806	0.2775330396475771	0.11013473930872876
YBL050W	-1	-/-	-738.3351962268353	-16034.674829810858	227	0.1431818181818182	0.2775330396475771	0.11042765084944346
YOR181W	1	+/+	-738.3992353603244	-15445.638723604381	226	0.14512471655328799	0.28193832599118945	0.11042765084944346
YOR241W	-1	-/0	-738.4555078744888	-15520.522391706705	227	0.14479638009049775	0.28193832599118945	0.11072056239015818
YNL054W	-1	-/-	-738.6105169206858	-15904.202431969345	227	0.14446952595936793	0.28193832599118945	0.11101347393087288
YDL155W	-1	-/+	-738.7106469273567	-14362.156902953982	227	0.14414414414414414	0.28193832599118945	0.11130638547158758
YGR178C	-1	-/-	-738.9160170555115	-14928.172518156469	227	0.14382022471910114	0.28193832599118945	0.11159929701230228
YPL053C	-1	-/-	-738.9514632299542	-15336.360002145171	227	0.14349775784753363	0.28193832599118945	0.11189220855301699
YNL118C	-1	-/-	-738.9683995246887	-14232.76209884137	227	0.14317673378076062	0.28193832599118945	0.11218512009373169
YIL036W	-1	-/-	-738.9944999665022	-16720.259571749717	227	0.14285714285714285	0.28193832599118945	0.11247803163444639
YKL013C	1	+/+	-739.1283831596375	-15058.17562776804	226	0.1447661469933185	0.28634361233480177	0.11247803163444639
YEL013W	-1	-/-	-739.3194442391396	-14930.265661016107	227	0.14444444444444443	0.28634361233480177	0.1127709431751611
YOR141C	0	0/-	-739.3408571258187	-25807.795541352592	908	0.14444444444444443	0.28634361233480177	0.1127709431751611
YJR110W	-1	-/-	-739.4669716060162	-14950.662335813046	227	0.14412416851441243	0.28634361233480177	0.11306385471587581
YCR002C	-1	-/+	-739.650925040245	-15689.754430420697	227	0.14380530973451328	0.28634361233480177	0.11335676625659051
YDR169C	0	0/-	-739.6853717193007	-27180.11557278037	908	0.14380530973451328	0.28634361233480177	0.11335676625659051
YBR177C	-1	-/-	-739.7074216604233	-16132.00892585516	227	0.1434878587196468	0.28634361233480177	0.11364967779730521
YPL085W	-1	-/-	-739.9087559580803	-14348.58138525486	227	0.14317180616740088	0.28634361233480177	0.11394258933801991
YLR039C	-1	-/-	-740.0097110271454	-14888.795571394265	227	0.14285714285714285	0.28634361233480177	0.11423550087873462
YNL090W	1	+/+	-740.0129827857018	-15201.139376603067	226	0.14473684210526316	0.2907488986784141	0.11423550087873462
YGL094C	-1	-/-	-740.6421232521534	-15467.395914107561	227	0.14442013129102846	0.2907488986784141	0.11452841241944933
YOR188W	-1	-/0	-740.8515250682831	-15660.959589287639	227	0.14410480349344978	0.2907488986784141	0.11482132396016403
YDL018C	0	0/-	-740.8585719428957	-26229.11352766864	908	0.14410480349344978	0.2907488986784141	0.11482132396016403
YBR109C	1	+/+	-740.9675613120198	-14847.971683107316	226	0.14596949891067537	0.29515418502202645	0.11482132396016403
YML104C	-1	-/-	-741.1514792442322	-16097.43148803711	227	0.14565217391304347	0.29515418502202645	0.11511423550087874
YHL021C	0	0/-	-741.1637647692114	-29788.040913334116	908	0.14565217391304347	0.29515418502202645	0.11511423550087874
YJL030W	-1	-/-	-741.1772772967815	-14375.120325047523	227	0.14533622559652928	0.29515418502202645	0.11540714704159344
YKL138C-A	1	+/+	-741.3302685022354	-12899.574294805527	226	0.1471861471861472	0.29955947136563876	0.11540714704159344
YPR073C	-1	-/-	-741.3444689959288	-15010.984628513455	227	0.1468682505399568	0.29955947136563876	0.11570005858230814
YOR157C	-1	-/-	-741.6950241029263	-14712.726368635893	227	0.14655172413793102	0.29955947136563876	0.11599297012302284
YPR032W	-1	-/-	-741.7300409078598	-13980.145485013723	227	0.14623655913978495	0.29955947136563876	0.11628588166373754
YMR261C	0	0/-	-741.9005229733884	-28080.656506317668	908	0.14623655913978495	0.29955947136563876	0.11628588166373754
YNL154C	-1	-/-	-742.0737393200397	-14600.249114304781	227	0.1459227467811159	0.29955947136563876	0.11657879320445226
YER016W	1	+/+	-742.0819940716028	-14881.66544674337	226	0.14775160599571735	0.3039647577092511	0.11657879320445226
YPL005W	0	0/-	-742.1353934500366	-27655.011193353683	908	0.14775160599571735	0.3039647577092511	0.11657879320445226
YKR028W	-1	-/-	-742.2547122314572	-14579.51003614813	227	0.14743589743589744	0.3039647577092511	0.11687170474516696
YLR095C	-1	-/-	-742.314441293478	-15090.152696296573	227	0.14712153518123666	0.3039647577092511	0.11716461628588166
YML021C	-1	-/-	-742.3239868730307	-15110.000677272677	227	0.14680851063829786	0.3039647577092511	0.11745752782659637
YDR303C	-1	-/-	-742.3563678860664	-14834.398678168654	227	0.1464968152866242	0.3039647577092511	0.11775043936731107
YOR280C	0	0/0	-742.3734332993627	-25489.144689733163	908	0.1464968152866242	0.3039647577092511	0.11775043936731107
YLR386W	-1	-/-	-742.6049077510834	-15100.566818356514	227	0.1461864406779661	0.3039647577092511	0.11804335090802577
YFR037C	-1	-/-	-742.7252364456654	-15738.9619820863	227	0.14587737843551796	0.3039647577092511	0.11833626244874049
YMR139W	-1	-/-	-742.7323427200317	-17323.198233712465	227	0.14556962025316456	0.3039647577092511	0.11862917398945519
YNL216W	-1	-/-	-742.8334879875183	-15245.391708955169	227	0.14526315789473684	0.3039647577092511	0.11892208553016989
YML051W	-1	-/-	-742.8616766929626	-14228.611317589879	227	0.14495798319327732	0.3039647577092511	0.11921499707088459
YHR027C	-1	-/-	-742.888866186142	-14522.458009794354	227	0.14465408805031446	0.3039647577092511	0.1195079086115993
YDL161W	1	+/+	-742.9779165387154	-15308.31994971633	226	0.14644351464435146	0.30837004405286345	0.1195079086115993
YLR381W	-1	-/-	-743.0804661586881	-15125.67791004479	227	0.14613778705636743	0.30837004405286345	0.119800820152314
YPR079W	0	0/0	-743.0875542610884	-26990.70389553532	908	0.14613778705636743	0.30837004405286345	0.119800820152314
YCR070W	0	0/-	-743.10197904706	-20333.700204581022	908	0.14613778705636743	0.30837004405286345	0.119800820152314
YJL002C	-1	-/-	-743.4910736232996	-15966.042824164033	227	0.14583333333333334	0.30837004405286345	0.1200937316930287
YML012W	-1	-/-	-743.5309951081872	-15326.949778735638	227	0.14553014553014554	0.30837004405286345	0.12038664323374342
YLR021W	0	0/-	-743.7744713760912	-25273.294345567003	908	0.14553014553014554	0.30837004405286345	0.12038664323374342
YDR460W	-1	-/-	-743.778299421072	-16253.336363703012	227	0.14522821576763487	0.30837004405286345	0.12067955477445812
YKL135C	-1	-/-	-743.7931385487318	-15221.317578554153	227	0.14492753623188406	0.30837004405286345	0.12097246631517282
YOR126C	-1	-/-	-743.851754963398	-14871.114517584443	227	0.1446280991735537	0.30837004405286345	0.12126537785588752
YFR031C	-1	-/-	-743.863378316164	-14454.057347372174	227	0.14432989690721648	0.30837004405286345	0.12155828939660222
YNL071W	-1	-/-	-743.9561463594437	-15561.365306545049	227	0.1440329218106996	0.30837004405286345	0.12185120093731693
YBL011W	-1	-/-	-744.2930180504918	-14619.295744463801	227	0.1437371663244353	0.30837004405286345	0.12214411247803164
YER014C-A	-1	-/-	-744.4301896095276	-12343.427785754204	227	0.14344262295081966	0.30837004405286345	0.12243702401874634
YGL100W	-1	-/-	-744.632730782032	-15532.048678517342	227	0.14314928425357873	0.30837004405286345	0.12272993555946105
YOR036W	-1	-/-	-744.771602243185	-17953.80126413703	227	0.14285714285714285	0.30837004405286345	0.12302284710017575
YOR074C	-1	-/-	-744.82076343894	-15319.817285448313	227	0.1425661914460285	0.30837004405286345	0.12331575864089045
YHR001W	-1	-/-	-744.8881173729897	-15239.497433498502	227	0.14227642276422764	0.30837004405286345	0.12360867018160515
YOR073W	-1	-/-	-744.9939173460007	-14699.096277058125	227	0.14198782961460446	0.30837004405286345	0.12390158172231985
YML098W	-1	-/-	-745.044320628047	-15378.807026356459	227	0.1417004048582996	0.30837004405286345	0.12419449326303457
YJL124C	-1	-/-	-745.2045263946056	-16222.156940877438	227	0.1414141414141414	0.30837004405286345	0.12448740480374927
YDR423C	-1	-/-	-745.2933720350266	-16172.94214400649	227	0.14112903225806453	0.30837004405286345	0.12478031634446397
YKL117W	-1	-/-	-745.4272268787026	-15631.634896062315	227	0.14084507042253522	0.30837004405286345	0.1250732278851787
YPL192C	-1	-/-	-745.4691838026047	-13800.114335805178	227	0.14056224899598393	0.30837004405286345	0.1253661394258934
YMR276W	-1	-/+	-745.5623018220067	-16120.74116397649	227	0.1402805611222445	0.30837004405286345	0.1256590509666081
YJL053W	-1	-/-	-745.6018138974905	-16228.68063353002	227	0.14	0.30837004405286345	0.1259519625073228
YHR017W	0	0/0	-745.6082095894963	-26608.408910851926	908	0.14	0.30837004405286345	0.1259519625073228
YJR099W	0	0/-	-745.7131098974496	-25936.18051464297	908	0.14	0.30837004405286345	0.1259519625073228
YHR043C	-1	-/0	-745.8606009110808	-15752.493570812047	227	0.13972055888223553	0.30837004405286345	0.1262448740480375
YPR120C	1	+/+	-745.8743056803942	-15751.419212311506	226	0.14143426294820718	0.31277533039647576	0.1262448740480375
YKL203C	1	+/+	-746.0033034682274	-15374.542209550738	226	0.14314115308151093	0.31718061674008813	0.1262448740480375
YCL027C-A	0	0/-	-746.0375503897667	-20981.785705685616	908	0.14314115308151093	0.31718061674008813	0.1262448740480375
YGL021W	-1	-/-	-746.2104415372014	-16087.698694452643	227	0.14285714285714285	0.31718061674008813	0.1265377855887522
YOR172W	-1	-/-	-746.7735092043877	-14324.740327738225	227	0.14257425742574256	0.31718061674008813	0.1268306971294669
YOR058C	1	+/+	-746.8088890314102	-15110.018752165139	226	0.1442687747035573	0.32158590308370044	0.1268306971294669
YJR036C	0	0/-	-746.8508910853416	-29042.76454216987	908	0.1442687747035573	0.32158590308370044	0.1268306971294669
YBR058C	-1	-/-	-746.8857651948929	-14709.26030215621	227	0.14398422090729784	0.32158590308370044	0.1271236086701816
YOR329C	1	+/+	-747.0815245807171	-16544.035015255213	226	0.14566929133858267	0.32599118942731276	0.1271236086701816
YBR280C	-1	-/-	-747.0877052843571	-17777.454656288028	227	0.14538310412573674	0.32599118942731276	0.1274165202108963
YLR219W	-1	-/-	-747.2548197209835	-17800.441084474325	227	0.1450980392156863	0.32599118942731276	0.127709431751611
YKR004C-A	0	0/-	-747.2669612169266	-20574.006596520543	908	0.1450980392156863	0.32599118942731276	0.127709431751611
YDR507C	1	+/+	-747.4727677106857	-15011.552193433046	226	0.14677103718199608	0.3303964757709251	0.127709431751611
YPR171W	1	+/-	-747.4776466414332	-14800.770843919367	226	0.1484375	0.33480176211453744	0.127709431751611
YDR490C	-1	-/-	-747.5604808628559	-15925.087532222271	227	0.14814814814814814	0.33480176211453744	0.1280023432923257
YDR480W	-1	-/-	-747.9497336149216	-16131.356069289148	227	0.14785992217898833	0.33480176211453744	0.1282952548330404
YMR032W	-1	-/+	-748.1475265026093	-15621.76702156663	227	0.14757281553398058	0.33480176211453744	0.12858816637375511
YPL074W	0	0/0	-748.150389444083	-25786.35225792043	908	0.14757281553398058	0.33480176211453744	0.12858816637375511
YPL152W	1	+/+	-748.2710991799831	-17808.780133470893	226	0.14922480620155038	0.3392070484581498	0.12858816637375511
YNL080C	-1	-/-	-748.2988252192736	-13963.670524209738	227	0.14893617021276595	0.3392070484581498	0.12888107791446984
YOL012C	-1	-/-	-748.4177920222282	-14973.922237478197	227	0.14864864864864866	0.3392070484581498	0.12917398945518455
YKL160W	-1	-/-	-748.4322786033154	-15209.494644246995	227	0.14836223506743737	0.3392070484581498	0.12946690099589925
YOR316C	-1	-/-	-748.4721809625626	-16260.701009742916	227	0.14807692307692308	0.3392070484581498	0.12975981253661395
YNL289W	0	0/+	-748.5673079434782	-24526.894755911082	908	0.14807692307692308	0.3392070484581498	0.12975981253661395
YHR061C	-1	-/+	-748.5735681951046	-15456.11429360509	227	0.14779270633397312	0.3392070484581498	0.13005272407732865
YLR353W	-1	-/-	-748.7805309593678	-15498.959865756333	227	0.1475095785440613	0.3392070484581498	0.13034563561804335
YPL055C	-1	-/-	-748.8795491978526	-16245.83996347338	227	0.14722753346080306	0.3392070484581498	0.13063854715875806
YDR099W	-1	-/-	-748.8869717717171	-16177.240783900023	227	0.14694656488549618	0.3392070484581498	0.13093145869947276
YIL043C	0	0/-	-748.9692540317774	-26658.860930508934	908	0.14694656488549618	0.3392070484581498	0.13093145869947276
YOL006C	-1	-/-	-749.373257547617	-15748.245583117008	227	0.14666666666666667	0.3392070484581498	0.13122437024018746
YIL115C	-1	-/-	-749.5103403925896	-15300.711287021637	227	0.14638783269961977	0.3392070484581498	0.13151728178090216
YBR126C	-1	-/-	-749.5390882492065	-16768.371023476124	227	0.1461100569259962	0.3392070484581498	0.13181019332161686
YCL039W	-1	-/-	-749.6031962968409	-16163.260403443128	227	0.14583333333333334	0.3392070484581498	0.13210310486233157
YCL063W	-1	-/-	-749.7626138031483	-14858.008953273296	227	0.14555765595463138	0.3392070484581498	0.13239601640304627
YHR195W	0	0/0	-749.836562929675	-28729.580448117107	908	0.14555765595463138	0.3392070484581498	0.13239601640304627
YIL010W	-1	-/-	-749.896072268486	-15981.29136672616	227	0.14528301886792452	0.3392070484581498	0.13268892794376097
YAR014C	1	+/+	-749.8972867131233	-15010.257533490658	226	0.14689265536723164	0.3436123348017621	0.13268892794376097
YPR155C	-1	-/-	-749.9066293239594	-17227.82853090018	227	0.14661654135338345	0.3436123348017621	0.1329818394844757
YDR488C	1	+/+	-750.4677253812551	-14030.8665510118	226	0.14821763602251406	0.34801762114537443	0.1329818394844757
YPL270W	-1	-/-	-750.4809760898352	-15789.283970788121	227	0.14794007490636704	0.34801762114537443	0.1332747510251904
YGR106C	0	0/0	-750.4974393993616	-26679.264494340867	908	0.14794007490636704	0.34801762114537443	0.1332747510251904
YER021W	-1	-/-	-751.2861282005906	-16712.504215799272	227	0.14766355140186915	0.34801762114537443	0.1335676625659051
YMR184W	-1	-/-	-751.3840694725513	-15320.13294120133	227	0.14738805970149255	0.34801762114537443	0.1338605741066198
YCR009C	-1	-/+	-751.423964202404	-14839.897045895457	227	0.14711359404096835	0.34801762114537443	0.1341534856473345
YKR084C	0	0/-	-751.4433589838445	-25814.89252071455	908	0.14711359404096835	0.34801762114537443	0.1341534856473345
YOL100W	-1	-/-	-751.5021698325872	-16099.052139386535	227	0.14684014869888476	0.34801762114537443	0.1344463971880492
YOR372C	-1	-/-	-751.5850953757763	-15098.22222326696	227	0.14656771799628943	0.34801762114537443	0.1347393087287639
YLR183C	-1	-/0	-751.6013164818287	-15629.033728808165	227	0.14629629629629629	0.34801762114537443	0.13503222026947861
YKL042W	1	+/+	-751.6262504756451	-14749.25290069729	226	0.1478743068391867	0.3524229074889868	0.13503222026947861
YGL095C	-1	-/-	-751.6285565420985	-16164.290573887527	227	0.14760147601476015	0.3524229074889868	0.13532513181019332
YOR163W	0	0/-	-751.6442021485418	-26867.93322286941	908	0.14760147601476015	0.3524229074889868	0.13532513181019332
YFR050C	-1	-/-	-751.8798116147518	-16522.70483981073	227	0.14732965009208104	0.3524229074889868	0.13561804335090802
YPR029C	-1	-/-	-752.069386869669	-15284.388843148947	227	0.14705882352941177	0.3524229074889868	0.13591095489162272
YGL112C	-1	-/-	-752.1303965747356	-15590.230845838785	227	0.14678899082568808	0.3524229074889868	0.13620386643233742
YLR096W	-1	-/-	-752.1808214783669	-14473.365024924278	227	0.14652014652014653	0.3524229074889868	0.13649677797305212
YNL197C	-1	-/-	-752.199791431427	-14658.248059138656	227	0.14625228519195613	0.3524229074889868	0.13678968951376685
YML032C	-1	-/-	-752.2449462264776	-14672.084668941796	227	0.145985401459854	0.3524229074889868	0.13708260105448156
YLR166C	-1	-/-	-752.2711933255196	-14921.851875394583	227	0.14571948998178508	0.3524229074889868	0.13737551259519626
YGL060W	0	0/+	-752.4523974899203	-27851.274460026994	908	0.14571948998178508	0.3524229074889868	0.13737551259519626
YIL138C	1	+/+	-752.6167996153235	-14984.462874747813	226	0.14727272727272728	0.3568281938325991	0.13737551259519626
YOR371C	-1	-/-	-752.8045527935028	-14371.801751151681	227	0.147005444646098	0.3568281938325991	0.13766842413591096
YDR272W	-1	-/-	-753.3340136706829	-17707.62781649828	227	0.14673913043478262	0.3568281938325991	0.13796133567662566
YPR088C	-1	-/-	-753.3982080817223	-15288.044752210379	227	0.14647377938517178	0.3568281938325991	0.13825424721734036
YLR087C	0	0/-	-753.6864194124937	-23690.566467573866	908	0.14647377938517178	0.3568281938325991	0.13825424721734036
YIL097W	-1	-/-	-753.7788388133049	-17383.760895758867	227	0.14620938628158844	0.3568281938325991	0.13854715875805507
YIL063C	-1	-/-	-753.9701236784458	-14333.288619965315	227	0.14594594594594595	0.3568281938325991	0.13884007029876977
YML117W	0	0/0	-754.0479198917747	-27780.15415261034	908	0.14594594594594595	0.3568281938325991	0.13884007029876977
YAL034C	0	0/-	-754.0998802706599	-30028.797310512513	908	0.14594594594594595	0.3568281938325991	0.13884007029876977
YDR453C	-1	-/-	-754.3280744589865	-16336.508631248027	227	0.14568345323741008	0.3568281938325991	0.13913298183948447
YCR044C	-1	-/-	-754.3427584022284	-15408.102808110416	227	0.14542190305206462	0.3568281938325991	0.13942589338019917
YHR150W	-1	-/-	-754.3660965934396	-15956.133393533528	227	0.14516129032258066	0.3568281938325991	0.13971880492091387
YGL019W	-1	-/-	-754.4419557750225	-14722.357562571764	227	0.1449016100178891	0.3568281938325991	0.14001171646162858
YLR315W	0	0/-	-754.611330576241	-24274.2397667747	908	0.1449016100178891	0.3568281938325991	0.14001171646162858
YLR212C	1	+/+	-754.6632964015007	-16416.97741742432	226	0.14642857142857144	0.36123348017621143	0.14001171646162858
YPL208W	-1	-/-	-754.677839756012	-15403.275547683239	227	0.14616755793226383	0.36123348017621143	0.14030462800234328
YKL045W	-1	-/-	-754.7994515299797	-15630.981697171926	227	0.14590747330960854	0.36123348017621143	0.140597539543058
YOR026W	-1	-/-	-754.9462248086929	-15658.192856725305	227	0.14564831261101244	0.36123348017621143	0.1408904510837727
YDR474C	0	0/-	-754.9886076748371	-21295.275125831366	908	0.14564831261101244	0.36123348017621143	0.1408904510837727
YMR179W	-1	-/-	-755.1750505715609	-15330.19719773531	227	0.1453900709219858	0.36123348017621143	0.1411833626244874
YKL089W	1	+/+	-755.1919816732407	-15585.735250398517	226	0.14690265486725665	0.3656387665198238	0.1411833626244874
YOR320C	-1	-/-	-755.2273834496737	-14543.975764036179	227	0.14664310954063603	0.3656387665198238	0.14147627416520211
YMR270C	-1	-/-	-755.3982469141483	-14990.36282724142	227	0.14638447971781304	0.3656387665198238	0.14176918570591682
YPL064C	0	0/-	-755.4930471573025	-24985.990927301347	908	0.14638447971781304	0.3656387665198238	0.14176918570591682
YMR048W	-1	-/-	-755.6087099686265	-15950.715451858938	227	0.14612676056338028	0.3656387665198238	0.14206209724663152
YPR072W	-1	-/-	-755.6858237981796	-15327.141750462353	227	0.14586994727592267	0.3656387665198238	0.14235500878734622
YDR051C	0	0/-	-755.7807688619941	-25733.661017783917	908	0.14586994727592267	0.3656387665198238	0.14235500878734622
YMR115W	0	0/-	-755.8686911053956	-27703.465444602072	908	0.14586994727592267	0.3656387665198238	0.14235500878734622
YDR435C	-1	-/-	-756.0625067427754	-17160.37934755534	227	0.1456140350877193	0.3656387665198238	0.14264792032806092
YOR381W	-1	-/-	-756.07872004807	-15311.585609003901	227	0.14535901926444833	0.3656387665198238	0.14294083186877563
YDL008W	1	+/-	-756.117121681571	-15428.06838477403	226	0.14685314685314685	0.3700440528634361	0.14294083186877563
YER104W	-1	-/-	-756.2621139287949	-14977.733383357525	227	0.14659685863874344	0.3700440528634361	0.14323374340949033
YAL042W	-1	-/-	-756.3668339550495	-15083.191232532263	227	0.14634146341463414	0.3700440528634361	0.14352665495020503
YBR026C	-1	-/-	-756.5024145767093	-17224.214332528412	227	0.14608695652173914	0.3700440528634361	0.14381956649091973
YGR037C	-1	-/-	-756.5687827542424	-15536.552831850946	227	0.14583333333333334	0.3700440528634361	0.14411247803163443
YJR044C	-1	-/-	-756.8026508390903	-16334.160523593426	227	0.14558058925476602	0.3700440528634361	0.14440538957234916
YFR024C	1	+/+	-756.9929965734482	-12981.751663088799	226	0.14705882352941177	0.3744493392070485	0.14440538957234916
YLR335W	-1	-/-	-757.1006319522858	-15721.943644583225	227	0.14680483592400692	0.3744493392070485	0.14469830111306387
YDR236C	-1	-/-	-757.2009402513504	-15414.173197835684	227	0.14655172413793102	0.3744493392070485	0.14499121265377857
YDR358W	-1	-/-	-757.2497353106737	-18537.12781378627	227	0.14629948364888123	0.3744493392070485	0.14528412419449327
YKL097W-A	0	0/-	-757.3387434780598	-20874.012420982122	908	0.14629948364888123	0.3744493392070485	0.14528412419449327
YDR523C	-1	-/+	-757.4184661209583	-14053.368314176798	227	0.14604810996563575	0.3744493392070485	0.14557703573520797
YMR298W	-1	-/-	-757.4189465939999	-15196.954913109541	227	0.1457975986277873	0.3744493392070485	0.14586994727592267
YLR201C	-1	-/0	-757.6958369016647	-16484.222680300474	227	0.14554794520547945	0.3744493392070485	0.14616285881663738
YBL105C	1	+/+	-757.7516768276691	-14646.998143903911	226	0.147008547008547	0.3788546255506608	0.14616285881663738
YDR513W	-1	-/-	-757.7637564241886	-16536.89615137875	227	0.14675767918088736	0.3788546255506608	0.14645577035735208
YLR440C	0	0/-	-757.8792174682021	-25870.60724333115	908	0.14675767918088736	0.3788546255506608	0.14645577035735208
YNL307C	-1	-/-	-757.9356265068054	-15430.389950633049	227	0.1465076660988075	0.3788546255506608	0.14674868189806678
YJL192C	-1	-/-	-757.9416762292385	-16822.301971159875	227	0.14625850340136054	0.3788546255506608	0.14704159343878148
YNL253W	-1	-/-	-758.1603686660528	-16267.224825203419	227	0.1460101867572156	0.3788546255506608	0.14733450497949618
YDR108W	-1	-/-	-758.2216195464134	-14682.481427371502	227	0.14576271186440679	0.3788546255506608	0.14762741652021089
YLR354C	-1	-/0	-758.7457231879234	-15708.271082349122	227	0.1455160744500846	0.3788546255506608	0.1479203280609256
YJL162C	0	0/-	-758.8060065768659	-24218.419563263655	908	0.1455160744500846	0.3788546255506608	0.1479203280609256
YDR505C	0	0/0	-758.8165848460048	-28428.907385637984	908	0.1455160744500846	0.3788546255506608	0.1479203280609256
YHR107C	-1	-/+	-758.8410401642323	-14646.465650886297	227	0.14527027027027026	0.3788546255506608	0.14821323960164032
YNL177C	-1	-/-	-759.0448208153248	-15016.609622240067	227	0.14502529510961215	0.3788546255506608	0.14850615114235502
YGR163W	-1	-/-	-759.4234558939934	-16262.724561214447	227	0.1447811447811448	0.3788546255506608	0.14879906268306972
YOR090C	0	0/-	-759.6303648799658	-26383.579955864698	908	0.1447811447811448	0.3788546255506608	0.14879906268306972
YFL037W	1	+/+	-759.6552806273103	-16466.65961266309	226	0.146218487394958	0.3832599118942731	0.14879906268306972
YPR031W	-1	-/-	-759.6568189263344	-14563.760682344437	227	0.14597315436241612	0.3832599118942731	0.14909197422378442
YIL112W	-1	-/-	-759.8813554346561	-15627.769395902753	227	0.1457286432160804	0.3832599118942731	0.14938488576449913
YIR023W	-1	-/-	-760.1126482486725	-14522.2043287009	227	0.1454849498327759	0.3832599118942731	0.14967779730521383
YCL062W	-1	-/-	-760.2002151012421	-12442.833873867989	227	0.14524207011686144	0.3832599118942731	0.14997070884592853
YNL166C	1	+/+	-760.2107853293419	-15711.709241449833	226	0.14666666666666667	0.3876651982378855	0.14997070884592853
YHR115C	1	+/+	-760.242083966732	-15023.809379070997	226	0.1480865224625624	0.3920704845814978	0.14997070884592853
YNL168C	0	0/0	-760.3090307824314	-27309.32510046009	908	0.1480865224625624	0.3920704845814978	0.14997070884592853
YDR362C	-1	-/-	-760.3796455711126	-15764.124308615923	227	0.1478405315614618	0.3920704845814978	0.15026362038664323
YDL193W	0	0/-	-760.5250510498881	-26663.996691983193	908	0.1478405315614618	0.3920704845814978	0.15026362038664323
YDL003W	-1	-/-	-760.5928291082382	-16053.674817740917	227	0.14759535655058043	0.3920704845814978	0.15055653192735793
YDR452W	0	0/0	-760.5969399027526	-26681.396758980118	908	0.14759535655058043	0.3920704845814978	0.15055653192735793
YIL076W	-1	-/-	-760.6425414979458	-15945.91925290227	227	0.14735099337748345	0.3920704845814978	0.15084944346807264
YDR137W	-1	-/-	-760.7893229722977	-14996.04951184988	227	0.14710743801652892	0.3920704845814978	0.15114235500878734
YIL156W	0	0/-	-760.8946452736855	-26233.747985025868	908	0.14710743801652892	0.3920704845814978	0.15114235500878734
YNL273W	-1	-/-	-760.9076084196568	-15368.438393607736	227	0.14686468646864687	0.3920704845814978	0.15143526654950204
YJR059W	-1	-/-	-760.9510473906994	-16467.925749845803	227	0.14662273476112025	0.3920704845814978	0.15172817809021674
YGR229C	-1	-/-	-761.0236105769873	-15924.141205176711	227	0.14638157894736842	0.3920704845814978	0.15202108963093147
YJL024C	-1	-/-	-761.2059538066387	-15049.092943370342	227	0.14614121510673234	0.3920704845814978	0.15231400117164617
YKL080W	-1	-/-	-761.3110678009689	-16254.28776864335	227	0.14590163934426228	0.3920704845814978	0.15260691271236088
YKR014C	-1	-/-	-761.3871541321278	-15983.530858293176	227	0.14566284779050737	0.3920704845814978	0.15289982425307558
YLL015W	-1	-/-	-761.4876531809568	-16384.719835817814	227	0.1454248366013072	0.3920704845814978	0.15319273579379028
YGL137W	-1	-/-	-761.5063018202782	-15999.667671144009	227	0.14518760195758565	0.3920704845814978	0.15348564733450498
YLR120C	0	0/-	-761.5093839447945	-28663.92661334388	908	0.14518760195758565	0.3920704845814978	0.15348564733450498
YIR010W	-1	-/-	-761.6750959083438	-15530.117167256773	227	0.1449511400651466	0.3920704845814978	0.15377855887521968
YNL051W	-1	-/-	-761.6816032230854	-15135.840795904398	227	0.14471544715447154	0.3920704845814978	0.1540714704159344
YKR004C	0	0/-	-761.6841890476644	-25996.91980482079	908	0.14471544715447154	0.3920704845814978	0.1540714704159344
YOR171C	-1	-/-	-761.8892315626144	-15065.174642592669	227	0.1444805194805195	0.3920704845814978	0.1543643819566491
YOR162C	-1	-/-	-761.9020192921162	-16880.543539732695	227	0.14424635332252836	0.3920704845814978	0.1546572934973638
YMR222C	0	0/0	-762.0419816970825	-25150.91352106817	908	0.14424635332252836	0.3920704845814978	0.1546572934973638
YAL022C	-1	-/-	-762.0930282622576	-14933.149675041437	227	0.14401294498381878	0.3920704845814978	0.1549502050380785
YLR321C	-1	-/-	-762.3761017471552	-15998.489423885942	227	0.14378029079159935	0.3920704845814978	0.1552431165787932
YOL013C	-1	-/-	-762.5411896184087	-17723.930046990514	227	0.1435483870967742	0.3920704845814978	0.1555360281195079
YBR036C	-1	-/-	-762.5691258013248	-16574.264195092022	227	0.143317230273752	0.3920704845814978	0.15582893966022263
YCR004C	0	0/0	-762.69874743931	-27785.646852223203	908	0.143317230273752	0.3920704845814978	0.15582893966022263
YBR236C	-1	-/-	-762.9621574878693	-15279.360262215137	227	0.14308681672025725	0.3920704845814978	0.15612185120093733
YOR362C	-1	-/-	-762.9730964750051	-15499.423298820853	227	0.14285714285714285	0.3920704845814978	0.15641476274165203
YBR086C	-1	-/-	-762.98440939188	-14942.398157909513	227	0.14262820512820512	0.3920704845814978	0.15670767428236673
YDR320C	-1	-/-	-763.0726124048233	-14982.31467473507	227	0.1424	0.3920704845814978	0.15700058582308143
YDR062W	-1	-/-	-763.0870544463396	-16014.736292436719	227	0.14217252396166133	0.3920704845814978	0.15729349736379614
YOL026C	-1	-/-	-763.0930979251862	-15062.765299767256	227	0.1419457735247209	0.3920704845814978	0.15758640890451084
YOR059C	0	0/-	-763.0939656794071	-28461.589040370658	908	0.1419457735247209	0.3920704845814978	0.15758640890451084
YFL033C	-1	-/-	-763.120884180069	-15726.066721603274	227	0.14171974522292993	0.3920704845814978	0.15787932044522554
YAL014C	0	0/-	-763.5744833573699	-26288.69599484466	908	0.14171974522292993	0.3920704845814978	0.15787932044522554
YHR039C-B	-1	-/-	-763.7997883558273	-12413.648337006569	227	0.14149443561208266	0.3920704845814978	0.15817223198594024
YLR457C	0	0/+	-763.914564948529	-26261.217308580875	908	0.14149443561208266	0.3920704845814978	0.15817223198594024
YBR133C	-1	-/-	-764.012088984251	-15071.393153578043	227	0.14126984126984127	0.3920704845814978	0.15846514352665494
YJL085W	-1	-/-	-764.0877883732319	-14933.846086278558	227	0.1410459587955626	0.3920704845814978	0.15875805506736965
YNL325C	-1	-/-	-764.0939271450043	-16586.060622945428	227	0.14082278481012658	0.3920704845814978	0.15905096660808435
YOL096C	0	0/0	-764.1043672505766	-28348.921665152535	908	0.14082278481012658	0.3920704845814978	0.15905096660808435
YGL115W	-1	-/-	-764.3182594776154	-15638.440630465746	227	0.1406003159557662	0.3920704845814978	0.15934387814879905
YMR237W	-1	-/-	-764.3439599424601	-16066.071002423763	227	0.14037854889589904	0.3920704845814978	0.15963678968951378
YJR090C	-1	-/-	-764.4402674436569	-15343.406480908394	227	0.14015748031496064	0.3920704845814978	0.15992970123022848
YER063W	0	0/-	-764.4647174403071	-25165.13081582915	908	0.14015748031496064	0.3920704845814978	0.15992970123022848
YAL056W	-1	-/-	-764.6550899744034	-16557.43174047768	227	0.139937106918239	0.3920704845814978	0.16022261277094318
YFR003C	-1	-/-	-764.7304236292839	-16467.73648661375	227	0.13971742543171115	0.3920704845814978	0.1605155243116579
YPR025C	-1	-/-	-764.9002377539873	-17336.44667556137	227	0.13949843260188088	0.3920704845814978	0.1608084358523726
YLR385C	-1	-/-	-764.9242742061615	-13473.253497287631	227	0.13928012519561817	0.3920704845814978	0.1611013473930873
YGR143W	-1	-/-	-765.0096591562033	-16895.7112775594	227	0.1390625	0.3920704845814978	0.161394258933802
YCR038C	-1	-/-	-765.0402829051018	-16368.881624519825	227	0.13884555382215288	0.3920704845814978	0.1616871704745167
YKL046C	-1	-/-	-765.2250554561615	-14898.82034908235	227	0.13862928348909656	0.3920704845814978	0.1619800820152314
YEL037C	-1	-/-	-765.3059834241867	-15411.83402094245	227	0.13841368584758942	0.3920704845814978	0.1622729935559461
YPL101W	-1	-/-	-765.366506934166	-15355.120555579662	227	0.13819875776397517	0.3920704845814978	0.1625659050966608
YGL022W	-1	-/-	-765.5052932500839	-15587.746028602123	227	0.13798449612403102	0.3920704845814978	0.1628588166373755
YGL174W	-1	-/-	-765.6326544582844	-15334.606270939112	227	0.13777089783281735	0.3920704845814978	0.1631517281780902
YOR308C	-1	-/-	-765.7441183328629	-14620.851356565952	227	0.1375579598145286	0.3920704845814978	0.1634446397188049
YNL149C	-1	-/0	-765.8183149173856	-16141.890762992203	227	0.13734567901234568	0.3920704845814978	0.16373755125951964
YGR193C	-1	-/-	-765.9203087836504	-15899.045875802636	227	0.13713405238828968	0.3920704845814978	0.16403046280023434
YIL041W	0	0/+	-765.9786970764399	-26584.1419711262	908	0.13713405238828968	0.3920704845814978	0.16403046280023434
YLR079W	-1	-/-	-765.9858012199402	-15326.39150774479	227	0.13692307692307693	0.3920704845814978	0.16432337434094904
YML061C	-1	-/-	-766.0270139873028	-15130.722359210253	227	0.13671274961597543	0.3920704845814978	0.16461628588166374
YPL178W	-1	-/-	-766.0419401824474	-16100.7769305408	227	0.13650306748466257	0.3920704845814978	0.16490919742237845
YKL199C	0	0/-	-766.1138389408588	-20935.15352357924	908	0.13650306748466257	0.3920704845814978	0.16490919742237845
YOR113W	-1	-/-	-766.4275183081627	-16564.24704581499	227	0.1362940275650842	0.3920704845814978	0.16520210896309315
YBL056W	-1	-/-	-766.4373610764742	-14763.656006075442	227	0.13608562691131498	0.3920704845814978	0.16549502050380785
YBR278W	-1	-/-	-766.537372559309	-15721.333838999271	227	0.13587786259541984	0.3920704845814978	0.16578793204452255
YMR224C	-1	-/-	-766.5514640063047	-15526.881700888276	227	0.13567073170731708	0.3920704845814978	0.16608084358523725
YOL025W	0	0/-	-766.7357008773834	-28575.751323155127	908	0.13567073170731708	0.3920704845814978	0.16608084358523725
YKR030W	0	0/0	-767.047318212688	-26260.839472301304	908	0.13567073170731708	0.3920704845814978	0.16608084358523725
YKL210W	0	0/-	-767.1003558915108	-27212.573902037926	908	0.13567073170731708	0.3920704845814978	0.16608084358523725
YNL257C	-1	-/-	-767.3595472574234	-15767.201453059912	227	0.1354642313546423	0.3920704845814978	0.16637375512595196
YDR530C	0	0/-	-767.4371971897781	-27585.42941908911	908	0.1354642313546423	0.3920704845814978	0.16637375512595196
YDR457W	-1	-/-	-767.7134355306625	-14618.440538704395	227	0.135258358662614	0.3920704845814978	0.16666666666666666
YOR368W	-1	-/-	-767.8527703285217	-14952.86125074327	227	0.13505311077389984	0.3920704845814978	0.16695957820738136
YER166W	-1	-/-	-767.8841871246696	-15528.483667396009	227	0.13484848484848486	0.3920704845814978	0.16725248974809606
YGL232W	-1	-/-	-767.9435459375381	-14745.590545415878	227	0.1346444780635401	0.3920704845814978	0.1675454012888108
YFR002W	-1	-/-	-767.9976682662964	-15591.905952066183	227	0.13444108761329304	0.3920704845814978	0.1678383128295255
YNL263C	-1	-/-	-768.072178132832	-15586.816575326025	227	0.13423831070889894	0.3920704845814978	0.1681312243702402
YDL190C	-1	-/-	-768.1369409561157	-15272.004624828696	227	0.13403614457831325	0.3920704845814978	0.1684241359109549
YFL035C-A	-1	-/-	-768.1469347476959	-12686.802117824554	227	0.13383458646616542	0.3920704845814978	0.1687170474516696
YFL035C	-1	-/-	-768.1469464302063	-12686.802119016647	227	0.13363363363363365	0.3920704845814978	0.1690099589923843
YPL133C	-1	-/-	-768.3420743495226	-15081.403822600842	227	0.13343328335832083	0.3920704845814978	0.169302870533099
YIR036C	0	0/0	-768.4464498003945	-29784.451450794004	908	0.13343328335832083	0.3920704845814978	0.169302870533099
YBR135W	-1	-/-	-768.5496899187565	-14652.8093726933	227	0.13323353293413173	0.3920704845814978	0.1695957820738137
YDR122W	-1	-/-	-768.7265287041664	-17590.660688325763	227	0.13303437967115098	0.3920704845814978	0.1698886936145284
YGR232W	0	0/0	-768.7502824217081	-27641.72988311015	908	0.13303437967115098	0.3920704845814978	0.1698886936145284
YNL290W	-1	-/-	-768.8310700505972	-16157.143161192536	227	0.1328358208955224	0.3920704845814978	0.1701816051552431
YOL013W-B	0	0/0	-768.9190458059311	-21283.848923057318	908	0.1328358208955224	0.3920704845814978	0.1701816051552431
YGR223C	0	0/-	-768.9388789031655	-28209.920033300295	908	0.1328358208955224	0.3920704845814978	0.1701816051552431
YJL201W	-1	-/-	-769.1638585329056	-15335.414556905627	227	0.13263785394932937	0.3920704845814978	0.1704745166959578
YNL121C	-1	-/-	-769.4600406140089	-15659.986324645579	227	0.1324404761904762	0.3920704845814978	0.1707674282366725
YNL106C	-1	-/-	-769.5994513705373	-15013.382228329778	227	0.13224368499257058	0.3920704845814978	0.17106033977738722
YOL032W	0	0/-	-769.7005055993795	-28525.18220718298	908	0.13224368499257058	0.3920704845814978	0.17106033977738722
YBR215W	-1	-/-	-769.7604427114129	-15069.229967601597	227	0.13204747774480713	0.3920704845814978	0.17135325131810195
YMR302C	-1	-/-	-769.8609097599983	-17470.676029533148	227	0.13185185185185186	0.3920704845814978	0.17164616285881665
YMR284W	-1	-/-	-769.8787020146847	-16099.375540196896	227	0.13165680473372782	0.3920704845814978	0.17193907439953135
YLR227C	0	0/-	-769.9208536073565	-27314.421874593943	908	0.13165680473372782	0.3920704845814978	0.17193907439953135
YCL051W	-1	-/-	-769.929133027792	-14837.31379660964	227	0.13146233382570163	0.3920704845814978	0.17223198594024605
YCR079W	0	0/-	-770.1735193245113	-29380.2907177452	908	0.13146233382570163	0.3920704845814978	0.17223198594024605
YBL104C	0	0/-	-770.6349007412791	-25738.00774199702	908	0.13146233382570163	0.3920704845814978	0.17223198594024605
YOR357C	0	0/-	-770.8843819312751	-25994.868561524898	908	0.13146233382570163	0.3920704845814978	0.17223198594024605
YNL326C	-1	-/-	-771.0285869687796	-13789.511997774243	227	0.13126843657817108	0.3920704845814978	0.17252489748096075
YER107C	-1	-/+	-771.0569924116135	-15876.117368847132	227	0.13107511045655376	0.3920704845814978	0.17281780902167546
YAL021C	-1	-/-	-771.141136571765	-14588.060069188476	227	0.13088235294117648	0.3920704845814978	0.17311072056239016
YOL051W	-1	-/-	-771.2492331266403	-15429.316114515066	227	0.13069016152716592	0.3920704845814978	0.17340363210310486
YDR411C	-1	-/-	-771.4586196839809	-16243.023848563433	227	0.13049853372434017	0.3920704845814978	0.17369654364381956
YKL206C	-1	-/0	-771.4765928089619	-15543.650320924819	227	0.13030746705710103	0.3920704845814978	0.17398945518453426
YML074C	-1	-/-	-771.5047674179077	-15796.164142936468	227	0.1301169590643275	0.3920704845814978	0.17428236672524897
YER155C	1	+/+	-771.7078468501568	-16186.531182199717	226	0.13138686131386862	0.3964757709251101	0.17428236672524897
YGL047W	-1	-/-	-771.7853585332632	-15863.992510542274	227	0.13119533527696792	0.3964757709251101	0.17457527826596367
YLR268W	-1	-/-	-771.9421205446124	-16048.406310394406	227	0.13100436681222707	0.3964757709251101	0.17486818980667837
YPL180W	-1	-/-	-771.9599818587303	-14834.578587889671	227	0.1308139534883721	0.3964757709251101	0.1751611013473931
YOL004W	-1	-/-	-771.9786310195923	-15009.431248664856	227	0.13062409288824384	0.3964757709251101	0.1754540128881078
YLR114C	-1	-/-	-771.9835482239723	-15064.297778129578	227	0.13043478260869565	0.3964757709251101	0.1757469244288225
YDL089W	0	0/-	-772.1674090921879	-28709.4342042841	908	0.13043478260869565	0.3964757709251101	0.1757469244288225
YDR211W	-1	-/-	-772.1914518475533	-16179.735499560833	227	0.13024602026049203	0.3964757709251101	0.1760398359695372
YHR117W	0	0/-	-772.195803783834	-25195.855903981254	908	0.13024602026049203	0.3964757709251101	0.1760398359695372
YDL091C	0	0/-	-772.2684077396989	-29739.53449951671	908	0.13024602026049203	0.3964757709251101	0.1760398359695372
YKR021W	0	0/-	-772.394475504756	-26929.327042598277	908	0.13024602026049203	0.3964757709251101	0.1760398359695372
YJR134C	0	0/0	-772.4537299498916	-24465.30279367231	908	0.13024602026049203	0.3964757709251101	0.1760398359695372
YJL206C-A	0	0/0	-772.5322652757168	-21581.01523193717	908	0.13024602026049203	0.3964757709251101	0.1760398359695372
YJL205C-A	0	0/0	-772.5322706997395	-21581.015258848667	908	0.13024602026049203	0.3964757709251101	0.1760398359695372
YDR332W	0	0/-	-772.6756528094411	-25656.16499259509	908	0.13024602026049203	0.3964757709251101	0.1760398359695372
YCR017C	0	0/-	-772.8431541603059	-25531.71367193293	908	0.13024602026049203	0.3964757709251101	0.1760398359695372
YLR312C-B	1	+/-	-772.9054272174835	-12824.116206169128	226	0.1315028901734104	0.4008810572687225	0.1760398359695372
YPR019W	-1	-/-	-773.1736747920513	-16100.34380325675	227	0.13131313131313133	0.4008810572687225	0.1763327475102519
YNL041C	-1	-/-	-773.1847478449345	-16399.94430208206	227	0.13112391930835735	0.4008810572687225	0.1766256590509666
YLR250W	0	0/0	-773.2942268028855	-27164.316005000845	908	0.13112391930835735	0.4008810572687225	0.1766256590509666
YDL240W	0	0/+	-773.421665025875	-26248.995347343385	908	0.13112391930835735	0.4008810572687225	0.1766256590509666
YDR517W	-1	-/-	-773.4504995048046	-16183.092106491327	227	0.13093525179856116	0.4008810572687225	0.1769185705916813
YOR033C	-1	-/-	-773.5803651213646	-16209.838961310685	227	0.1307471264367816	0.4008810572687225	0.17721148213239601
YKR011C	0	0/0	-773.800767891109	-29186.65570282191	908	0.1307471264367816	0.4008810572687225	0.17721148213239601
YHR060W	-1	-/-	-773.9362400472164	-15373.762571126223	227	0.13055954088952654	0.4008810572687225	0.17750439367311072
YJR005W	0	0/-	-773.9733812380582	-25786.719272146	908	0.13055954088952654	0.4008810572687225	0.17750439367311072
YML017W	0	0/-	-774.0190708637238	-24913.660833040252	908	0.13055954088952654	0.4008810572687225	0.17750439367311072
YIL142W	1	+/-	-774.2308480888605	-15568.504147782922	226	0.1318051575931232	0.4052863436123348	0.17750439367311072
YOR142W	-1	-/-	-774.2721081972122	-17132.23645788431	227	0.13161659513590845	0.4052863436123348	0.17779730521382542
YPR036W	-1	-/-	-774.3881817758083	-15880.152450293303	227	0.13142857142857142	0.4052863436123348	0.17809021675454012
YGL208W	-1	-/-	-774.5321049541235	-17557.734646692872	227	0.1312410841654779	0.4052863436123348	0.17838312829525482
YMR140W	-1	-/-	-774.5755346938968	-17785.158499501646	227	0.13105413105413105	0.4052863436123348	0.17867603983596952
YGR002C	-1	-/-	-774.5911229848862	-15770.146670848131	227	0.13086770981507823	0.4052863436123348	0.17896895137668425
YML048W	-1	-/-	-775.0404397845268	-15716.267062038183	227	0.13068181818181818	0.4052863436123348	0.17926186291739896
YLR391W-A	-1	-/-	-775.2355182170868	-12803.597723722458	227	0.13049645390070921	0.4052863436123348	0.17955477445811366
YJL183W	-1	-/-	-775.2989373505116	-16000.89555761218	227	0.13031161473087818	0.4052863436123348	0.17984768599882836
YML092C	-1	-/-	-775.3709260523319	-16282.088218718767	227	0.13012729844413012	0.4052863436123348	0.18014059753954306
YOL076W	1	+/+	-775.3908866047859	-15803.52613671869	226	0.13135593220338984	0.40969162995594716	0.18014059753954306
YDR135C	-1	-/-	-775.4211792945862	-14991.152356624603	227	0.1311706629055007	0.40969162995594716	0.18043350908025776
YDR057W	-1	-/-	-775.5324808359146	-16345.42133757472	227	0.13098591549295774	0.40969162995594716	0.18072642062097247
YOR198C	-1	-/-	-775.6444499790668	-15602.900796234608	227	0.1308016877637131	0.40969162995594716	0.18101933216168717
YMR135C	-1	-/-	-775.6785059273243	-16768.571626182646	227	0.1306179775280899	0.40969162995594716	0.18131224370240187
YDR110W	-1	-/-	-775.8089108169079	-15961.54984612763	227	0.13043478260869565	0.40969162995594716	0.18160515524311657
YOR195W	1	+/+	-775.8566314578056	-15295.648147016764	226	0.13165266106442577	0.41409691629955947	0.18160515524311657
YFR051C	-1	-/-	-775.9928462207317	-16261.32783934474	227	0.13146853146853146	0.41409691629955947	0.18189806678383127
YDR204W	0	0/0	-776.1763082928956	-29377.76953064371	908	0.13146853146853146	0.41409691629955947	0.18189806678383127
YOL060C	-1	-/-	-776.1837277114391	-16841.629298061132	227	0.13128491620111732	0.41409691629955947	0.18219097832454598
YOR336W	0	0/-	-776.2537751924247	-27383.42520846892	908	0.13128491620111732	0.41409691629955947	0.18219097832454598
YDL115C	-1	-/0	-776.2581874132156	-16972.775798156857	227	0.13110181311018132	0.41409691629955947	0.18248388986526068
YGR170W	-1	-/-	-776.4143435955048	-15240.766580730677	227	0.1309192200557103	0.41409691629955947	0.1827768014059754
YGL066W	-1	-/-	-776.4695124179125	-14919.292246714234	227	0.13073713490959665	0.41409691629955947	0.1830697129466901
YML097C	-1	-/-	-776.7611815705895	-17091.902823761106	227	0.13055555555555556	0.41409691629955947	0.1833626244874048
YDL005C	-1	-/-	-776.7938098162413	-15653.974960848689	227	0.130374479889043	0.41409691629955947	0.18365553602811951
YER093C	1	+/+	-777.0815540552139	-15357.711995601654	226	0.13157894736842105	0.4185022026431718	0.18365553602811951
YDR173C	-1	-/-	-777.0862405076623	-16461.72887697071	227	0.1313969571230982	0.4185022026431718	0.18394844756883422
YDR289C	-1	-/-	-777.1096317768097	-15507.134410247207	227	0.13121546961325967	0.4185022026431718	0.18424135910954892
YGL004C	-1	-/-	-777.1422306001186	-16464.59707313776	227	0.1310344827586207	0.4185022026431718	0.18453427065026362
YDR427W	-1	-/-	-777.1721796393394	-15479.279782027006	227	0.13085399449035812	0.4185022026431718	0.18482718219097832
YML033W	-1	-/-	-777.2403130531311	-12748.43075454235	227	0.13067400275103164	0.4185022026431718	0.18512009373169303
YCR069W	0	0/-	-777.259409993887	-28557.41843951866	908	0.13067400275103164	0.4185022026431718	0.18512009373169303
YNR006W	-1	-/-	-777.3482621908188	-16877.861522376537	227	0.1304945054945055	0.4185022026431718	0.18541300527240773
YGL124C	-1	-/-	-777.5248328447342	-16371.254571273923	227	0.13031550068587106	0.4185022026431718	0.18570591681312243
YER101C	0	0/-	-777.5456077475101	-28612.818570574746	908	0.13031550068587106	0.4185022026431718	0.18570591681312243
YKR008W	-1	-/-	-777.5752066969872	-15400.85059709847	227	0.13013698630136986	0.4185022026431718	0.18599882835383713
YER003C	-1	-/-	-777.7148398756981	-17200.18190844357	227	0.12995896032831739	0.4185022026431718	0.18629173989455183
YER027C	-1	-/-	-777.8412635624409	-15533.182749092579	227	0.12978142076502733	0.4185022026431718	0.18658465143526656
YML004C	-1	-/-	-777.9182943403721	-16940.32628300786	227	0.1296043656207367	0.4185022026431718	0.18687756297598127
YDL225W	-1	-/+	-778.0502135157585	-15726.405944570899	227	0.12942779291553133	0.4185022026431718	0.18717047451669597
YMR137C	-1	-/-	-778.0560326576233	-15181.691684693098	227	0.1292517006802721	0.4185022026431718	0.18746338605741067
YJL018W	1	+/+	-778.0609860420227	-12661.671730041504	226	0.13043478260869565	0.42290748898678415	0.18746338605741067
YHR114W	1	+/+	-778.3232387900352	-15192.187012583017	226	0.13161465400271372	0.42731277533039647	0.18746338605741067
YOR227W	0	0/0	-778.4880298580974	-31303.808795776218	908	0.13161465400271372	0.42731277533039647	0.18746338605741067
YOR150W	-1	-/-	-778.6195187270641	-16106.685258954763	227	0.13143631436314362	0.42731277533039647	0.18775629759812537
YDR379W	1	+/+	-778.7157638669014	-14983.08410282433	226	0.13261163734776726	0.43171806167400884	0.18775629759812537
YNR026C	-1	-/-	-778.8407309055328	-15724.75789859891	227	0.13243243243243244	0.43171806167400884	0.18804920913884007
YDR238C	-1	-/-	-778.9165964126587	-15508.457671672106	227	0.13225371120107962	0.43171806167400884	0.18834212067955478
YBR229C	0	0/-	-779.0730547346175	-25839.907535418868	908	0.13225371120107962	0.43171806167400884	0.18834212067955478
YPR107C	-1	-/-	-779.1059684455395	-16133.922550439835	227	0.1320754716981132	0.43171806167400884	0.18863503222026948
YPL153C	-1	-/-	-779.115563839674	-15936.33674339205	227	0.13189771197846567	0.43171806167400884	0.18892794376098418
YFL011W-A	-1	-/-	-779.2044055461884	-13298.422708272934	227	0.13172043010752688	0.43171806167400884	0.18922085530169888
YDL239C	0	0/-	-779.3681380003691	-29472.19548510015	908	0.13172043010752688	0.43171806167400884	0.18922085530169888
YBR164C	-1	-/-	-779.5392533168197	-16082.812164925039	227	0.13154362416107382	0.43171806167400884	0.18951376684241358
YJL168C	-1	-/-	-779.7685368955135	-14938.488430015743	227	0.13136729222520108	0.43171806167400884	0.18980667838312829
YGL228W	0	0/-	-780.0347015410662	-26470.412391658872	908	0.13136729222520108	0.43171806167400884	0.18980667838312829
YEL051W	-1	-/-	-780.1318276524544	-15348.604031980038	227	0.13119143239625167	0.43171806167400884	0.190099589923843
YKL104C	0	0/-	-780.3758844435215	-27074.44931609556	908	0.13119143239625167	0.43171806167400884	0.190099589923843
YKR099C-A	0	0/-	-780.5266256034374	-21287.6382971406	908	0.13119143239625167	0.43171806167400884	0.190099589923843
YPR040W	0	0/-	-780.5376937426627	-26142.82657712698	908	0.13119143239625167	0.43171806167400884	0.190099589923843
YAR019C	-1	-/+	-780.5575172901154	-15645.177008420229	227	0.13101604278074866	0.43171806167400884	0.19039250146455772
YML031W	1	+/+	-780.7312959432602	-15813.091575473547	226	0.1321762349799733	0.43612334801762115	0.19039250146455772
YMR073C	-1	-/-	-780.8382415175438	-14362.49904806912	227	0.132	0.43612334801762115	0.19068541300527242
YGL044C	-1	-/-	-780.9025505632162	-15424.92661704123	227	0.1318242343541944	0.43612334801762115	0.19097832454598712
YLR277C	-1	-/-	-780.9120946377516	-14915.217051744461	227	0.13164893617021275	0.43612334801762115	0.19127123608670182
YNL038W	-1	-/-	-781.1454268693924	-15920.643037319183	227	0.13147410358565736	0.43612334801762115	0.19156414762741653
YPL118W	-1	-/-	-781.7434112727642	-16056.07545671612	227	0.1312997347480106	0.43612334801762115	0.19185705916813123
YBR205W	-1	-/-	-781.8650561869144	-16464.594477146864	227	0.13112582781456952	0.43612334801762115	0.19214997070884593
YDL132W	-1	-/-	-781.8747438192368	-16115.792704291642	227	0.13095238095238096	0.43612334801762115	0.19244288224956063
YDL126C	-1	-/+	-781.9184679090977	-16919.13169786334	227	0.130779392338177	0.43612334801762115	0.19273579379027533
YML095C	-1	-/-	-782.4174562692642	-15213.404531553388	227	0.13060686015831136	0.43612334801762115	0.19302870533099004
YGL245W	-1	-/-	-782.4250491410494	-16501.622326523066	227	0.13043478260869565	0.43612334801762115	0.19332161687170474
YOR278W	0	0/0	-782.4606040716171	-25766.05263503827	908	0.13043478260869565	0.43612334801762115	0.19332161687170474
YNL012W	-1	-/+	-782.5584730803967	-17142.60570831597	227	0.13026315789473683	0.43612334801762115	0.19361452841241944
YGL025C	-1	-/-	-782.7181643247604	-14946.445632129908	227	0.13009198423127463	0.43612334801762115	0.19390743995313414
YBL101C	0	0/-	-782.7298632375896	-30569.483953822404	908	0.13009198423127463	0.43612334801762115	0.19390743995313414
YGL106W	1	+/+	-782.9411864578724	-16122.732573598623	226	0.13123359580052493	0.44052863436123346	0.19390743995313414
YML029W	-1	-/-	-783.0028666257858	-16336.36683961749	227	0.1310615989515072	0.44052863436123346	0.19420035149384884
YGL011C	-1	-/-	-783.0237260758877	-16835.010453522205	227	0.13089005235602094	0.44052863436123346	0.19449326303456357
YDR180W	-1	-/-	-783.193811416626	-15671.73334980011	227	0.13071895424836602	0.44052863436123346	0.19478617457527828
YDR183W	-1	-/-	-783.4252733960748	-15757.0908992216	227	0.13054830287206268	0.44052863436123346	0.19507908611599298
YGL221C	0	0/0	-783.4952892288566	-27484.289623997174	908	0.13054830287206268	0.44052863436123346	0.19507908611599298
YIL013C	-1	-/-	-783.5222510099411	-15784.98376082629	227	0.1303780964797914	0.44052863436123346	0.19537199765670768
YMR067C	-1	-/-	-783.5471898913383	-15032.348300665617	227	0.13020833333333334	0.44052863436123346	0.19566490919742238
YDL045C	-1	-/-	-783.5916630327702	-17669.364496909082	227	0.13003901170351106	0.44052863436123346	0.19595782073813708
YIR001C	0	0/0	-783.6508259959519	-26025.568463496864	908	0.13003901170351106	0.44052863436123346	0.19595782073813708
YEL047C	0	0/-	-783.7031094953418	-27247.590523963794	908	0.13003901170351106	0.44052863436123346	0.19595782073813708
YIL007C	-1	-/0	-783.7449863553047	-18046.314911320806	227	0.12987012987012986	0.44052863436123346	0.19625073227885179
YDR142C	-1	-/-	-783.7623504847288	-16400.308259919286	227	0.1297016861219196	0.44052863436123346	0.1965436438195665
YNL167C	-1	-/-	-783.7997431904078	-16313.12745012343	227	0.12953367875647667	0.44052863436123346	0.1968365553602812
YBR223C	-1	-/-	-783.8171131312847	-16065.851819217205	227	0.129366106080207	0.44052863436123346	0.1971294669009959
YFR005C	-1	-/-	-783.9222529456019	-15650.281029693782	227	0.12919896640826872	0.44052863436123346	0.1974223784417106
YGL195W	-1	-/-	-784.095146894455	-16108.552834421396	227	0.12903225806451613	0.44052863436123346	0.1977152899824253
YPL122C	-1	-/-	-784.1284396648407	-15751.015799164772	227	0.12886597938144329	0.44052863436123346	0.19800820152314
YNL084C	1	+/+	-784.223642706871	-15141.287145867944	226	0.12998712998713	0.44493392070484583	0.19800820152314
YGL065C	-1	-/-	-784.2631062865257	-16154.537844061852	227	0.12982005141388175	0.44493392070484583	0.19830111306385473
YDR284C	-1	-/-	-784.2809895575047	-16981.737842142582	227	0.12965340179717585	0.44493392070484583	0.19859402460456943
YML013W	-1	-/-	-784.3357090353966	-16130.87344212085	227	0.1294871794871795	0.44493392070484583	0.19888693614528413
YOR367W	1	+/+	-784.3739027380943	-15353.421616494656	226	0.13060179257362356	0.44933920704845814	0.19888693614528413
YPL255W	1	+/+	-784.4996730685234	-16146.737837046385	226	0.13171355498721227	0.45374449339207046	0.19888693614528413
YML067C	-1	-/-	-784.5433101654053	-15098.335788086057	227	0.13154533844189017	0.45374449339207046	0.19917984768599883
YIL004C	-1	-/-	-784.5923249274492	-14767.665619112551	227	0.13137755102040816	0.45374449339207046	0.19947275922671354
YGL210W-A	-1	-/-	-784.6481213569641	-12408.28125679493	227	0.13121019108280255	0.45374449339207046	0.19976567076742824
YFR041C	-1	-/-	-784.698678791523	-16298.94574946165	227	0.13104325699745548	0.45374449339207046	0.20005858230814294
YMR236W	-1	-/-	-784.7953385040164	-16501.856719575822	227	0.13087674714104194	0.45374449339207046	0.20035149384885764
YPL119C	-1	-/-	-784.7978256344795	-17261.210241049528	227	0.13071065989847716	0.45374449339207046	0.20064440538957234
YDR436W	-1	-/-	-784.8034142106771	-17685.933428864926	227	0.13054499366286437	0.45374449339207046	0.20093731693028705
YIR037W	-1	-/-	-784.8066226243973	-16992.87801386416	227	0.13037974683544304	0.45374449339207046	0.20123022847100175
YKL119C	-1	-/-	-785.0073716342449	-15229.97586813569	227	0.1302149178255373	0.45374449339207046	0.20152314001171645
YER007W	-1	-/+	-785.0736418515444	-14120.113571837544	227	0.13005050505050506	0.45374449339207046	0.20181605155243115
YBR045C	0	0/-	-785.2739033252001	-28390.263701980934	908	0.13005050505050506	0.45374449339207046	0.20181605155243115
YNL274C	-1	-/-	-785.36855712533	-17503.880085267127	227	0.12988650693568726	0.45374449339207046	0.20210896309314588
YGL049C	-1	-/-	-785.3723067045212	-14710.605538249016	227	0.1297229219143577	0.45374449339207046	0.20240187463386058
YBR057C	-1	-/-	-785.421649992466	-15071.593037724495	227	0.12955974842767295	0.45374449339207046	0.2026947861745753
YBR003W	0	0/-	-785.5420934595168	-28577.01590554882	908	0.12955974842767295	0.45374449339207046	0.2026947861745753
YJR160C	-1	-/-	-785.542498767376	-15647.005085617304	227	0.12939698492462312	0.45374449339207046	0.20298769771529
YOL063C	-1	-/-	-785.7700988054276	-16085.590009510517	227	0.12923462986198245	0.45374449339207046	0.2032806092560047
YFL035C-B	0	0/-	-785.8247871696949	-21078.482252329588	908	0.12923462986198245	0.45374449339207046	0.2032806092560047
YDL090C	-1	-/0	-785.9725536704063	-15646.479203268886	227	0.12907268170426064	0.45374449339207046	0.2035735207967194
YNL219C	-1	-/-	-786.1940212547779	-15228.370909683406	227	0.12891113892365458	0.45374449339207046	0.2038664323374341
YBR276C	-1	-/-	-786.244960308075	-15320.878718495369	227	0.12875	0.45374449339207046	0.2041593438781488
YDR276C	-1	-/-	-786.2595806270838	-16245.20130519569	227	0.1285892634207241	0.45374449339207046	0.2044522554188635
YKL116C	0	0/-	-786.2623389661312	-26032.371873006225	908	0.1285892634207241	0.45374449339207046	0.2044522554188635
YER173W	-1	-/-	-786.276592284441	-16066.403454981744	227	0.128428927680798	0.45374449339207046	0.2047451669595782
YER059W	0	0/-	-786.4428026601672	-27420.153452795	908	0.128428927680798	0.45374449339207046	0.2047451669595782
YPL232W	-1	-/-	-786.6526979207993	-15639.063880473375	227	0.12826899128268993	0.45374449339207046	0.2050380785002929
YMR076C	-1	-/-	-786.699679672718	-15295.334510326385	227	0.1281094527363184	0.45374449339207046	0.2053309900410076
YML065W	-1	-/-	-786.7375477552414	-16357.83159995079	227	0.12795031055900621	0.45374449339207046	0.2056239015817223
YOR261C	-1	-/-	-786.767278239131	-16222.830692917109	227	0.12779156327543426	0.45374449339207046	0.20591681312243704
YMR054W	-1	-/-	-786.8408724665642	-14834.511131443083	227	0.12763320941759604	0.45374449339207046	0.20620972466315174
YHR127W	0	0/+	-787.1418753750622	-26550.602559541352	908	0.12763320941759604	0.45374449339207046	0.20620972466315174
YLR459W	-1	-/-	-787.1594771742821	-16379.856966048479	227	0.12747524752475248	0.45374449339207046	0.20650263620386644
YBR024W	-1	-/-	-787.1784689426422	-17062.93388107419	227	0.1273176761433869	0.45374449339207046	0.20679554774458114
YNL318C	-1	-/-	-787.1786925196648	-14031.813468068838	227	0.1271604938271605	0.45374449339207046	0.20708845928529585
YOR039W	-1	-/-	-787.3581672608852	-15346.057904452085	227	0.12700369913686807	0.45374449339207046	0.20738137082601055
YBR127C	-1	-/-	-787.4054752886295	-16295.8398116678	227	0.1268472906403941	0.45374449339207046	0.20767428236672525
YBR049C	-1	-/-	-787.6360814273357	-15001.84007004276	227	0.12669126691266913	0.45374449339207046	0.20796719390743995
YOR016C	0	0/-	-787.6700858678669	-25870.5444897525	908	0.12669126691266913	0.45374449339207046	0.20796719390743995
YLR362W	-1	-/-	-787.704032689333	-17901.150108024478	227	0.12653562653562653	0.45374449339207046	0.20826010544815465
YIL088C	0	0/-	-787.8995889611542	-29162.431424411014	908	0.12653562653562653	0.45374449339207046	0.20826010544815465
YOL053C-A	0	0/-	-787.9201984703541	-22030.2131472826	908	0.12653562653562653	0.45374449339207046	0.20826010544815465
YOR256C	-1	-/-	-788.0304634869099	-16432.60424616933	227	0.1263803680981595	0.45374449339207046	0.20855301698886936
YKL007W	1	+/+	-788.0537132620811	-16331.183452911675	226	0.12745098039215685	0.4581497797356828	0.20855301698886936
YNR008W	-1	-/-	-788.0586916357279	-15135.22988370061	227	0.12729498164014688	0.4581497797356828	0.20884592852958406
YNL267W	-1	-/-	-788.1649430990219	-14875.83354011178	227	0.1271393643031785	0.4581497797356828	0.20913884007029876
YLR086W	-1	-/-	-788.1996867060661	-14078.995006099343	227	0.12698412698412698	0.4581497797356828	0.20943175161101346
YBR170C	-1	-/+	-788.3398549631238	-16296.18697898835	227	0.12682926829268293	0.4581497797356828	0.2097246631517282
YGL061C	1	+/+	-788.3634102344513	-16143.955919533968	226	0.1278928136419001	0.46255506607929514	0.2097246631517282
YGR172C	-1	-/-	-788.3804561495781	-15382.757228299975	227	0.12773722627737227	0.46255506607929514	0.2100175746924429
YER047C	0	0/0	-788.4928510058671	-27218.42712125741	908	0.12773722627737227	0.46255506607929514	0.2100175746924429
YKL098W	0	0/0	-788.699291780591	-27426.91534665972	908	0.12773722627737227	0.46255506607929514	0.2100175746924429
YDR292C	-1	-/-	-788.6994034349918	-16104.250886112452	227	0.1275820170109356	0.46255506607929514	0.2103104862331576
YBL040C	-1	-/-	-788.7143852710724	-16147.075149089098	227	0.12742718446601942	0.46255506607929514	0.2106033977738723
YGL023C	0	0/-	-788.8216050863266	-25747.96038291417	908	0.12742718446601942	0.46255506607929514	0.2106033977738723
YDR208W	1	+/-	-788.8305895924568	-15362.471629083157	226	0.12848484848484848	0.4669603524229075	0.2106033977738723
YMR227C	-1	-/-	-788.8492924571037	-15304.808860525489	227	0.12832929782082325	0.4669603524229075	0.210896309314587
YOR159C	-1	-/-	-788.9182276651263	-15562.58490280062	227	0.12817412333736397	0.4669603524229075	0.2111892208553017
YCL016C	-1	-/-	-788.9299230277538	-16419.00951167941	227	0.1280193236714976	0.4669603524229075	0.2114821323960164
YDR069C	-1	-/-	-789.2778498232365	-17627.014401495457	227	0.1278648974668275	0.4669603524229075	0.2117750439367311
YDR331W	-1	-/-	-789.3593612313271	-16319.559416234493	227	0.12771084337349398	0.4669603524229075	0.2120679554774458
YIL071W	0	0/-	-789.4335499405861	-22099.382689535618	908	0.12771084337349398	0.4669603524229075	0.2120679554774458
YPR034W	-1	-/-	-789.558109998703	-14952.664113938808	227	0.12755716004813478	0.4669603524229075	0.2123608670181605
YHR171W	-1	-/-	-789.6462377384305	-17506.046132721007	227	0.12740384615384615	0.4669603524229075	0.2126537785588752
YEL052W	0	0/-	-789.648924311623	-28646.007777344435	908	0.12740384615384615	0.4669603524229075	0.2126537785588752
YFR013W	-1	-/-	-789.6686370372772	-14914.72505709529	227	0.12725090036014405	0.4669603524229075	0.2129466900995899
YGR253C	-1	-/-	-789.6985561549664	-16907.85575003177	227	0.12709832134292565	0.4669603524229075	0.21323960164030462
YPL194W	-1	-/-	-789.7318784594536	-15455.824434801936	227	0.12694610778443113	0.4669603524229075	0.21353251318101935
YER178W	-1	-/-	-789.7466437220573	-16064.382435679436	227	0.12679425837320574	0.4669603524229075	0.21382542472173405
YIL136W	0	0/0	-789.7476243022829	-31601.37613623496	908	0.12679425837320574	0.4669603524229075	0.21382542472173405
YOL086W-A	0	0/-	-789.8014318943024	-21390.9052798748	908	0.12679425837320574	0.4669603524229075	0.21382542472173405
YGR020C	-1	-/-	-789.864679992199	-16598.02179686725	227	0.12664277180406214	0.4669603524229075	0.21411833626244875
YKR066C	-1	-/-	-789.8896674364805	-16795.025576978922	227	0.12649164677804295	0.4669603524229075	0.21441124780316345
YOL042W	-1	-/-	-789.9077114760876	-14471.75205181539	227	0.1263408820023838	0.4669603524229075	0.21470415934387815
YNL016W	-1	-/-	-789.9597436338663	-16605.25784881413	227	0.1261904761904762	0.4669603524229075	0.21499707088459286
YDL141W	0	0/0	-790.0095623955131	-26210.48027933389	908	0.1261904761904762	0.4669603524229075	0.21499707088459286
YAL030W	-1	-/-	-790.0947067514062	-16210.563310157508	227	0.12604042806183116	0.4669603524229075	0.21528998242530756
YML114C	-1	-/-	-790.2563000321388	-15313.043257772923	227	0.12589073634204276	0.4669603524229075	0.21558289396602226
YAR044W	-1	-/-	-790.3196138143539	-13094.33230125904	227	0.1257413997627521	0.4669603524229075	0.21587580550673696
YIL048W	-1	-/-	-790.3693534433842	-16677.444870755076	227	0.12559241706161137	0.4669603524229075	0.21616871704745166
YAL002W	-1	-/-	-790.4258415177464	-16416.657626740634	227	0.12544378698224853	0.4669603524229075	0.21646162858816637
YJR006W	-1	-/-	-790.6346345543861	-15835.934758514166	227	0.12529550827423167	0.4669603524229075	0.21675454012888107
YDL188C	1	+/-	-790.6895308494568	-15329.401280969381	226	0.12632821723730814	0.4713656387665198	0.21675454012888107
YPR111W	-1	-/-	-790.7064917385578	-15560.345759481192	227	0.12617924528301888	0.4713656387665198	0.21704745166959577
YJR138W	0	0/-	-790.9099242947996	-26586.878789149225	908	0.12617924528301888	0.4713656387665198	0.21704745166959577
YDR486C	-1	-/-	-791.1117394715548	-16282.125144794583	227	0.12603062426383982	0.4713656387665198	0.2173403632103105
YCL032W	-1	-/-	-791.1701867580414	-16783.052660018206	227	0.12588235294117647	0.4713656387665198	0.2176332747510252
YNL233W	-1	-/+	-791.2822786867619	-16097.931393675506	227	0.12573443008225618	0.4713656387665198	0.2179261862917399
YDR177W	-1	-/-	-791.3054393529892	-16139.062860064209	227	0.1255868544600939	0.4713656387665198	0.2182190978324546
YMR162C	-1	-/-	-791.5666774511337	-15262.101098060608	227	0.1254396248534584	0.4713656387665198	0.2185120093731693
YNR007C	-1	-/-	-791.5688209533691	-18274.60800276324	227	0.1252927400468384	0.4713656387665198	0.218804920913884
YNL139C	-1	-/-	-791.6336322426796	-14393.820107355714	227	0.12514619883040937	0.4713656387665198	0.2190978324545987
YER157W	-1	-/-	-791.6610555648804	-15530.995789811015	227	0.125	0.4713656387665198	0.21939074399531341
YGR007W	-1	-/-	-791.675429224968	-15813.414993911982	227	0.12485414235705951	0.4713656387665198	0.21968365553602812
YCR075C	-1	-/-	-791.7619836330414	-15619.200214281678	227	0.1247086247086247	0.4713656387665198	0.21997656707674282
YKR055W	1	+/+	-791.7729367613792	-16305.977621436119	226	0.12572759022118743	0.47577092511013214	0.21997656707674282
YHR016C	1	+/+	-791.7809844836593	-17718.62332057208	226	0.12674418604651164	0.4801762114537445	0.21997656707674282
YOL102C	-1	-/-	-791.8180536702275	-16096.569182440639	227	0.12659698025551683	0.4801762114537445	0.22026947861745752
YML124C	1	+/+	-791.8488681837916	-15988.379774667323	226	0.12761020881670534	0.4845814977973568	0.22026947861745752
YIR004W	-1	-/-	-791.9551823288202	-15973.768921300769	227	0.12746234067207415	0.4845814977973568	0.22056239015817222
YGR221C	-1	-/-	-792.0953392982483	-14671.987794734538	227	0.12731481481481483	0.4845814977973568	0.22085530169888692
YFL048C	-1	-/-	-792.3218802213669	-15694.159535303712	227	0.12716763005780346	0.4845814977973568	0.22114821323960163
YBL032W	-1	-/-	-792.5004167556763	-15926.33253416419	227	0.12702078521939955	0.4845814977973568	0.22144112478031636
YAL011W	-1	-/-	-792.7804786860943	-14658.930808544159	227	0.12687427912341406	0.4845814977973568	0.22173403632103106
YJL017W	0	0/0	-792.820880651474	-21408.59457552433	908	0.12687427912341406	0.4845814977973568	0.22173403632103106
YDL080C	-1	-/-	-792.8483114242554	-15242.406498670578	227	0.12672811059907835	0.4845814977973568	0.22202694786174576
YKR083C	1	+/+	-792.9053775668144	-15853.318776994944	226	0.1277330264672037	0.4889867841409692	0.22202694786174576
YPR018W	-1	-/-	-792.929337978363	-16580.457491375506	227	0.12758620689655173	0.4889867841409692	0.22231985940246046
YLR025W	-1	-/-	-793.0861819982529	-16436.92924900353	227	0.12743972445464982	0.4889867841409692	0.22261277094317516
YPL129W	-1	-/-	-793.3109090924263	-16091.591022610664	227	0.12729357798165136	0.4889867841409692	0.22290568248388987
YOR239W	1	+/-	-793.4490228295326	-16658.692453682423	226	0.12829324169530354	0.4933920704845815	0.22290568248388987
YOR358W	0	0/-	-793.4800075218081	-27819.797061976045	908	0.12829324169530354	0.4933920704845815	0.22290568248388987
YNL189W	0	0/-	-793.5657975245267	-26801.48306488432	908	0.12829324169530354	0.4933920704845815	0.22290568248388987
YCR055C	-1	-/-	-793.7987127304077	-12832.210675239563	227	0.12814645308924486	0.4933920704845815	0.22319859402460457
YHR023W	1	+/+	-793.8172606229782	-14922.572514355183	226	0.12914285714285714	0.4977973568281938	0.22319859402460457
YKL064W	-1	-/-	-793.9210912883282	-17129.122801870108	227	0.12899543378995434	0.4977973568281938	0.22349150556531927
YLR260W	-1	-/-	-794.0119091570377	-15539.967550933361	227	0.12884834663625996	0.4977973568281938	0.22378441710603397
YKR063C	-1	-/-	-794.0540396571159	-15509.217932790518	227	0.12870159453302962	0.4977973568281938	0.22407732864674867
YJR051W	0	0/-	-794.1221462208778	-26969.79627362825	908	0.12870159453302962	0.4977973568281938	0.22407732864674867
YNL136W	-1	-/-	-794.1470473781228	-14713.330168254673	227	0.1285551763367463	0.4977973568281938	0.22437024018746338
YOR322C	-1	-/-	-794.1543290615082	-15314.869469456375	227	0.12840909090909092	0.4977973568281938	0.22466315172817808
YKR035W-A	-1	-/-	-794.3850165009499	-14996.145398050547	227	0.1282633371169126	0.4977973568281938	0.22495606326889278
YLR328W	-1	-/-	-794.4307836294174	-15600.136076450348	227	0.12811791383219956	0.4977973568281938	0.2252489748096075
YFL042C	0	0/-	-795.1461904980242	-30483.495441517793	908	0.12811791383219956	0.4977973568281938	0.2252489748096075
YOR176W	0	0/0	-795.2801544517279	-28206.342415113002	908	0.12811791383219956	0.4977973568281938	0.2252489748096075
YKL122C	-1	-/-	-795.300350010395	-17132.5005219765	227	0.12797281993204984	0.4977973568281938	0.2255418863503222
YBR102C	-1	-/-	-795.3534109592438	-15565.38321363926	227	0.12782805429864252	0.4977973568281938	0.22583479789103691
YBR090C-A	-1	-/-	-795.5895277261734	-12910.405310958624	227	0.12768361581920903	0.4977973568281938	0.22612770943175162
YDL120W	-1	-/-	-795.6369193643332	-15551.563017301261	227	0.1275395033860045	0.4977973568281938	0.22642062097246632
YMR110C	0	0/-	-795.6388172153383	-32456.820763534866	908	0.1275395033860045	0.4977973568281938	0.22642062097246632
YLR170C	-1	-/-	-795.8103604316711	-15236.665429741144	227	0.1273957158962796	0.4977973568281938	0.22671353251318102
YCR097WB	0	0/-	-795.8800264298916	-22168.387795567513	908	0.1273957158962796	0.4977973568281938	0.22671353251318102
YCR008W	-1	-/-	-795.9061202406883	-15482.762495681643	227	0.12725225225225226	0.4977973568281938	0.22700644405389572
YLR323C	0	0/-	-795.9291120357811	-26318.420738586225	908	0.12725225225225226	0.4977973568281938	0.22700644405389572
YBL103C	-1	-/-	-795.9865539968014	-16397.011513859034	227	0.12710911136107986	0.4977973568281938	0.22729935559461042
YOR191W	-1	-/-	-796.3281411528587	-15956.489167511463	227	0.12696629213483146	0.4977973568281938	0.22759226713532513
YDL056W	-1	-/-	-796.343126386404	-15091.40407577157	227	0.12682379349046016	0.4977973568281938	0.22788517867603983
YJR021C	-1	-/-	-796.3929189443588	-16086.821082472801	227	0.1266816143497758	0.4977973568281938	0.22817809021675453
YKL034W	-1	-/-	-796.6638656556606	-18377.260618537664	227	0.1265397536394177	0.4977973568281938	0.22847100175746923
YOL068C	-1	-/-	-796.7915532588959	-15341.615952946246	227	0.12639821029082773	0.4977973568281938	0.22876391329818394
YML099C	-1	-/-	-797.1095861196518	-15623.958737835288	227	0.12625698324022347	0.4977973568281938	0.22905682483889866
YPR070W	-1	-/-	-797.2301818728447	-15182.931345105171	227	0.12611607142857142	0.4977973568281938	0.22934973637961337
YFL007W	0	0/-	-797.2950197663158	-27423.087515937164	908	0.12611607142857142	0.4977973568281938	0.22934973637961337
YPL087W	-1	-/-	-797.4034220576286	-17425.084873199463	227	0.12597547380156077	0.4977973568281938	0.22964264792032807
YJL210W	-1	-/-	-797.4819777607918	-15951.773567557335	227	0.12583518930957685	0.4977973568281938	0.22993555946104277
YHL019C	-1	-/-	-797.7049517631531	-16356.394080862403	227	0.12569521690767518	0.4977973568281938	0.23022847100175747
YMR125W	-1	-/-	-797.7463068962097	-15216.567603349686	227	0.12555555555555556	0.4977973568281938	0.23052138254247218
YDR145W	-1	-/-	-797.8268740773201	-15654.486345589161	227	0.12541620421753608	0.4977973568281938	0.23081429408318688
YOL095C	-1	-/-	-798.127660036087	-14637.843437358737	227	0.12527716186252771	0.4977973568281938	0.23110720562390158
YOR028C	-1	-/-	-798.1462302803993	-15773.50363472104	227	0.12513842746400886	0.4977973568281938	0.23140011716461628
YDR425W	-1	-/-	-798.2126200795174	-17205.13713400066	227	0.125	0.4977973568281938	0.23169302870533098
YLR097C	-1	-/-	-798.2875502109528	-16910.911738097668	227	0.12486187845303867	0.4977973568281938	0.23198594024604569
YNL128W	-1	-/-	-798.3419078290462	-15734.885212421417	227	0.12472406181015452	0.4977973568281938	0.2322788517867604
YPL052W-A	0	0/-	-798.382098376751	-21379.206216812134	908	0.12472406181015452	0.4977973568281938	0.2322788517867604
YKL149C	-1	-/-	-798.4190768897533	-15673.312800586224	227	0.12458654906284454	0.4977973568281938	0.2325717633274751
YDL044C	-1	-/-	-798.6158753931522	-16364.879889309406	227	0.12444933920704845	0.4977973568281938	0.23286467486818982
YPL154C	-1	-/-	-798.7915794923902	-18488.030935097486	227	0.12431243124312431	0.4977973568281938	0.23315758640890452
YGL092W	-1	-/-	-798.8644176721573	-14950.339563846588	227	0.12417582417582418	0.4977973568281938	0.23345049794961922
YDR456W	-1	-/-	-798.9914894104004	-16893.394995696843	227	0.12403951701427003	0.4977973568281938	0.23374340949033393
YDR305C	0	0/-	-799.0350142195821	-25204.923130996525	908	0.12403951701427003	0.4977973568281938	0.23374340949033393
YLR190W	-1	-/-	-799.0833030939102	-15111.023101903498	227	0.12390350877192982	0.4977973568281938	0.23403632103104863
YPR083W	-1	-/-	-799.1001586467028	-16319.457975462079	227	0.12376779846659365	0.4977973568281938	0.23432923257176333
YBL026W	-1	-/-	-799.1520433425903	-15734.10902583599	227	0.12363238512035012	0.4977973568281938	0.23462214411247803
YOR330C	-1	-/-	-799.1878372430801	-15541.357614845037	227	0.12349726775956284	0.4977973568281938	0.23491505565319273
YGR100W	0	0/0	-799.1947964522988	-27627.911055989563	908	0.12349726775956284	0.4977973568281938	0.23491505565319273
YDL127W	0	0/+	-799.3606592547148	-25758.034753227606	908	0.12349726775956284	0.4977973568281938	0.23491505565319273
YPL259C	-1	-/-	-799.370021134615	-15518.328132808208	227	0.12336244541484716	0.4977973568281938	0.23520796719390744
YPR095C	-1	-/-	-799.395836815238	-15076.292725667357	227	0.12322791712104689	0.4977973568281938	0.23550087873462214
YMR235C	-1	-/-	-799.415000885725	-17545.128315716982	227	0.12309368191721133	0.4977973568281938	0.23579379027533684
YLR371W	1	+/+	-799.5964806377888	-15962.5751555264	226	0.12404787812840043	0.5022026431718062	0.23579379027533684
YML110C	-1	-/-	-799.708051905036	-15217.07357186079	227	0.12391304347826088	0.5022026431718062	0.23608670181605154
YNL312W	-1	-/-	-799.9043461084366	-16818.909692808986	227	0.1237785016286645	0.5022026431718062	0.23637961335676624
YLR262C	-1	-/-	-799.9797229766846	-15679.772981762886	227	0.12364425162689804	0.5022026431718062	0.23667252489748097
YMR126C	0	0/0	-800.0718657560647	-26729.42186398618	908	0.12364425162689804	0.5022026431718062	0.23667252489748097
YDR182W	1	+/-	-800.1313001513481	-16071.793724626303	226	0.12459371614301191	0.5066079295154186	0.23667252489748097
YDL128W	-1	-/-	-800.2447183430195	-16349.168493807316	227	0.12445887445887446	0.5066079295154186	0.23696543643819568
YLR289W	0	0/0	-800.2964863888919	-26874.10565158911	908	0.12445887445887446	0.5066079295154186	0.23696543643819568
YMR208W	-1	-/-	-800.3142809867859	-15498.232247829437	227	0.12432432432432433	0.5066079295154186	0.23725834797891038
YDR027C	-1	-/-	-800.3196821212769	-16036.288400948048	227	0.12419006479481641	0.5066079295154186	0.23755125951962508
YJR040W	-1	-/-	-800.5017803013325	-15429.666626237333	227	0.12405609492988134	0.5066079295154186	0.23784417106033978
YMR301C	-1	-/-	-800.6494271755219	-15644.700552225113	227	0.12392241379310345	0.5066079295154186	0.23813708260105448
YOL138C	-1	-/-	-800.7620748281479	-16265.84593230486	227	0.12378902045209902	0.5066079295154186	0.23842999414176919
YIL015C-A	0	0/0	-800.8414874076843	-21572.274633675814	908	0.12378902045209902	0.5066079295154186	0.23842999414176919
YGL219C	-1	-/-	-800.9593852460384	-16921.415527313948	227	0.12365591397849462	0.5066079295154186	0.2387229056824839
YCR014C	-1	-/-	-801.3853363990784	-16003.652272462845	227	0.12352309344790548	0.5066079295154186	0.2390158172231986
YDL234C	0	0/-	-801.4427829030901	-31319.793362507597	908	0.12352309344790548	0.5066079295154186	0.2390158172231986
YHR072W-A	-1	-/-	-801.6975848674774	-13920.83496248722	227	0.12339055793991416	0.5066079295154186	0.2393087287639133
YDR515W	-1	-/-	-801.7134287655354	-16632.13448393345	227	0.1232583065380493	0.5066079295154186	0.239601640304628
YLR305C	1	+/-	-801.9182454645634	-15465.474964670837	226	0.12419700214132762	0.5110132158590308	0.239601640304628
YBL063W	1	+/+	-801.968066573143	-15551.22735761851	226	0.12513368983957218	0.5154185022026432	0.239601640304628
YIL137C	0	0/-	-802.0512752253562	-26456.554793840274	908	0.12513368983957218	0.5154185022026432	0.239601640304628
YDR485C	-1	-/-	-802.0590478777885	-15649.221340715885	227	0.125	0.5154185022026432	0.2398945518453427
YER161C	-1	-/-	-802.1730322241783	-16447.382280007005	227	0.1248665955176094	0.5154185022026432	0.2401874633860574
YAR007C	-1	-/-	-802.3515191376209	-16641.23502370715	227	0.12473347547974413	0.5154185022026432	0.24048037492677213
YNL291C	-1	-/-	-802.4852921962738	-16444.08764026314	227	0.12460063897763578	0.5154185022026432	0.24077328646748683
YHR189W	0	0/-	-802.5195729807019	-25580.790708694607	908	0.12460063897763578	0.5154185022026432	0.24077328646748683
YDR036C	-1	-/-	-802.5367873609066	-15477.82870388031	227	0.12446808510638298	0.5154185022026432	0.24106619800820153
YEL041W	-1	-/-	-802.7247270047665	-17114.725440114737	227	0.12433581296493093	0.5154185022026432	0.24135910954891623
YMR268C	-1	-/-	-802.7627909034491	-15002.954961463809	227	0.12420382165605096	0.5154185022026432	0.24165202108963094
YIL068C	-1	-/-	-802.8483421802521	-15692.997054696083	227	0.12407211028632026	0.5154185022026432	0.24194493263034564
YBR180W	0	0/-	-802.9670319668949	-25399.15080103278	908	0.12407211028632026	0.5154185022026432	0.24194493263034564
YLR313C	1	+/-	-803.1316306442022	-14871.81952790916	226	0.125	0.5198237885462555	0.24194493263034564
YBR112C	-1	-/-	-803.5361859500408	-14717.696818962693	227	0.12486772486772486	0.5198237885462555	0.24223784417106034
YHR132C	0	0/-	-803.657176328823	-28173.154599953443	908	0.12486772486772486	0.5198237885462555	0.24223784417106034
YLL003W	1	+/+	-803.7751708328724	-15533.752934202552	226	0.12579281183932348	0.5242290748898678	0.24223784417106034
YMR028W	0	0/-	-803.9134366810322	-26518.674728814512	908	0.12579281183932348	0.5242290748898678	0.24223784417106034
YNL152W	0	0/-	-804.3050996363163	-27066.765342778526	908	0.12579281183932348	0.5242290748898678	0.24223784417106034
YLL026W	-1	-/-	-804.3692987263203	-17856.499001950026	227	0.12565997888067582	0.5242290748898678	0.24253075571177504
YGR058W	0	0/-	-804.4005165621638	-26108.081743994728	908	0.12565997888067582	0.5242290748898678	0.24253075571177504
YAL007C	-1	-/-	-804.6238389089704	-17686.72231257707	227	0.12552742616033755	0.5242290748898678	0.24282366725248974
YHR188C	-1	-/-	-804.7065228819847	-15909.979319646955	227	0.12539515279241306	0.5242290748898678	0.24311657879320445
YGL216W	1	+/+	-804.839117705822	-16068.272577032447	226	0.12631578947368421	0.5286343612334802	0.24311657879320445
YIR006C	1	+/+	-804.8649385422468	-15467.086635008454	226	0.12723449001051526	0.5330396475770925	0.24311657879320445
YBR165W	-1	-/-	-804.9120897054672	-16336.02434104681	227	0.12710084033613445	0.5330396475770925	0.24340949033391915
YOR054C	-1	-/-	-804.9197873473167	-16795.944341257215	227	0.12696747114375656	0.5330396475770925	0.24370240187463385
YNL027W	-1	-/-	-804.9231807291508	-15948.899270802736	227	0.12683438155136267	0.5330396475770925	0.24399531341534855
YOR174W	-1	-/-	-804.9396571740508	-16275.686423540115	227	0.12670157068062826	0.5330396475770925	0.24428822495606328
YDR212W	1	+/-	-805.075523480773	-16353.7332624197	226	0.12761506276150628	0.5374449339207048	0.24428822495606328
YMR037C	-1	-/-	-805.088992536068	-16150.901878856122	227	0.12748171368861025	0.5374449339207048	0.24458113649677798
YDR181C	-1	-/-	-805.2909036874771	-16486.336302280426	227	0.12734864300626306	0.5374449339207048	0.2448740480374927
YPR024W	-1	-/-	-805.37692964077	-17064.39470283687	227	0.12721584984358708	0.5374449339207048	0.2451669595782074
YGR070W	1	+/-	-805.5329189300537	-16815.320901989937	226	0.128125	0.5418502202643172	0.2451669595782074
YDL085W	-1	-/0	-805.6813494637609	-18065.665267534554	227	0.1279916753381894	0.5418502202643172	0.2454598711189221
YER029C	-1	-/-	-805.8911871910095	-15394.399950921535	227	0.12785862785862787	0.5418502202643172	0.2457527826596368
YCR027C	-1	-/-	-806.0231381952763	-15430.603643804789	227	0.1277258566978193	0.5418502202643172	0.2460456942003515
YNL321W	0	0/-	-806.2102793566883	-28533.877817563713	908	0.1277258566978193	0.5418502202643172	0.2460456942003515
YDR084C	0	0/0	-806.2399923428893	-27643.26627651602	908	0.1277258566978193	0.5418502202643172	0.2460456942003515
YOR321W	-1	-/-	-806.3043411076069	-16042.20781031251	227	0.1275933609958506	0.5418502202643172	0.2463386057410662
YPL167C	-1	-/-	-806.3673417568207	-15893.100234121084	227	0.12746113989637306	0.5418502202643172	0.2466315172817809
YOR270C	-1	-/-	-806.5658713877201	-15728.016922831535	227	0.12732919254658384	0.5418502202643172	0.2469244288224956
YDL099W	-1	-/-	-806.615263313055	-16216.208601087332	227	0.12719751809720786	0.5418502202643172	0.2472173403632103
YDR392W	-1	-/-	-806.7327812314034	-16267.1909121871	227	0.12706611570247933	0.5418502202643172	0.247510251903925
YHR104W	0	0/-	-806.7468940485269	-31486.469174121507	908	0.12706611570247933	0.5418502202643172	0.247510251903925
YBR006W	-1	-/-	-806.7583545073867	-18177.780675686896	227	0.12693498452012383	0.5418502202643172	0.2478031634446397
YOL117W	-1	-/-	-807.0118565410376	-17272.523531481624	227	0.1268041237113402	0.5418502202643172	0.24809607498535444
YEL018W	-1	-/-	-807.0160632431507	-16325.899216800928	227	0.1266735324407827	0.5418502202643172	0.24838898652606914
YGL167C	-1	-/-	-807.112277507782	-16149.417574293911	227	0.12654320987654322	0.5418502202643172	0.24868189806678384
YOL094C	-1	-/-	-807.3281856775284	-16740.225770175457	227	0.1264131551901336	0.5418502202643172	0.24897480960749854
YKL188C	-1	-/-	-807.4381949901581	-18714.151738375425	227	0.12628336755646818	0.5418502202643172	0.24926772114821324
YMR167W	-1	-/-	-807.439028263092	-14692.46173068881	227	0.12615384615384614	0.5418502202643172	0.24956063268892795
YKL157W	0	0/0	-807.5056577548385	-27942.393466928974	908	0.12615384615384614	0.5418502202643172	0.24956063268892795
YIL027C	0	0/-	-807.6166623607278	-26713.294322246686	908	0.12615384615384614	0.5418502202643172	0.24956063268892795
YKR027W	-1	-/-	-807.7123157680035	-15806.37919537723	227	0.1260245901639344	0.5418502202643172	0.24985354422964265
YBR075W	0	0/0	-807.846616268158	-21841.313244879246	908	0.1260245901639344	0.5418502202643172	0.24985354422964265
YDR174W	-1	-/-	-808.3964359760284	-15433.576920479536	227	0.12589559877175024	0.5418502202643172	0.2501464557703574
YCL060C	-1	-/-	-808.4154784679413	-13321.974353075027	227	0.12576687116564417	0.5418502202643172	0.2504393673110721
YOR323C	0	0/0	-808.4845918491483	-27203.03287281934	908	0.12576687116564417	0.5418502202643172	0.2504393673110721
YPL110C	-1	-/-	-808.5936867445707	-17227.38078583777	227	0.12563840653728295	0.5418502202643172	0.2507322788517868
YDR498C	-1	-/-	-808.6004629135132	-15317.89892038703	227	0.12551020408163266	0.5418502202643172	0.2510251903925015
YDR013W	-1	-/-	-808.7342129349709	-16451.069036751986	227	0.12538226299694188	0.5418502202643172	0.2513181019332162
YML111W	0	0/-	-808.7570473626256	-26522.437579520047	908	0.12538226299694188	0.5418502202643172	0.2513181019332162
YJR001W	-1	-/-	-808.8084808290005	-17019.099139153957	227	0.12525458248472504	0.5418502202643172	0.2516110134739309
YBL007C	1	+/+	-809.0033737421036	-16482.139617592096	226	0.12614445574771108	0.5462555066079295	0.2516110134739309
YFR042W	0	0/-	-809.0377186983824	-27021.863549968228	908	0.12614445574771108	0.5462555066079295	0.2516110134739309
YDR350C	0	0/-	-809.0529995057732	-28061.393388569355	908	0.12614445574771108	0.5462555066079295	0.2516110134739309
YNR039C	-1	-/-	-809.180721282959	-15384.664143532515	227	0.12601626016260162	0.5462555066079295	0.2519039250146456
YDR117C	0	0/-	-809.2111876644194	-28598.158995359205	908	0.12601626016260162	0.5462555066079295	0.2519039250146456
YGR284C	-1	-/-	-809.2156330347061	-16843.604986794293	227	0.12588832487309645	0.5462555066079295	0.2521968365553603
YDL159W-A	0	0/0	-809.2399957180023	-22972.270979782566	908	0.12588832487309645	0.5462555066079295	0.2521968365553603
YJR135C	-1	-/-	-809.3215638846159	-14798.170380845666	227	0.1257606490872211	0.5462555066079295	0.252489748096075
YDR532C	-1	-/0	-809.433153629303	-15496.705730423331	227	0.12563323201621074	0.5462555066079295	0.2527826596367897
YDR054C	-1	-/-	-809.4591899216175	-14658.41760161519	227	0.12550607287449392	0.5462555066079295	0.2530755711775044
YJR049C	-1	-/-	-809.4592926502228	-16286.55248221755	227	0.12537917087967643	0.5462555066079295	0.2533684827182191
YDR389W	1	+/+	-809.6045943498611	-15415.5537404418	226	0.12626262626262627	0.5506607929515418	0.2533684827182191
YFL009W	-1	-/-	-809.7265282869339	-15624.094283103943	227	0.12613521695257315	0.5506607929515418	0.2536613942589338
YGR105W	0	0/0	-809.9418364688754	-26654.942241532728	908	0.12613521695257315	0.5506607929515418	0.2536613942589338
YBR198C	-1	-/-	-810.1346160769463	-15212.059821620584	227	0.12600806451612903	0.5506607929515418	0.2539543057996485
YOL149W	-1	-/-	-810.192545324564	-16773.408083707094	227	0.12588116817724068	0.5506607929515418	0.2542472173403632
YBR253W	-1	-/-	-810.2098681330681	-15762.152525246143	227	0.12575452716297786	0.5506607929515418	0.2545401288810779
YOL122C	-1	-/-	-810.2463259249926	-15876.683906793594	227	0.12562814070351758	0.5506607929515418	0.2548330404217926
YOL116W	-1	-/-	-810.3114578723907	-16337.851395845413	227	0.12550200803212852	0.5506607929515418	0.2551259519625073
YIL075C	-1	-/-	-810.5659919977188	-16016.691663980484	227	0.12537612838515547	0.5506607929515418	0.255418863503222
YOR085W	-1	-/-	-810.6146660298109	-16713.63603065908	227	0.125250501002004	0.5506607929515418	0.2557117750439367
YLR128W	0	0/-	-810.7072085635737	-26997.1892547803	908	0.125250501002004	0.5506607929515418	0.2557117750439367
YMR268W-A	0	0/-	-810.8600574433804	-22076.190016299486	908	0.125250501002004	0.5506607929515418	0.2557117750439367
YER005W	-1	-/-	-810.8641277253628	-15834.37317892909	227	0.12512512512512514	0.5506607929515418	0.2560046865846514
YOL021C	-1	-/-	-810.924408197403	-16949.69293707609	227	0.125	0.5506607929515418	0.2562975981253661
YDR329C	-1	-/-	-811.3903900384903	-17398.079986810684	227	0.12487512487512488	0.5506607929515418	0.2565905096660808
YGL243W	-1	-/-	-811.4090969264507	-15595.572958387434	227	0.124750499001996	0.5506607929515418	0.2568834212067955
YOR137C	-1	-/-	-811.4971593618393	-16882.632771223783	227	0.12462612163509472	0.5506607929515418	0.25717633274751023
YGL073W	-1	-/-	-811.6011150479317	-17443.83203741908	227	0.12450199203187251	0.5506607929515418	0.25746924428822493
YER119C	-1	-/-	-811.6568304821849	-18551.617904759943	227	0.12437810945273632	0.5506607929515418	0.2577621558289397
YLL021W	1	+/+	-811.7314700484276	-16601.600382059813	226	0.12524850894632206	0.5550660792951542	0.2577621558289397
YDR383C	0	0/-	-811.8132430277765	-25443.17686299607	908	0.12524850894632206	0.5550660792951542	0.2577621558289397
YNL230C	-1	-/-	-811.9601091146469	-15774.173813045025	227	0.12512413108242304	0.5550660792951542	0.2580550673696544
YOL088C	-1	-/-	-812.158081009984	-16720.13822041452	227	0.125	0.5550660792951542	0.2583479789103691
YPL209C	1	+/+	-812.5029884874821	-15635.232162252069	226	0.12586719524281467	0.5594713656387665	0.2583479789103691
YMR225C	-1	-/-	-812.5058602690697	-15574.612505316734	227	0.12574257425742574	0.5594713656387665	0.2586408904510838
YIR015W	-1	-/-	-812.5276227593422	-15098.611387073994	227	0.12561819980217606	0.5594713656387665	0.2589338019917985
YGR004W	-1	-/-	-812.5395333915949	-16087.541754618287	227	0.12549407114624506	0.5594713656387665	0.2592267135325132
YLR052W	-1	-/-	-812.6236115992069	-16210.062563687563	227	0.12537018756169793	0.5594713656387665	0.2595196250732279
YDR287W	0	0/-	-812.6267255991697	-29936.81837188825	908	0.12537018756169793	0.5594713656387665	0.2595196250732279
YLR319C	1	+/+	-812.6282641887665	-15551.693949609995	226	0.126232741617357	0.5638766519823789	0.2595196250732279
YER019W	-1	-/-	-812.7073148488998	-15970.245110571384	227	0.12610837438423644	0.5638766519823789	0.2598125366139426
YFL006W	0	0/-	-813.0097639262676	-21697.360335171223	908	0.12610837438423644	0.5638766519823789	0.2598125366139426
YNR033W	-1	-/-	-813.0482005476952	-15932.344790257514	227	0.12598425196850394	0.5638766519823789	0.2601054481546573
YOR083W	-1	-/-	-813.1051692962646	-14839.420579582453	227	0.12586037364798427	0.5638766519823789	0.260398359695372
YOL082W	-1	-/-	-813.1241933554411	-19352.642679736018	227	0.12573673870333987	0.5638766519823789	0.2606912712360867
YDR369C	-1	-/-	-813.1258232593536	-16823.65454850346	227	0.1256133464180569	0.5638766519823789	0.2609841827768014
YDR519W	0	0/-	-813.2687435746193	-27930.617232583463	908	0.1256133464180569	0.5638766519823789	0.2609841827768014
YMR150C	-1	-/-	-813.3529229983687	-15636.43890645355	227	0.12549019607843137	0.5638766519823789	0.2612770943175161
YGL190C	1	+/-	-813.4335450232029	-16033.295250128955	226	0.12634671890303623	0.5682819383259912	0.2612770943175161
YHL009C	-1	-/-	-813.5593246221542	-15414.379369027913	227	0.12622309197651663	0.5682819383259912	0.2615700058582308
YER008C	-1	-/-	-813.5773149728775	-16038.580300845206	227	0.12609970674486803	0.5682819383259912	0.2618629173989455
YAL026C	-1	-/-	-813.5981814861298	-16018.305816471577	227	0.1259765625	0.5682819383259912	0.2621558289396602
YHR120W	-1	-/-	-813.7875535190105	-15450.35946509242	227	0.12585365853658537	0.5682819383259912	0.2624487404803749
YDR255C	-1	-/-	-813.9861871600151	-16630.566881343722	227	0.12573099415204678	0.5682819383259912	0.2627416520210896
YBR168W	-1	-/-	-813.9912157058716	-16045.921588212252	227	0.12560856864654332	0.5682819383259912	0.2630345635618043
YLR436C	0	0/-	-814.0273060649633	-26924.946706442162	908	0.12560856864654332	0.5682819383259912	0.2630345635618043
YJL013C	-1	-/-	-814.1348886191845	-15748.368182748556	227	0.1254863813229572	0.5682819383259912	0.263327475102519
YGL003C	1	+/+	-814.1593705117702	-15750.46378660202	226	0.12633624878522837	0.5726872246696035	0.263327475102519
YKL124W	0	0/-	-814.1831749416888	-29787.24772790447	908	0.12633624878522837	0.5726872246696035	0.263327475102519
YGL067W	-1	-/-	-814.3175350427628	-15720.167063996196	227	0.1262135922330097	0.5726872246696035	0.26362038664323373
YDR285W	-1	-/-	-814.3677387237549	-16234.557085111737	227	0.12609117361784675	0.5726872246696035	0.26391329818394843
YER139C	0	0/-	-814.5187433604151	-27847.896524881944	908	0.12609117361784675	0.5726872246696035	0.26391329818394843
YOR149C	-1	-/-	-814.5652221441269	-14869.988022595644	227	0.12596899224806202	0.5726872246696035	0.26420620972466313
YNL076W	0	0/-	-814.5675852522254	-25799.0858917227	908	0.12596899224806202	0.5726872246696035	0.26420620972466313
YMR091C	-1	-/-	-814.6387526839972	-16849.55903324485	227	0.12584704743465633	0.5726872246696035	0.26449912126537783
YBR237W	-1	-/-	-814.6571269035339	-16258.9676078856	227	0.12572533849129594	0.5726872246696035	0.26479203280609254
YOR264W	0	0/0	-814.9039360349998	-26398.32526492607	908	0.12572533849129594	0.5726872246696035	0.26479203280609254
YKL069W	0	0/-	-814.9407697208226	-26270.399965927005	908	0.12572533849129594	0.5726872246696035	0.26479203280609254
YDR371W	0	0/-	-815.0098384032026	-27042.01267365832	908	0.12572533849129594	0.5726872246696035	0.26479203280609254
YIL146C	0	0/-	-815.0521497484297	-30741.464293004945	908	0.12572533849129594	0.5726872246696035	0.26479203280609254
YPL233W	-1	-/-	-815.0682474970818	-15130.137122511864	227	0.12560386473429952	0.5726872246696035	0.26508494434680724
YNL222W	-1	-/-	-815.0731801986694	-15604.71585566923	227	0.12548262548262548	0.5726872246696035	0.26537785588752194
YPL070W	0	0/-	-815.0854485426098	-28483.347184302285	908	0.12548262548262548	0.5726872246696035	0.26537785588752194
YDL097C	-1	-/-	-815.1203058362007	-16896.951420128345	227	0.1253616200578592	0.5726872246696035	0.2656707674282367
YDR245W	1	+/-	-815.1914674341679	-17166.24890267849	226	0.12620423892100194	0.5770925110132159	0.2656707674282367
YJL039C	-1	-/-	-815.3352580666542	-15490.689831912518	227	0.1260827718960539	0.5770925110132159	0.2659636789689514
YDR116C	-1	-/-	-815.3454461097717	-16505.100282855332	227	0.12596153846153846	0.5770925110132159	0.2662565905096661
YPL243W	-1	-/-	-815.4148745164275	-17934.972396604717	227	0.12584053794428435	0.5770925110132159	0.2665495020503808
YMR297W	0	0/-	-815.421417593956	-30957.639741682447	908	0.12584053794428435	0.5770925110132159	0.2665495020503808
YFL043C	0	0/-	-815.6000571250916	-21934.984429001808	908	0.12584053794428435	0.5770925110132159	0.2665495020503808
YDR295C	-1	-/-	-815.6226434707642	-15670.603830188513	227	0.1257197696737044	0.5770925110132159	0.2668424135910955
YLR100W	-1	-/-	-815.6595439910889	-15029.754265725613	227	0.12559923298178333	0.5770925110132159	0.2671353251318102
YNL215W	0	0/-	-815.7333987038583	-28774.75517593976	908	0.12559923298178333	0.5770925110132159	0.2671353251318102
YOL078W	1	+/+	-815.7929433882236	-14680.625073969364	226	0.12643678160919541	0.5814977973568282	0.2671353251318102
YOL016C	-1	-/-	-815.9000996947289	-18023.725836366415	227	0.12631578947368421	0.5814977973568282	0.2674282366725249
YDR043C	-1	-/-	-815.989166110754	-16004.343955606222	227	0.12619502868068833	0.5814977973568282	0.2677211482132396
YNL102W	-1	-/-	-815.9950270950794	-16241.158353447914	227	0.12607449856733524	0.5814977973568282	0.2680140597539543
YLR273C	0	0/0	-816.0156275313348	-29097.33370441012	908	0.12607449856733524	0.5814977973568282	0.2680140597539543
YEL058W	0	0/-	-816.0571582466364	-26738.33444298152	908	0.12607449856733524	0.5814977973568282	0.2680140597539543
YNL224C	0	0/-	-816.1091576367617	-26296.75259947218	908	0.12607449856733524	0.5814977973568282	0.2680140597539543
YLR433C	-1	-/-	-816.1392374932766	-15131.521703213453	227	0.12595419847328243	0.5814977973568282	0.268306971294669
YDR080W	-1	-/-	-816.2928673028946	-15678.919850468636	227	0.12583412774070543	0.5814977973568282	0.2685998828353837
YBR227C	0	0/-	-816.3318622820079	-27441.565047808923	908	0.12583412774070543	0.5814977973568282	0.2685998828353837
YMR117C	1	+/-	-816.569255232811	-15035.331179082394	226	0.12666666666666668	0.5859030837004405	0.2685998828353837
YPL050C	-1	-/-	-816.6870836019516	-17158.532096534967	227	0.12654614652711704	0.5859030837004405	0.2688927943760984
YDR279W	-1	-/-	-816.8312829732895	-15458.714931070805	227	0.12642585551330798	0.5859030837004405	0.2691857059168131
YER180C	0	0/-	-816.8958626911044	-27027.26787308976	908	0.12642585551330798	0.5859030837004405	0.2691857059168131
YOL112W	1	+/+	-817.0483477115631	-15386.352132171392	226	0.12725546058879392	0.5903083700440529	0.2691857059168131
YKL015W	-1	-/-	-817.1017678976059	-15580.691719219089	227	0.127134724857685	0.5903083700440529	0.2694786174575278
YDR121W	-1	-/-	-817.2254726290703	-16229.478385746479	227	0.12701421800947868	0.5903083700440529	0.2697715289982425
YJL100W	1	+/-	-817.3159786164761	-17165.386492997408	226	0.1278409090909091	0.5947136563876652	0.2697715289982425
YHR084W	-1	-/-	-817.4087783694267	-16154.56479602307	227	0.12771996215704826	0.5947136563876652	0.27006444053895723
YDL238C	0	0/-	-817.4275911152363	-30410.841908991337	908	0.12771996215704826	0.5947136563876652	0.27006444053895723
YHR103W	0	0/-	-817.4376010000706	-26112.757750833407	908	0.12771996215704826	0.5947136563876652	0.27006444053895723
YML014W	-1	-/-	-817.656922519207	-15873.012605190277	227	0.1275992438563327	0.5947136563876652	0.27035735207967193
YKL048C	-1	-/+	-817.6662234663963	-15717.623447284102	227	0.1274787535410765	0.5947136563876652	0.27065026362038663
YBR265W	-1	-/-	-817.8054918646812	-16436.66616204381	227	0.12735849056603774	0.5947136563876652	0.27094317516110134
YDR159W	1	+/-	-817.8287607431412	-15639.74493443966	226	0.1281809613572102	0.5991189427312775	0.27094317516110134
YCR033W	-1	-/-	-817.8412981927395	-15383.617920666933	227	0.128060263653484	0.5991189427312775	0.27123608670181604
YEL064C	0	0/-	-817.8520909957588	-26520.564322235063	908	0.128060263653484	0.5991189427312775	0.27123608670181604
YOR269W	1	+/+	-817.9798337817192	-16153.40984801948	226	0.1288805268109125	0.6035242290748899	0.27123608670181604
YPR189W	-1	-/-	-818.0303256213665	-16187.3226493299	227	0.1287593984962406	0.6035242290748899	0.27152899824253074
YLR429W	1	+/+	-818.0539045035839	-16309.291024297476	226	0.1295774647887324	0.6079295154185022	0.27152899824253074
YBR156C	-1	-/+	-818.0667059794068	-16685.521932579577	227	0.1294559099437148	0.6079295154185022	0.27182190978324544
YDR240C	-1	-/-	-818.1219950094819	-15926.844956502318	227	0.12933458294283037	0.6079295154185022	0.27211482132396014
YCR106W	-1	-/-	-818.1493626832962	-15305.748314082623	227	0.12921348314606743	0.6079295154185022	0.27240773286467485
YNR028W	0	0/-	-818.1564516918734	-29103.592560314573	908	0.12921348314606743	0.6079295154185022	0.27240773286467485
YMR030W	-1	-/-	-818.1898258551955	-16740.397869579494	227	0.12909260991580918	0.6079295154185022	0.27270064440538955
YJL036W	-1	-/-	-818.2981233000755	-17700.352688379586	227	0.12897196261682242	0.6079295154185022	0.27299355594610425
YFL005W	-1	-/-	-818.331147402525	-16541.33274874091	227	0.12885154061624648	0.6079295154185022	0.273286467486819
YBR088C	-1	-/-	-818.6413956284523	-16718.587477609515	227	0.1287313432835821	0.6079295154185022	0.2735793790275337
YEL015W	-1	-/-	-818.8458222150803	-16488.392425060272	227	0.12861136999068035	0.6079295154185022	0.2738722905682484
YOR066W	0	0/-	-819.3011849876493	-26836.765693668276	908	0.12861136999068035	0.6079295154185022	0.2738722905682484
YKR098C	0	0/-	-819.3354624807835	-28883.255123462528	908	0.12861136999068035	0.6079295154185022	0.2738722905682484
YDR393W	-1	-/-	-819.352919191122	-15862.876802891493	227	0.12849162011173185	0.6079295154185022	0.2741652021089631
YGL104C	-1	-/-	-819.3534245193005	-17737.403002500534	227	0.1283720930232558	0.6079295154185022	0.2744581136496778
YMR306W	0	0/-	-819.3678294494748	-26878.86475629732	908	0.1283720930232558	0.6079295154185022	0.2744581136496778
YJL146W	-1	-/-	-819.4911098480225	-16047.82539358735	227	0.12825278810408922	0.6079295154185022	0.2747510251903925
YDR422C	-1	-/-	-819.6692078709602	-15792.754142403603	227	0.12813370473537605	0.6079295154185022	0.2750439367311072
YDR207C	-1	-/-	-819.6936682462692	-15152.341097831726	227	0.1280148423005566	0.6079295154185022	0.2753368482718219
YJL005W	-1	-/-	-819.7326222360134	-17309.422341644764	227	0.1278962001853568	0.6079295154185022	0.2756297598125366
YDL139C	0	0/-	-819.7540387883782	-27858.147955454886	908	0.1278962001853568	0.6079295154185022	0.2756297598125366
YLR442C	-1	-/-	-819.8989406824112	-15484.189039468765	227	0.12777777777777777	0.6079295154185022	0.2759226713532513
YPL029W	-1	-/-	-819.9293994903564	-15378.726137682796	227	0.1276595744680851	0.6079295154185022	0.276215582893966
YIR019C	-1	-/-	-819.9568222761154	-15699.0874504745	227	0.12754158964879853	0.6079295154185022	0.27650849443468073
YJR068W	-1	-/-	-820.0155793428421	-15968.37724339962	227	0.12742382271468145	0.6079295154185022	0.27680140597539543
YDL087C	-1	-/-	-820.037049472332	-15734.913011014462	227	0.12730627306273062	0.6079295154185022	0.27709431751611013
YEL017W	0	0/0	-820.0719982944429	-27106.138420518488	908	0.12730627306273062	0.6079295154185022	0.27709431751611013
YLR292C	-1	-/-	-820.1274293512106	-16727.273730799556	227	0.1271889400921659	0.6079295154185022	0.27738722905682484
YLL019C	-1	-/-	-820.2217532992363	-18702.081948712468	227	0.1270718232044199	0.6079295154185022	0.27768014059753954
YPL254W	-1	-/-	-820.2651056647301	-17354.91561821848	227	0.12695492180312787	0.6079295154185022	0.27797305213825424
YBL103C-A	0	0/-	-820.2776980996132	-22220.16999644041	908	0.12695492180312787	0.6079295154185022	0.27797305213825424
YBR080C	-1	-/-	-820.2832182347775	-16276.95442673564	227	0.12683823529411764	0.6079295154185022	0.27826596367896894
YKR038C	-1	-/-	-820.4358735084534	-17123.39194446802	227	0.12672176308539945	0.6079295154185022	0.27855887521968364
YDL117W	-1	-/-	-820.6702441573143	-16019.782915323973	227	0.12660550458715597	0.6079295154185022	0.27885178676039835
YKL179C	-1	-/-	-820.6861246526241	-16246.541796445847	227	0.12648945921173235	0.6079295154185022	0.27914469830111305
YOR079C	-1	-/-	-820.7055881023407	-15869.769091315567	227	0.12637362637362637	0.6079295154185022	0.27943760984182775
YJL123C	0	0/0	-820.8086375519633	-26994.35075719282	908	0.12637362637362637	0.6079295154185022	0.27943760984182775
YOL121C	-1	-/-	-821.1448384523392	-15746.173787236214	227	0.1262580054894785	0.6079295154185022	0.27973052138254245
YNL243W	1	+/+	-821.3639791607857	-16056.873886220157	226	0.12705667276051189	0.6123348017621145	0.27973052138254245
YDR464W	-1	-/0	-821.4569613933563	-15625.420166671276	227	0.12694063926940638	0.6123348017621145	0.28002343292325715
YGR013W	-1	-/-	-821.4857694804668	-15635.588708609343	227	0.12682481751824817	0.6123348017621145	0.28031634446397186
YOR339C	0	0/-	-821.4891463965178	-26695.95892161224	908	0.12682481751824817	0.6123348017621145	0.28031634446397186
YKL145W	-1	-/-	-821.4955997765064	-16664.330697849393	227	0.1267092069279854	0.6123348017621145	0.28060925600468656
YBR210W	-1	-/-	-821.6412791013718	-15375.815016239882	227	0.12659380692167577	0.6123348017621145	0.2809021675454013
YLR361C	-1	-/-	-821.663417249918	-16945.020958922803	227	0.1264786169244768	0.6123348017621145	0.281195079086116
YLR337W	1	+/+	-821.8683564662933	-13485.050961971283	226	0.12727272727272726	0.6167400881057269	0.281195079086116
YNR010W	-1	-/-	-821.882627248764	-16151.730492651463	227	0.1271571298819255	0.6167400881057269	0.2814879906268307
YGL191W	-1	-/-	-822.1225527226925	-16824.922527849674	227	0.12704174228675136	0.6167400881057269	0.2817809021675454
YNR052C	-1	-/-	-822.2714842781425	-15592.630583636463	227	0.12692656391659113	0.6167400881057269	0.2820738137082601
YGR252W	-1	-/-	-822.3542654514313	-15590.499305546284	227	0.12681159420289856	0.6167400881057269	0.2823667252489748
YDR318W	-1	-/-	-822.4001881331205	-15840.161398045719	227	0.12669683257918551	0.6167400881057269	0.28265963678968953
YOL009C	-1	-/-	-822.4615163654089	-16786.0491078943	227	0.12658227848101267	0.6167400881057269	0.28295254833040423
YER116C	-1	-/-	-822.4868668019772	-16512.330417841673	227	0.12646793134598014	0.6167400881057269	0.28324545987111893
YNL172W	1	+/-	-822.5147307515144	-15644.664026901126	226	0.1272563176895307	0.6211453744493393	0.28324545987111893
YBR150C	0	0/-	-822.5205758465454	-26675.109863589518	908	0.1272563176895307	0.6211453744493393	0.28324545987111893
YIL002C	-1	-/-	-822.531125754118	-16844.148309335113	227	0.12714156898106402	0.6211453744493393	0.28353837141183363
YGR077C	-1	-/-	-822.7659734264016	-16596.16630036384	227	0.12702702702702703	0.6211453744493393	0.28383128295254834
YNL067W-B	0	0/0	-822.7685688436031	-22705.593425272033	908	0.12702702702702703	0.6211453744493393	0.28383128295254834
YNL081C	0	0/-	-822.7952853813767	-27554.119153950363	908	0.12702702702702703	0.6211453744493393	0.28383128295254834
YGR141W	-1	-/-	-822.8053526952863	-18541.685333013535	227	0.1269126912691269	0.6211453744493393	0.28412419449326304
YDR028C	-1	-/-	-822.8097738027573	-16203.11680406332	227	0.12679856115107913	0.6211453744493393	0.28441710603397774
YHR121W	0	0/0	-822.8123050034046	-27375.699455712922	908	0.12679856115107913	0.6211453744493393	0.28441710603397774
YBR212W	-1	-/-	-822.8951815962791	-17619.13761268556	227	0.12668463611859837	0.6211453744493393	0.28471001757469244
YLR404W	0	0/-	-822.9211602136493	-26720.34235389717	908	0.12668463611859837	0.6211453744493393	0.28471001757469244
YLR145W	-1	-/-	-823.070868730545	-16125.083685994148	227	0.12657091561938957	0.6211453744493393	0.28500292911540714
YJL061W	-1	-/-	-823.1200942397118	-16191.817503929138	227	0.12645739910313902	0.6211453744493393	0.28529584065612185
YLR011W	-1	-/-	-823.1485913991928	-16372.488593488932	227	0.12634408602150538	0.6211453744493393	0.28558875219683655
YJL104W	-1	-/-	-823.3184733986855	-16259.65673109889	227	0.12623097582811102	0.6211453744493393	0.28588166373755125
YBR290W	-1	-/-	-823.5888206288218	-16613.13065574318	227	0.1261180679785331	0.6211453744493393	0.28617457527826595
YDR260C	-1	-/-	-823.6024187803268	-16174.606170773506	227	0.1260053619302949	0.6211453744493393	0.28646748681898065
YHR151C	0	0/0	-823.8188487477601	-25385.542483642697	908	0.1260053619302949	0.6211453744493393	0.28646748681898065
YLR360W	-1	-/-	-823.8370121717453	-16095.052373737097	227	0.12589285714285714	0.6211453744493393	0.28676039835969536
YBR073W	-1	-/-	-823.8858017921448	-17095.454105634242	227	0.12578055307760927	0.6211453744493393	0.28705330990041006
YDR031W	0	0/-	-823.9172990154475	-29587.76034199074	908	0.12578055307760927	0.6211453744493393	0.28705330990041006
YDR434W	-1	-/-	-824.0263160765171	-15830.641130000353	227	0.12566844919786097	0.6211453744493393	0.28734622144112476
YKL103C	0	0/-	-824.0935338549316	-31610.545906692743	908	0.12566844919786097	0.6211453744493393	0.28734622144112476
YDR280W	-1	-/-	-824.2306691408157	-17988.5249029994	227	0.12555654496883348	0.6211453744493393	0.28763913298183946
YDL247W	-1	-/-	-824.2773006558418	-17018.410232514143	227	0.12544483985765126	0.6211453744493393	0.28793204452255416
YPL228W	-1	-/-	-824.2779851555824	-15566.06935802102	227	0.12533333333333332	0.6211453744493393	0.28822495606326887
YJL090C	-1	-/-	-824.285327732563	-15190.869255438447	227	0.12522202486678508	0.6211453744493393	0.2885178676039836
YKL052C	1	+/+	-824.2928920984268	-15622.565391123295	226	0.12599822537710736	0.6255506607929515	0.2885178676039836
YIL150C	-1	-/-	-824.3197489976883	-14572.072175644338	227	0.12588652482269502	0.6255506607929515	0.2888107791446983
YDL042C	-1	-/-	-824.4321150183678	-15725.377278506756	227	0.12577502214348982	0.6255506607929515	0.28910369068541303
YER057C	0	0/0	-824.5386066250503	-27445.595914980397	908	0.12577502214348982	0.6255506607929515	0.28910369068541303
YGL093W	1	+/-	-824.6679396480322	-16916.03607968986	226	0.12654867256637167	0.6299559471365639	0.28910369068541303
YPR067W	-1	-/-	-824.682405591011	-17214.777187794447	227	0.12643678160919541	0.6299559471365639	0.28939660222612773
YOR136W	-1	-/-	-824.6964672803879	-17098.28993102908	227	0.12632508833922262	0.6299559471365639	0.28968951376684243
YPR173C	-1	-/-	-824.8967259600759	-15330.050229616463	227	0.1262135922330097	0.6299559471365639	0.28998242530755713
YGR268C	1	+/0	-825.1746269315481	-17953.82271616161	226	0.12698412698412698	0.6343612334801763	0.28998242530755713
YOL110W	-1	-/-	-825.2944202423096	-16057.709474682808	227	0.12687224669603525	0.6343612334801763	0.29027533684827184
YDL143W	1	+/-	-825.3448810577393	-16872.296919465065	226	0.12764084507042253	0.6387665198237885	0.29027533684827184
YNL268W	-1	-/-	-825.5585272908211	-14947.938685536385	227	0.12752858399296393	0.6387665198237885	0.29056824838898654
YIL051C	-1	-/-	-825.6295359805226	-17004.61517638713	227	0.1274165202108963	0.6387665198237885	0.29086115992970124
YFR014C	-1	-/-	-825.8214666843414	-16909.15369001031	227	0.1273046532045654	0.6387665198237885	0.29115407147041594
YBR199W	-1	-/-	-825.8589956760406	-17039.830608308315	227	0.12719298245614036	0.6387665198237885	0.29144698301113064
YML019W	-1	-/-	-826.0471320450306	-16926.495363801718	227	0.1270815074496056	0.6387665198237885	0.29173989455184535
YPL042C	-1	-/-	-826.0856144428253	-15471.24496164918	227	0.12697022767075306	0.6387665198237885	0.29203280609256005
YDR079W	-1	-/-	-826.1068587303162	-16937.102416306734	227	0.1268591426071741	0.6387665198237885	0.29232571763327475
YMR071C	0	0/0	-826.146023876965	-27747.964921105653	908	0.1268591426071741	0.6387665198237885	0.29232571763327475
YCL005W	0	0/-	-826.1717516966164	-26926.126759115607	908	0.1268591426071741	0.6387665198237885	0.29232571763327475
YPL123C	-1	-/-	-826.344314545393	-18021.19878011942	227	0.12674825174825174	0.6387665198237885	0.29261862917398945
YPL190C	-1	-/-	-826.5113670825958	-15622.274319976568	227	0.12663755458515283	0.6387665198237885	0.29291154071470415
YDR263C	-1	-/-	-826.6607327871025	-16760.573257487267	227	0.12652705061082026	0.6387665198237885	0.29320445225541886
YOR245C	-1	-/-	-826.6617274880409	-19378.229884266853	227	0.12641673931996514	0.6387665198237885	0.29349736379613356
YOR094W	1	+/+	-826.7557107508183	-16910.440212816	226	0.12717770034843207	0.6431718061674009	0.29349736379613356
YIL017W	-1	-/-	-826.8176922798157	-13830.498829126358	227	0.12706701479547433	0.6431718061674009	0.29379027533684826
YBR217W	-1	-/-	-826.9503115415573	-16488.18913206458	227	0.12695652173913044	0.6431718061674009	0.29408318687756296
YIL132C	-1	-/-	-827.0143897533417	-15217.226944163442	227	0.1268462206776716	0.6431718061674009	0.29437609841827767
YPR106W	0	0/-	-827.0230780392885	-28019.30382457003	908	0.1268462206776716	0.6431718061674009	0.29437609841827767
YDL106C	-1	-/-	-827.2387271523476	-16705.31041750312	227	0.1267361111111111	0.6431718061674009	0.29466900995899237
YCL029C	1	+/+	-827.2833293676376	-15456.98316025734	226	0.12749349522983522	0.6475770925110133	0.29466900995899237
YDL019C	-1	-/-	-827.3002027273178	-16688.471242815256	227	0.12738301559792028	0.6475770925110133	0.29496192149970707
YGL002W	0	0/-	-827.4809842854738	-28248.83131580986	908	0.12738301559792028	0.6475770925110133	0.29496192149970707
YKL155C	0	0/-	-827.4914418160915	-26476.55622973293	908	0.12738301559792028	0.6475770925110133	0.29496192149970707
YGR120C	-1	-/-	-827.716373167932	-16586.95477195829	227	0.12727272727272726	0.6475770925110133	0.29525483304042177
YJR084W	-1	-/-	-827.760564148426	-15802.529935538769	227	0.12716262975778547	0.6475770925110133	0.2955477445811365
YNL270C	-1	-/-	-827.8378897309303	-16089.926248013973	227	0.12705272255834055	0.6475770925110133	0.2958406561218512
YEL005C	0	0/-	-827.992034804076	-30112.759812582284	908	0.12705272255834055	0.6475770925110133	0.2958406561218512
YNL127W	-1	-/+	-828.1866534054279	-17080.801403671503	227	0.12694300518134716	0.6475770925110133	0.2961335676625659
YHR050W	-1	-/-	-828.1980756521225	-15616.24284684658	227	0.12683347713546161	0.6475770925110133	0.29642647920328064
YJL083W	0	0/-	-828.2335406802595	-27844.39125778526	908	0.12683347713546161	0.6475770925110133	0.29642647920328064
YMR285C	-1	-/-	-828.2400888800621	-16596.68122807145	227	0.1267241379310345	0.6475770925110133	0.29671939074399534
YKL142W	0	0/0	-828.2761597074568	-31360.404640855268	908	0.1267241379310345	0.6475770925110133	0.29671939074399534
YMR278W	0	0/-	-828.2841637507081	-28280.928148800507	908	0.1267241379310345	0.6475770925110133	0.29671939074399534
YMR119W	-1	-/-	-828.3800816237926	-16788.575719110668	227	0.12661498708010335	0.6475770925110133	0.29701230228471004
YFL061W	0	0/-	-828.4332474470139	-25852.878262765706	908	0.12661498708010335	0.6475770925110133	0.29701230228471004
YGR005C	-1	-/-	-828.4657829105854	-17376.490075290203	227	0.12650602409638553	0.6475770925110133	0.29730521382542474
YGR119C	-1	-/-	-828.5575135946274	-16406.57694542408	227	0.12639724849527084	0.6475770925110133	0.29759812536613944
YIL084C	-1	-/-	-828.570594675839	-15548.556605406106	227	0.12628865979381443	0.6475770925110133	0.29789103690685415
YML070W	0	0/-	-828.585661970079	-29576.62339099869	908	0.12628865979381443	0.6475770925110133	0.29789103690685415
YHR164C	-1	-/-	-828.6226328313351	-16289.257648192346	227	0.12618025751072962	0.6475770925110133	0.29818394844756885
YDL065C	-1	-/-	-828.7634745836258	-15664.400624260306	227	0.1260720411663808	0.6475770925110133	0.29847685998828355
YHL023C	0	0/-	-828.8361795991659	-27791.323745280504	908	0.1260720411663808	0.6475770925110133	0.29847685998828355
YDL015C	-1	-/-	-828.9244006872177	-16431.314851880074	227	0.12596401028277635	0.6475770925110133	0.29876977152899825
YML041C	-1	-/-	-828.9648098349571	-15743.973437488079	227	0.12585616438356165	0.6475770925110133	0.29906268306971295
YBR255W	0	0/0	-829.0810703411698	-29432.05498610623	908	0.12585616438356165	0.6475770925110133	0.29906268306971295
YBR002C	-1	-/-	-829.1420378684998	-15971.222400657833	227	0.12574850299401197	0.6475770925110133	0.29935559461042766
YDL192W	-1	-/-	-829.161375015974	-17288.055965214968	227	0.12564102564102564	0.6475770925110133	0.29964850615114236
YDR440W	-1	-/-	-829.263605773449	-17021.842269062996	227	0.125533731853117	0.6475770925110133	0.29994141769185706
YER112W	-1	-/-	-829.2769700884819	-15705.537247866392	227	0.12542662116040956	0.6475770925110133	0.30023432923257176
YLR425W	-1	-/+	-829.4281243830919	-16865.12975640595	227	0.12531969309462915	0.6475770925110133	0.30052724077328646
YGL048C	-1	-/-	-829.4437637925148	-17101.24112394452	227	0.1252129471890971	0.6475770925110133	0.30082015231400117
YMR043W	-1	-/-	-829.6409101337194	-15148.962120994925	227	0.1251063829787234	0.6475770925110133	0.30111306385471587
YDR470C	-1	-/-	-829.6556198596954	-16457.546549916267	227	0.125	0.6475770925110133	0.30140597539543057
YKL017C	-1	-/-	-829.6848454400897	-15678.140062905848	227	0.12489379779099405	0.6475770925110133	0.30169888693614527
YML125C	0	0/0	-829.7950336746871	-28441.125990264118	908	0.12489379779099405	0.6475770925110133	0.30169888693614527
YLR450W	-1	-/-	-829.8245379924774	-16162.220287322998	227	0.12478777589134125	0.6475770925110133	0.30199179847686
YKL130C	-1	-/-	-829.966147005558	-16997.07115226984	227	0.12468193384223919	0.6475770925110133	0.3022847100175747
YOR122C	1	+/+	-830.0722990036011	-15412.372982010245	226	0.12542372881355932	0.6519823788546255	0.3022847100175747
YGR272C	-1	-/-	-830.1476225852966	-13293.38070166111	227	0.12531752751905165	0.6519823788546255	0.3025776215582894
YOR190W	0	0/-	-830.2033077031374	-25500.21171025932	908	0.12531752751905165	0.6519823788546255	0.3025776215582894
YAL028W	0	0/-	-830.3374511897564	-29740.039902215824	908	0.12531752751905165	0.6519823788546255	0.3025776215582894
YDR059C	-1	-/-	-830.6042185127735	-19647.939908504486	227	0.12521150592216582	0.6519823788546255	0.3028705330990041
YKL005C	-1	-/-	-830.7268186807632	-16853.944400548935	227	0.12510566356720204	0.6519823788546255	0.3031634446397188
YMR294W	0	0/+	-830.7362869940698	-26795.79419566132	908	0.12510566356720204	0.6519823788546255	0.3031634446397188
YLR115W	-1	-/-	-830.8060241937637	-15760.364827513695	227	0.125	0.6519823788546255	0.3034563561804335
YDR088C	-1	-/-	-830.8195651471615	-15449.509676009417	227	0.1248945147679325	0.6519823788546255	0.3037492677211482
YOR110W	-1	-/-	-830.8540517091751	-15680.187264174223	227	0.12478920741989882	0.6519823788546255	0.30404217926186294
YAL043C	-1	-/-	-830.8810115456581	-15609.870771884918	227	0.12468407750631845	0.6519823788546255	0.30433509080257765
YKL020C	-1	-/-	-830.9700145125389	-16080.055875986814	227	0.12457912457912458	0.6519823788546255	0.30462800234329235
YBR011C	0	0/0	-831.0163778495044	-27884.93486038409	908	0.12457912457912458	0.6519823788546255	0.30462800234329235
YCR095C	0	0/0	-831.0985277537256	-27399.33171542175	908	0.12457912457912458	0.6519823788546255	0.30462800234329235
YMR231W	-1	-/-	-831.1607666611671	-15953.003259710968	227	0.12447434819175777	0.6519823788546255	0.30492091388400705
YGR255C	0	0/0	-831.1780783757567	-29193.53080572933	908	0.12447434819175777	0.6519823788546255	0.30492091388400705
YKL074C	-1	-/-	-831.3257970809937	-15928.739721819758	227	0.12436974789915967	0.6519823788546255	0.30521382542472175
YPR023C	-1	-/-	-831.6226052939892	-18446.040912956	227	0.12426532325776658	0.6519823788546255	0.30550673696543645
YOR089C	-1	-/-	-831.6569911241531	-16376.06064929068	227	0.12416107382550336	0.6519823788546255	0.30579964850615116
YDL134C-A	0	0/-	-831.6671174168587	-22662.499369055033	908	0.12416107382550336	0.6519823788546255	0.30579964850615116
YGR217W	-1	-/-	-831.6994041204453	-14642.151285037398	227	0.12405699916177704	0.6519823788546255	0.30609256004686586
YOR104W	0	0/0	-831.7601948827505	-27815.08103706315	908	0.12405699916177704	0.6519823788546255	0.30609256004686586
YML038C	-1	-/-	-831.7838672399521	-15702.878146648407	227	0.12395309882747069	0.6519823788546255	0.30638547158758056
YPL128C	-1	-/-	-831.9396091476083	-17321.41076207906	227	0.12384937238493723	0.6519823788546255	0.30667838312829526
YPL003W	0	0/-	-832.017336897552	-29734.028266806155	908	0.12384937238493723	0.6519823788546255	0.30667838312829526
YML078W	-1	-/-	-832.1170949041843	-17083.371949404478	227	0.12374581939799331	0.6519823788546255	0.30697129466900996
YPR105C	-1	-/-	-832.1298057213426	-15679.345442779362	227	0.12364243943191311	0.6519823788546255	0.30726420620972467
YDR231C	-1	-/-	-832.2621936798096	-17824.348903506994	227	0.12353923205342238	0.6519823788546255	0.30755711775043937
YIR009W	-1	-/-	-832.3963490724564	-16117.597157299519	227	0.12343619683069225	0.6519823788546255	0.30785002929115407
YLR148W	-1	-/-	-832.431969165802	-15074.89756950736	227	0.12333333333333334	0.6519823788546255	0.3081429408318688
YPR133C	-1	-/-	-832.4731220006943	-16575.356843166053	227	0.12323064113238967	0.6519823788546255	0.3084358523725835
YEL001C	0	0/0	-832.497483626008	-29179.833727106452	908	0.12323064113238967	0.6519823788546255	0.3084358523725835
YLR246W	-1	-/-	-832.5368444621563	-17691.562336683273	227	0.12312811980033278	0.6519823788546255	0.3087287639132982
YCL004W	-1	-/-	-832.5420529842377	-15699.084410190582	227	0.1230257689110557	0.6519823788546255	0.3090216754540129
YPL078C	-1	-/-	-832.587412238121	-16640.132195830345	227	0.12292358803986711	0.6519823788546255	0.3093145869947276
YDR301W	-1	-/-	-832.6381275653839	-15287.822120308876	227	0.12282157676348547	0.6519823788546255	0.3096074985354423
YBR289W	-1	-/-	-832.7137016057968	-15657.055698275566	227	0.12271973466003316	0.6519823788546255	0.309900410076157
YIL095W	1	+/+	-832.7317430973053	-15690.069964289665	226	0.12344656172328086	0.6563876651982379	0.309900410076157
YPR176C	-1	-/-	-832.7798595428467	-16102.944723442197	227	0.12334437086092716	0.6563876651982379	0.3101933216168717
YOR052C	0	0/-	-832.8149158749729	-31338.090246455744	908	0.12334437086092716	0.6563876651982379	0.3101933216168717
YML071C	-1	-/-	-832.8448659181595	-15683.503135725856	227	0.12324234904880066	0.6563876651982379	0.3104862331575864
YOR002W	-1	-/-	-832.9158429130912	-16315.40940129757	227	0.1231404958677686	0.6563876651982379	0.3107791446983011
YBR263W	0	0/-	-832.9910088963807	-27635.8061872907	908	0.1231404958677686	0.6563876651982379	0.3107791446983011
YDR002W	-1	-/-	-833.0508962869644	-16408.936177253723	227	0.12303881090008258	0.6563876651982379	0.3110720562390158
YDR076W	-1	-/-	-833.0547076016665	-15622.26724126935	227	0.12293729372937294	0.6563876651982379	0.3113649677797305
YBL035C	-1	-/-	-833.0634527802467	-17528.015368670225	227	0.12283594394064304	0.6563876651982379	0.31165787932044525
YMR025W	-1	-/-	-833.150998800993	-16951.434551388025	227	0.12273476112026359	0.6563876651982379	0.31195079086115995
YAR003W	-1	-/-	-833.2134376019239	-16809.48907186091	227	0.12263374485596708	0.6563876651982379	0.31224370240187466
YOL065C	-1	-/-	-833.2608509063721	-16501.83776703477	227	0.1225328947368421	0.6563876651982379	0.31253661394258936
YGL220W	0	0/-	-833.431904874742	-26633.061601028778	908	0.1225328947368421	0.6563876651982379	0.31253661394258936
YCL003W	-1	-/-	-833.4577877521515	-13318.03451859951	227	0.12243221035332785	0.6563876651982379	0.31282952548330406
YBR269C	0	0/-	-833.4768570512533	-32786.532862166874	908	0.12243221035332785	0.6563876651982379	0.31282952548330406
YER053C	-1	-/-	-833.5276119112968	-18665.939806818962	227	0.12233169129720854	0.6563876651982379	0.31312243702401876
YDL053C	0	0/0	-833.5647870674729	-26688.76254259236	908	0.12233169129720854	0.6563876651982379	0.31312243702401876
YKL065C	0	0/-	-834.04232349433	-32079.981144050136	908	0.12233169129720854	0.6563876651982379	0.31312243702401876
YGR047C	-1	-/-	-834.1623046994209	-16191.523942530155	227	0.12223133716160788	0.6563876651982379	0.31341534856473346
YLR410W	1	+/0	-834.1625131368637	-16215.97390756011	226	0.12295081967213115	0.6607929515418502	0.31341534856473346
YJR014W	0	0/-	-834.4110764879733	-27932.860674047843	908	0.12295081967213115	0.6607929515418502	0.31341534856473346
YBL021C	0	0/-	-834.424912372604	-27789.619778629392	908	0.12295081967213115	0.6607929515418502	0.31341534856473346
YLR389C	0	0/-	-834.5066700130701	-26572.69552782923	908	0.12295081967213115	0.6607929515418502	0.31341534856473346
YDR378C	-1	-/-	-834.5280982255936	-16411.166600704193	227	0.12285012285012285	0.6607929515418502	0.31370826010544817
YKR067W	-1	-/-	-834.5330982506275	-16727.509862303734	227	0.12274959083469722	0.6607929515418502	0.31400117164616287
YBR030W	-1	-/-	-834.7404243052006	-16720.764085441828	227	0.12264922322158626	0.6607929515418502	0.31429408318687757
YIL017C	-1	-/-	-834.8257029056549	-19266.66005936265	227	0.12254901960784313	0.6607929515418502	0.3145869947275923
YNL183C	0	0/-	-834.8998673800379	-29304.60859967675	908	0.12254901960784313	0.6607929515418502	0.3145869947275923
YNL055C	-1	-/-	-834.9111172556877	-17798.915099978447	227	0.12244897959183673	0.6607929515418502	0.314879906268307
YJL031C	-1	-/-	-834.9784561395645	-15760.301970899105	227	0.12234910277324633	0.6607929515418502	0.3151728178090217
YBL022C	-1	-/-	-835.0411452054977	-17265.63812765479	227	0.12224938875305623	0.6607929515418502	0.3154657293497364
YPL234C	-1	-/-	-835.0529260635376	-16287.49907541275	227	0.12214983713355049	0.6607929515418502	0.3157586408904511
YDR293C	-1	-/-	-835.1040322780609	-17452.95239675045	227	0.12205044751830757	0.6607929515418502	0.3160515524311658
YKL057C	-1	-/-	-835.1800377368927	-17087.93992611766	227	0.12195121951219512	0.6607929515418502	0.3163444639718805
YAL009W	-1	-/-	-835.3668293952942	-15998.624364063144	227	0.12185215272136475	0.6607929515418502	0.3166373755125952
YOR313C	-1	-/-	-835.4531051144004	-16204.301503963768	227	0.12175324675324675	0.6607929515418502	0.3169302870533099
YJL008C	1	+/-	-835.4754390716553	-16679.333062171936	226	0.12246553122465531	0.6651982378854625	0.3169302870533099
YKR029C	-1	-/-	-835.530308008194	-15546.31880658865	227	0.12236628849270664	0.6651982378854625	0.3172231985940246
YEL022W	1	+/+	-835.6065124124289	-16439.534114316106	226	0.12307692307692308	0.6696035242290749	0.3172231985940246
YGR086C	-1	-/-	-836.3160249590874	-16481.597471885383	227	0.12297734627831715	0.6696035242290749	0.3175161101347393
YLR320W	-1	-/-	-836.386824131012	-15595.977954305708	227	0.12287793047696038	0.6696035242290749	0.317809021675454
YBR211C	1	+/-	-836.5149346590042	-15408.291574463248	226	0.12358642972536349	0.6740088105726872	0.317809021675454
YLR103C	-1	-/-	-836.8581189364195	-16981.22027553618	227	0.1234866828087167	0.6740088105726872	0.3181019332161687
YNL287W	-1	-/-	-837.0157693624496	-17339.54592090845	227	0.12338709677419354	0.6740088105726872	0.3183948447568834
YAL010C	-1	-/-	-837.2450178861618	-16290.730472177267	227	0.1232876712328767	0.6740088105726872	0.3186877562975981
YML112W	-1	-/-	-837.2910151928663	-16529.84328814596	227	0.12318840579710146	0.6740088105726872	0.3189806678383128
YBL079W	-1	-/-	-837.3339718580246	-16223.086133658886	227	0.12308930008045052	0.6740088105726872	0.31927357937902756
YLR020C	-1	-/-	-837.3424739837646	-17152.000247478485	227	0.1229903536977492	0.6740088105726872	0.31956649091974226
YLL040C	-1	-/-	-837.3615807294846	-17571.192765645683	227	0.12289156626506025	0.6740088105726872	0.31985940246045697
YHR183W	-1	-/-	-837.3824112862349	-16829.105098053813	227	0.12279293739967898	0.6740088105726872	0.32015231400117167
YDL194W	-1	-/-	-837.4526028782129	-17893.633939504623	227	0.1226944667201283	0.6740088105726872	0.32044522554188637
YDR326C	0	0/-	-837.5434297323227	-28287.654036186635	908	0.1226944667201283	0.6740088105726872	0.32044522554188637
YFR043C	0	0/0	-837.7262409776449	-27826.565549821593	908	0.1226944667201283	0.6740088105726872	0.32044522554188637
YMR277W	-1	-/-	-837.7775602638721	-16772.107821382582	227	0.12259615384615384	0.6740088105726872	0.32073813708260107
YFL046W	0	0/-	-837.8161023706198	-26998.2776135616	908	0.12259615384615384	0.6740088105726872	0.32073813708260107
YGL203C	0	0/0	-837.8695112392306	-26719.456526312977	908	0.12259615384615384	0.6740088105726872	0.32073813708260107
YER154W	-1	-/-	-837.9843897819519	-16368.129016190767	227	0.12249799839871897	0.6740088105726872	0.3210310486233158
YLL002W	-1	-/-	-838.0616390705109	-15335.406158953905	227	0.1224	0.6740088105726872	0.3213239601640305
YKL068W	-1	-/-	-838.1428716182709	-16615.018389701843	227	0.1223021582733813	0.6740088105726872	0.3216168717047452
YOR038C	-1	-/-	-838.161159157753	-15950.150466650724	227	0.12220447284345048	0.6740088105726872	0.3219097832454599
YOL027C	-1	-/-	-838.1720998287201	-15842.286371856928	227	0.12210694333599362	0.6740088105726872	0.3222026947861746
YLR318W	-1	-/-	-838.2043266296387	-15432.341994337738	227	0.12200956937799043	0.6740088105726872	0.3224956063268893
YLR006C	-1	-/+	-838.2366177141666	-17144.237766444683	227	0.12191235059760956	0.6740088105726872	0.322788517867604
YNR045W	0	0/-	-838.2837369050831	-28549.45078870654	908	0.12191235059760956	0.6740088105726872	0.322788517867604
YLL013C	-1	-/-	-838.458378970623	-15200.866993188858	227	0.12181528662420382	0.6740088105726872	0.3230814294083187
YOL018C	0	0/-	-838.467976745218	-28707.71129422076	908	0.12181528662420382	0.6740088105726872	0.3230814294083187
YDR098C	-1	-/+	-838.5125821828842	-16513.564218580723	227	0.12171837708830549	0.6740088105726872	0.3233743409490334
YBR151W	0	0/0	-838.6179081425071	-28213.638298778795	908	0.12171837708830549	0.6740088105726872	0.3233743409490334
YHR124W	-1	-/-	-838.7476081997156	-15997.88877145946	227	0.12162162162162163	0.6740088105726872	0.3236672524897481
YLR229C	-1	-/+	-838.8265904188156	-16444.583032280207	227	0.12152501985702939	0.6740088105726872	0.3239601640304628
YDR466W	0	0/-	-838.8268766254187	-26882.64398486726	908	0.12152501985702939	0.6740088105726872	0.3239601640304628
YLR357W	-1	-/-	-838.8900868669152	-15975.518182940781	227	0.12142857142857143	0.6740088105726872	0.3242530755711775
YCL034W	1	+/+	-838.9374259710312	-17753.10449653864	226	0.12212529738302934	0.6784140969162996	0.3242530755711775
YDR319C	0	0/-	-838.9513222202659	-28657.439084034413	908	0.12212529738302934	0.6784140969162996	0.3242530755711775
YLR102C	1	+/-	-838.954374216497	-17449.088553726673	226	0.12282091917591126	0.6828193832599119	0.3242530755711775
YER040W	-1	-/-	-839.0266056060791	-15137.346844613552	227	0.1227236737925574	0.6828193832599119	0.3245459871118922
YER013W	-1	-/-	-839.0654380321503	-16084.501212120056	227	0.12262658227848101	0.6828193832599119	0.3248388986526069
YBR173C	-1	-/-	-839.1068716645241	-17579.026132524014	227	0.1225296442687747	0.6828193832599119	0.3251318101933216
YMR055C	-1	-/-	-839.1886667609215	-15876.160298250616	227	0.12243285939968404	0.6828193832599119	0.3254247217340363
YHR030C	-1	-/-	-839.3838595747948	-16652.058705963194	227	0.122336227308603	0.6828193832599119	0.325717633274751
YER133W	-1	-/+	-839.5298441946507	-15758.094626873732	227	0.1222397476340694	0.6828193832599119	0.3260105448154657
YFL041W	-1	-/-	-839.6609019637108	-17280.7997174263	227	0.12214342001576044	0.6828193832599119	0.3263034563561804
YKL018W	-1	-/-	-839.70618724823	-16160.128422498703	227	0.1220472440944882	0.6828193832599119	0.3265963678968951
YAR002W	-1	-/-	-839.7359751462936	-17152.314264640212	227	0.12195121951219512	0.6828193832599119	0.3268892794376098
YMR311C	-1	-/-	-839.7756664156914	-18331.05499614775	227	0.12185534591194969	0.6828193832599119	0.32718219097832457
YAL017W	-1	-/-	-839.887532711029	-17267.380763232708	227	0.12175962293794187	0.6828193832599119	0.3274751025190393
YDL137W	-1	-/0	-839.9218963086605	-17231.23648107052	227	0.12166405023547881	0.6828193832599119	0.327768014059754
YPL138C	-1	-/-	-839.9479743689299	-16833.38200829923	227	0.12156862745098039	0.6828193832599119	0.3280609256004687
YFR025C	0	0/0	-839.9869529940188	-29013.31172371283	908	0.12156862745098039	0.6828193832599119	0.3280609256004687
YMR281W	-1	-/-	-840.0068000555038	-16233.010139077902	227	0.12147335423197492	0.6828193832599119	0.3283538371411834
YKR077W	0	0/-	-840.0407910272479	-27572.28376597818	908	0.12147335423197492	0.6828193832599119	0.3283538371411834
YAL062W	0	0/0	-840.0581424683332	-30031.02609013021	908	0.12147335423197492	0.6828193832599119	0.3283538371411834
YDR244W	-1	-/-	-840.0828737616539	-16478.549016475677	227	0.12137823022709475	0.6828193832599119	0.3286467486818981
YIL122W	-1	-/-	-840.17441791296	-16455.515926599503	227	0.12128325508607199	0.6828193832599119	0.3289396602226128
YBL059C-A	0	0/-	-840.2321853637695	-22420.004848062992	908	0.12128325508607199	0.6828193832599119	0.3289396602226128
YGL105W	-1	-/-	-840.2337757050991	-16891.027047470212	227	0.12118842845973417	0.6828193832599119	0.3292325717633275
YDR219C	-1	-/-	-840.2593467831612	-16201.575075775385	227	0.12109375	0.6828193832599119	0.3295254833040422
YDR335W	-1	-/-	-840.4544622302055	-17034.62498575449	227	0.1209992193598751	0.6828193832599119	0.3298183948447569
YPR131C	1	+/+	-840.4950917959213	-15365.589375913143	226	0.12168486739469579	0.6872246696035242	0.3298183948447569
YIL039W	-1	-/-	-840.6094816923141	-16735.239680826664	227	0.12159002338269681	0.6872246696035242	0.3301113063854716
YMR156C	-1	-/-	-840.983904838562	-17384.480442523956	227	0.12149532710280374	0.6872246696035242	0.3304042179261863
YOR244W	-1	-/-	-841.0792867764831	-16962.290635444224	227	0.12140077821011673	0.6872246696035242	0.330697129466901
YOL091W	-1	-/-	-841.1367725729942	-15806.167041055858	227	0.12130637636080871	0.6872246696035242	0.3309900410076157
YLR421C	0	0/-	-841.1581037295982	-28082.82807048876	908	0.12130637636080871	0.6872246696035242	0.3309900410076157
YDR328C	-1	-/+	-841.1933883428574	-16970.540182117373	227	0.12121212121212122	0.6872246696035242	0.3312829525483304
YNL323W	-1	-/-	-841.42316365242	-15606.38755941391	227	0.12111801242236025	0.6872246696035242	0.3315758640890451
YGR147C	-1	-/-	-841.4469582438469	-17658.62661137432	227	0.12102404965089217	0.6872246696035242	0.3318687756297598
YOL015W	0	0/0	-841.5815366618335	-28056.226666290313	908	0.12102404965089217	0.6872246696035242	0.3318687756297598
YPR055W	-1	-/-	-841.8153670430183	-16190.989001572132	227	0.12093023255813953	0.6872246696035242	0.3321616871704745
YGR003W	-1	-/-	-841.947154045105	-16427.2812885046	227	0.12083656080557707	0.6872246696035242	0.3324545987111892
YOL054W	-1	-/-	-842.1218611449003	-17017.12258248031	227	0.12074303405572756	0.6872246696035242	0.3327475102519039
YKL193C	-1	-/-	-842.3394153863192	-17867.733505144715	227	0.12064965197215777	0.6872246696035242	0.3330404217926186
YPR093C	-1	-/+	-842.5575967878103	-17218.41705379635	227	0.1205564142194745	0.6872246696035242	0.3333333333333333
YLR067C	-1	-/-	-842.6667535305023	-16008.86073088646	227	0.12046332046332046	0.6872246696035242	0.333626244874048
YBR171W	-1	-/-	-842.6924915164709	-16966.091341003776	227	0.12037037037037036	0.6872246696035242	0.3339191564147627
YPR180W	0	0/-	-843.2133326604962	-29120.97347760573	908	0.12037037037037036	0.6872246696035242	0.3339191564147627
YDL074C	-1	-/-	-843.2508489489555	-16987.79433313012	227	0.1202775636083269	0.6872246696035242	0.3342120679554774
YDR522C	0	0/-	-843.3178937770426	-25886.098123140633	908	0.1202775636083269	0.6872246696035242	0.3342120679554774
YJL178C	-1	-/-	-843.3838136047125	-16677.576074764132	227	0.12018489984591679	0.6872246696035242	0.3345049794961921
YJL004C	-1	-/-	-843.70876288414	-16690.33508491516	227	0.12009237875288684	0.6872246696035242	0.3347978910369069
YGR271W	0	0/-	-843.7487575337291	-27603.486226193607	908	0.12009237875288684	0.6872246696035242	0.3347978910369069
YHR086W	-1	-/-	-843.8098239600658	-16506.14553143829	227	0.12	0.6872246696035242	0.3350908025776216
YOR127W	1	+/+	-843.8923653364182	-16057.317598581314	226	0.12067640276710223	0.6916299559471366	0.3350908025776216
YNR047W	-1	-/-	-843.9016507863998	-17526.18189537525	227	0.1205837173579109	0.6916299559471366	0.3353837141183363
YMR127C	-1	-/-	-844.0646154880524	-16086.863713502884	227	0.1204911742133538	0.6916299559471366	0.335676625659051
YBR082C	-1	-/-	-844.1635580062866	-16174.803111068904	227	0.12039877300613497	0.6916299559471366	0.3359695371997657
YDL123W	0	0/0	-844.193317823112	-28326.155201610178	908	0.12039877300613497	0.6916299559471366	0.3359695371997657
YHR132W-A	0	0/-	-844.2542291879654	-22747.391241252422	908	0.12039877300613497	0.6916299559471366	0.3359695371997657
YPR165W	1	+/+	-844.3062861934304	-16604.990983478725	226	0.1210727969348659	0.6960352422907489	0.3359695371997657
YER111C	-1	-/-	-844.3084572553635	-16323.935287833214	227	0.12098009188361408	0.6960352422907489	0.3362624487404804
YDL175C	-1	-/-	-844.3552125692368	-16441.238281846046	227	0.12088752869166029	0.6960352422907489	0.3365553602811951
YKR037C	1	+/+	-844.3596057593822	-15838.289040535688	226	0.12155963302752294	0.7004405286343612	0.3365553602811951
YDR261C	0	0/-	-844.4078022241592	-28013.602535961196	908	0.12155963302752294	0.7004405286343612	0.3365553602811951
YPL001W	-1	-/-	-844.4877070188522	-15985.177918553352	227	0.12146676852559206	0.7004405286343612	0.3368482718219098
YMR171C	0	0/-	-844.6170982606709	-27131.88008321449	908	0.12146676852559206	0.7004405286343612	0.3368482718219098
YBR283C	-1	-/-	-844.6828038096428	-16289.835150718689	227	0.12137404580152672	0.7004405286343612	0.3371411833626245
YMR203W	-1	-/-	-844.7046308293939	-16832.36359409988	227	0.12128146453089245	0.7004405286343612	0.3374340949033392
YFR004W	-1	-/-	-844.7335534095764	-17079.10656312108	227	0.1211890243902439	0.7004405286343612	0.3377270064440539
YBR274W	-1	-/-	-844.7622130215168	-16969.155748546124	227	0.1210967250571211	0.7004405286343612	0.3380199179847686
YDR462W	0	0/-	-844.7733870446682	-28320.54421205446	908	0.1210967250571211	0.7004405286343612	0.3380199179847686
YOL003C	-1	-/-	-844.8403899073601	-16045.927415534854	227	0.12100456621004566	0.7004405286343612	0.3383128295254833
YFL004W	-1	-/-	-844.887981057167	-17183.33361375332	227	0.12091254752851711	0.7004405286343612	0.338605741066198
YLR378C	-1	-/-	-844.9349832236767	-16815.63429427147	227	0.12082066869300911	0.7004405286343612	0.3388986526069127
YPL094C	-1	-/-	-845.0675286054611	-17851.629406943917	227	0.12072892938496584	0.7004405286343612	0.3391915641476274
YKR002W	-1	-/-	-845.0922214239836	-16471.94683639705	227	0.12063732928679818	0.7004405286343612	0.3394844756883421
YOR008C	1	+/+	-845.1796061694622	-16890.201307043433	226	0.12130401819560273	0.7048458149779736	0.3394844756883421
YLR154W-A	0	0/-	-845.1862935423851	-22641.24926429987	908	0.12130401819560273	0.7048458149779736	0.3394844756883421
YPL099C	0	0/-	-845.2231712639332	-27576.82268779725	908	0.12130401819560273	0.7048458149779736	0.3394844756883421
YLR034C	-1	-/-	-845.2720220088959	-16200.495685577393	227	0.12121212121212122	0.7048458149779736	0.3397773872290568
YKR001C	1	+/+	-845.2737224698067	-16506.606166675687	226	0.12187736563209689	0.7092511013215859	0.3397773872290568
YMR304W	0	0/-	-845.424064271152	-29561.020599849522	908	0.12187736563209689	0.7092511013215859	0.3397773872290568
YER028C	-1	-/-	-845.4440203011036	-16485.86018627882	227	0.12178517397881997	0.7092511013215859	0.3400702987697715
YGL054C	-1	-/-	-845.62864112854	-16241.244440436363	227	0.12169312169312169	0.7092511013215859	0.3403632103104862
YCR039C	-1	-/-	-845.6815505027771	-15572.279338538647	227	0.1216012084592145	0.7092511013215859	0.3406561218512009
YMR154C	0	0/-	-845.6861050762236	-27819.24241215363	908	0.1216012084592145	0.7092511013215859	0.3406561218512009
YCR026C	-1	-/-	-845.7474687099457	-16051.557310283184	227	0.12150943396226416	0.7092511013215859	0.3409490333919156
YDR246W	-1	-/-	-845.8795458078384	-17967.589276492596	227	0.12141779788838612	0.7092511013215859	0.3412419449326303
YJL179W	1	+/+	-845.9950435757637	-17688.520506560802	226	0.12207987942727958	0.7136563876651982	0.3412419449326303
YOR216C	-1	-/-	-846.0528826117516	-16672.794597387314	227	0.12198795180722892	0.7136563876651982	0.341534856473345
YDR003W	0	0/0	-846.1849680356681	-31776.34915706888	908	0.12198795180722892	0.7136563876651982	0.341534856473345
YNL173C	-1	-/-	-846.2499731481075	-17182.549773208797	227	0.12189616252821671	0.7136563876651982	0.34182776801405973
YLR077W	0	0/-	-846.256886407733	-27058.387168452144	908	0.12189616252821671	0.7136563876651982	0.34182776801405973
YNR048W	-1	-/-	-846.3767651319504	-16691.765559852123	227	0.12180451127819548	0.7136563876651982	0.34212067955477443
YGR056W	-1	-/-	-846.4135191440582	-14971.793432414532	227	0.1217129977460556	0.7136563876651982	0.3424135910954892
YGL084C	-1	-/-	-846.4844769239426	-17502.78678831458	227	0.12162162162162163	0.7136563876651982	0.3427065026362039
YDL216C	-1	-/-	-846.5941206216812	-16835.031219542027	227	0.12153038259564891	0.7136563876651982	0.3429994141769186
YBL084C	1	+/-	-846.6862656772137	-16380.215123832226	226	0.12218890554722639	0.7180616740088106	0.3429994141769186
YLR248W	-1	-/-	-846.8139345645905	-17536.616758406162	227	0.12209737827715356	0.7180616740088106	0.3432923257176333
YDL224C	-1	-/-	-846.9618986845016	-16456.1394687742	227	0.1220059880239521	0.7180616740088106	0.343585237258348
YGL248W	0	0/-	-846.9786754101515	-31658.711743904278	908	0.1220059880239521	0.7180616740088106	0.343585237258348
YOL044W	-1	-/-	-847.2021255493164	-16480.950583040714	227	0.1219147344801795	0.7180616740088106	0.3438781487990627
YEL070W	0	0/0	-847.3435141593218	-26237.971868354827	908	0.1219147344801795	0.7180616740088106	0.3438781487990627
YCR077C	-1	-/-	-847.4545872211456	-15628.711215496063	227	0.1218236173393124	0.7180616740088106	0.3441710603397774
YBR153W	-1	-/-	-847.525682747364	-15843.53594660759	227	0.12173263629574309	0.7180616740088106	0.3444639718804921
YDR405W	0	0/-	-847.5915516167879	-27655.379529835656	908	0.12173263629574309	0.7180616740088106	0.3444639718804921
YOR061W	-1	-/-	-847.6785387694836	-17341.33236643672	227	0.12164179104477611	0.7180616740088106	0.3447568834212068
YBL006C	-1	-/-	-847.8380614519119	-16319.750134408474	227	0.1215510812826249	0.7180616740088106	0.3450497949619215
YHR155W	0	0/-	-847.9207104295492	-27849.158956199884	908	0.1215510812826249	0.7180616740088106	0.3450497949619215
YDR538W	0	0/-	-847.9404017850757	-27169.1978735812	908	0.1215510812826249	0.7180616740088106	0.3450497949619215
YOR253W	-1	-/-	-848.0744462013245	-17210.19927841425	227	0.12146050670640834	0.7180616740088106	0.3453427065026362
YHR198C	0	0/0	-848.0887854583561	-29680.258492700756	908	0.12146050670640834	0.7180616740088106	0.3453427065026362
YGL252C	-1	-/-	-848.288445353508	-16863.2837754786	227	0.12137006701414743	0.7180616740088106	0.3456356180433509
YBR020W	-1	-/-	-848.3665214180946	-15862.20211161673	227	0.1212797619047619	0.7180616740088106	0.3459285295840656
YDL105W	-1	-/-	-848.594869017601	-14822.931409418583	227	0.12118959107806691	0.7180616740088106	0.3462214411247803
YGR006W	-1	-/-	-848.6424672603607	-15788.7124267295	227	0.12109955423476969	0.7180616740088106	0.346514352665495
YOR177C	0	0/-	-848.7492014579475	-29659.83640906401	908	0.12109955423476969	0.7180616740088106	0.346514352665495
YKL189W	-1	-/-	-848.7737739086151	-16897.311136603355	227	0.12100965107646622	0.7180616740088106	0.3468072642062097
YCR028C	-1	-/-	-848.8498026132584	-15914.501799106598	227	0.12091988130563798	0.7180616740088106	0.3471001757469244
YNL048W	-1	-/-	-848.8799082413316	-17216.032843865454	227	0.12083024462564863	0.7180616740088106	0.3473930872876391
YDR267C	0	0/-	-848.9015260636806	-28500.55465028435	908	0.12083024462564863	0.7180616740088106	0.3473930872876391
YJL165C	-1	-/-	-849.2662871479988	-16685.000037670135	227	0.12074074074074075	0.7180616740088106	0.3476859988283538
YJL073W	-1	-/-	-849.2886546850204	-15505.944434255362	227	0.12065136935603257	0.7180616740088106	0.34797891036906853
YJL091C	-1	-/-	-849.3088163733482	-17671.983487665653	227	0.1205621301775148	0.7180616740088106	0.34827182190978323
YDL093W	-1	-/-	-849.3316894769669	-15888.221490465105	227	0.1204730229120473	0.7180616740088106	0.34856473345049793
YGR270W	-1	-/-	-849.4832075834274	-17158.231366336346	227	0.12038404726735598	0.7180616740088106	0.34885764499121263
YJL197W	0	0/-	-849.5418748110533	-27412.306296648458	908	0.12038404726735598	0.7180616740088106	0.34885764499121263
YML062C	-1	-/-	-849.5459440648556	-15970.060186982155	227	0.12029520295202951	0.7180616740088106	0.34915055653192734
YPR069C	0	0/-	-849.615463975817	-29029.39755489584	908	0.12029520295202951	0.7180616740088106	0.34915055653192734
YPL002C	-1	-/-	-849.6941488981247	-16989.955509305	227	0.12020648967551623	0.7180616740088106	0.34944346807264204
YJL134W	-1	-/-	-849.8366061747074	-16738.540334142745	227	0.12011790714812086	0.7180616740088106	0.34973637961335674
YLL049W	0	0/+	-849.8397787436843	-27248.444004171528	908	0.12011790714812086	0.7180616740088106	0.34973637961335674
YGR113W	1	+/+	-849.8533750772476	-17060.09972512722	226	0.12076583210603829	0.7224669603524229	0.34973637961335674
YOR067C	-1	-/-	-849.9460973441601	-16664.116632312536	227	0.12067696835908756	0.7224669603524229	0.3500292911540715
YHR119W	-1	-/-	-850.0443410873413	-16258.299470484257	227	0.12058823529411765	0.7224669603524229	0.3503222026947862
YLL022C	-1	-/-	-850.0861827731133	-16316.343047976494	227	0.12049963262307127	0.7224669603524229	0.3506151142355009
YGR023W	0	0/-	-850.1121196001768	-28610.86609248072	908	0.12049963262307127	0.7224669603524229	0.3506151142355009
YDR164C	-1	-/-	-850.1668348014355	-16395.60976523161	227	0.12041116005873716	0.7224669603524229	0.3509080257762156
YNL293W	1	+/+	-850.2131731510162	-17324.184767007828	226	0.1210564930300807	0.7268722466960352	0.3509080257762156
YLR033W	-1	-/-	-850.2483147978783	-16061.867095291615	227	0.12096774193548387	0.7268722466960352	0.3512009373169303
YML001W	-1	-/-	-850.4024431109428	-16726.692913860083	227	0.12087912087912088	0.7268722466960352	0.351493848857645
YLR417W	-1	-/-	-850.6058301329613	-15743.058847308159	227	0.12079062957540264	0.7268722466960352	0.3517867603983597
YMR060C	-1	-/-	-850.6191820502281	-16565.934705093503	227	0.12070226773957571	0.7268722466960352	0.3520796719390744
YDR188W	1	+/-	-850.6743271350861	-16576.328706741333	226	0.12134502923976608	0.7312775330396476	0.3520796719390744
YMR100W	-1	-/-	-850.7547948360443	-17448.380700349808	227	0.1212563915266618	0.7312775330396476	0.3523725834797891
YER050C	0	0/-	-851.1575687900186	-28361.976498248056	908	0.1212563915266618	0.7312775330396476	0.3523725834797891
YNL241C	-1	-/-	-851.1840928196907	-16962.991991460323	227	0.12116788321167883	0.7312775330396476	0.3526654950205038
YGR092W	-1	-/-	-851.1991462111473	-15866.089470982552	227	0.12107950401167031	0.7312775330396476	0.3529584065612185
YDR273W	-1	-/-	-851.259888291359	-17677.287749797106	227	0.12099125364431487	0.7312775330396476	0.3532513181019332
YOR257W	1	+/+	-851.3151779174805	-15864.915772378445	226	0.12163146394756008	0.73568281938326	0.3532513181019332
YCR062W	-1	-/0	-851.40229845047	-13750.740594863892	227	0.1215429403202329	0.73568281938326	0.3535442296426479
YMR282C	0	0/-	-851.4291920885444	-28141.481719896197	908	0.1215429403202329	0.73568281938326	0.3535442296426479
YPR186C	-1	-/-	-851.5955490469933	-15381.89695340395	227	0.12145454545454545	0.73568281938326	0.3538371411833626
YKL073W	-1	-/-	-851.7216929793358	-16187.670632332563	227	0.12136627906976744	0.73568281938326	0.3541300527240773
YMR132C	0	0/0	-851.7284029666334	-28056.56378510222	908	0.12136627906976744	0.73568281938326	0.3541300527240773
YIL042C	-1	-/-	-851.7936886847019	-18015.95553138852	227	0.12127814088598403	0.73568281938326	0.35442296426479203
YCL010C	-1	-/-	-851.8245179876685	-16522.89411380142	227	0.12119013062409288	0.73568281938326	0.35471587580550673
YNL201C	-1	-/-	-851.8349026441574	-16385.325781941414	227	0.1211022480058013	0.73568281938326	0.35500878734622143
YML028W	-1	-/-	-851.8382905721664	-17491.316326141357	227	0.12101449275362319	0.73568281938326	0.35530169888693613
YJR150C	-1	-/-	-851.9742677211761	-15147.838764309883	227	0.12092686459087618	0.73568281938326	0.35559461042765084
YIL126W	1	+/+	-852.0265574455261	-16435.376973986626	226	0.12156295224312591	0.7400881057268722	0.35559461042765084
YBR044C	0	0/-	-852.1097643077374	-26880.4250608366	908	0.12156295224312591	0.7400881057268722	0.35559461042765084
YMR183C	-1	-/-	-852.2031385302544	-16066.83192384243	227	0.12147505422993492	0.7400881057268722	0.35588752196836554
YMR255W	-1	-/-	-852.2209138274193	-17271.6051582098	227	0.12138728323699421	0.7400881057268722	0.35618043350908024
YPR086W	-1	-/-	-852.2483646273613	-16145.35677576065	227	0.12129963898916968	0.7400881057268722	0.35647334504979494
YPL262W	-1	-/-	-852.3912379443645	-17920.069832354784	227	0.12121212121212122	0.7400881057268722	0.35676625659050965
YJL121C	-1	-/0	-852.4032626152039	-17102.61801827699	227	0.12112472963229992	0.7400881057268722	0.35705916813122435
YNL275W	-1	-/-	-852.6103704571724	-15259.745047971606	227	0.12103746397694524	0.7400881057268722	0.35735207967193905
YOR295W	-1	-/-	-852.7321310639381	-17359.53726518154	227	0.12095032397408208	0.7400881057268722	0.35764499121265375
YCR024C	0	0/-	-852.7718695662916	-28314.27315095812	908	0.12095032397408208	0.7400881057268722	0.35764499121265375
YKL054C	-1	-/-	-852.986581414938	-16937.63665033132	227	0.12086330935251799	0.7400881057268722	0.3579379027533685
YDL076C	-1	-/-	-852.9985218048096	-16994.460819453	227	0.1207764198418404	0.7400881057268722	0.3582308142940832
YEL017C-A	-1	-/0	-853.0067902803421	-16025.07175038755	227	0.1206896551724138	0.7400881057268722	0.3585237258347979
YJL094C	-1	-/-	-853.0636280179024	-18269.796264082193	227	0.12060301507537688	0.7400881057268722	0.3588166373755126
YGR171C	-1	-/-	-853.1817598938942	-15950.822192311287	227	0.12051649928263988	0.7400881057268722	0.3591095489162273
YBL080C	-1	-/-	-853.2405449151993	-16668.492459893227	227	0.12043010752688173	0.7400881057268722	0.359402460456942
YKL184W	0	0/-	-853.2773501202464	-27634.398369319737	908	0.12043010752688173	0.7400881057268722	0.359402460456942
YKL094W	0	0/-	-853.4145849887282	-29934.93151650019	908	0.12043010752688173	0.7400881057268722	0.359402460456942
YPL214C	-1	-/-	-853.4184211492538	-17804.141888782382	227	0.12034383954154727	0.7400881057268722	0.3596953719976567
YOL069W	1	+/+	-853.5948359966278	-15511.084465622902	226	0.12097351467430208	0.7444933920704846	0.3596953719976567
YHR063C	0	0/-	-853.6631684303284	-29924.392140835524	908	0.12097351467430208	0.7444933920704846	0.3596953719976567
YDR160W	-1	-/-	-853.7550423145294	-16989.860072284937	227	0.12088698140200287	0.7444933920704846	0.3599882835383714
YNL310C	-1	-/-	-853.7758768796921	-16839.023271128535	227	0.12080057183702644	0.7444933920704846	0.3602811950790861
YHR166C	1	+/-	-853.8835950493813	-16577.683755010366	226	0.12142857142857143	0.748898678414097	0.3602811950790861
YGL226C-A	-1	-/-	-854.0070152878761	-15308.91133376956	227	0.12134189864382584	0.748898678414097	0.3605741066198008
YOR211C	-1	-/-	-854.1118506193161	-16783.56627345085	227	0.12125534950071326	0.748898678414097	0.36086701816051553
YNL091W	-1	-/-	-854.1362798810005	-16296.680044412613	227	0.12116892373485388	0.748898678414097	0.36115992970123023
YBR221C	-1	-/-	-854.183403134346	-16957.38016192615	227	0.12108262108262108	0.748898678414097	0.36145284124194493
YNL258C	-1	-/-	-854.2575199007988	-16439.730899237096	227	0.12099644128113879	0.748898678414097	0.36174575278265964
YOL123W	-1	-/-	-854.2930712103844	-17618.6697242558	227	0.12091038406827881	0.748898678414097	0.36203866432337434
YDR483W	-1	-/-	-854.3877726793289	-16401.620989710093	227	0.12082444918265814	0.748898678414097	0.36233157586408904
YOR103C	-1	-/-	-854.7618650197983	-16806.114972025156	227	0.12073863636363637	0.748898678414097	0.36262448740480374
YER046W	0	0/-	-854.8379899635911	-28588.77405552566	908	0.12073863636363637	0.748898678414097	0.36262448740480374
YML036W	-1	-/-	-854.878370642662	-16902.407680034637	227	0.12065294535131299	0.748898678414097	0.36291739894551844
YFR048W	-1	-/-	-854.9971938729286	-15509.442359507084	227	0.12056737588652482	0.748898678414097	0.36321031048623315
YML088W	-1	-/-	-855.005072593689	-16191.53309211135	227	0.12048192771084337	0.748898678414097	0.36350322202694785
YOR125C	0	0/0	-855.007245875895	-27802.970848172903	908	0.12048192771084337	0.748898678414097	0.36350322202694785
YJL003W	-1	-/-	-855.0309900045395	-16827.336756139994	227	0.12039660056657224	0.748898678414097	0.36379613356766255
YBR195C	-1	-/-	-855.1212804019451	-16084.856416493654	227	0.12031139419674451	0.748898678414097	0.36408904510837725
YOL089C	-1	-/-	-855.155434846878	-16598.175751924515	227	0.12022630834512023	0.748898678414097	0.36438195664909195
YKL127W	0	0/-	-855.1556915976107	-28336.77599963732	908	0.12022630834512023	0.748898678414097	0.36438195664909195
YDR439W	-1	-/-	-855.3179926276207	-15729.641758918762	227	0.12014134275618374	0.748898678414097	0.36467486818980666
YMR192W	-1	-/-	-855.352232247591	-15704.986675739288	227	0.12005649717514125	0.748898678414097	0.36496777973052136
YFR044C	0	0/0	-855.5236476399004	-29725.683176390827	908	0.12005649717514125	0.748898678414097	0.36496777973052136
YNL039W	-1	-/-	-855.5704116225243	-16476.0415584445	227	0.11997177134791814	0.748898678414097	0.36526069127123606
YJR058C	0	0/-	-855.7290464639664	-27889.708894498646	908	0.11997177134791814	0.748898678414097	0.36526069127123606
YLR203C	0	0/-	-855.8199570439756	-30227.709458127618	908	0.11997177134791814	0.748898678414097	0.36526069127123606
YLR380W	-1	-/-	-855.9313496351242	-17055.70578867197	227	0.11988716502115655	0.748898678414097	0.3655536028119508
YDL147W	-1	-/-	-856.0837491154671	-17709.18508812785	227	0.11980267794221283	0.748898678414097	0.3658465143526655
YLR043C	-1	-/-	-856.1085515022278	-17227.86375424266	227	0.11971830985915492	0.748898678414097	0.3661394258933802
YNL239W	-1	-/-	-856.1565752476454	-17777.321878775954	227	0.11963406052076003	0.748898678414097	0.3664323374340949
YNL108C	0	0/0	-856.1813160777092	-28439.59482453391	908	0.11963406052076003	0.748898678414097	0.3664323374340949
YJL014W	1	+/-	-856.2450647354126	-17808.66948160529	226	0.12025316455696203	0.7533039647577092	0.3664323374340949
YBR129C	-1	-/-	-856.2693314552307	-16764.082809127867	227	0.12016865776528461	0.7533039647577092	0.3667252489748096
YGR218W	-1	-/-	-856.3275967240334	-15959.580869197845	227	0.12008426966292135	0.7533039647577092	0.3670181605155243
YMR264W	-1	-/-	-856.3981356620789	-16381.43302449584	227	0.12	0.7533039647577092	0.36731107205623903
YPL051W	-1	-/-	-856.4024460315704	-15715.26904386282	227	0.11991584852734923	0.7533039647577092	0.36760398359695373
YGR072W	-1	-/-	-856.47326156497	-16879.976746328175	227	0.11983181499649614	0.7533039647577092	0.36789689513766843
YPL206C	-1	-/-	-856.487587235868	-17918.64924388379	227	0.11974789915966387	0.7533039647577092	0.36818980667838314
YNR032W	-1	-/-	-856.4969288259745	-17197.047640249133	227	0.11966410076976906	0.7533039647577092	0.36848271821909784
YMR098C	0	0/-	-856.6967789381742	-28371.876997970045	908	0.11966410076976906	0.7533039647577092	0.36848271821909784
YLR396C	-1	-/-	-856.7775630354881	-16772.39401242882	227	0.11958041958041958	0.7533039647577092	0.36877562975981254
YDR264C	-1	-/-	-856.8162888288498	-16640.10359326005	227	0.11949685534591195	0.7533039647577092	0.36906854130052724
YER022W	-1	-/-	-856.8462371230125	-16656.04823988676	227	0.11941340782122906	0.7533039647577092	0.36936145284124194
YKL112W	-1	-/-	-857.0390646159649	-16766.17942389846	227	0.11933007676203769	0.7533039647577092	0.36965436438195665
YMR158C-B	0	0/0	-857.1005208492279	-22914.641528844833	908	0.11933007676203769	0.7533039647577092	0.36965436438195665
YJR032W	0	0/-	-857.1500253137201	-28179.000213658437	908	0.11933007676203769	0.7533039647577092	0.36965436438195665
YDR503C	-1	-/-	-857.2218652963638	-16973.140030175447	227	0.1192468619246862	0.7533039647577092	0.36994727592267135
YGR078C	-1	-/-	-857.2341525554657	-18329.950938791037	227	0.11916376306620209	0.7533039647577092	0.37024018746338605
YGL213C	-1	-/-	-857.2378546148539	-16918.36261035502	227	0.1190807799442897	0.7533039647577092	0.37053309900410075
YCL058W-A	0	0/-	-857.2954518198967	-22765.49852821231	908	0.1190807799442897	0.7533039647577092	0.37053309900410075
YLR363C	-1	-/-	-857.3338164687157	-16724.14918643236	227	0.11899791231732777	0.7533039647577092	0.37082601054481545
YML072C	0	0/-	-857.3504493609071	-27967.8035409227	908	0.11899791231732777	0.7533039647577092	0.37082601054481545
YMR001C	-1	-/+	-857.4447886347771	-17244.688940823078	227	0.11891515994436717	0.7533039647577092	0.37111892208553016
YJR102C	-1	-/-	-857.5694040060043	-16381.843356072903	227	0.11883252258512857	0.7533039647577092	0.37141183362624486
YDL092W	-1	-/-	-857.6057418584824	-17558.525928020477	227	0.11875	0.7533039647577092	0.37170474516695956
YNL003C	-1	-/-	-857.7738259360194	-17124.88103687018	227	0.11866759195003469	0.7533039647577092	0.37199765670767426
YJL196C	-1	-/-	-857.9336036592722	-17483.617894008756	227	0.11858529819694869	0.7533039647577092	0.37229056824838896
YGL083W	0	0/-	-857.9417138062418	-27937.3477430474	908	0.11858529819694869	0.7533039647577092	0.37229056824838896
YER088C	-1	-/-	-857.9509783983231	-17347.57637307048	227	0.11850311850311851	0.7533039647577092	0.37258347978910367
YLR172C	-1	-/-	-857.9991175830364	-17930.19185730815	227	0.11842105263157894	0.7533039647577092	0.37287639132981837
YOR267C	-1	-/-	-858.1196862459183	-16320.672463566065	227	0.11833910034602076	0.7533039647577092	0.3731693028705331
YPR090W	0	0/0	-858.2682127356529	-22960.102969646454	908	0.11833910034602076	0.7533039647577092	0.3731693028705331
YLL018C	0	0/-	-858.457542847842	-28673.338896553963	908	0.11833910034602076	0.7533039647577092	0.3731693028705331
YAL065C-A	0	0/0	-858.4743046760559	-23267.809795200825	908	0.11833910034602076	0.7533039647577092	0.3731693028705331
YDR512C	-1	-/-	-858.4978018403053	-17121.007592976093	227	0.11825726141078838	0.7533039647577092	0.37346221441124783
YMR068W	1	+/+	-858.5093903392553	-17981.059356674552	226	0.1188666205943331	0.7577092511013216	0.37346221441124783
YMR214W	-1	-/-	-858.5158284902573	-17353.8716430068	227	0.11878453038674033	0.7577092511013216	0.37375512595196253
YDR205W	-1	-/-	-858.5292440652847	-16936.691775798798	227	0.11870255348516218	0.7577092511013216	0.37404803749267723
YBR070C	-1	-/-	-858.5973809063435	-16469.093748033047	227	0.11862068965517242	0.7577092511013216	0.37434094903339193
YGL200C	-1	-/-	-858.6333648189902	-17194.866206876934	227	0.11853893866299105	0.7577092511013216	0.37463386057410664
YMR066W	0	0/-	-858.7046439759433	-26053.820118304342	908	0.11853893866299105	0.7577092511013216	0.37463386057410664
YJR004C	-1	-/-	-858.7574003636837	-17048.44761350751	227	0.1184573002754821	0.7577092511013216	0.37492677211482134
YMR079W	-1	-/-	-858.8512779474258	-17503.22937977314	227	0.11837577426015142	0.7577092511013216	0.37521968365553604
YLR195C	-1	-/-	-858.8925810158253	-16761.54998511076	227	0.11829436038514443	0.7577092511013216	0.37551259519625074
YBR128C	0	0/-	-858.9946209322661	-29590.250523034483	908	0.11829436038514443	0.7577092511013216	0.37551259519625074
YOR327C	-1	-/-	-859.1101896613836	-16461.22570243478	227	0.11821305841924398	0.7577092511013216	0.37580550673696544
YHR158C	-1	-/+	-859.176432132721	-16744.673955976963	227	0.11813186813186813	0.7577092511013216	0.37609841827768015
YPL083C	-1	-/-	-859.2337931394577	-15599.835077404976	227	0.11805078929306795	0.7577092511013216	0.37639132981839485
YGL110C	0	0/-	-859.2623715214431	-28579.652650561184	908	0.11805078929306795	0.7577092511013216	0.37639132981839485
YGL227W	-1	-/-	-859.3173184990883	-18830.302685797215	227	0.11796982167352538	0.7577092511013216	0.37668424135910955
YPR188C	-1	-/+	-859.3271272480488	-17114.568355053663	227	0.11788896504455106	0.7577092511013216	0.37697715289982425
YJR010C-A	-1	-/-	-859.3771737217903	-16240.595682129264	227	0.1178082191780822	0.7577092511013216	0.37727006444053895
YDL165W	-1	-/-	-859.5065007656813	-15987.681262001395	227	0.11772758384668036	0.7577092511013216	0.37756297598125366
YGL141W	0	0/-	-859.670897051692	-28575.232015710324	908	0.11772758384668036	0.7577092511013216	0.37756297598125366
YLR151C	0	0/-	-859.7143553942442	-29202.550735116005	908	0.11772758384668036	0.7577092511013216	0.37756297598125366
YLR116W	-1	-/-	-859.7247939109802	-16109.029342740774	227	0.11764705882352941	0.7577092511013216	0.37785588752196836
YOL059W	-1	-/0	-859.7374538183212	-16047.652881249785	227	0.11756664388243336	0.7577092511013216	0.37814879906268306
YML049C	-1	-/-	-859.8144778013229	-16955.05269652605	227	0.11748633879781421	0.7577092511013216	0.37844171060339776
YGR014W	-1	-/-	-859.8696528673172	-16331.081432461739	227	0.1174061433447099	0.7577092511013216	0.37873462214411246
YPL060W	-1	-/-	-859.8903737664223	-17258.302351415157	227	0.11732605729877217	0.7577092511013216	0.37902753368482717
YLR418C	-1	-/-	-860.0435808897018	-16349.4770899117	227	0.11724608043626449	0.7577092511013216	0.37932044522554187
YKL012W	-1	-/-	-860.1154260933399	-16895.12910798192	227	0.11716621253405994	0.7577092511013216	0.37961335676625657
YDR283C	-1	-/-	-860.1445796489716	-16628.011949300766	227	0.11708645336963922	0.7577092511013216	0.3799062683069713
YNL047C	1	+/+	-860.4070442914963	-16207.531924933195	226	0.11768707482993197	0.762114537444934	0.3799062683069713
YJL115W	-1	-/-	-860.4946937561035	-17544.237861186266	227	0.11760707002039429	0.762114537444934	0.380199179847686
YHR149C	0	0/-	-860.6274036299437	-28712.27056744136	908	0.11760707002039429	0.762114537444934	0.380199179847686
YDL116W	-1	-/-	-860.6865338087082	-16649.598191797733	227	0.11752717391304347	0.762114537444934	0.3804920913884007
YDL069C	-1	-/-	-860.7304822206497	-16542.534799218178	227	0.11744738628649015	0.762114537444934	0.38078500292911543
YLR015W	-1	-/-	-861.0258708000183	-16654.13391506672	227	0.11736770691994572	0.762114537444934	0.38107791446983014
YJR062C	0	0/0	-861.0557130947709	-28222.5270519536	908	0.11736770691994572	0.762114537444934	0.38107791446983014
YBR228W	-1	-/-	-861.0689417719841	-16305.34739291668	227	0.11728813559322034	0.762114537444934	0.38137082601054484
YDR311W	-1	-/-	-861.1385225057602	-16833.471660733223	227	0.11720867208672087	0.762114537444934	0.38166373755125954
YLR154W-C	0	0/-	-861.2103471159935	-23048.942416787148	908	0.11720867208672087	0.762114537444934	0.38166373755125954
YEL035C	0	0/0	-861.3404154479504	-25598.723270751536	908	0.11720867208672087	0.762114537444934	0.38166373755125954
YDR146C	-1	-/-	-861.4275293946266	-16297.775467336178	227	0.11712931618144888	0.762114537444934	0.38195664909197424
YGL045W	-1	-/-	-861.4566695690155	-17111.43673658371	227	0.11705006765899864	0.762114537444934	0.38224956063268895
YOL111C	-1	-/-	-861.488009095192	-16665.04491519928	227	0.1169709263015551	0.762114537444934	0.38254247217340365
YBL089W	0	0/-	-861.603568315506	-27596.13438765332	908	0.1169709263015551	0.762114537444934	0.38254247217340365
YLR398C	-1	-/-	-861.6258274316788	-16667.944020837545	227	0.11689189189189189	0.762114537444934	0.38283538371411835
YKL114C	-1	-/-	-861.6601837128401	-17226.85035148263	227	0.11681296421336934	0.762114537444934	0.38312829525483305
YMR089C	-1	-/-	-861.7271149158478	-16841.3340613544	227	0.11673414304993253	0.762114537444934	0.38342120679554775
YLR094C	0	0/-	-861.8311442956328	-27915.104777134955	908	0.11673414304993253	0.762114537444934	0.38342120679554775
YLR391W	-1	-/-	-861.8487060070038	-14051.514050245285	227	0.11665542818610924	0.762114537444934	0.38371411833626246
YER162C	-1	-/-	-861.851098626852	-18274.813440531492	227	0.11657681940700809	0.762114537444934	0.38400702987697716
YDR254W	-1	-/-	-861.92269718647	-17425.167474150658	227	0.1164983164983165	0.762114537444934	0.38429994141769186
YHR152W	-1	-/-	-861.979072034359	-16494.849675893784	227	0.11641991924629878	0.762114537444934	0.38459285295840656
YBR166C	0	0/0	-862.0264151245356	-28905.234479170293	908	0.11641991924629878	0.762114537444934	0.38459285295840656
YDR410C	0	0/-	-862.063527032733	-27924.744832959957	908	0.11641991924629878	0.762114537444934	0.38459285295840656
YJR017C	-1	-/-	-862.123702287674	-15880.775386691093	227	0.11634162743779422	0.762114537444934	0.38488576449912126
YKR101W	-1	-/-	-862.2703257799149	-16974.90720549971	227	0.11626344086021505	0.762114537444934	0.38517867603983597
YJL062W	-1	-/-	-862.3005756139755	-16709.646377444267	227	0.11618535930154467	0.762114537444934	0.38547158758055067
YOR273C	0	0/-	-862.3032265435904	-28986.79968656227	908	0.11618535930154467	0.762114537444934	0.38547158758055067
YDR421W	-1	-/-	-862.3586217314005	-17886.820330753922	227	0.11610738255033556	0.762114537444934	0.38576449912126537
YGR222W	-1	-/-	-862.4021729230881	-16571.62970328331	227	0.11602951039570758	0.762114537444934	0.38605741066198007
YKR019C	-1	-/-	-862.4292507320642	-17006.584475055337	227	0.11595174262734584	0.762114537444934	0.3863503222026948
YJR013W	-1	-/-	-862.494551897049	-16756.47966197878	227	0.115874079035499	0.762114537444934	0.3866432337434095
YDR376W	-1	-/-	-862.5506494045258	-16478.06901946664	227	0.11579651941097724	0.762114537444934	0.3869361452841242
YBL071W-A	-1	-/-	-862.6222574710846	-14069.070441007614	227	0.1157190635451505	0.762114537444934	0.3872290568248389
YML015C	-1	-/-	-862.6533966064453	-16231.802574634552	227	0.11564171122994653	0.762114537444934	0.3875219683655536
YER123W	-1	-/-	-862.6916072368622	-16461.97847686708	227	0.11556446225784903	0.762114537444934	0.3878148799062683
YDL195W	-1	-/-	-862.7625305652618	-17433.28839573264	227	0.11548731642189586	0.762114537444934	0.388107791446983
YER109C	-1	-/-	-862.8197741508484	-16193.390613257885	227	0.11541027351567712	0.762114537444934	0.3884007029876977
YML105C	-1	-/-	-862.8375920653343	-16831.07875227928	227	0.11533333333333333	0.762114537444934	0.38869361452841245
YIR022W	-1	-/-	-863.0552260875702	-16396.383816689253	227	0.11525649566955364	0.762114537444934	0.38898652606912715
YFR036W	1	+/-	-863.0759457200766	-16068.94879873097	226	0.11584553928095873	0.7665198237885462	0.38898652606912715
YFL023W	-1	-/-	-863.5014080405235	-16748.9530479908	227	0.1157684630738523	0.7665198237885462	0.38927943760984185
YDL013W	-1	-/-	-863.5296184569597	-17846.25339694321	227	0.11569148936170212	0.7665198237885462	0.38957234915055655
YMR288W	-1	-/-	-863.5743765234947	-16531.946855463088	227	0.11561461794019934	0.7665198237885462	0.38986526069127125
YKL072W	0	0/0	-863.7415721230209	-28953.472970806062	908	0.11561461794019934	0.7665198237885462	0.38986526069127125
YOR258W	0	0/-	-863.7540120258927	-26991.757799617946	908	0.11561461794019934	0.7665198237885462	0.38986526069127125
YCR073W-A	-1	-/-	-863.7815774977207	-17821.642131928355	227	0.11553784860557768	0.7665198237885462	0.39015817223198596
YOL017W	-1	-/-	-863.830424785614	-17051.73761034012	227	0.1154611811546118	0.7665198237885462	0.39045108377270066
YOR106W	-1	-/-	-863.9097246527672	-16565.020823433995	227	0.11538461538461539	0.7665198237885462	0.39074399531341536
YKL176C	-1	-/-	-863.9632759094238	-15684.277534425259	227	0.11530815109343936	0.7665198237885462	0.39103690685413006
YER115C	0	0/-	-863.9800134971738	-28739.23554945551	908	0.11530815109343936	0.7665198237885462	0.39103690685413006
YER030W	-1	-/-	-864.1297117173672	-16437.291768580675	227	0.1152317880794702	0.7665198237885462	0.39132981839484476
YPR164W	-1	-/-	-864.210233092308	-15460.04734903574	227	0.11515552614162806	0.7665198237885462	0.39162272993555947
YGR186W	-1	-/-	-864.2860549688339	-16546.411618977785	227	0.11507936507936507	0.7665198237885462	0.39191564147627417
YMR075W	-1	-/-	-864.3340759277344	-15477.241335988045	227	0.11500330469266358	0.7665198237885462	0.39220855301698887
YKR065C	-1	-/-	-864.5369540452957	-16882.52180159092	227	0.11492734478203434	0.7665198237885462	0.39250146455770357
YOR080W	-1	-/-	-864.6446322500706	-17028.66009869799	227	0.11485148514851486	0.7665198237885462	0.3927943760984183
YKL159C	0	0/-	-864.6834232509136	-29301.688964813948	908	0.11485148514851486	0.7665198237885462	0.3927943760984183
YDR223W	0	0/-	-864.7167381048203	-30091.870238639414	908	0.11485148514851486	0.7665198237885462	0.3927943760984183
YPL049C	-1	-/-	-864.9154840707779	-16118.396918565035	227	0.11477572559366754	0.7665198237885462	0.393087287639133
YKR102W	0	0/-	-864.9886293187737	-26944.73067145981	908	0.11477572559366754	0.7665198237885462	0.393087287639133
YBL020W	-1	-/-	-865.066557303071	-15203.458285227418	227	0.11470006591957811	0.7665198237885462	0.3933801991798477
YHL025W	-1	-/-	-865.110051959753	-16386.275704413652	227	0.11462450592885376	0.7665198237885462	0.3936731107205624
YER147C	-1	-/-	-865.2071754932404	-15769.5620239079	227	0.11454904542462147	0.7665198237885462	0.3939660222612771
YDR484W	1	+/-	-865.2198210954666	-16846.303589090705	226	0.11513157894736842	0.7709251101321586	0.3939660222612771
YLR093C	0	0/-	-865.3338404484093	-29698.12254054472	908	0.11513157894736842	0.7709251101321586	0.3939660222612771
YOR351C	-1	-/-	-865.4397054314613	-15129.718127965927	227	0.11505588428665352	0.7709251101321586	0.3942589338019918
YNL249C	0	0/0	-865.659104898572	-26892.54324352555	908	0.11505588428665352	0.7709251101321586	0.3942589338019918
YER051W	-1	-/-	-865.7115646600723	-16834.63886678219	227	0.11498028909329829	0.7709251101321586	0.3945518453427065
YHR207C	0	0/-	-865.766092762351	-27102.929310638458	908	0.11498028909329829	0.7709251101321586	0.3945518453427065
YLR393W	0	0/-	-865.7882583644241	-26812.943607861176	908	0.11498028909329829	0.7709251101321586	0.3945518453427065
YNR038W	-1	-/-	-865.7910192608833	-18201.003994315863	227	0.1149047931713723	0.7709251101321586	0.3948447568834212
YOL108C	-1	-/-	-866.106504201889	-17157.637222886086	227	0.11482939632545931	0.7709251101321586	0.3951376684241359
YFR034C	-1	-/-	-866.1214965581894	-15722.267722070217	227	0.11475409836065574	0.7709251101321586	0.3954305799648506
YKR082W	-1	-/-	-866.2348772287369	-17018.287425726652	227	0.11467889908256881	0.7709251101321586	0.3957234915055653
YMR234W	-1	-/-	-866.271515250206	-16004.911958992481	227	0.114603798297315	0.7709251101321586	0.39601640304628
YEL016C	-1	-/-	-866.2943021059036	-16140.976287513971	227	0.11452879581151833	0.7709251101321586	0.39630931458699475
YDR066C	0	0/-	-866.3703733980656	-27577.393948227167	908	0.11452879581151833	0.7709251101321586	0.39630931458699475
YNL129W	-1	-/-	-866.4087180793285	-18466.52059689164	227	0.1144538914323087	0.7709251101321586	0.39660222612770946
YDR093W	-1	-/-	-866.5539973974228	-16016.297253638506	227	0.11437908496732026	0.7709251101321586	0.39689513766842416
YGL142C	-1	-/-	-866.6648885607719	-17569.726486563683	227	0.11430437622468975	0.7709251101321586	0.39718804920913886
YNL322C	0	0/-	-866.6699292212725	-28381.233077183366	908	0.11430437622468975	0.7709251101321586	0.39718804920913886
YKL040C	-1	-/-	-866.8820970058441	-16545.331681847572	227	0.11422976501305483	0.7709251101321586	0.39748096074985356
YDL095W	-1	-/-	-867.0056510865688	-17379.17777994275	227	0.1141552511415525	0.7709251101321586	0.39777387229056826
YML027W	-1	-/-	-867.006783425808	-16497.88165256381	227	0.11408083441981746	0.7709251101321586	0.39806678383128297
YIL022W	-1	-/-	-867.0086808204651	-17248.74124610424	227	0.11400651465798045	0.7709251101321586	0.39835969537199767
YNL278W	-1	-/-	-867.0168561935425	-16051.604126937687	227	0.11393229166666667	0.7709251101321586	0.39865260691271237
YLR266C	-1	-/-	-867.0999264717102	-16665.09857097268	227	0.11385816525699415	0.7709251101321586	0.3989455184534271
YBL099W	-1	-/-	-867.1332193166018	-17330.62098118663	227	0.11378413524057217	0.7709251101321586	0.3992384299941418
YBR254C	-1	-/-	-867.1927319765091	-16555.901889562607	227	0.11371020142949967	0.7709251101321586	0.3995313415348565
YOL144W	-1	-/-	-867.2153215408325	-17281.47541796416	227	0.11363636363636363	0.7709251101321586	0.3998242530755712
YHR076W	0	0/-	-867.364593969658	-27907.837527712807	908	0.11363636363636363	0.7709251101321586	0.3998242530755712
YLL050C	1	+/+	-867.3707945644855	-16119.626489639282	226	0.11421155094094744	0.775330396475771	0.3998242530755712
YKL090W	0	0/-	-867.3852912187576	-27871.72812268138	908	0.11421155094094744	0.775330396475771	0.3998242530755712
YDL159W	-1	-/-	-867.5170015096664	-16347.221356585622	227	0.11413748378728923	0.775330396475771	0.4001171646162859
YGL133W	-1	-/-	-867.7273893654346	-15765.08243188262	227	0.11406351263771873	0.775330396475771	0.4004100761570006
YKR088C	0	0/+	-867.7422591075301	-28845.009712539613	908	0.11406351263771873	0.775330396475771	0.4004100761570006
YDR375C	-1	-/-	-867.8069103956223	-16716.632366001606	227	0.11398963730569948	0.775330396475771	0.4007029876977153
YIL050W	0	0/-	-867.9704000875354	-29044.49208082445	908	0.11398963730569948	0.775330396475771	0.4007029876977153
YNL156C	-1	-/-	-867.9896122217178	-18002.076128780842	227	0.113915857605178	0.775330396475771	0.40099589923843
YNL236W	-1	-/-	-868.0541888549924	-16637.851494953036	227	0.11384217335058215	0.775330396475771	0.4012888107791447
YLR199C	0	0/0	-868.2780938073993	-28550.809854343534	908	0.11384217335058215	0.775330396475771	0.4012888107791447
YJR122W	0	0/-	-868.4301101136953	-29833.99085037876	908	0.11384217335058215	0.775330396475771	0.4012888107791447
YOR213C	-1	-/-	-868.4304631054401	-17230.45810457319	227	0.11376858435681965	0.775330396475771	0.4015817223198594
YKL016C	-1	-/-	-868.446853607893	-17534.727517068386	227	0.11369509043927649	0.775330396475771	0.4018746338605741
YNL227C	-1	-/-	-868.4733016490936	-17367.464592278004	227	0.11362169141381537	0.775330396475771	0.4021675454012888
YDR005C	-1	-/-	-868.4884583353996	-17293.520225703716	227	0.1135483870967742	0.775330396475771	0.4024604569420035
YMR113W	-1	-/0	-868.4948145151138	-16474.917108744383	227	0.11347517730496454	0.775330396475771	0.4027533684827182
YJR136C	0	0/-	-868.5260691475123	-27528.088018655777	908	0.11347517730496454	0.775330396475771	0.4027533684827182
YPR199C	-1	-/-	-868.595151424408	-16727.99633562565	227	0.1134020618556701	0.775330396475771	0.4030462800234329
YDL219W	0	0/0	-868.6160255819559	-28007.75625610538	908	0.1134020618556701	0.775330396475771	0.4030462800234329
YOR081C	-1	-/-	-868.7376194000244	-15429.907132819295	227	0.11332904056664521	0.775330396475771	0.4033391915641476
YOR353C	-1	-/-	-868.8087726831436	-17315.705614984035	227	0.11325611325611326	0.775330396475771	0.4036321031048623
YDL179W	0	0/-	-868.8545085676014	-28706.14058701694	908	0.11325611325611326	0.775330396475771	0.4036321031048623
YBR125C	0	0/-	-868.9492360055447	-29691.735103540123	908	0.11325611325611326	0.775330396475771	0.4036321031048623
YOR335C	-1	-/-	-868.964693158865	-18181.584461808205	227	0.11318327974276528	0.775330396475771	0.40392501464557706
YKR058W	0	0/0	-868.9842133074999	-30154.180871769786	908	0.11318327974276528	0.775330396475771	0.40392501464557706
YMR053C	-1	-/0	-869.0582812428474	-18402.877497963607	227	0.11311053984575835	0.775330396475771	0.40421792618629176
YMR211W	-1	-/-	-869.273798584938	-17321.98516356945	227	0.11303789338471419	0.775330396475771	0.40451083772700647
YHR012W	-1	-/-	-869.2869403213263	-17418.432501897216	227	0.11296534017971759	0.775330396475771	0.40480374926772117
YJL044C	0	0/0	-869.3074469864368	-26396.01074269414	908	0.11296534017971759	0.775330396475771	0.40480374926772117
YDL189W	0	0/0	-869.3123077452183	-28382.014696460217	908	0.11296534017971759	0.775330396475771	0.40480374926772117
YGL086W	-1	-/-	-869.3985722064972	-16150.533094346523	227	0.11289288005131494	0.775330396475771	0.40509666080843587
YMR014W	-1	-/-	-869.4349981546402	-17429.52346342802	227	0.11282051282051282	0.775330396475771	0.4053895723491506
YNL329C	-1	-/-	-869.4455602765083	-16961.656124532223	227	0.11274823830877642	0.775330396475771	0.4056824838898653
YGL192W	-1	-/-	-869.4653042554855	-15839.043729797006	227	0.11267605633802817	0.775330396475771	0.40597539543058
YBL001C	0	0/0	-869.6141971498728	-28751.29945748858	908	0.11267605633802817	0.775330396475771	0.40597539543058
YBR077C	-1	-/-	-869.7042411565781	-17772.059864848852	227	0.1126039667306462	0.775330396475771	0.4062683069712947
YDL134C	1	+/-	-869.7170661687851	-16709.66028574109	226	0.11317135549872123	0.7797356828193832	0.4062683069712947
YGR212W	-1	-/-	-869.7401690483093	-15953.872205585241	227	0.11309904153354633	0.7797356828193832	0.4065612185120094
YDR359C	-1	-/-	-869.8248040676117	-16513.433840453625	227	0.11302681992337164	0.7797356828193832	0.4068541300527241
YKL033W	0	0/-	-870.0319744404405	-27679.057825880125	908	0.11302681992337164	0.7797356828193832	0.4068541300527241
YIL101C	-1	-/-	-870.0686886012554	-18689.837305635214	227	0.11295469049138482	0.7797356828193832	0.4071470415934388
YER098W	0	0/-	-870.1194327250123	-31102.967918135226	908	0.11295469049138482	0.7797356828193832	0.4071470415934388
[truncated: 3,961 more rows]
