# Supplementary material for: Revisiting co-expression-based automated function prediction in yeast with neural networks and updated Gene Ontology annotations
Source: PLoS One. 2026 Apr 16;21(4):e0322689. doi: 10.1371/journal.pone.0322689 (PMC13086303; doi:10.1371/journal.pone.0322689)
Supplement: S1 File — A zip file of tables in csv format containing individual genes ranked by their predicted involvement in each predicted GO term. These predictions were made by Model 1 as described in Table A of S1 Text. (ZIP) [file pone.0322689.s002.zip › GO0007031_SingleGeneRanking.csv]

Gene	Label	Annos	Score	Background Score	Num pos pairs	Precision	Recall	False Positive Rate
YOR113W	-1	-/-	-176.83304262161255	-26456.959732830524	40	0.0	0.0	0.00027770063871146905
YLR362W	-1	-/-	-178.62867617607117	-26630.061524748802	40	0.0	0.0	0.0005554012774229381
YKL188C	-1	-/+	-179.80649411678314	-28557.900388002396	40	0.0	0.0	0.0008331019161344071
YDR122W	-1	-/-	-181.14770698547363	-27563.774536967278	40	0.0	0.0	0.0011108025548458762
YPR155C	-1	-/-	-182.50141662359238	-27785.545945346355	40	0.0	0.0	0.0013885031935573452
YNR007C	-1	-/-	-183.53497457504272	-25592.624153614044	40	0.0	0.0	0.0016662038322688142
YOR023C	-1	-/-	-185.10465395450592	-26163.741702079773	40	0.0	0.0	0.0019439044709802832
YDL149W	-1	-/-	-191.88391304016113	-26017.901266098022	40	0.0	0.0	0.0022216051096917524
YBR272C	-1	-/-	-193.3675708770752	-26302.92655968666	40	0.0	0.0	0.002499305748403221
YDR202C	-1	-/-	-193.5014612674713	-26789.798914670944	40	0.0	0.0	0.0027770063871146904
YEL012W	-1	-/-	-194.70157480239868	-28470.13901388645	40	0.0	0.0	0.0030547070258261596
YOR363C	1	+/-	-195.02076292037964	-25163.075851917267	39	0.08333333333333333	0.025	0.0030547070258261596
YNL009W	-1	-/-	-195.73374807834625	-27874.29007256031	40	0.07692307692307693	0.025	0.0033324076645376284
YPL152W	-1	-/-	-195.75869631767273	-27688.67302465439	40	0.07142857142857142	0.025	0.0036101083032490976
YGR046W	-1	-/-	-196.621089220047	-25425.15002655983	40	0.06666666666666667	0.025	0.0038878089419605664
YPL100W	-1	-/-	-196.67208695411682	-25722.09173810482	40	0.0625	0.025	0.004165509580672035
YDR265W	1	+/+	-196.85949754714966	-24865.719186306	39	0.11764705882352941	0.05	0.004165509580672035
YDR436W	-1	-/-	-197.20990252494812	-26396.541281342506	40	0.1111111111111111	0.05	0.004443210219383505
YIL017C	-1	-/-	-197.4921588897705	-28358.525399804115	40	0.10526315789473684	0.05	0.004720910858094974
YBR273C	-1	-/-	-197.97761058807373	-26729.14407455921	40	0.1	0.05	0.004998611496806442
YKL149C	-1	-/-	-198.3356068134308	-27420.159434318542	40	0.09523809523809523	0.05	0.005276312135517912
YHR001W	-1	-/-	-198.77411723136902	-26988.838288784027	40	0.09090909090909091	0.05	0.005554012774229381
YJL146W	-1	-/-	-199.98759007453918	-24704.521043777466	40	0.08695652173913043	0.05	0.00583171341294085
YBR170C	-1	-/-	-200.05334663391113	-25673.632030248642	40	0.08333333333333333	0.05	0.006109414051652319
YIL007C	-1	-/0	-200.0854320526123	-27407.517200112343	40	0.08	0.05	0.006387114690363788
YOR147W	-1	-/-	-202.53432869911194	-24913.40032863617	40	0.07692307692307693	0.05	0.006664815329075257
YLR284C	-1	-/-	-202.72587633132935	-27684.452200055122	40	0.07407407407407407	0.05	0.0069425159677867256
YLR127C	-1	-/-	-204.37140941619873	-23913.542520046234	40	0.07142857142857142	0.05	0.007220216606498195
YGL038C	-1	-/-	-204.47743320465088	-25087.694647789	40	0.06896551724137931	0.05	0.007497917245209664
YDR059C	-1	-/-	-204.64461636543274	-28759.916170716286	40	0.06666666666666667	0.05	0.007775617883921133
YFR019W	-1	-/-	-205.21496891975403	-26285.240265488625	40	0.06451612903225806	0.05	0.008053318522632602
YOL065C	-1	-/-	-205.2226459980011	-24953.1952688694	40	0.0625	0.05	0.00833101916134407
YER142C	-1	-/-	-206.03599429130554	-27757.690341830254	40	0.06060606060606061	0.05	0.00860871980005554
YPL164C	-1	-/-	-206.09456586837769	-25515.398740053177	40	0.058823529411764705	0.05	0.00888642043876701
YDL142C	-1	-/-	-206.18436121940613	-26803.45145702362	40	0.05714285714285714	0.05	0.009164121077478478
YER015W	-1	-/-	-206.3256332874298	-26417.618053674698	40	0.05555555555555555	0.05	0.009441821716189947
YMR302C	-1	-/-	-207.3995280265808	-26220.59680747986	40	0.05405405405405406	0.05	0.009719522354901417
YGL205W	-1	-/-	-207.42389822006226	-28821.374301195145	40	0.05263157894736842	0.05	0.009997222993612885
YBR280C	-1	-/-	-207.5112326145172	-27810.30615258217	40	0.05128205128205128	0.05	0.010274923632324354
YKR087C	-1	-/-	-207.9064154624939	-25461.466024160385	40	0.05	0.05	0.010552624271035824
YOL060C	-1	-/-	-208.50545144081116	-25500.327193379402	40	0.04878048780487805	0.05	0.010830324909747292
YLR080W	-1	-/-	-208.68355560302734	-28570.41293489933	40	0.047619047619047616	0.05	0.011108025548458762
YDR069C	-1	-/-	-208.8105664253235	-27821.0694167614	40	0.046511627906976744	0.05	0.011385726187170231
YOR245C	-1	-/-	-208.8208043575287	-28206.98650097847	40	0.045454545454545456	0.05	0.0116634268258817
YGL219C	-1	-/-	-209.10273122787476	-25531.997197389603	40	0.044444444444444446	0.05	0.011941127464593169
YDR256C	-1	-/-	-209.431862950325	-28254.50211134553	40	0.043478260869565216	0.05	0.012218828103304638
YLL019C	-1	-/-	-209.65774166584015	-28967.919019818306	40	0.0425531914893617	0.05	0.012496528742016106
YKR009C	-1	-/-	-210.26367211341858	-26427.579327344894	40	0.041666666666666664	0.05	0.012774229380727576
YMR068W	-1	-/-	-210.7463719844818	-25853.155978918076	40	0.04081632653061224	0.05	0.013051930019439044
YOR036W	-1	-/-	-210.99212050437927	-28052.9452534914	40	0.04	0.05	0.013329630658150514
YLR163C	-1	-/-	-211.07126474380493	-28588.772401571274	40	0.0392156862745098	0.05	0.013607331296861983
YOL089C	-1	-/-	-211.07612419128418	-25413.510617017746	40	0.038461538461538464	0.05	0.013885031935573451
YOL025W	0	0/-	-211.20499873161316	-43603.66707226634	160	0.038461538461538464	0.05	0.013885031935573451
YPL270W	-1	-/-	-211.61657309532166	-25061.127630472183	40	0.03773584905660377	0.05	0.01416273257428492
YHR050W	-1	-/-	-212.16224598884583	-27666.169692397118	40	0.037037037037037035	0.05	0.01444043321299639
YMR201C	-1	-/-	-212.1628966331482	-25310.637339115143	40	0.03636363636363636	0.05	0.014718133851707858
YJR035W	-1	-/-	-212.16962027549744	-25318.8173456192	40	0.03571428571428571	0.05	0.014995834490419328
YGL095C	-1	-/-	-212.2969365119934	-27246.324961662292	40	0.03508771929824561	0.05	0.015273535129130798
YMR041C	-1	-/0	-212.3165729045868	-27400.237895011902	40	0.034482758620689655	0.05	0.015551235767842266
YMR137C	-1	-/-	-212.84487414360046	-27002.19130563736	40	0.03389830508474576	0.05	0.015828936406553733
YFL041W	-1	-/-	-212.91548252105713	-25994.564460277557	40	0.03333333333333333	0.05	0.016106637045265205
YNL012W	-1	-/-	-213.0051302909851	-27182.982465863228	40	0.03278688524590164	0.05	0.016384337683976673
YCR014C	-1	-/-	-213.0711019039154	-27195.035683631897	40	0.03225806451612903	0.05	0.01666203832268814
YOR180C	-1	-/-	-213.11256337165833	-25359.61536359787	40	0.031746031746031744	0.05	0.016939738961399612
YML057W	-1	-/-	-213.1661114692688	-27329.28474354744	40	0.03125	0.05	0.01721743960011108
YJL102W	-1	-/-	-213.3007881641388	-28569.077260255814	40	0.03076923076923077	0.05	0.017495140238822548
YKL197C	1	+/+	-213.37609481811523	-24977.70622062683	39	0.045454545454545456	0.075	0.017495140238822548
YOR037W	-1	-/-	-213.67942214012146	-25403.282565116882	40	0.04477611940298507	0.075	0.01777284087753402
YJL005W	-1	-/-	-214.66631412506104	-27312.28654575348	40	0.04411764705882353	0.075	0.018050541516245487
YIL105C	-1	-/-	-214.86352729797363	-25784.873458623886	40	0.043478260869565216	0.075	0.018328242154956955
YCL032W	-1	-/-	-215.5828242301941	-26062.53546690941	40	0.04285714285714286	0.075	0.018605942793668426
YMR140W	-1	-/-	-215.7918083667755	-28427.558760404587	40	0.04225352112676056	0.075	0.018883643432379894
YNL159C	-1	-/-	-215.9340100288391	-28466.89988708496	40	0.041666666666666664	0.075	0.019161344071091362
YOR069W	-1	-/-	-216.10820245742798	-24615.287040233612	40	0.0410958904109589	0.075	0.019439044709802834
YOR211C	-1	-/-	-216.28684544563293	-25929.761275053024	40	0.04054054054054054	0.075	0.0197167453485143
YPL147W	-1	-/+	-216.68352580070496	-26909.298056602478	40	0.04	0.075	0.01999444598722577
YDL216C	-1	-/-	-216.9793221950531	-25793.66452550888	40	0.039473684210526314	0.075	0.02027214662593724
YOL138C	-1	-/-	-217.06392335891724	-25891.31601381302	40	0.03896103896103896	0.075	0.02054984726464871
YGL003C	-1	-/-	-217.44272804260254	-25060.98681473732	40	0.038461538461538464	0.075	0.020827547903360177
YOL088C	-1	-/-	-217.6886489391327	-25790.231570720673	40	0.0379746835443038	0.075	0.021105248542071648
YPR030W	-1	-/-	-217.8595473766327	-26632.490862369537	40	0.0375	0.075	0.021382949180783116
YGL208W	-1	-/-	-217.9412224292755	-27013.4960603714	40	0.037037037037037035	0.075	0.021660649819494584
YPL046C	-1	-/-	-218.37657690048218	-25793.6866877079	40	0.036585365853658534	0.075	0.021938350458206055
YGL181W	-1	-/-	-218.5110206604004	-27235.451293468475	40	0.03614457831325301	0.075	0.022216051096917523
YDR130C	-1	-/-	-218.73902940750122	-24432.935696601868	40	0.03571428571428571	0.075	0.02249375173562899
YLR423C	-1	-/-	-218.92486190795898	-25202.029858112335	40	0.03529411764705882	0.075	0.022771452374340462
YDR030C	-1	-/-	-218.94631719589233	-27578.633843421936	40	0.03488372093023256	0.075	0.02304915301305193
YNL253W	-1	-/-	-219.00957584381104	-27199.67852330208	40	0.034482758620689655	0.075	0.0233268536517634
YIL002C	-1	-/-	-219.0468111038208	-27442.270527601242	40	0.03409090909090909	0.075	0.02360455429047487
YJL112W	-1	-/+	-219.0695285797119	-28147.006838798523	40	0.033707865168539325	0.075	0.023882254929186338
YDR369C	-1	-/-	-219.11055517196655	-27386.303055524826	40	0.03333333333333333	0.075	0.024159955567897805
YBR207W	-1	-/-	-219.8371937274933	-27609.36071419716	40	0.03296703296703297	0.075	0.024437656206609277
YMR135C	-1	-/-	-219.9255931377411	-26046.89242053032	40	0.03260869565217391	0.075	0.024715356845320745
YDR268W	-1	-/-	-219.9466016292572	-26411.100111722946	40	0.03225806451612903	0.075	0.024993057484032213
YOL116W	-1	-/-	-219.97149538993835	-25721.756123781204	40	0.031914893617021274	0.075	0.02527075812274368
YMR035W	-1	-/-	-220.11965942382812	-27688.644841313362	40	0.031578947368421054	0.075	0.025548458761455152
YDR057W	-1	-/-	-220.27328491210938	-27612.649580717087	40	0.03125	0.075	0.02582615940016662
YMR023C	-1	-/-	-220.2840371131897	-25550.428956508636	40	0.030927835051546393	0.075	0.026103860038878088
YBR274W	-1	-/-	-220.47866892814636	-27005.356779813766	40	0.030612244897959183	0.075	0.02638156067758956
YER101C	0	0/-	-220.72795391082764	-45261.28468236327	160	0.030612244897959183	0.075	0.02638156067758956
YAL055W	1	+/+	-220.7580225467682	-27475.361993074417	39	0.04040404040404041	0.1	0.02638156067758956
YDL078C	-1	-/-	-220.7652564048767	-27678.22267985344	40	0.04	0.1	0.026659261316301027
YCR038C	-1	-/-	-220.8415150642395	-27966.85048174858	40	0.039603960396039604	0.1	0.026936961955012495
YHR111W	-1	-/-	-220.99595594406128	-25898.42765879631	40	0.0392156862745098	0.1	0.027214662593723966
YDR504C	0	0/0	-221.05366379022598	-47323.267931103706	160	0.0392156862745098	0.1	0.027214662593723966
YDL077C	-1	-/-	-221.40262365341187	-25931.571862220764	40	0.038834951456310676	0.1	0.027492363232435434
YLR288C	-1	-/-	-221.49851250648499	-25872.96133852005	40	0.038461538461538464	0.1	0.027770063871146902
YDR205W	-1	-/-	-221.6048126220703	-27539.16101169586	40	0.0380952380952381	0.1	0.028047764509858374
YLR201C	-1	-/0	-221.6642563343048	-27066.9604511261	40	0.03773584905660377	0.1	0.02832546514856984
YMR115W	0	0/-	-221.82412981987	-44822.46125668287	160	0.03773584905660377	0.1	0.02832546514856984
YOL063C	-1	-/-	-222.21125054359436	-25968.971304178238	40	0.037383177570093455	0.1	0.02860316578728131
YCR083W	-1	-/-	-222.23130178451538	-30348.898284077644	40	0.037037037037037035	0.1	0.02888086642599278
YMR284W	-1	-/-	-222.42355036735535	-26464.291073322296	40	0.03669724770642202	0.1	0.02915856706470425
YPL196W	-1	-/-	-222.55191707611084	-27882.471102952957	40	0.03636363636363636	0.1	0.029436267703415717
YNL094W	-1	-/-	-222.5869700908661	-27818.021290779114	40	0.036036036036036036	0.1	0.029713968342127188
YBL050W	-1	-/-	-222.6840341091156	-28494.00365447998	40	0.03571428571428571	0.1	0.029991668980838656
YPR083W	-1	-/-	-222.68991565704346	-28971.700023293495	40	0.035398230088495575	0.1	0.030269369619550124
YIL042C	-1	-/-	-222.79567122459412	-26719.671329021454	40	0.03508771929824561	0.1	0.030547070258261595
YNL173C	-1	-/-	-222.89367866516113	-29142.039645075798	40	0.034782608695652174	0.1	0.030824770896973063
YIR002C	-1	-/-	-222.9033191204071	-26728.24806022644	40	0.034482758620689655	0.1	0.03110247153568453
YIL146C	0	0/-	-222.9819863140583	-46477.817218750715	160	0.034482758620689655	0.1	0.03110247153568453
YPL140C	-1	-/-	-223.068918466568	-25939.938205957413	40	0.03418803418803419	0.1	0.031380172174396
YIL065C	-1	-/+	-223.33427023887634	-28334.28648853302	40	0.03389830508474576	0.1	0.03165787281310747
YOR244W	-1	-/-	-223.5044503211975	-28548.05922317505	40	0.03361344537815126	0.1	0.03193557345181894
YOL027C	-1	-/-	-223.52171301841736	-25938.705851078033	40	0.03333333333333333	0.1	0.03221327409053041
YAL030W	-1	-/-	-223.69237422943115	-27489.233999729156	40	0.03305785123966942	0.1	0.032490974729241874
YFL013C	-1	-/-	-223.73579287528992	-27388.177528381348	40	0.03278688524590164	0.1	0.032768675367953345
YDR490C	-1	-/-	-223.78508973121643	-26444.48821568489	40	0.032520325203252036	0.1	0.03304637600666482
YPR068C	-1	-/-	-223.91000938415527	-25489.959122419357	40	0.03225806451612903	0.1	0.03332407664537628
YJL023C	0	0/-	-224.05747348070145	-46812.21682655811	160	0.03225806451612903	0.1	0.03332407664537628
YLR151C	0	0/-	-224.24297654628754	-45841.44842146337	160	0.03225806451612903	0.1	0.03332407664537628
YOR057W	-1	-/0	-224.27838325500488	-26012.022722244263	40	0.032	0.1	0.03360177728408775
YDR511W	-1	-/-	-224.4381239414215	-27129.664688825607	40	0.031746031746031744	0.1	0.033879477922799224
YPR067W	-1	-/-	-224.56527948379517	-28893.65682077408	40	0.031496062992125984	0.1	0.03415717856151069
YDL085W	-1	-/0	-224.6156849861145	-29449.748449087143	40	0.03125	0.1	0.03443487920022216
YNL051W	-1	-/-	-224.6432704925537	-25339.15757083893	40	0.031007751937984496	0.1	0.03471257983893363
YLR039C	-1	-/-	-224.7073118686676	-27579.400047540665	40	0.03076923076923077	0.1	0.034990280477645096
YJL141C	-1	-/-	-224.7460720539093	-29209.725192427635	40	0.030534351145038167	0.1	0.03526798111635657
YGL143C	-1	-/-	-224.81918382644653	-26860.5672416687	40	0.030303030303030304	0.1	0.03554568175506804
YGL047W	-1	-/-	-224.93466711044312	-28719.28067946434	40	0.03007518796992481	0.1	0.0358233823937795
YDR216W	1	+/+	-225.0058398246765	-29406.154182195663	39	0.03731343283582089	0.125	0.0358233823937795
YNL293W	-1	-/-	-225.02651381492615	-26011.01793217659	40	0.037037037037037035	0.125	0.036101083032490974
YGL013C	-1	-/-	-225.11664819717407	-25589.321756124496	40	0.03676470588235294	0.125	0.036378783671202446
YMR162C	-1	-/-	-225.18103742599487	-27142.917694330215	40	0.0364963503649635	0.125	0.03665648430991391
YKR065C	-1	-/-	-225.34098768234253	-25734.801210165024	40	0.036231884057971016	0.125	0.03693418494862538
YJR036C	0	0/-	-225.4399874806404	-45644.31747114658	160	0.036231884057971016	0.125	0.03693418494862538
YDR423C	-1	-/-	-225.4630320072174	-27583.606662273407	40	0.03597122302158273	0.125	0.03721188558733685
YLR011W	-1	-/-	-225.66037368774414	-25328.534152030945	40	0.03571428571428571	0.125	0.03748958622604832
YKL189W	-1	-/-	-225.70711517333984	-25276.59876561165	40	0.03546099290780142	0.125	0.03776728686475979
YLR454W	0	0/0	-225.99536454677582	-45731.51905584335	160	0.03546099290780142	0.125	0.03776728686475979
YOR070C	0	0/0	-226.35783338546753	-45140.08946889639	160	0.03546099290780142	0.125	0.03776728686475979
YPR140W	-1	-/-	-226.4838056564331	-27305.330453634262	40	0.035211267605633804	0.125	0.03804498750347126
YKL134C	-1	-/-	-226.62535881996155	-27845.88092494011	40	0.03496503496503497	0.125	0.038322688142182725
YLR425W	-1	-/-	-226.6739206314087	-28308.289566516876	40	0.034722222222222224	0.125	0.038600388780894196
YIR028W	-1	-/-	-226.78742218017578	-25723.303995132446	40	0.034482758620689655	0.125	0.03887808941960567
YDR150W	-1	-/-	-226.85831904411316	-26310.809583425522	40	0.03424657534246575	0.125	0.03915579005831713
YDL134C	-1	-/-	-226.89183640480042	-26532.948442220688	40	0.034013605442176874	0.125	0.0394334906970286
YPR021C	-1	-/-	-226.91842913627625	-26625.626742362976	40	0.033783783783783786	0.125	0.039711191335740074
YDR027C	-1	-/-	-227.27861166000366	-25329.214034557343	40	0.03355704697986577	0.125	0.03998889197445154
YNL027W	-1	-/-	-227.327383518219	-26053.850680589676	40	0.03333333333333333	0.125	0.04026659261316301
YBR037C	-1	-/-	-227.35679745674133	-28355.475512504578	40	0.033112582781456956	0.125	0.04054429325187448
YNR006W	-1	-/-	-227.7138500213623	-26349.973473072052	40	0.03289473684210526	0.125	0.040821993890585946
YMR089C	-1	-/-	-227.73003220558167	-26626.196610450745	40	0.032679738562091505	0.125	0.04109969452929742
YJL103C	0	0/-	-227.86370009183884	-47487.367178708315	160	0.032679738562091505	0.125	0.04109969452929742
YOR256C	-1	-/-	-227.91007256507874	-25026.45002913475	40	0.032467532467532464	0.125	0.04137739516800889
YER051W	-1	-/-	-227.9575753211975	-25575.865887641907	40	0.03225806451612903	0.125	0.04165509580672035
YOR141C	0	0/-	-227.99386870861053	-45207.224070340395	160	0.03225806451612903	0.125	0.04165509580672035
YML068W	0	0/-	-228.11253225803375	-44376.75673481822	160	0.03225806451612903	0.125	0.04165509580672035
YDR329C	1	+/+	-228.16843605041504	-27441.17745089531	39	0.038461538461538464	0.15	0.04165509580672035
YHR086W	-1	-/-	-228.27068829536438	-27761.320957183838	40	0.03821656050955414	0.15	0.041932796445431825
YBR043C	-1	-/-	-228.32972288131714	-25917.587758541107	40	0.0379746835443038	0.15	0.042210497084143296
YPL045W	-1	-/-	-228.3571276664734	-27515.866844415665	40	0.03773584905660377	0.15	0.04248819772285476
YHR106W	-1	-/-	-228.46170687675476	-28929.42217040062	40	0.0375	0.15	0.04276589836156623
YML107C	-1	-/-	-228.47906970977783	-26063.996829986572	40	0.037267080745341616	0.15	0.0430435990002777
YCL004W	-1	-/-	-228.5132918357849	-25640.061671495438	40	0.037037037037037035	0.15	0.04332129963898917
YML007W	-1	-/-	-228.75676465034485	-26884.862675189972	40	0.03680981595092025	0.15	0.04359900027770064
YIL045W	0	0/0	-228.78903877735138	-46299.04855579138	160	0.03680981595092025	0.15	0.04359900027770064
YOR054C	-1	-/-	-228.87406063079834	-26748.769954681396	40	0.036585365853658534	0.15	0.04387670091641211
YER024W	-1	-/-	-228.92547035217285	-26520.538719654083	40	0.03636363636363636	0.15	0.044154401555123575
YNL039W	-1	-/-	-229.1788182258606	-25206.84659719467	40	0.03614457831325301	0.15	0.044432102193835046
YBR295W	-1	-/-	-229.22797060012817	-27002.126955747604	40	0.03592814371257485	0.15	0.04470980283254652
YKL168C	0	0/-	-229.2692660689354	-46778.08212906122	160	0.03592814371257485	0.15	0.04470980283254652
YDL247W	-1	-/-	-229.36452889442444	-26604.812111139297	40	0.03571428571428571	0.15	0.04498750347125798
YHR002W	0	0/-	-229.36577022075653	-45182.10501998663	160	0.03571428571428571	0.15	0.04498750347125798
YHR198C	0	0/0	-229.8327829837799	-47461.332889825106	160	0.03571428571428571	0.15	0.04498750347125798
YDR223W	0	0/-	-230.0957772731781	-46893.25075733662	160	0.03571428571428571	0.15	0.04498750347125798
YNL275W	-1	-/-	-230.10420179367065	-24997.831624507904	40	0.03550295857988166	0.15	0.045265204109969454
YNL314W	-1	-/-	-230.217839717865	-25825.06382918358	40	0.03529411764705882	0.15	0.045542904748680925
YLR135W	-1	-/-	-230.22162413597107	-25744.269419193268	40	0.03508771929824561	0.15	0.04582060538739239
YNL167C	-1	-/-	-230.22245740890503	-26937.194027900696	40	0.03488372093023256	0.15	0.04609830602610386
YOR075W	-1	-/-	-230.30157852172852	-26218.282233715057	40	0.03468208092485549	0.15	0.04637600666481533
YMR098C	0	0/-	-230.45282071828842	-45437.06674155593	160	0.03468208092485549	0.15	0.04637600666481533
YAL010C	-1	-/-	-230.4834086894989	-28157.923956155777	40	0.034482758620689655	0.15	0.0466537073035268
YNL097C	-1	-/-	-230.49382829666138	-27670.807305336	40	0.03428571428571429	0.15	0.04693140794223827
YPL161C	-1	-/-	-230.55282616615295	-26029.261800527573	40	0.03409090909090909	0.15	0.04720910858094974
YNR045W	0	0/-	-230.59742736816406	-46012.28796124458	160	0.03409090909090909	0.15	0.04720910858094974
YKL129C	-1	-/-	-230.60688972473145	-28078.02815437317	40	0.03389830508474576	0.15	0.047486809219661204
YDR287W	0	0/-	-230.78169667720795	-47472.20820969343	160	0.03389830508474576	0.15	0.047486809219661204
YJL155C	0	0/0	-230.83224791288376	-48504.40847027302	160	0.03389830508474576	0.15	0.047486809219661204
YJL059W	-1	-/-	-230.85781455039978	-26788.317115068436	40	0.033707865168539325	0.15	0.047764509858372675
YLR310C	-1	-/-	-230.86558079719543	-26294.35837984085	40	0.0335195530726257	0.15	0.04804221049708415
YDR515W	-1	-/-	-231.05075883865356	-27644.78581905365	40	0.03333333333333333	0.15	0.04831991113579561
YHR091C	-1	-/-	-231.15260314941406	-28553.472371816635	40	0.03314917127071823	0.15	0.04859761177450708
YER042W	-1	-/-	-231.15271306037903	-26390.73799777031	40	0.03296703296703297	0.15	0.048875312413218554
YDR004W	-1	-/-	-231.15779948234558	-26049.718917131424	40	0.03278688524590164	0.15	0.04915301305193002
YGR231C	-1	-/-	-231.4328155517578	-29398.649035930634	40	0.03260869565217391	0.15	0.04943071369064149
YDR073W	-1	-/-	-231.46531295776367	-25945.425732135773	40	0.032432432432432434	0.15	0.04970841432935296
YLR266C	-1	-/-	-231.5378246307373	-25057.11298251152	40	0.03225806451612903	0.15	0.049986114968064425
YBR128C	0	0/-	-231.58715146780014	-46549.9327378273	160	0.03225806451612903	0.15	0.049986114968064425
YGR222W	-1	-/-	-231.61981010437012	-26500.729259967804	40	0.03208556149732621	0.15	0.0502638156067759
YDR003W	0	0/0	-231.65343433618546	-47730.66876769066	160	0.03208556149732621	0.15	0.0502638156067759
YLR085C	-1	-/-	-231.66771459579468	-25694.761971235275	40	0.031914893617021274	0.15	0.05054151624548736
YOR008C	-1	-/-	-231.74947118759155	-24670.082352876663	40	0.031746031746031744	0.15	0.05081921688419883
YDR376W	-1	-/-	-231.8000466823578	-25826.94212579727	40	0.031578947368421054	0.15	0.051096917522910304
YOR028C	-1	-/-	-231.93086504936218	-26084.23871231079	40	0.031413612565445025	0.15	0.05137461816162177
YAL051W	1	+/-	-232.16543292999268	-26761.554020166397	39	0.036458333333333336	0.175	0.05137461816162177
YDR231C	-1	-/-	-232.22624516487122	-27431.56493616104	40	0.03626943005181347	0.175	0.05165231880033324
YML034W	-1	-/-	-232.29943227767944	-25845.41738009453	40	0.03608247422680412	0.175	0.05193001943904471
YNL331C	-1	-/0	-232.36088800430298	-27107.72233247757	40	0.035897435897435895	0.175	0.052207720077756176
YER098W	0	0/-	-232.42692011594772	-46446.97965359688	160	0.035897435897435895	0.175	0.052207720077756176
YOL108C	-1	-/-	-232.50524711608887	-25885.346148729324	40	0.03571428571428571	0.175	0.05248542071646765
YDL107W	0	0/-	-232.5996698141098	-46156.62140595913	160	0.03571428571428571	0.175	0.05248542071646765
YDL197C	-1	-/-	-232.62866950035095	-28485.93114256859	40	0.03553299492385787	0.175	0.05276312135517912
YOR316C	-1	-/-	-232.7812693119049	-29065.554866552353	40	0.03535353535353535	0.175	0.05304082199389058
YNL202W	-1	-/-	-232.7922968864441	-30434.469131231308	40	0.035175879396984924	0.175	0.053318522632602054
YDR197W	0	0/-	-232.8070238828659	-46567.847246944904	160	0.035175879396984924	0.175	0.053318522632602054
YMR156C	-1	-/-	-232.81893038749695	-27166.995563030243	40	0.035	0.175	0.053596223271313526
YJR122W	0	0/-	-232.92681875824928	-46925.59342929721	160	0.035	0.175	0.053596223271313526
YIL050W	0	0/-	-232.97055357694626	-46364.9033498466	160	0.035	0.175	0.053596223271313526
YKL124W	0	0/-	-233.02834260463715	-46169.977323651314	160	0.035	0.175	0.053596223271313526
YKL092C	-1	-/-	-233.06837105751038	-25132.167045354843	40	0.03482587064676617	0.175	0.05387392391002499
YGR196C	0	0/0	-233.1410675048828	-45182.96501272917	160	0.03482587064676617	0.175	0.05387392391002499
YDR389W	-1	-/-	-233.15926718711853	-25849.179161548615	40	0.034653465346534656	0.175	0.05415162454873646
YMR029C	-1	-/-	-233.29892230033875	-25719.763260364532	40	0.034482758620689655	0.175	0.05442932518744793
YPR107C	-1	-/-	-233.3024640083313	-27674.984714269638	40	0.03431372549019608	0.175	0.0547070258261594
YDR494W	-1	-/-	-233.3346905708313	-27414.30535531044	40	0.03414634146341464	0.175	0.05498472646487087
YDR512C	-1	-/-	-233.3930468559265	-26836.93218064308	40	0.03398058252427184	0.175	0.05526242710358234
YLR260W	-1	-/-	-233.52478909492493	-25053.83330631256	40	0.033816425120772944	0.175	0.055540127742293804
YDR320C	-1	-/-	-233.54674243927002	-25307.223515987396	40	0.03365384615384615	0.175	0.055817828381005276
YPL096W	-1	-/-	-233.60844898223877	-27486.71051478386	40	0.03349282296650718	0.175	0.05609552901971675
YJL089W	-1	-/-	-233.6128180027008	-29448.92214846611	40	0.03333333333333333	0.175	0.05637322965842821
YOL072W	-1	-/-	-233.71113753318787	-26686.330079078674	40	0.03317535545023697	0.175	0.05665093029713968
YDR470C	-1	-/-	-233.783353805542	-28665.600232362747	40	0.0330188679245283	0.175	0.056928630935851154
YEL052W	0	0/-	-233.9814137816429	-47100.68755173683	160	0.0330188679245283	0.175	0.056928630935851154
YMR106C	-1	-/-	-233.995192527771	-25593.51358652115	40	0.03286384976525822	0.175	0.05720633157456262
YCR032W	0	0/-	-234.0155165195465	-45144.849129885435	160	0.03286384976525822	0.175	0.05720633157456262
YLR220W	-1	-/-	-234.1693820953369	-26066.13884806633	40	0.03271028037383177	0.175	0.05748403221327409
YBL037W	0	0/-	-234.2417408823967	-44721.04452911019	160	0.03271028037383177	0.175	0.05748403221327409
YOR354C	-1	-/-	-234.2498378753662	-27679.348540067673	40	0.03255813953488372	0.175	0.05776173285198556
YEL062W	-1	-/-	-234.2803406715393	-27507.576390504837	40	0.032407407407407406	0.175	0.058039433490697026
YHR017W	0	0/0	-234.36062228679657	-45931.74611347914	160	0.032407407407407406	0.175	0.058039433490697026
YCR093W	-1	-/-	-234.37552094459534	-26503.61908531189	40	0.03225806451612903	0.175	0.0583171341294085
YOR005C	-1	-/-	-234.43719911575317	-26016.296503782272	40	0.03211009174311927	0.175	0.05859483476811997
YER147C	-1	-/-	-234.5241620540619	-25981.834921121597	40	0.0319634703196347	0.175	0.05887253540683143
YDL065C	1	+/+	-234.57879638671875	-25331.303478717804	39	0.03636363636363636	0.2	0.05887253540683143
YDR462W	0	0/-	-234.7543407678604	-46204.76258355379	160	0.03636363636363636	0.2	0.05887253540683143
YDL188C	-1	-/-	-234.79635405540466	-27984.89915537834	40	0.03619909502262444	0.2	0.059150236045542905
YGR238C	-1	-/-	-234.8937633037567	-28430.398064613342	40	0.036036036036036036	0.2	0.059427936684254376
YMR004W	-1	-/-	-235.09219312667847	-26423.889132261276	40	0.03587443946188341	0.2	0.05970563732296584
YLR233C	-1	-/-	-235.13217639923096	-25745.804799318314	40	0.03571428571428571	0.2	0.05998333796167731
YJL004C	-1	-/-	-235.40206003189087	-26440.9835293293	40	0.035555555555555556	0.2	0.06026103860038878
YJL057C	0	0/-	-235.4291582107544	-47703.689118385315	160	0.035555555555555556	0.2	0.06026103860038878
YOL096C	0	0/0	-235.74542301893234	-46968.03769552708	160	0.035555555555555556	0.2	0.06026103860038878
YIL156W	0	0/-	-235.78775161504745	-45373.846015930176	160	0.035555555555555556	0.2	0.06026103860038878
YKL203C	-1	-/-	-235.7892701625824	-27567.55206346512	40	0.035398230088495575	0.2	0.06053873923910025
YBL038W	0	0/-	-235.80162996053696	-47082.62218570709	160	0.035398230088495575	0.2	0.06053873923910025
YDR080W	-1	-/-	-235.88491249084473	-25740.710511684418	40	0.03524229074889868	0.2	0.06081643987781172
YDL091C	0	0/-	-235.88947319984436	-46562.630456238985	160	0.03524229074889868	0.2	0.06081643987781172
YER116C	-1	-/-	-235.88952827453613	-26446.298998117447	40	0.03508771929824561	0.2	0.06109414051652319
YHR083W	-1	-/-	-235.91806554794312	-27267.67272233963	40	0.034934497816593885	0.2	0.061371841155234655
YDR356W	-1	-/-	-236.02884244918823	-25746.98802804947	40	0.034782608695652174	0.2	0.061649541793946126
YDR270W	-1	-/-	-236.19177913665771	-27402.48224568367	40	0.03463203463203463	0.2	0.0619272424326576
YOR149C	-1	-/-	-236.30445432662964	-25422.40224337578	40	0.034482758620689655	0.2	0.06220494307136906
YDR505C	0	0/0	-236.36181217432022	-46996.789774119854	160	0.034482758620689655	0.2	0.06220494307136906
YKL121W	0	0/0	-236.36323791742325	-47175.95677739382	160	0.034482758620689655	0.2	0.06220494307136906
YGL252C	-1	-/-	-236.40735149383545	-26045.675034046173	40	0.034334763948497854	0.2	0.062482643710080533
YOR076C	-1	-/-	-236.62053656578064	-26379.267632961273	40	0.03418803418803419	0.2	0.062760344348792
YGL087C	-1	-/-	-236.67576360702515	-26661.236779928207	40	0.03404255319148936	0.2	0.06303804498750347
YOR064C	-1	-/-	-236.74266147613525	-26146.40164375305	40	0.03389830508474576	0.2	0.06331574562621493
YPL118W	-1	-/-	-236.77875447273254	-27244.77787590027	40	0.03375527426160337	0.2	0.06359344626492641
YGL233W	-1	-/-	-237.16217923164368	-26804.02656674385	40	0.03361344537815126	0.2	0.06387114690363788
YJR125C	-1	-/-	-237.16777420043945	-28191.61332654953	40	0.03347280334728033	0.2	0.06414884754234934
YGL059W	0	0/-	-237.17368406057358	-47491.250048071146	160	0.03347280334728033	0.2	0.06414884754234934
YNL297C	-1	-/-	-237.26626920700073	-25638.52333855629	40	0.03333333333333333	0.2	0.06442654818106082
YNL047C	-1	-/-	-237.29131174087524	-26377.104243278503	40	0.03319502074688797	0.2	0.06470424881977228
YBR059C	-1	-/-	-237.36608695983887	-26438.35909819603	40	0.03305785123966942	0.2	0.06498194945848375
YKL094W	0	0/-	-237.49082070589066	-47225.92561018467	160	0.03305785123966942	0.2	0.06498194945848375
YER059W	0	0/-	-237.49947780370712	-46089.08036637306	160	0.03305785123966942	0.2	0.06498194945848375
YDR229W	0	0/-	-237.56531059741974	-45404.576577067375	160	0.03305785123966942	0.2	0.06498194945848375
YPR006C	-1	-/-	-237.57814598083496	-28987.846710413694	40	0.03292181069958848	0.2	0.06525965009719523
YHL002W	-1	-/-	-237.61442375183105	-27786.709976434708	40	0.03278688524590164	0.2	0.06553735073590669
YGL166W	-1	-/-	-237.6906979084015	-27105.387337207794	40	0.0326530612244898	0.2	0.06581505137461816
YGR112W	-1	-/-	-237.73038792610168	-28200.359360694885	40	0.032520325203252036	0.2	0.06609275201332963
YML013W	-1	-/-	-237.74355220794678	-26915.21056342125	40	0.032388663967611336	0.2	0.0663704526520411
YCR075C	-1	-/-	-237.7992901802063	-28828.98891878128	40	0.03225806451612903	0.2	0.06664815329075256
YLR047C	-1	-/-	-237.92307424545288	-25561.876591682434	40	0.0321285140562249	0.2	0.06692585392946404
YHR004C	-1	-/-	-237.96144151687622	-26227.45405650139	40	0.032	0.2	0.0672035545681755
YMR021C	-1	-/-	-238.00117349624634	-25905.942098379135	40	0.03187250996015936	0.2	0.06748125520688697
YFR029W	-1	-/-	-238.07568311691284	-26952.628019809723	40	0.031746031746031744	0.2	0.06775895584559845
YEL013W	-1	-/-	-238.0956268310547	-26515.5938539505	40	0.03162055335968379	0.2	0.06803665648430991
YBL084C	-1	-/-	-238.12446761131287	-26087.831226825714	40	0.031496062992125984	0.2	0.06831435712302138
YGL136C	-1	-/-	-238.15104937553406	-26280.740719795227	40	0.03137254901960784	0.2	0.06859205776173286
YNL133C	-1	-/-	-238.15440797805786	-26414.02047228813	40	0.03125	0.2	0.06886975840044432
YNL083W	0	0/-	-238.20153851807117	-44976.41258366406	160	0.03125	0.2	0.06886975840044432
YDL169C	0	0/0	-238.20352011919022	-50400.14774504304	160	0.03125	0.2	0.06886975840044432
YCR011C	0	0/-	-238.36581975221634	-47759.89446365833	160	0.03125	0.2	0.06886975840044432
YBR255W	0	0/0	-238.42825466394424	-46027.59380298853	160	0.03125	0.2	0.06886975840044432
YIL113W	0	0/-	-238.48047584295273	-47283.34581184387	160	0.03125	0.2	0.06886975840044432
YNR047W	-1	-/-	-238.48340129852295	-27242.44338774681	40	0.0311284046692607	0.2	0.06914745903915578
YBL007C	-1	-/-	-238.66372728347778	-26788.772253751755	40	0.031007751937984496	0.2	0.06942515967786726
YKR019C	-1	-/-	-238.66766738891602	-25270.653171777725	40	0.03088803088803089	0.2	0.06970286031657873
YDR219C	-1	-/-	-238.72973775863647	-26487.71734571457	40	0.03076923076923077	0.2	0.06998056095529019
YKL002W	-1	-/-	-238.90843081474304	-27452.63219857216	40	0.03065134099616858	0.2	0.07025826159400167
YDR104C	0	0/-	-238.91595113277435	-45762.36957001686	160	0.03065134099616858	0.2	0.07025826159400167
YDR359C	-1	-/-	-238.95894646644592	-25535.90724515915	40	0.030534351145038167	0.2	0.07053596223271313
YDL193W	0	0/-	-238.983123421669	-46043.945511221886	160	0.030534351145038167	0.2	0.07053596223271313
YDL045C	-1	-/-	-239.01374745368958	-28584.07749223709	40	0.030418250950570342	0.2	0.0708136628714246
YLR371W	-1	-/-	-239.18892669677734	-25801.084664344788	40	0.030303030303030304	0.2	0.07109136351013608
YOR171C	-1	-/-	-239.2514123916626	-26267.605847120285	40	0.03018867924528302	0.2	0.07136906414884754
YPL002C	-1	-/-	-239.34717988967896	-25634.705142498016	40	0.03007518796992481	0.2	0.071646764787559
YJL137C	0	0/0	-239.5950436592102	-46765.28547817469	160	0.03007518796992481	0.2	0.071646764787559
YPL209C	-1	-/-	-239.62473487854004	-26916.124409914017	40	0.0299625468164794	0.2	0.07192446542627048
YMR280C	-1	-/-	-239.65792608261108	-27287.951768875122	40	0.029850746268656716	0.2	0.07220216606498195
YGR100W	0	0/0	-239.70828980207443	-45924.40319144726	160	0.029850746268656716	0.2	0.07220216606498195
YER048W-A	0	0/0	-239.73973655700684	-45951.17885738611	160	0.029850746268656716	0.2	0.07220216606498195
YNR035C	-1	-/-	-239.79757118225098	-28772.76411473751	40	0.02973977695167286	0.2	0.07247986670369341
YPL203W	-1	-/-	-239.84466123580933	-30190.62159180641	40	0.02962962962962963	0.2	0.07275756734240489
YHR176W	-1	-/-	-239.8710789680481	-26860.847907543182	40	0.02952029520295203	0.2	0.07303526798111636
YBL088C	-1	-/-	-239.87900590896606	-26299.896197080612	40	0.029411764705882353	0.2	0.07331296861982782
YBL019W	-1	-/-	-239.90462064743042	-25774.751493692398	40	0.029304029304029304	0.2	0.0735906692585393
YNL183C	0	0/-	-239.92008709907532	-45188.61296111345	160	0.029304029304029304	0.2	0.0735906692585393
YOL018C	0	0/-	-239.9285055398941	-45794.130708396435	160	0.029304029304029304	0.2	0.0735906692585393
YBR173C	-1	-/-	-240.00188779830933	-26462.37042284012	40	0.029197080291970802	0.2	0.07386836989725076
YMR152W	0	0/0	-240.1912478208542	-48037.21946543455	160	0.029197080291970802	0.2	0.07386836989725076
YKL208W	-1	-/-	-240.38646602630615	-27873.448313951492	40	0.02909090909090909	0.2	0.07414607053596223
YLR246W	-1	-/-	-240.39346861839294	-28632.385766029358	40	0.028985507246376812	0.2	0.0744237711746737
YKL194C	-1	-/-	-240.40275502204895	-27437.509796380997	40	0.02888086642599278	0.2	0.07470147181338517
YMR313C	-1	-/-	-240.45514464378357	-27399.382065057755	40	0.02877697841726619	0.2	0.07497917245209663
YMR188C	-1	-/-	-240.52966165542603	-26858.094454288483	40	0.02867383512544803	0.2	0.07525687309080811
YDR405W	0	0/-	-240.74357640743256	-46056.831449747086	160	0.02867383512544803	0.2	0.07525687309080811
YOR138C	0	0/-	-240.82302874326706	-46267.55262386799	160	0.02867383512544803	0.2	0.07525687309080811
YDR036C	-1	-/-	-240.88422799110413	-28432.71963405609	40	0.02857142857142857	0.2	0.07553457372951958
YNL172W	-1	-/-	-240.95336532592773	-25365.23943734169	40	0.028469750889679714	0.2	0.07581227436823104
YPL005W	0	0/-	-241.02948254346848	-45991.44454175234	160	0.028469750889679714	0.2	0.07581227436823104
YIL068C	-1	-/-	-241.04544925689697	-24943.690433979034	40	0.028368794326241134	0.2	0.07608997500694252
YBL102W	-1	-/-	-241.05611562728882	-27648.19758427143	40	0.028268551236749116	0.2	0.07636767564565398
YDR313C	0	0/-	-241.06771183013916	-47563.99231362343	160	0.028268551236749116	0.2	0.07636767564565398
YNR031C	-1	-/-	-241.08164930343628	-24906.886198043823	40	0.028169014084507043	0.2	0.07664537628436545
YOR386W	-1	-/-	-241.14495658874512	-29443.9814350605	40	0.028070175438596492	0.2	0.07692307692307693
YFR014C	-1	-/-	-241.1537504196167	-27344.98398399353	40	0.027972027972027972	0.2	0.07720077756178839
YPR023C	-1	-/-	-241.16107821464539	-28376.009831428528	40	0.027874564459930314	0.2	0.07747847820049986
YBR270C	0	0/-	-241.23304170370102	-46167.792008668184	160	0.027874564459930314	0.2	0.07747847820049986
YKL091C	0	0/0	-241.37543779611588	-49277.1950276494	160	0.027874564459930314	0.2	0.07747847820049986
YGR132C	-1	-/-	-241.3868751525879	-28895.44167470932	40	0.027777777777777776	0.2	0.07775617883921133
YHR195W	0	0/0	-241.43554139137268	-46857.26170319319	160	0.027777777777777776	0.2	0.07775617883921133
YBR107C	-1	-/-	-241.43724298477173	-25632.617333889008	40	0.02768166089965398	0.2	0.0780338794779228
YOR284W	-1	-/0	-241.45362949371338	-26250.18552017212	40	0.027586206896551724	0.2	0.07831158011663426
YPR026W	0	0/-	-241.49896532297134	-50397.44620281458	160	0.027586206896551724	0.2	0.07831158011663426
YNL215W	0	0/-	-241.50129979848862	-46612.06524837017	160	0.027586206896551724	0.2	0.07831158011663426
YAR019C	-1	-/-	-241.51203894615173	-27467.438185691833	40	0.027491408934707903	0.2	0.07858928075534574
YMR213W	-1	-/-	-241.52479720115662	-27820.737879037857	40	0.0273972602739726	0.2	0.0788669813940572
YKR052C	-1	-/-	-241.53226566314697	-26443.751307725906	40	0.027303754266211604	0.2	0.07914468203276867
YPL059W	-1	-/-	-241.55587577819824	-27742.689928770065	40	0.027210884353741496	0.2	0.07942238267148015
YJL210W	1	+/+	-241.5669732093811	-28331.75262904167	39	0.030508474576271188	0.225	0.07942238267148015
YHR150W	1	+/+	-241.62363576889038	-27902.895261764526	39	0.033783783783783786	0.25	0.07942238267148015
YAL054C	-1	-/-	-241.64663434028625	-30779.519294261932	40	0.03367003367003367	0.25	0.07970008331019161
YOR177C	0	0/-	-241.66090947389603	-46280.24074944854	160	0.03367003367003367	0.25	0.07970008331019161
YER047C	0	0/0	-241.70511090755463	-45773.99773615599	160	0.03367003367003367	0.25	0.07970008331019161
YOR137C	-1	-/-	-241.86668014526367	-28832.340495347977	40	0.03355704697986577	0.25	0.07997778394890308
YDR162C	-1	-/-	-241.95561480522156	-27899.836271762848	40	0.033444816053511704	0.25	0.08025548458761456
YER050C	0	0/-	-242.0369050502777	-46557.352333426476	160	0.033444816053511704	0.25	0.08025548458761456
YOR324C	0	0/-	-242.11167854070663	-46085.287814855576	160	0.033444816053511704	0.25	0.08025548458761456
YLR330W	-1	-/-	-242.11969780921936	-28378.097524404526	40	0.03333333333333333	0.25	0.08053318522632602
YER017C	-1	-/-	-242.19572234153748	-27844.883435964584	40	0.03322259136212625	0.25	0.08081088586503749
YDR466W	0	0/-	-242.2198635339737	-45872.069390296936	160	0.03322259136212625	0.25	0.08081088586503749
YIL112W	-1	-/-	-242.2308850288391	-28181.849685192108	40	0.033112582781456956	0.25	0.08108858650374896
YDR276C	-1	-/-	-242.2346534729004	-28916.31934261322	40	0.033003300330033	0.25	0.08136628714246043
YPL074W	0	0/0	-242.23941260576248	-45959.28951925039	160	0.033003300330033	0.25	0.08136628714246043
YKL087C	0	0/0	-242.37912040948868	-47472.409631848335	160	0.033003300330033	0.25	0.08136628714246043
YGL250W	0	0/-	-242.40562278032303	-47409.26908034086	160	0.033003300330033	0.25	0.08136628714246043
YLR436C	0	0/-	-242.41817098855972	-44845.47625333071	160	0.033003300330033	0.25	0.08136628714246043
YPL054W	0	0/-	-242.56463956832886	-49403.84148064256	160	0.033003300330033	0.25	0.08136628714246043
YER119C	-1	-/-	-242.58063888549805	-29996.723388433456	40	0.03289473684210526	0.25	0.08164398778117189
YOL026C	-1	-/-	-242.70484828948975	-27846.384237766266	40	0.03278688524590164	0.25	0.08192168841988337
YBR179C	-1	-/-	-242.71719765663147	-25834.66515803337	40	0.032679738562091505	0.25	0.08219938905859484
YBR278W	-1	-/-	-242.72197818756104	-26874.802812337875	40	0.03257328990228013	0.25	0.0824770896973063
YGR193C	-1	-/-	-242.72924256324768	-27563.762165308	40	0.032467532467532464	0.25	0.08275479033601778
YDR079W	-1	-/-	-242.7622308731079	-30022.37539577484	40	0.032362459546925564	0.25	0.08303249097472924
YLR128W	0	0/-	-242.8506724834442	-45467.97486013174	160	0.032362459546925564	0.25	0.08303249097472924
YKL039W	0	0/-	-242.85538929700851	-47522.81627500057	160	0.032362459546925564	0.25	0.08303249097472924
YFL055W	-1	-/-	-243.09431862831116	-26672.56099796295	40	0.03225806451612903	0.25	0.0833101916134407
YOL110W	-1	-/-	-243.15093183517456	-25554.901842594147	40	0.03215434083601286	0.25	0.08358789225215218
YCR079W	0	0/-	-243.23334348201752	-48269.08308470249	160	0.03215434083601286	0.25	0.08358789225215218
YDR315C	0	0/-	-243.23963743448257	-46141.8292645216	160	0.03215434083601286	0.25	0.08358789225215218
YJL117W	-1	-/-	-243.25161838531494	-26583.507989645004	40	0.03205128205128205	0.25	0.08386559289086365
YCR004C	0	0/0	-243.2564376592636	-47440.28613293171	160	0.03205128205128205	0.25	0.08386559289086365
YDL080C	-1	-/-	-243.3477807044983	-26405.10490345955	40	0.03194888178913738	0.25	0.08414329352957511
YHR155W	0	0/-	-243.35705757141113	-45756.07615739107	160	0.03194888178913738	0.25	0.08414329352957511
YEL005C	0	0/-	-243.46020847558975	-47311.27552828193	160	0.03194888178913738	0.25	0.08414329352957511
YDR295C	-1	-/-	-243.51327419281006	-25259.318851709366	40	0.03184713375796178	0.25	0.08442099416828659
YGL153W	1	+/+	-243.57263898849487	-27674.94610977173	39	0.03492063492063492	0.275	0.08442099416828659
YLR206W	-1	-/-	-243.61546635627747	-29251.50304722786	40	0.03481012658227848	0.275	0.08469869480699806
YBL034C	-1	-/-	-243.61673307418823	-27110.55315208435	40	0.03470031545741325	0.275	0.08497639544570952
YDR393W	-1	-/-	-243.64856100082397	-27903.674303531647	40	0.03459119496855346	0.275	0.085254096084421
YDR421W	-1	-/-	-243.66434812545776	-28165.899940252304	40	0.034482758620689655	0.275	0.08553179672313246
YKL098W	0	0/0	-243.7040029168129	-45533.9221457243	160	0.034482758620689655	0.275	0.08553179672313246
YMR184W	-1	-/-	-243.7446732521057	-25683.607923984528	40	0.034375	0.275	0.08580949736184393
YJL083W	0	0/-	-243.85631835460663	-45634.95911180973	160	0.034375	0.275	0.08580949736184393
YJR040W	-1	-/-	-243.96627569198608	-24813.529990911484	40	0.03426791277258567	0.275	0.0860871980005554
YPL259C	-1	-/-	-243.97343921661377	-25135.467564105988	40	0.034161490683229816	0.275	0.08636489863926687
YMR191W	0	0/0	-244.01343023777008	-48411.39155563712	160	0.034161490683229816	0.275	0.08636489863926687
YBL101C	0	0/-	-244.08704137802124	-47916.552824020386	160	0.034161490683229816	0.275	0.08636489863926687
YOL023W	-1	-/-	-244.0948371887207	-26231.70907354355	40	0.034055727554179564	0.275	0.08664259927797834
YIR037W	-1	-/-	-244.0968370437622	-30091.97450709343	40	0.033950617283950615	0.275	0.08692029991668981
YFR043C	0	0/0	-244.10911405086517	-45164.48943990469	160	0.033950617283950615	0.275	0.08692029991668981
YLR219W	-1	-/-	-244.1428005695343	-29074.050308465958	40	0.033846153846153845	0.275	0.08719800055540128
YML088W	-1	-/-	-244.16130208969116	-26186.702077388763	40	0.03374233128834356	0.275	0.08747570119411274
YDR175C	-1	-/-	-244.1825532913208	-27972.2674806118	40	0.03363914373088685	0.275	0.08775340183282422
YEL066W	-1	-/-	-244.20975160598755	-27457.797570705414	40	0.03353658536585366	0.275	0.08803110247153569
YBR024W	-1	-/-	-244.22903990745544	-30265.110907554626	40	0.03343465045592705	0.275	0.08830880311024715
YAL016W	-1	-/-	-244.24989199638367	-28908.319963932037	40	0.03333333333333333	0.275	0.08858650374895863
YGL221C	0	0/0	-244.2673905491829	-47585.82477533817	160	0.03333333333333333	0.275	0.08858650374895863
YBR269C	0	0/-	-244.29274079203606	-49459.33562758565	160	0.03333333333333333	0.275	0.08858650374895863
YOL033W	-1	-/-	-244.29623699188232	-28773.130935430527	40	0.03323262839879154	0.275	0.08886420438767009
YLR207W	-1	-/-	-244.46612167358398	-27420.087018728256	40	0.03313253012048193	0.275	0.08914190502638156
YNL118C	-1	-/-	-244.53301548957825	-27245.287669181824	40	0.03303303303303303	0.275	0.08941960566509304
YBL005W	-1	-/-	-244.54645013809204	-26870.88891839981	40	0.03293413173652695	0.275	0.0896973063038045
YIL006W	0	0/-	-244.56564995646477	-46983.15290942788	160	0.03293413173652695	0.275	0.0896973063038045
YIL073C	-1	-/-	-244.68166542053223	-25131.936181545258	40	0.03283582089552239	0.275	0.08997500694251596
YLR189C	-1	-/-	-244.73508596420288	-28722.18814110756	40	0.03273809523809524	0.275	0.09025270758122744
YCL016C	-1	-/-	-244.75618076324463	-28195.67239332199	40	0.032640949554896145	0.275	0.09053040821993891
YDR142C	1	+/+	-244.75811529159546	-27292.37530231476	39	0.03550295857988166	0.3	0.09053040821993891
YNL054W	-1	-/-	-244.7607262134552	-28385.50860476494	40	0.035398230088495575	0.3	0.09080810885865037
YOR328W	-1	-/-	-244.78361797332764	-30076.37535715103	40	0.03529411764705882	0.3	0.09108580949736185
YGL251C	-1	-/-	-244.81194353103638	-25419.572682142258	40	0.03519061583577713	0.3	0.09136351013607331
YHR194W	-1	-/-	-244.94396805763245	-27463.928189516068	40	0.03508771929824561	0.3	0.09164121077478478
YLR024C	0	0/-	-244.97091287374496	-45954.151676476	160	0.03508771929824561	0.3	0.09164121077478478
YCR030C	0	0/-	-244.98375529050827	-46738.346907019615	160	0.03508771929824561	0.3	0.09164121077478478
YMR077C	-1	-/-	-245.00891065597534	-26404.476935625076	40	0.03498542274052478	0.3	0.09191891141349626
YPL003W	0	0/-	-245.02255380153656	-46491.39475685358	160	0.03498542274052478	0.3	0.09191891141349626
YLR386W	-1	-/-	-245.0316023826599	-27785.51842212677	40	0.03488372093023256	0.3	0.09219661205220772
YGR121C	-1	-/-	-245.13258337974548	-26603.085336208344	40	0.034782608695652174	0.3	0.09247431269091919
YNL177C	-1	-/-	-245.17528772354126	-28194.23553442955	40	0.03468208092485549	0.3	0.09275201332963066
YLR079W	-1	-/-	-245.1963586807251	-26761.51458120346	40	0.0345821325648415	0.3	0.09302971396834213
YJL030W	-1	-/-	-245.20479702949524	-25249.515659570694	40	0.034482758620689655	0.3	0.0933074146070536
YGL005C	-1	-/-	-245.35309410095215	-26237.72346687317	40	0.034383954154727794	0.3	0.09358511524576507
YER139C	0	0/-	-245.36331367492676	-45738.41182285547	160	0.034383954154727794	0.3	0.09358511524576507
YMR097C	-1	-/-	-245.44065189361572	-27824.85460972786	40	0.03428571428571429	0.3	0.09386281588447654
YDR166C	-1	-/-	-245.44678211212158	-26717.62929582596	40	0.03418803418803419	0.3	0.094140516523188
YDR296W	-1	-/-	-245.5195300579071	-29427.62211084366	40	0.03409090909090909	0.3	0.09441821716189948
YPR095C	-1	-/-	-245.54846930503845	-24842.35752058029	40	0.0339943342776204	0.3	0.09469591780061094
YDR005C	-1	-/-	-245.55832386016846	-26809.92380452156	40	0.03389830508474576	0.3	0.09497361843932241
YBL078C	-1	-/-	-245.5837390422821	-29596.818318367004	40	0.03380281690140845	0.3	0.09525131907803389
YDL020C	-1	-/-	-245.58510541915894	-28219.696488142014	40	0.033707865168539325	0.3	0.09552901971674535
YHL020C	-1	-/-	-245.62352514266968	-28799.0799639225	40	0.03361344537815126	0.3	0.09580672035545681
YOR018W	-1	-/-	-245.6405324935913	-30033.389355897903	40	0.0335195530726257	0.3	0.0960844209941683
YNL077W	0	0/-	-245.6445228755474	-46568.183549672365	160	0.0335195530726257	0.3	0.0960844209941683
YPL008W	-1	-/-	-245.6766119003296	-28825.51020216942	40	0.033426183844011144	0.3	0.09636212163287976
YGR183C	-1	-/-	-245.7028923034668	-28092.166445970535	40	0.03333333333333333	0.3	0.09663982227159122
YMR172W	-1	-/-	-245.77432107925415	-27617.07702565193	40	0.0332409972299169	0.3	0.0969175229103027
YCR024C	0	0/-	-245.7779664993286	-46393.07415693998	160	0.0332409972299169	0.3	0.0969175229103027
YDR386W	-1	-/-	-245.78882598876953	-25688.65969657898	40	0.03314917127071823	0.3	0.09719522354901416
YIL129C	-1	-/-	-245.87169218063354	-27088.783097743988	40	0.03305785123966942	0.3	0.09747292418772563
YBL103C	-1	-/-	-245.89445638656616	-28821.61929178238	40	0.03296703296703297	0.3	0.09775062482643711
YJR066W	-1	-/-	-245.95337057113647	-26420.928673267365	40	0.03287671232876712	0.3	0.09802832546514857
YKL010C	0	0/-	-246.06146502494812	-46851.22102844715	160	0.03287671232876712	0.3	0.09802832546514857
YGL025C	-1	-/-	-246.1345920562744	-26453.25114107132	40	0.03278688524590164	0.3	0.09830602610386004
YMR282C	0	0/-	-246.135315656662	-45551.15652382374	160	0.03278688524590164	0.3	0.09830602610386004
YCR036W	0	0/0	-246.1591444015503	-46752.62981784344	160	0.03278688524590164	0.3	0.09830602610386004
YLR191W	1	+/+	-246.18597841262817	-29293.667773246765	39	0.035422343324250684	0.325	0.09830602610386004
YIL005W	0	0/-	-246.23903930187225	-45464.90454822779	160	0.035422343324250684	0.325	0.09830602610386004
YGL018C	-1	-/-	-246.27287530899048	-26543.014176368713	40	0.035326086956521736	0.325	0.09858372674257151
YDL200C	-1	-/-	-246.29482650756836	-29147.339503765106	40	0.03523035230352303	0.325	0.09886142738128298
YOR358W	0	0/-	-246.38358575105667	-46678.08676528931	160	0.03523035230352303	0.325	0.09886142738128298
YKL167C	0	0/-	-246.41107457876205	-46971.4036321044	160	0.03523035230352303	0.325	0.09886142738128298
YLR442C	-1	-/-	-246.47955799102783	-27646.74433517456	40	0.03513513513513514	0.325	0.09913912801999444
YGR194C	0	0/0	-246.48592936992645	-47843.216854035854	160	0.03513513513513514	0.325	0.09913912801999444
YBR217W	-1	-/-	-246.48659467697144	-27316.132692813873	40	0.03504043126684636	0.325	0.09941682865870592
YPL006W	-1	-/-	-246.54077434539795	-28106.584927797318	40	0.03494623655913978	0.325	0.09969452929741739
YOR156C	-1	-/-	-246.7225980758667	-26207.994799137115	40	0.03485254691689008	0.325	0.09997222993612885
YDL045W-A	0	0/-	-246.9048575758934	-46647.433679401875	160	0.03485254691689008	0.325	0.09997222993612885
YPL065W	-1	-/-	-246.9182162284851	-26519.127588748932	40	0.034759358288770054	0.325	0.10024993057484032
YLR070C	0	0/0	-246.9890238046646	-47790.30987709761	160	0.034759358288770054	0.325	0.10024993057484032
YKL135C	-1	-/-	-247.05526208877563	-27294.58379483223	40	0.034666666666666665	0.325	0.1005276312135518
YDR118W	-1	-/-	-247.1175708770752	-25858.618569374084	40	0.034574468085106384	0.325	0.10080533185226326
YAL031C	-1	-/-	-247.13226318359375	-28442.537660598755	40	0.034482758620689655	0.325	0.10108303249097472
YKL170W	-1	-/-	-247.13652122020721	-30178.499113440514	40	0.03439153439153439	0.325	0.1013607331296862
YNR048W	-1	-/-	-247.13945770263672	-28891.977211475372	40	0.03430079155672823	0.325	0.10163843376839767
YNL223W	-1	-/-	-247.17309522628784	-27999.11362361908	40	0.034210526315789476	0.325	0.10191613440710913
YBR001C	0	0/-	-247.19138330221176	-48294.31924831867	160	0.034210526315789476	0.325	0.10191613440710913
YNL130C	-1	-/-	-247.22196006774902	-27985.624717473984	40	0.03412073490813648	0.325	0.10219383504582061
YOR371C	-1	-/-	-247.31337022781372	-28114.219810962677	40	0.034031413612565446	0.325	0.10247153568453207
YOL003C	-1	-/-	-247.36363434791565	-26044.62860560417	40	0.033942558746736295	0.325	0.10274923632324354
YDL019C	-1	-/-	-247.4063687324524	-27481.608617305756	40	0.033854166666666664	0.325	0.10302693696195502
YDR204W	0	0/0	-247.43642288446426	-49162.24783152342	160	0.033854166666666664	0.325	0.10302693696195502
YKL057C	-1	-/-	-247.45738911628723	-29673.520906448364	40	0.033766233766233764	0.325	0.10330463760066648
YNL127W	-1	-/-	-247.47163343429565	-28036.37592482567	40	0.03367875647668394	0.325	0.10358233823937794
YOR350C	0	0/-	-247.53355717658997	-45926.38128644228	160	0.03367875647668394	0.325	0.10358233823937794
YGL154C	0	0/0	-247.54360914230347	-47233.01361441612	160	0.03367875647668394	0.325	0.10358233823937794
YDL139C	0	0/-	-247.5950564146042	-47362.025175869465	160	0.03367875647668394	0.325	0.10358233823937794
YJL176C	-1	-/-	-247.64819717407227	-26493.981801986694	40	0.03359173126614987	0.325	0.10386003887808942
YHR057C	0	0/-	-247.6559242606163	-46858.677966058254	160	0.03359173126614987	0.325	0.10386003887808942
YGL104C	-1	-/-	-247.6601755619049	-30077.24735403061	40	0.03350515463917526	0.325	0.10413773951680089
YJR094C	-1	-/-	-247.6992859840393	-25849.000408887863	40	0.033419023136246784	0.325	0.10441544015551235
YIR024C	0	0/-	-247.74991637468338	-47400.36618220806	160	0.033419023136246784	0.325	0.10441544015551235
YML118W	-1	-/-	-247.90249681472778	-27933.622433185577	40	0.03333333333333333	0.325	0.10469314079422383
YLR324W	1	+/+	-247.91281747817993	-29332.30086374283	39	0.03580562659846547	0.35	0.10469314079422383
YHR006W	-1	-/-	-247.94347286224365	-28855.56296300888	40	0.03571428571428571	0.35	0.1049708414329353
YGL237C	0	0/-	-248.01370632648468	-46643.10981994867	160	0.03571428571428571	0.35	0.1049708414329353
YMR154C	0	0/-	-248.06006652116776	-45359.259366989136	160	0.03571428571428571	0.35	0.1049708414329353
YOR126C	-1	-/-	-248.08480858802795	-27473.32367992401	40	0.035623409669211195	0.35	0.10524854207164676
YBR222C	0	0/-	-248.11225771903992	-47761.736903607845	160	0.035623409669211195	0.35	0.10524854207164676
YDR254W	-1	-/-	-248.14757776260376	-27176.533851146698	40	0.03553299492385787	0.35	0.10552624271035824
YHR101C	0	0/-	-248.16737967729568	-46476.931551873684	160	0.03553299492385787	0.35	0.10552624271035824
YJR089W	-1	-/-	-248.32621812820435	-28066.377623558044	40	0.035443037974683546	0.35	0.1058039433490697
YAL062W	0	0/0	-248.32854771614075	-47727.34502083063	160	0.035443037974683546	0.35	0.1058039433490697
YLR025W	-1	-/-	-248.36137890815735	-27141.28478527069	40	0.03535353535353535	0.35	0.10608164398778117
YKR058W	0	0/0	-248.39706379175186	-47654.935750961304	160	0.03535353535353535	0.35	0.10608164398778117
YMR110C	0	0/-	-248.5378212928772	-51517.723742067814	160	0.03535353535353535	0.35	0.10608164398778117
YGR225W	-1	-/-	-248.6082842350006	-28384.457238078117	40	0.03526448362720403	0.35	0.10635934462649264
YDL243C	-1	-/0	-248.6512370109558	-26262.861780643463	40	0.035175879396984924	0.35	0.10663704526520411
YFL018C	-1	-/-	-248.65250444412231	-28142.185542583466	40	0.03508771929824561	0.35	0.10691474590391557
YLR394W	-1	-/-	-248.6604163646698	-29230.610642194748	40	0.035	0.35	0.10719244654262705
YDL123W	0	0/0	-248.75137042999268	-47823.578387737274	160	0.035	0.35	0.10719244654262705
YBR098W	-1	-/-	-248.7597212791443	-26289.09401321411	40	0.034912718204488775	0.35	0.10747014718133852
YLR289W	0	0/0	-248.77621972560883	-47262.702165186405	160	0.034912718204488775	0.35	0.10747014718133852
YKL012W	-1	-/-	-248.82059955596924	-25575.231647729874	40	0.03482587064676617	0.35	0.10774784782004998
YDL224C	-1	-/-	-248.83127546310425	-26553.592188596725	40	0.034739454094292806	0.35	0.10802554845876146
YHR132C	0	0/-	-248.8669102191925	-46860.75965452194	160	0.034739454094292806	0.35	0.10802554845876146
YPR100W	-1	-/-	-248.91059732437134	-27519.327936649323	40	0.034653465346534656	0.35	0.10830324909747292
YNL093W	-1	-/-	-248.9533839225769	-27906.703262090683	40	0.0345679012345679	0.35	0.10858094973618439
YLR273C	0	0/0	-248.95386415719986	-45911.65669953823	160	0.0345679012345679	0.35	0.10858094973618439
YPR029C	-1	-/-	-249.0909116268158	-25768.116497516632	40	0.034482758620689655	0.35	0.10885865037489587
YKL022C	-1	-/-	-249.144189119339	-27446.996157884598	40	0.0343980343980344	0.35	0.10913635101360733
YOL135C	-1	-/-	-249.1480131149292	-28849.59737610817	40	0.03431372549019608	0.35	0.1094140516523188
YGL134W	0	0/-	-249.1645166873932	-47659.90175998211	160	0.03431372549019608	0.35	0.1094140516523188
YMR281W	-1	-/-	-249.20275831222534	-26926.00631260872	40	0.034229828850855744	0.35	0.10969175229103027
YBR049C	-1	-/-	-249.21728706359863	-25669.34340262413	40	0.03414634146341464	0.35	0.10996945292974174
YLR382C	-1	-/-	-249.23151183128357	-26823.54120326042	40	0.0340632603406326	0.35	0.1102471535684532
YDR031W	0	0/-	-249.28069639205933	-48562.684500813484	160	0.0340632603406326	0.35	0.1102471535684532
YKR007W	-1	-/-	-249.29398155212402	-26189.306125879288	40	0.03398058252427184	0.35	0.11052485420716468
YDR051C	0	0/-	-249.3370966911316	-46426.58180910349	160	0.03398058252427184	0.35	0.11052485420716468
YDR082W	-1	-/-	-249.3924858570099	-28435.564764261246	40	0.03389830508474576	0.35	0.11080255484587614
YGL226W	0	0/-	-249.4531046152115	-46839.677425563335	160	0.03389830508474576	0.35	0.11080255484587614
YLR093C	0	0/-	-249.45981365442276	-46619.860943973064	160	0.03389830508474576	0.35	0.11080255484587614
YKL040C	-1	-/-	-249.54941320419312	-27574.41757130623	40	0.033816425120772944	0.35	0.11108025548458761
YKR021W	0	0/-	-249.5504103899002	-45737.081396341324	160	0.033816425120772944	0.35	0.11108025548458761
YGR223C	0	0/-	-249.57244366407394	-46639.418661773205	160	0.033816425120772944	0.35	0.11108025548458761
YOR090C	0	0/-	-249.57953798770905	-46293.19816380739	160	0.033816425120772944	0.35	0.11108025548458761
YER115C	0	0/-	-249.5809268951416	-47141.875244528055	160	0.033816425120772944	0.35	0.11108025548458761
YDR457W	-1	-/-	-249.75568437576294	-26366.595246315002	40	0.033734939759036145	0.35	0.11135795612329909
YGL091C	0	0/-	-249.77457535266876	-46888.46936279535	160	0.033734939759036145	0.35	0.11135795612329909
YKR031C	-1	-/-	-249.8043794631958	-27360.169930696487	40	0.03365384615384615	0.35	0.11163565676201055
YGR209C	-1	-/-	-249.8154354095459	-27711.355898618698	40	0.03357314148681055	0.35	0.11191335740072202
YJL047C	-1	-/-	-249.8353967666626	-26772.81430888176	40	0.03349282296650718	0.35	0.1121910580394335
YML120C	-1	-/-	-249.849871635437	-28510.699409008026	40	0.03341288782816229	0.35	0.11246875867814496
YBR165W	-1	-/-	-249.87664437294006	-28030.60632777214	40	0.03333333333333333	0.35	0.11274645931685642
YBL052C	-1	-/-	-249.9013352394104	-26354.851634979248	40	0.0332541567695962	0.35	0.1130241599555679
YDR438W	0	0/0	-249.9100843667984	-46605.602814376354	160	0.0332541567695962	0.35	0.1130241599555679
YJR108W	-1	-/-	-249.935200214386	-25379.197452783585	40	0.03317535545023697	0.35	0.11330186059427937
YJR099W	0	0/-	-249.9790160059929	-45899.33794283867	160	0.03317535545023697	0.35	0.11330186059427937
YML081C-A	-1	-/-	-250.08173155784607	-28977.61422419548	40	0.03309692671394799	0.35	0.11357956123299083
YLR077W	0	0/-	-250.11136138439178	-45622.052383482456	160	0.03309692671394799	0.35	0.11357956123299083
YLR032W	-1	-/-	-250.12343311309814	-28071.12044763565	40	0.0330188679245283	0.35	0.11385726187170231
YGR206W	-1	-/-	-250.1287817955017	-26703.509742736816	40	0.03294117647058824	0.35	0.11413496251041377
YDL234C	0	0/-	-250.1646426320076	-49383.04609903693	160	0.03294117647058824	0.35	0.11413496251041377
YGR133W	1	+/+	-250.1969084739685	-27306.99445295334	39	0.035211267605633804	0.375	0.11413496251041377
YML095C	-1	-/-	-250.19928407669067	-27744.274125099182	40	0.0351288056206089	0.375	0.11441266314912524
YDR043C	-1	-/-	-250.2506456375122	-28195.813468694687	40	0.035046728971962614	0.375	0.11469036378783672
YNL284C	0	0/-	-250.28536134958267	-47514.361857652664	160	0.035046728971962614	0.375	0.11469036378783672
YEL041W	-1	-/-	-250.3125388622284	-28842.519876241684	40	0.03496503496503497	0.375	0.11496806442654818
YOR219C	0	0/-	-250.314344227314	-46237.1935274601	160	0.03496503496503497	0.375	0.11496806442654818
YPL206C	-1	-/-	-250.39659023284912	-27190.021257162094	40	0.03488372093023256	0.375	0.11524576506525964
YPL055C	-1	-/-	-250.40690565109253	-28935.960779428482	40	0.03480278422273782	0.375	0.11552346570397112
YLL031C	-1	-/-	-250.41822695732117	-28667.744723558426	40	0.034722222222222224	0.375	0.11580116634268259
YGL196W	0	0/0	-250.43593752384186	-49832.030937075615	160	0.034722222222222224	0.375	0.11580116634268259
YGR154C	0	0/-	-250.456640958786	-47556.774362146854	160	0.034722222222222224	0.375	0.11580116634268259
YKR050W	-1	-/-	-250.45765209197998	-27260.59570503235	40	0.03464203233256351	0.375	0.11607886698139405
YBL058W	-1	-/-	-250.50460815429688	-27722.08423948288	40	0.03456221198156682	0.375	0.11635656762010553
YDR169C	0	0/-	-250.64455795288086	-46885.044144928455	160	0.03456221198156682	0.375	0.11635656762010553
YPL020C	-1	-/-	-250.65685987472534	-25778.20868396759	40	0.034482758620689655	0.375	0.116634268258817
YOR220W	0	0/0	-250.69504696130753	-48411.410847604275	160	0.034482758620689655	0.375	0.116634268258817
YPR061C	0	0/0	-250.72279024124146	-47621.13528576493	160	0.034482758620689655	0.375	0.116634268258817
YDR116C	-1	-/-	-250.7245364189148	-30076.99362039566	40	0.034403669724770644	0.375	0.11691196889752846
YFL042C	0	0/-	-250.77037245035172	-48428.17114853859	160	0.034403669724770644	0.375	0.11691196889752846
YDL194W	-1	-/-	-250.78150081634521	-27001.956211566925	40	0.034324942791762014	0.375	0.11718966953623994
YOR157C	-1	-/-	-250.79004192352295	-26936.068927288055	40	0.03424657534246575	0.375	0.1174673701749514
YPL167C	-1	-/-	-250.8660750389099	-27800.924238204956	40	0.03416856492027335	0.375	0.11774507081366287
YDL190C	-1	-/-	-250.8870825767517	-25942.362152576447	40	0.03409090909090909	0.375	0.11802277145237434
YMR203W	-1	-/-	-250.94602394104004	-27978.241485595703	40	0.034013605442176874	0.375	0.11830047209108581
YOR142W	-1	-/-	-250.98061084747314	-29026.16180586815	40	0.033936651583710405	0.375	0.11857817272979727
YJL156C	-1	-/-	-251.01773118972778	-27857.39284300804	40	0.033860045146726865	0.375	0.11885587336850875
YOR148C	-1	-/-	-251.07858562469482	-28120.12566924095	40	0.033783783783783786	0.375	0.11913357400722022
YPL001W	-1	-/-	-251.17560482025146	-26273.60843729973	40	0.033707865168539325	0.375	0.11941127464593168
YER058W	0	0/-	-251.2142178416252	-46872.10733920336	160	0.033707865168539325	0.375	0.11941127464593168
YMR204C	1	+/+	-251.24291133880615	-27908.89048910141	39	0.03587443946188341	0.4	0.11941127464593168
YDR460W	-1	-/-	-251.25889444351196	-28157.399465084076	40	0.035794183445190156	0.4	0.11968897528464316
YGL110C	0	0/-	-251.26298677921295	-46841.35855549574	160	0.035794183445190156	0.4	0.11968897528464316
YOR124C	0	0/-	-251.27181285619736	-47633.32925140858	160	0.035794183445190156	0.4	0.11968897528464316
YGR232W	0	0/0	-251.32586592435837	-48411.20414996147	160	0.035794183445190156	0.4	0.11968897528464316
YFR007W	0	0/0	-251.3347865343094	-47758.0124450326	160	0.035794183445190156	0.4	0.11968897528464316
YBR193C	-1	-/-	-251.3539958000183	-28169.606485128403	40	0.03571428571428571	0.4	0.11996667592335462
YPR008W	-1	-/-	-251.36406803131104	-26735.859228610992	40	0.035634743875278395	0.4	0.12024437656206609
YDR443C	-1	-/-	-251.3690185546875	-28844.00849723816	40	0.035555555555555556	0.4	0.12052207720077757
YLR361C	-1	-/-	-251.3691987991333	-27982.43131661415	40	0.03547671840354767	0.4	0.12079977783948903
YOR035C	-1	-/-	-251.40317296981812	-28024.60498213768	40	0.035398230088495575	0.4	0.1210774784782005
YHL032C	0	0/-	-251.4321716427803	-48510.88370758295	160	0.035398230088495575	0.4	0.1210774784782005
YLL060C	-1	-/0	-251.44807410240173	-30176.502781629562	40	0.03532008830022075	0.4	0.12135517911691197
YPR005C	-1	-/-	-251.48279929161072	-30072.195063352585	40	0.03524229074889868	0.4	0.12163287975562344
YBR253W	-1	-/-	-251.5256471633911	-25582.27506160736	40	0.035164835164835165	0.4	0.1219105803943349
YDR350C	0	0/-	-251.56181073188782	-46411.2206299603	160	0.035164835164835165	0.4	0.1219105803943349
YBR251W	0	0/-	-251.5678346157074	-47302.578510820866	160	0.035164835164835165	0.4	0.1219105803943349
YGR174C	0	0/-	-251.58106619119644	-49081.13398617506	160	0.035164835164835165	0.4	0.1219105803943349
YIL036W	-1	-/-	-251.613440990448	-28228.557562828064	40	0.03508771929824561	0.4	0.12218828103304638
YJR130C	0	0/0	-251.6998188495636	-46927.03986388445	160	0.03508771929824561	0.4	0.12218828103304638
YIL101C	-1	-/-	-251.7015402317047	-30195.560403823853	40	0.0350109409190372	0.4	0.12246598167175785
YBR168W	1	+/+	-251.72433423995972	-28893.687749385834	39	0.03711790393013101	0.425	0.12246598167175785
YGL002W	0	0/-	-251.7655543088913	-46291.59294062853	160	0.03711790393013101	0.425	0.12246598167175785
YER033C	0	0/-	-251.81432902812958	-47834.63508576155	160	0.03711790393013101	0.425	0.12246598167175785
YML129C	-1	-/-	-251.8854250907898	-27440.283960819244	40	0.037037037037037035	0.425	0.12274368231046931
YNL237W	0	0/0	-251.89768052101135	-48931.09701281786	160	0.037037037037037035	0.425	0.12274368231046931
YDR411C	-1	-/-	-251.98285508155823	-29483.268806695938	40	0.03695652173913044	0.425	0.12302138294918079
YNL125C	0	0/-	-251.99868363142014	-47820.422001838684	160	0.03695652173913044	0.425	0.12302138294918079
YKL159C	0	0/-	-252.01812762022018	-45763.827878564596	160	0.03695652173913044	0.425	0.12302138294918079
YBR094W	0	0/0	-252.01998323202133	-47085.4695943594	160	0.03695652173913044	0.425	0.12302138294918079
YDR247W	-1	-/-	-252.0527000427246	-27742.43400168419	40	0.0368763557483731	0.425	0.12329908358789225
YPL179W	-1	-/-	-252.10375022888184	-26870.370086669922	40	0.0367965367965368	0.425	0.12357678422660372
YML038C	-1	-/-	-252.25118684768677	-26072.720006465912	40	0.0367170626349892	0.425	0.1238544848653152
YBL080C	-1	-/-	-252.2604169845581	-29356.056963920593	40	0.036637931034482756	0.425	0.12413218550402666
YBR140C	0	0/-	-252.29913246631622	-47876.889196544886	160	0.036637931034482756	0.425	0.12413218550402666
YBR122C	0	0/-	-252.3046286702156	-48199.86636006832	160	0.036637931034482756	0.425	0.12413218550402666
YPL104W	0	0/-	-252.30611968040466	-47822.83397448063	160	0.036637931034482756	0.425	0.12413218550402666
YJR049C	-1	-/-	-252.3122754096985	-29390.082693099976	40	0.03655913978494624	0.425	0.12440988614273812
YER039C	0	0/-	-252.37729036808014	-49356.586025714874	160	0.03655913978494624	0.425	0.12440988614273812
YDR236C	-1	-/-	-252.3984179496765	-28860.046409130096	40	0.03648068669527897	0.425	0.1246875867814496
YGL213C	-1	-/-	-252.51679944992065	-27101.724490642548	40	0.03640256959314775	0.425	0.12496528742016107
YPL057C	-1	-/-	-252.52313351631165	-28401.464514255524	40	0.03632478632478633	0.425	0.12524298805887255
YOR150W	-1	-/-	-252.52478504180908	-28614.662755966187	40	0.03624733475479744	0.425	0.125520688697584
YCL001W	-1	-/-	-252.53365421295166	-27661.842933893204	40	0.036170212765957444	0.425	0.12579838933629547
YDR207C	-1	-/-	-252.55993032455444	-26376.35209465027	40	0.036093418259023353	0.425	0.12607608997500694
YGR134W	-1	-/-	-252.56113529205322	-27090.8632979393	40	0.036016949152542374	0.425	0.1263537906137184
YDL106C	-1	-/-	-252.5701470375061	-28273.33490896225	40	0.035940803382663845	0.425	0.12663149125242987
YPR176C	-1	-/-	-252.58676624298096	-25699.418326854706	40	0.035864978902953586	0.425	0.12690919189114136
YGR274C	-1	-/-	-252.61593341827393	-27049.542183160782	40	0.035789473684210524	0.425	0.12718689252985282
YMR157C	0	0/0	-252.61737340688705	-48827.93117314577	160	0.035789473684210524	0.425	0.12718689252985282
YPL135W	-1	-/-	-252.64368057250977	-27625.682454109192	40	0.03571428571428571	0.425	0.1274645931685643
YIL153W	-1	-/-	-252.6510682106018	-29100.243851423264	40	0.03563941299790356	0.425	0.12774229380727575
YER048C	0	0/+	-252.68347322940826	-47922.46458232403	160	0.03563941299790356	0.425	0.12774229380727575
YKR098C	0	0/-	-252.7624453306198	-46488.598038971424	160	0.03563941299790356	0.425	0.12774229380727575
YPR179C	-1	-/-	-252.8159384727478	-28000.699353694916	40	0.03556485355648536	0.425	0.12801999444598722
YNL081C	0	0/-	-252.87935650348663	-46237.14382201433	160	0.03556485355648536	0.425	0.12801999444598722
YOL082W	-1	-/-	-252.93418741226196	-30580.09230017662	40	0.03549060542797495	0.425	0.12829769508469868
YGL075C	-1	-/-	-252.98517036437988	-26556.955624818802	40	0.035416666666666666	0.425	0.12857539572341017
YNL121C	-1	-/-	-253.1008801460266	-27782.9041557312	40	0.035343035343035345	0.425	0.12885309636212164
YFL007W	0	0/-	-253.10982728004456	-47506.32828968763	160	0.035343035343035345	0.425	0.12885309636212164
YHR096C	-1	-/-	-253.11412835121155	-30238.75789952278	40	0.035269709543568464	0.425	0.1291307970008331
YOR162C	-1	-/-	-253.1450333595276	-28486.769380569458	40	0.035196687370600416	0.425	0.12940849763954457
YGL129C	-1	-/-	-253.19358825683594	-27881.242480754852	40	0.03512396694214876	0.425	0.12968619827825603
YER182W	0	0/0	-253.21780002117157	-47520.281554460526	160	0.03512396694214876	0.425	0.12968619827825603
YLR440C	0	0/+	-253.243466258049	-46968.00196915865	160	0.03512396694214876	0.425	0.12968619827825603
YDR477W	-1	-/-	-253.25519561767578	-26860.02312684059	40	0.03505154639175258	0.425	0.1299638989169675
YNL272C	-1	-/-	-253.25637102127075	-26124.219872951508	40	0.03497942386831276	0.425	0.130241599555679
YER026C	-1	-/-	-253.41706156730652	-28476.808438539505	40	0.03490759753593429	0.425	0.13051930019439045
YDR424C	-1	-/-	-253.431245803833	-26482.0673224926	40	0.03483606557377049	0.425	0.13079700083310192
YOR330C	-1	-/-	-253.43494129180908	-26499.982476234436	40	0.034764826175869123	0.425	0.13107470147181338
YER144C	0	0/-	-253.46268737316132	-48555.86190915108	160	0.034764826175869123	0.425	0.13107470147181338
YPR066W	0	0/-	-253.47836410999298	-46548.29538911581	160	0.034764826175869123	0.425	0.13107470147181338
YBR120C	0	0/-	-253.51730632781982	-47774.51921975613	160	0.034764826175869123	0.425	0.13107470147181338
YHR175W	-1	-/-	-253.55865335464478	-28122.354918718338	40	0.03469387755102041	0.425	0.13135240211052485
YOR290C	-1	-/-	-253.57627296447754	-26696.805817365646	40	0.034623217922606926	0.425	0.1316301027492363
YER143W	-1	-/-	-253.5998616218567	-29129.95761489868	40	0.034552845528455285	0.425	0.1319078033879478
YKR002W	-1	-/-	-253.6630802154541	-29132.966834545135	40	0.034482758620689655	0.425	0.13218550402665927
YPL201C	0	0/0	-253.68410670757294	-48083.87842312455	160	0.034482758620689655	0.425	0.13218550402665927
YPL084W	-1	-/-	-253.69480752944946	-26983.924967050552	40	0.03441295546558704	0.425	0.13246320466537073
YDL044C	-1	-/-	-253.69628763198853	-28426.106332302094	40	0.03434343434343434	0.425	0.1327409053040822
YBR234C	-1	-/-	-253.72401237487793	-26785.502482652664	40	0.034274193548387094	0.425	0.13301860594279366
YDR301W	-1	-/-	-253.75202989578247	-24899.50778388977	40	0.03420523138832998	0.425	0.13329630658150513
YLR102C	-1	-/-	-253.871750831604	-28371.460261821747	40	0.03413654618473896	0.425	0.13357400722021662
YMR207C	-1	-/-	-253.89695596694946	-27276.620777606964	40	0.03406813627254509	0.425	0.13385170785892808
YNL242W	1	+/-	-253.95225858688354	-28115.853093147278	39	0.036	0.45	0.13385170785892808
YGL141W	0	0/-	-254.0052997469902	-46951.62955805659	160	0.036	0.45	0.13385170785892808
YDL165W	-1	-/-	-254.00976133346558	-26773.023931503296	40	0.03592814371257485	0.45	0.13412940849763955
YOR161C	0	0/-	-254.026045024395	-48905.891719698906	160	0.03592814371257485	0.45	0.13412940849763955
YDL113C	-1	-/-	-254.0659408569336	-28714.92435336113	40	0.035856573705179286	0.45	0.134407109136351
YNR036C	0	0/-	-254.09789949655533	-48027.47748363018	160	0.035856573705179286	0.45	0.134407109136351
YJR091C	-1	-/-	-254.15201807022095	-27402.462075710297	40	0.03578528827037773	0.45	0.13468480977506248
YDL049C	0	0/-	-254.22452700138092	-45657.93595957756	160	0.03578528827037773	0.45	0.13468480977506248
YHR024C	-1	-/-	-254.2376561164856	-27503.552703857422	40	0.03571428571428571	0.45	0.13496251041377394
YMR100W	-1	-/-	-254.27492427825928	-28548.533943653107	40	0.03564356435643564	0.45	0.13524021105248543
YHR011W	-1	-/-	-254.3011770248413	-28065.57851600647	40	0.03557312252964427	0.45	0.1355179116911969
YHR016C	-1	-/-	-254.3110330104828	-30708.12611436844	40	0.03550295857988166	0.45	0.13579561232990836
YER035W	-1	-/-	-254.32057809829712	-28049.162253141403	40	0.03543307086614173	0.45	0.13607331296861983
YDL239C	0	0/-	-254.3216153383255	-48763.56879591942	160	0.03543307086614173	0.45	0.13607331296861983
YNL026W	-1	-/-	-254.36500310897827	-27598.54207921028	40	0.03536345776031434	0.45	0.1363510136073313
YGR141W	-1	-/-	-254.3658950328827	-28929.579018354416	40	0.03529411764705882	0.45	0.13662871424604275
YGR247W	-1	-/-	-254.57495069503784	-25578.631413698196	40	0.03522504892367906	0.45	0.13690641488475425
YDR373W	0	0/-	-254.57498002052307	-47454.5706358552	160	0.03522504892367906	0.45	0.13690641488475425
YMR278W	0	0/-	-254.59038543701172	-46365.47481161356	160	0.03522504892367906	0.45	0.13690641488475425
YGL180W	-1	-/-	-254.67748355865479	-29056.905804514885	40	0.03515625	0.45	0.1371841155234657
YKL142W	0	0/0	-254.7582037448883	-49749.08715516329	160	0.03515625	0.45	0.1371841155234657
YPR106W	0	0/-	-254.77460092306137	-46333.00735449791	160	0.03515625	0.45	0.1371841155234657
YJL054W	-1	-/-	-254.78614854812622	-26933.556083202362	40	0.03508771929824561	0.45	0.13746181616217718
YER080W	0	0/0	-254.79310822486877	-48081.83175975084	160	0.03508771929824561	0.45	0.13746181616217718
YER004W	0	0/0	-254.79684680700302	-48756.47330278158	160	0.03508771929824561	0.45	0.13746181616217718
YBR194W	0	0/0	-254.8029574751854	-46667.115057349205	160	0.03508771929824561	0.45	0.13746181616217718
YJR013W	-1	-/-	-254.8439908027649	-28033.057306289673	40	0.03501945525291829	0.45	0.13773951680088864
YNL258C	-1	-/+	-254.8487606048584	-26339.229857206345	40	0.03495145631067961	0.45	0.1380172174396001
YDR105C	0	0/0	-254.88220036029816	-46424.6756901145	160	0.03495145631067961	0.45	0.1380172174396001
YNL008C	-1	-/-	-254.88621044158936	-27472.737121343613	40	0.03488372093023256	0.45	0.13829491807831157
YDR332W	0	0/-	-254.93357521295547	-45194.96660655737	160	0.03488372093023256	0.45	0.13829491807831157
YOL113W	-1	-/-	-254.97190761566162	-27357.028423786163	40	0.03481624758220503	0.45	0.13857261871702306
YER027C	-1	-/-	-255.10513830184937	-25458.49294281006	40	0.03474903474903475	0.45	0.13885031935573452
YBL066C	0	0/-	-255.1250005364418	-47976.53801816702	160	0.03474903474903475	0.45	0.13885031935573452
YPR133W-A	-1	-/-	-255.17092418670654	-27160.804139137268	40	0.03468208092485549	0.45	0.139128019994446
YKL146W	-1	-/-	-255.21645641326904	-28226.231915950775	40	0.03461538461538462	0.45	0.13940572063315745
YGR167W	-1	-/-	-255.2607765197754	-27629.399955511093	40	0.0345489443378119	0.45	0.13968342127186892
YKL013C	-1	-/-	-255.26815223693848	-27153.299254655838	40	0.034482758620689655	0.45	0.13996112191058038
YBR147W	0	0/-	-255.2751179933548	-49085.415584266186	160	0.034482758620689655	0.45	0.13996112191058038
YAL009W	-1	-/-	-255.27694654464722	-27210.48463535309	40	0.03441682600382409	0.45	0.14023882254929187
YLR214W	-1	-/-	-255.281831741333	-26824.332609653473	40	0.03435114503816794	0.45	0.14051652318800334
YDL225W	-1	-/-	-255.30603551864624	-27113.830384731293	40	0.03428571428571429	0.45	0.1407942238267148
YAL034C	0	0/-	-255.32076394557953	-49564.557951927185	160	0.03428571428571429	0.45	0.1407942238267148
YIR029W	0	0/-	-255.3275408744812	-48046.55755186081	160	0.03428571428571429	0.45	0.1407942238267148
YLR411W	-1	-/-	-255.35814809799194	-29058.570932388306	40	0.034220532319391636	0.45	0.14107192446542627
YBR212W	-1	-/-	-255.372220993042	-27373.838947057724	40	0.03415559772296015	0.45	0.14134962510413773
YKL145W	-1	-/-	-255.3957371711731	-27423.946407556534	40	0.03409090909090909	0.45	0.1416273257428492
YKL173W	-1	-/-	-255.41210746765137	-28891.61636519432	40	0.034026465028355386	0.45	0.1419050263815607
YJL003W	-1	-/-	-255.42366886138916	-27209.003177165985	40	0.033962264150943396	0.45	0.14218272702027215
YMR139W	-1	-/-	-255.51202821731567	-29382.74296283722	40	0.03389830508474576	0.45	0.14246042765898362
YGL197W	0	0/-	-255.53766709566116	-46835.287193357944	160	0.03389830508474576	0.45	0.14246042765898362
YIL071C	0	0/-	-255.57566446065903	-46373.17730939388	160	0.03389830508474576	0.45	0.14246042765898362
YPR040W	0	0/-	-255.72327029705048	-46821.27037036419	160	0.03389830508474576	0.45	0.14246042765898362
YBR216C	-1	-/-	-255.7243995666504	-28255.387405633926	40	0.03383458646616541	0.45	0.14273812829769508
YHL030W	0	0/-	-255.7335061430931	-48036.08831566572	160	0.03383458646616541	0.45	0.14273812829769508
YKR014C	-1	-/-	-255.78628158569336	-28018.903036117554	40	0.03377110694183865	0.45	0.14301582893640655
YFL049W	-1	-/-	-255.7906937599182	-26378.087475299835	40	0.033707865168539325	0.45	0.143293529575118
YGL127C	-1	-/-	-255.80583429336548	-26951.106034755707	40	0.03364485981308411	0.45	0.1435712302138295
YPL186C	0	0/-	-255.8236238360405	-51187.86472159624	160	0.03364485981308411	0.45	0.1435712302138295
YBR200W	-1	-/-	-255.92732954025269	-27740.363445281982	40	0.033582089552238806	0.45	0.14384893085254097
YLR231C	-1	-/-	-255.94238901138306	-27649.89235687256	40	0.0335195530726257	0.45	0.14412663149125243
YDR246W	-1	-/-	-255.95506286621094	-30131.374833345413	40	0.03345724907063197	0.45	0.1444043321299639
YIR001C	0	0/0	-255.97595357894897	-45497.39295387268	160	0.03345724907063197	0.45	0.1444043321299639
YDL054C	0	0/-	-256.0266298055649	-46901.23822027445	160	0.03345724907063197	0.45	0.1444043321299639
YIL004C	-1	-/-	-256.04996728897095	-27807.544072389603	40	0.03339517625231911	0.45	0.14468203276867536
YMR271C	0	0/-	-256.05991888046265	-49502.26576074958	160	0.03339517625231911	0.45	0.14468203276867536
YER093C	-1	-/-	-256.1014542579651	-26828.566161632538	40	0.03333333333333333	0.45	0.14495973340738683
YBR221C	-1	-/-	-256.11018228530884	-28398.406086444855	40	0.033271719038817	0.45	0.14523743404609832
YKL138C	0	0/-	-256.11386984586716	-47823.039155483246	160	0.033271719038817	0.45	0.14523743404609832
YGR002C	-1	-/-	-256.1400761604309	-28231.861760139465	40	0.033210332103321034	0.45	0.14551513468480978
YOR329C	-1	-/-	-256.18645906448364	-28444.025772809982	40	0.03314917127071823	0.45	0.14579283532352125
YOL001W	-1	-/-	-256.19639015197754	-26619.048473596573	40	0.03308823529411765	0.45	0.1460705359622327
YJL084C	0	0/-	-256.19677954912186	-46427.55176174641	160	0.03308823529411765	0.45	0.1460705359622327
YMR037C	-1	-/-	-256.2094159126282	-27265.025555849075	40	0.03302752293577982	0.45	0.14634823660094418
YOR280C	0	0/0	-256.2399456501007	-46301.26035708189	160	0.03302752293577982	0.45	0.14634823660094418
YDR337W	-1	-/-	-256.2520236968994	-28376.189502477646	40	0.03296703296703297	0.45	0.14662593723965564
YBR070C	-1	-/-	-256.28381633758545	-27045.583777189255	40	0.03290676416819013	0.45	0.14690363787836713
YFR008W	-1	-/-	-256.2930064201355	-29213.857964515686	40	0.032846715328467155	0.45	0.1471813385170786
YHR190W	-1	-/-	-256.3407244682312	-28188.099200487137	40	0.03278688524590164	0.45	0.14745903915579006
YJR044C	-1	-/-	-256.3446183204651	-26413.25039768219	40	0.03272727272727273	0.45	0.14773673979450153
YNL185C	0	0/-	-256.37665951251984	-47863.276665747166	160	0.03272727272727273	0.45	0.14773673979450153
YDR479C	1	+/+	-256.4657025337219	-28596.551473617554	39	0.034482758620689655	0.475	0.14773673979450153
YGR101W	-1	-/-	-256.5196099281311	-28834.35577392578	40	0.034420289855072464	0.475	0.148014440433213
YBL067C	0	0/-	-256.5348893404007	-47127.04867517948	160	0.034420289855072464	0.475	0.148014440433213
YKR027W	-1	-/-	-256.53809428215027	-28426.368962049484	40	0.034358047016274866	0.475	0.14829214107192445
YNL131W	-1	-/-	-256.5439157485962	-28054.991044044495	40	0.03429602888086643	0.475	0.14856984171063595
YOL081W	0	0/-	-256.59007358551025	-46624.36580067873	160	0.03429602888086643	0.475	0.14856984171063595
YOR125C	0	0/0	-256.60135865211487	-47016.822327017784	160	0.03429602888086643	0.475	0.14856984171063595
YGL161C	0	0/0	-256.62164914608	-48035.96803623438	160	0.03429602888086643	0.475	0.14856984171063595
YMR171C	0	0/-	-256.6396057009697	-45921.849774837494	160	0.03429602888086643	0.475	0.14856984171063595
YHR028C	0	0/-	-256.65246760845184	-49256.9339928627	160	0.03429602888086643	0.475	0.14856984171063595
YJR110W	-1	-/-	-256.65463638305664	-26975.783541440964	40	0.03423423423423423	0.475	0.1488475423493474
YNL014W	-1	-/-	-256.708065032959	-27364.72603559494	40	0.0341726618705036	0.475	0.14912524298805888
YLR247C	0	0/-	-256.74621719121933	-47006.54879742861	160	0.0341726618705036	0.475	0.14912524298805888
YIR036C	0	0/0	-256.783371090889	-49150.82767748833	160	0.0341726618705036	0.475	0.14912524298805888
YGL004C	-1	-/-	-256.7945523262024	-28318.157920360565	40	0.03411131059245961	0.475	0.14940294362677034
YMR180C	0	0/-	-256.8128963112831	-47482.975613713264	160	0.03411131059245961	0.475	0.14940294362677034
YKL112W	-1	-/-	-256.94262409210205	-29158.83130812645	40	0.034050179211469536	0.475	0.1496806442654818
YBR003W	0	0/-	-256.964158475399	-47717.42891943455	160	0.034050179211469536	0.475	0.1496806442654818
YDR192C	-1	-/-	-257.00524640083313	-26892.665792942047	40	0.03398926654740608	0.475	0.14995834490419327
YAL041W	-1	-/-	-257.0459713935852	-27879.969652175903	40	0.033928571428571426	0.475	0.15023604554290476
YOL062C	0	0/-	-257.0642706155777	-46239.864273548126	160	0.033928571428571426	0.475	0.15023604554290476
YDR284C	-1	-/-	-257.07901072502136	-30391.776775836945	40	0.0338680926916221	0.475	0.15051374618161623
YNL212W	0	0/0	-257.08159720897675	-47464.41973423958	160	0.0338680926916221	0.475	0.15051374618161623
YDL120W	-1	-/-	-257.0873770713806	-27941.928867816925	40	0.033807829181494664	0.475	0.1507914468203277
YGR052W	0	0/-	-257.1239668726921	-48228.13790088892	160	0.033807829181494664	0.475	0.1507914468203277
YPR121W	-1	-/-	-257.2635746002197	-26278.7501475811	40	0.03374777975133215	0.475	0.15106914745903915
YER170W	0	0/-	-257.3127651810646	-47726.36193984747	160	0.03374777975133215	0.475	0.15106914745903915
YJR034W	0	0/-	-257.35956785082817	-47871.71989789605	160	0.03374777975133215	0.475	0.15106914745903915
YOR336W	0	0/-	-257.4091360569	-46449.60276901722	160	0.03374777975133215	0.475	0.15106914745903915
YMR054W	-1	-/-	-257.5248484611511	-25522.62617444992	40	0.03368794326241135	0.475	0.15134684809775062
YBR233W	0	0/-	-257.5375289916992	-46804.305392205715	160	0.03368794326241135	0.475	0.15134684809775062
YPL249C	-1	-/-	-257.65247201919556	-28476.10613799095	40	0.033628318584070796	0.475	0.15162454873646208
YNL265C	0	0/-	-257.6527272462845	-47405.933010697365	160	0.033628318584070796	0.475	0.15162454873646208
YGL080W	0	0/-	-257.67384934425354	-48343.71418195963	160	0.033628318584070796	0.475	0.15162454873646208
YPR188C	-1	-/-	-257.6775312423706	-27987.06634759903	40	0.03356890459363958	0.475	0.15190224937517358
YOR087W	-1	-/-	-257.7484874725342	-27726.13524746895	40	0.03350970017636684	0.475	0.15217995001388504
YPR047W	0	0/-	-257.75036680698395	-48804.948987066746	160	0.03350970017636684	0.475	0.15217995001388504
YDR503C	-1	-/-	-257.7650337219238	-28505.352096557617	40	0.03345070422535211	0.475	0.1524576506525965
YOL100W	-1	-/-	-257.7825698852539	-27460.85543870926	40	0.033391915641476276	0.475	0.15273535129130797
YOR059C	0	0/-	-257.79344749450684	-48182.46704739332	160	0.033391915641476276	0.475	0.15273535129130797
YLR067C	-1	-/-	-257.8032455444336	-26692.281698703766	40	0.03333333333333333	0.475	0.15301305193001943
YGL212W	-1	-/-	-257.8038411140442	-26677.407903432846	40	0.03327495621716287	0.475	0.1532907525687309
YAL027W	0	0/-	-257.8048269748688	-48006.68504035473	160	0.03327495621716287	0.475	0.1532907525687309
YGR086C	-1	-/-	-257.8427710533142	-30059.94371652603	40	0.033216783216783216	0.475	0.1535684532074424
YPR024W	-1	-/-	-257.8481512069702	-27305.287598609924	40	0.03315881326352531	0.475	0.15384615384615385
YHR114W	-1	-/-	-257.84980058670044	-27587.89910888672	40	0.033101045296167246	0.475	0.15412385448486532
YDR084C	0	0/0	-257.8773880004883	-47496.04454666376	160	0.033101045296167246	0.475	0.15412385448486532
YDL104C	0	0/-	-257.8982779979706	-46213.87529182434	160	0.033101045296167246	0.475	0.15412385448486532
YCR071C	-1	-/-	-257.9407091140747	-29450.824632406235	40	0.03304347826086956	0.475	0.15440155512357678
YDR289C	-1	-/-	-257.9646863937378	-28984.65561771393	40	0.03298611111111111	0.475	0.15467925576228825
YJL205C	0	0/0	-257.9996604323387	-46539.28138101101	160	0.03298611111111111	0.475	0.15467925576228825
YDR096W	-1	-/-	-258.0067834854126	-28744.011190891266	40	0.03292894280762565	0.475	0.1549569564009997
YJL100W	-1	-/-	-258.12927293777466	-29300.88059425354	40	0.0328719723183391	0.475	0.1552346570397112
YJR059W	-1	-/-	-258.178768157959	-29549.261647939682	40	0.03281519861830743	0.475	0.15551235767842267
YBR230C	0	0/-	-258.2065249681473	-51371.83408230543	160	0.03281519861830743	0.475	0.15551235767842267
YIL160C	-1	-/-	-258.2156493663788	-28262.13799762726	40	0.032758620689655175	0.475	0.15579005831713413
YNL323W	-1	-/-	-258.2406415939331	-26034.32682132721	40	0.03270223752151463	0.475	0.1560677589558456
YLL015W	-1	-/-	-258.28081703186035	-26923.304866313934	40	0.03264604810996564	0.475	0.15634545959455706
YAR007C	-1	-/-	-258.3171133995056	-27350.234893083572	40	0.032590051457975985	0.475	0.15662316023326853
YMR026C	1	+/+	-258.36967849731445	-28632.569544792175	39	0.03424657534246575	0.5	0.15662316023326853
YOL126C	-1	-/+	-258.43721318244934	-28790.078738212585	40	0.03418803418803419	0.5	0.15690086087198002
YHL031C	-1	-/-	-258.4873352050781	-27967.057764053345	40	0.034129692832764506	0.5	0.15717856151069148
YOR089C	-1	-/-	-258.5283875465393	-27904.75628900528	40	0.034071550255536626	0.5	0.15745626214940295
YOR110W	-1	-/-	-258.5473847389221	-27551.70651936531	40	0.034013605442176874	0.5	0.1577339627881144
YGR019W	0	0/-	-258.55410569906235	-50280.11828434467	160	0.034013605442176874	0.5	0.1577339627881144
YMR040W	0	0/-	-258.569477558136	-48262.29103243351	160	0.034013605442176874	0.5	0.1577339627881144
YHR166C	-1	-/-	-258.60846614837646	-27101.050629854202	40	0.03395585738539898	0.5	0.15801166342682588
YDL128W	-1	-/-	-258.64122772216797	-26774.08163166046	40	0.03389830508474576	0.5	0.15828936406553734
YDR283C	-1	-/-	-258.65425395965576	-29106.20288324356	40	0.0338409475465313	0.5	0.15856706470424883
YHR109W	0	0/-	-258.65746665000916	-47308.403978824615	160	0.0338409475465313	0.5	0.15856706470424883
YKL020C	-1	-/-	-258.66322326660156	-28545.620994091034	40	0.033783783783783786	0.5	0.1588447653429603
YPR134W	-1	-/-	-258.66404962539673	-29301.235875606537	40	0.03372681281618887	0.5	0.15912246598167176
YCL008C	-1	-/-	-258.71475553512573	-27833.573421001434	40	0.03367003367003367	0.5	0.15940016662038323
YPL214C	-1	-/-	-258.7848925590515	-28593.78145956993	40	0.03361344537815126	0.5	0.1596778672590947
YOR042W	0	0/-	-258.8130297064781	-47617.29681390524	160	0.03361344537815126	0.5	0.1596778672590947
YKR016W	0	0/-	-258.8474323153496	-47613.103506326675	160	0.03361344537815126	0.5	0.1596778672590947
YNL071W	-1	-/-	-258.9262948036194	-28250.620690345764	40	0.03355704697986577	0.5	0.15995556789780616
YGR009C	-1	-/-	-258.9301047325134	-28021.99709200859	40	0.03350083752093802	0.5	0.16023326853651762
YKR089C	-1	-/-	-258.9302234649658	-27531.073499441147	40	0.033444816053511704	0.5	0.1605109691752291
YBR201W	-1	-/-	-258.9304623603821	-28126.981073141098	40	0.0333889816360601	0.5	0.16078866981394058
YDR493W	0	0/-	-258.9508317708969	-47729.589951872826	160	0.0333889816360601	0.5	0.16078866981394058
YDR097C	-1	-/-	-258.96659564971924	-28313.82257771492	40	0.03333333333333333	0.5	0.16106637045265204
YBR014C	0	0/-	-258.9779159426689	-47944.939259946346	160	0.03333333333333333	0.5	0.16106637045265204
YDR392W	-1	-/-	-258.97824573516846	-28354.784758090973	40	0.033277870216306155	0.5	0.1613440710913635
YMR028W	0	0/-	-259.0082905292511	-46386.899483025074	160	0.033277870216306155	0.5	0.1613440710913635
YFL016C	-1	-/-	-259.0093894004822	-28407.048321962357	40	0.03322259136212625	0.5	0.16162177173007497
YNR023W	-1	-/-	-259.0177721977234	-28734.402813911438	40	0.03316749585406302	0.5	0.16189947236878643
YBR125C	0	0/-	-259.0200682878494	-47296.259746193886	160	0.03316749585406302	0.5	0.16189947236878643
YDL161W	-1	-/-	-259.02433490753174	-28039.77271270752	40	0.033112582781456956	0.5	0.16217717300749793
YDR316W	0	0/0	-259.13612735271454	-48378.63020864129	160	0.033112582781456956	0.5	0.16217717300749793
YOL008W	-1	-/-	-259.159601688385	-26923.18394446373	40	0.03305785123966942	0.5	0.1624548736462094
YPL017C	0	0/-	-259.1748107075691	-48367.475325375795	160	0.03305785123966942	0.5	0.1624548736462094
YKL155C	0	0/-	-259.27437949180603	-46307.27314913273	160	0.03305785123966942	0.5	0.1624548736462094
YLR165C	-1	-/-	-259.29580307006836	-29033.67123913765	40	0.033003300330033	0.5	0.16273257428492086
YBR258C	-1	-/-	-259.318398475647	-26682.97238111496	40	0.032948929159802305	0.5	0.16301027492363232
YFL033C	-1	-/-	-259.35682344436646	-26817.23983359337	40	0.03289473684210526	0.5	0.16328797556234378
YFR041C	-1	-/-	-259.36626720428467	-27659.98047041893	40	0.03284072249589491	0.5	0.16356567620105525
YLR117C	-1	-/-	-259.4566116333008	-27530.290225982666	40	0.03278688524590164	0.5	0.16384337683976674
YBR176W	0	0/-	-259.4864214658737	-46689.77001196146	160	0.03278688524590164	0.5	0.16384337683976674
YDR159W	-1	-/-	-259.5092134475708	-26833.71768283844	40	0.03273322422258593	0.5	0.1641210774784782
YOR120W	-1	-/-	-259.51740980148315	-31337.815711259842	40	0.032679738562091505	0.5	0.16439877811718967
YIL010W	-1	-/-	-259.55851316452026	-27855.2599902153	40	0.03262642740619902	0.5	0.16467647875590113
YPL031C	-1	-/-	-259.5618941783905	-29344.112714767456	40	0.03257328990228013	0.5	0.1649541793946126
YDL115C	-1	-/0	-259.6419734954834	-28203.574472427368	40	0.032520325203252036	0.5	0.16523188003332406
YER104W	-1	-/-	-259.64727687835693	-27707.58898973465	40	0.032467532467532464	0.5	0.16550958067203556
YLR387C	0	0/-	-259.651736497879	-47987.25800728798	160	0.032467532467532464	0.5	0.16550958067203556
YOR165W	0	0/-	-259.6773740053177	-47359.802676558495	160	0.032467532467532464	0.5	0.16550958067203556
YER162C	-1	-/-	-259.70744609832764	-29147.075709819794	40	0.03241491085899514	0.5	0.16578728131074702
YER123W	-1	-/-	-259.7516088485718	-28182.592871665955	40	0.032362459546925564	0.5	0.16606498194945848
YCL044C	-1	-/-	-259.7980794906616	-28153.84095931053	40	0.03231017770597738	0.5	0.16634268258816995
YCR017C	0	0/-	-259.80432391166687	-46404.61233371496	160	0.03231017770597738	0.5	0.16634268258816995
YPL123C	-1	-/-	-259.83708000183105	-30162.41809821129	40	0.03225806451612903	0.5	0.1666203832268814
YMR176W	0	0/-	-259.9056308865547	-47064.02685594559	160	0.03225806451612903	0.5	0.1666203832268814
YDR456W	-1	-/-	-259.9564700126648	-28702.96529507637	40	0.0322061191626409	0.5	0.16689808386559288
YNL257C	-1	-/-	-259.9624514579773	-28757.448481559753	40	0.03215434083601286	0.5	0.16717578450430437
YLR133W	-1	-/-	-259.9702138900757	-28218.76274085045	40	0.03210272873194221	0.5	0.16745348514301583
YDR513W	-1	-/-	-259.9793174266815	-30740.36464548111	40	0.03205128205128205	0.5	0.1677311857817273
YIL140W	-1	-/-	-260.00617694854736	-30701.28826236725	40	0.032	0.5	0.16800888642043876
YLL003W	-1	-/-	-260.01315116882324	-26529.762252807617	40	0.03194888178913738	0.5	0.16828658705915023
YDR070C	0	0/0	-260.076142847538	-52349.68832466006	160	0.03194888178913738	0.5	0.16828658705915023
YNR022C	0	0/-	-260.0804616212845	-48223.328642725945	160	0.03194888178913738	0.5	0.16828658705915023
YER075C	-1	-/-	-260.0913014411926	-27018.59679555893	40	0.03189792663476874	0.5	0.1685642876978617
YCL051W	-1	-/-	-260.1348910331726	-28384.3533847332	40	0.03184713375796178	0.5	0.16884198833657318
YHR161C	-1	-/-	-260.1545615196228	-28771.935572624207	40	0.03179650238473768	0.5	0.16911968897528465
YLR319C	-1	-/-	-260.18762826919556	-27153.14536333084	40	0.031746031746031744	0.5	0.1693973896139961
YLR239C	0	0/-	-260.2533501982689	-47495.658435463905	160	0.031746031746031744	0.5	0.1693973896139961
YGR171C	-1	-/-	-260.26208782196045	-28639.358249664307	40	0.03169572107765452	0.5	0.16967509025270758
YJL180C	0	0/-	-260.3149499297142	-49055.27180945873	160	0.03169572107765452	0.5	0.16967509025270758
YDR406W	0	0/-	-260.3370733857155	-48425.0103315115	160	0.03169572107765452	0.5	0.16967509025270758
YGL128C	0	0/-	-260.3409184217453	-46396.88394165039	160	0.03169572107765452	0.5	0.16967509025270758
YGR243W	0	0/-	-260.3418019413948	-50670.95301529765	160	0.03169572107765452	0.5	0.16967509025270758
YPL120W	-1	-/-	-260.387469291687	-29231.623891830444	40	0.03164556962025317	0.5	0.16995279089141904
YIL009C-A	-1	-/-	-260.3880271911621	-25874.28028535843	40	0.0315955766192733	0.5	0.1702304915301305
YDR409W	-1	-/-	-260.39290285110474	-26849.492747306824	40	0.031545741324921134	0.5	0.170508192168842
YJL094C	-1	-/-	-260.3993058204651	-29104.661581754684	40	0.031496062992125984	0.5	0.17078589280755346
YOR017W	0	0/0	-260.4350319504738	-46467.718485593796	160	0.031496062992125984	0.5	0.17078589280755346
YLR265C	-1	-/-	-260.4457640647888	-26933.355991840363	40	0.031446540880503145	0.5	0.17106359344626493
YLR119W	-1	-/-	-260.45607566833496	-27741.857411384583	40	0.03139717425431711	0.5	0.1713412940849764
YNR059W	-1	-/-	-260.518648147583	-25812.904712677002	40	0.03134796238244514	0.5	0.17161899472368786
YHR074W	-1	-/-	-260.55711698532104	-28080.494192123413	40	0.03129890453834116	0.5	0.17189669536239932
YLR404W	0	0/-	-260.5828243494034	-47002.38715541363	160	0.03129890453834116	0.5	0.17189669536239932
YPR072W	-1	-/-	-260.59230756759644	-26517.01672267914	40	0.03125	0.5	0.1721743960011108
YPR079W	0	0/0	-260.61904126405716	-45492.23219591379	160	0.03125	0.5	0.1721743960011108
YNL225C	-1	-/-	-260.62047386169434	-29169.673142910004	40	0.031201248049921998	0.5	0.17245209663982228
YOR278W	0	0/0	-260.67444092035294	-47384.254490196705	160	0.031201248049921998	0.5	0.17245209663982228
YIL033C	-1	-/-	-260.67985367774963	-31237.33866763115	40	0.03115264797507788	0.5	0.17272979727853374
YLR234W	-1	-/-	-260.72031927108765	-26493.29047012329	40	0.03110419906687403	0.5	0.1730074979172452
YLR314C	-1	-/-	-260.7335786819458	-27228.462505817413	40	0.031055900621118012	0.5	0.17328519855595667
YNL311C	-1	-/-	-260.75669384002686	-27173.935223579407	40	0.031007751937984496	0.5	0.17356289919466814
YDR081C	-1	-/-	-260.75862073898315	-27521.570907592773	40	0.030959752321981424	0.5	0.17384059983337963
YGL119W	-1	-/0	-260.7589554786682	-27025.35055589676	40	0.030911901081916538	0.5	0.1741183004720911
YCR094W	-1	-/-	-260.7789855003357	-27669.50676059723	40	0.030864197530864196	0.5	0.17439600111080256
YLR453C	-1	-/-	-260.7845492362976	-25565.366939544678	40	0.030816640986132512	0.5	0.17467370174951402
YNL025C	-1	-/-	-260.79120540618896	-29034.28226852417	40	0.03076923076923077	0.5	0.17495140238822549
YLR350W	-1	-/-	-260.82920598983765	-27883.71331357956	40	0.030721966205837174	0.5	0.17522910302693695
YPR056W	-1	-/-	-260.83488512039185	-27408.023201704025	40	0.03067484662576687	0.5	0.17550680366564844
YMR292W	-1	-/-	-260.86777925491333	-29037.99515247345	40	0.030627871362940276	0.5	0.1757845043043599
YJL042W	-1	-/-	-260.8709201812744	-30812.672884702682	40	0.03058103975535168	0.5	0.17606220494307137
YMR064W	0	0/0	-260.8758764863014	-47309.764517605305	160	0.03058103975535168	0.5	0.17606220494307137
YKL195W	-1	-/-	-260.92616510391235	-29390.78155374527	40	0.030534351145038167	0.5	0.17633990558178284
YGR075C	-1	-/-	-260.9958748817444	-25274.686964273453	40	0.03048780487804878	0.5	0.1766176062204943
YHR037W	0	0/0	-261.07742351293564	-50863.561321914196	160	0.03048780487804878	0.5	0.1766176062204943
YDR525W-A	0	0/-	-261.11599522829056	-47708.21977710724	160	0.03048780487804878	0.5	0.1766176062204943
YIL048W	-1	-/-	-261.12010979652405	-28292.362164735794	40	0.030441400304414	0.5	0.17689530685920576
YKR011C	0	0/0	-261.1437441110611	-49654.59339654446	160	0.030441400304414	0.5	0.17689530685920576
YGR104C	-1	-/-	-261.20208263397217	-29520.197264432907	40	0.030395136778115502	0.5	0.17717300749791726
YHR067W	-1	-/-	-261.2255301475525	-28836.558322906494	40	0.030349013657056147	0.5	0.17745070813662872
YDR288W	-1	-/-	-261.2979130744934	-26640.492573738098	40	0.030303030303030304	0.5	0.17772840877534019
YDR536W	0	0/-	-261.3115973472595	-48547.055409789085	160	0.030303030303030304	0.5	0.17772840877534019
YBR089C-A	-1	-/-	-261.32823038101196	-30752.324565410614	40	0.030257186081694403	0.5	0.17800610941405165
YMR165C	-1	-/-	-261.33852100372314	-27862.753767490387	40	0.030211480362537766	0.5	0.17828381005276311
YJR138W	0	0/-	-261.44163513183594	-46695.94881474972	160	0.030211480362537766	0.5	0.17828381005276311
YGR220C	-1	-/-	-261.4753680229187	-30249.42294073105	40	0.030165912518853696	0.5	0.17856151069147458
YDR294C	-1	-/-	-261.48375368118286	-28894.092968463898	40	0.030120481927710843	0.5	0.17883921133018607
YMR019W	0	0/-	-261.4883977174759	-48584.38184303045	160	0.030120481927710843	0.5	0.17883921133018607
YKR055W	-1	-/-	-261.52171897888184	-28691.57631969452	40	0.03007518796992481	0.5	0.17911691196889754
YNL036W	-1	-/-	-261.53695344924927	-28781.649721622467	40	0.03003003003003003	0.5	0.179394612607609
YMR030W	-1	-/-	-261.5655155181885	-29456.607910633087	40	0.029985007496251874	0.5	0.17967231324632046
YMR167W	-1	-/-	-261.5741910934448	-25485.790266752243	40	0.029940119760479042	0.5	0.17995001388503193
YDR328C	-1	-/-	-261.5893974304199	-27074.7759642601	40	0.029895366218236172	0.5	0.1802277145237434
YMR076C	-1	-/-	-261.6022119522095	-26843.6813249588	40	0.029850746268656716	0.5	0.18050541516245489
YJR104C	-1	-/-	-261.67529940605164	-27986.382921218872	40	0.029806259314456036	0.5	0.18078311580116635
YER096W	0	0/-	-261.6875304579735	-48475.970436394215	160	0.029806259314456036	0.5	0.18078311580116635
YNL214W	1	+/+	-261.69239568710327	-29182.4423828125	39	0.03125	0.525	0.18078311580116635
YDL230W	-1	-/-	-261.6985626220703	-29643.6157643795	40	0.031203566121842496	0.525	0.18106081643987781
YER111C	-1	-/-	-261.70452547073364	-26935.358776330948	40	0.03115727002967359	0.525	0.18133851707858928
YNL020C	-1	-/-	-261.79393911361694	-26625.824352502823	40	0.03111111111111111	0.525	0.18161621771730074
YPR049C	1	+/-	-261.8032913208008	-28172.97852039337	39	0.03254437869822485	0.55	0.18161621771730074
YLR250W	0	0/0	-261.86613976955414	-47315.51465344429	160	0.03254437869822485	0.55	0.18161621771730074
YDR435C	-1	-/-	-261.87768816947937	-29380.55798649788	40	0.03249630723781388	0.55	0.1818939183560122
YGR033C	-1	-/-	-261.91360807418823	-29340.174159765244	40	0.032448377581120944	0.55	0.1821716189947237
YLR204W	0	0/-	-261.94181817770004	-48688.648477971554	160	0.032448377581120944	0.55	0.1821716189947237
YDR041W	0	0/-	-261.9558118581772	-47116.956270098686	160	0.032448377581120944	0.55	0.1821716189947237
YDR322W	0	0/-	-261.9722355604172	-48876.83208039403	160	0.032448377581120944	0.55	0.1821716189947237
YGL192W	-1	-/-	-262.00891304016113	-26621.02702188492	40	0.03240058910162003	0.55	0.18244931963343516
YBL011W	-1	-/-	-262.01886892318726	-26224.542642116547	40	0.03235294117647059	0.55	0.18272702027214663
YOL032W	0	0/-	-262.0250655412674	-48475.635077655315	160	0.03235294117647059	0.55	0.18272702027214663
YDR123C	-1	-/-	-262.02845668792725	-27160.33601474762	40	0.032305433186490456	0.55	0.1830047209108581
YNL137C	0	0/-	-262.0366177558899	-47654.11952149868	160	0.032305433186490456	0.55	0.1830047209108581
YOL013C	-1	-/-	-262.0680356025696	-29994.506627082825	40	0.03225806451612903	0.55	0.18328242154956956
YGL090W	-1	-/-	-262.07488203048706	-28270.570040225983	40	0.032210834553440704	0.55	0.18356012218828102
YBR231C	-1	-/-	-262.10924530029297	-29002.531606912613	40	0.03216374269005848	0.55	0.18383782282699251
YPL119C	-1	-/-	-262.1600351333618	-30165.87506198883	40	0.032116788321167884	0.55	0.18411552346570398
YNL315C	0	0/-	-262.253110229969	-48377.85602402687	160	0.032116788321167884	0.55	0.18411552346570398
YBL105C	-1	-/-	-262.3124957084656	-28195.213393211365	40	0.03206997084548105	0.55	0.18439322410441544
YBR229C	0	0/-	-262.32332503795624	-46732.444309294224	160	0.03206997084548105	0.55	0.18439322410441544
YLR199C	0	0/0	-262.3318420648575	-47354.67506557703	160	0.03206997084548105	0.55	0.18439322410441544
YBR185C	-1	-/-	-262.35031366348267	-30865.86710357666	40	0.03202328966521106	0.55	0.1846709247431269
YJR126C	-1	-/-	-262.50394439697266	-27608.18683862686	40	0.03197674418604651	0.55	0.18494862538183837
YOL117W	-1	-/-	-262.5186405181885	-29027.63269519806	40	0.03193033381712627	0.55	0.18522632602054984
YDR244W	1	+/+	-262.60863304138184	-28267.082185268402	39	0.03333333333333333	0.575	0.18522632602054984
YNL168C	0	0/0	-262.6107704639435	-47461.78814929724	160	0.03333333333333333	0.575	0.18522632602054984
YFR021W	-1	-/-	-262.64111518859863	-27462.29979777336	40	0.03328509406657019	0.575	0.18550402665926133
YLR312W-A	0	0/-	-262.6533084511757	-49245.30290657282	160	0.03328509406657019	0.575	0.18550402665926133
YER167W	-1	-/-	-262.68235063552856	-29316.788222789764	40	0.033236994219653176	0.575	0.1857817272979728
YGR003W	-1	-/-	-262.721111536026	-30410.020288467407	40	0.03318903318903319	0.575	0.18605942793668426
YMR255W	-1	-/-	-262.77448320388794	-27599.195403575897	40	0.03314121037463977	0.575	0.18633712857539572
YBR006W	-1	-/-	-262.80741834640503	-29519.97180747986	40	0.033093525179856115	0.575	0.1866148292141072
YKL018W	-1	-/-	-262.8181104660034	-28390.578155994415	40	0.033045977011494254	0.575	0.18689252985281865
YOL105C	-1	-/-	-262.83368968963623	-27598.37091255188	40	0.03299856527977044	0.575	0.18717023049153014
YNL310C	-1	-/-	-262.8384041786194	-27810.632254123688	40	0.0329512893982808	0.575	0.1874479311302416
YNR034W	-1	-/-	-262.83914279937744	-28433.222934246063	40	0.032904148783977114	0.575	0.18772563176895307
YOR367W	-1	-/-	-262.9146189689636	-27986.327711820602	40	0.032857142857142856	0.575	0.18800333240766454
YDL146W	0	0/-	-262.91851711273193	-47392.35565060377	160	0.032857142857142856	0.575	0.18800333240766454
YNL098C	-1	-/-	-262.94233322143555	-28284.208246469498	40	0.03281027104136947	0.575	0.188281033046376
YHR164C	-1	-/-	-262.94419145584106	-28667.913507461548	40	0.03276353276353276	0.575	0.18855873368508747
YPL194W	-1	-/-	-262.99504137039185	-28039.694694519043	40	0.032716927453769556	0.575	0.18883643432379896
YOR052C	0	0/-	-263.0126093029976	-49925.77014040947	160	0.032716927453769556	0.575	0.18883643432379896
YDR422C	-1	-/-	-263.02294921875	-27447.449754714966	40	0.032670454545454544	0.575	0.18911413496251042
YHR171W	-1	-/-	-263.10155057907104	-29745.284075260162	40	0.032624113475177303	0.575	0.1893918356012219
YJR050W	-1	-/-	-263.1129894256592	-28275.68457221985	40	0.032577903682719546	0.575	0.18966953623993335
YGR271W	0	0/-	-263.13249534368515	-47505.71247410774	160	0.032577903682719546	0.575	0.18966953623993335
YKL193C	-1	-/-	-263.1423292160034	-30088.22360444069	40	0.03253182461103253	0.575	0.18994723687864482
YMR071C	0	0/0	-263.1430674791336	-45486.698882997036	160	0.03253182461103253	0.575	0.18994723687864482
YPL180W	-1	-/-	-263.14725828170776	-26592.876746177673	40	0.03248587570621469	0.575	0.19022493751735628
YOR327C	-1	-/-	-263.16926860809326	-29657.38106584549	40	0.03244005641748942	0.575	0.19050263815606777
YDR022C	-1	-/-	-263.17450284957886	-28499.456008434296	40	0.0323943661971831	0.575	0.19078033879477924
YBL064C	-1	-/-	-263.1761236190796	-30526.132907629013	40	0.03234880450070324	0.575	0.1910580394334907
YDR189W	-1	-/-	-263.25022745132446	-27750.08156323433	40	0.032303370786516857	0.575	0.19133574007220217
YBR008C	-1	-/-	-263.2518835067749	-25913.031079769135	40	0.03225806451612903	0.575	0.19161344071091363
YJR052W	-1	-/-	-263.26328563690186	-28079.767681598663	40	0.03221288515406162	0.575	0.1918911413496251
YJL096W	0	0/-	-263.3148910999298	-48990.64605140686	160	0.03221288515406162	0.575	0.1918911413496251
YGL093W	-1	-/-	-263.3436350822449	-27803.178917646408	40	0.032167832167832165	0.575	0.1921688419883366
YHR012W	-1	-/-	-263.3762798309326	-27874.535129070282	40	0.03212290502793296	0.575	0.19244654262704805
YOL129W	-1	-/-	-263.41452169418335	-30274.628929138184	40	0.03207810320781032	0.575	0.19272424326575952
YPL083C	-1	-/-	-263.42749881744385	-26522.432839632034	40	0.03203342618384401	0.575	0.19300194390447098
YJR033C	-1	-/-	-263.45302295684814	-28509.59574842453	40	0.031988873435326845	0.575	0.19327964454318244
YOL054W	-1	-/-	-263.5124773979187	-28527.73793745041	40	0.03194444444444444	0.575	0.1935573451818939
YBR050C	-1	-/-	-263.52179861068726	-28239.310725212097	40	0.0319001386962552	0.575	0.1938350458206054
YBR045C	0	0/-	-263.53903245925903	-47992.89818263054	160	0.0319001386962552	0.575	0.1938350458206054
YDR264C	-1	-/-	-263.55808305740356	-28392.396427869797	40	0.03185595567867036	0.575	0.19411274645931686
YLR193C	-1	-/-	-263.6962876319885	-28518.3239300251	40	0.0318118948824343	0.575	0.19439044709802833
YAL015C	-1	-/-	-263.71246910095215	-27425.366027593613	40	0.031767955801104975	0.575	0.1946681477367398
YJR006W	-1	-/-	-263.7245955467224	-27558.954521656036	40	0.031724137931034485	0.575	0.19494584837545126
YPR185W	-1	-/-	-263.72496366500854	-28426.84088397026	40	0.03168044077134986	0.575	0.19522354901416272
YJL091C	-1	-/-	-263.7316732406616	-28362.098705768585	40	0.03163686382393398	0.575	0.19550124965287421
YDL238C	0	0/-	-263.7553270459175	-49920.80415534973	160	0.03163686382393398	0.575	0.19550124965287421
YKL217W	0	0/-	-263.77854180336	-48830.538679510355	160	0.03163686382393398	0.575	0.19550124965287421
YCR033W	-1	-/-	-263.78077936172485	-29153.118863105774	40	0.03159340659340659	0.575	0.19577895029158568
YGR077C	1	+/+	-263.78836488723755	-29686.87742614746	39	0.03292181069958848	0.6	0.19577895029158568
YDL159W	-1	-/-	-263.799503326416	-28132.126363039017	40	0.03287671232876712	0.6	0.19605665093029714
YKL055C	-1	-/-	-263.80034351348877	-27969.26590037346	40	0.03283173734610123	0.6	0.1963343515690086
YBR052C	0	0/0	-263.8253331184387	-48643.88448035717	160	0.03283173734610123	0.6	0.1963343515690086
YBL047C	-1	-/-	-263.85570096969604	-28073.201649665833	40	0.03278688524590164	0.6	0.19661205220772007
YLR433C	-1	-/-	-263.89094257354736	-27734.09823203087	40	0.03274215552523874	0.6	0.19688975284643154
YIL030C	-1	-/-	-263.9134359359741	-26799.849487781525	40	0.0326975476839237	0.6	0.19716745348514303
YKL041W	-1	-/-	-263.9478964805603	-27717.263733148575	40	0.0326530612244898	0.6	0.1974451541238545
YOR003W	-1	-/0	-263.957035779953	-30720.71703195572	40	0.03260869565217391	0.6	0.19772285476256596
YPR192W	0	0/-	-264.00330436229706	-48730.69324404001	160	0.03260869565217391	0.6	0.19772285476256596
YAL014C	0	0/-	-264.01343005895615	-46264.57334661484	160	0.03260869565217391	0.6	0.19772285476256596
YBL056W	-1	-/-	-264.1392798423767	-27345.75307369232	40	0.032564450474898234	0.6	0.19800055540127742
YDR458C	0	0/0	-264.18082010746	-45823.429336726665	160	0.032564450474898234	0.6	0.19800055540127742
YKL034W	-1	-/-	-264.2450246810913	-29793.97301721573	40	0.032520325203252036	0.6	0.1982782560399889
YML061C	-1	-/-	-264.25813007354736	-29362.638633966446	40	0.03247631935047361	0.6	0.19855595667870035
YHR105W	0	0/0	-264.3131915330887	-47174.23967772722	160	0.03247631935047361	0.6	0.19855595667870035
YCL052C	-1	-/-	-264.31516313552856	-29287.587786197662	40	0.032432432432432434	0.6	0.19883365731741184
YPL176C	-1	-/-	-264.3286118507385	-26965.951817512512	40	0.032388663967611336	0.6	0.1991113579561233
YGR010W	-1	-/-	-264.33612966537476	-27218.163155555725	40	0.03234501347708895	0.6	0.19938905859483477
YFR033C	-1	-/-	-264.3665142059326	-29736.61280488968	40	0.03230148048452221	0.6	0.19966675923354624
YDL029W	-1	-/-	-264.3889465332031	-28438.66485977173	40	0.03225806451612903	0.6	0.1999444598722577
YJR106W	0	0/-	-264.39525985717773	-46455.451862215996	160	0.03225806451612903	0.6	0.1999444598722577
YIR025W	-1	-/-	-264.47294998168945	-28857.846531629562	40	0.032214765100671144	0.6	0.20022216051096917
YKL003C	0	0/-	-264.4755140542984	-47707.31830608845	160	0.032214765100671144	0.6	0.20022216051096917
YPR073C	-1	-/-	-264.5180330276489	-26953.78749895096	40	0.032171581769437	0.6	0.20049986114968063
YPL222W	0	0/0	-264.52828258275986	-50940.19598045945	160	0.032171581769437	0.6	0.20049986114968063
YDL010W	0	0/-	-264.55445688962936	-47984.66697126627	160	0.032171581769437	0.6	0.20049986114968063
YGR147C	-1	-/-	-264.59106969833374	-29920.18379831314	40	0.0321285140562249	0.6	0.20077756178839212
YOR381W	-1	-/-	-264.59968185424805	-28557.783834695816	40	0.03208556149732621	0.6	0.2010552624271036
YOR227W	0	0/0	-264.6221351623535	-51180.80418288708	160	0.03208556149732621	0.6	0.2010552624271036
YEL025C	0	0/0	-264.6323207616806	-47243.07199925184	160	0.03208556149732621	0.6	0.2010552624271036
YGR098C	-1	-/-	-264.6564440727234	-28666.78559732437	40	0.03204272363150868	0.6	0.20133296306581505
YBR298C	-1	-/-	-264.6792688369751	-27944.29495191574	40	0.032	0.6	0.20161066370452652
YKR064W	0	0/-	-264.75893664360046	-47948.52068781853	160	0.032	0.6	0.20161066370452652
YDR484W	-1	-/-	-264.76793909072876	-28208.575071811676	40	0.03195739014647137	0.6	0.20188836434323798
YBL025W	-1	-/-	-264.80115509033203	-26707.862337589264	40	0.031914893617021274	0.6	0.20216606498194944
YMR070W	-1	-/-	-264.8193325996399	-27034.83248114586	40	0.03187250996015936	0.6	0.20244376562066094
YGR184C	0	0/-	-264.8869825601578	-48384.71082639694	160	0.03187250996015936	0.6	0.20244376562066094
YPL153C	-1	-/-	-264.9751663208008	-29259.778361558914	40	0.03183023872679045	0.6	0.2027214662593724
YGR062C	0	0/-	-264.9759836792946	-48494.40001690388	160	0.03183023872679045	0.6	0.2027214662593724
YGR170W	-1	-/-	-264.9786400794983	-28253.280021190643	40	0.031788079470198675	0.6	0.20299916689808387
YCR003W	0	0/-	-264.9786744117737	-48133.37242245674	160	0.031788079470198675	0.6	0.20299916689808387
YGL124C	-1	-/-	-264.9881672859192	-28140.73660326004	40	0.031746031746031744	0.6	0.20327686753679533
YDL244W	-1	-/-	-264.99386405944824	-27157.423889160156	40	0.031704095112285335	0.6	0.2035545681755068
YLR439W	0	0/-	-265.00947320461273	-48226.91581475735	160	0.031704095112285335	0.6	0.2035545681755068
YFR042W	0	0/-	-265.05442398786545	-46856.42356336117	160	0.031704095112285335	0.6	0.2035545681755068
YNL270C	-1	-/-	-265.0622262954712	-26893.189321517944	40	0.0316622691292876	0.6	0.20383226881421826
YPR103W	-1	-/-	-265.13179540634155	-28121.17045545578	40	0.03162055335968379	0.6	0.20410996945292975
YGR246C	-1	-/-	-265.2066674232483	-29339.21076822281	40	0.031578947368421054	0.6	0.20438767009164122
YNL317W	-1	-/-	-265.2147264480591	-28010.905029773712	40	0.03153745072273324	0.6	0.20466537073035268
YLR410W	-1	-/0	-265.26713705062866	-26740.15296459198	40	0.031496062992125984	0.6	0.20494307136906414
YOR112W	-1	-/-	-265.2985396385193	-28341.907755613327	40	0.03145478374836173	0.6	0.2052207720077756
YPL099C	0	0/-	-265.3022084236145	-46773.294686079025	160	0.03145478374836173	0.6	0.2052207720077756
YDL089W	0	0/-	-265.32960772514343	-47959.70531690121	160	0.03145478374836173	0.6	0.2052207720077756
YDR308C	-1	-/-	-265.3639187812805	-26639.251906871796	40	0.031413612565445025	0.6	0.20549847264648707
YGL133W	-1	-/-	-265.3787989616394	-27165.927618026733	40	0.03137254901960784	0.6	0.20577617328519857
YNR010W	-1	-/-	-265.37967348098755	-28281.993883132935	40	0.031331592689295036	0.6	0.20605387392391003
YIL122W	-1	-/-	-265.38101530075073	-28284.883850097656	40	0.03129074315514994	0.6	0.2063315745626215
YPR182W	-1	-/-	-265.39640378952026	-30160.154809236526	40	0.03125	0.6	0.20660927520133296
YLR299W	0	0/-	-265.4003338813782	-48521.86324554682	160	0.03125	0.6	0.20660927520133296
YPL171C	-1	-/0	-265.43593072891235	-29491.57178378105	40	0.031209362808842653	0.6	0.20688697584004442
YDR111C	0	0/0	-265.4529849290848	-47432.39719462395	160	0.031209362808842653	0.6	0.20688697584004442
YJR103W	-1	-/-	-265.4696397781372	-30199.331966638565	40	0.03116883116883117	0.6	0.2071646764787559
YLR087C	0	0/-	-265.50922656059265	-46294.01708287001	160	0.03116883116883117	0.6	0.2071646764787559
YBR289W	-1	-/-	-265.5197319984436	-27926.119237422943	40	0.0311284046692607	0.6	0.20744237711746738
YHR090C	-1	-/-	-265.5364580154419	-27422.63554906845	40	0.031088082901554404	0.6	0.20772007775617884
YMR286W	0	0/-	-265.5935143828392	-47100.54639106989	160	0.031088082901554404	0.6	0.20772007775617884
YJR086W	-1	-/-	-265.6387872695923	-26031.371926784515	40	0.031047865459249677	0.6	0.2079977783948903
YKL139W	-1	-/-	-265.6879897117615	-27264.172899007797	40	0.031007751937984496	0.6	0.20827547903360177
YLR190W	-1	-/-	-265.6958317756653	-26981.25110602379	40	0.03096774193548387	0.6	0.20855317967231324
YDL088C	-1	-/-	-265.7739715576172	-27073.719252586365	40	0.030927835051546393	0.6	0.2088308803110247
YMR257C	0	0/-	-265.796950340271	-48181.94488853216	160	0.030927835051546393	0.6	0.2088308803110247
YDR272W	-1	-/-	-265.83184480667114	-29985.77775812149	40	0.03088803088803089	0.6	0.2091085809497362
YJR058C	0	0/-	-265.850000500679	-45761.67894285917	160	0.03088803088803089	0.6	0.2091085809497362
YMR311C	-1	-/-	-265.8787741661072	-29783.108983278275	40	0.030848329048843187	0.6	0.20938628158844766
YKL062W	-1	-/-	-265.9189419746399	-27991.568156957626	40	0.03080872913992298	0.6	0.20966398222715912
YBR293W	-1	-/-	-265.92388916015625	-27397.322365045547	40	0.03076923076923077	0.6	0.2099416828658706
YPR093C	-1	-/-	-265.92776465415955	-28790.948443174362	40	0.030729833546734954	0.6	0.21021938350458205
YPL110C	-1	-/-	-265.95602464675903	-27586.955541849136	40	0.030690537084398978	0.6	0.21049708414329352
YLR205C	-1	-/-	-265.96288204193115	-30267.207676887512	40	0.03065134099616858	0.6	0.210774784782005
YBR044C	0	0/-	-265.96834313869476	-47379.71613806486	160	0.03065134099616858	0.6	0.210774784782005
YER112W	-1	-/-	-265.9801712036133	-28515.92226076126	40	0.030612244897959183	0.6	0.21105248542071647
YDR092W	-1	-/-	-265.99429988861084	-27841.884608507156	40	0.030573248407643312	0.6	0.21133018605942794
YMR158W	0	0/-	-265.99979388713837	-48418.7367118001	160	0.030573248407643312	0.6	0.21133018605942794
YBR039W	-1	-/-	-266.00005626678467	-28300.196609973907	40	0.030534351145038167	0.6	0.2116078866981394
YLR240W	-1	-/-	-266.0377883911133	-29316.8820605278	40	0.030495552731893267	0.6	0.21188558733685087
YOR286W	0	0/0	-266.04581439495087	-47786.89888626337	160	0.030495552731893267	0.6	0.21188558733685087
YAL021C	-1	-/-	-266.0546555519104	-25315.293918132782	40	0.030456852791878174	0.6	0.21216328797556233
YEL016C	-1	-/-	-266.06699085235596	-26613.302975416183	40	0.030418250950570342	0.6	0.21244098861427382
YMR002W	0	0/-	-266.08945125341415	-48987.54038721323	160	0.030418250950570342	0.6	0.21244098861427382
YDR375C	-1	-/-	-266.12818479537964	-29137.343214035034	40	0.030379746835443037	0.6	0.2127186892529853
YOL069W	-1	-/-	-266.1666269302368	-25576.04821252823	40	0.03034134007585335	0.6	0.21299638989169675
YDR072C	-1	-/-	-266.18294191360474	-27601.38799238205	40	0.030303030303030304	0.6	0.21327409053040822
YOR014W	-1	-/-	-266.2304711341858	-26277.57970881462	40	0.03026481715006305	0.6	0.21355179116911968
YMR306W	0	0/-	-266.27958154678345	-45544.02669715881	160	0.03026481715006305	0.6	0.21355179116911968
YDR107C	0	0/-	-266.29870104789734	-48783.295527637005	160	0.03026481715006305	0.6	0.21355179116911968
YGR179C	-1	-/-	-266.30988359451294	-26738.82975912094	40	0.030226700251889168	0.6	0.21382949180783115
YML075C	-1	-/-	-266.33164644241333	-30233.871694803238	40	0.03018867924528302	0.6	0.21410719244654264
YGR080W	-1	-/-	-266.338098526001	-30131.726626873016	40	0.03015075376884422	0.6	0.2143848930852541
YHL009C	-1	-/-	-266.40215492248535	-28120.674698352814	40	0.030112923462986198	0.6	0.21466259372396557
YGL045W	-1	-/-	-266.432204246521	-29686.07890367508	40	0.03007518796992481	0.6	0.21494029436267703
YDR028C	-1	-/-	-266.4560866355896	-27589.164952278137	40	0.030037546933667083	0.6	0.2152179950013885
YLR337C	-1	-/-	-266.4828910827637	-27219.101558685303	40	0.03	0.6	0.21549569564009996
YML049C	-1	-/-	-266.5252938270569	-28729.435770988464	40	0.0299625468164794	0.6	0.21577339627881145
YBL089W	0	0/-	-266.5286281108856	-46755.405951976776	160	0.0299625468164794	0.6	0.21577339627881145
YPL091W	-1	-/-	-266.61108684539795	-27896.718863248825	40	0.029925187032418952	0.6	0.21605109691752292
YIL099W	0	0/-	-266.6183097958565	-48682.47080343962	160	0.029925187032418952	0.6	0.21605109691752292
YDR319C	0	0/-	-266.64484465122223	-47317.844458162785	160	0.029925187032418952	0.6	0.21605109691752292
YIL034C	-1	-/-	-266.670711517334	-27926.54298400879	40	0.029887920298879204	0.6	0.21632879755623438
YGL248W	0	0/-	-266.7204008102417	-49830.252369225025	160	0.029887920298879204	0.6	0.21632879755623438
YFL009W	-1	-/-	-266.7453818321228	-28725.750472784042	40	0.029850746268656716	0.6	0.21660649819494585
YPL092W	-1	-/-	-266.781457901001	-29173.07239508629	40	0.02981366459627329	0.6	0.2168841988336573
YBR132C	-1	-/-	-266.8505606651306	-29257.66705942154	40	0.02977667493796526	0.6	0.21716189947236877
YKL026C	-1	-/+	-266.87000608444214	-31736.952785253525	40	0.02973977695167286	0.6	0.21743960011108027
YIR032C	0	0/-	-266.8844449520111	-48807.783783495426	160	0.02973977695167286	0.6	0.21743960011108027
YCR046C	0	0/-	-266.9000715613365	-49254.895417928696	160	0.02973977695167286	0.6	0.21743960011108027
YDR068W	0	0/0	-266.92180955410004	-46308.316726863384	160	0.02973977695167286	0.6	0.21743960011108027
YIL097W	-1	-/-	-266.9305429458618	-30023.55286836624	40	0.0297029702970297	0.6	0.21771730074979173
YER016W	-1	-/-	-266.97015953063965	-28482.43546128273	40	0.029666254635352288	0.6	0.2179950013885032
YJL126W	0	0/0	-266.98146826028824	-46468.198592722416	160	0.029666254635352288	0.6	0.2179950013885032
YER125W	-1	-/-	-266.99319791793823	-27784.38458251953	40	0.02962962962962963	0.6	0.21827270202721466
YML051W	-1	-/-	-267.0170431137085	-27719.66951560974	40	0.029593094944512947	0.6	0.21855040266592612
YOR321W	-1	-/-	-267.0214800834656	-28043.218264341354	40	0.029556650246305417	0.6	0.2188281033046376
YER173W	-1	-/-	-267.0268120765686	-29284.298644542694	40	0.02952029520295203	0.6	0.21910580394334908
YFL044C	0	0/-	-267.0657252073288	-48315.00308519602	160	0.02952029520295203	0.6	0.21910580394334908
YDR255C	-1	-/-	-267.0895218849182	-28754.136178016663	40	0.029484029484029485	0.6	0.21938350458206055
YDL005C	-1	-/-	-267.0904006958008	-28259.05414199829	40	0.029447852760736196	0.6	0.219661205220772
YGR143W	-1	-/-	-267.098680973053	-28458.396642684937	40	0.029411764705882353	0.6	0.21993890585948347
YKR077W	0	0/-	-267.1022751927376	-47233.129777789116	160	0.029411764705882353	0.6	0.21993890585948347
YKL137W	0	0/-	-267.11424136161804	-48640.3936137557	160	0.029411764705882353	0.6	0.21993890585948347
YOR038C	-1	-/-	-267.13071489334106	-27500.558560609818	40	0.02937576499388005	0.6	0.22021660649819494
YIL088C	0	0/-	-267.1419506072998	-48761.27326130867	160	0.02937576499388005	0.6	0.22021660649819494
YDR168W	-1	-/-	-267.1457772254944	-28550.035918474197	40	0.029339853300733496	0.6	0.2204943071369064
YDL035C	-1	-/-	-267.1468048095703	-25924.014880418777	40	0.029304029304029304	0.6	0.2207720077756179
YHR184W	0	0/-	-267.15098237991333	-46565.01691377163	160	0.029304029304029304	0.6	0.2207720077756179
YOL049W	-1	-/0	-267.21021842956543	-27973.6635389328	40	0.02926829268292683	0.6	0.22104970841432936
YPL124W	-1	-/-	-267.23809909820557	-27632.73452091217	40	0.029232643118148598	0.6	0.22132740905304082
YGL227W	-1	-/-	-267.24154710769653	-29642.119095802307	40	0.029197080291970802	0.6	0.2216051096917523
YBL001C	0	0/0	-267.2465435266495	-47279.15874552727	160	0.029197080291970802	0.6	0.2216051096917523
YIL137C	0	0/-	-267.25696659088135	-47681.8170298934	160	0.029197080291970802	0.6	0.2216051096917523
YOR178C	-1	-/-	-267.26299262046814	-31749.448036909103	40	0.02916160388821385	0.6	0.22188281033046375
YGL053W	-1	-/0	-267.27947521209717	-29140.964821338654	40	0.02912621359223301	0.6	0.22216051096917522
YAL008W	0	0/-	-267.3028849363327	-50401.38083142042	160	0.02912621359223301	0.6	0.22216051096917522
YER020W	-1	-/-	-267.307204246521	-28846.61479616165	40	0.02909090909090909	0.6	0.2224382116078867
YPR032W	-1	-/-	-267.33455514907837	-27683.706371068954	40	0.029055690072639227	0.6	0.22271591224659817
YDR530C	0	0/-	-267.34365433454514	-47173.517619371414	160	0.029055690072639227	0.6	0.22271591224659817
YKL065C	0	0/-	-267.35603857040405	-50395.1709536314	160	0.029055690072639227	0.6	0.22271591224659817
YBR260C	-1	-/-	-267.37400579452515	-28924.423357963562	40	0.02902055622732769	0.6	0.22299361288530964
YJR062C	0	0/0	-267.38997077941895	-46874.55915260315	160	0.02902055622732769	0.6	0.22299361288530964
YDR135C	-1	-/-	-267.4192590713501	-28462.79461812973	40	0.028985507246376812	0.6	0.2232713135240211
YOR189W	0	0/-	-267.4268261194229	-46589.90574336052	160	0.028985507246376812	0.6	0.2232713135240211
YLR376C	-1	-/-	-267.47015285491943	-28419.99247097969	40	0.028950542822677925	0.6	0.22354901416273257
YML117W	0	0/0	-267.4761112332344	-48735.96344554424	160	0.028950542822677925	0.6	0.22354901416273257
YDR430C	0	0/-	-267.4770500063896	-48130.79064744711	160	0.028950542822677925	0.6	0.22354901416273257
YJL053W	-1	-/-	-267.48148345947266	-29030.200518131256	40	0.02891566265060241	0.6	0.22382671480144403
YGR252W	-1	-/-	-267.49760723114014	-27190.30237197876	40	0.02888086642599278	0.6	0.22410441544015552
YNL161W	-1	-/-	-267.5102171897888	-29590.609803199768	40	0.028846153846153848	0.6	0.224382116078867
YEL030W	-1	-/-	-267.5222463607788	-28930.689926624298	40	0.028811524609843937	0.6	0.22465981671757845
YLR417W	-1	-/-	-267.5545868873596	-29086.23773956299	40	0.02877697841726619	0.6	0.22493751735628992
YBR033W	0	0/-	-267.65991938114166	-47534.71162605286	160	0.02877697841726619	0.6	0.22493751735628992
YER105C	-1	-/-	-267.74924087524414	-27222.336767673492	40	0.02874251497005988	0.6	0.22521521799500138
YMR294W	0	0/-	-267.75830709934235	-46167.82671356201	160	0.02874251497005988	0.6	0.22521521799500138
YDL008W	-1	-/-	-267.75904178619385	-27283.417853593826	40	0.028708133971291867	0.6	0.22549291863371285
YNL325C	-1	-/-	-267.76041889190674	-29272.864274024963	40	0.02867383512544803	0.6	0.22577061927242434
YBR237W	-1	-/-	-267.7756414413452	-27748.490505218506	40	0.028639618138424822	0.6	0.2260483199111358
YJL164C	-1	-/-	-267.79214811325073	-30910.59582209587	40	0.028605482717520857	0.6	0.22632602054984727
YNL156C	-1	-/-	-267.8036742210388	-28680.520812749863	40	0.02857142857142857	0.6	0.22660372118855873
YDR520C	0	0/-	-267.81424683332443	-47697.20794558525	160	0.02857142857142857	0.6	0.22660372118855873
YDR425W	-1	-/-	-267.8171434402466	-28972.262840986252	40	0.028537455410225922	0.6	0.2268814218272702
YOL112W	-1	-/-	-267.8463411331177	-26692.991360664368	40	0.028503562945368172	0.6	0.22715912246598166
YOR258W	0	0/-	-267.87620210647583	-46397.32588493824	160	0.028503562945368172	0.6	0.22715912246598166
YDL018C	0	0/-	-267.9214541912079	-47859.19921088219	160	0.028503562945368172	0.6	0.22715912246598166
YMR220W	-1	-/-	-267.92671251296997	-27683.081412553787	40	0.028469750889679714	0.6	0.22743682310469315
YOL071W	-1	-/-	-267.93742990493774	-30606.614533901215	40	0.02843601895734597	0.6	0.22771452374340462
YMR273C	-1	-/-	-267.99621868133545	-26836.93681716919	40	0.028402366863905324	0.6	0.22799222438211608
YJR102C	-1	-/-	-268.1060998439789	-28171.59441781044	40	0.028368794326241134	0.6	0.22826992502082755
YBL021C	0	0/-	-268.13062703609467	-47060.458834290504	160	0.028368794326241134	0.6	0.22826992502082755
YDL168W	0	0/-	-268.1685676574707	-48244.861303031445	160	0.028368794326241134	0.6	0.22826992502082755
YDR434W	-1	-/-	-268.17060232162476	-28113.26168012619	40	0.02833530106257379	0.6	0.228547625659539
YML070W	0	0/-	-268.1994848251343	-50151.64955163002	160	0.02833530106257379	0.6	0.228547625659539
YLR403W	-1	-/-	-268.21178436279297	-26623.5832324028	40	0.02830188679245283	0.6	0.22882532629825048
YMR222C	0	0/0	-268.26309609413147	-47157.34057730436	160	0.02830188679245283	0.6	0.22882532629825048
YBR046C	0	0/-	-268.26523900032043	-50757.658149302006	160	0.02830188679245283	0.6	0.22882532629825048
YFR013W	-1	-/-	-268.28105449676514	-26238.409378528595	40	0.028268551236749116	0.6	0.22910302693696197
YNL294C	-1	-/-	-268.291925907135	-30637.452968597412	40	0.02823529411764706	0.6	0.22938072757567343
YPL022W	-1	-/-	-268.2944059371948	-30573.364821910858	40	0.0282021151586369	0.6	0.2296584282143849
YHR043C	-1	-/0	-268.2982988357544	-28657.81153178215	40	0.028169014084507043	0.6	0.22993612885309636
YDR173C	-1	-/-	-268.3086166381836	-30617.756804943085	40	0.02813599062133646	0.6	0.23021382949180783
YLR390W	0	0/-	-268.37830543518066	-48116.99571841955	160	0.02813599062133646	0.6	0.23021382949180783
YLR005W	-1	-/-	-268.42325353622437	-27983.36321735382	40	0.02810304449648712	0.6	0.2304915301305193
YGL142C	-1	-/-	-268.4352045059204	-28719.148241519928	40	0.028070175438596492	0.6	0.23076923076923078
YDL101C	-1	-/-	-268.47672986984253	-27464.75642323494	40	0.028037383177570093	0.6	0.23104693140794225
YNR028W	0	0/-	-268.49750632047653	-50120.29869389534	160	0.028037383177570093	0.6	0.23104693140794225
YJL073W	-1	-/-	-268.5073070526123	-27194.73135113716	40	0.028004667444574097	0.6	0.2313246320466537
YMR047C	-1	-/-	-268.52590918540955	-28361.412477254868	40	0.027972027972027972	0.6	0.23160233268536518
YBR223C	-1	-/-	-268.5563974380493	-29139.119092464447	40	0.027939464493597205	0.6	0.23188003332407664
YER040W	-1	-/-	-268.57785749435425	-27153.54425239563	40	0.027906976744186046	0.6	0.2321577339627881
YJL154C	-1	-/-	-268.5839910507202	-28670.3442196846	40	0.027874564459930314	0.6	0.2324354346014996
YNR020C	0	0/-	-268.5869292020798	-48476.576884806156	160	0.027874564459930314	0.6	0.2324354346014996
YBR102C	-1	-/-	-268.61155891418457	-28939.457223176956	40	0.027842227378190254	0.6	0.23271313524021106
YKL017C	-1	-/-	-268.61522245407104	-28118.975414276123	40	0.027809965237543453	0.6	0.23299083587892253
YDR347W	0	0/-	-268.63946652412415	-48096.533950448036	160	0.027809965237543453	0.6	0.23299083587892253
YGL100W	-1	-/-	-268.69024419784546	-29259.366887569427	40	0.027777777777777776	0.6	0.233268536517634
YGR216C	-1	-/-	-268.70039558410645	-29264.072421073914	40	0.027745664739884393	0.6	0.23354623715634545
YNL306W	0	0/-	-268.74815887212753	-47708.841119110584	160	0.027745664739884393	0.6	0.23354623715634545
YEL004W	-1	-/-	-268.776713848114	-28958.687841892242	40	0.02771362586605081	0.6	0.23382393779505692
YLR295C	-1	-/-	-268.7859287261963	-28083.28884625435	40	0.02768166089965398	0.6	0.2341016384337684
YLL049W	0	0/-	-268.8364918231964	-45410.37618750334	160	0.02768166089965398	0.6	0.2341016384337684
YMR256C	0	0/-	-268.8417316675186	-48497.88850963116	160	0.02768166089965398	0.6	0.2341016384337684
YHR124W	-1	-/-	-268.8590955734253	-28893.13254928589	40	0.027649769585253458	0.6	0.23437933907247988
YDL203C	0	0/-	-268.8713321685791	-47633.38157272339	160	0.027649769585253458	0.6	0.23437933907247988
YDL024C	-1	-/-	-268.8717668056488	-30875.099529743195	40	0.02761795166858458	0.6	0.23465703971119134
YMR169C	0	0/-	-268.91901180148125	-51667.51711049676	160	0.02761795166858458	0.6	0.23465703971119134
YLR148W	-1	-/-	-268.93817806243896	-28176.2505235672	40	0.027586206896551724	0.6	0.2349347403499028
YLR013W	-1	-/-	-268.95551443099976	-26414.351994514465	40	0.027554535017221583	0.6	0.23521244098861427
YLR028C	-1	-/-	-269.0321168899536	-28704.863246679306	40	0.027522935779816515	0.6	0.23549014162732573
YBR268W	0	0/-	-269.11192685365677	-48767.743394076824	160	0.027522935779816515	0.6	0.23549014162732573
YDR066C	0	0/-	-269.1204911470413	-46234.26343142986	160	0.027522935779816515	0.6	0.23549014162732573
YCR044C	-1	-/-	-269.1209464073181	-27524.56742620468	40	0.027491408934707903	0.6	0.23576784226603723
YFR046C	-1	-/-	-269.13111209869385	-28734.178473472595	40	0.02745995423340961	0.6	0.2360455429047487
YFR040W	-1	-/-	-269.1508774757385	-27124.025638580322	40	0.027428571428571427	0.6	0.23632324354346015
YMR170C	0	0/-	-269.1606694459915	-50800.6457901597	160	0.027428571428571427	0.6	0.23632324354346015
YFR010W	0	0/-	-269.18628799915314	-48004.15387701988	160	0.027428571428571427	0.6	0.23632324354346015
YDL174C	-1	-/-	-269.20870637893677	-28325.309336662292	40	0.0273972602739726	0.6	0.23660094418217162
YDL046W	-1	-/-	-269.3243980407715	-28962.69933271408	40	0.027366020524515394	0.6	0.23687864482088308
YLR369W	-1	-/-	-269.32735300064087	-29017.91772556305	40	0.02733485193621868	0.6	0.23715634545959455
YJR019C	-1	-/-	-269.3473491668701	-31506.35199022293	40	0.027303754266211604	0.6	0.23743404609830604
YML035C	0	0/-	-269.3548047542572	-46243.28258252144	160	0.027303754266211604	0.6	0.23743404609830604
YGR048W	-1	-/-	-269.3905930519104	-29410.075945854187	40	0.02727272727272727	0.6	0.2377117467370175
YOL034W	-1	-/-	-269.39939641952515	-27983.68589925766	40	0.02724177071509648	0.6	0.23798944737572897
YMR174C	0	0/0	-269.4186584353447	-50375.604834616184	160	0.02724177071509648	0.6	0.23798944737572897
YGR089W	-1	-/0	-269.42309761047363	-26134.14828491211	40	0.027210884353741496	0.6	0.23826714801444043
YPR166C	0	0/-	-269.43894374370575	-49182.49220776558	160	0.027210884353741496	0.6	0.23826714801444043
YPL177C	-1	-/-	-269.4682455062866	-28854.62762761116	40	0.027180067950169876	0.6	0.2385448486531519
YPL064C	0	0/-	-269.4910717010498	-46820.25508463383	160	0.027180067950169876	0.6	0.2385448486531519
YMR322C	-1	-/-	-269.5421414375305	-29767.995146751404	40	0.027149321266968326	0.6	0.23882254929186336
YHR115C	-1	-/-	-269.5615725517273	-26926.246233463287	40	0.02711864406779661	0.6	0.23910024993057485
YJL178C	-1	-/-	-269.6362371444702	-28222.53160238266	40	0.02708803611738149	0.6	0.23937795056928632
YDR480W	-1	-/-	-269.6435384750366	-28550.103260040283	40	0.02705749718151071	0.6	0.23965565120799778
YLL002W	-1	-/-	-269.6553211212158	-26821.92684698105	40	0.02702702702702703	0.6	0.23993335184670925
YLR097C	-1	-/-	-269.69047689437866	-28385.94079041481	40	0.02699662542182227	0.6	0.2402110524854207
YNL041C	-1	-/-	-269.7337484359741	-29457.81846022606	40	0.02696629213483146	0.6	0.24048875312413218
YDR330W	-1	-/-	-269.7397985458374	-29849.254388332367	40	0.026936026936026935	0.6	0.24076645376284364
YBR117C	-1	-/0	-269.78019618988037	-32166.15844964981	40	0.026905829596412557	0.6	0.24104415440155513
YOR118W	0	0/0	-269.8005864620209	-46971.80703061819	160	0.026905829596412557	0.6	0.24104415440155513
YJL013C	-1	-/-	-269.80228996276855	-28256.566316843033	40	0.026875699888017916	0.6	0.2413218550402666
YGR153W	0	0/0	-269.8282831311226	-46608.11090260744	160	0.026875699888017916	0.6	0.2413218550402666
YBR005W	0	0/-	-269.8605157136917	-48409.48833870888	160	0.026875699888017916	0.6	0.2413218550402666
YML009C	0	0/-	-269.8654134273529	-48990.56302112341	160	0.026875699888017916	0.6	0.2413218550402666
YJL151C	0	0/-	-269.87386655807495	-49053.478438556194	160	0.026875699888017916	0.6	0.2413218550402666
YKR068C	-1	-/-	-269.88485956192017	-27110.126965522766	40	0.026845637583892617	0.6	0.24159955567897806
YNL233W	-1	-/-	-269.88907194137573	-28001.15523147583	40	0.026815642458100558	0.6	0.24187725631768953
YEL044W	0	0/-	-269.89693534374237	-46754.74761992693	160	0.026815642458100558	0.6	0.24187725631768953
YPL042C	-1	-/-	-269.9124584197998	-26829.040865421295	40	0.026785714285714284	0.6	0.242154956956401
YOL044W	1	+/+	-269.9288606643677	-28128.535437107086	39	0.027870680044593088	0.625	0.242154956956401
YKR006C	0	0/-	-269.9668179154396	-50054.07747513056	160	0.027870680044593088	0.625	0.242154956956401
YJL173C	-1	-/-	-270.05947494506836	-28344.98574614525	40	0.02783964365256125	0.625	0.24243265759511246
YIL157C	0	0/-	-270.1097728610039	-49477.7505556941	160	0.02783964365256125	0.625	0.24243265759511246
YKR035W-A	-1	-/-	-270.13085556030273	-27547.222322940826	40	0.027808676307007785	0.625	0.24271035823382395
YKL174C	0	0/-	-270.1442507505417	-48052.69509881735	160	0.027808676307007785	0.625	0.24271035823382395
YLR100W	-1	-/-	-270.1530075073242	-27712.80302476883	40	0.027777777777777776	0.625	0.2429880588725354
YLL055W	0	0/-	-270.21398931741714	-50237.93556010723	160	0.027777777777777776	0.625	0.2429880588725354
YFL029C	-1	-/-	-270.27581119537354	-29244.486663341522	40	0.02774694783573807	0.625	0.24326575951124688
YNL169C	-1	-/-	-270.2943742275238	-29054.867600679398	40	0.02771618625277162	0.625	0.24354346014995834
YOR275C	-1	-/-	-270.3076539039612	-28726.640416622162	40	0.02768549280177187	0.625	0.2438211607886698
YPL219W	0	0/-	-270.3389664888382	-47609.66174501181	160	0.02768549280177187	0.625	0.2438211607886698
YNL180C	0	0/-	-270.3408077955246	-46928.68782830238	160	0.02768549280177187	0.625	0.2438211607886698
YOR067C	-1	-/-	-270.34468173980713	-27671.46932578087	40	0.02765486725663717	0.625	0.24409886142738127
YLL029W	0	0/-	-270.3587050437927	-47337.98668599129	160	0.02765486725663717	0.625	0.24409886142738127
YEL065W	-1	-/-	-270.3631067276001	-28254.431321382523	40	0.027624309392265192	0.625	0.24437656206609276
YLR045C	-1	-/-	-270.39182710647583	-28205.186046123505	40	0.02759381898454746	0.625	0.24465426270480423
YJR113C	0	0/-	-270.40001118183136	-48656.302817463875	160	0.02759381898454746	0.625	0.24465426270480423
YJR080C	0	0/-	-270.4276764392853	-49196.00793224573	160	0.02759381898454746	0.625	0.24465426270480423
YJL036W	-1	-/-	-270.4651207923889	-29830.55206155777	40	0.027563395810363836	0.625	0.2449319633435157
YFL017C	0	0/-	-270.51371335983276	-47251.214447796345	160	0.027563395810363836	0.625	0.2449319633435157
YDR076W	-1	-/-	-270.5412378311157	-29792.15966653824	40	0.02753303964757709	0.625	0.24520966398222716
YGR070W	-1	-/-	-270.5431613922119	-28163.898263931274	40	0.027502750275027504	0.625	0.24548736462093862
YLR377C	-1	-/-	-270.56001353263855	-27953.01447057724	40	0.027472527472527472	0.625	0.24576506525965008
YOR380W	-1	-/-	-270.58079957962036	-29930.7521777153	40	0.027442371020856202	0.625	0.24604276589836158
YBR047W	0	0/0	-270.6189441084862	-49135.802846968174	160	0.027442371020856202	0.625	0.24604276589836158
YIL041W	0	0/-	-270.6986438035965	-49062.08160352707	160	0.027442371020856202	0.625	0.24604276589836158
YLR166C	-1	-/-	-270.70115423202515	-28070.045716762543	40	0.027412280701754384	0.625	0.24632046653707304
YGR263C	0	0/-	-270.7165918946266	-49023.49714356661	160	0.027412280701754384	0.625	0.24632046653707304
YHR117W	0	0/-	-270.75995790958405	-47090.9007345438	160	0.027412280701754384	0.625	0.24632046653707304
YOL009C	-1	-/-	-270.8182649612427	-27905.249355316162	40	0.027382256297918947	0.625	0.2465981671757845
YPL208W	-1	-/-	-270.8367896080017	-28110.370898246765	40	0.02735229759299781	0.625	0.24687586781449597
YGR144W	-1	-/-	-270.88189935684204	-28249.196796894073	40	0.0273224043715847	0.625	0.24715356845320743
YBL043W	0	0/-	-270.8863198161125	-51201.4344381094	160	0.0273224043715847	0.625	0.24715356845320743
YER107C	-1	-/-	-270.8986361026764	-30115.01616668701	40	0.027292576419213975	0.625	0.2474312690919189
YAR003W	-1	-/-	-270.9067006111145	-27458.99130630493	40	0.027262813522355506	0.625	0.2477089697306304
YKL116C	0	0/-	-271.00984835624695	-46624.786808252335	160	0.027262813522355506	0.625	0.2477089697306304
YDR285W	-1	-/-	-271.0110363960266	-29034.336431503296	40	0.027233115468409588	0.625	0.24798667036934186
YIL132C	-1	-/-	-271.0112109184265	-26627.25440812111	40	0.02720348204570185	0.625	0.24826437100805332
YOR273C	0	0/-	-271.0314254164696	-50098.91697907448	160	0.02720348204570185	0.625	0.24826437100805332
YCL017C	-1	-/-	-271.04015350341797	-28054.00914669037	40	0.02717391304347826	0.625	0.24854207164676478
YHR027C	-1	-/-	-271.0932240486145	-28661.48027396202	40	0.02714440825190011	0.625	0.24881977228547625
YAL056W	-1	-/-	-271.1548693180084	-28956.347568273544	40	0.027114967462039046	0.625	0.2490974729241877
YMR164C	-1	-/-	-271.1813015937805	-26518.27756500244	40	0.027085590465872156	0.625	0.2493751735628992
YGR099W	-1	-/-	-271.1915364265442	-28389.589459896088	40	0.027056277056277056	0.625	0.24965287420161067
YDL033C	-1	-/-	-271.2298974990845	-28378.113263607025	40	0.02702702702702703	0.625	0.24993057484032213
YDR014W	0	0/-	-271.3203753232956	-46441.075753331184	160	0.02702702702702703	0.625	0.24993057484032213
YIL136W	0	0/0	-271.3297601342201	-53048.13425195217	160	0.02702702702702703	0.625	0.24993057484032213
YBR276C	-1	-/-	-271.42351388931274	-29109.170015335083	40	0.026997840172786176	0.625	0.2502082754790336
YCL039W	-1	-/-	-271.4569435119629	-28864.991133213043	40	0.02696871628910464	0.625	0.2504859761177451
YNL103W	-1	-/-	-271.4666805267334	-26910.20009660721	40	0.02693965517241379	0.625	0.25076367675645655
YKL210W	0	0/-	-271.5139191150665	-49144.625322043896	160	0.02693965517241379	0.625	0.25076367675645655
YDR473C	-1	-/-	-271.5155177116394	-29426.1913254261	40	0.02691065662002153	0.625	0.251041377395168
YKL049C	-1	-/-	-271.5161557197571	-29860.275264024734	40	0.026881720430107527	0.625	0.2513190780338795
YER157W	-1	-/-	-271.5246195793152	-28105.66805744171	40	0.02685284640171858	0.625	0.25159677867259095
YGR241C	-1	-/-	-271.5478172302246	-28704.576199531555	40	0.02682403433476395	0.625	0.2518744793113024
YDR453C	-1	-/-	-271.5539665222168	-29470.39431619644	40	0.02679528403001072	0.625	0.2521521799500139
YFR052W	-1	-/-	-271.56092739105225	-29509.91525578499	40	0.02676659528907923	0.625	0.25242988058872534
YOR155C	0	0/-	-271.5654825568199	-48987.08448147774	160	0.02676659528907923	0.625	0.25242988058872534
YMR067C	-1	-/-	-271.5882019996643	-27280.32424068451	40	0.026737967914438502	0.625	0.2527075812274368
YDR452W	0	0/0	-271.59065943956375	-48222.18695628643	160	0.026737967914438502	0.625	0.2527075812274368
YDR335W	-1	-/-	-271.62307024002075	-29544.94823074341	40	0.026709401709401708	0.625	0.25298528186614827
YBR160W	-1	-/-	-271.62366914749146	-29380.230895519257	40	0.026680896478121666	0.625	0.25326298250485973
YDL072C	0	0/-	-271.631254196167	-50541.61990791559	160	0.026680896478121666	0.625	0.25326298250485973
YHR038W	-1	-/-	-271.65862560272217	-29268.601089954376	40	0.026652452025586353	0.625	0.25354068314357125
YDR129C	-1	-/-	-271.69712376594543	-29969.376487970352	40	0.026624068157614485	0.625	0.2538183837822827
YMR197C	-1	-/-	-271.7047300338745	-29158.05550646782	40	0.026595744680851064	0.625	0.2540960844209942
YDL202W	0	0/-	-271.7075915336609	-48960.17811638117	160	0.026595744680851064	0.625	0.2540960844209942
YLR370C	-1	-/-	-271.710027217865	-28954.975467920303	40	0.026567481402763018	0.625	0.25437378505970565
YHR181W	-1	-/-	-271.7160897254944	-27553.537137031555	40	0.02653927813163482	0.625	0.2546514856984171
YDR137W	-1	-/-	-271.8313183784485	-28122.96658229828	40	0.026511134676564158	0.625	0.2549291863371286
YJL066C	0	0/0	-271.8442680835724	-52808.80734694004	160	0.026511134676564158	0.625	0.2549291863371286
YKL089W	-1	-/-	-271.93127489089966	-27592.690601587296	40	0.026483050847457626	0.625	0.25520688697584004
YNR033W	-1	-/-	-271.9429302215576	-29518.7069978714	40	0.026455026455026454	0.625	0.2554845876145515
YML092C	-1	-/-	-271.98762130737305	-27519.65718603134	40	0.026427061310782242	0.625	0.25576228825326297
YJR005W	0	0/-	-271.98983800411224	-46841.87333101034	160	0.026427061310782242	0.625	0.25576228825326297
YPL262W	-1	-/-	-272.00759506225586	-30806.68496608734	40	0.026399155227032733	0.625	0.25603998889197443
YJL128C	-1	-/-	-272.0279016494751	-28421.48487329483	40	0.026371308016877638	0.625	0.2563176895306859
YLR203C	0	0/-	-272.0326316356659	-50376.05484640598	160	0.026371308016877638	0.625	0.2563176895306859
YER141W	0	0/0	-272.0402321815491	-49662.81206768751	160	0.026371308016877638	0.625	0.2563176895306859
YMR052W	-1	-/-	-272.05185174942017	-27493.833162784576	40	0.026343519494204427	0.625	0.25659539016939736
YDR100W	0	0/0	-272.0874527692795	-47686.82169753313	160	0.026343519494204427	0.625	0.25659539016939736
YDL103C	0	0/-	-272.1171474456787	-48104.97008270025	160	0.026343519494204427	0.625	0.25659539016939736
YDL013W	-1	-/-	-272.1471915245056	-30428.486119031906	40	0.02631578947368421	0.625	0.2568730908081089
YER095W	-1	-/-	-272.1709146499634	-28656.42971611023	40	0.026288117770767613	0.625	0.25715079144682035
YFL036W	-1	-/-	-272.19143629074097	-27680.659927368164	40	0.026260504201680673	0.625	0.2574284920855318
YGR236C	0	0/0	-272.20382195711136	-51426.88586986065	160	0.026260504201680673	0.625	0.2574284920855318
YBL049W	0	0/0	-272.2075423002243	-49031.3485506773	160	0.026260504201680673	0.625	0.2574284920855318
YDR487C	-1	-/-	-272.2101044654846	-26965.98165845871	40	0.026232948583420776	0.625	0.2577061927242433
YPL007C	-1	-/-	-272.22673654556274	-28315.642201900482	40	0.02620545073375262	0.625	0.25798389336295474
YNL239W	-1	-/-	-272.26841259002686	-29454.366484880447	40	0.02617801047120419	0.625	0.2582615940016662
YMR024W	0	0/-	-272.27104675769806	-49873.03428506851	160	0.02617801047120419	0.625	0.2582615940016662
YMR289W	0	0/-	-272.351544380188	-47947.638888418674	160	0.02617801047120419	0.625	0.2582615940016662
YLR389C	0	0/-	-272.35930037498474	-48053.29818511009	160	0.02617801047120419	0.625	0.2582615940016662
YLR251W	0	0/0	-272.3627386689186	-51679.279383420944	160	0.02617801047120419	0.625	0.2582615940016662
YPL015C	-1	-/-	-272.380352973938	-29141.636955022812	40	0.02615062761506276	0.625	0.25853929464037767
YDL017W	-1	-/-	-272.4099178314209	-27871.701054096222	40	0.02612330198537095	0.625	0.25881699527908913
YGL131C	0	0/-	-272.467604637146	-46666.390095710754	160	0.02612330198537095	0.625	0.25881699527908913
YGR218W	-1	-/-	-272.49575424194336	-27812.38206100464	40	0.026096033402922755	0.625	0.2590946959178006
YAL002W	-1	-/-	-272.5145606994629	-29041.605647563934	40	0.026068821689259645	0.625	0.25937239655651206
YMR304W	0	0/-	-272.5173040032387	-49306.80205875635	160	0.026068821689259645	0.625	0.25937239655651206
YPR007C	-1	-/-	-272.5389189720154	-29507.257472515106	40	0.026041666666666668	0.625	0.25965009719522353
YBR126C	-1	-/-	-272.5450839996338	-30737.619237422943	40	0.026014568158168574	0.625	0.259927797833935
YMR179W	-1	-/-	-272.5452995300293	-26255.921733617783	40	0.02598752598752599	0.625	0.2602054984726465
YGR030C	-1	-/-	-272.5626163482666	-30611.787289619446	40	0.02596053997923157	0.625	0.260483199111358
YNL330C	-1	-/-	-272.57375049591064	-28319.443119049072	40	0.025933609958506226	0.625	0.26076089975006944
YLR323C	0	0/-	-272.5849310159683	-47593.11860227585	160	0.025933609958506226	0.625	0.26076089975006944
YNR037C	0	0/-	-272.60498106479645	-49289.49009603262	160	0.025933609958506226	0.625	0.26076089975006944
YGL098W	-1	-/-	-272.6306014060974	-28479.123399734497	40	0.025906735751295335	0.625	0.2610386003887809
YMR275C	-1	-/-	-272.6600365638733	-28161.486671447754	40	0.025879917184265012	0.625	0.26131630102749237
YLR181C	-1	-/-	-272.662011384964	-28853.022119760513	40	0.025853154084798345	0.625	0.26159400166620383
YOL051W	-1	-/-	-272.66632604599	-29359.359637737274	40	0.025826446280991736	0.625	0.2618717023049153
YMR159C	0	0/-	-272.66698014736176	-46569.806593716145	160	0.025826446280991736	0.625	0.2618717023049153
YMR231W	-1	-/-	-272.67232942581177	-29161.666517734528	40	0.025799793601651185	0.625	0.26214940294362676
YPR028W	0	0/+	-272.6752662062645	-48367.745541632175	160	0.025799793601651185	0.625	0.26214940294362676
YGL107C	0	0/-	-272.68712347745895	-49448.06995689869	160	0.025799793601651185	0.625	0.26214940294362676
YCL033C	-1	-/-	-272.69075441360474	-29315.38845205307	40	0.02577319587628866	0.625	0.26242710358233823
YDR498C	-1	-/-	-272.6914496421814	-28053.915241718292	40	0.025746652935118436	0.625	0.2627048042210497
YJR117W	0	0/-	-272.6934458017349	-47857.56038224697	160	0.025746652935118436	0.625	0.2627048042210497
YJR118C	-1	-/-	-272.7064299583435	-27370.41039967537	40	0.0257201646090535	0.625	0.26298250485976116
YJR140C	-1	-/-	-272.7239079475403	-27494.247263908386	40	0.025693730729701953	0.625	0.2632602054984726
YGL244W	-1	-/-	-272.7277455329895	-28365.740862369537	40	0.02566735112936345	0.625	0.26353790613718414
YNL063W	0	0/-	-272.75397473573685	-47539.515871584415	160	0.02566735112936345	0.625	0.26353790613718414
YIL106W	-1	-/-	-272.7948226928711	-28420.507425785065	40	0.02564102564102564	0.625	0.2638156067758956
YPL173W	0	0/-	-272.8362228870392	-49393.487078249454	160	0.02564102564102564	0.625	0.2638156067758956
YMR025W	-1	-/-	-272.8470973968506	-28098.648375988007	40	0.025614754098360656	0.625	0.26409330741460707
YGL130W	-1	-/-	-272.85326290130615	-28811.431730270386	40	0.0255885363357216	0.625	0.26437100805331853
YGR224W	-1	-/-	-272.86883211135864	-26157.089385986328	40	0.02556237218813906	0.625	0.26464870869203
YOR368W	-1	-/-	-272.8776059150696	-27804.254312992096	40	0.02553626149131767	0.625	0.26492640933074146
YPL115C	-1	-/-	-272.91606521606445	-29292.044701337814	40	0.025510204081632654	0.625	0.26520410996945293
YDL067C	0	0/-	-272.98589688539505	-48720.57702589035	160	0.025510204081632654	0.625	0.26520410996945293
YKR004C	0	0/-	-273.00421702861786	-47687.517236471176	160	0.025510204081632654	0.625	0.26520410996945293
YNR001C	-1	-/-	-273.02527809143066	-32874.926936388016	40	0.0254841997961264	0.625	0.2654818106081644
YJR151C	0	0/-	-273.03847873210907	-48183.86865311861	160	0.0254841997961264	0.625	0.2654818106081644
YGR199W	-1	-/-	-273.0926411151886	-28444.35137104988	40	0.025458248472505093	0.625	0.26575951124687586
YGL249W	-1	-/-	-273.13511896133423	-26723.942913532257	40	0.0254323499491353	0.625	0.2660372118855873
YOR257W	-1	-/-	-273.1525340080261	-27230.265205860138	40	0.02540650406504065	0.625	0.2663149125242988
YGR038W	-1	-/-	-273.1694073677063	-29220.692148685455	40	0.025380710659898477	0.625	0.26659261316301025
YFR047C	-1	-/-	-273.1816658973694	-29195.97600221634	40	0.02535496957403651	0.625	0.26687031380172177
YER109C	-1	-/-	-273.2428922653198	-26822.310084581375	40	0.025329280648429583	0.625	0.26714801444043323
YOL042W	-1	-/-	-273.2648229598999	-27459.176409721375	40	0.025303643724696356	0.625	0.2674257150791447
YGR257C	-1	-/-	-273.2947111129761	-29457.017648935318	40	0.025278058645096056	0.625	0.26770341571785616
YPR124W	-1	-/-	-273.3440499305725	-28185.677166461945	40	0.025252525252525252	0.625	0.26798111635656763
YPL098C	-1	-/-	-273.39106845855713	-30683.22294664383	40	0.025227043390514632	0.625	0.2682588169952791
YKR076W	-1	-/-	-273.5066223144531	-31826.617094039917	40	0.025201612903225805	0.625	0.26853651763399056
YBL060W	0	0/-	-273.5151900649071	-47725.75244188309	160	0.025201612903225805	0.625	0.26853651763399056
YFR004W	-1	-/+	-273.52943754196167	-28653.877093315125	40	0.025176233635448138	0.625	0.268814218272702
YLR213C	0	0/-	-273.5347977876663	-46695.651446163654	160	0.025176233635448138	0.625	0.268814218272702
YCR019W	0	0/0	-273.5858483314514	-46819.766986727715	160	0.025176233635448138	0.625	0.268814218272702
YJR076C	-1	-/-	-273.59335803985596	-28404.170071601868	40	0.025150905432595575	0.625	0.2690919189114135
YOR163W	0	0/-	-273.6024248600006	-47880.28456926346	160	0.025150905432595575	0.625	0.2690919189114135
YJR134C	0	0/0	-273.6255557537079	-46907.838827729225	160	0.025150905432595575	0.625	0.2690919189114135
YNR039C	-1	-/-	-273.6282482147217	-28695.197393655777	40	0.02512562814070352	0.625	0.26936961955012495
YMR073C	-1	-/-	-273.6380281448364	-28582.628375053406	40	0.025100401606425703	0.625	0.2696473201888364
YAL061W	0	0/0	-273.6458311676979	-52893.89809799194	160	0.025100401606425703	0.625	0.2696473201888364
YGL228W	0	0/-	-273.6892305612564	-48586.37094026804	160	0.025100401606425703	0.625	0.2696473201888364
YDR368W	0	0/-	-273.70585227012634	-48797.2330455184	160	0.025100401606425703	0.625	0.2696473201888364
YGL048C	-1	-/-	-273.81481313705444	-29241.36221218109	40	0.025075225677031094	0.625	0.2699250208275479
YDR475C	0	0/-	-273.8653619289398	-48972.21813637018	160	0.025075225677031094	0.625	0.2699250208275479
YKL176C	-1	-/-	-273.870436668396	-27904.106934070587	40	0.025050100200400802	0.625	0.2702027214662594
YPL156C	-1	-/0	-273.8860139846802	-28415.849401474	40	0.025025025025025027	0.625	0.27048042210497086
YEL050C	-1	-/-	-273.93817806243896	-31347.44542837143	40	0.025	0.625	0.27075812274368233
YAL032C	-1	-/-	-273.9638981819153	-29480.223349571228	40	0.024975024975024976	0.625	0.2710358233823938
YMR293C	-1	-/-	-273.96906328201294	-29584.249260902405	40	0.0249500998003992	0.625	0.27131352402110526
YIL026C	-1	-/-	-273.9778504371643	-28599.180245399475	40	0.024925224327018942	0.625	0.2715912246598167
YCR082W	-1	-/-	-274.00042486190796	-28496.86407804489	40	0.0249003984063745	0.625	0.2718689252985282
YNL073W	-1	-/-	-274.11529541015625	-30224.639939069748	40	0.024875621890547265	0.625	0.27214662593723965
YFL005W	-1	-/-	-274.17145586013794	-28942.48717856407	40	0.02485089463220676	0.625	0.2724243265759511
YGR262C	-1	-/-	-274.19787311553955	-29636.617022037506	40	0.024826216484607744	0.625	0.2727020272146626
YBL006C	-1	-/-	-274.20687198638916	-27138.445725917816	40	0.0248015873015873	0.625	0.27297972785337404
YBL017C	-1	-/-	-274.20730924606323	-27194.439128398895	40	0.024777006937561942	0.625	0.2732574284920855
YPL195W	-1	-/-	-274.21237659454346	-26418.243510246277	40	0.024752475247524754	0.625	0.27353512913079703
YBL041W	-1	-/-	-274.236279964447	-29011.95894908905	40	0.024727992087042534	0.625	0.2738128297695085
YLR396C	-1	-/-	-274.26302003860474	-29127.42133665085	40	0.024703557312252964	0.625	0.27409053040821996
YDR251W	-1	-/-	-274.28575897216797	-28961.596019268036	40	0.024679170779861797	0.625	0.2743682310469314
YMR297W	0	0/-	-274.3176293373108	-51969.63810056448	160	0.024679170779861797	0.625	0.2743682310469314
YIL062C	-1	-/-	-274.3300428390503	-29738.525192975998	40	0.02465483234714004	0.625	0.2746459316856429
YPL202C	-1	-/-	-274.3530397415161	-29868.58935189247	40	0.024630541871921183	0.625	0.27492363232435435
YKL059C	-1	-/-	-274.36343240737915	-27247.663534402847	40	0.024606299212598427	0.625	0.2752013329630658
YBR151W	0	0/0	-274.3710731267929	-48079.51299935579	160	0.024606299212598427	0.625	0.2752013329630658
YDR371W	0	0/-	-274.3715307712555	-46708.02748936415	160	0.024606299212598427	0.625	0.2752013329630658
YHR110W	0	0/-	-274.4200829267502	-48853.82715064287	160	0.024606299212598427	0.625	0.2752013329630658
YOR384W	0	0/-	-274.4606394767761	-48275.4949862957	160	0.024606299212598427	0.625	0.2752013329630658
YGR013W	-1	-/-	-274.4631872177124	-27859.33658337593	40	0.024582104228121928	0.625	0.2754790336017773
YBR161W	-1	-/-	-274.47764825820923	-28749.453227996826	40	0.02455795677799607	0.625	0.27575673424048874
YHR082C	-1	-/-	-274.5075445175171	-27994.67553949356	40	0.02453385672227674	0.625	0.2760344348792002
YLR209C	0	0/-	-274.5327687263489	-46693.505176365376	160	0.02453385672227674	0.625	0.2760344348792002
YIL049W	-1	-/-	-274.5896530151367	-28097.097132205963	40	0.024509803921568627	0.625	0.2763121355179117
YPL258C	-1	-/-	-274.59590673446655	-27338.316433906555	40	0.024485798237022526	0.625	0.27658983615662314
YPR075C	-1	-/-	-274.6729779243469	-29192.059994220734	40	0.02446183953033268	0.625	0.27686753679533466
YBR148W	0	0/-	-274.68918657302856	-46950.72164231539	160	0.02446183953033268	0.625	0.27686753679533466
YJL214W	-1	-/-	-274.7137985229492	-28815.88099551201	40	0.024437927663734114	0.625	0.2771452374340461
YJL099W	-1	-/-	-274.7452907562256	-29827.788133382797	40	0.0244140625	0.625	0.2774229380727576
YDL204W	0	0/+	-274.7555205821991	-52419.216138124466	160	0.0244140625	0.625	0.2774229380727576
YGR215W	0	0/-	-274.7699439525604	-48606.13342297077	160	0.0244140625	0.625	0.2774229380727576
YMR072W	-1	-/-	-274.7798628807068	-28135.341716766357	40	0.024390243902439025	0.625	0.27770063871146905
YLR188W	0	0/-	-274.79966592788696	-48063.198258280754	160	0.024390243902439025	0.625	0.27770063871146905
YDL138W	-1	-/-	-274.8006100654602	-27281.001492023468	40	0.024366471734892786	0.625	0.2779783393501805
YDL116W	-1	-/-	-274.8367290496826	-27173.344150066376	40	0.024342745861733205	0.625	0.278256039988892
YMR133W	-1	-/-	-274.85423707962036	-26759.699531555176	40	0.024319066147859923	0.625	0.27853374062760344
YBR026C	-1	-/-	-274.85910511016846	-31900.420278072357	40	0.024295432458697766	0.625	0.2788114412663149
YGR230W	-1	-/-	-274.8619108200073	-27075.886436462402	40	0.024271844660194174	0.625	0.27908914190502637
YDR208W	-1	-/-	-274.8849320411682	-28218.500061035156	40	0.02424830261881668	0.625	0.27936684254373784
YML048W	-1	-/-	-274.90020179748535	-29294.145486831665	40	0.02422480620155039	0.625	0.2796445431824493
YIL119C	-1	-/-	-274.9928216934204	-27529.4237575531	40	0.02420135527589545	0.625	0.27992224382116077
YLR027C	0	0/0	-275.0238678455353	-49753.57378178835	160	0.02420135527589545	0.625	0.27992224382116077
YDR486C	-1	-/-	-275.02814531326294	-28137.953451156616	40	0.024177949709864602	0.625	0.28019994445987223
YNL304W	-1	-/-	-275.0435438156128	-28558.98571872711	40	0.024154589371980676	0.625	0.28047764509858375
YCL057W	0	0/0	-275.04662466049194	-48414.811990737915	160	0.024154589371980676	0.625	0.28047764509858375
YHR102W	-1	-/-	-275.04679775238037	-29159.973530769348	40	0.02413127413127413	0.625	0.2807553457372952
YIL098C	-1	-/-	-275.09065532684326	-30090.62416410446	40	0.024108003857280617	0.625	0.2810330463760067
YCL028W	0	0/0	-275.10180950164795	-48371.37771379948	160	0.024108003857280617	0.625	0.2810330463760067
YOR349W	-1	-/-	-275.12744522094727	-27197.331930160522	40	0.024084778420038536	0.625	0.28131074701471814
YML041C	-1	-/-	-275.16074085235596	-28340.427532672882	40	0.02406159769008662	0.625	0.2815884476534296
YNL015W	-1	-/-	-275.1902289390564	-30324.161969661713	40	0.02403846153846154	0.625	0.28186614829214107
YMR055C	-1	-/-	-275.20496702194214	-28511.782211780548	40	0.024015369836695485	0.625	0.28214384893085254
YHR108W	-1	-/-	-275.2184772491455	-28378.631639242172	40	0.02399232245681382	0.625	0.282421549569564
YEL056W	-1	-/-	-275.2301993370056	-29200.487765073776	40	0.023969319271332695	0.625	0.28269925020827547
YER046W	0	0/-	-275.23044216632843	-48359.227395415306	160	0.023969319271332695	0.625	0.28269925020827547
YPR108W	-1	-/-	-275.3076477050781	-30080.24851155281	40	0.023946360153256706	0.625	0.28297695084698693
YOR322C	-1	-/-	-275.3671431541443	-28986.610946655273	40	0.023923444976076555	0.625	0.2832546514856984
YLR398C	-1	-/-	-275.3673496246338	-28009.3873898983	40	0.02390057361376673	0.625	0.28353235212440986
YLR015W	-1	-/-	-275.39881467819214	-28631.950032949448	40	0.02387774594078319	0.625	0.2838100527631214
YDR164C	-1	-/-	-275.42444109916687	-29754.40107369423	40	0.02385496183206107	0.625	0.28408775340183284
YML102W	-1	-/-	-275.46624422073364	-28529.2609937191	40	0.023832221163012392	0.625	0.2843654540405443
YOR172W	-1	-/-	-275.4787187576294	-28029.043348789215	40	0.023809523809523808	0.625	0.28464315467925577
YJR074W	-1	-/-	-275.4802658557892	-30234.24302315712	40	0.023786869647954328	0.625	0.28492085531796724
YHR034C	-1	-/-	-275.5026340484619	-29530.282066822052	40	0.02376425855513308	0.625	0.2851985559566787
YDR088C	-1	-/-	-275.5281767845154	-28349.04393339157	40	0.023741690408357077	0.625	0.28547625659539017
YDR362C	-1	-/-	-275.531108379364	-28372.59349322319	40	0.023719165085388995	0.625	0.28575395723410163
YBL104C	0	0/-	-275.571839928627	-48501.49379044771	160	0.023719165085388995	0.625	0.28575395723410163
YER018C	-1	-/-	-275.5953440666199	-28888.24101471901	40	0.023696682464454975	0.625	0.2860316578728131
YMR163C	1	+/+	-275.60760736465454	-28130.00871372223	39	0.02462121212121212	0.65	0.2860316578728131
YGL094C	-1	-/-	-275.6357731819153	-28369.078713178635	40	0.02459791863765374	0.65	0.28630935851152456
YAL017W	-1	-/-	-275.65967082977295	-29482.16694164276	40	0.024574669187145556	0.65	0.286587059150236
YMR059W	-1	-/-	-275.7835593223572	-29547.096524238586	40	0.024551463644948063	0.65	0.2868647597889475
YOR279C	-1	-/-	-275.79038095474243	-28843.514016866684	40	0.024528301886792454	0.65	0.287142460427659
YOL147C	1	+/+	-275.8181948661804	-31724.616092681885	39	0.02544769085768143	0.675	0.287142460427659
YBR290W	-1	-/-	-275.8518228530884	-28442.710337638855	40	0.025423728813559324	0.675	0.28742016106637047
YBR111C	0	0/-	-275.8578382730484	-48671.86992889643	160	0.025423728813559324	0.675	0.28742016106637047
YDR507C	-1	-/-	-275.8590908050537	-28901.656953573227	40	0.02539981185324553	0.675	0.28769786170508194
YKL175W	-1	-/-	-275.86040019989014	-28415.342037200928	40	0.02537593984962406	0.675	0.2879755623437934
YBR264C	0	0/0	-275.8709464073181	-46745.35421651602	160	0.02537593984962406	0.675	0.2879755623437934
YGL115W	1	+/+	-275.91097950935364	-29140.339551210403	39	0.02629107981220657	0.7	0.2879755623437934
YLR254C	-1	-/0	-275.9188017845154	-28035.236602306366	40	0.02626641651031895	0.7	0.28825326298250487
YKL117W	-1	-/-	-275.9372024536133	-29261.70401906967	40	0.026241799437675725	0.7	0.28853096362121633
YKL196C	-1	-/-	-275.94137048721313	-29845.892852306366	40	0.026217228464419477	0.7	0.2888086642599278
YBR077C	-1	-/-	-275.94459676742554	-29231.251443862915	40	0.026192703461178673	0.7	0.28908636489863926
YDR291W	0	0/-	-275.9658327102661	-47639.65015459061	160	0.026192703461178673	0.7	0.28908636489863926
YGL073W	-1	-/-	-276.0267405509949	-29451.412227153778	40	0.026168224299065422	0.7	0.2893640655373507
YHL023C	0	0/-	-276.0561908483505	-48595.00153160095	160	0.026168224299065422	0.7	0.2893640655373507
YKR066C	-1	-/-	-276.0805106163025	-30937.69838666916	40	0.026143790849673203	0.7	0.2896417661760622
YGR029W	-1	-/-	-276.13469219207764	-28257.98957014084	40	0.026119402985074626	0.7	0.28991946681477365
YPL070W	0	0/-	-276.1582649946213	-48970.87061429024	160	0.026119402985074626	0.7	0.28991946681477365
YBR058C	-1	-/-	-276.20321893692017	-27880.523450374603	40	0.0260950605778192	0.7	0.2901971674534851
YJL029C	-1	-/-	-276.2116708755493	-28255.330657958984	40	0.0260707635009311	0.7	0.29047486809219664
YKR030W	0	0/0	-276.24109810590744	-45962.105019927025	160	0.0260707635009311	0.7	0.29047486809219664
YOR208W	-1	-/-	-276.2508234977722	-28593.53515434265	40	0.026046511627906978	0.7	0.2907525687309081
YBR015C	-1	-/-	-276.2513666152954	-28364.00464439392	40	0.026022304832713755	0.7	0.29103026936961957
YKR029C	-1	-/-	-276.2562427520752	-28641.34318447113	40	0.025998142989786442	0.7	0.29130797000833103
YJL024C	-1	-/-	-276.25955295562744	-28646.626039266586	40	0.025974025974025976	0.7	0.2915856706470425
YKL095W	-1	-/-	-276.2693347930908	-27472.64288711548	40	0.025949953660797033	0.7	0.29186337128575396
YPL183W-A	0	0/-	-276.2701618075371	-48566.8189034462	160	0.025949953660797033	0.7	0.29186337128575396
YKR001C	1	+/+	-276.2744688987732	-29277.20476579666	39	0.026851851851851852	0.725	0.29186337128575396
YDR151C	-1	-/-	-276.27589082717896	-26048.57497406006	40	0.02682701202590194	0.725	0.2921410719244654
YEL064C	0	0/-	-276.29293143749237	-47328.92684674263	160	0.02682701202590194	0.725	0.2921410719244654
YPL149W	-1	-/-	-276.3125457763672	-27463.971385002136	40	0.026802218114602587	0.725	0.2924187725631769
YGL017W	-1	-/-	-276.3376512527466	-26548.61822271347	40	0.02677746999076639	0.725	0.29269647320188835
YJL045W	-1	-/-	-276.3427562713623	-29295.630944252014	40	0.026752767527675275	0.725	0.2929741738405998
YPL089C	-1	-/-	-276.3520088195801	-27575.441158294678	40	0.026728110599078342	0.725	0.2932518744793113
YNL321W	0	0/-	-276.3715262413025	-48667.034297287464	160	0.026728110599078342	0.725	0.2932518744793113
YML042W	-1	-/-	-276.3734550476074	-30585.442951202393	40	0.026703499079189688	0.725	0.29352957511802275
YMR112C	-1	-/-	-276.3783497810364	-27776.65233898163	40	0.02667893284268629	0.725	0.29380727575673427
YMR225C	-1	-/-	-276.384840965271	-28646.363398075104	40	0.02665441176470588	0.725	0.29408497639544573
YLL001W	-1	-/+	-276.387891292572	-29266.917934656143	40	0.02662993572084481	0.725	0.2943626770341572
YOR080W	-1	-/-	-276.3954725265503	-27419.50380563736	40	0.026605504587155965	0.725	0.29464037767286866
YPR193C	-1	-/-	-276.4217166900635	-30145.67494726181	40	0.026581118240146653	0.725	0.2949180783115801
YPR139C	-1	-/-	-276.4253487586975	-28732.324369430542	40	0.026556776556776556	0.725	0.2951957789502916
YNL250W	-1	-/-	-276.45087146759033	-28359.786133766174	40	0.026532479414455627	0.725	0.29547347958900305
YML103C	-1	-/-	-276.4604389667511	-28892.23624587059	40	0.026508226691042046	0.725	0.2957511802277145
YOR372C	-1	-/-	-276.4810862541199	-29325.515131235123	40	0.026484018264840183	0.725	0.296028880866426
YML112W	-1	-/-	-276.50604248046875	-29494.027796268463	40	0.02645985401459854	0.725	0.29630658150513745
YNL128W	-1	-/-	-276.50669384002686	-29642.703085422516	40	0.02643573381950775	0.725	0.2965842821438489
YLR016C	-1	-/-	-276.52846097946167	-26719.42932510376	40	0.026411657559198543	0.725	0.2968619827825604
YDR145W	-1	-/-	-276.54142570495605	-27630.364874839783	40	0.026387625113739762	0.725	0.2971396834212719
YDL217C	-1	-/-	-276.5475449562073	-27250.75638794899	40	0.026363636363636363	0.725	0.29741738405998336
YPL155C	-1	-/-	-276.5578279495239	-27777.177727222443	40	0.02633969118982743	0.725	0.2976950846986948
YFL011W	-1	-/-	-276.587504863739	-26718.437170505524	40	0.02631578947368421	0.725	0.2979727853374063
YMR237W	-1	-/-	-276.5883951187134	-29685.328443050385	40	0.02629193109700816	0.725	0.29825048597611775
YDR279W	-1	-/-	-276.6214108467102	-28458.121933937073	40	0.026268115942028984	0.725	0.2985281866148292
YBR119W	-1	-/-	-276.6348171234131	-28552.860466003418	40	0.026244343891402715	0.725	0.2988058872535407
YGL122C	-1	-/-	-276.75564527511597	-28536.450133800507	40	0.026220614828209764	0.725	0.29908358789225215
YER063W	0	0/-	-276.7733943462372	-47829.097782194614	160	0.026220614828209764	0.725	0.29908358789225215
YMR009W	0	0/0	-276.82752257585526	-47526.38308608532	160	0.026220614828209764	0.725	0.29908358789225215
YBR188C	-1	-/-	-276.8569416999817	-31057.886631011963	40	0.026196928635953028	0.725	0.2993612885309636
YLR373C	0	0/-	-276.8611423969269	-48907.94611412287	160	0.026196928635953028	0.725	0.2993612885309636
YFL046W	0	0/-	-276.87426483631134	-47419.221012592316	160	0.026196928635953028	0.725	0.2993612885309636
YPL268W	-1	-/-	-276.8900375366211	-28439.640611886978	40	0.026173285198555957	0.725	0.2996389891696751
YOR388C	-1	-/-	-276.90183115005493	-29662.494765281677	40	0.026149684400360685	0.725	0.29991668980838654
YHR079C	-1	-/-	-276.9165892601013	-28969.153337478638	40	0.026126126126126126	0.725	0.300194390447098
YKR037C	-1	-/-	-276.9236297607422	-28550.52584552765	40	0.026102610261026102	0.725	0.3004720910858095
YJR077C	-1	-/-	-276.9453821182251	-29070.69775915146	40	0.026079136690647483	0.725	0.300749791724521
YDR214W	-1	-/-	-276.95482206344604	-30202.785191059113	40	0.02605570530098832	0.725	0.30102749236323245
YOR288C	-1	-/-	-276.96117210388184	-29000.260506153107	40	0.026032315978456014	0.725	0.3013051930019439
YHR168W	0	0/-	-276.96574914455414	-47967.97329598665	160	0.026032315978456014	0.725	0.3013051930019439
YMR261C	0	0/-	-277.00992381572723	-49551.805064320564	160	0.026032315978456014	0.725	0.3013051930019439
YOR068C	-1	-/-	-277.048059463501	-26215.326719760895	40	0.02600896860986547	0.725	0.3015828936406554
YIL046W	-1	-/-	-277.0545358657837	-28291.185347557068	40	0.025985663082437275	0.725	0.30186059427936685
YDR501W	-1	-/0	-277.17580795288086	-27949.889623641968	40	0.025962399283795883	0.725	0.3021382949180783
YLR424W	-1	-/-	-277.2240309715271	-29141.5021007061	40	0.0259391771019678	0.725	0.3024159955567898
YBR240C	-1	-/-	-277.2338604927063	-26982.72651386261	40	0.025915996425379804	0.725	0.30269369619550124
YGL066W	-1	-/-	-277.2880606651306	-27811.65162372589	40	0.025892857142857145	0.725	0.3029713968342127
YNL106C	-1	-/-	-277.3099374771118	-28106.906312465668	40	0.025869759143621766	0.725	0.30324909747292417
YGL190C	-1	-/-	-277.3202066421509	-28171.107956409454	40	0.025846702317290554	0.725	0.30352679811163563
YOR040W	-1	-/-	-277.32200479507446	-30401.129074573517	40	0.025823686553873553	0.725	0.30380449875034715
YLR081W	-1	-/-	-277.34080362319946	-27433.958647727966	40	0.025800711743772242	0.725	0.3040821993890586
YGR172C	-1	-/-	-277.3645329475403	-29107.972683429718	40	0.025777777777777778	0.725	0.3043599000277701
YJL044C	0	0/0	-277.39307713508606	-46686.3960082531	160	0.025777777777777778	0.725	0.3043599000277701
YPR105C	-1	-/-	-277.40104389190674	-29103.799461364746	40	0.02575488454706927	0.725	0.30463760066648155
YDL154W	-1	-/-	-277.41758155822754	-27567.17501449585	40	0.025732031943212066	0.725	0.304915301305193
YNL074C	-1	-/-	-277.42611837387085	-27810.171504974365	40	0.025709219858156027	0.725	0.3051930019439045
YKL005C	-1	-/-	-277.42883682250977	-29385.893415927887	40	0.025686448184233834	0.725	0.30547070258261594
YLR174W	0	0/-	-277.43064641952515	-50403.44006186724	160	0.025686448184233834	0.725	0.30547070258261594
YNL271C	-1	-/-	-277.4468150138855	-28540.395009994507	40	0.02566371681415929	0.725	0.3057484032213274
YML078W	-1	-/-	-277.4583430290222	-30546.744141340256	40	0.02564102564102564	0.725	0.30602610386003887
YEL020W-A	-1	-/-	-277.5641212463379	-29028.27302837372	40	0.02561837455830389	0.725	0.30630380449875033
YIR022W	-1	-/-	-277.5812749862671	-28229.343195915222	40	0.02559576345984113	0.725	0.3065815051374618
YHL004W	0	0/-	-277.6399339437485	-49983.34955394268	160	0.02559576345984113	0.725	0.3065815051374618
YOR250C	-1	-/-	-277.64285039901733	-28596.90248441696	40	0.025573192239858905	0.725	0.30685920577617326
YNL078W	-1	-/-	-277.64923095703125	-27978.694197654724	40	0.02555066079295154	0.725	0.3071369064148848
YMR200W	-1	-/-	-277.660138130188	-27361.266283512115	40	0.025528169014084508	0.725	0.30741460705359624
YPL060W	-1	-/-	-277.6698851585388	-28512.43508052826	40	0.025505716798592787	0.725	0.3076923076923077
YML126C	-1	-/-	-277.68180084228516	-29019.197392225266	40	0.025483304042179262	0.725	0.3079700083310192
YLR098C	-1	-/-	-277.6877164840698	-28833.878741502762	40	0.025460930640913083	0.725	0.30824770896973064
YNL322C	0	0/-	-277.7212502360344	-48428.07546073198	160	0.025460930640913083	0.725	0.30824770896973064
YOR259C	-1	-/-	-277.7288427352905	-27835.054963111877	40	0.02543859649122807	0.725	0.3085254096084421
YEL059C-A	0	0/-	-277.73082745075226	-47979.10406571627	160	0.02543859649122807	0.725	0.3085254096084421
YDR363W-A	-1	-/-	-277.7623510360718	-28837.775280714035	40	0.025416301489921123	0.725	0.30880311024715357
YKL067W	0	0/-	-277.7779281139374	-50533.646371006966	160	0.025416301489921123	0.725	0.30880311024715357
YHR076W	0	0/-	-277.79957818984985	-47507.531079888344	160	0.025416301489921123	0.725	0.30880311024715357
YML091C	-1	-/-	-277.80965662002563	-28502.851373672485	40	0.025394045534150613	0.725	0.30908081088586503
YDR108W	1	+/-	-277.86028480529785	-29117.00592327118	39	0.026246719160104987	0.75	0.30908081088586503
YLR187W	0	0/-	-277.8927676677704	-48063.275935053825	160	0.026246719160104987	0.75	0.30908081088586503
YGL198W	0	0/-	-277.9080933332443	-48797.41105699539	160	0.026246719160104987	0.75	0.30908081088586503
YDR394W	-1	-/-	-277.90874195098877	-29420.08884716034	40	0.026223776223776224	0.75	0.3093585115245765
YMR060C	-1	-/-	-277.93248653411865	-29254.75635957718	40	0.026200873362445413	0.75	0.30963621216328796
YPL010W	-1	-/-	-277.95351791381836	-28889.469534873962	40	0.02617801047120419	0.75	0.3099139128019994
YNL267W	-1	-/-	-277.97765350341797	-27878.901691913605	40	0.026155187445510025	0.75	0.3101916134407109
YPL172C	0	0/0	-278.01405572891235	-49354.547269523144	160	0.026155187445510025	0.75	0.3101916134407109
YDR468C	0	0/-	-278.0514588356018	-47069.039978444576	160	0.026155187445510025	0.75	0.3101916134407109
YNL085W	-1	-/-	-278.07598972320557	-28137.15913939476	40	0.02613240418118467	0.75	0.3104693140794224
YDR032C	0	0/0	-278.08273434638977	-50568.00009125471	160	0.02613240418118467	0.75	0.3104693140794224
YIR006C	-1	-/-	-278.15507459640503	-27529.975130558014	40	0.02610966057441253	0.75	0.3107470147181339
YMR119W	-1	-/-	-278.2023687362671	-29145.083571910858	40	0.02608695652173913	0.75	0.31102471535684534
YLR168C	0	0/-	-278.237402677536	-50674.138597249985	160	0.02608695652173913	0.75	0.31102471535684534
YML005W	-1	-/-	-278.27331495285034	-28027.15261888504	40	0.026064291920069503	0.75	0.3113024159955568
YKR049C	0	0/-	-278.2821195721626	-51931.93173420429	160	0.026064291920069503	0.75	0.3113024159955568
YMR224C	-1	-/-	-278.29844856262207	-28848.709814071655	40	0.026041666666666668	0.75	0.31158011663426827
YLR459W	-1	-/-	-278.3049883842468	-29071.295214653015	40	0.026019080659150044	0.75	0.31185781727297973
YOL038W	-1	-/-	-278.3227701187134	-29372.633695602417	40	0.025996533795493933	0.75	0.3121355179116912
YPL013C	0	0/-	-278.3806369304657	-48674.44298106432	160	0.025996533795493933	0.75	0.3121355179116912
YNL107W	-1	-/-	-278.47683095932007	-29481.51523590088	40	0.025974025974025976	0.75	0.31241321855040266
YPR200C	-1	-/-	-278.5124750137329	-27935.131053447723	40	0.025951557093425604	0.75	0.3126909191891141
YFR025C	0	0/0	-278.5381672382355	-47421.59158051014	160	0.025951557093425604	0.75	0.3126909191891141
YEL060C	-1	-/-	-278.54788064956665	-31835.134647607803	40	0.02592912705272256	0.75	0.3129686198278256
YML032C	-1	-/-	-278.5690712928772	-29169.729699134827	40	0.025906735751295335	0.75	0.31324632046653705
YLR118C	0	0/-	-278.58574080467224	-47937.50534296036	160	0.025906735751295335	0.75	0.31324632046653705
YPR133C	-1	-/-	-278.58868312835693	-29768.3175406456	40	0.025884383088869714	0.75	0.3135240211052485
YDR459C	-1	-/-	-278.6342716217041	-28316.184154510498	40	0.02586206896551724	0.75	0.31380172174396004
YCR086W	-1	-/-	-278.6355094909668	-30187.12103319168	40	0.025839793281653745	0.75	0.3140794223826715
YDL087C	-1	-/-	-278.6399703025818	-28525.331023216248	40	0.025817555938037865	0.75	0.31435712302138297
YER088C	-1	-/-	-278.65161180496216	-28366.39407157898	40	0.025795356835769563	0.75	0.31463482366009443
YIL107C	0	0/0	-278.6827676296234	-52320.419970571995	160	0.025795356835769563	0.75	0.31463482366009443
YGL151W	-1	-/-	-278.68666219711304	-26922.222145080566	40	0.02577319587628866	0.75	0.3149125242988059
YGR043C	0	0/-	-278.69042217731476	-52561.33937609196	160	0.02577319587628866	0.75	0.3149125242988059
YPL148C	0	0/-	-278.70459938049316	-49856.894420683384	160	0.02577319587628866	0.75	0.3149125242988059
YKL104C	0	0/-	-278.78600347042084	-48348.508063197136	160	0.02577319587628866	0.75	0.3149125242988059
YHR103W	0	0/-	-278.7868217229843	-48257.25935482979	160	0.02577319587628866	0.75	0.3149125242988059
YDL175C	-1	-/-	-278.80524921417236	-29837.469277858734	40	0.02575107296137339	0.75	0.31519022493751736
YDR160W	-1	-/-	-278.8057098388672	-29613.115359306335	40	0.025728987993138937	0.75	0.3154679255762288
YDR200C	-1	-/-	-278.8472738265991	-27811.117695331573	40	0.02570694087403599	0.75	0.3157456262149403
YIL120W	-1	-/-	-278.84925651550293	-28149.229571819305	40	0.025684931506849314	0.75	0.31602332685365175
YNL259C	-1	-/-	-278.8898706436157	-30488.70633482933	40	0.02566295979469632	0.75	0.3163010274923632
YGR040W	-1	-/-	-278.8926639556885	-26978.186285734177	40	0.02564102564102564	0.75	0.3165787281310747
YDR495C	-1	-/-	-278.8961715698242	-28619.259756565094	40	0.025619128949615714	0.75	0.31685642876978615
YHR107C	-1	-/-	-278.9077854156494	-29143.881717205048	40	0.025597269624573378	0.75	0.31713412940849767
YCR106W	-1	-/-	-278.97944688796997	-27189.663749694824	40	0.02557544757033248	0.75	0.31741183004720913
YDR067C	0	0/-	-278.99496495723724	-46900.25768464804	160	0.02557544757033248	0.75	0.31741183004720913
YBR035C	-1	-/-	-279.01358699798584	-30244.83395409584	40	0.02555366269165247	0.75	0.3176895306859206
YNL224C	0	0/-	-279.04634177684784	-46932.555129528046	160	0.02555366269165247	0.75	0.3176895306859206
YIL072W	-1	-/-	-279.0506157875061	-28226.147753715515	40	0.02553191489361702	0.75	0.31796723132463206
YNL082W	-1	-/-	-279.0519189834595	-29328.448333263397	40	0.025510204081632654	0.75	0.3182449319633435
YPR180W	0	0/-	-279.0559297800064	-48827.55568885803	160	0.025510204081632654	0.75	0.3182449319633435
YLR431C	-1	-/-	-279.0847420692444	-28715.315420627594	40	0.025488530161427356	0.75	0.318522632602055
YJL037W	0	0/-	-279.0974168777466	-49057.11494064331	160	0.025488530161427356	0.75	0.318522632602055
YKL101W	-1	-/-	-279.10387897491455	-28574.914580583572	40	0.025466893039049237	0.75	0.31880033324076645
YNR070W	0	0/-	-279.1118520498276	-46704.624859035015	160	0.025466893039049237	0.75	0.31880033324076645
YLR115W	-1	-/-	-279.1309304237366	-28620.195548057556	40	0.02544529262086514	0.75	0.3190780338794779
YIL143C	-1	-/-	-279.1670136451721	-28387.70303249359	40	0.025423728813559324	0.75	0.3193557345181894
YGL084C	-1	-/-	-279.1714782714844	-31047.874243736267	40	0.02540220152413209	0.75	0.31963343515690085
YFR026C	0	0/-	-279.18086767196655	-47132.16163122654	160	0.02540220152413209	0.75	0.31963343515690085
YLR328W	-1	-/-	-279.19779682159424	-27099.446979045868	40	0.025380710659898477	0.75	0.3199111357956123
YJR101W	0	0/-	-279.20380038022995	-50546.17031776905	160	0.025380710659898477	0.75	0.3199111357956123
YOL111C	-1	-/-	-279.2160367965698	-28886.45191717148	40	0.0253592561284869	0.75	0.3201888364343238
YBR129C	-1	-/-	-279.2174663543701	-29088.365577697754	40	0.02533783783783784	0.75	0.32046653707303524
YNL003C	-1	-/-	-279.22656869888306	-29768.44588804245	40	0.02531645569620253	0.75	0.32074423771174676
YNL230C	-1	-/-	-279.2735676765442	-28742.13174843788	40	0.025295109612141653	0.75	0.3210219383504582
YHL019C	-1	-/-	-279.28705978393555	-28380.1843419075	40	0.02527379949452401	0.75	0.3212996389891697
YJL106W	-1	-/-	-279.3204011917114	-29637.885226249695	40	0.025252525252525252	0.75	0.32157733962788115
YPR149W	0	0/-	-279.3330260515213	-49741.133462905884	160	0.025252525252525252	0.75	0.32157733962788115
YJL170C	-1	-/-	-279.3610816001892	-28456.375422477722	40	0.025231286795626577	0.75	0.3218550402665926
YPR018W	-1	-/-	-279.3611879348755	-30191.196049690247	40	0.025210084033613446	0.75	0.3221327409053041
YBR203W	0	0/-	-279.3854015469551	-48065.721162080765	160	0.025210084033613446	0.75	0.3221327409053041
YBR199W	-1	-/-	-279.4101462364197	-28336.401385307312	40	0.02518891687657431	0.75	0.32241044154401555
YPR111W	-1	-/-	-279.4151887893677	-29131.7056722641	40	0.025167785234899327	0.75	0.322688142182727
YGL054C	-1	-/-	-279.41810846328735	-28021.63912630081	40	0.025146689019279127	0.75	0.3229658428214385
YBR282W	0	0/-	-279.4381614923477	-48576.34256345034	160	0.025146689019279127	0.75	0.3229658428214385
YGL121C	0	0/-	-279.45236617326736	-51927.490864634514	160	0.025146689019279127	0.75	0.3229658428214385
YJR119C	-1	-/-	-279.4941654205322	-28687.32173395157	40	0.02512562814070352	0.75	0.32324354346014994
YOL122C	-1	-/-	-279.5004005432129	-28519.553605556488	40	0.02510460251046025	0.75	0.3235212440988614
YKR046C	-1	-/-	-279.5215392112732	-29830.78649520874	40	0.02508361204013378	0.75	0.32379894473757287
YGR047C	-1	-/-	-279.53808641433716	-29730.55296564102	40	0.02506265664160401	0.75	0.3240766453762844
YGL259W	0	0/0	-279.5386002063751	-49069.94611018896	160	0.02506265664160401	0.75	0.3240766453762844
YGR023W	0	0/-	-279.5480278134346	-48489.67331892252	160	0.02506265664160401	0.75	0.3240766453762844
YKL221W	0	0/-	-279.5628216266632	-49042.84749186039	160	0.02506265664160401	0.75	0.3240766453762844
YBR149W	0	0/0	-279.5655125975609	-51029.66464751959	160	0.02506265664160401	0.75	0.3240766453762844
YMR299C	-1	-/0	-279.56644582748413	-27882.791397094727	40	0.025041736227045076	0.75	0.32435434601499585
YIL075C	-1	-/-	-279.5666575431824	-28842.72422170639	40	0.025020850708924104	0.75	0.3246320466537073
YPR120C	-1	-/-	-279.57175397872925	-28016.5938000679	40	0.025	0.75	0.3249097472924188
YKL108W	-1	-/-	-279.58501052856445	-29124.03012061119	40	0.02497918401332223	0.75	0.32518744793113025
YJL104W	-1	-/-	-279.5850133895874	-29762.26021528244	40	0.024958402662229616	0.75	0.3254651485698417
YLR315W	0	0/-	-279.59116101264954	-46236.62057566643	160	0.024958402662229616	0.75	0.3254651485698417
YJL020C	-1	-/-	-279.62294244766235	-30066.488453388214	40	0.02493765586034913	0.75	0.3257428492085532
YNL005C	0	0/-	-279.627427816391	-49539.383926808834	160	0.02493765586034913	0.75	0.3257428492085532
YGR295C	0	0/-	-279.6857500076294	-48436.03511041403	160	0.02493765586034913	0.75	0.3257428492085532
YDR383C	0	0/-	-279.70565962791443	-47164.24699163437	160	0.02493765586034913	0.75	0.3257428492085532
YDR099W	-1	-/-	-279.7083864212036	-30745.890226602554	40	0.024916943521594685	0.75	0.32602054984726464
YOR190W	0	0/-	-279.7117453813553	-46923.05242288113	160	0.024916943521594685	0.75	0.32602054984726464
YAL053W	-1	-/-	-279.7318468093872	-27087.860940933228	40	0.024896265560165973	0.75	0.3262982504859761
YOR062C	0	0/-	-279.76286339759827	-49052.02359545231	160	0.024896265560165973	0.75	0.3262982504859761
YPR178W	-1	-/-	-279.7834930419922	-29426.3454246521	40	0.024875621890547265	0.75	0.32657595112468757
YMR020W	0	0/-	-279.7857743501663	-48248.28347957134	160	0.024875621890547265	0.75	0.32657595112468757
YCR091W	-1	-/-	-279.81009578704834	-28428.540544509888	40	0.024855012427506214	0.75	0.32685365176339903
YML029W	-1	-/-	-279.82036113739014	-29887.348007678986	40	0.024834437086092714	0.75	0.3271313524021105
YNL273W	-1	-/-	-279.8405041694641	-28049.93676996231	40	0.02481389578163772	0.75	0.327409053040822
YLL025W	0	0/-	-279.85786390304565	-49434.55709069967	160	0.02481389578163772	0.75	0.327409053040822
YEL017W	0	0/0	-279.89875876903534	-49805.68327599764	160	0.02481389578163772	0.75	0.327409053040822
YPR070W	-1	-/-	-279.9177803993225	-27563.52399778366	40	0.024793388429752067	0.75	0.3276867536795335
YBR109C	-1	-/-	-279.92391633987427	-28573.173325538635	40	0.02477291494632535	0.75	0.32796445431824495
YFR024C-A	-1	-/-	-279.9298143386841	-29504.939697742462	40	0.024752475247524754	0.75	0.3282421549569564
YKL141W	-1	-/-	-279.94013595581055	-30117.943031787872	40	0.0247320692497939	0.75	0.3285198555956679
YMR267W	-1	-/-	-279.95474576950073	-29049.840784549713	40	0.02471169686985173	0.75	0.32879755623437934
YMR283C	-1	-/-	-279.9700303077698	-27410.813900470734	40	0.024691358024691357	0.75	0.3290752568730908
YBR136W	-1	-/-	-279.992733001709	-29692.371896266937	40	0.024671052631578948	0.75	0.32935295751180227
YJL204C	-1	-/-	-280.00050497055054	-30438.795485019684	40	0.024650780608052588	0.75	0.32963065815051373
YOR007C	-1	-/-	-280.0101327896118	-29250.22230696678	40	0.024630541871921183	0.75	0.3299083587892252
YJL082W	0	0/-	-280.0186461210251	-49810.53133112192	160	0.024630541871921183	0.75	0.3299083587892252
YJL201W	-1	-/-	-280.020055770874	-28468.863845348358	40	0.02461033634126333	0.75	0.33018605942793666
YKL214C	-1	-/-	-280.0495991706848	-30481.124126434326	40	0.02459016393442623	0.75	0.3304637600666481
YBR254C	-1	-/-	-280.071364402771	-27359.773030757904	40	0.02457002457002457	0.75	0.33074146070535965
YPL224C	-1	-/-	-280.07518196105957	-28216.52683186531	40	0.024549918166939442	0.75	0.3310191613440711
YNL329C	1	+/+	-280.0878653526306	-30568.820563316345	39	0.025347506132461162	0.775	0.3310191613440711
YLL027W	-1	-/-	-280.09087228775024	-29904.144886016846	40	0.025326797385620915	0.775	0.3312968619827826
YBR294W	-1	-/-	-280.0983066558838	-28377.225181102753	40	0.025306122448979593	0.775	0.33157456262149404
YMR190C	-1	-/-	-280.1271548271179	-29444.37973022461	40	0.02528548123980424	0.775	0.3318522632602055
YOR117W	-1	-/-	-280.1875944137573	-29834.769419431686	40	0.02526487367563162	0.775	0.33212996389891697
YPR037C	-1	-/-	-280.19563817977905	-29115.17967414856	40	0.025244299674267102	0.775	0.33240766453762843
YAL048C	0	0/-	-280.19771218299866	-47680.5990203619	160	0.025244299674267102	0.775	0.33240766453762843
YBR236C	-1	-/-	-280.20606422424316	-27926.015258312225	40	0.025223759153783564	0.775	0.3326853651763399
YGR256W	-1	-/-	-280.2312288284302	-32073.28843688965	40	0.025203252032520326	0.775	0.33296306581505136
YNL307C	-1	-/-	-280.27976536750793	-28616.87099146843	40	0.025182778229082048	0.775	0.3332407664537628
YHR156C	0	0/0	-280.3094743490219	-47341.05982708931	160	0.025182778229082048	0.775	0.3332407664537628
YOR130C	-1	-/-	-280.35793113708496	-27708.234863758087	40	0.025162337662337664	0.775	0.3335184670924743
YJL056C	-1	-/-	-280.3912043571472	-27142.45573949814	40	0.025141930251419302	0.775	0.33379616773118576
YIL124W	-1	-/-	-280.41007137298584	-30065.584525108337	40	0.025121555915721232	0.775	0.3340738683698973
YAR027W	0	0/0	-280.41906213760376	-50290.97521466017	160	0.025121555915721232	0.775	0.3340738683698973
YKR054C	-1	-/-	-280.4656710624695	-28569.2846660614	40	0.025101214574898785	0.775	0.33435156900860874
YJR083C	-1	-/0	-280.47326850891113	-29662.337409973145	40	0.025080906148867314	0.775	0.3346292696473202
YJL167W	-1	-/-	-280.4873480796814	-29512.488709926605	40	0.025060630557801132	0.775	0.33490697028603167
YPL023C	0	0/0	-280.4927076101303	-47768.768693089485	160	0.025060630557801132	0.775	0.33490697028603167
YOR217W	-1	-/-	-280.5017228126526	-28007.886400699615	40	0.025040387722132473	0.775	0.33518467092474313
YML016C	-1	-/-	-280.5355248451233	-26985.78168320656	40	0.025020177562550445	0.775	0.3354623715634546
YMR193W	0	0/-	-280.5413568019867	-49619.98410063982	160	0.025020177562550445	0.775	0.3354623715634546
YBL008W	-1	-/-	-280.5517463684082	-28975.62346982956	40	0.025	0.775	0.33574007220216606
YHR127W	0	0/-	-280.564635515213	-50147.51488775015	160	0.025	0.775	0.33574007220216606
YCR009C	-1	-/-	-280.57039499282837	-28280.83181333542	40	0.0249798549556809	0.775	0.3360177728408775
YNL070W	-1	-/-	-280.6023316383362	-28595.663709163666	40	0.0249597423510467	0.775	0.336295473479589
YIL159W	-1	-/-	-280.6513948440552	-27422.94369983673	40	0.0249396621078037	0.775	0.33657317411830046
YNL091W	-1	-/-	-280.67841243743896	-28734.385790348053	40	0.02491961414790997	0.775	0.3368508747570119
YOR132W	-1	-/-	-280.71683835983276	-29648.1736702919	40	0.024899598393574297	0.775	0.3371285753957234
YOR265W	-1	-/-	-280.8013210296631	-30298.58690547943	40	0.024879614767255216	0.775	0.3374062760344349
YKL179C	-1	-/-	-280.804395198822	-30465.335644483566	40	0.024859663191659984	0.775	0.33768397667314637
YGR028W	-1	-/-	-280.8259267807007	-29113.556152820587	40	0.024839743589743588	0.775	0.33796167731185783
YCR010C	-1	-/-	-280.84705114364624	-30174.881422519684	40	0.024819855884707767	0.775	0.3382393779505693
YDR148C	-1	-/-	-280.8541841506958	-29374.024319171906	40	0.0248	0.775	0.33851707858928076
YMR092C	-1	-/-	-280.8887619972229	-30442.88105893135	40	0.02478017585931255	0.775	0.3387947792279922
YGR005C	-1	-/-	-280.90545892715454	-29887.90423154831	40	0.02476038338658147	0.775	0.3390724798667037
YER185W	0	0/-	-280.9333356618881	-49856.3650509119	160	0.02476038338658147	0.775	0.3390724798667037
YNL032W	-1	-/-	-280.9455623626709	-27120.22976541519	40	0.024740622505985636	0.775	0.33935018050541516
YJL127C	-1	-/-	-280.98850774765015	-27082.015672683716	40	0.024720893141945772	0.775	0.3396278811441266
YKL219W	0	0/-	-281.00020456314087	-47676.310540258884	160	0.024720893141945772	0.775	0.3396278811441266
YPR031W	-1	-/-	-281.0058059692383	-28060.678834438324	40	0.024701195219123506	0.775	0.3399055817828381
YNL079C	-1	-/-	-281.0082793235779	-28014.487117767334	40	0.024681528662420384	0.775	0.34018328242154955
YNL243W	-1	-/-	-281.02639722824097	-29484.415053844452	40	0.024661893396976928	0.775	0.340460983060261
YOL165C	-1	-/0	-281.09737396240234	-27796.34889650345	40	0.0246422893481717	0.775	0.34073868369897253
YML121W	-1	-/-	-281.11226892471313	-27411.063032627106	40	0.024622716441620333	0.775	0.341016384337684
YJL062W	-1	-/-	-281.1184058189392	-28522.240080833435	40	0.024603174603174603	0.775	0.34129408497639546
YLR393W	0	0/-	-281.16644299030304	-47750.358889102936	160	0.024603174603174603	0.775	0.34129408497639546
YBR180W	0	0/-	-281.20631462335587	-45872.52624642849	160	0.024603174603174603	0.775	0.34129408497639546
YAL026C	-1	-/-	-281.21446990966797	-27530.327885627747	40	0.02458366375892149	0.775	0.3415717856151069
YDL028C	-1	-/-	-281.2311508655548	-28535.030623674393	40	0.02456418383518225	0.775	0.3418494862538184
YPR089W	0	0/0	-281.24826967716217	-46606.99268436432	160	0.02456418383518225	0.775	0.3418494862538184
YGL164C	0	0/0	-281.265792965889	-47067.94074469805	160	0.02456418383518225	0.775	0.3418494862538184
YDL076C	-1	-/-	-281.2951445579529	-29484.936247825623	40	0.02454473475851148	0.775	0.34212718689252986
YKR088C	0	0/-	-281.3161141872406	-46832.389600753784	160	0.02454473475851148	0.775	0.34212718689252986
YLR078C	-1	-/-	-281.3259334564209	-28450.221977710724	40	0.0245253164556962	0.775	0.3424048875312413
YPL072W	0	0/-	-281.3504569530487	-48026.55266433954	160	0.0245253164556962	0.775	0.3424048875312413
YBR138C	0	0/0	-281.353374004364	-48730.73116916418	160	0.0245253164556962	0.775	0.3424048875312413
YOR179C	-1	-/-	-281.35580682754517	-30022.35528898239	40	0.02450592885375494	0.775	0.3426825881699528
YER175C	0	0/-	-281.3591573238373	-50205.17267763615	160	0.02450592885375494	0.775	0.3426825881699528
YPL052W	0	0/-	-281.3679403066635	-49697.542137503624	160	0.02450592885375494	0.775	0.3426825881699528
YDR259C	-1	-/-	-281.37851333618164	-29522.111439466476	40	0.02448657187993681	0.775	0.34296028880866425
YMR125W	-1	-/-	-281.4152193069458	-28300.947640895844	40	0.0244672454617206	0.775	0.3432379894473757
YHR186C	-1	-/-	-281.4311809539795	-29824.726635456085	40	0.02444794952681388	0.775	0.3435156900860872
YBL033C	-1	-/-	-281.45557022094727	-30898.146225452423	40	0.02442868400315209	0.775	0.34379339072479864
YJR051W	0	0/-	-281.4712265729904	-47130.739471554756	160	0.02442868400315209	0.775	0.34379339072479864
YFR038W	0	0/-	-281.489697098732	-49214.58046036959	160	0.02442868400315209	0.775	0.34379339072479864
YPR034W	-1	-/-	-281.51443576812744	-28094.043078899384	40	0.024409448818897637	0.775	0.34407109136351016
YML017W	0	0/-	-281.5202864408493	-46193.20451390743	160	0.024409448818897637	0.775	0.34407109136351016
YFL050C	-1	-/-	-281.53646087646484	-27727.227027893066	40	0.024390243902439025	0.775	0.3443487920022216
YOR158W	0	0/-	-281.5442439317703	-50820.420069396496	160	0.024390243902439025	0.775	0.3443487920022216
YDR403W	0	0/-	-281.62941843271255	-48072.65664476156	160	0.024390243902439025	0.775	0.3443487920022216
YFL025C	-1	-/-	-281.6356678009033	-29843.792129039764	40	0.02437106918238994	0.775	0.3446264926409331
YGL155W	-1	-/0	-281.6546697616577	-28799.21642112732	40	0.024351924587588374	0.775	0.34490419327964456
YDR006C	0	0/-	-281.6624725461006	-47442.67201966047	160	0.024351924587588374	0.775	0.34490419327964456
YML023C	-1	-/-	-281.6691918373108	-29944.149061203003	40	0.02433281004709576	0.775	0.345181893918356
YPR171W	-1	-/-	-281.69610929489136	-28988.932950496674	40	0.02431372549019608	0.775	0.3454595945570675
YDL141W	0	0/0	-281.7009582519531	-47113.95982789993	160	0.02431372549019608	0.775	0.3454595945570675
YGL083W	0	0/-	-281.7067747116089	-49215.65784597397	160	0.02431372549019608	0.775	0.3454595945570675
YGL139W	0	0/-	-281.7141013741493	-48403.65075844526	160	0.02431372549019608	0.775	0.3454595945570675
YOL052C-A	0	0/-	-281.72009950876236	-52593.478339225054	160	0.02431372549019608	0.775	0.3454595945570675
YMR228W	0	0/-	-281.7245594263077	-49415.54182237387	160	0.02431372549019608	0.775	0.3454595945570675
YER068W	-1	-/-	-281.8015208244324	-29966.98278617859	40	0.024294670846394983	0.775	0.34573729519577895
YPL255W	-1	-/-	-281.8199272155762	-27058.62175822258	40	0.02427564604541895	0.775	0.3460149958344904
YOR339C	0	0/-	-281.8948792219162	-47483.82678216696	160	0.02427564604541895	0.775	0.3460149958344904
YAL043C	-1	-/-	-281.9194493293762	-28730.422071933746	40	0.024256651017214397	0.775	0.3462926964732019
YKL190W	-1	-/-	-281.9203338623047	-27141.893255233765	40	0.024237685691946835	0.775	0.34657039711191334
YGL035C	-1	-/-	-281.93344831466675	-29727.772958278656	40	0.02421875	0.775	0.3468480977506248
YBR211C	-1	-/-	-281.94169569015503	-28185.068999767303	40	0.02419984387197502	0.775	0.34712579838933627
YKL213C	-1	-/-	-281.966890335083	-28922.139219522476	40	0.02418096723868955	0.775	0.3474034990280478
YBR177C	-1	-/-	-281.9693298339844	-29338.27465081215	40	0.024162120031176928	0.775	0.34768119966675926
YNL044W	-1	-/-	-281.9979314804077	-28556.999370098114	40	0.024143302180685357	0.775	0.3479589003054707
YOR122C	-1	-/-	-282.0033597946167	-29250.623826503754	40	0.024124513618677044	0.775	0.3482366009441822
YER041W	-1	-/-	-282.0801725387573	-28275.277563095093	40	0.02410575427682737	0.775	0.34851430158289365
YHL006C	-1	-/-	-282.1506772041321	-27722.30321598053	40	0.024087024087024088	0.775	0.3487920022216051
YAL013W	-1	-/-	-282.1616144180298	-27419.740738391876	40	0.02406832298136646	0.775	0.3490697028603166
YNL116W	-1	-/-	-282.1769881248474	-30441.5722117424	40	0.02404965089216447	0.775	0.34934740349902804
YKR097W	-1	-/0	-282.19262623786926	-30933.50225543976	40	0.024031007751937984	0.775	0.3496251041377395
YDR141C	-1	-/-	-282.2372989654541	-28227.166309833527	40	0.024012393493415957	0.775	0.34990280477645097
YGL060W	0	0/-	-282.3037905693054	-48122.40985047817	160	0.024012393493415957	0.775	0.34990280477645097
YDL006W	-1	-/-	-282.31365156173706	-28226.653773784637	40	0.023993808049535603	0.775	0.35018050541516244
YPR017C	-1	-/-	-282.3503041267395	-28125.65709543228	40	0.02397525135344161	0.775	0.3504582060538739
YDR485C	-1	-/-	-282.3704504966736	-28355.171537399292	40	0.023956723338485315	0.775	0.3507359066925854
YKL157W	0	0/0	-282.4236708879471	-49760.747682988644	160	0.023956723338485315	0.775	0.3507359066925854
YKL064W	-1	-/-	-282.4557490348816	-29447.189782619476	40	0.023938223938223938	0.775	0.3510136073312969
YBR262C	0	0/-	-282.47169029712677	-48525.771298229694	160	0.023938223938223938	0.775	0.3510136073312969
YNL102W	-1	-/-	-282.49710607528687	-29096.39922094345	40	0.023919753086419752	0.775	0.35129130797000835
YOR016C	0	0/-	-282.5551322698593	-47816.34433323145	160	0.023919753086419752	0.775	0.35129130797000835
YIR038C	0	0/-	-282.5697825551033	-52830.7937002182	160	0.023919753086419752	0.775	0.35129130797000835
YGL175C	-1	-/-	-282.57544565200806	-27188.257261753082	40	0.023901310717039322	0.775	0.3515690086087198
YHR123W	-1	-/-	-282.57718992233276	-28322.681362628937	40	0.023882896764252697	0.775	0.3518467092474313
YNL269W	0	0/0	-282.6388827562332	-47663.42615818977	160	0.023882896764252697	0.775	0.3518467092474313
YMR251W	0	0/0	-282.6600104570389	-49207.82058489323	160	0.023882896764252697	0.775	0.3518467092474313
YOR115C	-1	-/-	-282.66403675079346	-27729.687212467194	40	0.02386451116243264	0.775	0.35212440988614274
YOL012C	-1	-/-	-282.680682182312	-30252.518541574478	40	0.023846153846153847	0.775	0.3524021105248542
YMR022W	-1	-/-	-282.6981453895569	-28765.897245407104	40	0.02382782475019216	0.775	0.35267981116356567
YPL021W	-1	-/-	-282.7070851325989	-27700.27967453003	40	0.023809523809523808	0.775	0.35295751180227714
YGR165W	-1	-/-	-282.70840644836426	-28636.490208625793	40	0.023791250959324637	0.775	0.3532352124409886
YDR358W	-1	-/-	-282.7116837501526	-31831.96745157242	40	0.023773006134969327	0.775	0.35351291307970006
YPL223C	0	0/0	-282.726215839386	-51344.874535024166	160	0.023773006134969327	0.775	0.35351291307970006
YCL014W	-1	-/-	-282.7672109603882	-26940.175184726715	40	0.02375478927203065	0.775	0.35379061371841153
YDL132W	-1	-/-	-282.76811361312866	-30206.428681850433	40	0.023736600306278714	0.775	0.35406831435712305
YOR084W	1	+/-	-282.8245658874512	-31342.131814479828	39	0.02448355011476664	0.8	0.35406831435712305
YLR270W	-1	-/-	-282.8813805580139	-31800.548343896866	40	0.024464831804281346	0.8	0.3543460149958345
YDR419W	-1	-/-	-282.944616317749	-27798.798120975494	40	0.024446142093200916	0.8	0.354623715634546
YGL023C	0	0/-	-282.95913302898407	-47874.11913007498	160	0.024446142093200916	0.8	0.354623715634546
YDL195W	-1	-/-	-282.999080657959	-28972.636890888214	40	0.024427480916030534	0.8	0.35490141627325744
YDL001W	0	0/-	-283.0001462697983	-49751.55512928963	160	0.024427480916030534	0.8	0.35490141627325744
YAL028W	0	0/-	-283.009019613266	-50953.58281904459	160	0.024427480916030534	0.8	0.35490141627325744
YHR129C	-1	-/-	-283.0091404914856	-29276.388385295868	40	0.02440884820747521	0.8	0.3551791169119689
YDR001C	0	0/-	-283.01900070905685	-51108.15612475574	160	0.02440884820747521	0.8	0.3551791169119689
YPL269W	-1	-/-	-283.07905292510986	-28304.49665403366	40	0.024390243902439025	0.8	0.35545681755068037
YHR199C	0	0/0	-283.0891673564911	-50953.800853431225	160	0.024390243902439025	0.8	0.35545681755068037
YBR228W	-1	-/-	-283.12613821029663	-28602.944531917572	40	0.024371667936024372	0.8	0.35573451818939184
YJL095W	-1	-/-	-283.17627239227295	-29177.991245746613	40	0.0243531202435312	0.8	0.3560122188281033
YMR036C	-1	-/-	-283.2187805175781	-28980.14359998703	40	0.024334600760456272	0.8	0.35628991946681476
YFL061W	0	0/-	-283.23700726032257	-47056.64520704746	160	0.024334600760456272	0.8	0.35628991946681476
YMR053C	-1	-/0	-283.2421474456787	-29949.014002799988	40	0.0243161094224924	0.8	0.35656762010552623
YDR351W	0	0/-	-283.25333976745605	-46592.83413344622	160	0.0243161094224924	0.8	0.35656762010552623
YDR260C	-1	-/-	-283.3550114631653	-27282.830744743347	40	0.024297646165527716	0.8	0.3568453207442377
YKL015W	-1	-/-	-283.3572063446045	-28187.26619529724	40	0.024279210925644917	0.8	0.35712302138294916
YEL022W	-1	-/-	-283.38048124313354	-28068.228014945984	40	0.024260803639120546	0.8	0.3574007220216607
YMR276W	-1	-/-	-283.41283416748047	-28641.89173769951	40	0.024242424242424242	0.8	0.35767842266037214
YDR298C	-1	-/-	-283.41613245010376	-28403.311210632324	40	0.024224072672218017	0.8	0.3579561232990836
YMR264W	-1	-/-	-283.42579412460327	-28780.121047973633	40	0.024205748865355523	0.8	0.35823382393779507
YBR081C	-1	-/-	-283.43506717681885	-28954.485425949097	40	0.02418745275888133	0.8	0.35851152457650654
YNL158W	0	0/-	-283.4561743736267	-47816.24343550205	160	0.02418745275888133	0.8	0.35851152457650654
YIL037C	-1	-/-	-283.4854509830475	-29619.60371208191	40	0.02416918429003021	0.8	0.358789225215218
YBR150C	0	0/-	-283.50501692295074	-47830.739797234535	160	0.02416918429003021	0.8	0.358789225215218
YPL218W	-1	-/-	-283.55707120895386	-29958.48859858513	40	0.024150943396226414	0.8	0.35906692585392946
YIL095W	-1	-/-	-283.5787043571472	-29232.251316070557	40	0.024132730015082957	0.8	0.35934462649264093
YML110C	-1	-/-	-283.58162355422974	-28643.324935913086	40	0.024114544084400905	0.8	0.3596223271313524
YFR050C	-1	-/-	-283.58544635772705	-31095.73957800865	40	0.024096385542168676	0.8	0.35990002777006386
YHR178W	-1	-/-	-283.60421419143677	-30404.939915657043	40	0.024078254326561323	0.8	0.3601777284087753
YGL071W	-1	-/-	-283.6070432662964	-30372.900848150253	40	0.02406015037593985	0.8	0.3604554290474868
YIL039W	-1	-/-	-283.6588878631592	-30806.711379528046	40	0.02404207362885049	0.8	0.36073312968619825
YPL097W	-1	-/-	-283.6703248023987	-30381.841507434845	40	0.024024024024024024	0.8	0.36101083032490977
YPL139C	-1	-/-	-283.6711597442627	-29779.69633579254	40	0.024006001500375095	0.8	0.36128853096362123
YKR103W	0	0/-	-283.68232023715973	-47713.1203315258	160	0.024006001500375095	0.8	0.36128853096362123
YLR368W	-1	-/-	-283.7195448875427	-28807.789710521698	40	0.0239880059970015	0.8	0.3615662316023327
YPR020W	-1	-/-	-283.7399797439575	-29459.09074497223	40	0.02397003745318352	0.8	0.36184393224104416
YLR082C	0	0/0	-283.82033920288086	-46917.294662475586	160	0.02397003745318352	0.8	0.36184393224104416
YHR209W	0	0/0	-283.8436989784241	-51231.11223530769	160	0.02397003745318352	0.8	0.36184393224104416
YML086C	-1	-/-	-283.88176679611206	-29747.92894744873	40	0.023952095808383235	0.8	0.36212163287975563
YOL067C	-1	-/-	-283.8961706161499	-27650.047673225403	40	0.02393418100224383	0.8	0.3623993335184671
YHL014C	0	0/0	-283.9371739625931	-49655.92585027218	160	0.02393418100224383	0.8	0.3623993335184671
YCR073W-A	-1	-/-	-283.9420738220215	-29765.78384590149	40	0.02391629297458894	0.8	0.36267703415717856
YMR323W	0	0/-	-283.9681624174118	-49263.46363723278	160	0.02391629297458894	0.8	0.36267703415717856
YJL139C	-1	-/-	-283.9859929084778	-28579.87885904312	40	0.02389843166542196	0.8	0.36295473479589
YDR305C	0	0/-	-284.007416844368	-46565.671762645245	160	0.02389843166542196	0.8	0.36295473479589
YIL135C	-1	-/-	-284.01422023773193	-28284.745221853256	40	0.023880597014925373	0.8	0.3632324354346015
YLL026W	-1	-/-	-284.01515913009644	-31425.42297577858	40	0.023862788963460103	0.8	0.36351013607331295
YEL070W	0	0/0	-284.0181540250778	-48354.82417678833	160	0.023862788963460103	0.8	0.36351013607331295
YDR181C	-1	-/-	-284.0324511528015	-29098.79610824585	40	0.02384500745156483	0.8	0.3637878367120244
YKR085C	-1	-/-	-284.05381202697754	-30537.91651391983	40	0.023827252419955324	0.8	0.3640655373507359
YLR144C	-1	-/-	-284.0648159980774	-29414.919156074524	40	0.023809523809523808	0.8	0.3643432379894474
YLR381W	-1	-/-	-284.07578563690186	-28811.279373168945	40	0.02379182156133829	0.8	0.36462093862815886
YKL206C	-1	-/0	-284.1191473007202	-29065.90053129196	40	0.0237741456166419	0.8	0.36489863926687033
YDR147W	-1	-/-	-284.1247591972351	-28724.34969997406	40	0.023756495916852263	0.8	0.3651763399055818
YCR095C	0	0/0	-284.1550796031952	-47983.59265625477	160	0.023756495916852263	0.8	0.3651763399055818
YBR297W	-1	-/-	-284.1865973472595	-27980.930904388428	40	0.02373887240356083	0.8	0.36545404054429326
YHR147C	0	0/-	-284.1879239678383	-49828.34618771076	160	0.02373887240356083	0.8	0.36545404054429326
YLR383W	-1	-/-	-284.1931824684143	-30320.775752544403	40	0.023721275018532245	0.8	0.3657317411830047
YLR212C	-1	-/-	-284.21190214157104	-30045.477824687958	40	0.023703703703703703	0.8	0.3660094418217162
YLR427W	-1	-/-	-284.24585151672363	-28997.809335708618	40	0.023686158401184307	0.8	0.36628714246042765
YGR008C	-1	-/-	-284.25479650497437	-33768.48253417015	40	0.023668639053254437	0.8	0.3665648430991391
YGL173C	-1	-/-	-284.30010890960693	-29310.38423728943	40	0.023651145602365115	0.8	0.3668425437378506
YDR522C	0	0/-	-284.30390191078186	-47133.33738553524	160	0.023651145602365115	0.8	0.3668425437378506
YNL126W	-1	-/-	-284.34643173217773	-29761.14671564102	40	0.023633677991137372	0.8	0.36712024437656204
YML076C	-1	-/-	-284.35354709625244	-30164.439316272736	40	0.023616236162361623	0.8	0.3673979450152735
YMR088C	-1	-/-	-284.3718800544739	-28860.03669643402	40	0.02359882005899705	0.8	0.36767564565398503
YGR065C	0	0/-	-284.4152420759201	-48421.144178926945	160	0.02359882005899705	0.8	0.36767564565398503
YJL016W	0	0/0	-284.4595242738724	-48893.48900568485	160	0.02359882005899705	0.8	0.36767564565398503
YDR016C	-1	-/-	-284.57868099212646	-29104.9792637825	40	0.023581429624170966	0.8	0.3679533462926965
YDL214C	0	0/-	-284.5944123864174	-49116.506243765354	160	0.023581429624170966	0.8	0.3679533462926965
YFL038C	-1	-/-	-284.71043825149536	-27721.273780345917	40	0.023564064801178203	0.8	0.36823104693140796
YOL090W	-1	-/-	-284.7406620979309	-28474.709354400635	40	0.0235467255334805	0.8	0.3685087475701194
YNL147W	-1	-/-	-284.79508209228516	-27817.844058036804	40	0.023529411764705882	0.8	0.3687864482088309
YJR065C	-1	-/-	-284.80059719085693	-29505.124071359634	40	0.02351212343864805	0.8	0.36906414884754235
YJR084W	-1	-/-	-284.81589555740356	-29075.718955039978	40	0.023494860499265784	0.8	0.3693418494862538
YMR168C	-1	-/-	-284.8290305137634	-29205.783413410187	40	0.02347762289068232	0.8	0.3696195501249653
YBR152W	-1	-/-	-284.837251663208	-26959.902501106262	40	0.02346041055718475	0.8	0.36989725076367674
YNR002C	-1	-/-	-284.8419580459595	-30452.900823116302	40	0.023443223443223443	0.8	0.3701749514023882
YNL192W	-1	-/-	-284.8451476097107	-27946.702707767487	40	0.02342606149341142	0.8	0.3704526520410997
YMR109W	-1	-/-	-284.87109756469727	-28453.226978302002	40	0.023408924652523776	0.8	0.37073035267981114
YNL252C	0	0/-	-284.8772143125534	-48952.173634409904	160	0.023408924652523776	0.8	0.37073035267981114
YJR133W	0	0/-	-284.89610171318054	-50846.96680265665	160	0.023408924652523776	0.8	0.37073035267981114
YNL335W	0	0/-	-284.905446767807	-50893.775086700916	160	0.023408924652523776	0.8	0.37073035267981114
YOR066W	0	0/-	-284.9138580560684	-46728.44976937771	160	0.023408924652523776	0.8	0.37073035267981114
YBR287W	0	0/0	-284.9366502761841	-49206.47430717945	160	0.023408924652523776	0.8	0.37073035267981114
YLR004C	0	0/-	-284.9749355316162	-47139.38087749481	160	0.023408924652523776	0.8	0.37073035267981114
YDL215C	0	0/0	-284.98957347869873	-49803.96786010265	160	0.023408924652523776	0.8	0.37073035267981114
YOL143C	-1	-/-	-285.061074256897	-29210.424030780792	40	0.023391812865497075	0.8	0.37100805331852266
YBL051C	-1	-/-	-285.0614085197449	-27201.72747206688	40	0.02337472607742878	0.8	0.3712857539572341
YDR178W	-1	-/-	-285.0619649887085	-32789.94362926483	40	0.02335766423357664	0.8	0.3715634545959456
YDR242W	0	0/0	-285.077400803566	-47572.440483510494	160	0.02335766423357664	0.8	0.3715634545959456
YGR156W	-1	-/-	-285.1060733795166	-28828.450115680695	40	0.023340627279358133	0.8	0.37184115523465705
YAL058W	-1	-/-	-285.1078848838806	-29017.996954917908	40	0.023323615160349854	0.8	0.3721188558733685
YDR273W	-1	-/-	-285.12891912460327	-31436.36119699478	40	0.023306627822286964	0.8	0.37239655651208
YDL117W	-1	-/-	-285.1381640434265	-29224.865988254547	40	0.023289665211062592	0.8	0.37267425715079144
YOR086C	0	0/-	-285.147846698761	-48554.29094827175	160	0.023289665211062592	0.8	0.37267425715079144
YPL159C	-1	-/-	-285.16996002197266	-28832.36736726761	40	0.02327272727272727	0.8	0.3729519577895029
YDR416W	-1	-/-	-285.1771421432495	-29500.015085697174	40	0.023255813953488372	0.8	0.3732296584282144
YHR061C	-1	-/-	-285.1792039871216	-28927.122762203217	40	0.023238925199709513	0.8	0.37350735906692584
YER180C	0	0/-	-285.19210904836655	-46872.098325550556	160	0.023238925199709513	0.8	0.37350735906692584
YNR032W	-1	-/-	-285.21499156951904	-30100.24906206131	40	0.023222060957910014	0.8	0.3737850597056373
YIR015W	-1	-/-	-285.22175216674805	-28088.5825715065	40	0.023205221174764323	0.8	0.37406276034434877
YNR043W	-1	-/-	-285.22281312942505	-29723.530494213104	40	0.02318840579710145	0.8	0.3743404609830603
YDL007W	-1	-/-	-285.2522225379944	-28964.964836120605	40	0.023171614771904415	0.8	0.37461816162177175
YOR320C	-1	-/-	-285.28570890426636	-28779.573989391327	40	0.023154848046309694	0.8	0.3748958622604832
YPL242C	-1	-/-	-285.2891364097595	-28562.15952348709	40	0.023138105567606652	0.8	0.3751735628991947
YOL133W	-1	-/-	-285.30325174331665	-29680.534848690033	40	0.023121387283236993	0.8	0.37545126353790614
YGL006W	-1	-/-	-285.33104181289673	-30966.552015781403	40	0.023104693140794223	0.8	0.3757289641766176
YKL126W	-1	-/-	-285.38041162490845	-29266.285150527954	40	0.023088023088023088	0.8	0.3760066648153291
YJL038C	0	0/-	-285.407144010067	-48103.80365848541	160	0.023088023088023088	0.8	0.3760066648153291
YDR058C	-1	-/-	-285.41073751449585	-29871.55420780182	40	0.023071377072819033	0.8	0.37628436545404054
YOL004W	-1	-/-	-285.47197246551514	-28564.782865047455	40	0.023054755043227664	0.8	0.376562066092752
YBR103W	-1	-/-	-285.4923791885376	-29014.276049137115	40	0.023038156947444204	0.8	0.37683976673146347
YFL030W	0	0/0	-285.52182042598724	-52003.38150900602	160	0.023038156947444204	0.8	0.37683976673146347
YMR314W	-1	-/-	-285.52281951904297	-30010.360196828842	40	0.02302158273381295	0.8	0.37711746737017493
YLR046C	0	0/0	-285.5285440683365	-46844.71100461483	160	0.02302158273381295	0.8	0.37711746737017493
YKL140W	-1	-/-	-285.54329347610474	-29410.25261116028	40	0.023005032350826744	0.8	0.3773951680088864
YIL093C	0	0/-	-285.5723407268524	-49136.71190845966	160	0.023005032350826744	0.8	0.3773951680088864
YGL065C	-1	-/-	-285.61026525497437	-29792.116285324097	40	0.022988505747126436	0.8	0.3776728686475979
YPL133C	-1	-/-	-285.62254190444946	-29709.781477451324	40	0.02297200287150036	0.8	0.3779505692863094
YDL147W	-1	-/-	-285.64433574676514	-30534.355528354645	40	0.02295552367288379	0.8	0.37822826992502084
YKL019W	-1	-/-	-285.6510229110718	-28286.819170475006	40	0.022939068100358423	0.8	0.3785059705637323
YJL187C	-1	-/-	-285.6619563102722	-27805.2914147377	40	0.022922636103151862	0.8	0.3787836712024438
YOR197W	0	0/-	-285.6813073158264	-49899.905397892	160	0.022922636103151862	0.8	0.3787836712024438
YKL007W	-1	-/-	-285.6821303367615	-29041.340267658234	40	0.02290622763063708	0.8	0.37906137184115524
YMR008C	-1	-/-	-285.70222997665405	-28290.41780281067	40	0.022889842632331903	0.8	0.3793390724798667
YPR057W	-1	-/-	-285.72609281539917	-28690.26528096199	40	0.0228734810578985	0.8	0.37961677311857817
YGR244C	-1	-/-	-285.74181747436523	-34341.07306718826	40	0.022857142857142857	0.8	0.37989447375728963
YDR407C	-1	-/-	-285.7746629714966	-29057.886134147644	40	0.022840827980014276	0.8	0.3801721743960011
YGR258C	-1	-/-	-285.7978262901306	-28740.768031597137	40	0.02282453637660485	0.8	0.38044987503471256
YKR084C	0	0/-	-285.81578528881073	-47755.945920705795	160	0.02282453637660485	0.8	0.38044987503471256
YNR056C	-1	-/-	-285.8158931732178	-28563.20875930786	40	0.022808267997148968	0.8	0.380727575673424
YDR074W	0	0/-	-285.836227953434	-51660.01203918457	160	0.022808267997148968	0.8	0.380727575673424
YDR138W	-1	-/-	-285.86928844451904	-28990.099144220352	40	0.022792022792022793	0.8	0.38100527631213554
YHL048W	-1	-/-	-285.87768745422363	-27764.265188694	40	0.022775800711743774	0.8	0.381282976950847
YEL035C	0	0/0	-285.8996787071228	-47408.682972192764	160	0.022775800711743774	0.8	0.381282976950847
YBR019C	0	0/0	-285.92266023159027	-46917.45221012831	160	0.022775800711743774	0.8	0.381282976950847
YBL015W	-1	-/-	-285.9314947128296	-29926.310338497162	40	0.02275960170697013	0.8	0.3815606775895585
YER007W	-1	-/-	-285.93659687042236	-28399.97069501877	40	0.022743425728500355	0.8	0.38183837822826994
YMR017W	0	0/-	-285.9737296104431	-48464.87351948023	160	0.022743425728500355	0.8	0.38183837822826994
YCR105W	0	0/0	-286.0177981853485	-47148.70949280262	160	0.022743425728500355	0.8	0.38183837822826994
[truncated: 3,961 more rows]
